# Supplementary material for: COBRAme: A computational framework for genome-scale models of metabolism and gene expression
Source: PLoS Comput Biol. 2018 Jul 5;14(7):e1006302. doi: 10.1371/journal.pcbi.1006302 (PMC6049947; doi:10.1371/journal.pcbi.1006302)
Supplement: S1 File — The COBRAme version 0.0.9 source code. The latest version of COBRAme can be downloaded from https://github.com/SBRG/cobrame. (ZIP) [file pcbi.1006302.s001.zip]

Archive with 143 entries (122 files):
- S1_File/
- S1_File/.gitignore
- __MACOSX/
- __MACOSX/S1_File/
- __MACOSX/S1_File/._.gitignore
- S1_File/.travis.yml
- __MACOSX/S1_File/._.travis.yml
- S1_File/cobrame/
- S1_File/cobrame/__init__.py
- __MACOSX/S1_File/cobrame/
- __MACOSX/S1_File/cobrame/.___init__.py
- S1_File/cobrame/core/
- S1_File/cobrame/core/__init__.py
- __MACOSX/S1_File/cobrame/core/
- __MACOSX/S1_File/cobrame/core/.___init__.py
- S1_File/cobrame/core/component.py
- __MACOSX/S1_File/cobrame/core/._component.py
- S1_File/cobrame/core/model.py
- __MACOSX/S1_File/cobrame/core/._model.py
- S1_File/cobrame/core/processdata.py
- __MACOSX/S1_File/cobrame/core/._processdata.py
- S1_File/cobrame/core/reaction.py
- __MACOSX/S1_File/cobrame/core/._reaction.py
- __MACOSX/S1_File/cobrame/._core
- S1_File/cobrame/io/
- S1_File/cobrame/io/__init__.py
- __MACOSX/S1_File/cobrame/io/
- __MACOSX/S1_File/cobrame/io/.___init__.py
- S1_File/cobrame/io/dict.py
- __MACOSX/S1_File/cobrame/io/._dict.py
- S1_File/cobrame/io/json.py
- __MACOSX/S1_File/cobrame/io/._json.py
- S1_File/cobrame/io/JSONSCHEMA
- __MACOSX/S1_File/cobrame/io/._JSONSCHEMA
- __MACOSX/S1_File/cobrame/._io
- S1_File/cobrame/solve/
- S1_File/cobrame/solve/__init__.py
- __MACOSX/S1_File/cobrame/solve/
- __MACOSX/S1_File/cobrame/solve/.___init__.py
- S1_File/cobrame/solve/algorithms.py
- __MACOSX/S1_File/cobrame/solve/._algorithms.py
- S1_File/cobrame/solve/symbolic.py
- __MACOSX/S1_File/cobrame/solve/._symbolic.py
- __MACOSX/S1_File/cobrame/._solve
- S1_File/cobrame/tests/
- S1_File/cobrame/tests/test_ecoli_build.py
- __MACOSX/S1_File/cobrame/tests/
- __MACOSX/S1_File/cobrame/tests/._test_ecoli_build.py
- __MACOSX/S1_File/cobrame/._tests
- S1_File/cobrame/util/
- S1_File/cobrame/util/__init__.py
- __MACOSX/S1_File/cobrame/util/
- __MACOSX/S1_File/cobrame/util/.___init__.py
- S1_File/cobrame/util/building.py
- __MACOSX/S1_File/cobrame/util/._building.py
- S1_File/cobrame/util/dogma.py
- __MACOSX/S1_File/cobrame/util/._dogma.py
- S1_File/cobrame/util/massbalance.py
- __MACOSX/S1_File/cobrame/util/._massbalance.py
- S1_File/cobrame/util/me_model_interface.py
- __MACOSX/S1_File/cobrame/util/._me_model_interface.py
- __MACOSX/S1_File/cobrame/._util
- __MACOSX/S1_File/._cobrame
- S1_File/docker/
- S1_File/docker/Dockerfile
- __MACOSX/S1_File/docker/
- __MACOSX/S1_File/docker/._Dockerfile
- S1_File/docker/nothing.txt
- __MACOSX/S1_File/docker/._nothing.txt
- S1_File/docker/README.rst
- __MACOSX/S1_File/docker/._README.rst
- __MACOSX/S1_File/._docker
- S1_File/docs/
- S1_File/docs/_static/
- S1_File/docs/_static/binary_search.gif
- __MACOSX/S1_File/docs/
- __MACOSX/S1_File/docs/_static/
- __MACOSX/S1_File/docs/_static/._binary_search.gif
- S1_File/docs/_static/Biomass_constraint_figure.png
- __MACOSX/S1_File/docs/_static/._Biomass_constraint_figure.png
- S1_File/docs/_static/cobrame_full_uml.pdf
- __MACOSX/S1_File/docs/_static/._cobrame_full_uml.pdf
- S1_File/docs/_static/cobrame_uml.png
- __MACOSX/S1_File/docs/_static/._cobrame_uml.png
- S1_File/docs/_static/cobrame_uml.svg
- __MACOSX/S1_File/docs/_static/._cobrame_uml.svg
- S1_File/docs/_static/ME_UML.png
- __MACOSX/S1_File/docs/_static/._ME_UML.png
- S1_File/docs/_static/process_data_definitions.png
- __MACOSX/S1_File/docs/_static/._process_data_definitions.png
- __MACOSX/S1_File/docs/.__static
- S1_File/docs/Biomass_formulations.ipynb
- __MACOSX/S1_File/docs/._Biomass_formulations.ipynb
- S1_File/docs/building_a_model.ipynb
- __MACOSX/S1_File/docs/._building_a_model.ipynb
- S1_File/docs/cobrame.core.rst
- __MACOSX/S1_File/docs/._cobrame.core.rst
- S1_File/docs/cobrame.io.rst
- __MACOSX/S1_File/docs/._cobrame.io.rst
- S1_File/docs/cobrame.rst
- __MACOSX/S1_File/docs/._cobrame.rst
- S1_File/docs/cobrame.util.rst
- __MACOSX/S1_File/docs/._cobrame.util.rst
- S1_File/docs/CobrameArchitectureOverview.rst
- __MACOSX/S1_File/docs/._CobrameArchitectureOverview.rst
- S1_File/docs/conf.py
- __MACOSX/S1_File/docs/._conf.py
- S1_File/docs/coupling_constraint_derivation.ipynb
- __MACOSX/S1_File/docs/._coupling_constraint_derivation.ipynb
- S1_File/docs/figure_equations.ipynb
- __MACOSX/S1_File/docs/._figure_equations.ipynb
- S1_File/docs/Formulations.ipynb
- __MACOSX/S1_File/docs/._Formulations.ipynb
- S1_File/docs/index.rst
- __MACOSX/S1_File/docs/._index.rst
- S1_File/docs/Makefile
- __MACOSX/S1_File/docs/._Makefile
- S1_File/docs/MEModelFundamentals.ipynb
- __MACOSX/S1_File/docs/._MEModelFundamentals.ipynb
- S1_File/docs/MetabolicReaction.rst
- __MACOSX/S1_File/docs/._MetabolicReaction.rst
- S1_File/docs/model_saving_loading.ipynb
- __MACOSX/S1_File/docs/._model_saving_loading.ipynb
- S1_File/docs/Reaction_Manipulation.ipynb
- __MACOSX/S1_File/docs/._Reaction_Manipulation.ipynb
- S1_File/docs/requirements.txt
- __MACOSX/S1_File/docs/._requirements.txt
- S1_File/docs/tRNA.ipynb
- __MACOSX/S1_File/docs/._tRNA.ipynb
- S1_File/docs/tRNA_mod.ipynb
- __MACOSX/S1_File/docs/._tRNA_mod.ipynb
- __MACOSX/S1_File/._docs
- S1_File/LICENSE
- __MACOSX/S1_File/._LICENSE
- S1_File/README.rst
- __MACOSX/S1_File/._README.rst
- S1_File/setup.py
- __MACOSX/S1_File/._setup.py
- S1_File/tox.ini
- __MACOSX/S1_File/._tox.ini
- S1_File/travis_install.sh
- __MACOSX/S1_File/._travis_install.sh
- __MACOSX/._S1_File
