# Supplementary material for: COBRAme: A computational framework for genome-scale models of metabolism and gene expression
Source: PLoS Comput Biol. 2018 Jul 5;14(7):e1006302. doi: 10.1371/journal.pcbi.1006302 (PMC6049947; doi:10.1371/journal.pcbi.1006302)
Supplement: S1 File — The COBRAme version 0.0.9 source code. The latest version of COBRAme can be downloaded from https://github.com/SBRG/cobrame. (ZIP) [file pcbi.1006302.s001.zip › S1_File/cobrame/core/processdata.py]

from __future__ import absolute_import, print_function, division

from collections import defaultdict
from six import iteritems, string_types
from warnings import warn

import cobra

from cobrame.core.reaction import GenericFormationReaction, ComplexFormation
from cobrame.core.component import GenerictRNA, GenericComponent
from cobrame.util.massbalance import elements_to_formula
from cobrame.util import dogma


class ProcessData(object):
    """Generic class for storing information about a process

    This class essentially acts as a database that contains all of the
    relevant information needed to construct a particular reaction. For
    example, to construct a transcription reaction, following information must
    be accessed in some way:

     - nucleotide sequence of the transcription unit
     - RNA_polymerase (w/ sigma factor)
     - RNAs transcribed from transcription unit
     - other processes involved in transcription of RNAs (splicing, etc.)

    ME-model reactions are built from information in these objects.

    Parameters
    ----------
    id : str
        Identifier of the ProcessData instance.

    model : :class:`cobrame.core.model.MEModel`
        ME-model that the ProcessData is associated with


    """

    def __init__(self, id, model):
        self.id = id
        self._model = model
        # parents need to be updated every time the process is updated
        # a parent must have an update method
        self._parent_reactions = set()
        model.process_data.append(self)

    @property
    def model(self):
        """
        Get the ME-model the process data is associated with

        Returns
        -------
        :class:`cobrame.core.model.MEModel
            ME-model that uses this process data
        """
        return self._model

    @property
    def parent_reactions(self):
        """
        Get reactions that the ProcessData instance is used to construct.

        Returns
        -------
        set
            Parent reactions of ProcessData

        """
        return {self._model.reactions.get_by_id(i)
                for i in self._parent_reactions}

    def update_parent_reactions(self):
        """

        Executes the update() function for all reactions that the ProcessData
        instance is used to construct.

        """
        reactions = self._model.reactions
        for i in self._parent_reactions:
            reactions.get_by_id(i).update()

    def __repr__(self):
        return "<%s %s at 0x%x>" % (self.__class__.__name__, self.id, id(self))


class StoichiometricData(ProcessData):
    """Encodes the stoichiometry for a metabolic reaction.

    StoichiometricData defines the metabolite stoichiometry and upper/lower
    bounds of metabolic reaction

    Parameters
    ----------
    id : str
        Identifier of the metabolic reaction. Should be identical to the
        M-model reactions in most cases.

    model : :class:`cobrame.core.model.MEModel`
        ME-model that the StoichiometricData is associated with

    Attributes
    ----------
    _stoichiometry : dict
        Dictionary of {metabolite_id: stoichiometry} for reaction

    subreactions : :class:`collections.DefaultDict(int)`
        Cases where multiple enzymes (often carriers ie. Acyl Carrier Protein)
        are involved in a metabolic reactions.

    upper_bound : int
        Upper reaction bound of metabolic reaction. Should be identical to the
        M-model reactions in most cases.

    lower_bound : int
        Lower reaction bound of metabolic reaction. Should be identical to the
        M-model reactions in most cases.
    """
    def __init__(self, id, model):
        ProcessData.__init__(self, id, model)
        self._stoichiometry = {}
        self.subreactions = defaultdict(int)
        self.lower_bound = 0.
        self.upper_bound = 1000.

    @property
    def stoichiometry(self):
        """
        Get or set metabolite stoichiometry for reaction.

        Returns
        -------
        dict
            Dictionary of {metabolite_id: stoichiometry}
        """
        return self._stoichiometry

    @stoichiometry.setter
    def stoichiometry(self, value):
        if not isinstance(value, dict):
            raise TypeError("Stoichiometry must be a dict, not (%s)" %
                            type(value))
        for k in value:
            if not isinstance(k, string_types):
                raise TypeError('Stoichiometry keys must be strings, not %s' %
                                type(k))
        self._stoichiometry = value


class SubreactionData(ProcessData):
    """
    Parameters
    ----------
    id : str
        Identifier of the subreaction data. As a best practice, if the
        subreaction data details a modification, the ID should be prefixed
        with "mod + _"

    model : :class:`cobrame.core.model.MEModel`
        ME-model that the SubreactionData is associated with

    Attributes
    ----------
    enzyme : list or str or None
        List of :attr:`cobrame.core.component.Complex.id` s for enzymes that
        catalyze this process

        or

        String of single :attr:`cobrame.core.component.Complex.id` for enzyme
        that catalyzes this process

    keff : float
        Effective turnover rate of enzyme(s) in subreaction process

    _element_contribution : dict
        If subreaction adds a chemical moiety to a macromolecules via a
        modification or other means, net element contribution of the
        modification process should be accounted for. This can be used to
        mass balance check each of the individual processes.

        Dictionary of {element: net_number_of_contributions}


    """
    def __init__(self, id, model):
        ProcessData.__init__(self, id, model)
        self.stoichiometry = {}
        self.enzyme = None
        self.keff = 65.
        self._element_contribution = {}

    @property
    def element_contribution(self):
        """
        Get net contribution of elements from subreaction process to
        macromolecule

        If subreaction adds a chemical moiety to a macromolecules via a
        modification or other means, net element contribution of the
        modification process should be accounted for. This can be used to
        mass balance check each of the individual processes.


        Returns
        -------
        dict
            Dictionary of {element: net_number_of_contributions}

        """
        if self._element_contribution:
            return self._element_contribution
        else:
            contribution = {i: v for i, v in
                            iteritems(self.calculate_element_contribution())
                            if v}

        # Return "trivial" cases (only one modifying metabolite in the
        # reactants and no products) without warning
        if len(self.stoichiometry) == 1 and \
                list(self.stoichiometry.values())[0] < 0:
            return self.calculate_element_contribution()
        elif contribution:
            warn('No element contribution input for subreaction (%s), '
                 'calculating based on stoichiometry instead' % self.id)
            return self.calculate_element_contribution()
        else:
            return {}

    @element_contribution.setter
    def element_contribution(self, value):
        if not isinstance(value, dict):
            raise TypeError("Elemental_contribution must be a dict, not (%s)" %
                            type(value))
        self._element_contribution = value

    def calculate_element_contribution(self):
        """
        Calculate net contribution of chemical elements based on the
        stoichiometry of the subreaction data

        Returns
        -------
        dict
            Dictionary of {element: net_number_of_contributions}

        """
        elements = defaultdict(int)
        for met, coefficient in iteritems(self.stoichiometry):
            met_obj = self._model.metabolites.get_by_id(met)
            # elements lost in conversion are added to complex, protein, etc.
            if not met_obj.elements and not isinstance(met_obj, GenerictRNA):
                warn('met (%s) does not have formula' % met_obj.id)
            for e, n in iteritems(met_obj.elements):
                elements[e] -= n * coefficient
        return elements

    def calculate_biomass_contribution(self):
        """
        Calculate net biomass increase/decrease as a result of the subreaction
        process.

        If subreaction adds a chemical moiety to a macromolecules via a
        modification or other means, the biomass contribution of the
        modification process should be accounted for and ultimately included
        in the reaction it is involved in.

        Returns
        -------
        float
            Mass of moiety transferred to macromolecule by subreaction

        """
        elements = self.element_contribution

        # Create temporary metabolite for calculating formula weight
        tmp_met = cobra.Metabolite('mass')
        elements_to_formula(tmp_met, elements)

        return tmp_met.formula_weight

    def get_complex_data(self):
        """
        Get the complex data that the subreaction is involved in

        Yields
        ------
        :class:`cobrame.core.processdata.ComplexData`
            ComplexData that subreaction is involved in
        """
        for i in self._model.complex_data:
            if self.id in i.subreactions:
                yield i

    def get_all_usages(self):
        """
        Get all process data that the subreaction is involved in

        Yields
        ------
        :class:`cobrame.core.processdata.ProcessData`
            ProcessData that subreaction is involved in
        """
        for i in self._model.process_data:
            if hasattr(i, 'subreactions') and self.id in i.subreactions:
                yield i


class ComplexData(ProcessData):

    """Contains all information associated with the formation of an
    functional enzyme complex.

    This can include any enzyme complex modifications required for the enzyme
    to become active.

    Parameters
    ----------
    id : str
        Identifier of the complex data. As a best practice, this should
        typically use the same ID as the complex being formed. In cases with
        multiple ways to form complex '_ + alt' or similar suffixes can be
        used.

    model : :class:`cobrame.core.model.MEModel`
        ME-model that the ComplexData is associated with

    Attributes
    ----------

    stoichiometry : :class:`collections.DefaultDict(int)`
        Dictionary containing {protein_id: count} for all protein subunits
        comprising enzyme complex

    subreactions : dict
        Dictionary of {subreaction_data_id: count} for all complex formation
        subreactions/modifications. This can include cofactor/prosthetic group
        binding or enzyme side group addition.


    """

    def __init__(self, id, model):
        ProcessData.__init__(self, id, model)
        # {Component.id: stoichiometry}
        self.stoichiometry = defaultdict(float)
        # {SubreactionData.id : number}
        # Forming some metacomplexes occur in multiple steps
        self.subreactions = {}
        self._complex_id = None  # assumed to be the same as id if None

    @property
    def formation(self):
        """Get the formation reaction object

        Returns
        -------
        :class:`cobrame.core.reaction.ComplexFormation`
            Complex formation reaction detailed in ComplexData
        """
        try:
            return self._model.reactions.get_by_id("formation_" + self.id)
        except KeyError:
            return None

    @property
    def complex(self):
        """
        Get complex metabolite object

        Returns
        -------
        :class:`cobrame.core.component.Complex`
            Instance of complex metabolite that ComplexData is used to
            synthesize
        """
        return self._model.metabolites.get_by_id(self.complex_id)

    @property
    def complex_id(self):
        """
        Get  and set complex ID for product of complex formation reaction

        There are cases where multiple equivalent processes can result in
        the same final complex. This allows the equivalent final complex
        complex_id to be queried. This only needs set in the above case

        Returns
        -------
        str
            ID of complex that ComplexData is used to synthesize
        """

        return self.id if self._complex_id is None else self._complex_id

    @complex_id.setter
    def complex_id(self, value):
        self._complex_id = None if value == self.id else value

    def create_complex_formation(self, verbose=True):
        """creates a complex formation reaction

        This assumes none exists already. Will create a reaction (prefixed by
        "formation") which forms the complex

        Parameters
        ----------
        verbose : bool
            If True, print if a metabolite is added to model during update

        """
        formation_id = "formation_" + self.id
        if formation_id in self._model.reactions:
            raise ValueError("reaction %s already in model" % formation_id)
        formation = ComplexFormation(formation_id)
        formation.complex_data_id = self.id
        formation._complex_id = self.complex_id
        self._model.add_reaction(formation)
        formation.update(verbose=verbose)


class TranscriptionData(ProcessData):
    """
    Class for storing information needed to define a transcription reaction

    Parameters
    ----------
    id : str
        Identifier of the transcription unit, typically beginning with 'TU'

    model : :class:`cobrame.core.model.MEModel`
        ME-model that the TranscriptionData is associated with

    Attributes
    ----------

    nucleotide_sequence : str
        String of base pair abbreviations for nucleotides contained in the
        transcription unit

    RNA_products : set
        IDs of :class:`cobrame.core.component.TranscribedGene` that the
        transcription unit encodes. Each member should be prefixed with
        "RNA + _"

    RNA_polymerase : str
        ID of the :class:`cobrame.core.component.RNAP` that transcribes the
        transcription unit. Different IDs are used for different sigma factors

    subreactions : :class:`collections.DefaultDict(int)`
        Dictionary of
        {:class:`cobrame.core.processdata.SubreactionData` ID: num_usages}
        required for the transcription unit to be transcribed


    """
    def __init__(self, id, model, rna_products=set()):
        ProcessData.__init__(self, id, model)
        self.nucleotide_sequence = ''
        self.RNA_products = rna_products
        self.RNA_polymerase = ''
        # {SubreactionData.id : number}
        self.subreactions = defaultdict(int)

    @property
    def nucleotide_count(self):
        """
        Get count of each nucleotide contained in the nucleotide sequence

        Returns
        -------
        dict
            {nuclotide_id: number_of_occurances}

        """
        return {dogma.transcription_table[i]: self.nucleotide_sequence.count(i)
                for i in ["A", "T", "G", "C"]}

    @property
    def RNA_types(self):
        """
        Get generator consisting of the RNA type for each RNA product

        Yields
        ------
        str
            (mRNA, tRNA, rRNA, ncRNA)
        """
        for rna in self.RNA_products:
            rna_type = self._model.metabolites.get_by_id(rna).RNA_type
            if rna_type:
                yield rna_type

    @property
    def excised_bases(self):
        """
        Get count of bases that are excised during transcription

        If a stable RNA (e.g. tRNA or rRNA) is coded for in the transcription
        unit, the transcript must be spliced in order for these to function.

        This determines whether the transcription unit requires splicing and,
        if so, returns the count of nucleotides within the transcription unit
        that are not accounted for in the RNA products, thus identifying the
        appropriate introns nucleotides.

        Returns
        -------
        dict
            {nucleotide_monophosphate_id: number_excised}

            i.e. {"amp_c": 10, "gmp_c": 11, "ump_c": 9, "cmp_c": 11}

        """
        rna_types = set(self.RNA_types)

        # Skip if TU does not have any annotated RNA Products
        if len(rna_types) == 0:
            return {}

        # Skip if TU only codes for mRNA
        if rna_types == {"mRNA"}:
            return {}

        # Get dictionary of all nucleotide counts for TU
        seq = self.nucleotide_sequence
        counts = {i: seq.count(i) for i in ("A", "T", "G", "C")}

        # Subtract bases contained in RNA_product from dictionary
        metabolites = self._model.metabolites
        for product_id in self.RNA_products:
            gene_seq = metabolites.get_by_id(product_id).nucleotide_sequence
            for b in ("A", "T", "G", "C"):
                counts[b] -= gene_seq.count(b)

        # First base being a triphosphate will be handled by the reaction
        # producing an extra ppi during transcription. But generally, we add
        # triphosphate bases when transcribing, but excise monophosphate bases.
        monophosphate_counts = {dogma.transcription_table[k].replace("tp_c",
                                                                     "mp_c"): v
                                for k, v in iteritems(counts)}

        return monophosphate_counts

    @property
    def codes_stable_rna(self):
        """
        Get whether transcription unit codes for a stable RNA

        Returns
        -------
        bool
            True if tRNA or rRNA in RNA products
            False if not

        """
        has_stable_rna = False
        for RNA in self.RNA_products:
            try:
                gene = self._model.metabolites.get_by_id(RNA)
            except KeyError:
                pass
            else:
                if gene.RNA_type in ['tRNA', 'rRNA', 'ncRNA']:
                    has_stable_rna = True
        return has_stable_rna


class GenericData(ProcessData):
    """
    Class for storing information about generic metabolites

    Parameters
    ----------
    id : str
        Identifier of the generic metabolite. As a best practice, this ID
        should be prefixed with 'generic + _'

    model : :class:`cobrame.core.model.MEModel`
        ME-model that the GenericData is associated with

    component_list : list
        List of metabolite ids for all metabolites that can provide
        identical functionality
    """
    def __init__(self, id, model, component_list):
        if not id.startswith("generic_"):
            warn("best practice for generic id to start with generic_")
        ProcessData.__init__(self, id, model)
        self.component_list = component_list

    def create_reactions(self):
        """

        Adds reaction with id "<metabolite_id> + _ + to + _ + <generic_id>"
        for each metabolite in self.component_list.

        Creates generic metabolite and generic reaction, if they do not already
        exist.
        """
        model = self._model
        try:
            generic_metabolite = model.metabolites.get_by_id(self.id)
        except KeyError:
            generic_metabolite = GenericComponent(self.id)
            model.add_metabolites([generic_metabolite])
        for c_id in self.component_list:
            reaction_id = c_id + "_to_" + self.id
            try:
                reaction = model.reactions.get_by_id(reaction_id)
            except KeyError:
                reaction = GenericFormationReaction(reaction_id)
                model.add_reaction(reaction)
            stoic = {generic_metabolite: 1,
                     model.metabolites.get_by_id(c_id): -1}
            reaction.add_metabolites(stoic, combine=False)


class TranslationData(ProcessData):
    """
    Class for storing information about a translation reaction.

    Parameters
    ----------
    id : str
        Identifier of the gene being translated, typically the locus tag

    model : :class:`cobrame.core.model.MEModel`
        ME-model that the TranslationData is associated with

    mrna : str
        ID of the mRNA that is being translated

    protein : str
        ID of the protein product.


    Attributes
    ----------
    mRNA : str
        ID of the mRNA that is being translated

    protein : str
        ID of the protein product.

    subreactions : :class:`collections.DefaultDict(int)`
        Dictionary of
        {:attr:`cobrame.core.processdata.SubreactionData.id`: num_usages}
        required for the mRNA to be translated

    nucleotide_sequence : str
        String of base pair abbreviations for nucleotides contained in the gene
        being translated


    """
    def __init__(self, id, model, mrna, protein):
        ProcessData.__init__(self, id, model)
        self.mRNA = mrna
        self.protein = protein
        self.subreactions = defaultdict(int)
        self.nucleotide_sequence = ""

    @property
    def amino_acid_sequence(self):
        """
        Get amino acid sequence from mRNA's nucleotide sequence

        Returns
        -------
        str
            Amino acid sequence

        """
        codons = (self.nucleotide_sequence[i: i + 3]
                  for i in range(0, (len(self.nucleotide_sequence)), 3))
        amino_acid_sequence = ''.join(dogma.codon_table[i] for i in codons)
        amino_acid_sequence = amino_acid_sequence.rstrip("*")
        if not amino_acid_sequence.startswith('M'):
            # alternate start codons translated as methionine
            amino_acid_sequence = 'M' + ''.join(amino_acid_sequence[1:])
        if "*" in amino_acid_sequence:
            amino_acid_sequence = amino_acid_sequence.replace('*', 'C')
        return amino_acid_sequence

    @property
    def last_codon(self):
        """
        Get the last codon contained in the mRNA sequence. This should
        correspond to the stop codon for the gene.

        Returns
        -------
        str
            Last 3 nucleotides comprising the last codon in the mRNA gene
            sequence

        """
        return self.nucleotide_sequence[-3:].replace('T', 'U')

    @property
    def first_codon(self):
        """
        Get the first codon contained in the mRNA sequence. This should
        correspond to the start codon for the gene.

        Returns
        -------
        str
            First 3 nucleotides comprising the first codon in the mRNA gene
            sequence

        """
        return self.nucleotide_sequence[:3].replace('T', 'U')

    def _itercodons(self):
        yield [i for i in self.codon_count]

    @property
    def codon_count(self):
        """
        Get the number of each codon contained within the gene sequence

        Returns
        -------
        dict
            {codon_sequence: number_of_occurrences}

        """
        codons = (self.nucleotide_sequence[i: i + 3]
                  for i in range(0, len(self.nucleotide_sequence), 3))
        codon_count = defaultdict(int)
        for i in codons:
            codon_count[i.replace('T', 'U')] += 1

        return codon_count

    @property
    def amino_acid_count(self):
        """Get number of each amino acid in the translated protein

        Returns
        -------
        dict
            {amino_acid_id: number_of_occurrences}
        """

        aa_count = defaultdict(int)
        for i in self.amino_acid_sequence:
            aa_count[dogma.amino_acids[i]] += 1
        return aa_count

    @property
    def subreactions_from_sequence(self):
        """
        Get subreactions associated with each tRNA/AA addition.

        tRNA activity is accounted for as subreactions. This returns the
        subreaction counts associated with each amino acid addition, based
        on the sequence of the mRNA.

        Returns
        -------
        dict
            {:attr:`cobrame.core.processdata.SubreactionData.id`: num_usages}
        """
        subreactions = {}

        # Trip first and last codon. Not translated during elongation
        codon_count = self.codon_count
        codon_count[self.first_codon] -= 1
        codon_count[self.last_codon] -= 1

        for codon, count in iteritems(codon_count):
            if count == 0:
                continue

            codon = codon.replace('U', 'T')
            if codon == 'TGA':
                print('Adding selenocystein for %s' % self.id)
                aa = 'sec'
            else:
                abbreviated_aa = dogma.codon_table[codon]
                if abbreviated_aa == "*":
                    break
                # Filter out the compartment and stereochemistry from aa id
                aa = dogma.amino_acids[abbreviated_aa].split('_')[0]
            codon = codon.replace('T', 'U')
            subreaction_id = aa + '_addition_at_' + codon
            try:
                self._model.process_data.get_by_id(subreaction_id)
            except KeyError:
                warn('tRNA addition subreaction %s not in model' %
                     subreaction_id)
            else:
                subreactions[subreaction_id] = count

        return subreactions

    def add_elongation_subreactions(self, elongation_subreactions=set()):
        """
        Add all subreactions involved in translation elongation.

        This includes:

         - tRNA activity subreactions returned with
           :meth:`subreactions_from_sequence` which is called within this
           function.

         - Elongation subreactions passed into this function. These will be
           added with a value of len(amino_acid_sequence) - 1 as these are
           involved in each amino acid addition

        Some additional enzymatic processes are required for each amino acid
        addition during translation elongation

        Parameters
        ----------
        elongation_subreactions : set
            Subreactions that are required for each amino acid addition

        """

        for subreaction_id in elongation_subreactions:
            try:
                self._model.process_data.get_by_id(subreaction_id)
            except KeyError:
                warn('elongation subreaction %s not in model' %
                     subreaction_id)
            else:
                # No elongation subreactions needed for start codon
                self.subreactions[subreaction_id] = \
                    len(self.amino_acid_sequence) - 1.

        for subreaction_id, value in self.subreactions_from_sequence.items():
            self.subreactions[subreaction_id] = value

    def add_initiation_subreactions(self, start_codons=set(),
                                    start_subreactions=set()):
        """
        Add all subreactions involved in translation initiation.

        Parameters
        ----------
        start_codons : set, optional
            Start codon sequences for the organism being modeled

        start_subreactions : set, optional
            Subreactions required to initiate translation, including the
            activity by the start tRNA

        """

        if self.first_codon not in start_codons:
            warn("%s starts with '%s' which is not a start codon" %
                 (self.mRNA, self.first_codon))

        for subreaction_id in start_subreactions:
            try:
                self._model.process_data.get_by_id(subreaction_id)
            except KeyError:
                warn('initiation subreaction %s not in model' %
                     subreaction_id)
            else:
                self.subreactions[subreaction_id] = 1

    def add_termination_subreactions(self, translation_terminator_dict=None):

        """
        Add all subreactions involved in translation termination.

        Parameters
        ----------
        translation_terminator_dict : dict or None
            {stop_codon : enzyme_id_of_terminator_enzyme}

        """
        if not translation_terminator_dict:
            translation_terminator_dict = {}
        last_codon = self.last_codon
        term_enzyme = translation_terminator_dict.get(last_codon, None)
        if term_enzyme:
            termination_subreaction_id = \
                last_codon + '_' + term_enzyme + '_mediated_termination'
            try:
                self._model.process_data.get_by_id(termination_subreaction_id)
            except KeyError:
                warn("Termination subreaction '%s' not in model" %
                     termination_subreaction_id)
            else:
                self.subreactions[termination_subreaction_id] = 1
        else:
            warn("No termination enzyme for %s" % self.mRNA)


class tRNAData(ProcessData):
    """
    Class for storing information about a tRNA charging reaction.

    Parameters
    ----------
    id : str
        Identifier for tRNA charging process. As best practice, this should
        be follow "tRNA + _ + <tRNA_locus> + _ + <codon>" template. If tRNA
        initiates translation, <codon> should be replaced with START.

    model : :class:`cobrame.core.model.MEModel`
        ME-model that the tRNAData is associated with

    amino_acid : str
        Amino acid that the tRNA transfers to an peptide

    rna : str
        ID of the uncharged tRNA metabolite. As a best practice, this ID should
        be prefixed with 'RNA + _'

    Attributes
    ----------
    subreactions : :class:`collections.DefaultDict(int)`
        Dictionary of
        {:attr:`cobrame.core.processdata.SubreactionData.id`: num_usages}
        required for the tRNA to be charged

    synthetase : str
        ID of the tRNA synthetase required to charge the tRNA with an amino
        acid

    synthetase_keff : float
        Effective turnover rate of the tRNA synthetase

    """

    def __init__(self, id, model, amino_acid, rna, codon):
        ProcessData.__init__(self, id, model)
        self.codon = codon
        self.amino_acid = amino_acid
        self.RNA = rna
        self.subreactions = defaultdict(int)
        self.synthetase = None
        self.synthetase_keff = 65.


class TranslocationData(ProcessData):
    """
    Class for storing information about a protein translocation pathway

    Parameters
    ----------
    id : str
        Identifier for translocation pathway.

    model : :class:`cobrame.core.model.MEModel`
        ME-model that the TranslocationData is associated with

    Attributes
    ----------
    keff : float
        Effective turnover rate of the enzymes in the translocation pathway

    enzyme_dict : dict
        Dictionary containing enzyme specific information about the way it is
        coupled to protein translocation

        {enzyme_id: {length_dependent: <True or False>,
         fixed_keff: <True or False>}}

    length_dependent_energy : bool
        True if the ATP cost of translocation is dependent on the length of
        the protein

    stoichiometry : dict
        Stoichiometry of translocation pathway, typically ATP/GTP hydrolysis

    """

    def __init__(self, id, model):
        ProcessData.__init__(self, id, model)
        self.keff = 65.
        self.enzyme_dict = {}
        self.length_dependent_energy = False
        self.stoichiometry = {}


class PostTranslationData(ProcessData):
    """
    Parameters
    ----------
    id : str
        Identifier for post translation process.

    model : :class:`cobrame.core.model.MEModel`
        ME-model that the PostTranslationData is associated with

    processed_protein : str
        ID of protein following post translational process

    preprocessed_protein : str
        ID of protein before post translational process


    Attributes
    ----------
    translocation : set
        Translocation pathways involved in post translation reaction.

        Set of {:attr:`cobrame.core.processdata.TranslocationData.id`}

    translocation_multipliers : dict
        Some proteins require different coupling of translocation enzymes.

        Dictionary of
        {:attr:`cobrame.core.processdata.TranslocationData.id`: float}

    surface_area : dict
        If protein is translated into the inner or outer membrane, the surface
        area the protein occupies can be accounted for as well.

        Dictionary of {SA_+<inner_membrane or outer_membrane>: float}

    subreactions : :class:`collections.DefaultDict(float)`
        If a protein is modified following translation, this is accounted for
        here

        Dictionary of {subreaction_id: float}

    biomass_type : str
        If the subreactions add biomass to the translated gene, the
        biomass type (:attr:`cobrame.core.compontent.Constraint.id`) of the
        modification must be defined.

    folding_mechanism : str
        ID of folding mechanism for post translation reaction

    aggregation_propensity : float
        Aggregation propensity for the protein

    keq_folding : dict
        Temperature dependant keq for folding protein

        Dictionary of {str(temperature): value}

    k_folding : dict
        Temperature dependant rate constant (k) for folding protein

        Dictionary of {str(temperature): value}

    propensity_scaling : float
        Some small peptides are more likely to be folded by certain
        chaperones. This is accounted for using propensity_scaling.

    """

    def __init__(self, id, model, processed_protein, preprocessed_protein):
        ProcessData.__init__(self, id, model)
        self.processed_protein_id = processed_protein
        self.unprocessed_protein_id = preprocessed_protein

        # For translocation post translation reactions
        self.translocation = set()
        self.translocation_multipliers = {}
        self.surface_area = {}

        # For post translation modifications
        self.subreactions = defaultdict(float)
        self.biomass_type = ''

        # For protein folding reactions (FoldME)
        self.folding_mechanism = ''
        self.aggregation_propensity = 0.
        self.keq_folding = {}
        self.k_folding = {}
        self.propensity_scaling = 1.
