# Supplementary material for: COBRAme: A computational framework for genome-scale models of metabolism and gene expression
Source: PLoS Comput Biol. 2018 Jul 5;14(7):e1006302. doi: 10.1371/journal.pcbi.1006302 (PMC6049947; doi:10.1371/journal.pcbi.1006302)
Supplement: S1 File — The COBRAme version 0.0.9 source code. The latest version of COBRAme can be downloaded from https://github.com/SBRG/cobrame. (ZIP) [file pcbi.1006302.s001.zip › S1_File/cobrame/core/reaction.py]

from __future__ import print_function, division, absolute_import

from collections import defaultdict
from warnings import warn

from cobra import Reaction
from six import iteritems, string_types

import cobrame
from cobrame.core.component import create_component
from cobrame.util import mu, massbalance


class MEReaction(Reaction):
    # TODO set _upper and _lower bounds as a property
    """
    MEReaction is a general reaction class from which all ME-Model reactions
    will inherit

    This class contains functionality that can be used by all ME-model
    reactions

    Parameters
    ----------
    id : str
        Identifier of the MEReaction. Should follow best practices of child
        class

    """
    def __init__(self, id=None, name=''):
        Reaction.__init__(self, id, name)
        self._objective_coefficient = 0.

    @property
    def objective_coefficient(self):
        """
        Get and set objective coefficient of reaction

        Overrides method in parent class in order to enable use of optlang
        interfaces.

        Returns
        -------
        float
            Objective coefficient of reaction
        """
        return self._objective_coefficient

    @objective_coefficient.setter
    def objective_coefficient(self, value):
        self._objective_coefficient = value

    def check_me_mass_balance(self):
        """
        Checks the mass balance of ME reaction, ignoring charge balances

        Returns
        -------
        dict
            {element: number_of_elemental_imbalances}

        """
        mass_balance = self.check_mass_balance()

        # ME-model is not currently charge balanced
        if 'charge' in mass_balance:
            mass_balance.pop('charge')

        return {met: value for met, value in iteritems(mass_balance)
                if abs(value) > 1e-11}

    def add_subreactions(self, process_data_id, stoichiometry, scale=1.):
        """
        Function to add subreaction process data to reaction stoichiometry

        Parameters
        ----------
        process_data_id : str
            ID of the process data associated with the metabolic reaction.

            For example, if the modifications are being added to a complex
            formation reaction, the process data id would be the name of the
            complex.

        stoichiometry : dict
            Dictionary of {metabolite_id: float} or
            {metabolite_id: float * (sympy.Symbol)}

        scale : float
           Some processes (ie. tRNA charging) are reformulated such that other
           involved metabolites need scaling

        Returns
        -------
        dict
            Stoichiometry dictionary with updated entries
        """

        process_info = self._model.process_data.get_by_id(process_data_id)
        for subreaction_id, count in iteritems(process_info.subreactions):
            subreaction_data = \
                self._model.process_data.get_by_id(subreaction_id)
            if type(subreaction_data.enzyme) == list:
                for enzyme in subreaction_data.enzyme:
                    stoichiometry[enzyme] -= mu / subreaction_data.keff / \
                        3600. * count * scale
            elif isinstance(subreaction_data.enzyme, string_types):
                stoichiometry[subreaction_data.enzyme] -= \
                    mu / subreaction_data.keff / 3600. * count * scale

            for met, stoich in iteritems(subreaction_data.stoichiometry):
                stoichiometry[met] += count * stoich * scale

        return stoichiometry

    def get_components_from_ids(self, id_stoichiometry,
                                default_type=cobrame.Metabolite, verbose=True):
        """
        Function to convert stoichiometry dictionary entries from strings to
        cobra objects.

        {metabolite_id: value} to {:class:`cobrame.core.component.Metabolite`:
        value}

        Parameters
        ----------
        id_stoichiometry: Dict {string: float}
            Input Dict of {metabolite_id: value}

        default_type: String
            The type of cobra.Metabolite to default to if the metabolite is not
            yet present in the model

        verbose: Boolean
            If True, print metabolites added to model if not yet present in
            model

        Returns
        -------
        dict
            {:class:`cobrame.core.component.Metabolite`: float}
        """

        stoic = id_stoichiometry
        object_stoichiometry = {}
        mets = self._model.metabolites
        for key, value in iteritems(stoic):
            try:
                object_stoichiometry[mets.get_by_id(key)] = value
            except KeyError:
                new_met = create_component(key, default_type=default_type)
                if verbose:
                    print("Created %s in %s" % (repr(new_met), repr(self)))
                object_stoichiometry[new_met] = value
                self._model.add_metabolites([new_met])
        return object_stoichiometry

    def add_biomass_from_subreactions(self, process_data, biomass=0.):
        """
        Account for the biomass of metabolites added to macromolecule (protein,
        complex, etc.) due to a modification such as prosthetic group addition.

        Parameters
        ----------
        process_data : :class:`cobrame.core.processdata.ProcessData`
            ProcessData that is used to construct MEReaction

        biomass : float
            Initial biomass value in kDa

        Returns
        -------
        float
            Initial biomass value + biomass added from subreactions in kDa

        """
        for subrxn, count in iteritems(process_data.subreactions):
            subrxn_obj = self._model.process_data.get_by_id(subrxn)
            biomass += \
                subrxn_obj.calculate_biomass_contribution() / 1000. * count
        return biomass  # in kDa

    def clear_metabolites(self):
        """
        Remove all metabolites from the reaction
        """
        for metabolite in list(self._metabolites.keys()):
            self.add_metabolites({metabolite: 0}, combine=False)


class MetabolicReaction(MEReaction):
    """Irreversible metabolic reaction including required enzymatic complex

    This reaction class's update function processes the information contained
    in the complex data for the enzyme that catalyzes this reaction as well as
    the stoichiometric data which contains the stoichiometry of the metabolic
    conversion being performed (i.e. the stoichiometry of the M-model reaction
    analog)

    Parameters
    ----------
    id : str
        Identifier of the metabolic reaction. As a best practice, this
        ID should use the following template (FWD=forward, REV=reverse):
        "<StoichiometricData.id> + _ + <FWD or REV> + _ + <Complex.id>"

    Attributes
    ----------
    keff : float
        The turnover rete (keff) couples enzymatic dilution to metabolic flux
    reverse : boolean
        If True, the reaction corresponds to the reverse direction of the
        reaction. This is necessary since all reversible enzymatic reactions
        in an ME-model are broken into two irreversible reactions

    """

    def __init__(self, id):
        MEReaction.__init__(self, id)
        self._complex_data = None
        self._stoichiometric_data = None
        self.keff = 65.  # in per second
        self.reverse = False

    @property
    def complex_data(self):
        """
        Get or set the ComplexData instance that details the enzyme that
        catalyzes the metabolic reaction.  Can be set with instance of
        ComplexData or with its id.

        Returns
        -------
        :class:`cobrame.core.processdata.ComplexData`
            Complex data detailing enzyme that catalyzes this reaction
        """
        return self._complex_data

    @complex_data.setter
    def complex_data(self, process_data):
        if isinstance(process_data, string_types):
            process_data = self._model.process_data.get_by_id(process_data)
        self._complex_data = process_data
        if not hasattr(process_data, 'complex_id'):
            raise TypeError('%s is not a ComplexData instance' %
                            process_data.id)
        if process_data is not None:
            process_data._parent_reactions.add(self.id)

    @property
    def stoichiometric_data(self):
        """
        Get or set the StoichiometricData instance that details the metabolic
        conversion of the metabolic reaction.  Can be set with instance of
        StoichiometricData or with its id.

        Returns
        -------
        :class:`cobrame.core.processdata.StoichiometricData `
           Stoichiometric data detailing enzyme that catalyzes this reaction
        """
        return self._stoichiometric_data

    @stoichiometric_data.setter
    def stoichiometric_data(self, process_data):
        if isinstance(process_data, string_types):
            process_data = self._model.process_data.get_by_id(process_data)
        self._stoichiometric_data = process_data
        process_data._parent_reactions.add(self.id)

    def update(self, verbose=True):
        """
        Creates reaction using the associated stoichiometric data and
        complex data.

        This function adds the following components to the reaction
        stoichiometry (using 'data' as shorthand for
        :class:`cobrame.core.processdata.StoichiometricData`):

        1) Complex w/ coupling coefficients defined in self.complex_data.id
           and self.keff

        2) Metabolite stoichiometry defined in data.stoichiometry. Sign is
           flipped if self.reverse == True

        Also sets the lower and upper bounds based on self.reverse and
        data.upper_bound and data.lower_bound.

        Parameters
        ----------
        verbose : bool
            Prints when new metabolites are added to the model when executing
            update()
        """
        self.clear_metabolites()
        new_stoichiometry = defaultdict(float)
        stoichiometric_data = self.stoichiometric_data

        # Add complex if enzyme catalyzed
        if self.complex_data:
            new_stoichiometry[self.complex_data.complex.id] = \
                -mu / self.keff / 3600.  # s-1 / (3600 s/h)

        # Update new stoichiometry values
        sign = -1 if self.reverse else 1
        for component, value in iteritems(stoichiometric_data.stoichiometry):
            new_stoichiometry[component] += value * sign

        new_stoichiometry = self.add_subreactions(stoichiometric_data.id,
                                                  new_stoichiometry)

        # Convert component ids to cobra metabolites
        object_stoichiometry = self.get_components_from_ids(new_stoichiometry,
                                                            verbose=verbose)

        # Replace old stoichiometry with new one
        self.add_metabolites(object_stoichiometry)

        # Set the bounds
        if self.reverse:
            self.lower_bound = max(0, -self.stoichiometric_data.upper_bound)
            self.upper_bound = max(0, -self.stoichiometric_data.lower_bound)
        else:
            self.lower_bound = max(0, self.stoichiometric_data.lower_bound)
            self.upper_bound = max(0, self.stoichiometric_data.upper_bound)


class ComplexFormation(MEReaction):
    """Formation of a functioning enzyme complex that can act as a catalyst for
    a ME-model reaction.

    This reaction class produces a reaction that combines the protein subunits
    and adds any coenyzmes, prosthetic groups or enzyme modifications to form
    complete enzyme complex.

    Parameters
    ----------
    id : str
        Identifier of the complex formation reaction. As a best practice, this
        ID should be prefixed with 'formation + _ + <complex_id>'. If there
        are multiple ways of producing complex, this can be suffixed with
        '_ + alt'

    Attributes
    ----------
    _complex_id : str
        Name of the complex being produced by the complex formation reaction

    complex_data_id : str
        Name of ComplexData that defines the subunit stoichiometry or
        subreactions (modfications). This will not always be the same as the
        _complex_id. Sometimes complexes can be modified using different
        processes/enzymes


    """
    def __init__(self, id):
        MEReaction.__init__(self, id)
        self._complex_id = None
        self.complex_data_id = None

    @property
    def complex(self):
        """
        Get the metabolite product of the complex formation reaction

        Returns
        -------
        :class:`cobrame.core.component.Complex`
            Instance of complex metabolite from self._complex_id
        """
        return self._model.metabolites.get_by_id(self._complex_id)

    def _add_formula_to_complex(self, complex_data, complex_met):
        """
        Add chemical formula as sum of all protein and modification components
        detailed in subreaction data.

        Parameters
        ----------
        complex_data : :class:`cobrame.core.processdata.ComplexData`
            Complex data for complex being formed in the reaction

        complex_met : :class:`cobrame.core.processdata.ComplexData`
            Metabolite of complex being formed in the reaction

        """
        elements = defaultdict(int)
        for component, count in iteritems(complex_data.stoichiometry):
            component_obj = self._model.metabolites.get_by_id(component)
            for e, n in iteritems(component_obj.elements):
                elements[e] += n * count
        elements = \
            massbalance.get_elements_from_process_data(self, complex_data,
                                                       elements)

        # Convert element dict to formula string and associate it with complex
        massbalance.elements_to_formula(complex_met, elements)

    def update(self, verbose=True):
        """
        Creates reaction using the associated complex data and adds chemical
        formula to complex metabolite product.

        This function adds the following components to the reaction
        stoichiometry (using 'data' as shorthand for
        :class:`cobrame.core.processdata.ComplexData`):

        1) Complex product defined in self._complex_id

        2) Protein subunits with stoichiometery defined in data.stoichiometry

        3) Metabolites and enzymes w/ coupling coefficients defined in
           data.subreactions. This often includes enzyme complex
           modifications by coenzymes or prosthetic groups.

        4) Biomass :class:`cobrame.core.component.Constraint` corresponding to
           modifications detailed in data.subreactions, if any

        Parameters
        ----------
        verbose : bool
            Prints when new metabolites are added to the model when executing
            update()
        """
        self.clear_metabolites()
        stoichiometry = defaultdict(float)
        metabolites = self._model.metabolites
        complex_info = self._model.process_data.get_by_id(self.complex_data_id)

        # Find or create complex product and add it to stoichiometry dict
        try:
            complex_met = metabolites.get_by_id(self._complex_id)
        except KeyError:
            complex_met = create_component(self._complex_id,
                                           default_type=cobrame.Complex)
            self._model.add_metabolites([complex_met])
        stoichiometry[complex_met.id] = 1

        # build the complex itself
        for component_id, value in iteritems(complex_info.stoichiometry):
            stoichiometry[component_id] -= value

        # add in the subreactions and modifications
        stoichiometry = self.add_subreactions(complex_info.id, stoichiometry)

        # convert string stoichiometry representations to cobrame metabolites
        object_stoichiometry = self.get_components_from_ids(
            stoichiometry, default_type=cobrame.Complex, verbose=verbose)

        # Add formula to complex
        self._add_formula_to_complex(complex_info, complex_met)

        # Biomass accounting of protein subunits is handled in translation
        # reactions. Handle cofactors and prosthetic groups here
        biomass = 0.
        biomass = self.add_biomass_from_subreactions(complex_info, biomass)
        if biomass > 0:
            self.add_metabolites({metabolites.prosthetic_group_biomass:
                                  biomass})

        self.add_metabolites(object_stoichiometry, combine=False)


class PostTranslationReaction(MEReaction):
    """
    Reaction class that includes all posttranslational modification reactions
    (translocation, protein folding, modification (for lipoproteins) etc)

    There are often multiple different reactions/enzymes that can accomplish
    the same modification/function. In order to account for these and
    maintain one translation reaction per protein, these processes need to be
    modeled as separate reactions.

    Parameters
    ----------
    id : str
        Identifier of the post translation reaction

    """
    def __init__(self, id):
        MEReaction.__init__(self, id)
        self._posttranslation_data = None

    @property
    def posttranslation_data(self):
        """
        Get or set PostTranslationData that defines the type of post
        translation modification/process (folding/translocation) that the
        reaction accounts for. Can be set with instance of
        PostTranslationData or with its id.

        Returns
        -------
        :class:`cobrame.core.processdata.PostTranslationData`
            The PostTranslationData that defines the PostTranslationReaction

        """
        return self._posttranslation_data

    @posttranslation_data.setter
    def posttranslation_data(self, process_data):
        if isinstance(process_data, string_types):
            process_data = self._model.process_data.get_by_id(process_data)
        self._posttranslation_data = process_data
        process_data._parent_reactions.add(self.id)

    def add_translocation_pathways(self, process_data_id, protein_id,
                                   stoichiometry=None):
        """
        Add complexes and metabolites required to translocate the protein into
        cell membranes.

        Parameters
        ----------
        process_data_id : str
            ID of translocation data defining post translation reaction

        protein_id : str
            ID of protein being translocated via post translation reaction

        stoichiometry : dict
            Dictionary of {metabolite_id: float} or
            {metabolite_id: float * (sympy.Symbol)}


        Returns
        -------
        dict
            Stoichiometry dictionary with updated entries from translocation
        """
        if not stoichiometry:
            stoichiometry = defaultdict(float)

        process_info = self._model.process_data.get_by_id(process_data_id)
        protein = self._model.metabolites.get_by_id(protein_id)
        protein_length = len(protein.amino_acid_sequence)

        for translocation in process_info.translocation:
            translocation_data = \
                self._model.process_data.get_by_id(translocation)
            for metabolite, amount in \
                    iteritems(translocation_data.stoichiometry):
                if translocation_data.length_dependent_energy:
                    stoichiometry[metabolite] += amount * protein_length
                else:
                    stoichiometry[metabolite] += amount

            # Requirement of some translocation complexes vary depending
            # on protein being translocated
            multiplier_dict = process_info.translocation_multipliers
            for enzyme, enzyme_info in iteritems(
                    translocation_data.enzyme_dict):
                length_dependent = enzyme_info['length_dependent']
                fixed_keff = enzyme_info['fixed_keff']

                multiplier = multiplier_dict.get(enzyme, 1.)

                length = protein_length if length_dependent else 1.

                # keff = translocation_data.keff
                keff = 65. if fixed_keff else translocation_data.keff / length

                enzyme_stoichiometry = multiplier * mu / keff / 3600.
                stoichiometry[enzyme] -= enzyme_stoichiometry

        return stoichiometry

    def update(self, verbose=True):
        """
        Creates reaction using the associated posttranslation data and adds
        chemical formula to processed protein product

        This function adds the following components to the reaction
        stoichiometry (using 'data' as shorthand for
        :class:`cobrame.core.processdata.PostTranslationData`):

        1) Processed protein product defined in data.processed_protein_id

        2) Unprocessed protein reactant defined in data.unprocessed_protein_id

        3) Metabolites and enzymes defined in data.subreactions

        4) Translocation pathways defined in data.translocation

        5) Folding mechanism defined in data.folding_mechanims w/ coupling
           coefficients defined in data.keq_folding, data.k_folding,
           model.global_info['temperature'], data.aggregation_propensity,
           and data.propensity_scaling

        6) Surface area constraints defined in data.surface_are

        7) Biomass if a significant chemical modification takes place (i.e.
           lipid modifications for lipoproteins)

        Parameters
        ----------
        verbose : bool
            Prints when new metabolites are added to the model when executing
            update()

        """
        self.clear_metabolites()
        stoichiometry = defaultdict(float)
        metabolites = self._model.metabolites
        posttranslation_data = self.posttranslation_data
        unprocessed_protein = posttranslation_data.unprocessed_protein_id
        processed_protein = posttranslation_data.processed_protein_id

        # folding properties
        folding_mechanism = posttranslation_data.folding_mechanism
        aggregation_propensity = posttranslation_data.aggregation_propensity
        scaling = posttranslation_data.propensity_scaling
        if folding_mechanism:
            temp = str(self._model.global_info['temperature'])
            keq_folding = posttranslation_data.keq_folding[temp]
            k_folding = posttranslation_data.k_folding[temp] * 3600.  # in hr-1

        # Get or make processed protein metabolite
        try:
            protein_met = metabolites.get_by_id(processed_protein)
        except KeyError:
            protein_met = cobrame.ProcessedProtein(processed_protein,
                                                   unprocessed_protein)
            self._model.add_metabolites(protein_met)

        # Add subreactions (e.g. lipid modifications for lipoproteins)
        stoichiometry = self.add_subreactions(posttranslation_data.id,
                                              stoichiometry)

        # Add translocation pathways, if applicable
        if posttranslation_data.translocation:
            stoichiometry = \
                self.add_translocation_pathways(posttranslation_data.id,
                                                unprocessed_protein,
                                                stoichiometry)

        # Add folding protein coupling coefficients, if applicable
        if folding_mechanism == 'folding_spontaneous':
            dilution = (keq_folding + mu / k_folding)
            stoichiometry[unprocessed_protein] -= (dilution + 1.)
            stoichiometry[protein_met.id] += 1.

        elif folding_mechanism:
            dilution = aggregation_propensity * scaling * (keq_folding + 1.)+1.
            stoichiometry[unprocessed_protein] -= (1. / dilution + 1.)

            stoichiometry[protein_met.id] += 1. / dilution
            stoichiometry[protein_met.id.replace('_folded', '')] += (1.)
        else:
            stoichiometry[unprocessed_protein] = -1.
            stoichiometry[protein_met.id] = 1.

        # Add surface area constraints for all translocated proteins, if
        # applicable
        surface_area = posttranslation_data.surface_area
        if surface_area:
            for SA, value in iteritems(surface_area):
                try:
                    sa_constraint = metabolites.get_by_id(SA)
                except KeyError:
                    warn('Constraint %s added to model' % SA)
                    sa_constraint = cobrame.Constraint(SA)
                    self._model.add_metabolites([sa_constraint])

                stoichiometry[sa_constraint.id] += value

        # Convert metabolite strings to metabolite objects
        object_stoichiometry = self.get_components_from_ids(stoichiometry,
                                                            verbose=verbose)

        # Add formula as sum of unprocessed protein and modification components
        elements = defaultdict(int)
        elements.update(metabolites.get_by_id(unprocessed_protein).elements)
        elements = \
            massbalance.get_elements_from_process_data(self,
                                                       posttranslation_data,
                                                       elements)

        # Convert element dict to formula string and associate it with protein
        massbalance.elements_to_formula(protein_met, elements)

        # Add biomass from significant modifications (i.e. lipids for
        # lipoproteins)
        biomass = self.add_biomass_from_subreactions(posttranslation_data)
        if biomass > 0 and posttranslation_data.biomass_type:
            self.add_metabolites({metabolites.get_by_id(
                posttranslation_data.biomass_type): biomass})
        elif biomass > 0 and not posttranslation_data.biomass_type:
            raise ValueError('If subreactions in PostTranslationData modify '
                             'the protein, the biomass_type must be provided')

        self.add_metabolites(object_stoichiometry, combine=False)


class TranscriptionReaction(MEReaction):
    """Transcription of a TU to produced TranscribedGene.

    RNA is transcribed on a transcription unit (TU) level. This type of
    reaction produces all of the RNAs contained within a TU, as well as
    accounts for the splicing/excision of RNA between tRNAs and rRNAs.
    The appropriate RNA_biomass constrain is produced based on the molecular
    weight of the RNAs being transcribed

    Parameters
    ----------
    id : str
        Identifier of the transcription reaction. As a best practice, this ID
        should be prefixed with 'transcription + _'

    """

    # TODO double check how initiation is used as well as ATP cost etc.
    def __init__(self, id):
        MEReaction.__init__(self, id)
        self._transcription_data = None

    @property
    def transcription_data(self):
        """
        Get or set the :class:`cobrame.core.processdata.TranscriptionData`
        that defines the transcription unit architecture and the features of
        the RNAs being transcribed.

        """
        return self._transcription_data

    @transcription_data.setter
    def transcription_data(self, process_data):
        if isinstance(process_data, string_types):
            process_data = self._model.process_data.get_by_id(process_data)
        self._transcription_data = process_data
        process_data._parent_reactions.add(self.id)

    def _add_formula_to_transcript(self, transcript):
        """

        Add element formula to transcript based on nucleotide composition.
        1 OH group is removed for each nucleotide to account for polymerization
        of mononucleotides. This was done to instead of considering the 3'
        diphosphate group as a simplification to avoid keeping track of the
        3' nucleotide in cases of transcription unit splicing.

        Parameters
        ----------
        transcript : :class:`cobra.core.component.TranscribedGene`
            Instance of gene being transcribed

        """

        elements = defaultdict(int)

        for nuc, value in iteritems(transcript.nucleotide_count):
            nuc_obj = self._model.metabolites.get_by_id(nuc)
            for e, n in iteritems(nuc_obj.elements):
                elements[e] += value * n

        # Remove -OH for each
        elements['H'] -= len(transcript.nucleotide_sequence)
        elements['O'] -= len(transcript.nucleotide_sequence)

        massbalance.elements_to_formula(transcript, elements)

    def _add_or_update_demand_reaction(self, transcript):
        """
        This is in case the TU makes multiple products and one needs a sink.
        If the demand reaction is used, it means the RNA biomass doesn't count
        toward the overall biomass constraint

        Parameters
        ----------
        transcript : :class:`cobrame.core.component.TranscribedGene`
            Instance of gene having its demand reaction updated/added

        """
        metabolites = self._model.metabolites
        demand_reaction_id = "DM_" + transcript.id
        if demand_reaction_id not in self._model.reactions:
            demand_reaction = cobrame.MEReaction(demand_reaction_id)
            self._model.add_reaction(demand_reaction)
            demand_reaction.add_metabolites({transcript.id: -1})
        else:
            demand_reaction = \
                self._model.reactions.get_by_id(demand_reaction_id)

        mass_in_kda = transcript.formula_weight / 1000.
        # Add biomass drain for each demand reaction
        if transcript.RNA_type == 'tRNA':
            demand_reaction.add_metabolites({
                metabolites.tRNA_biomass: -mass_in_kda}, combine=False)
        elif transcript.RNA_type == 'rRNA':
            demand_reaction.add_metabolites({
                metabolites.rRNA_biomass: -mass_in_kda}, combine=False)
        elif transcript.RNA_type == 'ncRNA':
            demand_reaction.add_metabolites({
                metabolites.ncRNA_biomass: -mass_in_kda}, combine=False)
        elif transcript.RNA_type == 'mRNA':
            demand_reaction.add_metabolites({
                metabolites.mRNA_biomass: -mass_in_kda}, combine=False)

    def update(self, verbose=True):
        """
        Creates reaction using the associated transcription data and adds
        chemical formula to RNA products

        This function adds the following components to the reaction
        stoichiometry (using 'data' as shorthand for
        :class:`cobrame.core.processdata.TranscriptionData`):

        1) RNA_polymerase from data.RNA_polymerase w/ coupling
           coefficient (if present)

        2) RNA products defined in data.RNA_products

        3) Nucleotide reactants defined in data.nucleotide_counts

        4) If tRNA or rRNA contained in data.RNA_types, excised base products

        5) Metabolites + enzymes w/ coupling coefficients defined in
           data.subreactions (if present)

        6) Biomass :class:`cobrame.core.component.Constraint` corresponding to
           data.RNA_products and their associated masses

        7) Demand reactions for each transcript product of this reaction

        Parameters
        ----------
        verbose : bool
            Prints when new metabolites are added to the model when executing
            update()

        """
        self.clear_metabolites()
        tu_id = self.transcription_data.id
        stoichiometry = defaultdict(int)
        tu_length = len(self.transcription_data.nucleotide_sequence)
        rna_polymerase = self.transcription_data.RNA_polymerase
        metabolites = self._model.metabolites
        # Set Parameters
        kt = self._model.global_info['kt']
        r0 = self._model.global_info['r0']
        m_rr = self._model.global_info['m_rr']
        f_rrna = self._model.global_info['f_rRNA']
        m_aa = self._model.global_info['m_aa']
        c_ribo = m_rr / f_rrna / m_aa

        try:
            rnap = self._model.metabolites.get_by_id(rna_polymerase)
        except KeyError:
            warn("RNA Polymerase (%s) not found" % rna_polymerase)
        else:
            k_rnap = (mu * c_ribo * kt / (mu + kt * r0)) * 3  # (3*k_ribo) hr-1
            coupling = -tu_length * mu / k_rnap
            stoichiometry[rnap.id] = coupling

        # All genes in TU must be added to model prior to creating
        # transcription reaction
        for transcript_id in self.transcription_data.RNA_products:
            if transcript_id not in metabolites:
                raise UserWarning("Transcript (%s) not found in model" %
                                  transcript_id)
            else:
                transcript = self._model.metabolites.get_by_id(transcript_id)
            stoichiometry[transcript.id] += 1

            self._add_formula_to_transcript(transcript)

        # Add modifications and subreactions to reaction stoichiometry
        stoichiometry = self.add_subreactions(tu_id, stoichiometry)

        base_counts = self.transcription_data.nucleotide_count
        for base, count in iteritems(base_counts):
            stoichiometry[base] -= count
        for base, count in iteritems(self.transcription_data.excised_bases):
            stoichiometry[base] += count
            stoichiometry["h2o_c"] -= count
            stoichiometry['h_c'] += count

        stoichiometry["ppi_c"] += tu_length

        new_stoich = \
            self.get_components_from_ids(stoichiometry, verbose=verbose,
                                         default_type=cobrame.TranscribedGene)

        self.add_metabolites(new_stoich, combine=False)

        # add biomass constraints for RNA products
        trna_mass = rrna_mass = ncrna_mass = mrna_mass = 0.

        for met, v in iteritems(new_stoich):
            if v < 0 or not hasattr(met, "RNA_type"):
                continue
            if met.RNA_type == 'tRNA':
                trna_mass += met.formula_weight / 1000.  # kDa
            if met.RNA_type == 'rRNA':
                rrna_mass += met.formula_weight / 1000.  # kDa
            if met.RNA_type == 'ncRNA':
                ncrna_mass += met.formula_weight / 1000.  # kDa
            if met.RNA_type == 'mRNA':
                mrna_mass += met.formula_weight / 1000.  # kDa

            # Add demand of each transcript
            self._add_or_update_demand_reaction(met)

        # Add the appropriate biomass constraints for each RNA contained in
        # the transcription unit
        if trna_mass > 0:
            self.add_metabolites({metabolites.tRNA_biomass: trna_mass},
                                 combine=False)
        if rrna_mass > 0:
            self.add_metabolites({metabolites.rRNA_biomass: rrna_mass},
                                 combine=False)
        if ncrna_mass > 0:
            self.add_metabolites({metabolites.ncRNA_biomass: ncrna_mass},
                                 combine=False)
        if mrna_mass > 0:
            self.add_metabolites({metabolites.mRNA_biomass: mrna_mass},
                                 combine=False)


class GenericFormationReaction(MEReaction):
    """
    Some components in an ME-model can perform exactly the same function. To
    handle this, GenericFormationReactions are used to create generic forms
    of these components.

    Parameters
    ----------
    id : str
        Identifier of the generic formation reaction. As a best practice, this
        ID should be prefixed with
        'metabolite_id + _to_ + generic_metabolite_id'
    """

    def __init__(self, id):
        MEReaction.__init__(self, id)

    # TODO GenericFormation should have update function to account for changes
    # in component_list of GenericData


class TranslationReaction(MEReaction):
    """Reaction class for the translation of a TranscribedGene to a
    TranslatedGene

    Parameters
    ----------
    id : str
        Identifier of the translation reaction. As a best practice, this ID
        should be prefixed with 'translation + _'

    """

    def __init__(self, id):
        MEReaction.__init__(self, id)
        self._translation_data = None

    @property
    def translation_data(self):
        """
        Get and set the :class:`cobra.core.processdata.TranslationData` that
        defines the translation of the gene. Can be set with instance of
        TranslationData or with its id.

        Returns
        -------
        :class:`cobra.core.processdata.TranslationData`

        """
        return self._translation_data

    @translation_data.setter
    def translation_data(self, process_data):
        if isinstance(process_data, string_types):
            process_data = self._model.process_data.get_by_id(process_data)
        self._translation_data = process_data
        process_data._parent_reactions.add(self.id)

    def _add_formula_to_protein(self, translation_data, protein):
        """
        Adds formula to protein based on amino acid sequence and subreactions

        Some subreactions modify the composition of the protein, therefore
        this must be accounted for.

        Water is subtracted from the formula to with a multiplier of
        len(amino_acid_sequence) - 1 to account for the condensation
        reactions that occur during amino acid polymerization.

        Parameters
        ----------
        translation_data : :class:`cobra.core.processdata.TranslationData`
            This is required to subtract elements removed/added to protein
            when applying reaction defined in subreaction

        protein : :class:`cobra.core.processdata.TranslationData`
            Protein product that needs a chemical formula

        """
        elements = defaultdict(int)
        aa_count = self.translation_data.amino_acid_count
        for aa_name, value in iteritems(aa_count):
            aa_obj = self._model.metabolites.get_by_id(aa_name)
            for e, n in iteritems(aa_obj.elements):
                elements[e] += n * value
        elements = massbalance.get_elements_from_process_data(self,
                                                              translation_data,
                                                              elements)
        # subtract water from composition
        protein_length = len(translation_data.amino_acid_sequence)
        elements["H"] -= (protein_length - 1) * 2
        elements["O"] -= protein_length - 1

        massbalance.elements_to_formula(protein, elements)

    def update(self, verbose=True):
        """
        Creates reaction using the associated translation data and adds
        chemical formula to protein product

        This function adds the following components to the reaction
        stoichiometry (using 'data' as shorthand for
        :class:`cobrame.core.processdata.TranslationData`):

        1) Amino acids defined in data.amino_acid_sequence. Subtracting water
           to account for condensation reactions during polymerization

        2) Ribosome w/ translation coupling coefficient (if present)

        3) mRNA defined in data.mRNA w/ translation coupling coefficient

        4) mRNA + nucleotides + hydrolysis ATP cost w/ degradation coupling
           coefficient (if kdeg (defined in model.global_info) > 0)

        5) RNA_degradosome w/ degradation coupling coefficient (if present and
           kdeg > 0)

        6) Protein product defined in data.protein

        7) Subreactions defined in data.subreactions

        8) protein_biomass :class:`cobrame.core.component.Constraint`
           corresponding to the protein product's mass

        9) Subtract mRNA_biomass :class:`cobrame.core.component.Constraint`
           defined by mRNA degradation coupling coefficinet (if kdeg > 0)

        Parameters
        ----------
        verbose : bool
            Prints when new metabolites are added to the model when executing
            update()

        """
        self.clear_metabolites()
        translation_data = self.translation_data
        protein_id = translation_data.protein
        mrna_id = translation_data.mRNA
        protein_length = len(translation_data.amino_acid_sequence)
        nucleotide_sequence = translation_data.nucleotide_sequence
        model = self._model
        metabolites = self._model.metabolites
        new_stoichiometry = defaultdict(int)

        # Set Parameters
        kt = self._model.global_info['kt']
        k_deg = self._model.global_info['k_deg']
        r0 = self._model.global_info['r0']
        m_rr = self._model.global_info['m_rr']
        f_rrna = self._model.global_info['f_rRNA']
        m_aa = self._model.global_info['m_aa']

        m_nt = self._model.global_info['m_nt']
        f_mrna = self._model.global_info['f_mRNA']

        c_ribo = m_rr / f_rrna / m_aa
        c_mrna = m_nt / f_mrna / m_aa

        # -----------------Add Amino Acids----------------------------------
        for aa, value in iteritems(translation_data.amino_acid_count):
            new_stoichiometry[aa] = -value
            new_stoichiometry['h2o_c'] += value

        # Length protein - 1 dehydration reactions
        new_stoichiometry['h2o_c'] -= 1.

        # -----------------Add Ribosome Coupling----------------------------
        try:
            ribosome = metabolites.get_by_id("ribosome")
        except KeyError:
            warn("ribosome not found")
        else:
            k_ribo = mu * c_ribo * kt / (mu + kt * r0)  # in hr-1
            coupling = -protein_length * mu / k_ribo
            new_stoichiometry[ribosome.id] = coupling

        # -------------------Add mRNA Coupling------------------------------
        try:
            transcript = metabolites.get_by_id(mrna_id)
        except KeyError:
            # If transcript not found add to the model as the mRNA_id
            warn("transcript ('%s') not found" % mrna_id)
            transcript = \
                cobrame.TranscribedGene(mrna_id, mrna_id, nucleotide_sequence)
            model.add_metabolites(transcript)

        # Calculate coupling constraints for mRNA and degradation
        k_mrna = mu * c_mrna * kt / (mu + kt * r0) * 3.  # 3 nucleotides per AA
        rna_amount = mu / k_mrna
        deg_amount = k_deg / k_mrna

        # Add mRNA coupling to stoichiometry
        new_stoichiometry[transcript.id] = -(rna_amount + deg_amount)

        # ---------------Add Degradation Requirements -------------------------
        # Add degraded nucleotides to stoichiometry
        for nucleotide, count in iteritems(transcript.nucleotide_count):
            new_stoichiometry[nucleotide] += count * deg_amount

        # ATP hydrolysis required for cleaving
        nucleotide_length = len(transcript.nucleotide_sequence)

        # .25 ATP required per nucleotide hydrolysis
        hydrolysis_amount = (nucleotide_length - 1) / 4. * deg_amount
        atp_hydrolysis = {'atp_c': -1, 'h2o_c': -1, 'adp_c': 1,
                          'pi_c': 1, 'h_c': 1}
        for metabolite, value in iteritems(atp_hydrolysis):
            new_stoichiometry[metabolite] += hydrolysis_amount * value

        # Add degradosome coupling, if known
        try:
            rna_degradosome = metabolites.get_by_id("RNA_degradosome")
        except KeyError:
            warn("RNA_degradosome not found")
        else:
            deg_coupling = -deg_amount * mu / 65. / 3600  # keff of degradosome
            new_stoichiometry[rna_degradosome.id] = deg_coupling

        # --------------- Add Protein to Stoichiometry ------------------------
        # Added protein to model if not already included
        try:
            protein = metabolites.get_by_id(protein_id)
        except KeyError:
            protein = cobrame.TranslatedGene(protein_id)
            model.add_metabolites(protein)
        new_stoichiometry[protein.id] = 1

        # ------- Convert ids to metabolites and add to model -----------------
        # add subreactions to stoichiometry
        new_stoichiometry = self.add_subreactions(self.translation_data.id,
                                                  new_stoichiometry)

        # convert metabolite ids to cobra metabolites
        object_stoichiometry = self.get_components_from_ids(new_stoichiometry,
                                                            verbose=verbose)
        # add metabolites to reaction
        self.add_metabolites(object_stoichiometry, combine=False)

        # -------------Update Element Dictionary and Formula-------------------
        self._add_formula_to_protein(translation_data, protein)

        # ------------------ Add biomass constraints --------------------------
        # add biomass constraint for protein translated
        protein_mass = protein.formula_weight / 1000.  # kDa
        self.add_metabolites({metabolites.protein_biomass: protein_mass},
                             combine=False)
        # RNA biomass consumed due to degradation
        mrna_mass = transcript.formula_weight / 1000.  # kDa
        self.add_metabolites(
            {metabolites.mRNA_biomass: (-mrna_mass * deg_amount)},
            combine=False)


class tRNAChargingReaction(MEReaction):
    """
    Reaction class for the charging of a tRNA with an amino acid

    Parameters
    ----------
    id : str
        Identifier for the charging reaction. As a best practice, ID should
        follow the template "charging_tRNA + _ + <tRNA_locus> + _ + <codon>".
        If tRNA initiates translation, <codon> should be replaced with START.

    """
    def __init__(self, id):
        MEReaction.__init__(self, id)
        self._tRNA_data = None

    @property
    def tRNA_data(self):
        """
        Get and set the :class:`cobra.core.processdata.tRNAData` that
        defines the translation of the gene. Can be set with instance of
        tRNAData or with its id.

        Returns
        -------
        :class:`cobra.core.processdata.tRNAData`
        """
        return self._tRNA_data

    @tRNA_data.setter
    def tRNA_data(self, process_data):
        if isinstance(process_data, string_types):
            process_data = self._model.process_data.get_by_id(process_data)
        self._tRNA_data = process_data
        process_data._parent_reactions.add(self.id)

    def update(self, verbose=True):
        """
        Creates reaction using the associated tRNA data

        This function adds the following components to the reaction
        stoichiometry (using 'data' as shorthand for
        :class:`cobrame.core.processdata.tRNAData`):

        1) Charged tRNA product following template:
           "generic_tRNA + _ + <data.codon> + _ + <data.amino_acid>"

        2) tRNA metabolite (defined in data.RNA) w/ charging coupling
           coefficient

        3) Charged amino acid (defined in data.amino_acid) w/ charging
           coupling coefficient

        5) Synthetase (defined in data.synthetase) w/ synthetase coupling
           coefficient found, in part, using data.synthetase_keff

        6) Post transcriptional modifications defined in data.subreactions

        Parameters
        ----------
        verbose : bool
            Prints when new metabolites are added to the model when executing
            update()

        """
        self.clear_metabolites()
        new_stoichiometry = defaultdict(float)
        data = self.tRNA_data

        # set tRNA coupling parameters
        m_trna = self._model.global_info['m_tRNA']
        m_aa = self._model.global_info['m_aa']
        f_trna = self._model.global_info['f_tRNA']
        kt = self._model.global_info['kt']  # hr-1
        r0 = self._model.global_info['r0']
        c_trna = m_trna / m_aa / f_trna

        # The meaning of a generic tRNA is described in the
        # TranslationReaction comments
        generic_trna = "generic_tRNA_" + data.codon + "_" + data.amino_acid
        new_stoichiometry[generic_trna] = 1

        # Compute tRNA (and amino acid) coupling and add to stoichiometry
        trna_keff = c_trna * kt * mu / (mu + r0 * kt)  # per hr
        trna_amount = mu / trna_keff
        new_stoichiometry[data.RNA] = -trna_amount
        new_stoichiometry[data.amino_acid] = -trna_amount

        # Add synthetase coupling and enzyme, if known
        synthetase_amount = mu / data.synthetase_keff / \
            3600. * (1 + trna_amount)
        if data.synthetase is not None:
            new_stoichiometry[data.synthetase] = -synthetase_amount

        # Add tRNA modifications to stoichiometry
        new_stoichiometry = self.add_subreactions(self.tRNA_data.id,
                                                  new_stoichiometry,
                                                  scale=trna_amount)

        # Convert component ids to cobra metabolites
        object_stoichiometry = self.get_components_from_ids(new_stoichiometry,
                                                            verbose=verbose)

        # Replace reaction stoichiometry with updated stoichiometry
        self.add_metabolites(object_stoichiometry)


class SummaryVariable(MEReaction):
    """
    SummaryVariables are reactions that impose global constraints on the model.

    The primary example of this is the biomass_dilution SummaryVariable which
    forces the rate of biomass production of macromolecules, etc. to be equal
    to the rate of their dilution to daughter cells during growth.

    Parameters
    ----------
    id : str
        Identifier of the SummaryVariable

    """
    def __init__(self, id=None):
        MEReaction.__init__(self, id)
        self._objective_coefficient = 0.
