# Supplementary material for: COBRAme: A computational framework for genome-scale models of metabolism and gene expression
Source: PLoS Comput Biol. 2018 Jul 5;14(7):e1006302. doi: 10.1371/journal.pcbi.1006302 (PMC6049947; doi:10.1371/journal.pcbi.1006302)
Supplement: S1 File — The COBRAme version 0.0.9 source code. The latest version of COBRAme can be downloaded from https://github.com/SBRG/cobrame. (ZIP) [file pcbi.1006302.s001.zip › S1_File/cobrame/io/json.py]

from __future__ import print_function, division, absolute_import

import os
import copy
import json
from collections import OrderedDict

from six import iteritems, string_types
from jsonschema import validate, ValidationError
from sympy import Basic

import cobra
from cobrame.util import me_model_interface
from cobrame.io.dict import (me_model_to_dict, me_model_from_dict,
                             get_numeric_from_string)

try:
    # If cannot import SymbolicParameter, assume using cobrapy
    # versions <= 0.5.11
    from optlang.interface import SymbolicParameter
except ImportError:
    from cobra.io.json import metabolite_from_dict, save_json_model
else:
    from cobra.io.json import save_json_model
    from cobra.io.dict import metabolite_from_dict


cur_dir = os.path.dirname(os.path.abspath(__file__))


def get_schema():
    """
    Load JSON schema for ME-model JSON saving/loading

    Returns
    -------
    dict
        JSONSCHEMA

    """
    with open(os.path.join(cur_dir, 'JSONSCHEMA'), 'r') as f:
        return json.load(f)


def save_json_me_model(model, file_name):
    """
    Save a full JSON version of the ME-model. Saving/loading a model in this
    format can then be loaded to return a ME-model identical to the one saved,
    which retains all ME-model functionality.

    Parameters
    ----------

    model : :class:`cobrame.core.model.MEModel`
        A full ME-model

    file_name : str or file-like object
        Filename of the JSON output or an open json file

    """

    should_close = False
    if isinstance(file_name, string_types):
        file_name = open(file_name, 'w')
        should_close = True

    model_dict = me_model_to_dict(model)

    # Confirm that dictionary representation of model adheres to JSONSCHEMA
    try:
        validate(model_dict, get_schema())
    except ValidationError:
        raise Exception('Must pass valid ME-model json file')

    json.dump(model_dict, file_name)

    if should_close:
        file_name.close()


def load_json_me_model(file_name):
    """
    Load a full JSON version of the ME-model. Loading a model in this format
    will return a ME-model identical to the one saved, which retains all
    ME-model functionality.

    Parameters
    ----------
    file_name : str or file-like object
        Filename of the JSON output or an open json file

    Returns
    -------
    :class:`cobrame.core.model.MEModel`
        A full ME-model

    """
    if isinstance(file_name, string_types):
        with open(file_name, 'r') as f:
            model_dict = json.load(f)
    else:
        model_dict = json.load(file_name)

    try:
        validate(model_dict, get_schema())
    except ValidationError:
        raise Exception('Must pass valid ME-model json file')

    return me_model_from_dict(model_dict)

# -----------------------------------------------------------------------------
# Functions below here facilitate json dumping/loading of reduced ME-models
# without all process_data/reaction info intact.


def save_reduced_json_me_model(me0, file_name):
    """
    Save a stripped-down JSON version of the ME-model. This will exclude all of
    ME-Model information except the reaction stoichiometry information and the
    reaction bounds. Saving/loading a model in this format will thus occur much
    quicker, but limit the ability to edit the model and use most of its
    features.

    Parameters
    ----------
    me0 : :class:`cobrame.core.model.MEModel`
        A full ME-model

    file_name : str or file-like object
        Filename of the JSON output

    """
    me = copy.deepcopy(me0)

    for rxn in me.reactions:
        for met in rxn.metabolites:
            s = rxn._metabolites[met]
            if isinstance(s, Basic):
                rxn._metabolites[met] = str(s)
        if isinstance(rxn.lower_bound, Basic):
            rxn.lower_bound = str(rxn.lower_bound)
        if isinstance(rxn.upper_bound, Basic):
            rxn.upper_bound = str(rxn.upper_bound)

    for met in me.metabolites:
        if isinstance(met._bound, Basic):
            met._bound = str(met._bound)

    save_json_model(me, file_name)


def load_reduced_json_me_model(file_name):
    """
    Load a stripped-down JSON version of the ME-model. This will exclude all of
    ME-Model information except the reaction stoichiometry information and the
    reaction bounds. Saving/loading a model in this format will thus occur much
    quicker, but limit the ability to edit the model and use most of its
    features.

    Parameters
    ----------
    file_name : str or file-like object
        Filename of the JSON ME-model

    Returns
    -------
    :class:`cobra.core.model.Model`
        COBRA Model representation of the ME-model. This will not include
        all of the functionality of a :class:`~cobrame.core.model.MEModel` but
        will solve identically compared to the full model.
    """
    if isinstance(file_name, string_types):
        with open(file_name, 'r') as f:
            obj = json.load(f)
    else:
        obj = json.load(file_name)

    model = cobra.Model()

    # If cannot import SymbolicParameter, assume using cobrapy
    # versions <= 0.5.11. If versions >= 0.8.0 are used, a ME-model interface
    # must be assigned as the solver interface
    try:
        from optlang.interface import SymbolicParameter
    except ImportError:
        pass
    else:
        model.solver = me_model_interface

    default_reactions = [i.id for i in model.reactions]

    for k, v in iteritems(obj):
        if k in {'id', 'name'}:
            setattr(model, k, v)

    def _reaction_from_dict(reaction, model):
        new_reaction = cobra.Reaction()
        for k, v in iteritems(reaction):
            if k in {'objective_coefficient', 'reversibility', 'reaction'}:
                continue
            elif k == 'metabolites':
                new_reaction.add_metabolites(OrderedDict(
                    (model.metabolites.get_by_id(str(met)),
                     get_numeric_from_string(coeff))
                    for met, coeff in iteritems(v)))
            elif k in {'upper_bound', 'lower_bound'}:
                v = get_numeric_from_string(v)
                setattr(new_reaction, k, v)
            else:
                setattr(new_reaction, k, v)
        return new_reaction

    model.add_metabolites(
        [metabolite_from_dict(metabolite) for metabolite in obj['metabolites']]
    )

    new_reactions = [
        _reaction_from_dict(reaction, model) for reaction in obj['reactions']]

    model.remove_reactions(default_reactions)
    model.add_reactions(new_reactions)

    return model
