# Supplementary material for: COBRAme: A computational framework for genome-scale models of metabolism and gene expression
Source: PLoS Comput Biol. 2018 Jul 5;14(7):e1006302. doi: 10.1371/journal.pcbi.1006302 (PMC6049947; doi:10.1371/journal.pcbi.1006302)
Supplement: S1 File — The COBRAme version 0.0.9 source code. The latest version of COBRAme can be downloaded from https://github.com/SBRG/cobrame. (ZIP) [file pcbi.1006302.s001.zip › S1_File/cobrame/io/JSONSCHEMA]

{
    "$schema": "http://json-schema.org/draft-04/schema#",
    "title": "COBRAme",
    "description": "JSON representation of COBRA ME-model",
    "type": "object",
    "properties": {
        "id": {"type": "string"},
        "name": {"type": "string"},
        "description": {"type": "string"},
        "version": {
            "type": "integer",
            "default": 1
        },
        "notes": {"type": "object"},
        "annotation": {"type": "object"},

        "global_info": {
            "type": "object",
            "required": ["kt", "r0", "k_deg", "m_rr", "m_aa", "f_rRNA", "m_nt",
                         "f_mRNA", "m_tRNA", "f_tRNA"],
            "properties": {
                "kt": {"type": "number"},
                "r0": {"type": "number"},
                "k_deg": {"type": "number"},
                "m_rr": {"type": "number"},
                "m_aa": {"type": "number"},
                "f_rRNA": {"type": "number"},
                "m_nt": {"type": "number"},
                "f_mRNA": {"type": "number"},
                "m_tRNA": {"type": "number"},
                "f_tRNA": {"type": "number"},
                "temperature": {"type": "number"},
                "propensity_scaling": {"type": "number"},
                "GC_fraction": {"type": "number"}

            }
        },
        "process_data" : {
            "type": "array",
            "items": {
                "type": "object",
                "properties": {
                    "id": {"type": "string"},
                    "process_data_type": {
                        "oneOf": [
                            {
                                "type": "object",
                                "required": ["StoichiometricData"],
                                "properties": {
                                    "StoichiometricData": {
                                        "type": "object",
                                        "properties": {
                                            "stoichiometry": {
                                                "type": "object",
                                                "patternProperties": {
                                                    ".*": {"type": "number"}
                                                }
                                            },
                                            "lower_bound": {"type": "number"},
                                            "upper_bound": {"type": "number"},
                                            "subreactions": {
                                                "type": "object",
                                                "patternProperties": {
                                                    ".*": {"type": "number"}

                                                }
                                            }
                                        }
                                    }
                                }
                            },
                            {
                                "type": "object",
                                "required": ["ComplexData"],
                                "properties": {
                                    "ComplexData": {
                                        "type": "object",
                                        "properties": {
                                            "stoichiometry": {
                                                "type": "object",
                                                "patternProperties": {
                                                    ".*": {"type": "number"}
                                                }
                                            },
                                            "modifications": {
                                                "type": "object",
                                                "patternProperties": {
                                                    ".*": {"type": "number"}
                                                }
                                            },
                                            "subreactions": {
                                                "type": "object",
                                                "patternProperties": {
                                                    ".*": {"type": "number"}
                                                }
                                            },
                                            "complex_id": {"type": ["string", "null"]}
                                        }
                                    }
                                }
                            },
                            {
                                "type": "object",
                                "required": ["TranscriptionData"],
                                "properties": {
                                    "TranscriptionData": {
                                        "type": "object",
                                        "properties": {
                                            "modifications": {
                                                "type": "object",
                                                "patternProperties": {
                                                    ".*": {"type": "number"}
                                                }
                                            },
                                            "subreactions": {
                                                "type": "object",
                                                "patternProperties": {
                                                    ".*": {"type": "number"}
                                                }
                                            },
                                            "nucleotide_sequence": {"type": "string"},
                                            "RNA_products": {
                                                "type": "array",
                                                "items": {"type": "string"}
                                            },
                                            "RNA_polymerase": {"type": "string"}
                                        }
                                    }
                                }
                            },
                            {
                                "type": "object",
                                "required": ["TranslationData"],
                                "properties": {
                                    "TranslationData": {
                                        "type": "object",
                                        "properties": {
                                            "modifications": {
                                                "type": "object",
                                                "patternProperties": {
                                                    ".*": {"type": "number"}
                                                }
                                            },
                                            "subreactions": {
                                                "type": "object",
                                                "patternProperties": {
                                                    ".*": {"type": "number"}
                                                }
                                            },
                                            "nucleotide_sequence": {"type": "string"},
                                            "mRNA": {"type": "string"},
                                            "protein": {"type": "string"}
                                        }
                                    }
                                }
                            },
                            {
                                "type": "object",
                                "required": ["tRNAData"],
                                "properties": {
                                    "tRNAData": {
                                        "type": "object",
                                        "properties": {
                                            "modifications": {
                                                "type": "object",
                                                "patternProperties": {
                                                    ".*": {"type": "number"}
                                                }
                                            },
                                            "codon": {"type": "string"},
                                            "RNA": {"type": "string"},
                                            "amino_acid": {"type": "string"},
                                            "synthetase": {
                                                "type": ["string", "null"],
                                                "default": "null"
                                            },
                                            "synthetase_keff": {"type": "number"}
                                        }
                                    }
                                }
                            },
                            {
                                "type": "object",
                                "required": ["TranslocationData"],
                                "properties": {
                                    "TranslocationData": {
                                        "type": "object",
                                        "properties": {
                                            "enzyme_dict": {
                                                "type": "object",
                                                "patternProperties": {
                                                    ".*": {
                                                        "type": "object",
                                                        "properties": {
                                                            "length_dependent": {"type": "boolean"},
                                                            "fixed_keff": {"type": "boolean"}
                                                        }
                                                    }
                                                }
                                            },
                                            "stoichiometry": {
                                                "type": "object",
                                                "patternProperties": {
                                                    ".*": {"type": "number"}
                                                }
                                            },
                                            "keff": {"type": "number"},
                                            "length_dependent_energy": {"type": "boolean"}
                                        }
                                    }
                                }
                            },
                            {
                                "type": "object",
                                "required": ["PostTranslationData"],
                                "properties": {
                                    "PostTranslationData": {
                                        "type": "object",
                                        "properties": {
                                            "processed_protein_id": {"type": "string"},
                                            "unprocessed_protein_id": {"type": "string"},
                                            "propensity_scaling": {"type": "number"},
                                            "aggregation_propensity": {"type": "number"},
                                            "biomass_type" : {"type": "string"},
                                            "translocation": {
                                                "type": "array",
                                                "items": {"type": "string"}
                                            },
                                            "modifications": {
                                                "type": "object",
                                                "patternProperties": {
                                                    ".*": {"type": "number"}
                                                }
                                            },
                                            "subreactions": {
                                                "type": "object",
                                                "patternProperties": {
                                                    ".*": {"type": "number"}
                                                }
                                            },
                                            "surface_area": {
                                                "type": "object",
                                                "patternProperties": {
                                                    ".*": {"type": "number"}
                                                }
                                            },
                                            "keq_folding": {
                                                "type": "object",
                                                "patternProperties": {
                                                    ".*": {"type": "number"}
                                                }
                                            },
                                            "k_folding": {
                                                "type": "object",
                                                "patternProperties": {
                                                    ".*": {"type": "number"}
                                                }
                                            },
                                            "translocation_multipliers": {
                                                "type": "object",
                                                "patternProperties": {
                                                    ".*": {"type": "number"}
                                                }
                                            }
                                        }
                                    }
                                }
                            },
                            {
                                "type": "object",
                                "required": ["SubreactionData"],
                                "properties": {
                                    "SubreactionData": {
                                        "type": "object",
                                        "properties": {
                                            "name": {"type": "string"},
                                            "stoichiometry": {
                                                "type": "object",
                                                "patternProperties": {
                                                    ".*": {"type": "number"}
                                                }
                                            },
                                            "enzyme": {
                                                "type": ["string", "null", "array"],
                                                "default": "null"
                                            },
                                            "keff": {"type": "number"},
                                            "element_contribution": {
                                                "type": "object",
                                                "patternProperties": {
                                                    ".*": {"type": "number"}
                                                }
                                            }
                                        }
                                    }
                                }
                            },
                            {
                                "type": "object",
                                "required": ["GenericData"],
                                "properties": {
                                    "GenericData": {
                                        "type": "object",
                                        "properties": {
                                            "name": {"type": "string"},
                                            "component_list": {"type": "array"}
                                        }
                                    }
                                }
                            }
                        ]
                    }
                }
            }
        },
        "reactions": {
            "type": "array",
            "items": {
                "type": "object",
                "properties": {
                    "id": {"type": "string"},
                    "metabolites": {
                        "type": "object",
                        "patternProperties": {
                            ".*": {"type": ["string", "number"]}
                        }
                    },
                    "reaction_type": {
                        "oneOf": [
                            {
                                "type": "object",
                                "required": ["MetabolicReaction"],
                                "properties": {
                                    "MetabolicReaction": {
                                        "type": "object",
                                        "properties": {
                                            "complex_data": {"type": ["string", "null"]},
                                            "stoichiometric_data": {"type": "string"},
                                            "keff": {"type": "number"},
                                            "reverse": {"type": "boolean"}
                                        }
                                    }
                                }
                            },
                            {
                                "type": "object",
                                "required": ["ComplexFormation"],
                                "properties": {
                                    "ComplexFormation": {
                                        "type": "object",
                                        "properties": {
                                            "_complex_id": {"type": "string"},
                                            "complex_data_id": {"type": "string"}
                                        }
                                    }
                                }
                            },
                            {
                                "type": "object",
                                "required": ["PostTranslationReaction"],
                                "properties": {
                                    "PostTranslationReaction": {
                                        "type": "object",
                                        "properties": {
                                            "posttranslation_data": {"type": "string"}
                                        }
                                    }
                                }
                            },
                            {
                                "type": "object",
                                "required": ["TranscriptionReaction"],
                                "properties": {
                                    "TranscriptionReaction": {
                                        "type": "object",
                                        "properties": {
                                            "transcription_data": {"type": "string"}
                                        }
                                    }
                                }
                            },
                            {
                                "type": "object",
                                "required": ["GenericFormationReaction"],
                                "properties": {
                                    "GenericFormationReaction": {
                                        "type": "object"
                                    }
                                }
                            },
                            {
                                "type": "object",
                                "required": ["MEReaction"],
                                "properties": {
                                    "Reaction": {
                                        "type": "object"
                                    }
                                }
                            },
                            {
                                "type": "object",
                                "required": ["SummaryVariable"],
                                "properties": {
                                    "SummaryVariable": {
                                        "type": "object"
                                    }
                                }
                            },
                            {
                                "type": "object",
                                "required": ["TranslationReaction"],
                                "properties": {
                                    "TranslationReaction": {
                                        "type": "object",
                                        "properties": {
                                            "translation_data": {"type": "string"}
                                        }
                                    }
                                }
                            },
                            {
                                "type": "object",
                                "required": ["tRNAChargingReaction"],
                                "properties": {
                                    "tRNAChargingReaction": {
                                        "type": "object",
                                        "properties": {
                                            "tRNA_data": {"type": "string"}
                                        }
                                    }
                                }
                            }

                        ],
                        "lower_bound": {"type": "number"},
                        "upper_bound": {"type": "number"},
                        "objective_coefficient": {
                            "type": "number",
                            "default": 0
                        },
                        "variable_kind": {
                            "type": "string",
                            "pattern": "continuous",
                            "default": "continuous"
                        }
                    }
                }
            }
        },
        "metabolites": {
            "type": "array",
            "items": {
                "type": "object",
                "properties": {
                    "id": {"type": "string"},
                    "name": {"type": "string"},
                    "compartment": {
                        "type": "string",
                        "pattern": "[a-z]{1,2}"
                    },
                    "charge": {"type": "integer"},
                    "formula": {"type": ["string", "null"]},
                    "_bound": {
                        "type": "number",
                        "default": 0
                    },
                    "_constraint_sense": {
                        "type": "string",
                        "default": "E",
                        "pattern": "E|L|G"
                    },
                    "notes": {"type": "object"},
                    "annotation": {"type": "object"},
                    "metabolite_type": {
                        "oneOf": [
                            {
                                "type": "object",
                                "required": ["Metabolite"],
                                "properties": {
                                    "Metabolite": {"type": "object"}
                                 }
                            },
                            {
                                "type": "object",
                                "required": ["TranslatedGene"],
                                "properties": {
                                    "TranslatedGene": {"type": "object"}
                                 }
                            },
                            {
                                "type": "object",
                                "required": ["ProcessedProtein"],
                                "properties": {
                                    "ProcessedProtein": {
                                        "type": "object",
                                        "required": ["unprocessed_protein_id"],
                                        "properties": {
                                            "unprocessed_protein_id": {"type": "string"}
                                        }
                                    }
                                }
                            },
                            {
                                "type": "object",
                                "required": ["Complex"],
                                "properties": {
                                    "Complex": {"type": "object"}
                                 }
                            },
                            {
                                "type": "object",
                                "required": ["Ribosome"],
                                "properties": {
                                    "Ribosome": {"type": "object"}
                                 }
                            },
                            {
                                "type": "object",
                                "required": ["GenericComponent"],
                                "properties": {
                                    "GenericComponent": {"type": "object"}
                                 }
                            },
                            {
                                "type": "object",
                                "required": ["GenerictRNA"],
                                "properties": {
                                    "GenerictRNA": {"type": "object"}
                                 }
                            },
                            {
                                "type": "object",
                                "required": ["RNAP"],
                                "properties": {
                                    "RNAP": {"type": "object"}
                                 }
                            },
                            {
                                "type": "object",
                                "required": ["Constraint"],
                                "properties": {
                                    "Constraint": {"type": "object"}
                                 }
                            },
                            {
                                "type": "object",
                                "required": ["TranscribedGene"],
                                "properties": {
                                    "TranscribedGene": {
                                        "type": "object",
                                        "required": ["nucleotide_sequence",
                                                     "right_pos", "left_pos",
                                                     "strand", "RNA_type"],
                                        "properties": {
                                            "nucleotide_sequence": {"type": "string"},
                                            "left_pos": {"type": ["number", "null"]},
                                            "right_pos": {"type": ["number", "null"]},
                                            "strand": {
                                                "type": ["string", "null"],
                                                "pattern": "[+]|[-]"
                                            },
                                            "RNA_type": {
                                                "type": "string",
                                                "pattern": "mRNA|rRNA|tRNA|ncRNA"
                                            }
                                        }
                                    }
                                }
                            }
                        ]
                    }
                }
            }
        }
    }
}
