# Supplementary material for: COBRAme: A computational framework for genome-scale models of metabolism and gene expression
Source: PLoS Comput Biol. 2018 Jul 5;14(7):e1006302. doi: 10.1371/journal.pcbi.1006302 (PMC6049947; doi:10.1371/journal.pcbi.1006302)
Supplement: S1 File — The COBRAme version 0.0.9 source code. The latest version of COBRAme can be downloaded from https://github.com/SBRG/cobrame. (ZIP) [file pcbi.1006302.s001.zip › S1_File/cobrame/solve/symbolic.py]

from __future__ import print_function, absolute_import, division

from six import iteritems

from sympy import Basic, lambdify

from cobrame import mu


def _compile(expr, variable=mu):
    """compiles a sympy expression"""
    return lambdify(variable, expr) if isinstance(expr, Basic) else expr


def _eval(expr, mu0):
    """evaluate the expression as a function of mu

    will return the expr if it is not a function"""
    return expr(mu0) if callable(expr) else expr


def compile_expressions(me_model, variable=mu):
    """compiles symbolic expressions of mu to functions

    The compiled expressions dict has the following key value pairs:
    (met_index, rxn_index): stoichiometry,
    (None, rxn_index): (lower_bound, upper_bound)
    (met_index, None): (met_bound, met_constraint_sense)

    """
    expressions = {}
    for i, r in enumerate(me_model.reactions):
        # stoichiometry
        for met, stoic in iteritems(r._metabolites):
            if isinstance(stoic, Basic):
                expressions[(me_model.metabolites.index(met), i)] = \
                    lambdify(variable, stoic)
        # If either the lower or upper reaction bounds are symbolic
        if isinstance(r.lower_bound, Basic) or \
                isinstance(r.upper_bound, Basic):
            expressions[(None, i)] = (_compile(r.lower_bound, variable),
                                      _compile(r.upper_bound, variable))
    # Metabolite bound
    for i, metabolite in enumerate(me_model.metabolites):
        if isinstance(metabolite._bound, Basic):
            expressions[(i, None)] = (_compile(metabolite._bound, variable),
                                      metabolite._constraint_sense)
    return expressions


def substitute_mu(lp, mu_value, compiled_expressions, solver_module=None):
    """substitute mu into a constructed LP

    mu: float
    """
    # This only works for object-oriented solver interfaces. For other
    # solvers, need to pass in solver_module
    if solver_module is None:
        solver_module = lp.__class__
    for index, expr in iteritems(compiled_expressions):
        if index[0] is None:  # reaction bounds
            solver_module.change_variable_bounds(
                lp, index[1],
                _eval(expr[0], mu_value), _eval(expr[1], mu_value))
        elif index[1] is None:  # metabolite _bound
            solver_module.change_constraint(lp, index[0], expr[1],
                                            _eval(expr[0], mu_value))
        else:  # stoichiometry
            solver_module.change_coefficient(lp, index[0], index[1],
                                             _eval(expr, mu_value))
