# Supplementary material for: COBRAme: A computational framework for genome-scale models of metabolism and gene expression
Source: PLoS Comput Biol. 2018 Jul 5;14(7):e1006302. doi: 10.1371/journal.pcbi.1006302 (PMC6049947; doi:10.1371/journal.pcbi.1006302)
Supplement: S1 File — The COBRAme version 0.0.9 source code. The latest version of COBRAme can be downloaded from https://github.com/SBRG/cobrame. (ZIP) [file pcbi.1006302.s001.zip › S1_File/cobrame/tests/test_ecoli_build.py]

from __future__ import division, absolute_import, print_function

import pytest

from os.path import dirname, join, abspath

from cobrame.io.json import (load_reduced_json_me_model, save_json_me_model,
                             load_json_me_model)
from ecolime import build_me_model
from ecolime.util.me_model_comparison import find_me_model_difference

current_dir = dirname(abspath(build_me_model.__file__))
models_dir = current_dir + '/me_models/'

del dirname, abspath

test_model = build_me_model.return_me_model()


def test_full_json_dumping():
    save_json_me_model(test_model, 'test_json_dump.json')
    model = load_json_me_model('test_json_dump.json')
    difference = find_me_model_difference(model, test_model, 1e-6)
    print(difference)
    assert (len(difference) == 0)


def test_ecoli_build():
    benchmark_model = \
        load_reduced_json_me_model(join(models_dir, 'iJL1678b_benchmark.json'))
    difference = find_me_model_difference(benchmark_model, test_model, 1e-6)
    print('-----------------------Difference----------------------')
    print(difference)
    assert (len(difference) == 0)


if __name__ == '__main__':
    test_ecoli_build()
