# Supplementary material for: COBRAme: A computational framework for genome-scale models of metabolism and gene expression
Source: PLoS Comput Biol. 2018 Jul 5;14(7):e1006302. doi: 10.1371/journal.pcbi.1006302 (PMC6049947; doi:10.1371/journal.pcbi.1006302)
Supplement: S1 File — The COBRAme version 0.0.9 source code. The latest version of COBRAme can be downloaded from https://github.com/SBRG/cobrame. (ZIP) [file pcbi.1006302.s001.zip › S1_File/cobrame/util/__init__.py]

from __future__ import absolute_import

from sympy import Symbol

# If cobrapy and optlang cannot handle symbolic parameters, assume using
# cobrapy versions <= 0.5.11
try:
    from optlang.interface import SymbolicParameter
except ImportError:
    mu = Symbol("mu", positive=True)
else:
    mu = SymbolicParameter("mu", value=1.)
    mu._assumptions._tell('positive', True)
    mu._assumptions._tell('nonzero', True)
    mu._assumptions._tell('negative', False)
    mu._assumptions._tell('zero', False)
    mu._assumptions._tell('real', True)
    # mu._assumptions._tell('nonnegative', True)
    mu._assumptions['uuid'] = None
