# Supplementary material for: COBRAme: A computational framework for genome-scale models of metabolism and gene expression
Source: PLoS Comput Biol. 2018 Jul 5;14(7):e1006302. doi: 10.1371/journal.pcbi.1006302 (PMC6049947; doi:10.1371/journal.pcbi.1006302)
Supplement: S1 File — The COBRAme version 0.0.9 source code. The latest version of COBRAme can be downloaded from https://github.com/SBRG/cobrame. (ZIP) [file pcbi.1006302.s001.zip › S1_File/cobrame/util/massbalance.py]

from __future__ import print_function, absolute_import, division

from copy import deepcopy
from six import iteritems
from collections import defaultdict

from sympy import Basic

import cobrame


def stringify(element, number):
    number = int(number)
    return element if number == 1 else (element + str(number).rstrip("."))


def elements_to_formula(obj, elements):
    obj.formula = "".join(stringify(e, n)
                          for e, n in sorted(iteritems(elements)))


def eval_reaction_at_growth_rate(reaction, growth_rate):
    for key, value in reaction._metabolites.items():
        if isinstance(value, Basic):
            reaction._metabolites[key] = value.subs(cobrame.mu, growth_rate)
        if isinstance(reaction, cobrame.TranslationReaction) and \
                (isinstance(key, cobrame.Ribosome) or
                 isinstance(key, cobrame.TranscribedGene)):
            reaction._metabolites[key] = 0.
        if isinstance(reaction, cobrame.TranscriptionReaction) and \
                isinstance(key, cobrame.RNAP):
            reaction._metabolites[key] = 0.
    return reaction


def get_elements_from_process_data(reaction, process_data, elements):
    """
    If a modification is required to form a functioning macromolecule,
    update the element dictionary accordingly.

    """

    for sub, count in iteritems(process_data.subreactions):
        sub_obj = reaction._model.process_data.get_by_id(sub)
        for e, n in iteritems(sub_obj.element_contribution):
            elements[e] += n * count

    return elements


def check_transcription_mass_balance(reaction):
    transcription_data = reaction.transcription_data
    if len(transcription_data.excised_bases) > 0:
        return reaction.check_me_mass_balance()

    # Store and reset the formula strings for each RNA
    conserve_dict = {}
    for rna in transcription_data.RNA_products:
        rna_obj = reaction._model.metabolites.get_by_id(rna)
        conserve_dict[rna_obj] = rna_obj.formula
        rna_obj.formula = ''
        rna_obj.elements = {}

    elements = defaultdict(int)

    nucleotide_count = {i.replace('tp_c', 'mp_c'): v for i, v in
                        iteritems(transcription_data.nucleotide_count)}

    for nuc, value in iteritems(nucleotide_count):
        nuc_obj = reaction._model.metabolites.get_by_id(nuc)
        for e, n in iteritems(nuc_obj.elements):
            elements[e] += value * n

    # Remove -OH for each
    elements['H'] -= len(transcription_data.nucleotide_sequence)
    elements['O'] -= len(transcription_data.nucleotide_sequence)

    elements_to_formula(rna_obj, elements)

    mass_balance = reaction.check_me_mass_balance()

    for rna_obj, formula in iteritems(conserve_dict):
        rna_obj.formula = formula

    return mass_balance


def check_me_model_mass_balance(model0):

    model = deepcopy(model0)

    def should_skip(reaction):

        # Exchanges and demand reactions will not be mass balanced
        if reaction.id.startswith('DM_') or reaction.id.startswith('EX_'):
            return True

        # Generic metabolites do not have a formula and Dummy reaction will not
        # be mass balanced
        elif 'to_generic' in reaction.id or 'dummy_reaction' in reaction.id:
            return True

        # Global constraints do not have a formula (for summary variables)
        # tRNA charging reactions are mass balance checked by confirming
        # mass balance of each modification/subreaction
        elif isinstance(reaction, (cobrame.SummaryVariable,
                                   cobrame.tRNAChargingReaction)):
            return True

        else:
            return False

    # Set k_deg = 0 so model will be feasible at growth rate = 0
    model.global_info['k_deg'] = 0
    for r in model.reactions:
        if isinstance(r, cobrame.TranslationReaction):
            r.update()

    output = {}
    for r in model.reactions:
        me_reaction = True

        if should_skip(r):
            continue

        if not isinstance(r, cobrame.MEReaction) and r.check_mass_balance():
            output[r.id] = r.check_mass_balance()
            me_reaction = False
        elif not isinstance(r, cobrame.MEReaction):
            me_reaction = False

        if me_reaction:
            # Lipoprotein metabolites can have different formulas based on
            # reaction used to synthesized them (TODO: How to handle this?)
            if 'lipid_modification' in r.id:
                r.update()

            # Check mass balance at growth rate = 0
            eval_reaction_at_growth_rate(r, 0.)

            # Transcription reactions must be handled differently to account
            # for multiple RNAs per TU
            if isinstance(r, cobrame.TranscriptionReaction) and \
                    check_transcription_mass_balance(r):
                output[r.id] = check_transcription_mass_balance(r)
            elif not isinstance(r, cobrame.TranscriptionReaction) and \
                    r.check_me_mass_balance():
                output[r.id] = r.check_me_mass_balance()

    # Each individual subreaction data should be mass balanced, if necessary
    for data in model.process_data:
        if hasattr(data, 'element_contribution'):
            # Skip trivial modifications (only one metabolite as reactant)
            # These are simple modifications
            if len(data.stoichiometry) == 1 and \
                            list(data.stoichiometry.values())[0] < 0:
                continue

            calculated_element_contribution = {}
            for key, value in data.calculate_element_contribution().items():
                if value != 0:
                    calculated_element_contribution[key] = value

            set_element_contribution = {}
            for key, value in data._element_contribution.items():
                if value != 0:
                    set_element_contribution[key] = value

            if calculated_element_contribution != set_element_contribution:
                output[data.id] = "Calculated element contribution (%s) not "\
                                  "equal to user defined element contribution"\
                                  "(%s)" % (calculated_element_contribution,
                                            set_element_contribution)

    return output
