# Supplementary material for: COBRAme: A computational framework for genome-scale models of metabolism and gene expression
Source: PLoS Comput Biol. 2018 Jul 5;14(7):e1006302. doi: 10.1371/journal.pcbi.1006302 (PMC6049947; doi:10.1371/journal.pcbi.1006302)
Supplement: S1 File — The COBRAme version 0.0.9 source code. The latest version of COBRAme can be downloaded from https://github.com/SBRG/cobrame. (ZIP) [file pcbi.1006302.s001.zip › S1_File/docs/Biomass_formulations.ipynb]

# %% [markdown]
## Biomass Dilution formulation (unit check)

# %% [markdown]
$$\sum{\frac{v_i}{mass_i}} = \mu$$

$$mass = kDa [\frac{g}{mmol}]$$

$$v_i = \frac{mmol}{g\cdot hr}$$

$$\mu = hr^{-1}$$


# %% [markdown]
## unused_protein_dilution example

This uses $protein$ to mean protein_biomass, dummy to mean the dummy protein
We consider the following 3 reactions, with the production of PGI. For a given unit of pgi protein production, we know the amount of dummy (aka unmodeled) protein to make. The amount of unmodeled protein flux ($x$) is an unknown. The unknown we really need though is the amount of dummy in the unmodeled reaction ($n$) which will give us the appropriate amount of flux through $v_{dummy}$.

$$v_{pgi} (1): \dots \rightarrow M_{pgi} \cdot protein $$

$$v_{dummy} \left(Q\frac{M_{pgi}}{M_{dummy}} \right): \dots \rightarrow dummy + M_{dummy} \cdot protein $$

$$v_{unmodeled} (x) : protein + n \cdot dummy  \rightarrow \dots $$

Writing this in matrix form

$$\begin{pmatrix}
& \mathbf{v_{pgi}} & \mathbf{v_{dummy}} & \mathbf{v_{unmodeled}} \\
\mathbf{protein} & M_{pgi} & M_{dummy} & -1 \\
\mathbf{dummy} & & 1 & -n
\end{pmatrix}
\cdot
\begin{pmatrix} 1 \\ Q\frac{M_{pgi}}{M_{dummy}} \\ x \end{pmatrix}
= \begin{pmatrix} 0 \\ 0 \end{pmatrix}
$$

Solving this system gives
$$ n = \frac{Q}{1 + Q}\frac{1}{M_{dummy}} $$

However, this gives us an expression in terms of $Q$, which is a fraction of used protein. We want to actually set the the paramater in terms of the fraction of total protein, to match the original ME model.

$$f = \frac{Q}{1 + Q} \implies Q = \frac{f}{1-f} $$

Plugging this in gives
$$ n = \frac{\frac{f}{1-f}}{1 + \frac{f}{1-f}}\frac{1}{M_{dummy}} = \frac{f}{M_{dummy}} $$

# %% [markdown]
$$v_{pgi}: g6p + \mu/keff \cdot pgi \rightarrow f6p + pgi\_MW \cdot protein\_biomass$$

$$v_{dummy}: RNA\_dummy +  \mu/keff \cdot ribosome \rightarrow protein\_dummy + dummy\_MW \cdot protein\_biomass$$

$$v_{unmodeled\_protein\_dilution}: dummy\_MW \cdot protein\_biomass$$

# %% [code]
