# Supplementary material for: COBRAme: A computational framework for genome-scale models of metabolism and gene expression
Source: PLoS Comput Biol. 2018 Jul 5;14(7):e1006302. doi: 10.1371/journal.pcbi.1006302 (PMC6049947; doi:10.1371/journal.pcbi.1006302)
Supplement: S1 File — The COBRAme version 0.0.9 source code. The latest version of COBRAme can be downloaded from https://github.com/SBRG/cobrame. (ZIP) [file pcbi.1006302.s001.zip › S1_File/docs/cobrame.io.rst]

cobrame.io package
==================

Submodules
----------

cobrame.io.dict module
----------------------

.. automodule:: cobrame.io.dict
    :members:
    :undoc-members:
    :show-inheritance:

cobrame.io.json module
----------------------

.. automodule:: cobrame.io.json
    :members:
    :undoc-members:
    :show-inheritance:

Module contents
---------------

.. automodule:: cobrame.io
    :members:
    :undoc-members:
    :show-inheritance:
