# Supplementary material for: COBRAme: A computational framework for genome-scale models of metabolism and gene expression
Source: PLoS Comput Biol. 2018 Jul 5;14(7):e1006302. doi: 10.1371/journal.pcbi.1006302 (PMC6049947; doi:10.1371/journal.pcbi.1006302)
Supplement: S1 File — The COBRAme version 0.0.9 source code. The latest version of COBRAme can be downloaded from https://github.com/SBRG/cobrame. (ZIP) [file pcbi.1006302.s001.zip › S1_File/docs/cobrame.util.rst]

cobrame.util package
====================

Submodules
----------

cobrame.util.building module
----------------------------

.. automodule:: cobrame.util.building
    :members:
    :undoc-members:
    :show-inheritance:

cobrame.util.dogma module
-------------------------

.. automodule:: cobrame.util.dogma
    :members:
    :undoc-members:
    :show-inheritance:

cobrame.util.mass module
------------------------

.. automodule:: cobrame.util.mass
    :members:
    :undoc-members:
    :show-inheritance:

cobra.core.massbalance module
-----------------------------

.. automodule:: cobrame.util.massbalance
    :members:
    :undoc-members:
    :show-inheritance:


Module contents
---------------

.. automodule:: cobrame.util
    :members:
    :undoc-members:
    :show-inheritance:
