# Supplementary material for: COBRAme: A computational framework for genome-scale models of metabolism and gene expression
Source: PLoS Comput Biol. 2018 Jul 5;14(7):e1006302. doi: 10.1371/journal.pcbi.1006302 (PMC6049947; doi:10.1371/journal.pcbi.1006302)
Supplement: S1 File — The COBRAme version 0.0.9 source code. The latest version of COBRAme can be downloaded from https://github.com/SBRG/cobrame. (ZIP) [file pcbi.1006302.s001.zip › S1_File/docs/figure_equations.ipynb]

# %% [markdown]
How we generally formulate enzyme calatyzed reactions now

# %% [markdown]
$$\begin{array}{r} \text{metabolites} \\ \vdots \\ \text{enzymes} \end{array} \left[ \begin{array}{c} \mathbf{S} \\ \vdots \\ -\frac{\mu}{k_{eff}} \end{array}  \right] \cdot v = 0 $$

# %% [markdown]
Now how we handle it

# %% [markdown]
$$\begin{array}{r} \text{metabolites} \\ \vdots \\ \text{enzymes} \end{array} \left[ \begin{array}{c} \mathbf{S} \\ \vdots \\ -\frac{\mu}{k_{eff}} \end{array}  \right] \cdot v = 0 $$

# %% [markdown]
## Modifications - before

# %% [markdown]
carrier-mod + A --> carrier-mod-A --> carrier + B

$$ \begin{array}{r}
\text{carrier} \\
\text{carrier-mod-A} \\
\text{A} \\
\text{B} \\
\vdots
\end{array} \left[\begin{array}{rr}
-1 & 1\\
1 & -1 \\
-1 &  \\
 & 1 \\
\vdots
\end{array}
\right] \cdot v = 0$$

# %% [markdown]
$\text{carrier} + A \rightarrow \text{carrier-mod-A} \rightarrow \text{carrier} + B$

# %% [markdown]
$ (1 + \frac{\mu}{keff})\text{carrier} + A \rightarrow \text{carrier-mod-A} \rightarrow \text{carrier} + B$

# %% [markdown]
## Modifications - now

# %% [markdown]
$$ \begin{array}{r c c}
\text{carrier} \\
\text{carrier-mod-A}\\
\text{A} \\
\text{B} \\
\vdots
\end{array} \left[\begin{array}{cc}
-\left(1 + \frac{\mu}{k_{eff}}\right) & 1  \\
 1 & -1 \\
-1 & \\
 & 1 \\
\vdots \\
\end{array}
\right] \cdot v = 0$$

# %% [markdown]
$ AA + \text{generic_tRNA}_{AA} \rightarrow \text{protein} $

$\left(1 + \frac{\mu}{k_{eff,tRNA}}\right) \frac{\mu}{k_{eff,charging}} \text{synthetase} + \frac{\mu}{k_{eff,tRNA}}(tRNA + AA) \rightarrow \text{generic_tRNA}_{AA} $
