# Supplementary material for: COBRAme: A computational framework for genome-scale models of metabolism and gene expression
Source: PLoS Comput Biol. 2018 Jul 5;14(7):e1006302. doi: 10.1371/journal.pcbi.1006302 (PMC6049947; doi:10.1371/journal.pcbi.1006302)
Supplement: S1 File — The COBRAme version 0.0.9 source code. The latest version of COBRAme can be downloaded from https://github.com/SBRG/cobrame. (ZIP) [file pcbi.1006302.s001.zip › S1_File/docs/index.rst]

Welcome to COBRAme's documentation!
===================================

This resource is intended to:

1. Provide an overview of what ME-models are and how they work
2. Describe the architecture of the COBRAme code base.
3. Highlight the major object classes and how they interrelate
4. Demonstrate basic model building and editing procedures
5. Provide examples of how to query, edit and update information in a constructed ME-model

.. toctree::
   :numbered:
   :maxdepth: 2

   MEModelFundamentals
   CobrameArchitectureOverview
   building_a_model
   Reaction_Manipulation
   model_saving_loading
   coupling_constraint_derivation
   cobrame


Indices and tables
==================

* :ref:`genindex`
* :ref:`modindex`
* :ref:`search`
