# Supplementary material for: COBRAme: A computational framework for genome-scale models of metabolism and gene expression
Source: PLoS Comput Biol. 2018 Jul 5;14(7):e1006302. doi: 10.1371/journal.pcbi.1006302 (PMC6049947; doi:10.1371/journal.pcbi.1006302)
Supplement: S1 File — The COBRAme version 0.0.9 source code. The latest version of COBRAme can be downloaded from https://github.com/SBRG/cobrame. (ZIP) [file pcbi.1006302.s001.zip › S1_File/docs/model_saving_loading.ipynb]

# %% [markdown]
# ME-model Saving and Loading

There are currently 3 methods that can be used to save/load an ME-model using COBRAme:
1. As a full JSON file
2. As a reduced JSON file
3. As a pickle file

# %% [markdown]
## As a full JSON file
This is the recommended way to save, load and share `COBRAme` ME-models in full detail. This will include all of the model's functionality and information (`MEReaction`, `ProcessData`, etc). It uses a defined JSONSCHEMA found in `cobrame.io`. 

Saving and loading a full ME-model (`me_model`) as a JSON can be done using:

# %% [code]
from cobrame.io.json import save_json_me_model, load_json_me_model
save_json_me_model(me_model, '[save_loc]/model.json')

# %% [markdown]
Then loading can be done with

# %% [code]
new_me_model = load_json_me_model('[save_loc]/model.json')

# %% [markdown]
where `new_me_model` is of type `cobrame.MEModel`

# %% [markdown]
## As a reduced JSON file
Alternatively, ME-models can be saved as a `COBRApy` model. This storage type loses all the additional information contained in a full ME-model, but retains the stoichiometry of all the reactions. In other words, it behaves like an M-model with symbolic mu terms in metabolic coefficients and reaction bounds. Therefore it will give identical solutions compared to the full model, but all additional ME-model functionality will be lost.

Saving and loading a reduced Me-model (`me_model`) as a JSON can be done using:

# %% [code]
from cobrame.io.json import save_reduced_json_me_model, load_reduced_json_me_model
save_reduced_json_me_model(me_model, '[save_loc]/model.json')

# %% [markdown]
Then loading can be done with

# %% [code]
new_me_model = load_reduced_json_me_model('[save_loc]/model.json')

# %% [markdown]
where `new_me_model` is of type  `cobra.Model`

# %% [markdown]
## As a pickle file
This is the quickest way to save a ME-model in full detail. It can be accomplished using python's pickle dump/load methods. A ME-model named `me_model` can be saved follows.

# %% [code]
import pickle
with open('[save_loc]/model.pickle', 'wb') as f:
    pickle.dump(me_model, f)

# %% [markdown]
It can then be loaded with:

# %% [code]
with open('[save_loc]/model.pickle', 'wb') as f:
    new_me_model = pickle.load(f)

# %% [markdown]
This is not a recommended way to save a ME-model when sharing or for use over the long term as it can break when using different software versions. 
