# Supplementary material for: COBRAme: A computational framework for genome-scale models of metabolism and gene expression
Source: PLoS Comput Biol. 2018 Jul 5;14(7):e1006302. doi: 10.1371/journal.pcbi.1006302 (PMC6049947; doi:10.1371/journal.pcbi.1006302)
Supplement: S1 File — The COBRAme version 0.0.9 source code. The latest version of COBRAme can be downloaded from https://github.com/SBRG/cobrame. (ZIP) [file pcbi.1006302.s001.zip › S1_File/docs/Reaction_Manipulation.ipynb]

# %% [markdown]
# Reaction Properties

# %% [markdown]
The division of the ME-model into MEReaction and ProcessData classes allows the user to essentially have access to the entire database of information used to construct the model. The following will show how this can be leveraged to easily query, edit and update aspects of the model reactions.

# %% [code]
import pickle
from collections import defaultdict
from os.path import abspath, dirname, join

import pandas as pd
import cobra.test

import cobrame
import ecolime

# %% [code]
# Load E. coli ME-model
ecoli_dir = dirname(abspath(ecolime.__file__))
model_dir = join(ecoli_dir, 'me_models/iJL1678b.pickle')
with open(model_dir, 'rb') as f:
    me = pickle.load(f)

# Load E. coli M-model
iJO1366 = cobra.test.create_test_model('ecoli')

# %% [markdown]
## Metabolic Reactions
These are the ME-model representations of all reactions in the metabolic reconstruction, in this case iJO1366

# %% [code]
print('number of reactions in iJO1366 (excluding exchange) = %i' %
      len([i.id for i in iJO1366.reactions if not i.id.startswith('EX_')]))
print('number of stoichiometric data objects = %i\n' % 
      len([r.id for r in me.stoichiometric_data]))
print('number of metabolic reactions = %i' % 
      len([r.id for r in me.reactions if type(r) == cobrame.MetabolicReaction]))
print('number of complex data objects = %i' % 
      len([r.id for r in me.complex_data]))

# %% [markdown]
Through a MetabolicReaction, the user has direct access to the StoichiometricData, ComplexData and keff used to construct the reaction.

# %% [code]
rxn = me.reactions.get_by_id('E4PD_FWD_GAPDH-A-CPLX')

# Access the StoichiometricData and ComplexData directly through reaction
stoich_data = rxn.stoichiometric_data
complex_data = rxn.complex_data

print(rxn.reaction + '\n')
print('This reactions is formed using the StoichiometricData (%s) and ComplexData (%s) with keff = %.2f' % 
      (stoich_data.id, complex_data.id, rxn.keff))

# %% [markdown]
As a best practice, the ComplexData and StoichiometricData themselves should not be changed. If these need changed then a new MetabolicReaction should be created. 

### Edit keffs
Further, the keff is an attribute of the MetabolicReaction itself and not of the ComplexData changing the ComplexData will not affect the form of the MetabolicReaction.


# %% [code]
print('keff = %d: \n\t%s' % (rxn.keff, rxn.reaction))
rxn.keff = 65.
rxn.update()
print('keff = %d: \n\t%s' % (rxn.keff, rxn.reaction))

# %% [markdown]
### Edit stoichiometry

# %% [markdown]
Aspects of the StoichiometricData, however, can be changed. This includes:
 - Reaction stoichiometry
 - Reaction upper & lower bounds
 
Currently the stoichiometry is:

# %% [code]
stoich_data.stoichiometry

# %% [markdown]
This can be updated to, for instance, translocate a hydrogen by performing the following

# %% [code]
stoich_data.stoichiometry['h_c'] = -1
stoich_data.stoichiometry['h_p'] = 1
rxn.update()
print('%s: \n\t%s' % (rxn.id, rxn.reaction))

# %% [markdown]
This change can be usd to update both the forward and reverse reaction

# %% [code]
rxn_rev = me.reactions.get_by_id(rxn.id.replace('FWD', 'REV'))
rxn_rev.update()
print('%s: \n\t%s' % (rxn_rev.id, rxn_rev.reaction))

# %% [markdown]
A simpler approach is to updated the parent reactions for StoichiometricData. This will update any instances of the reaction catalyzed by an isozyme.

# %% [code]
stoich_data.stoichiometry['h_c'] = -2
stoich_data.stoichiometry['h_p'] = 2
for r in stoich_data.parent_reactions:
    r.update()
    print('%s: \n\t%s' % (r.id, r.reaction))

# %% [markdown]
### Edit upper and lower reaction bounds
The upper and lower bounds can be edited through the stoichiometric data and updated to the metabolic reaction

**Important: do not change the upper and lower bounds of a MetabolicReaction directly. If this is done than the change will be overwritten when the update function is ran (shown below)**

# %% [code]
rxn.lower_bound = -1000
print('Lower bound = %d' %rxn.lower_bound)
rxn.update()
print('Lower bound = %d' %rxn.lower_bound)

# %% [markdown]
Editing the reaction bounds of the StoichiometricData, however, will edit the bounds of the forward and reverse reaction, as well as any instances of the reaction catalyzed by isozymes 

# %% [code]
stoich_data.lower_bound = 0.
print('Upper Bounds\n--------------------------------------')
for r in stoich_data.parent_reactions:
    direction = 'Forward' if r.reverse is False else 'Reverse'
    print('%s Before Update \n\t%s: %s' % (direction, r.id, r.upper_bound))
    r.update()
    print('%s After Update \n\t%s: %s' % (direction, r.id, r.upper_bound))

# %% [markdown]
----
## Transcription Reactions

# %% [code]
print('number of transcription reactions = %i' % 
      len([r.id for r in me.reactions if type(r) == cobrame.TranscriptionReaction]))
print('number of transcription data objects = %i' %  len(list(me.transcription_data)))
print('number of transcribed genes (RNA) = %i' %
      len([m.id for m in me.metabolites if type(m) == cobrame.TranscribedGene]))

# %% [markdown]
### TranscribedGene (RNA) metabolite properties
Transciption occurs via operons contained within the organisms genome or transcription unit (TU). This means that often, a transcribed region will code for multiple RNAs. The E. coli ME-model has 4 possible RNA types that can be transcribed:
 - mRNA
 - tRNA
 - rRNA
 - ncRNA (noncoding RNA)

mRNAs can then translated directly from the full transcribed TU, while rRNA, tRNA and ncRNA are spliced out of the TU by endonucleases. In these cases, in order to know which bases need excized, the RNA metabolites (TranscribedGene) themselves have to store information such as:
 - **DNA strand, left and right genome position** to identify which TU the RNA is a part of
 - **RNA type** to determine whether it needs excised from the TU
 - **nucleotide sequence** to determine bases that do/do not need excised if not mRNA and the RNA mass for biomass constraint

An example of a TranscribedGene's attributes is shown below

# %% [code]
pd.DataFrame({i: str(v) for i, v in me.metabolites.RNA_b3201.__dict__.items() if not i.startswith('_') and v}, 
             index=['Atribute Values']).T

# %% [markdown]
### TranscriptionReaction/TranscriptionData properties
Each TranscriptionReaction in a COBRAme ME-model is associated with exactly one TranscriptionData which includes everything necessary to define a reaction. This includes:
 - **subreactions** To handle enzymatic processes not performed by RNA polymerase
 - **RNA Polymerase** Different RNA polymerase metabolite for different sigma factors
 - **RNA Products** TUs often contain more than one RNA in sequence
 - **Nucleotide sequence**

The TranscriptionData for TU containing the gene above is shown below

# %% [code]
rxn = me.reactions.transcription_TU_8398_from_RPOE_MONOMER
data = rxn.transcription_data
pd.DataFrame({i: str(v) for i, v in data.__dict__.items()}, index=['Atribute Values']).T

# %% [markdown]
This reaction currently uses a subreaction called *Transcription_normal_rho_dependent* to account for the elongation factors etc. associated with transcription. This TU also requires a rho factor to terminate transcription. These complexes can be removed from the reaction by running the following

# %% [code]
print('with subreactions: \n' + rxn.reaction)
print('--------------------')
data.subreactions = {}
for r in data.parent_reactions:
    r.update()
print('\nwithout subreactions: \n' + rxn.reaction)

# %% [markdown]
This poses a problem where, if RNA_b3201 and RNA_b3202 are not required in equal amounts, the model will become infeasible. To accound for this, all RNAs have a demand reaction associated with them. *mRNA_biomass* is consumed for each demand reaction with a coefficient equal to the molecular weight of each RNA (in kDa). This prevents the model from overproducing RNA to increase biomass production, and therefore growth rate, in some instances. More on the implications of the *biomass* constraint can be found in **ME-Model Fundamentals**

# %% [code]
for rna in data.RNA_products:
    r = me.reactions.get_by_id('DM_' + rna)
    print('%s: %s' % (r.id, r.reaction))

# %% [markdown]
As is, this reaction produces two mRNAs so no nucleotides are excised. If one or both is changed to a stable RNA (rRNA, tRNA or ncRNA) bases will be excised.

# %% [code]
me.metabolites.RNA_b3202.RNA_type = 'rRNA'
for r in data.parent_reactions:
    r.update()
    print(r.reaction)

# %% [markdown]
Changing RNA_b3202 to an rRNA and updating the transcription reaction causes both of the RNAs to now be excised from the TU, as indicated by the nucleotide monophosphates that appear in the products. This is not a complete picture because this process is catalyzes by an endonuclease, whose activity can be incorporated as ModificationData. Updating the reaction after adding these processes incorporates 

# %% [code]
data.subreactions['rRNA_containing_excision'] = len(data.RNA_products) * 2
data.subreactions['RNA_degradation_machine'] = len(data.RNA_products) * 2
data.subreactions['RNA_degradation_atp_requirement'] = sum(data.excised_bases.values())
for r in data.parent_reactions:
    r.update()
    print(r.reaction)

# %% [markdown]
---
## Translation Reactions

# %% [code]
print('number of translation reactions = %i' % 
      len([r.id for r in me.reactions if type(r) == cobrame.TranslationReaction]))
print('number of translation data objects = %i' %  len(list(me.translation_data)))
print('number of translated genes (proteins) = %i' %
      len([m.id for m in me.metabolites if type(m) == cobrame.TranslatedGene]))

# %% [markdown]
### TranslatedGene (Protein) metabolite properties
For COBRAme ME-models, proteins are translated directly from mRNA metabolites not from TUs. This means that all information required to construct a TranslationReaction can be found in its TranslationData therefore no extra information is contained in a TranslatedGene object.

### TranslationReaction/TranslationData properties

Each TranslationReaction in a COBRAme ME-model is associated with exactly one TranslationData which includes everything necessary to define the reaction. This includes:
 - **subreactions** To handle enzymatic processes not performed by ribosome and incorporate tRNAs
 - **mRNA** ID of mRAN being translated
 - **term_enzyme** Enzyme that catalyzes translation termination
 - **Nucleotide sequence**

The TranslationData for a TranslationReaction is shown below

# %% [code]
rxn = me.reactions.translation_b2020
data = rxn.translation_data
pd.DataFrame({i: str(v) for i, v in data.__dict__.items()}, index=['Atribute Values']).T

# %% [markdown]
The rest of the information required to define a translation reaction can be dynamically computed from these attributes.

For example, the amino acid sequence is calculated from the nucleotide sequence with:

# %% [code]
str(data.amino_acid_count)

# %% [markdown]
The codon count from the sequence can be used to determine the subreaction required for charged tRNA-mediated amino acid addition.

# %% [code]
str(data.subreactions_from_sequence)

# %% [markdown]
Changing the nucleotide sequence will automically update these values.

# %% [code]
data.nucleotide_sequence = 'ATGAGCTTTAAC'
print('Elongation Subreactions')
print(str(data.subreactions_from_sequence))
print('\nOne of each start subreaction')
print(str(data.add_initiation_subreactions()))
print('\nNo termination subreaction (AAC) not valid stop codon')
print(str(data.add_termination_subreactions()))

# %% [markdown]
Stop codons are defined for the organism beforehand. Changing the sequence to a valid stop codon corrects this

# %% [code]
data.nucleotide_sequence = 'ATGAGCTTTTAA'
print('Termination subreaction')
print(str(data.add_termination_subreactions()))

# %% [markdown]
---
## ComplexFormation Reactions

# %% [code]
print('number of complex formation reactions = %i' % 
      len([r.id for r in me.reactions if type(r) == cobrame.ComplexFormation]))
print('number of complex data objects = %i' %  len(list(me.complex_data)))
print('')

print('number of complexes = %i' %
      len([m.id for m in me.metabolites if type(m) == cobrame.Complex]))

# %% [markdown]
some complexes are modified in a metabolic process (e.g. Acyl Carrier Protein sidechain reactions)
### Complex Metabolite Properties
Like TranslatedGenes, Complex metabolites do not need to store any additional information.
### ComplexFormation / ComplexData Properties
Each ComplexFormation reaction in a COBRAme ME-model is associated with exactly one ComplexData which includes everything necessary to define the reaction. This includes:
 - **modification** To define the modifications by prosthetic groups or cofactors that can be required for the complex to catalyze cellular processes
 - **stoichiometry** Stoichiometry of the protein subunits

The ComplexData for a ComplexFormation reaction is shown below

# %% [code]
rxn = me.reactions.get_by_id('formation_2OXOGLUTARATEDEH-CPLX_mod_mg2_mod_lipo')
data = me.process_data.get_by_id(rxn.complex_data_id)
pd.DataFrame({i: str(v) for i, v in data.__dict__.items()}, index=['Atribute Values']).T

# %% [markdown]
This complex has two modification mod_lipo_c and mod_mg_c. You can view the properties of these modifications by accessing their ModificationData objects.

# %% [code]
for mod in data.subreactions:
    mod_data = me.process_data.get_by_id(mod)
    print(mod_data.id)
    for key, value in mod_data.__dict__.items():
        if not key.startswith('_') and value:
            print('\t', key, value)

# %% [markdown]
The information in the ModificationData and ComplexData are assembled in the ComplexFormation reaction shown below 

# %% [code]
print(rxn.reaction)
