# Supplementary material for: COBRAme: A computational framework for genome-scale models of metabolism and gene expression
Source: PLoS Comput Biol. 2018 Jul 5;14(7):e1006302. doi: 10.1371/journal.pcbi.1006302 (PMC6049947; doi:10.1371/journal.pcbi.1006302)
Supplement: S1 File — The COBRAme version 0.0.9 source code. The latest version of COBRAme can be downloaded from https://github.com/SBRG/cobrame. (ZIP) [file pcbi.1006302.s001.zip › S1_File/docs/tRNA_mod.ipynb]

# %% [markdown]
# Formulation for tRNA charging reactions (less ill-scaled)

# %% [markdown]
The standard, two-step reaction for tRNA charging:
1. aaRS charging: $ ATP + H_2O + AA + \text{synthetase} \rightarrow PPi + H^+ + \text{AA_amp_bound_synthetase} $
1. tRNA charging: $ \text{generic_tRNA} + \text{AA_amp_bound_synthetase} \rightarrow AMP + \text{generic_tRNA_AA} $

# %% [markdown]
Combined reaction:

$ATP + H_2O + AA + \text{synthetase} + \text{generic_tRNA} \rightarrow PPi + H^+ + AMP + \text{generic_tRNA_AA}$

# %% [markdown]
Dilution relations for synthetase, and for uncharged tRNA:

1. generic_tRNA dilution: $$v_{dil,tRNA} = \frac{\mu}{k_{eff,tRNA}} v_{tRNA charging}$$
1. synthetase dilution: $$v_{dil,synthetase} = \frac{\mu}{k_{eff,synthetase}} v_{aaRS binding}$$


# %% [markdown]
Include dilution into the actual reactions:
1. aaRS charging: $ ATP + H_2O + AA + \frac{\mu}{k_{eff,synthetase}}\text{synthetase} \rightarrow PPi + H^+ + \text{AA_amp_bound_synthetase} $
1. tRNA charging: $ \frac{\mu}{k_{eff,tRNA}}\text{generic_tRNA} + \text{AA_amp_bound_synthetase} \rightarrow AMP + \text{generic_tRNA_AA} $

# %% [markdown]
### Finally, the simple combined reaction:

tRNA charging total: $ATP + H_2O + AA + \frac{\mu}{k_{eff,synthetase}}\text{synthetase} + \frac{\mu}{k_{eff,tRNA}}\text{generic_tRNA} \rightarrow PPi + H^+ + AMP + \text{generic_tRNA_AA}$

This formulation is exactly consistent with Lerman et al. (2012) (see SI).

As with Lerman et al. (2012), we assume a linear path from aaRS binding and tRNA charging. 

We have a reaction for each AA-specific generic tRNA and AA-specific synthetase.

Thus, the two reactions have the same flux, which is consistent with the dilution of each macromolecule (tRNA and synthetase) being proportional to the combined flux.
