# Supplementary material for: COBRAme: A computational framework for genome-scale models of metabolism and gene expression
Source: PLoS Comput Biol. 2018 Jul 5;14(7):e1006302. doi: 10.1371/journal.pcbi.1006302 (PMC6049947; doi:10.1371/journal.pcbi.1006302)
Supplement: S1 File — The COBRAme version 0.0.9 source code. The latest version of COBRAme can be downloaded from https://github.com/SBRG/cobrame. (ZIP) [file pcbi.1006302.s001.zip › S1_File/setup.py]

from setuptools import setup, find_packages


setup(name="cobrame",
      version="0.0.9",
      author="Colton Lloyd and Ali Ebrahim",
      url="https://github.com/SBRG/cobrame",
      install_requires=["sympy", "six", "Biopython", "cobra<=0.5.11", "pandas",
                        "scipy", "numpy", "setuptools", "jsonschema"],
      package_data={'': ['io/JSONSCHEMA']},
      packages=find_packages()
      )
