# Supplementary material for: COBRAme: A computational framework for genome-scale models of metabolism and gene expression
Source: PLoS Comput Biol. 2018 Jul 5;14(7):e1006302. doi: 10.1371/journal.pcbi.1006302 (PMC6049947; doi:10.1371/journal.pcbi.1006302)
Supplement: S1 File — The COBRAme version 0.0.9 source code. The latest version of COBRAme can be downloaded from https://github.com/SBRG/cobrame. (ZIP) [file pcbi.1006302.s001.zip › S1_File/tox.ini]

# Tox (https://tox.readthedocs.io/) is a tool for running tests
# in multiple virtualenvs. This configuration file will run the
# test suite on all supported python versions. To use it, "pip install tox"
# and then run "tox" from this directory.

[tox]
envlist = py27, py35, py36

[testenv]
deps =
    pytest
    sympy
    six
    Biopython
    cobra
    pandas
    scipy
    numpy
    jsonschema
    codecov
    pytest-cov
    coverage
commands =
    pip install git+https://github.com/sbrg/ecolime.git@devel
    pytest --cov=./
    codecov --token=b564c9ed-38ef-4e63-b062-2f4cc7f5ea18
