# Supplementary material for: COBRAme: A computational framework for genome-scale models of metabolism and gene expression
Source: PLoS Comput Biol. 2018 Jul 5;14(7):e1006302. doi: 10.1371/journal.pcbi.1006302 (PMC6049947; doi:10.1371/journal.pcbi.1006302)
Supplement: S2 File — The ECOLIme version 0.0.9 source code. The latest version of ECOLIme can be downloaded from https://github.com/SBRG/ecolime. (ZIP) [file pcbi.1006302.s002.zip]

Archive with 141 entries (124 files):
- S2_File/
- S2_File/.gitattributes
- __MACOSX/
- __MACOSX/S2_File/
- __MACOSX/S2_File/._.gitattributes
- S2_File/.gitignore
- __MACOSX/S2_File/._.gitignore
- S2_File/.travis.yml
- __MACOSX/S2_File/._.travis.yml
- S2_File/ecolime/
- S2_File/ecolime/__init__.py
- __MACOSX/S2_File/ecolime/
- __MACOSX/S2_File/ecolime/.___init__.py
- S2_File/ecolime/build_me_model.ipynb
- __MACOSX/S2_File/ecolime/._build_me_model.ipynb
- S2_File/ecolime/build_me_model.py
- __MACOSX/S2_File/ecolime/._build_me_model.py
- S2_File/ecolime/building_data/
- S2_File/ecolime/building_data/codon_usage.csv
- __MACOSX/S2_File/ecolime/building_data/
- __MACOSX/S2_File/ecolime/building_data/._codon_usage.csv
- S2_File/ecolime/building_data/Dill_dG_matrix.csv
- __MACOSX/S2_File/ecolime/building_data/._Dill_dG_matrix.csv
- S2_File/ecolime/building_data/DnaK_reactions_parameters_5.csv
- __MACOSX/S2_File/ecolime/building_data/._DnaK_reactions_parameters_5.csv
- S2_File/ecolime/building_data/enzyme_reaction_association.txt
- __MACOSX/S2_File/ecolime/building_data/._enzyme_reaction_association.txt
- S2_File/ecolime/building_data/exchange_bounds.txt
- __MACOSX/S2_File/ecolime/building_data/._exchange_bounds.txt
- S2_File/ecolime/building_data/Folding_Rates_matrix_slope22000.csv
- __MACOSX/S2_File/ecolime/building_data/._Folding_Rates_matrix_slope22000.csv
- S2_File/ecolime/building_data/iJL1678b_model_changes.xlsx
- __MACOSX/S2_File/ecolime/building_data/._iJL1678b_model_changes.xlsx
- S2_File/ecolime/building_data/iJO1366.json
- __MACOSX/S2_File/ecolime/building_data/._iJO1366.json
- S2_File/ecolime/building_data/keffs.json
- __MACOSX/S2_File/ecolime/building_data/._keffs.json
- S2_File/ecolime/building_data/m_to_me_mets.csv
- __MACOSX/S2_File/ecolime/building_data/._m_to_me_mets.csv
- S2_File/ecolime/building_data/metabolites.txt
- __MACOSX/S2_File/ecolime/building_data/._metabolites.txt
- S2_File/ecolime/building_data/modification.txt
- __MACOSX/S2_File/ecolime/building_data/._modification.txt
- S2_File/ecolime/building_data/NC_000913.2.gb
- __MACOSX/S2_File/ecolime/building_data/._NC_000913.2.gb
- S2_File/ecolime/building_data/Oobatake_Keq_matrix.csv
- __MACOSX/S2_File/ecolime/building_data/._Oobatake_Keq_matrix.csv
- S2_File/ecolime/building_data/peptide_compartment_and_pathways2.txt
- __MACOSX/S2_File/ecolime/building_data/._peptide_compartment_and_pathways2.txt
- S2_File/ecolime/building_data/post_transcriptional_modification_of_tRNA.txt
- __MACOSX/S2_File/ecolime/building_data/._post_transcriptional_modification_of_tRNA.txt
- S2_File/ecolime/building_data/protein_complexes.txt
- __MACOSX/S2_File/ecolime/building_data/._protein_complexes.txt
- S2_File/ecolime/building_data/protein_modification.txt
- __MACOSX/S2_File/ecolime/building_data/._protein_modification.txt
- S2_File/ecolime/building_data/reaction_matrix.txt
- __MACOSX/S2_File/ecolime/building_data/._reaction_matrix.txt
- S2_File/ecolime/building_data/reaction_matrix_sources_and_sinks.txt
- __MACOSX/S2_File/ecolime/building_data/._reaction_matrix_sources_and_sinks.txt
- S2_File/ecolime/building_data/reactions.txt
- __MACOSX/S2_File/ecolime/building_data/._reactions.txt
- S2_File/ecolime/building_data/stable_RNA.txt
- __MACOSX/S2_File/ecolime/building_data/._stable_RNA.txt
- S2_File/ecolime/building_data/translocation_pathways.txt
- __MACOSX/S2_File/ecolime/building_data/._translocation_pathways.txt
- S2_File/ecolime/building_data/TUs_from_ecocyc.txt
- __MACOSX/S2_File/ecolime/building_data/._TUs_from_ecocyc.txt
- __MACOSX/S2_File/ecolime/._building_data
- S2_File/ecolime/chaperones.py
- __MACOSX/S2_File/ecolime/._chaperones.py
- S2_File/ecolime/characterization/
- S2_File/ecolime/characterization/__init__.py
- __MACOSX/S2_File/ecolime/characterization/
- __MACOSX/S2_File/ecolime/characterization/.___init__.py
- S2_File/ecolime/characterization/biomass_allocation.py
- __MACOSX/S2_File/ecolime/characterization/._biomass_allocation.py
- S2_File/ecolime/characterization/data/
- S2_File/ecolime/characterization/data/cogs_ecoli_mg1655.csv
- __MACOSX/S2_File/ecolime/characterization/data/
- __MACOSX/S2_File/ecolime/characterization/data/._cogs_ecoli_mg1655.csv
- __MACOSX/S2_File/ecolime/characterization/._data
- S2_File/ecolime/characterization/output_model_stats.py
- __MACOSX/S2_File/ecolime/characterization/._output_model_stats.py
- __MACOSX/S2_File/ecolime/._characterization
- S2_File/ecolime/compartments.py
- __MACOSX/S2_File/ecolime/._compartments.py
- S2_File/ecolime/corrections.py
- __MACOSX/S2_File/ecolime/._corrections.py
- S2_File/ecolime/dna_replication.py
- __MACOSX/S2_File/ecolime/._dna_replication.py
- S2_File/ecolime/flat_files.py
- __MACOSX/S2_File/ecolime/._flat_files.py
- S2_File/ecolime/formulas.py
- __MACOSX/S2_File/ecolime/._formulas.py
- S2_File/ecolime/generics.py
- __MACOSX/S2_File/ecolime/._generics.py
- S2_File/ecolime/me_models/
- S2_File/ecolime/me_models/iJL1678b_benchmark.json
- __MACOSX/S2_File/ecolime/me_models/
- __MACOSX/S2_File/ecolime/me_models/._iJL1678b_benchmark.json
- __MACOSX/S2_File/ecolime/._me_models
- S2_File/ecolime/modifications.py
- __MACOSX/S2_File/ecolime/._modifications.py
- S2_File/ecolime/ribosome.py
- __MACOSX/S2_File/ecolime/._ribosome.py
- S2_File/ecolime/solve_demo.ipynb
- __MACOSX/S2_File/ecolime/._solve_demo.ipynb
- S2_File/ecolime/tests/
- S2_File/ecolime/tests/test_model_benchmark.py
- __MACOSX/S2_File/ecolime/tests/
- __MACOSX/S2_File/ecolime/tests/._test_model_benchmark.py
- __MACOSX/S2_File/ecolime/._tests
- S2_File/ecolime/transcription.py
- __MACOSX/S2_File/ecolime/._transcription.py
- S2_File/ecolime/translation.py
- __MACOSX/S2_File/ecolime/._translation.py
- S2_File/ecolime/translocation.py
- __MACOSX/S2_File/ecolime/._translocation.py
- S2_File/ecolime/trna_charging.py
- __MACOSX/S2_File/ecolime/._trna_charging.py
- S2_File/ecolime/util/
- S2_File/ecolime/util/__init__.py
- __MACOSX/S2_File/ecolime/util/
- __MACOSX/S2_File/ecolime/util/.___init__.py
- S2_File/ecolime/util/helper_functions.py
- __MACOSX/S2_File/ecolime/util/._helper_functions.py
- S2_File/ecolime/util/me_model_comparison.py
- __MACOSX/S2_File/ecolime/util/._me_model_comparison.py
- __MACOSX/S2_File/ecolime/._util
- __MACOSX/S2_File/._ecolime
- S2_File/LICENSE
- __MACOSX/S2_File/._LICENSE
- S2_File/README.md
- __MACOSX/S2_File/._README.md
- S2_File/setup.py
- __MACOSX/S2_File/._setup.py
- S2_File/tox.ini
- __MACOSX/S2_File/._tox.ini
- S2_File/travis_install.sh
- __MACOSX/S2_File/._travis_install.sh
- __MACOSX/._S2_File
