# Supplementary material for: COBRAme: A computational framework for genome-scale models of metabolism and gene expression
Source: PLoS Comput Biol. 2018 Jul 5;14(7):e1006302. doi: 10.1371/journal.pcbi.1006302 (PMC6049947; doi:10.1371/journal.pcbi.1006302)
Supplement: S2 File — The ECOLIme version 0.0.9 source code. The latest version of ECOLIme can be downloaded from https://github.com/SBRG/ecolime. (ZIP) [file pcbi.1006302.s002.zip › S2_File/ecolime/__init__.py]

from distutils.version import StrictVersion

from ecolime import (chaperones, dna_replication, generics, flat_files,
                     modifications, ribosome, transcription, translation,
                     translocation, trna_charging, corrections)
import cobrame

__version__ = "0.0.9"


if StrictVersion(__version__) != StrictVersion(cobrame.__version__):
    raise UserWarning('COBRAme version (%s) and ECOLIme version (%s) are not'
                      ' equivalent' % (cobrame.__version__, __version__))
