# Supplementary material for: COBRAme: A computational framework for genome-scale models of metabolism and gene expression
Source: PLoS Comput Biol. 2018 Jul 5;14(7):e1006302. doi: 10.1371/journal.pcbi.1006302 (PMC6049947; doi:10.1371/journal.pcbi.1006302)
Supplement: S2 File — The ECOLIme version 0.0.9 source code. The latest version of ECOLIme can be downloaded from https://github.com/SBRG/ecolime. (ZIP) [file pcbi.1006302.s002.zip › S2_File/ecolime/building_data/codon_usage.csv]

codon	amino_acid	total	per_1000	fraction
GGG	Glycine	17628.0	10.99	0.15
GGA	Glycine	12696.0	7.92	0.11
GGT	Glycine	39862.0	24.85	0.34
GGC	Glycine	47212.0	29.44	0.4
GAG	Glutamate	28529.0	17.79	0.31
GAA	Glutamate	63484.0	39.58	0.69
GAT	Aspartate	51670.0	32.22	0.63
GAC	Aspartate	30559.0	19.05	0.37
GTG	Valine	42097.0	26.25	0.37
GTA	Valine	17443.0	10.88	0.15
GTT	Valine	29487.0	18.38	0.26
GTC	Valine	24406.0	15.22	0.22
GCG	Alanine	53984.0	33.66	0.36
GCA	Alanine	32529.0	20.28	0.21
GCT	Alanine	24609.0	15.34	0.16
GCC	Alanine	40914.0	25.51	0.27
AGG	Arginine	1949.0	1.22	0.02
AGA	Arginine	3291.0	2.05	0.04
CGG	Arginine	8631.0	5.38	0.1
CGA	Arginine	5668.0	3.53	0.06
CGT	Arginine	33711.0	21.02	0.38
CGC	Arginine	35311.0	22.02	0.4
AAG	Lysine	16370.0	10.21	0.23
AAA	Lysine	53920.0	33.62	0.77
AAT	Asparagine	28256.0	17.62	0.45
AAC	Asparagine	34752.0	21.67	0.55
ATG	Methionine	44539.0	27.77	1.0
ATA	Isoleucine	6866.0	4.28	0.07
ATT	Isoleucine	48766.0	30.4	0.51
ATC	Isoleucine	40097.0	25.0	0.42
ACG	Threonine	23056.0	14.37	0.27
ACA	Threonine	11267.0	7.02	0.13
ACT	Threonine	14303.0	8.92	0.17
ACC	Threonine	37495.0	23.38	0.44
TGG	Tryptophan	24553.0	15.31	1.0
TGT	Cysteine	8306.0	5.18	0.45
TGC	Cysteine	10330.0	6.44	0.55
TAG	Stop	365.0	0.23	0.07
TAA	Stop	3244.0	2.02	0.64
TGA	Stop	1448.0	0.9	0.29
TAT	Tyrosine	26180.0	16.32	0.57
TAC	Tyrosine	19675.0	12.27	0.43
TTT	Phenylalanine	35930.0	22.4	0.57
TTC	Phenylalanine	26609.0	16.59	0.43
AGT	Serine	13976.0	8.71	0.15
AGC	Serine	25716.0	16.03	0.28
TCG	Serine	14305.0	8.92	0.15
TCA	Serine	11438.0	7.13	0.12
TCT	Serine	13633.0	8.5	0.15
TCC	Serine	13783.0	8.59	0.15
CAG	Glutamine	46256.0	28.84	0.65
CAA	Glutamine	24787.0	15.45	0.35
CAT	Histadine	20686.0	12.9	0.57
CAC	Histadine	15595.0	9.72	0.43
TTG	Leucine	22000.0	13.72	0.13
TTA	Leucine	22279.0	13.89	0.13
CTG	Leucine	84714.0	52.82	0.5
CTA	Leucine	6182.0	3.85	0.04
CTT	Leucine	17707.0	11.04	0.1
CTC	Leucine	17715.0	11.04	0.1
CCG	Proline	37316.0	23.27	0.52
CCA	Proline	13664.0	8.52	0.19
CCT	Proline	11291.0	7.04	0.16
CCC	Proline	8861.0	5.52	0.12
