# Supplementary material for: COBRAme: A computational framework for genome-scale models of metabolism and gene expression
Source: PLoS Comput Biol. 2018 Jul 5;14(7):e1006302. doi: 10.1371/journal.pcbi.1006302 (PMC6049947; doi:10.1371/journal.pcbi.1006302)
Supplement: S2 File — The ECOLIme version 0.0.9 source code. The latest version of ECOLIme can be downloaded from https://github.com/SBRG/ecolime. (ZIP) [file pcbi.1006302.s002.zip › S2_File/ecolime/building_data/Dill_dG_matrix.csv]

	genome_region	unique_name	protein_length	Dill_Keq_20C	Dill_Keq_21C	Dill_Keq_22C	Dill_Keq_23C	Dill_Keq_24C	Dill_Keq_25C	Dill_Keq_26C	Dill_Keq_27C	Dill_Keq_28C	Dill_Keq_29C	Dill_Keq_30C	Dill_Keq_31C	Dill_Keq_32C	Dill_Keq_33C	Dill_Keq_34C	Dill_Keq_35C	Dill_Keq_36C	Dill_Keq_37C	Dill_Keq_38C	Dill_Keq_39C	Dill_Keq_40C	Dill_Keq_41C	Dill_Keq_42C	Dill_Keq_43C	Dill_Keq_44C	Dill_Keq_45C	Dill_Keq_46C	Dill_Keq_47C	Dill_Keq_48C	Dill_Keq_49C	Dill_Keq_50C	Dill_Keq_51C	Dill_Keq_52C	Dill_Keq_53C	Dill_Keq_54C	Dill_Keq_55C	Dill_Keq_56C	Dill_Keq_57C	Dill_Keq_58C	Dill_Keq_59C	Dill_Keq_60C	Dill_Keq_61C	Dill_Keq_62C	Dill_Keq_63C	Dill_Keq_64C	Dill_Keq_65C
0	b3642	EG10808	213.0	4.5040204313722774e-06	5.133044180177629e-06	5.936844684848634e-06	6.967140746368308e-06	8.294404388002888e-06	1.0015263430623632e-05	1.2263154900797515e-05	1.5223765913861083e-05	1.9157580181124792e-05	2.443305224544274e-05	3.157579973787321e-05	4.134212379630688e-05	5.4829764358186276e-05	7.364608574209007e-05	0.00010016552967304083	0.00013792690323545967	0.00019225142491857214	0.00027121200919383016	0.0003871657690109333	0.0005591967288625002	0.0008170410518087916	0.0012074458472657358	0.001804554032279216	0.00272700186040053	0.0041662958489396785	0.006434290161014184	0.010043259569989096	0.015842028140406295	0.025249241624767764	0.04065628030433116	0.06612867505164242	0.10863676929645301	0.18023182915440675	0.30192380876724173	0.5106447184539579	0.8718486706694083	1.5024848328204363	2.6131991027209738	4.586440460963566	8.122094651537612	14.511030315089318	26.152666033966273	47.541348600906886	87.15971824720924	161.13897050364153	300.3849135272228
1	b2235	EG10661	376.0	1.2625026306962489e-08	1.4676714790941057e-08	1.7505654656086522e-08	2.1415521856199195e-08	2.6861480535990712e-08	3.4533027604401e-08	4.54880653346299e-08	6.137270178775318e-08	8.478655724903163e-08	1.1989853348559182e-07	1.7349983144003312e-07	2.5683121304190633e-07	3.888009841217015e-07	6.017372958575811e-07	9.518262451579854e-07	1.5383410947131828e-06	2.5396083438410284e-06	4.281310617862829e-06	7.368196087117003e-06	1.2941969869762091e-05	2.319404181432082e-05	4.24007082802767e-05	7.904526799965349e-05	0.0001502352522227848	0.00029103805556827234	0.0005745131992319733	0.0011553523712237012	0.002366391467667006	0.004935275328968804	0.010478167182046734	0.022641560179777302	0.049782173866143704	0.11134959944235094	0.2533103682538956	0.585963230306196	1.3779891296717652	3.2937111907392294	8.000131243164285	19.741922539550817	49.484893486812325	125.96737370826585	325.5804719847976	854.2544815128841	2274.886946262154	6147.409806853119	16853.946615814923
2	b2411	EG10534	671.0	3.033303483122151e-13	3.655245086333212e-13	4.609577293143787e-13	6.079685779277722e-13	8.381314666114393e-13	1.2069622529253168e-12	1.8145512603832267e-12	2.846335891338169e-12	4.655813200002632e-12	7.936925386440062e-12	1.4093372214531872e-11	2.6052268074975444e-11	5.0108314775228434e-11	1.0022517407163479e-10	2.0836229724405245e-10	4.500001238848507e-10	1.0091052936259354e-09	2.3484055748190927e-09	5.669021198061544e-09	1.4188292659159547e-08	3.679858039462569e-08	9.885660068221487e-08	2.749487441672849e-07	7.9135247628014e-07	2.355938311084369e-06	7.251702402197301e-06	2.3067859643749984e-05	7.580149677116767e-05	0.00025719704919437695	0.0009007185414343454	0.0032543700783855844	0.012126119115001305	0.046577763034643775	0.18435912731127194	0.751639541098801	3.1553364624823876	13.633497583613352	60.608177404353576	277.1127699282906	1302.6403049895368	6293.302650528565	31236.6532845204	159231.84038547578	833344.7972799765	4476111.075008191	24666767.334273133
3	b4035	EG10558	371.0	1.5119094812255407e-08	1.756539327348047e-08	2.093135257510211e-08	2.557371813057047e-08	3.2025781730207197e-08	4.109313249911557e-08	5.4008107753759e-08	7.268212228191923e-08	1.0012349678750529e-07	1.4113902668664447e-07	2.0352881636835048e-07	3.0015070432960705e-07	4.525394729242323e-07	6.973456856501067e-07	1.0979615772098996e-06	1.765827333950111e-06	2.900066363290236e-06	4.862331854597415e-06	8.320287748053144e-06	1.4526837101684341e-05	2.5871782844485448e-05	4.698827573152898e-05	8.700565318357729e-05	0.00016420592800091874	0.0003157939299382304	0.0006187056462010603	0.0012345908557361625	0.0025085083652087257	0.005188692317355193	0.01092315185377617	0.023398336579942277	0.05098819691105848	0.11300667149009329	0.25467818808523046	0.5834954795162115	1.3587748147426124	3.215357108613681	7.7302127873536515	18.87748955051231	46.81649315896354	117.8875375401137	301.34571741962	781.8171394190747	2058.2801284526226	5497.688815428363	14895.345680454288
4	b1709	EG10128	249.0	1.2299491613650693e-06	1.407881289161629e-06	1.6394544104164763e-06	1.941713075547157e-06	2.338420954514977e-06	2.8629470096720837e-06	3.5625375255869534e-06	4.504692218965988e-06	5.786764339875583e-06	7.550545781480885e-06	1.0004630207075188e-05	1.3459022640855947e-05	1.837920741985444e-05	2.5471417437797433e-05	3.5818395806158216e-05	5.109762482120003e-05	7.393549641780262e-05	0.00010848765874099412	0.00016139917878850416	0.0002434084836280451	0.0003720526848531277	0.0005762747644339975	0.0009043455430145892	0.00143761690268979	0.002314628639063583	0.0037737693181590258	0.006229494354474343	0.010409796694096576	0.017606511145084203	0.030135373446748583	0.05218956245201354	0.09143808098071246	0.16204679115965426	0.29044112383427667	0.526399537649579	0.9646036306462672	1.7868803177809391	3.34574835763723	6.331130072845838	12.105956865289556	23.387701163517814	45.64444226469848	89.97926980330699	179.1406919282377	360.1530266099626	731.0810300716222
5	b2323	EG10274	406.0	4.2802713190453395e-09	4.994071055638214e-09	5.990522966232704e-09	7.384777041440415e-09	9.352144034022926e-09	1.216261892384257e-08	1.623784883717922e-08	2.224646944187603e-08	3.1266045458139536e-08	4.5062407345138944e-08	6.65791059076793e-08	1.0080879422012592e-07	1.5636973081940436e-07	2.4840469505812696e-07	4.0399954416662054e-07	6.724795493215322e-07	1.14530089500318e-06	1.995122601867549e-06	3.553842269308357e-06	6.471072887298174e-06	1.204139787032677e-05	2.2891525105387525e-05	4.444739402321233e-05	8.811908194150057e-05	0.00017833056841594372	0.0003682948112190052	0.000776002078406612	0.0016676803574717431	0.0036545355627482837	0.008164121072710437	0.01858808052680849	0.04312201783218647	0.1019051455120614	0.2452563470997489	0.6009904581449227	1.4991172806349	3.8056016131008654	9.829492355304522	25.82620973664632	69.0105046141613	187.499082548563	517.8670695861832	1453.7165629041451	4146.59713577221	12016.119416667498	35367.77825973692
6	b1288	EG11528	262.0	7.697045678117068e-07	8.824509552226807e-07	1.0301254323891378e-06	1.2240960685220084e-06	1.4803391730524842e-06	1.8214756455260529e-06	2.279814753262646e-06	2.9019437754530455e-06	3.755712819278927e-06	4.940966427144753e-06	6.6061926044316414e-06	8.974607371641087e-06	1.2385430026176608e-05	1.7359852215302482e-05	2.4707540600579976e-05	3.5700325059631976e-05	5.235834337013702e-05	7.792627297079352e-05	0.000117674043218793	0.00018025691631788653	0.0002800494002268198	0.0004411913295864206	0.0007046740102795301	0.0011408775111911788	0.0018719788095398527	0.0031124097797662073	0.005242644954609539	0.00894513592520774	0.015457253236522125	0.02704666322901705	0.047913644601315995	0.08592074430218159	0.15594100631590166	0.2864028050801665	0.5322074600131665	1.0004709442598039	1.9023124413840722	3.658036183991289	7.112770061052207	13.982695480163137	27.787021724198713	55.81238078552239	113.29111975678434	232.3689656011576	481.52440046136064	1007.994556108481
7	b3281	EG10077	272.0	5.367067611441787e-07	6.160735048135706e-07	7.205302796701913e-07	8.583908476142894e-07	1.0414097641004695e-06	1.2863352869333314e-06	1.6172478002431083e-06	2.0691133308858246e-06	2.693235690948466e-06	3.565704991128524e-06	4.800622231042487e-06	6.571013057387174e-06	9.142245254332842e-06	1.2925984983746493e-05	1.856823330064325e-05	2.7094490190903627e-05	4.015166093069374e-05	6.041547425636142e-05	9.228398367053191e-05	0.00014307065748445392	0.00022507891025972692	0.00035924784732296454	0.0005816276752694132	0.0009550037067825281	0.0015899846546316477	0.0026836670527575347	0.004591274462682348	0.00796029236016307	0.013984252515774401	0.024887908294221817	0.044864407743335374	0.0819042497261347	0.15140125806305768	0.28333465507204986	0.5367186608127074	1.0289661467575415	1.996155872032248	3.9179539114161024	7.779096863319824	15.622064285695252	31.726514150225004	65.15041668549893	135.25708607538937	283.8499353344651	602.063532685001	1290.506634652932
8	b3942	EG10511	726.0	4.175297036538497e-14	5.0652075990803834e-14	6.454354274533751e-14	8.633040895163874e-14	1.2112796488813596e-13	1.781612161445275e-13	2.745318853992627e-13	4.4290462610288076e-13	7.476467721661317e-13	1.3197345318916115e-12	2.434554913225993e-12	4.690707328710993e-12	9.433863197728406e-12	1.9793552515990706e-11	4.3300708518619216e-11	9.870998964215476e-11	2.3435994366938736e-10	5.791974780661569e-10	1.4892211620847408e-09	3.981554221799878e-09	1.1063229660548607e-08	3.193193985924752e-08	9.568947891875216e-08	2.975659085604578e-07	9.59776118702884e-07	3.2093362402224026e-06	1.1120203760186932e-05	3.99079288870872e-05	0.00014827028644633666	0.000570032972007155	0.0022667413295184386	0.009318973187886413	0.039592138503911134	0.17375527865279586	0.7873560602685179	3.682366496154856	17.76751122877676	88.40839704926604	453.47546477639355	2396.822524950235	13048.80026409674	73146.08177789641	422019.7553605254	2505148.3000099366	15294418.992825273	96000509.97065432
9	b4070	EG11781	478.0	3.191867955132657e-10	3.7569618670811485e-10	4.568273021647126e-10	5.735857193823102e-10	7.433377083472724e-10	9.938685894508107e-10	1.3703861518015213e-09	1.94781250279601e-09	2.852746913798313e-09	4.303438809866204e-09	6.683921218384803e-09	1.0684148146622036e-08	1.7570069840975517e-08	2.9714381048504858e-08	5.166025597972838e-08	9.229592722280104e-08	1.693894865871713e-07	3.192364187305446e-07	6.175994277071948e-07	1.2260790415014817e-06	2.4968821024333593e-06	5.2143311299273934e-06	1.1162856132759202e-05	2.448981114533496e-05	5.50412421886733e-05	0.0001266907813949811	0.00029855139383383537	0.0007200717089179944	0.0017769783133269542	0.004485463305813122	0.011577697928570368	0.030549182783699662	0.08237852355217958	0.226956042349328	0.6386470145100396	1.8350638311399499	5.382624199851472	16.112860062923374	49.212069181228124	153.3124255964353	487.05467942860633	1577.473852549862	5207.408806710944	17516.555227196415	60025.695940261314	209499.29956828934
10	b0613	G6339	292.0	2.6095346699793657e-07	3.0027310854450965e-07	3.5251409799072903e-07	4.221086277531554e-07	5.153976954860106e-07	6.415282902322229e-07	8.1382417713126e-07	1.0519009533899664e-06	1.3849635077220155e-06	1.8570022113357986e-06	2.535071033824043e-06	3.522622258480732e-06	4.98122802762701e-06	7.166364500726872e-06	1.0487034992879635e-05	1.560625181843089e-05	2.3612324974492547e-05	3.6314222993926864e-05	5.675676703590217e-05	9.012968316810008e-05	0.00014539019453673922	0.0002381927757137421	0.000396240333993809	0.0006691710328065609	0.0011470357184596692	0.001995227218117214	0.0035212663101354437	0.006303955909751285	0.011445983838774326	0.021073555076777068	0.03933574705588244	0.07442575484783139	0.14271439699383887	0.27729660754624436	0.5458561027017571	1.0884144504611377	2.1979593462560336	4.494506104096029	9.304863345363946	19.49994842788557	41.360242153739435	88.7749621708881	192.79170409353506	423.5553282273376	941.218314668621	2115.262897178867
11	b2926	EG10703	387.0	8.491542633821537e-09	9.884734397566278e-09	1.1814536715856475e-08	1.4493897799544675e-08	1.8243846146338986e-08	2.3553668148350687e-08	3.117899959669904e-08	4.230386581883985e-08	5.88121673313341e-08	8.374921167112508e-08	1.2211808569723072e-07	1.8227468761989096e-07	2.784090260066671e-07	4.350271035731435e-07	6.951729242494916e-07	1.1357489301475042e-06	1.8965143160699205e-06	3.2358430591465867e-06	5.63964021424182e-06	1.003748440863937e-05	1.8238394627616104e-05	3.3823382527765985e-05	6.400271041994226e-05	0.00012354196138366583	0.00024319295242348395	0.0004880845497413236	0.0009984712147672206	0.00208143509269893	0.004420475776765935	0.00956197267480084	0.021061696720000203	0.047228385958182226	0.10778907020474214	0.25032696790717396	0.591429081550918	1.4212224480762927	3.472876807643634	8.627591425228808	21.785568356614817	55.90297404156351	145.7459408024517	385.9789874039562	1038.1206719650586	2835.0554728325933	7859.92842642728	22117.389924151496
12	b3426	EG10394	501.0	1.3928194481616535e-10	1.6440055583677127e-10	2.0077283131410874e-10	2.535702818508691e-10	3.3104353859051327e-10	4.46549738037759e-10	6.220998301257392e-10	8.946770655344916e-10	1.3277056666262087e-09	2.0322760350637654e-09	3.2072130730844688e-09	5.216253724500825e-09	8.739761402791365e-09	1.507916252294464e-08	2.678064340440097e-08	4.893986958393838e-08	9.198922791076389e-08	1.7777892768020557e-07	3.531277911651778e-07	7.206648346060332e-07	1.510526668782123e-06	3.2505973699810826e-06	7.1793642507716825e-06	1.6268492933300424e-05	3.7809404487138604e-05	9.009450426179844e-05	0.00022003894895948294	0.0005506333592969533	0.0014113933898570797	0.0037044106856493485	0.009952690465149558	0.02736395896337185	0.07696673296596873	0.22140291679996918	0.651166549063459	1.9575072075118074	6.013025492842605	18.86855685471168	60.46715966982535	197.84116159629963	660.712528811133	2251.6011524057194	7827.791253905834	27755.129306492083	100344.24225124995	369808.8514504942
13	b4042	EG10224	122.0	0.00011982350790889675	0.00013505268396947197	0.00015353957430544517	0.0001760521967695624	0.00020357078058998174	0.00023735149069713617	0.0002790110664819267	0.0003306397045675036	0.00039495224964612426	0.000475491567251685	0.0005769033015742348	0.0007053087056731836	0.0008688127838591746	0.0010781999233832212	0.0013478904208126532	0.0016972615964958397	0.002152480575913746	0.0027490582089502278	0.0035354236784155622	0.004577949917850336	0.005968049959319749	0.007832241903325581	0.010346487296038692	0.013756707086527202	0.018408265291325814	0.024788525112591192	0.03358854049983427	0.04579287437985003	0.06281093030056703	0.08666980751471177	0.12029870765554435	0.1679501316257641	0.23582628636877312	0.33301458205439466	0.4728905482565747	0.6752304094572752	0.9694053561983061	1.399231054139872	2.030359906386208	2.961594565486725	4.342271729668222	6.3990788420275475	9.477584454689836	14.106805420487154	21.099976518845114	31.712422301672166
14	b0124	EG10369	796.0	3.3464041822536834e-15	4.094406224229821e-15	5.286736785841511e-15	7.198646136049057e-15	1.0329214956683859e-14	1.5607339270668976e-14	2.48160044296163e-14	4.149322693328296e-14	7.290718916962744e-14	1.3453061339476876e-13	2.605215649786655e-13	5.291227603071699e-13	1.1263724458432461e-12	2.5115805503840667e-12	5.8624947670875315e-12	1.4316036574310457e-11	3.655162697288606e-11	9.75161725261513e-11	2.7169322179686345e-10	7.900654757699776e-10	2.3965308635894976e-09	7.578717885057062e-09	2.497249025302373e-08	8.569301796769772e-08	3.0606521328144135e-07	1.1372036949775994e-06	4.393315595465922e-06	1.763817752774537e-05	7.35533867772278e-05	0.0003184365482704982	0.0014305435576012677	0.006665410529079961	0.03219534032986123	0.16113690413375528	0.8352785649387114	4.482324086914678	24.889422229056954	142.94626006187545	848.763440958308	5207.970613293929	33009.05453847722	216021.81514134837	1459089.3398712068	10167359.148726204	73063613.48374595	541237557.2807217
15	b0031	EG10206	273.0	5.177002403088214e-07	5.943287333373829e-07	6.952299118197398e-07	8.28460937497379e-07	1.0054203855732142e-06	1.2423594417059404e-06	1.5626591887258512e-06	2.0002938849772016e-06	2.6051489521749788e-06	3.4512685946784896e-06	4.6497773969263335e-06	6.369333913124619e-06	8.868844604523263e-06	1.2550337630174519e-05	1.8045324278136225e-05	2.6357357371353906e-05	3.90998667207782e-05	5.889719574787085e-05	9.006807887067778e-05	0.000139802982490128	0.00022021394621313042	0.00035194183573288647	0.0005705723791154443	0.0009381702586158052	0.0015642354834911336	0.002644184899491521	0.004530764991531008	0.007867979612876677	0.01384490407380306	0.02468174540902091	0.044570367206592465	0.08151307503422323	0.1509546164670911	0.28302965366172617	0.5371718786956667	1.0318599283644205	2.005791150465558	3.944940483463331	7.84907032531908	15.796219964925857	32.149956802868225	66.16614961233252	137.67543034869976	289.5875369659335	615.6653683614586	1322.7886113009502
16	b1613	EG10566	391.0	7.351090939710203e-09	8.561340813757096e-09	1.0240509081888189e-08	1.2575724795577813e-08	1.5849682487031485e-08	2.0494195642642475e-08	2.717771750533e-08	3.6950317114831656e-08	5.148728341238614e-08	7.350453425477936e-08	1.0747773561258332e-07	1.6090632338365236e-07	2.465698789986925e-07	3.866191530209435e-07	6.201107716929992e-07	1.017105169623826e-06	1.7054664198274913e-06	2.922625459978216e-06	5.117167840021135e-06	9.151416848360013e-06	1.6711932434857946e-05	3.1154724811562156e-05	5.92735706065561e-05	0.00011505908265375133	0.00022781786997548182	0.000459989380588255	0.0009468663270818336	0.001986550922759594	0.004246897597266453	0.009249055383893572	0.020514949277887117	0.0463325780545488	0.10652275406635227	0.24925082868556317	0.5934292798959406	1.4372777451898704	3.5404170122410887	8.867763466405508	22.5800582840498	58.437808568622245	153.68398420574542	410.61832026988367	1114.3804954818029	3071.3253972146704	8594.650100052944	24414.885760732348
17	b0452	EG10995	286.0	3.2397781326233645e-07	3.7252143521427236e-07	4.3683679703003797e-07	5.222789037606823e-07	6.364821437626871e-07	7.904189139413382e-07	1.000010090333437e-06	1.2885986669957822e-06	1.6907879327991682e-06	2.2584595539025227e-06	3.070310887663307e-06	4.247133882934844e-06	5.9765609992355185e-06	8.553587841902582e-06	1.2447670316268222e-05	1.8415067807217912e-05	2.768905798541656e-05	4.2305631869339745e-05	6.566746550520056e-05	0.00010353153735685211	0.0001657582005701907	0.0002694438417697672	0.0004445950219489177	0.000744521956941781	0.0012650909216307981	0.0021807869657232545	0.003813020908560375	0.006760953086994667	0.01215483218342619	0.02215200210349787	0.04091869396395631	0.07659460918451202	0.14526677530267607	0.2790943846362314	0.5430986554958465	1.0702280647470797	2.135364871603178	4.31315612821299	8.818114898076255	18.245045473482215	38.19749285607067	80.90558574163131	173.34441256634224	375.6330049384875	823.1442622474652	1823.8248076864672
18	b2705	EG10971	259.0	8.576303927168087e-07	9.828969587962888e-07	1.1467307841377172e-06	1.3616159512341624e-06	1.6450651708333735e-06	2.0218276166395574e-06	2.527181635390851e-06	3.211888114663625e-06	4.149710322700414e-06	5.44893780918233e-06	7.270216456181301e-06	9.854404750027317e-06	1.3566523040170134e-05	1.8965781230870978e-05	2.691827327272935e-05	3.878015374324506e-05	5.669837492610683e-05	8.410941655398152e-05	0.00012657472091836985	0.000193194316763643	0.0002990230037919143	0.0004692419245490162	0.0007464336532223689	0.0012033977859450002	0.0019659538871524386	0.003253922555342615	0.005455513122240334	0.00926369658188729	0.01592869664533377	0.02773009019279541	0.048868205065095136	0.08716367019335336	0.15732929154600675	0.28732971249108075	0.530861508203415	0.9920772678798344	1.8750293386937507	3.5834768179124414	6.924232565962199	13.52529179067788	26.703481908582134	53.281268261063666	107.42531159471375	218.8290234371299	450.3094823444567	935.9821578983942
19	b3092	G81	470.0	4.2590674180181954e-10	5.008217987647438e-10	6.08054280277875e-10	7.619082389328346e-10	9.848675620175248e-10	1.3127569116260326e-09	1.8036046811768166e-09	2.553118198287253e-09	3.722182444949014e-09	5.586616083946999e-09	8.628877070234342e-09	1.3710282497198654e-08	2.2400621385367766e-08	3.7621195282701504e-08	6.492376552525512e-08	1.1508414261921195e-07	2.094654297366168e-07	3.9132807207484753e-07	7.501538778121222e-07	1.4749984370608953e-06	2.97384213731911e-06	6.14589084576169e-06	1.3015171058348985e-05	2.8234012705025225e-05	6.272123815492765e-05	0.00014263940686967406	0.00033198071547587923	0.0007905003903893709	0.001925203219393183	0.004794105033259638	0.012203039831492483	0.031741896579652346	0.08434875617711861	0.22892003616671028	0.6343490537486719	1.794295179677691	5.179215451439552	15.25188684931659	45.80989515762057	140.30053849606492	438.03966113214665	1393.8397638419842	4519.083304432076	14925.200113892759	50201.64927859173	171925.75147036786
20	b2388	EG12957	321.0	9.171930987494592e-08	1.0591271645578026e-07	1.2502206227306932e-07	1.5081550668653302e-07	1.858650238017143e-07	2.339457582279209e-07	3.0065879657407697e-07	3.94412958347189e-07	5.279904723979792e-07	7.21073588075949e-07	1.004371554882402e-06	1.426444914018715e-06	2.065130868336097e-06	3.046912633495661e-06	4.580172237437083e-06	7.013005327096677e-06	1.0935026623501446e-05	1.7358939054932917e-05	2.804852688963035e-05	4.611878825932903e-05	7.714816003724032e-05	0.00013126637171381403	0.00022712420858019762	0.0003995385071033188	0.0007144037986936563	0.0012981496593437287	0.002396674279825793	0.004494746287214901	0.008560975243222042	0.016556725530956613	0.0325065833571246	0.06477801340701414	0.1309960879308396	0.2687692644060784	0.5593824138191492	1.1807676803216158	2.527354730882982	5.484471948672641	12.06402388570945	26.894363714052	60.7527734959441	139.03744496503464	322.3178809073498	756.7476947613279	1799.1196090536048	4330.522618720477
21	b0115	EG10025	630.0	1.330217183866438e-12	1.5949772394259171e-12	1.995888983830321e-12	2.605048870669497e-12	3.5444140583169155e-12	5.024320647930071e-12	7.416064581157693e-12	1.1391882077974855e-11	1.8201593475125795e-11	3.023325611238162e-11	5.21789205012051e-11	9.352255468000364e-11	1.7399169080199003e-10	3.3582619083288237e-10	6.721415828636257e-10	1.3943008718102223e-09	2.996361784761124e-09	6.667600033695374e-09	1.535609831140504e-08	3.658724693706131e-08	9.014059522818755e-08	2.2954092644995158e-07	6.038913705069812e-07	1.6407001231098834e-06	4.601365117706329e-06	1.3315250285875676e-05	3.974090811414642e-05	0.00012228558818556587	0.00038778191082627277	0.0012667847159611924	0.004261394468529073	0.014755956490473154	0.052575705138248635	0.19268268154832838	0.7260726790517797	2.8121571761264477	11.190915480956953	45.74090870732272	191.9578417264055	826.836567009752	3654.2575469301596	16565.297342744318	76997.54327421087	366852.0592733804	1791027.9331186602	8957231.76951451
22	b2800	EG10348	215.0	4.190665072396176e-06	4.777089666151543e-06	5.527237329386079e-06	6.489757949208438e-06	7.731028744041064e-06	9.342186649977188e-06	1.1449265222004938e-05	1.4227911477649382e-05	1.792491268495109e-05	2.288992790700155e-05	2.9622630342132747e-05	3.88433034473596e-05	5.159940989628687e-05	6.942776645615058e-05	9.460334776164933e-05	0.00013052411225829568	0.00018231109142298672	0.0002577518391272661	0.0003687958998422942	0.0005339447853035341	0.0007821029236526831	0.0011588336649516594	0.0017366058197416255	0.002631713702954981	0.004032445504154734	0.00624636005809493	0.009780279110306664	0.015476729611336596	0.024748548088128108	0.03998550476887342	0.06526470324907567	0.10760154891258682	0.1791700111130273	0.30127413445973195	0.5115074834331773	0.8767594003594864	1.517024578146666	2.649322120049728	4.669322191759487	8.304195223973963	14.900962469487325	26.974493443729983	49.25658841674183	90.7189369847567	168.50212777742613	315.6011143379129
23	b2799	EG10351	382.0	1.016904322110146e-08	1.1830252857697056e-08	1.4126534446690878e-08	1.7308140302523293e-08	2.175134888112826e-08	2.802806684511558e-08	3.701891380706432e-08	5.009938716851627e-08	6.945063035840819e-08	9.858571141285652e-08	1.4325402643239257e-07	2.130187963627012e-07	3.240502957341938e-07	5.041473678064419e-07	8.019038813284983e-07	1.3037007931799417e-06	2.1656951115595123e-06	3.6749827768442692e-06	6.368374134345812e-06	1.126666978692746e-05	2.034400856112848e-05	3.7482921603146673e-05	7.044820982365239e-05	0.00013503037480160779	0.0002638790931623399	0.0005256287708483567	0.0010669501895442244	0.0022064385428256627	0.004647458788637144	0.009968048584629094	0.021765667422485823	0.04837254093206187	0.10939315550171184	0.2516786780380043	0.5889383116395711	1.4014052992222437	3.3902605553855327	8.336502931291772	20.831650928626097	52.888488129811165	136.39746199247696	357.24843741108947	950.0922168884808	2565.1113574585333	7029.210994175304	19547.123055466986
24	b4196	G7858	216.0	4.0422600796157455e-06	4.608478741805506e-06	5.3331564675877026e-06	6.2634765616093e-06	7.463857329420518e-06	9.02280603562454e-06	1.1062806516501426e-05	1.3754686077322501e-05	1.7338648695312485e-05	2.2155307159857435e-05	2.8691830011473587e-05	3.765111525184773e-05	5.005631935310444e-05	6.741009764665555e-05	9.193917700814291e-05	0.00012697307268493138	0.00017753535497979362	0.00025127437482382785	0.0003599404454923808	0.0005217497059353084	0.0007651981741143203	0.0011352665030320607	0.001703597260389685	0.0025853255937847166	0.003967141647857242	0.006154463507471612	0.009651382543245107	0.015297251350390352	0.02450193700804154	0.039654278579355544	0.06483695953554817	0.10708764392125612	0.17864145024942887	0.30094982172826995	0.5119394124039721	0.879225127958448	1.5243471296595728	2.6675704516754783	4.711323036418769	8.396770874236713	15.099840387343052	27.395041501124467	50.13727712575364	92.55268452547122	172.30893242301022	323.4958647634901
25	b3617	EG10512	398.0	5.711377905187399e-09	6.6573463818162566e-09	7.973610844754997e-09	9.809383812089311e-09	1.2390900113089686e-08	1.606506355590504e-08	2.1371100500743874e-08	2.9159822055857274e-08	4.079504037472544e-08	5.849888444529218e-08	8.595297603796515e-08	1.2936146410483852e-07	1.993605698737233e-07	3.145036582342651e-07	5.077243846426316e-07	8.385173072242606e-07	1.416268205206093e-06	2.4456717201831942e-06	4.316598170032595e-06	7.784834477868574e-06	1.434157277354318e-05	2.698118149483232e-05	5.182279780640309e-05	0.00010159144406326683	0.00020321332889942952	0.00041465805836077936	0.0008628923881144428	0.0018307926242610304	0.003959375068352875	0.008725888778557376	0.019592071624178482	0.044805605440460354	0.10434239291197517	0.24737870499950587	0.5969459181277038	1.465812177631029	3.66178836656338	9.304264084952724	24.040768454535506	63.153465360586694	168.63000819233474	457.5820466417464	1261.5614584224113	3533.159987244398	10049.513015984638	29024.59276796192
26	b0928	EG10096	396.0	6.1384439777111256e-09	7.1534041621066934e-09	8.564511769931703e-09	1.0530956345191447e-08	1.3293849974175603e-08	1.722250363543182e-08	2.289030001134444e-08	3.120080594861235e-08	4.3600449871488834e-08	6.244258635322062e-08	9.162028918103156e-08	1.3768338912629315e-07	2.1184143559898685e-07	3.3361239404340365e-07	5.375759221943936e-07	8.860745611960528e-07	1.4934888403798614e-06	2.573388198917598e-06	4.531609626697568e-06	8.153004008243285e-06	1.4982239995680077e-05	2.811302133824003e-05	5.385046950922032e-05	0.0001052698310801142	0.00020995865852882188	0.0004271336010543465	0.000886094572256947	0.0018740049739930462	0.004039478090913568	0.008872269642112776	0.019851430766175696	0.045236674291539276	0.10496075886834462	0.2479121579929008	0.595939043254283	1.4576021631415128	3.6266923825858544	9.177402164226862	23.614038317410305	61.768589176519775	164.21725549094828	443.64097045694547	1217.6306765074391	3394.5418591301677	9610.372301041569	27625.21864682587
27	b3939	EG10582	386.0	8.803295786376869e-09	1.0246388274490705e-08	1.224448387407386e-08	1.5017520626826862e-08	1.8896891075778392e-08	2.438739825113322e-08	3.226818033985213e-08	4.375931625405157e-08	6.080075689589074e-08	8.652614940466607e-08	1.2607975543043788e-07	1.8804624921819938e-07	2.869915654486169e-07	4.480480106598527e-07	7.153173222491064e-07	1.167512274225881e-06	1.947530929269889e-06	3.3192580827514465e-06	5.778389768766106e-06	1.0272094831276808e-05	1.8641317038557774e-05	3.452552702914204e-05	6.524281411974423e-05	0.00012575865625781904	0.0002471961968315086	0.0004953724776783908	0.001011806041287363	0.0021058559734281595	0.004464967700218835	0.009641842385885786	0.021200645375718436	0.047455031184344736	0.10810799441833781	0.25059672790323445	0.5909300862630693	1.4172367255315228	3.4561940463308427	8.568571747095374	21.591352790140757	55.28663542151155	143.82634109152838	380.05372850846254	1019.8855142780578	2778.8844819236365	7686.279784846337	21577.626382988863
28	b1676	EG10804	470.0	4.2590674180181954e-10	5.008217987647438e-10	6.08054280277875e-10	7.619082389328346e-10	9.848675620175248e-10	1.3127569116260326e-09	1.8036046811768166e-09	2.553118198287253e-09	3.722182444949014e-09	5.586616083946999e-09	8.628877070234342e-09	1.3710282497198654e-08	2.2400621385367766e-08	3.7621195282701504e-08	6.492376552525512e-08	1.1508414261921195e-07	2.094654297366168e-07	3.9132807207484753e-07	7.501538778121222e-07	1.4749984370608953e-06	2.97384213731911e-06	6.14589084576169e-06	1.3015171058348985e-05	2.8234012705025225e-05	6.272123815492765e-05	0.00014263940686967406	0.00033198071547587923	0.0007905003903893709	0.001925203219393183	0.004794105033259638	0.012203039831492483	0.031741896579652346	0.08434875617711861	0.22892003616671028	0.6343490537486719	1.794295179677691	5.179215451439552	15.25188684931659	45.80989515762057	140.30053849606492	438.03966113214665	1393.8397638419842	4519.083304432076	14925.200113892759	50201.64927859173	171925.75147036786
29	b4226	EG10755	176.0	1.7099060261424438e-05	1.939946584162325e-05	2.2281058438084178e-05	2.5902229994339593e-05	3.0473453522928326e-05	3.627591392873743e-05	4.3687508694649037e-05	5.32193471962936e-05	6.556730130367196e-05	8.168527049410787e-05	0.00010288997154634545	0.00013101178242373628	0.00016861328982496955	0.0002193079941737361	0.00028822811793733825	0.0003827157862276816	0.00051335096144731	0.0006954902834391534	0.0009515859443126461	0.0013147030489175828	0.0018338900634480271	0.002582432638391492	0.003670622286922829	0.00526563915493098	0.007622715115476422	0.011134295635205608	0.016408100110677396	0.024391870501364144	0.03657401824745623	0.0553084179119452	0.08434351838101686	0.12968977600606996	0.20105071871013017	0.3141986910448831	0.4949434895064478	0.7858029711644988	1.257284228674031	2.027078627856082	3.292920478508825	5.389174154167603	8.884866916863958	14.754529540981862	24.67766782466405	41.56677403156095	70.50366575263708	120.40943355629355
30	b2750	EG10185	201.0	6.942321930621102e-06	7.900319539308429e-06	9.116772867630087e-06	1.066623366695463e-05	1.2649481056905335e-05	1.5203563747050374e-05	1.8516112160940004e-05	2.2845872856363436e-05	2.855237706855546e-05	3.6139115284810026e-05	4.631682685091582e-05	6.009696448943902e-05	7.893075303858604e-05	0.0001049176419596631	0.00014112014438270095	0.00019204296808901693	0.00026436771993384035	0.0003680880987528652	0.000518277270745413	0.0007378604958840206	0.0010619979775428003	0.0015450659284132803	0.00227186080799522	0.0033757182284268224	0.0050680361091987505	0.0076867437998514145	0.011776475082063602	0.018222178278741855	0.028473445016796096	0.04492395636007395	0.07155805755660606	0.11506063190197337	0.18673619644384468	0.30585138099620907	0.5054986027414914	0.8429565356562724	1.4181265037909299	2.4065722766105946	4.119146783136947	7.11035068772062	12.376613261543868	21.721608855925144	38.43390462161014	68.55245427901193	123.24569454887768	223.31384584769708
31	b2763	EG10190	570.0	1.1572962320283096e-11	1.3775353902839918e-11	1.7043689725866355e-11	2.190778262635277e-11	2.924030976498679e-11	4.050349130830876e-11	5.819845387220993e-11	8.670093298582601e-11	1.338497309847775e-10	2.140345516087677e-10	3.543376389100576e-10	6.070369501840571e-10	1.075666992979874e-09	1.970646939812122e-09	3.730906501046785e-09	7.296315739007007e-09	1.473291013510491e-08	3.070321394214535e-08	6.600957504909501e-08	1.463450095331792e-07	3.344409743451157e-07	7.875114870681816e-07	1.909932284833336e-06	4.7690621686095094e-06	1.2255602555801804e-05	3.240098070385133e-05	8.809290627157536e-05	0.0002462197189772886	0.0007072059952146004	0.002086673922117596	0.006322594758306581	0.0196660405748525	0.06277261158299358	0.20554556154768688	0.6902170301090605	2.3760739498871026	8.382817309574106	30.299595670115167	112.16655929978872	425.14252609266225	1649.3658877299024	6547.557802538254	26588.382814135355	110414.70382211616	468768.2824422109	2034049.3314969393
32	b0174	G6092	253.0	1.064761554679433e-06	1.2193905326166153e-06	1.4210331037930796e-06	1.6847399924969214e-06	2.0315469311018172e-06	2.4910683024479845e-06	3.105347821447925e-06	3.93462400595558e-06	5.066039718097227e-06	6.626920301251864e-06	8.80520681403193e-06	1.1881199072435186e-05	1.6277342062527338e-05	2.2637067334789464e-05	3.1950860410942334e-05	4.5759812738182825e-05	6.648750568629186e-05	9.798645599749221e-05	0.00014644669796784625	0.0002219213906016424	0.0003409137404044316	0.0005308068075997617	0.0008375237399305859	0.001338904451397933	0.0021682937810528166	0.003556543250678131	0.005907529783292784	0.009935256353144765	0.016915158832294545	0.02914918788230591	0.05083475660919989	0.0897037224170274	0.16014305021050246	0.2891925364865624	0.5281798077053106	0.975500586226883	1.8216314100133884	3.438886195616705	6.562017740764373	12.654882892416568	24.661510821042036	48.55819830619637	96.58910180132379	194.0700497983768	393.8190118602087	807.0237895270639
33	b1131	EG11314	456.0	7.055638336470002e-10	8.282558040574501e-10	1.0029409692635115e-09	1.2522333456560339e-09	1.6114367158321901e-09	2.136393131294932e-09	2.916846271190193e-09	4.099562598275714e-09	5.929019491145249e-09	8.82027079901801e-09	1.3491786534955064e-08	2.1212056834738892e-08	3.426585532728601e-08	5.6852284010288244e-08	9.684700786569402e-08	1.6932580460564306e-07	3.037439885429368e-07	5.588445325022327e-07	1.0542083157590544e-06	2.0383064094900915e-06	4.038105778475642e-06	8.194279155610084e-06	1.702669465959597e-05	3.6215972597237636e-05	7.882896357938186e-05	0.00017553144009833845	0.0003997393713853754	0.0009307288687487861	0.0022149650079812816	0.005386205990012655	0.013379756333143795	0.03394228721733899	0.08791072683110293	0.2323980096228662	0.6268971045508844	1.7251173446051837	4.841571327410024	13.854399878289058	40.41222141564852	120.1303682629124	363.8320336791759	1122.410036028088	3526.14791812524	11278.340911164845	36718.451063189226	121651.66413195459
34	b0522	EG10796	355.0	2.6919375877766884e-08	3.121409523436445e-08	3.708325862961888e-08	4.512347665665816e-08	5.62189950081711e-08	7.169352679820786e-08	9.355257515864836e-08	1.248748972972398e-07	1.704530722780814e-07	2.3785567000052765e-07	3.3921248319431676e-07	4.942564789766029e-07	7.355795086528552e-07	1.1178407076262884e-06	1.734129139639061e-06	2.745453762320109e-06	4.434654059936257e-06	7.306371363531439e-06	1.2275107201976668e-05	2.102409205210819e-05	3.6700003548483424e-05	6.527726948685014e-05	0.00011827598606732706	0.00021825448202903399	0.0004100686520396137	0.0007842835362109154	0.0015265483456350136	0.0030232094387157536	0.006090414092003665	0.012478099496670803	0.025994209392840806	0.05504732316160098	0.11847683421900766	0.2591050418124766	0.5756683011308243	1.299071091705325	2.9769329315563238	6.926172878679861	16.35759994397639	39.206930745284225	95.35408966282246	235.26990942667962	588.7928600172617	1494.3330484285807	3845.401722699705	10031.532821055167
35	b0032	EG10134	382.0	1.016904322110146e-08	1.1830252857697056e-08	1.4126534446690878e-08	1.7308140302523293e-08	2.175134888112826e-08	2.802806684511558e-08	3.701891380706432e-08	5.009938716851627e-08	6.945063035840819e-08	9.858571141285652e-08	1.4325402643239257e-07	2.130187963627012e-07	3.240502957341938e-07	5.041473678064419e-07	8.019038813284983e-07	1.3037007931799417e-06	2.1656951115595123e-06	3.6749827768442692e-06	6.368374134345812e-06	1.126666978692746e-05	2.034400856112848e-05	3.7482921603146673e-05	7.044820982365239e-05	0.00013503037480160779	0.0002638790931623399	0.0005256287708483567	0.0010669501895442244	0.0022064385428256627	0.004647458788637144	0.009968048584629094	0.021765667422485823	0.04837254093206187	0.10939315550171184	0.2516786780380043	0.5889383116395711	1.4014052992222437	3.3902605553855327	8.336502931291772	20.831650928626097	52.888488129811165	136.39746199247696	357.24843741108947	950.0922168884808	2565.1113574585333	7029.210994175304	19547.123055466986
36	b0033	EG10135	1073.0	1.538574612500478e-19	1.9470766943333835e-19	2.649101538666083e-19	3.8711327273064327e-19	6.069889302484395e-19	1.0202637042272531e-18	1.8366441355399118e-18	3.5376641860053795e-18	7.28435879079118e-18	1.6019879242628862e-17	3.7595529193147286e-17	9.406841105698897e-17	2.507317082194422e-16	7.113204234690565e-16	2.1461002727306636e-15	6.880292899708219e-15	2.341988397226889e-14	8.457408373439328e-14	3.237602491275212e-13	1.3128263766104105e-12	5.634525816207155e-12	2.557686624646676e-11	1.2270307889912204e-10	6.216768357118428e-10	3.324011346165669e-09	1.8743076193688598e-08	1.113771723234847e-07	6.969942034547436e-07	4.59033928271686e-06	3.17945160717504e-05	0.0002314540353539745	0.0017697003850520973	0.014202948609543006	0.11957112607928691	1.0552910708143912	9.757740124692363	94.46999689539267	957.0762146976867	10140.305110252842	112293.56219206957	1298999.503073774	15688007.606903888	197691979.33515403	2597968372.052168	35584969222.054	507755749402.61273
37	b3041	EG10465	217.0	3.899110587216094e-06	4.445819065142595e-06	5.1458904716385265e-06	6.0450850316560714e-06	7.205918911746889e-06	8.714344061698774e-06	1.0689392345136798e-05	1.3297200322261486e-05	1.6771559441505178e-05	2.1444263054995735e-05	2.7790277227217656e-05	3.649551798881e-05	4.8559375237359184e-05	6.54510651383495e-05	8.935003325919994e-05	0.00012351864270985092	0.00017288472150425553	0.0002449596932339546	0.0003512976265643279	0.000509833157165944	0.0007486588119799512	0.0011121786257050658	0.0016712161116902407	0.002539755148279868	0.0039028953616234564	0.0060639189403938485	0.009524184733940563	0.015119854436536264	0.024257783325641682	0.03932579615384054	0.06441201924676343	0.10657619334014322	0.17811444866791207	0.3006258581098846	0.5123717061057229	0.8816977899714069	1.5317050265198333	2.685944476437597	4.753701681298623	8.490378563221267	15.301372658989113	27.82214614757537	51.033712207529305	94.42349852832712	176.20174050248383	331.5881020845796
38	b3256	EG10276	449.0	9.081282995120775e-10	1.06513613875879e-09	1.2880771715985805e-09	1.6053752444071019e-09	2.061251407143659e-09	2.725395928250663e-09	3.7093655500851725e-09	5.194823814364715e-09	7.482995582161167e-09	1.1082773684158434e-08	1.6870464909845788e-08	2.638462775836473e-08	4.2380134683535904e-08	6.988847765640102e-08	1.1828439720504007e-07	2.053889045954643e-07	3.657677061309604e-07	6.67830128378169e-07	1.2497250560720703e-06	2.3961192329724363e-06	4.705519541007906e-06	9.461798853066174e-06	1.9474691271439355e-05	4.10170031824387e-05	8.837336936652103e-05	0.00019472091950600284	0.0004386407338703655	0.0010099124655355372	0.002375811689479751	0.005709139638944894	0.01401000505664716	0.03509903853296198	0.08974772834590346	0.23415676172892716	0.6232040223832541	1.6915351128066736	4.681095622581887	13.204434006591125	37.95678647622272	111.16025737849628	331.58485323513366	1007.2119896974705	3114.767368571984	9804.100296608665	31402.73947623667	102330.85804611219
39	b0908	EG10073	427.0	2.007421652316824e-09	2.348187765141493e-09	2.827907528397606e-09	3.5048020642880698e-09	4.468461858900188e-09	5.858437627444573e-09	7.895328669968428e-09	1.0933550012350393e-08	1.555231781837621e-08	2.2715105155996644e-08	3.405376931777646e-08	5.238342036195586e-08	8.265143946272315e-08	1.3371705687836676e-07	2.217466740970191e-07	3.7680580903365245e-07	6.558833383276964e-07	1.1690809506274378e-06	2.133212058525613e-06	3.98345051595496e-06	7.610045196270109e-06	1.4869140295150769e-05	2.9704729499788497e-05	6.065668103604706e-05	0.00012656656787105947	0.00026978792807024485	0.0005873091696866584	0.0013053626117259872	0.0029613978506569977	0.0068556133501858066	0.016190649906443196	0.03899749644280863	0.09577481715037758	0.2397713883368225	0.6117382345805752	1.590188042831727	4.2105592933239695	11.353633568428139	31.169550169784916	87.10137226728473	247.6953750475428	716.6552040255362	2109.135441407889	6312.541709156137	19209.439135131757	59421.29257240081
40	b3958	EG10065	334.0	5.7398121796297855e-08	6.638541084830229e-08	7.855564945200928e-08	9.507721358632047e-08	1.1766199541735331e-07	1.488419099433741e-07	1.9240396913850728e-07	2.5408267064612595e-07	3.4267519276319423e-07	4.718599811582274e-07	6.632001184085112e-07	9.511673605282046e-07	1.3916559773435638e-06	2.0766002975531285e-06	3.159404238161601e-06	4.899769229946806e-06	7.743775404975746e-06	1.2468859951229121e-05	2.0449816351043422e-05	3.415341335697943e-05	5.807052825210664e-05	0.0001004964795279372	0.00017697718325485138	0.00031706951744670133	0.0005777811395052293	0.0010706467074976143	0.0020170035649758515	0.0038623344595446916	0.0075159218766085835	0.014859752124936319	0.02984330216618564	0.06086933438073896	0.12606026709443624	0.2650322730783897	0.5655542460467186	1.224672724164857	2.690621358637185	5.996385470095654	13.553445739195322	31.063690555895224	72.18061429528794	170.00998230700785	405.82407176069387	981.600981664257	2405.42193762002	5970.806306310239
41	b4013	EG10581	309.0	1.4137257725812056e-07	1.6301131919106887e-07	1.9198712543300024e-07	2.3088860889703e-07	2.8345568744170137e-07	3.5513886112016024e-07	4.5396409362622924e-07	5.918843176049312e-07	7.869147832858875e-07	1.0665454838197227e-06	1.47325812133506e-06	2.0735511742525815e-06	2.972880450409243e-06	4.340690826162371e-06	6.452864269321118e-06	9.764580561492255e-06	1.5036913547430621e-05	2.355949831310961e-05	3.754700215859493e-05	6.085377509954286e-05	0.00010027793554475073	0.00016797043026048033	0.00028594022611149464	0.0004945832421210587	0.0008690271597610647	0.0015508383357811205	0.0028102803417060164	0.005170049405128906	0.00965416947964623	0.018294679435765987	0.03517548115127191	0.06860843896808429	0.13572359179838195	0.2722655461441479	0.5537451350517124	1.1416382988283247	2.385454182334888	5.050812289725576	10.834869787029369	23.544216822666094	51.81669156486968	115.48027233380147	260.5717981756259	595.193660433094	1376.0404767466982	3219.4215387227437
42	b2913	EG10944	410.0	3.7054119692708025e-09	4.325452018817757e-09	5.192417300513574e-09	6.4074498823065705e-09	8.124850008232626e-09	1.0582771659265591e-08	1.415400347347353e-08	1.9431181634389798e-08	2.737195068188543e-08	3.9550118720057214e-08	5.8597148008115726e-08	8.899081191419944e-08	1.3848712507718378e-07	2.2076328582975353e-07	3.60377195885894e-07	6.022303062987694e-07	1.0299274835289258e-06	1.8020021383652827e-06	3.2246041729913677e-06	5.899833368291558e-06	1.1033593237719542e-05	2.1085388623977002e-05	4.116319028719825e-05	8.206847794000802e-05	0.00016705619896951297	0.0003470949903583273	0.0007358952636006026	0.0015916575850114438	0.0035110334462500133	0.007896948729136335	0.018105546492776597	0.04230409776969004	0.10070795427455734	0.24420200614458196	0.6030229928261275	1.5160525418119624	3.87961262063217	10.103122517692707	26.768056337282907	72.13967999034386	197.71120816354411	550.9256026261753	1560.5058519764752	4492.169277516921	13139.34890290703	39041.689312508024
43	b3607	EG10187	273.0	5.177002403088214e-07	5.943287333373829e-07	6.952299118197398e-07	8.28460937497379e-07	1.0054203855732142e-06	1.2423594417059404e-06	1.5626591887258512e-06	2.0002938849772016e-06	2.6051489521749788e-06	3.4512685946784896e-06	4.6497773969263335e-06	6.369333913124619e-06	8.868844604523263e-06	1.2550337630174519e-05	1.8045324278136225e-05	2.6357357371353906e-05	3.90998667207782e-05	5.889719574787085e-05	9.006807887067778e-05	0.000139802982490128	0.00022021394621313042	0.00035194183573288647	0.0005705723791154443	0.0009381702586158052	0.0015642354834911336	0.002644184899491521	0.004530764991531008	0.007867979612876677	0.01384490407380306	0.02468174540902091	0.044570367206592465	0.08151307503422323	0.1509546164670911	0.28302965366172617	0.5371718786956667	1.0318599283644205	2.005791150465558	3.944940483463331	7.84907032531908	15.796219964925857	32.149956802868225	66.16614961233252	137.67543034869976	289.5875369659335	615.6653683614586	1322.7886113009502
44	b2414	EG10192	323.0	8.533818045761156e-08	9.85681255674364e-08	1.1639627550913268e-07	1.404817512683263e-07	1.732406299843845e-07	2.1822341014542607e-07	2.8070446236324844e-07	3.6861264740626674e-07	4.94017669598197e-07	6.755325646954314e-07	9.422446159216646e-07	1.340227050723601e-06	1.9434614649925846e-06	2.8723907944199467e-06	4.325835728128272e-06	6.6366044122616184e-06	1.0369632575229291e-05	1.6497420154833144e-05	2.6717707352946146e-05	4.403617765375097e-05	7.384916753689449e-05	0.0001259815427437177	0.00021857213215523767	0.00038557764821164865	0.0006914521893414237	0.0012602338375545777	0.002333917910797749	0.004391102726383809	0.008391210739586074	0.016283561179709485	0.03208188451964738	0.06416073142836838	0.13022433740171457	0.2681909314602737	0.5603275240673925	1.1874184112337816	2.5518122783624704	5.560285412344543	12.282033295952285	27.49734597881835	62.385287476036474	143.4065897056474	333.9467572215276	787.6499352568366	1881.329397253201	4549.888168767361
45	b0754	EG10079	350.0	3.2237286979608736e-08	3.7357669361123325e-08	4.434011616586543e-08	5.388498495799296e-08	6.702747679194112e-08	8.531286714266376e-08	1.1107523528734016e-07	1.4788614955700187e-07	2.0128612587169746e-07	2.7999273035154727e-07	3.979226644135203e-07	5.776222777879152e-07	8.56167491169292e-07	1.2954513540603639e-06	2.0003726257074284e-06	3.1514449651394826e-06	5.064084429883846e-06	8.297926825069881e-06	1.3861252177750787e-05	2.359869197079242e-05	4.0937001398869814e-05	7.233997878936255e-05	0.0001301871659637667	0.00023855040166464203	0.00044494934148460387	0.0008446118430784726	0.0016312448697916847	0.003204772443789343	0.006403145255787679	0.013008016886981107	0.02686304546479452	0.05638089972401692	0.120239971682225	0.2605041515964094	0.5732439068490987	1.2809571889655187	2.906114686150705	6.692488976345363	15.641355161597541	37.09275448899978	89.23785972360653	217.75746933232003	538.8655950787494	1352.0478562349326	3438.980433376859	8865.766130660115
46	b1262	EG11026	453.0	7.861626564822063e-10	9.225329816861427e-10	1.1164691677011408e-09	1.3929142834117043e-09	1.7907507039424196e-09	2.3713842364349996e-09	3.233333023772887e-09	4.537419537931951e-09	6.5510103061115795e-09	9.727066101877815e-09	1.4847918364337061e-08	2.329151404334553e-08	3.753349821574212e-08	6.211158756662467e-08	1.0551249375721393e-07	1.8393335983179987e-07	3.2892160896325743e-07	6.03186650422146e-07	1.133946958114555e-06	2.1845997489599943e-06	4.311691146387512e-06	8.715264927971561e-06	1.8035712558803868e-05	3.8200613836141856e-05	8.278625088023487e-05	0.0001835123754656937	0.00041597006948782456	0.0009638746590528707	0.002282521037359929	0.005522307008273218	0.013646314774205954	0.034433294923689746	0.08869336358913174	0.2331501371634296	0.625311682782506	1.7106440839961734	4.772133161083934	13.572014680227618	39.34101864494661	116.20064857898589	349.6446011935844	1071.508317452667	3343.576616126962	10621.161570333814	34338.16993471577	112960.71632146652
47	b1479	EG10948	565.0	1.3859196038467563e-11	1.6486626076166028e-11	2.0378985295977967e-11	2.6161559896339072e-11	3.486195695737977e-11	4.819778196329195e-11	6.909918776959239e-11	1.0267769919967145e-10	1.5806164968938345e-10	2.519516078568784e-10	4.1566565018279397e-10	7.094253303320727e-10	1.2520075666598081e-09	2.283757631242236e-09	4.3037182544093875e-09	8.37527763728575e-09	1.682401824667587e-08	3.48699798997445e-08	7.453909369967982e-08	1.6426634704968702e-07	3.7305202481839826e-07	8.727167162279623e-07	2.102275192224022e-06	5.212546772507106e-06	1.3298071577962853e-05	3.489331442815442e-05	9.413465471397836e-05	0.00026100678318577577	0.0007435196761200524	0.002175290365633864	0.0065339225317865915	0.020142470113654103	0.06370677515915757	0.2066554620119949	0.687310220375674	2.342942604954723	8.183398502677223	29.27730993174655	107.25515951430587	402.2173387057865	1543.5717780180642	6060.186875840279	24333.794956175254	99901.39999680404	419224.0674336946	1797672.0001781415
48	b2942	EG10589	384.0	9.461558821875323e-09	1.100987575612868e-08	1.3151886679449149e-08	1.61222006563979e-08	2.0273945609030694e-08	2.614443780924123e-08	3.45620165313345e-08	4.682216277834344e-08	6.498192743131827e-08	9.235930919444808e-08	1.34392829485151e-07	2.001434127544266e-07	3.049585244863127e-07	4.752706862674786e-07	7.573742384668385e-07	1.2337287700121667e-06	2.0537181435464555e-06	3.4925944920667337e-06	6.066213641273707e-06	1.0757894797961665e-05	1.947406258137208e-05	3.597384637400538e-05	6.779557108390846e-05	0.00013031208113233926	0.00025540146486088025	0.0005102764217109923	0.001039012342339461	0.002155560666140377	0.004555299482949833	0.00980358879940805	0.02148129875938859	0.04791158981287499	0.10874867651785679	0.2511371203135104	0.5899333583556942	1.4092987821652692	3.4230685571625306	8.451740855389295	21.208100443017173	54.07426893845107	140.06265702374805	368.47469471039375	984.3705040445743	2669.859199592402	7350.406952540824	20537.29578482099
49	b3640	EG10251	151.0	4.2115284301953764e-05	4.763595612402696e-05	5.4454089438155094e-05	6.29018207952995e-05	7.341260605367938e-05	8.655483367315564e-05	0.00010307770871960683	0.0001239742046104667	0.00015056788406526183	0.00018463328067412705	0.00022856372002517621	0.0002856065573305531	0.0003601947328654267	0.00045841667245053363	0.0005886859621146785	0.000762701048027748	0.0009968282424375238	0.0013141058784490495	0.001747164810278157	0.0023425079896197496	0.0031668165438456753	0.004316293699310448	0.005930586911767365	0.008213646351302544	0.011465148329596334	0.01612809565664953	0.02286131863447406	0.032650506292620056	0.04697916988885983	0.06809331456481596	0.09941339013097367	0.14617891213073106	0.2164625405445452	0.3227738162658138	0.4846087733502391	0.7325244936978933	1.1146844991944391	1.7074275322818573	2.632420219200165	4.0846365164668335	6.378227909541615	10.022100269811247	15.845053872618925	25.204009419688674	40.33217470804493	64.92401594854799
50	b3926	EG10398	502.0	1.3434952104625802e-10	1.5859791623404818e-10	1.937229867344537e-10	2.447289297264967e-10	3.196032279366217e-10	4.3128357659007516e-10	6.011014612014484e-10	8.649197878649182e-10	1.2842808514061974e-09	1.9670529314636495e-09	3.106436236104582e-09	5.056155185931522e-09	8.478397112049979e-09	1.4640940793384689e-08	2.6026460718417905e-08	4.760841127634064e-08	8.957952093854595e-08	1.7331123246665764e-07	3.4464855634807073e-07	7.042051460805677e-07	1.4778774173415728e-06	3.184490078770628e-06	7.042902384591795e-06	1.598173505938106e-05	3.719709617082e-05	8.876903245184478e-05	0.00021713900461015322	0.0005442478553677678	0.0013973293224598439	0.00367372461971411	0.009887460707452667	0.027233268696962305	0.07673967709545589	0.22116458308167225	0.6517164094398499	1.9630123432936908	6.042049866973381	18.998522056065763	61.01106554651775	200.04670634681804	669.5308271123201	2286.7049252586444	7967.7491274690055	28316.157706950387	102611.2220965301	379059.60645338177
51	b0888	EG11032	321.0	9.171930987494592e-08	1.0591271645578026e-07	1.2502206227306932e-07	1.5081550668653302e-07	1.858650238017143e-07	2.339457582279209e-07	3.0065879657407697e-07	3.94412958347189e-07	5.279904723979792e-07	7.21073588075949e-07	1.004371554882402e-06	1.426444914018715e-06	2.065130868336097e-06	3.046912633495661e-06	4.580172237437083e-06	7.013005327096677e-06	1.0935026623501446e-05	1.7358939054932917e-05	2.804852688963035e-05	4.611878825932903e-05	7.714816003724032e-05	0.00013126637171381403	0.00022712420858019762	0.0003995385071033188	0.0007144037986936563	0.0012981496593437287	0.002396674279825793	0.004494746287214901	0.008560975243222042	0.016556725530956613	0.0325065833571246	0.06477801340701414	0.1309960879308396	0.2687692644060784	0.5593824138191492	1.1807676803216158	2.527354730882982	5.484471948672641	12.06402388570945	26.894363714052	60.7527734959441	139.03744496503464	322.3178809073498	756.7476947613279	1799.1196090536048	4330.522618720477
52	b0425	G6239	303.0	1.7551626718069241e-07	2.0223326316360167e-07	2.3791116844177273e-07	2.8568060830087614e-07	3.500490692619273e-07	4.375621109450602e-07	5.57821562730598e-07	7.250695421688337e-07	9.606794780530652e-07	1.2971173770825917e-06	1.784313098102873e-06	2.500026629016329e-06	3.566911865259587e-06	5.180936620285136e-06	7.659279012101435e-06	1.152201151442252e-05	1.7633078131283468e-05	2.7446531427296186e-05	4.3441806111217856e-05	6.990244133305475e-05	0.00011432607409155069	0.00019000827333024556	0.00032083457991964663	0.0005502749898635292	0.0009584691677610807	0.0016950691118813345	0.003043126181907555	0.005544845488442648	0.01025205098559796	0.019230916466986655	0.036591010874134446	0.07060776985419366	0.13815094292063987	0.27403070571673893	0.5509478356025271	1.1225625924743374	2.31752014542669	4.847015773330634	10.268084886527161	22.029048341112187	47.854354878226005	105.24362777856686	234.28739062440874	527.8516601940364	1203.418808794947	2775.8539501419546
53	b1092	EG11317	309.0	1.4137257725812056e-07	1.6301131919106887e-07	1.9198712543300024e-07	2.3088860889703e-07	2.8345568744170137e-07	3.5513886112016024e-07	4.5396409362622924e-07	5.918843176049312e-07	7.869147832858875e-07	1.0665454838197227e-06	1.47325812133506e-06	2.0735511742525815e-06	2.972880450409243e-06	4.340690826162371e-06	6.452864269321118e-06	9.764580561492255e-06	1.5036913547430621e-05	2.355949831310961e-05	3.754700215859493e-05	6.085377509954286e-05	0.00010027793554475073	0.00016797043026048033	0.00028594022611149464	0.0004945832421210587	0.0008690271597610647	0.0015508383357811205	0.0028102803417060164	0.005170049405128906	0.00965416947964623	0.018294679435765987	0.03517548115127191	0.06860843896808429	0.13572359179838195	0.2722655461441479	0.5537451350517124	1.1416382988283247	2.385454182334888	5.050812289725576	10.834869787029369	23.544216822666094	51.81669156486968	115.48027233380147	260.5717981756259	595.193660433094	1376.0404767466982	3219.4215387227437
54	b0758	EG10366	348.0	3.4647817637487007e-08	4.014129537023705e-08	4.7626032192486016e-08	5.784873291985662e-08	7.191190409793564e-08	9.145940564756942e-08	1.1897119942275125e-07	1.5823714719442452e-07	2.1512824991176127e-07	2.9886843841610973e-07	4.2415971227278995e-07	6.14781174525332e-07	9.097674156797976e-07	1.3741608921853936e-06	2.1179840707353317e-06	3.330181965907109e-06	5.340198667859697e-06	8.731256444146595e-06	1.455168661351038e-05	2.471474901285627e-05	4.276574050461209e-05	7.537458534580907e-05	0.00013528100195233782	0.00024718775009924764	0.00045971869737753497	0.0008700231208659414	0.0016751071686969443	0.0032804149528409565	0.006532688751928197	0.013226232451422942	0.02721865749790458	0.0569233329626168	0.12095255170849253	0.2610659085975159	0.5722770104040344	1.2737825473284343	2.878261368522148	6.601238126387856	15.363716880375952	36.27935696599836	86.90266084183939	211.12308869599187	520.1009231074635	1299.0023265591853	3288.7048604422307	8438.317456823943
55	b3916	EG10699	320.0	9.508663489899342e-08	1.0978775679383455e-07	1.2957178620057233e-07	1.5626403703366033e-07	1.925181281076577e-07	2.4222674528368967e-07	3.1116175612136305e-07	4.0798260501579796e-07	5.458431785850802e-07	7.449827857320524e-07	1.0369546761058513e-06	1.4716119901243215e-06	2.128792838583635e-06	3.1381105519154714e-06	4.712894340440918e-06	7.2091371440100985e-06	1.1229181019728079e-05	1.780642562475253e-05	2.873859229506913e-05	4.7196742452283186e-05	7.885251632936633e-05	0.00013399134935430208	0.0002315249217613353	0.0004067073665807082	0.0007261637324568206	0.0013175332296161556	0.002428682449188783	0.004547481855751806	0.008647141139029518	0.01669502135438085	0.03272103645268724	0.06508887788398617	0.13138367661904737	0.26905889838482117	0.5589104566608849	1.177456296962749	2.515214002010483	5.446953740728309	11.956474649692332	26.597849346021768	59.95260708445014	136.90304676077528	316.65619094924284	741.7542428552459	1759.3718328389743	4224.838438453589
56	b1723	EG10700	309.0	1.4137257725812056e-07	1.6301131919106887e-07	1.9198712543300024e-07	2.3088860889703e-07	2.8345568744170137e-07	3.5513886112016024e-07	4.5396409362622924e-07	5.918843176049312e-07	7.869147832858875e-07	1.0665454838197227e-06	1.47325812133506e-06	2.0735511742525815e-06	2.972880450409243e-06	4.340690826162371e-06	6.452864269321118e-06	9.764580561492255e-06	1.5036913547430621e-05	2.355949831310961e-05	3.754700215859493e-05	6.085377509954286e-05	0.00010027793554475073	0.00016797043026048033	0.00028594022611149464	0.0004945832421210587	0.0008690271597610647	0.0015508383357811205	0.0028102803417060164	0.005170049405128906	0.00965416947964623	0.018294679435765987	0.03517548115127191	0.06860843896808429	0.13572359179838195	0.2722655461441479	0.5537451350517124	1.1416382988283247	2.385454182334888	5.050812289725576	10.834869787029369	23.544216822666094	51.81669156486968	115.48027233380147	260.5717981756259	595.193660433094	1376.0404767466982	3219.4215387227437
57	b1415	EG10035	479.0	3.078833595990978e-10	3.624357110333577e-10	4.407864790168531e-10	5.535862412038462e-10	7.17649201208751e-10	9.598912806497584e-10	1.324130112833423e-09	1.883027565608085e-09	2.759443096005417e-09	4.165325861383476e-09	6.473899488095605e-09	1.0356227651477603e-08	1.704463343251272e-08	2.885083922806056e-08	5.0205426458830404e-08	8.978492382000162e-08	1.6495223848630956e-07	3.112138086351669e-07	6.027697521578401e-07	1.1980759002884823e-06	2.442913289260522e-06	5.108287450184975e-06	1.0950677989046378e-05	2.405813955747001e-05	5.414987109225481e-05	0.00012482690456150507	0.0002946167157615406	0.0007117212872644709	0.001759271313321387	0.0044483072682041285	0.011501817900629898	0.030403279888513043	0.0821355026176029	0.2267117308549499	0.6391863030964764	1.840224617021137	5.4086056793511865	16.22384423190709	49.654734816231894	155.0215614139788	493.55522734465853	1602.0675883201084	5300.515257780548	17870.626175748504	61381.79809264271	214739.91694666722
58	b0935	G6477	381.0	1.0542383074570993e-08	1.226308763492933e-08	1.464061836609224e-08	1.7933433614615555e-08	2.2529946112290436e-08	2.9020177411687657e-08	3.831210116306523e-08	5.182303992333794e-08	7.179893352507329e-08	1.0185459450497918e-07	1.4790137360814975e-07	2.197638421003321e-07	3.340398225976205e-07	5.192371311345649e-07	8.251410794117765e-07	1.3401612253843625e-06	2.2239527418230566e-06	3.769718142396164e-06	6.525052404698322e-06	1.1530010485933966e-05	2.0793448171631357e-05	3.826103500672005e-05	7.181320022910714e-05	0.00013745320455374482	0.0002682228559793291	0.0005334772975136632	0.0010811995694689398	0.002232326053168559	0.004694235287619347	0.010051310186351171	0.021909260328100717	0.048604676865936655	0.10971682585181175	0.25194989467826107	0.5884414178419479	1.3974751525354738	3.3739746602140746	8.27947453303829	20.64593941449769	52.30538466618637	134.6009898082785	351.76422829411143	933.4033271860926	2514.288772813898	6873.915312802401	19070.08555709384
59	b3433	EG10088	367.0	1.746467826830041e-08	2.0280613851767478e-08	2.414862694165069e-08	2.9474472681624437e-08	3.686341572331748e-08	4.722771378479799e-08	6.195953613627362e-08	8.32126755201339e-08	1.1436765462456871e-07	1.6081024580149215e-07	2.3125300600596143e-07	3.400107262417426e-07	5.10975121527567e-07	7.846591961292712e-07	1.2308658310494025e-06	1.9718083884094496e-06	3.224934429426697e-06	5.383427674336235e-06	9.169804635094004e-06	1.59333689341359e-05	2.823490264079741e-05	5.1013206953369746e-05	9.394739626147132e-05	0.0001763122210621841	0.00033710638321464924	0.0006564948659515711	0.0013018769346953023	0.002628322929885744	0.00540076330465782	0.011292707764556492	0.024021929673034487	0.05197401794029336	0.11435006683419006	0.2557777599042285	0.5815287637980102	1.343596444776034	3.154018041430694	7.5208498526176	18.213276238283925	44.78575199665751	111.79844247573774	283.2633351373379	728.3154518750125	1899.9414220594858	5027.713763445559	13493.66004405032
60	b0915	EG11409	328.0	7.1260666504481e-08	8.235831921936145e-08	9.734645647034295e-08	1.1763991451395416e-07	1.4530480003798366e-07	1.8338623969929774e-07	2.3642196430799542e-07	3.112561022462985e-07	4.1834393293626823e-07	5.73869366469191e-07	8.032242556838709e-07	1.146797706031559e-06	1.6697322010588505e-06	2.4785765580079153e-06	3.750080206574891e-06	5.781630570809955e-06	9.080759579841121e-06	1.4526071479354624e-05	2.366039645934079e-05	3.9231863094844405e-05	6.620574585445556e-05	0.00011368169100513123	0.00019857436995516484	0.0003527726187218929	0.0006372475263970886	0.0011702187918268183	0.0021841224402018916	0.004142329429504976	0.007981381976483862	0.015620205472203079	0.031044254643932446	0.06264313862514662	0.12831479430483916	0.2667505376935385	0.5626972916811875	1.2042095903597445	2.613996633652836	5.754435779695585	12.844448903445093	29.06461259948795	66.66108212428976	154.93960080767647	364.88777178141953	870.5396953363495	2103.6663177696196	5148.156608742602
61	b4041	EG10740	807.0	2.2507781839574763e-15	2.7575733819685023e-15	3.568009714030619e-15	4.872000882891366e-15	7.015421515193883e-15	1.0645174065571187e-14	1.700969664044261e-14	2.860105313020277e-14	5.057204760073146e-14	9.396972998671996e-14	1.8336844787675956e-13	3.755216692909625e-13	8.065624017807226e-13	1.8157518567416812e-12	4.281713864651867e-12	1.0569452561009706e-11	2.7295816694662285e-11	7.37033722119163e-11	2.079548374480749e-10	6.127560158651745e-10	1.8844872306995543e-09	6.04560358760619e-09	2.0220148562668842e-08	7.046737273695348e-08	2.557497256044006e-07	9.661249805386949e-07	3.7967630211504456e-06	1.5514221623565207e-05	6.588101835764043e-05	0.0002905929558404346	0.0013307243103262945	0.0063234800047815825	0.03116585795064274	0.15923909040041018	0.8430700237671734	4.622953457835983	26.243314064072493	154.1577119290303	936.6257984523908	5883.432811302534	38191.91880471594	256096.0765156669	1773137.675884909	12670971.296490347	93417356.3503505	710264626.3719423
62	b3018	EG11377	245.0	1.4207640507813858e-06	1.6255085400063697e-06	1.8914483812232284e-06	2.2378822159751536e-06	2.6916496374264376e-06	3.290341566361703e-06	4.087037701077077e-06	5.157354796011366e-06	6.610023487506207e-06	8.602901348832337e-06	1.1367436074395542e-05	1.524638122320174e-05	2.075248305800998e-05	2.866065187222557e-05	4.015408228841237e-05	5.7058084509810826e-05	8.221781783090664e-05	0.00012011427476675084	0.0001778783357705023	0.0002669760212906025	0.0004060358498376326	0.0006256374247066525	0.0009764987213834009	0.0015436070563077146	0.002470839414653485	0.004004263089999478	0.006569006223578562	0.010907002633920367	0.018326120243703573	0.03115492398764969	0.0535804754583908	0.09320597215091614	0.16397316331008416	0.29169510195169684	0.5246252681288952	0.9538284009186565	1.752792168888644	3.2551330389763864	6.1083662956719	11.580841393013719	22.179685976386352	42.90552743571309	83.82176501639584	165.35981485997178	329.36500948398435	662.2846556280608
63	b0524	EG12666	240.0	1.7014353766340638e-06	1.9454419590023767e-06	2.261587682538945e-06	2.6724059952891002e-06	3.20913747352441e-06	3.915394951834597e-06	4.852551343514103e-06	6.107723483173887e-06	7.805702777537039e-06	1.0126938902060544e-05	1.3334887937132302e-05	1.7817974725191937e-05	2.4154562690096228e-05	3.3214464299623126e-05	4.631899965468758e-05	6.549569896851891e-05	9.388736201499073e-05	0.00013641511128704382	0.00020086313125444315	0.0002996697728685733	0.00045291249443153925	0.0006933286025730863	0.001074838649256723	0.0016871501555030986	0.0026810105210332493	0.004312277221774534	0.0070195337949701545	0.011562037693415048	0.01926713161417152	0.03247800495996987	0.05537136084855204	0.09546398022102841	0.16641336378553273	0.2932701908353327	0.5224158386750699	0.940528470687561	1.71109500310905	3.1453072802935282	5.840901294502396	10.956361500414038	20.757030064183734	39.711831817065445	76.7140166828441	149.61482878525675	294.55435471615874	585.3204065084061
64	b0181	EG10545	262.0	7.697045678117068e-07	8.824509552226807e-07	1.0301254323891378e-06	1.2240960685220084e-06	1.4803391730524842e-06	1.8214756455260529e-06	2.279814753262646e-06	2.9019437754530455e-06	3.755712819278927e-06	4.940966427144753e-06	6.6061926044316414e-06	8.974607371641087e-06	1.2385430026176608e-05	1.7359852215302482e-05	2.4707540600579976e-05	3.5700325059631976e-05	5.235834337013702e-05	7.792627297079352e-05	0.000117674043218793	0.00018025691631788653	0.0002800494002268198	0.0004411913295864206	0.0007046740102795301	0.0011408775111911788	0.0018719788095398527	0.0031124097797662073	0.005242644954609539	0.00894513592520774	0.015457253236522125	0.02704666322901705	0.047913644601315995	0.08592074430218159	0.15594100631590166	0.2864028050801665	0.5322074600131665	1.0004709442598039	1.9023124413840722	3.658036183991289	7.112770061052207	13.982695480163137	27.787021724198713	55.81238078552239	113.29111975678434	232.3689656011576	481.52440046136064	1007.994556108481
65	b2028	G7091	388.0	8.190829667861493e-09	9.535845362575357e-09	1.139968652381367e-08	1.3988532371208928e-08	1.761336935671293e-08	2.274844071227847e-08	3.012658308005583e-08	4.089682418318283e-08	5.688861788565373e-08	8.10613959339716e-08	1.1828089928828273e-07	1.766802682056011e-07	2.7008314910167194e-07	4.2238460241018933e-07	6.755958224108183e-07	1.1048497397484242e-06	1.8468341103097124e-06	3.1545243070549676e-06	5.5042222866333176e-06	9.808232391595444e-06	1.7844181175860786e-05	3.3135517515893346e-05	6.278617800851913e-05	0.00012136433925656095	0.00023925453897160286	0.00048090384191847425	0.000985312131019152	0.002057297412446789	0.004376427200586109	0.00948276457697665	0.020923658731323496	0.04700282318960255	0.10747108683420409	0.25005749829982477	0.591928498202246	1.425219379746724	3.4896400952585704	8.687017626470457	21.98153090423765	56.526183640326074	147.69116073722125	391.9966245353937	1056.6818672037646	2892.3618762570977	8037.500142834018	22670.655630716257
66	b0179	EG10316	341.0	4.459506314304325e-08	5.16216658500695e-08	6.116611717039949e-08	7.416263436204368e-08	9.198531475416947e-08	1.1667472999270806e-07	1.512961697535728e-07	2.0051263539880976e-07	2.7151264152396555e-07	3.755316973569626e-07	5.303798369125488e-07	7.646958788143758e-07	1.1252036535770753e-06	1.6892551369162082e-06	2.586806496326957e-06	4.0394458935199784e-06	6.430653085173284e-06	1.043402193788719e-05	1.7250487495841888e-05	2.905327931662932e-05	4.983401591478121e-05	8.70337892610173e-05	0.00015473089760423538	0.00027995660492779486	0.0005153802410090726	0.0009651359436896514	0.0018381232632710448	0.0035595027340852726	0.0070070805835013225	0.014019220227063249	0.028500782800963017	0.058863277076346705	0.12348000232476863	0.26304161491838474	0.568905697940225	1.248986285845458	2.7828603116011763	6.291547376100223	14.430221865602045	33.57038454290467	79.20029951621709	189.4545659882572	459.4229797712898	1129.2041263361068	2812.600721336926	7098.137719560095
67	b0062	EG10052	500.0	1.44395454488428e-10	1.7041549726013799e-10	2.0807922938513137e-10	2.627310465901971e-10	3.428933592131331e-10	4.623562763929257e-10	6.438317382709643e-10	9.254581324465802e-10	1.3725987857419935e-09	2.099661791826675e-09	3.3112592418975498e-09	5.381421637152228e-09	9.009182793429446e-09	1.553050077875578e-08	2.7556680445843816e-08	5.0308564614567446e-08	9.446375648094436e-08	1.8236179315846755e-07	3.618156368171755e-07	7.375092424819099e-07	1.5438972071217922e-06	3.318076992033551e-06	7.318470174741918e-06	1.656039606071856e-05	3.8431792124505154e-05	9.143976760792548e-05	0.00022297762277262263	0.0005570937825117313	0.0014255990115673157	0.0037353530676516953	0.010018350557937766	0.027495276401862313	0.07719446064501424	0.2216415073540076	0.6506171526104334	1.9520175105124333	5.984140543960125	18.739480720070947	59.92810264472127	195.65993330533257	652.0103751021637	2217.0362662516854	7690.291816978747	27205.216569014996	98127.3465732981	360783.8563720489
68	b2935	EG11427	663.0	4.047486993674365e-13	4.87262443386328e-13	6.135520337961746e-13	8.075798488048827e-13	1.1104622904266113e-12	1.5942228745500661e-12	2.3881831724294787e-12	3.730868321352015e-12	6.074771679251211e-12	1.0303517019766817e-11	1.8194406003735316e-11	3.343120575444228e-11	6.388462867240421e-11	1.2689447711654252e-10	2.6185826365024523e-10	5.611068656454571e-10	1.2478500185434721e-09	2.8787349190866293e-09	6.885754818316934e-09	1.7068809422919604e-08	4.38279279844345e-08	1.1651770131913392e-07	3.20572521499617e-07	9.123408807379389e-07	2.684666297706652e-06	8.16459191470257e-06	2.5650808226640504e-05	8.321547985789688e-05	0.00027865088921675277	0.0009626963813179353	0.0034301471620671697	0.012599552059580046	0.04769175518174424	0.18595450314910225	0.7465811642788398	3.0852360058654513	13.118289280563653	57.36964513466494	257.9551550759433	1192.0830000940525	5659.972641416042	27600.3873959242	138184.26363847812	710061.8644448362	3743532.7454298097	20242800.42477
69	b3564	EG11075	484.0	2.5709445986569007e-10	3.028321357836881e-10	3.6864583170411655e-10	4.6357507294262226e-10	6.019250431522632e-10	8.066543014848601e-10	1.1152421291768955e-09	1.5900263450470644e-09	2.3367509879467552e-09	3.538471774913738e-09	5.5187294358926715e-09	8.861556784309723e-09	1.4643960690838433e-08	2.4895294166953063e-08	4.352323755654383e-08	7.821820137364744e-08	1.4444982587218284e-07	2.7402551351479285e-07	5.337947272702806e-07	1.067366701690709e-06	2.1900706774040794e-06	4.6095542476302675e-06	9.948770507999431e-06	2.2011267853912095e-05	4.990492754260691e-05	0.0001159108612151822	0.000275707631864979	0.0006713994678663692	0.001673348076654364	0.00426709322156344	0.011129812637927766	0.029684151572395078	0.08093110960503627	0.2254941126372549	0.6418895845438964	1.8662470711821035	5.540406384302688	16.79033769112657	51.92851124832655	163.8573275593867	527.3827672193449	1730.9086919274048	5791.621448272358	19751.273719627425	68635.94507168506	242976.2406422468
70	b2416	EG10789	575.0	9.663869137500687e-12	1.15099580879634e-11	1.4254260222126887e-11	1.8345654521581154e-11	2.452517844015852e-11	3.403751669344447e-11	4.901736391477742e-11	7.321016967860695e-11	1.1334659938012322e-10	1.818237623964919e-10	3.020580658833925e-10	5.194258551725818e-10	9.241633282406355e-10	1.7004647552200734e-09	3.2343342423256503e-09	6.356353265984856e-09	1.2901712175210222e-08	2.703435301906767e-08	5.845609038015983e-08	1.3037887674458252e-07	2.9982618476704263e-07	7.106250295570762e-07	1.7351873561287725e-06	4.363309330485151e-06	1.1294855282230185e-05	3.008666754008493e-05	8.24389292015064e-05	0.0002322704003065359	0.0006726658832723835	0.002001667513467038	0.0061181019951332015	0.019200880016678835	0.061852146103866676	0.2044416221116681	0.6931361334803688	2.409673802249066	8.587095694130706	31.357576905561274	117.30286060015587	449.37438071196203	1762.410968086153	7074.123959524817	29051.863958922844	122034.39411777697	524167.66997440305	2301508.1074601975
71	b0403	EG10565	604.0	3.3966339601085818e-12	4.0598071978449144e-12	5.055392165321239e-12	6.554732597852983e-12	8.844379620716062e-12	1.241244193324688e-11	1.8108950385082484e-11	2.7450340748319215e-11	4.32111923655304e-11	7.060213065358788e-11	1.1967259506664955e-10	2.1033545891472002e-10	3.8314210992730734e-10	7.229840939529842e-10	1.4125830526313827e-09	2.8563642208198175e-09	5.9748697460787945e-09	1.2922971986100881e-08	2.8888312504721073e-08	6.6714045791759e-08	1.590962757802834e-07	3.916204805098545e-07	9.946061043986028e-07	2.605178662053706e-06	7.034730819156392e-06	1.9575212719286367e-05	5.611028643443866e-05	0.00016560974320791125	0.000503117604809791	0.0015726373411587967	0.00505592514131424	0.01671188778252864	0.0567734534174835	0.19815469390402388	0.7103120429221421	2.6141374221997147	9.873993786133921	38.264438168225766	152.08654438193835	619.7779488156514	2588.7506642955814	11079.341479244758	48570.21868070428	218033.49002061726	1001935.8089254629	4711817.5853310805
72	b3236	EG10576	312.0	1.2687880397308792e-07	1.463525683388361e-07	1.724649092319536e-07	2.0756942378735286e-07	2.550723007112492e-07	3.199465577512153e-07	4.0952894861493315e-07	5.347680087049198e-07	7.122005415894332e-07	9.671179252028211e-07	1.3386983680943402e-06	1.8884253413548987e-06	2.7140633370615855e-06	3.97314248947677e-06	5.92290613550547e-06	8.989100518377775e-06	1.3885898560045205e-05	2.1827566660436032e-05	3.490671377893896e-05	5.677865699934798e-05	9.39151013439539e-05	0.00015792940396161607	0.000269943142252987	0.0004688880974671757	0.000827486564470599	0.0014833925273349015	0.0027006262700423078	0.004992261378609798	0.009368433950237662	0.017843794597917385	0.034488385655195644	0.06763010470385598	0.13452595685056098	0.27138723477747306	0.5551491062478179	1.151297367464909	2.420164354637927	5.155901671250584	11.129888648658627	24.34044449799973	53.91924315780986	120.96613205844785	274.79995500247543	632.0209862241867	1471.4259671511954	3467.1167152772327
73	b3012	G7565	275.0	4.816826095906671e-07	5.531145945103536e-07	6.472631380980192e-07	7.716954702737051e-07	9.371298452669042e-07	1.1588665511571622e-06	1.4589475259877288e-06	1.869445739363508e-06	2.437524314528883e-06	3.233295968358769e-06	4.3621583030609385e-06	5.9843555973089676e-06	8.346327098284984e-06	1.1831476189855492e-05	1.704326921375758e-05	2.4942709447320548e-05	3.7078213487250996e-05	5.5974145719346925e-05	8.579461526011568e-05	0.00013348982498936717	0.00021079720631061048	0.0003377725371913905	0.000549088193776198	0.0009053882804984627	0.00151398138095467	0.0025669546335469443	0.004412127944276932	0.007686553260527379	0.013570359036445014	0.024274528839554103	0.04398805491216845	0.08073632147855068	0.1500652822360337	0.28242063546273694	0.5380794629083294	1.037671929181365	2.025201457889846	3.999472552335203	7.9909111579291965	16.150377460172347	33.013872158823986	68.24536995947578	142.64260916769456	301.41301562118883	643.7978612096947	1389.795362416716
74	b0903	EG10701	760.0	1.2254386833169686e-14	1.4927940446653787e-14	1.9144500138457214e-14	2.5829759012679426e-14	3.66378370395325e-14	5.459815138693861e-14	8.542296162595341e-14	1.4022782093378683e-13	2.413655093352688e-13	4.353319085552062e-13	8.222369635757787e-13	1.625308110683321e-12	3.3602502204978705e-12	7.2617896908735436e-12	1.6394366088546577e-11	3.864302104470272e-11	9.504368955499633e-11	2.437840154965715e-10	6.517400890239222e-10	1.815064220657194e-09	5.262867806617725e-09	1.5879389490355497e-08	4.983074039589587e-08	1.625502725962599e-07	5.509126630848696e-07	1.9389363601145806e-06	7.082951903864896e-06	2.6842455520621445e-05	0.00010548184247033574	0.00042960959446898447	0.0018126220191023081	0.007919114860540685	0.03580833064557311	0.16750750440140466	0.8102791836182359	4.051309960411204	20.92808288540166	111.64827673853495	614.8670051959948	3494.117047853933	20480.65296077231	123772.9306599946	770922.8480994955	4946861.314323883	32689980.614258137	222382458.51561403
75	b4154	EG10330	602.0	3.650615949958151e-12	4.362314958665458e-12	5.430032458881117e-12	7.036894892144895e-12	9.488887386659577e-12	1.3306721481431974e-11	1.9396254637922032e-11	2.9371672888502975e-11	4.618275675951574e-11	7.536177282457565e-11	1.2756321272936487e-10	2.2386650489161873e-10	4.071285242454354e-10	7.669114432343163e-10	1.4956355459053071e-09	3.0183654550396314e-09	6.300643660354037e-09	1.3597828085236122e-08	3.032725073977436e-08	6.986916475779187e-08	1.6620342997223645e-07	4.080486589208125e-07	1.033522078423632e-06	2.6995060481389664e-06	7.268237048724975e-06	2.0164159194796934e-05	5.76190275197382e-05	0.00016951864367410367	0.0005132962921412562	0.0015990190677543958	0.005122855297134331	0.01687267066214584	0.05710991082313755	0.1985819991347744	0.7091139522297962	2.5994956376375162	9.779357643074663	37.74270962771419	149.38696711749503	606.1869967462954	2521.0075822095596	10741.789023301255	46878.88000657202	209479.27952292783	958153.5075583066	4484644.868554697
76	b2206	EG12067	828.0	1.05560150846867e-15	1.2965975062989252e-15	1.6843273264419689e-15	2.312242963566199e-15	3.35197398058816e-15	5.12752135760809e-15	8.270624200250076e-15	1.4056659445317304e-14	2.5155485623074594e-14	4.7368359213041805e-14	9.378898588417334e-14	1.9513287119119478e-13	4.263199992374452e-13	9.774251418561662e-13	2.3501407925607103e-12	5.922308161360818e-12	1.5631587693838833e-11	4.3187926581203297e-11	1.2482595828862782e-10	3.771991615708687e-10	1.1909774223770896e-09	3.926908648468988e-09	1.3513369156943112e-08	4.8506144836964436e-08	1.815132721845647e-07	7.077179716263948e-07	2.8735409343587665e-06	1.2143624985865578e-05	5.338569096223932e-05	0.00024401805531625945	0.0011590917846203974	0.005718653750210156	0.029291007157279992	0.15567783763520882	0.8581470154435049	4.903795991267402	29.03589002583023	178.06109509256433	1130.409963865218	7425.754591596086	50453.375683429476	354400.9587481607	2572569.9287854047	19289560.134642772	149340644.74156997	1193313355.945769
77	b2262	EG11368	285.0	3.358721308201009e-07	3.861509184015122e-07	4.527338858456565e-07	5.411473379112839e-07	6.592652473543787e-07	8.183974028208266e-07	1.0349435951744736e-06	1.3329324756061742e-06	1.7479577905275988e-06	2.333345053476581e-06	3.1699157712945147e-06	4.381615500441581e-06	6.160800968891401e-06	8.809607459147067e-06	1.2808373123113014e-05	1.893007963726066e-05	2.843389916543781e-05	4.339620555183586e-05	6.728305289011205e-05	0.00010595142432721069	0.00016942012889067067	0.00027503726554318705	0.0004532094060588623	0.0007578808026907334	0.0012859158185169067	0.0022133498039870526	0.0038639447324833737	0.006840277409685261	0.012277170114996872	0.022337034425603763	0.04118864360740735	0.07696218055434415	0.14569658782435038	0.27939514528031784	0.5426404371254441	1.0672266822881893	2.1251071560429056	4.283650664419006	8.739502527165717	18.043891128071046	37.694398939070346	79.66358408543005	170.2995231014796	368.19058333238655	804.9586153547945	1779.3153000079078
78	b2501	EG11510	688.0	1.643304210319171e-13	1.9843479370437765e-13	2.510479719865043e-13	3.3255188352354005e-13	4.60951092943599e-13	6.681532310349071e-13	1.0121856064313798e-12	1.6015781441112138e-12	2.64536084515689e-12	4.558471645670983e-12	8.190372102015042e-12	1.5335368681313564e-11	2.9905482859251484e-11	6.07067214623601e-11	1.2820912906964612e-10	2.8155783422425356e-10	6.426232519203209e-10	1.5235699022856838e-09	3.750297317429718e-09	9.57965389622868e-09	2.5380567683455323e-08	6.971238191807331e-08	1.9841217395476017e-07	5.848873519489817e-07	1.784926437864659e-06	5.636560078414303e-06	1.8410181671144086e-05	6.216691374435759e-05	0.00021693407378192768	0.0007819448079528132	0.0029101781946303824	0.011178309241502156	0.04429617074491241	0.1810142537560526	0.7625026763205891	3.309633522169324	14.796490156234794	68.10993693229085	322.67865384529176	1572.8065074653705	7884.337841996927	40633.27248903769	215213.2384074354	1171043.089864522	6543975.952906594	37542719.70284999
79	b2255	G7168	660.0	4.509844432610878e-13	5.427256562028065e-13	6.830032369868368e-13	8.983066217635102e-13	1.2340299241947075e-12	1.7695783321399444e-12	2.647308359889957e-12	4.129346584894844e-12	6.712052800211399e-12	1.1362802051864916e-11	2.002322333896649e-11	3.670852875711819e-11	6.99767618051963e-11	1.386332592322867e-10	2.852883018026463e-10	6.095129520465908e-10	1.3512854618556284e-09	3.1071512241916654e-09	7.406582374501415e-09	1.8293872112036555e-08	4.679731027904885e-08	1.2392580439477693e-07	3.395699498703658e-07	9.623373106554063e-07	2.819439043211854e-06	8.535813619119552e-06	2.669231315263387e-05	8.617900977303164e-05	0.00028714969059303875	0.000987022216240714	0.003498484331845775	0.012781816652362814	0.048116337277750866	0.1865563220000187	0.7446930617160485	3.059351723330014	12.93014582642914	56.20031706946881	251.11756320017645	1153.087431379046	5439.265083291774	26348.699414964507	131029.57769958556	668687.1629968876	3500857.4666591785	18796629.31576209
80	b2257	G7170	550.0	2.3802278602460127e-11	2.826303893847598e-11	3.4836889062850734e-11	4.4551186262379245e-11	5.908280995683008e-11	8.121398682982494e-11	1.1565314001135847e-10	1.705427261598099e-10	2.602876326359082e-10	4.109763921048121e-10	6.710033462378158e-10	1.1323518201170694e-09	1.9742142715152867e-09	3.554459551938567e-09	6.605903611588941e-09	1.266735648765975e-08	2.5052628782051044e-08	5.108051552747098e-08	1.073286387520296e-07	2.323061171138459e-07	5.17748877712462e-07	1.187743018752863e-06	2.803524476049223e-06	6.80614047173673e-06	1.698832885793609e-05	4.358072283817962e-05	0.00011486172168913892	0.0003109128578873433	0.0008640364478105365	0.002464365837866788	0.007211238897523607	0.02164213586627548	0.06659350819370514	0.2100212523263645	0.6786630363510162	2.24629474148404	7.613157188362881	26.412784101431427	93.77402947600972	340.59597120294376	1265.1915813609435	4805.139970508979	18653.64072487422	73995.54308772273	299854.22482692177	1240958.8240821692
81	b2253	G7166	379.0	1.1330685689007029e-08	1.3176845111679239e-08	1.5725591674436435e-08	1.9252606497276064e-08	2.417174868730304e-08	3.111099493845472e-08	4.103557931689588e-08	5.5450290787723604e-08	7.673643102768164e-08	1.0872112131980768e-07	1.5765325698863983e-07	2.3390142340434655e-07	3.549522135251697e-07	5.507851430617875e-07	8.736550579849739e-07	1.4161696598075464e-06	2.345211584384819e-06	3.966578220956499e-06	6.850067837473451e-06	1.2075301276365201e-05	2.172233378893057e-05	3.986605604254884e-05	7.462303682916172e-05	0.00014243006149005312	0.0002771260691077259	0.0005495276760532503	0.0011102717827033523	0.002285015829633392	0.00478920543534751	0.010219925613648905	0.022199294331110477	0.049072296084726436	0.11036704239423772	0.25249320508770773	0.5874488875973934	1.3896478937460173	3.341637193172913	8.166585428400689	20.279468410289578	51.158393268187915	131.07871706599627	341.0470859985892	900.8998468906133	2415.6444984293917	6573.540948380334	18150.652012245526
82	b2508	EG10421	488.0	2.2256553797905251e-10	2.6228819303841945e-10	3.195318681010959e-10	4.0222393037710183e-10	5.229336368237441e-10	7.01875010146518e-10	9.721202068339311e-10	1.3888087183812853e-09	2.045715467393091e-09	3.105625887084493e-09	4.857106462501304e-09	7.8227017708157e-09	1.2969262050850949e-08	2.212505259092946e-08	3.882376238532106e-08	7.004729202385367e-08	1.298984802210682e-07	2.475008607782206e-07	4.843424594113561e-07	9.73143989028288e-07	2.0067727415504745e-06	4.245861393993444e-06	9.213659035456073e-06	2.0499887317249405e-05	4.674985101640458e-05	0.00010923878922633464	0.0002614579858401909	0.000640793093721111	0.001607640961067108	0.004127451821577088	0.010840890208177538	0.029121115232033364	0.0799803233147752	0.224524728232249	0.6440604390464514	1.8873297322785128	5.648155723388394	17.257741567431136	53.822273139604555	171.2871864985893	556.1066361195726	1841.4028815409192	6217.07105297539	21397.31979982673	75051.81983517764	268215.96843917534
83	b3187	EG10017	323.0	8.533818045761156e-08	9.85681255674364e-08	1.1639627550913268e-07	1.404817512683263e-07	1.732406299843845e-07	2.1822341014542607e-07	2.8070446236324844e-07	3.6861264740626674e-07	4.94017669598197e-07	6.755325646954314e-07	9.422446159216646e-07	1.340227050723601e-06	1.9434614649925846e-06	2.8723907944199467e-06	4.325835728128272e-06	6.6366044122616184e-06	1.0369632575229291e-05	1.6497420154833144e-05	2.6717707352946146e-05	4.403617765375097e-05	7.384916753689449e-05	0.0001259815427437177	0.00021857213215523767	0.00038557764821164865	0.0006914521893414237	0.0012602338375545777	0.002333917910797749	0.004391102726383809	0.008391210739586074	0.016283561179709485	0.03208188451964738	0.06416073142836838	0.13022433740171457	0.2681909314602737	0.5603275240673925	1.1874184112337816	2.5518122783624704	5.560285412344543	12.282033295952285	27.49734597881835	62.385287476036474	143.4065897056474	333.9467572215276	787.6499352568366	1881.329397253201	4549.888168767361
84	b0529	EG10328	288.0	3.0143791018641265e-07	3.466886775403961e-07	4.0669762804410954e-07	4.864927795741558e-07	5.932507650116753e-07	7.372987317671018e-07	9.336407181943508e-07	1.2043056802089748e-06	1.5819965662497687e-06	2.1158214639087814e-06	2.8803921109112655e-06	3.990426592722678e-06	5.624445488314673e-06	8.063653255511216e-06	1.1756452420271433e-05	1.7426697194892942e-05	2.6257399048846707e-05	4.0206016142783576e-05	6.255173873770728e-05	9.885630876025188e-05	0.00015867008517914566	0.00025859594064928554	0.0004278543555548796	0.0007185065271451388	0.0012244474190607078	0.00211709143620008	0.0037131778263096373	0.006605053463796803	0.011913801343624722	0.02178652299519849	0.04038409081706138	0.07586472462299956	0.14441095042672628	0.278493834279487	0.544016253354549	1.0762561759428828	2.15602908114035	4.3727781498950735	8.977467370071832	18.65410660455783	39.22391416169678	83.44798152946812	179.59848921828961	390.97220126114166	860.7573898665518	1916.2118859570678
85	b2153	EG11375	222.0	3.2559074699013145e-06	3.714691576518483e-06	4.303696150133525e-06	5.062175549017197e-06	6.043932111398943e-06	7.32318676468309e-06	9.00308856588852e-06	1.122814090134545e-05	1.4202488230717062e-05	1.8217042814684376e-05	2.3690052841797502e-05	3.122827306567501e-05	4.171996921865329e-05	5.6477508584045004e-05	7.74578167643827e-05	0.00010760610643551891	0.0001513963565843331	0.00021568839128070568	0.00031109859128017195	0.00045421073510101975	0.0006711722919947996	0.001003594210043457	0.0015183119785926115	0.0023236722323683413	0.003596937652840896	0.005630789846060671	0.00891290370830542	0.01426325501928565	0.02307302731790226	0.037723751549294436	0.062328730296443514	0.10405534826237527	0.1755026694667831	0.29901126357542607	0.5145386563682499	0.8941658007301357	1.5690306912552316	2.7797305086491337	4.971381926459122	8.974304791201837	16.350105941680077	30.05965225563665	55.76211515894391	104.36032552283991	197.025394473026	375.18888724461146
86	b0133	EG11746	283.0	3.609868394177291e-07	4.149241196822954e-07	4.862846669427027e-07	5.809538194272193e-07	7.073072344646933e-07	8.773605031977279e-07	1.1085142474315154e-06	1.4262284397461104e-06	1.8681620442910775e-06	2.4906474948226274e-06	3.3789243029494962e-06	4.6634882816434304e-06	6.546494738233005e-06	9.344865021694284e-06	1.3561438453097169e-05	2.0003715920327447e-05	2.9984229636711935e-05	4.5662417536778756e-05	7.063444828085619e-05	0.0001109622034578366	0.00017698847059661197	0.00028657486761682734	0.0004709421400488176	0.0007853218823076629	0.0013285996627239328	0.002279941395344413	0.00396784176348598	0.007001729043132561	0.012525552351518997	0.0227117486205106	0.04173389739531163	0.07770262359538002	0.14656003179332722	0.27999763924435195	0.5417251598702494	1.0612491452893642	2.1047393140944983	4.225243879524647	8.584373995442514	17.64821125605783	36.70800237461033	77.23648690572833	164.36926012486725	353.745188944575	769.7837664557254	1693.528470746452
87	b0954	EG10273	172.0	1.975181648533463e-05	2.2398193398746658e-05	2.570579068675937e-05	2.9853092399911348e-05	3.507660157070841e-05	4.169135756066413e-05	5.011947069153419e-05	6.093003520812421e-05	7.489529142272011e-05	9.307013612671636e-05	0.00011690538780954785	0.0001484101507861288	0.00019038603572577587	0.000246767188718837	0.0003231170828566188	0.0004273589966309894	0.0005708570020695912	0.0007700259363329605	0.0010487446428629292	0.001441996531702515	0.0020013969546134563	0.002803639175399792	0.003963482761149735	0.005653855168447792	0.008137160595063309	0.011814354637591904	0.01730235322658624	0.025556906020603145	0.0380688627448699	0.05717963173639732	0.08659137199787252	0.1321972368736617	0.20344075989869537	0.3155552423413764	0.49327524497910236	0.7770250573499805	1.2332991348988906	1.972177793669215	3.1770575290378456	5.1554100029625145	8.425948184485785	13.869177507975955	22.988913758396865	38.369138715503176	64.47659417956864	109.0786341828469
88	b4139	EG10095	478.0	3.191867955132657e-10	3.7569618670811485e-10	4.568273021647126e-10	5.735857193823102e-10	7.433377083472724e-10	9.938685894508107e-10	1.3703861518015213e-09	1.94781250279601e-09	2.852746913798313e-09	4.303438809866204e-09	6.683921218384803e-09	1.0684148146622036e-08	1.7570069840975517e-08	2.9714381048504858e-08	5.166025597972838e-08	9.229592722280104e-08	1.693894865871713e-07	3.192364187305446e-07	6.175994277071948e-07	1.2260790415014817e-06	2.4968821024333593e-06	5.2143311299273934e-06	1.1162856132759202e-05	2.448981114533496e-05	5.50412421886733e-05	0.0001266907813949811	0.00029855139383383537	0.0007200717089179944	0.0017769783133269542	0.004485463305813122	0.011577697928570368	0.030549182783699662	0.08237852355217958	0.226956042349328	0.6386470145100396	1.8350638311399499	5.382624199851472	16.112860062923374	49.212069181228124	153.3124255964353	487.05467942860633	1577.473852549862	5207.408806710944	17516.555227196415	60025.695940261314	209499.29956828934
89	b2478	EG10205	292.0	2.6095346699793657e-07	3.0027310854450965e-07	3.5251409799072903e-07	4.221086277531554e-07	5.153976954860106e-07	6.415282902322229e-07	8.1382417713126e-07	1.0519009533899664e-06	1.3849635077220155e-06	1.8570022113357986e-06	2.535071033824043e-06	3.522622258480732e-06	4.98122802762701e-06	7.166364500726872e-06	1.0487034992879635e-05	1.560625181843089e-05	2.3612324974492547e-05	3.6314222993926864e-05	5.675676703590217e-05	9.012968316810008e-05	0.00014539019453673922	0.0002381927757137421	0.000396240333993809	0.0006691710328065609	0.0011470357184596692	0.001995227218117214	0.0035212663101354437	0.006303955909751285	0.011445983838774326	0.021073555076777068	0.03933574705588244	0.07442575484783139	0.14271439699383887	0.27729660754624436	0.5458561027017571	1.0884144504611377	2.1979593462560336	4.494506104096029	9.304863345363946	19.49994842788557	41.360242153739435	88.7749621708881	192.79170409353506	423.5553282273376	941.218314668621	2115.262897178867
90	b1702	EG10759	792.0	3.8655668956703424e-15	4.727310700821994e-15	6.099339921866157e-15	8.296654315120764e-15	1.1889487921061568e-14	1.7937278255273544e-14	2.846957960877387e-14	4.7504975373311056e-14	8.327939492860197e-14	1.532807864395272e-13	2.960091652165348e-13	5.993902776436492e-13	1.2718189944426603e-12	2.8260514350804362e-12	6.572128427162463e-12	1.5985980318278346e-11	4.064617340089956e-11	1.0796697501757665e-10	2.9943360614409196e-10	8.665619790080595e-10	2.615429173004684e-09	8.227897233783209e-09	2.696491953788566e-08	9.201084584060738e-08	3.267210902289378e-07	1.206661668400774e-06	4.6327544173841126e-06	1.848063457970693e-05	7.655964315152848e-05	0.0003292100054372971	0.0014686692200321357	0.006794281567205263	0.03257807056808774	0.16183261192137524	0.8324631952563147	4.432253705449079	24.414609046357178	139.0747432822723	818.8993017195173	4982.066458948676	31304.07982050446	203059.3311341291	1359240.2344671255	9385207.8405598	66817702.39312907	490305881.9643596
91	b0677	EG10632	382.0	1.016904322110146e-08	1.1830252857697056e-08	1.4126534446690878e-08	1.7308140302523293e-08	2.175134888112826e-08	2.802806684511558e-08	3.701891380706432e-08	5.009938716851627e-08	6.945063035840819e-08	9.858571141285652e-08	1.4325402643239257e-07	2.130187963627012e-07	3.240502957341938e-07	5.041473678064419e-07	8.019038813284983e-07	1.3037007931799417e-06	2.1656951115595123e-06	3.6749827768442692e-06	6.368374134345812e-06	1.126666978692746e-05	2.034400856112848e-05	3.7482921603146673e-05	7.044820982365239e-05	0.00013503037480160779	0.0002638790931623399	0.0005256287708483567	0.0010669501895442244	0.0022064385428256627	0.004647458788637144	0.009968048584629094	0.021765667422485823	0.04837254093206187	0.10939315550171184	0.2516786780380043	0.5889383116395711	1.4014052992222437	3.3902605553855327	8.336502931291772	20.831650928626097	52.888488129811165	136.39746199247696	357.24843741108947	950.0922168884808	2565.1113574585333	7029.210994175304	19547.123055466986
92	b0008	EG11556	317.0	1.0594868660114379e-07	1.2228447555876478e-07	1.4423870270569192e-07	1.7381936834923535e-07	2.1394074619463015e-07	2.6887031089668264e-07	3.44923759520597e-07	4.5155750125977234e-07	6.031055039999863e-07	8.215730521998123e-07	1.1411845524276102e-06	1.6158768384124255e-06	2.33179768739232e-06	3.4284115710072784e-06	5.134585421202449e-06	7.831061659350946e-06	1.2159978230573358e-05	1.9219295535551408e-05	3.091233376397305e-05	5.058414732592059e-05	8.419484658871267e-05	0.00014251041311912101	0.0002452453058312823	0.00042899499698241696	0.0007626178273265757	0.0013774378686034186	0.0025272947311940847	0.004709430071891652	0.008910877369049951	0.01711687848543939	0.033372921901845744	0.06603045086739513	0.13255333700561886	0.26992967437748455	0.5574969730156631	1.1675777620938281	2.479140620786915	5.335932034670741	11.639545554388537	25.72777715997777	57.61478774307589	130.69444194200304	300.2608682317229	698.5328534489364	1645.3201925760832	3923.01066948467
93	b0171	EG11539	241.0	1.641182051583353e-06	1.876776141550041e-06	2.1821753359537655e-06	2.5792259812463175e-06	3.098235053303269e-06	3.7815396466473874e-06	4.688758237647394e-06	5.9045784260124654e-06	7.550404326006282e-06	9.801928729344841e-06	1.291587997066049e-05	1.727110107516571e-05	2.3432215722626847e-05	3.224920512361812e-05	4.501458784335718e-05	6.37138226937191e-05	9.142793240579625e-05	0.00013298691455018873	0.00019604004539539496	0.00029282543846364823	0.00044312302548877306	0.0006792284017120675	0.0010544086386322577	0.0016574114702077164	0.0026375926185179567	0.004248834929251064	0.006927021730811603	0.011427956755754353	0.01907514103271918	0.03220896832061369	0.055008457926551534	0.0950080442570689	0.16592243569587672	0.29295449411341945	0.5228569789180462	0.9431735372894503	1.7193543164281127	3.1669719204218842	5.893440566342724	11.078503654236512	21.03406686153913	40.33096239540877	78.08563356674021	152.63906863483027	301.2089346950759	599.9621752426605
94	b2143	EG10137	294.0	2.427983168219675e-07	2.794504612663209e-07	3.2819269914904357e-07	3.9318608911667544e-07	4.803906600186522e-07	5.984143173171923e-07	7.598117224670569e-07	9.830914198739295e-07	1.295849982776821e-06	1.7397190622609683e-06	2.378260337011566e-06	3.309706245154418e-06	4.6877536278521e-06	6.75588764674383e-06	9.90469098160133e-06	1.4768635534450461e-05	2.2391452957795715e-05	3.451195907948161e-05	5.406382652220243e-05	8.605964921602977e-05	0.00013917305130000583	0.0002286030531890012	0.00038132040255998403	0.0006457885497733665	0.0011101849685456024	0.0019369514414478478	0.0034290627554570056	0.006158594103753534	0.011219009491831109	0.020725868936161285	0.038821825126202206	0.0737165377107258	0.14187360920287592	0.2766999256143374	0.5467783594333695	1.0945449973514394	2.2192292908393747	4.5566349796613785	9.473011866083162	19.937144979208412	42.47165105987224	91.56464705874677	199.74741773555817	440.85146101581483	984.2267716432916	2222.4129688414255
95	b2514	EG10453	424.0	2.2367358750635153e-09	2.6154729612795353e-09	3.1480133540510827e-09	3.898545644717758e-09	4.965693744438316e-09	6.502832477953309e-09	8.751996008256556e-09	1.2101316239411907e-08	1.718385214693469e-08	2.5050402011251782e-08	3.747669632323371e-08	5.7518664055280096e-08	9.053320356291635e-08	1.460869836988258e-07	2.415876864135168e-07	4.093124413087205e-07	7.102501154667064e-07	1.2618429306697191e-06	2.2945648299474333e-06	4.2693507495408976e-06	8.12563273385967e-06	1.5814508446993226e-05	3.1465059637594645e-05	6.398067710646579e-05	0.0001329203273143792	0.000282054448618544	0.0006111558020385561	0.0013518501301128802	0.0030517199458052102	0.007028843998901137	0.016513208426301437	0.039561632594250405	0.09662746500232157	0.24054737890965355	0.6101911495699526	1.5768468019976227	4.150171147252372	11.122219859275082	30.343341974996868	84.25210124577418	238.03662846895273	684.1546201568814	1999.9319670868604	5944.715268008808	17964.183299497483	55176.160734187506
96	b3500	EG10412	450.0	8.759685417159471e-10	1.0275413684149373e-09	1.2428482240015187e-09	1.5493998843450928e-09	1.990018008256135e-09	2.632223027886686e-09	3.5841595581780345e-09	5.0220421251442884e-09	7.238251804516592e-09	1.0727087309024925e-08	1.63403622776643e-08	2.557482429251844e-08	4.111274838628351e-08	6.785741992966707e-08	1.1495333293420935e-07	1.99801093151811e-07	3.5618622565007283e-07	6.510471411762446e-07	1.2197169047104038e-06	2.3413928548408922e-06	4.603812173750837e-06	9.26937456270852e-06	1.9104525805339158e-05	4.02940137404897e-05	8.694219768479843e-05	0.00019185618217573862	0.00043285978589010973	0.000998200861238455	0.002352137513332484	0.005661847086832225	0.013918183730705063	0.0349314055269772	0.08948296787339736	0.23390469887220094	0.623730270543228	1.696292250067534	4.703690881964415	13.295385155512976	38.29821014053409	112.39947837856145	336.01039992979474	1022.9150110178751	3170.4582018368483	10002.2755112374	32112.191019070215	104890.66074771585
97	b1637	EG11043	424.0	2.2367358750635153e-09	2.6154729612795353e-09	3.1480133540510827e-09	3.898545644717758e-09	4.965693744438316e-09	6.502832477953309e-09	8.751996008256556e-09	1.2101316239411907e-08	1.718385214693469e-08	2.5050402011251782e-08	3.747669632323371e-08	5.7518664055280096e-08	9.053320356291635e-08	1.460869836988258e-07	2.415876864135168e-07	4.093124413087205e-07	7.102501154667064e-07	1.2618429306697191e-06	2.2945648299474333e-06	4.2693507495408976e-06	8.12563273385967e-06	1.5814508446993226e-05	3.1465059637594645e-05	6.398067710646579e-05	0.0001329203273143792	0.000282054448618544	0.0006111558020385561	0.0013518501301128802	0.0030517199458052102	0.007028843998901137	0.016513208426301437	0.039561632594250405	0.09662746500232157	0.24054737890965355	0.6101911495699526	1.5768468019976227	4.150171147252372	11.122219859275082	30.343341974996868	84.25210124577418	238.03662846895273	684.1546201568814	1999.9319670868604	5944.715268008808	17964.183299497483	55176.160734187506
98	b2114	EG10586	677.0	2.443226134551822e-13	2.9463319444522395e-13	3.719789616301679e-13	4.913634847171571e-13	6.786852241478488e-13	9.796076698531588e-13	1.476710785839234e-12	2.323503441723941e-12	3.81368429220876e-12	6.526080118794052e-12	1.1636508802257275e-11	2.160805426302352e-11	4.176330535358861e-11	8.397062645774851e-11	1.7554310540657537e-10	3.813624432552002e-10	8.605320606834171e-10	2.0158196428204582e-09	4.899767533047487e-09	1.2351659742652805e-08	3.22768511231682e-08	8.739085651188721e-08	2.4504498890346585e-07	7.11261970085366e-07	2.136087886724341e-06	6.6346664016074376e-06	2.130281447659829e-05	7.067780050976531e-05	0.0002421977715556543	0.0008568680024000178	0.003128474196716174	0.011782755707184532	0.04575937857062323	0.18317158419442434	0.755455802345986	3.2089550956073856	14.033139644913671	63.15649496666171	292.40903359058984	1392.2365282286473	6814.387597463535	34274.92290252719	177095.86019746418	939660.8511441075	5118176.625303127	28608393.479253672
99	b0945	EG10807	336.0	5.340479864555173e-08	6.178186842250113e-08	7.313577180037761e-08	8.856260051615076e-08	1.0967011325954507e-07	1.3883897449749977e-07	1.796343673592393e-07	2.3746198978703437e-07	3.2062624044924674e-07	4.42058603338251e-07	6.221768605566041e-07	8.936764496245667e-07	1.309665070607833e-06	1.9576562559778667e-06	2.983962834700505e-06	4.636789589320158e-06	7.343384562239933e-06	1.1850034199453314e-05	1.9479533126235877e-05	3.261112953820602e-05	5.5587329208827864e-05	9.645045692924013e-05	0.00017031332999968985	0.0003059903280488727	0.0005592187983903987	0.0010393756984359006	0.001964188786964592	0.0037732735713591936	0.007366880825735395	0.014614585618955254	0.029453399124169253	0.06028929894603341	0.1253175954668497	0.26446198132436605	0.5665097839768921	1.2315707523542236	2.7166588589627536	6.079275264455865	13.798370545408641	31.760150776427306	74.12021071447363	175.35241520511056	420.4657600297996	1021.6852393580328	2515.33637967683	6273.261535141959
100	b0092	EG10214	306.0	1.5752202081634216e-07	1.815662716823068e-07	2.1371916464732645e-07	2.568275651861389e-07	3.1499745961830583e-07	3.9420211789177627e-07	5.032205879434839e-07	6.551009778519944e-07	8.694670110356838e-07	1.1761950010569664e-06	1.6213431971006567e-06	2.2768252353352752e-06	3.256378748328415e-06	4.742240404977197e-06	7.030240953619944e-06	1.0606960434686738e-05	1.6283337232741898e-05	2.5428851937553863e-05	4.0386997757090486e-05	6.522137259970949e-05	0.00010707185759497205	0.00017864985705095905	0.0003028853121671799	0.0005216864849167794	0.0009126531315773608	0.001621350721005113	0.0029243867196978783	0.005354168947563864	0.00994861989066508	0.01875695742969952	0.03587626531997229	0.06960092577483726	0.13693188884814553	0.27314670005738195	0.5523447144964546	1.1320602671239357	2.351241825834329	4.947864876533634	10.547670961292164	22.774035446976892	49.796127828986336	110.24319841725905	247.08032431755822	560.5122316208518	1286.8383703402708	2989.4220169518326
101	b2048	EG10162	456.0	7.055638336470002e-10	8.282558040574501e-10	1.0029409692635115e-09	1.2522333456560339e-09	1.6114367158321901e-09	2.136393131294932e-09	2.916846271190193e-09	4.099562598275714e-09	5.929019491145249e-09	8.82027079901801e-09	1.3491786534955064e-08	2.1212056834738892e-08	3.426585532728601e-08	5.6852284010288244e-08	9.684700786569402e-08	1.6932580460564306e-07	3.037439885429368e-07	5.588445325022327e-07	1.0542083157590544e-06	2.0383064094900915e-06	4.038105778475642e-06	8.194279155610084e-06	1.702669465959597e-05	3.6215972597237636e-05	7.882896357938186e-05	0.00017553144009833845	0.0003997393713853754	0.0009307288687487861	0.0022149650079812816	0.005386205990012655	0.013379756333143795	0.03394228721733899	0.08791072683110293	0.2323980096228662	0.6268971045508844	1.7251173446051837	4.841571327410024	13.854399878289058	40.41222141564852	120.1303682629124	363.8320336791759	1122.410036028088	3526.14791812524	11278.340911164845	36718.451063189226	121651.66413195459
102	b0182	EG10546	382.0	1.016904322110146e-08	1.1830252857697056e-08	1.4126534446690878e-08	1.7308140302523293e-08	2.175134888112826e-08	2.802806684511558e-08	3.701891380706432e-08	5.009938716851627e-08	6.945063035840819e-08	9.858571141285652e-08	1.4325402643239257e-07	2.130187963627012e-07	3.240502957341938e-07	5.041473678064419e-07	8.019038813284983e-07	1.3037007931799417e-06	2.1656951115595123e-06	3.6749827768442692e-06	6.368374134345812e-06	1.126666978692746e-05	2.034400856112848e-05	3.7482921603146673e-05	7.044820982365239e-05	0.00013503037480160779	0.0002638790931623399	0.0005256287708483567	0.0010669501895442244	0.0022064385428256627	0.004647458788637144	0.009968048584629094	0.021765667422485823	0.04837254093206187	0.10939315550171184	0.2516786780380043	0.5889383116395711	1.4014052992222437	3.3902605553855327	8.336502931291772	20.831650928626097	52.888488129811165	136.39746199247696	357.24843741108947	950.0922168884808	2565.1113574585333	7029.210994175304	19547.123055466986
103	b1866	EG10097	590.0	5.626917452046971e-12	6.7140825005253314e-12	8.338498852396844e-12	1.077302267053e-11	1.4471141703945037e-11	2.020012650776084e-11	2.928636466578781e-11	4.407723477792559e-11	6.883058677534724e-11	1.1146817715671331e-10	1.87115553226795e-10	3.254234702873785e-10	5.860860680022178e-10	1.0925569146715634e-09	2.1071550749141143e-09	4.202630865811129e-09	8.664106387292582e-09	1.8454930155710225e-08	4.05974029748825e-08	9.219241439419585e-08	2.1603284939035288e-07	5.221452220493077e-07	1.3011626485919934e-06	3.3416815392672666e-06	8.841351922358726e-06	2.4089172510269747e-05	6.756263114680724e-05	0.00019498759371099062	0.000578841692309242	0.0017668675609522047	0.005543458626988944	0.01787037814942969	0.05917094431318029	0.20116525067806346	0.7019677264494637	2.513351124884537	9.230287029025394	34.7583766348444	134.16653945078326	530.6761758046986	2150.1943829570273	8921.803202546751	37898.3444088916	164758.66398699922	732835.1059607042	3333999.970564835
104	b2893	EG11070	236.0	1.9653968584899485e-06	2.2461641778960297e-06	2.609207266730642e-06	3.080027593179594e-06	3.6938916837817995e-06	4.499904020304989e-06	5.566975826896523e-06	6.9926413320825605e-06	8.916187987900114e-06	1.1538378663136625e-05	1.5151333237420396e-05	2.0184202265992717e-05	2.7273600082360506e-05	3.737319294219552e-05	5.19257460249402e-05	7.313567195836139e-05	0.00010440470952074653	0.00015103471076452612	0.0002213716313390185	0.00032868469688904754	0.0004942813667671507	0.0007527178841768446	0.0011605946143039485	0.001811537468857294	0.0028619478540408997	0.004575661906494106	0.00740210337499663	0.012114278432264591	0.020054613194115903	0.03357681223318742	0.05684707251131745	0.09730970932967903	0.1683916446706977	0.29453638343556743	0.5206549965135995	0.9300221756508471	1.6784526035847582	3.060120652064457	5.635386446522718	10.481111587687177	19.684893586043962	37.32890588669621	71.46428609511668	138.10530774409006	269.37410119202053	530.2404356169922
105	b0723	EG10931	588.0	6.047668026873232e-12	7.2143678501059935e-12	8.956440558155793e-12	1.1565479914172783e-11	1.552568296181258e-11	2.1655485582453067e-11	3.136823363018907e-11	4.716233337854822e-11	7.356395583281617e-11	1.1898280358240816e-10	1.9945302521389115e-10	3.4635821881303037e-10	6.227776842170261e-10	1.1589389133931472e-09	2.23104476930128e-09	4.4409868087504804e-09	9.136508292511959e-09	1.9418673030649955e-08	4.2619575622553686e-08	9.655248627601277e-08	2.2568347611693078e-07	5.440488131308281e-07	1.3520732669875686e-06	3.4626759606163037e-06	9.134825944997521e-06	2.4813927507895474e-05	6.937931261324799e-05	0.00019958990201239145	0.0005905523709737932	0.0017965075902861925	0.005616842733618583	0.018042306712861732	0.059521610006641704	0.2015990479410149	0.7007837102022852	2.499273844406349	9.141820418382096	34.284452595178045	131.78504711678184	519.0391137190938	2093.9275525530843	8649.984106790389	36578.62756746622	158294.60980462347	700811.8893276822	3173256.5170396497
106	b3416	EG10561	694.0	1.3236274629330126e-13	1.5994954039278914e-13	2.0258812901950943e-13	2.687702264059993e-13	3.7325969528443497e-13	5.422937031979118e-13	8.237328065195197e-13	1.30739043882956e-12	2.1668762617879183e-12	3.7481706996679425e-12	6.762564388996109e-12	1.271933321335852e-11	2.4925041243161488e-11	5.086128788110571e-11	1.0801488060000002e-10	2.3861234225988793e-10	5.480081362283101e-10	1.3077988611378013e-09	3.24140347922916e-09	8.339595765402328e-09	2.226185890204388e-08	6.162688908239336e-08	1.7683262788600118e-07	5.256925866724046e-07	1.6183614505857626e-06	5.156954008697662e-06	1.7001520326447475e-05	5.7964828071864526e-05	0.00020428286175538634	0.0007438766437633415	0.0027975974368175415	0.010861784035180419	0.04351787450243078	0.17984825652972233	0.7663740924122869	3.365874125259804	15.230223304298917	70.97367175959468	340.49009490118647	1680.9848913331452	8537.160373209566	44585.51526482119	239357.74082231353	1320441.8508886464	7482661.667114267	43541858.68726098
107	b2762	EG10189	244.0	1.472925088058784e-06	1.6849812017714288e-06	1.9602807760919067e-06	2.3187304618545662e-06	2.7879981887925675e-06	3.4068099140953474e-06	4.229810811765054e-06	5.3347918726730984e-06	6.833525261461203e-06	8.888154438346594e-06	1.1736210504347618e-05	1.572914396733348e-05	2.13922216717967e-05	2.9518501146461922e-05	4.1317648628113606e-05	5.865382061188284e-05	8.442949352186725e-05	0.0001232106347822881	0.00018225459718257143	0.0002732161661953623	0.00041500598930906005	0.0006386251227067633	0.0009954191650534928	0.0015713037660823514	0.0025115123616745276	0.004064053511262253	0.006656736903346824	0.011034971366342843	0.018510571958912578	0.031415156354163275	0.053933957665283486	0.0936532601157546	0.16445832393033144	0.2920094415140897	0.5241826359606855	0.9511534534699287	1.7443722291660082	3.2328653057496095	6.053910988335824	11.453160890757601	21.887560387471197	42.24687407270088	82.34938984464041	162.08353870021622	322.0883800570694	646.1219387701234
108	b2574	EG10631	540.0	3.413544209054697e-11	4.0483392832013976e-11	4.980549245673323e-11	6.353158599414084e-11	8.398480698773364e-11	1.1500057612450489e-10	1.6303483907628266e-10	2.3918718962406975e-10	3.6297068313629827e-10	5.694864159518285e-10	9.233755813573271e-10	1.546551940068213e-09	2.674561011688754e-09	4.773709129673654e-09	8.790046368128886e-09	1.6690801010443e-08	3.2668988273230484e-08	6.588567325637021e-08	1.3685792889279644e-07	2.9268604093252884e-07	6.441974616999926e-07	1.4586640547899628e-06	3.396624540845411e-06	8.130829804185804e-06	2.000131984854074e-05	5.054318039619482e-05	0.00013115731385391935	0.00034937884802015937	0.0009550478414437198	0.002678122729396067	0.007701355151010294	0.022703442472612786	0.0685903064128388	0.2122955124477524	0.6729587717973613	2.1840880073464732	7.255246867517061	24.66055552146003	85.74171540482428	304.85406153801597	1108.0922975051144	4116.417291027372	15624.259745505035	60575.20424000664	239820.41428701306	969293.5359191519
109	b3957	EG11286	383.0	9.808924538327706e-09	1.1412695305088707e-08	1.3630501832880543e-08	1.6704649381126442e-08	2.099965866720225e-08	2.706987348594692e-08	3.5769376720480966e-08	4.843306371786816e-08	6.717913234039079e-08	9.542173862665573e-08	1.3875270789207868e-07	2.0648077122305419e-07	3.1435950764442275e-07	4.894961342822281e-07	7.793210772490067e-07	1.2682323036547698e-06	2.108963571045841e-06	3.582628170051316e-06	6.215457991692951e-06	1.1009343681215391e-05	1.9904283354981295e-05	3.672063266612496e-05	6.910916449236437e-05	0.0001326502512492052	0.000259605675862109	0.0005178957118347279	0.00105288860550287	0.002180851240954017	0.004601148401965272	0.009885476693423365	0.021623015622244463	0.04814151367939789	0.10907043999600086	0.2514077533545151	0.5894356250260496	1.4053464987375401	3.406625061219403	8.39392413686622	21.019032929422256	53.47809206468686	138.21791106062193	362.8181485411189	967.0794974702854	2616.9612445907383	7188.015119798658	20036.093629558953
110	b1260	EG11024	268.0	6.199716996421977e-07	7.113048174270116e-07	8.312801029692736e-07	9.893210466692925e-07	1.1987192505014664e-06	1.47836563113983e-06	1.8553496444889529e-06	2.368896928319457e-06	3.0763912488853797e-06	4.062674297393264e-06	5.454551062775709e-06	7.443643774803218e-06	1.032276775699007e-05	1.4544426380253107e-05	2.0815850378654046e-05	3.025502098134965e-05	4.46494864300787e-05	6.689019708975511e-05	0.00010170635040896907	0.00015692318660918834	0.0002456375409410023	0.0003900203720551264	0.000628032819544142	0.0010254125823306118	0.0016972903069872628	0.0028475797059176154	0.004841502183536154	0.00834050196084049	0.014555813528902239	0.025729924750665475	0.04606009679151779	0.08348781095509951	0.1532010787505481	0.28455795104566955	0.5349096099056448	1.0174719472115725	1.958075392941816	3.81184113656528	7.505385696381798	14.944431963311281	30.0877848599762	61.24103728417588	126.00110792849566	262.0140195379109	550.5955704975959	1169.0670486048282
111	b0776	EG10121	384.0	9.461558821875323e-09	1.100987575612868e-08	1.3151886679449149e-08	1.61222006563979e-08	2.0273945609030694e-08	2.614443780924123e-08	3.45620165313345e-08	4.682216277834344e-08	6.498192743131827e-08	9.235930919444808e-08	1.34392829485151e-07	2.001434127544266e-07	3.049585244863127e-07	4.752706862674786e-07	7.573742384668385e-07	1.2337287700121667e-06	2.0537181435464555e-06	3.4925944920667337e-06	6.066213641273707e-06	1.0757894797961665e-05	1.947406258137208e-05	3.597384637400538e-05	6.779557108390846e-05	0.00013031208113233926	0.00025540146486088025	0.0005102764217109923	0.001039012342339461	0.002155560666140377	0.004555299482949833	0.00980358879940805	0.02148129875938859	0.04791158981287499	0.10874867651785679	0.2511371203135104	0.5899333583556942	1.4092987821652692	3.4230685571625306	8.451740855389295	21.208100443017173	54.07426893845107	140.06265702374805	368.47469471039375	984.3705040445743	2669.859199592402	7350.406952540824	20537.29578482099
112	b0090	EG10623	355.0	2.6919375877766884e-08	3.121409523436445e-08	3.708325862961888e-08	4.512347665665816e-08	5.62189950081711e-08	7.169352679820786e-08	9.355257515864836e-08	1.248748972972398e-07	1.704530722780814e-07	2.3785567000052765e-07	3.3921248319431676e-07	4.942564789766029e-07	7.355795086528552e-07	1.1178407076262884e-06	1.734129139639061e-06	2.745453762320109e-06	4.434654059936257e-06	7.306371363531439e-06	1.2275107201976668e-05	2.102409205210819e-05	3.6700003548483424e-05	6.527726948685014e-05	0.00011827598606732706	0.00021825448202903399	0.0004100686520396137	0.0007842835362109154	0.0015265483456350136	0.0030232094387157536	0.006090414092003665	0.012478099496670803	0.025994209392840806	0.05504732316160098	0.11847683421900766	0.2591050418124766	0.5756683011308243	1.299071091705325	2.9769329315563238	6.926172878679861	16.35759994397639	39.206930745284225	95.35408966282246	235.26990942667962	588.7928600172617	1494.3330484285807	3845.401722699705	10031.532821055167
113	b2585	EG10781	451.0	8.449476648711162e-10	9.912735333857132e-10	1.1992074248059193e-09	1.4953762430139213e-09	1.9212463164168073e-09	2.5422354222803864e-09	3.46317977158793e-09	4.855007216411789e-09	7.001512777916959e-09	1.0382816198795554e-08	1.5826916495319082e-08	2.4789875513250382e-08	3.988326352654323e-08	6.588538760494643e-08	1.1171607637969449e-07	1.94365303730939e-07	3.4685573716951307e-07	6.346859208990056e-07	1.1904293031559942e-06	2.287916404685669e-06	4.504303158549506e-06	9.080863598780084e-06	1.8741396264502977e-05	3.958376812897102e-05	8.553420326108796e-05	0.0001890335909075871	0.0004271550263642911	0.0009866250723509313	0.002328699242505161	0.005614946289979854	0.01382696420011304	0.03476457313621921	0.08921898845807341	0.2336529073537153	0.6242569630795473	1.7010627659184974	4.726395206785407	13.386962769109964	38.6427049320206	113.65251428624926	340.49501284339203	1038.8628515828248	3227.1447656141577	10204.45654123935	32837.670510417025	107514.49682102949
114	b2260	EG12437	451.0	8.449476648711162e-10	9.912735333857132e-10	1.1992074248059193e-09	1.4953762430139213e-09	1.9212463164168073e-09	2.5422354222803864e-09	3.46317977158793e-09	4.855007216411789e-09	7.001512777916959e-09	1.0382816198795554e-08	1.5826916495319082e-08	2.4789875513250382e-08	3.988326352654323e-08	6.588538760494643e-08	1.1171607637969449e-07	1.94365303730939e-07	3.4685573716951307e-07	6.346859208990056e-07	1.1904293031559942e-06	2.287916404685669e-06	4.504303158549506e-06	9.080863598780084e-06	1.8741396264502977e-05	3.958376812897102e-05	8.553420326108796e-05	0.0001890335909075871	0.0004271550263642911	0.0009866250723509313	0.002328699242505161	0.005614946289979854	0.01382696420011304	0.03476457313621921	0.08921898845807341	0.2336529073537153	0.6242569630795473	1.7010627659184974	4.726395206785407	13.386962769109964	38.6427049320206	113.65251428624926	340.49501284339203	1038.8628515828248	3227.1447656141577	10204.45654123935	32837.670510417025	107514.49682102949
115	b1444	G6755	474.0	3.687055845837315e-10	4.337704923300237e-10	5.270443970189301e-10	6.610746442963598e-10	8.556221108502324e-10	1.142238092540013e-09	1.572143402622463e-09	2.2300214231573805e-09	3.2585954769537713e-09	4.9032295960402175e-09	7.594388358556165e-09	1.2103003318685368e-08	1.983886292664379e-08	3.3434870003195954e-08	5.7913541993243276e-08	1.0306210579880068e-07	1.8836465061377625e-07	3.5344896700644835e-07	6.806574804034275e-07	1.3447916827257265e-06	2.724946459682268e-06	5.660981359993748e-06	1.2053484229368155e-05	2.6295353943641097e-05	5.8755892127173455e-05	0.0001344287838003528	0.00031482265695353994	0.0007544646890398954	0.0018496065445411669	0.004637217076103077	0.011886257147619867	0.031139829808676567	0.08335781905337027	0.227935923941063	0.6364944063649949	1.8145650130583828	5.279940380834386	15.6764638390977	47.480519475688666	146.66225100316083	461.89746343721464	1482.8168403767893	4851.052895790155	16169.047345836956	54894.34338158518	189784.9427926169
116	b1896	EG11751	474.0	3.687055845837315e-10	4.337704923300237e-10	5.270443970189301e-10	6.610746442963598e-10	8.556221108502324e-10	1.142238092540013e-09	1.572143402622463e-09	2.2300214231573805e-09	3.2585954769537713e-09	4.9032295960402175e-09	7.594388358556165e-09	1.2103003318685368e-08	1.983886292664379e-08	3.3434870003195954e-08	5.7913541993243276e-08	1.0306210579880068e-07	1.8836465061377625e-07	3.5344896700644835e-07	6.806574804034275e-07	1.3447916827257265e-06	2.724946459682268e-06	5.660981359993748e-06	1.2053484229368155e-05	2.6295353943641097e-05	5.8755892127173455e-05	0.0001344287838003528	0.00031482265695353994	0.0007544646890398954	0.0018496065445411669	0.004637217076103077	0.011886257147619867	0.031139829808676567	0.08335781905337027	0.227935923941063	0.6364944063649949	1.8145650130583828	5.279940380834386	15.6764638390977	47.480519475688666	146.66225100316083	461.89746343721464	1482.8168403767893	4851.052895790155	16169.047345836956	54894.34338158518	189784.9427926169
117	b1897	EG11752	266.0	6.663298435501417e-07	7.643061588934824e-07	8.928838345143904e-07	1.0620949239455199e-06	1.2860723379158251e-06	1.5848774807644296e-06	1.9872401978931876e-06	2.534703169010464e-06	3.2879497409499275e-06	4.336559458278989e-06	5.814197119871055e-06	7.922499250110921e-06	1.0969019311997054e-05	1.54281223053056e-05	2.2039713478488462e-05	3.197096137320177e-05	4.708395589684015e-05	7.038329894953267e-05	0.00010677238382048883	0.00016434458215499099	0.00025661066944599993	0.000406381427145254	0.0006526058729209392	0.0010625403578489192	0.0017536290454914646	0.0029332529527728553	0.004971684610379409	0.008537363518450207	0.01485029552148286	0.026161556266929235	0.04666983870208201	0.0842910362300078	0.15410899670156683	0.28517157819997935	0.534007372316952	1.0117730865003771	1.939308447466574	3.7598673873603237	7.372163071928515	14.616719338324032	29.300440096473856	59.37521677683803	121.61342855189142	251.73430023303092	526.5358044086329	1112.7023586067098
118	b0344	EG10527	1024.0	9.003157548609503e-19	1.1325763358355683e-18	1.5267368317448962e-18	2.203317799361045e-18	3.4009852189083603e-18	5.6098525344765856e-18	9.879334055338398e-18	1.8558792181003772e-17	3.7156911169129663e-17	7.921821616728553e-17	1.7969638064234198e-16	4.333323714562005e-16	1.109978454502157e-15	3.017650395130735e-15	8.70039127020707e-15	2.6581760570093245e-14	8.599405128742392e-14	2.943488287182407e-13	1.0652212025685225e-12	4.0726771008902785e-12	1.6438667233670506e-11	6.999838588015473e-11	3.1422236746410013e-10	1.4859736219922496e-09	7.397954828751915e-09	3.87475940746013e-08	2.1336364783440154e-07	1.2343917272083986e-06	7.498265307262913e-06	4.779320637849204e-05	0.00031944446765991356	0.002237579923407395	0.016415332103849226	0.12605103429187572	1.012535246555279	8.50326819110786	74.61431382359984	683.7085746797635	6538.648830905535	65227.691054007926	678367.813416155	7351114.894350719	82959223.32971923	974476908.8997003	11908275676.897383	151312490680.5943
119	b1734	EG10144	450.0	8.759685417159471e-10	1.0275413684149373e-09	1.2428482240015187e-09	1.5493998843450928e-09	1.990018008256135e-09	2.632223027886686e-09	3.5841595581780345e-09	5.0220421251442884e-09	7.238251804516592e-09	1.0727087309024925e-08	1.63403622776643e-08	2.557482429251844e-08	4.111274838628351e-08	6.785741992966707e-08	1.1495333293420935e-07	1.99801093151811e-07	3.5618622565007283e-07	6.510471411762446e-07	1.2197169047104038e-06	2.3413928548408922e-06	4.603812173750837e-06	9.26937456270852e-06	1.9104525805339158e-05	4.02940137404897e-05	8.694219768479843e-05	0.00019185618217573862	0.00043285978589010973	0.000998200861238455	0.002352137513332484	0.005661847086832225	0.013918183730705063	0.0349314055269772	0.08948296787339736	0.23390469887220094	0.623730270543228	1.696292250067534	4.703690881964415	13.295385155512976	38.29821014053409	112.39947837856145	336.01039992979474	1022.9150110178751	3170.4582018368483	10002.2755112374	32112.191019070215	104890.66074771585
120	b1208	EG11294	283.0	3.609868394177291e-07	4.149241196822954e-07	4.862846669427027e-07	5.809538194272193e-07	7.073072344646933e-07	8.773605031977279e-07	1.1085142474315154e-06	1.4262284397461104e-06	1.8681620442910775e-06	2.4906474948226274e-06	3.3789243029494962e-06	4.6634882816434304e-06	6.546494738233005e-06	9.344865021694284e-06	1.3561438453097169e-05	2.0003715920327447e-05	2.9984229636711935e-05	4.5662417536778756e-05	7.063444828085619e-05	0.0001109622034578366	0.00017698847059661197	0.00028657486761682734	0.0004709421400488176	0.0007853218823076629	0.0013285996627239328	0.002279941395344413	0.00396784176348598	0.007001729043132561	0.012525552351518997	0.0227117486205106	0.04173389739531163	0.07770262359538002	0.14656003179332722	0.27999763924435195	0.5417251598702494	1.0612491452893642	2.1047393140944983	4.225243879524647	8.584373995442514	17.64821125605783	36.70800237461033	77.23648690572833	164.36926012486725	353.745188944575	769.7837664557254	1693.528470746452
121	b2162	EG12030	313.0	1.2238561550246257e-07	1.411869458463642e-07	1.6640905596948012e-07	2.0033200482578707e-07	2.462574288917785e-07	3.090085694618554e-07	3.9570570107204614e-07	5.169814343789369e-07	6.889068420175456e-07	9.360796058304091e-07	1.2966338765457017e-06	1.830465327652324e-06	2.6328987369737773e-06	3.8576773652782566e-06	5.756108303554698e-06	8.7445430100579e-06	1.3522150028444185e-05	2.1279026311113496e-05	3.406854065796194e-05	5.548185581768268e-05	9.188517507968639e-05	0.00015471759889623907	0.00026481219420974465	0.00046062320443209003	0.0008140857476118643	0.0014615688323807467	0.0026650340899831942	0.004934367856339928	0.009275080610601711	0.017695982731459545	0.03426234938414387	0.06730710332773776	0.13412909827200967	0.2710950944131868	0.5556178872331948	1.1545351835550386	2.4318462867648942	5.191415134417143	11.230002691985744	24.611793185781934	54.63888437787252	122.85206448398556	279.7132716853479	644.7963445748308	1504.6684625503226	3553.8465141279116
122	b0306	G6176	239.0	1.7639008043433617e-06	2.016620060355815e-06	2.343889953084982e-06	2.7689523351522932e-06	3.3240096851265422e-06	4.053988338438434e-06	5.022066258902576e-06	6.317857678469554e-06	8.069633521663735e-06	1.04627256897971e-05	1.3767489067706418e-05	1.8382164630143778e-05	2.4899177510829498e-05	3.4208614893985374e-05	4.766121010541592e-05	6.732740874764244e-05	9.641295077099963e-05	0.00013993168162745718	0.0002058048773451831	0.0003066740828333139	0.00046291823221315624	0.000707721511547898	0.0010956645076756028	0.0017174224375662388	0.0027251431337146506	0.004376666815039888	0.0071132813803021135	0.011697691764246282	0.019461054573649442	0.03274928882167236	0.05573665792111828	0.09592210418501733	0.16690574442369926	0.2935862277617133	0.5219750706270856	0.9378908219966812	1.7028753652980992	3.12379084376244	5.788830403577652	10.835565982040817	20.48364208032923	39.102205665357914	75.36649300009782	146.6505082391368	288.0467937317193	571.0359626198778
123	b0307	G6177	475.0	3.5564852832347124e-10	4.184602409474255e-10	5.085380031943681e-10	6.380246493676531e-10	8.260532426821168e-10	1.1031884869819958e-09	1.5190772457589075e-09	2.1558501168227197e-09	3.152017708987903e-09	4.745867187390138e-09	7.355757990027962e-09	1.1731534972633617e-08	1.9245577812895908e-08	3.246320552659366e-08	5.628261065242446e-08	1.002581976941943e-07	1.83430337953328e-07	3.445665742575492e-07	6.643136673398404e-07	1.3140771935950222e-06	2.6660481535727184e-06	5.545854169293461e-06	1.182437745967993e-05	2.583185681321929e-05	5.780436374764541e-05	0.00013245106534979205	0.00031067353613022813	0.000745715423934557	0.0018311758282800671	0.00459880396237731	0.011808354828002137	0.030991105983327893	0.08311190914605826	0.22769055763299523	0.6370318772383412	1.8196681497126457	5.305426214077772	15.784442143696282	47.90760971298417	148.29725028842932	468.06224681816866	1505.934818217595	4937.787841297067	16495.880439255892	56134.5178776539	194532.40625145886
124	b2033	EG11984	196.0	8.313774635729747e-06	9.455264456032263e-06	1.0900842669893649e-05	1.2737268563666208e-05	1.508142929002041e-05	1.809172559884875e-05	2.1984231982875274e-05	2.705578337297073e-05	3.3717182610711596e-05	4.254130061755474e-05	5.433324556377398e-05	7.023346580787922e-05	9.187034713473663e-05	0.00012158771854897633	0.00016278653492769244	0.00022044182756990625	0.0003018906178896034	0.0004180417277823212	0.0005852471859993836	0.0008282185274219611	0.001184605135932176	0.0017122351680487207	0.0025006523292787127	0.003689633000025855	0.005499126349190519	0.008278020063292877	0.012584150784856996	0.019316536282822237	0.029935502187706377	0.046831777797388584	0.07394982953567907	0.11784809100349052	0.1895151496954084	0.30750291064837004	0.5033697241502536	0.831202573307096	1.384390698157739	2.3253763245745813	3.938783074440129	6.726935451890903	11.582748909798529	20.104749416611902	35.17486418655558	62.02512816339106	110.21983205279184	197.36249348338302
125	b2032	EG11985	372.0	1.4583678806036735e-08	1.6945409684449485e-08	2.019637871668413e-08	2.468202748972716e-08	3.0919024312472355e-08	3.968828474827104e-08	5.218511710723679e-08	7.026468902282848e-08	9.684879181599515e-08	1.3660936378611976e-07	1.9713354736668397e-07	2.909384053020212e-07	4.3900619061552345e-07	6.7707983653542e-07	1.0670413487857825e-06	1.7177862277198181e-06	2.8240975754847997e-06	4.740138425730414e-06	8.120502640998512e-06	1.4195050114900755e-05	2.5312577660779936e-05	4.603267672195186e-05	8.53518920165833e-05	0.00016131153925873137	0.0003106797724377887	0.0006096032386856043	0.0012183198964684661	0.002479418064462609	0.005136988717932269	0.010832668215091606	0.02324498429485068	0.05074467728558734	0.11267329592402689	0.2544040345174958	0.5839881968469801	1.3625961237129638	3.230877370051219	7.78345791198735	19.04729374769457	47.33840614153653	119.46094114105392	306.0438725982631	795.7957268390876	2099.8851808162544	5621.892750407959	15267.952212266728
126	b0521	EG12384	297.0	2.17906192576584e-07	2.508923486587131e-07	2.948204153881552e-07	3.5347525522825373e-07	4.3228750143314555e-07	5.391147573397636e-07	6.854394438153306e-07	8.882239744218559e-07	1.1728144891354443e-06	1.577535618925535e-06	2.1610423767266528e-06	3.014216973952806e-06	4.279640727827751e-06	6.183832329552882e-06	9.091242669419642e-06	1.3595745204053597e-05	2.06774776887111e-05	3.1974878131024705e-05	5.026208244892202e-05	8.029660109547985e-05	0.00013034224474393305	0.00021493749749861092	0.0003599872220570399	0.0006122378169765351	0.0010571167255595617	0.0018527136115756007	0.0032952644693769965	0.005946811931856498	0.01088695921828718	0.020215065776845655	0.038063504264046207	0.0726653636020316	0.14062170604957344	0.2758073092210979	0.5481646669939615	1.1038056233015165	2.2515207645708837	4.651442294680568	9.730949176995768	20.611387266363487	44.195011523355575	95.9144013445034	210.65434475226456	468.1289363312488	1052.452201686373	2393.400509949348
127	b1773	G6960	278.0	4.3229963395178204e-07	4.965896963106537e-07	5.814461678589568e-07	6.937561141246011e-07	8.432918310964971e-07	1.04402926440185e-06	1.316142079937503e-06	1.6890458923914174e-06	2.2060916554342944e-06	2.9318754201525684e-06	3.963741395421804e-06	5.450074684417333e-06	7.619701079288816e-06	1.082964501406465e-05	1.5643546738643165e-05	2.296181807407716e-05	3.424002602978613e-05	5.185931299182843e-05	7.976157633063216e-05	0.00012455058003509438	0.00019742170484599592	0.0003175809896451011	0.0005183691515448706	0.0008583505306232599	0.0014416111597053295	0.0024553180261005962	0.004239971527491117	0.007422227520512364	0.013168715608522672	0.023676266539407166	0.04312882020031537	0.0795850475119915	0.14874109515787012	0.2815095644226193	0.5394437151957444	1.046451368690891	2.0546696791082932	4.082687305298036	8.208492869526227	16.69655733940822	34.353466938042196	71.48734816829143	150.43140836868363	320.06280318088875	688.4251637857939	1496.7231454136563
128	b2256	G7169	296.0	2.259062634030712e-07	2.6007177492687793e-07	3.055493337392069e-07	3.6624529922026513e-07	4.47761385536583e-07	5.581978232646234e-07	7.093840043354243e-07	9.187830248800385e-07	1.212470341998501e-06	1.6298431941108595e-06	2.231149405731405e-06	3.1096594029754393e-06	4.4115695875729925e-06	6.368922190715946e-06	9.354684475415734e-06	1.39759756594394e-05	2.1233705960888287e-05	3.279914097854083e-05	5.149865806088884e-05	8.217340794790189e-05	0.0001332217641628149	0.00021939941616932047	0.00036696226237989686	0.0006232231082528584	0.0010745181205342887	0.0018803777597158789	0.003339273529815396	0.0060165841699691075	0.010996536055855736	0.020383919162859185	0.03831461759169599	0.07301407883828903	0.14103777483028132	0.2761045276121687	0.5477021743733191	1.1007100748430805	2.2407050675024527	4.619622680889636	9.64419900477902	20.384143650023834	43.61292511409442	94.44199564800667	206.95408591165886	458.853891634918	1029.200476576608	2334.990799802286
129	b3803	EG10433	393.0	6.839658148633825e-09	7.96764868842047e-09	9.53397420245466e-09	1.171404639725312e-08	1.4773134411963615e-08	1.9116881174511376e-08	2.537396765876045e-08	3.4533232050174185e-08	4.817440672709051e-08	6.886219016060285e-08	1.0082953586262753e-07	1.51180746702442e-07	2.3204294972739238e-07	3.6447428254928785e-07	5.856760821483439e-07	9.625152615211386e-07	1.6172855130499527e-06	2.777576441503298e-06	4.874373380234017e-06	8.738161459313553e-06	1.5997300488452788e-05	2.9900424947170122e-05	5.704169885243876e-05	0.00011103863509093693	0.0002204987784971005	0.00044655419978783487	0.0009220728484090057	0.0019407433958714266	0.004162681437061629	0.00909645804761033	0.02024692125988348	0.0458910661286145	0.10589518576937555	0.2487144951642669	0.5944319143730948	1.445373281414951	3.5746780979984574	8.990345160632602	22.988103330744178	59.74800733492657	157.81369283129374	423.5216850782811	1154.5861238894158	3196.7447895980504	8987.377943615262	25651.638299808754
130	b2467	EG12410	191.0	9.956157231607387e-06	1.1316254423466586e-05	1.3034038759008562e-05	1.5210430928922337e-05	1.798093600888949e-05	2.152854032052351e-05	2.6101940389861894e-05	3.2041472809000516e-05	3.981624368697382e-05	5.0077658071327427e-05	6.373712912145642e-05	8.207968174920306e-05	0.00010693120688372198	0.00014090645792084658	0.0001877793993882371	0.0002530402431597027	0.00034473930929454727	0.0004747746171618381	0.0006608707115933825	0.0009296417588302776	0.0013213672320955144	0.0018974913735321861	0.002752484681244581	0.0040327393324007975	0.00596688538770884	0.008914778214619428	0.01344721997647648	0.020476617463504175	0.03147263320969826	0.048820620207284365	0.07642154461822932	0.12070307909483667	0.19233545851336364	0.3091633581944929	0.5012498112100005	0.8196125050912154	1.3514574334676006	2.246919863345054	3.7663168914022056	6.364195320499892	10.83980483774891	18.608241764490664	32.19217726441726	56.119311323660135	98.57067561031502	174.42695362715
131	b0968	G6502	92.0	0.00035342968395748705	0.00039689658042284313	0.00044867714872046934	0.0005105434661864202	0.0005847014909759174	0.000673906305172732	0.00078161052910873	0.0009121560632635321	0.0010710226072590738	0.0012651508198749742	0.0015033639189917488	0.0017969195232267635	0.0021602343600124175	0.0026118391447417003	0.00317564090517219	0.0038825972700614517	0.004772944519990846	0.0058991723556657905	0.0073300087453443555	0.00915577539211393	0.011495608881718132	0.014507229317163377	0.018400198237567705	0.023453970619796902	0.030042554029641906	0.03866830167804893	0.05000837110141348	0.06497879928063675	0.08482315451017687	0.11123557878268754	0.14653209754519642	0.19388987514387543	0.2576824005617209	0.3439505130515538	0.46106634387009127	0.62067202898352	0.8390109093608771	1.138820975489077	1.5520360288258097	2.1236504854386933	2.9172652915370985	4.023069301008094	5.569358705084211	7.739210358218809	10.794683214981822	15.112045450110772
132	b1463	G6770	281.0	3.879794906310974e-07	4.4584129388266927e-07	5.223217980731612e-07	6.236884424300237e-07	7.588501379887314e-07	9.405717197023883e-07	1.187314789412533e-06	1.526054469800036e-06	1.9966325517939114e-06	2.658554479211038e-06	3.6017138210589897e-06	4.963494161190722e-06	6.956334667216193e-06	9.912643971783968e-06	1.43587800846679e-05	2.113824443894869e-05	3.1619090356761884e-05	4.804697435614863e-05	7.415277799730814e-05	0.00011620995823701826	0.00018489490551823484	0.00029859646323712546	0.0004893687030956384	0.0008137565388140844	0.0013727003263916807	0.002348536483858671	0.004074532466189372	0.007166991432838421	0.01277895966587653	0.023092748821213434	0.04228636923331685	0.07845019034176143	0.14742859280382536	0.2806014324398847	0.5408114264227201	1.0553050884773274	2.084566685354261	4.167633460345238	8.431999037082585	17.261208146723206	35.747418084913164	74.88333569251927	158.64550400354392	339.866537511327	736.1459779364652	1611.8777156674087
133	b0736	EG11110	134.0	7.77387642310127e-05	8.774726009722682e-05	9.998500772852549e-05	0.00011499658378955017	0.0001334836083945947	0.00015635398019391597	0.00018478803204283892	0.0002203278244526215	0.00026499823016992057	0.00032147190691773133	0.00039329514470542765	0.0004851985465868001	0.0006035264884283302	0.0007568336699286854	0.0009567178274405486	0.0012189878042116957	0.0015653100837444043	0.0020255411755129822	0.00264104776438408	0.003469456127870258	0.004591479380490169	0.00612077956483262	0.008218283137894935	0.011113061955834048	0.015132938601251684	0.020749561503673124	0.028645110567143892	0.03981148650059831	0.05569850627137027	0.07843636833758934	0.11117118629713714	0.1585734355976862	0.22761202040289255	0.328738195202512	0.4777047049475678	0.6983737713387856	1.0270711679454667	1.519368178016185	2.2606926422456914	3.383004922936402	5.091121082481887	7.704446433530479	11.723428855094795	17.935830288637153	27.587401785863634	42.65715452916151
134	b3826	EG11470	266.0	6.663298435501417e-07	7.643061588934824e-07	8.928838345143904e-07	1.0620949239455199e-06	1.2860723379158251e-06	1.5848774807644296e-06	1.9872401978931876e-06	2.534703169010464e-06	3.2879497409499275e-06	4.336559458278989e-06	5.814197119871055e-06	7.922499250110921e-06	1.0969019311997054e-05	1.54281223053056e-05	2.2039713478488462e-05	3.197096137320177e-05	4.708395589684015e-05	7.038329894953267e-05	0.00010677238382048883	0.00016434458215499099	0.00025661066944599993	0.000406381427145254	0.0006526058729209392	0.0010625403578489192	0.0017536290454914646	0.0029332529527728553	0.004971684610379409	0.008537363518450207	0.01485029552148286	0.026161556266929235	0.04666983870208201	0.0842910362300078	0.15410899670156683	0.28517157819997935	0.534007372316952	1.0117730865003771	1.939308447466574	3.7598673873603237	7.372163071928515	14.616719338324032	29.300440096473856	59.37521677683803	121.61342855189142	251.73430023303092	526.5358044086329	1112.7023586067098
135	b0822	G6425	271.0	5.564110754248396e-07	6.386138546625148e-07	7.467513625279874e-07	8.894020392727425e-07	1.0786873951689099e-06	1.331867746855625e-06	1.6737433640431347e-06	2.1403004869447114e-06	2.784300867304552e-06	3.6839358441599075e-06	4.9563606680202125e-06	6.779078187654442e-06	9.424074049932498e-06	1.3312875933978537e-05	1.9106294937842757e-05	2.785223830909536e-05	4.123174861454281e-05	6.197289163386897e-05	9.455440538850437e-05	0.000146414709246124	0.00023005135103786644	0.00036670552546684874	0.00059289717662763	0.0009721391949835175	0.0016161576876659901	0.002723738741357393	0.004652592052573699	0.008053688186426282	0.014125003494604636	0.025095793226811602	0.04516038813030624	0.08229730163393131	0.15184922117352262	0.2836399851612451	0.5362658253147348	1.0260804805659651	1.9865668788716926	3.8911519492697235	7.709747205820183	15.449828698782653	31.30864860243511	64.15027652603231	132.88122134262568	278.2260128786142	588.7622010539089	1259.012483064389
136	b0825	G6428	220.0	3.4993666909076115e-06	3.991483792550229e-06	4.622630455595378e-06	5.434546220191286e-06	6.484365623943499e-06	7.850800604604e-06	9.6430877902011e-06	1.2014032347506608e-05	1.5179170567444949e-05	1.9445144635536598e-05	2.525205748688338e-05	3.3237212503712246e-05	4.433182638885274e-05	5.990899105629706e-05	8.201193115352509e-05	0.00011370908235334455	0.00015965109447611944	0.00022695194787783645	0.00032659453476222727	0.00047569180236177764	0.0007011549232360633	0.001045694216440854	0.001577719003403162	0.0024078069333735713	0.003716332036350022	0.005800199695228282	0.009152561440757361	0.014599911807194155	0.023539823010629204	0.03835658511713902	0.0631538357942949	0.10505645111508143	0.17654275368394487	0.2996560581773568	0.5136707786782143	0.8891575777859645	1.553992499396956	2.741829397050208	4.883138553740337	8.777509557513799	15.922252234409159	29.143829824970886	53.82033633888443	100.26590777057417	188.4158357358651	357.0997576728419
137	b3380	G7732	408.0	3.982482715256168e-09	4.6477537294615154e-09	5.577212125155787e-09	6.87877814622835e-09	8.716924201333993e-09	1.1345228902479856e-08	1.516016387916538e-08	2.079122864212103e-08	2.925427582931598e-08	4.221638971195506e-08	6.246075346263105e-08	9.471566103733655e-08	1.4715704016551303e-07	2.3417650756761444e-07	3.8156548961608025e-07	6.363863331087216e-07	1.0860832696777168e-06	1.896105269985355e-06	3.385222978145281e-06	6.178855213477794e-06	1.1526486286580473e-05	2.1969904484146843e-05	4.277378330177919e-05	8.503998431567227e-05	0.00017260135260083447	0.00035753780771980283	0.0007556826410892666	0.001629225610633622	0.0035820659669132593	0.008029423735838717	0.018345227068356975	0.04271109994368317	0.1013047814003406	0.2447286088332246	0.6020058676877633	1.5075611310261277	3.8424289254696067	9.965368309920807	26.29291610318158	70.55774740478857	192.53745126658472	534.1406438308358	1506.165065166244	4315.925886707841	12565.189432498702	37159.35697089392
138	b2373	G7236	564.0	1.436801384026977e-11	1.7089824098288345e-11	2.1120604457697037e-11	2.710670178628341e-11	3.610985304457858e-11	4.990384071630888e-11	7.151304022349708e-11	1.0621029129481987e-10	1.6340611770327243e-10	2.6030576323249645e-10	4.291503851918781e-10	7.318886358346901e-10	1.2906033136314661e-09	2.3521133628291477e-09	4.428429402342287e-09	8.609507948476696e-09	1.7276587691622433e-08	3.5768873988002096e-08	7.637294579884047e-08	1.6810581474271922e-07	3.8129348599493653e-07	8.908335690604679e-07	2.143008455342863e-06	5.306074717040531e-06	1.3516973606790086e-05	3.54143306356323e-05	9.539184597953937e-05	0.0002640691008837498	0.0007510031738668227	0.0021934602369495662	0.006577028258945824	0.020239132207897706	0.06389526953180023	0.20687816025769715	0.6867303291055439	2.3363719803667014	8.144087668602738	29.077029537871514	106.29899343127069	397.7828326038693	1523.2416067448994	5967.155448310681	23906.358531740785	97922.05226100617	409962.1904954689	1753800.7383339978
139	b2174	G7146	237.0	1.8957958043479335e-06	2.16688414659318e-06	2.517588766427541e-06	2.9726348486301e-06	3.566236969346578e-06	4.346066148682862e-06	5.379068024088382e-06	6.760063592271186e-06	8.624569276332124e-06	1.1168070272967294e-05	1.4675249046906791e-05	1.9564703779981708e-05	2.6457977685703624e-05	3.6287075246641403e-05	5.0463439910129375e-05	7.114594254472803e-05	0.00010166977237452978	0.00014723911438441924	0.00021605609942414845	0.0003211776735488033	0.0004835977310793171	0.0007374098854599508	0.0011385345959771757	0.0017796062607714676	0.0028155997431493487	0.004508344694211348	0.007304549337600778	0.011973793350451905	0.019854775619688993	0.033298673451734	0.05647449780111983	0.0968449581636086	0.16789488054942706	0.29421932369461684	0.5210946498599669	0.9326376951939259	1.6865543547554314	3.081198533100658	5.686077099473217	10.597955627902582	19.947620953998907	37.91088526243563	72.74203983090254	140.89689985101285	275.4598081996522	543.5043808775723
140	b3493	EG12230	499.0	1.496966983368523e-10	1.7665050801437786e-10	2.1565151728006512e-10	2.7222276340320727e-10	3.5516734835867934e-10	4.787223193978773e-10	6.663228104743735e-10	9.572982117294404e-10	1.4190098558573282e-09	2.169281910524958e-09	3.4186808039249318e-09	5.5518194409885945e-09	9.286909660886432e-09	1.5995348154906143e-08	2.835520512810236e-08	5.1715537762874784e-08	9.700485036300432e-08	1.8706279781253604e-07	3.7071722566345335e-07	7.547473619183666e-07	1.5780049670228581e-06	3.3869574333432347e-06	7.460271387238066e-06	1.6857536762149896e-05	3.906442500049425e-05	9.280511801137897e-05	0.00022595554329106243	0.0005636300040183891	0.0014399476123288007	0.0037665539066888574	0.01008444382483188	0.027627224022182092	0.07742286212029993	0.22188035502054265	0.6500682196893556	1.9465432089982093	5.955394350563203	18.611287570213936	59.39385124433667	193.50275338135913	643.422836261042	2183.0019942135486	7555.207632904854	26666.199259750905	95959.42855802277	351979.11166310427
141	b4073	EG11947	318.0	1.0219670122446245e-07	1.179683542593716e-07	1.3917397143802697e-07	1.6775872815749816e-07	2.0654731206078287e-07	2.596784623185488e-07	3.33281196699575e-07	4.3653853803105573e-07	5.833799385166826e-07	7.952057953043635e-07	1.105326326926448e-06	1.5662819502027171e-06	2.2620648170500555e-06	3.3287770955512256e-06	4.989987871176916e-06	7.618009761332802e-06	1.1841441104109437e-05	1.8736302664616756e-05	3.017007290745537e-05	4.942882619835477e-05	8.237501859553559e-05	0.00013961218356056354	0.00024058380225842383	0.00042143328282968743	0.0007502675339489396	0.0013571729803090495	0.002493986927691791	0.004654816446107209	0.008822083429111142	0.016975088142413764	0.03315419636054868	0.06571508943790934	0.1321622977583231	0.2696391030340004	0.5579677365949622	1.1708613638558443	2.491107226446863	5.372685533448043	11.74424399340287	26.014591912780652	58.38375210007914	132.7320443824519	305.6294161744487	712.6526496534652	1682.491311037171	4021.144639060339
142	b0871	EG10754	572.0	1.0767803947323957e-11	1.282009241825113e-11	1.5867775406640723e-11	2.0406679242559357e-11	2.725423848453046e-11	3.778145012350221e-11	5.433589800372232e-11	8.102943821729919e-11	1.2523735869158496e-10	2.0051671836648307e-10	3.3241954220864864e-10	5.703461335448923e-10	1.0122929166736065e-09	1.8577717216898062e-09	3.5237296337065645e-09	6.904709032467608e-09	1.3971147041981736e-08	2.917942271151433e-08	6.28776161968806e-08	1.3973643024412998e-07	3.201396836125506e-07	7.558060055589947e-07	1.8380161867281384e-06	4.602419397518162e-06	1.1861867524226908e-05	3.145462617429023e-05	8.578621362615182e-05	0.0002405421819616346	0.0006931820702136444	0.0020522465272118035	0.0062399899943963045	0.019478639143412992	0.062402792934444985	0.20510327224661196	0.6913831933143254	2.389457301016396	8.463938946300752	30.71843586422665	114.19352523366467	434.6743895700416	1693.6867098926352	6753.309769168626	27547.662560790486	114923.55367440447	490188.39315656776	2137085.475101479
143	b3543	EG12625	339.0	4.7929641731014164e-08	5.546814273558335e-08	6.569895880629136e-08	7.961799434829153e-08	9.868847000690884e-08	1.2508079750009133e-07	1.6205130456927307e-07	2.145471195036881e-07	2.901841304114595e-07	4.00848164250264e-07	5.653504540930901e-07	8.13889367862637e-07	1.1956464483721782e-06	1.7918915587204558e-06	2.738897184897538e-06	4.268546655792483e-06	6.7812781390964756e-06	1.097890150203601e-05	1.8109741079000123e-05	3.0427301106332917e-05	5.2060202752741753e-05	9.068478988259713e-05	0.00016078505669837965	0.00029009317450159015	0.0005324874338734341	0.0009941733503619327	0.0018875482843032736	0.0036435179715179943	0.007148842433383866	0.014254399200265902	0.028878075142236406	0.05942959294174983	0.12421178379535915	0.2636088437623789	0.5679461187971362	1.2419907132472736	2.7561883111656877	6.205763290740313	14.174081527696433	32.83422816925635	77.12776604849536	183.6824852054243	443.4247019257555	1084.9015295623956	2689.6965080029127	6755.912410409151
144	b4288	EG10289	318.0	1.0219670122446245e-07	1.179683542593716e-07	1.3917397143802697e-07	1.6775872815749816e-07	2.0654731206078287e-07	2.596784623185488e-07	3.33281196699575e-07	4.3653853803105573e-07	5.833799385166826e-07	7.952057953043635e-07	1.105326326926448e-06	1.5662819502027171e-06	2.2620648170500555e-06	3.3287770955512256e-06	4.989987871176916e-06	7.618009761332802e-06	1.1841441104109437e-05	1.8736302664616756e-05	3.017007290745537e-05	4.942882619835477e-05	8.237501859553559e-05	0.00013961218356056354	0.00024058380225842383	0.00042143328282968743	0.0007502675339489396	0.0013571729803090495	0.002493986927691791	0.004654816446107209	0.008822083429111142	0.016975088142413764	0.03315419636054868	0.06571508943790934	0.1321622977583231	0.2696391030340004	0.5579677365949622	1.1708613638558443	2.491107226446863	5.372685533448043	11.74424399340287	26.014591912780652	58.38375210007914	132.7320443824519	305.6294161744487	712.6526496534652	1682.491311037171	4021.144639060339
145	b2148	EG10594	336.0	5.340479864555173e-08	6.178186842250113e-08	7.313577180037761e-08	8.856260051615076e-08	1.0967011325954507e-07	1.3883897449749977e-07	1.796343673592393e-07	2.3746198978703437e-07	3.2062624044924674e-07	4.42058603338251e-07	6.221768605566041e-07	8.936764496245667e-07	1.309665070607833e-06	1.9576562559778667e-06	2.983962834700505e-06	4.636789589320158e-06	7.343384562239933e-06	1.1850034199453314e-05	1.9479533126235877e-05	3.261112953820602e-05	5.5587329208827864e-05	9.645045692924013e-05	0.00017031332999968985	0.0003059903280488727	0.0005592187983903987	0.0010393756984359006	0.001964188786964592	0.0037732735713591936	0.007366880825735395	0.014614585618955254	0.029453399124169253	0.06028929894603341	0.1253175954668497	0.26446198132436605	0.5665097839768921	1.2315707523542236	2.7166588589627536	6.079275264455865	13.798370545408641	31.760150776427306	74.12021071447363	175.35241520511056	420.4657600297996	1021.6852393580328	2515.33637967683	6273.261535141959
146	b2836	EG11679	719.0	5.3740075907111463e-14	6.513851925538682e-14	8.289327740338666e-14	1.106764181382621e-13	1.5493949319703986e-13	2.2728019760961119e-13	3.491233419320825e-13	5.612334106422163e-13	9.436024795487043e-13	1.6582619143336501e-12	3.0442279180943298e-12	5.83453871332211e-12	1.1667836366175556e-11	2.4332201895429142e-11	5.288545633520549e-11	1.1973329577526289e-10	2.822156231507289e-10	6.921522957401164e-10	1.7654167326032948e-09	4.680492885445969e-09	1.289174831225478e-08	3.687128375770906e-08	1.0944714151066997e-07	3.370132276756945e-07	1.075983313695224e-06	3.5601878691940414e-06	1.2202386573160175e-05	4.330317475910751e-05	0.0001590374017071891	0.0006042096871203554	0.002373515383833383	0.00963656329094252	0.04041946437217866	0.17507023166277316	0.7827177063748267	3.6106832071144197	17.17860037842022	84.26080196334739	425.9224260821483	2217.852260145783	11892.258294881349	65638.76676191723	372784.5210726661	2177689.5542195784	13080253.691679621	80753638.91038886
147	b2423	EG10198	291.0	2.705339483680494e-07	3.1125923416738204e-07	3.653425684002756e-07	4.373581980302867e-07	5.338465383989136e-07	6.642364919433755e-07	8.422536211003376e-07	1.0880912558783301e-06	1.43179266066283e-06	1.9185762776348024e-06	2.6173120395592743e-06	3.634162876752378e-06	5.134784780543608e-06	7.3808627826658134e-06	1.079092342029625e-05	1.6042709853407063e-05	2.424750122376215e-05	3.7250347432860114e-05	5.815312847799199e-05	9.22363228598064e-05	0.00014860215309481722	0.00024313745407631804	0.00040391780735345384	0.000681177868231005	0.0011659172866956365	0.002025019335469373	0.0035682936802606787	0.006377918415683591	0.011561187238252793	0.02124957929402762	0.03959525364965636	0.07478291806011515	0.1431366575879875	0.2775954308507117	0.5453955578424837	1.0853620655094887	2.1874009437612854	4.463760060320507	9.221911674054816	19.284958590381812	40.81549210138188	87.41215577086847	189.40521231096668	415.1634210073622	920.4240691096836	2063.640992614528
148	b3542	EG12626	300.0	1.9556605410090762e-07	2.2525269892284703e-07	2.6484159323164915e-07	3.1777511849247364e-07	3.890010765155245e-07	4.856914568563036e-07	6.183469104849312e-07	8.025111528678694e-07	1.061460697000042e-06	1.4304715531163327e-06	1.963663977962718e-06	2.745108868608863e-06	3.9070578817234045e-06	5.660215841279815e-06	8.34460089949131e-06	1.2516003067602658e-05	1.9094700302514926e-05	2.9624305856965758e-05	4.672767531658109e-05	7.491947975873313e-05	0.00012207177040516495	0.00020208884871172731	0.0003398475381183385	0.0005804301495707922	0.001006585211580869	0.0017721392767340157	0.003166686846385344	0.005742312540341456	0.010564736673670163	0.01971685170936549	0.037319995959716516	0.07162917889786409	0.1393808497816448	0.27491757235157926	0.5495544894130739	1.113144600705963	2.2842821037994447	4.748222211633644	9.99590977229494	21.30843134695815	45.988300308725286	100.4707895544997	222.15682918987332	497.09419251011906	1125.406937452747	2577.54345449574
149	b0612	G6338	487.0	2.3073666908055437e-10	2.718845603324852e-10	3.3116007003175983e-10	4.167551237480162e-10	5.416522314238545e-10	7.267193070374608e-10	1.0060794301255472e-09	1.4365902204842878e-09	2.114886331435022e-09	3.208601539512095e-09	5.014677321506167e-09	8.070400481618674e-09	1.3369066628598575e-08	2.278728317773391e-08	3.994877933297348e-08	7.200629561984709e-08	1.3339277523612834e-07	2.538810497325665e-07	4.962585210618507e-07	9.958897003297783e-07	2.051106342601259e-06	4.33400184620685e-06	9.392181047782746e-06	2.0867713719126885e-05	4.751940900643426e-05	0.00011086990913012165	0.0002649498209897108	0.0006483113352308515	0.001623821807245729	0.004161927802183555	0.010912409950449998	0.02926086512214633	0.08021696754658682	0.22476668294573812	0.6435170380974633	1.8820368432773003	5.621023510238032	17.139684707475972	53.342454431385896	169.39871974041247	548.7822322146437	1813.1350504923994	6107.864797802288	20973.37442468875	73393.70720927123	261670.29549046833
150	b0979	EG11379	378.0	1.174667335302269e-08	1.3658947809492336e-08	1.62978674745177e-08	1.9948147778579263e-08	2.5036984986122116e-08	3.2212232030027575e-08	4.2469081461098714e-08	5.735803960209872e-08	7.93310857205177e-08	1.1232607207936157e-07	1.6276773395561638e-07	2.4130769846497016e-07	3.6589435651626936e-07	5.672708335248453e-07	8.989714283273771e-07	1.4557754943218528e-06	2.4082982435565654e-06	4.068830465543929e-06	7.018597003306285e-06	1.2357542465550438e-05	2.2202223345011687e-05	4.0693641279440044e-05	7.606891784661679e-05	0.00014498566271001627	0.0002816878928588328	0.0005577330537989676	0.0011250997330673619	0.002311825264736295	0.004837408609029838	0.010305291106086021	0.022345747969018545	0.049307790087301163	0.11069359426200642	0.25276529948720133	0.5869532504433345	1.3857507199101686	3.3255848714880663	8.110719402799049	20.098679532963764	50.59436435824077	129.35229733858645	335.8115878340447	885.0750480863444	2367.783302603696	6428.312341433846	17707.69467242442
151	b4138	EG11225	433.0	1.6169120799475145e-09	1.8927706516527967e-09	2.2820359419163866e-09	2.832599937026785e-09	3.618381076378366e-09	4.7548880831119135e-09	6.425344524149216e-09	8.925208427182736e-09	1.2739263287315134e-08	1.867733271225271e-08	2.8117258267519077e-08	4.344741833634711e-08	6.88867170983324e-08	1.1203078605916402e-07	1.8681930608096896e-07	3.1933232090086484e-07	5.59315905152926e-07	1.0035133494790594e-06	1.8437474160518637e-06	3.4678045171999237e-06	6.674939446210509e-06	1.3144563914004973e-05	2.6474007483472773e-05	5.451779295030259e-05	0.00011475568406085761	0.00024683209578274046	0.000542371007777083	0.0012171284498905593	0.002788694358529637	0.006521854992844406	0.015564311753231435	0.03789324262938195	0.09409202653758617	0.23822690900463372	0.6148441820333634	1.617210108555036	4.3339844514615855	11.831005848170706	32.89006870726414	93.09224631304512	268.2045319291027	786.3615106885896	2345.7566926620175	7117.880059575113	21964.893345828063	68916.5181606641
152	b1801	G6987	481.0	2.864631857477658e-10	3.373023549081983e-10	4.103748052106642e-10	5.156549638096213e-10	6.689047631566678e-10	8.953816911190801e-10	1.2362493153607625e-09	1.7598503330276178e-09	2.5818906191358146e-09	3.902255343231653e-09	6.073446531837407e-09	9.730271604290391e-09	1.604043054554821e-08	2.7198313499030315e-08	4.741752411543637e-08	8.496600156229079e-08	1.5642340567221833e-07	2.95768361349318e-07	5.741701124886891e-07	1.1439737508088985e-06	2.3384499732675157e-06	4.902626052281545e-06	1.0538343981795967e-05	2.3217488942859116e-05	5.2410201328389054e-05	0.00012118101162936653	0.00028690224429923325	0.0006953098317968006	0.0017243848882609392	0.00437491600694307	0.011351546534439037	0.030113561266717992	0.08165160940670307	0.2262238965653924	0.640266246817747	1.8505897709371306	5.4609454750216315	16.448111187194243	50.55204731790275	158.4972060948885	506.81776273560024	1652.4113297442684	5491.752046011774	18600.383784144637	64186.60584145901	225617.712572191
153	b3199	G7664	191.0	9.956157231607387e-06	1.1316254423466586e-05	1.3034038759008562e-05	1.5210430928922337e-05	1.798093600888949e-05	2.152854032052351e-05	2.6101940389861894e-05	3.2041472809000516e-05	3.981624368697382e-05	5.0077658071327427e-05	6.373712912145642e-05	8.207968174920306e-05	0.00010693120688372198	0.00014090645792084658	0.0001877793993882371	0.0002530402431597027	0.00034473930929454727	0.0004747746171618381	0.0006608707115933825	0.0009296417588302776	0.0013213672320955144	0.0018974913735321861	0.002752484681244581	0.0040327393324007975	0.00596688538770884	0.008914778214619428	0.01344721997647648	0.020476617463504175	0.03147263320969826	0.048820620207284365	0.07642154461822932	0.12070307909483667	0.19233545851336364	0.3091633581944929	0.5012498112100005	0.8196125050912154	1.3514574334676006	2.246919863345054	3.7663168914022056	6.364195320499892	10.83980483774891	18.608241764490664	32.19217726441726	56.119311323660135	98.57067561031502	174.42695362715
154	b4123	EG10006	446.0	1.0118667118762873e-09	1.1863764952534386e-09	1.4338814464483911e-09	1.785729565442073e-09	2.2906189067683174e-09	3.025173994255251e-09	4.111843071333424e-09	5.7496609714726554e-09	8.268008100251676e-09	1.2222172615150705e-08	1.8566205824622753e-08	2.8971161672357347e-08	4.642156731051104e-08	7.635373627326006e-08	1.2886801561265175e-07	2.231075847086875e-07	3.9608652992456024e-07	7.208198251199359e-07	1.3442522740797086e-06	2.568093516489386e-06	5.024322803098954e-06	1.0063372522915284e-05	2.0628779746469202e-05	4.326474168494566e-05	9.28097947164096e-05	0.0002035743481133873	0.0004564509518187772	0.001045878199416101	0.0024482735133524933	0.005853400686461667	0.014289119639470693	0.035606779755435844	0.09054671925049146	0.23491458125414877	0.6216279404137867	1.6773435978968323	4.613959010427264	12.935296639042402	36.95066967749921	107.52396908764057	318.6548820312342	961.5345459828746	2953.495877101402	9232.823703614022	29367.050442706062	95020.21291004923
155	b0698	EG10513	557.0	1.849301133915292e-11	2.197749676240742e-11	2.7125194090236596e-11	3.475105351265593e-11	4.618951812912411e-11	6.366231116359252e-11	9.094343106351166e-11	1.345860045607928e-10	2.0623431221595838e-10	3.270772438085243e-10	5.366202982585089e-10	9.103600545444941e-10	1.5962228793737295e-09	2.8914515056889992e-09	5.408676158044071e-09	1.0443165533815649e-08	2.0804421118088517e-08	4.274450284123825e-08	9.053730893985e-08	1.9761581183483442e-07	4.443132616217221e-07	1.028630814491898e-06	2.4511174302616663e-06	6.009483328681612e-06	1.5153573598203576e-05	3.928590240697628e-05	0.00010467507661479465	0.0002865353012029988	0.000805539641881382	0.002324970639525546	0.0068868368654276925	0.020928880740707527	0.06523043886947413	0.20844378210033554	0.6826847664222642	2.2908906769307813	7.874148816022248	27.712908607628048	99.84029719152711	368.0804670157734	1388.2335744505958	5354.719148089211	21117.30624608935	85122.23820668548	350612.1715505117	1475260.8250466757
156	b2277	EG11773	509.0	1.0438190635501556e-10	1.2332662450578123e-10	1.5083934749259625e-10	1.9089476277763009e-10	2.498581076576142e-10	3.380761162502925e-10	4.726739740362964e-10	6.825626699859266e-10	1.0175772678850193e-09	1.5654871267749307e-09	2.4843046594112892e-09	4.064921898897261e-09	6.8550874370290145e-09	1.190998791325318e-08	2.1309529451657395e-08	3.924911407089117e-08	7.438940214119765e-08	1.4502795032685503e-07	2.907290466419768e-07	5.990460921559821e-07	1.268260664276582e-06	2.7578900248189887e-06	6.1575994581054044e-06	1.411107672572636e-05	3.31797753138361e-05	8.00209661187635e-05	0.00019788178001670356	0.0005015753424498421	0.0013027276393915263	0.00346592285418619	0.00944266718565492	0.026335747832841167	0.07516893089755407	0.2195034152665344	0.6555784548752759	2.0019842422727456	6.249181335581802	19.933692086294602	64.9578881293029	216.18953635019943	734.6438176004865	2548.242657750595	9020.083580380777	32574.052717899765	119980.77874500291	450628.80162179924
157	b0978	EG11380	514.0	8.716291087976537e-11	1.030452131540782e-10	1.2615245557021455e-10	1.5985594834613473e-10	2.0956736519801924e-10	2.841056679023266e-10	3.9810734919605904e-10	5.763551459603385e-10	8.617045553447467e-10	1.3298916330750283e-09	2.1177661588394843e-09	3.4782487835445285e-09	5.889574061982258e-09	1.0277089351943005e-08	1.84732961745352e-08	3.419276842389655e-08	6.514331836076048e-08	1.2769792811122576e-07	2.574608822129364e-07	5.336906045696094e-07	1.136995121500279e-06	2.488631229619515e-06	5.59422384167847e-06	1.2910503273749552e-05	3.0578729912319325e-05	7.430528803610174e-05	0.00018518133574538888	0.00047315912006803355	0.0012391021062380266	0.0033247289420120867	0.009137261386558862	0.025712828790481722	0.07406669213053071	0.21832451130655342	0.6583510629018863	2.0302941250413884	6.40146577897353	20.629723558463983	67.93242249454582	228.5116944349022	784.9952102245761	2753.1768307398384	9855.81721563159	36002.04184574853	134160.19724890476	509882.3437209685
158	b2492	G7309	282.0	3.7423988307208334e-07	4.301049946027472e-07	5.039812314093862e-07	6.019420094679111e-07	7.326255472435843e-07	9.084164668759633e-07	1.1472381445235946e-06	1.4752973549187574e-06	1.9313293736846336e-06	2.5732318304995074e-06	3.4885410076770994e-06	4.811153381125942e-06	6.748304105203945e-06	9.62456855783371e-06	1.3954415515519204e-05	2.0563157267578154e-05	3.0790811391727226e-05	4.683952395604449e-05	7.237223612913985e-05	0.0001135557705698878	0.00018089849791740406	0.0002925239168393321	0.0004800670206426847	0.0007994127949949015	0.0013504699888056363	0.0023139847769649	0.004020833257674692	0.007083878321031834	0.012651621567722109	0.022901456420585838	0.04200922511548241	0.07807551223726815	0.14699367077725586	0.28029937326319115	0.5412681003333681	1.0582729436047402	2.0946287154329752	4.196339806357869	8.507845394900587	17.453637096837248	36.22452633157562	76.05081049319136	161.48202412403316	346.736430921057	752.7770078562917	1652.1987782479619
159	b0575	EG12367	1047.0	3.92866280962564e-19	4.956030583391239e-19	6.709915868172097e-19	9.740408390789664e-19	1.5146200292523909e-18	2.5205325998724678e-18	4.4848176767558284e-18	8.524498997996529e-18	1.7293311676180198e-17	3.7410380249442976e-17	8.622551977373388e-17	2.1156310877898328e-16	5.521291003615793e-16	1.5313676119084856e-15	4.510277226996501e-15	1.4094965344150297e-14	4.6700220552218995e-14	1.6391932769302286e-13	6.090666433448737e-13	2.3938384638903656e-12	9.944820875401797e-12	4.363677015809665e-11	2.0209136487428587e-10	9.871269004477536e-10	5.081866894264017e-09	2.7554848435291627e-08	1.5725370500789885e-07	9.439299656177107e-07	5.955616909162766e-06	3.94709871286729e-05	0.00027460829666128535	0.002004277680188527	0.015336940116248757	0.12296683696534362	1.0323841924015	9.070642932978398	83.35298071981437	800.6396172384531	8034.07638535066	84172.70887315646	920237.772875719	10492585.180305537	124704532.89052065	1544066870.5625331	19906922870.263386	267097305356.16824
160	b2156	EG11337	489.0	2.1468377303568695e-10	2.5303053664843433e-10	3.0831197348872593e-10	3.8819940283635866e-10	5.048619255251752e-10	6.778800633167822e-10	9.393072437796912e-10	1.3426164460463136e-09	1.9788069511473723e-09	3.0059550965608414e-09	4.70448678460211e-09	7.582605489590732e-09	1.2581413707953662e-08	2.1482067358941347e-08	3.773042758548595e-08	6.814158508833323e-08	1.264957201307783e-07	2.4128100994732277e-07	4.7271252388087e-07	9.509177804210772e-07	1.963397388319352e-06	4.159513451241005e-06	9.03853028276986e-06	2.0138544436452765e-05	4.599275571294022e-05	0.00010763166638506354	0.00025801217039617515	0.0006333620386483916	0.0015916213516587812	0.004093261428153725	0.010769839205035875	0.028982032787384898	0.07974437719578513	0.22428303397586274	0.6446042988560592	1.89263750657492	5.675418901476336	17.37661159416093	54.30640784707189	173.19670599371906	563.5287962735918	1870.111424532455	6328.229873662585	21829.834596235287	76747.39258655247	274925.3811591367
161	b2307	EG10007	238.0	1.8286595484563472e-06	2.0904023628209056e-06	2.4291873158791785e-06	2.868986616502312e-06	3.4429937881970985e-06	4.1974875205103175e-06	5.197502864656586e-06	6.535221470873885e-06	8.34248843824158e-06	1.0809646421156597e-05	1.4214124342327247e-05	1.896421909343012e-05	2.5666746637895097e-05	3.523252166310953e-05	4.904231450694997e-05	6.921034571828821e-05	9.90064783680535e-05	0.00014353890370610078	0.00021086820301236854	0.0003138421075351835	0.000473145016642404	0.0007224132050067346	0.0011168938837566814	0.001748237890643799	0.0027700022215393374	0.004442017853849402	0.007208280987493368	0.011834937425367148	0.01965692936046553	0.033022838676428024	0.056104364938991624	0.09638242664906348	0.167399581908163	0.2939026052591128	0.5215346744599341	0.9352605704136198	1.69469521240528	3.1024215969971096	5.737223718011805	10.716102252259411	20.213854851952142	38.501938035475646	74.04263930822934	143.7449198144778	281.6830036652385	557.1001232476713
162	b3089	EG12732	414.0	3.207758770086027e-09	3.746349412865364e-09	4.5006416926614215e-09	5.559465609304131e-09	7.0586153737699625e-09	9.20813656116609e-09	1.2337583403805303e-08	1.6972168131900972e-08	2.3962854053116438e-08	3.471212442757373e-08	5.157212173209231e-08	7.855827129383585e-08	1.2264959280575383e-07	1.9619769408519497e-07	3.214650243788235e-07	5.393195111890325e-07	9.261763663645655e-07	1.6275750190156112e-06	2.925867634101852e-06	5.3790205086279885e-06	1.0110136800268152e-05	1.942175592833102e-05	3.812165531538699e-05	7.643333229300185e-05	0.00015649461481581794	0.0003271154755970666	0.0006978613254512988	0.0015191003819013376	0.00337316620649155	0.00763851964898573	0.017635538716829022	0.04150169166646805	0.09952482775236968	0.24315219773198743	0.6050624014887314	1.533179117621071	3.955062987769122	10.384369906185979	27.744250797248654	75.41074301955828	208.47953655113974	586.094458316398	1675.1398286253143	4866.540962896817	14367.574389519876	43097.2365066434
163	b0697	EG10514	682.0	2.040187895215821e-13	2.461799343454166e-13	3.110995917852188e-13	4.1146951696940193e-13	5.692441824556124e-13	8.232231676484365e-13	1.2437524568141322e-12	1.9619636762757075e-12	3.2295032829044408e-12	5.543948077452103e-12	9.919638662312948e-12	1.8489454490018215e-11	3.588110030873147e-11	7.245797706348712e-11	1.521788542975452e-10	3.3223266350019844e-10	7.535739282100699e-10	1.7749405632080687e-09	4.339086466478013e-09	1.1004102759056512e-08	2.8936182677693145e-08	7.88586973162338e-08	2.2262515263204714e-07	6.507476482314415e-07	1.9686346257410626e-06	6.16077038189124e-06	1.99355576828735e-05	6.667362421407064e-05	0.00023036877378366572	0.000821961124617153	0.003027289420930472	0.011504058365912544	0.045088386441119906	0.18218781040806334	0.7586508170779599	3.2543326468629106	14.37510905579968	65.36175167366818	305.79895041469666	1471.589853471525	7281.4355698167965	37031.37270840717	193504.24108569312	1038547.753841793	5723046.581192955	32370134.054446775
164	b3496	EG12232	489.0	2.1468377303568695e-10	2.5303053664843433e-10	3.0831197348872593e-10	3.8819940283635866e-10	5.048619255251752e-10	6.778800633167822e-10	9.393072437796912e-10	1.3426164460463136e-09	1.9788069511473723e-09	3.0059550965608414e-09	4.70448678460211e-09	7.582605489590732e-09	1.2581413707953662e-08	2.1482067358941347e-08	3.773042758548595e-08	6.814158508833323e-08	1.264957201307783e-07	2.4128100994732277e-07	4.7271252388087e-07	9.509177804210772e-07	1.963397388319352e-06	4.159513451241005e-06	9.03853028276986e-06	2.0138544436452765e-05	4.599275571294022e-05	0.00010763166638506354	0.00025801217039617515	0.0006333620386483916	0.0015916213516587812	0.004093261428153725	0.010769839205035875	0.028982032787384898	0.07974437719578513	0.22428303397586274	0.6446042988560592	1.89263750657492	5.675418901476336	17.37661159416093	54.30640784707189	173.19670599371906	563.5287962735918	1870.111424532455	6328.229873662585	21829.834596235287	76747.39258655247	274925.3811591367
165	b0696	EG10515	190.0	1.0321681322826192e-05	1.1730283482810405e-05	1.3508365265353505e-05	1.5759940036638035e-05	1.8624569976912168e-05	2.2290586895226413e-05	2.7013763450235407e-05	3.3143849025501757e-05	4.116253256372417e-05	5.1738121919654946e-05	6.580484459438742e-05	8.467865994727442e-05	0.00011022758456880753	0.00014512396501738123	0.00019322078357548092	0.00026011698705596145	0.00035401286544333	0.00048701357163939045	0.0006771298191512822	0.0009513706738712672	0.0013505588622670529	0.0019368816720405464	0.0028058162732109725	0.004105098169080953	0.0060651073975309345	0.009047890932973509	0.013626810877957323	0.020716863740970464	0.03178940408648367	0.04922841146160548	0.07692571439303762	0.12128232346462478	0.19290453694342002	0.30949652208403516	0.5008269011745133	0.8173139570743034	1.3449653973154363	2.2315491207365783	3.7327406561343235	6.2940291186324115	10.697035261329788	18.32258204299424	31.62670405444944	55.007418679442594	96.39296316932467	170.17015341305327
166	b1859	EG12368	261.0	7.979630169414497e-07	9.147372864799783e-07	1.0676131065073772e-06	1.268319137645943e-06	1.533328437654735e-06	1.8859504894269426e-06	2.359455869377214e-06	3.001784185996852e-06	3.882703060563573e-06	5.104797892993011e-06	6.8205060956984955e-06	9.258780121804587e-06	1.2767236762940913e-05	1.7879454375440464e-05	2.5423504232200166e-05	3.669875145341611e-05	5.376679324518304e-05	7.993509162499253e-05	0.00012056912525511797	0.00018447013843600441	0.00028623624845693	0.0004503500843582	0.0007183276327834552	0.0011613481051721715	0.0019027938007907539	0.0031588833225110295	0.005312661756237399	0.009050086638444015	0.015612829912544219	0.02727257991496927	0.048229741475954775	0.08633307104444338	0.15640240154558468	0.2867114415016032	0.5317584306653901	0.9976651909426489	1.8931742466942647	3.633012268562128	7.049360622106169	13.828534178646773	27.421042688515	54.955591124626565	111.30109924268956	227.76503626735442	470.8861282670428	983.3949666929301
167	b0260	G6135	467.0	4.745594368378781e-10	5.578284209353951e-10	6.768831636398972e-10	8.475040792838121e-10	1.0944595357954467e-09	1.4571527126258548e-09	1.9993013122021725e-09	2.825805953160455e-09	4.11266240472211e-09	6.1609654819703845e-09	9.496211786544841e-09	1.5054326876913452e-08	2.4536777931529197e-08	4.110146506585668e-08	7.07328863910801e-08	1.2501232794739704e-07	2.2682821313327026e-07	4.223784170423185e-07	8.068943254832169e-07	1.5808620334597168e-06	3.175322668014786e-06	6.536641713327776e-06	1.3786462305519357e-05	2.9781241232547916e-05	6.586990265557453e-05	0.00014912483128389024	0.0003454601952430634	0.0008186522625994813	0.0019839215669884315	0.004915244584530324	0.012446155116461275	0.03220107352713073	0.08509968202494712	0.22966090767448158	0.632744786012875	1.779241536036627	5.104934768655149	14.941017585649016	44.59561678095733	135.71100967195582	420.9585425306492	1330.6286047106848	4285.101366666752	14055.521386333085	46947.31705770458	159643.1596623025
168	b3722	EG10115	625.0	1.5930010151873692e-12	1.9089014722869996e-12	2.3864663642719347e-12	3.1108644459939414e-12	4.225851618305706e-12	5.978771293053406e-12	8.805114309908482e-12	1.3491114813161384e-11	2.1494058079058053e-11	3.558919544067295e-11	6.120993802036135e-11	1.0929692043826643e-10	2.0251519739996463e-10	3.891846939150429e-10	7.75336503046953e-10	1.6004867838823902e-09	3.4216488716877655e-09	7.57246715580112e-09	1.734035781996296e-08	4.106770310873615e-08	1.0054728381906187e-07	2.543762305196016e-07	6.64707255380633e-07	1.7932721002584298e-06	4.992760038763788e-06	1.4339480004049494e-05	4.246649159027186e-05	0.0001296296175418347	0.0004076937733752858	0.0013205822715056498	0.004403828238108231	0.015113434322298181	0.05335812134639383	0.1937231253121861	0.7230148652936186	2.772945202352472	10.924694838077444	44.197644594462695	183.55264762428217	782.2506174192175	3419.8650893725685	15332.250677033417	70468.46148037678	331921.6829323345	1601733.8269927793	7916309.8464801945
169	b1475	EG11228	294.0	2.427983168219675e-07	2.794504612663209e-07	3.2819269914904357e-07	3.9318608911667544e-07	4.803906600186522e-07	5.984143173171923e-07	7.598117224670569e-07	9.830914198739295e-07	1.295849982776821e-06	1.7397190622609683e-06	2.378260337011566e-06	3.309706245154418e-06	4.6877536278521e-06	6.75588764674383e-06	9.90469098160133e-06	1.4768635534450461e-05	2.2391452957795715e-05	3.451195907948161e-05	5.406382652220243e-05	8.605964921602977e-05	0.00013917305130000583	0.0002286030531890012	0.00038132040255998403	0.0006457885497733665	0.0011101849685456024	0.0019369514414478478	0.0034290627554570056	0.006158594103753534	0.011219009491831109	0.020725868936161285	0.038821825126202206	0.0737165377107258	0.14187360920287592	0.2766999256143374	0.5467783594333695	1.0945449973514394	2.2192292908393747	4.5566349796613785	9.473011866083162	19.937144979208412	42.47165105987224	91.56464705874677	199.74741773555817	440.85146101581483	984.2267716432916	2222.4129688414255
170	b4544	G0-10460	111.0	0.00017815077951998482	0.00020052432818622762	0.00022750030987051957	0.0002601266905489689	0.0002997291534171751	0.0003479910444762066	0.00040705839781208033	0.00047967843115128355	0.0005693828852897802	0.0006807316804619274	0.0008196380168331025	0.0009938038726740146	0.0012133057258492464	0.0014913854814138734	0.0018455227949387173	0.0022988947583942676	0.0028823708759944883	0.003637250597130439	0.004619034889463248	0.005902643280930941	0.007589659239899549	0.009818432673043526	0.012778222294091215	0.016729071934362412	0.02202985606031741	0.029178007937814335	0.03886601770634901	0.05206209292450479	0.07012576255507623	0.09497420288263866	0.12932245987312196	0.17703172538732875	0.24361618924125863	0.33698345455690837	0.4685202028128623	0.6546900279512274	0.9193937611162987	1.2974689598648275	1.8398972816844408	2.621581304695524	3.753000342255604	5.397742306305422	7.798967126827079	11.31949191543081	16.502720576970116	24.165576244008612
171	b3258	EG10685	483.0	2.665332640763864e-10	3.1391188882087063e-10	3.8206135797838535e-10	4.803227065818439e-10	6.234711630976516e-10	8.352074750054796e-10	1.1542010523871162e-09	1.6447306726802294e-09	2.415762506148739e-09	3.655799635019102e-09	5.697764205779879e-09	9.14214989082051e-09	1.5095391350320217e-08	2.5640441560257322e-08	4.478443371219123e-08	8.040571973926039e-08	1.4833555498631667e-07	2.810894669452526e-07	5.469274410255677e-07	1.0923147208156253e-06	2.2384536944121957e-06	4.70524465251924e-06	1.014153589300603e-05	2.2406212729955964e-05	5.07264218339789e-05	0.00011764160643976949	0.00027938977451148094	0.0006792768051822534	0.0016901902624949076	0.004302735605657446	0.01120323846515313	0.0298266034286293	0.08117056700489765	0.22573711198904367	0.6413480151689189	1.8610133070826638	5.513791769847441	16.675478250357237	51.465575186108154	162.05077610331804	520.4366814352968	1704.337084511243	5689.888448222376	19359.941476866064	67119.57774888432	237046.53028683682
172	b3093	EG12738	432.0	1.676274372532372e-09	1.9620216620251174e-09	2.3650823526025375e-09	2.934933623112518e-09	3.747902307578979e-09	4.923197040564862e-09	6.64980206333811e-09	9.232277255013435e-09	1.3170010310979453e-08	1.92966315562152e-08	2.902941874254797e-08	4.4823141178010346e-08	7.101029396293619e-08	1.1538400806339093e-07	1.9223286913043585e-07	3.2826304679885804e-07	5.743616145092421e-07	1.0293823697634866e-06	1.8891083119447492e-06	3.548858997613449e-06	6.822402134098863e-06	1.3417433821904581e-05	2.6986962550741402e-05	5.5495997528160866e-05	0.00011664469871331834	0.00025051771649655584	0.0005496145048266199	0.0012314086687698156	0.0028167624630047903	0.006576331060882509	0.015666992948577884	0.03807508925343401	0.09437042420361338	0.23848362960715902	0.614325431165005	1.6126747518287756	4.313165161822924	11.75007223382211	32.59685793484733	92.06589042385941	264.6720469821267	774.2898806559361	2304.5521927020473	6976.853409497324	21479.625073005514	67234.64593185736
173	b1476	EG11229	217.0	3.899110587216094e-06	4.445819065142595e-06	5.1458904716385265e-06	6.0450850316560714e-06	7.205918911746889e-06	8.714344061698774e-06	1.0689392345136798e-05	1.3297200322261486e-05	1.6771559441505178e-05	2.1444263054995735e-05	2.7790277227217656e-05	3.649551798881e-05	4.8559375237359184e-05	6.54510651383495e-05	8.935003325919994e-05	0.00012351864270985092	0.00017288472150425553	0.0002449596932339546	0.0003512976265643279	0.000509833157165944	0.0007486588119799512	0.0011121786257050658	0.0016712161116902407	0.002539755148279868	0.0039028953616234564	0.0060639189403938485	0.009524184733940563	0.015119854436536264	0.024257783325641682	0.03932579615384054	0.06441201924676343	0.10657619334014322	0.17811444866791207	0.3006258581098846	0.5123717061057229	0.8816977899714069	1.5317050265198333	2.685944476437597	4.753701681298623	8.490378563221267	15.301372658989113	27.82214614757537	51.033712207529305	94.42349852832712	176.20174050248383	331.5881020845796
174	b2841	EG10056	472.0	3.962754019797252e-10	4.66091963264516e-10	5.661021122588155e-10	7.097029082926446e-10	9.179730182969844e-10	1.2245329520696628e-09	1.683901778742352e-09	2.3861073483887098e-09	3.4826838615511324e-09	5.23378078682353e-09	8.095124679064549e-09	1.2881599068583856e-08	2.1080864715092622e-08	3.546631886229331e-08	6.131855527575653e-08	1.0890736468387489e-07	1.986350484884423e-07	3.719065781019376e-07	7.14561297850968e-07	1.4083911495721342e-06	2.8466753597382577e-06	5.898455180672898e-06	1.252510116104154e-05	2.724744680383525e-05	6.070619657920463e-05	0.00013847325369001427	0.0003232878762085787	0.0007722723814957288	0.0018870263575694083	0.004715008560423324	0.012043606993744335	0.031439422025456056	0.08385182380120598	0.22842745008487092	0.6354208246461488	1.8044016338229685	5.229335407401378	15.462718152747959	46.63772742330675	143.44613202449372	449.81041379878656	1437.640106080812	4682.1268831895	15534.67950386116	52495.586231809786	180634.76660761287
175	b0904	EG11258	285.0	3.358721308201009e-07	3.861509184015122e-07	4.527338858456565e-07	5.411473379112839e-07	6.592652473543787e-07	8.183974028208266e-07	1.0349435951744736e-06	1.3329324756061742e-06	1.7479577905275988e-06	2.333345053476581e-06	3.1699157712945147e-06	4.381615500441581e-06	6.160800968891401e-06	8.809607459147067e-06	1.2808373123113014e-05	1.893007963726066e-05	2.843389916543781e-05	4.339620555183586e-05	6.728305289011205e-05	0.00010595142432721069	0.00016942012889067067	0.00027503726554318705	0.0004532094060588623	0.0007578808026907334	0.0012859158185169067	0.0022133498039870526	0.0038639447324833737	0.006840277409685261	0.012277170114996872	0.022337034425603763	0.04118864360740735	0.07696218055434415	0.14569658782435038	0.27939514528031784	0.5426404371254441	1.0672266822881893	2.1251071560429056	4.283650664419006	8.739502527165717	18.043891128071046	37.694398939070346	79.66358408543005	170.2995231014796	368.19058333238655	804.9586153547945	1779.3153000079078
176	b0914	EG10613	582.0	7.50827450281943e-12	8.950207625026358e-12	1.1098854850106894e-11	1.4310075117848898e-11	1.9173193946080344e-11	2.6681450616563797e-11	3.854462797688967e-11	5.7774755054792414e-11	8.980817770115074e-11	1.4470518551917874e-10	2.415643533143292e-10	4.175950808273052e-10	7.472191190693241e-10	1.3832795970822665e-09	2.6481564873155693e-09	5.240276407532209e-09	1.0713951640465118e-08	2.262251990806164e-08	4.931076342439657e-08	1.1090938066588049e-07	2.5729993015530896e-07	6.154284145732281e-07	1.5170718178892105e-06	3.852584998549184e-06	1.0075000444811088e-05	2.7121667741029886e-05	7.512773710256236e-05	0.0002140589153005633	0.0006271252052965881	0.0018884445350577552	0.005842875401201764	0.018568080824767446	0.060586125356812084	0.20290606050409934	0.6972436305475344	2.4575133200767194	8.881475545567099	32.90110045208163	124.89121486168011	485.63678346862235	1933.8083764714625	7883.2140696216775	32888.86696644227	140384.68172585775	612896.3670008698	2736049.4833287043
177	b1252	EG11012	239.0	1.7639008043433617e-06	2.016620060355815e-06	2.343889953084982e-06	2.7689523351522932e-06	3.3240096851265422e-06	4.053988338438434e-06	5.022066258902576e-06	6.317857678469554e-06	8.069633521663735e-06	1.04627256897971e-05	1.3767489067706418e-05	1.8382164630143778e-05	2.4899177510829498e-05	3.4208614893985374e-05	4.766121010541592e-05	6.732740874764244e-05	9.641295077099963e-05	0.00013993168162745718	0.0002058048773451831	0.0003066740828333139	0.00046291823221315624	0.000707721511547898	0.0010956645076756028	0.0017174224375662388	0.0027251431337146506	0.004376666815039888	0.0071132813803021135	0.011697691764246282	0.019461054573649442	0.03274928882167236	0.05573665792111828	0.09592210418501733	0.16690574442369926	0.2935862277617133	0.5219750706270856	0.9378908219966812	1.7028753652980992	3.12379084376244	5.788830403577652	10.835565982040817	20.48364208032923	39.102205665357914	75.36649300009782	146.6505082391368	288.0467937317193	571.0359626198778
178	b4476	EG12631	446.0	1.0118667118762873e-09	1.1863764952534386e-09	1.4338814464483911e-09	1.785729565442073e-09	2.2906189067683174e-09	3.025173994255251e-09	4.111843071333424e-09	5.7496609714726554e-09	8.268008100251676e-09	1.2222172615150705e-08	1.8566205824622753e-08	2.8971161672357347e-08	4.642156731051104e-08	7.635373627326006e-08	1.2886801561265175e-07	2.231075847086875e-07	3.9608652992456024e-07	7.208198251199359e-07	1.3442522740797086e-06	2.568093516489386e-06	5.024322803098954e-06	1.0063372522915284e-05	2.0628779746469202e-05	4.326474168494566e-05	9.28097947164096e-05	0.0002035743481133873	0.0004564509518187772	0.001045878199416101	0.0024482735133524933	0.005853400686461667	0.014289119639470693	0.035606779755435844	0.09054671925049146	0.23491458125414877	0.6216279404137867	1.6773435978968323	4.613959010427264	12.935296639042402	36.95066967749921	107.52396908764057	318.6548820312342	961.5345459828746	2953.495877101402	9232.823703614022	29367.050442706062	95020.21291004923
179	b2224	EG11672	394.0	6.597443750530113e-09	7.686424616003602e-09	9.199202630455502e-09	1.130560733159011e-08	1.4262599611243148e-08	1.8463333832468035e-08	2.451749429521045e-08	3.33846444597111e-08	4.659878287984179e-08	6.665215289919217e-08	9.766127685804502e-08	1.465406701484348e-07	2.2510365949028491e-07	3.538821458682976e-07	5.691825739797524e-07	9.363290670741837e-07	1.574919854968436e-06	2.707774215025682e-06	4.757330888787132e-06	8.538585444225955e-06	1.5651527125552426e-05	2.929234099388065e-05	5.595747796552142e-05	0.00010908140383097133	0.0002169278881949666	0.000439984487148002	0.000909920636452788	0.0019182372683896362	0.004121201696044856	0.009021106113087178	0.020114223295195962	0.04567189039946674	0.1055827894565514	0.24844676133630728	0.5949338666872596	1.4494381329459793	3.591932771978161	9.052269982336458	23.194882755542633	60.41408158797754	159.91997681823597	430.1246347238664	1175.2296762664687	3261.362201254984	9190.421030125686	26293.313101273005
180	b3196	EG12802	325.0	7.940100131308576e-08	9.173285043570142e-08	1.0836561728446452e-07	1.3085605633667903e-07	1.614737149760975e-07	2.0355768403846792e-07	2.620744714223557e-07	3.4450004988993624e-07	4.6223079891345485e-07	6.328677870197092e-07	8.839606338088689e-07	1.2592204086105679e-06	1.8289603452366136e-06	2.7078652617623293e-06	4.085622499912895e-06	6.280405627908516e-06	9.833472148497117e-06	1.567865817742641e-05	2.5450031262123683e-05	4.204761260093283e-05	7.06912458217963e-05	0.00012090948279341225	0.00021034207341229127	0.00037210461609388945	0.0006692379450098658	0.001223425445507028	0.0022728048029698185	0.0042898490641176965	0.0082248126732865	0.01601490368355384	0.03166273437673578	0.06354933164679208	0.1294571335646977	0.267613842961065	0.561274231136271	1.1941066027086502	2.5765065047777838	5.637146867751128	12.503982362101373	28.113847344296236	64.06166944341032	147.91303145837773	345.9951906633806	819.8140870527033	1967.2957168372657	4780.365829010484
181	b4136	EG12178	565.0	1.3859196038467563e-11	1.6486626076166028e-11	2.0378985295977967e-11	2.6161559896339072e-11	3.486195695737977e-11	4.819778196329195e-11	6.909918776959239e-11	1.0267769919967145e-10	1.5806164968938345e-10	2.519516078568784e-10	4.1566565018279397e-10	7.094253303320727e-10	1.2520075666598081e-09	2.283757631242236e-09	4.3037182544093875e-09	8.37527763728575e-09	1.682401824667587e-08	3.48699798997445e-08	7.453909369967982e-08	1.6426634704968702e-07	3.7305202481839826e-07	8.727167162279623e-07	2.102275192224022e-06	5.212546772507106e-06	1.3298071577962853e-05	3.489331442815442e-05	9.413465471397836e-05	0.00026100678318577577	0.0007435196761200524	0.002175290365633864	0.0065339225317865915	0.020142470113654103	0.06370677515915757	0.2066554620119949	0.687310220375674	2.342942604954723	8.183398502677223	29.27730993174655	107.25515951430587	402.2173387057865	1543.5717780180642	6060.186875840279	24333.794956175254	99901.39999680404	419224.0674336946	1797672.0001781415
182	b2393	EG11971	400.0	5.314023829868376e-09	6.195688072855302e-09	7.423478607012495e-09	9.137252839987046e-09	1.1549280750935107e-08	1.4985409352698917e-08	1.9952728290436698e-08	2.725234802362267e-08	3.817014099810351e-08	5.480425589653896e-08	8.063622321891288e-08	1.2154253684151712e-07	1.876150277588539e-07	2.964894374694149e-07	4.795305000053951e-07	7.935125386802012e-07	1.34304025235792e-06	2.3242937716974197e-06	4.111788370242082e-06	7.433290574436371e-06	1.3728301620994079e-05	2.5894909910191477e-05	4.987147553139719e-05	9.804158894304055e-05	0.0001966847060833116	0.0004025468961915493	0.0008402977478682362	0.0017885767004698593	0.003880860492140344	0.008581923008103622	0.019336101011975238	0.0443786443262482	0.10372766999763508	0.2468463998807985	0.5979544941767593	1.4740684354229054	3.6972239790400567	9.432879655202266	24.47521004734259	64.56939101608006	173.16133787484637	471.96121042017444	1307.0772148595402	3677.438668752977	10508.720026122975	30494.853130973777
183	b1855	EG10614	323.0	8.533818045761156e-08	9.85681255674364e-08	1.1639627550913268e-07	1.404817512683263e-07	1.732406299843845e-07	2.1822341014542607e-07	2.8070446236324844e-07	3.6861264740626674e-07	4.94017669598197e-07	6.755325646954314e-07	9.422446159216646e-07	1.340227050723601e-06	1.9434614649925846e-06	2.8723907944199467e-06	4.325835728128272e-06	6.6366044122616184e-06	1.0369632575229291e-05	1.6497420154833144e-05	2.6717707352946146e-05	4.403617765375097e-05	7.384916753689449e-05	0.0001259815427437177	0.00021857213215523767	0.00038557764821164865	0.0006914521893414237	0.0012602338375545777	0.002333917910797749	0.004391102726383809	0.008391210739586074	0.016283561179709485	0.03208188451964738	0.06416073142836838	0.13022433740171457	0.2681909314602737	0.5603275240673925	1.1874184112337816	2.5518122783624704	5.560285412344543	12.282033295952285	27.49734597881835	62.385287476036474	143.4065897056474	333.9467572215276	787.6499352568366	1881.329397253201	4549.888168767361
184	b0047	EG10521	620.0	1.9076976791210577e-12	2.2846124325956103e-12	2.8534761972940776e-12	3.714892918250804e-12	5.038300155151775e-12	7.114535213704156e-12	1.045433695487748e-11	1.59771824932952e-11	2.5382092690800954e-11	4.1893960326553634e-11	7.180402500603541e-11	1.2773193437839982e-10	2.3571473435836624e-10	4.510211833153054e-10	8.943750963839199e-10	1.8371629805110782e-09	3.907298865132028e-09	8.600134761519443e-09	1.9581016168739614e-08	4.6096833728134193e-08	1.1215541962865055e-07	2.8189860367877215e-07	7.316477050911328e-07	1.9600320498974945e-06	5.417447250330623e-06	1.5442495061824297e-05	4.537900600577865e-05	0.0001374147026920767	0.00042862807214196706	0.0013766644906925151	0.004551022744782114	0.015479572412803719	0.05415218124284806	0.1947691872417257	0.7199699293442889	2.734279989941243	10.664807316989979	42.706449060686055	175.5154889577916	740.0688997898853	3200.507101459835	14190.986491793741	64493.01954644822	300317.25545951136	1432446.253401793	6996353.694764534
185	b3568	EG12276	393.0	6.839658148633825e-09	7.96764868842047e-09	9.53397420245466e-09	1.171404639725312e-08	1.4773134411963615e-08	1.9116881174511376e-08	2.537396765876045e-08	3.4533232050174185e-08	4.817440672709051e-08	6.886219016060285e-08	1.0082953586262753e-07	1.51180746702442e-07	2.3204294972739238e-07	3.6447428254928785e-07	5.856760821483439e-07	9.625152615211386e-07	1.6172855130499527e-06	2.777576441503298e-06	4.874373380234017e-06	8.738161459313553e-06	1.5997300488452788e-05	2.9900424947170122e-05	5.704169885243876e-05	0.00011103863509093693	0.0002204987784971005	0.00044655419978783487	0.0009220728484090057	0.0019407433958714266	0.004162681437061629	0.00909645804761033	0.02024692125988348	0.0458910661286145	0.10589518576937555	0.2487144951642669	0.5944319143730948	1.445373281414951	3.5746780979984574	8.990345160632602	22.988103330744178	59.74800733492657	157.81369283129374	423.5216850782811	1154.5861238894158	3196.7447895980504	8987.377943615262	25651.638299808754
186	b3599	EG10615	637.0	1.0335027950742348e-12	1.2402632000011037e-12	1.5540674705852204e-12	2.032004090184353e-12	2.7709375624382815e-12	3.938482482635031e-12	5.831595734737112e-12	8.990051512754833e-12	1.4421711372003159e-11	2.4061260623628016e-11	4.172895416863499e-11	7.518793758888335e-11	1.4067850774163263e-10	2.7318503163258854e-10	5.503253404554884e-10	1.1494833055689162e-09	2.488264722023092e-09	5.57949045034953e-09	1.295367045642416e-08	3.112366818443996e-08	7.73553813333253e-08	1.9879120854047744e-07	5.279813594922034e-07	1.4486565591963218e-06	4.104413420910682e-06	1.200305064231632e-05	3.621643956241645e-05	0.00011269761592245323	0.00036152838501960464	0.0011951298893833075	0.004069693008516369	0.014269647668436409	0.051499559237275824	0.1912354413769309	0.7303753567736572	2.8679872404432394	11.57455858382601	47.992427370316	204.37564721593034	893.5583960543275	4009.640192894878	18459.92321126832	87166.93569366043	422015.5305713674	2094204.92007612	10648421.908919785
187	b3127	EG12760	444.0	1.0875286536585e-09	1.2747767762471437e-09	1.5401421970413808e-09	1.91708678732844e-09	2.4575409225048714e-09	3.243128788912848e-09	4.404140137711403e-09	6.152097084049604e-09	8.836585756523993e-09	1.3046130301155427e-08	1.979036939797526e-08	3.0834899354135345e-08	4.932776560602022e-08	8.099286633195472e-08	1.3644478073097418e-07	2.3576132957192434e-07	4.176827595879601e-07	7.584620683967131e-07	1.4112100098219628e-06	2.6895468096341754e-06	5.248769520639258e-06	1.0485523272046558e-05	2.1435922446711386e-05	4.483125612490236e-05	9.589046202100478e-05	0.00020969915485473858	0.0004687243930751809	0.0010705641490596342	0.002497805094748562	0.005951594219403034	0.014478278493145253	0.03594934791155758	0.09108332769009153	0.23542115633126542	0.6205794341173	1.6679487958530475	4.569737057847799	12.758926260707849	36.29478530474747	105.16610347955775	310.3162404895264	932.2396327357109	2850.647631067188	8870.587987250896	28083.77756105832	90438.96596563637
188	b2170	EG12034	393.0	6.839658148633825e-09	7.96764868842047e-09	9.53397420245466e-09	1.171404639725312e-08	1.4773134411963615e-08	1.9116881174511376e-08	2.537396765876045e-08	3.4533232050174185e-08	4.817440672709051e-08	6.886219016060285e-08	1.0082953586262753e-07	1.51180746702442e-07	2.3204294972739238e-07	3.6447428254928785e-07	5.856760821483439e-07	9.625152615211386e-07	1.6172855130499527e-06	2.777576441503298e-06	4.874373380234017e-06	8.738161459313553e-06	1.5997300488452788e-05	2.9900424947170122e-05	5.704169885243876e-05	0.00011103863509093693	0.0002204987784971005	0.00044655419978783487	0.0009220728484090057	0.0019407433958714266	0.004162681437061629	0.00909645804761033	0.02024692125988348	0.0458910661286145	0.10589518576937555	0.2487144951642669	0.5944319143730948	1.445373281414951	3.5746780979984574	8.990345160632602	22.988103330744178	59.74800733492657	157.81369283129374	423.5216850782811	1154.5861238894158	3196.7447895980504	8987.377943615262	25651.638299808754
189	b2587	EG10522	432.0	1.676274372532372e-09	1.9620216620251174e-09	2.3650823526025375e-09	2.934933623112518e-09	3.747902307578979e-09	4.923197040564862e-09	6.64980206333811e-09	9.232277255013435e-09	1.3170010310979453e-08	1.92966315562152e-08	2.902941874254797e-08	4.4823141178010346e-08	7.101029396293619e-08	1.1538400806339093e-07	1.9223286913043585e-07	3.2826304679885804e-07	5.743616145092421e-07	1.0293823697634866e-06	1.8891083119447492e-06	3.548858997613449e-06	6.822402134098863e-06	1.3417433821904581e-05	2.6986962550741402e-05	5.5495997528160866e-05	0.00011664469871331834	0.00025051771649655584	0.0005496145048266199	0.0012314086687698156	0.0028167624630047903	0.006576331060882509	0.015666992948577884	0.03807508925343401	0.09437042420361338	0.23848362960715902	0.614325431165005	1.6126747518287756	4.313165161822924	11.75007223382211	32.59685793484733	92.06589042385941	264.6720469821267	774.2898806559361	2304.5521927020473	6976.853409497324	21479.625073005514	67234.64593185736
190	b0067	EG11573	536.0	3.9431230576994756e-11	4.674122831481427e-11	5.746089521292514e-11	7.322204719092529e-11	9.667107833659e-11	1.3216841754303792e-10	1.8703789899979382e-10	2.738418385962553e-10	4.146090284468063e-10	6.488584531132012e-10	1.0491555086476182e-09	1.7519340808729973e-09	3.0199225034436815e-09	5.371417426569948e-09	9.854049497216063e-09	1.8637757389361094e-08	3.6328597990192104e-08	7.294663699582495e-08	1.508313785185767e-07	3.2102477913158617e-07	7.030382375221011e-07	1.5836105952808803e-06	3.667624114227299e-06	8.73028568034447e-06	2.1351178583381938e-05	5.363024993015853e-05	0.00013830548066155488	0.0003660663245951753	0.0009940823276433182	0.002768729918391732	0.007906605291899408	0.02314239761088555	0.06940569100092697	0.21321209727400195	0.6706905132748164	2.159690369521933	7.116839200807675	23.992655889428093	82.72485298607636	291.6305232186838	1050.857415172319	3869.4098613971346	14555.05286724018	55915.29456770063	219319.14266997002	878080.8272042725
191	b4460	EG10059	328.0	7.1260666504481e-08	8.235831921936145e-08	9.734645647034295e-08	1.1763991451395416e-07	1.4530480003798366e-07	1.8338623969929774e-07	2.3642196430799542e-07	3.112561022462985e-07	4.1834393293626823e-07	5.73869366469191e-07	8.032242556838709e-07	1.146797706031559e-06	1.6697322010588505e-06	2.4785765580079153e-06	3.750080206574891e-06	5.781630570809955e-06	9.080759579841121e-06	1.4526071479354624e-05	2.366039645934079e-05	3.9231863094844405e-05	6.620574585445556e-05	0.00011368169100513123	0.00019857436995516484	0.0003527726187218929	0.0006372475263970886	0.0011702187918268183	0.0021841224402018916	0.004142329429504976	0.007981381976483862	0.015620205472203079	0.031044254643932446	0.06264313862514662	0.12831479430483916	0.2667505376935385	0.5626972916811875	1.2042095903597445	2.613996633652836	5.754435779695585	12.844448903445093	29.06461259948795	66.66108212428976	154.93960080767647	364.88777178141953	870.5396953363495	2103.6663177696196	5148.156608742602
192	b3161	EG10617	414.0	3.207758770086027e-09	3.746349412865364e-09	4.5006416926614215e-09	5.559465609304131e-09	7.0586153737699625e-09	9.20813656116609e-09	1.2337583403805303e-08	1.6972168131900972e-08	2.3962854053116438e-08	3.471212442757373e-08	5.157212173209231e-08	7.855827129383585e-08	1.2264959280575383e-07	1.9619769408519497e-07	3.214650243788235e-07	5.393195111890325e-07	9.261763663645655e-07	1.6275750190156112e-06	2.925867634101852e-06	5.3790205086279885e-06	1.0110136800268152e-05	1.942175592833102e-05	3.812165531538699e-05	7.643333229300185e-05	0.00015649461481581794	0.0003271154755970666	0.0006978613254512988	0.0015191003819013376	0.00337316620649155	0.00763851964898573	0.017635538716829022	0.04150169166646805	0.09952482775236968	0.24315219773198743	0.6050624014887314	1.533179117621071	3.955062987769122	10.384369906185979	27.744250797248654	75.41074301955828	208.47953655113974	586.094458316398	1675.1398286253143	4866.540962896817	14367.574389519876	43097.2365066434
193	b0886	EG10012	573.0	1.0386481212282414e-11	1.2367597743899914e-11	1.5310601661025222e-11	1.9695150132940434e-11	2.631237761564503e-11	3.648981860258156e-11	5.250184311918545e-11	7.833437025890155e-11	1.2114126322664764e-10	1.9408141013572963e-10	3.2197427734760113e-10	5.52840930139947e-10	9.820200970855093e-10	1.8037822553809005e-09	3.424496174685249e-09	6.716859488098545e-09	1.3605165380850673e-08	2.8446125639226776e-08	6.136781128825505e-08	1.3654490762913215e-07	3.1322003019469036e-07	7.404352038196813e-07	1.8030800684105861e-06	4.521294488976946e-06	1.1669769282249501e-05	3.099186520315743e-05	8.465561721752182e-05	0.00023775269777561968	0.0006862747406029906	0.002035246421771727	0.00619909321007544	0.01938560916400098	0.06221870144547869	0.2048824846155197	0.6919670135727984	2.396177218489511	8.504793675902327	30.930022141503535	115.22070312321215	439.52016488990074	1716.291752154447	6858.597800261668	28040.20408989129	117246.56131675733	501262.74264342885	2190544.590730678
194	b2378	G7241	306.0	1.5752202081634216e-07	1.815662716823068e-07	2.1371916464732645e-07	2.568275651861389e-07	3.1499745961830583e-07	3.9420211789177627e-07	5.032205879434839e-07	6.551009778519944e-07	8.694670110356838e-07	1.1761950010569664e-06	1.6213431971006567e-06	2.2768252353352752e-06	3.256378748328415e-06	4.742240404977197e-06	7.030240953619944e-06	1.0606960434686738e-05	1.6283337232741898e-05	2.5428851937553863e-05	4.0386997757090486e-05	6.522137259970949e-05	0.00010707185759497205	0.00017864985705095905	0.0003028853121671799	0.0005216864849167794	0.0009126531315773608	0.001621350721005113	0.0029243867196978783	0.005354168947563864	0.00994861989066508	0.01875695742969952	0.03587626531997229	0.06960092577483726	0.13693188884814553	0.27314670005738195	0.5523447144964546	1.1320602671239357	2.351241825834329	4.947864876533634	10.547670961292164	22.774035446976892	49.796127828986336	110.24319841725905	247.08032431755822	560.5122316208518	1286.8383703402708	2989.4220169518326
195	b0590	EG10296	334.0	5.7398121796297855e-08	6.638541084830229e-08	7.855564945200928e-08	9.507721358632047e-08	1.1766199541735331e-07	1.488419099433741e-07	1.9240396913850728e-07	2.5408267064612595e-07	3.4267519276319423e-07	4.718599811582274e-07	6.632001184085112e-07	9.511673605282046e-07	1.3916559773435638e-06	2.0766002975531285e-06	3.159404238161601e-06	4.899769229946806e-06	7.743775404975746e-06	1.2468859951229121e-05	2.0449816351043422e-05	3.415341335697943e-05	5.807052825210664e-05	0.0001004964795279372	0.00017697718325485138	0.00031706951744670133	0.0005777811395052293	0.0010706467074976143	0.0020170035649758515	0.0038623344595446916	0.0075159218766085835	0.014859752124936319	0.02984330216618564	0.06086933438073896	0.12606026709443624	0.2650322730783897	0.5655542460467186	1.224672724164857	2.690621358637185	5.996385470095654	13.553445739195322	31.063690555895224	72.18061429528794	170.00998230700785	405.82407176069387	981.600981664257	2405.42193762002	5970.806306310239
196	b1453	G6764	499.0	1.496966983368523e-10	1.7665050801437786e-10	2.1565151728006512e-10	2.7222276340320727e-10	3.5516734835867934e-10	4.787223193978773e-10	6.663228104743735e-10	9.572982117294404e-10	1.4190098558573282e-09	2.169281910524958e-09	3.4186808039249318e-09	5.5518194409885945e-09	9.286909660886432e-09	1.5995348154906143e-08	2.835520512810236e-08	5.1715537762874784e-08	9.700485036300432e-08	1.8706279781253604e-07	3.7071722566345335e-07	7.547473619183666e-07	1.5780049670228581e-06	3.3869574333432347e-06	7.460271387238066e-06	1.6857536762149896e-05	3.906442500049425e-05	9.280511801137897e-05	0.00022595554329106243	0.0005636300040183891	0.0014399476123288007	0.0037665539066888574	0.01008444382483188	0.027627224022182092	0.07742286212029993	0.22188035502054265	0.6500682196893556	1.9465432089982093	5.955394350563203	18.611287570213936	59.39385124433667	193.50275338135913	643.422836261042	2183.0019942135486	7555.207632904854	26666.199259750905	95959.42855802277	351979.11166310427
197	b3502	EG12236	429.0	1.867760577936293e-09	2.1853510535445624e-09	2.6327985461540608e-09	3.2646558875636196e-09	4.164953317537109e-09	5.464720740692848e-09	7.3713259506730686e-09	1.0218337735379333e-08	1.4551625847697984e-08	2.1280481627820526e-08	3.194732132300695e-08	4.9217236704025396e-08	7.778194112771961e-08	1.2605797718383953e-07	2.0943310331474804e-07	3.565819471341852e-07	6.219709804872742e-07	1.1110598162985143e-06	2.031997463743067e-06	3.8035677262194886e-06	7.284626132255242e-06	1.427050362708069e-05	2.8586235269462207e-05	5.8537187295834826e-05	0.00012250037109530726	0.00026190807313370584	0.0005719306131191603	0.0012752624857989934	0.0029026732051695035	0.006742504682067921	0.01597911890308538	0.03862588190107831	0.09521056926344364	0.23925545250747765	0.612771803138437	1.5991448536838493	4.2513054349604955	11.510578173876816	31.732816233782945	89.05421946131773	254.3513043048127	739.1755424588979	2185.230739344531	6570.318090087672	20087.203967880083	62431.31830769702
198	b0862	EG11626	238.0	1.8286595484563472e-06	2.0904023628209056e-06	2.4291873158791785e-06	2.868986616502312e-06	3.4429937881970985e-06	4.1974875205103175e-06	5.197502864656586e-06	6.535221470873885e-06	8.34248843824158e-06	1.0809646421156597e-05	1.4214124342327247e-05	1.896421909343012e-05	2.5666746637895097e-05	3.523252166310953e-05	4.904231450694997e-05	6.921034571828821e-05	9.90064783680535e-05	0.00014353890370610078	0.00021086820301236854	0.0003138421075351835	0.000473145016642404	0.0007224132050067346	0.0011168938837566814	0.001748237890643799	0.0027700022215393374	0.004442017853849402	0.007208280987493368	0.011834937425367148	0.01965692936046553	0.033022838676428024	0.056104364938991624	0.09638242664906348	0.167399581908163	0.2939026052591128	0.5215346744599341	0.9352605704136198	1.69469521240528	3.1024215969971096	5.737223718011805	10.716102252259411	20.213854851952142	38.501938035475646	74.04263930822934	143.7449198144778	281.6830036652385	557.1001232476713
199	b4152	EG10332	131.0	8.661911294915923e-05	9.773519375987014e-05	0.00011130284012951774	0.00012791576319197997	0.00014833711020044313	0.00017355202958878473	0.0002048380993895949	0.00024386010737874737	0.00029279818350027366	0.0003545218236195099	0.0004328273491837351	0.0005327634585218754	0.0006610796713001707	0.0008268470050322308	0.0010423211415600258	0.0013241485723032454	0.0016950600857700083	0.0021862599093157276	0.002840812421881645	0.0037184659532467747	0.004902556317174081	0.0065099338770650906	0.008705306306672654	0.01172205957391249	0.015892626196170226	0.021692987417401704	0.029808193753361766	0.04122928198063257	0.05739730056945858	0.08041833293739785	0.11338599629612177	0.16086735228051827	0.22963836622163641	0.32980211589037867	0.4764965905176515	0.6925146072495597	1.0123408389333841	1.4883998872460886	2.2007686851546295	3.2723396413033283	4.892595581845379	7.355046881182456	11.11643172404488	16.890724699153203	25.79904280139772	39.609673786484336
200	b0087	EG10604	360.0	2.2478715349307587e-08	2.608084920613393e-08	3.1014083622321365e-08	3.778655867068844e-08	4.715342947400589e-08	6.024837702584218e-08	7.879420013087328e-08	1.0544422193498679e-07	1.443430327014145e-07	2.0205995948674116e-07	2.891645011587259e-07	4.229225159838235e-07	6.319758915526114e-07	9.645810656726844e-07	1.5033218482894603e-06	2.391765188482488e-06	3.8834574943609634e-06	6.433301188022028e-06	1.0870465011948372e-05	1.873037908892184e-05	3.290153685990896e-05	5.890410783871358e-05	0.00010745459259859538	0.0001996853436144195	0.00037792234690032465	0.0007282643148000512	0.0014285714516049331	0.0028519326943332876	0.005792956793937146	0.01196976975058281	0.025153474234500022	0.053745289665308345	0.1167395505020323	0.2577134463356226	0.5781029487927151	1.317441141547868	3.049476925745013	7.16801640091234	17.10664281724929	41.44160873578976	101.88951688877704	254.19073086843272	643.3460127598263	1651.5918791842146	4299.8541851036225	11350.587107402853
201	b0752	G6393	313.0	1.2238561550246257e-07	1.411869458463642e-07	1.6640905596948012e-07	2.0033200482578707e-07	2.462574288917785e-07	3.090085694618554e-07	3.9570570107204614e-07	5.169814343789369e-07	6.889068420175456e-07	9.360796058304091e-07	1.2966338765457017e-06	1.830465327652324e-06	2.6328987369737773e-06	3.8576773652782566e-06	5.756108303554698e-06	8.7445430100579e-06	1.3522150028444185e-05	2.1279026311113496e-05	3.406854065796194e-05	5.548185581768268e-05	9.188517507968639e-05	0.00015471759889623907	0.00026481219420974465	0.00046062320443209003	0.0008140857476118643	0.0014615688323807467	0.0026650340899831942	0.004934367856339928	0.009275080610601711	0.017695982731459545	0.03426234938414387	0.06730710332773776	0.13412909827200967	0.2710950944131868	0.5556178872331948	1.1545351835550386	2.4318462867648942	5.191415134417143	11.230002691985744	24.611793185781934	54.63888437787252	122.85206448398556	279.7132716853479	644.7963445748308	1504.6684625503226	3553.8465141279116
202	b0343	EG10526	417.0	2.878893517231677e-09	3.3634956221962114e-09	4.042993816693591e-09	4.9979731724383635e-09	6.351812092654175e-09	8.295660989495787e-09	1.1129949770807134e-08	1.5334369040271826e-08	2.1687682068185788e-08	3.147612386445096e-08	4.686179169972213e-08	7.15446197453025e-08	1.1197179593745029e-07	1.7958463892637456e-07	2.950638795079457e-07	4.964880229182699e-07	8.552813069972279e-07	1.507926940984924e-06	2.720121932165614e-06	5.018810418125196e-06	9.468628537677173e-06	1.826075180550019e-05	3.598891825632367e-05	7.246238187983625e-05	0.0001490139746699136	0.0003128892553664582	0.0006706315382103045	0.0014668614499650694	0.003273330230561892	0.0074502631285364345	0.01729105731027854	0.04090989089689346	0.09864661335860378	0.24236780417900652	0.606596483017928	1.546150898915422	4.012612161755128	10.600431590599984	28.499689251785952	77.96101347715225	216.93895316835386	613.9367201914702	1766.608484694442	5167.655879655635	15363.517570135851	46413.042615641236
203	b0861	EG11627	222.0	3.2559074699013145e-06	3.714691576518483e-06	4.303696150133525e-06	5.062175549017197e-06	6.043932111398943e-06	7.32318676468309e-06	9.00308856588852e-06	1.122814090134545e-05	1.4202488230717062e-05	1.8217042814684376e-05	2.3690052841797502e-05	3.122827306567501e-05	4.171996921865329e-05	5.6477508584045004e-05	7.74578167643827e-05	0.00010760610643551891	0.0001513963565843331	0.00021568839128070568	0.00031109859128017195	0.00045421073510101975	0.0006711722919947996	0.001003594210043457	0.0015183119785926115	0.0023236722323683413	0.003596937652840896	0.005630789846060671	0.00891290370830542	0.01426325501928565	0.02307302731790226	0.037723751549294436	0.062328730296443514	0.10405534826237527	0.1755026694667831	0.29901126357542607	0.5145386563682499	0.8941658007301357	1.5690306912552316	2.7797305086491337	4.971381926459122	8.974304791201837	16.350105941680077	30.05965225563665	55.76211515894391	104.36032552283991	197.025394473026	375.18888724461146
204	b4086	EG11958	326.0	7.658915526405141e-08	8.849507141420761e-08	1.045605169895912e-07	1.2629343778675475e-07	1.5589345363151858e-07	1.9659867319655948e-07	2.5322840497112034e-07	3.33041855602047e-07	4.4711277423639534e-07	6.12556766013755e-07	8.561848812596076e-07	1.220572107012646e-06	1.7742649249155873e-06	2.6291708782635426e-06	3.970565303400932e-06	6.109540884715437e-06	9.575879091836061e-06	1.528464372921157e-05	2.4838930135074436e-05	4.108726241674239e-05	6.916329116387384e-05	0.00011845055064052209	0.00020634399351672985	0.00036554568472732703	0.0006583999018064036	0.0012054263904828374	0.002242850981264042	0.004240101173634055	0.00814285514068111	0.01588224172134444	0.031455217374305657	0.0632458200425535	0.1290752282788083	0.26732576454188606	0.5617481843213478	1.197464812047716	2.5889430874649433	5.675975111657752	12.616456464175519	28.427262145982514	64.91667806848108	150.2190817340914	352.18145056453926	836.3854018843996	2011.7409150840072	4899.946506798022
205	b0841	G6439	198.0	7.73536566198683e-06	8.799582574813623e-06	1.014874865777912e-05	1.1864521318209316e-05	1.4057062796576905e-05	1.687586937032523e-05	2.0525167031661754e-05	2.528594389635072e-05	3.154769801642412e-05	3.985450914703016e-05	5.09723795433553e-05	6.598838119629719e-05	8.645770695185693e-05	0.00011462338618941156	0.0001537470148158492	0.0002086103085997587	0.0002862814049941485	0.00039729444314842526	0.0005574789402022728	0.000790818223683575	0.00113394931397312	0.0016432999952272374	0.002406493410835111	0.0035607081410703235	0.0053224562363267305	0.008036239055048865	0.012254637668615889	0.01887111968412054	0.029341879904541388	0.04605911461734607	0.07298367427135587	0.11672509418761357	0.18839863988686412	0.3068412313281852	0.5042201975888119	0.8358843618931958	1.397787630854391	2.357520683257682	4.009960965272083	6.877756003618874	11.893993951548072	20.736525699592356	36.44393478183634	64.55796102239216	115.2562670973889	207.36002397876692
206	b4151	EG10333	119.0	0.000133511332064424	0.000150425212376114	0.0001709195316449189	0.0001958306096519758	0.00022622329196180508	0.0002634588060075137	0.0003092846216012966	0.00036595393278094707	0.0004363851833711227	0.0005243759529534698	0.0006348909467029964	0.0007744514240682972	0.0009516640621204731	0.0011779422783335753	0.001468494306077453	0.0018436825307520798	0.002330901683645086	0.002967185176613815	0.003802837509301626	0.00490651856596457	0.0063723908145155075	0.008330209634207126	0.010959629839813339	0.01451057689140961	0.019332377332896757	0.02591559167494505	0.034952342765961396	0.047423683375449506	0.064726652236308	0.08885981827128772	0.12269536086627565	0.17037969120089558	0.23792576076597355	0.3340923427416761	0.4716946088211611	0.6695654118164543	0.9555020744311217	1.3707114400225848	1.9765413564266574	2.8647145123568905	4.172947202699244	6.108878202418506	8.986869097912441	13.284813856257825	19.732166209182548	29.446846987643703
207	b2470	EG10014	1037.0	5.634193434630917e-19	7.098915775885972e-19	9.593011119755704e-19	1.3890170951967424e-18	2.1529962929909086e-18	3.569122911468622e-18	6.322193484280162e-18	1.1955660638221254e-17	2.411549518978385e-17	5.1839238887996766e-17	1.1865594992238386e-16	2.8895024542384855e-16	7.479952842771811e-16	2.056656839959759e-15	6.001532612262728e-15	1.8571851359631603e-14	6.089775930701909e-14	2.1142964500777526e-13	7.766389319298351e-13	3.016033806309919e-12	1.237362095944944e-11	5.359020182967439e-11	2.4484483559504037e-10	1.179252890239357e-09	5.983169152767666e-09	3.195701182896965e-08	1.795635067897883e-07	1.060712529678214e-06	6.582938819276915e-06	4.289466529552297e-05	0.0002932722171678052	0.0021025652593835817	0.01579681639460782	0.12429840970126212	1.023706848507639	8.819449239220717	79.43438409361575	747.5250491493763	7345.909041367663	75339.68202857384	805971.5248024953	8988678.650125759	104452318.02526176	1264024320.135796	15921358095.526022	208625529323.74594
208	b2987	EG12883	499.0	1.496966983368523e-10	1.7665050801437786e-10	2.1565151728006512e-10	2.7222276340320727e-10	3.5516734835867934e-10	4.787223193978773e-10	6.663228104743735e-10	9.572982117294404e-10	1.4190098558573282e-09	2.169281910524958e-09	3.4186808039249318e-09	5.5518194409885945e-09	9.286909660886432e-09	1.5995348154906143e-08	2.835520512810236e-08	5.1715537762874784e-08	9.700485036300432e-08	1.8706279781253604e-07	3.7071722566345335e-07	7.547473619183666e-07	1.5780049670228581e-06	3.3869574333432347e-06	7.460271387238066e-06	1.6857536762149896e-05	3.906442500049425e-05	9.280511801137897e-05	0.00022595554329106243	0.0005636300040183891	0.0014399476123288007	0.0037665539066888574	0.01008444382483188	0.027627224022182092	0.07742286212029993	0.22188035502054265	0.6500682196893556	1.9465432089982093	5.955394350563203	18.611287570213936	59.39385124433667	193.50275338135913	643.422836261042	2183.0019942135486	7555.207632904854	26666.199259750905	95959.42855802277	351979.11166310427
209	b0621	G6347	461.0	5.891729678032697e-10	6.920468002527832e-10	8.38796164049632e-10	1.0486246249389302e-09	1.351585305300689e-09	1.7953394762118764e-09	2.4566995451853827e-09	3.4616660177906607e-09	5.0208109649177235e-09	7.492878182418538e-09	1.1501185588399142e-08	1.8150609708375986e-08	2.943963802082224e-08	4.905764866357732e-08	8.395696695129774e-08	1.475120690524107e-07	2.6599072954320044e-07	4.920657623305544e-07	9.335751145145563e-07	1.8159286809867367e-06	3.620160034568115e-06	7.394253877912242e-06	1.5468875794500613e-05	3.3134709835871355e-05	7.264936437219377e-05	0.00016299371087995587	0.000374083307401608	0.0008779994056488742	0.0021067855809947336	0.005166784056085289	0.012947012586669063	0.0331394508147764	0.08662164888369268	0.23114985166826343	0.6295484118519477	1.7495120769699997	4.959554140699507	14.338158647189623	42.26276712822887	126.97744057501231	388.768539150473	1212.6762325334985	3852.8544715382995	12465.237437626223	41057.86517507428	137647.73889708603
210	b3603	EG11961	551.0	2.2959362997629305e-11	2.726547400809882e-11	3.361364261099978e-11	4.29977994757648e-11	5.704100692665884e-11	7.843753052686337e-11	1.1174938183042422e-10	1.6487041438117603e-10	2.517744940424096e-10	3.977866701689285e-10	6.499191234885892e-10	1.097597400351008e-09	1.9151750038434187e-09	3.45116194438732e-09	6.419871556500296e-09	1.2322728331227587e-08	2.4396361786236583e-08	4.979683034776646e-08	1.0475148466406392e-07	2.2700034091022457e-07	5.06558003932618e-07	1.1635879282612957e-06	2.7502364454498506e-06	6.686171499855697e-06	1.6713209607020438e-05	4.2939562535986946e-05	0.00011334793241530665	0.00030730730940003623	0.0008554266109478981	0.0024439518775890355	0.007163976565028995	0.021538773026643206	0.06639705387648012	0.20979517063457945	0.6792361154090689	2.2526120400918908	7.649905265150969	26.59471337299438	94.61753272623068	344.3929548552498	1282.0776494860127	4880.054900211796	18987.16059087403	75491.25224913473	306628.53961526067	1272001.364046445
211	b0810	EG10388	219.0	3.6278402374560844e-06	4.137520654057035e-06	4.790854303526461e-06	5.630880739460068e-06	6.7164757863168615e-06	8.128695697366539e-06	9.979951245138506e-06	1.2427371135117211e-05	1.5692417086978712e-05	2.0089902416477943e-05	2.607126711726183e-05	3.428963849783054e-05	4.569844748577903e-05	6.170214233306901e-05	8.438843478916339e-05	0.00011688916961711905	0.00016394574074627785	0.0002328024176760503	0.00033462959453317516	0.0004868103506208622	0.0007166448299893897	0.0010674019342774349	0.0016082885708564034	0.00245100985185866	0.0037775072689977705	0.005886806487886327	0.009274796130372003	0.014771208383362858	0.02377675044929527	0.03867697186949861	0.06357047556950163	0.105560608575472	0.17706510496479438	0.2999789767096379	0.5132373889344772	0.8866639953009379	1.5465275395423421	2.7230730743946765	4.839605995632986	8.680736206526273	15.712542443396588	28.696435685508682	52.87495267934171	98.27933803751576	184.25318282696438	348.38492150042487
212	b0433	EG12183	491.0	1.9974771495358727e-10	2.354839583325363e-10	2.870402611866717e-10	3.6160029661356333e-10	4.705705045744723e-10	6.323230658556335e-10	8.769666408017256e-10	1.2547899153775495e-09	1.8514834067946642e-09	2.816107245250202e-09	4.4134835578701535e-09	7.124294034939861e-09	1.1840166205174247e-08	2.025161202477075e-08	3.5635260690148606e-08	6.448430069037902e-08	1.1995527631146345e-07	2.2930630632937848e-07	4.5028371453585883e-07	9.079766813747276e-07	1.8794390248778345e-06	3.9920500186681676e-06	8.698195792532339e-06	1.943485412334972e-05	4.451514912113914e-05	0.00010448800490338155	0.00025125618060004034	0.0006187574552556698	0.0015600594324773555	0.004025727959629478	0.01062913114784189	0.02870585749883807	0.07927457106442039	0.22380042571326067	0.6456933966072417	1.9032978786195491	5.730340684141855	17.61681359066521	55.28778089964974	177.07984460005096	578.6716216158068	1928.87823729254	6556.545480235854	22721.26882635109	80254.32278599861	288851.9121508627
213	b0589	EG10298	330.0	6.63028933163643e-08	7.664712436798197e-08	9.063012368497358e-08	1.0957932359255009e-07	1.3543535294296449e-07	1.7106174911682974e-07	2.2073094530455647e-07	2.908954521959632e-07	3.9142618218299826e-07	5.376253566095711e-07	7.535395906194295e-07	1.0774824125531972e-06	1.5713581349105565e-06	2.336608017644292e-06	3.541838625270941e-06	5.471319807508119e-06	8.61124015414552e-06	1.3805146941048373e-05	2.2537780716357666e-05	3.746024902514079e-05	6.337467044126806e-05	0.00010910482728787018	0.00019109730179712537	0.0003404458750832836	0.0006167747121240603	0.0011360395222442556	0.002126931692583936	0.004046812186756365	0.00782311083200887	0.01536249247900382	0.03063866114575331	0.06204620027329151	0.12755884035259885	0.2661765486081529	0.5636480026150471	1.2109923589609926	2.639292626335226	5.833981032550872	13.076561402299197	29.71625270208087	68.45236081386686	159.80845856144015	378.05252315871525	906.0886995980652	2199.792201538555	5408.939961153791
214	b0842	G6440	410.0	3.7054119692708025e-09	4.325452018817757e-09	5.192417300513574e-09	6.4074498823065705e-09	8.124850008232626e-09	1.0582771659265591e-08	1.415400347347353e-08	1.9431181634389798e-08	2.737195068188543e-08	3.9550118720057214e-08	5.8597148008115726e-08	8.899081191419944e-08	1.3848712507718378e-07	2.2076328582975353e-07	3.60377195885894e-07	6.022303062987694e-07	1.0299274835289258e-06	1.8020021383652827e-06	3.2246041729913677e-06	5.899833368291558e-06	1.1033593237719542e-05	2.1085388623977002e-05	4.116319028719825e-05	8.206847794000802e-05	0.00016705619896951297	0.0003470949903583273	0.0007358952636006026	0.0015916575850114438	0.0035110334462500133	0.007896948729136335	0.018105546492776597	0.04230409776969004	0.10070795427455734	0.24420200614458196	0.6030229928261275	1.5160525418119624	3.87961262063217	10.103122517692707	26.768056337282907	72.13967999034386	197.71120816354411	550.9256026261753	1560.5058519764752	4492.169277516921	13139.34890290703	39041.689312508024
215	b4289	EG10288	332.0	6.169004414019527e-08	7.13319762905068e-08	8.437717834810767e-08	1.0207103778179414e-07	1.262362621330384e-07	1.5956552715671633e-07	2.0608131887264187e-07	2.7186668308703994e-07	3.6624041616415726e-07	5.036704186667647e-07	7.06928246517467e-07	1.0123567070770008e-06	1.478779882536852e-06	2.2027711875507714e-06	3.3451606782878786e-06	5.1776639945077455e-06	8.165997165808927e-06	1.3120001669741681e-05	2.1468429765808134e-05	3.57686366725239e-05	6.0664656846684276e-05	0.00010471222966747301	0.00018390177323683284	0.00032854985820928795	0.0005969596267663487	0.0011028585467219517	0.0020712384716399866	0.003953497459239239	0.007667978211068675	0.015109031413666978	0.030238366730693134	0.061454950260237756	0.126807340028487	0.26560379462229844	0.564600319832213	1.2178133318334419	2.664833411699497	5.914625862757275	13.312868414480805	30.382502833341942	70.29177372571108	164.83031642430376	391.6922443547253	943.0893685119145	2300.310505080964	5682.933470532956
216	b1981	G7067	438.0	1.3501838436013849e-09	1.5814991777560915e-09	1.908550007393053e-09	2.37202918838585e-09	3.0349008706091233e-09	3.995818070901748e-09	5.411715086271696e-09	7.53643589369008e-09	1.0787860099540818e-08	1.586651725035225e-08	2.3968790547781604e-08	3.717683481632105e-08	5.918428115824061e-08	9.667099638424886e-08	1.619542271068848e-07	2.7819369576363444e-07	4.897968396688515e-07	8.835991632759303e-07	1.6327671479591136e-06	3.0894695976611892e-06	5.984080245033945e-06	1.1861231579846076e-05	2.405182812823171e-05	4.987940736508115e-05	0.0001057596995642622	0.0002292015563330045	0.0005075605630859741	0.0011481733203772416	0.0026524938512255333	0.006256169269355294	0.015060912557333746	0.03699695433863694	0.09271230917192529	0.23694744532952824	0.617444514459648	1.640078934202616	4.439598030971046	12.244113083001961	34.39616200035605	98.39822640298566	286.5868709173336	849.6020915544334	2563.0970033921085	7866.942992236408	24560.720930895783	77978.4063388279
217	b0856	EG11631	317.0	1.0594868660114379e-07	1.2228447555876478e-07	1.4423870270569192e-07	1.7381936834923535e-07	2.1394074619463015e-07	2.6887031089668264e-07	3.44923759520597e-07	4.5155750125977234e-07	6.031055039999863e-07	8.215730521998123e-07	1.1411845524276102e-06	1.6158768384124255e-06	2.33179768739232e-06	3.4284115710072784e-06	5.134585421202449e-06	7.831061659350946e-06	1.2159978230573358e-05	1.9219295535551408e-05	3.091233376397305e-05	5.058414732592059e-05	8.419484658871267e-05	0.00014251041311912101	0.0002452453058312823	0.00042899499698241696	0.0007626178273265757	0.0013774378686034186	0.0025272947311940847	0.004709430071891652	0.008910877369049951	0.01711687848543939	0.033372921901845744	0.06603045086739513	0.13255333700561886	0.26992967437748455	0.5574969730156631	1.1675777620938281	2.479140620786915	5.335932034670741	11.639545554388537	25.72777715997777	57.61478774307589	130.69444194200304	300.2608682317229	698.5328534489364	1645.3201925760832	3923.01066948467
218	b3370	EG12908	445.0	1.0490157495712686e-09	1.2297825840507026e-09	1.4860623544217364e-09	1.8502428369407154e-09	2.3726124212027237e-09	3.1322561951789516e-09	4.255482711799959e-09	5.947476145127512e-09	8.54757056791592e-09	1.262743269633379e-08	1.9168517720160093e-08	2.988850706106674e-08	4.785260903395292e-08	7.863909940942167e-08	1.3260229309292657e-07	2.2934720580049833e-07	4.067413365451002e-07	7.394014440760341e-07	1.377324313626686e-06	2.6281186662926033e-06	5.135320086494274e-06	1.027227953203634e-05	2.102847885167937e-05	4.4041034452601105e-05	9.433755400385557e-05	0.0002066140574827233	0.00046254696557195826	0.0010581491882422466	0.0024729152947463337	0.005902293256810097	0.014383388111362774	0.03577765382802717	0.09081462712995686	0.23516773239099353	0.6211034660130503	1.672639600853573	4.591794798696741	12.846808785760611	36.621259164739584	106.338501304107	314.4579224722542	946.7737913619327	2901.616105797666	9049.893647643416	28718.24702619173	92701.2934182679
219	b2241	EG10391	542.0	3.176055861186967e-11	3.7676043836789423e-11	4.636920649413015e-11	5.917845357812473e-11	7.828035944619229e-11	1.0727195090294688e-10	1.5221442835151659e-10	2.2354088862209858e-10	3.3961584609860733e-10	5.335192211846662e-10	8.662587722424192e-10	1.4530745106649794e-09	2.516986376837331e-09	4.500279400391458e-09	8.301935966589273e-09	1.5794974973436205e-08	3.097984272574183e-08	6.261578720074013e-08	1.3036442546431537e-07	2.7946906199708153e-07	6.166504327900554e-07	1.3999377416163841e-06	3.2687289156199355e-06	7.846718597003409e-06	1.9358738607322202e-05	4.90669359533716e-05	0.0001277229895244592	0.00034132258286654927	0.0009361092020777127	0.0026339372014926345	0.00760073686874662	0.022487097062266738	0.06818621338912267	0.21183869872177202	0.6740957761366002	2.196389988394612	7.325456855283568	25.001445610356257	87.29115703273395	311.68901009465407	1137.8683235663873	4245.772537463552	16187.965933845979	63048.828596494015	250778.87717370345	1018393.7550809617
220	b0857	EG11632	281.0	3.879794906310974e-07	4.4584129388266927e-07	5.223217980731612e-07	6.236884424300237e-07	7.588501379887314e-07	9.405717197023883e-07	1.187314789412533e-06	1.526054469800036e-06	1.9966325517939114e-06	2.658554479211038e-06	3.6017138210589897e-06	4.963494161190722e-06	6.956334667216193e-06	9.912643971783968e-06	1.43587800846679e-05	2.113824443894869e-05	3.1619090356761884e-05	4.804697435614863e-05	7.415277799730814e-05	0.00011620995823701826	0.00018489490551823484	0.00029859646323712546	0.0004893687030956384	0.0008137565388140844	0.0013727003263916807	0.002348536483858671	0.004074532466189372	0.007166991432838421	0.01277895966587653	0.023092748821213434	0.04228636923331685	0.07845019034176143	0.14742859280382536	0.2806014324398847	0.5408114264227201	1.0553050884773274	2.084566685354261	4.167633460345238	8.431999037082585	17.261208146723206	35.747418084913164	74.88333569251927	158.64550400354392	339.866537511327	736.1459779364652	1611.8777156674087
221	b3577	EG12281	157.0	3.3922475559459086e-05	3.8397244485064245e-05	4.3942805072060185e-05	5.083759092678689e-05	5.944658204549857e-05	7.025056394562016e-05	8.388628503871514e-05	0.00010120186165451581	0.00012333363683289124	0.00015181339418079629	0.00018871876080920778	0.00023688540172067722	0.0003002081128230735	0.0003840705244057411	0.0004959619051321556	0.0006463676779422819	0.0008500625921105982	0.001127999554645806	0.0015100845654293905	0.0020392771933387148	0.0027776850363240182	0.003815674428784232	0.0052855691644870615	0.007382366847292685	0.010395248615436435	0.014755781255262595	0.02111207702326092	0.030443540940349186	0.04423942767717356	0.06477826284673023	0.09556756556315066	0.14203970741537483	0.2126592325134061	0.32069467958628517	0.4870692528496621	0.7449722825628127	1.147359519542605	1.7792176397103365	2.7777263837386608	4.365579769779883	6.906344661006811	10.996911575011488	17.62269052881425	28.419474173063517	46.117531575779665	75.29854923181925
222	b2037	EG11980	415.0	3.0941616658337462e-09	3.61411923056372e-09	4.342608236468805e-09	5.365621154359838e-09	6.81468143986419e-09	8.893338706859515e-09	1.1921140390317205e-08	1.640766777840408e-08	2.3179109179861878e-08	3.359808654656571e-08	4.9951625935243805e-08	7.614714156529636e-08	1.1898173251114172e-07	1.9049591239097933e-07	3.124120919352164e-07	5.246467821906795e-07	9.019146816192092e-07	1.586673044765592e-06	2.8556122780123392e-06	5.256165891761812e-06	9.89161143073078e-06	1.9026776320327454e-05	3.739705742001694e-05	7.508607413241053e-05	0.0001539602465703617	0.00032230294740732203	0.0006886640491649181	0.00150148390208982	0.0033395537231034893	0.007575244775466207	0.017519955707253287	0.041303479589494915	0.09923122432744239	0.24289045155339256	0.6055733304365823	1.5374909072215415	3.9741537479859765	10.455896665554382	27.993812065474156	76.25142635894781	211.2620397773475	595.232012147	1705.0906794759155	4964.910805171191	14692.167020207255	44175.312314347975
223	b1193	G6622	203.0	6.459328166750756e-06	7.352466393387092e-06	8.487769175788021e-06	9.93539204218255e-06	1.1790298262957044e-05	1.4181806724669827e-05	1.728722182227399e-05	2.1351422405545067e-05	2.6715214607631485e-05	3.3856668220666174e-05	4.345182867307039e-05	5.646455512130725e-05	7.428046294079171e-05	9.89081424994567e-05	0.00013328375678529114	0.00018173566822186118	0.0002506986233187252	0.0003498199976336586	0.0004936865490992446	0.0007045405377462907	0.0010165850556843737	0.0014828610462900957	0.002186316746539585	0.003257762324284063	0.00490521560744023	0.007462232545731609	0.011468110769766619	0.017801996287985254	0.02790881538959217	0.04418276974248816	0.07062315081716995	0.11396419731267757	0.18563605856425905	0.3051932554082838	0.5063526730485104	0.8477045290022768	1.4318499023603566	2.4398390307436366	4.1935840330465	7.26976756058506	12.709190574693464	22.40419370286606	39.820557828239856	71.35183436744406	128.87733926799373	234.62595963637847
224	b2094	EG12414	150.0	4.366147834678485e-05	4.937881814947552e-05	5.6435748268311886e-05	6.517428260657129e-05	7.604043626863139e-05	8.961861846964818e-05	0.0001066785380226077	0.00012823949589207866	0.0001556589687267518	0.00019075530992959368	0.00023597862475906897	0.0002946500282591748	0.0003712984874596688	0.0004721376586832303	0.0006057446304027825	0.000784031410024369	0.0010236431208911969	0.00134798149320103	0.0017901495273693394	0.0023972604322738773	0.0032367778196543974	0.004405896265960814	0.006045496776099917	0.008361022575227573	0.011653878268025867	0.01636891540595229	0.02316663711887367	0.03303358531473819	0.04745201347767627	0.06866208771926263	0.10006924217853408	0.14688041297451485	0.21710300571769706	0.3231216472012051	0.48419990354332615	0.7304701781379552	1.1093298562084384	1.695747351982833	2.6089525283093695	4.039602790137349	6.2942211482963675	9.868248529914649	15.566726830559356	24.704642053668355	39.4411198573993	63.33957868559612
225	b2242	EG10392	419.0	2.6786020831028773e-09	3.130251682030513e-09	3.764051029183836e-09	4.6555161301527956e-09	5.92038193074868e-09	7.73815026291039e-09	1.0391269446109896e-08	1.4331279560200553e-08	2.029221873200177e-08	2.9488178505553583e-08	4.396308388749191e-08	6.722028574258021e-08	1.0537485730662762e-07	1.6929834416667791e-07	2.786790115931798e-07	4.6984059612835574e-07	8.110591045990578e-07	1.4330889825407453e-06	2.5910602019813465e-06	4.792173331621969e-06	9.063733145236475e-06	1.7525567699338973e-05	3.463380080185672e-05	6.993036789271608e-05	0.00014422661135954788	0.0003037505145742661	0.000653071204439447	0.0014330373508490242	0.0032084199526977507	0.0073273435155775035	0.017065149473155277	0.040520052785614144	0.09806544656761543	0.24184628142801043	0.6076213642770747	1.5548596684299572	4.051442742703711	10.746964464287112	29.014708162948434	79.70893021426699	222.76841334760948	633.2292092959378	1830.3457849840097	5378.6801693840625	16065.54511688048	48764.12665771688
226	b3578	EG12282	425.0	2.157525829484892e-09	2.5231579024419066e-09	3.0374754653562833e-09	3.762613253247072e-09	4.794087679295536e-09	6.28052064565401e-09	8.456580976607001e-09	1.1698822153693571e-08	1.6621825770901403e-08	2.4246443819835275e-08	3.629910605097278e-08	5.575328711196619e-08	8.782579023121136e-08	1.4184148992123124e-07	2.347842184203147e-07	3.981766852265485e-07	6.916447342267069e-07	1.2301320316606793e-06	2.2394681921778576e-06	4.171840533738816e-06	7.950001391676703e-06	1.549288931171977e-05	3.0866987077458675e-05	6.285291665476369e-05	0.000130767735309115	0.00027790485898957856	0.0006031012379577894	0.001336173193414762	0.003021310567878327	0.0069706194690895285	0.016404981149643744	0.03937268623928938	0.09634240894840415	0.24028843674177308	0.6107064093535232	1.581281399080407	4.170203678334413	11.19882887366052	30.616282230651674	85.1913485597551	241.21361983044304	694.8209890014715	2035.6899754839476	6064.878790260228	18370.030616326967	56556.39039323957
227	b2167	EG10336	563.0	1.4895512058649744e-11	1.771509139354225e-11	2.1889212155554018e-11	2.808598893346561e-11	3.740241801384454e-11	5.1670288897007044e-11	7.401121615290664e-11	1.0986442104624711e-10	1.6893129582867583e-10	2.689369238339478e-10	4.430725825658934e-10	7.550632214010111e-10	1.3303888550777948e-09	2.422515067236184e-09	4.55675437197567e-09	8.850288948617915e-09	1.7741331344865887e-08	3.669094017399795e-08	7.825191534382979e-08	1.7203502395880633e-07	3.8971701743997745e-07	9.093265122675389e-07	2.1845309580111515e-06	5.4012808194482e-06	1.3739479022615506e-05	3.5943126496405166e-05	9.66658273410134e-05	0.00026716734787666726	0.0007585619927387402	0.0022117818784511832	0.006620418364089702	0.02033625817575639	0.06408432161795345	0.20710109848991054	0.6861509270960632	2.329819782652781	8.104965673146317	28.87811922329707	105.35135144702595	393.3972175926688	1503.1792013568713	5875.552169233518	23486.43026200877	95981.92136760024	400904.93531231495	1711000.1321021449
228	b3654	EG11194	463.0	5.481828103122396e-10	6.440563342018068e-10	7.809241635567293e-10	9.767737215557894e-10	1.259782421558253e-09	1.6746835071312863e-09	2.2936515840451368e-09	3.235223002310418e-09	4.697753959681531e-09	7.0196486173149e-09	1.078976215993571e-08	1.705354190633009e-08	2.7705170124589792e-08	4.624771214902482e-08	7.929484491753544e-08	1.3959482456865011e-07	2.522377154393684e-07	4.676446872291916e-07	8.892797400640817e-07	1.7339258254750582e-06	3.465355554482337e-06	7.096558690667204e-06	1.4886414731322594e-05	3.197690151398748e-05	7.031536246204954e-05	0.00015823305755309893	0.00036428802137374077	0.0008577537724152009	0.002065007933207504	0.005081538866022069	0.01277785973741534	0.03282365870114935	0.08611132598463027	0.23065246750887672	0.6306120717760673	1.7593662881287648	5.007548404975743	14.536359217797017	43.026499115514945	129.8243249819487	399.2153062470169	1250.783650177517	3991.8612432999666	12974.262794157787	42933.981906262634	144620.37814053215
229	b2243	EG10393	396.0	6.1384439777111256e-09	7.1534041621066934e-09	8.564511769931703e-09	1.0530956345191447e-08	1.3293849974175603e-08	1.722250363543182e-08	2.289030001134444e-08	3.120080594861235e-08	4.3600449871488834e-08	6.244258635322062e-08	9.162028918103156e-08	1.3768338912629315e-07	2.1184143559898685e-07	3.3361239404340365e-07	5.375759221943936e-07	8.860745611960528e-07	1.4934888403798614e-06	2.573388198917598e-06	4.531609626697568e-06	8.153004008243285e-06	1.4982239995680077e-05	2.811302133824003e-05	5.385046950922032e-05	0.0001052698310801142	0.00020995865852882188	0.0004271336010543465	0.000886094572256947	0.0018740049739930462	0.004039478090913568	0.008872269642112776	0.019851430766175696	0.045236674291539276	0.10496075886834462	0.2479121579929008	0.595939043254283	1.4576021631415128	3.6266923825858544	9.177402164226862	23.614038317410305	61.768589176519775	164.21725549094828	443.64097045694547	1217.6306765074391	3394.5418591301677	9610.372301041569	27625.21864682587
230	b3290	EG11019	458.0	6.564760882110386e-10	7.708198300283457e-10	9.337439429114891e-10	1.1664313389205577e-09	1.501984107179476e-09	1.992816617210219e-09	2.7232589689049768e-09	3.831391922036611e-09	5.547525088312187e-09	8.263206769322504e-09	1.265723143982735e-08	1.9929947586484855e-08	3.224704565441657e-08	5.3595884383973047e-08	9.146910314056836e-08	1.6023777675079557e-07	2.88038947372618e-07	5.311092472151923e-07	1.0041892531581808e-06	1.9462615248337147e-06	3.865429195231269e-06	7.864374677370685e-06	1.638557588628724e-05	3.495049737002415e-05	7.629643004438929e-05	0.0001704045899287166	0.000389272287177502	0.000909267356137984	0.0021710421575503467	0.0052973406245635435	0.013204949682501332	0.03361884472332757	0.08739280945648252	0.23189793969928557	0.6279562849316723	1.734834151257703	4.888423856327685	14.045913309607883	41.142512124689866	122.8237386022301	373.6087211817859	1157.6809078926406	3653.367475072848	11738.898644793375	38396.28063591088	127814.01139718576
231	b2308	EG12125	228.0	2.622526320366395e-06	2.994249139847806e-06	3.472952774822868e-06	4.091277589531053e-06	4.894133657031183e-06	5.943723513359879e-06	7.326857213341062e-06	9.165687053252013e-06	1.1633586647278897e-05	1.4978833130931165e-05	1.9560223360541345e-05	2.5901093025831428e-05	3.4771949957545355e-05	4.7317969966167744e-05	6.525741879735074e-05	9.119314747107321e-05	0.00012910587183954017	0.00018514216646991374	0.00026888429657889143	0.00039541448616849215	0.0005887001051236854	0.0008871937432687705	0.001353178546325201	0.002088500054484269	0.0032612801928592903	0.005151674756378984	0.008230929833894469	0.013299150225441958	0.021727449117100225	0.03588721020620565	0.05991753234876793	0.10110891514211896	0.1724190379498039	0.29708519257968596	0.5171510973418263	0.9093603603571605	1.6150240730603524	2.896606421720029	5.24579572822238	9.591561767214396	17.703893382092023	32.98343949187298	62.01799669335734	117.67435595275013	225.28725308301392	435.1421963762812
232	b0591	EG11104	416.0	2.984587402143243e-09	3.486556210659961e-09	4.1901238941544854e-09	5.178535563550351e-09	6.579177454461855e-09	8.589302822513984e-09	1.1518754001841785e-08	1.586194290760607e-08	2.2420997982172043e-08	3.251980217879489e-08	4.838204925010076e-08	7.381001482170193e-08	1.1542356030299637e-07	1.8495983251419223e-07	3.036141035123059e-07	5.103732395220305e-07	8.782885446680528e-07	1.5467989626116247e-06	2.7870438796654534e-06	5.136117223833946e-06	9.677809373851402e-06	1.863982939954589e-05	3.668623232925116e-05	7.37625635240497e-05	0.0001514669214139031	0.00031756122121043875	0.0006795879859160875	0.00148407171447956	0.0033062761769730017	0.007512494049267487	0.01740513022667682	0.04110621417338273	0.09893848704790041	0.24262898713682815	0.6060846908247713	1.5418148229520532	3.9933366577151874	10.527916095864981	28.24561815288952	77.1014816849943	214.08168009780567	604.5120257616746	1735.5770399309745	5065.2690465863125	15024.092856419193	45280.35614927116
233	b0654	EG12661	246.0	1.3704502043974224e-06	1.5681350099666106e-06	1.8250329353143399e-06	2.1598529432229924e-06	2.5986307307449183e-06	3.1778549130474274e-06	3.949083756550681e-06	4.9858193396788805e-06	6.393831709642774e-06	8.326803064811374e-06	1.1010249250179762e-05	1.4778435551607127e-05	2.013187595380511e-05	2.78277329077505e-05	3.902328370466452e-05	5.5505762011159655e-05	8.00640781662994e-05	0.00011709572820749653	0.00017360715628360793	0.0002608783987298708	0.00039725959528398363	0.0006129138570912454	0.0009579379083102181	0.0015163985447725237	0.002430825149884866	0.003945352306385041	0.006482431766788981	0.010780517910465729	0.018143506528708157	0.03089684729668754	0.053229309967635766	0.09276082043336355	0.1634894339389117	0.2913811007665713	0.5250682740661369	0.9565108711742981	1.7612527509602103	3.277554150675313	6.163311431897301	11.709945284918005	22.475710463041096	43.57444958812588	85.32046568552886	168.70231603902573	336.8060327205278	678.8516822618387
234	b2678	EG10772	354.0	2.7907676903456413e-08	3.235612880877343e-08	3.843276915624749e-08	4.675365804405838e-08	5.823137383080938e-08	7.423126534024745e-08	9.68206615197723e-08	1.2917117661123016e-07	1.7621652593334494e-07	2.45742435403869e-07	3.502169779022406e-07	5.099066592129583e-07	7.582552826256829e-07	1.1512990826843892e-06	1.784379928116539e-06	2.822235514157218e-06	4.553947138260867e-06	7.49471830391599e-06	1.2577106193279535e-05	2.1515497161309418e-05	3.7510779618046713e-05	6.663236978757877e-05	0.00012056767788722225	0.0002221705894483964	0.0004168188683671579	0.000795994216045376	0.0015469357709934893	0.0030586798876295266	0.0061517138821757834	0.012582327173905679	0.026165698921894923	0.055311490838617805	0.11882738118179598	0.2593842613294377	0.5751826033885934	1.295427934404737	2.962632550548971	6.878792274540934	16.21177402439184	38.77466849079538	94.09819408216809	231.65822286039204	578.4503912297973	1464.7258083296063	3760.44563286629	9786.718414954343
235	b4240	EG12127	473.0	3.822420093907625e-10	4.496409015829793e-10	5.462242638391486e-10	6.849573692250468e-10	8.862494071190683e-10	1.182669938497088e-09	1.6270633276287291e-09	2.3067445686205884e-09	3.3687769114190946e-09	5.0658097924361755e-09	7.840760207004723e-09	1.2486233870831026e-08	2.0450437292583363e-08	3.443561761683516e-08	5.959173370466345e-08	1.0594443044028811e-07	1.9343169726851714e-07	3.62560334086696e-07	6.97403393015212e-07	1.3762240747673061e-06	2.785145946514024e-06	5.77849849273562e-06	1.2287030125944538e-05	2.6767167533516092e-05	5.972308379227463e-05	0.00013643603293273773	0.0003190271902971118	0.000763316606762473	0.0018682227652724826	0.0046759510487569276	0.011964673406012516	0.031289267347702925	0.08360445655416114	0.22818155466340723	0.6359573889617968	1.809476187806997	5.25457697464486	15.569224193123889	47.05723669346048	145.04527782875076	455.8138755691743	1460.053752331946	4765.841497066496	15848.689800749997	53681.5679412152	185153.3387411266
236	b2092	EG12416	451.0	8.449476648711162e-10	9.912735333857132e-10	1.1992074248059193e-09	1.4953762430139213e-09	1.9212463164168073e-09	2.5422354222803864e-09	3.46317977158793e-09	4.855007216411789e-09	7.001512777916959e-09	1.0382816198795554e-08	1.5826916495319082e-08	2.4789875513250382e-08	3.988326352654323e-08	6.588538760494643e-08	1.1171607637969449e-07	1.94365303730939e-07	3.4685573716951307e-07	6.346859208990056e-07	1.1904293031559942e-06	2.287916404685669e-06	4.504303158549506e-06	9.080863598780084e-06	1.8741396264502977e-05	3.958376812897102e-05	8.553420326108796e-05	0.0001890335909075871	0.0004271550263642911	0.0009866250723509313	0.002328699242505161	0.005614946289979854	0.01382696420011304	0.03476457313621921	0.08921898845807341	0.2336529073537153	0.6242569630795473	1.7010627659184974	4.726395206785407	13.386962769109964	38.6427049320206	113.65251428624926	340.49501284339203	1038.8628515828248	3227.1447656141577	10204.45654123935	32837.670510417025	107514.49682102949
237	b1363	EG11020	485.0	2.479899142145892e-10	2.9214345085113623e-10	3.557013720307242e-10	4.474113867801077e-10	5.811235210523117e-10	7.790772731048877e-10	1.0775982261659714e-09	1.5371415028235804e-09	2.260323672452063e-09	3.4249093910744686e-09	5.345320284699187e-09	8.58957571023705e-09	1.4206030154381705e-08	2.4171801807804336e-08	4.2297558557443325e-08	7.609019664234487e-08	1.4066588550822303e-07	2.67139081635045e-07	5.209773536455451e-07	1.0429884850652858e-06	2.1427334342443277e-06	4.515809895341704e-06	9.759669113740046e-06	2.162328450487255e-05	4.9096737025606404e-05	0.00011420557874244867	0.00027207401703056194	0.0006636134812969183	0.0016566737176141164	0.004231746086738814	0.01105686804227943	0.029542380066215363	0.08069235861697491	0.22525137486712998	0.6424316112327042	1.8714955542986211	5.567149465288691	16.905988275090458	52.395611449342795	165.68401855592472	534.4215599734388	1757.8945661732287	5895.173394932445	20150.51615801462	70186.57020621204	249054.2824870753
238	b0653	EG12662	224.0	3.0293862829818655e-06	3.4570937089642186e-06	4.0067664353865035e-06	4.715319412292054e-06	5.633413888987685e-06	6.831031265650089e-06	8.405565259666533e-06	1.0493658120259452e-05	1.3288649142414911e-05	1.7066504525019485e-05	2.2224668383502786e-05	2.934075890255633e-05	3.926199241912942e-05	5.324257544020013e-05	7.315659189482229e-05	0.00010183068847773689	0.00014356842878041824	0.00020498384159409115	0.000296337884425964	0.00043369969979866824	0.0006424717713775626	0.0009631891642863641	0.0014611418505863251	0.002242477404911381	0.00348137904575689	0.005466328050150603	0.008679521358882175	0.01393436114079524	0.02261548820364024	0.03710135890895599	0.06151440481020233	0.10306378510867402	0.17446871280317366	0.2983678564311065	0.5154080003898661	0.8992022327317198	1.5842144096936803	2.818155538425217	5.06121994834526	9.175512251815835	16.789456690458096	31.004253701605062	57.77395123324069	108.62194125001245	206.02836229576536	394.1943339004188
239	b1186	EG11392	513.0	9.036295513842442e-11	1.068153398298896e-10	1.3074331605664213e-10	1.6563108384029477e-10	2.1706890320267106e-10	2.941621672216718e-10	4.1201449387880235e-10	5.961844530884726e-10	8.90840986873202e-10	1.3739878840572975e-09	2.1864692509783954e-09	3.5883843562379317e-09	6.071132477700406e-09	1.0584695532051701e-08	1.9008606767806007e-08	3.514903317538786e-08	6.689568661192613e-08	1.309897829672945e-07	2.637950775440733e-07	5.461647836765706e-07	1.162113605058489e-06	2.5402930861001097e-06	5.7026164025267844e-06	1.3142154496616821e-05	3.1082092071077445e-05	7.541479167608297e-05	0.00018765447763513795	0.0004787105602630632	0.0012515736226189815	0.0033524998998527944	0.009197541913977281	0.025836222588054274	0.07428583922489856	0.21855978447667027	0.6577956047946465	2.0246003020385133	6.370714867967878	20.488599624284124	67.32681360241362	225.9923189485446	774.6561464378113	2710.9121322983406	9682.694392904708	35288.73292300714	131196.20893469447	497438.9270082025
240	b3849	EG11021	483.0	2.665332640763864e-10	3.1391188882087063e-10	3.8206135797838535e-10	4.803227065818439e-10	6.234711630976516e-10	8.352074750054796e-10	1.1542010523871162e-09	1.6447306726802294e-09	2.415762506148739e-09	3.655799635019102e-09	5.697764205779879e-09	9.14214989082051e-09	1.5095391350320217e-08	2.5640441560257322e-08	4.478443371219123e-08	8.040571973926039e-08	1.4833555498631667e-07	2.810894669452526e-07	5.469274410255677e-07	1.0923147208156253e-06	2.2384536944121957e-06	4.70524465251924e-06	1.014153589300603e-05	2.2406212729955964e-05	5.07264218339789e-05	0.00011764160643976949	0.00027938977451148094	0.0006792768051822534	0.0016901902624949076	0.004302735605657446	0.01120323846515313	0.0298266034286293	0.08117056700489765	0.22573711198904367	0.6413480151689189	1.8610133070826638	5.513791769847441	16.675478250357237	51.465575186108154	162.05077610331804	520.4366814352968	1704.337084511243	5689.888448222376	19359.941476866064	67119.57774888432	237046.53028683682
241	b1528	EG11636	396.0	6.1384439777111256e-09	7.1534041621066934e-09	8.564511769931703e-09	1.0530956345191447e-08	1.3293849974175603e-08	1.722250363543182e-08	2.289030001134444e-08	3.120080594861235e-08	4.3600449871488834e-08	6.244258635322062e-08	9.162028918103156e-08	1.3768338912629315e-07	2.1184143559898685e-07	3.3361239404340365e-07	5.375759221943936e-07	8.860745611960528e-07	1.4934888403798614e-06	2.573388198917598e-06	4.531609626697568e-06	8.153004008243285e-06	1.4982239995680077e-05	2.811302133824003e-05	5.385046950922032e-05	0.0001052698310801142	0.00020995865852882188	0.0004271336010543465	0.000886094572256947	0.0018740049739930462	0.004039478090913568	0.008872269642112776	0.019851430766175696	0.045236674291539276	0.10496075886834462	0.2479121579929008	0.595939043254283	1.4576021631415128	3.6266923825858544	9.177402164226862	23.614038317410305	61.768589176519775	164.21725549094828	443.64097045694547	1217.6306765074391	3394.5418591301677	9610.372301041569	27625.21864682587
242	b4160	EG10775	322.0	8.847123271184949e-08	1.0217444854169085e-07	1.2063209525269848e-07	1.4555695276332936e-07	1.794418396457902e-07	2.2594787263779373e-07	2.9051035411342495e-07	3.812946429569674e-07	5.107216685671871e-07	6.979317232272739e-07	9.728122583379342e-07	1.3826641168899203e-06	2.003372721881246e-06	2.958365055204304e-06	4.451187785938121e-06	6.822209473258632e-06	1.0648577758839916e-05	1.6922698101405657e-05	2.7375031198489052e-05	4.506545409694342e-05	7.54806425234564e-05	0.00012859681185346935	0.00022280714201622942	0.00039249601009295717	0.0007028343123955577	0.001279051260471962	0.0023650879535512463	0.004442622274760099	0.008475667962011114	0.01641957530263664	0.03229353578336495	0.06446863361876316	0.13060964264942435	0.26847994220975924	0.5598547695091339	1.1840883763484764	2.5395540620440427	5.522248579212525	12.172540533817688	27.194183641458558	61.56361944777942	141.20511967992022	328.0807996873796	772.0442168583485	1839.7653681073289	4438.850484922301
243	b3747	EG11541	622.0	1.7749746375261569e-12	2.1261843965927488e-12	2.656603127323405e-12	3.460351487695683e-12	4.696086843429369e-12	6.6364021630260185e-12	9.760496176136642e-12	1.4932043717898858e-11	2.374891770998349e-11	3.924805308728702e-11	6.73624771973524e-11	1.2001149992739034e-10	2.2182734759345486e-10	4.251874769238389e-10	8.447105361371725e-10	1.7385590590372203e-09	3.705272514468432e-09	8.173312671933107e-09	1.8651954939678287e-08	4.4015214534976893e-08	1.0735945446176318e-07	2.7054926958885534e-07	7.040984309331699e-07	1.8915437055069654e-06	5.243401237133158e-06	1.4991457011990901e-05	4.4190767090300184e-05	0.0001342460813311757	0.00042012835921865176	0.0013539513242644807	0.004491563586992228	0.015332064630686135	0.05383314900923737	0.19435008635216833	0.721186361863153	2.749680953869171	10.768012074172962	43.2967928266382	178.68723568167528	756.6615370436325	3286.509308204082	14636.927324571987	66819.85709366447	312580.88852692087	1497901.102821895	7350758.719677392
244	b3927	EG10396	281.0	3.879794906310974e-07	4.4584129388266927e-07	5.223217980731612e-07	6.236884424300237e-07	7.588501379887314e-07	9.405717197023883e-07	1.187314789412533e-06	1.526054469800036e-06	1.9966325517939114e-06	2.658554479211038e-06	3.6017138210589897e-06	4.963494161190722e-06	6.956334667216193e-06	9.912643971783968e-06	1.43587800846679e-05	2.113824443894869e-05	3.1619090356761884e-05	4.804697435614863e-05	7.415277799730814e-05	0.00011620995823701826	0.00018489490551823484	0.00029859646323712546	0.0004893687030956384	0.0008137565388140844	0.0013727003263916807	0.002348536483858671	0.004074532466189372	0.007166991432838421	0.01277895966587653	0.023092748821213434	0.04228636923331685	0.07845019034176143	0.14742859280382536	0.2806014324398847	0.5408114264227201	1.0553050884773274	2.084566685354261	4.167633460345238	8.431999037082585	17.261208146723206	35.747418084913164	74.88333569251927	158.64550400354392	339.866537511327	736.1459779364652	1611.8777156674087
245	b2497	EG12129	429.0	1.867760577936293e-09	2.1853510535445624e-09	2.6327985461540608e-09	3.2646558875636196e-09	4.164953317537109e-09	5.464720740692848e-09	7.3713259506730686e-09	1.0218337735379333e-08	1.4551625847697984e-08	2.1280481627820526e-08	3.194732132300695e-08	4.9217236704025396e-08	7.778194112771961e-08	1.2605797718383953e-07	2.0943310331474804e-07	3.565819471341852e-07	6.219709804872742e-07	1.1110598162985143e-06	2.031997463743067e-06	3.8035677262194886e-06	7.284626132255242e-06	1.427050362708069e-05	2.8586235269462207e-05	5.8537187295834826e-05	0.00012250037109530726	0.00026190807313370584	0.0005719306131191603	0.0012752624857989934	0.0029026732051695035	0.006742504682067921	0.01597911890308538	0.03862588190107831	0.09521056926344364	0.23925545250747765	0.612771803138437	1.5991448536838493	4.2513054349604955	11.510578173876816	31.732816233782945	89.05421946131773	254.3513043048127	739.1755424588979	2185.230739344531	6570.318090087672	20087.203967880083	62431.31830769702
246	b3457	EG10538	308.0	1.4656284109419996e-07	1.689754324587162e-07	1.9897379964454525e-07	2.392299500496531e-07	2.936020840907e-07	3.677097251281817e-07	4.698224904721093e-07	6.12247900719053e-07	8.135223816322832e-07	1.1019097617569967e-06	1.5210525334006754e-06	2.1392082793925175e-06	3.064525696570286e-06	4.470613149336122e-06	6.639852371913051e-06	1.0037665328662883e-05	1.5441409519682356e-05	2.4166825699503568e-05	3.847075431747071e-05	6.227613645164608e-05	0.00010249327457972255	0.00017145735277344408	0.0002914805466697277	0.0005034574750162641	0.0008833323774207364	0.001573994975423036	0.002847812320870763	0.005230708111388251	0.009751338334578476	0.01844749212521562	0.035407541553865475	0.06893768534928581	0.13612516813348993	0.2725589478230255	0.5532779341282079	1.1384366511820256	2.3739951053358834	5.016260663325655	10.73827830321244	23.2846383233897	51.134221057614255	113.70750611275476	255.99471194962928	583.4010807076395	1345.6397470473128	3140.8532096296035
247	b2406	EG13159	418.0	2.7769425943447086e-09	3.244778548511118e-09	3.9010299968988975e-09	4.823706533606006e-09	6.132304097225341e-09	8.01205786716936e-09	1.0754269244820052e-08	1.4824342467555117e-08	2.0978350467029903e-08	3.0465940969835516e-08	4.538930358148379e-08	6.934875473015052e-08	1.0862325726691592e-07	1.7436565604496793e-07	2.867544425080604e-07	4.829805675784951e-07	8.328767562090414e-07	1.4700317974795934e-06	2.6548069012583615e-06	4.904182851627516e-06	9.263969036911422e-06	1.7889383499943052e-05	3.5304858390361646e-05	7.118511798991796e-05	0.00014660075242594592	0.00030828602355977095	0.00066179312960617	0.0014498507669135352	0.0032407125795882725	0.007388547707379178	0.01717773202575857	0.040714505260354195	0.09835560071187378	0.24210690237694568	0.6071087073802633	1.5504991693095802	4.0319807070505025	10.673446566609366	28.756045736071016	78.83012737960266	219.83436126000274	623.508351094503	1798.1947596622524	5272.112309321683	15710.61057619826	47574.06319286954
248	b4115	EG12462	445.0	1.0490157495712686e-09	1.2297825840507026e-09	1.4860623544217364e-09	1.8502428369407154e-09	2.3726124212027237e-09	3.1322561951789516e-09	4.255482711799959e-09	5.947476145127512e-09	8.54757056791592e-09	1.262743269633379e-08	1.9168517720160093e-08	2.988850706106674e-08	4.785260903395292e-08	7.863909940942167e-08	1.3260229309292657e-07	2.2934720580049833e-07	4.067413365451002e-07	7.394014440760341e-07	1.377324313626686e-06	2.6281186662926033e-06	5.135320086494274e-06	1.027227953203634e-05	2.102847885167937e-05	4.4041034452601105e-05	9.433755400385557e-05	0.0002066140574827233	0.00046254696557195826	0.0010581491882422466	0.0024729152947463337	0.005902293256810097	0.014383388111362774	0.03577765382802717	0.09081462712995686	0.23516773239099353	0.6211034660130503	1.672639600853573	4.591794798696741	12.846808785760611	36.621259164739584	106.338501304107	314.4579224722542	946.7737913619327	2901.616105797666	9049.893647643416	28718.24702619173	92701.2934182679
249	b0153	EG10303	660.0	4.509844432610878e-13	5.427256562028065e-13	6.830032369868368e-13	8.983066217635102e-13	1.2340299241947075e-12	1.7695783321399444e-12	2.647308359889957e-12	4.129346584894844e-12	6.712052800211399e-12	1.1362802051864916e-11	2.002322333896649e-11	3.670852875711819e-11	6.99767618051963e-11	1.386332592322867e-10	2.852883018026463e-10	6.095129520465908e-10	1.3512854618556284e-09	3.1071512241916654e-09	7.406582374501415e-09	1.8293872112036555e-08	4.679731027904885e-08	1.2392580439477693e-07	3.395699498703658e-07	9.623373106554063e-07	2.819439043211854e-06	8.535813619119552e-06	2.669231315263387e-05	8.617900977303164e-05	0.00028714969059303875	0.000987022216240714	0.003498484331845775	0.012781816652362814	0.048116337277750866	0.1865563220000187	0.7446930617160485	3.059351723330014	12.93014582642914	56.20031706946881	251.11756320017645	1153.087431379046	5439.265083291774	26348.699414964507	131029.57769958556	668687.1629968876	3500857.4666591785	18796629.31576209
250	b0657	EG10168	512.0	9.36804838082524e-11	1.1072340454975562e-10	1.3550124423838628e-10	1.7161485836427094e-10	2.2483896141513283e-10	3.0457463683647226e-10	4.2640745896555655e-10	6.166959809338815e-10	9.209625955566549e-10	1.4195462687218586e-09	2.2574011608974578e-09	3.702007271305335e-09	6.258287810609448e-09	1.0901508751116661e-08	1.9559429342726462e-08	3.613204166002901e-08	6.869519391841417e-08	1.343664967443143e-07	2.7028511025970196e-07	5.589305271149117e-07	1.1877870058756487e-06	2.5930273985485115e-06	5.813109155925671e-06	1.3377962202610453e-05	3.159374016791822e-05	7.654086208214059e-05	0.00019016064893777551	0.0004843271339131442	0.0012641706643457885	0.0033805028243033487	0.00925822012531982	0.025960208542538207	0.07450563472744542	0.2187953111843879	0.657240615333584	2.018922446978749	6.340111676025379	20.348441091544455	66.72660363640186	223.50071995240657	764.4532570358626	2669.296249695702	9512.61256729351	34589.556799220554	128297.70372874735	485299.1854891649
251	b0112	EG10084	457.0	6.805775381950828e-10	7.990219008910548e-10	9.67724162738275e-10	1.2085711472703654e-09	1.555748159859177e-09	2.063356424115211e-09	2.818390989365338e-09	3.9632096869730455e-09	5.735101078116851e-09	8.537196341522388e-09	1.3067848511122867e-08	2.056101118422551e-08	3.3241128156646985e-08	5.520007645629207e-08	9.411965231195131e-08	1.6471912601927192e-07	2.95787252481665e-07	5.448004212256212e-07	1.028894873772497e-06	1.9917523291343664e-06	3.950824213952304e-06	8.027632371420646e-06	1.6703059523257307e-05	3.5577608899596144e-05	7.755235976555809e-05	0.00017294901870074832	0.00039447111348500007	0.0009199355291369642	0.0021928936157111284	0.005341588509344532	0.013292065646216277	0.033780178855570116	0.08765138560873297	0.23214784001095673	0.6274264712364543	1.729968925832937	4.864941189677346	13.949827943279093	40.77573187053944	121.46958857965684	368.68797217679054	1139.909061959246	3589.1940761639353	11506.315693460685	37547.995306515586	124694.77609684816
252	b4130	EG12469	485.0	2.479899142145892e-10	2.9214345085113623e-10	3.557013720307242e-10	4.474113867801077e-10	5.811235210523117e-10	7.790772731048877e-10	1.0775982261659714e-09	1.5371415028235804e-09	2.260323672452063e-09	3.4249093910744686e-09	5.345320284699187e-09	8.58957571023705e-09	1.4206030154381705e-08	2.4171801807804336e-08	4.2297558557443325e-08	7.609019664234487e-08	1.4066588550822303e-07	2.67139081635045e-07	5.209773536455451e-07	1.0429884850652858e-06	2.1427334342443277e-06	4.515809895341704e-06	9.759669113740046e-06	2.162328450487255e-05	4.9096737025606404e-05	0.00011420557874244867	0.00027207401703056194	0.0006636134812969183	0.0016566737176141164	0.004231746086738814	0.01105686804227943	0.029542380066215363	0.08069235861697491	0.22525137486712998	0.6424316112327042	1.8714955542986211	5.567149465288691	16.905988275090458	52.395611449342795	165.68401855592472	534.4215599734388	1757.8945661732287	5895.173394932445	20150.51615801462	70186.57020621204	249054.2824870753
253	b0511	G6280	484.0	2.5709445986569007e-10	3.028321357836881e-10	3.6864583170411655e-10	4.6357507294262226e-10	6.019250431522632e-10	8.066543014848601e-10	1.1152421291768955e-09	1.5900263450470644e-09	2.3367509879467552e-09	3.538471774913738e-09	5.5187294358926715e-09	8.861556784309723e-09	1.4643960690838433e-08	2.4895294166953063e-08	4.352323755654383e-08	7.821820137364744e-08	1.4444982587218284e-07	2.7402551351479285e-07	5.337947272702806e-07	1.067366701690709e-06	2.1900706774040794e-06	4.6095542476302675e-06	9.948770507999431e-06	2.2011267853912095e-05	4.990492754260691e-05	0.0001159108612151822	0.000275707631864979	0.0006713994678663692	0.001673348076654364	0.00426709322156344	0.011129812637927766	0.029684151572395078	0.08093110960503627	0.2254941126372549	0.6418895845438964	1.8662470711821035	5.540406384302688	16.79033769112657	51.92851124832655	163.8573275593867	527.3827672193449	1730.9086919274048	5791.621448272358	19751.273719627425	68635.94507168506	242976.2406422468
254	b3456	EG10541	425.0	2.157525829484892e-09	2.5231579024419066e-09	3.0374754653562833e-09	3.762613253247072e-09	4.794087679295536e-09	6.28052064565401e-09	8.456580976607001e-09	1.1698822153693571e-08	1.6621825770901403e-08	2.4246443819835275e-08	3.629910605097278e-08	5.575328711196619e-08	8.782579023121136e-08	1.4184148992123124e-07	2.347842184203147e-07	3.981766852265485e-07	6.916447342267069e-07	1.2301320316606793e-06	2.2394681921778576e-06	4.171840533738816e-06	7.950001391676703e-06	1.549288931171977e-05	3.0866987077458675e-05	6.285291665476369e-05	0.000130767735309115	0.00027790485898957856	0.0006031012379577894	0.001336173193414762	0.003021310567878327	0.0069706194690895285	0.016404981149643744	0.03937268623928938	0.09634240894840415	0.24028843674177308	0.6107064093535232	1.581281399080407	4.170203678334413	11.19882887366052	30.616282230651674	85.1913485597551	241.21361983044304	694.8209890014715	2035.6899754839476	6064.878790260228	18370.030616326967	56556.39039323957
255	b1054	EG10464	306.0	1.5752202081634216e-07	1.815662716823068e-07	2.1371916464732645e-07	2.568275651861389e-07	3.1499745961830583e-07	3.9420211789177627e-07	5.032205879434839e-07	6.551009778519944e-07	8.694670110356838e-07	1.1761950010569664e-06	1.6213431971006567e-06	2.2768252353352752e-06	3.256378748328415e-06	4.742240404977197e-06	7.030240953619944e-06	1.0606960434686738e-05	1.6283337232741898e-05	2.5428851937553863e-05	4.0386997757090486e-05	6.522137259970949e-05	0.00010707185759497205	0.00017864985705095905	0.0003028853121671799	0.0005216864849167794	0.0009126531315773608	0.001621350721005113	0.0029243867196978783	0.005354168947563864	0.00994861989066508	0.01875695742969952	0.03587626531997229	0.06960092577483726	0.13693188884814553	0.27314670005738195	0.5523447144964546	1.1320602671239357	2.351241825834329	4.947864876533634	10.547670961292164	22.774035446976892	49.796127828986336	110.24319841725905	247.08032431755822	560.5122316208518	1286.8383703402708	2989.4220169518326
256	b0679	EG10635	648.0	6.951298819633681e-13	8.353144753247112e-13	1.0488375071285926e-12	1.3752482806230472e-12	1.8819721609342553e-12	2.6862894984692602e-12	3.997165404240461e-12	6.196793066325943e-12	1.000361531278076e-11	1.6806807810409865e-11	2.937097955038645e-11	5.3361340603722315e-11	1.0073576950659043e-10	1.974996296038151e-10	4.019339434684046e-10	8.486573224941922e-10	1.8581722173545703e-09	4.2170160165465115e-09	9.914779678001711e-09	2.4138777735129092e-08	6.082760316728473e-08	1.5857732953837788e-07	4.2750488313677514e-07	1.1912641676737138e-06	3.4296697586460936e-06	1.0197335023995168e-05	3.1298739073112725e-05	9.912678263487876e-05	0.00032381728719606257	0.0010906296059773044	0.0037857214435882587	0.013537625524030176	0.04985280264985138	0.18898313766726316	0.7371882809411087	2.9579680703901476	12.204171445723144	51.75653277061078	225.53222078191706	1009.4509313745592	4639.20747880442	21884.428218936104	105928.38529236957	525932.7025161679	2677599.395394175	13973896.132756887
257	b0418	EG10704	172.0	1.975181648533463e-05	2.2398193398746658e-05	2.570579068675937e-05	2.9853092399911348e-05	3.507660157070841e-05	4.169135756066413e-05	5.011947069153419e-05	6.093003520812421e-05	7.489529142272011e-05	9.307013612671636e-05	0.00011690538780954785	0.0001484101507861288	0.00019038603572577587	0.000246767188718837	0.0003231170828566188	0.0004273589966309894	0.0005708570020695912	0.0007700259363329605	0.0010487446428629292	0.001441996531702515	0.0020013969546134563	0.002803639175399792	0.003963482761149735	0.005653855168447792	0.008137160595063309	0.011814354637591904	0.01730235322658624	0.025556906020603145	0.0380688627448699	0.05717963173639732	0.08659137199787252	0.1321972368736617	0.20344075989869537	0.3155552423413764	0.49327524497910236	0.7770250573499805	1.2332991348988906	1.972177793669215	3.1770575290378456	5.1554100029625145	8.425948184485785	13.869177507975955	22.988913758396865	38.369138715503176	64.47659417956864	109.0786341828469
258	b1278	EG10705	254.0	1.0270549071413773e-06	1.1763512389855775e-06	1.3711356029273417e-06	1.6259973851101608e-06	1.961340069192322e-06	2.4059063425516777e-06	3.0005298548845806e-06	3.8037570109449953e-06	4.900346489404343e-06	6.414238410651653e-06	8.528530188109404e-06	1.151653839670506e-05	1.5790564933577287e-05	2.197920223223543e-05	3.10510767365788e-05	4.451487107114646e-05	6.474582995255207e-05	9.552399531013784e-05	0.0001429302487635456	0.00021685279728192247	0.00033354506651069455	0.0005200118071083001	0.0008216044957567943	0.0013153041464749047	0.0021331791228776835	0.00350421932861195	0.005829673077948314	0.00982004063399149	0.016746604880176003	0.028907726020423567	0.050501586511342275	0.08927529744400718	0.15967061987244557	0.2888812292394325	0.5286258151795652	0.9782440055930014	1.8304242733786267	3.462572985246975	6.621043500064434	12.795960261285105	24.99065935311331	49.315248888475004	98.31607750354898	197.99288540881867	402.71618166834935	827.2114603443237
259	b2715	EG10086	485.0	2.479899142145892e-10	2.9214345085113623e-10	3.557013720307242e-10	4.474113867801077e-10	5.811235210523117e-10	7.790772731048877e-10	1.0775982261659714e-09	1.5371415028235804e-09	2.260323672452063e-09	3.4249093910744686e-09	5.345320284699187e-09	8.58957571023705e-09	1.4206030154381705e-08	2.4171801807804336e-08	4.2297558557443325e-08	7.609019664234487e-08	1.4066588550822303e-07	2.67139081635045e-07	5.209773536455451e-07	1.0429884850652858e-06	2.1427334342443277e-06	4.515809895341704e-06	9.759669113740046e-06	2.162328450487255e-05	4.9096737025606404e-05	0.00011420557874244867	0.00027207401703056194	0.0006636134812969183	0.0016566737176141164	0.004231746086738814	0.01105686804227943	0.029542380066215363	0.08069235861697491	0.22525137486712998	0.6424316112327042	1.8714955542986211	5.567149465288691	16.905988275090458	52.395611449342795	165.68401855592472	534.4215599734388	1757.8945661732287	5895.173394932445	20150.51615801462	70186.57020621204	249054.2824870753
260	b1677	EG10544	78.0	0.0005854971951904786	0.0006563849599928801	0.000740060071969923	0.0008391030836744081	0.0009566864487142163	0.001096721555039587	0.0012640451542107701	0.0014646563889026576	0.0017060189842420515	0.0019974475899571685	0.0023506030870870265	0.0027801293709244688	0.0033044743170186244	0.003946951172875678	0.004737114633349075	0.005712549893933693	0.00692120512401006	0.008424440903951549	0.010301028099014769	0.012652403688496763	0.015609599470605902	0.01934240125355861	0.024071489776240868	0.030084577992405735	0.03775791848343692	0.04758504559616749	0.06021528931109738	0.07650552116404204	0.09758986335263597	0.12497384529233282	0.16066191598254628	0.20733058007903715	0.26856409212956045	0.34917614019476123	0.4556500151925967	0.5967424393923285	0.7843139950889321	1.034474051642668	1.3691632217483192	1.8183459423044737	2.423055850829188	3.2396359152793597	4.345656249346866	5.8481931322292855	7.895438756849215	10.693019874689082
261	b1912	EG10706	182.0	1.3772730338210064e-05	1.5637054305387362e-05	1.7980141029736524e-05	2.0934322025890603e-05	2.4676179643259648e-05	2.9442646967120807e-05	3.555359206673533e-05	4.34436908002411e-05	5.3707693226231145e-05	6.716512929310012e-05	8.495341223787858e-05	0.00010866269668196509	0.00014053253120210378	0.000183740560478343	0.00024282924289776786	0.00032434086028267697	0.00043776894591519226	0.0005969935473584469	0.0008224611889689474	0.0011445185909934518	0.0016085456536477595	0.0022829128110402157	0.0032714010034558443	0.004732718973346615	0.006911381909073889	0.01018689585690744	0.015152628721058985	0.02274313609611114	0.03444108610155774	0.05261578550015285	0.08108067446533658	0.12601747796695104	0.19751820074553886	0.3121747907460023	0.4974564409350497	0.7991561212074462	1.2941393098966019	2.112308712125181	3.4746853963485616	5.759844130171388	9.620533173993381	16.18964611457915	27.446224326094953	46.86975954408206	80.61690338028885	139.65025927846963
262	b2240	EG10401	452.0	8.15025337522523e-10	9.562857985042338e-10	1.1570990085010968e-09	1.4432362689347905e-09	1.8548512591502199e-09	2.4553242160058318e-09	3.34628353890412e-09	4.693527948201598e-09	6.7725166937051095e-09	1.0049593996243899e-08	1.5329604172376457e-08	2.4029018574417768e-08	3.8690546654341217e-08	6.397066532080461e-08	1.0856998577688471e-07	1.8907740042100842e-07	3.377696658197027e-07	6.1873586828086e-07	1.1618449497090967e-06	2.2356613346656745e-06	4.406944979162624e-06	8.8961863760915e-06	1.838516891348311e-05	3.888604171775011e-05	8.414901074887734e-05	0.00018625252564803154	0.0004215254511875212	0.000975183523868892	0.0023054945262790416	0.005568434003222228	0.013736342520717386	0.03459853753695274	0.0889557877957722	0.2334013868814026	0.6247841003675071	1.705846697984725	4.749209123495068	13.479171162428212	38.99029847566946	114.91951911096145	345.03948031208284	1055.0593282672241	3284.8448631806077	10410.72435817805	33579.54005413324	110203.96805854156
263	b3224	G436	496.0	1.6679703298118316e-10	1.9675795699416957e-10	2.400622543000053e-10	3.0280536509395794e-10	3.946888964623549e-10	5.313790543605317e-10	7.386208758685997e-10	1.0595431842791847e-09	1.5678727661599015e-09	2.3923016671589356e-09	3.762310748017036e-09	6.096074580761335e-09	1.0172523167957658e-08	1.747504932963632e-08	3.089231634510288e-08	5.617698163837763e-08	1.0504567221792065e-07	2.0190549583791165e-07	3.98757687714893e-07	8.089170939652058e-07	1.6849162499744124e-06	3.602297501805556e-06	7.902374068538751e-06	1.7781332541893027e-05	4.102549547448373e-05	9.702471336250047e-05	0.00023513006166546826	0.0005837024037791205	0.001483865752277721	0.0038617288448530513	0.010285351341980827	0.02802687828864893	0.07811212928930136	0.22259844346715282	0.6484241982080873	1.9302122462153484	5.869981653840993	18.231945832367433	57.81950428229219	187.1728670266399	618.332912328803	2084.002030214422	7164.026058441603	25112.38248918347	89738.8389012784	326833.28146285936
264	b1227	EG10640	225.0	2.9221059249270444e-06	3.335073021358054e-06	3.866074687147252e-06	4.5509081926539806e-06	5.43873253315571e-06	6.597499326712559e-06	8.121843657773932e-06	1.0144635315848037e-05	1.2854021839059e-05	1.651877854020005e-05	2.1526326324028082e-05	2.844022513465878e-05	3.808785478208612e-05	5.1695271108139755e-05	7.109639363372965e-05	9.906028231820856e-05	0.00013980757708418788	0.00019983246994451125	0.000289222277639633	0.00042379417696822476	0.0006285850768618564	0.0009436008181065967	0.0014333691764720252	0.002202950200050979	0.003424999492286139	0.005385907343097327	0.008565131933562155	0.01377276919160754	0.02239013235841148	0.03679402399325634	0.06111124048647084	0.10257155247701502	0.17395402101442345	0.2980466722223355	0.5158432230490585	0.9017310767468728	1.5918612809373525	2.8375667819461987	5.106745937794881	9.277801394868904	17.0135396780748	31.48762806755472	58.806927088077195	110.81757122821757	210.68296065042605	404.05509086212055
265	b4031	EG11076	491.0	1.9974771495358727e-10	2.354839583325363e-10	2.870402611866717e-10	3.6160029661356333e-10	4.705705045744723e-10	6.323230658556335e-10	8.769666408017256e-10	1.2547899153775495e-09	1.8514834067946642e-09	2.816107245250202e-09	4.4134835578701535e-09	7.124294034939861e-09	1.1840166205174247e-08	2.025161202477075e-08	3.5635260690148606e-08	6.448430069037902e-08	1.1995527631146345e-07	2.2930630632937848e-07	4.5028371453585883e-07	9.079766813747276e-07	1.8794390248778345e-06	3.9920500186681676e-06	8.698195792532339e-06	1.943485412334972e-05	4.451514912113914e-05	0.00010448800490338155	0.00025125618060004034	0.0006187574552556698	0.0015600594324773555	0.004025727959629478	0.01062913114784189	0.02870585749883807	0.07927457106442039	0.22380042571326067	0.6456933966072417	1.9032978786195491	5.730340684141855	17.61681359066521	55.28778089964974	177.07984460005096	578.6716216158068	1928.87823729254	6556.545480235854	22721.26882635109	80254.32278599861	288851.9121508627
266	b4208	EG12504	470.0	4.2590674180181954e-10	5.008217987647438e-10	6.08054280277875e-10	7.619082389328346e-10	9.848675620175248e-10	1.3127569116260326e-09	1.8036046811768166e-09	2.553118198287253e-09	3.722182444949014e-09	5.586616083946999e-09	8.628877070234342e-09	1.3710282497198654e-08	2.2400621385367766e-08	3.7621195282701504e-08	6.492376552525512e-08	1.1508414261921195e-07	2.094654297366168e-07	3.9132807207484753e-07	7.501538778121222e-07	1.4749984370608953e-06	2.97384213731911e-06	6.14589084576169e-06	1.3015171058348985e-05	2.8234012705025225e-05	6.272123815492765e-05	0.00014263940686967406	0.00033198071547587923	0.0007905003903893709	0.001925203219393183	0.004794105033259638	0.012203039831492483	0.031741896579652346	0.08434875617711861	0.22892003616671028	0.6343490537486719	1.794295179677691	5.179215451439552	15.25188684931659	45.80989515762057	140.30053849606492	438.03966113214665	1393.8397638419842	4519.083304432076	14925.200113892759	50201.64927859173	171925.75147036786
267	b3793	EG11457	450.0	8.759685417159471e-10	1.0275413684149373e-09	1.2428482240015187e-09	1.5493998843450928e-09	1.990018008256135e-09	2.632223027886686e-09	3.5841595581780345e-09	5.0220421251442884e-09	7.238251804516592e-09	1.0727087309024925e-08	1.63403622776643e-08	2.557482429251844e-08	4.111274838628351e-08	6.785741992966707e-08	1.1495333293420935e-07	1.99801093151811e-07	3.5618622565007283e-07	6.510471411762446e-07	1.2197169047104038e-06	2.3413928548408922e-06	4.603812173750837e-06	9.26937456270852e-06	1.9104525805339158e-05	4.02940137404897e-05	8.694219768479843e-05	0.00019185618217573862	0.00043285978589010973	0.000998200861238455	0.002352137513332484	0.005661847086832225	0.013918183730705063	0.0349314055269772	0.08948296787339736	0.23390469887220094	0.623730270543228	1.696292250067534	4.703690881964415	13.295385155512976	38.29821014053409	112.39947837856145	336.01039992979474	1022.9150110178751	3170.4582018368483	10002.2755112374	32112.191019070215	104890.66074771585
268	b0576	EG10708	458.0	6.564760882110386e-10	7.708198300283457e-10	9.337439429114891e-10	1.1664313389205577e-09	1.501984107179476e-09	1.992816617210219e-09	2.7232589689049768e-09	3.831391922036611e-09	5.547525088312187e-09	8.263206769322504e-09	1.265723143982735e-08	1.9929947586484855e-08	3.224704565441657e-08	5.3595884383973047e-08	9.146910314056836e-08	1.6023777675079557e-07	2.88038947372618e-07	5.311092472151923e-07	1.0041892531581808e-06	1.9462615248337147e-06	3.865429195231269e-06	7.864374677370685e-06	1.638557588628724e-05	3.495049737002415e-05	7.629643004438929e-05	0.0001704045899287166	0.000389272287177502	0.000909267356137984	0.0021710421575503467	0.0052973406245635435	0.013204949682501332	0.03361884472332757	0.08739280945648252	0.23189793969928557	0.6279562849316723	1.734834151257703	4.888423856327685	14.045913309607883	41.142512124689866	122.8237386022301	373.6087211817859	1157.6809078926406	3653.367475072848	11738.898644793375	38396.28063591088	127814.01139718576
269	b0813	EG12134	295.0	2.3420004379545983e-07	2.695870498849048e-07	3.166686921105781e-07	3.794766881611693e-07	4.6378916279786573e-07	5.779563732123832e-07	7.341650238363492e-07	9.503934493067221e-07	1.2534670605149595e-06	1.6838851722402114e-06	2.3035307980571753e-06	3.208123929390972e-06	4.547565429838637e-06	6.559552023677867e-06	9.6257601756626e-06	1.4366839971008395e-05	2.1804896884483053e-05	3.3644652045955185e-05	5.276565659148235e-05	8.409408221083e-05	0.00013616489789261479	0.00022395396045658301	0.00037407244968724765	0.0006344055069621052	0.001092205963107227	0.0019084549803827762	0.003383870341986069	0.006087175025732689	0.011107215780199787	0.020554182955658664	0.03856738756931742	0.07336446753093152	0.14145507466723428	0.2764020662948672	0.5472400719628634	1.097623207641753	2.2299413261190666	4.5880207389003465	9.558222199297468	20.15940542842312	43.038505284757264	92.99219321553029	203.31882414246596	449.76261351969094	1006.4624495900352	2278.00654863097
270	b1223	EG10642	463.0	5.481828103122396e-10	6.440563342018068e-10	7.809241635567293e-10	9.767737215557894e-10	1.259782421558253e-09	1.6746835071312863e-09	2.2936515840451368e-09	3.235223002310418e-09	4.697753959681531e-09	7.0196486173149e-09	1.078976215993571e-08	1.705354190633009e-08	2.7705170124589792e-08	4.624771214902482e-08	7.929484491753544e-08	1.3959482456865011e-07	2.522377154393684e-07	4.676446872291916e-07	8.892797400640817e-07	1.7339258254750582e-06	3.465355554482337e-06	7.096558690667204e-06	1.4886414731322594e-05	3.197690151398748e-05	7.031536246204954e-05	0.00015823305755309893	0.00036428802137374077	0.0008577537724152009	0.002065007933207504	0.005081538866022069	0.01277785973741534	0.03282365870114935	0.08611132598463027	0.23065246750887672	0.6306120717760673	1.7593662881287648	5.007548404975743	14.536359217797017	43.026499115514945	129.8243249819487	399.2153062470169	1250.783650177517	3991.8612432999666	12974.262794157787	42933.981906262634	144620.37814053215
271	b1711	EG10127	326.0	7.658915526405141e-08	8.849507141420761e-08	1.045605169895912e-07	1.2629343778675475e-07	1.5589345363151858e-07	1.9659867319655948e-07	2.5322840497112034e-07	3.33041855602047e-07	4.4711277423639534e-07	6.12556766013755e-07	8.561848812596076e-07	1.220572107012646e-06	1.7742649249155873e-06	2.6291708782635426e-06	3.970565303400932e-06	6.109540884715437e-06	9.575879091836061e-06	1.528464372921157e-05	2.4838930135074436e-05	4.108726241674239e-05	6.916329116387384e-05	0.00011845055064052209	0.00020634399351672985	0.00036554568472732703	0.0006583999018064036	0.0012054263904828374	0.002242850981264042	0.004240101173634055	0.00814285514068111	0.01588224172134444	0.031455217374305657	0.0632458200425535	0.1290752282788083	0.26732576454188606	0.5617481843213478	1.197464812047716	2.5889430874649433	5.675975111657752	12.616456464175519	28.427262145982514	64.91667806848108	150.2190817340914	352.18145056453926	836.3854018843996	2011.7409150840072	4899.946506798022
272	b0974	EG10470	235.0	2.0375532019338896e-06	2.3283448365226856e-06	2.7041598896314135e-06	3.19130012861161e-06	3.826115843898178e-06	4.659187297021191e-06	5.761447841608416e-06	7.2332208316880105e-06	9.217667072805233e-06	1.1920965656545735e-05	1.5642862219074726e-05	2.082331660607049e-05	2.8114365742109113e-05	3.849181950324477e-05	5.343042616691488e-05	7.518104787828705e-05	0.00010721321702144108	0.0001549281517421159	0.00022681793891639275	0.0003363671851014857	0.000505201025215542	0.0007683436638583171	0.0011830820631279397	0.0018440416138179828	0.0029090589098037184	0.004643984278625299	0.007500960270347809	0.012256411785233661	0.02025646212625935	0.03385727426580011	0.05722210517900179	0.09777669079922918	0.16888987860803772	0.2948537848497785	0.5202157141076904	0.9274139911560827	1.670389771036664	3.039186960720483	5.585147694285179	10.365555770428026	19.425626564063684	36.7558606202867	70.2089768029168	135.36902548784283	263.42284512308623	517.3001901279113
273	b0731	EG13235	658.0	4.84706630472366e-13	5.831656857405111e-13	7.336186046656828e-13	9.643855312023732e-13	1.3239561715583165e-12	1.8970711913097306e-12	2.8354965893458728e-12	4.418372006629368e-12	7.173629906045363e-12	1.2128825277032422e-11	2.134345542430691e-11	3.907001736640808e-11	7.435762091157168e-11	1.4705639281328932e-10	3.020617614038595e-10	6.440820205798092e-10	1.424962976667251e-09	3.2694111096759445e-09	7.775507162615696e-09	1.915904738626809e-08	4.888784130054982e-08	1.2912439671989337e-07	3.5285631046127604e-07	9.971812790820802e-07	2.913025649068333e-06	8.792624996792028e-06	2.741003876186571e-05	8.821310006843945e-05	0.0002929590816578373	0.0010035799753446621	0.0035447971420482657	0.012904788833296894	0.048401489880525866	0.18695861624122984	0.7434369802027878	3.042216293320899	12.806218350202178	55.43403613594732	246.66015858845998	1127.8016721141032	5296.929018987671	25545.93796790083	126466.79420308991	642452.2449170363	3347878.0090105413	17890380.024369072
274	b0198	EG11737	217.0	3.899110587216094e-06	4.445819065142595e-06	5.1458904716385265e-06	6.0450850316560714e-06	7.205918911746889e-06	8.714344061698774e-06	1.0689392345136798e-05	1.3297200322261486e-05	1.6771559441505178e-05	2.1444263054995735e-05	2.7790277227217656e-05	3.649551798881e-05	4.8559375237359184e-05	6.54510651383495e-05	8.935003325919994e-05	0.00012351864270985092	0.00017288472150425553	0.0002449596932339546	0.0003512976265643279	0.000509833157165944	0.0007486588119799512	0.0011121786257050658	0.0016712161116902407	0.002539755148279868	0.0039028953616234564	0.0060639189403938485	0.009524184733940563	0.015119854436536264	0.024257783325641682	0.03932579615384054	0.06441201924676343	0.10657619334014322	0.17811444866791207	0.3006258581098846	0.5123717061057229	0.8816977899714069	1.5317050265198333	2.685944476437597	4.753701681298623	8.490378563221267	15.301372658989113	27.82214614757537	51.033712207529305	94.42349852832712	176.20174050248383	331.5881020845796
275	b4077	EG10405	437.0	1.3997536435686413e-09	1.639361664089473e-09	1.978004753840743e-09	2.4577237784261838e-09	3.143536221346596e-09	4.13725819776351e-09	5.6007633538772774e-09	7.79572446434742e-09	1.1152625198181806e-08	1.6392615700396846e-08	2.4746369327473172e-08	3.8354005354777816e-08	6.100876017988501e-08	9.956448060985244e-08	1.6664726145095647e-07	2.8597390302983767e-07	5.029724723040164e-07	9.063769815181612e-07	1.6729373903529955e-06	3.1616810939409686e-06	6.11628047914538e-06	1.2107460605772154e-05	2.451785153338312e-05	5.0774386086433635e-05	0.00010750062964325322	0.00023262392327023652	0.0005143391581592383	0.0011616445085067956	0.0026791911026864124	0.006308426104741182	0.015160272717227431	0.03717449974726008	0.09298662455692923	0.2372027871429098	0.6169235696618746	1.6354794433965139	4.418271402248031	12.160353482253093	34.089524598100795	97.31337129255556	282.812274715566	836.5596397243509	2518.074801940212	7711.075148543233	24018.10328929209	76075.38338339713
276	b1465	EG10644	226.0	2.818624711038499e-06	3.21735914445992e-06	3.730323124052753e-06	4.392229574941548e-06	5.250779039159957e-06	6.371951126157586e-06	7.847698799966578e-06	9.807221134149821e-06	1.2433609742290151e-05	1.5988631067372112e-05	2.0849927522542054e-05	2.756733077001774e-05	3.694882996295764e-05	5.019293362218362e-05	6.909421361494234e-05	9.636524784086185e-05	0.00013614524290745715	0.00019481055547392487	0.00028227752939889684	0.0004141148922066152	0.0006149985360542908	0.0009244108394751431	0.0014061243918485013	0.0021641197245847905	0.0033695329833320093	0.005306669786791872	0.008452250073012962	0.013613051168161989	0.02216702210949801	0.03648923493445213	0.060710718494598144	0.10208167074836724	0.17344084759323924	0.2977258337588789	0.5162788132204965	0.9042670326794403	1.5995450629926875	2.857111728653499	5.1526814363617355	9.38123086322513	17.24061342270437	31.97853852129109	59.8583721508162	113.05758258043612	215.44271581746048	414.16251430145905
277	b3726	EG10782	296.0	2.259062634030712e-07	2.6007177492687793e-07	3.055493337392069e-07	3.6624529922026513e-07	4.47761385536583e-07	5.581978232646234e-07	7.093840043354243e-07	9.187830248800385e-07	1.212470341998501e-06	1.6298431941108595e-06	2.231149405731405e-06	3.1096594029754393e-06	4.4115695875729925e-06	6.368922190715946e-06	9.354684475415734e-06	1.39759756594394e-05	2.1233705960888287e-05	3.279914097854083e-05	5.149865806088884e-05	8.217340794790189e-05	0.0001332217641628149	0.00021939941616932047	0.00036696226237989686	0.0006232231082528584	0.0010745181205342887	0.0018803777597158789	0.003339273529815396	0.0060165841699691075	0.010996536055855736	0.020383919162859185	0.03831461759169599	0.07301407883828903	0.14103777483028132	0.2761045276121687	0.5477021743733191	1.1007100748430805	2.2407050675024527	4.619622680889636	9.64419900477902	20.384143650023834	43.61292511409442	94.44199564800667	206.95408591165886	458.853891634918	1029.200476576608	2334.990799802286
278	b3653	EG10406	401.0	5.125837073235802e-09	5.9770066651503944e-09	7.162814003752041e-09	8.818660025331166e-09	1.115015693724403e-08	1.4473104319123494e-08	1.9279243538632233e-08	2.6345925227589007e-08	3.692172324902108e-08	5.3045388696220346e-08	7.810247714814239e-08	1.1781212349313091e-07	1.8200436330212735e-07	2.8787303626763695e-07	4.660262090499478e-07	7.71924233055478e-07	1.3078585954010164e-06	2.2658828211183513e-06	4.013056919526331e-06	7.2635172738675145e-06	1.343157149319e-05	2.5368285983734905e-05	4.89235427643059e-05	9.631345114217696e-05	0.00019349947524293317	0.0003966246197168841	0.0008292232689307194	0.0017678351973336576	0.0038421890034438582	0.008510833305143257	0.019209372547118072	0.0441666919235325	0.10342166796920849	0.24658067700238526	0.5984594210402561	1.4782139868964346	3.7150701717989034	9.497852621240646	24.6953660899072	65.28921433419083	175.47246149521382	479.3193604674128	1330.4472488373583	3751.772587767774	10746.133314264236	31257.6807757333
279	b3415	EG12380	438.0	1.3501838436013849e-09	1.5814991777560915e-09	1.908550007393053e-09	2.37202918838585e-09	3.0349008706091233e-09	3.995818070901748e-09	5.411715086271696e-09	7.53643589369008e-09	1.0787860099540818e-08	1.586651725035225e-08	2.3968790547781604e-08	3.717683481632105e-08	5.918428115824061e-08	9.667099638424886e-08	1.619542271068848e-07	2.7819369576363444e-07	4.897968396688515e-07	8.835991632759303e-07	1.6327671479591136e-06	3.0894695976611892e-06	5.984080245033945e-06	1.1861231579846076e-05	2.405182812823171e-05	4.987940736508115e-05	0.0001057596995642622	0.0002292015563330045	0.0005075605630859741	0.0011481733203772416	0.0026524938512255333	0.006256169269355294	0.015060912557333746	0.03699695433863694	0.09271230917192529	0.23694744532952824	0.617444514459648	1.640078934202616	4.439598030971046	12.244113083001961	34.39616200035605	98.39822640298566	286.5868709173336	849.6020915544334	2563.0970033921085	7866.942992236408	24560.720930895783	77978.4063388279
280	b2199	EG12057	245.0	1.4207640507813858e-06	1.6255085400063697e-06	1.8914483812232284e-06	2.2378822159751536e-06	2.6916496374264376e-06	3.290341566361703e-06	4.087037701077077e-06	5.157354796011366e-06	6.610023487506207e-06	8.602901348832337e-06	1.1367436074395542e-05	1.524638122320174e-05	2.075248305800998e-05	2.866065187222557e-05	4.015408228841237e-05	5.7058084509810826e-05	8.221781783090664e-05	0.00012011427476675084	0.0001778783357705023	0.0002669760212906025	0.0004060358498376326	0.0006256374247066525	0.0009764987213834009	0.0015436070563077146	0.002470839414653485	0.004004263089999478	0.006569006223578562	0.010907002633920367	0.018326120243703573	0.03115492398764969	0.0535804754583908	0.09320597215091614	0.16397316331008416	0.29169510195169684	0.5246252681288952	0.9538284009186565	1.752792168888644	3.2551330389763864	6.1083662956719	11.580841393013719	22.179685976386352	42.90552743571309	83.82176501639584	165.35981485997178	329.36500948398435	662.2846556280608
281	b0733	EG10173	522.0	6.532239920323128e-11	7.73003366386962e-11	9.477753517869005e-11	1.2034400528086496e-10	1.5817286607707836e-10	2.150921445641592e-10	3.024835785592848e-10	4.397100612519119e-10	6.604257172298136e-10	1.0244318171666692e-09	1.6404199584060234e-09	2.7105295096423985e-09	4.619524870421292e-09	8.117162327735124e-09	1.4699320063227326e-08	2.7422138221426086e-08	5.267978236594381e-08	1.0417302554706875e-07	2.1196676870543184e-07	4.4362546323293503e-07	9.546380198872491e-07	2.1114184448074594e-06	4.7980557181420495e-06	1.119840067611363e-05	2.6834471519339935e-05	6.599715471107397e-05	0.00016653420913186732	0.00043100357737922587	0.0011437013758353015	0.0031106848030460843	0.008669024578198289	0.024746659502066594	0.07233662971028665	0.21645142060833114	0.6628116465801683	2.076424970449018	6.652877243567462	21.794277135565697	72.97757534581535	249.70454516071575	872.8332714913245	3115.899384278548	11357.008912778094	42252.81734721492	160414.23584828523	621314.6835666605
282	b4230	EG12520	341.0	4.459506314304325e-08	5.16216658500695e-08	6.116611717039949e-08	7.416263436204368e-08	9.198531475416947e-08	1.1667472999270806e-07	1.512961697535728e-07	2.0051263539880976e-07	2.7151264152396555e-07	3.755316973569626e-07	5.303798369125488e-07	7.646958788143758e-07	1.1252036535770753e-06	1.6892551369162082e-06	2.586806496326957e-06	4.0394458935199784e-06	6.430653085173284e-06	1.043402193788719e-05	1.7250487495841888e-05	2.905327931662932e-05	4.983401591478121e-05	8.70337892610173e-05	0.00015473089760423538	0.00027995660492779486	0.0005153802410090726	0.0009651359436896514	0.0018381232632710448	0.0035595027340852726	0.0070070805835013225	0.014019220227063249	0.028500782800963017	0.058863277076346705	0.12348000232476863	0.26304161491838474	0.568905697940225	1.248986285845458	2.7828603116011763	6.291547376100223	14.430221865602045	33.57038454290467	79.20029951621709	189.4545659882572	459.4229797712898	1129.2041263361068	2812.600721336926	7098.137719560095
283	b1599	G6857	109.0	0.0001914719351131798	0.00021546596520336618	0.0002443596909210518	0.0002792614576885281	0.0003215710208336874	0.0003730627649080235	0.00043599480746117744	0.0005132525712749045	0.0006085384330969279	0.0007266232021974528	0.0008736808844506626	0.0010577360596792952	0.0012892641054706418	0.0015819996615919379	0.0019540298800465603	0.002429278616828072	0.0030395293217131557	0.003827193030821312	0.004849110838358296	0.006181798015804976	0.007928704753176143	0.01023030838357562	0.013278196067310902	0.017334792244519438	0.022761100618042505	0.030055867360539425	0.03991108023341897	0.053290918809760966	0.0715444928958713	0.09656743953581505	0.131034425962098	0.17873492438924332	0.2450599356768348	0.33771013324399946	0.4677299449258901	0.6510231088891499	0.9105819387281422	1.27977821045915	1.8072386076992777	2.5640933189970094	3.6547908801548292	5.233290188329203	7.527387235317933	10.875388963345861	15.781589463337452	23.000471800044817
284	b2200	EG12058	220.0	3.4993666909076115e-06	3.991483792550229e-06	4.622630455595378e-06	5.434546220191286e-06	6.484365623943499e-06	7.850800604604e-06	9.6430877902011e-06	1.2014032347506608e-05	1.5179170567444949e-05	1.9445144635536598e-05	2.525205748688338e-05	3.3237212503712246e-05	4.433182638885274e-05	5.990899105629706e-05	8.201193115352509e-05	0.00011370908235334455	0.00015965109447611944	0.00022695194787783645	0.00032659453476222727	0.00047569180236177764	0.0007011549232360633	0.001045694216440854	0.001577719003403162	0.0024078069333735713	0.003716332036350022	0.005800199695228282	0.009152561440757361	0.014599911807194155	0.023539823010629204	0.03835658511713902	0.0631538357942949	0.10505645111508143	0.17654275368394487	0.2996560581773568	0.5136707786782143	0.8891575777859645	1.553992499396956	2.741829397050208	4.883138553740337	8.777509557513799	15.922252234409159	29.143829824970886	53.82033633888443	100.26590777057417	188.4158357358651	357.0997576728419
285	b3727	EG10784	319.0	9.857758577492607e-08	1.1380457366379438e-07	1.3428708080770845e-07	1.6190940710632936e-07	1.994093826368702e-07	2.5080085475870157e-07	3.220316171547119e-07	4.22019110865529e-07	5.642995303584566e-07	7.696847592464252e-07	1.070594836214661e-06	1.5182092404651026e-06	2.1944173219669505e-06	3.2320381384700247e-06	4.849462402879599e-06	7.410754154190437e-06	1.1531248227859176e-05	1.8265447705445944e-05	2.9445635072113912e-05	4.8299892130339356e-05	8.059452524171891e-05	0.0001367728952007015	0.00023601090227983867	0.0004140048558279814	0.0007381172486764096	0.0013372062293807493	0.002461118095458155	0.004600836155584459	0.00873417429135811	0.01683447234189846	0.03293690434259283	0.06540123417458951	0.13177241209718848	0.2693488444820432	0.5584388976981911	1.174154200155428	2.503131593917743	5.409692187562791	11.849884201414826	26.304604093095424	59.16297955455028	134.8014142312606	311.0939516735256	727.0578564066283	1720.5022004157286	4121.7334263251205
286	b0751	EG11700	239.0	1.7639008043433617e-06	2.016620060355815e-06	2.343889953084982e-06	2.7689523351522932e-06	3.3240096851265422e-06	4.053988338438434e-06	5.022066258902576e-06	6.317857678469554e-06	8.069633521663735e-06	1.04627256897971e-05	1.3767489067706418e-05	1.8382164630143778e-05	2.4899177510829498e-05	3.4208614893985374e-05	4.766121010541592e-05	6.732740874764244e-05	9.641295077099963e-05	0.00013993168162745718	0.0002058048773451831	0.0003066740828333139	0.00046291823221315624	0.000707721511547898	0.0010956645076756028	0.0017174224375662388	0.0027251431337146506	0.004376666815039888	0.0071132813803021135	0.011697691764246282	0.019461054573649442	0.03274928882167236	0.05573665792111828	0.09592210418501733	0.16690574442369926	0.2935862277617133	0.5219750706270856	0.9378908219966812	1.7028753652980992	3.12379084376244	5.788830403577652	10.835565982040817	20.48364208032923	39.102205665357914	75.36649300009782	146.6505082391368	288.0467937317193	571.0359626198778
287	b0734	EG10174	379.0	1.1330685689007029e-08	1.3176845111679239e-08	1.5725591674436435e-08	1.9252606497276064e-08	2.417174868730304e-08	3.111099493845472e-08	4.103557931689588e-08	5.5450290787723604e-08	7.673643102768164e-08	1.0872112131980768e-07	1.5765325698863983e-07	2.3390142340434655e-07	3.549522135251697e-07	5.507851430617875e-07	8.736550579849739e-07	1.4161696598075464e-06	2.345211584384819e-06	3.966578220956499e-06	6.850067837473451e-06	1.2075301276365201e-05	2.172233378893057e-05	3.986605604254884e-05	7.462303682916172e-05	0.00014243006149005312	0.0002771260691077259	0.0005495276760532503	0.0011102717827033523	0.002285015829633392	0.00478920543534751	0.010219925613648905	0.022199294331110477	0.049072296084726436	0.11036704239423772	0.25249320508770773	0.5874488875973934	1.3896478937460173	3.341637193172913	8.166585428400689	20.279468410289578	51.158393268187915	131.07871706599627	341.0470859985892	900.8998468906133	2415.6444984293917	6573.540948380334	18150.652012245526
288	b1600	G6858	121.0	0.00012422263277366496	0.00013999387154032888	0.00015912708951945786	0.00018241245612121595	0.0002108576687263948	0.00024575303059690904	0.00028875780257579207	0.00034201525364788426	0.0004083065937858366	0.0004912578108823789	0.0005956187959728045	0.0007276416620138246	0.0008955957516821154	0.0011104718000272092	0.001386948963154583	0.0017447286930073831	0.002210382732533911	0.002819924672866549	0.0036224041313875632	0.004684952302244128	0.006099896052538162	0.007994832548461285	0.010546958761881067	0.014003541617421768	0.01871128716903471	0.025158659723043302	0.03403712364775431	0.046330149035873056	0.0634431199661262	0.087393747304258	0.12109234474639376	0.16875611080109662	0.23652404461810483	0.33337344875217295	0.47249156524638297	0.6733367712941914	0.9647485949399527	1.3896591861201764	2.0122595064833853	2.9289425440344887	4.285080266831035	6.300845000110629	9.311105497385762	13.827307101451535	20.6338167701654	30.938496923535833
289	b3907	EG11313	344.0	4.00230963064676e-08	4.6346250165807716e-08	5.494643884100645e-08	6.667238957618377e-08	8.277451081599637e-08	1.051129074412841e-07	1.3648692087896222e-07	1.811633448683447e-07	2.457336606822009e-07	3.4052315771390107e-07	4.819376943271982e-07	6.964241316606887e-07	1.0272441269816854e-06	1.5462173254994284e-06	2.374358335926234e-06	3.718642592658054e-06	5.938412569435313e-06	9.666984685279772e-06	1.6037440939255678e-05	2.7107704958758855e-05	4.667194861550492e-05	8.183103681522173e-05	0.0001460743920886162	0.00026541198463379974	0.000490744414876467	0.0009231622753319639	0.001766401699750768	0.003437098300995365	0.006799691238996645	0.013673706994048428	0.027944066620940868	0.058023905685095536	0.12239040571021703	0.26219305936827164	0.5703481073858165	1.2595535944876275	2.8233530452813485	6.422452027602989	14.823137305431096	34.70568114020293	82.41398821151384	198.45455492321514	484.5091259000426	1199.0730967398833	3007.5668605242363	7644.25274504264
290	b4242	EG12525	898.0	8.460402390106665e-17	1.0480906845899121e-16	1.3796260411723462e-16	1.9280597737710144e-16	2.858403491438838e-16	4.491828646974227e-16	7.476138754906522e-16	1.3168888422331218e-15	2.4530511161860106e-15	4.82861838229145e-15	1.0036353358706588e-14	2.2011444372020048e-14	5.090121514255126e-14	1.2402432427221385e-13	3.181862045601225e-13	8.589199588586646e-13	2.4379591214835475e-12	7.271304622389201e-12	2.2773223772781954e-11	7.484816693311447e-11	2.5799104223091985e-10	9.320114261246069e-10	3.5266414173272416e-09	1.3968797572165234e-08	5.788318471568382e-08	2.5077443810618465e-07	1.135264467574656e-06	5.367139295479789e-06	2.6483380249872388e-05	0.00013631539062904208	0.0007315044127728825	0.00409027627296443	0.023818717039994972	0.14437227457649657	0.9103782186189515	5.969097022777996	40.674606440018614	287.9044124260954	2115.7719108281563	16135.158649411494	127629.98864857432	1046649.8893144993	8894392.528988015	78288333.55258924	713421487.2713387	6727735155.156762
291	b3816	EG11463	316.0	1.098384200078004e-07	1.2675851126822683e-07	1.494877464747727e-07	1.8009896203410623e-07	2.2159883091986859e-07	2.783875236945608e-07	3.569730337624371e-07	4.670931869237279e-07	6.234980412248235e-07	8.488145887347832e-07	1.178206065461627e-06	1.667042103485314e-06	2.403680219038944e-06	3.5310282313358496e-06	5.28337305184757e-06	8.05007195236685e-06	1.2487084069241903e-05	1.9714739214820525e-05	3.167285613350469e-05	5.176647226907347e-05	8.6054878201631e-05	0.00014546880744523055	0.00024999712976380377	0.00043669238983738684	0.0007751714211797553	0.0013980053459583136	0.002561047368532909	0.004764684463676431	0.009000565016674286	0.017259853181746804	0.033593090423744795	0.06634732569102005	0.13294553325224412	0.2702205588494882	0.5570266066247315	1.1643033689714424	2.4672314994651425	5.299429959443458	11.535780488618729	25.44412458256542	56.85595130969988	128.6881192405441	294.98662177141944	684.6928129499878	1608.9702920543439	3827.271609032762
292	b2995	EG11800	392.0	7.090765053726701e-09	8.259161937258855e-09	9.880928570065347e-09	1.2137241191247966e-08	1.5301943986563552e-08	1.979356215711708e-08	2.6260360336813755e-08	3.572133641473072e-08	4.980330644025274e-08	7.114550734600907e-08	1.0410057731532968e-07	1.5596774704500322e-07	2.391961580728223e-07	3.753834551723367e-07	6.026475315332959e-07	9.89433801896352e-07	1.6607908157802176e-06	2.8491780612967467e-06	4.994295415931375e-06	8.942402250092485e-06	1.6350712672638796e-05	3.052113220341251e-05	5.814692738613313e-05	0.00011303098465770389	0.00022412844988847238	0.0004532220093502831	0.0009343873561190102	0.0019635135812894116	0.004204578670122291	0.009172439385442257	0.020380494662295315	0.04611129366446858	0.1062085063943696	0.24898251751036596	0.5939303855618276	1.4413198294861351	3.557506310808161	8.928843954613804	22.783167318174645	59.08927664979087	155.73515042063215	417.02009894573956	1134.305186806647	3133.407643558013	8788.820668457913	25025.62324229925
293	b0875	EG13270	231.0	2.3536601607574803e-06	2.6882553557487323e-06	3.119805475110947e-06	3.6780685537928865e-06	4.404067327610677e-06	5.354733279051663e-06	6.6096860376402735e-06	8.281206425125068e-06	1.0529026632621149e-05	1.3582447480500233e-05	1.777369404119745e-05	2.3588653632533605e-05	3.1744725733902755e-05	4.3311317142250415e-05	5.9897984840579536e-05	8.395080198709118e-05	0.0001192233388996603	0.0001715317926796106	0.0002499764732397462	0.0003689352623729321	0.0005513459140690938	0.0008341586007468255	0.0012774742252666556	0.001979995951556083	0.0031053868826228753	0.004927628922084709	0.007909767935392938	0.012841818101957834	0.021084379385493353	0.03500274546270205	0.05874714134727665	0.09966713454500457	0.17089759968854634	0.296126814609348	0.5184622876327515	0.9170541931106542	1.6385239014220851	2.9568744657335455	5.388631656526741	9.915933012445429	18.422259377829914	34.550309041385795	65.40440224154695	124.9554009840071	240.9038977096494	468.62107506965464
294	b2392	G7254	412.0	3.4476176906974696e-09	4.025500544165496e-09	4.834171054937161e-09	5.9684166463163916e-09	7.57299090040991e-09	9.87155543134744e-09	1.3214620628370802e-08	1.8160101368120212e-08	2.561074109312578e-08	3.705224206624943e-08	5.497253177931915e-08	8.361198685005861e-08	1.3032800734898128e-07	2.081183500282288e-07	3.4036548600150614e-07	5.699074963678523e-07	9.766752245827337e-07	1.7125693167332065e-06	3.071606254477069e-06	5.633411460697641e-06	1.0561777172040142e-05	2.0236483674513527e-05	3.961324212697032e-05	7.920080331138673e-05	0.00016168919416684584	0.0003369571825149504	0.0007166260140754374	0.00155495583385743	0.0034414095034957797	0.007766659387056058	0.017868997346319266	0.041900973996620794	0.10011464329691658	0.2436765365902208	0.6040418364585654	1.5245917808784908	3.9171561473525216	10.242780942265101	27.251782847668117	73.7570801297376	203.02399131358374	568.2380158382542	1616.8071948901181	4675.609671614932	13739.744276817597	41019.37247106265
295	b4033	EG10555	514.0	8.716291087976537e-11	1.030452131540782e-10	1.2615245557021455e-10	1.5985594834613473e-10	2.0956736519801924e-10	2.841056679023266e-10	3.9810734919605904e-10	5.763551459603385e-10	8.617045553447467e-10	1.3298916330750283e-09	2.1177661588394843e-09	3.4782487835445285e-09	5.889574061982258e-09	1.0277089351943005e-08	1.84732961745352e-08	3.419276842389655e-08	6.514331836076048e-08	1.2769792811122576e-07	2.574608822129364e-07	5.336906045696094e-07	1.136995121500279e-06	2.488631229619515e-06	5.59422384167847e-06	1.2910503273749552e-05	3.0578729912319325e-05	7.430528803610174e-05	0.00018518133574538888	0.00047315912006803355	0.0012391021062380266	0.0033247289420120867	0.009137261386558862	0.025712828790481722	0.07406669213053071	0.21832451130655342	0.6583510629018863	2.0302941250413884	6.40146577897353	20.629723558463983	67.93242249454582	228.5116944349022	784.9952102245761	2753.1768307398384	9855.81721563159	36002.04184574853	134160.19724890476	509882.3437209685
296	b4265	EG12539	439.0	1.3023694704410182e-09	1.5256789908118568e-09	1.8415340628723014e-09	2.289322551193482e-09	2.930019775779847e-09	3.859213346747144e-09	5.229047957312642e-09	7.285771353190097e-09	1.0435025248248142e-08	1.5357303206325854e-08	2.3215644797062066e-08	3.603579428472517e-08	5.741436354206081e-08	9.386160089101752e-08	1.573933555788287e-07	2.7062515685058073e-07	4.769663497699116e-07	8.613937657973046e-07	1.59356146549634e-06	3.018907382267125e-06	5.8547374504980055e-06	1.162001010547706e-05	2.3594662669454678e-05	4.9000204056759295e-05	0.00010404696315770828	0.00022582953931369606	0.0005008713046896543	0.0011348583529403415	0.0026260626290287433	0.006204345311648024	0.01496220360217745	0.03682025688687505	0.09243880303159292	0.23669237838412813	0.6179658991553769	1.644691360246755	4.46102760155705	12.328449613583917	34.70555762518469	99.49517554113451	290.4118453301604	862.8478828018891	2608.924184355015	8025.961471116541	25115.597404985496	79929.0333444466
297	b1485	G6779	298.0	2.10189430111096e-07	2.420369170517774e-07	2.844682273266391e-07	3.41150470257673e-07	4.1734836886686127e-07	5.206840827176192e-07	6.62303108424172e-07	8.586813288595757e-07	1.1344556466912775e-06	1.526906783407573e-06	2.093138246148135e-06	2.9217038873679208e-06	4.151657226686702e-06	6.004121440791639e-06	8.83521977587553e-06	1.3225859300109134e-05	2.0135820113293258e-05	3.1171329522398406e-05	4.9055199246451576e-05	7.846265973990113e-05	0.00012752496464557103	0.00021056632072028795	0.0003531447599103571	0.0006014461588032334	0.0010399971392775717	0.0018254564588315759	0.0032518354145541716	0.005877848818167538	0.010778474277588187	0.020047611114288297	0.03781403672871014	0.0723183138297002	0.14020686469341254	0.275510410776823	0.5486275501541757	1.1069098774309638	2.2623886681090766	4.683481079578372	9.818479672425662	20.84116420771844	44.78486683567252	97.40976270301375	214.42076278667355	477.5914621749574	1076.229230400793	2453.271336876214
298	b4032	EG10556	296.0	2.259062634030712e-07	2.6007177492687793e-07	3.055493337392069e-07	3.6624529922026513e-07	4.47761385536583e-07	5.581978232646234e-07	7.093840043354243e-07	9.187830248800385e-07	1.212470341998501e-06	1.6298431941108595e-06	2.231149405731405e-06	3.1096594029754393e-06	4.4115695875729925e-06	6.368922190715946e-06	9.354684475415734e-06	1.39759756594394e-05	2.1233705960888287e-05	3.279914097854083e-05	5.149865806088884e-05	8.217340794790189e-05	0.0001332217641628149	0.00021939941616932047	0.00036696226237989686	0.0006232231082528584	0.0010745181205342887	0.0018803777597158789	0.003339273529815396	0.0060165841699691075	0.010996536055855736	0.020383919162859185	0.03831461759169599	0.07301407883828903	0.14103777483028132	0.2761045276121687	0.5477021743733191	1.1007100748430805	2.2407050675024527	4.619622680889636	9.64419900477902	20.384143650023834	43.61292511409442	94.44199564800667	206.95408591165886	458.853891634918	1029.200476576608	2334.990799802286
299	b2723	EG10476	608.0	2.94045101183566e-12	3.5162698015890836e-12	4.381872148401526e-12	5.687256416406618e-12	7.683720179326939e-12	1.0800144239984856e-11	1.5784981694408174e-11	2.397650370545947e-11	3.7829364379265925e-11	6.196567857219354e-11	1.0532542709959909e-10	1.8567748387403491e-10	3.393255780501082e-10	6.4253352436159e-10	1.260057658018404e-09	2.5579797948356954e-09	5.3729832822432984e-09	1.1672076257963336e-08	2.6212016739705997e-08	6.082480607943642e-08	1.4578071512122095e-07	3.6072170755950556e-07	9.21114977287004e-07	2.426296811608105e-06	6.5899828720373085e-06	1.8448422467784416e-05	5.321028793009679e-05	0.0001580602678130959	0.0004833617589852234	0.0015211724987967508	0.004924676734535986	0.016394903815017813	0.05610647354504701	0.1973028398675244	0.7127143004656308	2.643668867516827	10.066022354219086	39.32963096264449	157.63293296502874	647.8808283260773	2729.746804704761	11786.601696900863	52138.1625669858	236204.12431458733	1095593.6534323276	5201268.70601585
300	b1101	EG10787	477.0	3.309052186604273e-10	3.8944182488143763e-10	4.734518728173807e-10	5.943077211671069e-10	7.69945744690311e-10	1.029048594366231e-09	1.41825806002632e-09	2.014826344203634e-09	2.9492055719388376e-09	4.446131276776395e-09	6.900756327113832e-09	1.102245194491166e-08	1.8111703923644855e-08	3.060376975922243e-08	5.315724287453266e-08	9.487715553443144e-08	1.7394609754662215e-07	3.2746583929183e-07	6.327939511542957e-07	1.2547367121291924e-06	2.5520431940253793e-06	5.322576185791542e-06	1.1379145397695442e-05	2.4929228151732287e-05	5.59472863104669e-05	0.00012858248906242873	0.00030253862049121633	0.0007285201036729687	0.0017948635336261453	0.004522929702183559	0.011654078553780756	0.03069578585515754	0.0826222635324127	0.22720061712130238	0.6381081809274848	1.829917518335325	5.356767528355337	16.002635115096563	48.77334985397009	151.62213325603216	480.63974933391995	1553.2576613005783	5115.937821405273	17169.49949095009	58699.55402209991	204386.57676536182
301	b4132	EG10132	444.0	1.0875286536585e-09	1.2747767762471437e-09	1.5401421970413808e-09	1.91708678732844e-09	2.4575409225048714e-09	3.243128788912848e-09	4.404140137711403e-09	6.152097084049604e-09	8.836585756523993e-09	1.3046130301155427e-08	1.979036939797526e-08	3.0834899354135345e-08	4.932776560602022e-08	8.099286633195472e-08	1.3644478073097418e-07	2.3576132957192434e-07	4.176827595879601e-07	7.584620683967131e-07	1.4112100098219628e-06	2.6895468096341754e-06	5.248769520639258e-06	1.0485523272046558e-05	2.1435922446711386e-05	4.483125612490236e-05	9.589046202100478e-05	0.00020969915485473858	0.0004687243930751809	0.0010705641490596342	0.002497805094748562	0.005951594219403034	0.014478278493145253	0.03594934791155758	0.09108332769009153	0.23542115633126542	0.6205794341173	1.6679487958530475	4.569737057847799	12.758926260707849	36.29478530474747	105.16610347955775	310.3162404895264	932.2396327357109	2850.647631067188	8870.587987250896	28083.77756105832	90438.96596563637
302	b0019	EG10652	388.0	8.190829667861493e-09	9.535845362575357e-09	1.139968652381367e-08	1.3988532371208928e-08	1.761336935671293e-08	2.274844071227847e-08	3.012658308005583e-08	4.089682418318283e-08	5.688861788565373e-08	8.10613959339716e-08	1.1828089928828273e-07	1.766802682056011e-07	2.7008314910167194e-07	4.2238460241018933e-07	6.755958224108183e-07	1.1048497397484242e-06	1.8468341103097124e-06	3.1545243070549676e-06	5.5042222866333176e-06	9.808232391595444e-06	1.7844181175860786e-05	3.3135517515893346e-05	6.278617800851913e-05	0.00012136433925656095	0.00023925453897160286	0.00048090384191847425	0.000985312131019152	0.002057297412446789	0.004376427200586109	0.00948276457697665	0.020923658731323496	0.04700282318960255	0.10747108683420409	0.25005749829982477	0.591928498202246	1.425219379746724	3.4896400952585704	8.687017626470457	21.98153090423765	56.526183640326074	147.69116073722125	391.9966245353937	1056.6818672037646	2892.3618762570977	8037.500142834018	22670.655630716257
303	b1486	G6780	340.0	4.6232298227734935e-08	5.351035348061139e-08	6.339203587454214e-08	7.684191696913977e-08	9.527796165007374e-08	1.208046699246118e-07	1.5658142190216223e-07	2.0741120593860833e-07	2.8069317728860524e-07	3.879834938542518e-07	5.475860495304172e-07	7.889092757823272e-07	1.159890405208538e-06	1.739816662860083e-06	2.6617657730657983e-06	4.152416556661842e-06	6.603638935208596e-06	1.070299486714663e-05	1.7674893550917974e-05	2.9732354059062907e-05	5.0934948439230795e-05	8.884053630984897e-05	0.00015772893248953458	0.00028497982427919127	0.0005238640109837601	0.000979547055884844	0.0018626718476223996	0.0036012653583578466	0.007077606587645358	0.014136320652595022	0.028688808747293855	0.05914575720932881	0.12384535256445679	0.26332507660690097	0.5684257058813517	1.2454835880064135	2.7694922029936087	6.248508121828466	14.301578276043822	33.20026605030922	78.1571632805164	186.54620209009775	451.3529637245596	1106.8311903133035	2750.4622045369188	6924.911314260225
304	b3892	EG11856	211.0	4.84080681604542e-06	5.515521875661257e-06	6.3768068406657365e-06	7.479639542739207e-06	8.898834350442108e-06	1.0736833392751924e-05	1.3134901253918151e-05	1.6289323205595916e-05	2.0475016243976927e-05	2.6080206300952684e-05	3.365775144107391e-05	4.4001695229280064e-05	5.826235349622538e-05	7.812070331481239e-05	0.00010605473878111122	0.00014574955007911223	0.00020273374535104035	0.0002853750886124188	0.00040645064860515075	0.0005856429169783131	0.0008535399372031064	0.0012580972732959804	0.0018751608559617649	0.0028257401776939513	0.00430458913406457	0.006627874392618748	0.010313311271851743	0.016215948840868702	0.025760064806862493	0.04133830841298117	0.0670040840819761	0.10968194939980752	0.18129993986466528	0.30257488404701416	0.5097834087094456	0.8669654459780151	1.48808444198944	2.577568616055463	4.505029903288008	7.94398731596442	14.131302003923158	25.35587710334604	45.885837802454134	83.7401400129856	154.09756634806692	285.90233739841386
305	b2722	EG10477	307.0	1.5194365701053865e-07	1.7515775540191634e-07	2.0621472849126115e-07	2.4787263985934865e-07	3.0411167459866094e-07	3.807255604958834e-07	4.862348711110964e-07	6.333120861383004e-07	8.410296508259694e-07	1.1384466405564777e-06	1.5703974584357454e-06	2.206944356833354e-06	3.1589960987654075e-06	4.604424210670011e-06	6.832258928861318e-06	1.031838742235257e-05	1.585678651422834e-05	2.4789809045521152e-05	3.941723313898717e-05	6.373174326489737e-05	0.00010475755485998103	0.00017501666081636423	0.0002971282153695957	0.0005124909369406453	0.0008978730759281483	0.0015974973828650125	0.002885845548768538	0.005292078508843471	0.009849485190403804	0.018601581235943	0.03564113291008454	0.06926851175739608	0.13652793264489932	0.27285266568053673	0.5528111273873141	1.1352439823406169	2.3625910746448917	4.981945397894492	10.642547920167782	23.027921715752957	50.46073927540703	111.9619540644011	251.49802474790323	571.8421475175138	1315.9106577405794	3064.202300253719
306	b0463	EG11703	397.0	5.921061839445687e-09	6.900919454411829e-09	8.263781454561781e-09	1.0163768626761462e-08	1.2834436767869514e-08	1.6633719232182224e-08	2.2117660410510555e-08	3.016305603649724e-08	4.217442486701595e-08	6.043857744472663e-08	8.874140251635719e-08	1.3345757678113865e-07	2.055062756313916e-07	3.239171473679048e-07	5.224369859560753e-07	8.619680127788764e-07	1.4543661022796548e-06	2.5087173501905437e-06	4.422797510841596e-06	7.96679274875271e-06	1.4658406639493089e-05	2.75412877530303e-05	5.2826905958575634e-05	0.00010341428409907865	0.0002065584612909786	0.00042084960457849355	0.0008744165263477758	0.0018522727888232212	0.003999226030411493	0.008798774807349821	0.01972132483920222	0.04502062393775933	0.10465111916352357	0.24764528785727263	0.5964422682234831	1.4617014061955256	3.644198125192474	9.240615420510485	23.82644806649616	62.457188993193455	166.40900558190305	450.5575914750552	1239.4014410491543	3463.157442523286	9827.490092987708	28316.26248907087
307	b0934	G6476	263.0	7.424468416857443e-07	8.513041939834248e-07	9.9395408316634e-07	1.1814149455730042e-06	1.4291811287511371e-06	1.75920499814005e-06	2.2028618448224853e-06	2.805424092502946e-06	3.6328760043902884e-06	4.78239290681409e-06	6.3986132575069375e-06	8.6991565212174e-06	1.2015041295277286e-05	1.6855350426751053e-05	2.4011739567987696e-05	3.472906185871436e-05	5.098678859205348e-05	7.596793718092148e-05	0.00011484847732084975	0.00017613992246070582	0.0002739962775162014	0.0004322188361075591	0.0006912799091958764	0.0011207677437497267	0.0018416628548558955	0.0030666199565371663	0.005173550920650975	0.0088414022889611	0.015303226830517502	0.02682261795930485	0.04759961942001205	0.08551038683240199	0.15548097222616133	0.2860945008967095	0.5326568685318585	1.0032845882517263	1.9114947453798141	3.6832324622686814	7.176749871860438	14.138575380814444	28.15788535366133	56.68252829605163	115.31672106633815	237.06595647618892	492.40301278996117	1033.2095033608634
308	b0572	G6320	457.0	6.805775381950828e-10	7.990219008910548e-10	9.67724162738275e-10	1.2085711472703654e-09	1.555748159859177e-09	2.063356424115211e-09	2.818390989365338e-09	3.9632096869730455e-09	5.735101078116851e-09	8.537196341522388e-09	1.3067848511122867e-08	2.056101118422551e-08	3.3241128156646985e-08	5.520007645629207e-08	9.411965231195131e-08	1.6471912601927192e-07	2.95787252481665e-07	5.448004212256212e-07	1.028894873772497e-06	1.9917523291343664e-06	3.950824213952304e-06	8.027632371420646e-06	1.6703059523257307e-05	3.5577608899596144e-05	7.755235976555809e-05	0.00017294901870074832	0.00039447111348500007	0.0009199355291369642	0.0021928936157111284	0.005341588509344532	0.013292065646216277	0.033780178855570116	0.08765138560873297	0.23214784001095673	0.6274264712364543	1.729968925832937	4.864941189677346	13.949827943279093	40.77573187053944	121.46958857965684	368.68797217679054	1139.909061959246	3589.1940761639353	11506.315693460685	37547.995306515586	124694.77609684816
309	b0341	EG10177	384.0	9.461558821875323e-09	1.100987575612868e-08	1.3151886679449149e-08	1.61222006563979e-08	2.0273945609030694e-08	2.614443780924123e-08	3.45620165313345e-08	4.682216277834344e-08	6.498192743131827e-08	9.235930919444808e-08	1.34392829485151e-07	2.001434127544266e-07	3.049585244863127e-07	4.752706862674786e-07	7.573742384668385e-07	1.2337287700121667e-06	2.0537181435464555e-06	3.4925944920667337e-06	6.066213641273707e-06	1.0757894797961665e-05	1.947406258137208e-05	3.597384637400538e-05	6.779557108390846e-05	0.00013031208113233926	0.00025540146486088025	0.0005102764217109923	0.001039012342339461	0.002155560666140377	0.004555299482949833	0.00980358879940805	0.02148129875938859	0.04791158981287499	0.10874867651785679	0.2511371203135104	0.5899333583556942	1.4092987821652692	3.4230685571625306	8.451740855389295	21.208100443017173	54.07426893845107	140.06265702374805	368.47469471039375	984.3705040445743	2669.859199592402	7350.406952540824	20537.29578482099
310	b3893	EG11857	300.0	1.9556605410090762e-07	2.2525269892284703e-07	2.6484159323164915e-07	3.1777511849247364e-07	3.890010765155245e-07	4.856914568563036e-07	6.183469104849312e-07	8.025111528678694e-07	1.061460697000042e-06	1.4304715531163327e-06	1.963663977962718e-06	2.745108868608863e-06	3.9070578817234045e-06	5.660215841279815e-06	8.34460089949131e-06	1.2516003067602658e-05	1.9094700302514926e-05	2.9624305856965758e-05	4.672767531658109e-05	7.491947975873313e-05	0.00012207177040516495	0.00020208884871172731	0.0003398475381183385	0.0005804301495707922	0.001006585211580869	0.0017721392767340157	0.003166686846385344	0.005742312540341456	0.010564736673670163	0.01971685170936549	0.037319995959716516	0.07162917889786409	0.1393808497816448	0.27491757235157926	0.5495544894130739	1.113144600705963	2.2842821037994447	4.748222211633644	9.99590977229494	21.30843134695815	45.988300308725286	100.4707895544997	222.15682918987332	497.09419251011906	1125.406937452747	2577.54345449574
311	b2963	G7533	359.0	2.3303984758854878e-08	2.7035072137121538e-08	3.2142728565315604e-08	3.915167832022028e-08	4.88413031699776e-08	6.238099115855402e-08	8.154672992867017e-08	1.0907199532487801e-07	1.4922363924208151e-07	2.0875981868234936e-07	2.985453741524176e-07	4.3631397139758766e-07	6.514578677421988e-07	9.934521873352268e-07	1.5468844103185424e-06	2.4586553775195383e-06	3.9879232751829644e-06	6.599141731165528e-06	1.113790621751871e-05	1.9168172262521105e-05	3.3628397245702327e-05	6.0126906752856583e-05	0.00010953661126574091	0.00020326826776974693	0.0003841433969217976	0.0007391385329007404	0.0014476503716548154	0.0028853936023483405	0.005851262687523644	0.01206975142635477	0.02531941724839934	0.05400320898828902	0.1170849572234063	0.2579911662267403	0.5776151969111248	1.3137464666809024	3.0348280630014077	7.118981392184119	16.954139275877072	40.984708823417314	100.5475440963304	250.28858609273829	632.0452879917008	1618.868867828784	4204.857920795212	11073.581858936523
312	b3367	EG10654	268.0	6.199716996421977e-07	7.113048174270116e-07	8.312801029692736e-07	9.893210466692925e-07	1.1987192505014664e-06	1.47836563113983e-06	1.8553496444889529e-06	2.368896928319457e-06	3.0763912488853797e-06	4.062674297393264e-06	5.454551062775709e-06	7.443643774803218e-06	1.032276775699007e-05	1.4544426380253107e-05	2.0815850378654046e-05	3.025502098134965e-05	4.46494864300787e-05	6.689019708975511e-05	0.00010170635040896907	0.00015692318660918834	0.0002456375409410023	0.0003900203720551264	0.000628032819544142	0.0010254125823306118	0.0016972903069872628	0.0028475797059176154	0.004841502183536154	0.00834050196084049	0.014555813528902239	0.025729924750665475	0.04606009679151779	0.08348781095509951	0.1532010787505481	0.28455795104566955	0.5349096099056448	1.0174719472115725	1.958075392941816	3.81184113656528	7.505385696381798	14.944431963311281	30.0877848599762	61.24103728417588	126.00110792849566	262.0140195379109	550.5955704975959	1169.0670486048282
313	b3528	EG20044	428.0	1.936332364418032e-09	2.2653067356257625e-09	2.7286096879955857e-09	3.382598512079283e-09	4.314039295545517e-09	5.658155672190871e-09	7.62882960315805e-09	1.0569896247022273e-08	1.5043653477711303e-08	2.198609510454521e-08	3.2983734031403456e-08	5.077565557744837e-08	8.017973184295324e-08	1.2983105061986786e-07	2.1550195847337087e-07	3.6655442853231873e-07	6.387021238611625e-07	1.1397012179698076e-06	2.0819897916535965e-06	3.892470143941497e-06	7.4455580116186015e-06	1.4566747080712471e-05	2.9140116439308552e-05	5.9587511263271245e-05	0.00012451687248104187	0.0002658188036907853	0.0005795688859051499	0.0012902247746415158	0.0029318885024752187	0.006798823803575371	0.016084536672631853	0.03881124440207396	0.09549227645201114	0.23951328149991563	0.6122548007591276	1.5946601597467451	4.230883312965339	11.431836543045998	31.4499222197363	88.0723834199615	251.00127831068173	727.8282758944289	2146.845965598168	6440.14029242361	19643.419305607687	60907.71405037327
314	b2720	EG10479	180.0	1.480258091912109e-05	1.6802215618039448e-05	1.931259657291781e-05	2.2474238504066352e-05	2.6474382580708878e-05	3.156390216965814e-05	3.8080977105515166e-05	4.6484445747076535e-05	5.740108514941346e-05	7.1693066040116e-05	9.055481909912619e-05	0.00011565305366867557	0.00014933049788666168	0.0001949043410439097	0.0002571063319687027	0.0003427361403001557	0.00046163786843894715	0.0006281694051264722	0.0008634283050460922	0.0011986465076946598	0.0016804026592828804	0.0023786792502919238	0.003399401179518281	0.004904079585319823	0.007140793776020838	0.01049338225362619	0.015560065484521272	0.02327994421842973	0.035137871591537015	0.05349843989945311	0.08215401752803007	0.12722987558793106	0.19868875595032168	0.31284797147345367	0.4966173759950133	0.7946800475094657	1.2817357824564448	2.083507773336226	3.413008791523719	5.633537981898367	9.368780628835683	15.696398856421267	26.490476917032325	45.03089621588935	77.09412923883482	132.9172463329863
315	b2796	EG12142	429.0	1.867760577936293e-09	2.1853510535445624e-09	2.6327985461540608e-09	3.2646558875636196e-09	4.164953317537109e-09	5.464720740692848e-09	7.3713259506730686e-09	1.0218337735379333e-08	1.4551625847697984e-08	2.1280481627820526e-08	3.194732132300695e-08	4.9217236704025396e-08	7.778194112771961e-08	1.2605797718383953e-07	2.0943310331474804e-07	3.565819471341852e-07	6.219709804872742e-07	1.1110598162985143e-06	2.031997463743067e-06	3.8035677262194886e-06	7.284626132255242e-06	1.427050362708069e-05	2.8586235269462207e-05	5.8537187295834826e-05	0.00012250037109530726	0.00026190807313370584	0.0005719306131191603	0.0012752624857989934	0.0029026732051695035	0.006742504682067921	0.01597911890308538	0.03862588190107831	0.09521056926344364	0.23925545250747765	0.612771803138437	1.5991448536838493	4.2513054349604955	11.510578173876816	31.732816233782945	89.05421946131773	254.3513043048127	739.1755424588979	2185.230739344531	6570.318090087672	20087.203967880083	62431.31830769702
316	b0432	EG10178	315.0	1.1387095863896136e-07	1.3139623901986834e-07	1.5492781012948142e-07	1.8660541937186873e-07	2.295310394980994e-07	2.8824161764213746e-07	3.694432271371564e-07	4.831633726865539e-07	6.445801022092366e-07	8.76959394079428e-07	1.2164286045914413e-06	1.7198274699720324e-06	2.477778679788447e-06	3.636716337073221e-06	5.436472181322587e-06	8.275207278045437e-06	1.2822989120186198e-05	2.0222954664985625e-05	3.2452089295918425e-05	5.297643219957835e-05	8.795600161222549e-05	0.0001484886155080567	0.00025484102408524433	0.0004445278958573645	0.0007879316620755774	0.0014188799305407346	0.0025952507805734027	0.0048205871393868375	0.009091155367120546	0.0174040221240605	0.03381471144591856	0.06666572117144663	0.1333388899215405	0.2705117567875528	0.5565566370872219	1.1610381586639267	2.4553795863426418	5.263177587827841	11.432940475191826	25.163599317093	56.107109406468794	126.71259609508749	289.80502033639505	671.1269853532469	1573.4234663834616	3733.86901117783
317	b0353	G6206	403.0	4.769220459121671e-09	5.562526986397519e-09	6.668621977937328e-09	8.214412638439443e-09	1.039281179816625e-08	1.3500437895662089e-08	1.79997051606222e-08	2.462252073868109e-08	3.454604700381905e-08	4.969518793059195e-08	7.327132894718287e-08	1.1069126697913064e-07	1.7128138074035279e-07	2.713841710611465e-07	4.4014781996069604e-07	7.304936374757483e-07	1.2402359465241626e-06	2.153427741367953e-06	3.8226492531506095e-06	6.935514768179479e-06	1.2857213613462172e-05	2.434695012339115e-05	4.708138829158089e-05	9.294802208624545e-05	0.0001872829288391141	0.00038504017081291276	0.0008075102468860887	0.0017270709977312525	0.0037659982318887526	0.008370415669178271	0.018958401902191984	0.04374581913742243	0.10281236941503814	0.24605008906619671	0.5994705542435552	1.4865400984773092	3.7510213993827923	9.629144222583152	25.14163694016487	66.75302432585379	180.18765769166112	494.3816026093739	1378.448329186036	3904.9784443485146	11237.172008569916	32841.05972101474
318	b0462	EG11704	1049.0	3.655336441825818e-19	4.612351200187155e-19	6.246971149214481e-19	9.07300355825854e-19	1.4117434398775207e-18	2.351139954378749e-18	4.187166146796008e-18	7.966873493789377e-18	1.6180597909471172e-17	3.504764358873681e-17	8.089190834501312e-17	1.987757105333264e-16	5.195998213510376e-16	1.4436535471881458e-15	4.259821980673842e-15	1.3338462589244867e-14	4.4285592068701036e-14	1.5578406098966654e-13	5.80168234836807e-13	2.2857386295040892e-12	9.519562651883165e-12	4.187993888379843e-11	1.9448186869581482e-10	9.52634256759489e-10	4.9186020516773525e-09	2.6750037745571403e-08	1.5313605263203249e-07	9.221640512457817e-07	5.8375167722389885e-06	3.881976738285221e-05	0.00027102053651213736	0.0019851785379472	0.015246584046561217	0.12270223910214913	1.0341284676169136	9.121733766811877	84.15959858733169	811.7070933975051	8179.260469135717	86059.89427632037	944965.8789814301	10822306.597205983	129203735.92796026	1607119756.0956957	20816558841.453426	280627299877.4444
319	b1605	G6861	460.0	6.108034933783255e-10	7.173667935128454e-10	8.6932110427626e-10	1.0865084156527388e-09	1.3999657796397636e-09	1.8588891771160322e-09	2.5425198046852895e-09	3.5807634859446763e-09	5.190577405153946e-09	7.741325370666136e-09	1.1874299026766177e-08	1.8725332196433122e-08	3.034717632191302e-08	5.0526005646147513e-08	8.638983293054728e-08	1.5163752009235547e-07	2.7314593319700493e-07	5.047504557565155e-07	9.5654344694927e-07	1.8583731598999386e-06	3.700136569723359e-06	7.547752266131395e-06	1.576859763406928e-05	3.3729240962192604e-05	7.384525906720079e-05	0.00016542748269205413	0.0003790792811807932	0.0008883007207561342	0.002127990299114065	0.0052099414216031145	0.013032426882504439	0.03329848437420692	0.08687794334097396	0.2313989458173747	0.6290172548615559	1.7446056882920737	4.935729783392683	14.2400740872353	41.885999943446365	125.57749536916094	383.64812227106245	1194.0601397701607	3785.1769743721434	12218.263526357317	40150.77771484267	134288.5165279387
320	b3116	EG10991	443.0	1.1274554962701202e-09	1.3214171759582382e-09	1.5961900791370324e-09	1.986345617327383e-09	2.545509469567479e-09	3.3579259441366995e-09	4.5579906361299195e-09	6.3637579383268286e-09	9.13537328670776e-09	1.3478710988030857e-08	2.0432394754048295e-08	3.181125829526323e-08	5.0848396958990355e-08	8.341708445199676e-08	1.40398614190431e-07	2.423548363168708e-07	4.2891850909192695e-07	7.780140460982932e-07	1.445929380697268e-06	2.7524107392823137e-06	5.364725278418142e-06	1.0703193769769314e-05	2.1851260587241565e-05	4.563565662607951e-05	9.74689327457479e-05	0.00021283031794899494	0.00047498432162888733	0.0010831247710498607	0.0025229454096574134	0.006001306985476534	0.01457379488769099	0.03612186594117808	0.09135282327622438	0.23567485336888502	0.6200558443529768	1.6632711458984917	4.547785276421945	12.67164492294687	35.97122191760997	104.00663151572067	306.2291080296831	917.9285915731318	2800.5744454854384	8694.83491223498	27463.325368698766	88231.84945250583
321	b0431	EG10179	663.0	4.047486993674365e-13	4.87262443386328e-13	6.135520337961746e-13	8.075798488048827e-13	1.1104622904266113e-12	1.5942228745500661e-12	2.3881831724294787e-12	3.730868321352015e-12	6.074771679251211e-12	1.0303517019766817e-11	1.8194406003735316e-11	3.343120575444228e-11	6.388462867240421e-11	1.2689447711654252e-10	2.6185826365024523e-10	5.611068656454571e-10	1.2478500185434721e-09	2.8787349190866293e-09	6.885754818316934e-09	1.7068809422919604e-08	4.38279279844345e-08	1.1651770131913392e-07	3.20572521499617e-07	9.123408807379389e-07	2.684666297706652e-06	8.16459191470257e-06	2.5650808226640504e-05	8.321547985789688e-05	0.00027865088921675277	0.0009626963813179353	0.0034301471620671697	0.012599552059580046	0.04769175518174424	0.18595450314910225	0.7465811642788398	3.0852360058654513	13.118289280563653	57.36964513466494	257.9551550759433	1192.0830000940525	5659.972641416042	27600.3873959242	138184.26363847812	710061.8644448362	3743532.7454298097	20242800.42477
322	b3469	EG12215	732.0	3.3630643606717493e-14	4.082840576205121e-14	5.2084689079948325e-14	6.977270227372505e-14	9.80845646245011e-14	1.4460112019452857e-13	2.2341843136485885e-13	3.6154918547644606e-13	6.124147659380908e-13	1.0851422775596028e-12	2.010144857177738e-12	3.890527235442798e-12	7.86275314103277e-12	1.6583428464829877e-11	3.648040427755608e-11	8.365393880038206e-11	1.9985451125994064e-10	4.971703635338917e-10	1.2871423910010842e-09	3.4661536927669177e-09	9.703804137702478e-09	2.8228358603552074e-08	8.528217639558853e-08	2.6745011950658207e-07	8.702121492243507e-07	2.9362588456490875e-06	1.0269337567666163e-05	3.721040819489876e-05	0.00013962342522087686	0.000542281513654704	0.002179052040555404	0.009055096974830876	0.03889649343773691	0.17263603987037487	0.7913536631835353	3.7449409507449603	18.2883346468393	92.12559628714385	478.50671929197284	2561.677124633435	14129.239863262655	80260.72097811227	469365.62068846636	2824748.881270915	17488292.063109845	111340911.69025996
323	b0595	EG10260	285.0	3.358721308201009e-07	3.861509184015122e-07	4.527338858456565e-07	5.411473379112839e-07	6.592652473543787e-07	8.183974028208266e-07	1.0349435951744736e-06	1.3329324756061742e-06	1.7479577905275988e-06	2.333345053476581e-06	3.1699157712945147e-06	4.381615500441581e-06	6.160800968891401e-06	8.809607459147067e-06	1.2808373123113014e-05	1.893007963726066e-05	2.843389916543781e-05	4.339620555183586e-05	6.728305289011205e-05	0.00010595142432721069	0.00016942012889067067	0.00027503726554318705	0.0004532094060588623	0.0007578808026907334	0.0012859158185169067	0.0022133498039870526	0.0038639447324833737	0.006840277409685261	0.012277170114996872	0.022337034425603763	0.04118864360740735	0.07696218055434415	0.14569658782435038	0.27939514528031784	0.5426404371254441	1.0672266822881893	2.1251071560429056	4.283650664419006	8.739502527165717	18.043891128071046	37.694398939070346	79.66358408543005	170.2995231014796	368.19058333238655	804.9586153547945	1779.3153000079078
324	b0887	EG11405	588.0	6.047668026873232e-12	7.2143678501059935e-12	8.956440558155793e-12	1.1565479914172783e-11	1.552568296181258e-11	2.1655485582453067e-11	3.136823363018907e-11	4.716233337854822e-11	7.356395583281617e-11	1.1898280358240816e-10	1.9945302521389115e-10	3.4635821881303037e-10	6.227776842170261e-10	1.1589389133931472e-09	2.23104476930128e-09	4.4409868087504804e-09	9.136508292511959e-09	1.9418673030649955e-08	4.2619575622553686e-08	9.655248627601277e-08	2.2568347611693078e-07	5.440488131308281e-07	1.3520732669875686e-06	3.4626759606163037e-06	9.134825944997521e-06	2.4813927507895474e-05	6.937931261324799e-05	0.00019958990201239145	0.0005905523709737932	0.0017965075902861925	0.005616842733618583	0.018042306712861732	0.059521610006641704	0.2015990479410149	0.7007837102022852	2.499273844406349	9.141820418382096	34.284452595178045	131.78504711678184	519.0391137190938	2093.9275525530843	8649.984106790389	36578.62756746622	158294.60980462347	700811.8893276822	3173256.5170396497
325	b0430	EG10180	204.0	6.230582482380491e-06	7.092955636534544e-06	8.189733564466514e-06	9.58897013935631e-06	1.138284528742069e-05	1.3696974392149397e-05	1.670370862403337e-05	2.0641266496064018e-05	2.5841449218911224e-05	3.277008502979014e-05	4.208648818744753e-05	5.4731531147901454e-05	7.205909102708757e-05	9.603373238498326e-05	0.00012953028827548724	0.00017679136683122933	0.00024413143894008645	0.00034102880314605704	0.0004818322451316565	0.0006884491215316644	0.0009946120963319636	0.0014527041502322678	0.0021447603004711097	0.003200339119708282	0.0048257775853250365	0.007352448059322912	0.011316969877749862	0.017595552716546843	0.027630713293150592	0.043816774851370956	0.07016028793282558	0.11341990431296402	0.18508842252392474	0.30486472385857477	0.5067802491759407	0.8500885450186075	1.438761322794748	2.4566444585957976	4.23130558326407	7.350811351227152	12.878815682085714	22.75348812646333	40.532533967742204	72.7941049136605	131.78893961575062	240.49511950479663
326	b2536	G7330	379.0	1.1330685689007029e-08	1.3176845111679239e-08	1.5725591674436435e-08	1.9252606497276064e-08	2.417174868730304e-08	3.111099493845472e-08	4.103557931689588e-08	5.5450290787723604e-08	7.673643102768164e-08	1.0872112131980768e-07	1.5765325698863983e-07	2.3390142340434655e-07	3.549522135251697e-07	5.507851430617875e-07	8.736550579849739e-07	1.4161696598075464e-06	2.345211584384819e-06	3.966578220956499e-06	6.850067837473451e-06	1.2075301276365201e-05	2.172233378893057e-05	3.986605604254884e-05	7.462303682916172e-05	0.00014243006149005312	0.0002771260691077259	0.0005495276760532503	0.0011102717827033523	0.002285015829633392	0.00478920543534751	0.010219925613648905	0.022199294331110477	0.049072296084726436	0.11036704239423772	0.25249320508770773	0.5874488875973934	1.3896478937460173	3.341637193172913	8.166585428400689	20.279468410289578	51.158393268187915	131.07871706599627	341.0470859985892	900.8998468906133	2415.6444984293917	6573.540948380334	18150.652012245526
327	b3679	EG11706	571.0	1.1163126325302912e-11	1.3289142565593102e-11	1.6445225467310293e-11	2.1143913851792726e-11	2.8229813596570116e-11	3.9118801575365976e-11	5.6234022206997675e-11	8.381722909259829e-11	1.2947195360431898e-10	2.0716540711626412e-10	3.432036650646162e-10	5.884056232365496e-10	1.0434989591241676e-09	1.9133771604729467e-09	3.625838633796411e-09	7.0978121408545255e-09	1.4346973682763554e-08	2.9931623046872714e-08	6.442456616273745e-08	1.4300254968433478e-07	3.272122059366638e-07	7.714958920001065e-07	1.87362922027784e-06	4.684999918119567e-06	1.2057127931083355e-05	3.1924296949509817e-05	8.693190942550337e-05	0.0002433643943653184	0.0007001589218388717	0.0020693886319613224	0.0062811565838194975	0.019572115566218243	0.06258742910976006	0.2053242978052429	0.6907998656318466	2.3827562290996296	8.423280471778229	30.508297007612022	113.1755045042004	429.8820396453974	1671.3793955290676	6649.638040681173	27063.772793180957	112646.57181266324	479358.70820625406	2084931.0017318816
328	b4321	EG12563	447.0	9.76033241657035e-10	1.1445024565672928e-09	1.3835327948056275e-09	1.7234657079751195e-09	2.2114589509666737e-09	2.921752604273445e-09	3.973051845890295e-09	5.5584252009069456e-09	7.997589186619016e-09	1.1829918798766012e-08	1.7982819733615694e-08	2.8081971673292004e-08	4.50333211724129e-08	7.41347890129517e-08	1.252389009313856e-07	2.1703771877580036e-07	3.857108316559551e-07	7.027051738249125e-07	1.3119743538180842e-06	2.509439316428478e-06	4.915724668482901e-06	9.858714048728932e-06	2.023667792757702e-05	4.250213230298062e-05	9.130677688495153e-05	0.00020057935899764356	0.0004504352788448217	0.001033749512987626	0.0024238772791442234	0.005804913125373084	0.014195469001476365	0.03543672177739604	0.09027960171319921	0.23466170262700572	0.6221528576929578	1.6820608240829213	4.636230206964285	13.024393990004166	37.283043258379536	108.72265253482875	322.90785693690924	976.5254293622621	3006.303238607425	9419.451416889684	30030.511643619982	97397.1400887859
329	b3477	EG12076	314.0	1.1805154535576147e-07	1.3620364783261984e-07	1.6056584514479102e-07	1.9334693629359575e-07	2.3774718428965527e-07	2.984445173343946e-07	3.8234904367688356e-07	4.997864478463145e-07	6.663750015121135e-07	9.060374186197118e-07	1.2558911326673499e-06	1.774284236904349e-06	2.5541613802800987e-06	3.7455678204332437e-06	5.594007746236857e-06	8.506638934384878e-06	1.3167930083967255e-05	2.0744271122518804e-05	3.325049358451181e-05	5.4214673041824956e-05	8.989912462002864e-05	0.00015157111220424338	0.0002597787727330099	0.00045250399318598803	0.0008009019516693301	0.0014400662079809463	0.002629910987520814	0.004877145705150902	0.009182657506056137	0.017549395287738197	0.03403779455082425	0.06698564460617594	0.13373341044692108	0.27080326852936254	0.5560870640682095	1.1577821054185469	2.4435846066066893	5.227173211648171	11.331017267381633	24.88616688448027	55.3681303967933	124.76739969401044	284.71443656604714	657.8299376748107	1538.6619733078485	3642.745855749956
330	b0583	EG10262	206.0	5.797106116066486e-06	6.601089701236744e-06	7.624690130562816e-06	8.931941732202124e-06	1.0609695403001045e-05	1.277646785806452e-05	1.5595105156440673e-05	1.929102918123484e-05	2.4178717589706848e-05	3.070041664475839e-05	3.948316407897653e-05	5.142342185881029e-05	6.781365227782052e-05	9.05330877636468e-05	0.00012233748423626906	0.00016730264849915415	0.00023150865645176201	0.0003241036466915649	0.00045897073202086716	0.0006573604590577243	0.0009520807145729116	0.0013942177848525925	0.00206400204877478	0.0030885113933156174	0.004670740109094473	0.007137700777817467	0.011020637604355676	0.01718981997396365	0.02708279507191367	0.04309385528290691	0.06924364306754455	0.11233910452813246	0.18399799234183334	0.3042087213420271	0.5076364849017536	0.8548767097513486	1.4526844072489251	2.4906033751805765	4.307769658891584	7.515619447211859	13.224887893084027	23.468498985614296	41.994903423895	75.76669531897176	137.81096325351206	252.67756232258864
331	b0429	EG10181	109.0	0.0001914719351131798	0.00021546596520336618	0.0002443596909210518	0.0002792614576885281	0.0003215710208336874	0.0003730627649080235	0.00043599480746117744	0.0005132525712749045	0.0006085384330969279	0.0007266232021974528	0.0008736808844506626	0.0010577360596792952	0.0012892641054706418	0.0015819996615919379	0.0019540298800465603	0.002429278616828072	0.0030395293217131557	0.003827193030821312	0.004849110838358296	0.006181798015804976	0.007928704753176143	0.01023030838357562	0.013278196067310902	0.017334792244519438	0.022761100618042505	0.030055867360539425	0.03991108023341897	0.053290918809760966	0.0715444928958713	0.09656743953581505	0.131034425962098	0.17873492438924332	0.2450599356768348	0.33771013324399946	0.4677299449258901	0.6510231088891499	0.9105819387281422	1.27977821045915	1.8072386076992777	2.5640933189970094	3.6547908801548292	5.233290188329203	7.527387235317933	10.875388963345861	15.781589463337452	23.000471800044817
332	b1006	G6517	442.0	1.1688481878556432e-09	1.369764013161693e-09	1.6542776203589146e-09	2.05810656959084e-09	2.6366268819053956e-09	3.4767865787057262e-09	4.717215617450281e-09	6.582700913907578e-09	9.444263586294611e-09	1.3925635089112e-08	2.1095248248775546e-08	3.2818532751027375e-08	5.241590494794238e-08	8.591386246233797e-08	1.44467019998839e-07	2.491327428159919e-07	4.4045650249767805e-07	7.980700435103906e-07	1.4815029367797019e-06	2.816744014486619e-06	5.483242729507606e-06	1.0925382920912595e-05	2.2274646236410234e-05	4.645449036474743e-05	9.907338697061918e-05	0.0002160082346047604	0.0004813278530547636	0.001095832763214239	0.002548338760896279	0.00605143499476485	0.014669941424946691	0.03629521187095843	0.09162311624068656	0.23592882379827182	0.6195326963472619	1.6586066140981766	4.525938945419919	12.584960659875357	35.65054305685377	102.8599429031079	302.1958066285227	903.8372427428302	2751.3808228107027	8522.564035177298	26856.580766857198	86078.59648427699
333	b3734	EG10098	513.0	9.036295513842442e-11	1.068153398298896e-10	1.3074331605664213e-10	1.6563108384029477e-10	2.1706890320267106e-10	2.941621672216718e-10	4.1201449387880235e-10	5.961844530884726e-10	8.90840986873202e-10	1.3739878840572975e-09	2.1864692509783954e-09	3.5883843562379317e-09	6.071132477700406e-09	1.0584695532051701e-08	1.9008606767806007e-08	3.514903317538786e-08	6.689568661192613e-08	1.309897829672945e-07	2.637950775440733e-07	5.461647836765706e-07	1.162113605058489e-06	2.5402930861001097e-06	5.7026164025267844e-06	1.3142154496616821e-05	3.1082092071077445e-05	7.541479167608297e-05	0.00018765447763513795	0.0004787105602630632	0.0012515736226189815	0.0033524998998527944	0.009197541913977281	0.025836222588054274	0.07428583922489856	0.21855978447667027	0.6577956047946465	2.0246003020385133	6.370714867967878	20.488599624284124	67.32681360241362	225.9923189485446	774.6561464378113	2710.9121322983406	9682.694392904708	35288.73292300714	131196.20893469447	497438.9270082025
334	b3823	EG11468	206.0	5.797106116066486e-06	6.601089701236744e-06	7.624690130562816e-06	8.931941732202124e-06	1.0609695403001045e-05	1.277646785806452e-05	1.5595105156440673e-05	1.929102918123484e-05	2.4178717589706848e-05	3.070041664475839e-05	3.948316407897653e-05	5.142342185881029e-05	6.781365227782052e-05	9.05330877636468e-05	0.00012233748423626906	0.00016730264849915415	0.00023150865645176201	0.0003241036466915649	0.00045897073202086716	0.0006573604590577243	0.0009520807145729116	0.0013942177848525925	0.00206400204877478	0.0030885113933156174	0.004670740109094473	0.007137700777817467	0.011020637604355676	0.01718981997396365	0.02708279507191367	0.04309385528290691	0.06924364306754455	0.11233910452813246	0.18399799234183334	0.3042087213420271	0.5076364849017536	0.8548767097513486	1.4526844072489251	2.4906033751805765	4.307769658891584	7.515619447211859	13.224887893084027	23.468498985614296	41.994903423895	75.76669531897176	137.81096325351206	252.67756232258864
335	b3478	EG12077	277.0	4.4817081066775646e-07	5.147584787672387e-07	6.026057895639004e-07	7.188195265307269e-07	8.734777606378522e-07	1.0809848086694259e-06	1.3621190717354422e-06	1.7471569546217051e-06	2.280685247943057e-06	3.0290898932424115e-06	4.092330328230951e-06	5.62264632432754e-06	7.854594272182978e-06	1.1153789878494078e-05	1.609685816755135e-05	2.3603988283348e-05	3.5161089556237376e-05	5.319616578050656e-05	8.172391484224195e-05	0.00012746175409348063	0.0002017831429502291	0.0003241736994498876	0.0005284129684157366	0.0008737517853885124	0.0014653417890519319	0.0024919800774732257	0.0042965973810290495	0.007509310386395973	0.013301258238868489	0.023874030811736252	0.04341335053370947	0.07996696975486982	0.14918118742986466	0.2818129277383282	0.538988580539132	1.0435166663732895	2.0447996014375724	4.054758433982682	8.135315201335542	16.512475306446287	33.90100215692789	70.38992820639571	147.78899836109937	313.72139470404863	673.2158529580266	1460.1963857969465
336	b2943	EG12148	464.0	5.287698854897035e-10	6.213238879991086e-10	7.535031527278918e-10	9.427161010999647e-10	1.216246449461233e-09	1.6174312312571979e-09	2.2162316269685348e-09	3.127618333640662e-09	4.544106127351104e-09	6.79436265167569e-09	1.045072696723895e-08	1.6530130415854122e-08	2.6876641540592806e-08	4.490368840929137e-08	7.706178433636683e-08	1.3579700715618653e-07	2.456302137203161e-07	4.558924848841911e-07	8.679265304817404e-07	1.6943236725141995e-06	3.3904536893464958e-06	6.9522362112699e-06	1.4603460995586772e-05	3.1413258137171366e-05	6.917663304314068e-05	0.00015590513024050427	0.00035948698503858304	0.0008478066996642433	0.002044430813491857	0.005039445143179045	0.012694113870154922	0.03266689290911131	0.08585729308846668	0.23040417692167642	0.6311445754675454	1.764314188329977	5.031719424796648	14.636484567457831	43.413525161553714	131.2716140907631	404.54349286877715	1270.2840954926537	4063.2341750819774	13236.518099192865	43903.94759114743	148238.05165306883
337	b0594	EG10263	536.0	3.9431230576994756e-11	4.674122831481427e-11	5.746089521292514e-11	7.322204719092529e-11	9.667107833659e-11	1.3216841754303792e-10	1.8703789899979382e-10	2.738418385962553e-10	4.146090284468063e-10	6.488584531132012e-10	1.0491555086476182e-09	1.7519340808729973e-09	3.0199225034436815e-09	5.371417426569948e-09	9.854049497216063e-09	1.8637757389361094e-08	3.6328597990192104e-08	7.294663699582495e-08	1.508313785185767e-07	3.2102477913158617e-07	7.030382375221011e-07	1.5836105952808803e-06	3.667624114227299e-06	8.73028568034447e-06	2.1351178583381938e-05	5.363024993015853e-05	0.00013830548066155488	0.0003660663245951753	0.0009940823276433182	0.002768729918391732	0.007906605291899408	0.02314239761088555	0.06940569100092697	0.21321209727400195	0.6706905132748164	2.159690369521933	7.116839200807675	23.992655889428093	82.72485298607636	291.6305232186838	1050.857415172319	3869.4098613971346	14555.05286724018	55915.29456770063	219319.14266997002	878080.8272042725
338	b0428	EG10182	296.0	2.259062634030712e-07	2.6007177492687793e-07	3.055493337392069e-07	3.6624529922026513e-07	4.47761385536583e-07	5.581978232646234e-07	7.093840043354243e-07	9.187830248800385e-07	1.212470341998501e-06	1.6298431941108595e-06	2.231149405731405e-06	3.1096594029754393e-06	4.4115695875729925e-06	6.368922190715946e-06	9.354684475415734e-06	1.39759756594394e-05	2.1233705960888287e-05	3.279914097854083e-05	5.149865806088884e-05	8.217340794790189e-05	0.0001332217641628149	0.00021939941616932047	0.00036696226237989686	0.0006232231082528584	0.0010745181205342887	0.0018803777597158789	0.003339273529815396	0.0060165841699691075	0.010996536055855736	0.020383919162859185	0.03831461759169599	0.07301407883828903	0.14103777483028132	0.2761045276121687	0.5477021743733191	1.1007100748430805	2.2407050675024527	4.619622680889636	9.64419900477902	20.384143650023834	43.61292511409442	94.44199564800667	206.95408591165886	458.853891634918	1029.200476576608	2334.990799802286
339	b3824	EG11469	206.0	5.797106116066486e-06	6.601089701236744e-06	7.624690130562816e-06	8.931941732202124e-06	1.0609695403001045e-05	1.277646785806452e-05	1.5595105156440673e-05	1.929102918123484e-05	2.4178717589706848e-05	3.070041664475839e-05	3.948316407897653e-05	5.142342185881029e-05	6.781365227782052e-05	9.05330877636468e-05	0.00012233748423626906	0.00016730264849915415	0.00023150865645176201	0.0003241036466915649	0.00045897073202086716	0.0006573604590577243	0.0009520807145729116	0.0013942177848525925	0.00206400204877478	0.0030885113933156174	0.004670740109094473	0.007137700777817467	0.011020637604355676	0.01718981997396365	0.02708279507191367	0.04309385528290691	0.06924364306754455	0.11233910452813246	0.18399799234183334	0.3042087213420271	0.5076364849017536	0.8548767097513486	1.4526844072489251	2.4906033751805765	4.307769658891584	7.515619447211859	13.224887893084027	23.468498985614296	41.994903423895	75.76669531897176	137.81096325351206	252.67756232258864
340	b3738	EG10099	271.0	5.564110754248396e-07	6.386138546625148e-07	7.467513625279874e-07	8.894020392727425e-07	1.0786873951689099e-06	1.331867746855625e-06	1.6737433640431347e-06	2.1403004869447114e-06	2.784300867304552e-06	3.6839358441599075e-06	4.9563606680202125e-06	6.779078187654442e-06	9.424074049932498e-06	1.3312875933978537e-05	1.9106294937842757e-05	2.785223830909536e-05	4.123174861454281e-05	6.197289163386897e-05	9.455440538850437e-05	0.000146414709246124	0.00023005135103786644	0.00036670552546684874	0.00059289717662763	0.0009721391949835175	0.0016161576876659901	0.002723738741357393	0.004652592052573699	0.008053688186426282	0.014125003494604636	0.025095793226811602	0.04516038813030624	0.08229730163393131	0.15184922117352262	0.2836399851612451	0.5362658253147348	1.0260804805659651	1.9865668788716926	3.8911519492697235	7.709747205820183	15.449828698782653	31.30864860243511	64.15027652603231	132.88122134262568	278.2260128786142	588.7622010539089	1259.012483064389
341	b1817	EG10567	323.0	8.533818045761156e-08	9.85681255674364e-08	1.1639627550913268e-07	1.404817512683263e-07	1.732406299843845e-07	2.1822341014542607e-07	2.8070446236324844e-07	3.6861264740626674e-07	4.94017669598197e-07	6.755325646954314e-07	9.422446159216646e-07	1.340227050723601e-06	1.9434614649925846e-06	2.8723907944199467e-06	4.325835728128272e-06	6.6366044122616184e-06	1.0369632575229291e-05	1.6497420154833144e-05	2.6717707352946146e-05	4.403617765375097e-05	7.384916753689449e-05	0.0001259815427437177	0.00021857213215523767	0.00038557764821164865	0.0006914521893414237	0.0012602338375545777	0.002333917910797749	0.004391102726383809	0.008391210739586074	0.016283561179709485	0.03208188451964738	0.06416073142836838	0.13022433740171457	0.2681909314602737	0.5603275240673925	1.1874184112337816	2.5518122783624704	5.560285412344543	12.282033295952285	27.49734597881835	62.385287476036474	143.4065897056474	333.9467572215276	787.6499352568366	1881.329397253201	4549.888168767361
342	b4356	EG12587	453.0	7.861626564822063e-10	9.225329816861427e-10	1.1164691677011408e-09	1.3929142834117043e-09	1.7907507039424196e-09	2.3713842364349996e-09	3.233333023772887e-09	4.537419537931951e-09	6.5510103061115795e-09	9.727066101877815e-09	1.4847918364337061e-08	2.329151404334553e-08	3.753349821574212e-08	6.211158756662467e-08	1.0551249375721393e-07	1.8393335983179987e-07	3.2892160896325743e-07	6.03186650422146e-07	1.133946958114555e-06	2.1845997489599943e-06	4.311691146387512e-06	8.715264927971561e-06	1.8035712558803868e-05	3.8200613836141856e-05	8.278625088023487e-05	0.0001835123754656937	0.00041597006948782456	0.0009638746590528707	0.002282521037359929	0.005522307008273218	0.013646314774205954	0.034433294923689746	0.08869336358913174	0.2331501371634296	0.625311682782506	1.7106440839961734	4.772133161083934	13.572014680227618	39.34101864494661	116.20064857898589	349.6446011935844	1071.508317452667	3343.576616126962	10621.161570333814	34338.16993471577	112960.71632146652
343	b0586	EG10264	1293.0	5.523376092002393e-23	7.179695896215091e-23	1.0182757417338424e-22	1.573869499522943e-22	2.6479505411619413e-22	4.843846357579635e-22	9.623193570145613e-22	2.074019686333209e-21	4.843898009970278e-21	1.2246059625265233e-20	3.347763834340248e-20	9.885872403570445e-20	3.150129214284314e-19	1.0820641094257227e-18	4.002703974517391e-18	1.5929451387675516e-17	6.813532647715661e-17	3.1293312674354103e-16	1.5417998452559889e-15	8.14136600614564e-15	4.6032103953700094e-14	2.784362991168152e-13	1.8001357515008278e-12	1.2428465672689379e-11	9.155595514234928e-11	7.190214712940062e-10	6.014755346658781e-09	5.3549423528043454e-08	5.069876335966991e-07	5.100299925017731e-06	5.4475955551497773e-05	0.0006172835082118495	0.007414806939213338	0.09434519221382495	1.2706281917624167	18.09983371791964	272.50291565725877	4333.069868823648	72717.68479882414	1287064.5319279307	24009153.460026916	471708901.31945807	9754399007.5661	212162540709.3616	4850596049074.978	116493061898453.34
344	b1818	EG10568	266.0	6.663298435501417e-07	7.643061588934824e-07	8.928838345143904e-07	1.0620949239455199e-06	1.2860723379158251e-06	1.5848774807644296e-06	1.9872401978931876e-06	2.534703169010464e-06	3.2879497409499275e-06	4.336559458278989e-06	5.814197119871055e-06	7.922499250110921e-06	1.0969019311997054e-05	1.54281223053056e-05	2.2039713478488462e-05	3.197096137320177e-05	4.708395589684015e-05	7.038329894953267e-05	0.00010677238382048883	0.00016434458215499099	0.00025661066944599993	0.000406381427145254	0.0006526058729209392	0.0010625403578489192	0.0017536290454914646	0.0029332529527728553	0.004971684610379409	0.008537363518450207	0.01485029552148286	0.026161556266929235	0.04666983870208201	0.0842910362300078	0.15410899670156683	0.28517157819997935	0.534007372316952	1.0117730865003771	1.939308447466574	3.7598673873603237	7.372163071928515	14.616719338324032	29.300440096473856	59.37521677683803	121.61342855189142	251.73430023303092	526.5358044086329	1112.7023586067098
345	b2128	EG12009	243.0	1.5270011328342745e-06	1.7466297964277824e-06	2.0316180760011504e-06	2.4024995222499794e-06	2.887795570653442e-06	3.5274008964400863e-06	4.37757143728094e-06	5.518333612950624e-06	7.0645842011445215e-06	9.182865886357667e-06	1.2116948457059167e-05	1.622719295307805e-05	2.2051681563893485e-05	3.0402026925912097e-05	4.2514932252578993e-05	6.029418446003452e-05	8.670066372984419e-05	0.00012638681416453853	0.00018673852580360835	0.00027960216467990827	0.0004241742970017641	0.0006518824342124096	0.0010147062074511394	0.0015994974337641104	0.0025528548336387984	0.004124736704651563	0.006745639247733263	0.011164441519186009	0.01869688017373941	0.031677562402262736	0.05428977187221253	0.09410269457957413	0.16494492003443378	0.2923241198184206	0.5237403772461544	0.9484860077310318	1.7359927365574463	3.210749901763453	5.999941143127185	11.326888085066665	21.599282344448696	41.5983318603634	80.90287774848846	158.87217544257115	314.972512503063	630.3536647156352
346	b3731	EG10100	139.0	6.491486135081787e-05	7.331697560554561e-05	8.362111381964371e-05	9.629854528621312e-05	0.00011195877680586272	0.000131393641363564	0.0001556368186966831	0.0001860445655841784	0.00022440574224929542	0.00027309250390276176	0.00033526771555081574	0.0004151718769556217	0.0005185220443383354	0.0006530692816035737	0.0008293816070345229	0.0010619492614707877	0.001370752959206753	0.0017835004275659227	0.002338832308771895	0.0030909410188235125	0.004116259222675963	0.00552319455728037	0.007466369935310617	0.010167560247233781	0.013946629773421919	0.019267477249209044	0.026806610679113867	0.03755600869296483	0.052978177746646364	0.07524104686961158	0.10757555761298948	0.1548227005407889	0.22427443411911327	0.32697261556611096	0.4797250396449078	0.7082494133032903	1.05209956010336	1.5724204708443175	2.364213679447618	3.5758261027465403	5.440058935600886	8.324051616494371	12.809634290703093	19.823339704819844	30.847701639294225	48.266177948487496
347	b1819	EG10569	283.0	3.609868394177291e-07	4.149241196822954e-07	4.862846669427027e-07	5.809538194272193e-07	7.073072344646933e-07	8.773605031977279e-07	1.1085142474315154e-06	1.4262284397461104e-06	1.8681620442910775e-06	2.4906474948226274e-06	3.3789243029494962e-06	4.6634882816434304e-06	6.546494738233005e-06	9.344865021694284e-06	1.3561438453097169e-05	2.0003715920327447e-05	2.9984229636711935e-05	4.5662417536778756e-05	7.063444828085619e-05	0.0001109622034578366	0.00017698847059661197	0.00028657486761682734	0.0004709421400488176	0.0007853218823076629	0.0013285996627239328	0.002279941395344413	0.00396784176348598	0.007001729043132561	0.012525552351518997	0.0227117486205106	0.04173389739531163	0.07770262359538002	0.14656003179332722	0.27999763924435195	0.5417251598702494	1.0612491452893642	2.1047393140944983	4.225243879524647	8.584373995442514	17.64821125605783	36.70800237461033	77.23648690572833	164.36926012486725	353.745188944575	769.7837664557254	1693.528470746452
348	b0724	EG10932	238.0	1.8286595484563472e-06	2.0904023628209056e-06	2.4291873158791785e-06	2.868986616502312e-06	3.4429937881970985e-06	4.1974875205103175e-06	5.197502864656586e-06	6.535221470873885e-06	8.34248843824158e-06	1.0809646421156597e-05	1.4214124342327247e-05	1.896421909343012e-05	2.5666746637895097e-05	3.523252166310953e-05	4.904231450694997e-05	6.921034571828821e-05	9.90064783680535e-05	0.00014353890370610078	0.00021086820301236854	0.0003138421075351835	0.000473145016642404	0.0007224132050067346	0.0011168938837566814	0.001748237890643799	0.0027700022215393374	0.004442017853849402	0.007208280987493368	0.011834937425367148	0.01965692936046553	0.033022838676428024	0.056104364938991624	0.09638242664906348	0.167399581908163	0.2939026052591128	0.5215346744599341	0.9352605704136198	1.69469521240528	3.1024215969971096	5.737223718011805	10.716102252259411	20.213854851952142	38.501938035475646	74.04263930822934	143.7449198144778	281.6830036652385	557.1001232476713
349	b0007	EG11555	476.0	3.430538646205801e-10	4.03690376247553e-10	4.906814343453242e-10	6.157783492573717e-10	7.975062251109571e-10	1.0654738672768262e-09	1.4678022849143394e-09	2.084145774538835e-09	3.0489257436341843e-09	4.593555108767499e-09	7.124625849152227e-09	1.1371467824159405e-08	1.867003500764447e-08	3.15197789900609e-08	5.469760876001272e-08	9.75305727258667e-08	1.7862528224930884e-07	3.3590740157242586e-07	6.483622986893521e-07	1.2840642107679939e-06	2.6084229038383674e-06	5.4330683164625185e-06	1.1599625440112558e-05	2.537652955152675e-05	5.686824499300014e-05	0.00013050244312519675	0.00030657909753269017	0.0007370676210194935	0.0018129287679987728	0.004560709049693257	0.011730963078812632	0.03084309246296039	0.08286672468577219	0.22744545545453063	0.6375698019647564	1.8247856380177134	5.331035065318422	15.893164194736672	48.338541653614655	149.9504766405616	474.30930939982295	1529.4132187918935	5026.073574009879	16829.319974514034	57402.71042959451	199398.62733645955
350	b0175	EG10139	285.0	3.358721308201009e-07	3.861509184015122e-07	4.527338858456565e-07	5.411473379112839e-07	6.592652473543787e-07	8.183974028208266e-07	1.0349435951744736e-06	1.3329324756061742e-06	1.7479577905275988e-06	2.333345053476581e-06	3.1699157712945147e-06	4.381615500441581e-06	6.160800968891401e-06	8.809607459147067e-06	1.2808373123113014e-05	1.893007963726066e-05	2.843389916543781e-05	4.339620555183586e-05	6.728305289011205e-05	0.00010595142432721069	0.00016942012889067067	0.00027503726554318705	0.0004532094060588623	0.0007578808026907334	0.0012859158185169067	0.0022133498039870526	0.0038639447324833737	0.006840277409685261	0.012277170114996872	0.022337034425603763	0.04118864360740735	0.07696218055434415	0.14569658782435038	0.27939514528031784	0.5426404371254441	1.0672266822881893	2.1251071560429056	4.283650664419006	8.739502527165717	18.043891128071046	37.694398939070346	79.66358408543005	170.2995231014796	368.19058333238655	804.9586153547945	1779.3153000079078
351	b1492	G6786	511.0	9.711981013790784e-11	1.1477445406820486e-10	1.4043231993740654e-10	1.778148094459201e-10	2.3288715161110416e-10	3.153556770410744e-10	4.4130321569443174e-10	6.379132010737556e-10	9.521026927501971e-10	1.4666152681724057e-09	2.330634194347997e-09	3.8192279522606755e-09	6.451212597366099e-09	1.122780458737097e-08	2.0126213398293453e-08	3.714254181638733e-08	7.054310833019838e-08	1.3783025697394205e-07	2.769348143575336e-07	5.719946497429408e-07	1.2140275831776647e-06	2.646856430233848e-06	5.92574279478747e-06	1.3618000970888115e-05	3.2113810599214544e-05	7.768374662414853e-05	0.00019270029076921323	0.0004900096052102464	0.0012768944948266868	0.003408739652944575	0.009319298644198979	0.026084789495644654	0.07472608055668174	0.21903109170283214	0.6566860941233529	2.013260515080215	6.309655493544663	20.209241356115946	66.13174446578319	221.0365912064879	754.3847484849224	2628.319222799287	9345.518322023538	33904.23346105934	125463.23491912503	473455.7081266842
352	b2130	EG12011	385.0	9.126494447987992e-09	1.0621274022034413e-08	1.2690077397719104e-08	1.5560060440346966e-08	1.9573311979580798e-08	2.525063993062019e-08	3.3395409599849784e-08	4.526484097746772e-08	6.285658575182807e-08	8.939516422195249e-08	1.3016994688901002e-07	1.9400056204608353e-07	2.95838679586039e-07	4.6145864983444453e-07	7.360454552542975e-07	1.2001639396575825e-06	1.9999198995356628e-06	3.4048234165023242e-06	5.92055291673667e-06	1.0512188903818827e-05	1.9053140806911773e-05	3.5242247450011124e-05	6.65069458204881e-05	0.00012801512495545772	0.0002512653393900567	0.0005027692267072594	0.0010253189576668856	0.0021305633773436783	0.004509907433217366	0.00972237923658108	0.021340510706345753	0.04768276406272106	0.10842786225870203	0.2508667786008733	0.5904315119829886	1.4132621806767536	3.439591424493022	8.509955811121582	21.39886863069744	54.67709202659429	141.93202416396363	374.21942972763867	1001.9706671142834	2723.826407586733	7516.467545975409	21051.035493812276
353	b3732	EG10101	460.0	6.108034933783255e-10	7.173667935128454e-10	8.6932110427626e-10	1.0865084156527388e-09	1.3999657796397636e-09	1.8588891771160322e-09	2.5425198046852895e-09	3.5807634859446763e-09	5.190577405153946e-09	7.741325370666136e-09	1.1874299026766177e-08	1.8725332196433122e-08	3.034717632191302e-08	5.0526005646147513e-08	8.638983293054728e-08	1.5163752009235547e-07	2.7314593319700493e-07	5.047504557565155e-07	9.5654344694927e-07	1.8583731598999386e-06	3.700136569723359e-06	7.547752266131395e-06	1.576859763406928e-05	3.3729240962192604e-05	7.384525906720079e-05	0.00016542748269205413	0.0003790792811807932	0.0008883007207561342	0.002127990299114065	0.0052099414216031145	0.013032426882504439	0.03329848437420692	0.08687794334097396	0.2313989458173747	0.6290172548615559	1.7446056882920737	4.935729783392683	14.2400740872353	41.885999943446365	125.57749536916094	383.64812227106245	1194.0601397701607	3785.1769743721434	12218.263526357317	40150.77771484267	134288.5165279387
354	b1469	EG12153	462.0	5.683084490401026e-10	6.676204949422232e-10	8.093430624926547e-10	1.0120617458517273e-09	1.3048767791841862e-09	1.7339623440298417e-09	2.3737760642775258e-09	3.3465297738211828e-09	4.856597017588575e-09	7.2524045648959265e-09	1.1139796095803751e-08	1.7593526743868126e-08	2.8559239831850386e-08	4.763196420577989e-08	8.159261409066767e-08	1.4349885505162754e-07	2.5902296027189487e-07	4.79699843153285e-07	9.111582931444315e-07	1.7744536165208058e-06	3.5419121507889914e-06	7.243877181337201e-06	1.5174850921977224e-05	3.255065825933802e-05	7.147283671765318e-05	0.0001605957447582702	0.0003691531767197416	0.0008678175513168429	0.0020857921608637194	0.005123984191363032	0.012862158094620367	0.03298117679962499	0.08636611050840025	0.23090102566164664	0.6300800173638706	1.7544322639804069	4.983493496197866	14.436918806216696	42.642923357359614	128.39299245124897	393.9572964371688	1231.5825610213453	3921.742016120333	12717.203556888997	41985.44557982109	141090.9920919357
355	b0721	EG10933	129.0	9.309602359782025e-05	0.0001050177205343869	0.00011955116732880512	0.00013732517188046198	0.0001591467343461406	0.00018605593747748455	0.00021939934953831713	0.000260928611785011	0.0003129334449703261	0.00037842191001376556	0.0004613658389228696	0.0005670365520329259	0.0007024662233973004	0.0008770848975337483	0.0011036041715649773	0.0013992488348820468	0.0017874815748635826	0.0023004295318827398	0.0029823144086035735	0.0038943240100381598	0.005121563478152569	0.006783020603879753	0.009045919010145904	0.012146487754306688	0.01642015558093177	0.02234564997928717	0.030609701809231157	0.04220242013321884	0.058558518484680286	0.08176738806746323	0.11488699605141443	0.16241503596966908	0.2309992756658494	0.3305133085775324	0.4756928787747726	0.6886358327063659	1.002638176106841	1.46810582994282	2.1617044462316892	3.2005813425380727	4.76456490330809	7.130961889942641	10.729329269002866	16.22804295002608	24.671683686320478	37.699956985752415
356	b2964	EG10664	418.0	2.7769425943447086e-09	3.244778548511118e-09	3.9010299968988975e-09	4.823706533606006e-09	6.132304097225341e-09	8.01205786716936e-09	1.0754269244820052e-08	1.4824342467555117e-08	2.0978350467029903e-08	3.0465940969835516e-08	4.538930358148379e-08	6.934875473015052e-08	1.0862325726691592e-07	1.7436565604496793e-07	2.867544425080604e-07	4.829805675784951e-07	8.328767562090414e-07	1.4700317974795934e-06	2.6548069012583615e-06	4.904182851627516e-06	9.263969036911422e-06	1.7889383499943052e-05	3.5304858390361646e-05	7.118511798991796e-05	0.00014660075242594592	0.00030828602355977095	0.00066179312960617	0.0014498507669135352	0.0032407125795882725	0.007388547707379178	0.01717773202575857	0.040714505260354195	0.09835560071187378	0.24210690237694568	0.6071087073802633	1.5504991693095802	4.0319807070505025	10.673446566609366	28.756045736071016	78.83012737960266	219.83436126000274	623.508351094503	1798.1947596622524	5272.112309321683	15710.61057619826	47574.06319286954
357	b3737	EG10102	79.0	0.000564762847414156	0.0006332173657951894	0.0007140739440019866	0.0008098456889304957	0.0009236249661723922	0.001059228019837851	0.0012213785511997403	0.0014159413960473737	0.001650220804709343	0.0019333422573900101	0.002276742592409746	0.002694800958460566	0.003205653359976102	0.003832247205275814	0.004603710450930787	0.005557134236341894	0.006739900457993252	0.008212729455386786	0.010053681845634032	0.01236342799020928	0.015272206064361343	0.01894903547894981	0.02361395059841704	0.029554289805402565	0.03714644396253121	0.04688497363251661	0.05942169804552693	0.07561831319206516	0.09661741270538209	0.12393860487696336	0.15960894062000366	0.2063403692406766	0.26777181407148715	0.3488002623651082	0.45603477680111	0.5984206698186896	0.7880998135351623	1.0415994311537293	1.3814789304161594	1.8386169683908808	2.455395527104986	3.2901437253213994	4.423354898706544	5.966405603961017	8.073812723605037	10.960505378926674
358	b2288	EG12082	147.0	4.8649069249527724e-05	5.4999419402095653e-05	6.282400941701923e-05	7.249622402145244e-05	8.45019003466345e-05	9.947615727504768e-05	0.00011825348607611522	0.00014193621398536535	0.00017198855728014608	0.00021036650135231836	0.0002596981020322308	0.00032353511611525935	0.0004067060630317824	0.000515814272747584	0.0006599442558151063	0.0008516689573412255	0.0011084938468836178	0.0014549385283854676	0.001925553593901869	0.0025693166219536096	0.003456072483840818	0.004686019657595236	0.0064037585866660056	0.00881920798382583	0.012238913797883708	0.017113165301105834	0.024107276745694763	0.034210001270665105	0.04889929124731269	0.07039707150411169	0.10206287349209191	0.14900517888144335	0.21903579365698045	0.3241673906230748	0.4829753627665949	0.7243417340129977	1.0934197671368229	1.6611840395292012	2.53979728073717	3.907458796664071	6.048781414230186	9.42071973617719	14.760737504161815	23.26512355460862	36.88434116537617	58.81451956188732
359	b0722	EG10934	115.0	0.0001542243427025304	0.00017367761702071188	0.00019719088825840905	0.00022570061674030546	0.0002603953067606159	0.00030278920898706266	0.00035481953516815044	0.00041897518822718723	0.0004984679074981369	0.0005974607297955572	0.0007213742138868942	0.0008772985947993969	0.0010745508157624388	0.0013254305005734378	0.0016462501985128296	0.002058745274697462	0.002592011405790052	0.0032851782380010487	0.0041911143070102125	0.005381582373814758	0.006954442812018863	0.009043760415104357	0.011834043533555905	0.015580387820124813	0.020637090152137688	0.027498460677003993	0.036857270284441225	0.04968879361299578	0.06737214443453932	0.09186615485918358	0.12596533603435583	0.1736738630429387	0.24075416332876795	0.33553478478111315	0.4701047264074558	0.6620859447060472	0.9372740506200571	1.3335874723320404	1.90699582297039	2.7404528839016042	3.9574072673841845	5.74231227967127	8.371875337564383	12.262844003081824	18.045343591310683	26.6758322461657
360	b1015	EG10802	502.0	1.3434952104625802e-10	1.5859791623404818e-10	1.937229867344537e-10	2.447289297264967e-10	3.196032279366217e-10	4.3128357659007516e-10	6.011014612014484e-10	8.649197878649182e-10	1.2842808514061974e-09	1.9670529314636495e-09	3.106436236104582e-09	5.056155185931522e-09	8.478397112049979e-09	1.4640940793384689e-08	2.6026460718417905e-08	4.760841127634064e-08	8.957952093854595e-08	1.7331123246665764e-07	3.4464855634807073e-07	7.042051460805677e-07	1.4778774173415728e-06	3.184490078770628e-06	7.042902384591795e-06	1.598173505938106e-05	3.719709617082e-05	8.876903245184478e-05	0.00021713900461015322	0.0005442478553677678	0.0013973293224598439	0.00367372461971411	0.009887460707452667	0.027233268696962305	0.07673967709545589	0.22116458308167225	0.6517164094398499	1.9630123432936908	6.042049866973381	18.998522056065763	61.01106554651775	200.04670634681804	669.5308271123201	2286.7049252586444	7967.7491274690055	28316.157706950387	102611.2220965301	379059.60645338177
361	b3909	EG11869	327.0	7.387688577039878e-08	8.537157220569502e-08	1.0088902723113069e-07	1.2188990616497832e-07	1.5050603677979384e-07	1.8987756952150776e-07	2.446809288070161e-07	3.2196476493490285e-07	4.324892096227773e-07	5.928975992856856e-07	8.292818965692738e-07	1.1831100085656476e-06	1.7212051819412355e-06	2.552763464534519e-06	3.858748288396065e-06	5.943324688478736e-06	9.325033822919398e-06	1.4900531109561727e-05	2.4242502647659558e-05	4.014884623592405e-05	6.766836245435503e-05	0.0001160416257095094	0.00020242190718057412	0.0003591023648819026	0.0006477373764159921	0.0011876921378485932	0.002213291927922908	0.0041909301921678075	0.008061714287727942	0.015750678685270657	0.03124906043464927	0.06294375800972991	0.12869444963341775	0.2670379962306742	0.5622225377237091	1.2008324657446487	2.6014397005029744	5.715070801590349	12.72994227782212	28.744170914069596	65.7830981936809	152.56108467619075	358.478318394933	853.29168104488	2057.1902204565667	5022.51849090301
362	b2801	EG10352	438.0	1.3501838436013849e-09	1.5814991777560915e-09	1.908550007393053e-09	2.37202918838585e-09	3.0349008706091233e-09	3.995818070901748e-09	5.411715086271696e-09	7.53643589369008e-09	1.0787860099540818e-08	1.586651725035225e-08	2.3968790547781604e-08	3.717683481632105e-08	5.918428115824061e-08	9.667099638424886e-08	1.619542271068848e-07	2.7819369576363444e-07	4.897968396688515e-07	8.835991632759303e-07	1.6327671479591136e-06	3.0894695976611892e-06	5.984080245033945e-06	1.1861231579846076e-05	2.405182812823171e-05	4.987940736508115e-05	0.0001057596995642622	0.0002292015563330045	0.0005075605630859741	0.0011481733203772416	0.0026524938512255333	0.006256169269355294	0.015060912557333746	0.03699695433863694	0.09271230917192529	0.23694744532952824	0.617444514459648	1.640078934202616	4.439598030971046	12.244113083001961	34.39616200035605	98.39822640298566	286.5868709173336	849.6020915544334	2563.0970033921085	7866.942992236408	24560.720930895783	77978.4063388279
363	b3736	EG10103	156.0	3.51678839798299e-05	3.9802088740119e-05	4.5541943880391655e-05	5.267420682275812e-05	6.157449348839642e-05	7.27372258757253e-05	8.68166974143817e-05	0.00010468367804973745	0.00012750386204807426	0.00015684718893953727	0.0001948410431764375	0.00024438616173087693	0.0003094626546245864	0.000395566237137116	0.0005103336587795398	0.0006644445595580556	0.0008729294453106658	0.0011570776365419332	0.0015472365029266504	0.0020869420927027613	0.0028390496232035714	0.003894884567421688	0.005387981294120948	0.007514827547821091	0.010566366735739258	0.014976110029243735	0.021394033959444902	0.030800726271221077	0.04468469586304485	0.06531934587572336	0.09619804585833404	0.1427213445486056	0.2132884445324114	0.3210402699804208	0.4866583071088553	0.7428830580181779	1.1418479145923677	1.7670463572224735	2.7529633069026835	4.317448602213781	6.815382146772135	10.828095265680188	17.313138326125372	27.856398762119547	45.09866139315773	73.46092681266296
364	b1206	EG12392	559.0	1.7206408781502267e-11	2.045345198411135e-11	2.52537152816313e-11	3.236993969078738e-11	4.305221636483241e-11	5.938387917393303e-11	8.490763354685363e-11	1.2578213366236515e-10	1.9296445606186676e-10	3.064199452278264e-10	5.03426828816911e-10	8.553356382767746e-10	1.5021796938716721e-09	2.7258342087490103e-09	5.108332908336013e-09	9.88266160185357e-09	1.9728731384273458e-08	4.062310608095465e-08	8.624158175210587e-08	1.8869196970693288e-07	4.2531363652127175e-07	9.872177864864283e-07	2.3588236861421215e-06	5.7994971889930204e-06	1.4666735619244453e-05	3.813845591360877e-05	0.00010193418362347302	0.0002799281342968597	0.0007895657564795566	0.0022866116599540394	0.006796860272732898	0.02072944546575694	0.06484614017394599	0.20799525645959327	0.6838382034147861	2.303794229166847	7.950348000164361	28.095992268118387	101.64451479881161	376.3329765742575	1425.5373975933462	5522.987077705909	21879.195539144406	88598.25523956008	366633.2032920386	1549991.1591984297
365	b3266	EG10267	1034.0	6.277805446476709e-19	7.906958098438358e-19	1.0678894839136365e-18	1.5450648703093795e-18	2.3925727826478992e-18	3.961706151445621e-18	7.008170837563367e-18	1.323259417762546e-17	2.6645359786940308e-17	5.716873266416778e-17	1.3058269587395925e-16	3.172765730147269e-16	8.193252262244706e-16	2.2469145019139265e-15	6.538525931161059e-15	2.017402502134807e-14	6.594563095589382e-14	2.282057566192561e-13	8.35382667021703e-13	3.2325006021881445e-12	1.3211945121399777e-11	5.699742437618123e-11	2.593545702548535e-10	1.2438761420602505e-09	6.2835298099699385e-09	3.34100099118143e-08	1.8685435997447336e-07	1.0984873922214277e-06	6.78371725445329e-06	4.397854653503238e-05	0.00029911493829585265	0.002132980880430891	0.01593744962124471	0.12470068619813802	1.0211178955354845	8.74545648291762	78.29513040890504	732.2887335446951	7151.1917543004965	72875.16089433	774543.1030724386	8581038.68226455	99044151.3398747	1190370697.1388135	14889252788.328728	193721059251.60962
366	b3733	EG10104	287.0	3.1250471192700616e-07	3.5937301474917565e-07	4.214979112576e-07	5.040683640177201e-07	6.144863861010152e-07	7.633969235029268e-07	9.66255731646912e-07	1.2457394166408705e-06	1.6354879100576787e-06	2.1859774014196125e-06	2.973835782095161e-06	4.116779808214257e-06	5.797830762258882e-06	8.305008515809317e-06	1.2097125436087654e-05	1.791406739129397e-05	2.6963728318052348e-05	4.1242464982942696e-05	6.409067128567854e-05	0.00010116691960998407	0.0001621754229333598	0.0002639641712707027	0.0004361443758652676	0.0007313985819412099	0.0012446032756939455	0.0021487031924651363	0.003762768221525813	0.006682548660940043	0.012033713308803214	0.021968502525608502	0.04065051356571416	0.07622879333552399	0.14483823075033694	0.2787939477521431	0.5435572607966603	1.0732378880525706	2.1456721003038135	4.342864823424533	8.89743439217343	18.44844229921245	38.70730139106159	82.16695092674529	176.4437434746505	383.2258639590204	841.7407597685448	1869.447719085016
367	b2482	EG11282	672.0	2.9258844043518066e-13	3.526230498835536e-13	4.447718722530069e-13	5.867702567412681e-13	8.091670458355912e-13	1.1656999274888874e-12	1.7533028643022283e-12	2.7516657464082223e-12	4.503537109757928e-12	7.682200684769096e-12	1.3650531205283097e-11	2.5252665474041235e-11	4.8609815726116025e-11	9.731248916223396e-11	2.0249450554765214e-10	4.3775741853115365e-10	9.82671241324605e-10	2.289388679605702e-09	5.532897780068621e-09	1.3864237888254013e-08	3.6003198142332894e-08	9.684615726349863e-08	2.6972265207581876e-07	7.77403639436546e-07	2.3177848241361975e-06	7.1450152386808135e-06	2.2763842970608768e-05	7.492245312569724e-05	0.0002546341658336733	0.0008932572983655908	0.0032330409943137715	0.012068204770817914	0.04644035620802105	0.18416067014119877	0.75227424323701	3.164210276891532	13.699305342956428	61.025641974671174	279.6054165962262	1317.1622147041082	6377.297152907053	31723.65089527657	162078.84397322312	850189.6151687867	4577235.497941294	25283805.624264292
368	b3063	EG12393	487.0	2.3073666908055437e-10	2.718845603324852e-10	3.3116007003175983e-10	4.167551237480162e-10	5.416522314238545e-10	7.267193070374608e-10	1.0060794301255472e-09	1.4365902204842878e-09	2.114886331435022e-09	3.208601539512095e-09	5.014677321506167e-09	8.070400481618674e-09	1.3369066628598575e-08	2.278728317773391e-08	3.994877933297348e-08	7.200629561984709e-08	1.3339277523612834e-07	2.538810497325665e-07	4.962585210618507e-07	9.958897003297783e-07	2.051106342601259e-06	4.33400184620685e-06	9.392181047782746e-06	2.0867713719126885e-05	4.751940900643426e-05	0.00011086990913012165	0.0002649498209897108	0.0006483113352308515	0.001623821807245729	0.004161927802183555	0.010912409950449998	0.02926086512214633	0.08021696754658682	0.22476668294573812	0.6435170380974633	1.8820368432773003	5.621023510238032	17.139684707475972	53.342454431385896	169.39871974041247	548.7822322146437	1813.1350504923994	6107.864797802288	20973.37442468875	73393.70720927123	261670.29549046833
369	b1907	EG11041	403.0	4.769220459121671e-09	5.562526986397519e-09	6.668621977937328e-09	8.214412638439443e-09	1.039281179816625e-08	1.3500437895662089e-08	1.79997051606222e-08	2.462252073868109e-08	3.454604700381905e-08	4.969518793059195e-08	7.327132894718287e-08	1.1069126697913064e-07	1.7128138074035279e-07	2.713841710611465e-07	4.4014781996069604e-07	7.304936374757483e-07	1.2402359465241626e-06	2.153427741367953e-06	3.8226492531506095e-06	6.935514768179479e-06	1.2857213613462172e-05	2.434695012339115e-05	4.708138829158089e-05	9.294802208624545e-05	0.0001872829288391141	0.00038504017081291276	0.0008075102468860887	0.0017270709977312525	0.0037659982318887526	0.008370415669178271	0.018958401902191984	0.04374581913742243	0.10281236941503814	0.24605008906619671	0.5994705542435552	1.4865400984773092	3.7510213993827923	9.629144222583152	25.14163694016487	66.75302432585379	180.18765769166112	494.3816026093739	1378.448329186036	3904.9784443485146	11237.172008569916	32841.05972101474
370	b3915	EG11873	300.0	1.9556605410090762e-07	2.2525269892284703e-07	2.6484159323164915e-07	3.1777511849247364e-07	3.890010765155245e-07	4.856914568563036e-07	6.183469104849312e-07	8.025111528678694e-07	1.061460697000042e-06	1.4304715531163327e-06	1.963663977962718e-06	2.745108868608863e-06	3.9070578817234045e-06	5.660215841279815e-06	8.34460089949131e-06	1.2516003067602658e-05	1.9094700302514926e-05	2.9624305856965758e-05	4.672767531658109e-05	7.491947975873313e-05	0.00012207177040516495	0.00020208884871172731	0.0003398475381183385	0.0005804301495707922	0.001006585211580869	0.0017721392767340157	0.003166686846385344	0.005742312540341456	0.010564736673670163	0.01971685170936549	0.037319995959716516	0.07162917889786409	0.1393808497816448	0.27491757235157926	0.5495544894130739	1.113144600705963	2.2842821037994447	4.748222211633644	9.99590977229494	21.30843134695815	45.988300308725286	100.4707895544997	222.15682918987332	497.09419251011906	1125.406937452747	2577.54345449574
371	b2282	EG12088	325.0	7.940100131308576e-08	9.173285043570142e-08	1.0836561728446452e-07	1.3085605633667903e-07	1.614737149760975e-07	2.0355768403846792e-07	2.620744714223557e-07	3.4450004988993624e-07	4.6223079891345485e-07	6.328677870197092e-07	8.839606338088689e-07	1.2592204086105679e-06	1.8289603452366136e-06	2.7078652617623293e-06	4.085622499912895e-06	6.280405627908516e-06	9.833472148497117e-06	1.567865817742641e-05	2.5450031262123683e-05	4.204761260093283e-05	7.06912458217963e-05	0.00012090948279341225	0.00021034207341229127	0.00037210461609388945	0.0006692379450098658	0.001223425445507028	0.0022728048029698185	0.0042898490641176965	0.0082248126732865	0.01601490368355384	0.03166273437673578	0.06354933164679208	0.1294571335646977	0.267613842961065	0.561274231136271	1.1941066027086502	2.5765065047777838	5.637146867751128	12.503982362101373	28.113847344296236	64.06166944341032	147.91303145837773	345.9951906633806	819.8140870527033	1967.2957168372657	4780.365829010484
372	b3735	EG10105	177.0	1.6493527280188597e-05	1.8714747300424264e-05	2.1498691630627197e-05	2.4999084978623546e-05	2.94203419700357e-05	3.5035752057555777e-05	4.221287973554504e-05	5.1449252764537824e-05	6.342281400111683e-05	7.906369410972881e-05	9.965696966801775e-05	0.00012699073666766524	0.00016357087609375175	0.00021293459456569745	0.00028011118613400815	0.0003723036188607765	0.0004999034587440747	0.0006780121793075718	0.0009287366504525492	0.0012846757718123014	0.00179425147974506	0.002529913791229792	0.0036008528825828435	0.005172823951021869	0.007499268266167509	0.010970487696986187	0.01619185395324005	0.024109006446182597	0.03620957027616384	0.0548502619722107	0.08379073244975556	0.12907037764344298	0.2004576086196082	0.3138604654089542	0.4953614314504804	0.7880129002197811	1.2633530351149382	2.041040993078649	3.322540503817274	5.449252980380993	9.003450118215506	14.98456124664323	25.11889496029256	42.40698415955989	72.09648648349224	123.4214711684138
373	b2280	EG12090	184.0	1.2814528899079668e-05	1.4552691913266957e-05	1.673961707989664e-05	1.949991936787326e-05	2.3000114919773943e-05	2.7463950932647748e-05	3.3193946293586485e-05	4.060184519819679e-05	5.025194740089145e-05	6.29231645698374e-05	7.969848896675208e-05	0.00010209485418364049	0.00013225290617499102	0.00017321622178382694	0.00022934495916451483	0.0003069328888303823	0.0004151341627490801	0.000567364937991238	0.0007834378412276438	0.001092834957362812	0.001539761381342546	0.002191001961349645	0.003148220513039744	0.004567346122954961	0.006689340343853158	0.00988936118891625	0.014755860596257336	0.022218706137477805	0.03375811789751388	0.05174769374585809	0.0800213546405083	0.12481663351290803	0.19635454175125136	0.31150305855691784	0.49829692352577054	0.8036574066063769	1.3066628679195829	2.141507774734765	3.537476561320936	5.888982112212359	9.879050670376245	16.698393288348274	28.436454055454327	48.78371394582179	84.30064876267255	146.7243375452318
374	b3739	EG10106	126.0	0.00010373068137761131	0.00011697148438908989	0.0001330837969290764	0.0001527528348033736	0.00017685592227141932	0.00020652103340262787	0.00024320485082238164	0.0002887972930616535	0.0003457620988073694	0.00041732674846138665	0.0005077401939820432	0.0006226241951764464	0.00076945444643583	0.0009582224595704312	0.0012023502927852516	0.0015199605284027238	0.001935647577477297	0.0024829595767105602	0.0032078919329555674	0.004173827455523274	0.005468554098340396	0.007214279676356518	0.00958198865716401	0.012812117275656705	0.017244462665640378	0.023361645678561374	0.03185255368882258	0.043705363272769436	0.06034454263444115	0.08383352233659659	0.11717583433841593	0.16476452508270226	0.23305577696815738	0.33158297420123517	0.47448985225002943	0.6828583672471721	0.9882582668317815	1.4381823861846916	2.104404359497755	3.095883523962728	4.578773283462589	6.807570077999839	10.173803051812632	15.282448677527878	23.072336726254758	35.00662466713127
375	b2279	EG12091	100.0	0.00026487039811677685	0.0002977357058940653	0.000337088279847752	0.00038435132521821364	0.0004413087435623952	0.0005102043668652131	0.0005938708500656098	0.0006958976618150862	0.0008208507999420028	0.000974561175633339	0.001164504479008615	0.0014003033414981142	0.0016943935583447632	0.002062911159549065	0.0025268778040464603	0.00311379054418245	0.003859761597734547	0.004812408796312311	0.006034774117834143	0.007610655058952751	0.009651884245345634	0.012308304741476742	0.015781487989622922	0.020343665531641963	0.026363948495841668	0.034344768127683854	0.044972699315641705	0.059189591314942655	0.07829246518717206	0.10407429613434747	0.1390230947079103	0.186604389590171	0.2516634111246924	0.3409996281381057	0.4641902470943872	0.6347744809705442	0.8719622628190412	1.2031077332310522	1.6673014456709252	2.320604115506131	3.243696490188759	4.553096269719933	6.417657213830918	9.0829137713506	12.907113247178923	18.414710476853323
376	b0040	EG11561	504.0	1.2500250696467583e-10	1.475998335725649e-10	1.8035724036565113e-10	2.2796030321642884e-10	2.9789501768687583e-10	4.022991206855689e-10	5.612071371766536e-10	8.083415264422104e-10	1.2016456100801163e-09	1.8428192817724247e-09	2.914282870661562e-09	4.750548644567068e-09	7.97888323922449e-09	1.3802333251782475e-08	2.4581213940427798e-08	4.5053180141834076e-08	8.494782412339716e-08	1.6470984836725435e-07	3.282960030078248e-07	6.72404980441338e-07	1.4146807511618931e-06	3.0562814202725157e-06	6.777710753002979e-06	1.54232938977863e-05	3.6002067222325286e-05	8.617630303069983e-05	0.00021145326933176626	0.0005316981401890824	0.001369620222491216	0.0036131129606918545	0.009758280934176479	0.02697375771318719	0.07628757285831478	0.22068868504648742	0.6528175235297143	1.974069105000575	6.100519586196904	19.261144196391594	62.11359870993151	204.53183257381482	687.5220787452458	2358.562868275846	8255.216793999918	29472.464784496107	107299.98586354988	398261.1270067045
377	b1250	EG11606	417.0	2.878893517231677e-09	3.3634956221962114e-09	4.042993816693591e-09	4.9979731724383635e-09	6.351812092654175e-09	8.295660989495787e-09	1.1129949770807134e-08	1.5334369040271826e-08	2.1687682068185788e-08	3.147612386445096e-08	4.686179169972213e-08	7.15446197453025e-08	1.1197179593745029e-07	1.7958463892637456e-07	2.950638795079457e-07	4.964880229182699e-07	8.552813069972279e-07	1.507926940984924e-06	2.720121932165614e-06	5.018810418125196e-06	9.468628537677173e-06	1.826075180550019e-05	3.598891825632367e-05	7.246238187983625e-05	0.0001490139746699136	0.0003128892553664582	0.0006706315382103045	0.0014668614499650694	0.003273330230561892	0.0074502631285364345	0.01729105731027854	0.04090989089689346	0.09864661335860378	0.24236780417900652	0.606596483017928	1.546150898915422	4.012612161755128	10.600431590599984	28.499689251785952	77.96101347715225	216.93895316835386	613.9367201914702	1766.608484694442	5167.655879655635	15363.517570135851	46413.042615641236
378	b0996	EG11815	390.0	7.620974266450096e-09	8.874575542421498e-09	1.0613175220588691e-08	1.3030049550977421e-08	1.6417027480973868e-08	2.1219629478761797e-08	2.8127120851574436e-08	3.8221580487221664e-08	5.3228199946279625e-08	7.594178125312934e-08	1.1096445332305956e-07	1.6600127523404595e-07	2.541709102657568e-07	3.9819114940480057e-07	6.380800535121355e-07	1.0455504189293691e-06	1.751343806530209e-06	2.997966218870442e-06	5.243063239595732e-06	9.365316834365021e-06	1.7081132260041648e-05	3.1801470260523836e-05	6.0422043440405073e-05	0.00011712357050782182	0.0002315680222925576	0.0004668578001260581	0.0009595119577445672	0.0020098585547472813	0.004289642462831529	0.0093263113441884	0.020650290920214694	0.046554924370621587	0.10683793152827055	0.24951942900110963	0.592928597018472	1.4332469966467036	3.5234098060443446	8.807100817960722	22.378759941088624	57.79352302014446	151.65983361855555	404.3148168817615	1094.8057922634785	3010.473187224794	8404.769323311366	23819.053013717054
379	b2882	G7501	466.0	4.919821133629924e-10	5.782377514216005e-10	7.015158682181495e-10	8.781219633246737e-10	1.1336361022165124e-09	1.50873160357449e-09	2.0691432095428365e-09	2.9230268672481603e-09	4.251722023023534e-09	6.3652494051326825e-09	9.804281263722289e-09	1.5531008395481524e-08	2.5293175335002814e-08	4.233168348984543e-08	7.278255110818867e-08	1.285085316251673e-07	2.3292993728803495e-07	4.332666786123747e-07	8.267459869288944e-07	1.6178121989295426e-06	3.245471861023898e-06	6.672336806292258e-06	1.4053586038250021e-05	3.0315601574948235e-05	6.695419937074133e-05	0.0001513515172640011	0.0003500739003804651	0.0008282572747056874	0.002003889663399722	0.004956300878897332	0.01252826514516806	0.032355603889415274	0.08535147331615241	0.22990839729205015	0.6322109322059786	1.7742517730949363	5.080412042114388	14.838808984724835	44.198052538715935	134.21477556524246	415.4141555506672	1310.2017959100967	4209.831216252588	13777.039158528003	45910.11450436139	155747.15034665578
380	b0957	EG10669	346.0	3.723859479241854e-08	4.3132337256499335e-08	5.11554578232272e-08	6.210405186234575e-08	7.715226946469862e-08	9.804878398259251e-08	1.274284610379086e-07	1.6931264237547e-07	2.2992227462115885e-07	3.1901665221501565e-07	4.5212670100231437e-07	6.543305323994462e-07	9.667229358385445e-07	1.4576526950961934e-06	2.2425104534226523e-06	3.5190561944536755e-06	5.631367763918177e-06	9.187215156336302e-06	1.527651186071968e-05	2.588358793464198e-05	4.467617310530404e-05	7.853649131687462e-05	0.00014057414456907318	0.00025613783658610625	0.00047497829755923623	0.0008961989309579036	0.001720148874385871	0.0033578428582901167	0.006664853072167459	0.013448108683972037	0.02757897711036405	0.05747098488023843	0.12166935470893402	0.26162887698406534	0.5713117448331868	1.266648090861521	2.8506750077715557	6.511231464900325	15.091006753680178	35.483796229173954	84.62857003499965	204.69083663217395	501.9896847890322	1248.037957106825	3144.995986056427	8031.477534231646
381	b3691	EG20053	430.0	1.8016171400104917e-09	2.108217466588572e-09	2.540351672548247e-09	3.1508256230061136e-09	4.021019501415205e-09	5.277898754275991e-09	7.1225140811328044e-09	9.878472184970945e-09	1.4075690797125983e-08	2.0597513844936634e-08	3.0943474706157644e-08	4.7706649204845636e-08	7.545585681733762e-08	1.2239455458312978e-07	2.0353515612927402e-07	3.468807771088881e-07	6.056781183528473e-07	1.083138190895466e-06	1.9832055417420983e-06	3.7166958031655615e-06	7.127172712094764e-06	1.3980284866765629e-05	2.8042882003673144e-05	5.750537694664275e-05	0.00012051652615006122	0.00025805487730802876	0.0005643930069018173	0.0012604737094263976	0.0028737490286188036	0.006686652088819943	0.015874392039736323	0.03844140469136994	0.0949296931257368	0.23899790106029387	0.6132892420866318	1.6036421600128248	4.271826132840621	11.58986217114117	32.01825489714666	90.04700106783294	257.746041920373	750.6997195152913	2224.301817967429	6703.127237106188	20541.01462528876	63993.03547024077
382	b2278	EG12092	613.0	2.4553898126673187e-12	2.9380093119709165e-12	3.664719721374481e-12	4.762528603212284e-12	6.44468577784298e-12	9.076009943483917e-12	1.3294823841908543e-11	2.0245732590475636e-11	3.203465391788517e-11	5.264025239269439e-11	8.978553589706796e-11	1.588794319988175e-10	2.9153284205474824e-10	5.544400623726081e-10	1.0923478327553654e-09	2.228442929943301e-09	4.705158939681075e-09	1.0277328966855563e-08	2.321257209188512e-08	5.4188864520480206e-08	1.3069234627420712e-07	3.255036635092162e-07	8.36839648620398e-07	2.219866955456339e-06	6.0733776665079346e-06	1.71307022617756e-05	4.97951463417126e-05	0.00014910552993069927	0.00045975425370800864	0.00145920334794338	0.0047653970729910665	0.016007115404793285	0.055283756905539674	0.19624317025390914	0.7157285505149649	2.681052756029672	10.311318262440771	40.70291699616128	164.85121837576202	684.808101132196	2916.8395833204113	12734.501012436262	56968.89564711021	261061.49091591765	1225071.7338775299	5885187.69461787
383	b0336	EG11327	419.0	2.6786020831028773e-09	3.130251682030513e-09	3.764051029183836e-09	4.6555161301527956e-09	5.92038193074868e-09	7.73815026291039e-09	1.0391269446109896e-08	1.4331279560200553e-08	2.029221873200177e-08	2.9488178505553583e-08	4.396308388749191e-08	6.722028574258021e-08	1.0537485730662762e-07	1.6929834416667791e-07	2.786790115931798e-07	4.6984059612835574e-07	8.110591045990578e-07	1.4330889825407453e-06	2.5910602019813465e-06	4.792173331621969e-06	9.063733145236475e-06	1.7525567699338973e-05	3.463380080185672e-05	6.993036789271608e-05	0.00014422661135954788	0.0003037505145742661	0.000653071204439447	0.0014330373508490242	0.0032084199526977507	0.0073273435155775035	0.017065149473155277	0.040520052785614144	0.09806544656761543	0.24184628142801043	0.6076213642770747	1.5548596684299572	4.051442742703711	10.746964464287112	29.014708162948434	79.70893021426699	222.76841334760948	633.2292092959378	1830.3457849840097	5378.6801693840625	16065.54511688048	48764.12665771688
384	b4040	EG11370	290.0	2.8046616150213566e-07	3.226473103904793e-07	3.786378844025916e-07	4.531586914070918e-07	5.529557641730622e-07	6.877484967491808e-07	8.716761951668423e-07	1.1255266736883955e-06	1.4802052268508054e-06	1.982192003129175e-06	2.7022210506219565e-06	3.7492353268841915e-06	5.293075240939154e-06	7.601781267337279e-06	1.1103617785365396e-05	1.6491374254045088e-05	2.4899763840770864e-05	3.821060371030536e-05	5.9583843978257976e-05	9.439220194341373e-05	0.00015188507020557303	0.00024818477973386784	0.0004117440378994105	0.0006934001405016997	0.0011851096679370869	0.0020552562995276645	0.0036159491123802867	0.006452748702476656	0.011677550155639094	0.021427073814935294	0.03985647226563544	0.07514179526992881	0.14356016755859263	0.27789457617633434	0.5449354015500023	1.0823182407656624	2.176893260977816	4.433224344261784	9.139699506327194	19.07233904787496	40.27791687693056	86.07027014894697	186.07820610971154	406.9377827541776	900.0892288148561	2013.2788941171214
385	b3666	EG11054	463.0	5.481828103122396e-10	6.440563342018068e-10	7.809241635567293e-10	9.767737215557894e-10	1.259782421558253e-09	1.6746835071312863e-09	2.2936515840451368e-09	3.235223002310418e-09	4.697753959681531e-09	7.0196486173149e-09	1.078976215993571e-08	1.705354190633009e-08	2.7705170124589792e-08	4.624771214902482e-08	7.929484491753544e-08	1.3959482456865011e-07	2.522377154393684e-07	4.676446872291916e-07	8.892797400640817e-07	1.7339258254750582e-06	3.465355554482337e-06	7.096558690667204e-06	1.4886414731322594e-05	3.197690151398748e-05	7.031536246204954e-05	0.00015823305755309893	0.00036428802137374077	0.0008577537724152009	0.002065007933207504	0.005081538866022069	0.01277785973741534	0.03282365870114935	0.08611132598463027	0.23065246750887672	0.6306120717760673	1.7593662881287648	5.007548404975743	14.536359217797017	43.026499115514945	129.8243249819487	399.2153062470169	1250.783650177517	3991.8612432999666	12974.262794157787	42933.981906262634	144620.37814053215
386	b2276	EG12093	485.0	2.479899142145892e-10	2.9214345085113623e-10	3.557013720307242e-10	4.474113867801077e-10	5.811235210523117e-10	7.790772731048877e-10	1.0775982261659714e-09	1.5371415028235804e-09	2.260323672452063e-09	3.4249093910744686e-09	5.345320284699187e-09	8.58957571023705e-09	1.4206030154381705e-08	2.4171801807804336e-08	4.2297558557443325e-08	7.609019664234487e-08	1.4066588550822303e-07	2.67139081635045e-07	5.209773536455451e-07	1.0429884850652858e-06	2.1427334342443277e-06	4.515809895341704e-06	9.759669113740046e-06	2.162328450487255e-05	4.9096737025606404e-05	0.00011420557874244867	0.00027207401703056194	0.0006636134812969183	0.0016566737176141164	0.004231746086738814	0.01105686804227943	0.029542380066215363	0.08069235861697491	0.22525137486712998	0.6424316112327042	1.8714955542986211	5.567149465288691	16.905988275090458	52.395611449342795	165.68401855592472	534.4215599734388	1757.8945661732287	5895.173394932445	20150.51615801462	70186.57020621204	249054.2824870753
387	b1069	G6561	511.0	9.711981013790784e-11	1.1477445406820486e-10	1.4043231993740654e-10	1.778148094459201e-10	2.3288715161110416e-10	3.153556770410744e-10	4.4130321569443174e-10	6.379132010737556e-10	9.521026927501971e-10	1.4666152681724057e-09	2.330634194347997e-09	3.8192279522606755e-09	6.451212597366099e-09	1.122780458737097e-08	2.0126213398293453e-08	3.714254181638733e-08	7.054310833019838e-08	1.3783025697394205e-07	2.769348143575336e-07	5.719946497429408e-07	1.2140275831776647e-06	2.646856430233848e-06	5.92574279478747e-06	1.3618000970888115e-05	3.2113810599214544e-05	7.768374662414853e-05	0.00019270029076921323	0.0004900096052102464	0.0012768944948266868	0.003408739652944575	0.009319298644198979	0.026084789495644654	0.07472608055668174	0.21903109170283214	0.6566860941233529	2.013260515080215	6.309655493544663	20.209241356115946	66.13174446578319	221.0365912064879	754.3847484849224	2628.319222799287	9345.518322023538	33904.23346105934	125463.23491912503	473455.7081266842
388	b0709	G6378	493.0	1.8585079377446454e-10	2.1915415967759962e-10	2.672361718871935e-10	3.368237394381972e-10	4.386082383715246e-10	5.8982773096571e-10	8.18763502753863e-10	1.1727085098428638e-09	1.7323523164542832e-09	2.6382496617539457e-09	4.140480780888773e-09	6.693684059650132e-09	1.1142590095223235e-08	1.909163502511653e-08	3.365643820435935e-08	6.102330948328338e-08	1.1375300524067628e-07	2.1792590363366374e-07	4.2891908577253515e-07	8.669746963352341e-07	1.7990708703429635e-06	3.831328721101366e-06	8.370676169495034e-06	1.8755752481898253e-05	4.308501351049833e-05	0.00010143616219442018	0.00024467709485483075	0.0006044896363721216	0.0015291233874973375	0.003959308705149699	0.010490261442825003	0.02843231393700347	0.07880753274953163	0.22331885591859485	0.6467843344544437	1.9140182957237455	5.785793952194852	17.86033596978605	56.286888380019164	181.05004470879115	594.2213563489969	1989.4917519316473	6793.098463963754	23649.10530143471	83921.50024610553	303483.9009821851
389	b1216	EG11753	366.0	1.810586547576861e-08	2.102262292665428e-08	2.502742852126948e-08	3.053930057895947e-08	3.818295473536718e-08	4.8899434996966844e-08	6.412397805189788e-08	8.607557994876322e-08	1.1823471708508457e-07	1.6614235616522595e-07	2.3875515467927934e-07	3.507768555173676e-07	5.267269963761221e-07	8.081450304683584e-07	1.2665332892023121e-06	2.0269536996969824e-06	3.3116858085155167e-06	5.522204103946207e-06	9.395405251419911e-06	1.630578639128865e-05	2.8858667795402245e-05	5.20721975120552e-05	9.576770219735502e-05	0.00017947576478692258	0.00034265555406869905	0.0006662974447806803	0.0013192638185811358	0.002659160288693047	0.005455121785434694	0.0113870340439956	0.02418040763804157	0.05222343707269993	0.11468840359754992	0.2560533938404289	0.5810381215181838	1.3398284191242948	3.1388669914291274	7.469401178738718	18.05090720094247	44.29198240645119	110.32596058924945	278.9148896232881	715.522192411443	1862.2978579850835	4916.636967587438	13164.354201288816
390	b3452	EG11046	295.0	2.3420004379545983e-07	2.695870498849048e-07	3.166686921105781e-07	3.794766881611693e-07	4.6378916279786573e-07	5.779563732123832e-07	7.341650238363492e-07	9.503934493067221e-07	1.2534670605149595e-06	1.6838851722402114e-06	2.3035307980571753e-06	3.208123929390972e-06	4.547565429838637e-06	6.559552023677867e-06	9.6257601756626e-06	1.4366839971008395e-05	2.1804896884483053e-05	3.3644652045955185e-05	5.276565659148235e-05	8.409408221083e-05	0.00013616489789261479	0.00022395396045658301	0.00037407244968724765	0.0006344055069621052	0.001092205963107227	0.0019084549803827762	0.003383870341986069	0.006087175025732689	0.011107215780199787	0.020554182955658664	0.03856738756931742	0.07336446753093152	0.14145507466723428	0.2764020662948672	0.5472400719628634	1.097623207641753	2.2299413261190666	4.5880207389003465	9.558222199297468	20.15940542842312	43.038505284757264	92.99219321553029	203.31882414246596	449.76261351969094	1006.4624495900352	2278.00654863097
391	b3409	EG12102	773.0	7.668819019118705e-15	9.35673725339807e-15	1.2029146012055253e-14	1.6283614122230508e-14	2.3193610748663457e-14	3.4736655168989034e-14	5.4665677704034456e-14	9.033541745446377e-14	1.566505017831925e-13	2.8487481661421843e-13	5.42934185016132e-13	1.083771276753194e-12	2.2644145106862347e-12	4.9492179286867704e-12	1.1308838842079131e-11	2.6998679829245036e-11	6.730637344699285e-11	1.7510913184013007e-10	4.751752269057417e-10	1.3441515039161801e-09	3.961436196321931e-09	1.2157133011285297e-08	3.8828551698198355e-08	1.2899817058085166e-07	4.455560662290709e-07	1.5991344411346807e-06	5.960901471219957e-06	2.3065715907257863e-05	9.260548767917838e-05	0.0003855769712657036	0.001664112959361299	0.007441278685362664	0.034459103296042355	0.16517846542942255	0.8192192343871548	4.201951737281107	22.280033000005723	122.06938255162363	690.7783564336066	4035.796194869867	24333.146073992175	151345.08374262604	970653.717219676	6416727.736222247	43706486.280403614	306614859.82720673
392	b4120	EG10578	473.0	3.822420093907625e-10	4.496409015829793e-10	5.462242638391486e-10	6.849573692250468e-10	8.862494071190683e-10	1.182669938497088e-09	1.6270633276287291e-09	2.3067445686205884e-09	3.3687769114190946e-09	5.0658097924361755e-09	7.840760207004723e-09	1.2486233870831026e-08	2.0450437292583363e-08	3.443561761683516e-08	5.959173370466345e-08	1.0594443044028811e-07	1.9343169726851714e-07	3.62560334086696e-07	6.97403393015212e-07	1.3762240747673061e-06	2.785145946514024e-06	5.77849849273562e-06	1.2287030125944538e-05	2.6767167533516092e-05	5.972308379227463e-05	0.00013643603293273773	0.0003190271902971118	0.000763316606762473	0.0018682227652724826	0.0046759510487569276	0.011964673406012516	0.031289267347702925	0.08360445655416114	0.22818155466340723	0.6359573889617968	1.809476187806997	5.25457697464486	15.569224193123889	47.05723669346048	145.04527782875076	455.8138755691743	1460.053752331946	4765.841497066496	15848.689800749997	53681.5679412152	185153.3387411266
393	b3006	EG10271	244.0	1.472925088058784e-06	1.6849812017714288e-06	1.9602807760919067e-06	2.3187304618545662e-06	2.7879981887925675e-06	3.4068099140953474e-06	4.229810811765054e-06	5.3347918726730984e-06	6.833525261461203e-06	8.888154438346594e-06	1.1736210504347618e-05	1.572914396733348e-05	2.13922216717967e-05	2.9518501146461922e-05	4.1317648628113606e-05	5.865382061188284e-05	8.442949352186725e-05	0.0001232106347822881	0.00018225459718257143	0.0002732161661953623	0.00041500598930906005	0.0006386251227067633	0.0009954191650534928	0.0015713037660823514	0.0025115123616745276	0.004064053511262253	0.006656736903346824	0.011034971366342843	0.018510571958912578	0.031415156354163275	0.053933957665283486	0.0936532601157546	0.16445832393033144	0.2920094415140897	0.5241826359606855	0.9511534534699287	1.7443722291660082	3.2328653057496095	6.053910988335824	11.453160890757601	21.887560387471197	42.24687407270088	82.34938984464041	162.08353870021622	322.0883800570694	646.1219387701234
394	b1603	EG10744	510.0	1.0068540573008094e-10	1.1897371978604457e-10	1.4554284422888673e-10	1.8423874692239666e-10	2.4122342962352006e-10	3.2651833414302817e-10	4.56719328162629e-10	6.5986039261669e-10	9.842957161517665e-10	1.5152449710380497e-09	2.4062430027747735e-09	3.940160319076667e-09	6.6500846934321004e-09	1.1563866867442958e-08	2.0709421458876955e-08	3.818130250049573e-08	7.244073200806803e-08	1.413833075789421e-07	2.83748118161392e-07	5.853641257052221e-07	1.2408478670211184e-06	2.7018029065921754e-06	6.040558800479645e-06	1.3862346718763079e-05	3.264244200657996e-05	7.884369636558464e-05	0.00019527385013654098	0.0004957587473126839	0.0012897463901859736	0.003437212339543675	0.009380780111530216	0.02620996830272867	0.0749471786367687	0.21926712630563014	0.6561320407688848	2.007614461688339	6.279345614330938	20.070993859062604	65.54218838888143	218.59962984729714	744.4488508733108	2587.9712443771537	9181.35917861117	33232.488443096285	122691.38775590115	461901.26474622695
395	b0070	EG11754	392.0	7.090765053726701e-09	8.259161937258855e-09	9.880928570065347e-09	1.2137241191247966e-08	1.5301943986563552e-08	1.979356215711708e-08	2.6260360336813755e-08	3.572133641473072e-08	4.980330644025274e-08	7.114550734600907e-08	1.0410057731532968e-07	1.5596774704500322e-07	2.391961580728223e-07	3.753834551723367e-07	6.026475315332959e-07	9.89433801896352e-07	1.6607908157802176e-06	2.8491780612967467e-06	4.994295415931375e-06	8.942402250092485e-06	1.6350712672638796e-05	3.052113220341251e-05	5.814692738613313e-05	0.00011303098465770389	0.00022412844988847238	0.0004532220093502831	0.0009343873561190102	0.0019635135812894116	0.004204578670122291	0.009172439385442257	0.020380494662295315	0.04611129366446858	0.1062085063943696	0.24898251751036596	0.5939303855618276	1.4413198294861351	3.557506310808161	8.928843954613804	22.783167318174645	59.08927664979087	155.73515042063215	417.02009894573956	1134.305186806647	3133.407643558013	8788.820668457913	25025.62324229925
396	b1634	G6877	500.0	1.44395454488428e-10	1.7041549726013799e-10	2.0807922938513137e-10	2.627310465901971e-10	3.428933592131331e-10	4.623562763929257e-10	6.438317382709643e-10	9.254581324465802e-10	1.3725987857419935e-09	2.099661791826675e-09	3.3112592418975498e-09	5.381421637152228e-09	9.009182793429446e-09	1.553050077875578e-08	2.7556680445843816e-08	5.0308564614567446e-08	9.446375648094436e-08	1.8236179315846755e-07	3.618156368171755e-07	7.375092424819099e-07	1.5438972071217922e-06	3.318076992033551e-06	7.318470174741918e-06	1.656039606071856e-05	3.8431792124505154e-05	9.143976760792548e-05	0.00022297762277262263	0.0005570937825117313	0.0014255990115673157	0.0037353530676516953	0.010018350557937766	0.027495276401862313	0.07719446064501424	0.2216415073540076	0.6506171526104334	1.9520175105124333	5.984140543960125	18.739480720070947	59.92810264472127	195.65993330533257	652.0103751021637	2217.0362662516854	7690.291816978747	27205.216569014996	98127.3465732981	360783.8563720489
397	b1249	EG11608	486.0	2.3920778994722507e-10	2.818320309841543e-10	3.432114381428234e-10	4.318112873279422e-10	5.610408647423759e-10	7.524430184667221e-10	1.0412249561383251e-09	1.4860156292773911e-09	2.1863960390304094e-09	3.3149916357193033e-09	5.177359984380125e-09	8.325942345992464e-09	1.3781196017103416e-08	2.3469335156973348e-08	4.110639649902406e-08	7.402008641713402e-08	1.3698106748376855e-07	2.6042571007891103e-07	5.084677482661564e-07	1.0191670568847272e-06	2.0964193610729518e-06	4.42397201884614e-06	9.574162066869965e-06	2.1242139974938305e-05	4.830163483363424e-05	0.00011252538441314969	0.0002684882904489599	0.0006559177861110038	0.0016401655130358602	0.004196691755440016	0.010984401524223895	0.02940128566074343	0.08045431195675508	0.2250088983970452	0.6429740956217288	1.8767587978266356	5.5940216329036625	17.022435451583775	52.866913245814345	167.531073609712	541.5542970245749	1785.3011659099284	6000.576810261534	20557.82868477872	71772.22710587764	255284.36632812853
398	b1602	EG10745	462.0	5.683084490401026e-10	6.676204949422232e-10	8.093430624926547e-10	1.0120617458517273e-09	1.3048767791841862e-09	1.7339623440298417e-09	2.3737760642775258e-09	3.3465297738211828e-09	4.856597017588575e-09	7.2524045648959265e-09	1.1139796095803751e-08	1.7593526743868126e-08	2.8559239831850386e-08	4.763196420577989e-08	8.159261409066767e-08	1.4349885505162754e-07	2.5902296027189487e-07	4.79699843153285e-07	9.111582931444315e-07	1.7744536165208058e-06	3.5419121507889914e-06	7.243877181337201e-06	1.5174850921977224e-05	3.255065825933802e-05	7.147283671765318e-05	0.0001605957447582702	0.0003691531767197416	0.0008678175513168429	0.0020857921608637194	0.005123984191363032	0.012862158094620367	0.03298117679962499	0.08636611050840025	0.23090102566164664	0.6300800173638706	1.7544322639804069	4.983493496197866	14.436918806216696	42.642923357359614	128.39299245124897	393.9572964371688	1231.5825610213453	3921.742016120333	12717.203556888997	41985.44557982109	141090.9920919357
[truncated: 1,155 more rows]
