# Supplementary material for: COBRAme: A computational framework for genome-scale models of metabolism and gene expression
Source: PLoS Comput Biol. 2018 Jul 5;14(7):e1006302. doi: 10.1371/journal.pcbi.1006302 (PMC6049947; doi:10.1371/journal.pcbi.1006302)
Supplement: S2 File — The ECOLIme version 0.0.9 source code. The latest version of ECOLIme can be downloaded from https://github.com/SBRG/ecolime. (ZIP) [file pcbi.1006302.s002.zip › S2_File/ecolime/building_data/DnaK_reactions_parameters_5.csv]

	EG	REF	abundance	confidence	gene	peptideID	propensity
0	G6176	-	-	6.768115942028985	b0306	1061	8.0
1	G6177	-	-	6.4375	b0307	1081	12.0
2	EG11984	4.06	1406.0	6.5625	b2033	1136	7.0
3	EG11985	-	-	6.982248520710058	b2032	1138	19.0
4	G7843	-	-	6.3406593406593394	b4166	1142	12.0
5	EG12384	-	-	6.708333333333332	b0521	1211	10.0
6	G6960	-	-	6.446153846153847	b1773	1216	9.0
7	G7020	-	-	7.672727272727273	b1870	1253	6.0
8	G7021	-	-	7.0256410256410255	b1871	1260	9.0
9	G7169	-	-	6.3023255813953485	b2256	1531	7.0
10	EG10433	-	-	6.365384615384616	b3803	1806	6.0
11	EG12410	-	-	7.779661016949151	b2467	1888	6.0
12	G6502	-	-	7.916666666666668	b0968	1889	1.0
13	G6770	-	-	6.388059701492537	b1463	1905	9.0
14	EG11110	-	-	7.314814814814816	b0736	1911	5.0
15	EG11470	-	-	6.684931506849315	b3826	1921	10.0
16	G6425	-	-	6.5555555555555545	b0822	1926	12.0
17	G6428	-	-	5.971014492753622	b0825	1934	9.0
18	G0-10624	-	-		G0-10624	1937
19	G7732	-	-	6.628205128205129	b3380	1938	9.0
20	G7236	-	-	5.666666666666668	b2373	1943	8.0
21	G7146	-	-	7.717241379310344	b2174	1948	8.0
22	EG12230	-	-	5.47027027027027	b3493	1951	19.0
23	EG11947	-	-	7.701421800947868	b4073	1952	11.0
24	EG10754	1.72	61.0	5.0	b0871	1954	3.0
25	EG12625	-	-	6.586956521739131	b3543	1957	12.0
26	EG10289	-	-	7.289617486338797	b4288	1962	13.0
27	EG10594	-	-	7.358565737051792	b2148	1963	11.0
28	EG11679	-	-	5.0	b2836	1964	9.0
29	EG10198	-	-	7.962962962962963	b2423	1966	10.0
30	EG12626	-	-	7.621951219512195	b3542	1970	12.0
31	G6338	-	-	0.0	b0612	1972	0.0
32	EG11379	-	-	6.529411764705883	b0979	1973	14.0
33	EG11225	-	-	6.964980544747082	b4138	1974	19.0
34	G6987	-	-	5.0	b1801	1975	17.0
35	G7664	-	-	7.102941176470589	b3199	1976	7.0
36	EG10006	-	-	7.042553191489363	b4123	1977	16.0
37	EG10513	-	-	5.585106382978723	b0698	1979	16.0
38	EG11773	-	-	5.0	b2277	1981	21.0
39	EG11380	-	-	5.0	b0978	1982	12.0
40	G7309	-	-	7.7434554973821985	b2492	1983	8.0
41	EG12367	-	-	0.0	b0575	1987	0.0
42	EG11337	-	-	5.0	b2156	1988	17.0
43	EG10007	-	-	7.397590361445782	b2307	1990	9.0
44	EG12732	-	-	6.878151260504201	b3089	1991	17.0
45	EG10514	-	-	5.0	b0697	1993	13.0
46	EG12232	-	-	5.0	b3496	1994	22.0
47	EG10515	-	-	7.6818181818181825	b0696	1997	4.0
48	EG12368	-	-	6.97948717948718	b1859	2002	11.0
49	G6135	-	-	6.8014705882352935	b0260	2005	16.0
50	EG10115	-	-	5.0	b3722	2006	21.0
51	EG11228	-	-	6.905405405405406	b1475	2007	8.0
52	G0-10460	-	-	7.852272727272727	b4544	2011	5.0
53	EG10685	-	-	5.0	b3258	2013	18.0
54	EG12738	-	-	5.0	b3093	2014	14.0
55	EG11229	-	-	6.3269230769230775	b1476	2017	5.0
56	EG10056	-	-	5.0	b2841	2019	17.0
57	EG11258	-	-	5.515873015873016	b0904	2022	11.0
58	EG10613	-	-	5.5369127516778525	b0914	2023	18.0
59	EG11012	7.43	819.0	5.580645161290324	b1252	2024	2.0
60	EG12631	-	-	5.0	b4476	2026	15.0
61	EG11672	-	-	5.0	b2224	2027	3.0
62	EG12802	-	-	5.0	b3196	2028	14.0
63	EG12178	-	-	5.0	b4136	2032	17.0
64	EG11971	-	-	5.0	b2393	2037	12.0
65	EG10614	-	-	5.333333333333333	b1855	2041	3.0
66	EG10521	-	-	5.459770114942528	b0047	2042	18.0
67	EG12276	-	-	5.0	b3568	2043	14.0
68	EG10615	-	-	5.0	b3599	2044	13.0
69	EG12760	-	-	0.0	b3127	2046	0.0
70	EG12034	-	-	5.0	b2170	2047	18.0
71	EG10522	-	-	5.0	b2587	2049	15.0
72	EG11573	-	-	5.0	b0067	2050	15.0
73	EG10059	-	-	5.566037735849056	b4460	2052	13.0
74	EG10617	-	-	5.0	b3161	2053	15.0
75	EG10012	-	-	5.0	b0886	2055	9.0
76	G7241	-	-	5.0	b2378	2057	5.0
77	EG10296	-	-	5.0	b0590	2062	7.0
78	G6764	-	-	5.0	b1453	2063	19.0
79	EG12236	-	-	5.0	b3502	2064	16.0
80	EG11626	-	-	5.452830188679246	b0862	2066	9.0
81	EG10332	-	-	5.511111111111112	b4152	2067	4.0
82	EG10604	-	-	5.0	b0087	2068	16.0
83	G6393	-	-	5.329545454545454	b0752	2072	8.0
84	EG10526	-	-	5.0	b0343	2073	6.0
85	EG11627	-	-	5.504504504504506	b0861	2075	9.0
86	EG11958	-	-	5.0	b4086	2076	14.0
87	G6439	-	-	5.426666666666668	b0841	2078	8.0
88	EG10333	-	-	5.56	b4151	2080	3.0
89	EG10014	-	-	0.0	b2470	2085	0.0
90	EG12883	-	-	5.0	b2987	2087	17.0
91	G6347	-	-	5.0	b0621	2089	13.0
92	EG11961	-	-	5.0	b3603	2090	20.0
93	EG10388	-	-	5.566371681415928	b0810	2092	8.0
94	EG12183	-	-	5.0	b0433	2093	14.0
95	EG10298	-	-	5.0	b0589	2095	10.0
96	EG10623	-	-	0.0	b0090	2096	0.0
97	G6440	-	-	5.0	b0842	2100	11.0
98	EG10288	-	-	5.0	b4289	2101	9.0
99	G7067	-	-	5.0	b1981	2102	15.0
100	EG11631	-	-	5.0	b0856	2109	13.0
101	EG12908	-	-	5.0	b3370	2110	17.0
102	EG10391	-	-	5.0	b2241	2113	4.0
103	EG11632	-	-	5.503759398496242	b0857	2114	11.0
104	EG12281	-	-	5.636363636363638	b3577	2115	7.0
105	EG11980	-	-	5.0	b2037	2116	18.0
106	G6622	-	-	5.7	b1193	2117	4.0
107	EG12414	-	-	5.617647058823528	b2094	2118	4.0
108	EG10392	-	-	5.0	b2242	2120	1.0
109	EG12282	-	-	5.0	b3578	2122	15.0
110	EG10336	-	-	5.544642857142856	b2167	2123	12.0
111	EG11194	-	-	5.0	b3654	2125	15.0
112	EG10393	-	-	5.0	b2243	2127	4.0
113	EG11019	-	-	5.0	b3290	2132	8.0
114	EG12125	-	-	5.5049504950495045	b2308	2133	6.0
115	EG11104	-	-	0.0	b0591	2134	0.0
116	EG12661	-	-	5.475247524752477	b0654	2135	8.0
117	EG10772	-	-	5.476190476190476	b2678	2137	13.0
118	EG12127	-	-	5.0	b4240	2139	11.0
119	EG12416	-	-	0.0	b2092	2140	0.0
120	EG11020	-	-	5.0	b1363	2141	20.0
121	EG12662	-	-	5.5	b0653	2143	7.0
122	EG11392	-	-	5.0	b1186	2148	2.0
123	EG11021	-	-	5.0	b3849	2149	16.0
124	EG11636	-	-	5.0	b1528	2151	17.0
125	EG10775	-	-	5.48	b4160	2153	8.0
126	EG11541	-	-	5.0	b3747	2154	20.0
127	EG10396	-	-	5.524271844660194	b3927	2155	10.0
128	EG12129	-	-	5.0	b2497	2158	19.0
129	EG10538	-	-	5.526315789473684	b3457	2162	13.0
130	EG13159	-	-	5.0	b2406	2164	15.0
131	EG12462	-	-	5.0	b4115	2165	16.0
132	EG10303	-	-	0.0	b0153	2167	0.0
133	EG10168	-	-	5.0	b0657	2168	9.0
134	EG10084	-	-	5.0	b0112	2169	20.0
135	EG12469	-	-	5.0	b4130	2173	19.0
136	G6280	-	-	5.44385026737968	b0511	2174	14.0
137	EG10541	-	-	5.0	b3456	2175	5.0
138	EG10464	-	-	5.7727272727272725	b1054	2176	2.0
139	EG10635	-	-	5.468085106382978	b0679	2177	19.0
140	EG10704	-	-	5.622222222222222	b0418	2182	4.0
141	EG10705	-	-	5.34375	b1278	2187	7.0
142	EG10086	-	-	5.0	b2715	2188	14.0
143	EG10544	0.74	5962.0	5.666666666666668	b1677	2189	1.0
144	EG10706	-	-	5.521739130434782	b1912	2190	7.0
145	EG10401	-	-	5.0	b2240	2191	10.0
146	G436	-	-	5.0	b3224	2192	16.0
147	EG10640	-	-	5.588235294117646	b1227	2195	10.0
148	EG11076	-	-	5.0	b4031	2197	17.0
149	EG12504	-	-	5.0	b4208	2199	22.0
150	EG11457	-	-	5.0	b3793	2200	20.0
151	EG10708	-	-	5.0	b0576	2201	18.0
152	EG12134	-	-	5.528846153846153	b0813	2203	12.0
153	EG10642	-	-	5.0	b1223	2206	17.0
154	EG10127	-	-	5.0	b1711	2207	10.0
155	EG10470	-	-	5.4	b0974	2208	10.0
156	EG13235	-	-	5.0	b0731	2209	13.0
157	EG10781	4.44	931.0	5.0	b2585	2213	6.0
158	EG11737	-	-	5.086021505376344	b0198	2214	10.0
159	EG10405	-	-	5.0	b4077	2216	18.0
160	EG10644	-	-	5.604395604395603	b1465	2220	10.0
161	EG10782	-	-	5.5	b3726	2224	12.0
162	EG10406	-	-	5.0	b3653	2225	12.0
163	EG12380	-	-	0.0	b3415	2226	0.0
164	EG12057	-	-	5.495238095238094	b2199	2227	10.0
165	EG10173	-	-	0.0	b0733	2230	0.0
166	EG12520	-	-	5.0	b4230	2234	13.0
167	G6857	-	-	5.0	b1599	2235	4.0
168	EG12058	-	-	5.0	b2200	2237	4.0
169	EG10784	-	-	5.0	b3727	2239	11.0
170	EG11700	-	-	5.510948905109488	b0751	2241	9.0
171	EG10174	0.06	280.0	5.0	b0734	2242	16.0
172	G6858	-	-	5.549019607843137	b1600	2243	4.0
173	EG11313	-	-	5.0	b3907	2247	9.0
174	EG12525	-	-	5.0	b4242	2249	19.0
175	EG11463	-	-	5.361111111111111	b3816	2251	5.0
176	EG11800	-	-	5.0	b2995	2252	13.0
177	EG13270	-	-	5.538461538461538	b0875	2254	9.0
178	G7254	-	-	5.0	b2392	2255	15.0
179	EG10555	-	-	5.0	b4033	2256	10.0
180	EG12539	-	-	5.0	b4265	2257	16.0
181	G6779	-	-	5.346153846153847	b1485	2258	9.0
182	EG10556	-	-	5.0	b4032	2259	10.0
183	EG10476	-	-	5.0	b2723	2260	20.0
184	EG10787	-	-	5.0	b1101	2262	13.0
185	EG10132	-	-	5.0	b4132	2263	18.0
186	EG10652	-	-	5.510989010989012	b0019	2264	17.0
187	G6780	-	-	5.633802816901407	b1486	2266	14.0
188	EG11856	-	-	5.457446808510637	b3892	2267	8.0
189	EG10477	-	-	5.446808510638298	b2722	2270	9.0
190	EG11703	-	-	5.60655737704918	b0463	2271	9.0
191	G6476	-	-	5.5052631578947375	b0934	2272	10.0
192	G6320	-	-	5.0	b0572	2273	2.0
193	EG10177	-	-	5.0	b0341	2276	10.0
194	EG11857	5.26	37.0	5.724137931034483	b3893	2277	4.0
195	G7533	-	-	5.0	b2963	2278	5.0
196	EG10654	-	-	5.450980392156863	b3367	2281	10.0
197	EG20044	-	-	5.0	b3528	2284	20.0
198	EG10479	-	-	5.0	b2720	2285	1.0
199	EG12142	-	-	0.0	b2796	2286	0.0
200	EG10178	0.49	842.0	5.443037974683543	b0432	2288	8.0
201	G6206	-	-	5.0	b0353	2290	8.0
202	EG11704	-	-	0.0	b0462	2292	0.0
203	G6861	-	-	5.0	b1605	2293	16.0
204	EG10991	-	-	5.0	b3116	2299	19.0
205	EG10179	-	-	5.0	b0431	2300	26.0
206	EG12215	-	-	5.0	b3469	2301	3.0
207	EG10260	8.35	518.0	5.357142857142857	b0595	2303	4.0
208	EG11405	-	-	0.0	b0887	2304	0.0
209	EG10180	-	-	5.494623655913979	b0430	2306	8.0
210	G7330	-	-	5.0	b2536	2307	19.0
211	EG11706	-	-	5.0	b3679	2308	18.0
212	EG12563	-	-	5.0	b4321	2313	18.0
213	EG12076	-	-	5.504587155963303	b3477	2314	10.0
214	EG10262	-	-	5.114285714285714	b0583	2315	6.0
215	EG10181	-	-	5.546875	b0429	2317	5.0
216	G6517	-	-	5.0	b1006	2318	13.0
217	EG10224	-	-	5.4423076923076925	b4042	2319	4.0
218	EG10098	4.94	1225.0	5.0	b3734	2320	5.0
219	EG11468	-	-	5.0	b3823	2321	9.0
220	EG12077	-	-	5.505376344086021	b3478	2322	10.0
221	EG12148	-	-	5.0	b2943	2327	15.0
222	EG10263	-	-	5.0	b0594	2328	7.0
223	EG10182	-	-	5.615384615384616	b0428	2330	12.0
224	EG11469	-	-	5.56701030927835	b3824	2331	9.0
225	EG11409	-	-	5.0	b0915	2333	4.0
226	EG10099	-	-	5.465116279069767	b3738	2335	8.0
227	EG10567	21.49	10378.0	5.526315789473684	b1817	2337	7.0
228	EG12587	-	-	5.0	b4356	2339	16.0
229	EG10931	6.98	490.0	5.525	b0723	2340	4.0
230	EG10264	-	-	0.0	b0586	2341	0.0
231	EG10568	-	-	5.603174603174603	b1818	2342	11.0
232	EG12009	-	-	5.0	b2128	2343	8.0
233	EG10100	0.49	101.0	5.625	b3731	2345	1.0
234	EG10569	-	-	5.53968253968254	b1819	2346	6.0
235	EG10932	-	-	5.4444444444444455	b0724	2348	3.0
236	EG11555	-	-	5.0	b0007	2351	16.0
237	EG10139	-	-	5.333333333333333	b0175	2352	11.0
238	G6786	-	-	5.0	b1492	2353	18.0
239	EG12011	-	-	5.0	b2130	2354	11.0
240	EG10101	3.04	10246.0	5.0	b3732	2355	6.0
241	EG12153	-	-	5.0	b1469	2356	1.0
242	EG10933	-	-	5.507462686567163	b0721	2357	6.0
243	EG10664	-	-	5.0	b2964	2359	17.0
244	EG10102	-	-	5.789473684210527	b3737	2361	2.0
245	EG12082	-	-	5.5	b2288	2362	5.0
246	EG10934	-	-	5.529411764705882	b0722	2363	4.0
247	EG10802	-	-	5.0	b1015	2364	18.0
248	EG11869	-	-	5.0	b3909	2365	9.0
249	EG10352	-	-	0.0	b2801	2366	0.0
250	EG10103	0.2	1418.0	5.5	b3736	2368	3.0
251	EG12392	-	-	5.520833333333332	b1206	2369	17.0
252	EG10267	-	-	0.0	b3266	2370	0.0
253	EG10104	0.2	489.0	5.595238095238094	b3733	2372	4.0
254	EG11282	-	-	5.0	b2482	2373	23.0
255	EG12393	-	-	5.0	b3063	2374	19.0
256	EG11041	-	-	5.0	b1907	2376	13.0
257	EG11873	-	-	5.536082474226804	b3915	2377	7.0
258	EG12088	-	-	5.0	b2282	2379	11.0
259	EG10105	-	-	5.48	b3735	2384	4.0
260	EG10807	0.54	2330.0	5.0	b0945	2389	2.0
261	EG12090	-	-	5.615384615384616	b2280	2394	9.0
262	EG10106	-	-	5.369230769230769	b3739	2399	7.0
263	EG12091	-	-	5.695652173913044	b2279	2400	3.0
264	EG11561	-	-	5.0	b0040	2404	20.0
265	EG11606	-	-	5.0	b1250	2405	14.0
266	EG11815	-	-	5.0	b0996	2407	4.0
267	G7501	-	-	5.0	b2882	2408	19.0
268	EG10669	3.72	5717.0	5.575	b0957	2409	5.0
269	EG20053	-	-	5.0	b3691	2410	14.0
270	EG12092	-	-	5.477815699658702	b2278	2411	26.0
271	EG11327	-	-	5.0	b0336	2413	18.0
272	EG11370	-	-	5.4774774774774775	b4040	2414	10.0
273	EG11054	-	-	5.0	b3666	2417	13.0
274	EG12093	-	-	5.0	b2276	2418	19.0
275	G6561	-	-	5.0	b1069	2420	18.0
276	G6378	-	-	5.0	b0709	2424	3.0
277	EG11753	-	-	5.0	b1216	2427	15.0
278	EG11046	-	-	5.5555555555555545	b3452	2430	14.0
279	EG12102	7.89	127.0	5.335	b3409	2431	23.0
280	EG10578	-	-	6.9611650485436884	b4120	2433	15.0
281	EG10271	-	-	7.390476190476191	b3006	2434	7.0
282	EG10744	0.2	79.0	6.587209302325581	b1603	2436	16.0
283	EG11754	-	-	7.1401515151515165	b0070	2437	17.0
284	G6877	-	-	6.956678700361012	b1634	2438	20.0
285	EG11608	-	-	6.825301204819278	b1249	2439	16.0
286	EG10745	-	-	6.9771689497716896	b1602	2441	17.0
287	G7542	-	-	6.513513513513512	b2975	2443	20.0
288	EG10369	-	-	6.47741935483871	b0124	2444	15.0
289	EG10231	16.92	5312.0	6.556603773584905	b2133	2445	12.0
290	EG11330	-	-	7.214035087719298	b2663	2446	14.0
291	G6643	-	-	6.919298245614035	b1296	2447	16.0
292	G6753	-	-	7.060439560439559	b1442	2448	11.0
293	G7300	-	-	7.569948186528497	b2483	2449	9.0
294	EG10232	-	-	6.592920353982301	b0894	2453	13.0
295	EG11049	-	-	7.185567010309278	b3451	2455	8.0
296	G6754	-	-	6.565789473684211	b1443	2456	12.0
297	G7301	-	-	6.993957703927492	b2484	2457	18.0
298	G6260	-	-	6.883838383838384	b0484	2458	18.0
299	EG12439	-	-	6.650224215246638	b4231	2460	14.0
300	G7171	-	-	7.752688172043011	b2258	2461	5.0
301	EG20110	-	-	7.43581081081081	b3350	2463	21.0
302	EG11880	-	-	7.988571428571428	b3930	2465	7.0
303	EG10233	4.43	280.0	6.848484848484849	b0895	2466	3.0
304	G7302	-	-	7.6644295302013425	b2485	2470	7.0
305	EG10109	-	-	5.865671641791044	b0311	2472	9.0
306	EG11006	-	-	6.5221238938053085	b3709	2475	18.0
307	EG10816	-	-	6.331360946745563	b3750	2476	14.0
308	EG11821	-	-	6.72972972972973	b0451	2477	15.0
309	EG10740	-	-	6.341772151898733	b4041	2478	28.0
310	EG10234	-	-	7.4655172413793105	b0896	2479	10.0
311	G7303	-	-	6.885448916408667	b2486	2480	20.0
312	EG11612	-	-	5.0	b4111	2483	13.0
313	EG10675	-	-	7.427835051546392	b1244	2486	12.0
314	G7447	-	-	6.450216450216451	b2789	2487	12.0
315	G6219	-	-	7.134228187919463	b0367	2488	11.0
316	EG10676	-	-	7.737179487179486	b1245	2491	5.0
317	EG10002	-	-	7.539007092198582	b0764	2492	11.0
318	EG12713	-	-	7.34433962264151	b1473	2493	13.0
319	EG10750	-	-	7.354066985645933	b1125	2498	10.0
320	EG11942	-	-	5.594470046082949	b4067	2499	14.0
321	EG12168	-	-	6.992337164750958	b0401	2500	18.0
322	EG11665	-	-	7.8277777777777775	b3057	2501	9.0
323	EG10751	-	-	7.651162790697675	b1124	2505	10.0
324	G6432	-	-	7.335483870967742	b0832	2506	7.0
325	EG11424	-	-	7.149425287356322	b3622	2508	11.0
326	EG11486	-	-	7.016260162601626	b3792	2509	14.0
327	G7889	-	-	7.06	b4262	2511	13.0
328	EG12169	-	-	7.757575757575758	b2198	2512	1.0
329	EG10112	-	-	5.56640625	b0314	2513	22.0
330	EG11377	-	-	6.75	b3018	2516	8.0
331	EG11295	-	-	7.0166666666666675	b3785	2517	5.0
332	EG11946	-	-	6.173913043478262	b4072	2518	5.0
333	EG10753	-	-	6.497872340425532	b0692	2519	14.0
334	EG10197	-	-	7.388888888888888	b2424	2521	9.0
335	EG10950	-	-	5.945945945945946	b4392	2523	10.0
336	EG10202	-	-	6.68503937007874	b3182	2526	14.0
337	EG11893	-	-	6.7402597402597415	b2010	2528	9.0
338	EG10382	-	-	6.633333333333334	b3729	2529	19.0
339	EG10619	-	-	5.828571428571428	b0091	2530	10.0
340	EG10605	-	-	5.0	b0149	2531	6.0
341	EG10620	-	-	6.5	b0088	2532	8.0
342	EG10621	-	-	5.634615384615384	b0085	2533	8.0
343	EG10606	-	-	5.0	b0635	2534	8.0
344	EG10622	-	-	6.6716417910447765	b0086	2535	10.0
345	G6621	-	-	6.598039215686273	b1192	2536	13.0
346	EG10206	-	-	7.203389830508474	b0031	2537	7.0
347	EG11981	1.14	2362.0	6.125	b2036	2538	11.0
348	G7457	-	-	6.424242424242424	b2813	2540	8.0
349	G7458	-	-	6.371134020618557	b2817	2541	11.0
350	EG12666	3.35	319.0	6.795180722891566	b0524	2542	10.0
351	EG11198	0.32	303.0	5.0	b3730	2544	4.0
352	G7322	-	-	5.0	b2519	2545	4.0
353	EG10341	-	-	5.395348837209302	b0084	2546	12.0
354	EG10213	-	-	5.0	b0381	2547	2.0
355	EG10214	-	-	6.096153846153847	b0092	2548	7.0
356	G6662	-	-	6.769230769230768	b1326	2549	9.0
357	EG11204	1.03	339.0	6.636363636363638	b3967	2550	8.0
358	EG11205	-	-	5.795454545454546	b3972	2551	6.0
359	G6665	-	-	5.388888888888888	b1329	2552	10.0
360	EG11358	9.67	3929.0	5.671232876712327	b3189	2553	9.0
361	EG11553	-	-	6.328571428571428	b3176	2554	10.0
362	EG11363	-	-	6.56	b4169	2557	14.0
363	EG10041	-	-	6.3508771929824555	b0110	2558	9.0
364	EG12015	-	-	6.8955223880597005	b2134	2559	7.0
365	G7410	-	-	5.5094339622641515	b2701	2560	8.0
366	EG10580	-	-	5.684210526315789	b2328	2561	3.0
367	EG10748	-	-	5.0	b3396	2562	6.0
368	EG12440	-	-	5.0	b4233	2563	3.0
369	EG10674	0.48	559.0	5.0	b1243	2564	4.0
370	EG11823	-	-	5.4363636363636365	b2435	2565	8.0
371	EG10677	8.19	197.0	5.0	b1246	2566	2.0
372	EG10678	-	-	5.0	b1247	2567	5.0
373	EG11425	7.56	323.0	5.2444444444444445	b3625	2568	6.0
374	EG11426	-	-	5.373493975903615	b3624	2570	11.0
375	EG10840	-	-	5.0	b3784	2571	12.0
376	EG11339	-	-	5.0	b3631	2574	2.0
377	EG10520	-	-	5.0	b3633	2575	2.0
378	EG11340	-	-	5.25	b3630	2577	5.0
379	EG11189	2.44	323.0	5.0	b3621	2578	2.0
380	EG11341	-	-	5.568181818181818	b3632	2579	6.0
381	EG10162	-	-	5.0	b2048	2580	5.0
382	EG12411	-	-	5.574468085106383	b2040	2581	6.0
383	EG11978	0.11	849.0	5.68	b2039	2582	4.0
384	EG12412	0.11	299.0	5.0	b2041	2583	4.0
385	EG11979	0.12	265.0	5.7	b2038	2584	3.0
386	EG11982	-	-	5.0	b2035	2585	21.0
387	EG11787	-	-	5.0	b2053	2586	3.0
388	EG11788	-	-	5.225806451612904	b2052	2587	5.0
389	EG11350	-	-	5.5777777777777775	b3629	2588	6.0
390	EG11451	-	-	5.0	b3786	2589	7.0
391	G7800	-	-	5.0	b4481	2590	5.0
392	EG11452	-	-	5.0	b3787	2591	3.0
393	EG11351	1.02	28.0	5.0	b3628	2592	5.0
394	EG11453	-	-	5.0	b3788	2593	4.0
395	EG11454	-	-	5.5625	b3789	2594	7.0
396	EG11352	-	-	5.0	b3627	2595	7.0
397	EG11455	-	-	5.416666666666668	b3790	2596	1.0
398	EG11456	0.31	177.0	5.0	b3791	2598	5.0
399	EG10545	-	-	5.590909090909091	b0181	2599	3.0
400	EG12210	-	-	5.0	b3620	2600	3.0
401	EG11353	-	-	5.0	b3626	2601	6.0
402	EG10546	7.0	838.0	5.0	b0182	2602	1.0
403	EG11458	-	-	5.5	b3794	2603	3.0
404	G7090	-	-	5.537037037037037	b2027	2605	6.0
405	G7091	-	-	5.0	b2028	2606	4.0
406	EG10265	4.29	843.0	5.0	b0096	2608	1.0
407	EG10316	0.42	532.0	6.191304347826088	b0179	2609	14.0
408	EG10362	-	-	6.316455696202532	b0759	2610	11.0
409	EG11423	-	-	6.682170542635659	b3623	2611	14.0
410	EG11355	-	-	7.5	b1922	2636	3.0
411	EG10869	0.11	5558.0	6.16326530612245	b3305	2690	5.0
412	EG10905	0.14	1047.0	6.730769230769232	b4200	2691	4.0
413	EG10870	0.06	749.0	7.578947368421053	b4203	2692	5.0
414	EG10906	0.04	3141.0	7.2666666666666675	b3341	2693	4.0
415	EG10871	0.11	588.0	6.333333333333332	b3985	2694	3.0
416	EG10907	-	-	7.117647058823528	b3306	2695	4.0
417	EG10908	0.07	2752.0	6.928571428571429	b3230	2696	2.0
418	EG10872	0.24	3684.0	6.972972972972973	b3983	2697	4.0
419	EG11231	-	-	8.25	b1717	2698	1.0
420	EG10909	0.81	25735.0	6.857142857142858	b3321	2700	3.0
421	EG10873	0.05	1074.0	6.90625	b3986	2701	3.0
422	EG10910	-	-	6.92	b3297	2702	4.0
423	EG11232	-	-	7.7142857142857135	b3299	2703	1.0
424	EG50001	0.08	2403.0	5.862068965517241	b3186	2705	4.0
425	EG10874	0.18	3878.0	7.25	b3231	2706	3.0
426	EG10911	-	-	6.7142857142857135	b3342	2708	3.0
427	EG50002	-	-	8.555555555555555	b3185	2710	1.0
428	EG10875	-	-	6.755555555555556	b3310	2711	6.0
429	EG10912	-	-	8.0	b3298	2712	2.0
430	EG10876	0.07	1388.0	7.857142857142858	b3301	2714	1.0
431	EG10913	-	-	5.454545454545454	b3307	2716	2.0
432	G7841	-	-	6.9491525423728815	b4161	2718	6.0
433	EG10877	0.1	492.0	6.363636363636362	b3313	2720	3.0
434	EG10914	-	-	7.4	b3165	2721	3.0
435	EG10878	-	-	6.0	b3294	2724	3.0
436	EG10915	0.09	982.0	6.8	b2609	2726	3.0
437	EG10879	0.11	2663.0	5.9444444444444455	b3304	2730	3.0
438	EG10916	-	-	7.8235294117647065	b3311	2731	2.0
439	EG10880	0.12	1111.0	7.166666666666668	b2606	2733	3.0
440	EG10917	-	-	0.0	b4202	2734	0.0
441	EG10881	-	-	7.352941176470589	b1716	2736	3.0
442	EG10918	0.04	362.0	7.411764705882352	b3316	2738	2.0
443	EG10882	-	-	7.03030303030303	b3315	2741	5.0
444	EG10919	0.07	1134.0	5.642857142857142	b0023	2742	2.0
445	EG10883	0.07	2632.0	7.111111111111112	b3318	2745	4.0
446	EG10920	-	-	0.0	b3065	2746	0.0
447	EG10884	0.14	7267.0	6.814814814814816	b3309	2750	3.0
448	EG11153	-	-	6.689655172413793	b2608	2751	4.0
449	EG10885	0.55	17016.0	8.166666666666666	b2185	2753	1.0
450	EG10886	-	-	6.625	b3637	2755	1.0
451	EG10887	0.08	929.0	0.0	b3312	2758	0.0
452	EG10888	0.05	491.0	8.11111111111111	b3302	2760	1.0
453	EG11508	-	-	0.0	b1480	2761	0.0
454	EG10889	0.55	634.0	0.0	b3936	2763	0.0
455	EG10890	-	-	6.125	b1089	2764	1.0
456	EG10891	0.1	2437.0	5.666666666666668	b3636	2765	1.0
457	EG10892	-	-	0.0	b3703	2766	0.0
458	EG10864	0.3	3772.0	6.456140350877192	b3984	2768	8.0
459	EG10865	-	-	8.0	b3317	2769	3.0
460	EG10900	0.17	1510.0	5.0	b0911	2770	3.0
461	EG10835	-	-	5.0	b2784	2771	6.0
462	EG10866	0.41	4865.0	5.181818181818182	b3320	2772	2.0
463	EG10901	-	-	5.5555555555555545	b0169	2773	4.0
464	EG10902	0.08	1086.0	5.5	b3314	2774	3.0
465	EG10867	0.34	4049.0	5.592592592592593	b3319	2776	4.0
466	EG10903	-	-	5.5625	b3296	2777	2.0
467	EG10868	0.07	4664.0	5.8125	b3308	2778	2.0
468	EG10904	0.43	6118.0	5.882352941176472	b3303	2779	2.0
469	EG10161	5.05	-	5.0	b2049	2781	3.0
470	EG11319	1.81	1168.0	5.604166666666668	b1236	2782	6.0
471	EG10566	-	-	5.0	b1613	2783	2.0
472	EG10366	-	-	0.0	b0758	2784	0.0
473	EG10363	-	-	5.35	b0757	2785	5.0
474	EG12318	-	-	5.0	b0123	2787	2.0
475	G6810	-	-	5.6	b1524	2790	5.0
476	G6437	-	-	5.0	b0837	2792	3.0
477	EG12633	-	-	5.615384615384616	b3034	2793	2.0
478	G7740	-	-	5.791666666666668	b3397	2797	4.0
479	G6539	-	-	5.0	b1033	2798	5.0
480	EG11905	-	-	5.363636363636363	b3946	2801	2.0
481	EG11692	-	-	5.428571428571429	b3665	2803	9.0
482	G7490	-	-	6.333333333333332	b2871	2806	8.0
483	G6701	-	-	0.0	b1378	2811	0.0
484	G7145	-	-	5.913043478260869	b2146	2813	10.0
485	EG10995	-	-	5.836363636363636	b0452	2815	8.0
486	G7408	-	-	5.2	b2690	2817	1.0
487	G6556	-	-	6.580645161290323	b1059	2818	9.0
488	G7164	-	-	6.761904761904763	b2251	2824	6.0
489	EG11289	-	-	6.5578947368421066	b2147	2825	11.0
490	G6261	-	-	6.510416666666668	b0485	2828	11.0
491	G7288	-	-	6.1265822784810124	b2458	2839	10.0
492	EG10222	0.05	48.0	6.19672131147541	b4384	2840	7.0
493	G7855	-	-	6.546666666666668	b4192	2845	10.0
494	EG10593	-	-	6.727272727272728	b2150	2846	10.0
495	EG20252	-	-	6.5423728813559325	b3566	2847	6.0
496	G6986	-	-	6.5	b1800	2848	11.0
497	G6716	-	-	6.503703703703704	b1395	2851	16.0
498	EG10052	-	-	6.1764705882352935	b0062	2852	8.0
499	EG12316	0.16	126.0	5.0	b0118	2856	1.0
500	EG11827	9.41	405.0	6.507692307692308	b4090	2857	6.0
501	EG10053	-	-	6.333333333333332	b0063	2858	17.0
502	EG11175	-	-	6.603174603174603	b3124	2859	8.0
503	EG12272	-	-	6.3125	b3553	2860	10.0
504	EG11427	0.06	53.0	6.21	b2935	2862	12.0
505	EG11176	-	-	7.287878787878787	b3125	2863	9.0
506	EG12734	-	-	6.613636363636362	b3091	2865	11.0
507	EG10055	-	-	6.675	b0061	2866	10.0
508	G6718	-	-	6.5625	b1397	2867	7.0
509	EG10380	-	-	5.0	b3428	2868	10.0
510	EG10282	0.08	1349.0	5.933333333333334	b2925	2869	9.0
511	G7892	-	-	6.847058823529411	b4266	2871	9.0
512	EG10381	-	-	6.3819444444444455	b3431	2874	18.0
513	G6811	-	-	6.521126760563379	b1525	2875	9.0
514	EG10057	-	-	6.30379746835443	b1901	2877	12.0
515	EG12275	-	-	6.4850746268656705	b3567	2879	17.0
516	G7893	-	-	6.391304347826088	b4267	2880	7.0
517	G6719	-	-	6.054794520547945	b1398	2881	9.0
518	EG10058	-	-	6.2631578947368425	b1900	2882	9.0
519	EG10616	-	-	6.346153846153847	b3600	2883	7.0
520	EG11956	-	-	6.313432835820897	b4084	2885	9.0
521	EG11065	-	-	6.40566037735849	b1521	2887	14.0
522	EG10969	-	-	5.59375	b2703	2888	10.0
523	EG12768	-	-	6.092307692307693	b3137	2890	9.0
524	EG11957	-	-	6.919354838709677	b4085	2891	8.0
525	EG11066	-	-	6.454545454545454	b4322	2892	7.0
526	EG10970	-	-	6.536585365853658	b2704	2893	6.0
527	G7990	-	-	5.48	b2169	2895	4.0
528	GB4478	-	-	5.6923076923076925	b4478	2896	1.0
529	EG10971	-	-	7.096774193548387	b2705	2897	9.0
530	EG10527	-	-	0.0	b0344	2898	0.0
531	EG11443	-	-	6.6875	b2914	2899	8.0
532	EG11387	6.96	395.0	5.0	b1927	2900	5.0
533	EG11959	-	-	5.0	b4087	2902	9.0
534	EG12279	-	-	6.753424657534247	b3575	2903	8.0
535	G81	-	-	5.0	b3092	2905	2.0
536	G8210	-	-	7.595505617977527	b2702	2906	6.0
537	EG10016	-	-	6.457142857142857	b3126	2910	9.0
538	EG10165	0.81	7148.0	6.794117647058822	b2417	2913	5.0
539	EG11448	-	-	5.0	b4069	2914	8.0
540	EG12415	-	-	5.9375	b2093	2915	2.0
541	G6278	-	-	5.575	b0509	2916	5.0
542	EG12957	0.13	145.0	5.0	b2388	2917	6.0
543	EG10773	-	-	5.0	b2679	2918	5.0
544	M004	-	-	5.857142857142858	b3386	2919	3.0
545	G7128	-	-	5.0	b2095	2921	3.0
546	EG12417	-	-	5.0	b2091	2922	1.0
547	EG12284	-	-	5.0	b3580	2923	4.0
548	EG12458	-	-	5.484375	b4088	2924	8.0
549	EG10699	0.12	1108.0	5.529411764705882	b3916	2925	5.0
550	M009	-	-	5.0	b2538	2926	5.0
551	EG10700	-	-	5.0	b1723	2928	1.0
552	EG12419	2.98	4469.0	5.37037037037037	b2096	2929	4.0
553	G6626	-	-	5.285714285714286	b1199	2932	3.0
554	EG12245	-	-	0.0	b3519	2934	0.0
555	G6627	-	-	5.0	b1200	2936	4.0
556	EG11074	-	-	5.0	b3565	2938	3.0
557	EG12287	-	-	5.166666666666667	b3583	2939	2.0
558	EG10543	0.2	975.0	0.0	b0116	2940	0.0
559	EG10024	1.19	2969.0	5.0	b0114	2941	9.0
560	EG11075	-	-	5.0	b3564	2942	3.0
561	M015	-	-	5.3478260869565215	b2539	2946	3.0
562	EG10025	0.07	235.0	5.0	b0115	2947	5.0
563	G6196	-	-	5.352941176470588	b0331	2949	3.0
564	G495	-	-	5.0	b2901	2950	4.0
565	G6198	-	-	5.0	b0333	2952	3.0
566	G6283	-	-	5.0	b0514	2953	6.0
567	EG10027	-	-	5.0	b2296	2954	6.0
568	EG11698	-	-	5.0	b0756	2955	2.0
569	EG13236	-	-	5.0	b0732	2956	4.0
570	G6199	-	-	5.0	b0334	2957	3.0
571	G58	-	-	5.5	b0459	2958	4.0
572	EG12522	-	-	5.0	b3128	2960	7.0
573	EG10411	0.06	1889.0	0.0	b2029	2962	0.0
574	EG10256	-	-	5.0	b1850	2963	1.0
575	EG11648	-	-	5.0	b0207	2964	3.0
576	EG12292	-	-	0.0	b3588	2965	0.0
577	EG11402	-	-	5.3559322033898304	b4239	2966	9.0
578	EG12253	0.87	672.0	5.319148936170213	b3526	2968	7.0
579	EG10788	-	-	5.7	b2415	2969	1.0
580	EG10558	-	-	5.0	b4035	2970	2.0
581	EG10789	0.4	1514.0	5.0	b2416	2971	5.0
582	EG11316	-	-	5.0	b3571	2973	3.0
583	EG10560	-	-	5.0	b3417	2975	4.0
584	EG20049	-	-	5.290322580645161	b4477	2976	5.0
585	EG10035	-	-	5.0	b1415	2977	3.0
586	G7723	-	-	5.307692307692308	b3371	2978	12.0
587	EG12144	0.04	142.0	5.0	b0688	2980	2.0
588	EG10561	-	-	5.0	b3416	2981	3.0
589	EG10563	-	-	5.0	b1621	2983	16.0
590	EG12296	0.41	1621.0	5.0	b3612	2984	3.0
591	EG10564	-	-	5.0	b1622	2985	1.0
592	G7724	-	-	5.0	b4474	2986	2.0
593	EG10565	-	-	5.0	b0403	2988	5.0
594	EG10348	-	-	5.514285714285713	b2800	2989	5.0
595	G7726	-	-	5.4642857142857135	b3374	2990	4.0
596	G7334	-	-	5.285714285714286	b2540	2992	1.0
597	EG10349	-	-	5.0	b2802	2994	4.0
598	G7335	-	-	5.257142857142857	b2541	2995	5.0
599	EG10350	-	-	5.0	b2803	2996	5.0
600	EG12152	-	-	5.357142857142857	b4268	2997	2.0
601	EG11866	-	-	6.171875	b3902	2998	9.0
602	G7336	-	-	5.554054054054054	b2542	2999	8.0
603	EG11867	-	-	5.0	b3903	3000	1.0
604	EG10351	-	-	5.0	b2799	3001	2.0
605	EG11868	-	-	5.0	b3904	3003	5.0
606	EG12013	-	-	5.0	b2132	3004	5.0
607	G6708	-	-	5.0	b1387	3005	4.0
608	G6709	-	-	5.526315789473684	b1388	3009	1.0
609	EG20051	-	-	5.666666666666668	b3693	3012	1.0
610	G6710	-	-	5.5	b1389	3015	1.0
611	EG12100	-	-	5.0	b2465	3016	4.0
612	G7945	-	-	5.0	b4358	3018	4.0
613	EG10144	-	-	5.0	b1734	3019	4.0
614	EG10576	0.03	79.0	5.343283582089552	b3236	3020	8.0
615	EG20080	-	-	5.0	b2976	3021	6.0
616	EG10577	-	-	5.0	b4119	3022	1.0
617	G6711	-	-	5.071428571428571	b1390	3023	2.0
618	G7565	-	-	5.217391304347826	b3012	3025	4.0
619	G7264	-	-	5.0	b2429	3026	12.0
620	G7858	-	-	5.413793103448277	b4196	3027	4.0
621	G7445	-	-	5.0	b2787	3028	4.0
622	G6712	-	-	5.625	b1391	3029	3.0
623	G6094	-	-	5.0	b0186	3031	6.0
624	EG11288	2.11	1106.0	5.447368421052633	b0394	3032	5.0
625	G7446	-	-	5.0	b2788	3033	3.0
626	EG10814	-	-	5.0	b3749	3034	3.0
627	EG10815	5.41	811.0	5.384615384615384	b3751	3035	6.0
628	G6713	-	-	5.0	b1392	3036	6.0
629	G7631	-	-	5.0	b3132	3037	2.0
630	EG11221	0.15	370.0	5.0	b1852	3040	4.0
631	EG20173	0.39	183.0	5.0	b2297	3041	11.0
632	EG12399	-	-	5.0	b1198	3042	3.0
633	EG10817	-	-	6.043478260869565	b3748	3043	3.0
634	EG20248	-	-	5.0	b4323	3044	3.0
635	G6714	-	-	5.2340425531914905	b1393	3045	7.0
636	EG10818	0.14	83.0	5.442622950819672	b3752	3046	9.0
637	G6715	-	-	5.12	b1394	3050	4.0
638	EG10592	-	-	5.0	b2149	3051	5.0
639	EG10278	-	-	5.0	b3845	3053	1.0
640	EG10279	-	-	5.0	b3846	3054	4.0
641	EG10280	-	-	5.0	b2344	3057	1.0
642	EG11530	-	-	5.0	b1805	3058	9.0
643	EG11669	-	-	5.741935483870968	b2221	3059	5.0
644	EG11670	-	-	5.764705882352941	b2222	3060	2.0
645	G6105	-	-	5.0	b0221	3062	8.0
646	M010	-	-	5.255813953488372	b0347	3063	7.0
647	M011	-	-	5.4	b0348	3064	4.0
648	M012	-	-	5.339622641509433	b0349	3065	8.0
649	M013	-	-	5.28125	b0350	3066	5.0
650	M014	-	-	5.230769230769232	b0351	3068	4.0
651	G6205	-	-	5.333333333333333	b0352	3072	6.0
652	EG12357	-	-	5.35	b1701	3075	8.0
653	G7212	-	-	0.0	b2341	3079	0.0
654	G7213	-	-	5.0	b2342	3081	3.0
655	EG10512	-	-	5.0	b3617	3083	4.0
656	EG12627	1.76	424.0	5.0	b3541	3084	5.0
657	EG12628	2.36	140.0	5.0	b3540	3085	2.0
658	EG12407	-	-	5.235294117647058	b0828	3086	3.0
659	EG11623	2.31	339.0	5.0	b2797	3087	4.0
660	EG10452	31.36	570.0	5.7441860465116275	b2306	3088	6.0
661	EG11442	-	-	5.0	b2905	3089	2.0
662	G6940	-	-	5.0	b1744	3090	1.0
663	G6941	-	-	5.0	b1745	3091	2.0
664	G6942	-	-	0.0	b1746	3092	0.0
665	G6943	-	-	5.0	b1747	3093	1.0
666	G6944	-	-	5.0	b1748	3094	2.0
667	EG10536	-	-	5.448275862068965	b3454	3095	4.0
668	EG13139	-	-	5.0	b1386	3096	5.0
669	EG10537	-	-	5.604651162790698	b3455	3097	6.0
670	EG10248	2.2	400.0	5.0	b3544	3098	4.0
671	EG10701	0.78	2266.0	5.0	b0903	3099	6.0
672	EG10249	-	-	5.0	b2366	3100	3.0
673	EG10408	0.23	2181.0	0.0	b2551	3105	0.0
674	EG10091	13.23	6248.0	5.8	b3744	3106	1.0
675	EG10092	1.28	2241.0	5.0	b0674	3107	3.0
676	EG10990	-	-	5.0	b3117	3110	3.0
677	EG10096	0.04	428.0	5.0	b0928	3112	1.0
678	EG10993	-	-	5.529411764705882	b3616	3114	5.0
679	EG11407	-	-	5.0	b1189	3115	1.0
680	EG11408	-	-	5.0	b1190	3116	1.0
681	EG10930	0.96	78.0	5.0	b1814	3117	3.0
682	EG10801	1.66	783.0	0.0	b1014	3120	0.0
683	EG11810	-	-	5.0	b2903	3121	9.0
684	G7624	-	-	5.0	b4471	3122	5.0
685	EG12304	-	-	5.0	b1291	3123	3.0
686	G7627	-	-	5.0	b3114	3125	7.0
687	EG10045	-	-	5.0	b1767	3126	4.0
688	EG10046	-	-	5.0	b2957	3127	5.0
689	EG11005	-	-	6.30188679245283	b3708	3128	13.0
690	EG10582	-	-	6.258064516129032	b3939	3129	10.0
691	EG10371	-	-	6.12	b2904	3130	4.0
692	G7961	-	-	6.193548387096773	b1385	3134	13.0
693	EG11629	-	-	6.675	b0854	3135	10.0
694	EG11630	5.46	92.0	5.972727272727273	b0855	3136	13.0
695	EG50006	-	-	6.5176470588235285	b2441	3137	11.0
696	EG50007	-	-	6.789473684210527	b2440	3138	7.0
697	EG12423	-	-	7.0	b0368	3141	7.0
698	EG10036	-	-	6.157303370786518	b1300	3144	11.0
699	EG11558	-	-	5.971223021582733	b0037	3149	16.0
700	G7596	-	-	6.532608695652174	b3073	3151	13.0
701	G6644	-	-	6.338983050847457	b1297	3153	7.0
702	G6217	-	-	6.466666666666668	b0365	3154	10.0
703	G6218	-	-	7.054054054054054	b0366	3155	9.0
704	G6645	-	-	6.569620253164557	b1298	3156	8.0
705	EG11822	-	-	6.3066666666666675	b1301	3157	9.0
706	EG10749	0.45	119.0	7.012987012987013	b1126	3158	8.0
707	G6646	-	-	6.545454545454546	b1302	3159	11.0
708	EG10752	3.06	146.0	6.466666666666668	b1123	3160	7.0
709	G6782	-	-	6.586206896551723	b1488	3161	7.0
710	EG11620	-	-	6.846774193548387	b1286	3163	16.0
711	EG10844	3.27	2638.0	6.471428571428572	b3780	3165	9.0
712	EG11547	-	-	7.173913043478262	b1652	3168	5.0
713	EG10857	-	-	7.456140350877192	b2567	3170	7.0
714	EG10858	-	-	6.409836065573771	b1804	3171	9.0
715	EG10859	1.63	443.0	5.988095238095237	b1084	3172	12.0
716	EG10862	-	-	7.137931034482759	b3704	3175	4.0
717	EG10863	-	-	6.807692307692308	b3643	3176	7.0
718	EG10743	-	-	6.53125	b3164	3177	17.0
719	G7175	-	-	6.985915492957746	b2268	3178	10.0
720	EG10694	-	-	6.669642857142858	b4260	3212	14.0
721	EG10695	-	-	6.59	b0237	3213	13.0
722	EG10696	0.09	121.0	6.6256983240223475	b0932	3214	24.0
723	EG12310	-	-	5.974025974025973	b2523	3231	11.0
724	EG10337	-	-	6.586956521739131	b2168	3238	12.0
725	EG11015	0.06	332.0	6.512195121951219	b3919	3239	6.0
726	G7129	-	-	6.8125	b2097	3241	9.0
727	EG10702	0.12	468.0	6.515384615384615	b4025	3242	13.0
728	EG10703	0.07	4345.0	6.146341463414633	b2926	3243	11.0
729	EG11699	0.03	542.0	6.840909090909091	b0755	3244	6.0
730	EG10258	0.21	4437.0	6.340909090909091	b2779	3245	6.0
731	EG10803	0.13	420.0	5.911392405063292	b1854	3246	10.0
732	EG10804	0.38	2253.0	5.9523809523809526	b1676	3247	10.0
733	EG10367	0.94	9204.0	6.316326530612245	b1779	3249	12.0
734	EG12164	-	-	7.204081632653061	b4395	3250	5.0
735	G6397	-	-	6.87	b0767	3251	13.0
736	EG10756	0.09	376.0	6.75	b3956	3252	17.0
737	EG10979	1.92	327.0	6.346666666666668	b0726	3254	18.0
738	EG10980	0.16	174.0	6.72	b0727	3255	6.0
739	EG10981	0.04	94.0	6.845238095238094	b0728	3256	9.0
740	EG10982	0.78	803.0	6.845070422535211	b0729	3257	10.0
741	EG10402	-	-	6.613636363636362	b0720	3258	12.0
742	EG12069	1.16	220.0	6.5	b2210	3259	8.0
743	EG10489	0.11	1041.0	6.349206349206349	b1136	3260	8.0
744	EG11325	-	-	6.144	b1276	3261	17.0
745	EG10356	0.17	-	6.094594594594594	b1612	3262	11.0
746	EG10357	-	-	6.211267605633802	b4122	3263	11.0
747	EG10358	-	-	6.242857142857143	b1611	3264	9.0
748	EG10330	2.62	1214.0	6.513761467889907	b4154	3265	14.0
749	EG10331	5.63	404.0	6.791666666666668	b4153	3266	7.0
750	EG10285	-	-	6.5	b4079	3267	17.0
751	EG50010	12.57	2456.0	6.736363636363636	b0356	3269	11.0
752	G592	-	-	6.360824742268042	b1380	3270	13.0
753	EG10031	4.88	4532.0	6.149732620320855	b1241	3272	25.0
754	EG10475	-	-	6.170731707317072	b2724	3273	4.0
755	EG10478	-	-	6.616071428571429	b2721	3274	14.0
756	EG10480	-	-	6.91044776119403	b2719	3275	8.0
757	EG11168	-	-	7.0344827586206895	b3061	3280	8.0
758	EG11169	-	-	6.883720930232557	b3062	3281	6.0
759	EG11963	-	-	6.918032786885246	b3605	3282	6.0
760	EG11774	-	-	6.333333333333332	b2284	3283	7.0
761	EG11143	3.88	333.0	7.333333333333332	b2232	3286	4.0
762	EG10394	-	-	6.408602150537634	b3426	3288	13.0
763	EG10468	-	-	6.756756756756758	b0972	3289	8.0
764	EG10469	-	-	6.889763779527558	b0973	3290	13.0
765	EG10649	-	-	6.22	b1109	3294	14.0
766	EG12697	-	-	7.244897959183674	b2895	3295	7.0
767	EG12078	-	-	6.25925925925926	b3479	3296	7.0
768	EG12079	-	-	6.634146341463414	b3480	3297	9.0
769	EG12083	8.5	1797.0	6.341176470588236	b2287	3298	8.0
770	EG12084	10.18	244.0	6.671428571428572	b2286	3299	16.0
771	EG12086	25.59	728.0	6.72	b2285	3300	2.0
772	EG11324	13.07	116.0	6.207792207792207	b2907	3301	11.0
773	EG12087	16.01	465.0	6.117117117117117	b2283	3302	18.0
774	EG11473	10.08	2860.0	6.883333333333334	b3833	3303	7.0
775	EG12089	4.68	1051.0	6.653061224489796	b2281	3304	3.0
776	EG11044	-	-	6.652173913043479	b2311	3305	7.0
777	EG11476	-	-	6.8533333333333335	b3835	3306	15.0
778	EG11047	-	-	5.918918918918918	b3453	3307	5.0
779	EG11048	7.23	72.0	6.842857142857143	b3450	3308	9.0
780	EG11227	-	-	6.206349206349207	b1474	3313	16.0
781	EG11532	-	-	6.794871794871796	b2261	3314	5.0
782	EG11781	-	-	6.7333333333333325	b4070	3318	3.0
783	EG11784	1.51	9965.0	6.476190476190476	b2579	3319	6.0
784	EG10395	-	-	6.45	b3425	3320	3.0
785	G7554	-	-	6.833333333333332	b2997	3321	10.0
786	EG11910	-	-	5.767857142857142	b3951	3322	14.0
787	EG11911	-	-	6.653846153846153	b3952	3323	9.0
788	EG10638	9.53	226.0	5.9931972789115635	b1224	3325	19.0
789	EG11150	-	-	5.586956521739131	b2481	3326	6.0
790	EG10639	-	-	6.396825396825397	b1225	3327	9.0
791	EG10641	-	-	7.655737704918032	b1226	3328	7.0
792	G6775	-	-	6.342105263157895	b1478	3330	9.0
793	EG10645	-	-	7.09375	b1466	3331	4.0
794	EG10028	-	-	6.2075471698113205	b0902	3332	6.0
795	EG10647	-	-	6.338461538461537	b1467	3333	10.0
796	EG10648	-	-	6.083916083916083	b1468	3334	20.0
797	EG12060	-	-	7.363636363636362	b2202	3335	3.0
798	EG12061	-	-	7.518518518518517	b2203	3336	2.0
799	EG12062	-	-	7.4	b2204	3337	8.0
800	EG12064	-	-	6.518518518518517	b2205	3338	4.0
801	EG11801	-	-	6.795321637426901	b2994	3339	20.0
802	EG12067	-	-	6.635761589403972	b2206	3340	19.0
803	EG10653	7.42	437.0	6.472972972972973	b3365	3341	20.0
804	EG11858	-	-	6.138686131386862	b3894	3344	20.0
805	EG10655	-	-	7.3076923076923075	b3366	3346	2.0
806	G7022	-	-	6.461538461538463	b1872	3353	16.0
807	G7023	-	-	6.627118644067798	b1873	3355	7.0
808	EG11368	-	-	7.174603174603175	b2262	3360	8.0
809	EG11814	-	-	0.0	b0997	3361	0.0
810	EG12437	-	-	5.0	b2260	3362	1.0
811	EG10579	-	-	5.0	b2264	3364	6.0
812	EG12362	-	-	5.0	b2265	3365	3.0
813	G7304	-	-	0.0	b2487	3367	0.0
814	G7305	-	-	5.0	b2488	3368	1.0
815	G7306	-	-	7.026666666666666	b2489	3369	9.0
816	EG11945	-	-	5.947368421052633	b4071	3371	1.0
817	EG10257	-	-	6.658823529411764	b1851	3372	10.0
818	G7237	-	-	6.746478873239437	b2374	3373	10.0
819	G6845	-	-	7.090909090909091	b1587	3374	13.0
820	G6846	-	-	6.154639175257733	b1588	3375	14.0
821	G6847	-	-	7.357142857142858	b1589	3376	3.0
822	G6848	-	-	7.270408163265307	b1590	3377	10.0
823	EG10755	0.04	116.0	6.609756097560974	b4226	3381	6.0
824	EG10783	7.95	2118.0	6.833333333333332	b3725	3382	8.0
825	EG10413	-	-	6.541353383458648	b3779	3385	15.0
826	EG11403	-	-	5.947368421052633	b2502	3387	11.0
827	G6478	-	-	6.919540229885057	b0936	3389	11.0
828	EG11510	-	-	6.491124260355028	b2501	3393	22.0
829	EG10723	-	-	6.838709677419355	b4094	3395	6.0
830	EG10727	-	-	6.7391304347826075	b0383	3397	7.0
831	EG10734	-	-	7.589473684210527	b3728	3399	9.0
832	EG20091	-	-	6.9818181818181815	b3608	3401	6.0
833	EG10738	-	-	6.704545454545454	b3821	3402	11.0
834	EG10739	-	-	6.939024390243902	b3825	3403	10.0
835	EG10049	-	-	6.571428571428571	b0980	3404	10.0
836	G7454	-	-	5.916666666666668	b2810	3406	8.0
837	G7455	-	-	7.40625	b2811	3407	4.0
838	G6905	-	-	7.512195121951219	b1679	3411	4.0
839	G7324	-	-	5.7368421052631575	b2529	3412	2.0
840	G6906	-	-	6.1688311688311686	b1680	3413	10.0
841	G6907	-	-	6.64367816091954	b1681	3415	11.0
842	G6908	-	-	7.833333333333332	b1682	3416	5.0
843	G6909	-	-	6.427083333333332	b1683	3417	14.0
844	G6477	-	-	5.971428571428572	b0935	3418	10.0
845	G6479	-	-	5.867924528301888	b0937	3420	8.0
846	EG11600	-	-	6.814814814814816	b2521	3421	8.0
847	EG10929	-	-	7.0131578947368425	b3917	3422	10.0
848	EG10183	-	-	7.0232558139534875	b2422	3424	10.0
849	EG12358	-	-	7.166666666666668	b0933	3425	6.0
850	EG10185	-	-	7.0555555555555545	b2750	3426	6.0
851	EG10186	-	-	7.02	b2752	3428	6.0
852	EG10043	-	-	7.180327868852459	b4214	3429	8.0
853	EG10189	-	-	6.611111111111112	b2762	3430	6.0
854	EG10190	-	-	6.575	b2763	3431	11.0
855	EG10191	-	-	5.886792452830187	b2764	3432	15.0
856	G7038	-	-	6.51948051948052	b1919	3433	11.0
857	EG10194	7.77	212.0	6.783505154639175	b2751	3434	12.0
858	EG10195	-	-	6.494505494505495	b2425	3435	11.0
859	EG11378	-	-	6.55	b1684	3436	3.0
860	EG10383	0.13	1090.0	6.4477611940298525	b3870	3437	9.0
861	G6275	-	-	7.145833333333332	b0505	3438	7.0
862	G6281	-	-	6.476190476190476	b0512	3440	8.0
863	EG10403	6.31	4948.0	5.830985915492956	b3212	3441	28.0
864	EG10404	0.83	3450.0	6.711538461538463	b3213	3442	7.0
865	G6285	-	-	6.746031746031746	b0516	3444	8.0
866	EG10175	-	-	6.836363636363636	b0340	3445	6.0
867	EG12345	1.68	105.0	6.836065573770492	b1539	3446	8.0
868	EG10176	-	-	7.25	b0339	3447	5.0
869	G6286	-	-	6.7384615384615385	b0517	3448	7.0
870	G6518	-	-	6.9682539682539675	b1007	3450	7.0
871	G6519	-	-	7.487179487179486	b1008	3452	5.0
872	G6520	-	-	7.333333333333332	b1009	3455	6.0
873	G6521	-	-	7.283333333333332	b1010	3456	7.0
874	G6522	-	-	7.985714285714287	b1011	3457	6.0
875	EG10898	-	-	6.142857142857142	b3202	3458	8.0
876	G6523	-	-	6.340909090909091	b1012	3459	9.0
877	G6755	-	-	6.6923076923076925	b1444	3461	8.0
878	EG11591	2.57	110.0	7.020408163265307	b0630	3464	5.0
879	EG11796	-	-	6.4875	b4386	3465	12.0
880	EG11437	2.05	103.0	6.830985915492956	b1090	3473	9.0
881	EG11674	-	-	7.4144144144144155	b3059	3474	7.0
882	G6406	-	-	7.0103092783505145	b0789	3476	11.0
883	EG12055	-	-	7.886363636363638	b2197	3481	4.0
884	EG12059	-	-	6.729166666666668	b2201	3482	7.0
885	EG11887	-	-	6.666666666666668	b2582	3484	3.0
886	EG12181	0.14	1100.0	7.238095238095237	b1654	3485	3.0
887	EG12688	-	-	6.74468085106383	b1064	3486	7.0
888	EG11031	0.04	231.0	6.8	b3781	3488	2.0
889	EG12294	-	-	5.9230769230769225	b3610	3489	2.0
890	EG10417	-	-	6.9	b0849	3490	3.0
891	EG10275	1.65	2811.0	6.741935483870968	b3255	3491	5.0
892	EG11095	-	-	6.2444444444444445	b0404	3492	8.0
893	G6343	-	-	6.875	b0617	3493	2.0
894	EG50003	0.24	2328.0	5.928571428571429	b1094	3494	2.0
895	EG11789	-	-	7.1224489795918355	b2051	3495	6.0
896	G7096	-	-	6.373737373737375	b2045	3499	13.0
897	G7663	-	-	6.75	b3198	3511	7.0
898	EG11983	-	-	6.9140625	b2034	3512	12.0
899	EG10518	0.07	1210.0	6.952941176470588	b1215	3513	9.0
900	EG10519	-	-	6.623529411764705	b0918	3514	11.0
901	EG10973	0.9	179.0	6.526315789473684	b2708	3515	12.0
902	G6106	-	-	6.717391304347826	b0222	3516	6.0
903	EG11736	-	-	6.787878787878787	b0200	3517	5.0
904	G7590	-	-	6.0	b3052	3518	10.0
905	EG12267	-	-	6.958974358974358	b3546	3519	14.0
906	G7662	-	-	6.5125	b3197	3520	11.0
907	EG10838	0.09	767.0	7.148936170212767	b3619	3521	10.0
908	EG12180	-	-	7.051948051948052	b0622	3522	7.0
909	G7167	-	-	7.5555555555555545	b2254	3523	8.0
910	G7168	-	-	6.563291139240508	b2255	3524	20.0
911	G7170	-	-	6.8881578947368425	b2257	3525	21.0
912	G7166	-	-	7.226190476190476	b2253	3526	9.0
913	G6092	-	-	7.821428571428571	b0174	3532	6.0
914	EG10377	-	-	6.776223776223777	b3429	3534	14.0
915	EG10378	-	-	6.55	b3432	3536	17.0
916	EG10379	-	-	6.396039603960396	b3430	3537	11.0
917	EG12656	-	-	6.56140350877193	b3028	3542	6.0
918	EG11799	5.87	72.0	6.756756756756758	b2996	3543	8.0
919	EG10318	0.05	205.0	6.9230769230769225	b0684	3544	5.0
920	G6849	-	-	6.875	b1591	3545	9.0
921	EG10334	-	-	6.645161290322582	b3844	3548	9.0
922	EG12450	-	-	5.7564102564102555	b2711	3549	12.0
923	G7413	-	-	6.605263157894738	b2710	3550	14.0
924	EG12115	-	-	6.783333333333332	b4374	3552	8.0
925	G7485	-	-	6.173913043478262	b2866	3553	17.0
926	G7486	-	-	6.4477611940298525	b2867	3554	10.0
927	G7487	-	-	6.512820512820514	b2868	3555	5.0
928	G7431	-	-	6.764705882352941	b2765	3556	5.0
929	EG11702	-	-	6.403846153846153	b3996	3558	7.0
930	EG11314	0.08	312.0	6.695121951219512	b1131	3560	9.0
931	EG10790	2.49	3600.0	6.4823529411764715	b4177	3561	10.0
932	EG10791	1.27	7515.0	6.8108108108108105	b2476	3562	5.0
933	EG10792	-	-	6.537313432835821	b4005	3563	9.0
934	EG10793	-	-	7.38	b0523	3564	6.0
935	EG10794	0.49	1000.0	6.813725490196076	b2312	3565	14.0
936	EG10795	0.09	645.0	6.546391752577318	b4006	3566	12.0
937	EG10796	-	-	6.516483516483516	b0522	3567	11.0
938	EG10420	0.14	200.0	6.46	b2507	3568	12.0
939	EG10797	0.41	1460.0	6.224299065420562	b2557	3569	18.0
940	EG10421	0.07	526.0	6.0	b2508	3570	6.0
941	EG10798	0.13	463.0	6.640776699029126	b2499	3571	12.0
942	EG10799	-	-	7.3055555555555545	b2500	3572	8.0
943	EG11809	0.57	1250.0	6.534653465346534	b1849	3573	10.0
944	G6188	-	-	6.963414634146342	b0323	3575	10.0
945	G7185	-	-	6.487804878048781	b2291	3576	5.0
946	EG10134	0.1	277.0	6.593406593406592	b0032	3578	13.0
947	EG10135	-	-	5.966942148760331	b0033	3579	18.0
948	EG10806	5.27	2566.0	6.042857142857143	b1062	3581	9.0
949	EG10808	-	-	6.852459016393442	b3642	3582	7.0
950	EG10809	0.07	143.0	7.384615384615384	b1281	3583	7.0
951	EG10811	4.64	10582.0	7.235294117647059	b4244	3584	2.0
952	EG10965	-	-	6.803921568627452	b3648	3585	7.0
953	EG10774	-	-	6.9	b1207	3586	8.0
954	EG10650	-	-	7.148936170212767	b2518	3587	7.0
955	EG10032	0.07	2116.0	6.75	b0474	3588	5.0
956	EG10422	-	-	6.815789473684211	b0104	3589	11.0
957	EG11819	-	-	6.685714285714287	b1232	3590	12.0
958	EG11265	-	-	6.454545454545454	b0910	3591	8.0
959	EG10805	0.21	1543.0	7.467391304347826	b4245	3592	11.0
960	EG10810	0.12	269.0	6.118181818181817	b2780	3593	13.0
961	EG10117	3.25	149.0	6.093023255813954	b0774	3595	11.0
962	EG10118	2.69	1794.0	6.62962962962963	b0775	3596	10.0
963	EG10119	9.06	386.0	7.043478260869565	b0777	3597	6.0
964	EG10120	5.45	1134.0	6.775862068965517	b0778	3598	4.0
965	EG10121	-	-	6.6805555555555545	b0776	3599	8.0
966	EG10122	-	-	6.532467532467532	b3412	3600	9.0
967	EG10124	-	-	6.466101694915254	b3551	3603	15.0
968	EG10418	0.05	64.0	6.0	b2688	3605	6.0
969	EG10419	-	-	6.62962962962963	b2947	3606	12.0
970	G7423	-	-	6.8604651162790695	b2747	3607	6.0
971	EG10017	-	-	6.958333333333332	b3187	3608	13.0
972	G6237	-	-	6.5769230769230775	b0420	3609	13.0
973	EG11396	-	-	6.216216216216216	b3843	3610	8.0
974	EG11081	-	-	6.6438356164383565	b0029	3611	9.0
975	G6365	-	-	6.5606060606060606	b0662	3612	8.0
976	EG11369	14.98	1664.0	6.848484848484849	b4039	3613	5.0
977	EG11816	-	-	7.448275862068965	b2746	3614	4.0
978	EG12438	-	-	7.202898550724638	b2263	3615	8.0
979	EG10370	0.48	641.0	6.530612244897959	b2515	3616	10.0
980	EG11294	-	-	6.585714285714285	b1208	3617	9.0
981	EG12715	-	-	6.588235294117648	b0173	3618	11.0
982	EG10508	-	-	6.906976744186046	b0421	3619	6.0
983	G7508	-	-	7.115384615384616	b2889	3620	3.0
984	EG11836	-	-	6.12987012987013	b3867	3621	10.0
985	EG11543	-	-	6.151898734177215	b3997	3622	11.0
986	EG10407	0.44	3102.0	5.857142857142858	b2400	3623	9.0
987	G7018	-	-	6.229508196721312	b1858	3624	9.0
988	EG10427	-	-	5.988095238095237	b1210	3625	9.0
989	EG10428	0.09	301.0	6.903846153846153	b0369	3626	7.0
990	EG10188	-	-	6.307692307692308	b3368	3627	13.0
991	EG10429	-	-	7.295454545454546	b3805	3628	7.0
992	EG10430	-	-	6.7	b3804	3629	8.0
993	EG12189	-	-	6.655172413793102	b2436	3630	9.0
994	EG10431	-	-	6.2368421052631575	b0475	3631	10.0
995	EG10432	0.38	642.0	6.527027027027027	b0154	3632	10.0
996	EG11485	13.45	7689.0	7.254545454545455	b3850	3633	7.0
997	G6349	-	-	7.413793103448277	b0638	3634	5.0
998	EG10128	15.02	518.0	7.03921568627451	b1709	3635	7.0
999	EG10130	2.22	264.0	7.909090909090909	b1270	3636	5.0
1000	EG13238	-	-	5.807017543859649	b1993	3637	5.0
1001	EG12150	-	-	5.5057471264367805	b1992	3638	9.0
1002	EG12151	-	-	5.0	b1991	3639	4.0
1003	EG10259	-	-	5.7142857142857135	b0596	3641	4.0
1004	EG10261	10.38	665.0	5.25	b0593	3642	5.0
1005	EG10326	-	-	5.291666666666667	b0048	3643	4.0
1006	EG10682	-	-	5.230769230769232	b3360	3644	2.0
1007	EG10683	1.88	243.0	5.0	b1812	3645	4.0
1008	EG10327	-	-	5.0	b2315	3646	4.0
1009	EG10328	0.07	195.0	5.6491228070175445	b0529	3647	7.0
1010	EG11673	0.25	451.0	5.6	b3058	3648	2.0
1011	EG11138	-	-	5.809523809523809	b1865	3649	3.0
1012	EG11493	-	-	5.290322580645161	b1096	3650	5.0
1013	EG50011	0.15	252.0	5.941176470588236	b3177	3651	4.0
1014	G6862	-	-	5.44	b1606	3652	3.0
1015	EG11374	-	-	5.6190476190476195	b0142	3653	3.0
1016	EG11375	-	-	5.3	b2153	3654	5.0
1017	EG11306	16.38	10877.0	5.764705882352941	b0628	3655	2.0
1018	EG11829	-	-	5.1	b3857	3656	3.0
1019	EG11595	16.54	1196.0	5.395833333333332	b0781	3659	6.0
1020	EG12427	-	-	5.121951219512195	b0763	3660	7.0
1021	EG11597	-	-	5.6190476190476195	b0784	3662	2.0
1022	EG11598	-	-	6.7391304347826075	b0785	3663	3.0
1023	G7496	-	-	5.975	b2877	3664	5.0
1024	EG11511	-	-	5.611111111111112	b0009	3665	5.0
1025	EG10152	-	-	6.633333333333334	b0765	3666	8.0
1026	EG10153	-	-	5.0	b0827	3667	5.0
1027	EG10154	5.26	257.0	6.363636363636362	b0826	3668	8.0
1028	EG11666	10.98	1189.0	7.0	b0783	3669	4.0
1029	EG11675	-	-	6.651162790697675	b0134	3670	10.0
1030	EG11190	-	-	6.918367346938775	b3634	3671	6.0
1031	G6239	-	-	6.979381443298969	b0425	3672	11.0
1032	EG10922	-	-	7.252747252747253	b3974	3673	9.0
1033	EG11746	-	-	7.12	b0133	3674	9.0
1034	EG11747	0.31	581.0	7.0	b0131	3675	4.0
1035	EG12312	-	-	6.413793103448277	b0103	3676	7.0
1036	EG10004	-	-	6.575757575757576	b3639	3677	9.0
1037	EG11487	1.67	1447.0	7.190476190476191	b1638	3678	6.0
1038	EG10691	-	-	7.064516129032258	b0052	3679	10.0
1039	EG10693	-	-	6.517857142857142	b2564	3680	7.0
1040	EG10368	0.33	250.0	6.675925925925926	b2927	3682	13.0
1041	G0-9461	-	-	7.080459770114943	b2320	3683	10.0
1042	EG11135	-	-	7.622641509433963	b1768	3684	4.0
1043	G6350	-	-	7.1940298507462686	b0639	3685	8.0
1044	EG10630	1.06	640.0	6.571428571428571	b0750	3686	9.0
1045	EG10631	29.59	3873.0	6.677083333333332	b2574	3687	11.0
1046	EG11546	-	-	6.903225806451613	b0109	3688	8.0
1047	EG10663	0.03	76.0	6.866666666666666	b1740	3689	10.0
1048	EG10742	0.88	617.0	6.419354838709677	b0931	3690	8.0
1049	EG12192	-	-	6.7176470588235295	b2615	3691	11.0
1050	EG11335	-	-	6.6818181818181825	b4390	3692	11.0
1051	EG11572	-	-	6.473684210526316	b0066	3693	10.0
1052	EG11574	2.52	630.0	7.108695652173912	b0068	3694	6.0
1053	G6234	-	-	6.344444444444443	b0417	3695	12.0
1054	G6580	-	-	7.0625	b1134	3696	3.0
1055	M007	-	-	6.6571428571428575	b2104	3697	8.0
1056	EG11585	3.04	1569.0	5.54	b3994	3698	6.0
1057	EG11586	7.31	6943.0	7.203389830508474	b3993	3699	7.0
1058	G6238	-	-	6.184466019417477	b0423	3700	14.0
1059	EG11587	11.27	6022.0	6.217391304347826	b3992	3701	9.0
1060	EG11589	0.32	1371.0	6.698630136986301	b3991	3702	9.0
1061	EG11590	6.17	3731.0	6.858974358974358	b3990	3703	9.0
1062	G7135	-	-	7.095238095238094	b2103	3704	5.0
1063	G6246	-	-	6.9431818181818175	b0446	3705	10.0
1064	G1	-	-	7.4	b4407	3707	2.0
1065	G6566	-	-	6.553571428571429	b1106	3708	8.0
1066	EG10465	0.54	1736.0	8.035714285714286	b3041	3710	4.0
1067	EG11079	-	-	7.0	b0025	3711	8.0
1068	EG11406	-	-	6.27027027027027	b1662	3712	8.0
1069	EG11321	1.47	333.0	6.723684210526316	b0414	3713	10.0
1070	EG11322	-	-	7.388888888888888	b0415	3714	5.0
1071	EG11331	2.7	1014.0	6.591836734693878	b1277	3715	7.0
1072	EG11531	3.83	1511.0	6.638297872340425	b1661	3716	11.0
1073	EG10247	-	-	7.375	b2563	3717	4.0
1074	EG10217	0.84	3296.0	6.3125	b2316	3719	8.0
1075	EG11647	0.59	1913.0	6.789473684210527	b0185	3720	5.0
1076	EG11317	-	-	6.711538461538463	b1092	3722	6.0
1077	EG11318	0.05	377.0	6.1818181818181825	b1093	3723	7.0
1078	EG10138	-	-	6.96	b3918	3724	8.0
1079	EG12221	31.53	135.0	6.482142857142858	b3475	3725	8.0
1080	EG12606	0.14	253.0	5.545454545454546	b1095	3726	3.0
1081	EG11284	0.21	984.0	7.446808510638298	b0180	3727	6.0
1082	EG10273	0.11	2542.0	7.0681818181818175	b0954	3728	5.0
1083	EG10274	0.09	1322.0	5.384615384615384	b2323	3729	2.0
1084	EG10276	-	-	0.0	b3256	3730	0.0
1085	EG10277	0.04	42.0	6.336956521739131	b1091	3731	10.0
1086	EG11528	0.23	477.0	5.953125	b1288	3732	9.0
1087	EG11625	-	-	6.16326530612245	b0863	3734	6.0
1088	EG10386	3.29	1149.0	7.03030303030303	b0811	3736	7.0
1089	EG10389	12.41	2744.0	7.203703703703702	b0809	3738	5.0
1090	EG10073	0.14	366.0	5.0	b0908	3739	2.0
1091	EG10074	-	-	6.2346938775510194	b3389	3740	12.0
1092	EG10075	-	-	5.0	b2329	3741	4.0
1093	EG10076	-	-	7.383333333333334	b1693	3742	8.0
1094	EG11234	-	-	5.6	b1692	3743	6.0
1095	EG10077	-	-	5.185185185185184	b3281	3744	4.0
1096	EG10078	-	-	5.0	b2601	3745	1.0
1097	EG10081	0.22	891.0	5.833333333333332	b3390	3746	2.0
1098	EG10082	-	-	5.580645161290324	b0388	3747	4.0
1099	EG10088	0.12	750.0	5.426229508196722	b3433	3748	9.0
1100	EG10550	-	-	5.0	b4024	3749	6.0
1101	EG10998	-	-	5.0	b0002	3750	5.0
1102	EG10590	-	-	5.0	b3940	3751	9.0
1103	EG10064	2.02	262.0	5.369565217391305	b3959	3752	7.0
1104	EG10065	-	-	5.413793103448277	b3958	3753	8.0
1105	EG10066	1.42	161.0	5.0	b3359	3754	2.0
1106	EG10067	-	-	5.227272727272728	b0273	3755	3.0
1107	EG10068	0.65	2009.0	5.0	b3172	3756	1.0
1108	EG10069	-	-	5.333333333333333	b4254	3757	4.0
1109	EG10072	-	-	5.3	b2310	3759	3.0
1110	EG11624	-	-	5.64	b0864	3760	3.0
1111	EG11628	-	-	5.666666666666668	b0860	3761	1.0
1112	EG10063	-	-	5.0	b2818	3762	4.0
1113	EG11286	6.83	299.0	5.0	b3957	3763	1.0
1114	EG11223	-	-	5.0	b3960	3764	3.0
1115	EG10767	-	-	5.0	b0243	3765	6.0
1116	EG10768	0.28	312.0	5.0	b0242	3766	2.0
1117	EG10769	-	-	5.409090909090909	b0386	3767	6.0
1118	EG10771	3.43	113.0	5.0	b2677	3768	4.0
1119	EG12663	-	-	5.7333333333333325	b0652	3769	5.0
1120	EG10095	-	-	0.0	b4139	3771	0.0
1121	EG10205	0.3	1088.0	5.659090909090909	b2478	3772	6.0
1122	EG10207	0.13	4818.0	5.8235294117647065	b0166	3773	7.0
1123	EG10208	-	-	5.536585365853658	b2472	3774	6.0
1124	EG10209	-	-	5.468085106382978	b3809	3775	6.0
1125	EG10549	-	-	5.0	b2838	3776	4.0
1126	EG10999	-	-	5.636363636363638	b0003	3779	2.0
1127	EG11000	0.2	325.0	5.0	b0004	3780	4.0
1128	G6136	-	-	5.318181818181818	b0261	3781	3.0
1129	EG10581	-	-	5.0	b4013	3782	4.0
1130	EG10583	-	-	0.0	b3008	3783	0.0
1131	EG10584	0.96	147.0	5.0	b3829	3784	5.0
1132	EG10587	13.27	4609.0	0.0	b4019	3785	0.0
1133	G6359	-	-	5.518518518518518	b0655	3788	3.0
1134	EG10372	0.71	806.0	5.0	b1761	3789	3.0
1135	G6455	-	-	5.4444444444444455	b0870	3790	5.0
1136	EG10944	0.78	2501.0	5.0	b2913	3791	6.0
1137	EG10945	-	-	5.285714285714286	b4388	3792	4.0
1138	EG10946	0.06	1534.0	5.0	b0907	3793	3.0
1139	EG10187	-	-	5.227272727272728	b3607	3795	7.0
1140	EG10192	0.22	593.0	5.242424242424242	b2414	3796	5.0
1141	EG10193	-	-	5.45945945945946	b2421	3797	6.0
1142	EG10079	-	-	5.48	b0754	3798	4.0
1143	EG10707	3.2	768.0	5.316666666666666	b2599	3799	8.0
1144	EG11039	-	-	5.405405405405406	b2600	3801	6.0
1145	EG11040	-	-	5.0	b4054	3802	1.0
1146	EG10080	-	-	5.0	b1704	3803	2.0
1147	EG11024	-	-	5.533333333333332	b1260	3804	4.0
1148	EG11025	-	-	5.0	b1261	3805	2.0
1149	EG11026	-	-	0.0	b1262	3806	0.0
1150	EG11027	-	-	5.0	b1263	3807	5.0
1151	EG11028	-	-	5.0	b1264	3808	3.0
1152	EG10444	-	-	5.3125	b2024	3811	4.0
1153	EG10445	-	-	5.206896551724138	b2022	3812	5.0
1154	EG10446	-	-	5.482758620689656	b2021	3813	4.0
1155	EG10447	-	-	5.0	b2020	3814	3.0
1156	EG10448	-	-	5.333333333333333	b2025	3815	4.0
1157	EG10449	0.94	1143.0	5.5	b2019	3816	2.0
1158	EG10450	0.2	68.0	6.1764705882352935	b2023	3817	2.0
1159	EG10451	0.33	478.0	5.682926829268293	b2026	3818	6.0
1160	EG12124	-	-	5.307692307692308	b2309	3819	1.0
1161	G7242	-	-	5.0	b2379	3821	3.0
1162	G7184	-	-	5.0	b2290	3822	4.0
1163	EG10497	0.21	303.0	5.0	b3770	3823	3.0
1164	EG10107	0.99	308.0	5.0	b3572	3824	6.0
1165	EG10001	-	-	5.526315789473684	b4053	3826	9.0
1166	EG10539	49.68	163.0	5.0	b3460	3827	3.0
1167	EG10493	-	-	5.0	b3772	3831	5.0
1168	EG10494	-	-	5.0	b3671	3832	4.0
1169	EG10495	0.15	27.0	0.0	b3774	3833	0.0
1170	EG10496	-	-	5.0	b3771	3834	3.0
1171	EG10499	2.7	2707.0	5.470588235294118	b0078	3835	6.0
1172	EG10500	-	-	5.0	b0077	3836	8.0
1173	EG10502	-	-	5.454545454545454	b3670	3838	3.0
1174	EG11226	0.2	66.0	5.0	b0074	3840	3.0
1175	EG11575	1.03	269.0	5.411764705882354	b0071	3841	2.0
1176	EG11576	-	-	5.0	b0072	3842	2.0
1177	EG11577	-	-	5.125	b0073	3843	6.0
1178	EG10540	-	-	5.0	b3458	3845	5.0
1179	EG10759	-	-	5.0	b1702	3847	6.0
1180	EG10283	-	-	5.4444444444444455	b4232	3848	7.0
1181	EG10688	-	-	5.0	b3403	3849	4.0
1182	EG11239	-	-	5.586206896551723	b0766	3850	4.0
1183	EG11245	-	-	5.294117647058823	b2930	3851	3.0
1184	G7293	-	-	5.0	b2463	3852	6.0
1185	EG11517	-	-	5.512820512820514	b3925	3853	6.0
1186	G7502	-	-	5.0	b2883	3854	5.0
1187	EG10374	-	-	5.0	b3447	3856	4.0
1188	EG10948	0.19	303.0	5.0	b1479	3857	5.0
1189	EG10632	-	-	5.0	b0677	3858	5.0
1190	EG10633	-	-	5.285714285714286	b0678	3859	4.0
1191	G7676	-	-	5.416666666666668	b3222	3860	5.0
1192	G7677	-	-	5.282051282051282	b3223	3862	6.0
1193	EG10637	-	-	5.2727272727272725	b3225	3863	7.0
1194	EG10960	-	-	5.521739130434782	b2937	3867	4.0
1195	EG10961	1.11	187.0	5.0	b2965	3868	4.0
1196	EG10962	-	-	5.170212765957447	b0120	3869	6.0
1197	G6842	-	-	5.212121212121212	b1584	3870	4.0
1198	EG10963	-	-	5.578125	b0121	3871	7.0
1199	EG10964	-	-	5.0	b0693	3872	6.0
1200	EG12882	-	-	5.0	b2988	3873	5.0
1201	EG10959	0.13	34.0	5.0	b2938	3874	7.0
1202	EG10626	-	-	5.368421052631579	b0099	3875	3.0
1203	EG11417	-	-	0.0	b4238	3876	0.0
1204	EG11002	-	-	5.333333333333333	b2827	3877	6.0
1205	EG10585	1.75	218.0	5.433333333333334	b3941	3878	5.0
1206	EG10110	-	-	5.0	b0312	3879	4.0
1207	EG10299	-	-	5.0	b0585	3880	3.0
1208	EG12131	-	-	0.0	b2527	3881	0.0
1209	EG12132	0.12	267.0	5.285714285714286	b2528	3882	1.0
1210	EG10306	-	-	5.0	b1102	3883	3.0
1211	EG11653	-	-	5.571428571428571	b3807	3884	2.0
1212	EG10022	-	-	0.0	b4015	3886	0.0
1213	EG10023	-	-	5.0	b4014	3887	6.0
1214	EG10589	0.1	1831.0	5.0	b2942	3890	4.0
1215	EG11583	-	-	5.0	b0507	3891	5.0
1216	EG11557	-	-	5.222222222222221	b0036	3892	6.0
1217	EG11559	-	-	5.0	b0038	3893	4.0
1218	G6497	-	-	5.333333333333333	b0963	3896	5.0
1219	G6099	-	-	5.512820512820514	b0212	3897	5.0
1220	G6891	-	-	5.761904761904763	b1651	3898	3.0
1221	G6967	-	-	5.233333333333333	b1781	3900	4.0
1222	G0-8601	-	-	5.0	b4467	3901	3.0
1223	G7544	-	-	5.5	b4468	3902	4.0
1224	G7545	-	-	5.628571428571429	b2979	3903	4.0
1225	G7259	-	-	5.4406779661016955	b2418	3904	7.0
1226	G6879	-	-	5.588235294117646	b1636	3905	6.0
1227	EG11797	-	-	5.476190476190476	b2464	3906	5.0
1228	EG11556	0.05	1237.0	5.48	b0008	3907	6.0
1229	EG11172	-	-	5.4444444444444455	b3115	3908	4.0
1230	EG11329	-	-	5.0	b2661	3909	3.0
1231	EG10361	-	-	5.0	b2662	3910	2.0
1232	EG10051	-	-	5.32258064516129	b0469	3911	4.0
1233	EG11828	-	-	5.291666666666667	b3856	3913	4.0
1234	EG12030	-	-	5.521739130434782	b2162	3914	6.0
1235	EG20257	-	-	5.0	b2675	3915	6.0
1236	EG10966	-	-	5.0	b3650	3916	6.0
1237	EG10160	-	-	5.333333333333333	b4213	3917	10.0
1238	G812	-	-	5.7368421052631575	b4237	3918	2.0
1239	EG11102	-	-	5.0	b0477	3919	4.0
1240	G85	-	-	5.372093023255813	b2407	3920	5.0
1241	EG11539	0.04	56.0	5.478260869565218	b0171	3921	2.0
1242	EG10251	-	-	5.634146341463414	b3640	3922	5.0
1243	G6358	-	-	5.413793103448277	b0651	3923	9.0
1244	EG12381	-	-	5.0	b2676	3924	5.0
1245	EG10030	-	-	5.454545454545454	b1623	3925	6.0
1246	EG11701	14.04	4887.0	5.538461538461538	b2066	3926	3.0
1247	EG11082	-	-	5.529411764705882	b0030	3927	5.0
1248	EG10219	-	-	5.7857142857142865	b4382	3928	2.0
1249	EG10414	-	-	7.339622641509434	b0238	3929	7.0
1250	EG10220	0.17	111.0	6.564102564102564	b4383	3930	9.0
1251	EG10221	-	-	6.56140350877193	b4381	3931	7.0
1252	EG11035	-	-	6.8375	b0411	3932	7.0
1253	EG10994	12.94	3573.0	6.80327868852459	b1238	3934	8.0
1254	EG10137	2.4	570.0	7.170731707317072	b2143	3935	4.0
1255	EG10660	3.66	839.0	6.520833333333332	b2234	3936	19.0
1256	EG10039	-	-	6.4159292035398225	b1982	3937	16.0
1257	EG10225	-	-	6.275	b0160	3938	9.0
1258	EG10661	0.42	211.0	6.3392857142857135	b2235	3939	12.0
1259	EG12302	-	-	7.288461538461537	b1098	3940	6.0
1260	EG11326	-	-	6.189655172413793	b0337	3941	9.0
1261	EG11934	-	-	6.97872340425532	b4055	3942	6.0
1262	EG11045	0.15	762.0	6.563380281690142	b3831	3943	9.0
1263	EG11090	-	-	6.157894736842105	b0159	3944	8.0
1264	EG11418	-	-	6.604651162790698	b2065	3945	6.0
1265	EG20098	-	-	7.138461538461539	b0125	3946	8.0
1266	EG11332	0.67	3492.0	6.813559322033898	b2498	3947	8.0
1267	EG10048	-	-	6.567164179104477	b0049	3948	10.0
1268	G6576	-	-	6.825	b1119	3950	10.0
1269	G7263	-	-	6.835051546391753	b2428	3951	12.0
1270	G6880	-	-	6.183098591549296	b1640	3952	10.0
1271	G6567	-	-	6.53225806451613	b1107	3953	9.0
1272	EG11904	-	-	6.589041095890411	b3945	3954	8.0
1273	EG10398	-	-	5.878787878787879	b3926	3955	14.0
1274	EG10399	-	-	6.688888888888888	b2239	3956	6.0
1275	EG11050	-	-	7.28	b3449	3957	3.0
1276	EG12629	-	-	7.882352941176472	b3437	3959	6.0
1277	EG11017	-	-	6.8133333333333335	b1197	3962	9.0
1278	EG10033	-	-	6.662337662337662	b1002	3963	9.0
1279	EG11751	-	-	6.2375	b1896	3964	11.0
1280	EG11752	-	-	6.523076923076923	b1897	3965	8.0
1281	G7516	-	-	7.533333333333332	b2919	3966	9.0
1282	G7517	-	-	6.547008547008548	b2920	3967	15.0
1283	EG12319	27.14	23119.0	7.294117647058822	b0126	3969	4.0
1284	G6341	-	-	6.42741935483871	b0615	3970	15.0
1285	G6342	-	-	6.456140350877192	b0616	3971	8.0
1286	G6806	-	-	6.946428571428571	b1519	3974	6.0
1287	EG11444	-	-	6.333333333333332	b2917	3975	19.0
1288	EG10456	1.75	212.0	6.613207547169813	b2552	3976	12.0
1289	G6277	-	-	6.875	b0508	3977	6.0
1290	EG10628	-	-	7.3	b3924	3980	6.0
1291	EG50005	-	-	7.261538461538461	b0578	3982	7.0
1292	EG12285	-	-	6.452830188679246	b3581	3984	7.0
1293	G6661	-	-	6.810344827586207	b1325	3985	7.0
1294	G7195	-	-	6.9444444444444455	b2303	3987	5.0
1295	G7493	-	-	6.879518072289157	b2874	3988	8.0
1296	EG11032	-	-	6.329268292682928	b0888	3989	12.0
1297	G7860	-	-	6.490909090909091	b4198	3993	8.0
1298	G7914	-	-	6.62	b4301	3994	7.0
1299	G7859	-	-	7.2	b4197	3997	4.0
1300	G7419	-	-	5.636363636363638	b2738	3998	3.0
1301	EG11060	-	-	0.0	b0480	4000	0.0
1302	EG11428	-	-	5.0	b3962	4001	3.0
1303	G6321	-	-	5.529411764705882	b0573	4007	4.0
1304	G7405	-	-	5.457831325301205	b2682	4008	9.0
1305	G7406	-	-	5.621212121212121	b2683	4009	5.0
1306	G7921	-	-	5.5	b4311	4012	5.0
1307	EG12331	-	-	5.0	b0155	4013	12.0
1308	G6850	-	-	0.0	b1592	4014	0.0
1309	EG11009	11.64	2775.0	5.0	b3035	4015	2.0
1310	EG10293	-	-	5.0	b0584	4017	3.0
1311	EG10286	-	-	5.0	b4291	4019	7.0
1312	EG10528	-	-	5.0	b4036	4020	2.0
1313	G6657	-	-	5.578947368421051	b1319	4021	2.0
1314	EG10302	-	-	5.0	b0150	4022	6.0
1315	EG10126	-	-	5.0	b3966	4023	4.0
1316	G6414	-	-	5.0	b0805	4024	3.0
1317	G6700	-	-	5.393939393939394	b1377	4025	5.0
1318	G7814	-	-	5.59375	b3875	4026	4.0
1319	EG10729	-	-	5.512195121951219	b0241	4029	5.0
1320	EG10670	10.1	9263.0	5.0	b2215	4030	3.0
1321	EG10671	18.58	1388.0	5.0	b0929	4031	6.0
1322	EG10290	-	-	5.230769230769232	b4287	4035	4.0
1323	EG11680	7.7	1173.0	5.608695652173912	b3201	4036	6.0
1324	EG11621	8.56	402.0	5.0	b0199	4039	6.0
1325	EG10295	-	-	5.0	b0588	4041	1.0
1326	EG10304	-	-	5.40625	b0151	4048	5.0
1327	EG12518	-	-	5.0	b4485	4051	5.0
1328	G6777	-	-	5.4444444444444455	b1483	4053	6.0
1329	G6778	-	-	5.391304347826088	b1484	4055	7.0
1330	EG12010	-	-	5.590909090909091	b2129	4057	3.0
1331	G6752	-	-	5.358490566037736	b1441	4061	8.0
1332	G6429	-	-	5.4556962025316444	b0829	4062	11.0
1333	G7888	-	-	5.3771929824561395	b4261	4065	12.0
1334	G7665	-	-	5.6923076923076925	b3200	4069	2.0
1335	EG10294	-	-	5.361111111111111	b0592	4071	6.0
1336	EG12334	-	-	5.9230769230769225	b0158	4072	2.0
1337	EG10287	-	-	5.465517241379311	b4290	4074	6.0
1338	EG10305	-	-	5.275	b0152	4075	6.0
1339	EG12517	-	-	5.170731707317073	b4227	4076	5.0
1340	EG11504	0.33	717.0	5.586956521739131	b0197	4077	6.0
1341	EG10554	-	-	5.0	b4034	4078	4.0
1342	G6781	-	-	5.0	b1487	4080	3.0
1343	G7017	-	-	5.045454545454546	b1857	4081	4.0
1344	EG12075	-	-	5.0	b3476	4082	3.0
1345	EG12012	-	-	5.523809523809524	b2131	4083	3.0
1346	G6751	-	-	5.0	b1440	4085	2.0
1347	G6430	-	-	0.0	b0830	4087	0.0
1348	G0-10439	-	-	7.4	b4513	4089	1.0
1349	EG11724	-	-	6.420814479638009	b3714	4094	16.0
1350	EG12283	-	-	7.042857142857143	b3579	4099	5.0
1351	EG11639	-	-	7.900943396226416	b1533	4100	12.0
1352	EG11159	-	-	7.641221374045801	b2923	4104	8.0
1353	EG10272	-	-	7.529411764705883	b3005	4106	4.0
1354	EG12494	-	-	6.65625	b4194	4114	3.0
1355	EG12495	-	-	7.617021276595745	b4195	4115	5.0
1356	G7856	-	-	7.10828025477707	b4193	4124	15.0
1357	G6322	-	-	6.605633802816901	b0574	4126	9.0
1358	G7949	-	-	7.084210526315791	b4367	4129	10.0
1359	EG11167	-	-	7.4423076923076925	b3040	4132	10.0
1360	EG10155	-	-	6.4	b2155	4133	13.0
1361	EG12445	-	-	6.6953125	b2578	4136	8.0
1362	EG11671	-	-	7.2444444444444445	b2223	4138	13.0
1363	G6178	-	-	7.185714285714287	b0308	4151	7.0
1364	EG12455	-	-	6.732718894009216	b2835	4159	15.0
1365	EG11373	-	-	6.222222222222222	b2558	4187	9.0
1366	G6431	-	-	7.443820224719101	b0831	4191	13.0
1367	EG10510	-	-	6.806451612903227	b2741	4197	8.0
1368	EG10595	3.33	1124.0	6.614285714285713	b4171	4204	9.0
1369	EG10291	-	-	6.6923076923076925	b4293	4211	6.0
1370	EG11619	-	-	5.8984375	b1114	4212	19.0
1371	EG11177	-	-	7.342105263157895	b3166	4221	5.0
1372	EG12114	-	-	6.897637795275591	b4375	4222	15.0
1373	EG11490	14.2	5836.0	6.367088607594937	b1493	4231	11.0
1374	EG10240	29.56	24595.0	6.317073170731707	b0015	4234	6.0
1375	EG10599	0.14	1594.0	6.4642857142857135	b4143	4235	11.0
1376	EG11178	0.61	3474.0	7.736842105263157	b3167	4236	5.0
1377	EG11299	-	-	6.512195121951219	b3247	4238	11.0
1378	EG10953	0.1	872.0	6.913043478260869	b3908	4241	4.0
1379	EG10761	-	-	5.7368421052631575	b1211	4244	6.0
1380	EG10600	0.06	1994.0	6.655172413793102	b4142	4246	4.0
1381	EG10071	-	-	6.7397260273972615	b1876	4248	10.0
1382	EG10954	0.08	440.0	6.229508196721312	b1656	4252	7.0
1383	EG10241	-	-	6.731958762886598	b0014	4256	13.0
1384	G6344	-	-	6.8672566371681425	b0618	4258	10.0
1385	EG10762	-	-	5.722222222222222	b2891	4261	3.0
1386	EG10523	-	-	6.6585365853658525	b0051	4263	9.0
1387	EG10845	-	-	7.236111111111112	b3783	4271	9.0
1388	EG10453	-	-	6.82051282051282	b2514	4277	10.0
1389	EG11897	0.77	762.0	6.53968253968254	b2573	4279	8.0
1390	EG10454	-	-	6.6	b2318	4283	10.0
1391	EG11067	0.03	26.0	5.0	b4258	4284	9.0
1392	EG11578	-	-	6.652173913043479	b3406	4296	3.0
1393	EG10335	-	-	6.904761904761906	b0172	4300	3.0
1394	EG10390	0.07	112.0	5.303030303030303	b0680	4303	5.0
1395	EG11344	-	-	6.45	b1133	4305	9.0
1396	EG10532	0.15	692.0	5.0	b0642	4315	8.0
1397	EG10770	0.28	2777.0	5.931034482758621	b0194	4317	9.0
1398	EG12044	-	-	7.0	b2183	4320	5.0
1399	EG10534	-	-	5.333333333333333	b2411	4321	7.0
1400	EG12207	30.56	1981.0	6.293103448275862	b1822	4333	9.0
1401	EG11022	1.92	108.0	6.462686567164179	b3965	4338	9.0
1402	EG12130	2.12	844.0	5.636363636363638	b2526	4339	9.0
1403	EG11268	-	-	7.03225806451613	b3288	4343	7.0
1404	EG50009	-	-	6.297297297297297	b3517	4349	10.0
1405	EG11501	-	-	5.0	b4117	4352	4.0
1406	EG10983	-	-	6.878048780487805	b2533	4357	10.0
1407	EG10170	-	-	5.0	b3806	4359	8.0
1408	EG10709	0.16	288.0	5.7659574468085095	b1714	4364	7.0
1409	EG10710	0.08	41.0	5.0	b1713	4365	9.0
1410	EG10409	0.62	641.0	6.891891891891893	b3560	4380	9.0
1411	EG10552	0.28	863.0	5.0	b2890	4381	2.0
1412	EG11030	0.11	594.0	6.82051282051282	b3384	4382	9.0
1413	EG10553	-	-	5.0	b4129	4383	2.0
1414	EG10410	-	-	5.0	b3559	4385	3.0
1415	EG10131	-	-	5.0	b4131	4387	4.0
1416	EG10412	-	-	5.0	b3500	4390	4.0
1417	EG11118	-	-	5.870967741935483	b1086	4393	5.0
1418	EG11033	0.11	1492.0	5.4	b0170	4395	3.0
1419	EG10415	-	-	5.227272727272728	b3181	4396	3.0
1420	EG10034	0.12	281.0	5.0	b2697	4398	6.0
1421	EG10094	0.08	1126.0	6.4125	b0930	4399	11.0
1422	EG12143	-	-	7.388888888888888	b2207	4401	4.0
1423	EG10416	32.72	-	5.0	b2614	4403	1.0
1424	EG12216	-	-	0.0	b3470	4408	0.0
1425	EG10097	0.08	98.0	5.0	b1866	4412	3.0
1426	EG11036	-	-	7.045977011494252	b3339	4415	10.0
1427	EG11037	-	-	6.776119402985074	b3980	4423	8.0
1428	EG10996	-	-	5.892857142857142	b0406	4424	7.0
1429	EG10997	-	-	5.0	b3706	4433	2.0
1430	EG10665	-	-	5.0	b3169	4438	1.0
1431	EG10893	0.22	6638.0	5.8	b3295	4443	2.0
1432	EG10666	0.27	2608.0	5.352941176470588	b0416	4446	2.0
1433	EG10894	5.83	8991.0	0.0	b3987	4453	0.0
1434	EG10667	3.24	13134.0	5.6818181818181825	b3982	4454	3.0
1435	EG10895	3.54	7949.0	0.0	b3988	4458	0.0
1436	EG10492	0.52	246.0	5.0	b0026	4460	4.0
1437	EG11001	12.03	4010.0	5.391304347826088	b1719	4461	3.0
1438	EG11043	-	-	5.0	b1637	4466	4.0
1439	EG10896	-	-	5.0	b3067	4467	3.0
1440	EG10897	4.36	694.0	5.518518518518518	b3461	4471	3.0
1441	EG11003	0.04	672.0	5.0	b0436	4475	2.0
1442	EG10941	-	-	5.0	b3591	4477	1.0
1443	EG10899	2.24	11553.0	5.0	b3649	4483	1.0
1444	EG10812	-	-	5.0	b0405	4485	4.0
1445	EG12163	-	-	5.0	b3289	4489	2.0
1446	EG10942	-	-	5.0	b3590	4494	2.0
1447	EG10108	-	-	5.0	b2480	4496	3.0
1448	EG10360	0.26	2840.0	5.0	b3340	4502	7.0
1449	EG10943	1.62	947.0	5.0769230769230775	b1764	4507	4.0
1450	EG10504	-	-	5.5	b0884	4516	2.0
1451	EG12098	-	-	6.103448275862068	b2594	4517	4.0
1452	EG10505	0.26	800.0	5.0	b3168	4527	5.0
1453	EG10586	-	-	5.0	b2114	4533	4.0
1454	EG10506	0.04	469.0	5.0	b1718	4541	2.0
1455	EG10947	0.08	442.0	0.0	b0893	4547	0.0
1456	EG10196	0.11	161.0	5.0	b0526	4550	4.0
1457	EG12195	-	-	5.136363636363637	b0998	4555	2.0
1458	EG10509	10.03	1260.0	5.0	b1732	4558	4.0
1459	G6886	-	-	5.571428571428571	b1646	4561	2.0
1460	EG10203	0.83	143.0	5.0	b0839	4564	4.0
1461	EG11070	-	-	5.358490566037736	b2893	4566	6.0
1462	EG11542	-	-	5.321428571428571	b0494	4568	4.0
1463	EG10780	-	-	5.666666666666668	b1308	4571	1.0
1464	G6333	-	-	5.24	b0604	4582	4.0
1465	EG11393	-	-	5.470588235294118	b1185	4598	8.0
1466	EG10266	-	-	5.0	b3265	4616	7.0
1467	G0-10525	-	-		G0-10525	4875
1468	G0-10528	-	-		G0-10528	4877
1469	G0-10529	-	-		G0-10529	4878
1470	G0-10530	-	-		G0-10530	4879
1471	G0-10531	-	-		G0-10531	4881
1472	G0-10535	-	-		G0-10535	4883
1473	G0-10536	-	-		G0-10536	4884
1474	G0-10538	-	-		G0-10538	4886
1475	G0-10541	-	-		G0-10541	4892
1476	G0-10542	-	-		G0-10542	4894
1477	G0-10543	-	-		G0-10543	4895
1478	G0-10546	-	-		G0-10546	4901
1479	G6954	-	-	5.285714285714286	b1759	4935	1.0
1480	G7530	-	-	5.0	b2954	4936	3.0
1481	EG11871	-	-	5.48	b3385	4952	4.0
1482	G6357	-	-	5.0	b0650	5043	3.0
1483	EG12366	-	-	5.476190476190476	b2946	5103	3.0
1484	G7422	-	-	5.628571428571429	b2745	5104	5.0
1485	EG10376	-	-	5.483870967741934	b3740	5105	4.0
1486	G7698	-	-	5.666666666666668	b3282	5107	1.0
1487	EG10967	-	-	5.476190476190476	b3651	5109	3.0
1488	G7452	-	-	5.476190476190476	b2794	5110	3.0
1489	EG11779	-	-	5.666666666666668	b2960	5111	1.0
1490	G6501	-	-	5.388888888888888	b0967	5112	5.0
1491	G7712	-	-	5.6	b3343	5113	1.0
1492	EG11538	-	-	5.357142857142857	b2575	5114	4.0
1493	G7713	-	-	5.5	b3344	5115	4.0
1494	G7641	-	-	5.4375	b3146	5116	3.0
1495	G7714	-	-	5.642857142857142	b3345	5117	2.0
1496	G6581	-	-	5.578947368421051	b1135	5118	3.0
1497	EG11023	-	-	5.0	b2607	5119	3.0
1498	G7008	-	-	5.0	b1835	5120	2.0
1499	EG11794	-	-	5.388888888888888	b2806	5121	4.0
1500	G7845	-	-	5.652173913043479	b4180	5122	7.0
1501	EG11311	8.89	648.0	5.571428571428571	b3260	5123	1.0
1502	EG10343	-	-	5.222222222222221	b3465	5124	3.0
1503	G7325	-	-	5.571428571428571	b2530	5125	3.0
1504	G7199	-	-	5.306451612903227	b2324	5126	9.0
1505	G6416	-	-	5.441176470588236	b0807	5127	5.0
1506	G6449	-	-	5.607142857142856	b0859	5128	4.0
1507	G7327	-	-	5.229166666666667	b2532	5129	6.0
1508	EG11507	-	-	5.4375	b3179	5130	5.0
1509	G6245	-	-	5.54054054054054	b0444	5131	4.0
1510	EG11921	-	-	5.75	b4022	5132	3.0
1511	EG11247	-	-	5.0	b2785	5133	2.0
1512	G6364	-	-	5.0	b0661	5134	3.0
1513	EG11085	-	-	5.65	b0082	5135	3.0
1514	EG12433	-	-	5.129032258064517	b1269	5137	5.0
1515	EG11932	-	-	5.571428571428571	b4049	5138	2.0
1516	G7297	-	-	5.0	b2474	5139	4.0
1517	EG12609	-	-	5.652173913043479	b0058	5140	3.0
1518	EG12401	4.56	1647.0	5.5	b2517	5141	4.0
1519	EG11372	7.92	70.0	5.727272727272728	b2559	5142	1.0
1520	G6488	-	-	5.0	b0948	5143	4.0
1521	EG12022	-	-	5.6	b2140	5144	2.0
1522	G7603	-	-	5.0	b3084	5145	3.0
1523	G6096	-	-	5.0	b0188	5146	3.0
1524	EG12876	-	-	5.666666666666668	b0969	5147	1.0
1525	EG11254	-	-	5.470588235294118	b0636	5148	3.0
1526	G7950	-	-	5.083333333333333	b4371	5150	4.0
1527	EG10375	-	-	5.386363636363637	b3741	5151	6.0
1528	G7449	-	-	5.0	b2791	5152	2.0
1529	G7842	-	-	5.142857142857143	b4162	5154	1.0
1530	G6339	-	-	5.551724137931035	b0613	5185	4.0
1531	G7307	-	-	5.621621621621622	b2490	5186	4.0
1532	G6340	-	-	5.875	b0614	5198	1.0
1533	EG11440	0.23	124.0	5.25	b3287	5199	3.0
1534	EG10570	-	-	5.5555555555555545	b0168	5208	4.0
1535	EG11433	1.34	-	5.15	b4219	5225	2.0
1536	EG12394	-	-	5.416666666666668	b1778	5237	2.0
1537	EG11817	-	-	5.566666666666666	b2744	5252	5.0
1538	EG10511	-	-	5.0	b3942	5269	3.0
1539	EG11847	-	-	5.379310344827586	b3882	5274	4.0
1540	G7558	-	-	5.5	b3001	5276	3.0
1541	G6208	-	-	5.342105263157895	b0355	5279	6.0
1542	EG12600	-	-	5.764705882352941	b4394	5281	5.0
1543	EG12026	-	-	5.142857142857143	b2154	5287	3.0
1544	EG10201	0.93	1248.0	5.0	b0632	5306	3.0
1545	EG12237	-	-	5.545454545454546	b3503	5307	2.0
1546	EG11158	-	-	5.318181818181818	b2912	5309	3.0
1547	EG10270	20.42	2762.0	5.47457627118644	b2566	5346	8.0
1548	G6783	-	-	5.0	b1489	5367	6.0
1549	EG10572	-	-	5.4375	b2781	5381	2.0
1550	EG12657	-	-	5.225806451612904	b3029	5404	5.0
1551	EG10129	-	-	5.620689655172414	b1710	5408	4.0
1552	G6675	-	-	5.5	b1344	5431	2.0
1553	EG12712	1.41	4369.0	5.4444444444444455	b2687	5472	1.0
