# Supplementary material for: COBRAme: A computational framework for genome-scale models of metabolism and gene expression
Source: PLoS Comput Biol. 2018 Jul 5;14(7):e1006302. doi: 10.1371/journal.pcbi.1006302 (PMC6049947; doi:10.1371/journal.pcbi.1006302)
Supplement: S2 File — The ECOLIme version 0.0.9 source code. The latest version of ECOLIme can be downloaded from https://github.com/SBRG/ecolime. (ZIP) [file pcbi.1006302.s002.zip › S2_File/ecolime/building_data/Folding_Rates_matrix_slope22000.csv]

	genome_region	unique_name	protein_length	gromiha_rate	To	k_f_15C	k_f_16C	k_f_17C	k_f_18C	k_f_19C	k_f_20C	k_f_21C	k_f_22C	k_f_23C	k_f_24C	k_f_25C	k_f_26C	k_f_27C	k_f_28C	k_f_29C	k_f_30C	k_f_31C	k_f_32C	k_f_33C	k_f_34C	k_f_35C	k_f_36C	k_f_37C	k_f_38C	k_f_39C	k_f_40C	k_f_41C	k_f_42C	k_f_43C	k_f_44C	k_f_45C	k_f_46C	k_f_47C	k_f_48C	k_f_49C	k_f_50C	k_f_51C	k_f_52C	k_f_53C	k_f_54C
0	b3642	EG10808	213.0	-16.1	20.0	2.768931038016484e-08	3.605671813720629e-08	4.68672858527316e-08	6.080945490794524e-08	7.87586291753317e-08	1.0182603693119986e-07	1.314198614430764e-07	1.6932159437787757e-07	2.1778124689112318e-07	2.7963588372004786e-07	3.5845695717799436e-07	4.587331482322154e-07	5.86096915846237e-07	7.476047672694853e-07	9.520834551551374e-07	1.2105569587820795e-06	1.5367723072831613e-06	1.947846160817774e-06	2.4650587094373214e-06	3.1148270310901596e-06	3.929896749796669e-06	4.950798865208876e-06	6.227628236577563e-06	7.822211693435563e-06	9.81074746028284e-06	1.2287013932535047e-05	1.5366265306479837e-05	1.9189954710319555e-05	2.39314529662135e-05	2.9802963706012012e-05	3.706387416710944e-05	4.603082666068254e-05	5.708984965720215e-05	7.071095109874557e-05	8.74656515808931e-05	0.00010804802337208928	0.00013329990508554595	0.0001642410837711368	0.00020210537924076163	0.0002483837330340423
1	b2235	EG10661	376.0	7.44	20.0	463.0247900661556	602.9458342131198	783.7217646444817	1016.8648011168373	1317.0135781326405	1702.7502211507494	2197.6225814130025	2831.421029056946	3641.7705871917638	4676.113076734136	5994.170857501352	7671.004324064486	9800.80029773965	12501.558748295189	15920.881953942082	20243.114545197255	25698.136399561397	32572.17486860529	41221.080473553106	52086.603543440135	65716.32130136991	82787.99918632912	104139.33092811907	130804.19401851737	164056.78656567854	205465.28492552871	256956.98700862046	320897.2931839355	400185.33627319307	498369.6171505487	619787.6479999966	769734.3689137861	954665.0057189702	1182439.1015288243	1462613.7092332104	1806795.2091274466	2229060.9524275893	2746463.970725867	3379636.3834770704	4153509.938128362
2	b2411	EG10534	671.0	1.52	20.0	1.2433142482196444	1.6190302607226352	2.104449821105919	2.730485543897038	3.536445093052344	4.572225195142141	5.901056544487895	7.602932248254466	9.778883025152524	12.556299661102553	16.095548647254034	20.598182168391446	26.317110693779515	33.569187763120766	42.75075503998609	54.356814758860025	69.00464040748555	87.46280972094955	110.68685258181226	139.8629570517687	176.4614775871923	222.3023500647833	279.63494983603726	351.2354449248241	440.5253123166344	551.7154194398959	689.9809469850669	861.6734684415042	1074.5777357751003	1338.2221841610587	1664.25390208338	2066.890863614732	2563.466642288194	3175.0856846623096	3927.4105908480933	4851.6068152683265	5985.474863899403	7374.805540190377	9075.000214952182	11153.00562084171
3	b4035	EG10558	371.0	-0.892	22.0	0.06702072358966432	0.0872736556687676	0.11344014594107815	0.14718653563661963	0.1906317002406094	0.24646531754310413	0.31809583146129516	0.4098352620110806	0.5271296594428047	0.6768460106532009	0.8676288544559801	1.1103428401420805	1.4186210799176846	1.8095435304656806	2.304474947413449	2.930098374071367	3.7196878727776492	4.714673545386423	5.966563129569348	7.539297967848687	9.512137362320065	11.983184764719756	15.073692516439216	18.93330966238618	23.74647055907295	29.740161571690376	37.19335027024616	46.448417554660935	57.92499965967368	72.13672587975583	89.7114312928278	111.41553429367097	138.18339933780825	171.15265939400706	211.70665421816202	261.5253543482175	322.64639207723303	397.53811584189884	489.1869307002484	601.2015932245266
4	b1709	EG10128	249.0	2.1	22.0	1.3354210026018438	1.7389706722278235	2.2603509081077173	2.9327643818464937	3.7984307334793996	4.910943120744698	6.338216471285901	8.166169912567604	10.503318684294802	13.486490890303486	17.287933233871808	22.12412921550408	28.26672532595486	36.056048133727145	45.917800941502975	58.383656559444425	74.11661710552903	93.94219781135402	118.88671577705061	150.22423381730252	189.5340326530715	238.77087198940737	300.3507645852916	377.25554153542623	473.1601484401579	592.5874006787413	741.0958647971596	925.507649244183	1154.1842131522758	1437.3598737691634	1787.5445549559838	2220.0095215746	2753.3724466544677	3410.301228695844	4218.359595226742	5211.021788540619	6428.888637962916	7921.143204605849	9747.291083502852	11979.238530834613
5	b2323	EG10274	406.0	-13.3	22.0	2.7383135846234236e-07	3.565802099671577e-07	4.6349050865816516e-07	6.013705439455609e-07	7.788775567759215e-07	1.0070009558519424e-06	1.2996668639920162e-06	1.674493209434272e-06	2.153731308763061e-06	2.7654381009333917e-06	3.5449331957592634e-06	4.536607067040533e-06	5.7961614952943e-06	7.393381279765471e-06	9.415557928860915e-06	1.1971712258922833e-05	1.5197794483610794e-05	1.926307852991801e-05	2.4378013241463464e-05	3.0803848329485384e-05	3.8864419186996e-05	4.8960554095457355e-05	6.158766240859783e-05	7.735717592041844e-05	9.702265125767398e-05	0.00012151150282897618	0.0001519635283650963	0.0001897776179692037	0.0002366683093852077	0.00029473417451621523	0.0003665404039938562	0.0004552184082081234	0.0005645857867677775	0.0006992906479680441	0.0008649850018780892	0.0010685328241451851	0.0013182594146015363	0.001624249880798585	0.0019987059912365784	0.0024563723004593905
6	b1288	EG11528	262.0	8.1	22.0	538.7472838845205	701.5508402161214	911.8906397281046	1183.161596166798	1532.396327973319	1981.215858113481	2557.019023906652	3294.4680752838226	4237.341184474754	5440.838748325898	6974.4500465238625	8925.510756488184	11403.610894240508	14546.047996705525	18524.56303367012	23553.648125470874	29900.77741664659	37898.987521090414	47962.32430824925	60604.7814022849	76463.48611904129	96327.04480789491	121170.14658126471	152195.74796008543	190886.42781405637	239066.82009482064	298979.41059757327	373376.4343028782	465631.1445803845	579872.3596895636	721146.9431204008	895615.7628312251	1110789.724189952	1375813.7101395566	1701807.7220208272	2102276.2330152965	2593598.7867125324	3195617.2461173153	3932337.881640051	4832769.747456293
7	b3281	EG10077	272.0	12.0	22.0	26615.435272847793	34658.32967871907	45049.630918977295	58451.08053824842	75704.13160220366	97876.91559752109	126323.00219042154	162754.79141900392	209335.03220878216	268790.7593555682	344554.91346245963	440942.0908882721	563366.3068219894	718610.395843848	915158.782473079	1163607.9027681476	1477171.6345416775	1872302.802161803	2369456.2856212296	2994024.6287781782	3777483.481427372	4758791.92860818	5986101.999590594	7518842.69267626	9430257.035020433	11810486.412555382	14770315.115648106	18445710.292852376	23003318.922082335	28647114.737267517	35626425.155114464	44245612.14138043	54875732.81624032	67968566.79386048	84073469.37453264	103857594.60730447	128130132.06073141	157871318.36206606	194267122.06347206	238750661.4874568
8	b3942	EG10511	726.0	27.0	22.0	87006320282.84642	113298681820.59837	147268026097.5935	191077597719.30057	247478121375.51868	319961337452.28296	412952088703.3205	532048240601.79865	684319856957.5177	878681661893.3231	1126355997879.4053	1441447355367.9377	1841654244066.5364	2349149868052.599	2991669958474.9204	3803854448894.9136	4828899735439.768	6120590386795.147	7745793761009.039	9787518525085.227	12348659125012.51	15556573486600.201	19568671430051.69	24579227383243.68	30827674074359.133	38608685259989.36	48284416709941.07	60299347394922.04	75198249180803.58	93647915747329.33	116463402751146.6	144639674745835.56	179389723903427.5	222190425631160.9	274837631949349.16	339512281034444.1	418859627643676.75	516084082340669.25	635062596925650.2	780480060091704.4
9	b4070	EG11781	478.0	7.11	22.5	176.47657269363893	229.8058691990022	298.70653566973755	387.56632224434145	501.9645760794507	648.9836605489007	837.5985682894047	1079.1635562088875	1388.018969075669	1782.2467112226143	2284.609273125073	2923.7150607758276	3735.462297715782	4764.825315102661	6068.061023450316	7715.4302582173705	9794.549090471552	12414.509782873722	15710.940668342979	19852.20980346501	25047.019948203506	31553.693603488653	39691.50809868584	49854.5139473927	62528.35710180048	78310.72994169191	97936.19989652435	122306.31210841975	152526.03770449103	189947.84697554464	236224.93279736335	293375.4006799455	363859.5856946789	450673.06229314004	557458.3912522881	688639.2109168519	849580.9417751367	1046783.1506624366	1288109.5325836495	1583062.5362955905
10	b0613	G6339	292.0	7.24	22.5	200.976529975366	261.70944649840794	340.17548110526417	441.3715281925908	571.6515066627874	739.0810129469965	953.8810234000364	1228.9820880602115	1580.7153985763453	2029.673140827265	2601.7778850414543	3329.609695965169	4254.050489477722	5426.318310422571	6910.480125251042	8786.550967619518	11154.310506095311	14137.99610579772	17892.065161838007	22608.259995901168	28524.257234712022	35934.24187438128	45201.81599974232	56775.735520143775	71209.06783018775	89182.48197646765	111532.52419711532	139285.89968882763	173700.98093391504	216317.9994871512	269019.6583185875	334104.233263554	414373.623733836	513239.27493925096	634849.4384805849	784241.8792623781	967526.8904251843	1192106.3631603513	1466935.6965372653	1802836.5489112744
11	b2926	EG10703	387.0	4.08	23.0	7.519918705731415	9.792356164330323	12.728311927309168	16.514754292153164	21.38942720645017	27.654120284553986	35.691270775683996	45.984699776365055	59.14546984988216	75.9440767541284	97.35046270467345	124.5836727230894	159.17338136383628	203.03600908425062	258.5687431553827	328.7654980826034	417.3597197374431	528.9999851752717	669.4656112888537	845.9310013365994	1067.2892778708897	1344.547931445321	1691.3118248740568	2124.372013099841	2664.422563468289	3336.9320015655353	4173.201294251283	5211.64656710427	6499.352217340745	8093.9489348791785	10065.881628304474	12501.144654505702	15504.576403322937	19203.822578709907	23754.097895602008	29343.899899187098	36201.85681630731	44604.924468791316	54888.18612724501	67456.5546991775
12	b3426	EG10394	501.0	7.74	23.0	292.2341391879742	380.54411042024543	494.6392939804304	641.7855289831714	831.2218644912641	1074.676250183119	1387.0107111274194	1787.0271848446016	2298.4723831223196	2951.288805788963	3783.169709849166	4841.488821861831	6185.691349169381	7890.25196425001	10048.328583570794	12776.268745252404	16219.159169399943	20557.649802825956	26016.332660862234	32874.014688431074	41476.29457023733	52250.93817083726	65726.6487287695	82555.94918733541	103543.0387930554	129677.65865115955	162176.20636698697	202531.58416844113	252573.55495963275	314541.72474139486	391173.6772597852	485811.2687028695	602528.6596843014	746286.3336714791	923116.1429201835	1140343.3551643642	1406852.7703173978	1733407.2635315806	2133028.620676375	2621452.301083521
13	b4042	EG10224	122.0	6.39	25.0	46.02744470893977	59.93643675701425	77.90664984527638	101.0824677512085	130.91905865291145	169.26359741117392	218.4568818500027	281.4602536594806	362.01386608406597	464.8337210225381	595.856579688017	762.5438960567737	974.2584057823761	1242.7300144782864	1582.6312749862188	2012.2871506138515	2554.549081669271	3237.869785763402	4097.622941674767	5177.721184927533	6532.596979832455	8229.624281170945	10352.074876239636	13002.722396406756	16308.229785492093	20424.483190554733	25543.067597795824	31899.11800869608	39780.82563573138	49540.932775402696	61610.61418661359	76516.2187119354	94899.43456377668	117541.547526063	145392.58604847133	179606.29403148987	221582.04472390906	273015.01187359437	335956.15205524233	412883.8306863018
14	b0124	EG10369	796.0	-4.79	25.0	0.0006421027904772108	0.0008361392542277026	0.0010868315106066903	0.0014101442089998815	0.0018263775757978735	0.0023613005004124526	0.003047568126405082	0.0039264924530575595	0.005050250238177441	0.006484631750988904	0.008312457381923067	0.010637817645877677	0.013591326760688914	0.01733662199047315	0.022078391802788505	0.02807227737323488	0.03563706619221136	0.04516968599468488	0.05716361492172464	0.07223145325965068	0.09113255746301976	0.11480682338406085	0.1444159285247363	0.18139360955903092	0.2275068694172844	0.284930387373055	0.3563368569688848	0.44500651332415475	0.5549597486829259	0.6911174708717113	0.8594947545405607	1.0674343940313435	1.3238882178544058	1.6397555011094438	2.0282895521742703	2.505585598204862	3.0911655021603623	3.8086776720879985	4.686733840576618	5.759908278703605
15	b0031	EG10206	273.0	5.94	25.0	29.34839449363455	38.2171593841702	49.67547313988814	64.4530270735704	83.47767738091822	107.92723475413848	139.29425778307294	179.46698129588958	230.8302322926345	296.39106634707116	379.93492953814103	486.2194549731449	621.2145864809903	792.3996420966871	1009.1302545682702	1283.0909363781514	1628.852409171871	2064.5569266882994	2612.759742343048	3301.460788758231	4165.367737540535	5247.44011894468	6600.774368786859	8290.901847671852	10398.586414346442	13023.225464623356	16286.978979132513	20339.775654249646	25365.37432009938	31588.693395198457	39284.66204409251	48788.89510637857	60510.55105085218	74947.79968780617	92706.40590159614	114522.0292829353	141286.94960987882	174082.05738595597	214215.10026094696	263266.35379502305
16	b1613	EG10566	391.0	13.2	25.0	41740.94592493106	54354.60476739576	70651.2664117679	91668.7390977906	118726.6723653826	153500.21517112062	198112.1687265628	255248.08735984212	328299.80686186795	421544.1316801527	540364.9372466935	691528.7983499536	883526.5066273207	1126995.5710478942	1435242.1014472204	1824884.4720874182	2316645.9870805964	2936329.585406426	3716014.6236834894	4695524.189124782	5924221.494563945	7463206.012740846	9387994.496597148	11791789.352144692	14789457.50545568	18522367.552505534	23164262.324329533	28928378.889462113	36076069.44531646	44927225.68296497	55872867.403949924	69390325.00786993	86061526.80172068	106594998.0548274	131852291.83397181	162879704.8012005	200946287.70386487	247589344.12660807	304668826.71333957	374432292.7100921
17	b0452	EG10995	286.0	12.5	25.0	20727.94031267263	26991.697920879145	35084.38059433547	45521.348653051675	58957.9206647065	76225.95098279744	98379.5914918549	126752.44900376307	163028.85932516132	209332.62069187398	268337.2865208745	343403.03840911906	438746.27870128956	559649.43802039	712720.1349613869	906210.809955754	1150412.3512715644	1458138.1192007493	1845318.2507951807	2331728.3059164346	2941881.330605626	3706118.425094777	4661940.099084763	5855629.297679063	7344227.24825683	9197935.517997082	11503032.24343105	14365407.8190165	17914845.905102413	22310200.01428031	27745644.833487537	34458215.62421764	42736889.43158487	52933509.49170102	65475910.39596629	80883667.69015902	99786973.32517943	122949229.66862716	151294061.86921558	185937573.82475454
18	b2705	EG10971	259.0	8.76	25.0	492.3736318867626	641.1635761015972	833.3979949358048	1081.318810580687	1400.4925278767437	1810.6791009271797	2336.9189623131892	3010.8907457808814	3872.604337788917	4972.508660661151	6374.1115779914235	8157.231189973749	10422.024352746772	13293.970468113297	16930.027589630492	21526.225038392527	27327.013635631956	34636.76326318188	43833.88003946829	55388.11465292237	69881.75252726718	88035.51928653145	110740.20590562627	139095.22223576024	174455.53147483396	218488.70888959707	273244.2142331893	341237.37885617494	425551.09721124195	529958.7920192595	659072.9088192261	818524.0076584152	1015176.479069051	1257388.0435677846	1555321.5281618766	1921318.9839502494	2370350.0555271055	2920548.681463089	3593854.748795405	4416780.304617879
19	b3092	G81	470.0	-7.44	25.0	4.5365341056702184e-05	5.907425259863063e-05	7.678596461666247e-05	9.962839895598243e-05	0.00012903579123648754	0.0001668287447543406	0.0002153143850148215	0.0002774114548811408	0.0003568063055859627	0.00045814709945754756	0.0005872851975459924	0.0007515747209969077	0.0009602437227433589	0.0012248533739970579	0.0015598651632904661	0.001983340449787911	0.002517801956394578	0.0031912931090832108	0.004038678737139154	0.005103239793912085	0.006438625734061707	0.008111241339698462	0.010203160535521002	0.01281567855675558	0.01607363630391203	0.020130677505684615	0.025175631202992717	0.031440249986144024	0.03920857944416019	0.04882828768434293	0.0607243470273673	0.07541553480073965	0.09353430854782485	0.11585071527589579	0.1433011172989089	0.17702266193991714	0.21839459249818347	0.26908769768919244	0.33112343112810694	0.4069445070072241
20	b2388	EG12957	321.0	3.81	25.0	3.4876837805365057	4.541623799941029	5.903298798782396	7.659423318019235	9.920261277032873	12.825780511155612	16.553352644120412	21.32737039306463	27.431240144979906	35.2223122467161	45.15043886631882	57.78100424740234	73.82346035904492	94.16662911638866	119.92230859748702	152.47905464573452	193.56841239096389	245.3463581718863	310.4932972665683	392.33666589587176	495.0010298294535	623.5915833879552	784.4181633169812	985.2683391732703	1235.7398693713685	1547.644871445637	1935.500506911198	2417.1238963161636	3014.3524417540293	3753.914839418888	4668.482927226447	5797.940264491128	7190.910136401388	8906.593695091397	11016.978400128794	13609.488046470506	16790.15874829984	20687.440608006982	25456.742817333663	31285.861047391736
21	b0115	EG10025	630.0	-6.27	25.0	0.0001461667949290294	0.0001903368069993613	0.00024740381273719676	0.0003210019680245564	0.00041575236947066394	0.0005375209874934364	0.0006937413634870472	0.0008938176654705183	0.0011496272899785241	0.0014761465818154051	0.0018922285832099464	0.002421568218356152	0.00309389820587231	0.003946468554295323	0.005025874073218947	0.006390308328912464	0.008112339368776	0.010282322904852852	0.013012593160443956	0.016442601048630465	0.020745204717387014	0.02613435988583654	0.03287450813517323	0.0412920219676141	0.05178913784558909	0.0648608947319072	0.08111569840635108	0.101300254008852	0.12632975433624422	0.157324383470905	0.19565339910162777	0.24298829795867347	0.3013668535909455	0.3732701517871981	0.4617151450299944	0.5703657136231333	0.7036657693235798	0.866998581073162	1.066877257539061	1.311172205866888
22	b2800	EG10348	215.0	11.7	25.0	9313.663948976817	12128.151666553624	15764.428389147151	20454.060435494648	26491.501418777978	34250.52759395058	44204.799935310715	56953.54661018198	73253.58848178718	94059.20961142327	120571.71498645096	154300.93152307638	197141.4109191368	251466.70225448775	320245.79994768725	407186.7645092485	516913.5901045107	655183.6906403083	829154.9380964042	1047713.0643002386	1321872.4908368231	1665266.3528435894	2094744.7154982998	2631103.846580595	3299974.0217007236	4132898.8383186404	5168645.562147888	6454793.814440138	8049659.152859339	10024619.061664624	12466921.851795333	15483074.331757614	19202922.25788632	23784558.986995205	29420222.992851637	36343374.61722084	44837177.35659583	55244650.006014764	67980804.09678167	83547137.4371466
23	b2799	EG10351	382.0	-9.48	25.0	5.898796816163076e-06	7.681348911506395e-06	9.984379992660984e-06	1.2954552283127829e-05	1.677835759165806e-05	2.1692526617872734e-05	2.799705191705813e-05	3.607145386110313e-05	4.639506394863614e-05	5.957227673515452e-05	7.636393715488661e-05	9.772629210003992e-05	0.00012485925339741883	0.00015926610523592694	0.0002028272563268234	0.0002578912019189579	0.0003273865426371637	0.00041495972900929115	0.0005251441898423101	0.0006635676917058683	0.0008372062040286973	0.001054694255024781	0.0013267038113194175	0.0016664061617672036	0.002090034207726335	0.002617566045173481	0.0032735548708757974	0.0040881351753937305	0.005098241040498467	0.006349079301995992	0.007895908562902695	0.009806184770347183	0.012162145563378524	0.0150639191616682	0.01863325954981511	0.023018028528314673	0.028397567325357764	0.034989126443769065	0.04305555289122872	0.05291446964520558
24	b4196	G7858	216.0	-9.46	25.0	6.017960416395107e-06	7.836522452731855e-06	1.0186077847849026e-05	1.3216251598693628e-05	1.7117302898457576e-05	2.2130744724119744e-05	2.8562629882581246e-05	3.680014556581056e-05	4.733230641102543e-05	6.077571655364913e-05	7.790659101513398e-05	9.970049415630649e-05	0.00012738157763078644	0.00016248349398253432	0.00020692463869857467	0.00026310094977883045	0.0003340001895051597	0.0004233424715924166	0.0005357528061843877	0.0006769726482767852	0.0008541188912287871	0.0010760004922947982	0.0013535050061266685	0.0017000697992637372	0.002132255699424157	0.00267044438689451	0.003339685065918589	0.004170720984147183	0.005201232341295917	0.006477339211832425	0.008055416496602033	0.010004282843258121	0.012407837201359182	0.01536823051478856	0.01900967636178764	0.02348302354936063	0.02897123623882989	0.035695953684298655	0.04392533275522423	0.053983412838843614
25	b3617	EG10512	398.0	3.68	25.0	3.0625191921848693	3.9879791076883135	5.183659702569684	6.725704619039126	8.710936100900778	11.262259264835775	14.535423323218993	18.727466495700593	24.087246635791644	30.928551450298876	39.64639407257287	50.737235823645776	64.82404323602282	82.68728677229235	105.30323124489938	133.89116119550667	169.97153849105314	215.43751610373386	272.64274566123447	344.5090337057734	434.65814259421757	547.5729201334841	688.794005139743	865.1596268587425	1085.097533101375	1358.9798903040594	1699.554151663161	2122.465449324138	2646.8891062884627	3296.2954685586333	4099.3735277282085	5091.144855000033	6314.305334934438	7820.83922872567	9673.958395703654	11950.4292707738	14743.361681313048	18165.54707533149	22353.449554020608	27471.971638130377
26	b0928	EG10096	396.0	13.5	25.0	56344.38349332171	73371.04197758157	95369.23423232326	123739.854850539	160264.2443866017	207203.6174135482	267423.4558435333	344548.87883961096	443158.385817992	569025.058930431	729416.3698477013	933466.239145132	1192636.0366977432	1521284.8976781429	1937374.1916424164	2463336.3774558795	3127144.9896963374	3963630.352806846	5016095.068860371	6338294.682876239	7996862.562468191	10074274.369052386	12672467.05670667	15917250.7140734	19963679.473010316	25002580.9779095	31268483.519497108	39049227.032836035	48697600.08348382	60645411.28810491	75420482.16974777	93667141.37243435	116170909.94674057	143888196.96785527	177981977.43116787	219864604.1012793	271249116.3067627	334210656.83126694	411259899.13284725	505430728.15559244
27	b3939	EG10582	386.0	5.93	25.0	29.05637308922815	37.83689229466351	49.18119392355797	63.81170873881958	82.64706061274552	106.85334082534321	137.90825676034638	177.68125499546213	228.5334331056067	293.44192596165914	376.1545138247418	481.3814905617776	615.0333980680682	784.5151339207324	999.0892407665806	1270.3239682462647	1612.6450569025574	2044.0142420334626	2586.7623485332774	3268.6107050395135	4123.921636056192	5195.227217369942	6535.095566433259	8208.405995918261	10295.118750750145	12893.642206128403	16124.920830566485	20137.391504985422	25112.98462860004	31274.38064426996	38893.773125646396	48303.437488876145	59908.46100796729	74202.05662077911	91783.96175035898	113382.51605218848	139881.1209721889	172349.9119736804	212083.62439991382	260646.80980651462
28	b1676	EG10804	470.0	-6.86	25.0	8.102424255135411e-05	0.0001055088854089915	0.00013714268374757428	0.0001779401493294848	0.0002304628820906099	0.0002979625494850465	0.00038455976632978823	0.0004954675195480067	0.0006372697741104828	0.0008182683265678546	0.0010489139326277893	0.0013423413352807389	0.0017150321917061544	0.0021876351979926343	0.0027859791284250064	0.003542322264582339	0.00449689105513843	0.005699772136610491	0.007213235433983691	0.009114582393260053	0.01149963300225059	0.01448698875379014	0.018223236831552976	0.02288929441850506	0.028708132160686402	0.03595416366218869	0.04496464484693562	0.05615349474764259	0.07002802970238733	0.08720919831195684	0.1084560174730818	0.13469504342969035	0.16705586966004998	0.2069138297126341	0.25594130266527504	0.3161692773383698	0.39006113526975666	0.4806009693149546	0.5913991733166231	0.7268185286975436
29	b4226	EG10755	176.0	-3.05	25.0	0.003658280110004702	0.004763772480512109	0.006192052358507748	0.008034075834164545	0.010405500268787725	0.01345313987497709	0.017363042220118956	0.0223705759515989	0.02877300997732816	0.036945174054946926	0.047358924391141054	0.06060730039632578	0.07743445612539751	0.09877268926877371	0.12578818032079345	0.15993740485182495	0.2030366046735236	0.2573472134059794	0.32568074549044534	0.4115273951389139	0.5192134768532177	0.65409390008505	0.8227871405094822	1.0334616883358854	1.2961847660872727	1.6233462684192723	2.030173448307304	2.535354931733592	3.161796274006398	3.9375335769646815	4.896836786602785	6.081540323968393	7.542645830345812	9.34225021903619	11.555862139354502	14.275181627874266	17.611431442124065	21.699344684148425	26.70193222042368	32.81617554686623
30	b2750	EG10185	201.0	11.5	25.0	7625.383098861019	9929.6907474014	12906.822326890328	16746.36830385504	21689.40690676246	28041.960250313277	36191.82914069836	46629.6201066161	59974.96566335803	77009.1675190801	98715.7710107605	126330.91786652207	161405.73582468028	205883.5225108528	262195.08496123	333376.3263500429	423213.0529025081	536419.0364423497	678854.6468859945	857794.906144172	1082257.659895897	1363404.7751390524	1715031.918426041	2154165.633737299	2701790.215924802	3383731.378291727	4231729.073490498	5284738.200659658	6590503.500241577	8207463.913676546	10207052.31628471	12676469.107602246	15722023.001497163	19473149.89105021	24087241.32665951	29755438.46975235	36709575.983056635	45230493.90295388	55657974.933004655	68402610.7514245
31	b2763	EG10190	570.0	7.29	25.0	113.20924620471338	147.41984631921486	191.61943833925795	248.6227521642959	322.008923972442	416.32127079814313	537.3172262519158	692.2805155678867	890.410431302329	1143.306466397703	1465.5706972039936	1875.5553391349931	2396.2890059331557	3056.622609938932	3892.644807770416	4949.427736191011	6283.1768688769025	7963.874598584795	10078.526135691407	12735.13913515108	16067.59585553049	20241.60948562095	25461.99557252885	31981.536459712388	40111.772717859014	50236.12239926153	62825.80853203123	78459.16989735201	97845.0424980376	121851.03238399846	151537.65833368612	188199.52959784298	233414.94450010182	289105.55598530866	357608.0569839766	441760.1995832249	545003.8865794481	671508.5725968481	826318.796807396	1015530.3545024329
32	b0174	G6092	253.0	-14.6	25.0	3.52513448263788e-08	4.590391695969131e-08	5.966688342858147e-08	7.741670103852361e-08	1.002678491083456e-07	1.2963503571893362e-07	1.6731102324900986e-07	2.1556383413010338e-07	2.7725796437231514e-07	3.5600528967691425e-07	4.563526367903986e-07	5.840145590338786e-07	7.461617569563254e-07	9.517778912883278e-07	1.2121003275403389e-06	1.541163727088297e-06	1.9564694743165348e-06	2.479808841064992e-06	3.1382737016770007e-06	3.965495718020524e-06	5.003163443116525e-06	6.302877015259344e-06	7.928412351336505e-06	9.958481375099812e-06	1.2490092276718216e-05	1.5642634615146922e-05	1.956283885641204e-05	2.443078940603213e-05	3.046720518227784e-05	3.79422432709365e-05	4.718613034878011e-05	5.860198470025351e-05	7.26812603391452e-05	9.002232579864814e-05	0.00011135278567828351	0.0001375562654831088	0.00016970451249881112	0.00020909582070422234	0.0002573009698351228	0.0003162180820768464
33	b1131	EG11314	456.0	8.3	25.0	310.82742128895825	404.7560796876704	526.1105244012333	682.6188806985838	884.1080285032339	1143.052103676504	1475.2587217833209	1900.7260862196067	2444.711783965303	3139.0633946169087	4023.8723938222984	5149.526642849387	6579.25352696389	8392.26614037191	10687.649535314686	13589.153816238793	17251.096788719078	21865.622181341652	27671.611588028598	34965.61093585214	44115.20748982571	55575.38354929642	69908.48088829081	87808.53896558606	110130.92388828057	137928.34864992523	172494.60367480185	215417.5765075524	268643.4479969829	334554.3181943623	416061.94853425154	516720.81948953925	640864.3085395909	793768.5079602862	981849.0442334246	1212897.2523697668	1496363.2241806837	1843694.61851445	2268741.7272419226	2788241.1721023433
34	b0522	EG10796	355.0	-12.9	25.0	1.929640070672329e-07	2.5127562651156494e-07	3.266133809163753e-07	4.2377494872595196e-07	5.488609311007264e-07	7.096153656501212e-07	9.15851739321129e-07	1.1799850875871975e-06	1.5176955109114315e-06	1.9487542268680365e-06	2.4980503258666396e-06	3.196864972154219e-06	4.084450203297674e-06	5.209982105521371e-06	6.634973426451141e-06	8.436249164119577e-06	1.0709610975928913e-05	1.3574343137529803e-05	1.717874514382093e-05	2.170691494256389e-05	2.7387053479832657e-05	3.45016171980563e-05	4.3399712111136296e-05	5.451220314879167e-05	6.837010804057392e-05	8.562695895132535e-05	0.00010708595073283652	0.00013373285594698648	0.00016677587834074768	0.00020769384358922235	0.00025829439514840527	0.00032078418129999087	0.0003978533954609106	0.0004927774755027276	0.0006095392907251996	0.0007529757606569998	0.0009289535735572058	0.0011445795223649395	0.0014084519727178535	0.0017309611456015359
35	b0032	EG10134	382.0	7.16	25.0	99.40852183031875	129.44869347991263	168.26015328126502	218.3145026983612	282.754564855845	365.56980568288765	471.81580132671223	607.8883576354859	781.8653313705739	1003.9321842857455	1286.9109329058758	1646.9165737330852	2104.1704272750576	2684.006347835831	3418.1136198998156	4346.069880820782	5517.228900226513	6993.041897441561	8849.907750164	11182.667486713683	14108.882506619335	17774.064803801877	22358.06197435693	28082.841039092524	35221.96434967568	44112.10954595719	55167.05541586611	68894.63860068418	85917.28475575412	106996.83478934137	133064.52539520964	165257.14704126326	204960.59627411384	253862.26776444563	314014.0008980066	387907.61281658127	478565.42263935664	589648.6094212746	725586.7599603431	891732.5642497157
36	b0033	EG10135	1073.0	-6.21	25.0	0.00015520524474704474	0.0002021065778246729	0.00026270241011902047	0.0003408516211614597	0.0004414610602167812	0.0005707594290556833	0.0007366399336007569	0.0009490882631444528	0.0012207162714050995	0.0015674263886296105	0.002009237464070073	0.0025713096342033013	0.003285214186286345	0.004190504540742814	0.0053366567692786785	0.006785462927332475	0.00861397841974509	0.010918146243753228	0.013817246983085608	0.01745935471370092	0.022028016534486782	0.027750418447350312	0.034907354187629754	0.04384537800596658	0.054991599278522034	0.06887166846797062	0.08613161306641495	0.10756431188092735	0.13414155007032152	0.167052780032124	0.20775192962193387	0.2580138551553733	0.32000233906025133	0.39635188890218154	0.4902660150863402	0.6056351596214687	0.7471780304207354	0.9206107791864554	1.1328492627330633	1.3922505670039607
37	b3041	EG10465	217.0	-9.74	25.0	4.548276639435609e-06	5.922716259327557e-06	7.698472026606722e-06	9.988628081281013e-06	1.293697922822737e-05	1.6726057048796997e-05	2.1587171278472642e-05	2.7812951701843994e-05	3.577298763105409e-05	4.593329844657021e-05	5.888053484147973e-05	7.5352012498439e-05	9.627292533432998e-05	0.00012280238300692024	0.00015639027763498503	0.000198847420204402	0.00025243191287113427	0.000319955357097235	0.00040491326035344596	0.0005116449209778263	0.000645529171260917	0.0008132236778747757	0.0010229570776094815	0.0012848851136234483	0.0016115241902511055	0.0020182784500766	0.002524079674403795	0.003152163109966705	0.003931006839085202	0.004895467664196654	0.006088152818786137	0.007561074317859044	0.009377641623416904	0.0116150587580211	0.014367204324574516	0.01774808739882892	0.021895989319180843	0.02697842143034988	0.03319805233443153	0.04079978573189081
38	b3256	EG10276	449.0	-10.2	25.0	2.8712526577168788e-06	3.7389139114914143e-06	4.859919485789345e-06	6.305657548763879e-06	8.166903409042686e-06	1.0558886268721299e-05	1.362762818085651e-05	1.7557861542648e-05	2.2582902042405816e-05	2.899694009350823e-05	3.71703186841266e-05	4.7568493146297645e-05	6.0775523268671435e-05	7.752313602154578e-05	9.872662458725282e-05	0.00012552912432628146	0.00015935613819957506	0.0002019825842278112	0.0002556151191100164	0.0003229930709199827	0.0004075120085146532	0.0005133748079813343	0.0006457760731504198	0.0008111269585857848	0.0010173288656443067	0.0012741061776124143	0.00159341021840755	0.0019899090192922147	0.002481580327890345	0.003090428673515315	0.003843351305846549	0.004773182559326813	0.005919951790288063	0.007332396635540649	0.0090697811217602	0.011204077313908167	0.013822579959393086	0.017031036230573313	0.020957387501409484	0.025756237472729288
39	b0908	EG10073	427.0	9.71	25.0	1273.1352559620304	1657.8628519273952	2154.9252455599753	2795.9764933184124	3621.2670571305734	4681.890441188753	6042.593933891594	7785.289284510339	10013.430442929277	12857.463674903276	16481.60187676944	21092.23148118768	26948.329038522385	34374.34785006025	43776.13587099146	55660.56801037834	70659.72311790958	89560.6133370459	113341.68702334554	143217.58306935534	180693.92251967482	227634.29258207147	286342.0200848044	359659.85969969054	451091.3528555591	564948.3650272808	706530.204094928	882340.7866280349	1100351.5825915681	1370319.5675635608	1704171.1865272697	2116465.432984288	2624951.6278391033	3251240.4097614842	4021609.8987100585	4967973.055427082	6129037.034536307	7551690.936161289	9292664.93813843	11420511.496726468
40	b3958	EG10065	334.0	10.9	25.0	4184.898974329677	5449.52982498911	7083.41427799563	9190.601787471884	11903.39889040945	15389.754084258173	19862.496963942245	25590.878101155038	32914.95903039076	42263.52722038555	54176.36379669904	69331.87772358645	88581.3459529035	112991.2728339831	143895.7135533857	182960.8070991842	232264.24797977455	294393.00902190874	372563.32942753733	470767.82587410754	593955.597002763	748252.4053024758	941229.4731048777	1182231.165868899	1482773.908784532	1857031.1538229885	2322422.1563289915	2900325.818232645	3616945.0086510084	4504351.698647532	5601749.081397566	6956993.750838611	8628429.166159622	10687091.251611538	13219358.32147573	16330130.869280012	20146642.455579404	24823021.360221144	30545744.28466277	37540148.71959233
41	b4013	EG10581	309.0	6.98	25.0	83.03297704529301	108.12463756988038	140.5426938033363	182.35160082300823	236.17646516464563	305.34956887832544	394.09368412134455	507.75103699664703	653.0688206290483	838.5546478109409	1074.9183669957763	1375.6203547187722	1757.550877635397	2241.870549586047	2855.0484859214885	3630.142708161363	4608.376949896614	5841.079584083938	7392.0643174497945	9340.549035769365	11784.729274080815	14846.146866309353	18675.023152067573	23456.76057175213	29419.857608674112	36845.531066249125	46079.39804014819	57545.63934909708	71764.14860182174	89371.26881483076	111144.83425819814	138034.37214638066	171197.4805808607	212043.590064955	262286.54091617925	324007.6737653501	399731.4417421031	492515.9186496743	606061.0063893001	744837.6474631812
42	b2913	EG10944	410.0	3.01	25.0	1.5671173402769079	2.040683117437628	2.65252313413134	3.4416007452208848	4.457460723381379	5.762994671072416	7.437900796249717	9.58300524606006	12.3256507187946	15.826405075630317	20.287399925241033	25.96267878413815	33.17101897067852	42.31179391527763	53.88456669665477	68.51325567354131	86.9758942254472	110.2412249673068	139.51363162612807	176.28822767219702	222.41829997022688	280.1977601959287	352.4618007579537	442.70960221822213	555.2537154229893	695.4016669080006	869.6764378187684	1086.0837764747275	1354.4358601375593	1686.74266618036	2097.6845976895997	2605.1824930573357	3231.0842026492733	4001.9905188284056	4950.24749223169	6115.13716608632	7544.304637737295	9295.466258632348	11438.451879911088	14057.643535939902
43	b3607	EG10187	273.0	-4.74	25.0	0.0006750241045310895	0.0008790090305149981	0.0011425545537315188	0.0014824438486436234	0.0019200179565056373	0.0024823669659418813	0.0032038202855265326	0.004127808026038051	0.005309182104862135	0.006817105930456959	0.008738646185473337	0.011183230219630169	0.014288168984914393	0.018225489607381604	0.02321037515673716	0.029511573811932822	0.0374642176475114	0.04748558531859365	0.060094456131578995	0.07593483906110737	0.09580502359970089	0.12069309509041158	0.15182029151436277	0.19069385879672904	0.23917139604538823	0.2995390807245202	0.37460663830487023	0.4678224851567612	0.5834131434424689	0.726551821327937	0.9035619929353071	1.1221629257228203	1.3917654182631176	1.7238275634399614	2.1322821812823043	2.634049718888831	3.249652946535904	4.003952752078879	4.927027823005651	6.055225091178145
44	b2414	EG10192	323.0	9.73	25.0	1298.854294167765	1691.353903116901	2198.4576231777637	2852.4589651667425	3694.4215042793426	4776.4709019592065	6164.662428593726	7942.562560553359	10215.715156141117	13117.201670481607	16814.55232046761	21518.322821262107	27492.721396582365	35068.75573917716	44660.47247677864	56784.98607083813	72087.14421081061	91369.857740072	115631.34098210982	146110.77016274896	184344.1818892623	232232.81032827098	292126.5125964845	366925.47081945784	460204.0026577217	576361.0790467543	720803.06098702	900165.2528781794	1122580.1590604747	1398001.859093224	1738597.7281301	2159220.87085087	2677979.1682268567	3316919.8227877915	4102851.807728851	5068332.768363505	6252851.7957075285	7704245.212539623	9480389.222308438	11651221.132751267
45	b0754	EG10079	350.0	-14.3	25.0	4.7584338292786394e-08	6.196380661027704e-08	8.05418681166817e-08	1.0450161575032985e-07	1.3534743923560256e-07	1.7498899473563306e-07	2.2584625833723034e-07	2.909807400953739e-07	3.7425910517856487e-07	4.805568758140311e-07	6.160116261320549e-07	7.883371962644999e-07	1.007213019503885e-06	1.2847657694116703e-06	1.6361643027960915e-06	2.080353430926806e-06	2.6409575516597786e-06	3.347391805216435e-06	4.236226396792863e-06	5.352859321374954e-06	6.753564239433151e-06	8.507994052116212e-06	1.0702237242545994e-05	1.3442543794260126e-05	1.685986106716517e-05	2.1115348108949425e-05	2.640707033151797e-05	3.297811625576712e-05	4.1126425257523164e-05	5.121667125846519e-05	6.369461364673044e-05	7.910440518907171e-05	9.810943941452001e-05	0.00012151742935778215	0.00015031053849595466	0.00018568153649963816	0.00022907713088191308	0.00028224983520492853	0.00034731998032978953	0.0004268497632062244
46	b1262	EG11026	453.0	-13.6	25.0	9.582309007028926e-08	1.2477978332662188e-07	1.6219140498469715e-07	2.1044041165226524e-07	2.7255627220988934e-07	3.5238456192641657e-07	4.5479851419867235e-07	5.859632531888197e-07	7.536652863488096e-07	9.677227097640544e-07	1.2404950799567113e-06	1.5875161633773143e-06	2.028277945025454e-06	2.58720054661813e-06	3.29483029462216e-06	4.189317354024333e-06	5.318235419969457e-06	6.740819310719053e-06	8.530712375999495e-06	1.0779334951127345e-05	1.360000827223424e-05	1.713299605759166e-05	2.155165922316827e-05	2.7069958960981666e-05	3.3951590871579794e-05	4.252108942357833e-05	5.3177309376457384e-05	6.64097708973269e-05	8.28184502109191e-05	0.00010313771041435917	0.00012826520068238883	0.0001592967101223341	0.0001975681492493995	0.00024470605237408513	0.00030268825385757267	0.00037391669685342286	0.0004613046925330192	0.0005683813698270183	0.0006994165507477033	0.0008595698663396625
47	b1479	EG10948	565.0	9.94	25.0	1602.3680457953633	2086.586201897511	2712.1889354590394	3519.0160422531044	4557.726754061784	5892.627355768832	7605.208785195686	9798.56517078847	12602.903654898795	16182.403908901	20743.744285755507	26546.682751657383	33917.16719546676	43263.55454540472	55096.64504190346	70054.39145054184	88932.32821781425	112720.98883529493	142651.848413005	180253.65147316462	227421.3726774567	286500.5229040819	360390.0693219579	452667.9029892605	567743.5811831024	711044.0178329706	889238.9218893433	1110514.1228112166	1384902.51277565	1724684.221342038	2144869.87228473	2663783.414969394	3303764.144862661	4092011.212008882	5061598.258448915	6252690.936889839	7714006.072525454	9504558.287236849	11695748.183412218	14373855.8831795
48	b2942	EG10589	384.0	-2.63	25.0	0.005567761687111472	0.0072502785750534595	0.009424065640026498	0.012227554554523165	0.015836771376074307	0.02047516169207524	0.026425882747604306	0.03404715657538032	0.043791415024924916	0.0562291345772683	0.07207846223876642	0.09224198119303799	0.11785226530309303	0.15032823581213903	0.19144477459947234	0.24341858148989115	0.3090139066964421	0.39167256524948557	0.4956735740416754	0.6263288744853066	0.7902229509296841	0.9955057696941036	1.252250396312821	1.5728889588519466	1.9727433829633638	2.470670611991104	3.089845939561436	3.8587127359466393	4.8121323757359855	5.99277472809778	7.452797333348539	9.255870572024401	11.479616981433534	14.218545676342865	17.58757791812648	21.726277637098097	26.803921594326106	33.02556839139152	40.63931430021941	49.94495758476279
49	b3640	EG10251	151.0	2.96	25.0	1.4906881257166757	1.941157827388496	2.5231580543545564	3.2737518962376537	4.240067798636558	5.481930104364834	7.07515009390994	9.11563656519693	11.724521639835666	15.054542192006835	19.297971755502637	24.696463998332348	31.553249285580435	40.2482233756219	51.25658536832868	65.17182476501223	82.73402980950618	104.8646969819038	132.7094715217249	167.69054935487293	211.57083147910367	266.5323541775593	335.2720358934698	421.11840013897466	528.1736721736874	661.486527409727	827.2618174481686	1033.1148456556054	1288.3792437617656	1604.4792556315256	1995.379312644267	2478.1262435902363	3073.5023665993817	3806.811138082415	4708.8210731716	5816.89840723915	7176.364558812833	8842.121019664553	10880.591998906812	13372.044170528145
50	b3926	EG10398	502.0	-2.7	25.0	0.005191346587771814	0.0067601149359763	0.008786940561148636	0.011400896299200144	0.014766107758314993	0.01909091422326583	0.02463932975942529	0.03174535837625454	0.040830844734176176	0.05242769757850444	0.06720551273974958	0.08600585320026868	0.10988472383051935	0.14016511802860143	0.17850192468983395	0.22696198103144527	0.28812265686875377	0.3651930792653269	0.46216297712714816	0.583985171798744	0.7367989957946733	0.9282034273434896	1.1675905304968401	1.4665519446318454	1.83937373853538	2.3036380096437354	2.8809532585085496	3.597839907788993	4.486802487705528	5.5876261205668785	6.9489421746256586	8.630116519204822	10.703523928375924	13.25728411667243	16.398548957975333	20.257446998390925	24.99181084379307	30.79283586701446	37.89184549873973	46.56836978749719
51	b0888	EG11032	321.0	25.5	25.0	9170318383.087942	11941488633.25627	15521799825.2719	20139254266.417297	26083773667.06563	33723381533.405125	43524448776.363464	56076980909.192535	72126150649.38976	92611554778.4087	118716009132.16965	151926103048.748	194107229391.52872	247596406210.48685	315316932461.3228	400919798307.67633	508957830535.01056	645099831333.1112	816393506670.2637	1031587829063.7037	1301527698360.9514	1639636423632.9385	2062504732578.493	2590608819933.0073	3249184488585.644	4069289851996.416	5089095513204.313	6355448800802.559	7925767744193.478	9870331264715.219	12275044844258.002	15244776056884.906	18907372217337.65	23418493485159.84	28967419613151.59	35784017780925.586	44147093347096.305	54394385742581.15	66934519102367.15	82261272737718.72
52	b0425	G6239	303.0	3.79	26.0	2.6713334501177126	3.4785812986654734	4.521533642250473	5.86660804291406	7.598259317869942	9.823693505277411	12.678765453624672	16.33534503672225	21.01050266839972	26.977944910094358	34.58222855643718	44.256400275983644	56.54385301818262	72.12536516276194	91.85249997708411	116.78879874104278	148.26050968032976	187.9189670539172	237.81718275443427	300.50375127589047	379.13781524732303	477.62961344501895	600.8120604977013	754.6499159309124	946.4944233528045	1185.392877951764	1482.4644584138077	1851.355892223395	2308.793174724935	2875.248706719148	3575.7469396738293	4440.836023252358	5507.7581549565275	6821.85747374299	8438.271578325597	10423.961272062717	12860.143155014004	15845.201449138121	19498.169243005843	23962.88551101846
53	b1092	EG11317	309.0	-8.4	26.5	1.2005629418202704e-05	1.563359975559311e-05	2.0320884054517223e-05	2.6365979171177607e-05	3.414844582196673e-05	4.415009430483802e-05	5.698148971623931e-05	7.341505753267989e-05	9.442636557253865e-05	0.00012124551842863669	0.00015542103906417102	0.00019889914569582863	0.0002541219798612972	0.0003241491270056573	0.00041280772185582127	0.0005248775804534	0.0006663191884552862	0.0008445540480921086	0.0010688088996545573	0.0013505377535100022	0.0017039385734812656	0.002146584934174962	0.0027001971423688564	0.0033915822941329647	0.004253778685947466	0.005327447087161117	0.006662559821046856	0.008320448636713879	0.010376284270240345	0.012922074725083681	0.016070286039769666	0.019958209110818227	0.024753219531832748	0.030659105013620017	0.03792366748339316	0.04684784525741901	0.057796645707906984	0.07121223172147909	0.08762956726896486	0.10769510007199944
54	b0758	EG10366	348.0	18.1	27.0	3428252.6935470183	4464233.286318747	5802704.970180939	7528904.646560871	9751217.3074494	12607225.697923861	16271278.98066201	20963946.15943406	26963804.29876479	34622114.39770599	44381063.02013332	56796400.10727612	72565488.37232184	92562003.96150663	117878799.60908295	149880769.78651157	190269953.6202967	241165589.0217587	305202406.4287918	385651141.6375813	486566076.68724096	612965411.9887406	771051462.9411076	968479096.7826122	1214682523.4953356	1521272578.8952007	1902519048.0884771	2375935443.0085545	2962987050.4354105	3689947102.258292	4588930699.32514	5699141774.174492	7068375057.895986	8754822898.774658	10829246070.347841	13377578642.158697	16504049843.958744	20334920953.207546	25022952946.448856	30752741405.11656
55	b3916	EG10699	320.0	-6.51	27.5	6.225101230255043e-05	8.106258962508186e-05	0.00010536687075802044	0.00013671160724528484	0.00017706487906024888	0.00022892494578936282	0.00029545768020834755	0.0003806682257516722	0.0004896150497556513	0.0006286764313986368	0.0008058816974801552	0.0010313222851027657	0.0013176610691238804	0.0016807624648563393	0.002140470747237308	0.002721569988542006	0.003454966212355823	0.004379141035141266	0.005541936506935073	0.00700274341146505	0.008835180347958127	0.011130368970342544	0.014000932368781962	0.017585869408651998	0.022056488676033492	0.02762362243675692	0.03454638477826314	0.0431427901365587	0.05380261019735786	0.0670029204354772	0.08332687434533266	0.10348634608117158	0.12834920352177034	0.1589721169049515	0.19663997686678217	0.24291319429249522	0.29968438785508406	0.3692462392904271	0.4543726180533852	0.558415453782187
56	b1723	EG10700	309.0	6.94	27.5	43.19238640689279	56.244654740923245	73.10799339529929	94.8562978823042	122.85510536423318	158.83781405280118	205.001040439631	264.12372251204164	339.7156389504964	436.20230973760147	559.1548215574874	715.5750404780691	914.2490048886543	1166.1841174155861	1485.149175695197	1888.3404177781222	2397.201750576474	3038.433347891962	3845.2300484147845	4858.799690939789	6130.2219746867995	7722.720958846614	9714.439308875742	12201.82031912969	15303.725135333465	19166.43810461594	23969.743544922363	29934.29332832522	37330.52754305976	46489.46134038781	57815.711290123945	71803.20580252264	89054.10833459014	110301.58140896742	136437.13651744972	168543.4527589878	207933.7090526253	256198.6649985884	315262.9485973719	387452.2704645629
57	b1415	EG10035	479.0	-5.66	27.5	0.0001456453849628695	0.0001896578326252929	0.00024652126746629735	0.0003198568815131759	0.00041426928687997115	0.0005356035287434154	0.0006912666313768224	0.0008906292160081599	0.001145526309816407	0.001470880833601899	0.0018854785765342347	0.0024129299376618256	0.0030828615722811484	0.003932390609736537	0.005007945645413484	0.006367512655988614	0.008083400822249034	0.010245643537008275	0.012966174302024475	0.016383946577479817	0.02067120188729879	0.02604113272223689	0.032757237340649704	0.04114472400033458	0.05160439429542347	0.06462952127295105	0.08082634039188802	0.10093889312630412	0.1258791075736506	0.1567631718667132	0.19495545924289184	0.24212150382613876	0.30029180996692084	0.3719386128606836	0.4600681028391705	0.5683310903177279	0.7011556346165211	0.8639058013413662	1.0630714654299824	1.3064949585083285
58	b0935	G6477	381.0	8.96	27.5	325.5982433954389	423.99048321870623	551.1118094617735	715.0575954410335	926.121703994858	1197.3710540825823	1545.3644545727002	1991.0504429841185	2560.8868714554083	3288.234747615869	4215.090733124073	5394.237169541946	6891.906069127716	8791.0748095544	11195.537061350511	14234.923654578333	18070.88572738857	22904.697865683756	28986.593549631092	36627.210857880105	46211.60516066354	58216.379959786704	73230.6000586432	91981.28634775766	115364.45276559248	144482.8382535137	180691.71541816942	225654.42976846284	281409.6465645994	350452.66557475604	435833.6179757387	541275.8966180127	671318.8053036681	831489.1613575561	1028507.4680869227	1270535.312338543	1567471.8635002028	1931308.7843297494	2376554.546071336	2920741.1110469257
59	b3433	EG10088	367.0	2.82	27.5	0.7016393447690461	0.9136671062214079	1.1876038545319096	1.5408945008589827	1.9957215333565501	2.5802431643084653	3.3301423620363204	4.290561624808402	5.518515603087542	7.085894720144327	9.083198574076466	11.624169079344806	14.851531163451977	18.94409473732997	24.125527233030468	30.675173187914222	38.94137845750687	49.357874400732854	62.46389505409329	78.92884175001262	99.58247940015772	125.45185214713221	157.8063496484768	198.21264639217878	248.6015839765546	311.34948059117056	389.37684518532427	486.26806028154056	606.416293798839	755.1987261423967	939.1881570240186	1166.4082136373727	1446.6407489562114	1791.7956321678728	2216.355034575988	2737.906552439461	3377.7821396735594	4161.822913577828	5121.293521501685	6293.974003127832
60	b0915	EG11409	328.0	3.58	30.0	0.8205426434037405	1.0685016855443517	1.3888611198604426	1.8020221590585133	2.3339264462388143	3.017504024611112	3.8944848760662145	5.017661571509765	6.453710748094876	8.286705738347214	10.62248265308881	13.594058678219097	17.368345618450462	22.154455402976698	28.213959261101408	35.8735408470627	45.54057844037514	57.72230567671251	73.04933787863702	92.3045164630398	116.45822243705622	146.7115479599946	184.54899978432425	231.80274886127575	290.7308468250516	364.112314583433	455.3625850810045	568.6734681584342	709.182619855201	883.1784643547793	1098.3476607510418	1364.073560072209	1691.7956968260146	2095.4422459622087	2591.9495996775822	3201.885835907029	3950.197927743061	4867.106156952309	5989.173433771259	7360.582191611402
61	b4041	EG10740	807.0	0.937	30.0	0.058379563098210095	0.07602123067367197	0.09881400562584561	0.12820938336944657	0.16605304712693375	0.2146878873633495	0.2770828882387078	0.35699410953744354	0.4591654277383093	0.5895784508180694	0.75576315416493	0.9671833788842723	1.2357144836955678	1.576234260951347	2.0073528514024455	2.5523129824793784	3.240098602993273	4.1067981213619	5.1972782453793895	6.567236189883608	8.285712143938182	10.438160819817712	13.130201171420808	16.492187593505523	20.684774829512268	25.90568328768707	32.397912505834526	40.45969930206059	50.45657509309883	62.835945579748156	78.14469739025705	97.05043255339066	120.36704542549604	149.08549092507553	184.41075112692675	227.80619349069588	281.0467329479485	346.28246719369577	426.1147561235681	523.6870697082171
62	b3018	EG11377	245.0	-12.2	30.0	1.1506261283160608e-07	1.4983328013729382e-07	1.9475647072828836e-07	2.5269299489618625e-07	3.272805834283576e-07	4.231369327270953e-07	5.461137322668847e-07	7.036139503094403e-07	9.049874824967939e-07	1.1620237189205265e-06	1.4895637888516322e-06	1.906260354749685e-06	2.4355190354658625e-06	3.1066630662283634e-06	3.956371916809045e-06	5.03045560711143e-06	6.386039759586229e-06	8.094252459904404e-06	1.0243523294619391e-05	1.294362812923239e-05	1.633064103011977e-05	2.0572988103118382e-05	2.5878837963325107e-05	3.2505111294262565e-05	4.076844894699276e-05	5.105854597189911e-05	6.385433986444788e-05	7.974363748225677e-05	9.944687929540345e-05	0.0001238458750708277	0.0001540185055090596	0.00019128057411538015	0.0002372362177870225	0.00029383854915570327	0.0003634625155246117	0.0004489923262729168	0.0005539262321366886	0.0006825019465468244	0.0008398465936307017	0.001032155763916677
63	b0524	EG12666	240.0	9.74	30.0	388.46792398651786	505.85869594503663	657.5258461884797	853.1278815727813	1104.9463042489456	1428.5711211779997	1843.7584773494016	2375.5018579725916	3055.3678550114278	3923.1591444284863	5028.981512418245	6435.809029221024	8222.662429209013	10488.541170445425	13357.28041645165	16983.54138073364	21560.18837789151	27327.360051553762	34583.60739984238	43699.549527657095	55134.592047062295	69457.36570673852	87370.67768058667	109741.92913481608	137640.14510748492	172380.9921168898	215581.4320067129	269225.98523989524	335746.9624243711	418121.48011506745	519988.6185287081	645790.719478083	800943.5797621951	992041.1884334674	1227101.7090442742	1515862.647134385	1870134.6001479446	2304224.697902695	2835442.848602254	3484706.2566381427
64	b0181	EG10545	262.0	13.1	30.0	11183.677214110992	14563.262555486435	18929.637093955695	24560.861427002732	31810.51006433663	41127.406692167126	53080.31473963373	68388.77642316853	87961.56838422622	112944.57745859801	144780.30868919133	185281.73460459744	236723.7982100754	301956.6138007486	384545.29553679645	488942.4146154573	620700.3786035479	786732.5847499719	995634.0747268512	1258074.6726886386	1587280.2944920508	1999621.3593006588	2515331.116995196	3159381.3453185414	3962548.4101460413	4962709.286006365	6206414.99606173	7750798.278723512	9665883.388361134	12037379.101744141	14970051.593856676	18591792.291097984	23058517.601277754	28560063.13388183	35327265.3299205	43640459.09506588	53839661.97353533	66336764.65658594	81630105.39559384	100321873.58044666
65	b2028	G7091	388.0	15.1	30.0	82636.81832739856	107608.76400594541	139872.15041963718	181481.58292218507	235049.6434009814	303892.71525195875	392213.42336004914	505328.5055280181	649952.9633409722	834553.8189115989	1069789.8229249313	1369057.1311005508	1749165.4249261862	2231174.358816868	2841426.7613012553	3612822.9307402233	4586389.91812911	5813211.203574254	7356796.032163614	9295984.333140166	11728503.140728926	14775314.40049253	18585922.730863396	23344845.998473693	29279492.49729756	36669737.31698511	45859548.579144575	57271083.292983145	71421754.60232228	88944869.4668829	110614551.03089316	137375796.2185894	170380680.11402115	211031908.68525398	261035145.34459037	322461800.4365301	397824282.6699158	490166075.46907353	603169428.1296644	741283951.835749
66	b0179	EG10316	341.0	-6.86	30.0	2.3992017254463215e-05	3.124214333293266e-05	4.060919955789459e-05	5.268970123687275e-05	6.824216147564377e-05	8.822942866634195e-05	0.00011387165444106243	0.00014671245177623943	0.00018870139275311323	0.0002422967150523348	0.00031059298276195005	0.00039747951308551234	0.0005078366750456744	0.0006477787358943125	0.0008249538312855239	0.0010489139326277893	0.001331570458285258	0.0016877545181788578	0.0021359048050705897	0.00269891098220044	0.0034051462219486044	0.004289729508126563	0.005396066642865293	0.006777728854215425	0.008500739784220144	0.010646355804021141	0.013314441468857158	0.016627561979736583	0.02073593833167726	0.0258234390691432	0.03211481601837023	0.03988443093445241	0.04946676674950655	0.06126907227187175	0.0757865542005298	0.09362060685017241	0.11550065996304845	0.14231033065206278	0.17511868946500347	0.2152175957747797
67	b0062	EG10052	500.0	-1.06	30.0	0.007924552740493874	0.010319266193501792	0.013413200742255644	0.01740338513030989	0.022540355902688252	0.029142141459572404	0.037611757348066405	0.0484590582549573	0.062327986980690885	0.08003049834933951	0.10258872551729689	0.1312873082452458	0.16773823027356505	0.21396103138471936	0.27248188741938634	0.3464558103300567	0.43981713636030867	0.5574645745899962	0.7054884171237177	0.8914491096561205	1.1247182985376236	1.4168957686656334	1.7823184373815366	2.238680857734276	2.8077906096343472	3.5164866367097063	4.397754157606283	5.492076404277384	6.849071305266594	8.529470559891601	10.607509597446994	13.173809984896371	16.338851287515208	20.237147607471638	25.032265499503655	30.9228452410861	38.14981715506877	47.005039584972785	57.84162606224491	71.08627716922219
68	b2935	EG11427	663.0	-12.3	30.0	1.041129575070223e-07	1.3557475833528832e-07	1.762229421195814e-07	2.2864607705764036e-07	2.961357180826192e-07	3.828701296844426e-07	4.941441394583521e-07	6.366562300920795e-07	8.188665370172667e-07	1.0514425415245987e-06	1.3478130527043796e-06	1.724855697496027e-06	2.2037487556283745e-06	2.8110249875537655e-06	3.579873349995497e-06	4.551744463083248e-06	5.778327727539016e-06	7.323982496751157e-06	9.268723169494668e-06	1.171187905647232e-05	1.477657506456576e-05	1.8615209436510256e-05	2.3416140924506193e-05	2.9411840976472217e-05	3.688881808252797e-05	4.6199682905883795e-05	5.777779601333799e-05	7.21550270442412e-05	8.99832574933871e-05	0.00011206038183349239	0.0001393617068545755	0.00017307782080299756	0.00021466020676702725	0.00026587611413748046	0.0003288744841001464	0.0004062650572227475	0.0005012131816689517	0.0006175532991179486	0.0007599246233271042	0.0009339331564333048
69	b3564	EG11075	484.0	30.5	30.0	403003306130.7649	524786512123.7715	682128622515.5173	885049538448.1188	1146290301499.2546	1482024253043.9868	1912746757707.135	2464386486941.852	3169691166208.1094	4069952776169.7373	5217151921262.321	6676618985129.686	8530331436794.419	10880993016877.367	13857072454024.693	17619017951355.633	22366910266171.49	28349873357842.98	35877629167005.74	45334664327863.84	57197574124313.62	72056265875688.39	90639843832727.55	113848164884866.81	142790253994200.47	178831006236743.84	223647885641454.5	279299667871048.84	348309673786809.75	433766415310287.4	539445136851791.5	669954400217777.6	830912646161172.1	1029160592343927.4	1273016419550555.5	1572581983516590.2	1940109801177083.8	2390442335092709.5	2941537181770509.0	3615094208829639.0
70	b2416	EG10789	575.0	-3.94	30.0	0.0004448428886542101	0.0005792695603945195	0.0007529468425131505	0.0009769348968010395	0.001265297532794377	0.0016358871993118799	0.0021113270785087035	0.00272023774230751	0.003498766767090073	0.004492493044337724	0.005758793776369529	0.007369781911478714	0.009415945774623926	0.012010651752527917	0.015295706126884445	0.019448214745385436	0.02468903063997389	0.03129314168304083	0.03960242497746847	0.050041284349246214	0.0631357949436202	0.07953710793473329	0.10005002277731682	0.1256678190102292	0.15761465995973253	0.1973971433611008	0.24686688664005532	0.30829640642105427	0.3844709933552127	0.478799806980243	0.595450035513487	0.7395086991241039	0.9171775420068508	1.1360074813847822	1.405180287015712	1.7358465837649968	2.1415309381653613	2.6386167491115264	3.246925960944781	3.9904113096558005
71	b0403	EG10565	604.0	10.7	30.0	1014.5603071135965	1321.1493722500798	1717.2579336750175	2228.111079682586	2885.784366128901	3730.9941592147206	4815.337513137448	6204.089825077131	7979.6934519437655	10246.100902181615	13134.173280892894	16808.37974524134	21475.098468514112	27392.885986205714	34885.16215817072	44355.85513029799	56308.6679528778	71370.76987460731	90321.8854844187	114129.95939156182	143994.81961293603	181401.55706955024	228185.6907789779	286612.6093080511	359474.28157866746	450206.82919686293	563033.2657074422	703136.5562049043	876869.157726261	1092006.3950789846	1358052.4412315965	1686609.3446303008	2091821.5226758292	2590910.473322186	3204817.206042437	3958973.129714737	4884223.940032979	6017935.517486965	7405316.088287364	9100995.041377384
72	b3236	EG10576	312.0	14.8	30.0	61218.86071610195	79718.5330806436	103619.83759680152	134444.86334691517	174129.05859618782	225129.26059109266	290558.85042107775	374356.5643250191	481496.9978290702	618252.675189225	792519.7931226599	1014222.4678735303	1295813.6177718018	1652894.6185293898	2104980.717504618	2676445.055189089	3397681.218500986	4306532.780278918	5450048.546465786	6886634.5731620435	8688688.827974768	10945822.12418587	13768790.207206156	17294287.27467805	21690781.53431175	27165609.552034974	33973589.179668784	42427462.02162235	52910537.162458844	65891979.93722404	81945274.8762136	101770492.91938995	126221112.28061046	156336283.09927705	193379591.90957358	238885577.2372141	294715477.2315087	363123959.8675407	446838902.51662856	549156658.2188734
73	b3012	G7565	275.0	1.94	30.0	0.15916889666893774	0.2072680021497825	0.269411338766704	0.34955633462329455	0.452735150745236	0.5853355583069997	0.7554523409605628	0.9733262038428468	1.251891083848627	1.6074555295767683	2.0605496342804317	2.636976077305805	3.369112417589846	4.297522196001096	5.472945010661949	6.958750970637256	8.833963331815644	11.196975296296475	14.170113651019653	17.905234007140777	22.59057091346225	28.45911227784195	35.798822782905	44.965107027255236	56.39598196239029	70.63052218152882	88.33125351170307	110.31130340308115	137.56727459147731	171.31899586594497	213.05752568258916	264.6030468706944	328.1746008178591	406.47397548987055	502.78649296131744	621.1019498598529	766.2595610809921	944.1214581598688	1161.7801159704343	1427.8060448143647
74	b0903	EG10701	760.0	0.515	30.0	0.03828146672841373	0.049849708669307685	0.06479570705768221	0.0840712568449898	0.10888663534613413	0.14077815558961382	0.18169268155156998	0.23409318948665334	0.3010904006806599	0.3866066590942614	0.49557962590529947	0.6342150638699834	0.8103000499306784	1.0335904589639662	1.3162895937380727	1.6736385017975304	2.1246429449738327	2.692967321094044	3.4080322576942965	4.306360314443187	5.433223493395895	6.844657358217448	8.60991985218429	10.814488789123814	13.56371095289991	16.987238345482268	21.24441403536624	26.530802055984285	33.08609379975632	41.20366841411486	51.24213807689155	63.63927216311582	78.92876890671465	97.76043117925438	120.92440674403872	149.38027545649842	184.29190945428869	227.06920098404976	279.41795027805944	343.39943759788514
75	b4154	EG10330	602.0	1.58	30.0	0.1110483710527641	0.1446059782519429	0.1879619130326321	0.2438771792948362	0.3158625966551509	0.4083747618383635	0.5270612137631256	0.6790666499657413	0.8734147720205917	1.121483668197684	1.437596698531779	1.839755781551914	2.3505499736243745	2.9982794969147557	3.818344167827411	4.854955811237425	6.163247081987348	7.811864587828223	9.886152832052362	12.49205787954407	15.760906518751447	19.855248897247755	24.975991156845097	31.371090672166154	39.34614150068862	49.27724322408752	61.62662442729389	76.96158488236853	95.97743072458665	119.5252076219307	148.64519176001323	184.60728160794702	228.95964980843124	283.5872698632594	350.78223320739045	433.32812649377615	534.6011553917876	658.6911902938023	810.5464830126294	996.1464756880965
76	b2206	EG12067	828.0	1.08	30.0	0.06735424175464633	0.08770795938754164	0.11400466311253098	0.14791898644655319	0.1915803491277941	0.24769181370781218	0.3196787856926899	0.411874743192569	0.5297528378764088	0.6802142291288853	0.8719464739611837	1.115868287894814	1.4256806261899049	1.8185484412665696	2.3159428071222457	2.944679551065519	3.7381983186097485	4.738135382041212	5.996254799244638	7.576816106848266	9.55947302848746	12.042817212406218	15.148704393338155	19.027528321293776	23.86464116155929	29.8881588415257	37.378437169749255	46.67956085123282	58.213254374907116	72.49570303121911	90.15786622131172	111.96997630142401	138.87104744588132	172.00437387626732	212.76017932274937	262.82679443430953	324.25199146291703	399.5164021957996	491.62129306940494	604.1933790695159
77	b2262	EG11368	285.0	-4.26	30.0	0.00032302223524533136	0.0004206360334865775	0.0005467516246585962	0.0007094003345957552	0.0009187945850503469	0.0011878979145414899	0.0015331381250066926	0.001975298017188095	0.0025406261188678685	0.003262219498206068	0.004181742555416667	0.005351560038463334	0.006837379957381201	0.008721523204725521	0.011106962275399212	0.014122302410163885	0.017927915825499758	0.02272348470015051	0.028757262763171604	0.03633743044413563	0.04584599670319147	0.05775579433843237	0.07265122769894891	0.09125356576542813	0.11445173355845616	0.1433397455727596	0.17926215201905488	0.22386913865592617	0.279183241607651	0.34768001878976995	0.43238546991361043	0.5369935297765819	0.6660075889538845	0.8249107387160625	1.0203703123313843	1.260483325308599	1.5550706286122835	1.9160290115738334	2.357752159989604	2.897633330034504
78	b2501	EG11510	688.0	11.6	30.0	2495.4156878329313	3249.50310628932	4223.772956325992	5480.268943590512	7097.884205058671	9176.764841712857	11843.819128583535	15259.598635656757	19626.878840479458	25201.34165623371	32304.853464158365	41341.9431149027	52820.219005558705	67375.6275952386	85803.65337745067	109097.79927650696	138496.97488200068	175543.76762924934	222155.99054303605	280714.4031956994	354170.10631045816	446175.834136977	561246.234961467	704953.2655508879	884164.0613517922	1107330.1177567001	1384838.3720188704	1729436.8612097513	2156750.1084210672	2685902.326739533	3340270.0095674973	4148389.591359036	5145050.725158494	6372611.46091232	7882578.370671233	9737502.62683305	12013252.398492265	14801732.921552721	18214138.48985206	22384835.718395595
79	b2255	G7168	660.0	0.995	30.0	0.0618656984581886	0.08056083813724163	0.10471468354791004	0.13586540614737264	0.1759689041238	0.2275079736363042	0.2936288917212784	0.3783120112570725	0.48658448928601816	0.6247851254795527	0.8008935476738878	1.0249387302054151	1.309505168788598	1.6703590830824766	2.127221918312991	2.7047243412794644	3.4335810771719486	4.3520355535620725	5.5076336935074295	6.959398670791001	8.78049340907019	11.061475548396496	13.91427107804751	17.477018504905082	21.91996606972501	27.452641054083557	34.332553712142946	42.875750072322965	53.4695892583394	66.58819380049513	82.81110765969854	102.84579871699864	127.55476302674042	157.98813037613363	195.42283833940346	241.4096393577714	297.8294374003276	366.9607232367176	451.56019695758033	554.9590408293802
80	b2257	G7170	550.0	-11.3	30.0	2.830083604984675e-07	3.6853040198054075e-07	4.790236213212482e-07	6.215244764142304e-07	8.049803412216545e-07	1.0407489161809784e-06	1.3432230349291708e-06	1.7306110612345407e-06	2.225910027507222e-06	2.8581171542951118e-06	3.663735729326229e-06	4.688643899217502e-06	5.990410196913843e-06	7.641158143011715e-06	9.731104675477567e-06	1.2372924261788265e-05	1.5707123260650358e-05	1.9908648532870778e-05	2.5195001764654685e-05	3.183618801631877e-05	4.016689548487015e-05	5.060138554422518e-05	6.365167036772137e-05	7.994967286787157e-05	0.00010027420386706723	0.0001255837585236339	0.00015705633299147013	0.0001961376988463318	0.00024459985370982535	0.00030461169962816447	0.0003788243953258289	0.0004704742951980792	0.0005835069393480716	0.0007227262096812162	0.0008939735339732713	0.0011043429225864687	0.0013624386839148537	0.001678683911097253	0.002065689294588652	0.002538693528128051
81	b2253	G7166	379.0	-4.93	30.0	0.00016529324859081818	0.00021524306646118868	0.00027977749625653124	0.0003630062362972907	0.00047015507039408866	0.0006078575524056246	0.0007845199294974997	0.0010107769390798956	0.001300060177973218	0.0016693056998545526	0.002139833535701721	0.0027384391762213627	0.003498745973777739	0.004462878235222417	0.005683527869473301	0.0072265032813764105	0.009173868309743314	0.011627802038268256	0.014715338029576414	0.01859417485298602	0.023459789770196585	0.02955413537985122	0.037176256400275345	0.046695232355777876	0.058565933804401796	0.07334817734732155	0.09172998086062538	0.11455575855192206	0.14286045950488754	0.17791084793971126	0.22125535386505907	0.2747841954025496	0.3408017961386358	0.4221139009092417	0.522132241338702	0.6450001297173139	0.7957429797248148	0.9804484805101994	1.2064820045614266	1.4827438302588365
82	b2508	EG10421	488.0	12.0	30.0	3722.722753990666	4847.688989024461	6301.128813476434	8175.600559764806	10588.79895810446	13690.124435313399	17668.901890417124	22764.646120765912	29279.86259184028	37595.98389646543	48193.17825151387	61674.93178729267	78798.50724731376	100512.62526565824	128004.00925633244	162754.79141900392	206613.20767757244	261880.52806631583	331417.7934210636	418776.67967097624	528359.7117601788	665616.128856241	837280.9947736965	1051666.6922316854	1319017.7834914224	1651942.4181114708	2065936.085619092	2580016.6225639195	3217493.0783830537	4006895.426482211	4983097.297063263	6188670.047827422	7675513.742408612	9506819.165860869	11759425.094460297	14526646.912056373	17921666.62706909	22081590.74026235	27172301.645419925	33394250.777345207
83	b3187	EG10017	323.0	17.1	30.0	610608.0864582885	795127.19397652	1033523.1661287656	1340977.59713476	1736795.001123496	2245480.321053081	2898086.98796104	3733900.675735313	4802538.9077926595	6166564.985514616	7904737.015657404	10116039.944343025	12924681.451089459	16486272.503793463	20995461.740257803	26695351.310742553	33889092.39662594	42954143.69814233	54359778.59004737	68688549.73235312	86662567.66333036	109175626.9845772	137332425.70874	172496376.70361882	216347812.61075073	270954746.16825366	338858777.12293464	423179247.2983824	527739351.44061774	657218630.2028617	817337122.9252968	1015077464.8944222	1258952403.5364602	1559326611.9397519	1928803332.743694	2382688333.1877007	2939545942.1648526	3621864629.433659	4456852741.610009	5477388705.351356
84	b0529	EG10328	288.0	7.12	30.0	28.281576982849412	36.827961250952306	47.86976398555387	62.110152136404515	80.44325421991867	104.00406737435878	134.2308955133913	172.94333591229866	222.43952683575526	285.61721704202944	366.12425121029867	468.5453219379541	598.6333649100178	763.5958240918565	972.4482539065307	1236.4504334656394	1569.6434370093218	1989.510045269231	2517.7856256086357	3181.452309882778	4013.9561418489366	5056.695067902763	6360.835462319901	7989.52661322025	10020.596603808652	12549.829723143306	15694.945422527002	19600.422473001483	24443.3400501099	30440.440762021888	37856.66006657363	47015.41316539427	58310.98556994287	72223.43856068862	89336.51739886292	110359.14036455912	136151.15276341324	167754.15460500075	206428.3567618251	253696.59159593575
85	b2153	EG11375	222.0	2.56	30.0	0.2958835254076325	0.3852963013737003	0.5008162924247929	0.6498000726362686	0.8416020672498539	1.0880966832266712	1.4043315408900605	1.8093433741873253	2.3271754411036336	2.98814415995123	3.8304134967801367	4.901948775781751	6.262937549190516	7.988784520603545	10.17381095180257	12.935817315543106	16.42170215815452	20.814371362146368	26.341221622030204	33.28454159169489	41.9942457523535	52.903441859334166	66.54743553623011	83.58689835758716	104.83607231734828	131.2970582934946	164.20144412434377	205.06077522860832	255.72766437847415	318.4696855161641	396.05860901776396	491.87802378591806	610.0529680820505	755.6058713188866	934.6439108273756	1154.5838314399266	1424.4213854263326	1755.053853482246	2159.665636036945	2654.1886950231496
86	b0133	EG11746	283.0	9.58	30.0	331.03052863771063	431.06434584411164	560.3065659142674	726.9876254761496	941.5731303069118	1217.3480080083334	1571.147334827097	2024.269153949046	2603.612740655013	3343.0956980507417	4285.4153606331265	5484.234691223376	7006.890717816303	8937.745213711496	11382.32354435932	14472.419302242855	18372.38061516181	23286.840136774983	29470.20624582169	37238.299710614454	46982.60017009017	59187.66278495216	74452.38032328097	93515.90330140396	117289.19476575174	146893.3917682416	183706.3783009626	229419.2511504864	286104.68869420077	356299.62231341517	443105.0716123607	550306.5505752712	682519.0968067202	845361.7371222411	1045667.0997919047	1291732.9396814504	1593623.5840468856	1963530.764700333	2416205.0124050803	2969470.7929659
87	b0954	EG10273	172.0	-5.82	30.0	6.787862342494394e-05	8.839080348234377e-05	0.00011489223832839394	0.00014907059922046172	0.0001930718843430191	0.00024962020074933343	0.00032216762219701716	0.00041508136478257186	0.0005338771910089474	0.0006855099887475615	0.0008787349513683151	0.0011245558012777119	0.001436780161550955	0.0018327066211273459	0.0023339734155275248	0.0029676051447809653	0.003767301796388579	0.004775023798880373	0.006042938215541001	0.007635804871061812	0.009633897627491984	0.012136575711357695	0.015266643556569483	0.019175665793007904	0.024050437632090985	0.030120850981577275	0.03766944434027888	0.047042981260256134	0.058666469536526364	0.07306011318349119	0.09085978389194364	0.11284171060748313	0.13995221813266479	0.173343501725116	0.21441660860321687	0.2648730137944276	0.32677643233629267	0.4026268087988148	0.49544877576533813	0.6088972837538468
88	b4139	EG10095	478.0	6.68	30.0	18.214365622621724	23.718548359851987	30.82987147535084	40.001200094859485	51.80838554807785	66.98240732987209	86.44958554522982	111.3818071111366	143.25915677072751	183.94789026347584	235.79735242122626	301.76025225616894	385.5416898776069	491.7835217021523	626.2920931345134	796.319112015911	1010.9075415481273	1281.316929264157	1621.5456433715674	2048.9711595036024	2585.133947981089	3256.695794040875	4096.609706251247	5145.546126126893	6453.62917383482	8082.547420096064	10108.116479019545	12623.385941229479	15742.401245191028	19604.752524565993	24381.067863437216	30279.6384307858	37554.398456296796	46514.52488894415	57535.9709375956	71075.30579420285	87686.30115209291	108039.78535363289	132947.38009896	163389.84489243818
89	b2478	EG10205	292.0	-11.1	30.0	3.4566719209521437e-07	4.501240494449067e-07	5.850807723056428e-07	7.591317097563932e-07	9.832052090328394e-07	1.271173596775649e-06	1.6406163196867563e-06	2.1137731234943572e-06	2.718732647013689e-06	3.4909121754009305e-06	4.4748969249689985e-06	5.726722590535086e-06	7.316703537021343e-06	9.332931631412511e-06	1.1885598090573575e-05	1.5112323819855006e-05	1.9184723673320024e-05	2.4316478229289684e-05	3.077324464719945e-05	3.888480785243733e-05	4.9059956931951464e-05	6.180467187044251e-05	7.77443257486365e-05	9.765075095482121e-05	0.00012247518917555056	0.00015338834904088654	0.00019182903830230287	0.00023956312635009741	0.00029875493596675346	0.0003720535700936957	0.00046269716130932406	0.0005746386017983934	0.0007126969851253306	0.0008827397858992789	0.001091901740117143	0.00134884749160177	0.0016640863663577071	0.0020503491590932775	0.0025230386019125042	0.0031007672773789613
90	b1702	EG10759	792.0	-1.47	30.0	0.005259131408447233	0.006848383590540751	0.008901674027726654	0.011549760894948899	0.014958912832980772	0.019340189469153293	0.0249610521721109	0.03215986613227299	0.041363984150228905	0.05311226024807364	0.06808303335072052	0.08712885495668173	0.11131951847847535	0.14199529199789437	0.18083267274349277	0.2299254851867241	0.29188475255975954	0.36996150436878916	0.4681975644924328	0.5916104246070856	0.746419580157392	0.9403232312920432	1.1828360767908346	1.4857011112107472	1.8633909404142495	2.333717236053429	2.918570646733458	3.644817879466476	4.545387884941678	5.660585270602453	7.03967639766913	8.742802291724848	10.843282743899628	13.430388071744217	16.612669260224415	20.521953979173553	25.318135697616324	31.194906278234885	38.386609604500414	47.1764256246142
91	b0677	EG10632	382.0	-10.1	30.0	9.396208469668833e-07	1.2235640241584906e-06	1.590414431539213e-06	2.0635339320378497e-06	2.6726288533602444e-06	3.4554080889321726e-06	4.459657529277866e-06	5.745831071079829e-06	7.390281550815671e-06	9.489283131138784e-06	1.2164030995370488e-05	1.5566845954477435e-05	1.988886226890714e-05	2.536953845991926e-05	3.2308405309973676e-05	4.107955522530065e-05	5.214948574519388e-05	6.609904090279812e-05	8.365035172720684e-05	0.000105699866588402	0.00013335878943310703	0.0001680025164592978	0.00021133098794831926	0.0002654422618558703	0.00033292208117298303	0.0004169527618951753	0.0005214453889879241	0.0006512000931263081	0.0008121001136008716	0.0010113464587990066	0.0012577412856667192	0.001562029669199686	0.0019373112638637325	0.002399535519267838	0.002968096658623241	0.003666547625783656	0.004523455730656597	0.00557342686115954	0.006858329984079476	0.008428759344379658
92	b0008	EG11556	317.0	-2.08	30.0	0.0028575536213568038	0.0037210751756758626	0.004836732319183183	0.006275572619873161	0.008127938288209796	0.010508508756129938	0.013562609390730396	0.01747409121229011	0.02247515673641072	0.028858592764301836	0.03699297534034217	0.04734153906217908	0.060485557110234456	0.0771532653115433	0.09825558989224145	0.12493021219858264	0.15859583397294075	0.20101890492289104	0.2543955535655277	0.32145203836379393	0.40556772757274245	0.5109254449334739	0.6426950102969721	0.80725698996131	1.0124750868996324	1.2680272883837709	1.5858078973579501	1.980414962426386	2.4697404575637645	3.075683926252157	3.8250142886767677	4.750409223355227	5.891707102518393	7.297413030790019	9.026508280190168	11.150621529690845	13.756631034645954	16.949779436976506	20.857397689428854	25.633351862962638
93	b0171	EG11539	241.0	3.83	30.0	1.053597609606549	1.3719833220126403	1.783332978150208	2.313842253665651	2.9968208776503333	3.87455186255822	5.000617565775029	6.442804990155895	8.28672863250468	10.640340788649981	13.639537714890665	17.455116858777885	22.301397219907564	28.44688383029714	36.2274407966467	46.062538234214394	58.47526020810347	74.11690759871796	93.79720650838053	118.52134521361518	149.5353175914548	188.38135650223563	236.96560634737287	297.6406211959635	373.3057967385168	467.52946645413056	584.697133052644	730.1911869113965	910.6085089672786	1134.023595702785	1410.3063127638625	1751.505121364449	2172.3086745675514	2690.6011030167224	3328.129164759632	4111.3027946371	5072.1545401693365	6249.488011244161	7690.250913913292	9451.1746156482
94	b2143	EG10137	294.0	10.0	30.0	503.81573832270965	656.0633623726341	852.7650526822143	1106.4472173851793	1433.0381061306166	1852.7568679976114	2391.2258418195233	3080.859830535111	3962.598496995805	5088.063129187278	6522.237428741193	8346.79436203202	10664.218296937484	13602.90460918337	17323.458848127742	22026.465794806718	27962.056981469344	35441.67544000855	44852.52094229283	56675.26055615979	71505.71124187885	90081.34732561707	113313.66057633105	142327.60966368674	178509.64532294075	223566.09504569077	279594.04529599875	349167.2803698569	435440.33707481145	542274.327442458	674388.8840936559	837545.4137806656	1038767.8263153825	1286608.0644910387	1591465.1258585153	1965967.8743214144	2425433.8290465446	2988418.3371483693	3677371.139373583	4519420.387426487
95	b2514	EG10453	424.0	12.8	30.0	8285.071854436399	10788.73025367618	14023.420070094942	18195.13366076245	23565.805464839807	30467.932246944714	39322.864318641135	50663.65166441167	65163.5325787759	83671.40090852728	107255.89067287688	137260.08495460055	175369.30298300658	223694.96135894785	284878.1616110957	362217.4496112469	459826.1500535503	582825.8335868046	737583.8636892366	932004.6405059345	1175886.1634887576	1481355.9374342763	1863403.1225177443	2340527.266693901	2935528.062569569	3676465.463019884	4597825.314194795	5741932.589706889	7160662.533082689	8917509.767825415	11090086.985274449	13773138.484375326	17082169.98093671	21157815.153399926	26171081.843262717	32329647.256540086	39885402.5853397	49143483.958674006	60473069.433225095	74320271.88132295
96	b3500	EG10412	450.0	0.555	30.0	0.039843763022820694	0.05188411387336746	0.06744007002704984	0.0875022699241615	0.11333038323381484	0.14652342110860336	0.18910770055078177	0.2436467137827706	0.313378133034336	0.40238437615983347	0.515804614112472	0.6600978716309964	0.8433690222964855	1.0757720857921582	1.3700083911199163	1.7419409847740872	2.211351268440624	2.8028694023427114	3.547116692603456	4.482106212827017	5.654957550521689	7.123993124087973	8.9612973470864	11.25583644910293	14.11725649780962	17.680500693752133	22.111415019413315	27.613544627834184	34.436362902726565	42.885222021661605	53.33336940308308	66.23644012913309	82.14991307185029	101.75011006106207	125.85942540201899	155.4766001469513	191.81300495651294	236.3360708714573	290.8212131521591	357.41383450348775
97	b1637	EG11043	424.0	11.6	30.0	2495.4156878329313	3249.50310628932	4223.772956325992	5480.268943590512	7097.884205058671	9176.764841712857	11843.819128583535	15259.598635656757	19626.878840479458	25201.34165623371	32304.853464158365	41341.9431149027	52820.219005558705	67375.6275952386	85803.65337745067	109097.79927650696	138496.97488200068	175543.76762924934	222155.99054303605	280714.4031956994	354170.10631045816	446175.834136977	561246.234961467	704953.2655508879	884164.0613517922	1107330.1177567001	1384838.3720188704	1729436.8612097513	2156750.1084210672	2685902.326739533	3340270.0095674973	4148389.591359036	5145050.725158494	6372611.46091232	7882578.370671233	9737502.62683305	12013252.398492265	14801732.921552721	18214138.48985206	22384835.718395595
98	b2114	EG10586	677.0	6.22	30.0	11.49843113084458	14.973131674739564	19.462393655469313	25.252103420534688	32.705786496618664	42.28489828403116	54.574209515555104	70.313513236267	90.43716273847237	116.12329474883408	148.8550122373519	190.4963121133624	243.38616348083445	310.4548943803667	395.36795570611565	502.70323202023843	638.1693980989409	808.8744221556105	1023.6552451034686	1293.4819831099767	1631.952782805201	2055.8987931691804	2586.1227095813238	3248.2991166253996	4074.0705516082635	5102.380000340802	6381.0886200840405	7968.937095620159	9937.920447096883	12376.159642969033	15391.369402182281	19115.04053321792	23707.477562310523	29363.85884091507	36321.51748126561	44868.67814728356	55354.92785231094	68203.74955782662	83927.50676946576	103145.33692250874
99	b0945	EG10807	336.0	-3.11	31.0	0.000803612669109075	0.0010464556575706758	0.0013602052258040891	0.0017648416553070864	0.0022857713441754336	0.0029552449013572585	0.0038141313083719605	0.004914133885157463	0.006320553552733011	0.008115728987455006	0.010403312620052712	0.013313577138554395	0.017009990513782793	0.021697350140380177	0.02763183033839268	0.03513337441052008	0.044600955340274556	0.05653134118608977	0.07154213600135549	0.09040002910511478	0.11405537996675735	0.14368449902395147	0.18074126371165128	0.22702004242767088	0.28473229720306364	0.35659971036252647	0.44596724539677485	0.5569402239749951	0.6945502986457054	0.8649561466978876	1.0756858310306676	1.335929099216087	1.656889457778793	2.0522077064226947	2.538470794586378	3.135822426123112	3.8686948518052695	4.766684828714202	5.865600877128215	7.208713829498211
100	b0092	EG10214	306.0	-15.1	31.0	4.987190261053031e-09	6.4942647928214265e-09	8.441382914836611e-09	1.0952541509090574e-08	1.4185411734864705e-08	1.834013966879745e-08	2.3670356686360618e-08	3.0496931663283105e-08	3.9225119680605396e-08	5.036591149372201e-08	6.456257022296249e-08	8.262356331289322e-08	1.0556336689538636e-07	1.3465294596553253e-07	1.7148210880184278e-07	2.1803641161149142e-07	2.7679186585408023e-07	3.508313955777943e-07	4.439878285100351e-07	5.610192099780671e-07	7.078234354138953e-07	8.917006435338718e-07	1.1216735434901643e-06	1.4088779186549296e-06	1.7670380199364885e-06	2.2130445063614795e-06	2.767656096633241e-06	3.456350263960047e-06	4.310353256448206e-06	5.367885595721189e-06	6.675666159440219e-06	8.29072617838919e-06	1.0282594196327012e-05	1.2735924507606376e-05	1.575365510198347e-05	1.9460797054495152e-05	2.4008976002455807e-05	2.958186831676998e-05	3.640170033913121e-05	4.473700924233699e-05
101	b2048	EG10162	456.0	6.3	31.0	9.812007004768116	12.777088561391304	16.60793030840136	21.548488904956884	27.908973193780522	36.08315894903707	46.57005116201252	60.00094069819696	77.17314337787107	99.09200381570852	127.0231048172969	162.55705909520134	207.6897894819304	264.9218457423553	337.3810832716891	428.97396851563775	544.5719101259275	690.2403820011966	873.5202499477945	1103.7726916301688	1392.6014735507042	1754.3691943814435	2206.827510018579	2771.8854270834277	3476.544611644212	4354.036453724046	5445.202525965106	6800.168276264504	8480.36953303738	10561.002951367072	13133.985207953629	16311.521934956736	20230.40650152484	25057.19131205668	30994.40087908832	38287.987227653655	47236.264987344744	58200.60674344275	71618.22990839918	88017.46576347807
102	b0182	EG10546	382.0	4.6	31.0	1.792492017661152	2.3341635655288426	3.0339952359609725	3.936553891168766	5.098509575733116	6.591798635765042	8.507581061592573	10.961183293225739	14.09826179449641	18.10247646250061	23.205028424143627	29.696496415159938	37.941502652329525	48.396856378768284	61.63396524080111	78.36647629532332	99.48431564193325	126.095545427484	159.57775759188823	201.64108506017104	254.40534478927307	320.49434691915826	403.1510265067144	506.3777980900186	635.1074211817087	795.4107232203778	994.7487866241553	1242.2787048596063	1549.2237915647079	1929.3212366870628	2399.362702645451	2979.846309741369	3695.7619527179027	4577.536011750067	5662.166378495015	6994.584435633844	8629.287350976916	10632.291941899444	13083.470626085285	16079.34082386305
103	b1866	EG10097	590.0	-3.28	31.0	0.000677979735098437	0.0008828578204206108	0.0011475572923614476	0.0014889348114463087	0.0019284248618650333	0.0024932361477009654	0.003217848390752149	0.004145881862951438	0.005332428653854108	0.00684695500774717	0.0087769088335916	0.011232196614840281	0.014350730527116762	0.01830529092681133	0.023312003074662413	0.02964079187846345	0.037628256807176165	0.047693503593709934	0.06035758304849702	0.07626732397527428	0.09622451122148504	0.12122155651678508	0.15248504510068864	0.19152882245844385	0.2402186212988893	0.30085062924132394	0.37624687429566384	0.4698708719150123	0.5859676503238915	0.7297330688677868	0.9075182893518152	1.1270763784759101	1.3978593405174244	1.731375438256785	2.141618497349989	2.645583052013978	3.2638817326156606	4.021484281789925	4.948601088229954	6.081738230859412
104	b2893	EG11070	236.0	-0.166	31.0	0.015261939568838527	0.01987393133687031	0.025832556846640115	0.033517274835558636	0.04341059500923979	0.05612501000716655	0.07243668968101702	0.09332756596732447	0.12003781183584818	0.1541311755337664	0.19757618891076625	0.2528469467249129	0.32304797729941354	0.41206872337333195	0.5247743608478482	0.6672411445394424	0.8470462341894024	1.07362408047152	1.35870401033973	1.7168467276070791	2.166101137359371	2.728807328925698	3.4325768500151925	4.31148773735422	5.407539328651253	6.772420892582393	8.46965884257747	10.577220057002435	13.19066397646692	16.426954113645042	20.42906088880687	25.371512874595325	31.46708327147254	38.97483352627023	48.20977736350288	59.55447718259361	73.47294201320597	90.5272634392245	111.3975047467879	136.90545092678136
105	b0723	EG10931	588.0	0.203	31.5	0.01960231443587971	0.025525920174513096	0.03317913163700945	0.04304932262357394	0.05575622478267408	0.072086518814666	0.09303711113630093	0.11986918735821107	0.15417561583100475	0.19796486243160966	0.2537652938935304	0.32475461794998195	0.41492026621751027	0.5292578081784599	0.6740160372689887	0.8569992471024961	1.0879394817032473	1.3789542748750756	1.745108681359891	2.205104353936729	2.782123163502109	3.504858544044501	4.408774548990039	5.537640739098326	6.945400731440232	8.698443813758608	10.878362808867255	13.585297758496774	16.941984452138257	21.098649900102004	26.238924179058344	32.58697040690987	40.41607279895403	50.05896782791138	61.920256629286214	76.49129932221754	94.36806543335214	116.27250094598843	143.07807376445535	175.8402780294131
106	b3416	EG10561	694.0	5.54	32.5	3.217577061093318	4.1898937743025035	5.446112662432976	7.066232583009829	9.151977969781191	11.832476726707098	15.27136377705581	19.675653547813738	25.306803770567825	32.494489482147515	41.65372365616707	53.306103859214645	68.10613793239463	86.8738122005906	110.63482056772705	140.6701809559809	178.57733746882556	226.34529497258805	286.44687241526765	361.95180981063623	456.6652423264747	575.2969880461168	723.6682128921157	908.9633712887128	1140.0369148593318	1427.7861613693035	1785.6039780687838	2229.927623028663	2780.903281646258	3463.1896228717155	4306.928185570456	5348.913711938143	6634.003814333577	8216.814759908102	10163.758876489099	12555.489346804003	15489.830225472586	19085.283684409686	23485.223114638255	28862.900187343104
107	b2762	EG10189	244.0	12.8	32.5	4576.22000908849	5959.103810680206	7745.769336479352	10049.995484569617	13016.460495842362	16828.817375839833	21719.79696389473	27983.826882083424	35992.76709835723	46215.500088998866	59242.2807687545	75814.95468649238	96864.39989787262	123556.84731387648	157351.0967945279	200069.08445391495	253982.78561101606	321921.0754394898	407400.936853443	514788.32765497087	649495.1262113837	818219.9020807311	1029241.8465504972	1292779.0968917832	1621424.9548093346	2030678.2017328523	2539586.9306607367	3171529.1393379755	3955157.8716455684	4925544.080696541	6125556.767183541	7607527.493728983	9435255.292753406	11686418.507250335	14455472.504623009	17857126.8012516	22030512.29831461	27144169.48449045	33402012.102422208	41050448.47403352
108	b2574	EG10631	540.0	-0.8590000000000001	32.5	0.005351537430410606	0.006968713705027843	0.009058081658917555	0.011752696964813233	0.015221749700979996	0.019680007936132816	0.025399632491959954	0.03272493383363993	0.04209077360100005	0.0540454737972017	0.06927929215973881	0.08865976001675283	0.11327546767817624	0.14449023252171883	0.18401000881507124	0.2339654107531356	0.29701333877696046	0.3764619448870455	0.4764240701770397	0.6020053665935502	0.7595346097623055	0.9568452617216076	1.2036192000867165	1.5118057507132014	1.8961318116329644	2.374722016010948	2.9698516439815066	3.7088594663493404	4.625253014771546	5.760045072272493	7.163367638921099	8.896418453377118	11.03380557848377	13.666367863605064	16.904563598149657	20.8825367413926	25.76299018434541	31.743019069267625	39.06108483904494	48.00534307958014
109	b3957	EG11286	383.0	7.8	32.5	30.83432787739266	40.15212563841147	52.19058325633928	67.71633691607835	87.70422093667557	113.39167953569738	146.34684077362013	188.55354236306124	242.51735705915823	311.397590135904	399.17134792480806	510.837146415652	652.6671926100854	832.5194885749953	1060.2233504494961	1348.054887206033	1711.3225481271131	2169.0871441998765	2745.045919896264	3468.616467487037	4376.2637365766295	5513.1223338168675	6934.977011298108	8710.67703638241	10925.075408499846	13682.602095474143	17111.602138362185	21369.595246914425	26649.64411216352	33188.05495739244	41273.67683717202	51259.11704683139	63574.25008541308	78742.46851098427	97400.20758288707	120320.37394278191	148440.4242287444	182895.97532068973	225060.98720893217	276595.7461067267
110	b1260	EG11024	268.0	5.79	32.5	4.131450726595267	5.379930099426145	6.992947080708888	9.073222236811691	11.751372326165324	15.193200859458084	19.608819237224168	25.264039245335177	32.49457925653826	41.72375039736989	53.48443987420595	68.4463922198281	87.45001213763581	111.54818291011595	142.05792157964922	180.62408771754338	229.29784015439617	290.63311169248715	367.8050647119143	464.75532341298435	586.3697780650601	738.6959547951177	929.208378602472	1167.1320715728837	1463.8363746416605	1833.313720793211	2292.7608919790587	2863.2837453428842	3570.750494984144	4446.823498576517	5530.205258121283	6868.141157798148	8518.229512007738	10550.598995936985	13050.524726497646	16121.56744024851	19889.33570968481	24505.9893354779	30155.623395777962	37060.697439869924
111	b0776	EG10121	384.0	9.69	33.5	161.4032338997849	210.1775317353887	273.19320694080375	354.4632401121966	459.09043135717167	593.5522203423236	766.0570214406296	986.9892939346792	1269.4645351707563	1630.0202253925272	2089.4746495329864	2673.9926926727667	3416.4064145143066	4357.8487676106815	5549.771608418267	7056.43460543827	8957.970305422232	11354.153107420134	14369.026963597687	18156.579161919333	22907.68659821206	28858.607753716864	36301.349622245434	45596.30580303736	57187.641921124836	71621.99984234724	89571.20561603348	111859.80098857006	139498.37853074275	173723.89040768953	216048.32584460152	268317.4185311859	332781.3597021082	412179.86373697256	509844.37049832864	629820.6834803422	777015.9481744888	957374.5859288947	1178088.6324048345	1447848.9066493176
112	b0090	EG10623	355.0	-2.96	35.0	0.00036510630495162653	0.0004754374503016897	0.0006179836668326807	0.0008018226197307794	0.0010384972282249214	0.0013426599500452028	0.0017328788384382546	0.0022326443245805727	0.002871624654008538	0.0036872288560153574	0.004726549463406384	0.006048773422319297	0.0077281693314201665	0.009857783035922526	0.012554002520997434	0.01596218800996272	0.020263605375526884	0.02568395184373513	0.032503824202722076	0.041071553327649286	0.05181891717272616	0.06528035026578216	0.08211639448045047	0.10314228735669441	0.1293627650836459	0.16201437284659156	0.2026168319083224	0.2530353179721236	0.31555586775743444	0.39297656048177465	0.48871762996449214	0.6069542652094959	0.7527765687337739	0.9323819813790702	1.1533064717192194	1.4247019528146028	1.75766875837579	2.1656536184406527	2.6649254608486337	3.275143574652312
113	b2585	EG10781	451.0	7.54	35.0	13.259018993855102	17.265749997868017	22.442387505502957	29.118591491104564	37.71354886879985	48.759371006470424	62.93036609144984	81.07960093994737	104.28449280207964	133.9035693811851	171.64701967829353	219.66424739414845	280.65235402221987	357.99034620318764	455.90491212378134	579.6748813626289	735.883015204825	932.725621866385	1180.3927147571962	1491.5341047057111	1881.8300251627018	2370.688734652769	2982.0981433542906	3745.664012329951	4697.873841343082	5883.633390376788	7358.132101014064	9189.104766495504	11459.569959419328	14271.141333092131	17748.026397926995	22041.84924136085	27337.459494961575	33859.920338191005	41882.904257945265	51738.76757744311	63830.62449523577	78646.79977197343	96778.10770011651	118938.48524382773
114	b2260	EG12437	451.0	7.95	35.0	19.978925633089933	26.016339170099652	33.81658863368623	43.87641153623201	56.82744617523016	73.4714874234654	94.82459485025915	122.17218470616513	157.13772846564643	201.76827983366192	258.6407820128678	330.99399472693153	422.8919584744684	539.426220557669	686.965629908424	873.4644208203896	1108.841615073099	1405.4475556587104	1778.6367360137806	2247.470116072935	2835.574950474518	3572.1959483414666	4493.478519358249	5644.033150835922	7078.839856352171	8865.563433703552	11087.364315017761	13846.306491420673	17267.483824597966	21504.00957456231	26743.041827048717	33213.05045365868	41192.570166810205	51020.73016809046	63109.905028050576	77960.89516551129	96181.12022428108	118506.39663861868	145826.97389210225	179218.62489978172
115	b1444	G6755	474.0	11.4	35.0	629.3439953496348	819.5248902955869	1065.2358085046656	1382.124176491386	1790.0868484240123	2314.3806773464066	2987.0119383012507	3848.4717474610266	4949.9000931733835	6355.7799702216025	8147.286100446714	10426.440685738018	13321.262596160532	16992.13756919181	21639.68684474156	27514.471923575646	34928.94588306839	44272.14937262035	56027.75495918518	70796.1903584849	89321.72336080606	112525.57377647639	141546.33619071706	177789.25845491074	222986.2325658949	279268.72619975306	349256.32559307275	436164.08650691557	543932.5146597967	677384.7378097863	842416.309081292	1046224.1190604898	1297582.1204601515	1607173.016173625	1987986.7669514224	2455798.7824547826	3029743.0197597127	3732997.9852125864	4593606.886798777	5645456.993377481
116	b1896	EG11751	474.0	1.57	35.0	0.03386673548931912	0.04410089377453218	0.05732327570764585	0.07437591244931538	0.09632950857790384	0.12454320498877142	0.16073934758317157	0.20709687495623447	0.26636777087374547	0.3420220430644211	0.4384279271089978	0.5610755189660512	0.7168538669814307	0.9143937698718126	1.1644912096689102	1.4806295915262593	1.8796228769695935	2.3824064159270906	3.0150079627103783	3.8097381880799164	4.806648193775145	6.055311357590124	7.616998593257548	9.567330161924534	11.999503946762083	15.028220099870394	18.794445778831843	23.47119199804849	29.270508234196374	36.45194028928639	45.33274413096564	56.30020428348254	69.82647133207334	86.48641097160973	106.97904880336058	132.15330311395547	163.03882488591807	200.88291344882097	247.19465113939953	303.7976053220683
117	b1897	EG11752	266.0	8.07	35.0	22.526175749247166	29.33334050390826	38.128097215635755	49.47051586570212	64.07276664586782	82.83887075081013	106.91443214595604	137.7487536067738	177.17229410934948	227.49310026103808	291.61666740953325	373.19468694629217	476.8093517381946	608.2013653381279	774.5515848649832	984.8283844415826	1250.215429895097	1584.63769406511	2005.4073199589354	2534.0154798909434	3197.1018290773322	4027.639684979567	5066.382883215932	6363.629607777064	7981.369650871597	9995.894858977896	12500.968357495925	15611.66697507973	19469.033646931817	24245.703091651518	30152.695461652693	37447.60981784675	46444.49317154058	57525.71262980231	71156.21922259974	87900.6638454229	108443.91023425329	133615.58910205797	164419.45393869153	202068.43531888703
118	b0344	EG10527	1024.0	15.4	36.0	27275.447087429213	35517.78986890986	46166.77547604529	59900.55537624404	77581.44905945577	100304.0756272898	129455.57068101199	166790.79849967203	214526.14003952759	275456.2553358639	353099.2153431543	451876.61014557653	577336.7121385968	736430.5572079504	937852.9673495659	1192463.1499393547	1513802.661649345	1918732.3253776547	2428214.2629607785	3068270.704706806	3871157.8362357523	4876800.853272294	6134545.863180149	7705295.589586352	9664109.346427213	12103363.853345996	15136590.638910484	18903128.5765221	23573757.169945497	29357508.311012853	36509892.25879412	45342818.57281121	56236545.87908288	69654057.06085148	86158330.37760063	106433064.02090292	131307513.91066243	161786224.6649063	199084574.58424395	244671220.5805334
119	b1734	EG10144	450.0	2.77	36.0	0.08925500356031864	0.11622689267173414	0.15107417657626498	0.1960160090587773	0.25387420744453365	0.3282307563476875	0.4236248588336469	0.5457990575259072	0.7020061424340216	0.9013912392308968	1.1554667324637213	1.4787016439395633	1.8892519023522256	2.4098637794948163	3.0689898380591725	3.9021652826522932	4.953702922706776	6.278777392133389	7.945984239637562	10.040477495925048	12.667810919771204	15.958634009793965	20.07442485191869	25.214478907618098	31.624417057501265	39.60652891809477	49.532330195595634	61.857787444893695	77.14175219160037	96.06825143589268	119.47340599404487	148.37789533489897	184.02606148190023	227.93294977086677	281.9408261193296	348.2869951744825	429.6850784526368	529.4223046899926	651.4758257257231	800.6516114666306
120	b1208	EG11294	283.0	-2.91	36.0	0.00030467717101861707	0.0003967472908292154	0.0005157005310309252	0.0006691121027632692	0.000866614444382617	0.001120434869712725	0.0014460682137038031	0.001863116981214842	0.0023963389948211265	0.00307695167547932	0.003944253220664093	0.005047634481932636	0.006449071782975365	0.008226210851927413	0.010476176174401738	0.013320269248122346	0.016909754437878458	0.021432973581117426	0.027124081592302014	0.034273756731937	0.04324231292452214	0.054475729869190054	0.0685252224495746	0.08607109737091635	0.10795179586409269	0.13519920120194862	0.16908150396022711	0.21115517262227823	0.26332787953195724	0.327934590831229	0.407829453792185	0.5064966174336913	0.6281837159763516	0.7780624452183743	0.9624214875375272	1.1888980131026867	1.4667551275530366	1.8072139782964054	2.223850805574068	2.733071068540094
121	b2162	EG12030	313.0	-8.25	36.0	1.461192320584154e-06	1.9027487114772832e-06	2.473233072055516e-06	3.2089751355472004e-06	4.1561708309343845e-06	5.373460774450026e-06	6.93515619119271e-06	8.935268160064117e-06	1.1492531997203768e-05	1.4756662417428717e-05	1.8916128494975185e-05	2.420780236818289e-05	3.0928914472570564e-05	3.945184368148111e-05	5.024238647071833e-05	6.388228914033187e-05	8.109699602692593e-05	0.00010278977023223769	0.00013008358845221108	0.00016437250604252085	0.00020738454200018734	0.00026125855730166754	0.00032863810726246044	0.0004127858548842476	0.0005177228559084987	0.0006483978890998958	0.0008108930324957186	0.0010126729077067653	0.0012628864646517738	0.0015727318990605267	0.001955897332238121	0.0024290922924144437	0.0030126878841361397	0.003731486891804402	0.004615649023041122	0.005701801158568766	0.007034367955408675	0.008667164585749973	0.010665300942521737	0.013107455486769932
122	b0306	G6176	239.0	-7.57	37.0	2.2928742256110573e-06	2.985755822078761e-06	3.880948650604648e-06	5.035460613412915e-06	6.521781452886515e-06	8.431928869666485e-06	1.0882510575346887e-05	1.402104690431421e-05	1.803385497732724e-05	2.3155864177714178e-05	2.9682816466716814e-05	3.7986406940944604e-05	4.853304374877571e-05	6.190705648791066e-05	7.883936381888827e-05	0.00010024283058395957	0.0001272558097556137	0.00016129568401219012	0.00020412460627895358	0.0002579301007777833	0.00032542374090241985	0.00040996178519323327	0.0005156924486124138	0.0006477354377160566	0.0008124005140184263	0.0010174532037394081	0.0012724373840082347	0.00158906639211407	0.0019816965801705733	0.0024678999364783	0.003069155591535928	0.003811683808111546	0.004727450522450671	0.005855375775588109	0.0072427855870245365	0.008947154136982511	0.011038191722752073	0.013600344053170463	0.016735780290521328	0.02056796112707748
123	b0307	G6177	475.0	-4.27	37.0	6.216587096947593e-05	8.095171950927383e-05	0.00010522275943345875	0.00013652462541065941	0.00017682270565155643	0.0002286118428479394	0.00029505357977962235	0.00038014758200628085	0.0004889453983477845	0.0006278165843461638	0.0008047794850102545	0.001029911735283008	0.0013158588908810539	0.0016784636691975002	0.002137543203955907	0.0027178476700075887	0.003450240820459902	0.004373151640083061	0.005534356744862748	0.006993165689156968	0.008823096383297074	0.011115145853212492	0.013981783153338357	0.017561817038909803	0.022026321795538553	0.027585841331653253	0.03449913534176192	0.043083783310341524	0.053729023828467545	0.06691127987005097	0.08321290734463213	0.10334480676904702	0.12817365903048106	0.15875468914828822	0.19637103040074227	0.24258095948347827	0.29927450651597287	0.3687412175103291	0.45375116807236965	0.5576517033725816
124	b2033	EG11984	196.0	13.1	37.0	2173.938096817868	2830.878491681305	3679.635816524072	4774.260855763626	6183.483158903633	7994.5472781182625	10318.012241803206	13293.74619946092	17098.401617407562	21954.72160591688	28143.10737897164	36015.97343968501	46015.53438103377	58695.80941582535	74749.8029418029	95043.02761362861	120654.78768047494	152928.9432493614	193536.2407283824	244550.7329332295	308543.33833693824	388696.2194071145	488942.4146154573	614136.0607491065	770259.6189411142	964675.8015036867	1206433.4249182676	1506638.231440303	1878901.8795038252	2339884.862029346	2909952.142587928	3613963.8846824053	4482227.885325087	5551645.322517893	6867087.317238181	8483046.74509752	10465617.886072792	12894866.075411575	15867660.749617381	19501058.439481758
125	b2032	EG11985	372.0	-15.8	37.0	6.111342818251868e-10	7.958123998472645e-10	1.0344138112310168e-09	1.3421331930306803e-09	1.7382916951619657e-09	2.247415377872019e-09	2.900584432688277e-09	3.737118388175754e-09	4.806677525964731e-09	6.171879061756017e-09	7.911548972600711e-09	1.0124757505521992e-08	1.293581937678849e-08	1.6500479653029298e-08	2.1013554711737588e-08	2.6718356197983588e-08	3.39182965355867e-08	4.299115970219518e-08	5.4406623471853e-08	6.874774252299855e-08	8.67372496772101e-08	1.0926970976921688e-07	1.374507727921401e-07	1.726450265434116e-07	2.165342517018127e-07	2.7118824312847215e-07	3.3915079080979745e-07	4.2354392468185357e-07	5.281941341528296e-07	6.577849924995976e-07	8.180414683422924e-07	1.0159522142973795e-06	1.2600373137048283e-06	1.5606703714753375e-06	1.930465491172081e-06	2.384741629875857e-06	2.942079114407172e-06	3.624985794105086e-06	4.460693462549665e-06	5.482108879589753e-06
126	b0521	EG12384	297.0	0.6920000000000001	37.0	0.008882214192573708	0.011566322496978596	0.015034150935978036	0.019506538660960564	0.025264298902507247	0.03266389296035815	0.04215703975538354	0.05431520857846079	0.06986016103161675	0.0897019745537019	0.11498630441709878	0.14715303573436073	0.18800895626069156	0.2398176618740786	0.3054106101519756	0.38832408798145884	0.49296788584098633	0.6248327089778117	0.7907448453528895	0.9991784007296948	1.260637560384971	1.588123912852549	1.9977069544002382	2.5092195784883162	3.14710475396686	3.941444840536472	4.929211234160598	6.155779459388339	7.676763641527221	9.560234746760894	11.889399361664625	14.765830432320817	18.31335869023118	22.68275391465074	28.057349250237653	34.65979013195611	42.76012268141276	52.685475558853334	64.83163514154295	79.67686766008492
127	b1773	G6960	278.0	5.95	37.0	1.7062459271858064	2.221854846676343	2.8880139846949917	3.7471458604976937	4.85319382881456	6.274633004937154	8.098237199117891	10.433783898020677	13.419921277332055	17.231472403665364	22.08851411823167	28.26764390625754	36.11594011800198	46.068232533953704	58.66843541409183	74.5958585529808	94.6976090886023	120.02843454926268	151.89964377965453	191.93908633755586	242.16458378843112	305.07370115399993	383.7533390611129	482.0133351197662	604.5491081911313	757.1393867100844	946.8862617112854	1182.5062313873307	1474.6825975301658	1836.491582610035	2283.9169150510716	2836.470444242167	3517.939671441946	4357.287005822175	5389.7301785261425	6658.038690308712	8214.08756750385	10120.717215905494	12453.956976802085	15305.680316694776
128	b2256	G7169	296.0	16.4	37.0	58941.19865488573	76752.58637321272	99764.63725293847	129442.81069535179	167650.5461593251	216753.27368575125	279748.5402909413	360428.5406088561	463582.78917316935	595250.4395047973	763033.9084713693	976488.0832461956	1247602.5684141016	1591398.2868470422	2026664.4165514559	2576867.289614459	3271269.692429396	4146307.2188377636	5247278.212930215	6630415.719800966	8365424.123703881	10538580.246610029	13256519.140463643	16650849.26324593	20883770.923514206	26154906.681665994	32709593.831621993	40848938.35309999	50941988.22633325	63440453.38011578	78896481.71838216	97984097.87769327	121525026.21492444	150519755.04498863	186184858.86891016	229997783.34689382	283750518.82667375	349613847.8328789	430214156.41987664	528725156.0403231
129	b3803	EG10433	393.0	1.17	37.0	0.014325639042938544	0.018654690998610477	0.024247762433600054	0.031461032775778545	0.04074741037576299	0.05268181223084021	0.06799279116229477	0.08760203883481066	0.11267364518829664	0.14467542450953202	0.18545514173009373	0.23733510905035465	0.3032293959407282	0.38678883278923193	0.4925801231610546	0.6263067513899659	0.7950810281318152	1.0077586125452263	1.2753492523363004	1.6115203707113739	2.0332135954506674	2.5613984798977825	3.2219926385285054	4.046983463982674	5.075793688170623	6.356941509064988	7.950056075659804	9.928321097780248	12.3814335662409	15.419181431400617	19.175764060605086	23.815002921177285	29.536617849123836	36.58377720194695	45.252169013963076	55.90088596935016	68.96547073564679	84.9735312950156	104.56340991841341	128.50647613572374
130	b2467	EG12410	191.0	-14.0	37.0	3.697146958459558e-09	4.814384466884372e-09	6.257838890267435e-09	8.119432668122483e-09	1.0516051946046638e-08	1.3596070742226084e-08	1.754751325852825e-08	2.260824878123838e-08	2.907870450720314e-08	3.7337692516615533e-08	4.78620821816726e-08	6.125121357107688e-08	7.825714689289212e-08	9.982208489454581e-08	1.2712459798016566e-07	1.6163663582641286e-07	2.0519373663371794e-07	2.6008136028455637e-07	3.291408917337644e-07	4.1589960623837107e-07	5.247297825798853e-07	6.610432226424796e-07	8.315287191035679e-07	1.0444415470718527e-06	1.3099558867664221e-06	1.6405932674207584e-06	2.051742721676131e-06	2.5622914300190757e-06	3.1953883043954478e-06	3.979367312004068e-06	4.948862494741578e-06	6.146152737188843e-06	7.622781539920092e-06	9.441505555580158e-06	1.1678635663805839e-05	1.4426846154458433e-05	1.7798541454575584e-05	2.192988611784072e-05	2.698562289523691e-05	3.316482608304575e-05
131	b0968	G6502	92.0	12.9	37.0	1779.869975152628	2317.7272793665225	3012.6310031155026	3908.834185830128	5062.607823334247	6545.381713531369	8447.67393299947	10883.998837112322	13998.987232650037	17975.005754029968	23041.627498340218	29487.385057110234	37674.333117069975	48056.06424554093	61199.962454973735	77814.64957291847	98783.78518010037	125207.62887397101	158454.07211943192	200221.20574019768	252613.91975379884	318237.5484337549	400312.19132988475	502812.0795094669	630635.237881225	789809.7454412282	987744.1465217934	1233531.0538432118	1538314.75076582	1915735.695205078	2382467.3091219286	2958863.372902688	3669737.8120193807	4545302.755726982	5622295.570694738	6945331.250009494	8568523.213290872	10557423.41276156	12991341.83512032	15966116.261974813
132	b1463	G6770	281.0	21.5	37.0	9667647.821916707	12589105.607134726	16363586.083309704	21231456.6965116	27498362.340922564	35552285.36343432	45884889.142883345	59118176.67598433	76037733.27159105	97634112.40868108	125154277.00197193	160165437.86966532	204634152.82353595	261024182.2824465	332417363.0596105	422662687.7012894	536559894.2446294	680085218.2851173	860668580.6180289	1087533432.5529993	1372112820.1425118	1728558032.282036	2174359553.5764885	2731104054.320746	3425395938.489011	4289977679.1777763	5365089967.26771	6700120779.851529	8355602070.53227	10405624163.37703	12940751410.7008	16071538618.959414	19932766584.442352	24688537308.792904	30538395662.0415	37724675099.306885	46541301295.28744	57344330140.00608	70564546483.40604	86722508531.17146
133	b0736	EG11110	134.0	11.8	37.0	592.4672474707241	771.5043911993293	1002.8177467894814	1301.137871433364	1685.195752491632	2178.768304200761	2811.986376805528	3622.9684878781854	4659.8580508077575	5983.35964482312	7669.891515539914	9815.497819382757	12540.696092281423	15996.474183677608	20371.697824668714	25902.246730923453	32882.26562469802	41677.99911054533	52744.778702768504	66647.84973407518	84087.86922566601	105932.07762056317	133252.35294553055	167371.60180279976	209920.23505171775	262904.8258803237	328791.46446914127	410606.8186680206	512060.4981561553	637693.0169420027	793054.475062657	984920.0574526642	1221549.6023747001	1512999.8540346948	1871499.619488054	2311899.9398327777	2852213.607700259	3514260.9724653875	4324442.035348662	5314658.422573042
134	b3826	EG11470	266.0	-0.468	37.0	0.002784451405011215	0.0036258822664343915	0.004712998559732417	0.006115030307063438	0.00792000857562362	0.010239679056900926	0.013215649390231394	0.017027067301103854	0.02190019507764542	0.028120329420468746	0.03604661742552107	0.046130443177646446	0.058938209669889184	0.07517952292910114	0.0957420057775694	0.12173423528602877	0.1545386198300635	0.19587641962798724	0.24788758162228453	0.31322862086514247	0.39519245428225064	0.4978549002084868	0.6262535236575537	0.7866056626561656	0.9865738501585656	1.235588490219232	1.5452396045606447	1.9297517930792456	2.4065593155208185	2.997001479103264	3.727162398876341	4.628883789788418	5.740984874933862	7.110729896603849	8.795591262146461	10.865365238659567	13.4047075534678	16.516168520928833	20.323821700896872	24.977596947448873
135	b0822	G6425	271.0	-5.02	37.0	2.9365078167994068e-05	3.823888468305323e-05	4.970371214348e-05	6.448966666949153e-05	8.352513191496484e-05	0.00010798858812185173	0.00013937344235439618	0.00017956900284513908	0.00023096145229612524	0.0002965595557012359	0.0003801509110509831	0.000486495856023151	0.0006215677281790985	0.000792850097319858	0.0010097039145876353	0.0012838203347566835	0.0016297783624869742	0.00206573056483975	0.0026142450172097994	0.003303337569333819	0.004167735623079753	0.00525042312989557	0.006604526709314835	0.008295614974538238	0.010404497696122823	0.01303062877429365	0.016296237633933786	0.02035133820134689	0.02537979376799305	0.03160665061170522	0.039306994185941344	0.04881663011718102	0.060544949468430566	0.07499040524444828	0.09275910668859963	0.1145871315918184	0.14136726696621843	0.17418101776887887	0.21433687506455404	0.2634160127522613
136	b0825	G6428	220.0	3.96	37.0	0.233236012931354	0.30371739354461913	0.3947783003305009	0.5122176976071612	0.6634093951993911	0.8577136281244023	1.1069919792921776	1.4262505289465797	1.8344418484503264	2.3554634512718193	3.019398834851111	3.864057610108409	4.936883799795299	6.297316645752068	8.019706739152449	10.196912621373738	12.944729963040283	16.407337926271527	20.763986431483207	26.237195066537097	33.1027908087975	41.702179371486245	52.457325949098724	65.88901791461171	82.63909754689797	103.49749058789706	129.43502039314464	161.64319239147278	201.5823650664944	251.03999821199986	312.20099438513176	387.73253413933355	480.88626007943884	595.6212010491097	736.7514597902036	910.1234314044996	1122.8281946867166	1383.4557456420266	1702.3989474241957	2092.2164826237536
137	b3380	G7732	408.0	9.99	37.0	96.95971596869519	126.25988518122168	164.11527272126486	212.93659521073445	275.7892562176007	356.5644461170661	460.19320319707094	592.913780547101	762.605046928073	979.2015578536594	1255.2094753460653	1606.3468229199057	2052.3367938873557	2617.889174416493	3333.912622701675	4239.009829999932	5381.318796927171	6820.776968100149	8631.901229451209	10907.196317986378	13761.327653705002	17336.22272271027	21807.298798230015	27391.05501832304	34354.31486480953	43025.46234070949	53808.083305794135	67197.50447441918	83800.81881650804	104361.10023275534	129786.64555390044	161186.2418220851	199911.6457383175	247608.68509466466	306278.6547539059	378351.98902755586	466776.5559451112	575123.3459482531	707712.8284483122	869765.83654741
138	b2373	G7236	564.0	4.35	37.0	0.34448511154137373	0.4485847570334988	0.5830799674297839	0.7565357016525647	0.9798429351908011	1.2668265553911422	1.6350058923966793	2.1065446385190594	2.7094353776557067	3.4789742782210027	4.459594088146723	5.707138876586188	7.291682553928022	9.301015738773275	11.84495282629937	15.060644098668527	19.11911753740768	24.233322995845327	30.668009163740503	38.751833198627736	48.8921862485088	61.59331799473414	77.47846292526042	97.31681398767093	122.05635990056257	152.8638058133736	191.1730391764829	238.74389062408233	297.7332815886517	370.78125585545695	461.11487253790267	572.673506087242	710.2597701793849	879.7210743788476	1088.1677559751315	1344.2348282470134	1658.395678382202	2043.337565499865	2514.410548871565	3090.1635614799834
139	b2174	G7146	237.0	-3.5	37.0	0.0001342637502570209	0.00017483679198199088	0.00022725656495451162	0.0002948612787725675	0.0003818957125691732	0.0004937481433985578	0.000637246764666461	0.0008210299190750957	0.0010560077712949635	0.00135593707243735	0.0017381355734635438	0.0022243686102412946	0.0028419476272677356	0.003625089190936753	0.0046165936779112345	0.005869915680610327	0.007451713691460444	0.009444985334935511	0.011952916933961446	0.015103603262567688	0.01905582582253668	0.02400611691966558	0.0301973834223185	0.03792941979578216	0.04757170650901113	0.059578969190369584	0.07451006829589561	0.09305090127905699	0.11604213251352932	0.14451272426089337	0.17972042916226666	0.22320062616370973	0.276825143398166	0.34287302025258576	0.42411552468049313	0.5239181701031801	0.6463629797913293	0.7963948379583689	0.9799964604181872	1.2043973303097726
140	b3493	EG12230	499.0	-0.408	37.0	0.00295663226392049	0.0038500943039707644	0.005004434114539534	0.006493162663272466	0.008409754554549837	0.010872865447512549	0.014032859508877622	0.01807996234079957	0.02325442750991675	0.029859193479548476	0.03827561576175716	0.04898299047435916	0.0625827450154416	0.07982836499796461	0.1016623607741804	0.12926185999245735	0.16409475438824123	0.20798874096745215	0.26321609360128817	0.33259759705860936	0.4196297908758509	0.5286405279180655	0.664978878822401	0.8352466403278489	1.0475801699643328	1.3119930154055872	1.6407918852917958	2.0490809796529863	2.555372632649196	3.182325700562352	3.9576372500365813	4.915117977708741	6.095987553368929	7.55043287682669	9.339480250622161	11.5372419019723	14.233608376024778	17.537471344424294	21.58057664748402	26.52212528368109
141	b4073	EG11947	318.0	-8.21	37.0	1.2090152084482815e-06	1.574366425024554e-06	2.046394821563922e-06	2.6551602330197906e-06	3.4388859513715237e-06	4.446092213045001e-06	5.738265380948768e-06	7.393191809797117e-06	9.509115105835672e-06	1.2209911753078496e-05	1.565152424716002e-05	2.0029944596576353e-05	2.5591106284479254e-05	3.264312188088033e-05	4.157139925807339e-05	5.285728513155266e-05	6.710102439959853e-05	8.504999221046927e-05	0.00010763335845166226	0.00013600458807278506	0.00017159347318159384	0.00021616974347955542	0.00027192072128953476	0.00034154598909188436	0.0004283726363305944	0.0005364953661501179	0.0006709465926566971	0.000837902669863169	0.0010449335934759605	0.0013013049398013273	0.0016183424916262552	0.002009871994864774	0.002492748845526589	0.003087495286392798	0.0038190659690062203	0.004717766593176295	0.005820354870541851	0.00717135838361571	0.008824650157640862	0.01084533008031987
142	b0871	EG10754	572.0	9.54	37.0	61.824244474891074	80.50685721207947	104.64451799816304	135.77436761685397	175.85099367917192	227.3555287116656	293.43214154345065	378.0585179613247	486.2584464901815	624.366479399388	800.3568976630452	1024.2519555619244	1308.627716391747	1669.2398354338338	2125.7965432817614	2702.912002609376	3431.280357772167	4349.119410794048	5503.9432259166715	6954.7354276134465	8774.60991569349	11054.063650785105	13904.947624579083	17465.307782303567	21905.27828748085	27434.24602497873	34309.548700583815	42847.02057161963	53433.761206360985	66543.57544262621	82755.61890972355	102776.885439876	127469.29315978977	157882.2682024083	195291.8925119357	241247.8794260612	297629.87258765765	366714.83603151323	451257.6226825132	554587.1827014888
143	b3543	EG12625	339.0	-0.223	37.0	0.0035574744606256363	0.004632504462768239	0.0060214274090180965	0.007812693051198106	0.010118771756982258	0.013082432203474395	0.01688459532880287	0.021754144085264385	0.02798015599454466	0.03592713220193345	0.04605392669178859	0.058937237391348325	0.07530071283638912	0.09605096081079552	0.12232202715040862	0.1555302535481294	0.19744183440815735	0.2502558884709816	0.3167064575594481	0.40018756192308064	0.5049063024087534	0.6360700313898575	0.800114849294555	1.004984159697175	1.2604677780131934	1.5786141894547456	1.9742310527949793	2.465492020033402	3.074671473001175	3.8290329654089175	4.761902118580288	5.913960586182317	7.334804635002427	9.084820068344298	11.23743485875704	13.881822204667026	17.126140067589073	21.101408914822404	25.96614777084195	31.91191021270214
144	b4288	EG10289	318.0	-8.66	37.0	7.70902132645494e-07	1.0038603535637897e-06	1.3048389475621778e-06	1.693004911640053e-06	2.1927304928111173e-06	2.8349535597438556e-06	3.6588795483695894e-06	4.714107228266189e-06	6.063279488492708e-06	7.785383462580439e-06	9.979852475780051e-06	1.2771656550201562e-05	1.6317609798128923e-05	2.081417346807008e-05	2.6507094469256208e-05	3.3703293018177104e-05	4.27855021598437e-05	5.423026932860797e-05	6.863005940237747e-05	8.672035410493099e-05	0.00010941282913514047	0.0001378359139714224	0.00017338430690350617	0.00021777933771848952	0.00027314245230882417	0.00034208454867194765	0.0004278144357126185	0.0005342703306238036	0.000666279075775577	0.0008297486634618069	0.0010319007316266285	0.0012815509650819978	0.001589446838830435	0.001968673912603586	0.002435143974739063	0.0030081807925899646	0.0037112221178864017	0.0045726599907622125	0.005626845368725357	0.006915287772842406
145	b2148	EG10594	336.0	-2.67	37.0	0.0003079095746025755	0.00040095649153996964	0.0005211717392582452	0.0006762108963873895	0.0008758085944614273	0.0011323218702265579	0.001461409947582312	0.0018828832997324991	0.0024217624117753487	0.003109595898839522	0.00398609888374377	0.005101186219121748	0.006517491752462416	0.008313484976704366	0.010587320797738966	0.013461587634114225	0.017089154655709402	0.021660361870127952	0.027411848405474833	0.03463737640756167	0.04370108247003343	0.05505367781284207	0.06925222530934587	0.08698424922501437	0.10909708604346265	0.1366335665698967	0.17087533596134125	0.21339537570173345	0.266121597153496	0.33141373875413666	0.412156228206147	0.5118701788199347	0.6348482891313328	0.7863171228762343	0.9726320807867498	1.2015113578625387	1.4823163345684522	1.8263872065395814	2.2474442480695913	2.762066968323548
146	b2836	EG11679	719.0	3.89	37.0	0.21746781703669976	0.28318422073894756	0.3680888474611359	0.47758861569537414	0.6185588201514594	0.7997268861123069	1.0321524801774868	1.3298271788273897	1.7104222424719402	2.1962195649801948	2.815268813446416	3.602823435425653	4.603119944522963	5.8715791224901235	7.477525001043879	9.507538310289899	12.069586217890196	15.298100483564154	19.36021262532604	24.46339853170619	30.864837571762425	38.882854322583356	48.91088652373191	61.43451310325669	77.052183835333	96.50042059992992	120.68441309396925	150.71511361567843	187.95415139002537	234.06814288207056	291.0942777331905	361.51941860798917	448.37537697575635	555.353526863152	686.9425079150762	848.5934627931564	1046.9180695420546	1289.92558735001	1587.3062575927222	1950.769718303762
147	b2423	EG10198	291.0	-1.41	37.0	0.0010855110304694594	0.0014135406307736523	0.0018373500481886152	0.002383928424114721	0.003087594437733606	0.003991911851910483	0.0051520860310562255	0.00663795724307842	0.008537733243766669	0.010962636198792177	0.014052678655513524	0.017983831507944074	0.02297690546785778	0.029308538571763017	0.03732476823397954	0.047457770299358645	0.060246473024148386	0.07636190516105928	0.09663831937706396	0.1221113510531813	0.15406473516098326	0.1940874187198852	0.24414328315343792	0.3066561412802128	0.3846132113465751	0.48169091148088466	0.6024075810588941	0.7523086428033036	0.9381907968569336	1.1683731158119366	1.453024423069428	1.8045581271533677	2.238107799720763	2.772099280871216	3.4289380369065277	4.235833958322173	5.225789856960341	6.438784702183909	7.923188243800313	9.737450239670045
148	b3542	EG12626	300.0	-2.1	37.0	0.0005444663555907159	0.0007089981530486027	0.0009215708146687754	0.001195721447902301	0.0015486634809486434	0.0020022474547394626	0.002584163058947323	0.0033294405006118327	0.0042823226791430784	0.005498595971191438	0.0070484873198809524	0.009020259514500884	0.011524665923870489	0.014700461566895794	0.01872121052960108	0.023803681873392168	0.030218189114546573	0.03830130421707914	0.04847146835429788	0.06124813144959995	0.07727518424374907	0.0973496045366978	0.12245642825298261	0.15381138189829446	0.19291278265808762	0.241604633885428	0.30215322648311205	0.3773400117817011	0.47057405192145213	0.5860279946314118	0.7288022783801386	0.9051231718187914	1.1225813123300215	1.390418660360227	1.7198732616226573	2.1245929460317505	2.6211311342194383	3.229540320484066	3.9740816137957538	4.884072013940032
149	b0612	G6338	487.0	-10.3	37.0	1.4953962829271159e-07	1.9472887383845352e-07	2.53112714230914e-07	3.28409164358625e-07	4.2534595372802854e-07	5.499244114118274e-07	7.09749609530012e-07	9.14442719502874e-07	1.1761552115993123e-06	1.5102090133221632e-06	1.9358922053086757e-06	2.477446477732844e-06	3.1652906387273185e-06	4.037534249586192e-06	5.141847306154983e-06	6.537766205008313e-06	8.299533518403523e-06	1.0519589937809826e-05	1.3312861825299597e-05	1.6822017956755626e-05	2.1223905222800665e-05	2.673741642138024e-05	3.363309518571909e-05	4.2244845140715004e-05	5.29841844503036e-05	6.635757521844503e-05	8.298746233218774e-05	0.00010363778132917417	0.0001292448432964827	0.00016095468082913224	0.00020016814756093558	0.0002485953104045391	0.00030832096501545204	0.00038188344882381895	0.0004723693312042938	0.0005835270373652497	0.0007199030233784972	0.0008870047783899228	0.0010914957025896534	0.001341427814629657
150	b0979	EG11379	378.0	-5.63	37.0	1.5955540743020204e-05	2.077713122497656e-05	2.700655518938864e-05	3.504051643119305e-05	4.538345301555841e-05	5.8675693206136376e-05	7.57286810291659e-05	9.756897375474769e-05	0.00012549310582780834	0.00016113589232261415	0.00020655532789901464	0.00026433794617132197	0.0003377293652947758	0.0004307957894245468	0.0005486234994991165	0.0006975648946255596	0.0008855414896561131	0.001122416497679436	0.001420452302074626	0.0017948713391439774	0.0022645427728731375	0.0028528219706376147	0.0035885753273319633	0.004507429605922789	0.00565329286547197	0.007080203469099643	0.008854574881042498	0.011057917298530905	0.013790133000770605	0.017173501078404114	0.02135748945163755	0.026524558399458723	0.032897150911743445	0.04074610186181992	0.05040074123382488	0.06226101753516863	0.07681202736478165	0.09464140738100127	0.11646012734103797	0.14312731945708076
151	b4138	EG11225	433.0	-5.97	37.0	1.1356680384511422e-05	1.4788545398082614e-05	1.9222464503857317e-05	2.4940799689998718e-05	3.2302595000965636e-05	4.176361709165141e-05	5.3901427738515944e-05	6.944669994103312e-05	8.932226843954117e-05	0.0001146917460871078	0.00014701995240701783	0.00018814790526476655	0.00024038573934227306	0.0003066276580834819	0.00039049392531363724	0.0004965059901954988	0.0006303021519122117	0.0007989027528273675	0.0010110357935165452	0.0012775361523798619	0.0016118343403576426	0.0020305540148249923	0.002554241418993001	0.0032082546254373952	0.004023846087528529	0.0050394787084259846	0.006302423621005294	0.007870697364657562	0.009815407416897777	0.01222358840553968	0.015201627160391041	0.018879393493118363	0.02341521572242183	0.02900186607350564	0.03587375185547419	0.04431554454653533	0.05467252150948086	0.06736294507828268	0.08289286242650495	0.10187377836611318
152	b1801	G6987	481.0	-7.2	37.0	3.319473383486484e-06	4.322582054555961e-06	5.618583699211255e-06	7.290010630811675e-06	9.441808758613052e-06	1.220719529299514e-05	1.575498725436934e-05	2.029875493719368e-05	2.610823608649506e-05	3.352354610251923e-05	4.297284085956434e-05	5.499423621509253e-05	7.026296739007188e-05	8.962498856946577e-05	0.00011413847599863958	0.00014512501570822925	0.00018423264070021223	0.0002335133449402448	0.0002955182582145629	0.00037341433505959555	0.00047112721413766117	0.0005935158671134126	0.0007465858083766773	0.0009377490143256326	0.0011761403451147501	0.0014730022218536333	0.0018421516458203657	0.0023005464208616963	0.0028689707348728655	0.003572864163565045	0.004443322787654043	0.005518306589154788	0.006844093760460036	0.008477030192179994	0.010485631400920022	0.012953104746837711	0.015980372240318327	0.019689688857105328	0.024228968429987893	0.029776949276719672
153	b3199	G7664	191.0	12.2	37.0	883.8572723203738	1150.9493051298584	1496.0282818935264	1941.0696116406953	2514.016643927196	3250.3403666447025	4194.990726349301	5404.833868992755	6951.691327697562	8926.12369301728	11442.13359111174	14643.002066599314	18708.5201560789	23863.93526239137	30391.0019477259	38641.61139758968	49054.57597332534	62176.26842138278	78685.96354041378	99426.90827797809	125444.36008287859	158032.08966680913	198789.1511429551	249689.08925319827	313164.191184815	392207.91237734695	490499.2270687099	612553.3931088672	763904.497835849	951326.192187458	1183098.2524734114	1469328.0669101519	1822337.8662164614	2257130.5497766077	2791949.3539785347	3448949.4287179243	4255002.702915779	5242661.312680723	6451309.431851254	7928538.694321704
154	b4123	EG10006	446.0	-9.38	37.0	3.7523835218954524e-07	4.886312917659466e-07	6.351333013903214e-07	8.240739600921035e-07	1.0673165140880253e-06	1.3799200407470657e-06	1.780967874454689e-06	2.294602328195763e-06	2.951314969539631e-06	3.7895529639244618e-06	4.8577157067336196e-06	6.2166326381565215e-06	7.942633381113743e-06	1.0131345891525237e-05	1.290238803185447e-05	1.640515390987757e-05	2.0825939698684037e-05	2.6396705937016626e-05	3.3405836240773896e-05	4.2211327998222495e-05	5.325694141249222e-05	6.709194207789402e-05	8.439520253333721e-05	0.00010600458393594269	0.00013295270485975833	0.00016651042579511827	0.00020823964171535805	0.0002600572887236148	0.00032431284323268506	0.0004038820338198034	0.0005022800090460037	0.0006237978233813375	0.0007736668345291551	0.0009582564682093336	0.0011853118232915641	0.0014642387871286122	0.0018064457382497392	0.0022257525662413968	0.0027388796771649696	0.0033660319240434292
155	b0698	EG10513	557.0	2.03	37.0	0.03385378709848945	0.04408403252114356	0.05730135909339959	0.07434747603910953	0.09629267857030271	0.12449558793711071	0.16067789153008166	0.20701769486291302	0.26626592952553557	0.3418912765461259	0.4382603013821946	0.5608610009441762	0.71657978966328	0.9140441664118555	1.164045985554963	1.480063497087334	1.8789042339922961	2.3814955419103647	3.013855223868217	3.808281597171308	4.80481045067725	6.052996208612209	7.614086358779983	9.563672250161172	11.994916133244779	15.022474306409173	18.78726003075618	23.46221817276424	29.259317135470045	36.438003487804174	45.31541189979814	56.278678823814815	69.79977432605841	86.45334431093116	106.93814711872879	132.102776466098	162.97648966539765	200.80610916176002	247.1001403190411	303.68145329058393
156	b2277	EG11773	509.0	-7.34	37.0	2.8858115231211117e-06	3.7578723073153127e-06	4.884562010186789e-06	6.33763077804097e-06	8.208314201360827e-06	1.0612425759086857e-05	1.3696727918189198e-05	1.7646889772991485e-05	2.2697410053530756e-05	2.9143970883996613e-05	3.735879309974453e-05	4.780969215305792e-05	6.10836893441167e-05	7.791622191038886e-05	9.922722408528619e-05	0.0001261656275683301	0.00016016416342199864	0.00020300674949932376	0.00025691123148954094	0.0003246308274000282	0.0004095783235310722	0.0005159779069149082	0.0006490505209441387	0.0008152398283411009	0.001022487295010301	0.0012805666123291942	0.0016014897041473982	0.001999998976893362	0.002494163335479888	0.003106098884556536	0.003862839257982219	0.004797385278737207	0.005949969274497511	0.0073695760092959955	0.009115770011746132	0.011260888285646722	0.013892668211859195	0.01711739316036461	0.02106365323982764	0.02588683607876875
157	b0978	EG11380	514.0	-3.22	37.0	0.00017764837068129277	0.00023133177176481136	0.00030068993614071386	0.0003901397484479244	0.0005052976025041225	0.0006532928883168925	0.0008431601921457743	0.0010863291627492536	0.0013972353642603816	0.0017940807641954066	0.0022997789951338444	0.0029431284218378526	0.0037602656307395878	0.0047964635809106225	0.006108352726692897	0.0077666604329225284	0.009859584538174378	0.012496941673743081	0.015815260739717396	0.019984027750420307	0.02521333124450787	0.03176320897486773	0.03995505826065395	0.05018554609646118	0.06294354310583959	0.07883071032411174	0.09858649268159808	0.12311842154718819	0.1535388050158622	0.19120909373168785	0.23779345771067378	0.295323402609588	0.3662756000346999	0.4536655149423745	0.5611598945798951	0.6932117500887948	0.855222128153169	1.0537337524943613	1.29666253276447	1.5935740136324812
158	b2492	G7309	282.0	4.62	37.0	0.4512632499260817	0.5876300848547005	0.7638140292677243	0.9910348748754039	1.2835594124020837	1.6594977528072663	2.1417995957790605	2.759498590342715	3.5492640262880233	4.557332629484918	5.841909720172419	7.476149043725664	9.551844931677621	12.183999973503546	15.516467123064638	19.728908374401446	25.0453643033949	31.74479164769422	40.174001779261935	50.763523890947326	64.04702590417612	80.68505697581098	101.49403212954607	127.48156678247025	159.88949245564163	200.2461514193118	250.42988525982955	312.74600954729766	390.02001468128947	485.7102641688823	604.0440907290512	750.1819348510646	930.4150497209699	1152.403333997161	1425.461076761608	1760.899838441118	2172.439383930355	2676.699571652669	3293.7884335704566	4048.0044124900633
159	b0575	EG12367	1047.0	13.6	37.0	3584.2179814089736	4667.329584002463	6066.693839133272	7871.425424768486	10194.84021110044	13180.780147051393	17011.52625440526	21917.68212634021	28190.498441593325	36197.21650397483	46400.13975930827	59380.30149497953	75866.79031664344	96773.02948483212	123241.59009079346	156699.46125832913	198926.1148606068	252137.2016409149	319087.31674022455	403195.9951523218	508701.96484893636	640851.7247772336	806129.7591239857	1012539.186461038	1269943.4177095904	1590481.5132688228	1989072.449346354	2484026.49942565	3097785.494296406	3857817.9430170176	4797699.99420413	5958419.128217947	7389944.454660727	9153115.730618123	11321912.927685667	13986179.608985767	17254886.819787923	21260039.981360547	26161349.79414772	32151809.85033982
160	b2156	EG11337	489.0	-6.94	37.0	4.305124902929871e-06	5.606086718635201e-06	7.286910243956983e-06	9.454634119213032e-06	1.224536585158973e-05	1.583187884929027e-05	2.0433116985227463e-05	2.6326065999901994e-05	3.3860556890348645e-05	4.347769555208448e-05	5.573277022026948e-05	7.132367954055824e-05	9.11261563866007e-05	0.00011623734419281664	0.0001480296235688155	0.00018821699919984624	0.00023893685466999147	0.0003028504826909675	0.00038326652023753296	0.0004842922859310853	0.0006110190586621636	0.0007697485849729129	0.0009682695971614043	0.001216194910420091	0.0015253717997207913	0.0019103808992475169	0.002389141893665313	0.0029836478689868064	0.0037208544638202474	0.004633755029297468	0.005762679008076186	0.0071568578429208555	0.008876311113902148	0.01099411550181242	0.01359913084154061	0.01679927126190714	0.020725425554587448	0.025536149875867824	0.03142327812572661	0.038618621406098536
161	b2307	EG10007	238.0	-11.1	37.0	6.719248627523818e-08	8.749732316554509e-08	1.1373087369027444e-07	1.4756374962786272e-07	1.9112025678006592e-07	2.4709696612244813e-07	3.1891105683272143e-07	4.1088559989875963e-07	5.284806028689883e-07	6.78580651556536e-07	8.698524392539471e-07	1.1131884594955534e-06	1.4222567638292788e-06	1.8141810819543592e-06	2.310380923723535e-06	2.9376077165369516e-06	3.7292207984803986e-06	4.7267564496940165e-06	5.981854413397546e-06	7.5586199028702725e-06	9.536515348283072e-06	1.2013895623789521e-05	1.5112323819855006e-05	1.8981832506369834e-05	2.3807328713650616e-05	2.9816380534234396e-05	3.728867048443871e-05	4.656745692804476e-05	5.807345155590096e-05	7.232160000677171e-05	8.994134639281795e-05	0.00011170107330847025	0.00013853753982601458	0.00017159129447351783	0.00021224922227076917	0.0002621955992337178	0.0003234732797595147	0.000398556938240968	0.0004904406333830058	0.0006027423703855695
162	b3089	EG12732	414.0	0.175	37.0	0.005296524612250071	0.006897076612911286	0.008964966249436606	0.011631881406774328	0.015065272920377352	0.01947770108280949	0.025138528952688362	0.03238852754708847	0.041658088208351984	0.053489896290537915	0.06856711380885659	0.08774835402933659	0.1121110167542198	0.14300489957001025	0.1821184198490411	0.23156028946509677	0.29396009641252524	0.37259198549916106	0.47152651857046507	0.5958168624123253	0.7517267340038283	0.9470090688377204	1.1912462166123547	1.4962646663165151	1.8766399261854274	2.3503103114966053	2.9393221166113532	3.67073307481075	4.577706266503997	5.700832870867204	7.089729540251051	8.804964911844452	10.920380091359549	13.525880121536183	16.730787800932283	20.667868113652705	25.49815139498571	31.416706685465417	38.65954408830805	47.51185700311848
163	b0697	EG10514	682.0	-4.79	37.0	3.695888767381685e-05	4.812746064178246e-05	6.25570925973152e-05	8.116669511056992e-05	0.00010512473185753462	0.0001359144380824315	0.00017541541593114673	0.00022600554876391616	0.00029068808615322685	0.0003732498597502532	0.00047845794042346247	0.0006123036892213814	0.0007823051488580483	0.0009978811403593506	0.0012708133569258174	0.001615816286072411	0.0020512390632089327	0.0025999285094189086	0.003290288804618308	0.00415758069756392	0.005245512096591563	0.006608182603420457	0.008312457381923067	0.010440861089324845	0.01309510090365128	0.01640034950471316	0.020510444847881983	0.025614194462293096	0.03194300868840383	0.03978013077372933	0.0494717832727232	0.061440611150207054	0.07620187400214568	0.0943829247852772	0.11674661259931979	0.14421936495925156	0.17792484360738386	0.21922423069343525	0.2697643930844982	0.33153539626557615
164	b3496	EG12232	489.0	-0.9	37.0	0.00180769196105741	0.0023539567661255956	0.003059722857281873	0.0039699350140594315	0.0051417438307216215	0.0066476956579865935	0.008579723503121552	0.011054131749325662	0.014217811995641285	0.018255981535243486	0.023401802030430456	0.029948316261569397	0.0382632383627272	0.048807251220288395	0.062156607893441476	0.07903100701128564	0.10032792105365826	0.1271648082940037	0.1609309423529916	0.20335095771180703	0.256562646915253	0.3232120694439973	0.4065696597405968	0.5106717719500155	0.640492994315307	0.8021556335745683	1.0031840405060175	1.25281295874202	1.5623608731851022	1.9456814621730907	2.419708777778823	3.005114759916515	3.727101212214664	4.616352523950617	5.710180320875421	7.053896994046631	8.7024618354335	10.722451470699038	13.1944156182993	16.215690145346088
165	b0696	EG10515	190.0	19.0	37.0	793568.8581583711	1033376.7164377706	1343204.9411305266	1742784.0937165215	2257203.034914099	2918309.295133963	3766461.062151328	4852715.45109558	6241557.230962935	8014295.982712167	10273288.655481916	13147179.747127626	16797394.15292264	21426169.64345893	27286478.78930819	34694266.13833371	44043518.18070968	55824794.20706776	70647979.25566383	89270180.31455687	112629878.95323199	141888683.70120013	178482300.96318725	224182672.54064283	281173620.89717895	352142811.8918643	440393402.5802632	549979404.9940685	685869584.4614874	854145645.1316115	1062241561.7395915	1319232225.4212198	1636181117.6544466	2026558551.0183396	2506744165.8947535	3096629903.613635	3820342652.7781286	4707109260.630797	5792290700.986426	7118616993.442261
166	b1859	EG12368	261.0	-3.43	37.0	0.00014399897059652684	0.00018751388978492553	0.0002437345251574423	0.00031624113381865677	0.0004095862761163442	0.0005295489232740297	0.0006834523685825551	0.0008805613052625214	0.001132576974181872	0.0014542536034549392	0.0018641646226686271	0.0023856535326088435	0.0030480120809406345	0.0038879378150558697	0.004951334489086258	0.006295532590726944	0.00799202389845533	0.010129824043544362	0.012819601201525628	0.01619873806552161	0.02043752909522581	0.02574675679648643	0.032386940772906825	0.040679613041201726	0.051021044427138555	0.06389893188736384	0.07991265783315792	0.09979785289486638	0.12445613649094527	0.15499107906514178	0.19275163061504855	0.23938449762164096	0.2968972310714027	0.3677341193522384	0.4548673700167503	0.561906523743395	0.6932295838860497	0.8541399792189708	1.0510542213986727	1.2917259902379592
167	b0260	G6135	467.0	-6.64	37.0	5.811310767934655e-06	7.567425533184559e-06	9.836299972821107e-06	1.2762421138228261e-05	1.6529514946758774e-05	2.1370801105190645e-05	2.758182292874004e-05	3.5536472058794764e-05	4.570697094786531e-05	5.8688750274089084e-05	7.523137075244013e-05	9.627689701655065e-05	0.00012300744479900086	0.00015690400282791648	0.0001998190911565253	0.0002540663741054372	0.0003225310177307945	0.00040880539143904517	0.0005173556879916389	0.0006537262076051896	0.0008247894579319178	0.001039051907044849	0.0013070272438363863	0.0016416914115596633	0.0020590365586811636	0.0025787444826742183	0.0032250042277129245	0.004027503354657202	0.005022628169696233	0.006254915038446769	0.007778803014284963	0.009660747593836085	0.011981766735885543	0.014840503641629322	0.018356906541832006	0.02267664427374372	0.027976398225620557	0.03447019682152094	0.0424169887409223	0.05212968624146513
168	b3722	EG10115	625.0	-12.2	37.0	2.2366435722806837e-08	2.912532878279603e-08	3.7857719175211e-08	4.911970525317868e-08	6.361840699103568e-08	8.225143489168683e-08	1.0615626909120767e-07	1.3677193491423546e-07	1.7591591099041428e-07	2.2587987686017274e-07	2.895487241118789e-07	3.7054824887248003e-07	4.7342815027277493e-07	6.038884227747012e-07	7.690590018352221e-07	9.778446640834946e-07	1.241349768539586e-06	1.573400541786532e-06	1.9911863611117783e-06	2.516045998330297e-06	3.17443019868635e-06	3.999078455726428e-06	5.03045560711143e-06	6.318503156970751e-06	7.924771308869276e-06	9.925010900384913e-06	1.2412320153815687e-05	1.550095985270188e-05	1.933097275350065e-05	2.4073769369033104e-05	2.993887344304163e-05	3.718205732242907e-05	4.611514101475127e-05	5.711778014455609e-05	7.06516286313454e-05	8.727733325779488e-05	0.00010767490118092158	0.0001326680799476594	0.00016325350512377343	0.0002006355060209935
169	b1475	EG11228	294.0	-17.1	37.0	1.6655352161037104e-10	2.1688418024907467e-10	2.8191065071393443e-10	3.657739655871143e-10	4.737397524986218e-10	6.124921426236717e-10	7.90501476287077e-10	1.018483575109913e-09	1.3099724446874542e-09	1.6820332670894394e-09	2.156148627179263e-09	2.759318317014473e-09	3.5254220491202755e-09	4.496905305761297e-09	5.726861743608144e-09	7.281601521557859e-09	9.243814171502743e-09	1.1716457838250791e-08	1.482753464771043e-08	1.8735945536833347e-08	2.36386581773688e-08	2.9779469927710713e-08	3.745970556295245e-08	4.705125864228046e-08	5.901246786957296e-08	7.390741814954595e-08	9.242937312829703e-08	1.1542918522220785e-07	1.4394969445071782e-07	1.792673234367791e-07	2.2294230814350045e-07	2.768792785993391e-07	3.43400228393736e-07	4.2533229467323044e-07	5.261132216994108e-07	6.499179123129182e-07	8.01810096297303e-07	9.879238781902789e-07	1.2156807875237532e-06	1.4940489625622708e-06
170	b4544	G0-10460	111.0	-1.29	37.0	0.0012239102692089873	0.0015937626107768023	0.0020716063945818578	0.0026878717925799046	0.0034812530074985995	0.004500868044811421	0.00580896077908192	0.007484275892489359	0.009626267351971396	0.012360337799148155	0.01584435094034804	0.020276713404540726	0.025906388574046337	0.03304528496405518	0.042083558669741415	0.053508486595503564	0.06792770865348845	0.08609780764969638	0.10895940083956074	0.13768016385456447	0.1737075038334173	0.21883295353783644	0.2752707830897506	0.3457538338109168	0.4336501848690923	0.543104986129092	0.6792126510114441	0.8482256261766697	1.057807169636928	1.317337009547931	1.638280462278703	2.034633606857377	2.5234594976803795	3.1255332114477175	3.8661168408728375	4.775889451821208	5.892061610738163	7.259709479709736	8.93336979935549	10.978944487638707
171	b3258	EG10685	483.0	-6.98	37.0	4.136318540966664e-06	5.3862689142367695e-06	7.001186406444705e-06	9.083912612789051e-06	1.1765218188763833e-05	1.5211102000337029e-05	1.963192300837038e-05	2.5293806187132724e-05	3.25328654640632e-05	4.1772910725122445e-05	5.3547457042337686e-05	6.852703806405256e-05	8.755304868678844e-05	0.00011167961273557116	0.00014222529900661087	0.00018083690510015238	0.00022956800659119982	0.0002909755454116632	0.00036823842502487956	0.00046530291378552106	0.000587060658683397	0.0007395663112444148	0.0009303032032049458	0.0011685072258824218	0.0014655611159524998	0.001835473792755321	0.0022954623000700012	0.00286665736267184	0.0035749576734612513	0.004452062895767943	0.00553672113218435	0.006876233432992792	0.008528265976867525	0.010563030066962152	0.013065901294202783	0.0161405624138954	0.019912769994785178	0.02453486311734456	0.030191153766744146	0.03710436360160108
172	b3093	EG12738	432.0	-5.81	37.0	1.332718788960356e-05	1.7354518790805796e-05	2.255777106253068e-05	2.9268299567442567e-05	3.7907446394878745e-05	4.9010058668992136e-05	6.325391141312775e-05	8.14964573353084e-05	0.00010482065303544988	0.00013459201084625296	0.0001725295124023334	0.00022079361218254004	0.00028209527834956015	0.0003598308901077246	0.0004582488664118158	0.0005826551770069689	0.0007396664272785093	0.0009375210653081957	0.0011864614946534928	0.0014992025629028127	0.0018915051206476006	0.0023828772105331858	0.0029974300723258234	0.0037649216798605286	0.004722027126912576	0.00591388304846964	0.007395962632845255	0.00923634891971221	0.011518487306943144	0.014344513876430213	0.017839274729483188	0.022155173501906367	0.027478010196880277	0.03403400511630732	0.042098237785661435	0.05200477327928086	0.06415879833590915	0.07905114835138871	0.09727567518513179	0.11954998638164371
173	b1476	EG11229	217.0	-2.18	37.0	0.0005026057929033422	0.0006544877846370908	0.0008507170833735848	0.0011037900142836963	0.001429596574315703	0.0018483073549810105	0.002385483161442736	0.0030734609504364484	0.003953082065619139	0.005075843823182452	0.006506573862280954	0.00832674900648524	0.010638607500969755	0.013570236371829834	0.017281855464020147	0.02197356784151529	0.027894904329840292	0.0353565600107127	0.044744804771214335	0.056539151326762405	0.07133398574544288	0.08986501126209921	0.11304153064044908	0.14198580089063131	0.17808094309861078	0.2230291869023943	0.27892258248002055	0.3483287330214097	0.4343945995140805	0.5409720212844291	0.672769296456521	0.8355339953992355	1.0362731595599914	1.2835181936995175	1.587643121517154	1.9612464778996237	2.419608996020876	2.9812414611535383	3.6685396995693957	4.508566712997484
174	b2841	EG10056	472.0	6.0	37.0	1.7937270265597431	2.335771780653815	3.036085628039585	3.939266137046279	5.102022397343222	6.59634031845745	8.513442699029744	10.968735437822671	14.107975354500761	18.11494888597444	23.22101645439063	29.716957001298315	37.96764396450267	48.43020132407499	61.6764304204381	78.4204700061027	99.55285933076281	126.18242398490086	159.68770505536446	201.78001373149414	254.5806275027068	320.7151642876561	403.4287934927351	506.7266872792191	635.5450037812363	795.9587531761786	995.434158492615	1243.134622342036	1550.291191112176	1930.6505195357854	2401.0158393174797	2981.8993937566424	3698.3082953814737	4580.689887835669	5666.067553950105	6999.403633674807	8635.232842818416	10639.61748367664	13092.485005222525	16090.419327312602
175	b0904	EG11258	285.0	6.69	37.0	3.5761814352500787	4.656864481200355	6.053091076878586	7.853776087007621	10.171981304537269	13.151226155466208	16.973382950430473	21.868538222420874	28.127289606878684	36.11605497787163	46.2961012028117	59.24715877420508	75.69668153267176	96.55604465789779	122.96525736421333	156.34810917538985	198.48008202650487	251.57185872096076	318.3718580368193	402.2919476744814	507.5613515149164	639.4148047869056	804.3222521439799	1010.2688675373867	1267.0959461136815	1586.9153300281403	1984.6125441074782	2478.4568064755845	3090.839628770258	3849.1679300623136	4786.942574409925	5945.059139900734	7373.3746952237725	9132.592582347464	11296.526894714936	13954.819747895504	17216.197851897858	21212.370644970746	26102.690723664226	32079.718949257767
176	b0914	EG10613	582.0	6.74	37.0	3.759536178274923	4.8956270288260475	6.363439692854061	8.256447797680279	10.693509938337282	13.825503939145966	17.843626903509104	22.989762153225314	29.569406583109217	37.967764713363756	48.66975306941508	62.28482556172277	79.57773338687835	101.50657892924026	129.26982092543614	164.36424814912993	208.6563734408064	264.4702237349379	334.6951322536379	422.91789689499694	533.5845784851812	672.1983028673897	845.5607358510322	1062.0664600105897	1332.0613444845417	1668.2782188545982	2086.3658051254733	2605.5300042641993	3249.310365259763	4046.518989972028	5032.374368488975	6249.86884002373	7751.415699839105	9600.830616799936	11875.712213848179	14670.298656099856	18098.891191191156	22299.95214467292	27441.004295430685	33724.48131122083
177	b1252	EG11012	239.0	21.6	37.0	10684403.21897966	13913113.40158829	18084559.454701174	23464388.48936695	30390390.353894033	39291351.85479389	50710645.05983941	65335689.59195557	84034691.48815502	107902381.64620245	138316867.21536246	177010184.0144051	226155714.5456183	288476335.17303497	367378002.3168735	467114510.60315216	592990390.924906	751610405.061836	951185885.4004861	1201910322.0925517	1516419185.1402574	1910352067.4841619	2403038944.0526695	3018336775.073765	3785647974.112473	4741158570.220912	5929341404.683667	7404778633.4861965	9234368411.36488	11499993209.789469	14301742117.152853	17761797090.4035	22029113945.915623	27285053443.50338	33750146770.375587	41692213813.60628	51436092680.94785	63375285987.26319	77985884620.6571	95843194371.2174
178	b4476	EG12631	446.0	0.252	37.0	0.005720469439879069	0.007449132946047535	0.009682540762831076	0.012562921346925004	0.01627112864634554	0.021036736720831922	0.02715066900751699	0.0349809725432563	0.044992488087094495	0.05777133865565732	0.07405536797036508	0.09477191448587752	0.12108461532171294	0.15445130866590887	0.19669555632309735	0.25009485584395424	0.31748927290595214	0.4024150216657548	0.5092684801910182	0.6435072812295309	0.8118965026733211	1.0228096410701126	1.2865960372848346	1.6160287970413674	2.0268500825185614	2.538434028995728	3.174591562011613	3.9645461720015893	4.944115381190386	6.157139371018593	7.657206213714687	9.509732585952454	11.79446998886836	14.60851965150131	18.069954796202857	22.322167192077842	27.539076376813195	33.9313651219873	41.75393426952743	51.3148046909163
179	b2224	EG11672	394.0	-13.2	37.0	8.228151874703164e-09	1.0714609676549529e-08	1.392707657420202e-08	1.8070129719045333e-08	2.3403904012079588e-08	3.0258611903503024e-08	3.9052708950118735e-08	5.0315582984185824e-08	6.47158470283188e-08	8.309656287119455e-08	1.0651902281818213e-07	1.3631708272226449e-07	1.7416448335717805e-07	2.2215813550026077e-07	2.8292099582300877e-07	3.597289485755127e-07	4.566670591486422e-07	5.788217120512739e-07	7.325165257939988e-07	9.256015958273934e-07	1.1678076075304851e-06	1.4711787474933928e-06	1.8506011975819016e-06	2.324447410426394e-06	2.915360440518309e-06	3.651207463654076e-06	4.566237401826746e-06	5.70248444823293e-06	7.111467453858197e-06	8.856244822370082e-06	1.101389603152869e-05	1.367851446937974e-05	1.6964812306048955e-05	2.1012457040532598e-05	2.599128165875162e-05	3.2107536585811316e-05	3.9611382474627704e-05	4.8805859112433176e-05	6.005760823421297e-05	7.380967783415264e-05
180	b3196	EG12802	325.0	-6.01	37.0	1.0911378577266852e-05	1.4208678238902376e-05	1.8468740889786398e-05	2.3962856946164154e-05	3.103599213414222e-05	4.012604224245989e-05	5.178792252639789e-05	6.672365588732448e-05	8.581989219783949e-05	0.00011019461839843228	0.00014125521761733901	0.00018077052037701835	0.00023096007968287764	0.00029460461563861703	0.00037518243949447635	0.00047703771185569915	0.0006055876510322325	0.0007675773278262487	0.0009713925130156794	0.0012274432433418568	0.0015486334118786646	0.0019509348530721904	0.002454088180413904	0.0030824571622318224	0.0038660688256717812	0.004841877921888646	0.006055302056125992	0.0075620829067269595	0.009430539787132708	0.011744294648587237	0.01460556283363474	0.0181391218857891	0.02249709198157619	0.0278646866391341	0.03446712192551044	0.042577907190595204	0.052528781278137114	0.06472160622141156	0.07964258680049188	0.09787925038070536
181	b4136	EG12178	565.0	-13.4	37.0	6.736640980815758e-09	8.772380449418064e-09	1.1402525891771188e-08	1.479457091309087e-08	1.9161495956774805e-08	2.4773656110849524e-08	3.197365380846609e-08	4.119491514820032e-08	5.298485417357515e-08	6.803371149772528e-08	8.721039976906136e-08	1.1160698779459363e-07	1.4259381861846064e-07	1.8188769758052963e-07	2.316361199717455e-07	2.945211529711814e-07	3.7388736524267673e-07	4.7389913620562833e-07	5.997338068053901e-07	7.578184916019467e-07	9.561200019636345e-07	1.2044992838475927e-06	1.5151441121432517e-06	1.9030965788285743e-06	2.386895248959322e-06	2.989355836361462e-06	3.7385189867304748e-06	4.6687993867172465e-06	5.822377103986904e-06	7.250879992862067e-06	9.017415392216118e-06	1.1199020452503393e-05	1.3889613555158135e-05	1.720354477681407e-05	2.127986160593174e-05	2.6287427608380265e-05	3.243105700391205e-05	3.995885778574047e-05	4.91710108176598e-05	6.043025311759927e-05
182	b2393	EG11971	400.0	3.21	37.0	0.11017289140344241	0.14346593819615786	0.1864800648240757	0.2419545080716342	0.3133724090663379	0.40515522975611257	0.5229059851701987	0.6737130457035447	0.8665289721563356	1.1126421505847224	1.4262630189688559	1.825251572879593	2.332018781792267	2.974641755472514	3.7882412263673264	4.816680463559655	6.114657468804661	7.750277655889791	9.808212691800927	12.393573387173687	15.636651180458621	19.69871471149641	24.77908622458754	31.1237682558161	39.03594562985664	48.88875284635055	61.14077438707267	76.35483756401261	95.22076687984071	118.58289855551287	147.4733074800216	183.15188053693478	227.15458493424356	281.35153347903076	348.0167472880088	429.91186786136683	530.3864836445813	653.4982214386742	804.1563221846992	988.2930874849136
183	b1855	EG10614	323.0	-2.32	37.0	0.0004369444852196732	0.0005689843455421827	0.0007395779024252885	0.0009595889390685101	0.0012428315551792945	0.0016068412206009474	0.0020738394318054495	0.002671938588438604	0.003436644448953368	0.004412726629281885	0.00565654357140464	0.007238927822886867	0.009248761044143692	0.01179739674615884	0.01502412337061797	0.01910290216411594	0.024250664804808794	0.030737516620685593	0.0388992645191675	0.04915277682838089	0.06201478797162264	0.07812488761491346	0.0982735856043622	0.12343652531396712	0.15481613445036552	0.19389226036789858	0.24248364411771187	0.30282245267819863	0.3776445225003371	0.4702984818239629	0.5848775283979452	0.7263783598560032	0.9008926053862315	1.1158371119768904	1.3802306225652237	1.7050257772089632	2.1035070071358137	2.591766815966233	3.1892751997081588	3.9195596017893406
184	b0047	EG10521	620.0	-21.4	37.0	2.2598912866602092e-12	2.9428057985224014e-12	3.825121300379995e-12	4.963025637195527e-12	6.427965788203031e-12	8.310635781698702e-12	1.072596593023319e-11	1.3819354491836273e-11	1.7774438420098893e-11	2.2822767644988253e-11	2.925582988695794e-11	3.7439973417857944e-11	4.7834897116402925e-11	6.101652501350181e-11	7.770526152286325e-11	9.88008399485902e-11	1.2542523808385459e-10	1.5897544959227048e-10	2.011882788729135e-10	2.542197826659067e-10	3.207425284488756e-10	4.04064495066207e-10	5.082742255105933e-10	6.384177794861133e-10	8.007141527439144e-10	1.0028171646015272e-09	1.254133403752041e-09	1.5662077114178033e-09	1.9531899239428635e-09	2.432399257011255e-09	3.0250058643613787e-09	3.756852830930766e-09	4.659446263763698e-09	5.7711463400685796e-09	7.1385982957276275e-09	8.818449546304286e-09	1.08794076081885e-08	1.3404703440787242e-08	1.6495036505514995e-08	2.027209151564381e-08
185	b3568	EG12276	393.0	-3.95	37.0	8.561034690619138e-05	0.000111480860506957	0.0001449051834558583	0.00018801185216858412	0.00024350745731776123	0.0003148277160419038	0.00040632647668122947	0.0005235117897260258	0.0006733402833090339	0.0008645836492136636	0.001108284172975607	0.0014183200454736453	0.0018121058125806055	0.002311458920281065	0.0029436700936352964	0.0037428234856032153	0.0047514224275005705	0.006022388541209668	0.007621516331090409	0.009630482631139591	0.012150530996850486	0.0153069759591025	0.01925470177538687	0.02418486583647081	0.03033305929083416	0.03798922800038583	0.04750971712472387	0.059331874189305044	0.07399173046485037	0.09214538125630017	0.11459480505540762	0.14231900270158823	0.17651150450740444	0.21862549014463048	0.2704279980761206	0.33406497440395155	0.4121392320810857	0.5078037684885149	0.6248733316523273	0.7679576435436165
186	b3599	EG10615	637.0	3.53	37.0	0.15172214762885197	0.19757092672643692	0.2568068747644056	0.3332022707716984	0.4315538451021021	0.5579505157630605	0.7201083503153322	0.9277889404336979	1.193321106157998	1.5322503973407013	1.9641464026676476	2.513604617910382	3.211487811359071	4.096461750414281	5.216892170832579	6.633184398302639	8.420664569695187	10.67312254123851	13.507162016391469	17.06753401081224	21.533666481846343	27.12764695093508	34.123967614754406	42.861405395842766	53.757484533984844	67.32605890846838	84.19865794143915	105.15036675076462	131.13116181159134	163.30380197623225	203.0895862291928	252.22353977775717	312.8208857091594	387.4570082924737	479.26352514421086	592.0435694494239	730.4099524554773	899.9505446873723	1107.4259981468488	1361.0058500767896
187	b3127	EG12760	444.0	-2.43	37.0	0.00039142978508934726	0.0005097155991860353	0.0006625391307035695	0.0008596325274705399	0.0011133709315532675	0.0014394632154158481	0.0018578161541352532	0.0023936137949392903	0.0030786634082497124	0.003953071144242647	0.005067324819056342	0.006484878646689748	0.008285355852544567	0.010568510712845135	0.013459122568305728	0.017113031841844747	0.021724573335781542	0.02753571662305417	0.03484728899419886	0.04403273532747522	0.055554963958155346	0.06998694114164349	0.08803683258237197	0.11057865291864426	0.13868957793529235	0.1736953054073634	0.21722512565173852	0.2712786900433442	0.33830685426355517	0.4213094337960341	0.5239532549067367	0.6507145298997041	0.8070503481412001	0.9996049743395793	1.2364577062754891	1.5274202927842617	1.8843933808276743	2.321793184471315	2.857061590753182	3.5112752866121104
188	b2170	EG12034	393.0	2.62	37.0	0.061071839743020606	0.07952708397216564	0.10337098799104585	0.1341219854886238	0.17371087662845616	0.22458859840669368	0.28986105493082176	0.3734575233150648	0.48034065227920997	0.6167679022147983	0.790616506622255	1.011786748351744	1.2927016392607944	1.648925087368984	2.0999254729315417	2.6700174027987993	3.389521471764098	4.296190368927954	5.436959909544596	6.870095883869911	8.667822391204345	10.919535038783613	13.735723585077988	17.25275394795277	21.63868974804251	27.100369619374195	33.89199945255145	42.32556978320391	52.78346915484015	65.73373617222566	81.74847810621831	101.52608463205897	125.91798428159456	155.96083160932255	192.91517856629912	238.31187838673424	294.0076993385869	362.2518946689338	445.7657905787366	547.8378237074006
189	b2587	EG10522	432.0	1.54	37.0	0.020739723519634604	0.027007041884536852	0.03510432500325597	0.04554722616255218	0.05899143645888385	0.07626928312978141	0.09843551731322916	0.12682450393623676	0.16312153629939152	0.2094516199535612	0.2684898281499507	0.34359825264709487	0.4389956926868447	0.5599675817941983	0.7131252947953856	0.9067259633845951	1.1510663258885385	1.4589670266068162	1.8463672583922612	2.3330538229139393	2.943553701138018	3.708225241294058	4.664590270988155	5.858958045777829	7.348402219254265	9.203164266063535	11.509571369247219	14.373574118748708	17.925029953001403	22.32288268801276	27.761417393155057	34.4778040772967	42.76118406025936	52.96360059038983	65.51313147010976	80.92964760817597	99.84369920054684	123.01912258597191	151.38006796611816	186.04327371009455
190	b0067	EG11573	536.0	-5.36	37.0	2.0901191165582328e-05	2.7217303292938917e-05	3.537762723486448e-05	4.590183086019694e-05	5.945071010190388e-05	7.686307222216866e-05	9.92018800491242e-05	0.0001278118871132442	0.00016439150744653358	0.0002110822906798041	0.0002705801366572574	0.0003462733124642691	0.00044241346250485745	0.0005643271696717199	0.0007186772811807093	0.0009137852140389632	0.0011600278710988672	0.0014703257108765718	0.001860742019679957	0.002351217647918579	0.0029664705296286926	0.0037370953658060284	0.00470090610758328	0.0059045725479414	0.0074056126833521455	0.00927481484847871	0.011599178320521198	0.014485478560223655	0.01806458400189282	0.022496675907338386	0.0279775519385554	0.03474622857468875	0.04309409822479057	0.05337594494493967	0.06602317930691567	0.08155971963754993	0.10062102523661297	0.12397687923647434	0.15255862674462625	0.1874917004175161
191	b4460	EG10059	328.0	1.68	37.0	0.02385636056017869	0.031065492664422472	0.04037958527781402	0.052391780865408216	0.0678563037156051	0.08773055804181115	0.11322779644236454	0.14588290393091852	0.18763442923452828	0.2409267105607832	0.30883681458056805	0.39523206735307936	0.504965243108857	0.644116037547308	0.8202893419054686	1.042983118424878	1.3240414354164411	1.6782115441024568	2.123827880396471	2.6836506838215954	3.3858926979482815	4.265474335321577	5.365555971122012	6.739405928661984	8.452674536272488	10.586158721831994	13.239158382122385	16.533545704729008	20.61869229866852	25.677427070984685	31.933231046485588	39.6589146722473	49.187069632627676	60.92264205226463	75.35803861115616	93.09125319443334	114.84759117137138	141.50567346904893	174.1285258506521	214.0007032023455
192	b3161	EG10617	414.0	-7.75	37.0	1.915169539165605e-06	2.4939128967301633e-06	3.2416407998668365e-06	4.20597025111854e-06	5.447449772930634e-06	7.042939009571135e-06	9.0898369089554e-06	1.1711362811973895e-05	1.5063141859472348e-05	1.9341403567130028e-05	2.4793172385436547e-05	3.172891415631742e-05	4.053820571247241e-05	5.170912016050671e-05	6.585217208453302e-05	8.372985029432826e-05	0.00010629298711788409	0.00013472548008458782	0.00017049920304086427	0.00021544132980598978	0.0002718167568618113	0.00034242886698889456	0.00043074254057568753	0.0005410341159996636	0.0006785739490947971	0.0008498483525884918	0.0010628290427481645	0.0013272998212876669	0.0016552521214720699	0.002061363301684095	0.002563574239796303	0.0031837859402342543	0.003948698597323701	0.004890820961967922	0.0060496830484805	0.00747329132752662	0.00921987273386128	0.011359962252557733	0.013978898741396352	0.017179805238912833
193	b0886	EG10012	573.0	11.8	37.0	592.4672474707241	771.5043911993293	1002.8177467894814	1301.137871433364	1685.195752491632	2178.768304200761	2811.986376805528	3622.9684878781854	4659.8580508077575	5983.35964482312	7669.891515539914	9815.497819382757	12540.696092281423	15996.474183677608	20371.697824668714	25902.246730923453	32882.26562469802	41677.99911054533	52744.778702768504	66647.84973407518	84087.86922566601	105932.07762056317	133252.35294553055	167371.60180279976	209920.23505171775	262904.8258803237	328791.46446914127	410606.8186680206	512060.4981561553	637693.0169420027	793054.475062657	984920.0574526642	1221549.6023747001	1512999.8540346948	1871499.619488054	2311899.9398327777	2852213.607700259	3514260.9724653875	4324442.035348662	5314658.422573042
194	b2378	G7241	306.0	8.69	37.0	26.424605245017162	34.409832896707	44.72662953899241	58.03199209533936	75.16134049649965	97.17514783246388	125.4172788093638	161.587855727077	207.83412081609563	266.863556303557	342.0844889493464	437.78057988485267	559.3270263477993	713.4580306680599	908.5971848836176	1155.2649496586896	1466.5804606142017	1858.8785770014351	2352.4675193548424	2972.5577695148168	3750.399299992777	4724.671863057236	5943.1822427101115	7464.933337236888	9362.6430285616	11725.806397830975	14664.413423051637	18313.4563818246	22838.387409781422	28441.717769435207	35370.98722467445	43928.37549618693	54482.27926144414	67481.23891964335	83470.67094812752	103112.94596766516	127211.45173796262	156739.39668699857	192874.24609019165	237038.84295399426
195	b0590	EG10296	334.0	-8.37	37.0	1.030254800644896e-06	1.3415865706416166e-06	1.7438226369683205e-06	2.2625783012779006e-06	2.9304253044244146e-06	3.788709864517348e-06	4.88982720381534e-06	6.300062481354498e-06	8.103133376002673e-06	1.040460046421142e-05	1.3337349175071511e-05	1.7068392881309923e-05	2.1807302273093247e-05	2.78166335632593e-05	3.542480967640193e-05	4.504200722646882e-05	5.717972117538828e-05	7.247482261377629e-05	9.171909789015817e-05	0.00011589546499713226	0.00014622231239883586	0.00018420770426852296	0.0002317155537380901	0.0002910462932509716	0.00036503508141219886	0.000457171194073978	0.000571742971660449	0.0007140135558821078	0.0008904336715626867	0.0011088989220027544	0.001379060502659421	0.0017126999370411524	0.002124180446168184	0.0026309899317620853	0.003254393345140887	0.004020215500167477	0.004959779252511493	0.006111028505048917	0.007519870821633383	0.00924178066723303
196	b1453	G6764	499.0	-3.63	37.0	0.00011789638563894993	0.0001535233881961955	0.00019955295133325932	0.00025891634164558664	0.0003353408802951445	0.0004335579887437857	0.0005595634724225321	0.000720942620588923	0.0009272755989907167	0.0011906421479230447	0.0015262489053788344	0.0019532079133360086	0.0024955012264193405	0.0031831742552410917	0.004053809814990623	0.005154346139032908	0.006543315744999635	0.008293598467718617	0.010495801745884598	0.01326240501529763	0.016732833587187582	0.021079661581303224	0.0265161844088943	0.03330565022014436	0.041772498126656794	0.052316020625020665	0.0654269505282052	0.08170757125618053	0.10189606635440887	0.126895962883374	0.1578116876904695	0.1959914500129627	0.24307889358185988	0.30107523246973	0.37241390440441924	0.46005015134386595	0.5675683792709679	0.6993106684199677	0.8605304142115369	1.0575757927579381
197	b3502	EG12236	429.0	-6.64	37.0	5.811310767934655e-06	7.567425533184559e-06	9.836299972821107e-06	1.2762421138228261e-05	1.6529514946758774e-05	2.1370801105190645e-05	2.758182292874004e-05	3.5536472058794764e-05	4.570697094786531e-05	5.8688750274089084e-05	7.523137075244013e-05	9.627689701655065e-05	0.00012300744479900086	0.00015690400282791648	0.0001998190911565253	0.0002540663741054372	0.0003225310177307945	0.00040880539143904517	0.0005173556879916389	0.0006537262076051896	0.0008247894579319178	0.001039051907044849	0.0013070272438363863	0.0016416914115596633	0.0020590365586811636	0.0025787444826742183	0.0032250042277129245	0.004027503354657202	0.005022628169696233	0.006254915038446769	0.007778803014284963	0.009660747593836085	0.011981766735885543	0.014840503641629322	0.018356906541832006	0.02267664427374372	0.027976398225620557	0.03447019682152094	0.0424169887409223	0.05212968624146513
198	b0862	EG11626	238.0	-7.75	37.0	1.915169539165605e-06	2.4939128967301633e-06	3.2416407998668365e-06	4.20597025111854e-06	5.447449772930634e-06	7.042939009571135e-06	9.0898369089554e-06	1.1711362811973895e-05	1.5063141859472348e-05	1.9341403567130028e-05	2.4793172385436547e-05	3.172891415631742e-05	4.053820571247241e-05	5.170912016050671e-05	6.585217208453302e-05	8.372985029432826e-05	0.00010629298711788409	0.00013472548008458782	0.00017049920304086427	0.00021544132980598978	0.0002718167568618113	0.00034242886698889456	0.00043074254057568753	0.0005410341159996636	0.0006785739490947971	0.0008498483525884918	0.0010628290427481645	0.0013272998212876669	0.0016552521214720699	0.002061363301684095	0.002563574239796303	0.0031837859402342543	0.003948698597323701	0.004890820961967922	0.0060496830484805	0.00747329132752662	0.00921987273386128	0.011359962252557733	0.013978898741396352	0.017179805238912833
199	b4152	EG10332	131.0	-18.2	37.0	5.5440851232175644e-11	7.219447211647899e-11	9.383990380917801e-11	1.217555763135266e-10	1.5769426480507597e-10	2.038809232717e-10	2.631350830766107e-10	3.3902373137553064e-10	4.360519472777348e-10	5.599002364322822e-10	7.177195301432867e-10	9.184972784525674e-10	1.1735110579837687e-09	1.4968897424164047e-09	1.906306674783914e-09	2.4238345895385464e-09	3.076998440771779e-09	3.9000700177213935e-09	4.935657526754186e-09	6.236654494953904e-09	7.868625764669211e-09	9.912724426791421e-09	1.2469252785750944e-08	1.5662003453614505e-08	1.9643544131442825e-08	2.4601642372766438e-08	3.076706559875034e-08	3.842303797530262e-08	4.79166907898178e-08	5.967290822405471e-08	7.421104771387807e-08	9.216510552090435e-08	1.1430800616759076e-07	1.4158082185966892e-07	1.7512787825497061e-07	2.163388797863942e-07	2.668993956745444e-07	3.288512919444072e-07	4.046649811739659e-07	4.973256972660938e-07
200	b0087	EG10604	360.0	-4.09	37.0	7.442606011824611e-05	9.69168041710685e-05	0.00012597451458932514	0.00016344965203534133	0.00021169521340021883	0.00027369806767282563	0.0003532432687634075	0.00045511928572668827	0.0005853739205204734	0.0007516329156350502	0.0009634959729384982	0.0012330282119637215	0.0015753691115809934	0.0020094858481323743	0.002559103838199017	0.003253854420853217	0.004130688217206204	0.0052356130750720225	0.006625827988659934	0.008372339386246359	0.010563164186580426	0.013307245609097285	0.016739233558580573	0.021025312286951117	0.026370294899326924	0.03302624821857831	0.04130296384384635	0.05158065344811815	0.06432532023102634	0.08010734604912728	0.09962393750883926	0.12372619705237055	0.1534517300861454	0.19006387032533487	0.23509880720988774	0.2904221366563664	0.35829663554063135	0.44146338810203883	0.5432387769530397	0.6676303018521031
201	b0752	G6393	313.0	3.01	37.0	0.09020193434752015	0.11745997562038085	0.15267696390744812	0.19809559660410397	0.2565676284687471	0.3317130463717086	0.42811921102738565	0.5515895892673303	0.7094539179374543	0.9109543458545454	1.1677253956076605	1.494389594820497	1.9092954934088024	2.435430684595249	3.101549592104814	3.9435644232662446	5.0062581142484035	6.3453906617701765	8.030285363507282	10.146999672608063	12.802207196594747	16.12794353041196	20.287399925241033	25.48198622270919	31.959929162644045	40.02672543493637	50.05783225769956	62.51405365993173	77.96017017619582	97.08746583652609	120.74093209202023	149.95207707965488	185.97844438833172	230.35115288493452	284.9320135908644	351.9820673313027	434.24372517671566	535.0390909736136	658.3875112547065	809.1459437782963
202	b0343	EG10526	417.0	2.37	37.0	0.04756279661547579	0.06193575527290797	0.0805054063942913	0.10445430732563182	0.13528616674626187	0.1749097763080423	0.2257440165620275	0.2908490116016799	0.37408967613607813	0.48033932521819256	0.6157327544665908	0.7879803119176086	1.0067570489339954	1.2841841492690493	1.6354236027106748	2.079411644113984	2.63976197644722	3.3458764235449183	4.234308635081166	5.350436054133522	6.750506865793801	8.50414243898032	10.697392284111102	13.436458284803887	16.852228520414688	21.105789081093132	26.395115713502694	32.963186891102595	41.10780711101485	51.19348520513847	63.66577876401842	79.06859421362124	98.06502476127869	121.46241778580793	150.24249213379366	185.59747750280602	228.97342647391366	282.1220592372657	347.1627467691639	426.6565260994579
203	b0861	EG11627	222.0	-10.7	37.0	1.0023941052132225e-07	1.3053066767585963e-07	1.6966652625547091e-07	2.2013924617139813e-07	2.8511791928404336e-07	3.6862535677369586e-07	4.7575939093393194e-07	6.129692858341182e-07	7.884004155843036e-07	1.012323375333544e-06	1.2976673521825392e-06	1.660682037004703e-06	2.1217577666678622e-06	2.706440144053071e-06	3.4466833229700164e-06	4.3823957435113945e-06	5.563343690130549e-06	7.05149201138869e-06	8.92387815160088e-06	1.1276135851184718e-05	1.4226809126003707e-05	1.792262620645356e-05	2.254493791321213e-05	2.8317566539492372e-05	3.5516360959888115e-05	4.448081287524122e-05	5.562815957089265e-05	6.947048235160316e-05	8.66354093083668e-05	0.00010789114906303495	0.00013417672188791423	0.00016663841991461375	0.0002066737234629094	0.0002559841309958296	0.00031663863183868456	0.00039114987054971216	0.00048256542777226744	0.0005945770838841617	0.0007316514496075947	0.0008991859544560336
204	b4086	EG11958	326.0	-1.46	37.0	0.0010325700328026439	0.0013446014407192013	0.0017477414289448206	0.002267662862921547	0.0029370106800969517	0.003797224013550399	0.004900815830299795	0.00631422024819385	0.008121343080008806	0.010427982122387807	0.013367321430177636	0.0171067496956195	0.021856308564997727	0.027879144278575192	0.03550441780683099	0.04514322752994614	0.05730821786295863	0.07263769110013273	0.09192521292576102	0.11615591018732263	0.14655090936303744	0.18462166361174603	0.23223627472976027	0.2917003447895873	0.3658554036845752	0.4581985685151876	0.5730278166455207	0.7156181173407017	0.8924346917660898	1.1113908865558977	1.382159585741818	1.7165487887701891	2.128953994298947	2.6369024036019777	3.2617067554952133	4.029249898455394	4.970925078198068	6.124761466742419	7.536769793361016	9.262549187585702
205	b0841	G6439	198.0	-5.98	37.0	1.1243679526627915e-05	1.4641396912763642e-05	1.9031197786293126e-05	2.4692634586654407e-05	3.198117881037257e-05	4.134806215835318e-05	5.336509957136023e-05	6.875569373104786e-05	8.843349701866585e-05	0.0001135505441459423	0.00014555707943837785	0.0001862758023276354	0.00023799386127148708	0.00030357666190844646	0.00038660844583682463	0.0004915656730485171	0.0006240305407124248	0.0007909535376184839	0.0010009758192855087	0.0012648244552722278	0.001595796320702276	0.0020103496647961793	0.0025288262922292465	0.0031763319585392763	0.00398380814998984	0.004989335057459593	0.0062397134581930885	0.007792382617369194	0.009717742481279944	0.012101961668722756	0.01505036844286191	0.018691540389146864	0.02318223043318452	0.028713292684489748	0.03551680206047095	0.04387459751080093	0.05412852083110906	0.06669267257560776	0.08206806466435346	0.10086011733476943
206	b4151	EG10333	119.0	-8.0	37.0	1.4915355368166748e-06	1.9422613168853268e-06	2.5245923933725075e-06	3.2756129251461524e-06	4.242478148900524e-06	5.485046415778145e-06	7.0791721026858245e-06	9.120818528798598e-06	1.1731186675672723e-05	1.5063100243780929e-05	1.9308942068602315e-05	2.4710503190945392e-05	3.157118635318321e-05	4.0271103272935994e-05	5.128572318638722e-05	6.520887297567435e-05	8.278106160240687e-05	0.00010492430938954794	0.00013278491284127555	0.00016778587635884966	0.00021169110309590832	0.000266683869757205	0.00033546262790251185	0.00042135779320888326	0.0005284739229268837	0.0006618625624878607	0.0008277320907633021	0.0010337021401893708	0.0012891116483830522	0.0016053913535462295	0.001996513625415042	0.0024795349833861666	0.0030752495597086565	0.0038089751950426596	0.004711497895490417	0.005820205137998471	0.007180444104949858	0.008847147497953562	0.010886777286275356	0.01337964577307954
207	b2470	EG10014	1037.0	4.76	37.0	0.5190762927771326	0.6759354900286115	0.8785952650662312	1.1399614503229285	1.476444761362696	1.9088767843166472	2.4636559574276555	3.1741789264546805	4.082625414665625	5.2421803163736165	6.719795686403693	8.599618361349153	10.987236955655977	14.014935934798288	17.848185582490842	22.693646383128925	28.809026341029263	36.51520208252443	46.211101641928664	58.391951469419624	73.67161579230395	92.80990699857797	116.7459258989905	146.63870610714346	183.916693884305	230.33790129963145	288.06293546520385	359.743540479409	448.6298039177986	558.699790709488	694.8160909201657	862.9146240351996	1070.2320537564767	1325.5793608126494	1639.6705278896893	2025.5169465707438	2498.900102940625	3078.93738468443	3788.758534115087	4656.313413345766
208	b2987	EG12883	499.0	-3.71	37.0	0.00010883208076321747	0.0001417199491965694	0.00018421059134542881	0.00023900990731966828	0.0003095586482121325	0.0004002244665159023	0.0005165421882341077	0.0006655139178724543	0.0008559832630337911	0.0010991012294446591	0.0014089053132099142	0.001803038152692204	0.0023036379745355945	0.002938440188410162	0.0037421381053604342	0.004758061175876129	0.006040241723778221	0.007655956315918224	0.009688846160059479	0.012242742862021363	0.01544635220570021	0.0194589801819994	0.024477523271652823	0.030744990145250967	0.03856087585012207	0.04829377381685704	0.06039668752681606	0.0754255946501312	0.09406192448425228	0.11713973762811455	0.14567854855793527	0.18092291125898538	0.22439010012699273	0.27792746858496464	0.3437813627773899	0.4246798148631691	0.5239316485972012	0.6455451092210378	0.7943696919215336	0.9762655018376595
209	b0621	G6347	461.0	-8.4	37.0	9.998061697027468e-07	1.3019366953478157e-06	1.6922848893466866e-06	2.195709006778907e-06	2.8438181480761974e-06	3.6767365659320296e-06	4.745310969766582e-06	6.113867496106997e-06	7.863649592489629e-06	1.0097098048850695e-05	1.2943170936325014e-05	1.656394563651835e-05	2.116279908966555e-05	2.699452779982048e-05	3.4377848327270186e-05	4.371081473498625e-05	5.548980502420455e-05	7.033286790025953e-05	8.90083888886023e-05	0.00011247023636499433	0.00014190078997258472	0.00017876354385261235	0.0002248673241788486	0.0002824445753412544	0.00035424666434498404	0.00044365974335612964	0.0005548454131856335	0.0006929112661988789	0.0008641173794892076	0.0010761260060143274	0.001338303105298994	0.0016620820042103955	0.002061401426434989	0.002553232428089607	0.0031582114862019586	0.0039014001760400052	0.004813195622986331	0.005930420318112331	0.007297625051715859	0.008968644770551237
210	b3603	EG11961	551.0	-14.6	37.0	2.0290372711522406e-09	2.6421902160564757e-09	3.4343747997804926e-09	4.4560391267475795e-09	5.771331673759617e-09	7.461681828491211e-09	9.630279460794495e-09	1.2407670002852197e-08	1.5958731396092873e-08	2.0491360118019427e-08	2.6267267628990453e-08	3.361537873268729e-08	4.294843282233862e-08	5.478352172929241e-08	6.976745860528998e-08	8.870806656062784e-08	1.1261271031819735e-07	1.4273567685532712e-07	1.8063635129785382e-07	2.2825054335054144e-07	2.879778104849292e-07	3.6278821254728647e-07	4.563526367903986e-07	5.732016742530788e-07	7.189190334272804e-07	9.003766752580298e-07	1.1260202799270865e-06	1.4062153518584697e-06	1.7536662832909802e-06	2.1839230851200374e-06	2.715993322543487e-06	3.373080139380383e-06	4.183471208510882e-06	5.18160811114878e-06	6.40937114599932e-06	7.917621041705135e-06	9.768046655772965e-06	1.2035376679687825e-05	1.4810023852151364e-05	1.8201242463410156e-05
211	b0810	EG10388	219.0	-6.78	37.0	5.0521108745657474e-06	6.578803708041192e-06	8.551268387225076e-06	1.1095115920146533e-05	1.4370069946112385e-05	1.857888193786738e-05	2.3978484910411748e-05	3.089392464133277e-05	3.973573160866064e-05	5.1021548376043235e-05	6.540301172397464e-05	8.369911329998098e-05	0.00010693753515137533	0.00013640578702548664	0.00017371437248682987	0.00022087469466647566	0.0002803949964358243	0.0003553983337229662	0.00044976742798594606	0.0005683222622776008	0.0007170375077232291	0.0009033083323962734	0.001136274898319765	0.0014272179486228827	0.0017900403892766848	0.0022418527530020634	0.002803683984558195	0.0035013432094675536	0.0043664631626714485	0.005437761900393534	0.006762566462013683	0.008398650480810593	0.01041644758646956	0.012901714058316412	0.015958727878587858	0.019714127450588266	0.024321512194239756	0.029966949482606954	0.036875558482739206	0.045319372042773504
212	b0433	EG12183	491.0	-3.94	37.0	8.647074519673264e-05	0.00011260126178173933	0.00014636150476095245	0.00018990140269668326	0.00024595474795004695	0.00031799178719085357	0.00041041012566259925	0.000528773170683307	0.0006801074656607942	0.0008732728593465051	0.0011194226140907569	0.0014325743989094875	0.001830317778771242	0.0023346894686380923	0.002973254469917015	0.0037804394870000952	0.004799175016784439	0.006082914552294635	0.007698113843652622	0.009727270590683772	0.01227264586353026	0.015460813625044902	0.019448214745385436	0.024427927779035654	0.03063791160488118	0.03837102608918846	0.04798719771994915	0.0599281694383247	0.07473535971886923	0.09307145773396085	0.11574650199319271	0.1437493324579921	0.17828547461998265	0.22082271284944327	0.2731458446410241	0.33742238321368134	0.41628130022544346	0.5129072812077974	0.6311534130418771	0.7756757461747977
213	b0589	EG10298	330.0	0.252	37.0	0.005720469439879069	0.007449132946047535	0.009682540762831076	0.012562921346925004	0.01627112864634554	0.021036736720831922	0.02715066900751699	0.0349809725432563	0.044992488087094495	0.05777133865565732	0.07405536797036508	0.09477191448587752	0.12108461532171294	0.15445130866590887	0.19669555632309735	0.25009485584395424	0.31748927290595214	0.4024150216657548	0.5092684801910182	0.6435072812295309	0.8118965026733211	1.0228096410701126	1.2865960372848346	1.6160287970413674	2.0268500825185614	2.538434028995728	3.174591562011613	3.9645461720015893	4.944115381190386	6.157139371018593	7.657206213714687	9.509732585952454	11.79446998886836	14.60851965150131	18.069954796202857	22.322167192077842	27.539076376813195	33.9313651219873	41.75393426952743	51.3148046909163
214	b0842	G6440	410.0	0.835	37.0	0.010247675218753095	0.013344410960444239	0.017345347977582817	0.022505274980500412	0.02914817456202051	0.03768530674679382	0.04863783311580481	0.0626650748206756	0.0805997497313628	0.10349184131089206	0.13266312618944698	0.16977484273235546	0.21691153581808145	0.27668478346998726	0.3523613226773343	0.4480210730089832	0.568751741159034	0.7208881174034072	0.9123058935974099	1.152781898102833	1.4544351225156769	1.832265886996421	2.304814048286998	2.894961406625797	3.630908543616347	4.5473623741496665	5.686977899557981	7.1021062147798135	8.856910993576047	11.029927738260955	13.717154367461328	17.035778616115447	21.12866768951894	26.169769175188936	32.370599985750694	39.988032794727296	49.33362786044065	60.78480326719534	74.79818955353554	91.9255767228388
215	b4289	EG10288	332.0	-7.28	37.0	3.064260141691732e-06	3.990246153158143e-06	5.1866064562834114e-06	6.729527978634619e-06	8.715888004532232e-06	1.126866151849783e-05	1.4543686271621463e-05	1.8738112493819946e-05	2.410093950676508e-05	3.0946133396081546e-05	3.966893184813544e-05	5.076607840719992e-05	6.48608937434066e-05	8.273429199318938e-05	0.00010536309294600305	0.00013396727426988396	0.000170068162168342	0.00021555998581376134	0.0002727977348135702	0.0003447048766686095	0.00043490523259807266	0.0005478841987722304	0.0006891855636927925	0.0008656514439319484	0.0010857143782202468	0.001359752429256925	0.0017005202967798267	0.0021236720067187046	0.0026483937826660255	0.0032981693128059132	0.004101703897555689	0.005094039016821875	0.00631789482648345	0.00782528513921441	0.009679457748374287	0.011957222728264237	0.014751742836381098	0.018175873639260754	0.022366156813807603	0.02748758862286569
216	b1981	G7067	438.0	-2.0	37.0	0.0006017283820694901	0.0007835641397186583	0.0010184932633192072	0.0013214765703409212	0.0017115378410302307	0.002212825657769028	0.002855941860313971	0.003679600814739402	0.004732698486804697	0.006076888357608664	0.0077897832023573485	0.00996892848892148	0.012736725619599008	0.016246522606021906	0.020690137428486587	0.026307136949597323	0.03339626380630679	0.04232948754508378	0.053569257181593784	0.06768965366457194	0.0854022863151285	0.10758795182012293	0.1353352832366127	0.16998786614302117	0.21320159711876535	0.2670144150424877	0.33393095871185813	0.41702520724745595	0.5200647569846057	0.6476610968448244	0.805451083092997	1.0003158067705102	1.2406442195623282	1.5366502673798155	1.9007539115212597	2.348038336702941	2.8967979020019436	3.569194040951676	4.39203942562618	5.397734351593652
217	b0856	EG11631	317.0	-13.8	37.0	4.5157054923859995e-09	5.8803024666960674e-09	7.643341680694643e-09	9.917097455540615e-09	1.2844334851857021e-08	1.6606278304695773e-08	2.1432581092818614e-08	2.7613777418575936e-08	3.551680988882258e-08	4.560436062313067e-08	5.84588791879838e-08	7.481240119637115e-08	9.558349506072427e-08	1.2192296981549722e-07	1.5527033460297754e-07	1.9742343281811216e-07	2.5062419588161527e-07	3.1766409079760695e-07	4.020135929869189e-07	5.079809261772764e-07	6.409064037318599e-07	8.074000153986141e-07	1.0156314710024939e-06	1.2756837863306395e-06	1.5999837331646637e-06	2.0038251418467253e-06	2.506004219290287e-06	3.129589819835474e-06	3.90285608838136e-06	4.8604102106142036e-06	6.0445543008328e-06	7.506927905276151e-06	9.310486397710854e-06	1.1531880926770205e-05	1.4264317811320219e-05	1.762098968460802e-05	2.17391876238468e-05	2.678522339046915e-05	3.2960314234912684e-05	4.0507610051734535e-05
218	b3370	EG12908	445.0	-11.5	37.0	4.504047049326678e-08	5.865120969232347e-08	7.623608448773835e-08	9.891493944374063e-08	1.2811173932315716e-07	1.6563404970646646e-07	2.1377247429738452e-07	2.7542485423951825e-07	3.5425114204408314e-07	4.54866213590272e-07	5.830795271249198e-07	7.461925394154027e-07	9.533672194045429e-07	1.2160819463726338e-06	1.5486946471502252e-06	1.9691373397837015e-06	2.4997714573144477e-06	3.1684396009581523e-06	4.009756925767141e-06	5.066694441257908e-06	6.392517407280699e-06	8.053155067605968e-06	1.013009359863071e-05	1.2723902839510638e-05	1.59585296793199e-05	1.998651757232417e-05	2.499534331573677e-05	3.121509987176966e-05	3.8927798720400056e-05	4.847861824591037e-05	6.02894874545412e-05	7.48754686023642e-05	9.286449007383845e-05	0.00011502108441080358	0.00014227490844357084	0.000175754966148688	0.00021683062377969746	0.0002671607051895095	0.000328752187947045	0.0004040302934644859
219	b2241	EG10391	542.0	-1.61	37.0	0.0008887412634507141	0.0011573091851396346	0.001504294988621327	0.0019517955139594465	0.0025279085192050155	0.0032683009967355817	0.0042181712761292026	0.005434699732525024	0.006990104768247986	0.008975447390757039	0.011505360178391438	0.014723915913726548	0.018811899117100746	0.023995801856474548	0.030558935604667117	0.038855136016595675	0.04932564022935319	0.06251984011898332	0.07912076399977389	0.09997631840714065	0.1261375366411113	0.15890533849149274	0.1998876140751446	0.2510688134863359	0.31489466416952155	0.39437516270756307	0.4932096125002324	0.6159382216694215	0.768125657641507	0.9565830009847723	1.1896357801403297	1.477447234417265	1.83240768433508	2.269602931834616	2.80737702121421	3.4680075266103914	4.278514865016406	5.2716310481260065	6.486957877625224	7.972349967784408
220	b0857	EG11632	281.0	-3.89	37.0	9.090419510742068e-05	0.00011837445192661245	0.0001538656195772907	0.0001996378558162865	0.00025856511753633374	0.000334295574758699	0.0004314523027691413	0.000555883950878465	0.0007149773210787403	0.0009180465162806232	0.0011768166388233013	0.0015060240589817963	0.0019241601780053672	0.0024543915573927173	0.0031256964863945655	0.003974266764281793	0.005045233981595387	0.0063947922505524345	0.008092804580444117	0.010225998418614357	0.012901877872388095	0.01625350649046628	0.020445346037937646	0.025680374418461074	0.032208750923535055	0.040338350665854054	0.05044755395906384	0.06300075238923557	0.07856712354971197	0.09784333341329551	0.12168095205207301	0.1511195183364345	0.18742636637166843	0.2321445354419615	0.28715033156632375	0.35472239874285666	0.43762449888883753	0.5392045998545653	0.6635133405100019	0.8154454921134678
221	b3577	EG12281	157.0	-9.19	37.0	4.5375682641077983e-07	5.908771929707167e-07	7.680346891649718e-07	9.965111046811989e-07	1.290652065233891e-06	1.6686677540725754e-06	2.1536346856248337e-06	2.774746942154132e-06	3.5688764394756395e-06	4.582515396926522e-06	5.874190763900969e-06	7.517460516473748e-06	9.604626220450894e-06	1.22513259430534e-05	1.560220753633783e-05	1.9837925765024834e-05	2.5183759201467975e-05	3.192020603381429e-05	4.039599403356006e-05	5.104403139842907e-05	6.440093497551234e-05	8.113090396373736e-05	0.00010205486470764077	0.00012818600047436365	0.00016077300485910684	0.00020135266539848535	0.00025181370296058816	0.0003144741717568684	0.00039217517519420553	0.0004883941868975921	0.0006073818988501635	0.0007543272669433553	0.0009355563083751447	0.001158771248634601	0.0014333378454137139	0.0017706301642094245	0.0021844437821681643	0.0026914903952120167	0.003311989147643378	0.004070372749851001
222	b2037	EG11980	415.0	-7.82	37.0	1.7856922423901325e-06	2.325308972294945e-06	3.0224858481508123e-06	3.921620668851195e-06	5.079168502528582e-06	6.566792806498645e-06	8.475307757863001e-06	1.0919602308560803e-05	1.4044780378138606e-05	1.8033805154298893e-05	2.3117000708043845e-05	2.9583843471676708e-05	3.779757247638527e-05	4.821326407043052e-05	6.140015827900157e-05	7.806919495608189e-05	9.910692428805765e-05	0.00012561720501473155	0.00015897240321419124	0.00020087616446342398	0.00025344026424483057	0.00031927855933784117	0.0004016216828033581	0.0005044568661163641	0.0006326981564851622	0.0007923933518107607	0.000990975231074943	0.00123756615053089	0.0015433468484467674	0.00192200240307117	0.0023902607780561616	0.0029685423345778665	0.0036817421688159044	0.004560171239205354	0.005640687086792994	0.006968050648142539	0.008596552357371614	0.010591958598649682	0.013033838795568993	0.016018344231950154
223	b1193	G6622	203.0	-8.11	37.0	1.3361684478882096e-06	1.739943987331864e-06	2.261616043693054e-06	2.9344058723644367e-06	3.800556744034719e-06	4.9136918129399385e-06	6.341764019224865e-06	8.170740579942851e-06	1.0509197471603433e-05	1.349403938177242e-05	1.729760942151712e-05	2.2136512258802677e-05	2.8282546426989453e-05	3.607622897794783e-05	4.594350148373434e-05	5.841633433582441e-05	7.415810073952084e-05	9.399477797357114e-05	0.00011895325757558902	0.00015030831546290036	0.00018964011629189135	0.00023890451386147785	0.0003005188731913479	0.00037746669432973354	0.0004734249797719692	0.0005929190763514575	0.0007415106617861306	0.000926025662910716	0.0011548302188299144	0.0014381643750166105	0.001788545057231422	0.002221252077779239	0.002754913530142635	0.0034122100002169677	0.0042207206431580735	0.005213938437047274	0.006432486935802814	0.007925576728670078	0.009752746716416374	0.011985943401700566
224	b2094	EG12414	150.0	-5.06	37.0	2.8213656983690973e-05	3.673951656844084e-05	4.7754801714122366e-05	6.196099067050065e-05	8.025006464770238e-05	0.00010375429501644451	0.0001339085315124081	0.00017252800153272203	0.00022190532421739883	0.0002849312891974508	0.00036524498062191643	0.0004674200806584097	0.000597195708952376	0.0007617620003358065	0.0009701128578065533	0.001233481019403214	0.0015658738388364417	0.0019847321108321827	0.002511739003891743	0.003173811850571019	0.00400431637183393	0.0050445510942847185	0.006345559512909099	0.007970339258810159	0.009996531506119424	0.012519690511855643	0.015657253016600127	0.019553350816471207	0.024384637820151517	0.030367336114703505	0.03776574489867398	0.04690250267159247	0.05817094804327879	0.07204998939661844	0.08912197009160959	0.11009410589617596	0.1358241771429689	0.16735128237314092	0.20593260598293314	0.25308732315598476
225	b2242	EG10392	419.0	1.07	37.0	0.012962374243327537	0.016879462437441217	0.02194028275356782	0.028467119665579913	0.036869781596056736	0.04766847495640828	0.06152242160034849	0.07926560263397525	0.10195133019287729	0.13090773756646024	0.16780675160454953	0.21474968728240398	0.2743733036956098	0.34998100878614813	0.44570492681687984	0.5667057838261816	0.7194190646241617	0.9118577009789156	1.1539837245780598	1.4581639313468195	1.8397277400231764	2.3176491871119214	2.915379499976977	3.6618620683842753	4.592768055287488	5.751998541667931	7.193508212741048	8.983516427547348	11.203184379661083	13.951852314616426	17.350948841464508	21.548705753716707	26.72583703211582	33.1023705054122	40.945855771120854	50.581213326428966	62.402538474076636	76.88723065837907	94.61288585161203	116.27746806754693
226	b3578	EG12282	425.0	-10.3	37.0	1.4953962829271159e-07	1.9472887383845352e-07	2.53112714230914e-07	3.28409164358625e-07	4.2534595372802854e-07	5.499244114118274e-07	7.09749609530012e-07	9.14442719502874e-07	1.1761552115993123e-06	1.5102090133221632e-06	1.9358922053086757e-06	2.477446477732844e-06	3.1652906387273185e-06	4.037534249586192e-06	5.141847306154983e-06	6.537766205008313e-06	8.299533518403523e-06	1.0519589937809826e-05	1.3312861825299597e-05	1.6822017956755626e-05	2.1223905222800665e-05	2.673741642138024e-05	3.363309518571909e-05	4.2244845140715004e-05	5.29841844503036e-05	6.635757521844503e-05	8.298746233218774e-05	0.00010363778132917417	0.0001292448432964827	0.00016095468082913224	0.00020016814756093558	0.0002485953104045391	0.00030832096501545204	0.00038188344882381895	0.0004723693312042938	0.0005835270373652497	0.0007199030233784972	0.0008870047783899228	0.0010914957025896534	0.001341427814629657
227	b2167	EG10336	563.0	-6.64	37.0	5.811310767934655e-06	7.567425533184559e-06	9.836299972821107e-06	1.2762421138228261e-05	1.6529514946758774e-05	2.1370801105190645e-05	2.758182292874004e-05	3.5536472058794764e-05	4.570697094786531e-05	5.8688750274089084e-05	7.523137075244013e-05	9.627689701655065e-05	0.00012300744479900086	0.00015690400282791648	0.0001998190911565253	0.0002540663741054372	0.0003225310177307945	0.00040880539143904517	0.0005173556879916389	0.0006537262076051896	0.0008247894579319178	0.001039051907044849	0.0013070272438363863	0.0016416914115596633	0.0020590365586811636	0.0025787444826742183	0.0032250042277129245	0.004027503354657202	0.005022628169696233	0.006254915038446769	0.007778803014284963	0.009660747593836085	0.011981766735885543	0.014840503641629322	0.018356906541832006	0.02267664427374372	0.027976398225620557	0.03447019682152094	0.0424169887409223	0.05212968624146513
228	b3654	EG11194	463.0	-6.46	37.0	6.957402153868156e-06	9.059853242459938e-06	1.17761891163361e-05	1.5279392182159795e-05	1.9789422298241223e-05	2.5585494146957185e-05	3.302143731683906e-05	4.2544881372882444e-05	5.472117923448886e-05	7.026319084805982e-05	9.006830331627625e-05	0.00011526437277570563	0.00014726664870661242	0.0001878481965288965	0.0002392268854158135	0.000304172674464433	0.00038613973457265826	0.0004894289127686365	0.000619387212573424	0.0007826523664727116	0.0009874522599559244	0.0012439709842989308	0.0015647957103941763	0.0019654614628071957	0.0024651143193556856	0.003087317669712165	0.0038610310575591836	0.004821796946226972	0.0060131776532650885	0.007488492888880248	0.009312918033006296	0.011566014760077889	0.014344779177077606	0.0177673086372312	0.02197720724508577	0.027148872261862942	0.03349382971332336	0.04126831814495139	0.05078235541197485	0.062410565502374615
229	b2243	EG10393	396.0	-10.4	37.0	1.353090511584341e-07	1.7619797142103615e-07	2.2902585481677357e-07	2.971569003376049e-07	3.848689345433115e-07	4.975921845368219e-07	6.422080041391656e-07	8.274219892567605e-07	1.064229244873058e-06	1.3664936243090583e-06	1.7516677046474392e-06	2.2416862742340657e-06	2.864073408879416e-06	3.6533120656273197e-06	4.652535840436422e-06	5.9156154926624675e-06	7.509728479695136e-06	9.518518598124889e-06	1.2045975520673563e-05	1.5221191294145286e-05	1.9204183602438846e-05	2.4193014839673927e-05	3.043248300840368e-05	3.822471660245346e-05	4.794207265475368e-05	6.00428170277847e-05	7.50901611460131e-05	9.37753424688652e-05	0.00011694557030285145	0.00014563781782223376	0.00018111962981207767	0.00022493833880229077	0.00027898034591093663	0.00034554243382441135	0.0004274174460062656	0.0005279970978437447	0.0006513951929100795	0.0008025951134638951	0.0009876261533285661	0.001213774080271117
230	b3290	EG11019	458.0	9.7	37.0	72.55142298214082	94.4756721277617	122.8014794605438	159.33269640041826	206.36305275722256	266.8041845232331	344.3458079996506	443.6557806986719	570.6295730678236	732.7008510580739	939.2275200808734	1201.970804486552	1535.6888512669195	1958.8710931742055	2494.645353057986	3171.896618396381	4026.6448012663495	5103.738907808368	6458.937208935016	8161.457629176343	10297.100124778954	12972.06386283188	16317.60719801548	20495.72854775132	25706.08220245992	32194.385947776744	40262.62837895848	50281.4444304059	62705.09965364576	78089.60917658637	97114.61842621704	120609.79235037569	149586.6012406569	185276.55807237278	229177.15887932313	283107.0091102074	349271.8910135274	430343.8466369646	529555.7258358555	650814.0878129255
231	b2308	EG12125	228.0	0.75	37.0	0.009412615574981168	0.01225700539526956	0.01593191519462789	0.020671371533422526	0.026772956403094073	0.03461441718836746	0.044674447203535	0.057558641025727345	0.07403186024794026	0.09505852757938119	0.1218527110921085	0.15594027863199497	0.19923591027729579	0.2541383725241422	0.3236482034270794	0.41151285922947584	0.522405461029294	0.6621445915140737	0.8379641704010751	1.0588443346430878	1.3359165268955961	1.6829587254959557	2.117000016612675	2.6590576148539338	3.33503410084984	4.176808202281471	5.223559061863636	6.523371803399235	8.135181549449968	10.131124123653134	12.59937479354441	15.647571933245796	19.406940825859426	24.03725446736178	29.73279374035784	36.729499351005586	45.31354322390501	55.83158850584511	68.70305595591158	84.43477147061662
232	b0591	EG11104	416.0	-8.09	37.0	1.3631608410370165e-06	1.7750931874474573e-06	2.3073037184016546e-06	2.993684803168568e-06	3.877333083111929e-06	5.0129549720398044e-06	6.469876150546646e-06	8.335800488668655e-06	1.0721497343135574e-05	1.3766637059657983e-05	1.764704431109113e-05	2.258369946994911e-05	2.885389176418346e-05	3.6805017146414304e-05	4.6871621779226826e-05	5.9596422568858814e-05	7.565619374829801e-05	9.589359844415428e-05	0.00012135627277916327	0.00015334474485241467	0.0001934711007638166	0.0002437307051799194	0.0003065897571331426	0.00038509202737066245	0.0004829887987655008	0.0006048968362211808	0.000756490170798334	0.0009447326222006737	0.0011781593367536656	0.001467217222570682	0.0018246760640857201	0.0022661243462875863	0.0028105664751093455	0.0034811412146740334	0.00430598485602844	0.005319266980292617	0.006562431791610605	0.008085683999074052	0.009949765269029487	0.01222807551989972
233	b0654	EG12661	246.0	-3.81	37.0	9.84753389572699e-05	0.00012823351291521015	0.00016668063584787367	0.0002162651074241408	0.0002801002479789655	0.0003621380729170653	0.00046738669990839066	0.0006021818951147021	0.0007745256856054846	0.0009945079186108458	0.0012748302458619929	0.001631456386702326	0.002084417836968357	0.002658810633134127	0.003386026581188284	0.004305271789236861	0.005465436725656513	0.006927395745491484	0.008766830543215766	0.01107769184094949	0.013976437447879709	0.017607213385493092	0.022148178957037266	0.02781921750056967	0.034891323341429345	0.04369801360765718	0.054649182799688424	0.06824790031705102	0.08511074888582353	0.10599241774483201	0.13181540174038717	0.16370581988712798	0.2030365588317368	0.2514791730756875	0.3110662406643744	0.38426618717277594	0.4740729601440111	0.5841133698533004	0.7187754210042949	0.8833615560003606
234	b2678	EG10772	354.0	-13.0	37.0	1.0049887394323244e-08	1.3086853811547276e-08	1.7010569740838283e-08	2.2070906279154087e-08	2.8585592912069954e-08	3.695795203703685e-08	4.7699086425301506e-08	6.145559183532165e-08	7.904411405706043e-08	1.0149437108450728e-07	1.3010262826665408e-07	1.6649806082132237e-07	2.1272498034599888e-07	2.7134455944774004e-07	3.4556048463964576e-07	4.393739299801904e-07	5.577744056050466e-07	7.069744355824196e-07	8.946977050026978e-07	1.1305323421010362e-06	1.4263634328381676e-06	1.796901779935059e-06	2.2603294069810542e-06	2.83908647829307e-06	3.5608292830801203e-06	4.459594866722098e-06	5.577214957005331e-06	6.965030233437195e-06	8.685965962708707e-06	1.0817041852984574e-05	1.3452402990998528e-05	1.6706975300434254e-05	2.0720868542277844e-05	2.566467298502867e-05	3.1745823106117155e-05	3.921623374363861e-05	4.838145180904783e-05	5.96116109343027e-05	7.335452834577085e-05	9.015134408554784e-05
235	b4240	EG12127	473.0	-6.14	37.0	9.581231673742561e-06	1.2476575441000641e-05	1.621731699017725e-05	2.1041675196229874e-05	2.7252562887076887e-05	3.5234494354029624e-05	4.547473814729821e-05	5.8589737368975704e-05	7.535805522101833e-05	9.676139092769865e-05	0.00012403556118347554	0.00015873376798819277	0.00020280499069458456	0.00025869096692037895	0.00032944598588173117	0.0004188846351572906	0.000531763749393321	0.0006740061444424458	0.0008529753273095139	0.001077812303692804	0.0013598479231415814	0.0017131069805063747	0.002154923618297613	0.002706691550164135	0.0033947773714468267	0.004251630880285582	0.005317133068328138	0.006640230448639451	0.008280913898195833	0.010312611470309298	0.01282507799023789	0.015927880048822635	0.01975459367802174	0.024467854021856975	0.030265422279772757	0.03738746576222154	0.046125282832157936	0.056831746704861526	0.06993379157620644	0.08594732254122738
236	b2092	EG12416	451.0	-2.97	37.0	0.0002281050231879453	0.0002970358746334254	0.0003860935205468905	0.0005009493530672967	0.0006488149646066727	0.000838844673140236	0.001082639117054494	0.0013948742558591556	0.0017940857208052848	0.0023036453008174686	0.00295297468251645	0.003779051698215884	0.004828276643366992	0.006158781148106339	0.007843280155167548	0.009972589398655545	0.01265995714499737	0.016046390739950362	0.02030719676134091	0.025659999559332826	0.03237455815731527	0.040784767639294346	0.05130331033191918	0.06443951673821043	0.08082110916427851	0.10122063567170822	0.12658756234527194	0.1580871825290653	0.19714772808823036	0.2455173362533159	0.30533284362256674	0.37920275509341783	0.4703071799571081	0.5825180518607412	0.7205435674663989	0.8901015062606032	1.09812694946245	1.3530209206245096	1.6649476489362809	2.0461895368772036
237	b1363	EG11020	485.0	-2.49	37.0	0.00036863468898565624	0.0004800320735280581	0.0006239558554083681	0.0008095714262871516	0.001048533256060536	0.0013556354036778054	0.0017496253638844903	0.002254220579171851	0.002899376008733218	0.0037228622023830734	0.004772226794738541	0.006107228714050297	0.007802854290051253	0.009953048562162854	0.01267532428799383	0.01611644645074751	0.020459432674889356	0.025932161322418962	0.0328179408662976	0.04146846844811887	0.05231969472034254	0.06591121898124894	0.0829099665751731	0.10413905349030277	0.1306129256772285	0.16358007828274115	0.2045749191421918	0.2554806490000191	0.31860539681387523	0.39677428241357066	0.4934405927271977	0.6128198657474958	0.760051394696212	0.9413925124274201	1.1644520150472	1.438470259621104	1.7746548533844413	2.1865824754527416	2.690679276437174	3.306794532582193
238	b0653	EG12662	224.0	-11.7	37.0	3.6876018325938825e-08	4.801954908033049e-08	6.241682686436249e-08	8.098470286143652e-08	1.0488902081417827e-07	1.3560969025153077e-07	1.7502209886884066e-07	2.2549879832791351e-07	2.900363043044865e-07	3.724129576024925e-07	4.773851403473378e-07	6.109307797367426e-07	7.805510615029407e-07	9.956436877582017e-07	1.2679639347491397e-06	1.612193297115079e-06	2.046639767769896e-06	2.594098940574561e-06	3.2829113074929757e-06	4.148258555507099e-06	5.2337505909270194e-06	6.593365713154782e-06	8.293819160757342e-06	1.0417450553883587e-05	1.306573902236687e-05	1.6363576583395238e-05	2.046445625633581e-05	2.5556762225418315e-05	3.1871385962021146e-05	3.9690935624654075e-05	4.936085746634192e-05	6.130284879588025e-05	7.60310138923563e-05	9.417129905950306e-05	0.00011648484293410533	0.00014389599579211012	0.00017752589989751975	0.0002187326853526512	0.00026915952641391765	0.0003307920264344956
239	b1186	EG11392	513.0	0.249	37.0	0.005703333747949093	0.007426819034811676	0.00965353666843724	0.012525289059539516	0.016222388407320213	0.02097372108139031	0.027069339056418538	0.03487618688270659	0.04485771288671516	0.057598284350938125	0.07383353478261047	0.09448802478988111	0.12072190581204438	0.15398864907629017	0.19610635389966494	0.24934569557869035	0.3165382323613315	0.40120958565884474	0.5077429641686155	0.6415796522749956	0.8094644630487673	1.0197458101910937	1.2827420330698052	1.6111879755131508	2.020778643982388	2.53083013844748	3.1650820587126525	3.952670356116273	4.9293052613341874	6.138695632346346	7.6342690180699035	9.481246139229512	11.75913960098137	14.56475976519617	18.015826165356984	22.25530103987951	27.456582949693495	33.829723565187685	41.628860171671185	51.16109096272111
240	b3849	EG11021	483.0	-2.77	37.0	0.0002786081044719467	0.00036280043654978524	0.00047157569090374357	0.0006118609215349508	0.0007924643873061852	0.0010245671974414533	0.0013223384036624537	0.001703703263392992	0.0021913012477673575	0.0028136787242411783	0.0036067714220027543	0.004615744167430768	0.005897270409368788	0.007522352281201961	0.009579804014544595	0.012180548197516785	0.015462906575089379	0.019599105908291236	0.024803266134803124	0.03134119423615794	0.039542374627561806	0.04981462768555589	0.0626620047421534	0.07870660347855886	0.09871512565081422	0.12363116359215044	0.15461439779728806	0.19308812077077114	0.24079677885197645	0.29987555167593877	0.3729343773574919	0.46315929097303726	0.5744344867821448	0.7114891552208003	0.8800739006780305	1.0871724347892255	1.3412552848834534	1.652583484299193	2.0335716506030694	2.499221544060304
241	b1528	EG11636	396.0	-7.93	37.0	1.5996840658672838e-06	2.083091152493102e-06	2.7076459962241784e-06	3.513121660841305e-06	4.550092523488058e-06	5.882757155481179e-06	7.592469996637163e-06	9.782152491871546e-06	1.2581793685479452e-05	1.6155298246507434e-05	2.07089983399397e-05	2.650221683519736e-05	3.386035565569048e-05	4.319108772835732e-05	5.5004357698939374e-05	6.993704975677775e-05	8.878336582149067e-05	0.00011253218023273881	0.00014241290536939612	0.00017995172509377474	0.00022704043996909154	0.0002860206321231364	0.00035978641293048306	0.0004519096804517498	0.0005667926059185932	0.000709853013134111	0.0008877494392302994	0.0011086540023330935	0.0013825827894409328	0.001721795360793112	0.0021412771972431494	0.002659321555387702	0.003298230312185962	0.004085157058877628	0.005053120038875498	0.006242217627081188	0.007701085047597335	0.00948863807231797	0.0116761577070229	0.014349779553911207
242	b4160	EG10775	322.0	-2.24	37.0	0.00047333631013036327	0.0006163733832353454	0.000801175177235486	0.001039510287976849	0.001346343351024084	0.0017406703140840486	0.002246563436909224	0.002894476518477218	0.0037228724877481113	0.004780249690685969	0.00612766049864256	0.007841836894365772	0.01001906323113679	0.012779967327344485	0.016275438550543527	0.02069392686944674	0.026270431565569595	0.03329755424763274	0.04213907019568144	0.05324656747849829	0.06717981781426326	0.08463168041679514	0.10645850437925337	0.133717191551353	0.16771031631750832	0.2100409781788101	0.26267939579541383	0.3280436467879041	0.4090974274028994	0.5094682633070647	0.6335902626871862	0.7868762834709542	0.9759253087789026	1.208771913036338	1.495185983833861	1.8470323745029118	2.27870193759388	2.8076274741653195	3.4549005791003133	4.246008227599596
243	b3747	EG11541	622.0	-3.82	37.0	9.749549296303891e-05	0.00012695756814277675	0.00016502213581039444	0.00021411323365101852	0.00027731320394467805	0.0003585347388857879	0.0004627361245408787	0.0005961900851450751	0.0007668190262681774	0.0009846123994829079	0.0012621454729740884	0.001615223124423671	0.002063677532954341	0.0026323550253049867	0.0033523350537757552	0.004262433619178977	0.0054110547216028775	0.0068584670061386	0.008679599121817977	0.010967466965456658	0.013837369571679078	0.017432018685093722	0.021927800894261766	0.027542411661471197	0.0345441488734709	0.04326321110743027	0.05410541434535991	0.06756882236262678	0.08426388278467753	0.10493777556694425	0.13050381657865132	0.16207691976302377	0.20101631131636605	0.24897691349496498	0.30797107985474537	0.380442674725837	0.46935585537555846	0.5783013447139316	0.711623486068297	0.8745719616585714
244	b3927	EG10396	281.0	-3.14	37.0	0.0001924441825525714	0.0002505987166951548	0.0003257335192012439	0.0004226333440795973	0.0005473823581198768	0.0007077037373177094	0.0009133845321298489	0.0011768063332444297	0.0015136070006013787	0.0019435044902172875	0.002491320843939001	0.0031882529578835506	0.00407344712880281	0.005195946967774391	0.006617099513623474	0.008413522806007755	0.010680760422852265	0.013537775300654108	0.017132467431243328	0.021648438822087775	0.027313275670180298	0.03440867351033133	0.043282797901965875	0.0543653530705018	0.06818592624019722	0.08539628902974093	0.10679747256940696	0.1333725938546227	0.1663266018599503	0.20713433846138607	0.25759857751568466	0.3199200228287312	0.3967816207224753	0.49144998538717416	0.6078972566962424	0.7509473240315154	0.9264510714177825	1.1414961468497453	1.4046577528824051	1.7262981203509422
245	b2497	EG12129	429.0	-9.64	37.0	2.8932812651006655e-07	3.767599323893789e-07	4.897205392336627e-07	6.354035337484424e-07	8.22956090741908e-07	1.063989535700149e-06	1.3732181038634975e-06	1.7692567639439017e-06	2.275616087469341e-06	2.921940822320567e-06	3.7455493990598566e-06	4.793344454008803e-06	6.1241800639641056e-06	7.811790315984995e-06	9.948406752614363e-06	1.2649219937562702e-05	1.6057873830519803e-05	2.0353221972727125e-05	2.575762300854301e-05	3.254711139190399e-05	4.106384913114983e-05	5.173134833380131e-05	6.507305474754294e-05	8.173500254625601e-05	0.00010251339391899038	0.00012838812786215324	0.00016056350597179364	0.00020051758487011948	0.0002500619320710257	0.00031141388265432964	0.00038728379749235155	0.00048098030093899426	0.0005965370396473315	0.0007388651694193328	0.0009139365610206789	0.0011290036388106092	0.0013928628511455583	0.0017161700458067895	0.002111817518403214	0.0025953842528991205
246	b3457	EG10538	308.0	0.579	37.0	0.007933155469389053	0.010330468573291158	0.013427761832752601	0.017422277881615513	0.022564825242142685	0.02917377755950276	0.03765258788605794	0.04851166439619135	0.06239564894119968	0.0801173777863489	0.10270009369443293	0.13142983100421998	0.16792032339195984	0.2141933030103128	0.2727776880636722	0.3468319155195898	0.44029459265487375	0.558069746485611	0.7062542806102702	0.8924168481853919	1.1259392692248809	1.4184339211102843	1.7842532850409285	2.2411111229028706	2.810838688459753	3.5203040611360152	4.40252826764182	5.498038487681306	6.856506513984668	8.538729974933565	10.619024888253698	13.188111197788494	16.356588403121354	20.25911663211945	25.059440003955366	30.95641443583917	38.19123179954563	47.05606727391608	57.90441772306978	71.16344694658129
247	b2406	EG13159	418.0	-1.45	37.0	0.0010429475341584059	0.00135811490986003	0.0017653065223256225	0.0022904532535844503	0.002966528128159885	0.0038353867493425607	0.004950069848242999	0.006377679216694377	0.008202963934910672	0.010532785085068426	0.01350166524401858	0.01727867538832736	0.022075968117918888	0.028159334336738246	0.035861243138015426	0.045596924509340296	0.05788417502777674	0.07336771203229658	0.0928490766749118	0.11732329649251777	0.1480237704884714	0.18647714217839945	0.23457028809379699	0.29463198199322943	0.3695323116202476	0.46280354068648766	0.578786841946679	0.7228101989884269	0.9014038095300388	1.1225605506615959	1.3960505205154952	1.73380039090544	2.1503503376561386	2.6634037133427975	3.29448745336747	4.0697445331587	5.020883705796794	6.186316342833798	7.612515589059136	9.35563935454618
248	b4115	EG12462	445.0	-8.66	37.0	7.70902132645494e-07	1.0038603535637897e-06	1.3048389475621778e-06	1.693004911640053e-06	2.1927304928111173e-06	2.8349535597438556e-06	3.6588795483695894e-06	4.714107228266189e-06	6.063279488492708e-06	7.785383462580439e-06	9.979852475780051e-06	1.2771656550201562e-05	1.6317609798128923e-05	2.081417346807008e-05	2.6507094469256208e-05	3.3703293018177104e-05	4.27855021598437e-05	5.423026932860797e-05	6.863005940237747e-05	8.672035410493099e-05	0.00010941282913514047	0.0001378359139714224	0.00017338430690350617	0.00021777933771848952	0.00027314245230882417	0.00034208454867194765	0.0004278144357126185	0.0005342703306238036	0.000666279075775577	0.0008297486634618069	0.0010319007316266285	0.0012815509650819978	0.001589446838830435	0.001968673912603586	0.002435143974739063	0.0030081807925899646	0.0037112221178864017	0.0045726599907622125	0.005626845368725357	0.006915287772842406
249	b0153	EG10303	660.0	-7.12	37.0	3.595942587822166e-06	4.68259723866435e-06	6.086539060004915e-06	7.897174239571297e-06	1.0228189323665727e-05	1.3223896793484332e-05	1.70671739440422e-05	2.1989378713365246e-05	2.828271451230492e-05	3.631562395546453e-05	4.655192276442035e-05	5.9574544888471924e-05	7.611496391013263e-05	9.708959105781878e-05	0.00012364473497345556	0.00015721205271285082	0.0001995768371141482	0.00025296198670329026	0.00032013110738566685	0.0004045149200545059	0.000510366018305062	0.0006429480633038527	0.0008087667511241136	0.0010158513799439026	0.0012740976256335782	0.0015956842575905298	0.0019955790546133537	0.0024921521863054017	0.003107918894625714	0.0038704375429493417	0.004813394113371097	0.0059779101634969255	0.007414118260661273	0.009183057179478806	0.011358948893023179	0.014031930858488487	0.017311330584568844	0.021329585305446052	0.02624692816331087	0.03225698406628381
250	b0657	EG10168	512.0	6.32	37.0	2.4701912899151863	3.216656170290784	4.181077813274656	5.424872768434847	7.026136697645204	9.084003395556381	11.724098310917027	15.105350111081219	19.428484559250283	24.946599060401944	31.978306475443222	40.924046558065434	52.2862966499388	66.69457487576325	84.93632473711956	107.99500653767846	137.0970066034245	173.76931944081718	219.91037225483225	277.87685919772935	350.5900503960453	441.665757184096	555.572992451399	697.8273899821919	875.2266701921354	1096.1368982651393	1370.8400172285703	1711.9552032345005	2134.9490420860243	2658.752433682352	3306.50557493448	4106.456445598803	5093.043034643779	6308.195224351417	7802.898943147761	9639.073077727497	11891.818899350876	14652.112638685272	18030.024604844013	22158.563195449926
251	b0112	EG10084	457.0	-1.75	37.0	0.0007726345365196175	0.0010061162710038219	0.0013077712368271027	0.0016968095038750889	0.0021976580895056792	0.002841324387274202	0.00366710193722561	0.004724700969390314	0.006076905146576844	0.0078028791055433505	0.010002279622314064	0.012800357556917701	0.016354279420943047	0.020860947958924087	0.02656666233293913	0.033779032483568186	0.042881651549706815	0.05435213788325477	0.06878428777424875	0.08691523575210089	0.10965870627186868	0.138145664666414	0.17377394345044514	0.21826874065615276	0.2737562695789147	0.3428532955365638	0.4287758384049306	0.5354709655052065	0.6677763662917674	0.8316133097486154	1.0342196625900781	1.2844309206078386	1.5930187109847562	1.973097999875697	2.44061633326194	3.0149409036837853	3.719562133178221	4.58293586567238	5.639490253598644	6.930828099974775
252	b4130	EG12469	485.0	1.4	37.0	0.01803024944168864	0.023478794276082585	0.030518234039696772	0.039596856163986664	0.051284691103536006	0.06630532939683864	0.08557572763199746	0.11025592694733563	0.14181105095278118	0.18208849072424918	0.23341384322296962	0.29870997060739124	0.3816445207419116	0.4868124287891404	0.6199613479015692	0.7882696835183134	1.0006889899014462	1.2683649997559436	1.6051545816540262	2.028259554578899	2.55900265142297	3.2237761522327113	4.055199966844698	5.093533427953046	6.388393986331552	8.000846646430336	10.005940655765375	12.495785032249316	15.583272409412029	19.406581902665312	24.134616837082984	29.973562913064395	37.1747875181906	46.04434234962842	56.95438037030456	70.356855636091	86.79994215267651	106.94768733164986	131.6035087615757	161.73825214042475
253	b0511	G6280	484.0	-4.1	37.0	7.368550844667582e-05	9.595246585706792e-05	0.00012472104722579462	0.00016182330082395053	0.0002095888108323832	0.000270974726396952	0.00034972843951222744	0.0004505907731697519	0.0005795493526923987	0.0007441540431648907	0.0009539090278257617	0.0012207593762627277	0.0015596939270143514	0.0019894911298647816	0.002533640329555818	0.0032214780284097523	0.004089587182714687	0.005183517854550073	0.006559899898623412	0.008289033217444895	0.010458058946789212	0.013174836302946233	0.01657267540176134	0.020816106934220483	0.026107906080995395	0.03269763155816251	0.04089199248694835	0.0510674173709833	0.0636852726005902	0.07931026463802626	0.0986326627680647	0.12249510082211738	0.15192485986031184	0.1881727032173229	0.23275953499277918	0.28753238811371634	0.35473152444989153	0.437070753996772	0.5378334608084632	0.6609872693545876
254	b3456	EG10541	425.0	-0.617	37.0	0.002398997332494671	0.0031239481750197045	0.00406057399762872	0.005268521249236946	0.0068236347784921955	0.008822191221903523	0.01138619534795661	0.014669995303937026	0.01886853168916147	0.02422760732946037	0.031056652270407527	0.039744565098461505	0.0507793411390156	0.06477235502855155	0.08248835517643134	0.10488245734828525	0.1331457019046943	0.16876107348846175	0.21357228429275477	0.2698681056398019	0.3404856130507054	0.42893640572073477	0.539560694079992	0.6777151445491805	0.8500015588635721	1.064544881897523	1.3313307184081296	1.6626145443379619	2.0734171794251126	2.5821239117018657	3.2112080090845643	3.988103309738139	4.94625525734507	6.1263852633025335	7.578009778740531	9.361263111725824	11.549082022320622	14.22982069409868	17.51037707420594	21.51992609431643
255	b1054	EG10464	306.0	12.5	37.0	1193.082523681755	1553.6190566030157	2019.4269526967664	2620.169911391317	3393.5675091977805	4387.500571535154	5662.645179662243	7295.762601544935	9383.801766242246	12049.006684532182	15445.264805423381	19765.985308952644	25253.860709396213	32212.943197362456	41023.56165019715	52160.71948396555	66216.75142949921	83929.18355081302	106214.94091763151	134212.28784907976	169332.17431860877	213321.00811638238	268337.2865208745	337045.01628405944	422727.44168823666	529425.3049235576	662104.7017679181	826860.5927985678	1031163.2145506416	1284156.039401978	1597015.5963290078	1983385.4323372857	2459898.8190915436	3046807.552464811	3768737.425774046	4655594.7632391015	5743652.874790548	7076852.548060024	8708356.856982531	10702407.787737265
256	b0679	EG10635	648.0	-21.1	37.0	3.0505341574625407e-12	3.972372326121186e-12	5.1633736773644955e-12	6.699383868593868e-12	8.676846234003062e-12	1.1218184906482243e-11	1.4478539580685368e-11	1.865417737582014e-11	2.399298225108772e-11	3.080751391884794e-11	3.949123964585532e-11	5.0538677873506836e-11	6.457035718206826e-11	8.236369369715668e-11	1.0489113166163336e-10	1.3336718400051112e-10	1.6930636231980776e-10	2.1459441082048058e-10	2.715757702176586e-10	3.431608126916305e-10	4.3295712699091024e-10	5.454300174938684e-10	6.860984399693441e-10	8.617738625524422e-10	1.080851051432127e-09	1.353661582025762e-09	1.692903020929959e-09	2.1141592737507706e-09	2.63653062170297e-09	3.2833955606179595e-09	4.083330808977255e-09	5.07122088259872e-09	6.2895945775685106e-09	7.790232716951565e-09	9.636099783234956e-09	1.1903661789243414e-08	1.4685664181122582e-08	1.809445700249096e-08	2.2265970308257047e-08	2.7364461280378484e-08
257	b0418	EG10704	172.0	-8.48	37.0	9.229374184708114e-07	1.2018390454361597e-06	1.562175844099017e-06	2.0268948760659628e-06	2.6251750186400936e-06	3.3940556253693027e-06	4.380474124879327e-06	5.6438110252982705e-06	7.259063481083744e-06	9.320796259962632e-06	1.1948052665397974e-05	1.5290448977729595e-05	1.9535725774966376e-05	2.4919089875002615e-05	3.17347537445034e-05	4.0350167595743414e-05	5.1223546075650214e-05	6.492542004698113e-05	8.216509874860694e-05	0.00010382311367049435	0.00013099093878886906	0.00016501954946834978	0.0002075787027177168	0.00026072920444574225	0.00032701088650979285	0.0004095495613257407	0.0005121868706293025	0.0006396377164236431	0.0007976808782032671	0.0009933895069235833	0.0012354094729214898	0.001534295067121669	0.0019029133532068561	0.0023569305904939442	0.0029153966482590435	0.0036014462762982077	0.004443139557935265	0.005474467936592896	0.006736556975039491	0.00827910259263082
258	b1278	EG10705	254.0	-10.2	37.0	1.6526684828894623e-07	2.152086882758794e-07	2.797328107631967e-07	3.629482576786758e-07	4.7007997818136453e-07	6.07760466632216e-07	7.843946275681113e-07	1.0106154998405774e-06	1.2998525350026621e-06	1.6690390817393636e-06	2.1394917658364667e-06	2.7380017982792713e-06	3.498187161178504e-06	4.462165433377017e-06	5.682620107948066e-06	7.225349078952939e-06	9.172403078133579e-06	1.1625944869348564e-05	1.4712987725680515e-05	1.859120502915254e-05	2.3456042820233013e-05	2.9549415053387528e-05	3.71703186841266e-05	4.6687774288127296e-05	5.8556579772431154e-05	7.333646232544232e-05	9.171532993443163e-05	0.00011453746193888598	0.0001428376421225162	0.0001778824323805039	0.00022122001540941962	0.00027474030742908354	0.00034074736396809483	0.0004220464817345122	0.0005220488474378261	0.000644897111606912	0.0007956158852726437	0.0009802918852706718	0.0012062893077066242	0.0014825070094264593
259	b2715	EG10086	485.0	-11.2	37.0	6.079827579270308e-08	7.917085197816965e-08	1.0290795010088163e-07	1.335212022089799e-07	1.729327596792442e-07	2.235825808307546e-07	2.8856265724763843e-07	3.717846653205495e-07	4.78189024182062e-07	6.140051646835743e-07	7.870750352068217e-07	1.0072545714773824e-06	1.2869111379674622e-06	1.6415389260452638e-06	2.090519109701536e-06	2.6580573814338027e-06	3.3743385185829986e-06	4.276946101625946e-06	5.412605702485638e-06	6.839322116828343e-06	8.628995924800743e-06	1.0870622296783208e-05	1.3674196065680914e-05	1.7175472314654703e-05	2.1541761843592958e-05	2.697897677777426e-05	3.3740184323133165e-05	4.213597749127272e-05	5.254703196227773e-05	6.543928981835666e-05	8.138229564475515e-05	0.00010107131076428152	0.0001253539498372248	0.0001552622238488657	0.000192051038259623	0.0002372443890310281	0.0002926907272612225	0.00036062923093827437	0.00044376903641019897	0.000545383850160552
260	b1677	EG10544	78.0	17.2	37.0	131176.04998085301	170816.02234123767	222030.28342261826	288080.2731016071	373113.1521616927	482393.2819723674	622591.8261035123	802148.4689218164	1031722.4710495803	1324754.2158210522	1698163.193130603	2173214.195449562	2776590.578497899	3541722.0209108787	4510424.60735456	5734923.620330415	7280344.5886385655	9227776.417627191	11678032.426062973	14756261.557336854	18617593.77150117	23454041.667032797	29502925.916445542	37057146.52951236	46477686.93154167	58208815.30094862	72796539.8266393	90910984.19028945	113373479.77648573	141189325.51956558	175587349.17831674	218067620.1682177	270458919.67743367	334987875.39928186	414362023.67835224	511869480.301054	631498393.1297331	778079927.5198073	957459213.1292932	1176699474.691302
261	b1912	EG10706	182.0	-10.0	37.0	2.0185738433255784e-07	2.628564854401921e-07	3.4166642661406624e-07	4.433060029981639e-07	5.741569819065928e-07	7.423203102453025e-07	9.580617615977131e-07	1.2343685589447035e-06	1.5876434714537446e-06	2.0385689379135815e-06	2.6131811438536404e-06	3.344202948265816e-06	4.272695447223932e-06	5.450101167693674e-06	6.94076787342423e-06	8.825061293703187e-06	1.1203198418589218e-05	1.419996112964045e-05	1.7970483788922957e-05	2.2707349100128194e-05	2.864927539615573e-05	3.609173704822727e-05	4.5399929762484854e-05	5.70245762878783e-05	7.152116804247362e-05	8.95733573580049e-05	0.0001120213569474851	0.0001398963719248212	0.00017446229005753703	0.000217266093537788	0.00027019873698130116	0.00033556856927165657	0.0004161897701864395	0.0005154887368623304	0.0006376319021549003	0.0007876791108462116	0.000971767436708055	0.0011973312124716347	0.0014733650875719969	0.0018107381503052673
262	b2240	EG10401	452.0	-3.73	37.0	0.00010667706117731833	0.00013891370618357668	0.00018056297724584032	0.000234277194061907	0.00030342897628816176	0.00039229949110378734	0.0005063139676140355	0.000652335859365754	0.0008390336587985008	0.0010773375669314675	0.0013810071188231823	0.0017673356051903432	0.0022580228864188274	0.0028802551742708638	0.003668038806204915	0.0046638452521061136	0.005920636924099461	0.0075043582237574406	0.009496994151963456	0.012000320310988966	0.015140493939456065	0.01907366655829806	0.02399283583670908	0.030136198551203953	0.03779731934983577	0.047337493024259304	0.05920075298590716	0.07393206780943094	0.09219937358814335	0.11482021541457813	0.1427939200257404	0.1773403975868515	0.219946878447646	0.2724241359824845	0.33697403570198253	0.41627059110903253	0.5135571068583925	0.6327624596181193	0.7786401181365752	0.9569341496964178
263	b3224	G436	496.0	-5.2	37.0	2.4527775049488765e-05	3.19398012933449e-05	4.151603015000926e-05	5.3866297512868287e-05	6.97660545927666e-05	9.019965083054326e-05	0.00011641448466047243	0.0001499886389693696	0.00019291522108723762	0.0002477073627866025	0.0003175287318417401	0.0004063554965111623	0.0005191770077225761	0.0006622440684058009	0.0008433756022003973	0.0010723368824262977	0.0013613053173880023	0.0017254432056124126	0.0021836009882056787	0.0027591794699002377	0.0034811854149960917	0.004385522037706475	0.005516564420760757	0.006929080073569021	0.008690566990268545	0.010884096051125988	0.013611761853704107	0.016998866561941196	0.021198985706165893	0.02640009373844105	0.03283196134363264	0.04077507695836338	0.050571392742380435	0.06263725164234685	0.07747891865410682	0.09571121762970874	0.1180798669655062	0.14548821553564098	0.17902920694840022	0.22002354866069412
264	b1227	EG10640	225.0	-0.134	37.0	0.003888606518284823	0.005063701018597353	0.006581905824270846	0.008539903648079774	0.011060633673338486	0.01430015357931849	0.018456224543812304	0.02377903409453832	0.03058456727862994	0.039271253247212194	0.0503406564146649	0.06442315412979567	0.08230975260904061	0.10499144728383884	0.13370784172073566	0.17000711162698962	0.21581984994114295	0.27354987081938914	0.3461857024918681	0.4374372828405143	0.55190331242026	0.695275847381134	0.8745900646033338	1.098528744879352	1.3777929460688505	1.7255526342952487	2.157993774928955	2.6949816354254366	3.360863911695964	4.185441866924328	5.205143093139476	6.464435919032207	8.01753306445385	9.930441082912388	12.28342267083451	15.173951326482836	18.7202524254169	23.065541906024315	28.383093847618355	34.88229175992733
265	b4031	EG11076	491.0	-2.0	37.0	0.0006017283820694901	0.0007835641397186583	0.0010184932633192072	0.0013214765703409212	0.0017115378410302307	0.002212825657769028	0.002855941860313971	0.003679600814739402	0.004732698486804697	0.006076888357608664	0.0077897832023573485	0.00996892848892148	0.012736725619599008	0.016246522606021906	0.020690137428486587	0.026307136949597323	0.03339626380630679	0.04232948754508378	0.053569257181593784	0.06768965366457194	0.0854022863151285	0.10758795182012293	0.1353352832366127	0.16998786614302117	0.21320159711876535	0.2670144150424877	0.33393095871185813	0.41702520724745595	0.5200647569846057	0.6476610968448244	0.805451083092997	1.0003158067705102	1.2406442195623282	1.5366502673798155	1.9007539115212597	2.348038336702941	2.8967979020019436	3.569194040951676	4.39203942562618	5.397734351593652
266	b4208	EG12504	470.0	-3.63	37.0	0.00011789638563894993	0.0001535233881961955	0.00019955295133325932	0.00025891634164558664	0.0003353408802951445	0.0004335579887437857	0.0005595634724225321	0.000720942620588923	0.0009272755989907167	0.0011906421479230447	0.0015262489053788344	0.0019532079133360086	0.0024955012264193405	0.0031831742552410917	0.004053809814990623	0.005154346139032908	0.006543315744999635	0.008293598467718617	0.010495801745884598	0.01326240501529763	0.016732833587187582	0.021079661581303224	0.0265161844088943	0.03330565022014436	0.041772498126656794	0.052316020625020665	0.0654269505282052	0.08170757125618053	0.10189606635440887	0.126895962883374	0.1578116876904695	0.1959914500129627	0.24307889358185988	0.30107523246973	0.37241390440441924	0.46005015134386595	0.5675683792709679	0.6993106684199677	0.8605304142115369	1.0575757927579381
267	b3793	EG11457	450.0	-0.956	37.0	0.0017092434948142437	0.0022257582465657535	0.002893087706538404	0.0037537289227347927	0.004861720018670311	0.006285656408115	0.008112464347320098	0.010452114182276009	0.013443497668610806	0.017261745005665203	0.02212731967013139	0.028317305079336705	0.03617938933786143	0.046149166144017095	0.058771505317443	0.07472691007799907	0.09486397577875617	0.12023930294998046	0.15216650417047525	0.19227628883730705	0.2425900234660018	0.3056096608514247	0.38442752475037734	0.4828601459732364	0.6056111923887495	0.7584695446197126	0.9485497707990986	1.1845836824412233	1.4772733499804103	1.8397179684611118	2.287929346847401	2.8414536133429444	3.524120059573511	4.364941976461728	5.399198966378905	6.669735668410732	8.228518243994964	10.138497498231503	12.475836342305502	15.332569647896994
268	b0576	EG10708	458.0	0.281	37.0	0.005888791933354951	0.0076683206621764016	0.00996744559826641	0.012932580212981373	0.01674990000841712	0.021655734167922724	0.027949566432791974	0.03601027347468769	0.04631637380348489	0.059471236867886114	0.07623441714160047	0.09756053963725726	0.12464748102473287	0.15899597578955815	0.20248324330296688	0.2574537955574816	0.3268312660114174	0.414255920488975	0.5242534986996107	0.6624422220215108	0.8357862280202694	1.052905399983866	1.3244536039352652	1.6635797890544606	2.0864893242585776	2.6131264209008274	3.2680026313480113	4.081201335390712	5.089593971320224	6.338310700137743	7.882516401365777	9.789552610861145	12.14151748534004	15.038369418128873	18.60165588826527	22.978987909511044	28.34940253142088	34.92978178068974	42.98252685315	52.82472200951761
269	b0813	EG12134	295.0	-15.2	37.0	1.1135592644768184e-09	1.4500647353455815e-09	1.884824852827624e-09	2.4455261236493327e-09	3.167373978317287e-09	4.095057812307322e-09	5.285209426921318e-09	6.809473674380078e-09	8.758337487474824e-09	1.1245896872162109e-08	1.4415782123185889e-08	1.8448511000206426e-08	2.357059968490201e-08	3.006583419124557e-08	3.8289193103291405e-08	4.8684019143875895e-08	6.180316579471245e-08	7.833500034396023e-08	9.913533149383034e-08	1.2526655413556098e-07	1.5804557333100925e-07	1.991023924837034e-07	2.504516372327613e-07	3.1457974865866694e-07	3.9455113095436125e-07	4.941371962492586e-07	6.179730321018371e-07	7.717473479539827e-07	9.624324620958518e-07	1.1985624014482398e-06	1.4905687389655397e-06	1.851185629969612e-06	2.295937678495108e-06	2.843726825077636e-06	3.517537464969727e-06	4.345282557870679e-06	5.360817666597537e-06	6.6051547665873575e-06	8.127913420890735e-06	9.989053655288182e-06
270	b1223	EG10642	463.0	-7.36	37.0	2.8286686263766718e-06	3.6834614500866795e-06	4.787841202069687e-06	6.2121372805438425e-06	8.045778690258912e-06	1.0402285649623414e-05	1.3425514534052702e-05	1.7297457943476868e-05	2.2247971221970346e-05	2.8566881595384297e-05	3.6619039432711304e-05	4.686299681963195e-05	5.987415125578541e-05	7.637337734563821e-05	9.726239340431003e-05	0.00012366738075939184	0.00015699270049753002	0.00019898694653155475	0.0002518240482636537	0.0003182027063319832	0.00040146812934036355	0.0005057608598135916	0.0006361984595385057	0.0007990969981667773	0.0010022406900421139	0.001255209694486007	0.001569778083319714	0.001960396343765749	0.0024447755924477477	0.0030445940058019213	0.0037863499158714373	0.004702390685559587	0.0058321519890784405	0.007223648627145255	0.0089352656716831	0.011037907757846542	0.01361757494995537	0.016778446066259584	0.02064656496067267	0.025374242380518674
271	b1711	EG10127	326.0	-1.08	37.0	0.001509911246478891	0.0019661899656947352	0.0025556953578617504	0.003315968458482457	0.004294745456509484	0.005552622157644298	0.007166387464302652	0.009233186963227369	0.011875714831405104	0.01524867755646322	0.019546828129362526	0.02501493645521289	0.03196014319651528	0.04076724304517365	0.05191756301576279	0.06601224593436276	0.08380092382894316	0.10621697630780713	0.13442082224179952	0.16985299743862695	0.2142991363291405	0.26996941357516435	0.3395955256449397	0.4265489189184615	0.5349847187691891	0.6700167056405775	0.8379297455978816	1.046437344907236	1.3049934968460295	1.6251697662483224	2.021110662369043	2.51008284083062	3.1131366174777733	3.8559017486292197	4.769543523814133	5.891910033490709	7.2689071370811185	8.956144306777956	11.020902322945128	13.544482935883007
272	b0974	EG10470	235.0	-2.9	37.0	0.0002446445035542524	0.0003185734056703484	0.00041408845951578015	0.0005372722795586791	0.0006958593576608166	0.000899667774744416	0.0011611393103867782	0.0014960140512298215	0.0019241716134350227	0.0024706784318345486	0.0031670895060354437	0.004053063863719148	0.00517836620136971	0.00660534316789824	0.008411982134285978	0.010695683718347065	0.013577907612337358	0.017209885348198544	0.021779634664877107	0.027520559458363857	0.03472197848821082	0.0437419969636951	0.05502322005640692	0.06911190889779822	0.08668130079672824	0.1085599598696587	0.13576619626033143	0.16954979661385003	0.2114425512903073	0.26331935177142196	0.3274719727908149	0.4066980571918269	0.504408298206594	0.6247553763489087	0.772788871057807	0.9546411476111917	1.177750137354205	1.4511260067778886	1.785669974844122	2.194555018697562
273	b0731	EG13235	658.0	-0.353	37.0	0.003123802069491974	0.004067781002475919	0.005287387895478649	0.006860290071441907	0.008885247246334183	0.01148762394319893	0.01482628601116452	0.0191022145248583	0.02456924713525433	0.031547450632596875	0.040439742604010225	0.05175251886442366	0.06612121188669484	0.08434190982348982	0.10741041314171515	0.13657040501052947	0.17337277266637782	0.21974855222733555	0.2780984933259893	0.35140286963589795	0.44335591718812367	0.5585301883089345	0.7025771933772454	0.882471998777633	1.1068109966959825	1.386173906946584	1.7335632670407688	2.1649372777624447	2.699854972024136	3.362256351769793	4.181404492816311	5.193021769371001	6.440658436690615	7.977338992748586	9.867540204742044	12.189564650769764	15.038385342655586	18.529050754092037	22.80075571618454	28.021702549721073
274	b0198	EG11737	217.0	-6.5	37.0	6.6845985133721095e-06	8.704611315625386e-06	1.1314438136436183e-05	1.4680278645285609e-05	1.9013467951075546e-05	2.4582272571889887e-05	3.1726648239649195e-05	4.087667271305359e-05	5.257553110645798e-05	6.750813172795963e-05	8.653667462864586e-05	0.00011074479207341384	0.00014149224081666748	0.0001804825633887727	0.0002298466650688151	0.00029224589330414296	0.00037099897901448893	0.0004702381306039066	0.0005951006925865372	0.0007519641282345504	0.0009487337030327409	0.0011951941843263256	0.0015034391929775724	0.0018883946165260187	0.002368455804340095	0.00296626221236779	0.003709637864341966	0.004632731583671769	0.005777397585003811	0.007194864882803369	0.00894775329380362	0.011112504834562657	0.013782312340308231	0.017070642500811486	0.021115468623140198	0.026084349754093197	0.03218051786532717	0.03965016424524724	0.04879115077510496	0.05996341222620546
275	b4077	EG10405	437.0	-7.62	37.0	2.1810494300805324e-06	2.840138792335644e-06	3.6916725514314928e-06	4.789878301392793e-06	6.203710418148688e-06	8.020698846123829e-06	1.0351764271710183e-05	1.3337232377688362e-05	1.7154333491612376e-05	2.2026539355583818e-05	2.823516842519543e-05	3.6133788013284767e-05	4.616605927441602e-05	5.888781371552862e-05	7.499432267344372e-05	9.53539300467027e-05	0.0001210494706782051	0.00015342920067736506	0.0001941693317571644	0.00024535070132426264	0.0003095526377774792	0.00038996771299664573	0.0004905418311129518	0.0006161450076473643	0.000772779273413834	0.0009678314254494476	0.0012103798805033507	0.001511566709664097	0.0018850480974906927	0.0023475390363016085	0.0029194711070398773	0.0036257857951686465	0.0044968900398263635	0.005569805729248115	0.006889550765727436	0.00851079628064108	0.010499852759962028	0.012937047446709085	0.01591956665432304	0.019564849826063022
276	b1465	EG10644	226.0	-3.27	37.0	0.00016898435740665612	0.00022004958812457266	0.00028602511490828853	0.00037111240839097354	0.0004806539476315883	0.0006214314181840886	0.0008020387843367386	0.0010333482643003179	0.001329091391437452	0.0017065824128334026	0.0021876174500200037	0.002799590354936523	0.0035768753118982422	0.004562537291708258	0.005810444848859468	0.0073878759339013845	0.009378726926063778	0.011887458636333654	0.01504394137177016	0.01900939521623866	0.02398366256945916	0.030214098993459428	0.038006427075174466	0.04773796813159096	0.05987375028460385	0.0749860912145875	0.09377837269706066	0.11711386527376846	0.14605062913376637	0.18188371618969704	0.22619613392815974	0.28092031030591186	0.3484121282296623	0.4315399866944562	0.5337918035741165	0.6594034140940989	0.8135124527834171	1.002342550962192	1.2334235548131884	1.5158544918869226
277	b3726	EG10782	296.0	-5.77	37.0	1.3871080745185789e-05	1.8062770138395043e-05	2.3478371163647358e-05	3.046276153208483e-05	3.945447862991045e-05	5.1010197106488386e-05	6.583535250859464e-05	8.482239085309981e-05	0.00010909846503717899	0.00014008481500899975	0.000179570575374509	0.00022980437043244485	0.0002936078050550248	0.00037451586731135936	0.00047695035742286926	0.0006064337858678301	0.0007698527868198678	0.0009757820258051019	0.0012348819067997676	0.0015603861801660988	0.001968698909010108	0.0024801242743004593	0.003119757514165006	0.003918571048389368	0.004914736709719368	0.0061552331941609655	0.007697797593789692	0.009613291469836752	0.011988565691464765	0.014929924593140879	0.018567309342224222	0.023059343284885996	0.02859940906628148	0.03542295921397174	0.04381629946182981	0.054127128338508274	0.06677716856725133	0.08227728691640673	0.10124557079952494	0.12442891388056884
278	b3653	EG10406	401.0	1.8	37.0	0.02689797142174361	0.03502624517189819	0.04552785526881577	0.059071567974383773	0.0765077687991579	0.09891592797944279	0.12766398400003523	0.16448251488136556	0.21155722820982176	0.271644107618656	0.3482125360913905	0.4456229115838004	0.5693467217622449	0.7262388043863656	0.924873650382525	1.1759601822744776	1.4928525497926604	1.8921782322596643	2.394609248443497	3.025807696747658	3.817583356722248	4.809308883567661	6.049647464412929	7.598658966081692	9.530363927072296	11.935860629185006	14.927109393403546	18.64152072752549	23.247510650432453	28.951218179193983	36.00461746566892	44.715301430013504	55.458266149202686	68.69008710382498	84.96595127527478	104.96009488630106	129.49029745719528	159.5472013169703	196.32936466676628	241.28511909641463
279	b3415	EG12380	438.0	-4.68	37.0	4.125639581883441e-05	5.372362890129417e-05	6.98311106180479e-05	9.060460180355045e-05	0.00011734843283543492	0.00015171830669015828	0.0001958123820243607	0.00025228503788718253	0.000324488735916506	0.0004166506332410568	0.0005340921065316279	0.0006835011807388916	0.0008732700820773018	0.0011139128339076334	0.0014185810819825116	0.0018037002860329296	0.002289753183528729	0.002902243179825147	0.003672877238071749	0.004641016158853698	0.005855450121751895	0.007376569325786063	0.009279013887064678	0.011654904270720641	0.014617773969192066	0.018307350499972303	0.022895359799046788	0.028592563570726825	0.03565728010334236	0.04440568762270011	0.055224266773834886	0.0685848068625669	0.08506248087646515	0.10535758916357396	0.13032168344497796	0.160988914439517	0.19861360110874676	0.24471520123629822	0.30113207619087196	0.3700856924321544
280	b2199	EG12057	245.0	-12.3	37.0	2.0237987950091904e-08	2.635368729527373e-08	3.425508087122855e-08	4.444534727597381e-08	5.7564315121329896e-08	7.442417597714718e-08	9.605416443281943e-08	1.2375636444757982e-07	1.5917529869201106e-07	2.0438456456444036e-07	2.619945199210004e-07	3.352859207675229e-07	4.283755051183604e-07	5.464208412452717e-07	6.958733615378987e-07	8.847904410895545e-07	1.1232197194449015e-06	1.4236716837665137e-06	1.8016999258168096e-06	2.276612564788907e-06	2.8723432247147515e-06	3.618515824402754e-06	4.551744463083248e-06	5.717218082405506e-06	7.170629609642768e-06	8.980521237083091e-06	1.1231131719814355e-05	1.4025848490197918e-05	1.749138747440111e-05	2.1782847318269207e-05	2.70898129451073e-05	3.364371674489195e-05	4.172670512815195e-05	5.168230470994603e-05	6.39282372308224e-05	7.897179687804754e-05	9.742827957182273e-05	0.00012004304291562907	0.0001477178800615163	0.000181542513234375
281	b0733	EG10173	522.0	-0.442	37.0	0.002857796495997449	0.0037213914443853463	0.004837143411949785	0.006276106005295399	0.008128629113423427	0.010509401915323447	0.013563762129862697	0.017475576403536242	0.02247706698774424	0.028861045568789833	0.03699611951776899	0.04734556280444638	0.0604906980139213	0.07715982286883537	0.09826394101850139	0.12494083050515323	0.1586093136521657	0.20103599030457248	0.25441717563700594	0.3214793598277619	0.4056021983575968	0.5109688704821346	0.6427496354555357	0.8073256018851178	1.0125611411108484	1.2681350629744883	1.5859426813635151	1.9805832856272994	2.4699503704492605	3.0759453406391852	3.8253393915773337	4.750812979184835	5.892207861711368	7.298033266418932	9.027275478376213	11.151569264556345	13.7578002644354	16.951220064917486	20.85917044110384	25.635530541632296
282	b4230	EG12520	341.0	-4.9	37.0	3.3109033180795254e-05	4.3114222088048914e-05	5.6040778953580734e-05	7.27118961292544e-05	9.417432326187398e-05	0.00012175679311388861	0.00015714311744835976	0.0002024634853491403	0.0002604083103000788	0.0003343699653589187	0.00042861895533501056	0.0005485225459725107	0.0007008156565652719	0.0008939359885025329	0.0011384379847249188	0.0014475033854317268	0.001837569972476236	0.002329104708068081	0.0029475530261610914	0.003724502709127713	0.004699108793237585	0.005919835548416729	0.007446583070924298	0.009353279765706496	0.011731038394643237	0.014691992917115568	0.0183739566248495	0.02294606974744547	0.028615637567145746	0.03563639905366664	0.04431851218969726	0.055040596761836	0.0682642399046872	0.08455144581177612	0.10458560074671047	0.1291966301012856	0.15939114842079083	0.19638854913930032	0.24166415181264433	0.2970007250337644
283	b1599	G6857	109.0	0.0633	37.0	0.004736748225626818	0.006168141904346029	0.008017481477686036	0.010402537068705026	0.013473062054528213	0.017419151764140123	0.0224817009508674	0.028965465398670603	0.03725534946963827	0.04783668346544926	0.06132042772335543	0.0784744508292884	0.1002622849057567	0.1278910708217069	0.16287078135702923	0.20708726392257215	0.26289219196049224	0.3332136741353063	0.4216920648322645	0.5328464743282252	0.6722786230830338	0.846922058304935	1.0653463952140736	1.3381282108744839	1.6783025646553102	2.10191191633574	2.6286725427845776	3.28278251339476	4.093899985879989	5.098326159614253	6.340433827549379	7.874390279698459	9.76623254072694	12.096363815160275	14.96255284948785	18.48353303001915	22.803315800255195	28.096353843657067	34.57371394825665	42.49044813937909
284	b2200	EG12058	220.0	-14.5	37.0	2.2424329837690316e-09	2.920071786809633e-09	3.795571150489281e-09	4.924684852688637e-09	6.3783079244079896e-09	8.24643375678202e-09	1.064310479301132e-08	1.3712596048231855e-08	1.7637125828342647e-08	2.2646455274250275e-08	2.902982028087016e-08	3.7150738975464664e-08	4.746535893217432e-08	6.054515500497937e-08	7.710496627861318e-08	9.803757536152487e-08	1.244562924493493e-07	1.5774731903235108e-07	1.996340422016846e-07	2.5225586254598366e-07	3.182647011990445e-07	4.0094298192790834e-07	5.04347662567888e-07	6.334858205767743e-07	7.945284081948858e-07	9.950701168088174e-07	1.2444448665388178e-06	1.5541083114254969e-06	1.9381009763030043e-06	2.413608280988716e-06	3.0016368337627183e-06	3.7278300743817566e-06	4.6234507162530174e-06	5.726562593306527e-06	7.083450593711644e-06	8.750324515636342e-06	1.0795361090366383e-05	1.3301148294476854e-05	1.6367607657404386e-05	2.0115483843404493e-05
285	b3727	EG10784	319.0	-12.3	37.0	2.0237987950091904e-08	2.635368729527373e-08	3.425508087122855e-08	4.444534727597381e-08	5.7564315121329896e-08	7.442417597714718e-08	9.605416443281943e-08	1.2375636444757982e-07	1.5917529869201106e-07	2.0438456456444036e-07	2.619945199210004e-07	3.352859207675229e-07	4.283755051183604e-07	5.464208412452717e-07	6.958733615378987e-07	8.847904410895545e-07	1.1232197194449015e-06	1.4236716837665137e-06	1.8016999258168096e-06	2.276612564788907e-06	2.8723432247147515e-06	3.618515824402754e-06	4.551744463083248e-06	5.717218082405506e-06	7.170629609642768e-06	8.980521237083091e-06	1.1231131719814355e-05	1.4025848490197918e-05	1.749138747440111e-05	2.1782847318269207e-05	2.70898129451073e-05	3.364371674489195e-05	4.172670512815195e-05	5.168230470994603e-05	6.39282372308224e-05	7.897179687804754e-05	9.742827957182273e-05	0.00012004304291562907	0.0001477178800615163	0.000181542513234375
286	b0751	EG11700	239.0	-1.34	37.0	0.0011642194610201823	0.0015160338910399774	0.0019705729585101053	0.0025567827383874927	0.003311470294864282	0.004281358120019634	0.00552565441883333	0.00711926345001724	0.00915678875330579	0.011757517011318155	0.015071612826574656	0.019287806422567243	0.02464291909418204	0.03143364739882039	0.040031119294360276	0.05089884691014517	0.06461483521011016	0.08189876802139409	0.10364538815455827	0.13096542302854172	0.16523568890291757	0.20816034445558823	0.2618456685803251	0.32889122035487484	0.41250081578765607	0.5166174433990459	0.6460870591352221	0.8068571742347935	1.0062173052064671	1.2530897254657738	1.558380581304139	1.9354033549207603	2.4003889257293753	2.973099157983289	3.6775640975959982	4.5429665747349315	5.604702375105229	6.905649270426689	8.497684213093004	10.443495046601882
287	b0734	EG10174	379.0	1.75	37.0	0.025586141875741895	0.03331799503728572	0.04330743556610755	0.056190613608628044	0.07277644088465686	0.0940917412458397	0.1214377380298222	0.15646060797103195	0.20123946043899554	0.25839586815910487	0.3312300103101485	0.42388962573019223	0.5415793544832699	0.6908197199465311	0.8797670301892464	1.1186079274207092	1.4200452718036998	1.7998956109251438	2.2778227773010014	2.878237314027114	3.6313976193984185	4.574756121562251	5.754602676005731	7.228067995283099	9.065562593631372	11.353741837220415	14.199105677746498	17.732363033462253	22.113716177085145	27.53925060718938	34.248651551236705	42.53451044564782	52.75353459291365	65.34003202467554	80.82211293373557	99.84113065423679	123.17498112863449	151.76599248944166	186.75426856455942	229.5175049786694
288	b1600	G6858	121.0	-5.03	37.0	2.9072890758253703e-05	3.785840142321027e-05	4.920915194436862e-05	6.384798376466902e-05	8.269404296628785e-05	0.00010691408371684615	0.00013798665343201847	0.00017778226141333293	0.00022866334744824402	0.00029360873881873427	0.00037636834628561864	0.0004816551413753774	0.0006153830259475613	0.0007849611070395331	0.0009996571927733675	0.0012710461089896494	0.0016135617968282118	0.002045176202290159	0.00258823284466814	0.003270468811336312	0.004126265960740574	0.005198180546865869	0.0065388105705490585	0.00821307222638865	0.01030097121428995	0.012900971851636488	0.016134087360212997	0.020148839002816478	0.025127260600589563	0.031292159183486636	0.03891588305897054	0.04833089653170945	0.05994251715557116	0.07424423824504837	0.09183613815576894	0.11344697058227327	0.1399606391574781	0.17244788768433852	0.21220418752397682	0.2607949796322437
289	b3907	EG11313	344.0	-0.855	37.0	0.0018908961533990775	0.0024623043583880053	0.003200555352316348	0.004152662626733276	0.005378407295448595	0.006953674862448199	0.008974629814578774	0.011562929776896144	0.014872227454385163	0.01909626529584383	0.024478936895898678	0.031326773166958914	0.040024413337740726	0.05105374454198547	0.06501754353396197	0.08266863513044606	0.10494580054884904	0.13301793227547917	0.16833824922259316	0.21271076710566988	0.2683716764852783	0.33808882929717265	0.4252831910822724	0.534176900728668	0.6699735161301678	0.839077140701728	1.049358454985091	1.310477258098825	1.6342730005829296	2.035237015940985	2.5310827944223235	3.143433761095575	3.8986517046760962	4.8288333512122765	5.973007700738197	7.378572776699142	9.103017529655803	11.215982964870408	13.801726331955791	16.962063659679266
290	b4242	EG12525	898.0	13.1	37.0	2173.938096817868	2830.878491681305	3679.635816524072	4774.260855763626	6183.483158903633	7994.5472781182625	10318.012241803206	13293.74619946092	17098.401617407562	21954.72160591688	28143.10737897164	36015.97343968501	46015.53438103377	58695.80941582535	74749.8029418029	95043.02761362861	120654.78768047494	152928.9432493614	193536.2407283824	244550.7329332295	308543.33833693824	388696.2194071145	488942.4146154573	614136.0607491065	770259.6189411142	964675.8015036867	1206433.4249182676	1506638.231440303	1878901.8795038252	2339884.862029346	2909952.142587928	3613963.8846824053	4482227.885325087	5551645.322517893	6867087.317238181	8483046.74509752	10465617.886072792	12894866.075411575	15867660.749617381	19501058.439481758
291	b3816	EG11463	316.0	13.2	37.0	2402.57316229985	3128.604581612059	4066.626493531979	5276.3742530969585	6833.805759630892	8835.341154957205	11403.167061989518	14691.861691923003	18896.656213136615	24263.71983330662	31102.943819519885	39803.80643172516	50855.03037762905	64868.9015792815	82611.30834316676	105038.79008444397	133344.16247105395	169012.62061123678	213890.62484669776	270270.35803189204	340993.12449596205	429575.7576546977	540364.9372466935	678725.3140814576	851268.530221757	1066131.6411931997	1333315.1358140812	1665092.7574487638	2076507.7151453202	2585972.7011603042	3215994.480980126	3994047.784326722	4953627.9070490375	6135516.957917527	7589305.194897821	9375216.559358139	11566296.527380085	14251030.979025254	17536477.19836771	21552002.65900909
292	b2995	EG11800	392.0	-6.48	37.0	6.819636360883059e-06	8.880456128613046e-06	1.1543004948441978e-05	1.4976839945886487e-05	1.939756548224297e-05	2.5078867418744928e-05	3.2367569048647494e-05	4.170243627769223e-05	5.3637627287426594e-05	6.88718864515669e-05	8.828483141760352e-05	0.00011298198527428079	0.00014435057368455202	0.0001841285530206891	0.00023448987570388514	0.0002981496519662017	0.00037849365553913836	0.00047973757097378024	0.0006071225240276332	0.0007671548112769365	0.0009678993951625445	0.001219338708441898	0.0015338106793244576	0.0019265427182791482	0.002416301785381903	0.0030261846839283366	0.0037845775202156513	0.004726318969646194	0.005894108758088208	0.007340210794747415	0.009128509900567234	0.01133699232327458	0.014060733518249696	0.0174154923544455	0.02154202938462046	0.026611288572852353	0.0328306074489616	0.04045115069528203	0.04977679740220937	0.06117475350575132
293	b0875	EG13270	231.0	-6.17	37.0	9.298063483676955e-06	1.2107836910700067e-05	1.5738022839257833e-05	2.041979971255969e-05	2.644712793151357e-05	3.419315767270814e-05	4.413075652433345e-05	5.685814894150253e-05	7.313088810613899e-05	9.390165964572619e-05	0.00012036975635168641	0.00015404247616746666	0.0001968111974009061	0.0002510454934172263	0.0003197093855444105	0.00040650472326048863	0.000516047755501756	0.0006540862524584215	0.0008277660966145936	0.0010459581361223088	0.0013196583433179611	0.0016624770177231809	0.0020912360005151064	0.0026266967255502696	0.003294446537512114	0.00412597619807005	0.005159988037442111	0.006443981980614954	0.008036175906203901	0.01000782774058276	0.012446039653037625	0.015457140052276302	0.019170757201901773	0.023744719651027976	0.029370943872364948	0.03628249915964562	0.044762074708129304	0.05515211475349295	0.06786693567924175	0.08340719528058703
294	b2392	G7254	412.0	-5.24	37.0	2.3566027233452846e-05	3.068742377126974e-05	3.9888163323658656e-05	5.175416977660131e-05	6.703048846405512e-05	8.666287193321373e-05	0.00011184980742614292	0.00014410750031460207	0.00018535090707235495	0.0002379946181656428	0.0003050782521809764	0.0003904220695894266	0.0004988197860705592	0.0006362771070655672	0.000810306371832879	0.0010302899518487216	0.0013079277724083044	0.0016577876098095496	0.0020979807687906095	0.002650990495406075	0.003344686182459369	0.004213563258998191	0.005300256835870431	0.006657386957725971	0.008349804984495874	0.010457324540641437	0.01307803703729546	0.016332331470272795	0.02036776158722541	0.02536493125652574	0.03154460172561981	0.03917626332221908	0.04858846007010396	0.060181209875493843	0.07444092679980835	0.09195832710703454	0.11344988915697055	0.1397835410077619	0.17200937133584002	0.21139630191801387
295	b4033	EG10555	514.0	-7.85	37.0	1.7329170609197221e-06	2.2565857062838985e-06	2.933157891551527e-06	3.805719262358151e-06	4.9290563874191215e-06	6.372714748805075e-06	8.224824559067162e-06	1.05968792884688e-05	1.3629694387634323e-05	1.7500825664873408e-05	2.2433790086158827e-05	2.8709508762286822e-05	3.6680485388684074e-05	4.678834677494401e-05	5.9585509361028466e-05	7.576190155285731e-05	9.617787201907561e-05	0.00012190465554339335	0.00015427405865668423	0.00019493937659988513	0.00024594997245774923	0.00030984245186720994	0.0003897519682527541	0.0004895479125905027	0.0006139991000454001	0.0007689745890782835	0.0009616874868538783	0.0012009905432535215	0.00149773405579133	0.0018651986475299144	0.002319617896080781	0.0028808086497407485	0.003572930243404588	0.004425397811303197	0.005473979589523001	0.006762113629029707	0.008342485839127172	0.010278918913590288	0.012648630644151183	0.015544930614738519
296	b4265	EG12539	439.0	-5.01	37.0	2.9660202110021794e-05	3.86231918632298e-05	5.0203242755224905e-05	6.513779859472163e-05	8.436457344643665e-05	0.00010907389147565875	0.00014077416873715224	0.00018137370132686851	0.00023328265348170128	0.00029954002878643726	0.0003839714912242407	0.0004913852206619346	0.0006278145877014194	0.0008008183732706142	0.0010198516076347704	0.001296722943627029	0.001646157907340115	0.0020864915021672433	0.002640518616431688	0.003336536663841003	0.004209622062454306	0.005303190759613553	0.006670903306255239	0.008378987291098199	0.010509064636395603	0.01316158877068695	0.016460017544997978	0.02055587255065665	0.025634864935922874	0.03192430273132349	0.03970203604508612	0.04930724540634427	0.06115343632669025	0.07574407134686377	0.09369135120939737	0.11573875141001067	0.14278803161945983	0.17593156610034494	0.21649099647124928	0.2660633876930644
297	b1485	G6779	298.0	-5.71	37.0	1.4728820475319945e-05	1.9179709464796082e-05	2.4930192554917524e-05	3.234647350346385e-05	4.18942073341319e-05	5.416449153415185e-05	6.990638334832268e-05	9.00675145731764e-05	0.00011584473734847806	0.0001487471761926022	0.00019067459961683226	0.00024401467908101836	0.0003117634977583914	0.00039767463517233485	0.0005064433203994756	0.0006439335568943263	0.0008174578245051313	0.0010361210164619267	0.0013112427393076169	0.0016568750728246796	0.0020904364507309155	0.002633486594426522	0.0033126725448999134	0.0041608819494144056	0.005218647055028129	0.006535851558069257	0.008173802812994844	0.010207744215265446	0.012729897191857157	0.01585313957016338	0.019715447630586806	0.02448525343922733	0.03036789775617844	0.03761339268018097	0.04652574810294677	0.05747416302937923	0.07090643805952765	0.08736503019843923	0.1075062472507815	0.13212316820533349
298	b4032	EG10556	296.0	-12.7	37.0	1.3565929014374241e-08	1.7665404880976627e-08	2.296186738655634e-08	2.979260723210057e-08	3.858651436213968e-08	4.988801706716553e-08	6.438703192452202e-08	8.295637191370459e-08	1.0669839354696488e-07	1.3700307072780897e-07	1.756201786545292e-07	2.247488738439864e-07	2.871486883114779e-07	3.662768434583612e-07	4.664578637410566e-07	5.930927692030404e-07	7.5291669404644e-07	9.54315668602e-07	1.207715577215925e-06	1.5260590392346064e-06	1.925389242620938e-06	2.4255636939943295e-06	3.0511255580364115e-06	3.832365888193826e-06	4.806616770040231e-06	6.019823409065539e-06	7.5284527314582446e-06	9.401807405638316e-06	1.1724827657067691e-05	1.4601479217169434e-05	1.815884466046108e-05	2.2552057757245855e-05	2.7970246902418207e-05	3.464368487239876e-05	4.2852378923541906e-05	5.293637851880969e-05	6.530812884775697e-05	8.046725805346225e-05	9.901825616312209e-05	0.00012169158582869122
299	b2723	EG10476	608.0	-3.05	37.0	0.00021056747559769525	0.0002741986713373669	0.00035640924005079963	0.0004624345365282326	0.0005989316996086871	0.0007743512298551077	0.0009994018661905995	0.0012876312267374834	0.0016561498556942112	0.0021265326334613676	0.002725939199896826	0.003488504396463264	0.004457061094368875	0.005685271551634823	0.007240260120525086	0.00920586028970102	0.011686613385101376	0.014812685592555348	0.018745905279683575	0.02368716504149404	0.029885483842062577	0.037649085691413356	0.047358924391141054	0.05948517125429737	0.07460728700264435	0.09343842338020023	0.11685504805015812	0.14593286234678823	0.18199029045123347	0.22664106641674048	0.2818577390367063	0.3500482618215827	0.43414824564140836	0.5377319357379492	0.6651455454119757	0.8216672503725306	1.0136989374564802	1.2489957288315818	1.5369403906110812	1.8888710092966496
300	b1101	EG10787	477.0	-6.81	37.0	4.902798433214172e-06	6.384370674560931e-06	8.298540212557119e-06	1.0767205688909138e-05	1.39453701959844e-05	1.802979299492843e-05	2.3269813582569353e-05	2.9980871181965547e-05	3.8561363261906957e-05	4.9513633736260245e-05	6.347006060815184e-05	8.122543066393699e-05	0.00010377705335633867	0.0001323743867690524	0.00016858033689302573	0.00021434686091297155	0.00027210807192049524	0.0003448947255920343	0.00043647479162456116	0.0005515258010434809	0.0006958458467567609	0.0008766115365911137	0.0011026928999577	0.0013850372836413391	0.0017371367006449897	0.0021755959910242768	0.0027208226002959817	0.0033978628790481825	0.004237414673618595	0.0052770517487371466	0.006562702418386108	0.008150432846937661	0.01010859503573151	0.012520410783013145	0.015487076190891628	0.0191314869322294	0.02360270287804552	0.029081292279469664	0.035785721026681025	0.04397998218213263
301	b4132	EG10132	444.0	-2.78	37.0	0.00027583590751362023	0.00035919051189023865	0.00046688343437939803	0.0006057728036432876	0.0007845792349046209	0.0010143725834917566	0.0013091809167061457	0.0016867511326801381	0.0021694974360464054	0.0027856821531585356	0.0035708834467250592	0.0045698167455935	0.005838591588369427	0.007447503625406639	0.009484483371949442	0.01205934971792516	0.01530904808394608	0.019404091546135975	0.02455646951319808	0.031029344143008397	0.03914892142606469	0.04931896385836106	0.062038507377358235	0.0779234596889085	0.09773289373911635	0.12240101296062411	0.15307595883443198	0.19116686186804027	0.23840081086973325	0.2968917400822017	0.36922361830213246	0.4585507790272358	0.5687187681384482	0.7044097198406857	0.8713170190532615	1.0763548883197456	1.3279095718140494	1.6361400038870286	2.0133372745965796	2.47435387419923
302	b0019	EG10652	388.0	-7.3	37.0	3.003583725553018e-06	3.911233985493011e-06	5.083904767413272e-06	6.59627439663837e-06	8.54330185873279e-06	1.1045527070374503e-05	1.4255701988433086e-05	1.836707300671512e-05	2.362370892997759e-05	3.0333358898813127e-05	3.88834343690386e-05	4.976084270372427e-05	6.357656199677784e-05	8.109604324869827e-05	0.00010327676392116896	0.00013131454450586298	0.00016670058692912763	0.0002112916121126727	0.00026739597774535064	0.0003378792627929411	0.0004262935320067984	0.0005370353647622771	0.0006755387751938461	0.0008485103968881763	0.001064215793121559	0.0013328275271832807	0.0016668477388348025	0.0020816204835243774	0.002595952072163108	0.003232861184753422	0.0040204847186812494	0.00499317028606167	0.006192792127010715	0.007670334111705064	0.009487791643285308	0.011720453854678034	0.014459638757183242	0.01781596722739469	0.021923277235865145	0.026943297900534915
303	b1486	G6780	340.0	-5.24	37.0	2.3566027233452846e-05	3.068742377126974e-05	3.9888163323658656e-05	5.175416977660131e-05	6.703048846405512e-05	8.666287193321373e-05	0.00011184980742614292	0.00014410750031460207	0.00018535090707235495	0.0002379946181656428	0.0003050782521809764	0.0003904220695894266	0.0004988197860705592	0.0006362771070655672	0.000810306371832879	0.0010302899518487216	0.0013079277724083044	0.0016577876098095496	0.0020979807687906095	0.002650990495406075	0.003344686182459369	0.004213563258998191	0.005300256835870431	0.006657386957725971	0.008349804984495874	0.010457324540641437	0.01307803703729546	0.016332331470272795	0.02036776158722541	0.02536493125652574	0.03154460172561981	0.03917626332221908	0.04858846007010396	0.060181209875493843	0.07444092679980835	0.09195832710703454	0.11344988915697055	0.1397835410077619	0.17200937133584002	0.21139630191801387
304	b3892	EG11856	211.0	-4.1	37.0	7.368550844667582e-05	9.595246585706792e-05	0.00012472104722579462	0.00016182330082395053	0.0002095888108323832	0.000270974726396952	0.00034972843951222744	0.0004505907731697519	0.0005795493526923987	0.0007441540431648907	0.0009539090278257617	0.0012207593762627277	0.0015596939270143514	0.0019894911298647816	0.002533640329555818	0.0032214780284097523	0.004089587182714687	0.005183517854550073	0.006559899898623412	0.008289033217444895	0.010458058946789212	0.013174836302946233	0.01657267540176134	0.020816106934220483	0.026107906080995395	0.03269763155816251	0.04089199248694835	0.0510674173709833	0.0636852726005902	0.07931026463802626	0.0986326627680647	0.12249510082211738	0.15192485986031184	0.1881727032173229	0.23275953499277918	0.28753238811371634	0.35473152444989153	0.437070753996772	0.5378334608084632	0.6609872693545876
305	b2722	EG10477	307.0	-7.34	37.0	2.8858115231211117e-06	3.7578723073153127e-06	4.884562010186789e-06	6.33763077804097e-06	8.208314201360827e-06	1.0612425759086857e-05	1.3696727918189198e-05	1.7646889772991485e-05	2.2697410053530756e-05	2.9143970883996613e-05	3.735879309974453e-05	4.780969215305792e-05	6.10836893441167e-05	7.791622191038886e-05	9.922722408528619e-05	0.0001261656275683301	0.00016016416342199864	0.00020300674949932376	0.00025691123148954094	0.0003246308274000282	0.0004095783235310722	0.0005159779069149082	0.0006490505209441387	0.0008152398283411009	0.001022487295010301	0.0012805666123291942	0.0016014897041473982	0.001999998976893362	0.002494163335479888	0.003106098884556536	0.003862839257982219	0.004797385278737207	0.005949969274497511	0.0073695760092959955	0.009115770011746132	0.011260888285646722	0.013892668211859195	0.01711739316036461	0.02106365323982764	0.02588683607876875
306	b0463	EG11703	397.0	30.6	37.0	86576615999.44879	112739125586.94376	146540703054.67053	190133909238.57416	246255883629.38074	318381121707.2897	410912612941.3648	529420576229.6295	680940157956.4248	874342054464.4481	1120793183645.382	1434328377104.2874	1832558735663.9263	2337547955026.469	2976894785918.61	3785068083205.6436	4805050905910.25	6090362193054.987	7707539060125.24	9739180213335.11	12287671926576.979	15479743134041.316	19472026244890.91	24457836210109.94	30675423254489.094	38418005808443.36	48045951037399.48	60001542732255.61	74826862255440.6	93185410145471.1	115888216685829.23	143925332528103.8	178503759153875.62	221093078021087.62	273480271848340.7	337835507658069.44	416790975900266.44	513535261288885.9	631926168247395.0	776625447876895.2
307	b0934	G6476	263.0	-14.7	37.0	1.83594884552812e-09	2.390752573056412e-09	3.107550826401142e-09	4.031990938113486e-09	5.222116850313798e-09	6.751608919897815e-09	8.713837202270012e-09	1.1226924089222992e-08	1.444005731157006e-08	1.854134938123371e-08	2.376760662027523e-08	3.041645249878563e-08	3.886134906365568e-08	4.957018035244976e-08	6.31282071073412e-08	8.026637790568044e-08	1.0189619404234902e-07	1.2915258130738908e-07	1.6344652971178638e-07	2.065296323106085e-07	2.6057309849083185e-07	3.282643495351671e-07	4.129249415873257e-07	5.186543229450443e-07	6.505048419832471e-07	8.146945061002762e-07	1.0188652827453519e-06	1.2723962681781443e-06	1.586782871869726e-06	1.9760953255291393e-06	2.457532385373152e-06	3.052089124145316e-06	3.7853612867367566e-06	4.68851290456604e-06	5.799438838980195e-06	7.164159780363649e-06	8.838494115264386e-06	1.0890059159938916e-05	1.3400663743431598e-05	1.646916523563849e-05
308	b0572	G6320	457.0	2.97	37.0	0.08666506591220802	0.11285430409915057	0.14669041452411563	0.19032815715980073	0.24650746786112762	0.3187063917829805	0.41133241665333437	0.5299614521144153	0.6816358319195408	0.8752353150469546	1.1219382279298018	1.435793740682644	1.8344309462882902	2.3399360815466133	2.9799360931014824	3.7889350504910064	4.80995992584046	6.096584335124518	7.715413370637224	9.749130124523846	12.300225472328025	15.49555781926475	19.491919596031096	24.482823251403836	30.706762415524558	38.45725508173631	48.09503658005593	60.06284255506367	74.90330817980639	93.28061184979566	116.00661242742012	144.07237203708667	178.68612527828566	221.3189549884059	273.759669534507	338.1806530629155	417.21678516794964	514.0599081411038	632.5717676832994	777.4188775151217
309	b0341	EG10177	384.0	-10.9	37.0	8.20690880642155e-08	1.0686947184602879e-07	1.3891120281326747e-07	1.8023477079992877e-07	2.3343480877145306e-07	3.0180491595496904e-07	3.8951884442326173e-07	5.018568050046425e-07	6.454876659783335e-07	8.288202794452805e-07	1.0624401684971255e-06	1.3596514547799432e-06	1.7371483341530432e-06	2.2158457773010617e-06	2.8219056326365746e-06	3.5880021673708413e-06	4.554880569052243e-06	5.77327336480766e-06	7.306253479436369e-06	9.232119197250132e-06	1.164792614962977e-05	1.4673805251144958e-05	1.8458233995780592e-05	2.318446257821455e-05	2.9078336955278755e-05	3.641780942286719e-05	4.554448497781928e-05	5.687762033241894e-05	7.093107390625864e-05	8.833380172282777e-05	0.0001098546085568274	0.00013643199902841727	0.0001692101332522191	0.0002095820803462292	0.00025924178549886914	0.0003202464280815223	0.0003950911560893887	0.00048679854365139217	0.0005990255423278257	0.0007361911936489354
310	b3893	EG11857	300.0	-16.8	37.0	2.2482373807856048e-10	2.9276302093311607e-10	3.8053957481568827e-10	4.937432090297702e-10	6.394817774091431e-10	8.267779132916642e-10	1.0670653801679485e-09	1.3748090242336176e-09	1.768277842143236e-09	2.270507420216529e-09	2.910496214840848e-09	3.7246901331277964e-09	4.7588220034276645e-09	6.0701872338171726e-09	7.730454764379553e-09	9.829133947133745e-09	1.2477843974998905e-08	1.5815563806555794e-08	2.001507823885036e-08	2.5290881101158908e-08	3.190885093999992e-08	4.01980797668652e-08	5.056531348335539e-08	6.351255588581908e-08	7.96584995105393e-08	9.976457933436757e-08	1.2476660339596102e-07	1.5581310232351973e-07	1.943117629021768e-07	2.4198557545171335e-07	3.0094063822882863e-07	3.737479328526094e-07	4.6354182282089756e-07	5.741385441111744e-07	7.101785660931391e-07	8.772974181370048e-07	1.0823304204902824e-06	1.333557748189796e-06	1.6409974182398768e-06	2.01675515106448e-06
311	b2963	G7533	359.0	-2.13	37.0	0.0005283749429504435	0.0006880440909201573	0.0008943342809439721	0.001160382538484942	0.0015028935580562945	0.0019430720995107782	0.002507789498516477	0.0032310406630342587	0.004155760917187877	0.005336087901030547	0.006840173037851757	0.008753670557295807	0.011184060571458794	0.014265997268695511	0.01816791514107265	0.02310017675604299	0.029325106658135838	0.03716932960654705	0.047038919968966184	0.05943797560345612	0.07499135740348425	0.09447248891535186	0.11883729385241018	0.14926556857212353	0.18721134829495503	0.23446413783873588	0.29322324908780656	0.36618792906269293	0.4566664868909965	0.568708249924442	0.7072629158939812	0.878372739402804	1.089404020595691	1.349325578709081	1.6690433250112107	2.0618017350851767	2.5436650020481864	3.134092979428576	3.8566297520653325	4.739725871457366
312	b3367	EG10654	268.0	-1.33	37.0	0.0011759200611260812	0.0015312702849501984	0.0019903775459946854	0.002582478832106217	0.0033447511246219442	0.004324386484473013	0.005581188168992004	0.007190813237206162	0.009248816010230991	0.011875682021776912	0.015223085053709699	0.019481652099801232	0.024890584548520334	0.031749560807243525	0.04043343873183507	0.05141038882598388	0.06526422510008809	0.08272186432399704	0.10468704162301558	0.132281647412228	0.16689633518466038	0.21025239069766594	0.2644772612998244	0.332196632071959	0.4166465179086798	0.5218095350238047	0.6525803420304532	0.8149662236489171	1.0163299572467785	1.2656834865781654	1.5740425665269764	1.9548544820129832	2.4245132354999543	3.002979301278836	3.7145242312395945	4.588624147868831	5.661030570432099	6.975052199419177	8.58308735926313	10.548453916762966
313	b3528	EG20044	428.0	0.16399999999999998	37.0	0.005238582109532679	0.006821624517501142	0.00886689201787958	0.011504631866866295	0.014900463034455502	0.01926462046286694	0.024863520453948736	0.032034206084847174	0.04120236033660169	0.05290473173678522	0.06781700869861043	0.08678841149833577	0.11088455348471915	0.14144046583495853	0.180126095106023	0.22902708445165468	0.2907442549066077	0.36851593304727	0.46636814990728526	0.5892987920366025	0.743503053096727	0.9366490536274422	1.178214315092724	1.4798959479887528	1.8561100085539541	2.3245985718974658	2.9071667520662445	3.6305762782823026	4.527627436100215	5.6384673485117265	7.0121698755227015	8.708641050316253	10.800914177493109	13.377910763688853	16.547757646521696	20.441767398181987	25.219208726981233	31.07301667253055	38.23661945331079	46.99209053264002
314	b2720	EG10479	180.0	-34.3	37.0	5.645322165064714e-18	7.351276983961121e-18	9.55534551089367e-18	1.2397887810280772e-17	1.605738203188019e-17	2.0760386422631398e-17	2.6794002687253494e-17	3.4521442991598213e-17	4.440144168742455e-17	5.70124221527415e-17	7.308253538261425e-17	9.352693779691836e-17	1.194939803294275e-16	1.5242235019322817e-16	1.9411165386874098e-16	2.4680947042947344e-16	3.133185568672738e-16	3.9712867365876676e-16	5.0257844559903e-16	6.350538109303145e-16	8.012309777110036e-16	1.0093734435712775e-15	1.2696945946663516e-15	1.5947997420843417e-15	2.0002242501879655e-15	2.5050877448175048e-15	3.1328883579230237e-15	3.912465683882087e-15	4.879166725984907e-15	6.076255756614738e-15	7.556616885216437e-15	9.384807438539606e-15	1.1639531257553001e-14	1.441661399543238e-14	1.7832577798873438e-14	2.202893076278394e-14	2.7177307720871277e-14	3.348562379840423e-14	4.120543131778384e-14	5.064070481665236e-14
315	b2796	EG12142	429.0	-4.12	37.0	7.222643762136461e-05	9.405247973360875e-05	0.0001222514050241518	0.00015861898477775464	0.00020543867431784042	0.0002656090673139507	0.00034280335242752366	0.00044166847806525144	0.0005680735066248721	0.0007294188058460763	0.0009350203635301388	0.0011965867210394954	0.0015288099180240547	0.0019500965660489964	0.0024834708896670776	0.0031576884895340687	0.004008607930869206	0.005080877324091808	0.006430005177655722	0.00812489936273503	0.010250975505006523	0.012913957065181442	0.016244514441949798	0.020403920400334258	0.02559093490340879	0.03205017507358366	0.04008227678457617	0.05005621475623966	0.062424219712276935	0.07773981617780021	0.09667960518996864	0.12006953531241546	0.14891654607739085	0.18444663404616385	0.22815058739941713	0.28183886536178493	0.34770736964586296	0.4284161732088147	0.527183644744431	0.6478988444940151
316	b0432	EG10178	315.0	8.25	37.0	17.0184081905357	22.161185628864168	28.805578415404252	37.3747164974076	48.40664073717713	62.58433442824536	80.77329538636936	104.06846429296588	133.85274334935974	171.86984971926262	220.31486997099296	281.9466378887434	360.22697626411343	459.49295666448444	585.1696791586637	744.0327035809796	944.5312310844375	1197.1855059601296	1515.0747618796318	1914.4354673412122	2415.3937428000722	3042.8607574756065	3827.6258214399063	4807.6889501382875	6029.883107993851	7551.846386772881	9444.416338265775	11794.532905812555	14708.753290705936	18317.50212168388	22780.2040223569	28291.473738560657	35088.57214799282	43460.375604063585	53758.15218284071	66408.49268835456	81928.80809810839	100945.88008502558	124218.03917103639	152661.64807377962
317	b0353	G6206	403.0	-5.76	37.0	1.4010487424312764e-05	1.824430399628867e-05	2.371433271670591e-05	3.0768917375327166e-05	3.9851002732359425e-05	5.1522858110404476e-05	6.649700880135053e-05	8.567487005365128e-05	0.0001101949228394279	0.00014149269080579368	0.00018137528966042136	0.00023211394275196085	0.00029655861255304094	0.0003782798143535072	0.0004817437882058184	0.0006125285467412808	0.0007775899359576128	0.000985588798202162	0.00124729267629231	0.0015760683219925805	0.0019884846619840613	0.002505049937646657	0.0031511115984444245	0.003957953342156829	0.004964130634826696	0.0062170943162042445	0.007775161745787315	0.009709906655337332	0.012109052779763402	0.015079972829855839	0.01875391390341684	0.023291093537750076	0.028886837905905814	0.0357789658726875	0.04425666059243073	0.054671115022096	0.06744829026875925	0.08310418739714791	0.1022631057025912	0.12567944525516897
318	b0462	EG11704	1049.0	-3.68	37.0	0.00011214651106205131	0.00014603596420126512	0.0001898206390541531	0.0002462888426573588	0.00031898611257470954	0.0004124131161204336	0.0005322732398441003	0.00068578183408083	0.0008820518343814843	0.0011325738451551188	0.0014518128679083368	0.0018579488393328308	0.0023737941954476683	0.0030279290148984383	0.0038561031773488327	0.0049029657115096945	0.006224194470442393	0.007889114897487894	0.009983915454411282	0.012615589890196803	0.01591676366340648	0.020051594354652647	0.025222974835227042	0.03168131449152964	0.039735229352976444	0.04976453819130532	0.062236040497780615	0.07772264598336681	0.09692653655718982	0.12070717374501445	0.15011512086129	0.18643283420288884	0.23122379605014023	0.2863916201135967	0.35425106396267564	0.437613240704287	0.5398877427787196	0.665204884668328	0.8185618506757919	1.0059972127110086
319	b1605	G6861	460.0	-1.26	37.0	0.0012611838860586719	0.0016422999083205519	0.0021346962018639762	0.0027697296753497326	0.003587272945416252	0.004637939883502435	0.0059858699723631245	0.007712206026774672	0.009919430837887652	0.012736766126329265	0.016326883264032324	0.020894231261385066	0.026695355564487665	0.03405166371699667	0.04336519383613392	0.05513806261732769	0.06999641536306078	0.08871987625608753	0.11227770861198412	0.1418731490793992	0.17899768490689297	0.2254974091515031	0.2836540264997689	0.3562836056822704	0.4468567991481374	0.5596449953694853	0.6998977557533311	0.8740579423093112	1.0900221940009107	1.3574558942334345	1.6881735302425551	2.096597425120384	2.600310280632814	3.2207198687586	3.983857627471467	4.9213369392899455	6.071501601118609	7.480800548552232	9.205431413229293	11.313303125311288
320	b3116	EG10991	443.0	-4.09	37.0	7.442606011824611e-05	9.69168041710685e-05	0.00012597451458932514	0.00016344965203534133	0.00021169521340021883	0.00027369806767282563	0.0003532432687634075	0.00045511928572668827	0.0005853739205204734	0.0007516329156350502	0.0009634959729384982	0.0012330282119637215	0.0015753691115809934	0.0020094858481323743	0.002559103838199017	0.003253854420853217	0.004130688217206204	0.0052356130750720225	0.006625827988659934	0.008372339386246359	0.010563164186580426	0.013307245609097285	0.016739233558580573	0.021025312286951117	0.026370294899326924	0.03302624821857831	0.04130296384384635	0.05158065344811815	0.06432532023102634	0.08010734604912728	0.09962393750883926	0.12372619705237055	0.1534517300861454	0.19006387032533487	0.23509880720988774	0.2904221366563664	0.35829663554063135	0.44146338810203883	0.5432387769530397	0.6676303018521031
321	b0431	EG10179	663.0	-2.56	37.0	0.00034371270581317465	0.0004475789387141958	0.0005817725834768876	0.0007548393946425785	0.0009776459279166975	0.0012639860724348816	0.0016313398764365825	0.002101821336724626	0.0027033602721264075	0.0034711737098633995	0.004449594770603755	0.0056943423097326066	0.007275333117670349	0.00928016096858436	0.011818394031429124	0.01502687506952202	0.019076248584848517	0.024178986953827322	0.03059924524577452	0.038664943701990556	0.048782560016612894	0.06145521324058368	0.07730474044329957	0.09709860988521256	0.12178268470128187	0.15252105405055794	0.1907443903159373	0.2382085782331768	0.2970657029779374	0.36994988882002794	0.46008095914956376	0.5713894555385538	0.7086672232256394	0.8777485606930535	1.0857278624070295	1.3412207801892124	1.6546772177617375	2.038755986826771	2.508772728699011	3.0832347858783926
322	b3469	EG12215	732.0	-16.8	37.0	2.2482373807856048e-10	2.9276302093311607e-10	3.8053957481568827e-10	4.937432090297702e-10	6.394817774091431e-10	8.267779132916642e-10	1.0670653801679485e-09	1.3748090242336176e-09	1.768277842143236e-09	2.270507420216529e-09	2.910496214840848e-09	3.7246901331277964e-09	4.7588220034276645e-09	6.0701872338171726e-09	7.730454764379553e-09	9.829133947133745e-09	1.2477843974998905e-08	1.5815563806555794e-08	2.001507823885036e-08	2.5290881101158908e-08	3.190885093999992e-08	4.01980797668652e-08	5.056531348335539e-08	6.351255588581908e-08	7.96584995105393e-08	9.976457933436757e-08	1.2476660339596102e-07	1.5581310232351973e-07	1.943117629021768e-07	2.4198557545171335e-07	3.0094063822882863e-07	3.737479328526094e-07	4.6354182282089756e-07	5.741385441111744e-07	7.101785660931391e-07	8.772974181370048e-07	1.0823304204902824e-06	1.333557748189796e-06	1.6409974182398768e-06	2.01675515106448e-06
323	b0595	EG10260	285.0	3.99	37.0	0.24033910700635508	0.31296696521859774	0.40680108948202826	0.5278170488705313	0.6836132191505738	0.8838348969345121	1.1407049041118034	1.4696863241066065	1.8903089200097112	2.4271979929248477	3.1113532191862974	3.9817356837938056	5.087234295100738	6.489098489356178	8.263943170337225	10.507454843022419	13.338955681218815	16.90701575623401	21.3963439612712	27.036236614536026	34.11092087544023	42.97219980909087	54.05488936332631	67.89563724785621	85.15583274902806	106.64945842911008	133.37690361648194	166.56596048251393	207.7214620478424	258.6853043612383	321.7089301689559	399.5407477651635	495.5314270148084	613.760567139895	759.1888821376883	937.8408163481002	1157.0234040657706	1425.5882456208712	1754.2447139709593	2155.9339605319287
324	b0887	EG11405	588.0	5.02	37.0	0.6732056613775881	0.87664107366327	1.1394766332664736	1.478450302562941	1.9148456323113288	2.4756797333180467	3.195189534381265	4.116688150179497	5.294879732866122	6.798741372031976	8.715105201943743	11.153103786677017	14.249678177116147	18.17639207653302	23.147848874326417	29.43207277043351	37.36329302922724	47.35766420150615	59.93256805738678	75.73027867981725	95.54693505431933	120.36796072710686	151.41130379405217	190.18014982009248	238.52709373865173	298.7321542949403	373.59748785808006	466.5622211314072	581.8414904759535	724.5945679849982	901.1278930138551	1119.1399381351232	1388.0161502308617	1719.1837553010919	2126.538039839267	2626.95386905896	3240.898727075861	3993.1665291572263	4913.7549340055175	6038.912958713465
325	b0430	EG10180	204.0	8.43	37.0	20.374733778403904	26.531756222241896	34.486538633689044	44.745659532451846	57.953270780948394	74.92705183691794	96.70319171312885	124.59257240496173	160.25082843934197	205.76556828103878	263.7647876831985	337.55141035422355	431.26999064826776	550.112945950902	700.5753002611758	890.7688714576178	1130.809189865115	1433.2912746132463	1813.8738113499496	2291.995382077132	2891.7513276560417	3642.9657324118048	4582.500092961269	5755.848687594464	7219.080754485192	9041.20161787326	11307.019224723172	14120.619584750426	17609.57482950833	21930.031589100687	27272.855791023165	33871.043588109766	42008.64782272964	52031.51628098081	64360.19320264198	79505.40050524639	98086.59159493081	120854.1603734056	148715.99330851092	182769.17575672144
326	b2536	G7330	379.0	-6.41	37.0	7.314115790225867e-06	9.524361851206709e-06	1.2379967243462019e-05	1.606278337129833e-05	2.0804047676120128e-05	2.689729048319395e-05	3.471448261198545e-05	4.472620408605788e-05	5.752679408882986e-05	7.386566167771746e-05	9.468620397602975e-05	0.00012117410354101046	0.00015481717124542278	0.0001974793795171913	0.000251492310113703	0.000319767940971851	0.00040593754211854416	0.0005145224697244085	0.0006511438740433511	0.0008227798113830549	0.0010380800199428445	0.001307750740523895	0.0016450245020705806	0.0020662328268901387	0.0025915034332012806	0.0032456078314993704	0.004058990353022111	0.00506901576216258	0.006321479864251779	0.007872436129497175	0.009790401551018546	0.012159017017528324	0.015080251732758293	0.018678258030713192	0.02310400275582435	0.0285408247081012	0.0352110950845572	0.04338419006183749	0.05338602245050357	0.06561042362112883
327	b3679	EG11706	571.0	-6.88	37.0	4.571338959373491e-06	5.9527477609494225e-06	7.737507608429305e-06	1.0039276041995116e-05	1.3002576987036546e-05	1.681086756265494e-05	2.1696630374751307e-05	2.7953979005461207e-05	3.5954376792550565e-05	4.616620609677603e-05	5.917909226009714e-05	7.573408957025447e-05	9.676108319750068e-05	0.00012342506013730503	0.00015718326427672098	0.0001998556884314959	0.0002537118846051948	0.0003215777106601729	0.0004069663982554801	0.0005142392484116226	0.0006488023671232298	0.000817347179175817	0.0010281440451747343	0.0012914002036065154	0.0016196955240132087	0.0020285122566432064	0.0025368781775764225	0.0031681463493123795	0.003950939254060786	0.004920290437846426	0.0061190231767850696	0.0075994132160431705	0.009425191539248073	0.01167395363676533	0.014440054128800004	0.017838080181222224	0.02200701429656613	0.027115217196256265	0.03336638512615596	0.04100666358619446
328	b4321	EG12563	447.0	-4.73	37.0	3.9244297651723634e-05	5.110349660186812e-05	6.64254071654516e-05	8.61857632307079e-05	0.00011162528223211178	0.00014431891755910248	0.00018626249946314714	0.00023998095139956616	0.0003086632335228231	0.00039633034207574964	0.000508044127126456	0.0006501664347998163	0.0008306801976080854	0.0010595866639419205	0.0013493960662218287	0.0017157327850548818	0.0021780806030167166	0.0027606991097062048	0.003493748901432772	0.004414671129884929	0.005569876449506707	0.007016809794557118	0.008826471039726691	0.011086487882048541	0.013904856720196125	0.01741449048022156	0.02177873992538412	0.027198087790382637	0.03391825403196321	0.04223999668189963	0.05253094750174901	0.06523988636137232	0.08091393473072317	0.1002192389068494	0.12396581994333099	0.15313739243329685	0.18892710148068811	0.23278030003858105	0.2864456915337491	0.3520364002281875
329	b3477	EG12076	314.0	-0.968	37.0	0.0016888551476192213	0.00219920876310079	0.0028585781256591936	0.0037089533663059344	0.0048037280263027084	0.006210679293627755	0.008015696543187909	0.010327438363109929	0.013283139768279642	0.017055841954733482	0.0218633786475102	0.02797952813337405	0.0357478311933594	0.04559868563906876	0.05807046192647993	0.07383554603764797	0.09373241103660826	0.11880505401911172	0.1503514184159335	0.1899827620542132	0.2396963400092682	0.30196426106462076	0.37984196285137733	0.4771004515045373	0.5983872881919076	0.7494223021060076	0.9372351967682566	1.1704536281379923	1.4596520092804255	1.817773284280241	2.2606382686465887	2.8075599387534838	3.482083343593886	4.312875695225478	5.334795770792367	6.590177146222903	8.130366115659745	10.017562588923994	12.327020984126914	15.149678354572423
330	b0583	EG10262	206.0	-15.4	37.0	9.117052152020729e-10	1.1872125927813175e-09	1.5431640711756633e-09	2.002227444887304e-09	2.593226482547327e-09	3.352749766568261e-09	4.327163494278158e-09	5.575125509489917e-09	7.170720246831413e-09	9.207361615182643e-09	1.1802644153924141e-08	1.5104363304366504e-08	1.9297974830519547e-08	2.461582306931633e-08	3.1348539904206176e-08	3.985910365652857e-08	5.0600152473708515e-08	6.41352738239748e-08	8.116514461057943e-08	1.0255958020289206e-07	1.2939677127393916e-07	1.630112517378111e-07	2.0505245756119304e-07	2.575561145223937e-07	3.23031144574035e-07	4.045653188089997e-07	5.059535259546232e-07	6.318532873763022e-07	7.879730544784365e-07	9.81299897548676e-07	1.2203744661677592e-06	1.5156226049121651e-06	1.8797547845344211e-06	2.328246605043881e-06	2.8799160976746922e-06	3.5576164609420955e-06	4.389066285287169e-06	5.407843336244712e-06	6.654572676038535e-06	8.178345421730495e-06
331	b0429	EG10181	109.0	7.3	37.0	6.5817166011742225	8.570639611072089	11.140298877572297	14.454336109529205	18.720833780690178	24.203929548998318	31.238346925517135	40.247544389999725	51.76634695512392	66.46912158139875	85.20479829482693	109.04033129664796	139.31454947630314	177.70477633055697	226.30912061236307	287.74796926652675	365.2889749943343	463.000747839914	585.9415640194119	740.3907319771346	934.1318481360955	1176.7990835756516	1480.299927584541	1859.3305450273724	2332.003164496544	2920.608800591712	3652.5432405913084	4561.429727161727	5688.47830138736	7084.1295176700005	8810.039418108627	10941.47350868706	13570.19030407181	16807.91014083254	20790.482794214586	25682.888428364928	31685.231094269777	39039.91297759803	48040.211600517796	59040.52201830424
332	b1006	G6517	442.0	0.569	37.0	0.007854219253575007	0.01022767869353801	0.013294153370140258	0.017248923320225405	0.022340301479562598	0.02888349362262118	0.03727793837681794	0.048028965270345114	0.06177480186090675	0.07932019655779475	0.10167821068819824	0.13012208233541042	0.1662494882573179	0.21206204403554732	0.27006350471792356	0.34338088029907854	0.43591358825861937	0.5525168597285246	0.6992269331028427	0.8835371521809119	1.114735986307763	1.4043202677794304	1.7664996682211942	2.218811694643419	2.7828703762053335	3.4852764504742644	4.358722379454836	5.4433320906754545	6.78828313427067	8.45376819211209	10.513363825193947	13.056887298836159	16.193837629214013	20.05753505353505	24.810094409763487	30.648392965673196	37.81122269381644	46.587851581430705	57.328259140068134	70.45535881848119
333	b3734	EG10098	513.0	12.2	37.0	883.8572723203738	1150.9493051298584	1496.0282818935264	1941.0696116406953	2514.016643927196	3250.3403666447025	4194.990726349301	5404.833868992755	6951.691327697562	8926.12369301728	11442.13359111174	14643.002066599314	18708.5201560789	23863.93526239137	30391.0019477259	38641.61139758968	49054.57597332534	62176.26842138278	78685.96354041378	99426.90827797809	125444.36008287859	158032.08966680913	198789.1511429551	249689.08925319827	313164.191184815	392207.91237734695	490499.2270687099	612553.3931088672	763904.497835849	951326.192187458	1183098.2524734114	1469328.0669101519	1822337.8662164614	2257130.5497766077	2791949.3539785347	3448949.4287179243	4255002.702915779	5242661.312680723	6451309.431851254	7928538.694321704
334	b3823	EG11468	206.0	-6.45	37.0	7.027325207986218e-06	9.15090628130462e-06	1.189454178456993e-05	1.543295262653489e-05	1.9988309298837524e-05	2.5842632638064874e-05	3.3353308279232366e-05	4.297246453925563e-05	5.527113622883767e-05	7.096934765594897e-05	9.097350481359153e-05	0.00011642279898095224	0.000148746703132038	0.00018973610229046982	0.00024163115558526534	0.000307229660665236	0.0003900205034229462	0.0004943477551177795	0.0006256121575495784	0.0007905181535245746	0.0009973763201561118	0.0012564731005389805	0.001580522168736213	0.0019852146789058837	0.0024898891301467626	0.0031183457281346483	0.00389983506480478	0.0048702568111824406	0.0060736110933871336	0.00756375349362203	0.009406514415279085	0.011682255140914519	0.014488946604592599	0.017945873057671192	0.022198081849942066	0.027421722964241148	0.03383044829823063	0.04168307163759037	0.051292726568792336	0.06303780211349032
335	b3478	EG12077	277.0	-0.907	37.0	0.0017950823026239384	0.002337536606370811	0.003038379585882446	0.003942242505817548	0.0051058773032077835	0.006601324277561884	0.008519875152208542	0.010977023022484805	0.014118634836701284	0.018128635894234756	0.023238561424902267	0.02973941007243357	0.03799633095996912	0.04846679345412979	0.06172303092800482	0.07847972171183525	0.0996280779149595	0.12627776291686582	0.1598083593808015	0.2019324715017089	0.25477297953049777	0.3209574852089265	0.4037336098774648	0.5071095518623968	0.6360251988826033	0.7965601511761492	0.9961862729830092	1.2440738904543438	1.551462535755333	1.9321092500999735	2.402829961114497	2.9841524104165673	3.701102605015286	4.584150893479538	5.670348632185688	7.004692133021641	8.641757316279168	10.647656398569659	13.10237721919136	16.102576673360396
336	b2943	EG12148	464.0	1.2	37.0	0.01476191970357756	0.019222810919020047	0.024986216737930965	0.03241916386666124	0.041988353768569596	0.054286212270157196	0.07006347992934134	0.0902699181009028	0.11610506854135026	0.14908144713749721	0.19110309164076736	0.24456303918729058	0.3124641058751098	0.3985683064302532	0.507581421246691	0.6453806316154893	0.8192948502988536	1.0384494314279349	1.3141894194441701	1.6605984725579894	2.0951341679280744	2.639404676872319	3.320116922736557	4.17023245929586	5.230374619388067	6.550539200093336	8.192171328348357	10.230683489754027	12.758504355177212	15.88876541583866	19.759753018273436	24.54027773624341	30.436141780282064	37.69791908689159	46.63030273166915	57.603321399135474	71.06578200578589	87.56136058898998	107.74783983606936	132.4200809764461
337	b0594	EG10263	536.0	8.66	37.0	25.643640135809356	33.392868644759794	43.40475786679391	56.31688753184435	72.93998718034662	94.30318818593047	121.71063805035492	156.8122128660224	201.6916942649608	258.9765462816574	331.97436439711686	424.8422084235307	542.79641451219	692.3721592361325	881.7440798650538	1121.1217104614161	1423.2364575925642	1803.9404124600471	2282.941596975843	2884.7054106405662	3639.558249701438	4585.036706986198	5767.534662502827	7244.311215358889	9085.935109276672	11379.256446029578	14231.014508509235	17772.211949577086	22163.411055272838	27601.137975795602	34325.61656938662	42630.09579631629	52872.084566810925	65486.86690788757	81003.73980390748	100065.4978653492	123451.78515532729	152107.04744598543	187173.9506547621	230033.28642220973
338	b0428	EG10182	296.0	-7.64	37.0	2.137861757781386e-06	2.7839002762544397e-06	3.6185725371961023e-06	4.695032356326015e-06	6.080868721448621e-06	7.861878367963577e-06	1.014678560551456e-05	1.3073137482193993e-05	1.681465492994004e-05	2.1590384653882224e-05	2.7676074630969265e-05	3.541829107216915e-05	4.5251910052583474e-05	5.772175687789632e-05	7.350933559004802e-05	9.346579572636285e-05	0.00011865253056326124	0.00015039109895046869	0.00019032452138523118	0.00024049243193292346	0.00030342308486809073	0.00038224583491178047	0.0004808284520583803	0.0006039445190605253	0.0007574772185591961	0.0009486670792101316	0.0011864127530665696	0.0014816356834274006	0.0018477216442797943	0.0023010546489186483	0.002861661705877883	0.0035539904261187747	0.0044078456510441505	0.00545951618638535	0.006753128520245551	0.008342271223068428	0.010291941745231022	0.012680876743770752	0.015604338114185856	0.019177439842952816
339	b3824	EG11469	206.0	-14.6	37.0	2.0290372711522406e-09	2.6421902160564757e-09	3.4343747997804926e-09	4.4560391267475795e-09	5.771331673759617e-09	7.461681828491211e-09	9.630279460794495e-09	1.2407670002852197e-08	1.5958731396092873e-08	2.0491360118019427e-08	2.6267267628990453e-08	3.361537873268729e-08	4.294843282233862e-08	5.478352172929241e-08	6.976745860528998e-08	8.870806656062784e-08	1.1261271031819735e-07	1.4273567685532712e-07	1.8063635129785382e-07	2.2825054335054144e-07	2.879778104849292e-07	3.6278821254728647e-07	4.563526367903986e-07	5.732016742530788e-07	7.189190334272804e-07	9.003766752580298e-07	1.1260202799270865e-06	1.4062153518584697e-06	1.7536662832909802e-06	2.1839230851200374e-06	2.715993322543487e-06	3.373080139380383e-06	4.183471208510882e-06	5.18160811114878e-06	6.40937114599932e-06	7.917621041705135e-06	9.768046655772965e-06	1.2035376679687825e-05	1.4810023852151364e-05	1.8201242463410156e-05
340	b3738	EG10099	271.0	-6.68	37.0	5.583446013463759e-06	7.270702533855317e-06	9.450613134220745e-06	1.2261999447624008e-05	1.5881383395156208e-05	2.053284000809184e-05	2.6500324182502664e-05	3.4143067058821415e-05	4.391477498235076e-05	5.638753146039245e-05	7.2281506511897e-05	9.25018258878571e-05	0.00011818425389999164	0.00015075170887778746	0.0001919840725242037	0.00024410428908422586	0.00030988439563479615	0.00039277590276316375	0.0004970698813077479	0.0006280932363641615	0.000792449000705151	0.000998310099019766	0.0012557779725623605	0.0015773197705735847	0.001978300580409392	0.0024776304652256945	0.0030985500032081528	0.003869582689305169	0.004825688102233073	0.006009656311734666	0.007473791785371203	0.00928194426247387	0.011511954942225362	0.014258599170578957	0.017637121940898275	0.021787480333626836	0.026879427960695857	0.03311860107161909	0.04075379482292089	0.050085652007123546
341	b1817	EG10567	323.0	5.41	37.0	0.9943118321877601	1.2947820289293095	1.6829851024126379	2.183642701595447	2.828190222173899	3.6565314179152595	4.719233575095955	6.080269332219385	7.820435671361725	10.041610429066559	12.872042999937623	16.472920085101737	21.046500986609185	26.846181999119928	34.188928207078085	43.470606206086615	55.18486620037789	69.94636046876819	88.51925194882469	111.8521671254703	141.12098798958195	177.78116619275713	223.63158768054527	280.89242866200027	352.29993627263354	441.22165440881327	551.7963142091883	689.1034397623152	859.3687065170343	1070.2122602655336	1330.9485908133975	1652.9481942925865	2050.0731954899084	2539.201387734751	3140.8558423034415	3879.9604110157848	4786.745174809755	5897.83027034024	7257.521663372226	8919.358455948797
342	b4356	EG12587	453.0	-0.488	37.0	0.002729315573079135	0.003554084987125496	0.0046196749355463815	0.005993944594214206	0.007763181898404428	0.010036919826661295	0.012953961999192094	0.016689908778846897	0.021466542160267256	0.027563509590892495	0.03533284657769206	0.04521699920178189	0.057771154925500987	0.07369086863494002	0.09384618704290161	0.11932373592337826	0.15147855013208586	0.19199780665143115	0.2429790786353843	0.3070262786137185	0.3873671193883042	0.48799671268362776	0.6138528730428173	0.7710298269511576	0.9670383790445675	1.2111221988659928	1.514641810331405	1.8915401473876163	2.358906248307529	2.9376568737154147	3.653359638577428	4.53722574964177	5.627305757884343	6.969928010893802	8.621426886104485	10.650216591927487	13.139276559974231	16.189126472325302	19.921383067742234	24.483007390280342
343	b0586	EG10264	1293.0	1.91	37.0	0.0300256156379218	0.03909902937590585	0.0508217464316044	0.06594029591742513	0.08540394453023736	0.11041768122254102	0.14250850572665144	0.18360822433599325	0.2361566944976868	0.3032303603040751	0.3887020178976873	0.49743908389502867	0.6355492599908422	0.8106844512527694	1.0324161738672573	1.3126985632058157	1.666438563762156	2.112197066071095	2.6730497913554734	3.3776427773050752	4.261484583257809	5.3685260407896145	6.753088798531263	8.482216368732669	10.638536255283089	13.32373947241264	16.662804871196993	20.809120788141193	25.950686331836785	32.31760996650444	40.19116491218666	49.91471040028225	61.90684632802648	76.6772378919095	94.84562814426616	117.16465219486014	144.54717938866315	178.0990420332206	219.15816436463385	269.34128717538454
344	b1818	EG10568	266.0	3.95	37.0	0.23091527582700794	0.30069535498558353	0.3908501906099951	0.5071210463593562	0.6568083614247993	0.8491792349289681	1.095977225059893	1.4120590990682371	1.8161888470807788	2.3320261983339274	2.9893553144668017	3.8256095944850728	4.8877609852263415	6.23465729819276	7.939909323815037	10.095451645545953	12.815927747836023	16.244082186171696	20.557381314460116	25.97613061366978	32.773412536883754	41.28723575371831	51.935366834831584	65.23341123225788	81.81682478748836	102.4676733500045	128.14712042155418	160.03481575386385	199.5765870208487	248.5421084941842	309.0945425873275	383.8745309637943	476.10136184391195	589.6946710761562	729.4206602797547	901.0675519532554	1111.6558674784724	1369.6901309722323	1685.4597948720989	2071.3985807889353
345	b2128	EG12009	243.0	-19.5	37.0	1.510939459363682e-11	1.9675288933048106e-11	2.5574357243254625e-11	3.3182265524615054e-11	4.297670073850787e-11	5.556403358466651e-11	7.171267600102278e-11	9.239474539285507e-11	1.1883801904757413e-10	1.5259061535505788e-10	1.9560139044547953e-10	2.5031971019353966e-10	3.1981907277755853e-10	4.079500454749652e-10	5.195291761515679e-10	6.605719867048018e-10	8.385799022263964e-10	1.0628930748878078e-09	1.3451235955681422e-09	1.6996866320434267e-09	2.144450688358935e-09	2.7015325618855285e-09	3.398267819495071e-09	4.268393883718471e-09	5.353490303684884e-09	6.704729707431597e-09	8.385003554022542e-09	1.047149943322321e-08	1.3058821657205441e-08	1.6262764673855753e-08	2.022486989639591e-08	2.511792146278111e-08	3.1152565878996574e-08	3.858527524064481e-08	4.772791467106954e-08	5.8959222811155884e-08	7.273857086287818e-08	8.96224322351611e-08	1.102840728974162e-07	1.355370639978195e-07
346	b3731	EG10100	139.0	9.86	37.0	85.13988357546702	110.86822828618595	144.10887112082514	186.97865133032784	242.16928578165633	313.09761096411785	404.09354906804725	520.6348816282482	669.6400073045041	859.832413901598	1102.19370514958	1410.5258056797356	1802.147561422649	2298.7565227115338	2927.493441082739	3722.255163350302	4725.311447908703	5989.293091016967	7579.633029738717	9577.559250977452	12083.758936119188	15222.857962233173	19148.88943544531	24051.96025968328	30166.366915195707	37780.461894621854	47248.63209741098	59005.82164825173	73585.11611017784	91639.00528022561	113965.06045538688	141536.90247123028	175541.50271062728	217424.05503787412	268941.8873279021	332229.1528448047	409874.3610362398	505013.1822929086	621439.4010643329	763737.407043084
347	b1819	EG10569	283.0	3.44	37.0	0.13866360221433247	0.18056623123822685	0.23470381143923227	0.30452394626144197	0.3944105171625188	0.5099283761940252	0.6581294781273981	0.8479352460121035	1.0906133729601486	1.4003714217738927	1.795094649836256	2.29726164775006	2.935078861919488	3.7438841429743603	4.767880445121193	6.062274079263329	7.6959079509529325	9.75449953465914	12.344616591291125	15.598551588158577	19.68028933098908	24.792802531487435	31.186958168309392	39.17237503581306	49.13064155734432	61.53138481785683	76.95177925066594	96.10019931623032	119.84485814046049	149.24843729943535	185.60990625868885	230.51495866238957	285.8967628537665	354.1090428303834	438.0138815923142	541.0870811591188	667.5444335815336	822.4928679916147	1012.1111550865189	1243.8656897217516
348	b0724	EG10932	238.0	-8.89	37.0	6.12507648628325e-07	7.976007831273053e-07	1.036738389693232e-06	1.3451492915012047e-06	1.742198057772121e-06	2.2524658647529275e-06	2.90710274869185e-06	3.7455165986613267e-06	4.817479294976664e-06	6.1857487693938925e-06	7.92932814003331e-06	1.014751028876691e-05	1.2964889297151022e-05	1.6537560228714965e-05	2.106077726055425e-05	2.6778398817957615e-05	3.3994519165974656e-05	4.3087771254384775e-05	5.452888833698856e-05	6.890223535735533e-05	8.693216929282455e-05	0.00010951526528205343	0.0001377596579815859	0.000173033001748261	0.0002170208566295243	0.0002717976688170486	0.0003399129448096764	0.00042449573050117636	0.0005293811143485589	0.0006592631947526334	0.0008198798057251279	0.00101823530507822	0.0012628689228434767	0.0015641775759352543	0.0019348037148637079	0.0023901007221178295	0.0029486906790143243	0.003633132015483148	0.004470717721542541	0.005494428506503713
349	b0007	EG11555	476.0	-2.8	37.0	0.0002703739905952165	0.0003520780632191876	0.00045763852296758933	0.0005937776984564665	0.0007690435251575417	0.0009942866605773698	0.0012832573976738909	0.001653351222451745	0.0021265385085551024	0.002730521950780313	0.0035001752170129704	0.0044793283112857605	0.005722979728899715	0.007300033173070867	0.00929667801818486	0.011820558594452484	0.015005908621473331	0.019019864790245384	0.024070218837934636	0.03041492196255569	0.03837372084321917	0.04834238294282952	0.06081006262521814	0.07638047180654084	0.09579765278151232	0.11997731051540719	0.15004485176467033	0.1873815043832696	0.23368015852976814	0.2910128897443093	0.36191250081327153	0.4494708652462774	0.5574573820139613	0.690461472852226	0.8540637861056072	1.0550416335382595	1.3016152005634778	1.6037422611541814	1.9734705254786138	2.4253583847815254
350	b0175	EG10139	285.0	-9.33	37.0	3.944772339086376e-07	5.136839538184216e-07	6.676972820975298e-07	8.663251355209611e-07	1.1220390019455593e-06	1.4506700541474218e-06	1.8722800499884663e-06	2.412249105309347e-06	3.102632123778913e-06	3.983847499159897e-06	5.106776116900906e-06	6.535366209281809e-06	8.349860902676286e-06	1.0650791103148508e-05	1.3563907612116597e-05	1.7246264137054484e-05	2.1893708460096623e-05	2.7750093991123092e-05	3.5118590090196444e-05	4.437554906417951e-05	5.598748318834461e-05	7.053181950622465e-05	8.872223709609839e-05	0.0001114395551752232	0.00013976933580407667	0.00017504759788367332	0.00021891631645505583	0.0002733907110370519	0.00034094071827405186	0.000424589508500325	0.0005280324557975539	0.0006557806217030789	0.0008133335813652363	0.0010073873279438472	0.001246084060019192	0.0015393119151010022	0.0018990641917936075	0.002339869340574352	0.0028793050410552403	0.0035386120712258486
351	b1492	G6786	511.0	-6.88	37.0	4.571338959373491e-06	5.9527477609494225e-06	7.737507608429305e-06	1.0039276041995116e-05	1.3002576987036546e-05	1.681086756265494e-05	2.1696630374751307e-05	2.7953979005461207e-05	3.5954376792550565e-05	4.616620609677603e-05	5.917909226009714e-05	7.573408957025447e-05	9.676108319750068e-05	0.00012342506013730503	0.00015718326427672098	0.0001998556884314959	0.0002537118846051948	0.0003215777106601729	0.0004069663982554801	0.0005142392484116226	0.0006488023671232298	0.000817347179175817	0.0010281440451747343	0.0012914002036065154	0.0016196955240132087	0.0020285122566432064	0.0025368781775764225	0.0031681463493123795	0.003950939254060786	0.004920290437846426	0.0061190231767850696	0.0075994132160431705	0.009425191539248073	0.01167395363676533	0.014440054128800004	0.017838080181222224	0.02200701429656613	0.027115217196256265	0.03336638512615596	0.04100666358619446
352	b2130	EG12011	385.0	-7.31	37.0	2.973697568135457e-06	3.872316557091432e-06	5.033319069774087e-06	6.530640369755679e-06	8.458294584907314e-06	1.0935622239696156e-05	1.4113855383625788e-05	1.8184317576757044e-05	2.3388649098662932e-05	3.003153693482363e-05	3.849653773266316e-05	4.9265714046040466e-05	6.294396463525325e-05	8.028912413608865e-05	0.00010224914295030488	0.00013000794295687672	0.00016504188837507069	0.00020918922544474426	0.00026473534331197926	0.00033451730795544104	0.0004220518404916742	0.0005316917736003135	0.0006688170520717805	0.0008400675773735753	0.001053626669053233	0.0013195656717041153	0.0016502623267185645	0.002060908013642162	0.00257012191746588	0.0032006936784992474	0.003980480227321421	0.004943487411596617	0.006131172815790084	0.007594013012094132	0.009393386539081316	0.011603833390288722	0.014315762947622221	0.01763869539156265	0.021705136982605098	0.026675207607078765
353	b3732	EG10101	460.0	-1.14	37.0	0.001421980860793801	0.001851687975980528	0.002406863246680095	0.003122861488682804	0.004044638951712716	0.005229262616463435	0.006749049547802978	0.008695488013919969	0.011184127039177746	0.014360663706739153	0.01840850947630053	0.023558179963383136	0.030098929350751945	0.038393143631953584	0.04889411951837057	0.062167992003223725	0.07892073794369364	0.10003138115125094	0.12659276296255922	0.15996152891067475	0.20181932617251988	0.2542476188576272	0.31981902181630373	0.4017086436761095	0.5038296341463647	0.6309979702812518	0.7891325160393553	0.9854975780517004	1.228996591887676	1.5305272469060704	1.9034103402681295	2.3639069958526693	2.9318416545429944	3.631351511844478	4.4917869321145805	5.54879190461072	6.845598939620401	8.434579065785947	10.379094935845957	12.755713654751647
354	b1469	EG12153	462.0	-3.47	37.0	0.00013835269019795001	0.00018016136499973058	0.0002341775577280787	0.0003038411415985244	0.00039352616851431405	0.0005087850129961756	0.0006566538178977652	0.0008460340026224223	0.001088167995821045	0.001397231504048727	0.0017910696823014067	0.0022921107196070276	0.002928497817776481	0.0037354895927866677	0.004757189886824779	0.006048681227009762	0.007678652159088921	0.009732627961508785	0.012316937448570354	0.01556357646094802	0.01963616211706145	0.02473721202248766	0.0311170306610609	0.03908454259879005	0.049020480660116605	0.0613934189304933	0.07677923770069191	0.09588472311146548	0.11957614157820123	0.14891379192861215	0.18519373107432974	0.2299980972116589	0.285255724126973	0.3533150582896134	0.4370317653270893	0.5398738538034524	0.6660476631056813	0.8206486715913786	1.0098417958963204	1.241076689699218
355	b0721	EG10933	129.0	-1.97	37.0	0.0006200537395120208	0.0008074272204164793	0.0010495110009883914	0.0013617215234211473	0.0017636619283226168	0.0022802162318967707	0.002942918238668176	0.0037916613426872757	0.004876830613562854	0.006261957160427196	0.008027017419384086	0.010272527560067532	0.013124616662437728	0.0167413028803536	0.021320245921305388	0.027108308545048684	0.0344133314563166	0.043618612360760554	0.05520068394329537	0.06975111052040152	0.08800317314342065	0.11086449275181832	0.1394568562150511	0.17516476738415987	0.21969455239716307	0.27514621461147787	0.3441006704320792	0.4297255155810465	0.5359030867842215	0.6673853137090578	0.8299807204509505	1.0307799584720434	1.278427461071225	1.5834482351224166	1.9586404860569662	2.419546749952223	2.9850185320649416	3.677892182058533	4.525796939439102	5.562119835676332
356	b2964	EG10664	418.0	-4.68	37.0	4.125639581883441e-05	5.372362890129417e-05	6.98311106180479e-05	9.060460180355045e-05	0.00011734843283543492	0.00015171830669015828	0.0001958123820243607	0.00025228503788718253	0.000324488735916506	0.0004166506332410568	0.0005340921065316279	0.0006835011807388916	0.0008732700820773018	0.0011139128339076334	0.0014185810819825116	0.0018037002860329296	0.002289753183528729	0.002902243179825147	0.003672877238071749	0.004641016158853698	0.005855450121751895	0.007376569325786063	0.009279013887064678	0.011654904270720641	0.014617773969192066	0.018307350499972303	0.022895359799046788	0.028592563570726825	0.03565728010334236	0.04440568762270011	0.055224266773834886	0.0685848068625669	0.08506248087646515	0.10535758916357396	0.13032168344497796	0.160988914439517	0.19861360110874676	0.24471520123629822	0.30113207619087196	0.3700856924321544
357	b3737	EG10102	79.0	-34.9	37.0	3.098218493687033e-18	4.034466348948058e-18	5.244084803277259e-18	6.804105093270368e-18	8.812478104302978e-18	1.1393541638548534e-17	1.470486045229931e-17	1.894576960854565e-17	2.4368027857408945e-17	3.1289080679329336e-17	4.0108545813232045e-17	5.132867175119093e-17	6.557968684798042e-17	8.365115938684207e-17	1.0653073434462095e-16	1.3545190926989936e-16	1.7195286981294756e-16	2.1794883713051817e-16	2.7582089899479586e-16	3.4852492098441187e-16	4.397248837667917e-16	5.539558909962135e-16	6.968231678385811e-16	8.752446556956378e-16	1.0977463433006031e-15	1.3748213037923877e-15	1.71936558541166e-15	2.147206693133059e-15	2.6777434736633073e-15	3.334719863113476e-15	4.147159276111373e-15	5.1504915247723035e-15	6.387910192825215e-15	7.912005513769272e-15	9.78672619757373e-15	1.2089733533325466e-14	1.4915222714922162e-14	1.837729998243127e-14	2.2614020177472956e-14	2.7792208063381586e-14
358	b2288	EG12082	147.0	3.11	37.0	0.09968855459504757	0.12981334909351877	0.16873414037059598	0.21892949236569947	0.2835510815032953	0.366599611996289	0.47314490149695504	0.6096007727715412	0.7840678378192971	1.006760250733063	1.2905361475239596	1.6515559204704544	2.110097853328291	2.6915671656037192	3.4277424101636083	4.358312714151593	5.532770876247537	7.012741223217147	8.87483784759673	11.214168943889485	14.1486270808552	17.824134158177486	22.421044400746332	28.16195010814236	35.32118425431178	44.23637289649025	55.32246043311827	69.08871407597665	86.15931284695957	107.298243752191	133.43936676944665	165.72267469347153	205.53796812693218	254.5773951136255	314.89857504935674	389.00034449869804	479.9135364221374	591.3096433776651	727.6307302629007	894.244565542641
359	b0722	EG10934	115.0	-1.66	37.0	0.0008453968405622626	0.001100866550149768	0.001430929656305577	0.001856605323486725	0.002404620965913846	0.0031089040762199063	0.004012448635437835	0.005169646298903977	0.006649193335900247	0.008537709656146277	0.01094423714116475	0.01400582206101105	0.017894431970925283	0.022825512790367514	0.029068558728581963	0.03696014867196338	0.046920000368497035	0.05947071153625732	0.07526199880556193	0.0951004158221248	0.11998573638706238	0.15115543368335424	0.19013898010152117	0.2388240429626851	0.2995370701763205	0.37514125905969176	0.46915549585681754	0.5858985601265986	0.7306637272625652	0.9099298975139135	1.1316165585083469	1.4053912825249104	1.743040107020749	2.158913090694181	2.6704596282461295	3.2988708037017567	4.069849232767318	5.014530568089011	6.170585208693833	7.583533871773869
360	b1015	EG10802	502.0	-3.31	37.0	0.00016235838597825585	0.00021142132035990657	0.0002748099097362116	0.00035656088272042916	0.00046180723677130103	0.0005970647437487195	0.0007705903937813013	0.0009928300993061229	0.0012769769725613624	0.001639666359293413	0.0021018397428845415	0.002689816846975699	0.003436624024836482	0.00438363764561191	0.005582614047561159	0.0070981931750600125	0.009010981783255554	0.011421344716149381	0.014454059993223392	0.018264026168434686	0.02304324970892909	0.029029387226418474	0.03651617375374032	0.04586613562742247	0.05752606695589043	0.07204584452228803	0.09010127010822588	0.11252176493334404	0.14032390205327447	0.17475195366883825	0.21732685665525903	0.26990526738531195	0.33475069327564244	0.41461906178796504	0.5128615275800792	0.6335478364025925	0.7816141732532053	0.9630401373774673	1.1850603254662209	1.456416987096557
361	b3909	EG11869	327.0	-9.13	37.0	4.818155815274024e-07	6.274149980164389e-07	8.155273019699683e-07	1.0581319099887804e-06	1.3704615317395844e-06	1.7718524053160163e-06	2.2868080171041635e-06	2.9463277105942262e-06	3.7895634335398936e-06	4.865882323563373e-06	6.237430434489222e-06	7.982314313603542e-06	1.019854313678254e-05	1.300890562997333e-05	1.6566994168868865e-05	2.106463458495708e-05	2.6741035899516548e-05	3.3894041339961556e-05	4.289394279886216e-05	5.4200418021860565e-05	6.838326638868996e-05	8.61477588829577e-05	0.00010836558509931466	0.00013611258005915948	0.00017071465225731351	0.00021380361886442998	0.0002673849927244686	0.0003339201685160238	0.0004164259336690346	0.0005185947967681656	0.0006449402979092175	0.0008009722600961281	0.0009934078795837843	0.0012304256608862132	0.0015219705078068572	0.0018801198187731692	0.002319522241779916	0.0028579228663119195	0.0035167911187293367	0.004322070543854105
362	b2801	EG10352	438.0	-6.77	37.0	5.102885432982902e-06	6.6449217845209845e-06	8.637210063298296e-06	1.1206623688962278e-05	1.4514491550082071e-05	1.8765602805580074e-05	2.4219472690186712e-05	3.1204413745864014e-05	4.013508235053954e-05	5.15343234621157e-05	6.606032291960872e-05	8.454030337344293e-05	0.0001080122752472163	0.00013777668797634093	0.00017546023095524481	0.00022309452225253946	0.0002832130129995705	0.00035897014635831876	0.0004542876657862237	0.000574033995971146	0.0007242438544814668	0.0009123867320653818	0.0011476946509014305	0.0014415617274720737	0.001808030594276334	0.002264383747747848	0.0028318614770542253	0.003536532293741738	0.004410346847023184	0.00549241231605644	0.006830531384874747	0.00848305832142431	0.010521134625137112	0.01303137844027472	0.016119115760218516	0.019912257725385366	0.02456594745553162	0.030268122331910133	0.03724616400681293	0.04577483930395319
363	b3736	EG10103	156.0	10.5	37.0	161.46616126712297	210.25947506716813	273.29971861886656	354.60143708619427	459.2694200398479	593.7836325495101	766.3556892580292	987.3740981071701	1269.9594698706208	1630.6557323710024	2090.2892871064587	2675.0352202378313	3417.738391924101	4359.547791499964	5551.935335304074	7059.1857451879805	8961.462809719655	11358.579827666934	14374.629113047742	18163.657989889	22916.617772480393	28869.859053750362	36315.502674246636	45614.082742291925	57209.938052766185	71649.9235944597	89606.12734605417	111903.41252358764	139552.7657043871	173791.62131247346	216132.55806247419	268422.02925273805	332911.1034151631	412340.5630802759	510043.14696155314	630066.2359178546	777318.8886225636	957747.8440154477	1178547.941765229	1448413.3892671522
364	b1206	EG12392	559.0	-3.4	37.0	0.00014838439213583042	0.0001932245379081368	0.00025115734652949423	0.00032587211016603607	0.0004220600352692244	0.0005456760889379276	0.0007042665919471648	0.000907378389431793	0.0011670690780970665	0.0014985422191983835	0.001920936887464636	0.00245830749911901	0.003140837868350374	0.004006343149253655	0.005102125073399361	0.006487260101766717	0.008235417261628165	0.010438323113821648	0.013210016181588052	0.016692063083942183	0.021059944518982375	0.026530862275537997	0.03337326996032589	0.04191849169778098	0.05257486655698879	0.06584494407812111	0.08234636058445369	0.10283714999434128	0.12824639012543243	0.15971126014502354	0.19862179169421051	0.24667484093240508	0.3059390978757722	0.3789332905759182	0.4687201437812729	0.5790191250494415	0.7143415677860906	0.8801524142171522	1.083063587871247	1.331064903266303
365	b3266	EG10267	1034.0	7.43	37.0	7.4954456764161375	9.760487652335286	12.68688856049888	16.461008223646008	21.31981686895257	27.564121958389062	35.57511612692069	45.835045910449786	58.95298521352581	75.69692227155281	97.03364269359919	124.17822420774397	158.6553631536979	202.37524313759369	257.72724995859676	327.6955546447448	416.00145283910996	527.2783931406253	667.2868840749336	843.1779803260617	1063.815862424881	1340.1721978463688	1685.807573366674	2117.458398659631	2655.7513937315266	3326.072198701555	4159.619913705915	5194.685641832511	6478.20054754622	8067.607765870437	10033.122947550937	12460.460587087384	15454.117885393707	19141.325132750022	23676.791909073992	29248.40230798175	36084.040502354634	44459.76098141232	54709.556511590956	67237.02224074781
366	b3733	EG10104	287.0	-0.0479	37.0	0.004238251795904419	0.00551900528764719	0.007173719955726934	0.009307771769433044	0.012055154027398084	0.01558595638418779	0.020115721776069472	0.02591713342097207	0.03333458826088364	0.042802340329313626	0.054867052362646225	0.07021578228718965	0.08971065989201306	0.11443178627432966	0.14573022434508617	0.18529335451698586	0.23522535959959362	0.29814619345468546	0.37731309876776925	0.4767695936517905	0.6015278722678508	0.7577917937842178	0.9532291052220417	1.1973033023385269	1.5016776319750627	1.8807062418995233	2.3520304636472575	2.9373017564423765	3.663057046928616	4.5617771882380715	5.673165170789342	7.045687707027731	8.738432070553785	10.823339814885768	13.387890482033141	16.538321930499222	20.403489807655525	25.13948735801504	30.935168654207637	38.01874399006634
367	b2482	EG11282	672.0	-17.3	37.0	1.363624901758496e-10	1.775697482260264e-10	2.3080891935972444e-10	2.9947039430145916e-10	3.8786530432617495e-10	5.014661531846275e-10	6.472078689897778e-10	8.338638244472979e-10	1.0725147261503689e-09	1.3771323634663607e-09	1.765305189278542e-09	2.2591387636711388e-09	2.8863714491939773e-09	3.681754667506335e-09	4.6887578281178e-09	5.96167109735887e-09	7.568194937947395e-09	9.592624349317535e-09	1.2139758608409881e-08	1.5339694798999686e-08	1.9353696411310234e-08	2.438136784017781e-08	3.066941294563566e-08	3.8522312421461346e-08	4.831532225984588e-08	6.051027611962732e-08	7.567477026785673e-08	9.450542374415648e-08	1.1785604174298209e-07	1.4677167071966892e-07	1.8252972383927239e-07	2.266895802793262e-07	2.8115232759995563e-07	3.482326299262015e-07	4.3074507420624367e-07	5.321077817868276e-07	6.564665839670229e-07	8.088436607744509e-07	9.953152466717607e-07	1.2232238322539907e-06
368	b3063	EG12393	487.0	-18.9	37.0	2.7531111951584398e-11	3.585071386802232e-11	4.659951714083751e-11	6.046202985195102e-11	7.830865439439197e-11	1.0124427022015063e-10	1.3066901516777705e-10	1.6835420263761581e-10	2.1653698870775055e-10	2.78038229001608e-10	3.564089709132332e-10	4.5611225005195297e-10	5.827483452314507e-10	7.433334474800982e-10	9.466438792171654e-10	1.2036406359861306e-09	1.5279922054763539e-09	1.9367174545579545e-09	2.450974992333595e-09	3.0970309670187575e-09	3.907443915769189e-09	4.922513270878765e-09	6.1920476826640385e-09	7.777520742995298e-09	9.754695330052536e-09	1.2216814051447888e-08	1.527847261712573e-08	1.90803159855546e-08	2.379472445254081e-08	2.9632689258559234e-08	3.6852115673675086e-08	4.57678369240658e-08	5.6763675968523614e-08	7.030695543422143e-08	8.696593062558993e-08	1.0743070834062025e-07	1.3253831748278782e-07	1.6330271871241164e-07	2.0095068261001973e-07	2.4696463246015886e-07
369	b1907	EG11041	403.0	-4.62	37.0	4.3807548859179645e-05	5.70457125804348e-05	7.414922534009515e-05	9.620727748019969e-05	0.0001246048546644886	0.00016110004282358776	0.0002079207434995683	0.00026788547337519173	0.00034455399873845277	0.000442414869516622	0.0005671185179366814	0.000725766533315462	0.000927270088154347	0.0011827933567090387	0.0015063012370868933	0.0019152348827240877	0.002431343612839394	0.0030817078753003642	0.0038999952823591737	0.004928000570578432	0.006217530935749652	0.007832710898245124	0.009852796061187212	0.012375603301138797	0.015521686629627591	0.019439413831286095	0.024311129780933353	0.0303606289588193	0.037862203164133704	0.047151581992260015	0.058639144716628615	0.07282585446442869	0.09032245093444666	0.11187253862979443	0.1383803262891933	0.17094391294054348	0.21089518029824977	0.25984754416790423	0.3197530438365503	0.3929705135780079
370	b3915	EG11873	300.0	-4.9	37.0	3.3109033180795254e-05	4.3114222088048914e-05	5.6040778953580734e-05	7.27118961292544e-05	9.417432326187398e-05	0.00012175679311388861	0.00015714311744835976	0.0002024634853491403	0.0002604083103000788	0.0003343699653589187	0.00042861895533501056	0.0005485225459725107	0.0007008156565652719	0.0008939359885025329	0.0011384379847249188	0.0014475033854317268	0.001837569972476236	0.002329104708068081	0.0029475530261610914	0.003724502709127713	0.004699108793237585	0.005919835548416729	0.007446583070924298	0.009353279765706496	0.011731038394643237	0.014691992917115568	0.0183739566248495	0.02294606974744547	0.028615637567145746	0.03563639905366664	0.04431851218969726	0.055040596761836	0.0682642399046872	0.08455144581177612	0.10458560074671047	0.1291966301012856	0.15939114842079083	0.19638854913930032	0.24166415181264433	0.2970007250337644
371	b2282	EG12088	325.0	-3.76	37.0	0.00010352427755160942	0.00013480818571452163	0.00017522653479244647	0.00022735325658965446	0.00029446129478804243	0.0003807052889550227	0.0004913501284442642	0.000633056421095023	0.0008142364666778671	0.0010454974299526586	0.0013401921902606497	0.0017151029443382162	0.002191288224775459	0.0027951307693511365	0.0035596318763641576	0.004526007794067789	0.005745655658754693	0.007282570920393416	0.009216315556909226	0.011645657246950674	0.014693024719263379	0.018509954519893877	0.023283740374896885	0.02924553928214687	0.03668023974315468	0.04593845867477605	0.05745110631788204	0.07174704499166762	0.0894744702945839	0.11142676521015478	0.1385737219068625	0.17209919675587645	0.21344646580745447	0.2643727859950132	0.3270149478688041	0.4039679358893575	0.4983792005728203	0.6140615027335714	0.7556278248873213	0.9286524714729271
372	b3735	EG10105	177.0	16.5	37.0	65140.09862989882	84824.72634676346	110256.97574431333	143056.42993447336	185282.50801478402	239549.41447518245	309169.95110366016	398335.1411253531	512338.21671457804	657853.4747124459	843282.885148148	1079186.2314511212	1378814.075927741	1758767.1056987485	2239810.5738714067	2847878.7882223013	3615312.129255216	4582378.155666591	5799139.279982396	7327742.628275598	9245223.458885936	11646932.406359825	14650719.428953517	18402034.36700062	23080136.284421578	28905642.229559533	36149691.84477501	45145058.70211079	56299603.89669523	70112544.10523748	87194097.13364248	108289175.40830377	134305924.79111442	166350055.87159073	205766091.40793717	254186861.37684909	313592821.3961146	386383057.1814203	475460174.2196926	584331666.1107706
373	b2280	EG12090	184.0	0.746	37.0	0.009375040313304885	0.012208075299120831	0.015868314819400233	0.02058885119798669	0.02666607847583994	0.03447623606609981	0.044496106334246985	0.057328866317406996	0.07373632427294599	0.09467905292433935	0.12136627377096468	0.15531776337799433	0.19844055840040828	0.2531238494329239	0.3223561963501989	0.40987009551034526	0.5203200128621055	0.6595013032489279	0.8346190085034766	1.054617416776133	1.3305835338846845	1.6762403363301452	2.108548929987576	2.6484426285204834	3.3217206091810794	4.160134339429839	5.20270655842636	6.497330433646928	8.10270581801596	10.090680568194115	12.549077955109475	15.585106659347543	19.329468111281972	23.941297491386766	29.614100110913284	36.58287479820633	45.13265107649345	55.60870820958762	68.4287926244349	84.09770696316787
374	b3739	EG10106	126.0	-6.35	37.0	7.766395451726335e-06	1.0113315496133722e-05	1.3145501664142414e-05	1.705605042288569e-05	2.2090498138576463e-05	2.8560526038102096e-05	3.686110633181965e-05	4.749191808682276e-05	6.108405236910924e-05	7.84332591041556e-05	0.00010054127183539715	0.00012866709163471667	0.00016439053046116167	0.0002096908223604553	0.00026704372605384965	0.00033954128613747147	0.00043103931783626743	0.0005463387623721565	0.0006914083625183602	0.0008736576734862274	0.0011022713034138506	0.0013886175300600325	0.001746747136261129	0.002194001529263686	0.002751753055870897	0.0034463050112398725	0.004309984298913938	0.00538246619127872	0.0067123783481131535	0.008359240392644218	0.010395806172225889	0.012910888639278563	0.016012762420946777	0.01983325700281567	0.024532674497619054	0.030305690743606718	0.03738842760466659	0.046066918549929135	0.05668722971263587	0.0696675456352377
375	b2279	EG12091	100.0	6.74	37.0	3.759536178274923	4.8956270288260475	6.363439692854061	8.256447797680279	10.693509938337282	13.825503939145966	17.843626903509104	22.989762153225314	29.569406583109217	37.967764713363756	48.66975306941508	62.28482556172277	79.57773338687835	101.50657892924026	129.26982092543614	164.36424814912993	208.6563734408064	264.4702237349379	334.6951322536379	422.91789689499694	533.5845784851812	672.1983028673897	845.5607358510322	1062.0664600105897	1332.0613444845417	1668.2782188545982	2086.3658051254733	2605.5300042641993	3249.310365259763	4046.518989972028	5032.374368488975	6249.86884002373	7751.415699839105	9600.830616799936	11875.712213848179	14670.298656099856	18098.891191191156	22299.95214467292	27441.004295430685	33724.48131122083
376	b0040	EG11561	504.0	-6.29	37.0	8.246642525566583e-06	1.0738688000538174e-05	1.3958374089659094e-05	1.8110737678740244e-05	2.3456498254932444e-05	3.032661033581679e-05	3.91404698492202e-05	5.0428654290126384e-05	6.486127921661008e-05	8.328330098145297e-05	0.00010675839687097507	0.00013662342023544125	0.00017455587314963757	0.00022265737865747969	0.0002835567878496214	0.0003605373466817782	0.0004576933006765244	0.0005801224646811095	0.0007341626679090688	0.000927681646877458	0.0011704319541730015	0.0014744848425912744	0.0018547599468554917	0.002329671006948562	0.0029219119617915584	0.0036594126114768695	0.0045764988436234446	0.005715299312444483	0.007127448644266231	0.008876146950267706	0.01103864692447114	0.013709253405563103	0.017002936349709234	0.02105967712261611	0.026049690366072922	0.03217968999986265	0.03970039884849989	0.048915537703042536	0.06019257223128806	0.07397554606361115
377	b1250	EG11606	417.0	-12.4	37.0	1.8312088763003994e-08	2.3845802367982516e-08	3.099527893013539e-08	4.021581327290365e-08	5.2086346265392414e-08	6.734177923061564e-08	8.691340213699372e-08	1.119793892722652e-07	1.4402776628358173e-07	1.8493480168689181e-07	2.3706244494488842e-07	3.0337924685109434e-07	3.876101860011466e-07	4.944220231534079e-07	6.296522557339551e-07	8.005914982183691e-07	1.0163312308295982e-06	1.2881914104701975e-06	1.6302455089516595e-06	2.0599642349918157e-06	2.5990036271639743e-06	3.274168515674845e-06	4.118588707535715e-06	5.1731528480322905e-06	6.488253981681354e-06	8.125911648779354e-06	1.0162348226978572e-05	1.2691112533634227e-05	1.5826861880203604e-05	1.9709935324934207e-05	2.451187640032797e-05	3.044209379258117e-05	3.7755884131304796e-05	4.676408315189521e-05	5.784466111552757e-05	7.145663678479269e-05	8.815675293145358e-05	0.00010861943700495754	0.00013366066519260777	0.00016426645893875068
378	b0996	EG11815	390.0	6.2	37.0	2.1908631376265166	2.852918095323269	3.708283360098011	4.811430524915297	6.231624228309991	8.056788258727085	10.398342394033518	13.397243717285846	17.231520010042978	22.12564853325974	28.362213544675484	36.29637324551303	46.37378505908701	59.152781475477674	75.33176222899712	95.78297836167098	121.59413696932543	154.11956068649434	195.0430033988904	246.45466531324456	310.9454806059537	391.72238624473624	492.74904109325763	618.9173734762059	776.2564205533198	972.1862165111171	1215.826026749731	1518.368056492968	1893.529936775832	2358.1018696043798	2932.6073685286333	3642.1001440905115	4517.123952505581	5594.8672632789	6920.5505383165255	8549.09090364675	10547.097211573728	12995.25814033185	15991.197296549502	19652.88254633337
379	b2882	G7501	466.0	-3.01	37.0	0.00021916089729657229	0.0002853889313971668	0.0003709545770665906	0.00048130684797724417	0.0006233745659580755	0.0008059531030423162	0.0010401882300791472	0.0013401804539749241	0.0017237386134836903	0.002213318076578287	0.002837186889045972	0.003630872961656451	0.004638957208252805	0.005917291885150954	0.007535740741397928	0.009581558575230605	0.012163553125034393	0.015417202759455843	0.019510940187084484	0.024653856585260092	0.031105133574771012	0.03918557402611519	0.04929167876046191	0.06191280714615155	0.07765206814561534	0.09725171777766156	0.12162399302937282	0.15188849543927066	0.1894174551000444	0.23589046380099427	0.2933605715789081	0.36433400239121844	0.4518661716602978	0.559677192343382	0.6922906500708512	0.8552001269887577	1.055068775892072	1.2999682114881745	1.5996641178394584	1.965957297535588
380	b0957	EG10669	346.0	13.2	37.0	2402.57316229985	3128.604581612059	4066.626493531979	5276.3742530969585	6833.805759630892	8835.341154957205	11403.167061989518	14691.861691923003	18896.656213136615	24263.71983330662	31102.943819519885	39803.80643172516	50855.03037762905	64868.9015792815	82611.30834316676	105038.79008444397	133344.16247105395	169012.62061123678	213890.62484669776	270270.35803189204	340993.12449596205	429575.7576546977	540364.9372466935	678725.3140814576	851268.530221757	1066131.6411931997	1333315.1358140812	1665092.7574487638	2076507.7151453202	2585972.7011603042	3215994.480980126	3994047.784326722	4953627.9070490375	6135516.957917527	7589305.194897821	9375216.559358139	11566296.527380085	14251030.979025254	17536477.19836771	21552002.65900909
381	b3691	EG20053	430.0	-6.35	37.0	7.766395451726335e-06	1.0113315496133722e-05	1.3145501664142414e-05	1.705605042288569e-05	2.2090498138576463e-05	2.8560526038102096e-05	3.686110633181965e-05	4.749191808682276e-05	6.108405236910924e-05	7.84332591041556e-05	0.00010054127183539715	0.00012866709163471667	0.00016439053046116167	0.0002096908223604553	0.00026704372605384965	0.00033954128613747147	0.00043103931783626743	0.0005463387623721565	0.0006914083625183602	0.0008736576734862274	0.0011022713034138506	0.0013886175300600325	0.001746747136261129	0.002194001529263686	0.002751753055870897	0.0034463050112398725	0.004309984298913938	0.00538246619127872	0.0067123783481131535	0.008359240392644218	0.010395806172225889	0.012910888639278563	0.016012762420946777	0.01983325700281567	0.024532674497619054	0.030305690743606718	0.03738842760466659	0.046066918549929135	0.05668722971263587	0.0696675456352377
382	b2278	EG12092	613.0	2.25	37.0	0.04218441634568694	0.054932087115054276	0.07140189019731676	0.09264265987023713	0.11998806609238422	0.1551310551892285	0.20021698175547775	0.2579599323885144	0.3317877789299889	0.42602276409494216	0.5461059634925646	0.6988758423704843	0.8929134015086119	1.1389691664949515	1.4504906159336923	1.8442726835123084	2.3412588449799046	2.967526178772087	3.755494863821402	4.745411081759307	5.987162497471981	7.542497725885305	9.487735836358526	11.917069449890079	14.946585878983464	18.71915566906325	23.41036755581961	29.235724113045862	36.4593542353858	45.40454825521455	56.46648030532089	70.12755211055635	86.97587458795176	107.72750062731012	133.25313673677778	164.61019580039078	203.08121140486654	250.21981998625836	307.90573497643345	378.41039245635477
383	b0336	EG11327	419.0	0.238	37.0	0.005640940866695522	0.007345571704985083	0.009547929668452823	0.012388265888970284	0.016044920000546508	0.020744274419716817	0.02677320803340641	0.03449465112083178	0.04436698201296013	0.05696817517712206	0.07302581649505992	0.09345435213961416	0.11940124181675493	0.15230405618363865	0.19396100505762454	0.24661792318049877	0.3130753923423623	0.3968204646390889	0.5021883976868451	0.634560949735714	0.8006091474817714	1.0085900753076216	1.2687091928249103	1.5935620282205658	1.9986718889605408	2.50314356226598	3.1304569433372675	3.9094292443275136	4.8753800359441035	6.071540013445642	7.550752243258412	9.37752394960427	11.630497891905163	14.405425353661261	17.818738049476636	22.011834250733077	27.156215586443	33.459635820278336	41.17345204649413	50.60140289004116
384	b4040	EG11370	290.0	-2.52	37.0	0.00035773988743717316	0.00046584498171533254	0.0006055151730124889	0.0007856449747288606	0.0010175444151210202	0.0013155703226193536	0.001697916119764885	0.0021875982926904515	0.002813686497752849	0.0036128349963192117	0.004631186178034524	0.005926732827909303	0.007572245094710045	0.009658891522342332	0.012300711841562523	0.015640133474801608	0.019854765058282757	0.02516575013060083	0.03184802413395753	0.04024288998857414	0.05077341405797783	0.0639632480710906	0.08045960674953276	0.10106127932763338	0.1267527303471695	0.1587455563470013	0.198528816557587	0.24793005473014237	0.309189184302475	0.38504783019516364	0.47885721928363695	0.5947083015844531	0.7375884812502523	0.9135701590011972	1.1300372570341142	1.3959570385916618	1.7222058760571117	2.121959197038551	2.6111576860299843	3.2090639845070124
385	b3666	EG11054	463.0	1.18	37.0	0.014469614108907632	0.018842173760050138	0.024491456497475073	0.03177722141181577	0.04115692865828678	0.05321127324605719	0.06867613007399513	0.08848245396201473	0.11380603414842187	0.14612943669882653	0.18731899689110018	0.2397203665512512	0.3062769020347654	0.39067612518505607	0.49753063570116585	0.6326012388873808	0.8030717253099962	1.0178867549818202	1.2881667254129556	1.6277164196965719	2.0536477318027595	2.5871409625899027	3.254374202889693	4.087656323982586	5.126806262821529	6.420829833375407	8.029955467548731	10.028102383678263	12.505869042323212	15.574146781087373	19.368483693380853	24.05434767964519	29.8334657936089	36.95145027539669	45.70696087347465	56.46269921349545	69.6585852395787	85.82752948226273	105.61428965898436	129.79798769228609
386	b2276	EG12093	485.0	-8.17	37.0	1.2583560551154265e-06	1.6386175376923072e-06	2.1299097785352382e-06	2.7635193777341677e-06	3.57922954940632e-06	4.627540678390113e-06	5.972448433666662e-06	7.694913691307755e-06	9.89718945518935e-06	1.2708207704542358e-05	1.6290275068977542e-05	2.084738214259326e-05	2.6635499144388523e-05	3.397531295689552e-05	4.3267960246056204e-05	5.5014431859479085e-05	6.983946915444841e-05	8.852094823763503e-05	0.00011202595913900133	0.00014155504060575215	0.00017859633566849533	0.00022499179806792586	0.0002830180164443131	0.00035548474532902884	0.00044585485526207994	0.0005583901573933326	0.0006983284425447613	0.0008720981265181532	0.0010875781424053478	0.0013544122018549977	0.0016843883016179595	0.002091896427002804	0.002594479855779709	0.0032134983593458347	0.003974925007893164	0.004910302300302802	0.006057888058883096	0.007464027071262134	0.009184790962551159	0.01128793639726971
387	b1069	G6561	511.0	-9.17	37.0	4.6292332235056375e-07	6.028137040599708e-07	7.83550019073134e-07	1.0166419643472976e-06	1.3167249664599103e-06	1.7023770787642715e-06	2.1971409922025473e-06	2.8308005486207773e-06	3.64097252594295e-06	4.67508834863766e-06	5.992857288904537e-06	7.669323292504715e-06	9.79865254056008e-06	1.2498819144207586e-05	1.5917393035947338e-05	2.0238678448829558e-05	2.5692504884248667e-05	3.256503696962735e-05	4.1212047244750644e-05	5.207518923304493e-05	6.57019201609934e-05	8.276985694138656e-05	0.00010411650973098396	0.00013077552945661564	0.00016402083499738828	0.00020542025905749293	0.0002569006771974905	0.00032082697143016	0.00040009763925835467	0.0004982604039341993	0.0006196518271149299	0.0007695656885543283	0.0009544557994748035	0.0011821799806414923	0.0014622931906021282	0.0018063992662182425	0.002228572473781067	0.0027458621078644313	0.0033788957665798337	0.004152599733806365
388	b0709	G6378	493.0	1.6	37.0	0.022022196398394117	0.02867706408708215	0.037275055230262796	0.048363709333164286	0.0626392631652505	0.08098551220601638	0.10452242976128397	0.13466689327698042	0.17320840877131735	0.22240338479981792	0.2850923119052973	0.3648451819898068	0.4661416702708816	0.5945940432297006	0.7572225002796646	0.9627947656233011	1.2222442923261267	1.549184509055715	1.9605402333056388	2.4773218142273565	3.125572896587167	3.9375290840279686	4.9530324243950865	6.221255777682805	7.802802035119112	9.772256161566446	12.221283514938667	15.262386303765707	19.03345190201691	23.703252662376382	29.478087571951693	36.60979241390381	45.405388008735734	56.23868674350663	69.56423727359264	85.93405752939746	106.01768875342107	130.6262002857271	160.7408885849428	197.54754726431753
389	b1216	EG11753	366.0	-3.25	37.0	0.00017239806786983013	0.00022449488467702383	0.0002918032055107416	0.00037860937634102634	0.0004903638014628946	0.000633985165566132	0.0008182410425337677	0.0010542232839535024	0.0013559408185625087	0.0017410576644387246	0.0022318102539763134	0.0028561458316322106	0.0036491329863071924	0.004654706658922792	0.005927823620957966	0.007537120927717582	0.009568189777715246	0.012127601230300177	0.015347849146763806	0.019393410472704806	0.024468164692111685	0.03082446428082824	0.03877420783172201	0.04870233905800347	0.06108328027277996	0.07650091074049041	0.09567282149106943	0.11947972228801106	0.1490010475540186	0.18555801098577432	0.2307655989423792	0.2865952770148222	0.35545052010147393	0.44025767270081084	0.5445751133016102	0.6727242466770148	0.8299464944580918	1.0225912136574609	1.2583403634409747	1.546476783908609
390	b3452	EG11046	295.0	-15.3	37.0	1.0075900896992324e-09	1.3120728311151005e-09	1.7054600532825643e-09	2.2128035434623635e-09	2.8659584924949157e-09	3.705361537596164e-09	4.782255251634826e-09	6.161466577709944e-09	7.92487147845432e-09	1.0175708289305894e-08	1.3043939075312538e-08	1.6692903060034878e-08	2.132756056044606e-08	2.7204691780704072e-08	3.464549462626266e-08	4.4051122181758144e-08	5.592181696413627e-08	7.088043945307538e-08	8.97013573850169e-08	1.133458654102834e-07	1.4300554850484414e-07	1.8015529473973745e-07	2.266180127765718e-07	2.846435275427109e-07	3.5700462661591406e-07	4.471138248097099e-07	5.591651227828826e-07	6.983058776987849e-07	8.708449040368071e-07	1.0845041086814107e-06	1.3487223691707028e-06	1.6750220257269845e-06	2.0774503209810003e-06	2.5731104380028595e-06	3.1827995176479803e-06	3.931774250300418e-06	4.8506684160057e-06	5.97659118472685e-06	7.354440193778638e-06	9.038469518073674e-06
391	b3409	EG12102	773.0	-9.83	37.0	2.3926253692422076e-07	3.1156506739328124e-07	4.0497887299894704e-07	5.254527559731651e-07	6.805510560733449e-07	8.798758649673973e-07	1.1355952538863067e-06	1.463103041234488e-06	1.8818415088812331e-06	2.4163256518599773e-06	3.097416287188627e-06	3.963899978379348e-06	5.0644466418089735e-06	6.460031354254111e-06	8.22692583225829e-06	1.0460387964625986e-05	1.3279205435858469e-05	1.6831282815523474e-05	2.13005016155844e-05	2.691513104900713e-05	3.395812511387663e-05	4.2779711015842826e-05	5.381275699707724e-05	6.759150691851054e-05	8.477438745284322e-05	0.00010617173502549615	0.00013277945784134464	0.00016581984832460904	0.00020679099877765977	0.0002575265546977649	0.00032026787376457225	0.0003977510531083294	0.0004933117536718956	0.0006110113006039285	0.0007557881869808372	0.0009336398713697281	0.0011518406570852158	0.0014192024947799263	0.001746386786065146	0.0021462767140277023
392	b4120	EG10578	473.0	-3.32	37.0	0.00016074289304555692	0.00020931764307335698	0.00027207550544696264	0.0003530130426588207	0.0004572121779895934	0.0005911238502859149	0.0007629228912518903	0.000982951274759206	0.0012642708393859044	0.0016233514064225621	0.0020809260880102535	0.0026630527221640264	0.003402429044447787	0.004340019722254705	0.0055270661096737455	0.007027564972887709	0.008921321016429024	0.011307700437415736	0.014310239693291451	0.01808229607164938	0.022813965543366017	0.028740539997356096	0.03615283175404667	0.04540975995264682	0.05695367302592335	0.07132897639161033	0.08920474749123873	0.11140215466542125	0.1389276558988802	0.1730131426771772	0.21516441830077043	0.2672196651028553	0.33141986822497155	0.41049353319241455	0.5077584701170065	0.6272439301025375	0.7738369822853364	0.9534577279043461	1.1732687782105775	1.4419253959444236
393	b3006	EG10271	244.0	10.3	37.0	132.19731181084208	172.14589836352323	223.75888444082452	290.3231016281136	376.0179981349116	486.14892064263876	627.4389705918203	808.3935389129741	1039.754873145685	1335.0679957750351	1711.384122183504	2190.1336003754386	2798.207527443542	3569.295846414208	4545.540198113749	5779.572461275093	7337.025194882079	9299.618616202097	11768.950918942228	14871.145384712681	18762.53972686308	23636.64144433216	29732.61885289133	37345.652314557934	46839.53566548581	58661.99590247169	73363.29212243627	91618.76520743272	114256.14095926768	142288.54499580443	176954.3720271596	219765.3701528137	272564.5584071176	337595.8997353124	417588.009814095	515854.60382203304	636414.8790636896	784137.6135895787	964913.4438999487	1185860.5849629242
394	b1603	EG10744	510.0	3.68	37.0	0.176275986495477	0.22954466803833626	0.29836702086932193	0.3871258079373827	0.5013940348206825	0.6482460149614341	0.8366465398709318	1.0779369610204677	1.3864413237047628	1.7802209800644546	2.2820125483508606	2.9203919177682405	3.7312165093414986	4.759409535657979	6.061163964694413	7.7066607722790526	9.783416443600748	12.400399245246081	15.693083352722502	19.82964545269137	25.018551090099503	31.517829152240058	39.64639407257287	49.79784848034922	62.45728633452003	78.2217206678006	97.82488398813025	122.16729672647654	152.35267408145106	189.73194910370637	235.95643562259593	293.04194533593915	363.4460168574941	450.16081981925487	556.8247748032148	687.8564921734251	848.6152939923155	1045.593359579765	1286.6454459345643	1581.263201172739
395	b0070	EG11754	392.0	3.29	37.0	0.11934886846570827	0.15541479549975462	0.20201144260311168	0.262106189559661	0.339472278107715	0.4388994207956788	0.566457291344717	0.7298246297345674	0.9386996293026444	1.2053108526784986	1.5450522835520248	1.9772714241538651	2.526245787890706	3.222390944669351	4.103752729756901	5.217847655296865	6.623929359218268	8.395775555515709	10.62510996603347	13.425797772605954	16.93898200553541	21.33936289678278	26.842863655898732	33.7159756488384	42.28713507528704	52.960553713209535	66.23301020114899	82.71420808751803	103.15142533502474	128.45932045260022	159.7559268203621	198.40606360601288	246.0736242223421	304.784477688356	377.00204167140885	465.7179666942102	574.560818601778	707.926172033111	871.1321442117529	1070.6051207449766
396	b1634	G6877	500.0	-2.83	37.0	0.0002623832315608139	0.00034167258391146953	0.00044411326059363293	0.0005762289153877902	0.0007463148540935352	0.0009649010488241689	0.0012453314099657078	0.0016044873092152599	0.0020636897975462028	0.002649822831390911	0.0033967294059874136	0.004346944152984643	0.005553840116499375	0.007084284587562558	0.009021919659586083	0.01147120829203483	0.01456241699854583	0.018457742834390146	0.023358836362808805	0.029516025171788564	0.03723960599793929	0.04691364960796044	0.059012853669447946	0.07412308771498523	0.09296640426624936	0.11643144511683924	0.14561035622697213	0.18184354399834396	0.22677386612412057	0.2824121590574091	0.35121636994960975	0.4361869936384328	0.5409820265190927	0.6700552524167666	0.8288223865917139	1.0238604409749248	1.2631466577856714	1.5563445143000587	1.915145657040346	2.3536782117656525
397	b1249	EG11608	486.0	2.54	37.0	0.056376413570687414	0.07341275119516885	0.09542344875667122	0.12381019721438001	0.16035534976088037	0.20732140640128283	0.2675754779875166	0.3447447444532051	0.4434103079529585	0.5693485324610754	0.7298310209861028	0.933996886460878	1.1933140142024414	1.5221497021173231	1.9384755302567962	2.4647367096603663	3.128922677013932	3.9658835567462325	5.01894656714943	6.341897811643868	8.001408536896841	10.080001289242796	12.679670970833955	15.926299189541792	19.975028220806987	25.016794188764134	31.286258706377208	39.07142533700385	48.72528319582781	60.679886369648095	75.46335643208027	93.7203883084868	116.2369495943956	143.96999305461944	178.08315480064778	219.98959047689877	271.4033132229774	334.40064547842314	411.49368794319423	505.71805023318245
398	b1602	EG10745	462.0	-2.82	37.0	0.0002650202268780854	0.000345106450467861	0.0004485766730668959	0.0005820201122661694	0.0007538154430745756	0.0009745984655845458	0.0012578471987110323	0.0016206126747573088	0.0020844302248214457	0.0026764539935898468	0.0034308671040573116	0.0043906316680277085	0.005609657137628978	0.007155482831339395	0.009112591459584912	0.011586495852027135	0.01470877172253062	0.01864324623387247	0.023593596571146895	0.0298126661564257	0.03761387026036736	0.0473851396250488	0.05960594270893976	0.07486803713131565	0.09390073216233995	0.11760160059411522	0.1470737646362392	0.1836711019987055	0.2290529813689919	0.28525044844253816	0.35474615315030017	0.4405707458044422	0.5464189862751442	0.6767894196591829	0.8371521900600639	1.034150409477598	1.2758414927482322	1.5719860367093106	1.9343931908841303	2.3773330710562757
399	b2975	G7542	560.0	-15.5	37.0	8.249449929333614e-10	1.0742343771120228e-09	1.396312593768445e-09	1.8116903115525625e-09	2.3464483548505935e-09	3.033693442102287e-09	3.915379443582104e-09	5.044582171233263e-09	6.488335993601106e-09	8.331165310805254e-09	1.0679474062233917e-08	1.3666993093400064e-08	1.7461529718970218e-08	2.2273317788870165e-08	2.8365331906119123e-08	3.606600843780093e-08	4.5784911316536216e-08	5.803199557191454e-08	7.344125988395186e-08	9.279974574563664e-08	1.1708304042170056e-07	1.474986801332506e-07	1.8553913626159784e-07	2.3304640966381632e-07	2.922906668015702e-07	3.6606583849802963e-07	4.578056820709704e-07	5.717244971271057e-07	7.129875040961759e-07	8.879168656168944e-07	1.1042404810042463e-06	1.3713920445456568e-06	1.7008724657788649e-06	2.106684646658891e-06	2.605855845980161e-06	3.219064492881069e-06	3.971391405167917e-06	4.893219001510628e-06	6.021306358319346e-06	7.400072955204821e-06
400	b2133	EG10231	571.0	11.9	37.0	654.7775718169777	852.6442163211638	1108.2850098818928	1437.979735915017	1862.4293369183747	2407.911367027698	3107.7255656704056	4003.9994099075093	5149.939600113451	6612.635071846005	8476.541047769939	10847.802736416852	13859.612613614465	17678.83805954853	22514.207987648988	28626.40979983686	36340.52368885513	46061.3125405578	58291.99550263603	73657.2652783763	92931.46763115509	117073.05147757956	147266.6252405535	184974.2268241935	231997.73889476463	290554.7677846781	363370.7646428006	453790.71475546114	565914.3708575164	704759.7769842286	876460.742289005	1088505.0041260899	1350021.0955314012	1672123.4377318588	2068326.9526478555	2555044.5790040474	3152183.531369977	3883859.025297024	4779247.574371244	5873605.928133572
401	b2663	EG11330	466.0	-10.3	37.0	1.4953962829271159e-07	1.9472887383845352e-07	2.53112714230914e-07	3.28409164358625e-07	4.2534595372802854e-07	5.499244114118274e-07	7.09749609530012e-07	9.14442719502874e-07	1.1761552115993123e-06	1.5102090133221632e-06	1.9358922053086757e-06	2.477446477732844e-06	3.1652906387273185e-06	4.037534249586192e-06	5.141847306154983e-06	6.537766205008313e-06	8.299533518403523e-06	1.0519589937809826e-05	1.3312861825299597e-05	1.6822017956755626e-05	2.1223905222800665e-05	2.673741642138024e-05	3.363309518571909e-05	4.2244845140715004e-05	5.29841844503036e-05	6.635757521844503e-05	8.298746233218774e-05	0.00010363778132917417	0.0001292448432964827	0.00016095468082913224	0.00020016814756093558	0.0002485953104045391	0.00030832096501545204	0.00038188344882381895	0.0004723693312042938	0.0005835270373652497	0.0007199030233784972	0.0008870047783899228	0.0010914957025896534	0.001341427814629657
402	b1296	G6643	461.0	-7.64	37.0	2.137861757781386e-06	2.7839002762544397e-06	3.6185725371961023e-06	4.695032356326015e-06	6.080868721448621e-06	7.861878367963577e-06	1.014678560551456e-05	1.3073137482193993e-05	1.681465492994004e-05	2.1590384653882224e-05	2.7676074630969265e-05	3.541829107216915e-05	4.5251910052583474e-05	5.772175687789632e-05	7.350933559004802e-05	9.346579572636285e-05	0.00011865253056326124	0.00015039109895046869	0.00019032452138523118	0.00024049243193292346	0.00030342308486809073	0.00038224583491178047	0.0004808284520583803	0.0006039445190605253	0.0007574772185591961	0.0009486670792101316	0.0011864127530665696	0.0014816356834274006	0.0018477216442797943	0.0023010546489186483	0.002861661705877883	0.0035539904261187747	0.0044078456510441505	0.00545951618638535	0.006753128520245551	0.008342271223068428	0.010291941745231022	0.012680876743770752	0.015604338114185856	0.019177439842952816
403	b1442	G6753	313.0	-16.1	37.0	4.527394112593325e-10	5.895523260512958e-10	7.663125990847529e-10	9.94276723978857e-10	1.287758160635689e-09	1.6649262613678726e-09	2.14880579836121e-09	2.7685253948052796e-09	3.5608742921759782e-09	4.5722404647928225e-09	5.861019632718307e-09	7.500604840074638e-09	9.583090693772496e-09	1.2223855976952001e-08	1.5567224211747303e-08	1.9793445098130465e-08	2.5127292088048113e-08	3.184863443562367e-08	4.0305417993718156e-08	5.092958029177244e-08	6.425653497269642e-08	8.094899196563863e-08	1.0182603693119986e-07	1.278985813734376e-07	1.6041251906238344e-07	2.00901191744235e-07	2.512490853905106e-07	3.1376905666336095e-07	3.9129583863761814e-07	4.87299107734687e-07	6.060200250211943e-07	7.526359116934329e-07	9.334586007313784e-07	1.1561730476670302e-06	1.4301240102575534e-06	1.7666600510302446e-06	2.1795458146399563e-06	2.6854555259854223e-06	3.3045629939326e-06	4.061246145761109e-06
404	b2483	G7300	315.0	-2.02	37.0	0.0005898133617955369	0.000768048530202981	0.0009983257454773587	0.0012953095810541372	0.0016776471210921472	0.002169008774004358	0.0027993904225209923	0.003606739836906032	0.00463898477792687	0.005956557905961304	0.007635535160297952	0.009771530479130791	0.012484521554603159	0.015924819904270943	0.020280445257937076	0.02578622073649452	0.03273497347634445	0.04149130753344611	0.05250851481942681	0.06634930871860743	0.08371120774345295	0.10545756763787602	0.13265546508012224	0.16662188087163632	0.208979922642696	0.26172717537842677	0.3273186827054175	0.40876755487943267	0.5097667848299127	0.6348365478796973	0.7895020830612478	0.9805082266842345	1.2160778180606937	1.506222553422172	1.8631164623557719	2.3015440625096324	2.8394374603801085	3.4985192637152234	4.305071218109762	5.290852050294418
405	b0894	EG10232	814.0	4.43	37.0	0.3731762663393404	0.4859460660505087	0.6316429881370288	0.8195453418346343	1.0614511800448807	1.372336824442456	1.7711807388056997	2.281992564387746	2.9350963053154815	3.7687278443706824	4.8310206027691045	6.182469738430886	7.898985412261439	10.075670066054466	12.831484213950217	16.315000982943005	20.711492773631495	26.251645408189752	33.22225771841762	41.979359752771074	52.964273073365696	66.72324483888765	83.9314169102694	105.42204606017475	132.2220762077615	165.59538395320584	207.0952810280047	258.6281691994764	322.5306135614173	401.66253940450156	499.51977813290307	620.3698031443937	769.4152237251254	952.9904630357378	1178.7980575087547	1456.1922053582769	1796.5185914795018	2213.5211596004647	2723.8284304180947	3347.5342231516997
406	b3451	EG11049	281.0	-3.58	37.0	0.00012394106258942908	0.00016139470062837596	0.0002097842499331863	0.0002721912663514243	0.0003525341748875766	0.00045578698216926217	0.0005882529051456088	0.0007579061391707188	0.0009748180355937024	0.0012516876762385597	0.0016045013601003093	0.002053351024503066	0.002623448310305565	0.003346379089263227	0.004261653088705067	0.0054186151166826365	0.006878798717180248	0.00871882035406104	0.011033933008741456	0.01394238306101478	0.0175907443106802	0.02216043894181213	0.027875698255247067	0.03501326742244743	0.04391421990397577	0.054998320360496004	0.06878146201432597	0.08589680801670677	0.1071203893928032	0.13340205802609548	0.16590286593931008	0.2060401465354534	0.255541814961672	0.31651168973011845	0.39150797358890854	0.48363742699122036	0.5966682323445518	0.7351650930973076	0.9046507520130739	1.1117988631533773
407	b1443	G6754	264.0	-3.87	37.0	9.274058166264387e-05	0.00012076577448046233	0.00015697391127679838	0.00020367080802384294	0.00026378847939474226	0.0003410487933338379	0.00044016821744270577	0.0005671135515855751	0.000729420821053268	0.000936592286116383	0.00120058991189331	0.0015364477630857563	0.0019630307920271888	0.0025039735558023963	0.0031888397439366455	0.0040545522785440675	0.005147154468772118	0.006523975623206281	0.008256290077543723	0.01043257728978181	0.013162513094271832	0.016581849101707204	0.020858369425214626	0.026199152394102705	0.03285941085277834	0.04115323940377332	0.0514666621501088	0.0642734520101917	0.08015428472746353	0.09981989986092835	0.12413907033925581	0.15417233511102776	0.19121263012872106	0.23683416613777689	0.29295115305308955	0.36188826653496614	0.44646510019492774	0.5500972553202159	0.6769171991139303	0.8319185837729339
408	b2484	G7301	479.0	-8.86	37.0	6.311612836102658e-07	8.218913432584084e-07	1.06831177418306e-06	1.386115186271779e-06	1.7952558876762952e-06	2.321063662910186e-06	2.9956372080582513e-06	3.859584561088724e-06	4.964193381735902e-06	6.374132865319331e-06	8.17081213310254e-06	1.0456547985399834e-05	1.335972895845471e-05	1.7041203918208716e-05	2.1702173416723283e-05	2.7593922473979953e-05	3.502980640414835e-05	4.4399989247032854e-05	5.618954021829498e-05	7.10006208235192e-05	8.957964799420586e-05	0.00011285050164701426	0.00014195506416301115	0.00017830264117508254	0.0002236301256763697	0.00028007514015052445	0.000350264835128623	0.0004374235501388479	0.0005455031694698384	0.0006793407481015322	0.0008448488631063876	0.0010492451867493955	0.001301329007333056	0.0016118138750309062	0.0019937272602914176	0.002462890125711895	0.003038491679416788	0.003743777357806293	0.004606871346189853	0.005661758766010208
409	b0484	G6260	834.0	2.92	37.0	0.08243836077198631	0.10735033474066387	0.1395362385875461	0.1810457434013992	0.23448515678866935	0.3031628976404245	0.3912714979716403	0.5041149271023593	0.648392060115892	0.8325495850348181	1.0672206548790193	1.3657692536512827	1.7449646933241154	2.2258160522180472	2.834602894889837	3.604146507549154	4.575375412128731	5.799250408520581	7.339128220336382	9.27365943773342	11.700336397271643	14.739830546736789	18.5412874597469	23.288781871585638	29.209175940799664	36.581672619277285	45.74941396738752	57.133543157530376	71.25023073307706	88.73126272695586	110.34890317761254	137.0458795392911	169.97150011472664	210.52510218472136	260.4082529028155	321.68738799031365	396.86888244734786	488.9889105799535	601.720878528786	739.5037114547024
410	b4231	EG12439	331.0	-3.39	37.0	0.000149875680069479	0.00019516647679887573	0.00025368151982653323	0.00032914717932127686	0.00042630180914323215	0.0005511602248055919	0.0007113445888680351	0.0009164976938541505	0.0011787983173307142	0.001513602818884015	0.0019402426241418073	0.002483013900229432	0.0031724038137115936	0.0040466075673001875	0.005153402282871374	0.006552458149707964	0.008318184581115414	0.010543230005194143	0.013342779051397642	0.016859821106915363	0.021271600480181566	0.026797501874294343	0.03370867689957238	0.04233977954326021	0.05310325275031464	0.06650669676775427	0.08317395526710102	0.1038706805342446	0.1295352877741351	0.16131638499470488	0.2006179738872952	0.2491539642992376	0.30901383692700496	0.3827416334599617	0.4734308595419924	0.5848383640011202	0.721520819897511	0.888998093039573	1.093948557892137	1.344442327944008
411	b2258	G7171	128.0	-9.75	37.0	2.5919001202911016e-07	3.375144082464179e-07	4.3870837580133803e-07	5.692161752198946e-07	7.372321579367888e-07	9.53158145678498e-07	1.2301756526480953e-06	1.5849606032452198e-06	2.038574569984967e-06	2.617574329951173e-06	3.3553910071172194e-06	4.294041584135388e-06	5.486249552001525e-06	6.998068422838215e-06	8.912122360806436e-06	1.1331603004942093e-05	1.4385191517664466e-05	1.8233111006436312e-05	2.3074557935152102e-05	2.9156813390166117e-05	3.678639777835072e-05	4.6342707702334416e-05	5.829466373086881e-05	7.322100532948483e-05	9.183499759773118e-05	0.00011501446750573221	0.00014383826953242077	0.0001796304972538718	0.00022401401468742662	0.00027897518628697607	0.0003469420458409167	0.0004308785719863481	0.0005343982430848183	0.0006619006401474913	0.000818735568857843	0.0010113999985205365	0.0012477740878426389	0.0015374037090071294	0.001891838220502804	0.0023250338079581112
412	b3350	EG20110	601.0	8.42	37.0	20.17200178999224	26.26776083690391	34.14339184086793	44.300432781100604	57.37662610189818	74.18151521445553	95.74097887859665	123.3528555959129	158.65630605453617	203.7181666679445	261.1402841946339	334.1927177029945	426.9787825423206	544.6392306819528	693.6044595523471	881.905573095544	1119.557450427983	1419.0297881449703	1795.8254653689783	2269.1896469793137	2862.9779211897853	3606.717617728205	4536.903455191828	5698.577036238236	7147.249700799847	8951.240158668084	11194.512503635766	13980.117072317335	17434.356632348165	21711.824128903027	27001.48634176738	33534.02107331873	41590.65479292062	51513.79404370192	63719.7985803397	78714.3085523798	97110.6137015833	119651.6413855849	147236.2444509329	180950.59207241362
413	b3930	EG11880	308.0	1.42	37.0	0.01839448464142734	0.02395309738267188	0.031134743262548673	0.04039676571934574	0.05232071058668547	0.06764478590156996	0.08730447200392813	0.11248324441756347	0.14467582421262934	0.18576692224032776	0.23812911563686776	0.3047443122930122	0.3893542514747656	0.4966466921923587	0.6324853978939722	0.8041937874278468	1.020904248447472	1.2939876723940442	1.6375808551535176	2.0692331155034553	2.6106979341137246	3.288900750454098	4.1371204402514	5.196429628668753	6.517448105474292	8.162474470036772	10.20807406523999	12.74821663458698	15.898075394084062	19.798620862438064	24.622168438224264	30.579069049284445	37.925768041267816	46.974499765741434	58.10493517417804	71.77815840000876	88.55341729840511	109.10817392851125	134.2620759907819	165.00558156724597
414	b0895	EG10233	205.0	-24.3	37.0	1.2434649556946213e-13	1.6192265103536953e-13	2.1047049105325935e-13	2.7308165178100056e-13	3.53687376079353e-13	4.572779414250602e-13	5.901771836967484e-13	7.60385383241808e-13	9.78006836568162e-13	1.2557821664264415e-12	1.6097499658029042e-12	2.0600678962768376e-12	2.6320300704114414e-12	3.357325682895191e-12	4.275593704313184e-12	5.4363403582491564e-12	6.9013004757152095e-12	8.747341146481785e-12	1.1070026941194161e-11	1.3987991044318223e-11	1.764828672429096e-11	2.2232929629009012e-11	2.796688455926937e-11	3.512780196858733e-11	4.4057871028708137e-11	5.517822952421226e-11	6.900645825473967e-11	8.617779155938387e-11	1.0747079899706562e-10	1.3383843958357193e-10	1.6644556334667872e-10	2.0671414003584028e-10	2.563777371120748e-10	3.1754705504732307e-10	3.9278866492011544e-10	4.852194899426259e-10	5.986200389087077e-10	7.375699472133166e-10	9.076100234814233e-10	1.1154357524688968e-09
415	b2485	G7302	216.0	2.25	37.0	0.04218441634568694	0.054932087115054276	0.07140189019731676	0.09264265987023713	0.11998806609238422	0.1551310551892285	0.20021698175547775	0.2579599323885144	0.3317877789299889	0.42602276409494216	0.5461059634925646	0.6988758423704843	0.8929134015086119	1.1389691664949515	1.4504906159336923	1.8442726835123084	2.3412588449799046	2.967526178772087	3.755494863821402	4.745411081759307	5.987162497471981	7.542497725885305	9.487735836358526	11.917069449890079	14.946585878983464	18.71915566906325	23.41036755581961	29.235724113045862	36.4593542353858	45.40454825521455	56.46648030532089	70.12755211055635	86.97587458795176	107.72750062731012	133.25313673677778	164.61019580039078	203.08121140486654	250.21981998625836	307.90573497643345	378.41039245635477
416	b0311	EG10109	556.0	16.0	37.0	39509.46699573854	51448.79723104604	66874.23623611819	86768.11082429026	112379.52181941824	145294.06439540748	187521.05440622562	241602.47593348534	310748.8365798872	399008.302011588	511476.92465327913	654559.5369148393	836293.0110935176	1066746.1729003408	1358513.7850015564	1727325.8002020873	2192797.6508242516	2779352.8458092175	3517355.7732531684	4444500.570532385	5607511.483708801	7064221.596057873	8886110.520507872	11161398.04467144	13998810.286847707	17532158.2509121	21925896.443019792	27381862.23735682	34147435.89302251	42525407.63028079	52885893.25751561	65680705.00013557	81460661.16686997	100896409.13102937	124803443.16814616	154172124.721184	190203660.8425314	234353170.57403103	288381173.13655376	354415070.9371479
417	b3709	EG11006	415.0	-7.23	37.0	3.221368118737609e-06	4.194830448240762e-06	5.452529455768011e-06	7.074558256192325e-06	9.162761138415209e-06	1.1846418149241491e-05	1.528935701211638e-05	1.969883606539531e-05	2.5336621098969086e-05	3.253277558389725e-05	4.1702801476055e-05	5.33689109058481e-05	6.818638287755967e-05	8.697616985157406e-05	0.00011076517423891324	0.000140835923300208	0.00017878774330136785	0.00022661198262123244	0.000286784373766357	0.0003623782736215702	0.0004572033006930443	0.0005759748223303806	0.000724520863149848	0.0009100343425418251	0.0011413801447428089	0.0014294684271048855	0.0017877078368054053	0.0022325549988462374	0.00278417983553875	0.0034672700695072205	0.004312002753393167	0.005355215982196561	0.006641820221025648	0.008226496087756918	0.01017573415945881	0.012570282647154622	0.01550808086505947	0.019107770608337675	0.023512894195369533	0.028896907428293057
418	b3750	EG10816	321.0	0.614	37.0	0.008215732157070919	0.010698436855635565	0.013906054799066096	0.01804285434638497	0.023368577746382447	0.03021293902075756	0.038993762102111966	0.05023963575536927	0.06461816378684943	0.08297113545288896	0.10635824112552382	0.13611132331217546	0.1739015964127219	0.22182280609037203	0.28249394987953774	0.35918596735281705	0.455977757831294	0.5779480283453143	0.7314108524241033	0.9242044764456432	1.1660448981207443	1.4689581243317564	1.8478078674788774	2.320938848488293	2.910959944025436	3.6456962666798503	4.55934504251738	5.6938770175816975	7.100733279395598	8.842877050159409	10.997271462509365	13.657867878270919	16.939205318996013	20.980740467093376	25.952049959578165	32.059072903524566	39.55159235494479	48.73219068746898	59.96695622057791	73.69826820399675
419	b0451	EG11821	428.0	6.52	37.0	3.0170984546856445	3.928832718446104	5.10677997321597	6.625954562034337	8.581742741714264	11.095226802468945	14.319846013895086	18.44971628864968	23.730004627540634	30.469844899090923	39.05839173039768	49.98474334109647	63.862626942216274	81.46093770757743	103.74146130190599	131.9053988526464	167.45066200092614	212.24232604863036	268.5991352200826	339.3995622529927	428.2116545372439	539.4517740095563	678.5783853394399	852.3282988439641	1069.0042689880186	1338.8246308621783	1674.3477780393152	2090.986807077279	2607.6326485352897	3247.4075557646984	4038.5750290969636	5015.637228918999	6220.65680994237	7704.847046035654	9530.482290805776	11773.190443243833	14524.700403208435	17896.130789763727	22021.921782052268	27064.530203789043
420	b0896	EG10234	287.0	-2.9	37.0	0.0002446445035542524	0.0003185734056703484	0.00041408845951578015	0.0005372722795586791	0.0006958593576608166	0.000899667774744416	0.0011611393103867782	0.0014960140512298215	0.0019241716134350227	0.0024706784318345486	0.0031670895060354437	0.004053063863719148	0.00517836620136971	0.00660534316789824	0.008411982134285978	0.010695683718347065	0.013577907612337358	0.017209885348198544	0.021779634664877107	0.027520559458363857	0.03472197848821082	0.0437419969636951	0.05502322005640692	0.06911190889779822	0.08668130079672824	0.1085599598696587	0.13576619626033143	0.16954979661385003	0.2114425512903073	0.26331935177142196	0.3274719727908149	0.4066980571918269	0.504408298206594	0.6247553763489087	0.772788871057807	0.9546411476111917	1.177750137354205	1.4511260067778886	1.785669974844122	2.194555018697562
421	b2486	G7303	526.0	-0.773	37.0	0.002052484215491391	0.0026727225713809016	0.003474061401852866	0.004507531774449706	0.005838023446474355	0.007547906779110146	0.009741564073304095	0.01255104930498311	0.016143145695469027	0.02072815211142024	0.026570804272104336	0.03400382793728825	0.0434447319924703	0.055416583626652194	0.0705736703697852	0.08973315029302255	0.11391402892296217	0.1443850873999335	0.18272373063519975	0.23088813796815133	0.29130559543464385	0.3669804839990896	0.4616261105831065	0.5798254203726795	0.7272266455154274	0.9107811572698638	1.1390322315573354	1.4224651534528783	1.7739311233303248	2.209159843333314	2.747378524365343	3.4120584387955697	4.231814143342577	5.241485215772098	6.483435910922964	8.009114688718293	9.8809232645452	12.17445387216793	14.981164032699002	18.411570546097668
422	b4111	EG11612	500.0	-4.03	37.0	7.902831064893595e-05	0.00010290980464322052	0.00013376434352425733	0.00017355681405124796	0.0002247857143170718	0.00029062261097385195	0.0003750866125941318	0.00048326229062221855	0.0006215714222031787	0.0007981112994077432	0.0010230752365153785	0.0013092744183845607	0.0016727844969753971	0.0021337455133126583	0.0027173499818042256	0.003455061541200139	0.004386115711413854	0.00555936530668222	0.007035546309482267	0.00889005594039755	0.011216353780470208	0.014130119721594793	0.017774329953659428	0.02232544498881394	0.02800094286728408	0.03506847735376511	0.043856996490037756	0.0547702229259029	0.06830297588953753	0.08506090768171956	0.10578433775763683	0.13137699779528011	0.16294065513608366	0.20181676368929907	0.24963650554468106	0.3083808386275213	0.38045246212128625	0.46876195944848376	0.5768307868693419	0.7089142540876748
423	b1244	EG10675	306.0	-11.0	37.0	7.425918174459044e-08	9.669949697202723e-08	1.256920540898263e-07	1.630831646509103e-07	2.1122054964847925e-07	2.7308438090325356e-07	3.524512254642943e-07	4.5409881566417607e-07	5.840613930578923e-07	7.499476016691091e-07	9.613356188806276e-07	1.2302635117719183e-06	1.5718368134205056e-06	2.004980171898974e-06	2.5533658065760055e-06	3.2465586170312543e-06	4.121426373563388e-06	5.223873765028332e-06	6.61097153384944e-06	8.353566897440015e-06	1.0539479422704522e-05	1.327740805620849e-05	1.670170079024566e-05	2.097816925782295e-05	2.6311167331394017e-05	3.295219664871274e-05	4.121035419310749e-05	5.146499912561548e-05	6.41810897718568e-05	7.992772907618377e-05	9.94005603659106e-05	0.00012344877773835745	0.00015310766007745836	0.0001896377084470868	0.0002345716678378285	0.00028977095112052285	0.0003574932615647642	0.00044047353734119046	0.0005420207250574994	0.0006661333388421129
424	b2789	G7447	450.0	-3.66	37.0	0.00011441202086483131	0.00014898608637023154	0.00019365527032778413	0.00025126420731267886	0.0003254300594986476	0.00042074441371068075	0.0005430258725493395	0.0006996355460952763	0.0008998704634090575	0.0011554533545065195	0.0014811414333081878	0.001895481895588529	0.0024217480191434707	0.003089097238505313	0.00393400162881275	0.005002012188987478	0.006349931539332518	0.008048485590042275	0.010185603925304331	0.012870441711206904	0.01623830361829663	0.020456663430289772	0.025732512726360034	0.03232131949806795	0.04053793423217746	0.05076984854858288	0.06349329191379588	0.07929274758265678	0.0988845824797984	0.12314562040550744	0.153147647460968	0.19019902727877513	0.23589482657642877	0.2921771146123279	0.3614074101606293	0.4464536145799694	0.5507941986468758	0.6786429147309787	0.8350978969542326	1.0263197044709627
425	b0367	G6219	275.0	-17.6	37.0	1.010198173398007e-10	1.3154690492770495e-10	1.7098745295754042e-10	2.218531246532585e-10	2.873376846150887e-10	3.7149526333433996e-10	4.794633819162114e-10	6.177415147178969e-10	7.945384510816528e-10	1.0202047471463538e-09	1.307770249281527e-09	1.6736111591759418e-09	2.1382765612183847e-09	2.727510941768641e-09	3.4735172314336898e-09	4.416514574635004e-09	5.606656707702549e-09	7.106390902129508e-09	8.993354371787737e-09	1.13639254067955e-08	1.4337570939040934e-08	1.8062161541146905e-08	2.2720459927738556e-08	2.8538030944612112e-08	3.579287106820267e-08	4.482711508790156e-08	5.606124866033115e-08	7.001133986291748e-08	8.730990314062589e-08	1.0873112794902766e-07	1.3522134523613452e-07	1.6793577150961517e-07	2.082827670731217e-07	2.5797707728524266e-07	3.191037994408826e-07	3.9419514011421167e-07	4.863224066714534e-07	5.992061215846131e-07	7.373476700567557e-07	9.061865029058697e-07
426	b1245	EG10676	302.0	4.07	37.0	0.26035624647653205	0.33903306603078487	0.4406823593519641	0.5717773831398072	0.7405493595974627	0.9574469138089852	1.235710870657718	1.5920921884434318	2.0477472069571343	2.6293521964220985	3.3704887053133605	4.31336277315373	5.510935122115154	7.029556474388646	8.952222764427097	11.38258994562478	14.449918185753734	18.31515152170503	23.178382708770247	29.28800548312703	36.95191945084811	46.551228322732385	58.55696259189197	73.55046578215273	92.24821235411366	115.53197909079286	144.48547481426405	180.43875090556523	225.021973514962	280.23044481208956	348.5031236075756	432.81732506318343	536.8027865116586	664.8788850314952	822.4194979423647	1015.9508278876211	1253.3884906217052	1544.3213103105197	1900.3506121818937	2335.495378205489
427	b0764	EG10002	229.0	-10.8	37.0	9.070036940156035e-08	1.1810903231433538e-07	1.5352062154413152e-07	1.991902271141115e-07	2.579853619207604e-07	3.3354601604569724e-07	4.3048489889902214e-07	5.546375459294928e-07	7.133741964157829e-07	9.159880691542569e-07	1.1741779764184157e-06	1.5026472465420419e-06	1.9198458192895033e-06	2.448888312013865e-06	3.1186880387438088e-06	3.965355649370652e-06	5.033921540224403e-06	6.380453824886174e-06	8.074658865562097e-06	1.0203069649008754e-05	1.2872949236463695e-05	1.6217062821071154e-05	2.0399503411171993e-05	2.5622793792655908e-05	3.2136532348978496e-05	4.0247903874174166e-05	5.0334440276219145e-05	6.285949188073765e-05	7.839096006907159e-05	9.762394874712993e-05	0.00012140811859359001	0.000150780677621132	0.0001870061183140579	0.0002316240201484466	0.0002865064820833557	0.0003539270389333034	0.0004366432556988793	0.000537995593405098	0.0006620256085652067	0.000813617097364202
428	b1473	EG12713	293.0	-8.28	37.0	1.127278308529479e-06	1.467929524960315e-06	1.9080458847137364e-06	2.4756549921276894e-06	3.206396008420195e-06	4.145508902175118e-06	5.350323178176882e-06	6.893366352834103e-06	8.866240157455474e-06	1.1384446260167388e-05	1.4593384480160096e-05	1.8675796554906328e-05	2.3860989344204724e-05	3.0436245104169445e-05	3.876091575307034e-05	4.928380599366625e-05	6.25645804595439e-05	7.930008712009056e-05	0.00010035667823605152	0.000126809837397919	0.00015999269393071513	0.00020155533287099156	0.00025353720003472996	0.00031845536944293733	0.00039941199873146435	0.0005002249638065487	0.0006255864564800579	0.0007812552710631125	0.0009742896247690997	0.0012133286836838394	0.0015089325376835135	0.0018739922268139549	0.002324223618146678	0.0028787615240213897	0.0035608735073145202	0.0043988164152363165	0.005426862910952706	0.006686530237213996	0.00822804926981639	0.010112118741730326
429	b1125	EG10750	275.0	-6.96	37.0	4.21987771827172e-06	5.495078764048828e-06	7.142619753632018e-06	9.267419820253368e-06	1.2002891361884061e-05	1.551838664402755e-05	2.002851416044162e-05	2.5804774966489932e-05	3.319007294134755e-05	4.261677949858809e-05	5.4629187429618214e-05	6.991137606101114e-05	8.932173759368964e-05	0.00011393569056649919	0.00014509844063225087	0.00018449005290946733	0.0002342055879516139	0.0002968536413439959	0.0003756773346597253	0.0004747026561623441	0.0005989200706657934	0.0007545065417701991	0.0009490965745408719	0.0011921126376761976	0.0014951674143858526	0.0018725528229529764	0.002341833714512322	0.002924567682795386	0.0036471766090041134	0.004542000532145869	0.005648570318408948	0.0070151425626760475	0.008700548377704865	0.010776417429057732	0.013329850009003044	0.016466623403441627	0.020315034632324477	0.025030500229688026	0.03080105552978631	0.037853921467193526
430	b4067	EG11942	549.0	0.498	37.0	0.007315905927119955	0.009526692947955993	0.012382997252385276	0.016066714753020937	0.020809139486854266	0.02690387362098202	0.03472297901508669	0.04473715086764616	0.057540873827167424	0.07388374036965617	0.09470937851577728	0.12120376101972397	0.15485506289740553	0.19752771278579606	0.2515538630991665	0.31984620448381856	0.40603689572350254	0.514648399595128	0.6513032421345484	0.8229811875354581	1.0383340910289487	1.3080708137789576	1.6454271234040807	2.066738539367392	2.5921377061660493	3.2464021971465034	4.05998379482589	5.070256408659411	6.3230270525455925	7.874362915832798	9.792797761240953	12.16199294867068	15.083942638914717	18.6828295523813	23.109657482782538	28.547810102476	35.21971303404008	43.39480838419897	53.3990887309889	65.62648183559105
431	b0401	EG12168	439.0	-10.3	37.0	1.4953962829271159e-07	1.9472887383845352e-07	2.53112714230914e-07	3.28409164358625e-07	4.2534595372802854e-07	5.499244114118274e-07	7.09749609530012e-07	9.14442719502874e-07	1.1761552115993123e-06	1.5102090133221632e-06	1.9358922053086757e-06	2.477446477732844e-06	3.1652906387273185e-06	4.037534249586192e-06	5.141847306154983e-06	6.537766205008313e-06	8.299533518403523e-06	1.0519589937809826e-05	1.3312861825299597e-05	1.6822017956755626e-05	2.1223905222800665e-05	2.673741642138024e-05	3.363309518571909e-05	4.2244845140715004e-05	5.29841844503036e-05	6.635757521844503e-05	8.298746233218774e-05	0.00010363778132917417	0.0001292448432964827	0.00016095468082913224	0.00020016814756093558	0.0002485953104045391	0.00030832096501545204	0.00038188344882381895	0.0004723693312042938	0.0005835270373652497	0.0007199030233784972	0.0008870047783899228	0.0010914957025896534	0.001341427814629657
432	b3057	EG11665	273.0	-1.28	37.0	0.0012362107719105732	0.0016097801913076172	0.002092426384980047	0.0027148853531961687	0.0035162401818862408	0.004546102520685592	0.005867341805497102	0.007559494115712926	0.009723012947255631	0.012484561259246416	0.016003589314638814	0.020480497762174255	0.02616675210776302	0.03337739559928805	0.04250650546586893	0.054046255826209616	0.06861039347510103	0.08696310500215684	0.11005446102338973	0.1390638725054792	0.1754532932707178	0.2210322612844148	0.2780373004531938	0.34922871761071	0.43800844168310926	0.5485632819839369	0.6860388516397934	0.8567504354448227	1.0684383084346156	1.330576466600053	1.6547454546553406	2.0550820145613677	2.5488206872622112	3.1569453424498994	3.9049719610905456	4.823887938787552	5.951277814396325	7.332670772963375	9.02315165846372	11.089284714147338
433	b1124	EG10751	264.0	-4.71	37.0	4.0037085052697723e-05	5.2135855713279154e-05	6.776728940201727e-05	8.792683113919779e-05	0.00011388026251406641	0.00014723435308500876	0.00019002525154903754	0.00024482888819873564	0.0003148986444569788	0.00040433674607894644	0.0005183072992871391	0.0006633006680231977	0.0008474610507334678	0.001080991734428038	0.0013766556749863566	0.001750392886440846	0.0022220807498839618	0.0028164689311329706	0.003564327310958756	0.004503853402486084	0.005682395417570269	0.007158558755120109	0.009004777582436615	0.011310449793456427	0.014185753458824273	0.0177662865238054	0.022218699655971313	0.027747525609913996	0.034603448214777136	0.04309330121760016	0.05359214303416005	0.066557819489066	0.08254850463912207	0.10224380182923039	0.1264700956237031	0.15623097296865424	0.19274368209797085	0.23748277403119308	0.29223227834762455	0.3591480072509959
434	b0832	G6432	303.0	-4.5	37.0	4.9392873414134946e-05	6.431886133054251e-05	8.360301811800732e-05	0.00010847340245794901	0.0001404915813257172	0.0001816397910728986	0.00023442998367380726	0.00030204002781438074	0.0003884835487766914	0.0004988213724718938	0.0006394243434459729	0.0008182994812948652	0.0010454941049577611	0.0013335957857584487	0.0016983499023455987	0.0021594213003064133	0.002741332268584054	0.0034746159268885437	0.004397232402034407	0.005556305127908574	0.007010246554655134	0.00883135687710288	0.011108996538242306	0.013953453758429385	0.01750065280610688	0.021917877891323743	0.02741072228634008	0.03423151356303853	0.04268951486141962	0.053163260243260194	0.06611545104730644	0.08211092162222154	0.1018382790555217	0.12613593508328588	0.15602338221159287	0.19273872363712255	0.23778365179954247	0.2929772879399461	0.3605205502086342	0.4430730168227362
435	b3622	EG11424	419.0	-5.07	37.0	2.7932926406159558e-05	3.6373952270609994e-05	4.727963349779176e-05	6.134446851226348e-05	7.945156316281846e-05	0.00010272192253179395	0.00013257611936145608	0.0001708113192345492	0.00021969732934949294	0.00028209617549987485	0.00036161073234244976	0.0004627691731468855	0.0005912535123640218	0.0007541823417889058	0.0009604600735893172	0.0012212076781929176	0.001550293133812205	0.001964983696366056	0.002486746783224344	0.0031422318950090054	0.00396447275821329	0.004994356972235815	0.006282420140801162	0.007891033058109537	0.009897064355701946	0.012395117509853828	0.015501460746053757	0.019358791725086654	0.024142006619874905	0.030065176071767584	0.037389969458346	0.04643581497243046	0.05759213743928018	0.07133308002375206	0.0882351916725972	0.10899865123927331	0.13447270399951514	0.16568610929123975	0.20388354231693775	0.25056906221460695
436	b3792	EG11486	416.0	-6.78	37.0	5.0521108745657474e-06	6.578803708041192e-06	8.551268387225076e-06	1.1095115920146533e-05	1.4370069946112385e-05	1.857888193786738e-05	2.3978484910411748e-05	3.089392464133277e-05	3.973573160866064e-05	5.1021548376043235e-05	6.540301172397464e-05	8.369911329998098e-05	0.00010693753515137533	0.00013640578702548664	0.00017371437248682987	0.00022087469466647566	0.0002803949964358243	0.0003553983337229662	0.00044976742798594606	0.0005683222622776008	0.0007170375077232291	0.0009033083323962734	0.001136274898319765	0.0014272179486228827	0.0017900403892766848	0.0022418527530020634	0.002803683984558195	0.0035013432094675536	0.0043664631626714485	0.005437761900393534	0.006762566462013683	0.008398650480810593	0.01041644758646956	0.012901714058316412	0.015958727878587858	0.019714127450588266	0.024321512194239756	0.029966949482606954	0.036875558482739206	0.045319372042773504
437	b4262	G7889	360.0	-5.63	37.0	1.5955540743020204e-05	2.077713122497656e-05	2.700655518938864e-05	3.504051643119305e-05	4.538345301555841e-05	5.8675693206136376e-05	7.57286810291659e-05	9.756897375474769e-05	0.00012549310582780834	0.00016113589232261415	0.00020655532789901464	0.00026433794617132197	0.0003377293652947758	0.0004307957894245468	0.0005486234994991165	0.0006975648946255596	0.0008855414896561131	0.001122416497679436	0.001420452302074626	0.0017948713391439774	0.0022645427728731375	0.0028528219706376147	0.0035885753273319633	0.004507429605922789	0.00565329286547197	0.007080203469099643	0.008854574881042498	0.011057917298530905	0.013790133000770605	0.017173501078404114	0.02135748945163755	0.026524558399458723	0.032897150911743445	0.04074610186181992	0.05040074123382488	0.06226101753516863	0.07681202736478165	0.09464140738100127	0.11646012734103797	0.14312731945708076
438	b2198	EG12169	69.0	6.49	37.0	2.9279297196257867	3.8127181636752607	4.9558518158224025	6.430128010221577	8.328113913758926	10.767313294163671	13.896630605286878	17.90444476755722	23.028677001882212	29.569324890238548	37.904041802352374	48.507470920935546	61.975201076748334	79.05340315699168	100.67543776422995	128.0070051674851	162.50174702853948	205.96961734383927	260.66083108932065	329.36878927673524	415.55608755908463	523.5085646523925	658.5233632152172	827.1381907301221	1037.4104181837095	1299.2563832249298	1624.8633228051206	2029.1888076369992	2530.565456906336	3151.4321581035256	3919.2170988876805	4867.402746704054	6036.808616946678	7477.134402499709	9248.81397167561	11425.240081261947	14095.430632423826	17367.220192726127	21371.075633547203	26264.652453855742
439	b0314	EG10112	677.0	-2.6	37.0	0.0003302355378477702	0.00043002911750360766	0.0005589609541929614	0.0007252417186287279	0.000939311882772644	0.0012144244696310675	0.001567374124948337	0.0020194077433100554	0.0025973599996830235	0.003335067041899971	0.004275123664103525	0.005471063954109379	0.006990063225772874	0.008916280652249519	0.011354988173138042	0.014437662870258204	0.01832825817896705	0.023230915314639278	0.029399431678172327	0.03714886957429195	0.04686976847877642	0.05904551986240729	0.07427357821433431	0.09329131893408434	0.11700751733260975	0.1465406179801579	0.1832651957931027	0.22886828628192807	0.28541759015556534	0.35544394619386177	0.4420409267059758	0.5489849545244428	0.6808799839486017	0.8433315473450446	1.0431558639941088	1.288630761177445	1.589796396031439	1.95881522115175	2.4104023429673855	2.962339420699058
440	b3785	EG11295	348.0	9.44	37.0	55.940889742684696	72.84561681396808	94.68627547707588	122.85372822990004	159.11655907972067	205.71978957566515	265.5083813229396	342.0814932586284	439.9848372203551	564.9501531279476	724.1928687887047	926.7814948889394	1184.0953240702092	1510.390662776729	1923.5002554928478	2445.6959176194864	3104.750859484089	3935.245978392983	4980.173777554979	6292.904847445002	7939.595380388872	10002.130412581604	12581.716906549458	15803.263998943	19820.71544700345	24823.53233900518	31044.563460215446	38769.587464558164	48348.86652591397	60211.11699038734	74880.3805422425	92996.37165519554	115338.98610157364	142857.78391392884	176707.41178385707	218290.10832652895	269306.6454425893	331817.3053902366	408314.78217709286	501811.23447145504
441	b4072	EG11946	223.0	-12.7	37.0	1.3565929014374241e-08	1.7665404880976627e-08	2.296186738655634e-08	2.979260723210057e-08	3.858651436213968e-08	4.988801706716553e-08	6.438703192452202e-08	8.295637191370459e-08	1.0669839354696488e-07	1.3700307072780897e-07	1.756201786545292e-07	2.247488738439864e-07	2.871486883114779e-07	3.662768434583612e-07	4.664578637410566e-07	5.930927692030404e-07	7.5291669404644e-07	9.54315668602e-07	1.207715577215925e-06	1.5260590392346064e-06	1.925389242620938e-06	2.4255636939943295e-06	3.0511255580364115e-06	3.832365888193826e-06	4.806616770040231e-06	6.019823409065539e-06	7.5284527314582446e-06	9.401807405638316e-06	1.1724827657067691e-05	1.4601479217169434e-05	1.815884466046108e-05	2.2552057757245855e-05	2.7970246902418207e-05	3.464368487239876e-05	4.2852378923541906e-05	5.293637851880969e-05	6.530812884775697e-05	8.046725805346225e-05	9.901825616312209e-05	0.00012169158582869122
442	b0692	EG10753	439.0	-5.44	37.0	1.9294231223901024e-05	2.5124737574274767e-05	3.265766599687649e-05	4.23727303961224e-05	5.4879922299360664e-05	7.095355840178057e-05	9.157487706563298e-05	0.0001179852422567593	0.00015175248773103577	0.00019485351295926292	0.00024977694715584453	0.00031965055505321454	0.0004083990990997456	0.0005209396350340701	0.0006634227460346184	0.0008435300681657791	0.0010708406900754553	0.0013572816982227163	0.0017176813747750543	0.002170447444706382	0.0027383974369744714	0.003449773820181295	0.004339483270738906	0.005450607437430504	0.006836242123010574	0.0085617331963402	0.010707391112326622	0.013371782044175629	0.016675712782821803	0.0207670492694265	0.025826535526361643	0.03207481157258166	0.03978086650409555	0.04927220728250701	0.06094707605862985	0.07528911040413358	0.0928849131860998	0.11444508379719155	0.14082936213026212	0.17307665346723544
443	b2424	EG10197	277.0	-8.18	37.0	1.2458352031642894e-06	1.6223130207707431e-06	2.108716822139544e-06	2.7360219004883225e-06	3.5436156203398438e-06	4.581495879307652e-06	5.913021578827169e-06	7.618348020793455e-06	9.798710774694256e-06	1.2581758925132082e-05	1.6128184123769463e-05	2.0639947224379875e-05	2.6370471499728014e-05	3.363725294455043e-05	4.283743684827364e-05	5.4467029116282314e-05	6.914455482549195e-05	8.764015008598945e-05	0.00011091128222115958	0.00014014654441808194	0.00017681927243680477	0.00022275309227207682	0.000280201940128712	0.0003519476130133711	0.0004414185253284825	0.0005528340824944418	0.0006913799584437577	0.0008634206051722602	0.0010767565590776456	0.0013409355752743877	0.0016676283579859078	0.0020710817097746087	0.0025686643498802715	0.003181523516423574	0.0039353738432300455	0.004861443976072956	0.005997611065568292	0.007389758761002381	0.009093400765494654	0.011175619553488083
444	b4392	EG10950	645.0	0.439	37.0	0.006896754040012449	0.008980877929719215	0.01167353533227723	0.015146200755788899	0.019616916654591584	0.025362463779046586	0.03273358736282176	0.042174014955731955	0.054244171260084684	0.06965070217711973	0.08928317222948419	0.11425960596059187	0.14598291603163094	0.18621071193928718	0.23714152955119983	0.3015211820560981	0.3827737301260768	0.48516253003418947	0.6139879751341972	0.7758299363786159	0.9788445762595628	1.233127210686245	1.5511552873877033	1.9483284111394747	2.4436257621900634	3.060405326656454	3.8273742060504516	4.779765037805337	5.960760403998125	7.423215223555129	9.23173673850823	11.46519307915263	14.219734831282143	17.612429886037955	21.785630541920867	26.912213828215247	33.20186188495973	40.90857961005916	50.33968241352325	61.86652866237641
445	b3182	EG10202	477.0	-3.79	37.0	0.00010046467276379534	0.00013082400171243516	0.00017004780804851175	0.00022063395239513785	0.0002857586483299661	0.00036945374726469554	0.00047682853755722144	0.000614346776335868	0.000790172142339854	0.0010145983112340006	0.0013005835251350384	0.0016644139919089157	0.002126525870450781	0.0027125221708008125	0.0034544288554944885	0.004392244048558818	0.005575845871346197	0.007067338422446031	0.008943932267976181	0.011301476060540085	0.014258780213126954	0.01796290269001701	0.02259560185112172	0.02838120297257684	0.0355961748282329	0.04458077203903909	0.05575316952360904	0.06962659935746762	0.08683010006399752	0.10813360661595288	0.1344782494917076	0.16701289681902604	0.2071381693945583	0.2565593893606359	0.3173501955628788	0.39202887908063666	0.48364986920936903	0.5959132426518787	0.7332956476868744	0.9012066431596845
446	b2010	EG11893	388.0	15.6	37.0	26483.98773542688	34487.160128392854	44827.1411123927	58162.40404216337	75330.24623945514	97393.52393423412	125699.12182223206	161950.9827900574	208301.17444175013	267463.2633730084	342853.2356797513	438764.3789178193	560583.969695487	715061.3437268944	910639.0229022886	1157861.109910004	1469876.2222473458	1863055.9275521094	2357754.083850772	2979237.8270446765	3758827.3559050383	4735289.345475445	5956538.013184582	7481708.851126212	9383683.155923882	11752157.125855446	14697367.913057603	18354611.155486453	22889710.799809758	28505633.200413987	35450474.40301357	44027093.19934387	54604714.14346958	67632885.61354192	83658249.76987755	103344665.74051578	127497326.69211204	157091628.0877816	193307681.2527053	237571526.666312
447	b3729	EG10382	609.0	-3.77	37.0	0.00010249419377897457	0.0001334668218546903	0.000173483001639706	0.0002250910538889214	0.00029153135595046885	0.00037691720803735264	0.0004864611129788806	0.0006267574044589765	0.0008061346784669397	0.0010350945567098213	0.0013268570551595016	0.001698037384904775	0.0021694845426354723	0.002767318753503302	0.0035242129474026057	0.004480973264064294	0.005688485429730102	0.007210108129002093	0.009124611684897935	0.011529781021243413	0.014546826680579257	0.01832577739512576	0.02305206328722566	0.028954541304194534	0.03631526525959025	0.04548136337365547	0.05687945825872541	0.07103314996599526	0.08858418443994848	0.11031805037152233	0.1371948903358939	0.1703867811365224	0.2113226379870197	0.2617422328221696	0.3237610947710053	0.3999483877672566	0.4934202446711685	0.6079514886931422	0.7481092024059447	0.9194122249925338
448	b0091	EG10619	491.0	15.6	37.0	26483.98773542688	34487.160128392854	44827.1411123927	58162.40404216337	75330.24623945514	97393.52393423412	125699.12182223206	161950.9827900574	208301.17444175013	267463.2633730084	342853.2356797513	438764.3789178193	560583.969695487	715061.3437268944	910639.0229022886	1157861.109910004	1469876.2222473458	1863055.9275521094	2357754.083850772	2979237.8270446765	3758827.3559050383	4735289.345475445	5956538.013184582	7481708.851126212	9383683.155923882	11752157.125855446	14697367.913057603	18354611.155486453	22889710.799809758	28505633.200413987	35450474.40301357	44027093.19934387	54604714.14346958	67632885.61354192	83658249.76987755	103344665.74051578	127497326.69211204	157091628.0877816	193307681.2527053	237571526.666312
449	b0149	EG10605	844.0	13.0	37.0	1967.060534494699	2561.4847851864583	3329.4721715363003	4319.9298657593345	5595.046935971234	7233.765517498978	9336.123556136688	12028.678987145639	15471.273572037024	19865.453611596236	25464.936616297604	32588.600415216464	41636.57731887976	53110.16464134648	67636.4186925581	85998.48770823661	109172.96655847847	138375.83015272074	175118.83235705644	221278.65376610614	279181.55761299224	351706.88356867427	442413.3920089205	555693.2875309999	696959.7248200439	872874.7614743706	1091626.1052353312	1363262.6472507159	1700100.7253931626	2117215.377060073	2633033.5833074846	3270049.7502912525	4055687.5068063545	5023336.419478531	6213597.557557316	7675778.113912433	9469682.666185116	11667757.325594964	14357653.182954412	17645287.367349133
450	b0088	EG10620	438.0	8.9	37.0	32.599455733795814	42.45065589144555	55.17826155806856	71.59279542360389	92.72489672747064	119.88284785396472	154.72454520659113	199.34739236595203	256.4003949612183	329.22371441373195	422.022128668327	540.0802964790873	690.0294807461329	880.1775191351377	1120.9164123293885	1425.225021830968	1809.2881374210097	2293.2577165703	2902.1875653889574	3667.179302204412	4626.785332478254	5828.724017948709	7331.973539156034	9209.324477188895	11550.487287543494	14465.8700883046	18091.16510215411	22592.90934023199	28175.21747223988	35087.92319963434	43636.41089809147	54193.47305918766	67213.59258128045	83250.12391386375	102975.93539857447	127208.17913781466	156937.97698437184	193365.95482360834	237944.72573216903	292429.61990987713
451	b0085	EG10621	495.0	16.0	37.0	39509.46699573854	51448.79723104604	66874.23623611819	86768.11082429026	112379.52181941824	145294.06439540748	187521.05440622562	241602.47593348534	310748.8365798872	399008.302011588	511476.92465327913	654559.5369148393	836293.0110935176	1066746.1729003408	1358513.7850015564	1727325.8002020873	2192797.6508242516	2779352.8458092175	3517355.7732531684	4444500.570532385	5607511.483708801	7064221.596057873	8886110.520507872	11161398.04467144	13998810.286847707	17532158.2509121	21925896.443019792	27381862.23735682	34147435.89302251	42525407.63028079	52885893.25751561	65680705.00013557	81460661.16686997	100896409.13102937	124803443.16814616	154172124.721184	190203660.8425314	234353170.57403103	288381173.13655376	354415070.9371479
452	b0635	EG10606	633.0	24.0	37.0	117776061.20470837	153366703.02957705	199349288.63537186	258652092.98218986	334998633.147525	433115501.7292451	558992384.8707247	720206830.32298	926329226.3667395	1189426984.7774014	1524691223.7327328	1951214479.560625	2492954330.9263983	3179925524.253467	4049672517.906678	5149085640.335657	6536637671.190892	8285134064.522144	10485089785.546368	13248869474.14003	16715756144.789963	21058147789.001385	26489122129.84347	33271658647.815258	41729865333.66058	52262627168.13596	65360176124.86967	81624180936.5251	101792071762.30083	126766453527.6908	157650625907.82745	195791422164.6857	242830808535.08096	300767956662.9719	372033820722.39374	459580626566.8069	566989121953.12	698596955611.2103	859652161373.8735	1056496436438.0518
453	b0086	EG10622	452.0	33.3	37.0	1288236819719.1348	1677527943630.4744	2180486348227.7568	2829141561271.312	3664221484076.6997	4737425677268.57	6114269442934.035	7877636143924.497	10132206871084.162	13009975206205.176	16677101891709.463	21342421456684.09	27267982356751.45	34782086464819.066	44295395787641.79	56320797638478.78	71497868404301.9	90622955539966.64	114686113473642.4	144916388794616.6	182837261790717.28	230334425004477.7	289738526663660.5	363926041377317.5	456442068573724.56	571649619834245.1	714910861902881.9	892806858934459.4	1113403636174972.1	1386573903636857.0	1724385574359075.5	2141570336431304.5	2656088048090990.0	3289805687180171.5	4069313077148613.5	5026901721088310.0	6201737906743921.0	7641266919241117.0	9402891853448118.0	1.1555978315117444e+16
454	b1192	G6621	304.0	-4.01	37.0	8.062478842409487e-05	0.00010498872059890481	0.00013646656251124607	0.00017706289426585694	0.00022932668696514725	0.00029649357715759715	0.0003826638647946283	0.0004930248364771849	0.0006341279978540168	0.0008142342171462717	0.0010437427272411751	0.001335723516098675	0.0017065769853902761	0.0021768500319576433	0.00277224409275834	0.0035248584142072758	0.004474721126296804	0.0056716719355754345	0.007177673772754077	0.009069646983306366	0.011442939157049829	0.01441556707470944	0.018133395236800978	0.02277644889428151	0.028566599435215733	0.035776907589008956	0.04474296658868507	0.05587665482257006	0.0696827875303211	0.08677925200078211	0.10792132313418361	0.13403098919943637	0.16623227471466936	0.2058937327556852	0.25467949747627927	0.3146105448063707	0.3881381116726132	0.47823157918290904	0.5884835417327882	0.723235271984311
455	b2036	EG11981	367.0	-17.9	37.0	7.483732133526351e-11	9.745234404472976e-11	1.266706206589044e-10	1.6435283705830678e-10	2.1286499225135523e-10	2.752104599750327e-10	3.5519520947320774e-10	4.5763416977454295e-10	5.886085615935198e-10	7.557862655120058e-10	9.688200291332304e-10	1.239841641053792e-09	1.5840742374072307e-09	2.0205898027709673e-09	2.5732448548980003e-09	3.271834468795987e-09	4.153513446173433e-09	5.264543863584344e-09	6.662440783667959e-09	8.418602999822034e-09	1.0621533791958242e-08	1.3380778374578245e-08	1.6831730696737596e-08	2.114149330614741e-08	2.6516011057836115e-08	3.320874363771392e-08	4.153119448174198e-08	5.18656762247897e-08	6.468076709253178e-08	8.05500007399151e-08	1.0017443637602175e-07	1.24409879438565e-07	1.5429966890177514e-07	1.9111411937112403e-07	2.3639790891457107e-07	2.920269423007916e-07	3.602764999879979e-07	4.439028128139075e-07	5.462405889552577e-07	6.713194726885167e-07
456	b2813	G7457	365.0	19.2	37.0	969267.1921446538	1262169.1716755964	1640594.2198711983	2128641.298943037	2756954.0125715947	3564431.022241094	4600365.929814528	5927120.036534631	7623455.217112702	9788683.217996636	12547823.09918123	16058001.605169252	20516383.548283283	26169982.699328516	33327780.45374009	42375672.3537039	53794874.58499655	68184557.61823663	86289636.72131051	109034844.45765577	137566444.804724	173303229.62436226	217998774.67921108	273817334.5728601	343426236.08569735	430108201.7110021	537897716.587077	671746362.1910462	837723002.1994326	1043255846.8342509	1297424773.3411071	1611313878.7832613	1998436129.952736	2475244203.7868843	3061744238.225775	3782232305.2749653	4666177053.22016	5749276233.89575	7074719838.250345	8694698430.076258
457	b3730	EG11198	456.0	6.36	37.0	2.571001708859935	3.3479303989110947	4.351710835793039	5.646266026009913	7.3128787758577	9.45472860689538	12.202567839693298	15.721811143561618	20.221376055498272	25.964689081524213	33.28336592006773	42.59418858118569	54.42014089587601	69.41643211087579	88.40264190669805	112.40236636339385	142.69204158237008	180.8609798980825	228.88508479948968	289.21722895173974	364.8979017768586	459.6904786690492	578.2463563937262	726.3062660200234	910.9453481965082	1140.87109370419	1426.785059625584	1781.821420461199	2222.0779653548666	2767.2581788868424	3441.4466273190255	4274.044112331039	5300.894063882774	6565.637555213965	8121.341289962639	10032.451112526624	12377.133235189136	15250.07669902419	18765.843867675623	23062.87131444734
458	b2519	G7322	770.0	23.6	37.0	78947654.76863593	102804775.43511972	133627824.33523366	173379682.875035	224556299.1933239	290326003.05789495	374703801.1601139	482769075.65727913	620937049.6623074	797296751.1920148	1022031091.2826548	1307938179.7644768	1671077261.87132	2131567823.8074765	2714576668.6324525	3451535323.471227	4381639264.670948	5553691447.541896	7028365867.735212	8880982795.825672	11204906428.496065	14115698595.348623	17756189565.52025	22302659756.485474	27972365251.52023	35032686649.288155	43812236268.91988	54714324722.992546	68233266229.7682	84974094964.45593	105676374816.08165	131242915118.81467	162774358756.10608	201610790556.36737	249381727833.44833	308066106757.3482	380064174329.31995	468283543445.66125	576242076386.7684	708190739909.6396
459	b0084	EG10341	588.0	5.65	37.0	1.2640180718232206	1.6459905541278241	2.139493381445668	2.775953929008774	3.5953344168859065	4.648362458148337	5.999321672509032	7.729537222309258	9.941722202361888	12.765388725809535	16.36357372657144	20.941185661498174	26.755346496465776	34.12818605575531	43.46264593364792	55.261971203444496	70.15371426783143	88.91925131399707	112.53002382703075	142.19197241986316	179.39993607427482	226.004156465693	284.29146582392247	357.0842612682868	447.8609946448745	560.9026532706134	701.4705955889199	876.0221622814086	1092.4717379725944	1360.5064265261221	1691.967265193018	2101.3089875197697	2606.153807863257	3227.9576066527634	3992.810320810306	4932.3963757845495	6085.145736282039	7497.611719909959	9226.118248001214	11338.726858537048
460	b0381	EG10213	364.0	0.6629999999999999	37.0	0.008628329107585082	0.01123571610689554	0.014604421748485134	0.018948972820011522	0.024542155917101204	0.03173024341526685	0.04095204251155293	0.052762687884054776	0.06786331063640108	0.08713797497663077	0.11169958929893925	0.14294688170860118	0.1826349955788182	0.23296282521436598	0.2966808951244218	0.37722441261416895	0.47887712075922956	0.6069727810383191	0.7681425619678989	0.9706183494082401	1.224604081882979	1.5427297165580993	1.9406054266838353	2.437497211505513	3.0571493734045427	3.8287844118840946	4.788316949697375	5.97982551847519	7.457334595198179	9.286969437169288	11.5495582925398	14.343770793478539	17.789898151373208	22.03440061213614	27.255371010970705	33.669090789139446	41.53788719533642	51.17953839612321	62.97851779478677	77.39942108213354
461	b1326	G6662	242.0	8.17	37.0	15.709970790163736	20.457352709313145	26.590900302381755	34.501211740323285	44.684961338153514	57.7726221384413	74.56314932267391	96.0673005321909	123.56165539448925	158.65586772686615	203.3762578222701	260.2695502438531	332.53141019883435	424.16545934651236	540.1796962411864	686.8287509218458	871.9122190867387	1105.1415102089527	1398.5902786889303	1767.2466740050145	2229.689446938748	2808.914505004158	3533.3439636227577	4438.056258215064	5566.283663789784	6971.23284503091	8718.295103934168	10887.726123350656	13577.890597618893	16909.1856334983	21028.77870706028	26116.321871433614	32390.834521179055	40118.98314021413	49625.02903152075	61302.76513951757	75629.82199533777	93184.79200687243	114667.70247487932	140924.46280323007
462	b3967	EG11204	285.0	-5.32	37.0	2.1754184958592986e-05	2.832806251175297e-05	3.6821415591409246e-05	4.777512011444994e-05	6.18769396074502e-05	7.999991370636132e-05	0.00010325038557527004	0.00013302798917732664	0.00017110045213608143	0.00021969672238075102	0.0002816227215153241	0.00036040499442810094	0.0004604686984228187	0.0005873577983638257	0.0007480070574201794	0.0009510774960694564	0.0012073695066031674	0.001530330841452428	0.001936680342075416	0.002447172660424958	0.0030875344885617625	0.0038896091209153828	0.0048927537252395105	0.00614554272489805	0.007707841470328765	0.009653327222936244	0.012072549767777309	0.015076642154813719	0.018801813660473617	0.02341478266787226	0.02911933749317578	0.03616424906308771	0.04485280173646738	0.0555542585813933	0.0687176363690742	0.084888234938873	0.10472744717655164	0.1290364716600719	0.15878466241180303	0.19514338186620347
463	b3972	EG11205	342.0	-9.8	37.0	2.465491659787843e-07	3.2105363631694e-07	4.1731231583715093e-07	5.414551747709195e-07	7.012769213176331e-07	9.06672074371928e-07	1.170179278103241e-06	1.5076611624812593e-06	1.939152115008596e-06	2.489913723467304e-06	3.191746656674993e-06	4.084618704859251e-06	5.218682004017725e-06	6.656768598473034e-06	8.477473024349874e-06	1.0778954205061661e-05	1.3683617448680563e-05	1.7343871689510097e-05	2.1949198465263178e-05	2.7734818821402506e-05	3.4992303988155e-05	4.40825471774965e-05	5.545159943217714e-05	6.964997476092977e-05	8.735615191391453e-05	0.00010940514573473404	0.0001368231943485036	0.00017086981452557804	0.00021308872227121593	0.0002653694059017405	0.0003300214826003565	0.00040986437606026454	0.0005083353332237658	0.0006296193650041542	0.000778805363982913	0.0009620734385327157	0.00118691942748546	0.001462423645344119	0.0017995721817373423	0.002211640571088704
464	b1329	G6665	537.0	7.78	37.0	10.636543721645715	13.850791285874113	18.003551848822884	23.359282587302655	30.254260260681527	39.11535097661652	50.48349283314951	65.04302623980101	83.65826820921214	107.41904592394617	137.69729346827904	176.2172882151461	225.14267726168978	287.1841401752278	365.7323768044255	465.0221274146231	590.334161891626	748.2436567802546	946.9251627926437	1196.5265095691113	1509.6265680458891	1901.7948754906736	2392.27482053738	3004.8164990341093	3768.6906199757027	4719.9211214555735	5902.781634022316	7371.60981946781	9193.00417030186	11448.480375325622	14237.679185915782	17682.23525966089	21930.437183296737	27162.833332957925	33598.96705296211	41505.45856345679	51205.690899015906	63091.40402693457	77636.55624352721	95413.87632588776
465	b3189	EG11358	419.0	-7.37	37.0	2.8005229032757167e-06	3.646810396279794e-06	4.74020138612652e-06	6.1503254818294526e-06	7.965721854673452e-06	1.0298781178021038e-05	1.3291928432435943e-05	1.7125345361222537e-05	2.202660020956806e-05	2.828263637424245e-05	3.625467390241013e-05	4.639670221026449e-05	5.9278393496663006e-05	7.561344954391174e-05	9.629461641998351e-05	0.0001224368697610312	0.00015543059702741285	0.00019700699333182077	0.00024931835711747334	0.00031503653650251595	0.0003974734547090172	0.0005007284551752836	0.0006298681790975756	0.0007911458501844786	0.0009922682285528484	0.0012427201493462178	0.0015541585304137736	0.0019408900742277605	0.002420449668856921	0.0030142997892779115	0.0037486751047247006	0.004655601116461915	0.005774121107187002	0.00715177212236758	0.008846358292754519	0.010928078740594644	0.013482077815270176	0.016611497738469715	0.020441128206805416	0.02512176445034366
466	b3176	EG11553	445.0	-18.7	37.0	3.362657607288146e-11	4.378816080041333e-11	5.69167787647508e-11	7.384849002513518e-11	9.564640646512144e-11	1.23660030894805e-10	1.595994955319953e-10	2.0562828744943922e-10	2.644788752513429e-10	3.3959665977653153e-10	4.3531890010644896e-10	5.570967602440941e-10	7.117704361789656e-10	9.079095229848959e-10	1.1562334450712837e-09	1.4701299926271146e-09	1.866293894216052e-09	2.365512040774019e-09	2.9936276158178413e-09	3.782722165224152e-09	4.772562776076642e-09	6.012371286131337e-09	7.562984118265112e-09	9.49948528714235e-09	1.1914411781138244e-08	1.4921650378368304e-08	1.8661168595031915e-08	2.3304750571323864e-08	2.9062942075994458e-08	3.619344839210733e-08	4.501127572786418e-08	5.590096225407859e-08	6.93313103912646e-08	8.587310928520182e-08	1.0622042753206108e-07	1.3121616347833376e-07	1.618826665353846e-07	1.9945839105039311e-07	2.4544171799404593e-07	3.0164328325484933e-07
467	b4169	EG11363	445.0	25.8	37.0	712503650.0356059	927814486.1082515	1205992918.5254986	1564753978.474802	2026623631.6027215	2620196096.834261	3381706863.759316	4356997424.916289	5603965255.501136	7195613942.562922	9223844395.667372	11804159728.799728	15081494846.986115	19237428384.82194	24499091079.65686	31150152888.101627	39544353513.30601	50122140285.757576	63431096835.272484	80150989620.56909	101124431777.07344	127394370376.96495	160249850527.33197	201281805375.56805	252450974006.07272	316170469931.272	395406023767.40027	493797519237.4312	615806148834.1421	766892354156.414	953730709286.3995	1184469080652.392	1469040785135.594	1819540106402.806	2250673460209.0835	2780300772203.1885	3430084303973.4053	4226265301159.9497	5200592518332.548	6391430987858.755
468	b0110	EG10041	183.0	-25.0	37.0	6.174864227775834e-14	8.040840885510915e-14	1.0451655273880963e-13	1.356083350095277e-13	1.7563595309755154e-13	2.2707750545967328e-13	2.9307331605680744e-13	3.7759620653567953e-13	4.856638220472748e-13	6.236029686107071e-13	7.99378175796444e-13	1.0229994421035605e-12	1.3070274521033869e-12	1.667198594167205e-12	2.1231969985449945e-12	2.69960672831465e-12	3.4270843932888265e-12	4.3438010605927416e-12	5.497212691571974e-12	6.946230782174261e-12	8.763879824379902e-12	1.1040546113994439e-11	1.3887943864964021e-11	1.7443950212095364e-11	2.1878491269193708e-11	2.740069787095299e-11	3.426759303599902e-11	4.279462480158928e-11	5.336841936866319e-11	6.646220217957609e-11	8.265442063924251e-11	1.0265120402767742e-10	1.2731341646915343e-10	1.5768920079874191e-10	1.9505307849517711e-10	2.4095286781867095e-10	2.9726591387710516e-10	3.6626639630433767e-10	4.5070579923464963e-10	5.539090019995651e-10
469	b2134	EG12015	310.0	5.95	37.0	1.7062459271858064	2.221854846676343	2.8880139846949917	3.7471458604976937	4.85319382881456	6.274633004937154	8.098237199117891	10.433783898020677	13.419921277332055	17.231472403665364	22.08851411823167	28.26764390625754	36.11594011800198	46.068232533953704	58.66843541409183	74.5958585529808	94.6976090886023	120.02843454926268	151.89964377965453	191.93908633755586	242.16458378843112	305.07370115399993	383.7533390611129	482.0133351197662	604.5491081911313	757.1393867100844	946.8862617112854	1182.5062313873307	1474.6825975301658	1836.491582610035	2283.9169150510716	2836.470444242167	3517.939671441946	4357.287005822175	5389.7301785261425	6658.038690308712	8214.08756750385	10120.717215905494	12453.956976802085	15305.680316694776
470	b2701	G7410	361.0	9.21	37.0	44.446916654497535	57.87829035378009	75.23142756242497	97.61141527146901	126.42345290354633	163.4512855177827	210.9553307073463	271.7952411885008	349.5827377635353	448.871880399563	575.3955689459196	736.3590398675418	940.8035235408657	1200.056134483405	1528.2855874128315	1943.1875880539276	2466.828885261241	3126.685163949366	3956.915412573436	4999.924358651222	6308.275319999264	7947.028709416702	9996.596859437946	12556.224276391556	15748.224448301293	19723.130576168	24665.9488441886	30803.739995783813	38414.799097787676	47839.75569312264	59494.978509049106	73888.74219094221	91640.70013636621	113505.30969877787	140399.9764736695	173438.82615952185	213973.17918159076	263639.9990246563	324419.814838533	398705.88790125446
[truncated: 1,083 more rows]
