# Supplementary material for: COBRAme: A computational framework for genome-scale models of metabolism and gene expression
Source: PLoS Comput Biol. 2018 Jul 5;14(7):e1006302. doi: 10.1371/journal.pcbi.1006302 (PMC6049947; doi:10.1371/journal.pcbi.1006302)
Supplement: S2 File — The ECOLIme version 0.0.9 source code. The latest version of ECOLIme can be downloaded from https://github.com/SBRG/ecolime. (ZIP) [file pcbi.1006302.s002.zip › S2_File/ecolime/building_data/iJL1678b_model_changes.xlsx]

## Sheet: Sheet1
Reaction	Stoich Change
SufBCD_mod_1:2Fe2S_mod_1:fe2atp_mediated_FE_loading	{'h2o_c': -1, 'h_c': 1}
SufBCD_mod_1:2Fe2Satp_mediated_FE_loading	{'h2o_c': -1, 'h_c': 1}
2Fe2S_to_IscA_by_IscU	{'h2o_c': -1, 'h_c': 1}
4Fe4S_to_ErpA_by_IscU	{'h2o_c': -1, 'h_c': 1}
4Fe4S_to_IscA_by_IscU	{'h2o_c': -1, 'h_c': 1}
SufBCD_mod_1:fe2atp_mediated_FE_loading	{'h2o_c': -1, 'h_c': 1}
2Fe2S_to_SufA_by_IscU	{'h2o_c': -1, 'h_c': 1}
SufBCDatp_mediated_FE_loading	{'h2o_c': -1, 'h_c': 1}
2Fe2S_to_ErpA_by_IscU	{'h2o_c': -1, 'h_c': 1}
4Fe4S_to_SufA_by_IscU	{'h2o_c': -1, 'h_c': 1}
S_transfer_to_IscU_mod_1:2Fe2S_mod_1:2Fe1S	{'h_c': 0}
S_transfer_to_IscU_mod_1:2Fe2S_mod_2:fe2	{'h_c': 0}
S_transfer_to_IscU_mod_2:fe2	{'h_c': 0}
S_transfer_to_SufBCD_mod_1:2Fe2S_mod_1:2Fe1S	{'h_c': 0}
S_transfer_to_SufBCD_mod_2:fe2	{'h_c': 0}
S_transfer_to_IscU_mod_1:2Fe1S	{'h_c': 0}
S_transfer_to_SufBCD_mod_1:2Fe1S	{'h_c': 0}
S_transfer_to_SufBCD_mod_1:2Fe2S_mod_2:fe2	{'h_c': 0}
I4FE4SR1	{'h_c': 2}
BTS6	{'IscS_mod_2:pydx5p_mod_1:SH': -1, 'IscS_mod_2:pydx5p': 1}
