# Supplementary material for: COBRAme: A computational framework for genome-scale models of metabolism and gene expression
Source: PLoS Comput Biol. 2018 Jul 5;14(7):e1006302. doi: 10.1371/journal.pcbi.1006302 (PMC6049947; doi:10.1371/journal.pcbi.1006302)
Supplement: S2 File — The ECOLIme version 0.0.9 source code. The latest version of ECOLIme can be downloaded from https://github.com/SBRG/ecolime. (ZIP) [file pcbi.1006302.s002.zip › S2_File/ecolime/building_data/keffs.json]

{
    "keff_12PPDRtex_CPLX0_DASH_7530_forward_priming_keff": 74.67911373302745,
    "keff_12PPDRtex_CPLX0_DASH_7530_reverse_priming_keff": 74.67911373302745,
    "keff_12PPDRtex_CPLX0_DASH_7533_forward_priming_keff": 76.74472378998097,
    "keff_12PPDRtex_CPLX0_DASH_7533_reverse_priming_keff": 76.74472378998097,
    "keff_12PPDRtex_CPLX0_DASH_7534_forward_priming_keff": 75.26768199270408,
    "keff_12PPDRtex_CPLX0_DASH_7534_reverse_priming_keff": 75.26768199270408,
    "keff_12PPDRtex_G6700_DASH_MONOMER_forward_priming_keff": 34.19401863135169,
    "keff_12PPDRtex_G6700_DASH_MONOMER_reverse_priming_keff": 34.19401863135169,
    "keff_12PPDStex_CPLX0_DASH_7530_forward_priming_keff": 74.67911373302745,
    "keff_12PPDStex_CPLX0_DASH_7530_reverse_priming_keff": 74.67911373302745,
    "keff_12PPDStex_CPLX0_DASH_7533_forward_priming_keff": 76.74472378998097,
    "keff_12PPDStex_CPLX0_DASH_7533_reverse_priming_keff": 76.74472378998097,
    "keff_12PPDStex_CPLX0_DASH_7534_forward_priming_keff": 75.26768199270408,
    "keff_12PPDStex_CPLX0_DASH_7534_reverse_priming_keff": 75.26768199270408,
    "keff_12PPDStex_G6700_DASH_MONOMER_forward_priming_keff": 34.19401863135169,
    "keff_12PPDStex_G6700_DASH_MONOMER_reverse_priming_keff": 34.19401863135169,
    "keff_14GLUCANabcpp_ABC_DASH_16_DASH_CPLX_forward_priming_keff": 117.90076757745126,
    "keff_14GLUCANtexi_CPLX0_DASH_7655_forward_priming_keff": 89.9906082896791,
    "keff_1NITRATREDUCTZ_DASH_CPLX_2pheme_bmocogdp_integration_NARW_DASH_MONOMER_forward_priming_keff": 1233.3143868027246,
    "keff_23CAMPtex_CPLX0_DASH_7530_forward_priming_keff": 74.67911373302745,
    "keff_23CAMPtex_CPLX0_DASH_7530_reverse_priming_keff": 74.67911373302745,
    "keff_23CAMPtex_CPLX0_DASH_7533_forward_priming_keff": 76.74472378998097,
    "keff_23CAMPtex_CPLX0_DASH_7533_reverse_priming_keff": 76.74472378998097,
    "keff_23CAMPtex_CPLX0_DASH_7534_forward_priming_keff": 75.26768199270408,
    "keff_23CAMPtex_CPLX0_DASH_7534_reverse_priming_keff": 75.26768199270408,
    "keff_23CAMPtex_G6700_DASH_MONOMER_forward_priming_keff": 34.19401863135169,
    "keff_23CAMPtex_G6700_DASH_MONOMER_reverse_priming_keff": 34.19401863135169,
    "keff_23CCMPtex_CPLX0_DASH_7530_forward_priming_keff": 74.67911373302745,
    "keff_23CCMPtex_CPLX0_DASH_7530_reverse_priming_keff": 74.67911373302745,
    "keff_23CCMPtex_CPLX0_DASH_7533_forward_priming_keff": 76.74472378998097,
    "keff_23CCMPtex_CPLX0_DASH_7533_reverse_priming_keff": 76.74472378998097,
    "keff_23CCMPtex_CPLX0_DASH_7534_forward_priming_keff": 75.26768199270408,
    "keff_23CCMPtex_CPLX0_DASH_7534_reverse_priming_keff": 75.26768199270408,
    "keff_23CCMPtex_G6700_DASH_MONOMER_forward_priming_keff": 34.19401863135169,
    "keff_23CCMPtex_G6700_DASH_MONOMER_reverse_priming_keff": 34.19401863135169,
    "keff_23CGMPtex_CPLX0_DASH_7530_forward_priming_keff": 74.67911373302745,
    "keff_23CGMPtex_CPLX0_DASH_7530_reverse_priming_keff": 74.67911373302745,
    "keff_23CGMPtex_CPLX0_DASH_7533_forward_priming_keff": 76.74472378998097,
    "keff_23CGMPtex_CPLX0_DASH_7533_reverse_priming_keff": 76.74472378998097,
    "keff_23CGMPtex_CPLX0_DASH_7534_forward_priming_keff": 75.26768199270408,
    "keff_23CGMPtex_CPLX0_DASH_7534_reverse_priming_keff": 75.26768199270408,
    "keff_23CGMPtex_G6700_DASH_MONOMER_forward_priming_keff": 34.19401863135169,
    "keff_23CGMPtex_G6700_DASH_MONOMER_reverse_priming_keff": 34.19401863135169,
    "keff_23CUMPtex_CPLX0_DASH_7530_forward_priming_keff": 74.67911373302745,
    "keff_23CUMPtex_CPLX0_DASH_7530_reverse_priming_keff": 74.67911373302745,
    "keff_23CUMPtex_CPLX0_DASH_7533_forward_priming_keff": 76.74472378998097,
    "keff_23CUMPtex_CPLX0_DASH_7533_reverse_priming_keff": 76.74472378998097,
    "keff_23CUMPtex_CPLX0_DASH_7534_forward_priming_keff": 75.26768199270408,
    "keff_23CUMPtex_CPLX0_DASH_7534_reverse_priming_keff": 75.26768199270408,
    "keff_23CUMPtex_G6700_DASH_MONOMER_forward_priming_keff": 34.19401863135169,
    "keff_23CUMPtex_G6700_DASH_MONOMER_reverse_priming_keff": 34.19401863135169,
    "keff_23DAPPAtex_CPLX0_DASH_7530_forward_priming_keff": 74.67911373302745,
    "keff_23DAPPAtex_CPLX0_DASH_7530_reverse_priming_keff": 74.67911373302745,
    "keff_23DAPPAtex_CPLX0_DASH_7533_forward_priming_keff": 76.74472378998097,
    "keff_23DAPPAtex_CPLX0_DASH_7533_reverse_priming_keff": 76.74472378998097,
    "keff_23DAPPAtex_CPLX0_DASH_7534_forward_priming_keff": 75.26768199270408,
    "keff_23DAPPAtex_CPLX0_DASH_7534_reverse_priming_keff": 75.26768199270408,
    "keff_23DAPPAtex_G6700_DASH_MONOMER_forward_priming_keff": 34.19401863135169,
    "keff_23DAPPAtex_G6700_DASH_MONOMER_reverse_priming_keff": 34.19401863135169,
    "keff_23PDE2pp_CPDB_DASH_MONOMER_forward_priming_keff": 51.34051782070311,
    "keff_23PDE4pp_CPDB_DASH_MONOMER_forward_priming_keff": 51.34051782070311,
    "keff_23PDE7pp_CPDB_DASH_MONOMER_forward_priming_keff": 51.34051782070311,
    "keff_23PDE9pp_CPDB_DASH_MONOMER_forward_priming_keff": 51.34051782070311,
    "keff_26DAHtex_CPLX0_DASH_7530_forward_priming_keff": 74.67911373302745,
    "keff_26DAHtex_CPLX0_DASH_7530_reverse_priming_keff": 74.67911373302745,
    "keff_26DAHtex_CPLX0_DASH_7533_forward_priming_keff": 76.74472378998097,
    "keff_26DAHtex_CPLX0_DASH_7533_reverse_priming_keff": 76.74472378998097,
    "keff_26DAHtex_CPLX0_DASH_7534_forward_priming_keff": 75.26768199270408,
    "keff_26DAHtex_CPLX0_DASH_7534_reverse_priming_keff": 75.26768199270408,
    "keff_26DAHtex_G6700_DASH_MONOMER_forward_priming_keff": 34.19401863135169,
    "keff_26DAHtex_G6700_DASH_MONOMER_reverse_priming_keff": 34.19401863135169,
    "keff_2AGPA120tipp_EG12455_DASH_MONOMER_forward_priming_keff": 34.483880620712725,
    "keff_2AGPA140tipp_EG12455_DASH_MONOMER_forward_priming_keff": 34.483880620712725,
    "keff_2AGPA141tipp_EG12455_DASH_MONOMER_forward_priming_keff": 34.483880620712725,
    "keff_2AGPA160tipp_EG12455_DASH_MONOMER_forward_priming_keff": 34.483880620712725,
    "keff_2AGPA161tipp_EG12455_DASH_MONOMER_forward_priming_keff": 34.483880620712725,
    "keff_2AGPA180tipp_EG12455_DASH_MONOMER_forward_priming_keff": 34.483880620712725,
    "keff_2AGPA181tipp_EG12455_DASH_MONOMER_forward_priming_keff": 34.483880620712725,
    "keff_2AGPE120tipp_EG12455_DASH_MONOMER_forward_priming_keff": 34.483880620712725,
    "keff_2AGPE140tipp_EG12455_DASH_MONOMER_forward_priming_keff": 34.483880620712725,
    "keff_2AGPE141tipp_EG12455_DASH_MONOMER_forward_priming_keff": 34.483880620712725,
    "keff_2AGPE160tipp_EG12455_DASH_MONOMER_forward_priming_keff": 34.483880620712725,
    "keff_2AGPE161tipp_EG12455_DASH_MONOMER_forward_priming_keff": 34.483880620712725,
    "keff_2AGPE180tipp_EG12455_DASH_MONOMER_forward_priming_keff": 34.483880620712725,
    "keff_2AGPE181tipp_EG12455_DASH_MONOMER_forward_priming_keff": 34.483880620712725,
    "keff_2AGPEAT120_AAS_DASH_MONOMER_mod_mg2_forward_priming_keff": 56.63308549859794,
    "keff_2AGPEAT140_AAS_DASH_MONOMER_mod_mg2_forward_priming_keff": 56.63308549859794,
    "keff_2AGPEAT141_AAS_DASH_MONOMER_mod_mg2_forward_priming_keff": 56.63308549859794,
    "keff_2AGPEAT160_AAS_DASH_MONOMER_mod_mg2_forward_priming_keff": 56.63308549859794,
    "keff_2AGPEAT161_AAS_DASH_MONOMER_mod_mg2_forward_priming_keff": 56.63308549859794,
    "keff_2AGPEAT180_AAS_DASH_MONOMER_mod_mg2_forward_priming_keff": 56.63308549859794,
    "keff_2AGPEAT181_AAS_DASH_MONOMER_mod_mg2_forward_priming_keff": 56.63308549859794,
    "keff_2AGPG120tipp_EG12455_DASH_MONOMER_forward_priming_keff": 34.483880620712725,
    "keff_2AGPG140tipp_EG12455_DASH_MONOMER_forward_priming_keff": 34.483880620712725,
    "keff_2AGPG141tipp_EG12455_DASH_MONOMER_forward_priming_keff": 34.483880620712725,
    "keff_2AGPG160tipp_EG12455_DASH_MONOMER_forward_priming_keff": 34.483880620712725,
    "keff_2AGPG161tipp_EG12455_DASH_MONOMER_forward_priming_keff": 34.483880620712725,
    "keff_2AGPG180tipp_EG12455_DASH_MONOMER_forward_priming_keff": 34.483880620712725,
    "keff_2AGPG181tipp_EG12455_DASH_MONOMER_forward_priming_keff": 34.483880620712725,
    "keff_2AGPGAT120_AAS_DASH_MONOMER_mod_mg2_forward_priming_keff": 56.63308549859794,
    "keff_2AGPGAT140_AAS_DASH_MONOMER_mod_mg2_forward_priming_keff": 56.63308549859794,
    "keff_2AGPGAT141_AAS_DASH_MONOMER_mod_mg2_forward_priming_keff": 56.63308549859794,
    "keff_2AGPGAT160_AAS_DASH_MONOMER_mod_mg2_forward_priming_keff": 56.63308549859794,
    "keff_2AGPGAT161_AAS_DASH_MONOMER_mod_mg2_forward_priming_keff": 56.63308549859794,
    "keff_2AGPGAT180_AAS_DASH_MONOMER_mod_mg2_forward_priming_keff": 56.63308549859794,
    "keff_2AGPGAT181_AAS_DASH_MONOMER_mod_mg2_forward_priming_keff": 56.63308549859794,
    "keff_2DGULRGx_CPLX0_DASH_235_forward_priming_keff": 51.30123534005563,
    "keff_2DGULRGy_CPLX0_DASH_235_forward_priming_keff": 51.30123534005563,
    "keff_2DGULRx_CPLX0_DASH_235_forward_priming_keff": 51.30123534005563,
    "keff_2DGULRy_CPLX0_DASH_235_forward_priming_keff": 51.30123534005563,
    "keff_2Fe2S_to_ErpA_by_IscU_EG12130_DASH_MONOMER_EG12131_DASH_MONOMER_forward_priming_keff": 59.257239147917275,
    "keff_2Fe2S_to_IscA_by_IscU_EG12130_DASH_MONOMER_EG12131_DASH_MONOMER_forward_priming_keff": 59.257239147917275,
    "keff_2Fe2S_to_SufA_by_IscU_EG12130_DASH_MONOMER_EG12131_DASH_MONOMER_forward_priming_keff": 59.257239147917275,
    "keff_2MAHMP_G6246_DASH_MONOMER_forward_priming_keff": 27.192645786709875,
    "keff_2MAHMP_G6580_DASH_MONOMER_forward_priming_keff": 17.92469621580634,
    "keff_2OXOGLUTARATEDEH_DASH_CPLX_mod_mg2_LipA_mediated_lipo_modification_EG11796_DASH_MONOMER_forward_priming_keff": 1647.6273162486996,
    "keff_2OXOGLUTARATEDEH_DASH_CPLX_mod_mg2_LipB_mediated_lipo_modification_EG11591_DASH_MONOMER_forward_priming_keff": 1108.678078089981,
    "keff_34dhpactex_CPLX0_DASH_7530_forward_priming_keff": 74.67911373302745,
    "keff_34dhpactex_CPLX0_DASH_7530_reverse_priming_keff": 74.67911373302745,
    "keff_34dhpactex_CPLX0_DASH_7533_forward_priming_keff": 76.74472378998097,
    "keff_34dhpactex_CPLX0_DASH_7533_reverse_priming_keff": 76.74472378998097,
    "keff_34dhpactex_CPLX0_DASH_7534_forward_priming_keff": 75.26768199270408,
    "keff_34dhpactex_CPLX0_DASH_7534_reverse_priming_keff": 75.26768199270408,
    "keff_34dhpactex_G6700_DASH_MONOMER_forward_priming_keff": 34.19401863135169,
    "keff_34dhpactex_G6700_DASH_MONOMER_reverse_priming_keff": 34.19401863135169,
    "keff_3AMACHYD_G6520_DASH_MONOMER_forward_priming_keff": 26.199938211868023,
    "keff_3AMPtex_CPLX0_DASH_7530_forward_priming_keff": 74.67911373302745,
    "keff_3AMPtex_CPLX0_DASH_7530_reverse_priming_keff": 74.67911373302745,
    "keff_3AMPtex_CPLX0_DASH_7533_forward_priming_keff": 76.74472378998097,
    "keff_3AMPtex_CPLX0_DASH_7533_reverse_priming_keff": 76.74472378998097,
    "keff_3AMPtex_CPLX0_DASH_7534_forward_priming_keff": 75.26768199270408,
    "keff_3AMPtex_CPLX0_DASH_7534_reverse_priming_keff": 75.26768199270408,
    "keff_3AMPtex_G6700_DASH_MONOMER_forward_priming_keff": 34.19401863135169,
    "keff_3AMPtex_G6700_DASH_MONOMER_reverse_priming_keff": 34.19401863135169,
    "keff_3CMPtex_CPLX0_DASH_7530_forward_priming_keff": 74.67911373302745,
    "keff_3CMPtex_CPLX0_DASH_7530_reverse_priming_keff": 74.67911373302745,
    "keff_3CMPtex_CPLX0_DASH_7533_forward_priming_keff": 76.74472378998097,
    "keff_3CMPtex_CPLX0_DASH_7533_reverse_priming_keff": 76.74472378998097,
    "keff_3CMPtex_CPLX0_DASH_7534_forward_priming_keff": 75.26768199270408,
    "keff_3CMPtex_CPLX0_DASH_7534_reverse_priming_keff": 75.26768199270408,
    "keff_3CMPtex_G6700_DASH_MONOMER_forward_priming_keff": 34.19401863135169,
    "keff_3CMPtex_G6700_DASH_MONOMER_reverse_priming_keff": 34.19401863135169,
    "keff_3GMPtex_CPLX0_DASH_7530_forward_priming_keff": 74.67911373302745,
    "keff_3GMPtex_CPLX0_DASH_7530_reverse_priming_keff": 74.67911373302745,
    "keff_3GMPtex_CPLX0_DASH_7533_forward_priming_keff": 76.74472378998097,
    "keff_3GMPtex_CPLX0_DASH_7533_reverse_priming_keff": 76.74472378998097,
    "keff_3GMPtex_CPLX0_DASH_7534_forward_priming_keff": 75.26768199270408,
    "keff_3GMPtex_CPLX0_DASH_7534_reverse_priming_keff": 75.26768199270408,
    "keff_3GMPtex_G6700_DASH_MONOMER_forward_priming_keff": 34.19401863135169,
    "keff_3GMPtex_G6700_DASH_MONOMER_reverse_priming_keff": 34.19401863135169,
    "keff_3HAD1001_FABA_DASH_CPLX_forward_priming_keff": 32.13001307928567,
    "keff_3HAD1001_FABZ_DASH_CPLX_forward_priming_keff": 17.621941612925323,
    "keff_3HAD1201_FABA_DASH_CPLX_forward_priming_keff": 32.13001307928567,
    "keff_3HAD1201_FABZ_DASH_CPLX_forward_priming_keff": 17.621941612925323,
    "keff_3HAD1211_FABA_DASH_CPLX_forward_priming_keff": 32.13001307928567,
    "keff_3HAD1211_FABZ_DASH_CPLX_forward_priming_keff": 17.621941612925323,
    "keff_3HAD1401_FABA_DASH_CPLX_forward_priming_keff": 32.13001307928567,
    "keff_3HAD1401_FABZ_DASH_CPLX_forward_priming_keff": 17.621941612925323,
    "keff_3HAD1411_FABA_DASH_CPLX_forward_priming_keff": 32.13001307928567,
    "keff_3HAD1411_FABZ_DASH_CPLX_forward_priming_keff": 17.621941612925323,
    "keff_3HAD1601_FABA_DASH_CPLX_forward_priming_keff": 32.13001307928567,
    "keff_3HAD1601_FABZ_DASH_CPLX_forward_priming_keff": 17.621941612925323,
    "keff_3HAD1611_FABA_DASH_CPLX_forward_priming_keff": 32.13001307928567,
    "keff_3HAD1611_FABZ_DASH_CPLX_forward_priming_keff": 17.621941612925323,
    "keff_3HAD1801_FABA_DASH_CPLX_forward_priming_keff": 32.13001307928567,
    "keff_3HAD1801_FABZ_DASH_CPLX_forward_priming_keff": 17.621941612925323,
    "keff_3HAD1811_FABA_DASH_CPLX_forward_priming_keff": 32.13001307928567,
    "keff_3HAD1811_FABZ_DASH_CPLX_forward_priming_keff": 17.621941612925323,
    "keff_3HAD401_FABA_DASH_CPLX_forward_priming_keff": 32.13001307928567,
    "keff_3HAD401_FABZ_DASH_CPLX_forward_priming_keff": 17.621941612925323,
    "keff_3HAD601_FABA_DASH_CPLX_forward_priming_keff": 32.13001307928567,
    "keff_3HAD601_FABZ_DASH_CPLX_forward_priming_keff": 17.621941612925323,
    "keff_3HAD801_FABA_DASH_CPLX_forward_priming_keff": 32.13001307928567,
    "keff_3HAD801_FABZ_DASH_CPLX_forward_priming_keff": 17.621941612925323,
    "keff_3HCINNMH_MHPHYDROXY_DASH_MONOMER_forward_priming_keff": 46.570369191004524,
    "keff_3HPPPNH_MHPHYDROXY_DASH_MONOMER_forward_priming_keff": 46.570369191004524,
    "keff_3HPPtex_CPLX0_DASH_7530_forward_priming_keff": 74.67911373302745,
    "keff_3HPPtex_CPLX0_DASH_7530_reverse_priming_keff": 74.67911373302745,
    "keff_3HPPtex_CPLX0_DASH_7533_forward_priming_keff": 76.74472378998097,
    "keff_3HPPtex_CPLX0_DASH_7533_reverse_priming_keff": 76.74472378998097,
    "keff_3HPPtex_CPLX0_DASH_7534_forward_priming_keff": 75.26768199270408,
    "keff_3HPPtex_CPLX0_DASH_7534_reverse_priming_keff": 75.26768199270408,
    "keff_3HPPtex_G6700_DASH_MONOMER_forward_priming_keff": 34.19401863135169,
    "keff_3HPPtex_G6700_DASH_MONOMER_reverse_priming_keff": 34.19401863135169,
    "keff_3KGK_LYXK_DASH_CPLX_forward_priming_keff": 71.5641293408596,
    "keff_3NTD2pp_CPDB_DASH_MONOMER_forward_priming_keff": 51.34051782070311,
    "keff_3NTD4pp_CPDB_DASH_MONOMER_forward_priming_keff": 51.34051782070311,
    "keff_3NTD7pp_CPDB_DASH_MONOMER_forward_priming_keff": 51.34051782070311,
    "keff_3NTD9pp_CPDB_DASH_MONOMER_forward_priming_keff": 51.34051782070311,
    "keff_3OAR1001_3_DASH_OXOACYL_DASH_ACP_DASH_REDUCT_DASH_MONOMER_forward_priming_keff": 23.898771544841836,
    "keff_3OAR1001_3_DASH_OXOACYL_DASH_ACP_DASH_REDUCT_DASH_MONOMER_reverse_priming_keff": 23.898771544841836,
    "keff_3OAR1201_3_DASH_OXOACYL_DASH_ACP_DASH_REDUCT_DASH_MONOMER_forward_priming_keff": 23.898771544841836,
    "keff_3OAR1201_3_DASH_OXOACYL_DASH_ACP_DASH_REDUCT_DASH_MONOMER_reverse_priming_keff": 23.898771544841836,
    "keff_3OAR1211_3_DASH_OXOACYL_DASH_ACP_DASH_REDUCT_DASH_MONOMER_forward_priming_keff": 23.898771544841836,
    "keff_3OAR1401_3_DASH_OXOACYL_DASH_ACP_DASH_REDUCT_DASH_MONOMER_forward_priming_keff": 284.92065607649573,
    "keff_3OAR1401_3_DASH_OXOACYL_DASH_ACP_DASH_REDUCT_DASH_MONOMER_reverse_priming_keff": 23.898771544841836,
    "keff_3OAR1411_3_DASH_OXOACYL_DASH_ACP_DASH_REDUCT_DASH_MONOMER_forward_priming_keff": 23.898771544841836,
    "keff_3OAR1601_3_DASH_OXOACYL_DASH_ACP_DASH_REDUCT_DASH_MONOMER_forward_priming_keff": 23.898771544841836,
    "keff_3OAR1601_3_DASH_OXOACYL_DASH_ACP_DASH_REDUCT_DASH_MONOMER_reverse_priming_keff": 23.898771544841836,
    "keff_3OAR1611_3_DASH_OXOACYL_DASH_ACP_DASH_REDUCT_DASH_MONOMER_forward_priming_keff": 23.898771544841836,
    "keff_3OAR1801_3_DASH_OXOACYL_DASH_ACP_DASH_REDUCT_DASH_MONOMER_forward_priming_keff": 23.898771544841836,
    "keff_3OAR1801_3_DASH_OXOACYL_DASH_ACP_DASH_REDUCT_DASH_MONOMER_reverse_priming_keff": 23.898771544841836,
    "keff_3OAR1811_3_DASH_OXOACYL_DASH_ACP_DASH_REDUCT_DASH_MONOMER_forward_priming_keff": 23.898771544841836,
    "keff_3OAR401_3_DASH_OXOACYL_DASH_ACP_DASH_REDUCT_DASH_MONOMER_forward_priming_keff": 23.898771544841836,
    "keff_3OAR401_3_DASH_OXOACYL_DASH_ACP_DASH_REDUCT_DASH_MONOMER_reverse_priming_keff": 23.898771544841836,
    "keff_3OAR601_3_DASH_OXOACYL_DASH_ACP_DASH_REDUCT_DASH_MONOMER_forward_priming_keff": 23.898771544841836,
    "keff_3OAR601_3_DASH_OXOACYL_DASH_ACP_DASH_REDUCT_DASH_MONOMER_reverse_priming_keff": 23.898771544841836,
    "keff_3OAR801_3_DASH_OXOACYL_DASH_ACP_DASH_REDUCT_DASH_MONOMER_forward_priming_keff": 23.898771544841836,
    "keff_3OAR801_3_DASH_OXOACYL_DASH_ACP_DASH_REDUCT_DASH_MONOMER_reverse_priming_keff": 23.898771544841836,
    "keff_3OAS1001_3_DASH_OXOACYL_DASH_ACP_DASH_SYNTHII_DASH_CPLX_forward_priming_keff": 59.42287181224429,
    "keff_3OAS1001_FABB_DASH_CPLX_forward_priming_keff": 58.97014753501288,
    "keff_3OAS1201_3_DASH_OXOACYL_DASH_ACP_DASH_SYNTHII_DASH_CPLX_forward_priming_keff": 59.42287181224429,
    "keff_3OAS1201_FABB_DASH_CPLX_forward_priming_keff": 58.97014753501288,
    "keff_3OAS1211_FABB_DASH_CPLX_forward_priming_keff": 58.97014753501288,
    "keff_3OAS1401_3_DASH_OXOACYL_DASH_ACP_DASH_SYNTHII_DASH_CPLX_forward_priming_keff": 15.704087102340782,
    "keff_3OAS1401_FABB_DASH_CPLX_forward_priming_keff": 58.97014753501288,
    "keff_3OAS1411_FABB_DASH_CPLX_forward_priming_keff": 58.97014753501288,
    "keff_3OAS1601_3_DASH_OXOACYL_DASH_ACP_DASH_SYNTHII_DASH_CPLX_forward_priming_keff": 59.42287181224429,
    "keff_3OAS1601_FABB_DASH_CPLX_forward_priming_keff": 58.97014753501288,
    "keff_3OAS1611_FABB_DASH_CPLX_forward_priming_keff": 58.97014753501288,
    "keff_3OAS1801_3_DASH_OXOACYL_DASH_ACP_DASH_SYNTHII_DASH_CPLX_forward_priming_keff": 59.42287181224429,
    "keff_3OAS1801_FABB_DASH_CPLX_forward_priming_keff": 58.97014753501288,
    "keff_3OAS1811_3_DASH_OXOACYL_DASH_ACP_DASH_SYNTHII_DASH_CPLX_forward_priming_keff": 59.42287181224429,
    "keff_3OAS601_3_DASH_OXOACYL_DASH_ACP_DASH_SYNTHII_DASH_CPLX_forward_priming_keff": 59.42287181224429,
    "keff_3OAS601_FABB_DASH_CPLX_forward_priming_keff": 58.97014753501288,
    "keff_3OAS801_3_DASH_OXOACYL_DASH_ACP_DASH_SYNTHII_DASH_CPLX_forward_priming_keff": 59.42287181224429,
    "keff_3OAS801_FABB_DASH_CPLX_forward_priming_keff": 58.97014753501288,
    "keff_3OXCOAT_G6718_DASH_MONOMER_forward_priming_keff": 34.860664994608975,
    "keff_3PEPTabcpp_CPLX0_DASH_3970_forward_priming_keff": 112.14715773640529,
    "keff_3PEPTtex_CPLX0_DASH_7530_forward_priming_keff": 74.67911373302745,
    "keff_3PEPTtex_CPLX0_DASH_7530_reverse_priming_keff": 74.67911373302745,
    "keff_3PEPTtex_CPLX0_DASH_7533_forward_priming_keff": 76.74472378998097,
    "keff_3PEPTtex_CPLX0_DASH_7533_reverse_priming_keff": 76.74472378998097,
    "keff_3PEPTtex_CPLX0_DASH_7534_forward_priming_keff": 75.26768199270408,
    "keff_3PEPTtex_CPLX0_DASH_7534_reverse_priming_keff": 75.26768199270408,
    "keff_3PEPTtex_G6700_DASH_MONOMER_forward_priming_keff": 34.19401863135169,
    "keff_3PEPTtex_G6700_DASH_MONOMER_reverse_priming_keff": 34.19401863135169,
    "keff_3UMPtex_CPLX0_DASH_7530_forward_priming_keff": 74.67911373302745,
    "keff_3UMPtex_CPLX0_DASH_7530_reverse_priming_keff": 74.67911373302745,
    "keff_3UMPtex_CPLX0_DASH_7533_forward_priming_keff": 76.74472378998097,
    "keff_3UMPtex_CPLX0_DASH_7533_reverse_priming_keff": 76.74472378998097,
    "keff_3UMPtex_CPLX0_DASH_7534_forward_priming_keff": 75.26768199270408,
    "keff_3UMPtex_CPLX0_DASH_7534_reverse_priming_keff": 75.26768199270408,
    "keff_3UMPtex_G6700_DASH_MONOMER_forward_priming_keff": 34.19401863135169,
    "keff_3UMPtex_G6700_DASH_MONOMER_reverse_priming_keff": 34.19401863135169,
    "keff_42A12BOOXpp_AMINEOXID_DASH_CPLX_forward_priming_keff": 98.45412030783199,
    "keff_4Fe4S_to_ErpA_by_IscU_EG12130_DASH_MONOMER_EG12131_DASH_MONOMER_forward_priming_keff": 59.257239147917275,
    "keff_4Fe4S_to_IscA_by_IscU_EG12130_DASH_MONOMER_EG12131_DASH_MONOMER_forward_priming_keff": 59.257239147917275,
    "keff_4Fe4S_to_SufA_by_IscU_EG12130_DASH_MONOMER_EG12131_DASH_MONOMER_forward_priming_keff": 59.257239147917275,
    "keff_4HOXPACDtex_CPLX0_DASH_7530_forward_priming_keff": 74.67911373302745,
    "keff_4HOXPACDtex_CPLX0_DASH_7530_reverse_priming_keff": 74.67911373302745,
    "keff_4HOXPACDtex_CPLX0_DASH_7533_forward_priming_keff": 76.74472378998097,
    "keff_4HOXPACDtex_CPLX0_DASH_7533_reverse_priming_keff": 76.74472378998097,
    "keff_4HOXPACDtex_CPLX0_DASH_7534_forward_priming_keff": 75.26768199270408,
    "keff_4HOXPACDtex_CPLX0_DASH_7534_reverse_priming_keff": 75.26768199270408,
    "keff_4HOXPACDtex_G6700_DASH_MONOMER_forward_priming_keff": 34.19401863135169,
    "keff_4HOXPACDtex_G6700_DASH_MONOMER_reverse_priming_keff": 34.19401863135169,
    "keff_4HTHRS_THRESYN_DASH_MONOMER_mod_pydx5p_forward_priming_keff": 37.80677227517145,
    "keff_4PCP_G6621_DASH_MONOMER_forward_priming_keff": 29.318114453378666,
    "keff_4PEPTabcpp_ABC_DASH_22_DASH_CPLX_forward_priming_keff": 112.56171757670523,
    "keff_4PEPTtex_CPLX0_DASH_7530_forward_priming_keff": 74.67911373302745,
    "keff_4PEPTtex_CPLX0_DASH_7530_reverse_priming_keff": 74.67911373302745,
    "keff_4PEPTtex_CPLX0_DASH_7533_forward_priming_keff": 76.74472378998097,
    "keff_4PEPTtex_CPLX0_DASH_7533_reverse_priming_keff": 76.74472378998097,
    "keff_4PEPTtex_CPLX0_DASH_7534_forward_priming_keff": 75.26768199270408,
    "keff_4PEPTtex_CPLX0_DASH_7534_reverse_priming_keff": 75.26768199270408,
    "keff_4PEPTtex_G6700_DASH_MONOMER_forward_priming_keff": 34.19401863135169,
    "keff_4PEPTtex_G6700_DASH_MONOMER_reverse_priming_keff": 34.19401863135169,
    "keff_5DGLCNR_GLUCONREDUCT_DASH_MONOMER_forward_priming_keff": 25.287134967943473,
    "keff_5DGLCNR_GLUCONREDUCT_DASH_MONOMER_reverse_priming_keff": 25.287134967943473,
    "keff_5DGLCNt2rpp_YJGT_DASH_MONOMER_forward_priming_keff": 37.16633850116184,
    "keff_5DGLCNt2rpp_YJGT_DASH_MONOMER_reverse_priming_keff": 37.16633850116184,
    "keff_5DGLCNtex_CPLX0_DASH_7530_forward_priming_keff": 74.67911373302745,
    "keff_5DGLCNtex_CPLX0_DASH_7530_reverse_priming_keff": 74.67911373302745,
    "keff_5DGLCNtex_CPLX0_DASH_7533_forward_priming_keff": 76.74472378998097,
    "keff_5DGLCNtex_CPLX0_DASH_7533_reverse_priming_keff": 76.74472378998097,
    "keff_5DGLCNtex_CPLX0_DASH_7534_forward_priming_keff": 75.26768199270408,
    "keff_5DGLCNtex_CPLX0_DASH_7534_reverse_priming_keff": 75.26768199270408,
    "keff_5DGLCNtex_G6700_DASH_MONOMER_forward_priming_keff": 34.19401863135169,
    "keff_5DGLCNtex_G6700_DASH_MONOMER_reverse_priming_keff": 34.19401863135169,
    "keff_5DOAN_CPLX0_DASH_1541_forward_priming_keff": 1915.4773815888204,
    "keff_5MTRtex_CPLX0_DASH_7530_forward_priming_keff": 74.67911373302745,
    "keff_5MTRtex_CPLX0_DASH_7530_reverse_priming_keff": 74.67911373302745,
    "keff_5MTRtex_CPLX0_DASH_7533_forward_priming_keff": 76.74472378998097,
    "keff_5MTRtex_CPLX0_DASH_7533_reverse_priming_keff": 76.74472378998097,
    "keff_5MTRtex_CPLX0_DASH_7534_forward_priming_keff": 75.26768199270408,
    "keff_5MTRtex_CPLX0_DASH_7534_reverse_priming_keff": 75.26768199270408,
    "keff_5MTRtex_G6700_DASH_MONOMER_forward_priming_keff": 34.19401863135169,
    "keff_5MTRtex_G6700_DASH_MONOMER_reverse_priming_keff": 34.19401863135169,
    "keff_A5PISO_CPLX0_DASH_1262_forward_priming_keff": 85.92780213181207,
    "keff_A5PISO_CPLX0_DASH_1262_reverse_priming_keff": 85.92780213181207,
    "keff_A5PISO_CPLX0_DASH_3929_forward_priming_keff": 42.275193649835458,
    "keff_A5PISO_CPLX0_DASH_3929_reverse_priming_keff": 83.78484328302876,
    "keff_AACPS11_AAS_DASH_MONOMER_mod_mg2_forward_priming_keff": 56.63308549859794,
    "keff_AACPS21_AAS_DASH_MONOMER_mod_mg2_forward_priming_keff": 56.63308549859794,
    "keff_AACPS31_AAS_DASH_MONOMER_mod_mg2_forward_priming_keff": 56.63308549859794,
    "keff_AACPS41_AAS_DASH_MONOMER_mod_mg2_forward_priming_keff": 56.63308549859794,
    "keff_AACPS51_AAS_DASH_MONOMER_mod_mg2_forward_priming_keff": 56.63308549859794,
    "keff_AACPS61_AAS_DASH_MONOMER_mod_mg2_forward_priming_keff": 56.63308549859794,
    "keff_AACPS71_AAS_DASH_MONOMER_mod_mg2_forward_priming_keff": 56.63308549859794,
    "keff_AACPS81_AAS_DASH_MONOMER_mod_mg2_forward_priming_keff": 56.63308549859794,
    "keff_AACPS91_AAS_DASH_MONOMER_mod_mg2_forward_priming_keff": 56.63308549859794,
    "keff_AADDGT_G7800_DASH_MONOMER_forward_priming_keff": 33.845286822688074,
    "keff_AAMYL_ALPHA_DASH_AMYL_DASH_CYTO_DASH_MONOMER_forward_priming_keff": 43.3920749475025,
    "keff_AAMYLpp_ALPHA_DASH_AMYL_DASH_PERI_DASH_MONOMER_mod_ca2_forward_priming_keff": 53.968234526135426,
    "keff_AB6PGH_G495_DASH_MONOMER_forward_priming_keff": 42.67319373048942,
    "keff_ABTA_G6646_DASH_MONOMER_mod_pydx5p_forward_priming_keff": 36.36495671105849,
    "keff_ABTA_GABATRANSAM_DASH_CPLX_mod_pydx5p_forward_priming_keff": 62.22703513106688,
    "keff_ABUTD_CPLX0_DASH_3641_forward_priming_keff": 113.2068472369263,
    "keff_ABUTt2pp_GABP_DASH_MONOMER_forward_priming_keff": 40.18727108630013,
    "keff_ABUTtex_CPLX0_DASH_7530_forward_priming_keff": 74.67911373302745,
    "keff_ABUTtex_CPLX0_DASH_7530_reverse_priming_keff": 74.67911373302745,
    "keff_ABUTtex_CPLX0_DASH_7533_forward_priming_keff": 76.74472378998097,
    "keff_ABUTtex_CPLX0_DASH_7533_reverse_priming_keff": 76.74472378998097,
    "keff_ABUTtex_CPLX0_DASH_7534_forward_priming_keff": 75.26768199270408,
    "keff_ABUTtex_CPLX0_DASH_7534_reverse_priming_keff": 75.26768199270408,
    "keff_ABUTtex_G6700_DASH_MONOMER_forward_priming_keff": 34.19401863135169,
    "keff_ABUTtex_G6700_DASH_MONOMER_reverse_priming_keff": 34.19401863135169,
    "keff_ACACCT_ACETOACETYL_DASH_COA_DASH_TRANSFER_DASH_CPLX_forward_priming_keff": 62.92986079469866,
    "keff_ACACT1r_ACETYL_DASH_COA_DASH_ACETYLTRANSFER_DASH_CPLX_forward_priming_keff": 95.2192809682725,
    "keff_ACACT1r_ACETYL_DASH_COA_DASH_ACETYLTRANSFER_DASH_CPLX_reverse_priming_keff": 95.2192809682725,
    "keff_ACACT1r_CPLX0_DASH_1667_forward_priming_keff": 37.4646849788567,
    "keff_ACACT1r_CPLX0_DASH_1667_reverse_priming_keff": 37.4646849788567,
    "keff_ACACT1r_FADA_DASH_CPLX_forward_priming_keff": 57.165109817720065,
    "keff_ACACT1r_FADA_DASH_CPLX_reverse_priming_keff": 57.165109817720065,
    "keff_ACACT2r_CPLX0_DASH_1667_forward_priming_keff": 37.4646849788567,
    "keff_ACACT2r_CPLX0_DASH_1667_reverse_priming_keff": 37.4646849788567,
    "keff_ACACT2r_FADA_DASH_CPLX_forward_priming_keff": 57.165109817720065,
    "keff_ACACT2r_FADA_DASH_CPLX_reverse_priming_keff": 57.165109817720065,
    "keff_ACACT3r_CPLX0_DASH_1667_forward_priming_keff": 37.4646849788567,
    "keff_ACACT3r_CPLX0_DASH_1667_reverse_priming_keff": 37.4646849788567,
    "keff_ACACT3r_FADA_DASH_CPLX_forward_priming_keff": 57.165109817720065,
    "keff_ACACT3r_FADA_DASH_CPLX_reverse_priming_keff": 57.165109817720065,
    "keff_ACACT4r_CPLX0_DASH_1667_forward_priming_keff": 37.4646849788567,
    "keff_ACACT4r_CPLX0_DASH_1667_reverse_priming_keff": 37.4646849788567,
    "keff_ACACT4r_FADA_DASH_CPLX_forward_priming_keff": 57.165109817720065,
    "keff_ACACT4r_FADA_DASH_CPLX_reverse_priming_keff": 57.165109817720065,
    "keff_ACACT5r_CPLX0_DASH_1667_forward_priming_keff": 37.4646849788567,
    "keff_ACACT5r_CPLX0_DASH_1667_reverse_priming_keff": 37.4646849788567,
    "keff_ACACT5r_FADA_DASH_CPLX_forward_priming_keff": 57.165109817720065,
    "keff_ACACT5r_FADA_DASH_CPLX_reverse_priming_keff": 57.165109817720065,
    "keff_ACACT6r_CPLX0_DASH_1667_forward_priming_keff": 37.4646849788567,
    "keff_ACACT6r_CPLX0_DASH_1667_reverse_priming_keff": 37.4646849788567,
    "keff_ACACT6r_FADA_DASH_CPLX_forward_priming_keff": 57.165109817720065,
    "keff_ACACT6r_FADA_DASH_CPLX_reverse_priming_keff": 57.165109817720065,
    "keff_ACACT7r_CPLX0_DASH_1667_forward_priming_keff": 37.4646849788567,
    "keff_ACACT7r_CPLX0_DASH_1667_reverse_priming_keff": 37.4646849788567,
    "keff_ACACT7r_FADA_DASH_CPLX_forward_priming_keff": 57.165109817720065,
    "keff_ACACT7r_FADA_DASH_CPLX_reverse_priming_keff": 57.165109817720065,
    "keff_ACACT8r_CPLX0_DASH_1667_forward_priming_keff": 37.4646849788567,
    "keff_ACACT8r_CPLX0_DASH_1667_reverse_priming_keff": 37.4646849788567,
    "keff_ACACT8r_FADA_DASH_CPLX_forward_priming_keff": 57.165109817720065,
    "keff_ACACT8r_FADA_DASH_CPLX_reverse_priming_keff": 57.165109817720065,
    "keff_ACACt2pp_EG11671_DASH_MONOMER_forward_priming_keff": 38.065525818758914,
    "keff_ACACt2pp_EG11671_DASH_MONOMER_reverse_priming_keff": 38.065525818758914,
    "keff_ACACtex_CPLX0_DASH_7530_forward_priming_keff": 74.67911373302745,
    "keff_ACACtex_CPLX0_DASH_7530_reverse_priming_keff": 74.67911373302745,
    "keff_ACACtex_CPLX0_DASH_7533_forward_priming_keff": 76.74472378998097,
    "keff_ACACtex_CPLX0_DASH_7533_reverse_priming_keff": 76.74472378998097,
    "keff_ACACtex_CPLX0_DASH_7534_forward_priming_keff": 75.26768199270408,
    "keff_ACACtex_CPLX0_DASH_7534_reverse_priming_keff": 75.26768199270408,
    "keff_ACACtex_G6700_DASH_MONOMER_forward_priming_keff": 34.19401863135169,
    "keff_ACACtex_G6700_DASH_MONOMER_reverse_priming_keff": 34.19401863135169,
    "keff_ACALD_ADHE_DASH_CPLX_mod_fe2_forward_priming_keff": 1026.8935724725548,
    "keff_ACALD_ADHE_DASH_CPLX_mod_fe2_reverse_priming_keff": 1026.8935724725548,
    "keff_ACALD_MHPF_DASH_MONOMER_forward_priming_keff": 29.234828790920577,
    "keff_ACALD_MHPF_DASH_MONOMER_reverse_priming_keff": 29.234828790920577,
    "keff_ACALDtex_CPLX0_DASH_7530_forward_priming_keff": 74.67911373302745,
    "keff_ACALDtex_CPLX0_DASH_7530_reverse_priming_keff": 74.67911373302745,
    "keff_ACALDtex_CPLX0_DASH_7533_forward_priming_keff": 76.74472378998097,
    "keff_ACALDtex_CPLX0_DASH_7533_reverse_priming_keff": 76.74472378998097,
    "keff_ACALDtex_CPLX0_DASH_7534_forward_priming_keff": 75.26768199270408,
    "keff_ACALDtex_CPLX0_DASH_7534_reverse_priming_keff": 75.26768199270408,
    "keff_ACALDtex_G6700_DASH_MONOMER_forward_priming_keff": 34.19401863135169,
    "keff_ACALDtex_G6700_DASH_MONOMER_reverse_priming_keff": 34.19401863135169,
    "keff_ACANTHAT_CPLX0_DASH_236_forward_priming_keff": 47.86904122289026,
    "keff_ACBIPGT_COBU_DASH_CPLX_forward_priming_keff": 33.6290262749219,
    "keff_ACCOAC_ACETYL_DASH_COA_DASH_CARBOXYLMULTI_DASH_CPLX_mod_btn_forward_priming_keff": 27.55499491607182,
    "keff_ACCOAL_ACS_DASH_MONOMER_forward_priming_keff": 52.02175114470202,
    "keff_ACGAL1Ptex_CPLX0_DASH_7530_forward_priming_keff": 74.67911373302745,
    "keff_ACGAL1Ptex_CPLX0_DASH_7530_reverse_priming_keff": 74.67911373302745,
    "keff_ACGAL1Ptex_CPLX0_DASH_7533_forward_priming_keff": 76.74472378998097,
    "keff_ACGAL1Ptex_CPLX0_DASH_7533_reverse_priming_keff": 76.74472378998097,
    "keff_ACGAL1Ptex_CPLX0_DASH_7534_forward_priming_keff": 75.26768199270408,
    "keff_ACGAL1Ptex_CPLX0_DASH_7534_reverse_priming_keff": 75.26768199270408,
    "keff_ACGAL1Ptex_G6700_DASH_MONOMER_forward_priming_keff": 34.19401863135169,
    "keff_ACGAL1Ptex_G6700_DASH_MONOMER_reverse_priming_keff": 34.19401863135169,
    "keff_ACGALtex_CPLX0_DASH_7530_forward_priming_keff": 74.67911373302745,
    "keff_ACGALtex_CPLX0_DASH_7530_reverse_priming_keff": 74.67911373302745,
    "keff_ACGALtex_CPLX0_DASH_7533_forward_priming_keff": 76.74472378998097,
    "keff_ACGALtex_CPLX0_DASH_7533_reverse_priming_keff": 76.74472378998097,
    "keff_ACGALtex_CPLX0_DASH_7534_forward_priming_keff": 75.26768199270408,
    "keff_ACGALtex_CPLX0_DASH_7534_reverse_priming_keff": 75.26768199270408,
    "keff_ACGALtex_G6700_DASH_MONOMER_forward_priming_keff": 34.19401863135169,
    "keff_ACGALtex_G6700_DASH_MONOMER_reverse_priming_keff": 34.19401863135169,
    "keff_ACGAM1Ptex_CPLX0_DASH_7530_forward_priming_keff": 74.67911373302745,
    "keff_ACGAM1Ptex_CPLX0_DASH_7530_reverse_priming_keff": 74.67911373302745,
    "keff_ACGAM1Ptex_CPLX0_DASH_7533_forward_priming_keff": 76.74472378998097,
    "keff_ACGAM1Ptex_CPLX0_DASH_7533_reverse_priming_keff": 76.74472378998097,
    "keff_ACGAM1Ptex_CPLX0_DASH_7534_forward_priming_keff": 75.26768199270408,
    "keff_ACGAM1Ptex_CPLX0_DASH_7534_reverse_priming_keff": 75.26768199270408,
    "keff_ACGAM1Ptex_G6700_DASH_MONOMER_forward_priming_keff": 34.19401863135169,
    "keff_ACGAM1Ptex_G6700_DASH_MONOMER_reverse_priming_keff": 34.19401863135169,
    "keff_ACGAMK_G6576_DASH_MONOMER_forward_priming_keff": 28.97077629368514,
    "keff_ACGAMT_GLCNACPTRANS_DASH_MONOMER_mod_mg2_forward_priming_keff": 34.056206362098465,
    "keff_ACGAptspp_CPLX_DASH_157_forward_priming_keff": 134.48956760073816,
    "keff_ACGAptspp_CPLX_DASH_167_forward_priming_keff": 141.17930695175792,
    "keff_ACGAtex_CPLX0_DASH_7530_forward_priming_keff": 74.67911373302745,
    "keff_ACGAtex_CPLX0_DASH_7530_reverse_priming_keff": 74.67911373302745,
    "keff_ACGAtex_CPLX0_DASH_7533_forward_priming_keff": 76.74472378998097,
    "keff_ACGAtex_CPLX0_DASH_7533_reverse_priming_keff": 76.74472378998097,
    "keff_ACGAtex_CPLX0_DASH_7534_forward_priming_keff": 75.26768199270408,
    "keff_ACGAtex_CPLX0_DASH_7534_reverse_priming_keff": 75.26768199270408,
    "keff_ACGAtex_G6700_DASH_MONOMER_forward_priming_keff": 34.19401863135169,
    "keff_ACGAtex_G6700_DASH_MONOMER_reverse_priming_keff": 34.19401863135169,
    "keff_ACGK_ACETYLGLUTKIN_DASH_CPLX_mod_mg2_forward_priming_keff": 0.61006597417269615,
    "keff_ACGS_N_DASH_ACETYLTRANSFER_DASH_CPLX_forward_priming_keff": 31.386265030947708,
    "keff_ACHBS_ACETOLACTSYNIII_DASH_CPLX_forward_priming_keff": 95.43791500884669,
    "keff_ACHBS_ACETOLACTSYNI_DASH_CPLX_mod_mg2_mod_fad_mod_thmpp_forward_priming_keff": 86.97372410429617,
    "keff_ACKr_ACETATEKINA_DASH_MONOMER_mod_mg2_forward_priming_keff": 35.48242421317606,
    "keff_ACKr_ACETATEKINA_DASH_MONOMER_mod_mg2_reverse_priming_keff": 35.48242421317606,
    "keff_ACKr_GARTRANSFORMYL2_DASH_MONOMER_forward_priming_keff": 34.95408622384066,
    "keff_ACKr_GARTRANSFORMYL2_DASH_MONOMER_reverse_priming_keff": 34.95408622384066,
    "keff_ACKr_PROPKIN_DASH_MONOMER_forward_priming_keff": 35.87189367717838,
    "keff_ACKr_PROPKIN_DASH_MONOMER_reverse_priming_keff": 35.87189367717838,
    "keff_ACLS_ACETOLACTSYNIII_DASH_CPLX_forward_priming_keff": 95.43791500884669,
    "keff_ACLS_ACETOLACTSYNI_DASH_CPLX_mod_mg2_mod_fad_mod_thmpp_forward_priming_keff": 86.97372410429617,
    "keff_ACM6PH_CPLX0_DASH_7732_forward_priming_keff": 46.69787554791258,
    "keff_ACMAMUT_UDPMANACATRANS_DASH_MONOMER_forward_priming_keff": 25.547393468454864,
    "keff_ACMANAptspp_CPLX_DASH_165_forward_priming_keff": 135.2742333717016,
    "keff_ACMANAtex_CPLX0_DASH_7530_forward_priming_keff": 74.67911373302745,
    "keff_ACMANAtex_CPLX0_DASH_7530_reverse_priming_keff": 74.67911373302745,
    "keff_ACMANAtex_CPLX0_DASH_7533_forward_priming_keff": 76.74472378998097,
    "keff_ACMANAtex_CPLX0_DASH_7533_reverse_priming_keff": 76.74472378998097,
    "keff_ACMANAtex_CPLX0_DASH_7534_forward_priming_keff": 75.26768199270408,
    "keff_ACMANAtex_CPLX0_DASH_7534_reverse_priming_keff": 75.26768199270408,
    "keff_ACMANAtex_G6700_DASH_MONOMER_forward_priming_keff": 34.19401863135169,
    "keff_ACMANAtex_G6700_DASH_MONOMER_reverse_priming_keff": 34.19401863135169,
    "keff_ACMUMptspp_CPLX0_DASH_7_forward_priming_keff": 85.89499563243186,
    "keff_ACMUMtex_CPLX0_DASH_7530_forward_priming_keff": 74.67911373302745,
    "keff_ACMUMtex_CPLX0_DASH_7533_forward_priming_keff": 76.74472378998097,
    "keff_ACMUMtex_CPLX0_DASH_7534_forward_priming_keff": 75.26768199270408,
    "keff_ACMUMtex_G6700_DASH_MONOMER_forward_priming_keff": 34.19401863135169,
    "keff_ACNAMt2pp_NANT_DASH_MONOMER_forward_priming_keff": 41.63688377732881,
    "keff_ACNAMtex_CPLX0_DASH_7533_forward_priming_keff": 76.74472378998097,
    "keff_ACNAMtex_CPLX0_DASH_7533_reverse_priming_keff": 76.74472378998097,
    "keff_ACNAMtex_CPLX0_DASH_7534_forward_priming_keff": 75.26768199270408,
    "keff_ACNAMtex_CPLX0_DASH_7534_reverse_priming_keff": 75.26768199270408,
    "keff_ACNAMtex_G7921_DASH_MONOMER_forward_priming_keff": 25.51565484346356,
    "keff_ACNAMtex_G7921_DASH_MONOMER_reverse_priming_keff": 25.51565484346356,
    "keff_ACNML_ACNEULY_DASH_CPLX_forward_priming_keff": 81.11348398316292,
    "keff_ACOAD1f_ACYLCOADEHYDROG_DASH_MONOMER_forward_priming_keff": 61.05747947137517,
    "keff_ACOAD1f_ACYLCOADEHYDROG_DASH_MONOMER_reverse_priming_keff": 2381.6516876384626,
    "keff_ACOAD2f_ACYLCOADEHYDROG_DASH_MONOMER_forward_priming_keff": 61.05747947137517,
    "keff_ACOAD2f_ACYLCOADEHYDROG_DASH_MONOMER_reverse_priming_keff": 2381.6516876384626,
    "keff_ACOAD3f_ACYLCOADEHYDROG_DASH_MONOMER_forward_priming_keff": 61.05747947137517,
    "keff_ACOAD3f_ACYLCOADEHYDROG_DASH_MONOMER_reverse_priming_keff": 2381.6516876384626,
    "keff_ACOAD4f_ACYLCOADEHYDROG_DASH_MONOMER_forward_priming_keff": 61.05747947137517,
    "keff_ACOAD4f_ACYLCOADEHYDROG_DASH_MONOMER_reverse_priming_keff": 61.05747947137517,
    "keff_ACOAD5f_ACYLCOADEHYDROG_DASH_MONOMER_forward_priming_keff": 61.05747947137517,
    "keff_ACOAD5f_ACYLCOADEHYDROG_DASH_MONOMER_reverse_priming_keff": 61.05747947137517,
    "keff_ACOAD6f_ACYLCOADEHYDROG_DASH_MONOMER_forward_priming_keff": 61.05747947137517,
    "keff_ACOAD6f_ACYLCOADEHYDROG_DASH_MONOMER_reverse_priming_keff": 61.05747947137517,
    "keff_ACOAD7f_ACYLCOADEHYDROG_DASH_MONOMER_forward_priming_keff": 61.05747947137517,
    "keff_ACOAD7f_ACYLCOADEHYDROG_DASH_MONOMER_reverse_priming_keff": 61.05747947137517,
    "keff_ACOAD8f_ACYLCOADEHYDROG_DASH_MONOMER_forward_priming_keff": 61.05747947137517,
    "keff_ACOAD8f_ACYLCOADEHYDROG_DASH_MONOMER_reverse_priming_keff": 61.05747947137517,
    "keff_ACOATA1_CPLX0_DASH_252_forward_priming_keff": 49.24260175308334,
    "keff_ACOATA1_CPLX0_DASH_252_reverse_priming_keff": 49.24260175308334,
    "keff_ACODA_ACETYLORNDEACET_DASH_CPLX_mod_zn2_forward_priming_keff": 1.7710947492274822,
    "keff_ACOLIPAabctex_ABC_DASH_53_DASH_CPLX_forward_priming_keff": 101.33633471925427,
    "keff_ACONMT_G6806_DASH_MONOMER_forward_priming_keff": 26.267803676795737,
    "keff_ACONTa_CPLX0_DASH_7760_mod_4fe4s_forward_priming_keff": 1598.0208656117541,
    "keff_ACONTa_CPLX0_DASH_7760_mod_4fe4s_reverse_priming_keff": 109.88222585047902,
    "keff_ACONTa_CPLX0_DASH_7761_mod_4fe4s_forward_priming_keff": 106.3305798823874,
    "keff_ACONTa_CPLX0_DASH_7761_mod_4fe4s_reverse_priming_keff": 106.3305798823874,
    "keff_ACONTb_CPLX0_DASH_7760_mod_4fe4s_forward_priming_keff": 1603.4660795489128,
    "keff_ACONTb_CPLX0_DASH_7760_mod_4fe4s_reverse_priming_keff": 109.88222585047902,
    "keff_ACONTb_CPLX0_DASH_7761_mod_4fe4s_forward_priming_keff": 106.3305798823874,
    "keff_ACONTb_CPLX0_DASH_7761_mod_4fe4s_reverse_priming_keff": 106.3305798823874,
    "keff_ACOTA_ACETYLORNTRANSAM_DASH_CPLX_mod_pydx5p_forward_priming_keff": 60.16534110067218,
    "keff_ACOTA_ACETYLORNTRANSAM_DASH_CPLX_mod_pydx5p_reverse_priming_keff": 60.16534110067218,
    "keff_ACOTA_SUCCORNTRANSAM_DASH_CPLX_mod_pydx5p_forward_priming_keff": 60.063592198722645,
    "keff_ACOTA_SUCCORNTRANSAM_DASH_CPLX_mod_pydx5p_reverse_priming_keff": 60.063592198722645,
    "keff_ACPPAT1201_EG11437_DASH_MONOMER_forward_priming_keff": 32.32271383494568,
    "keff_ACPPAT1401_EG11437_DASH_MONOMER_forward_priming_keff": 32.32271383494568,
    "keff_ACPPAT1411_EG11437_DASH_MONOMER_forward_priming_keff": 32.32271383494568,
    "keff_ACPPAT1601_EG11437_DASH_MONOMER_forward_priming_keff": 32.32271383494568,
    "keff_ACPPAT1611_EG11437_DASH_MONOMER_forward_priming_keff": 32.32271383494568,
    "keff_ACPPAT1801_EG11437_DASH_MONOMER_forward_priming_keff": 32.32271383494568,
    "keff_ACPPAT1811_EG11437_DASH_MONOMER_forward_priming_keff": 32.32271383494568,
    "keff_ACPS11_EG12221_DASH_MONOMER_forward_priming_keff": 21.180260177152217,
    "keff_ACPS11_HOLO_DASH_ACP_DASH_SYNTH_DASH_CPLX_mod_mg2_forward_priming_keff": 25.654640313645974,
    "keff_ACPS11_HOLO_DASH_ACP_DASH_SYNTH_DASH_CPLX_mod_mn2_forward_priming_keff": 25.654640313645974,
    "keff_ACSERtex_CPLX0_DASH_7530_forward_priming_keff": 74.67911373302745,
    "keff_ACSERtex_CPLX0_DASH_7530_reverse_priming_keff": 74.67911373302745,
    "keff_ACSERtex_CPLX0_DASH_7533_forward_priming_keff": 76.74472378998097,
    "keff_ACSERtex_CPLX0_DASH_7533_reverse_priming_keff": 76.74472378998097,
    "keff_ACSERtex_CPLX0_DASH_7534_forward_priming_keff": 75.26768199270408,
    "keff_ACSERtex_CPLX0_DASH_7534_reverse_priming_keff": 75.26768199270408,
    "keff_ACSERtex_G6700_DASH_MONOMER_forward_priming_keff": 34.19401863135169,
    "keff_ACSERtex_G6700_DASH_MONOMER_reverse_priming_keff": 34.19401863135169,
    "keff_ACSERtpp_EG11639_DASH_MONOMER_forward_priming_keff": 28.509317403326005,
    "keff_ACSERtpp_EG12445_DASH_MONOMER_forward_priming_keff": 20.80922838127495,
    "keff_ACS_ACS_DASH_MONOMER_forward_priming_keff": 52.02175114470202,
    "keff_ACt4pp_YJCG_DASH_MONOMER_forward_priming_keff": 44.88618585815505,
    "keff_ACtex_CPLX0_DASH_7530_forward_priming_keff": 74.67911373302745,
    "keff_ACtex_CPLX0_DASH_7530_reverse_priming_keff": 74.67911373302745,
    "keff_ACtex_CPLX0_DASH_7533_forward_priming_keff": 76.74472378998097,
    "keff_ACtex_CPLX0_DASH_7533_reverse_priming_keff": 76.74472378998097,
    "keff_ACtex_CPLX0_DASH_7534_forward_priming_keff": 75.26768199270408,
    "keff_ACtex_CPLX0_DASH_7534_reverse_priming_keff": 75.26768199270408,
    "keff_ACtex_G6700_DASH_MONOMER_forward_priming_keff": 34.19401863135169,
    "keff_ACtex_G6700_DASH_MONOMER_reverse_priming_keff": 34.19401863135169,
    "keff_ADA_ADENODEAMIN_DASH_MONOMER_forward_priming_keff": 31.148504768395068,
    "keff_ADCL_ADCLY_DASH_CPLX_mod_pydx5p_forward_priming_keff": 44.99925798886856,
    "keff_ADCS_PABASYN_DASH_CPLX_mod_mg2_forward_priming_keff": 51.81900140009542,
    "keff_ADD_CPLX0_DASH_1683_mod_mn2_forward_priming_keff": 79.75958513530763,
    "keff_ADEt2rpp_EG11724_DASH_MONOMER_forward_priming_keff": 37.6670411924626,
    "keff_ADEt2rpp_EG11724_DASH_MONOMER_reverse_priming_keff": 37.6670411924626,
    "keff_ADEt2rpp_YICE_DASH_MONOMER_forward_priming_keff": 38.86687550524414,
    "keff_ADEt2rpp_YICE_DASH_MONOMER_reverse_priming_keff": 38.86687550524414,
    "keff_ADEtex_CPLX0_DASH_7530_forward_priming_keff": 74.67911373302745,
    "keff_ADEtex_CPLX0_DASH_7530_reverse_priming_keff": 74.67911373302745,
    "keff_ADEtex_CPLX0_DASH_7533_forward_priming_keff": 76.74472378998097,
    "keff_ADEtex_CPLX0_DASH_7533_reverse_priming_keff": 76.74472378998097,
    "keff_ADEtex_CPLX0_DASH_7534_forward_priming_keff": 75.26768199270408,
    "keff_ADEtex_CPLX0_DASH_7534_reverse_priming_keff": 75.26768199270408,
    "keff_ADEtex_G6700_DASH_MONOMER_forward_priming_keff": 34.19401863135169,
    "keff_ADEtex_G6700_DASH_MONOMER_reverse_priming_keff": 34.19401863135169,
    "keff_ADK1_ADENYL_DASH_KIN_DASH_MONOMER_mod_mg2_forward_priming_keff": 22.49659816538253,
    "keff_ADK1_ADENYL_DASH_KIN_DASH_MONOMER_mod_mg2_reverse_priming_keff": 22.49659816538253,
    "keff_ADK3_ADENYL_DASH_KIN_DASH_MONOMER_mod_mg2_forward_priming_keff": 22.49659816538253,
    "keff_ADK3_ADENYL_DASH_KIN_DASH_MONOMER_mod_mg2_reverse_priming_keff": 22.49659816538253,
    "keff_ADK4_ADENYL_DASH_KIN_DASH_MONOMER_mod_mg2_forward_priming_keff": 22.49659816538253,
    "keff_ADK4_ADENYL_DASH_KIN_DASH_MONOMER_mod_mg2_reverse_priming_keff": 22.49659816538253,
    "keff_ADMDC_SPED_DASH_MONOMER_forward_priming_keff": 27.199818932588183,
    "keff_ADNCYC_ADENYLATECYC_DASH_MONOMER_mod_mg2_forward_priming_keff": 65.29058248415204,
    "keff_ADNK1_ADENYL_DASH_KIN_DASH_MONOMER_mod_mg2_forward_priming_keff": 370.36187186896797,
    "keff_ADNUC_EG11082_DASH_MONOMER_forward_priming_keff": 28.6543815720468,
    "keff_ADNt2pp_NUPC_DASH_MONOMER_forward_priming_keff": 35.60380074767,
    "keff_ADNt2pp_NUPG_DASH_MONOMER_forward_priming_keff": 37.380574950471946,
    "keff_ADNt2rpp_XAPB_DASH_MONOMER_forward_priming_keff": 37.2290866550139,
    "keff_ADNt2rpp_XAPB_DASH_MONOMER_reverse_priming_keff": 37.2290866550139,
    "keff_ADNtex_EG11035_DASH_MONOMER_forward_priming_keff": 29.32956569869997,
    "keff_ADNtex_EG11035_DASH_MONOMER_reverse_priming_keff": 29.32956569869997,
    "keff_ADOCBIK_COBU_DASH_CPLX_forward_priming_keff": 33.6290262749219,
    "keff_ADOCBLS_COBS_DASH_MONOMER_forward_priming_keff": 24.47844033988953,
    "keff_ADOCBLabcpp_ABC_DASH_5_DASH_CPLX_forward_priming_keff": 91.66963975136899,
    "keff_ADOCBLtonex_CPLX0_DASH_1924_forward_priming_keff": 83.87525949926273,
    "keff_ADPRDP_CPLX0_DASH_1221_mod_mg2_forward_priming_keff": 34.85918243750512,
    "keff_ADPRDP_CPLX0_DASH_3721_mod_mg2_forward_priming_keff": 37.920941824859995,
    "keff_ADPT_ADENPRIBOSYLTRAN_DASH_CPLX_mod_mg2_forward_priming_keff": 33.251164362565056,
    "keff_ADPT_ADENPRIBOSYLTRAN_DASH_CPLX_mod_mn2_forward_priming_keff": 33.251164362565056,
    "keff_ADSK_ADENYLYLSULFKIN_DASH_CPLX_mod_cd2_forward_priming_keff": 3.1035797777455478,
    "keff_ADSK_ADENYLYLSULFKIN_DASH_CPLX_mod_cobalt2_forward_priming_keff": 3.1035797777455478,
    "keff_ADSK_ADENYLYLSULFKIN_DASH_CPLX_mod_mg2_forward_priming_keff": 3.1035797777455478,
    "keff_ADSK_ADENYLYLSULFKIN_DASH_CPLX_mod_mn2_forward_priming_keff": 3.1035797777455478,
    "keff_ADSL1r_ASL_DASH_MONOMER_forward_priming_keff": 9.9630675982725467,
    "keff_ADSL1r_ASL_DASH_MONOMER_reverse_priming_keff": 40.445115362769336,
    "keff_ADSL2r_ASL_DASH_MONOMER_forward_priming_keff": 9.9630675982722359,
    "keff_ADSL2r_ASL_DASH_MONOMER_reverse_priming_keff": 40.445115362769336,
    "keff_ADSS_ADENYLOSUCCINATE_DASH_SYN_DASH_DIMER_mod_mg2_forward_priming_keff": 3374.2280518763882,
    "keff_AGDC_NAG6PDEACET_DASH_CPLX_mod_zn2_forward_priming_keff": 96.26124119769698,
    "keff_AGM3PA_EG10041_DASH_MONOMER_forward_priming_keff": 20.272456148022822,
    "keff_AGM3PApp_G7458_DASH_MONOMER_forward_priming_keff": 36.928174324474476,
    "keff_AGM3PApp_NACMURLALAAMI1_DASH_MONOMER_forward_priming_keff": 27.91034445601148,
    "keff_AGM3PApp_NACMURLALAAMI2_DASH_MONOMER_forward_priming_keff": 38.3424437551915,
    "keff_AGM3PH_G6567_DASH_MONOMER_forward_priming_keff": 31.91905929561459,
    "keff_AGM3Pt2pp_AMPG_DASH_MONOMER_forward_priming_keff": 41.45237650657954,
    "keff_AGM4PA_EG10041_DASH_MONOMER_forward_priming_keff": 20.272456148022822,
    "keff_AGM4PApp_G7458_DASH_MONOMER_forward_priming_keff": 36.928174324474476,
    "keff_AGM4PApp_NACMURLALAAMI1_DASH_MONOMER_forward_priming_keff": 27.91034445601148,
    "keff_AGM4PApp_NACMURLALAAMI2_DASH_MONOMER_forward_priming_keff": 38.3424437551915,
    "keff_AGM4PCP_G6621_DASH_MONOMER_forward_priming_keff": 29.318114453378666,
    "keff_AGM4PH_G6567_DASH_MONOMER_forward_priming_keff": 31.91905929561459,
    "keff_AGM4Pt2pp_AMPG_DASH_MONOMER_forward_priming_keff": 41.45237650657954,
    "keff_AGMHE_CPLX0_DASH_3681_mod_nadp_forward_priming_keff": 100.90289796554762,
    "keff_AGMH_G6567_DASH_MONOMER_forward_priming_keff": 31.91905929561459,
    "keff_AGMT_AGMATIN_DASH_CPLX_mod_2_COLON_mn2_forward_priming_keff": 49.286621036284174,
    "keff_AGMt2pp_AMPG_DASH_MONOMER_forward_priming_keff": 41.45237650657954,
    "keff_AGMtex_CPLX0_DASH_7530_forward_priming_keff": 74.67911373302745,
    "keff_AGMtex_CPLX0_DASH_7530_reverse_priming_keff": 74.67911373302745,
    "keff_AGMtex_CPLX0_DASH_7533_forward_priming_keff": 76.74472378998097,
    "keff_AGMtex_CPLX0_DASH_7533_reverse_priming_keff": 76.74472378998097,
    "keff_AGMtex_CPLX0_DASH_7534_forward_priming_keff": 75.26768199270408,
    "keff_AGMtex_CPLX0_DASH_7534_reverse_priming_keff": 75.26768199270408,
    "keff_AGMtex_G6700_DASH_MONOMER_forward_priming_keff": 34.19401863135169,
    "keff_AGMtex_G6700_DASH_MONOMER_reverse_priming_keff": 34.19401863135169,
    "keff_AGPAT1201_1_DASH_ACYLGLYCEROL_DASH_3_DASH_P_DASH_ACYLTRANSFER_DASH_MONOMER_forward_priming_keff": 25.22347605054267,
    "keff_AGPAT1401_1_DASH_ACYLGLYCEROL_DASH_3_DASH_P_DASH_ACYLTRANSFER_DASH_MONOMER_forward_priming_keff": 25.22347605054267,
    "keff_AGPAT1411_1_DASH_ACYLGLYCEROL_DASH_3_DASH_P_DASH_ACYLTRANSFER_DASH_MONOMER_forward_priming_keff": 25.22347605054267,
    "keff_AGPAT1601_1_DASH_ACYLGLYCEROL_DASH_3_DASH_P_DASH_ACYLTRANSFER_DASH_MONOMER_forward_priming_keff": 1117.7850976563009,
    "keff_AGPAT1611_1_DASH_ACYLGLYCEROL_DASH_3_DASH_P_DASH_ACYLTRANSFER_DASH_MONOMER_forward_priming_keff": 1117.7850976563009,
    "keff_AGPAT1801_1_DASH_ACYLGLYCEROL_DASH_3_DASH_P_DASH_ACYLTRANSFER_DASH_MONOMER_forward_priming_keff": 25.22347605054267,
    "keff_AGPAT1811_1_DASH_ACYLGLYCEROL_DASH_3_DASH_P_DASH_ACYLTRANSFER_DASH_MONOMER_forward_priming_keff": 25.22347605054267,
    "keff_AGPR_N_DASH_ACETYLGLUTPREDUCT_DASH_MONOMER_forward_priming_keff": 30.865219543487818,
    "keff_AGPR_N_DASH_ACETYLGLUTPREDUCT_DASH_MONOMER_reverse_priming_keff": 0.3633107336309469,
    "keff_AGt3_CPLX0_DASH_1721_forward_priming_keff": 239.3181381115306,
    "keff_AHCYSNS_CPLX0_DASH_1541_forward_priming_keff": 1915.4773815888204,
    "keff_AICART_AICARTRANSIMPCYCLO_DASH_CPLX_forward_priming_keff": 1008.3105935956769,
    "keff_AICART_AICARTRANSIMPCYCLO_DASH_CPLX_reverse_priming_keff": 43.806800659629275,
    "keff_AIRC2_PURK_DASH_CPLX_forward_priming_keff": 25.00229185204438,
    "keff_AIRC3_PURE_DASH_CPLX_forward_priming_keff": 86.5599734664004,
    "keff_AIRC3_PURE_DASH_CPLX_reverse_priming_keff": 10.216665785396811,
    "keff_AKGDH_2OXOGLUTARATEDEH_DASH_CPLX_mod_mg2_mod_lipo_forward_priming_keff": 5482.8,
    "keff_AKGt2rpp_KGTP_DASH_MONOMER_forward_priming_keff": 37.7862806703446,
    "keff_AKGt2rpp_KGTP_DASH_MONOMER_reverse_priming_keff": 37.7862806703446,
    "keff_AKGtex_CPLX0_DASH_7530_forward_priming_keff": 74.67911373302745,
    "keff_AKGtex_CPLX0_DASH_7530_reverse_priming_keff": 74.67911373302745,
    "keff_AKGtex_CPLX0_DASH_7533_forward_priming_keff": 76.74472378998097,
    "keff_AKGtex_CPLX0_DASH_7533_reverse_priming_keff": 76.74472378998097,
    "keff_AKGtex_CPLX0_DASH_7534_forward_priming_keff": 75.26768199270408,
    "keff_AKGtex_CPLX0_DASH_7534_reverse_priming_keff": 75.26768199270408,
    "keff_AKGtex_G6700_DASH_MONOMER_forward_priming_keff": 34.19401863135169,
    "keff_AKGtex_G6700_DASH_MONOMER_reverse_priming_keff": 34.19401863135169,
    "keff_ALAALAD_G6782_DASH_MONOMER_forward_priming_keff": 20.770709663140753,
    "keff_ALAALAabcpp_ABC_DASH_59_DASH_CPLX_forward_priming_keff": 110.85219524453133,
    "keff_ALAALAabcpp_ABC_DASH_8_DASH_CPLX_forward_priming_keff": 113.29643853428684,
    "keff_ALAALAr_DALADALALIGA_DASH_MONOMER_forward_priming_keff": 33.00511043430086,
    "keff_ALAALAr_DALADALALIGA_DASH_MONOMER_reverse_priming_keff": 33.00511043430086,
    "keff_ALAALAr_DALADALALIGB_DASH_CPLX_forward_priming_keff": 48.494648220960144,
    "keff_ALAALAr_DALADALALIGB_DASH_CPLX_reverse_priming_keff": 48.494648220960144,
    "keff_ALAALAtex_CPLX0_DASH_7530_forward_priming_keff": 74.67911373302745,
    "keff_ALAALAtex_CPLX0_DASH_7530_reverse_priming_keff": 74.67911373302745,
    "keff_ALAALAtex_CPLX0_DASH_7533_forward_priming_keff": 76.74472378998097,
    "keff_ALAALAtex_CPLX0_DASH_7533_reverse_priming_keff": 76.74472378998097,
    "keff_ALAALAtex_CPLX0_DASH_7534_forward_priming_keff": 75.26768199270408,
    "keff_ALAALAtex_CPLX0_DASH_7534_reverse_priming_keff": 75.26768199270408,
    "keff_ALAALAtex_G6700_DASH_MONOMER_forward_priming_keff": 34.19401863135169,
    "keff_ALAALAtex_G6700_DASH_MONOMER_reverse_priming_keff": 34.19401863135169,
    "keff_ALAGLUE_G6661_DASH_MONOMER_forward_priming_keff": 30.036611994870395,
    "keff_ALAGLUE_G6661_DASH_MONOMER_reverse_priming_keff": 30.036611994870395,
    "keff_ALAR_ALARACEBIOSYN_DASH_MONOMER_forward_priming_keff": 32.91072343273019,
    "keff_ALAR_ALARACEBIOSYN_DASH_MONOMER_reverse_priming_keff": 32.91072343273019,
    "keff_ALAR_CPLX0_DASH_7465_mod_pydx5p_forward_priming_keff": 55.02164007688278,
    "keff_ALAR_CPLX0_DASH_7465_mod_pydx5p_reverse_priming_keff": 55.02164007688278,
    "keff_ALATA_D2_GLYOHMETRANS_DASH_CPLX_forward_priming_keff": 61.761204708399646,
    "keff_ALATA_D2_LTAA_DASH_CPLX_mod_pydx5p_forward_priming_keff": 88.2944426627308,
    "keff_ALATA_L2_GLYOHMETRANS_DASH_CPLX_forward_priming_keff": 61.761204708399646,
    "keff_ALATA_L2_LTAA_DASH_CPLX_mod_pydx5p_forward_priming_keff": 88.2944426627308,
    "keff_ALATA_L_CPLX0_DASH_7887_forward_priming_keff": 62.68724566999383,
    "keff_ALATA_L_CPLX0_DASH_7887_reverse_priming_keff": 62.68724566999383,
    "keff_ALATA_L_CPLX0_DASH_7888_forward_priming_keff": 61.966448849060306,
    "keff_ALATA_L_CPLX0_DASH_7888_reverse_priming_keff": 61.966448849060306,
    "keff_ALAabcpp_ABC_DASH_15_DASH_CPLX_forward_priming_keff": 100.32711588608652,
    "keff_ALAt2pp_CYCA_DASH_MONOMER_forward_priming_keff": 40.52465006172475,
    "keff_ALAt4pp_YAAJ_DASH_MONOMER_forward_priming_keff": 40.526550816674735,
    "keff_ALAtex_CPLX0_DASH_7530_forward_priming_keff": 74.67911373302745,
    "keff_ALAtex_CPLX0_DASH_7530_reverse_priming_keff": 74.67911373302745,
    "keff_ALAtex_CPLX0_DASH_7533_forward_priming_keff": 76.74472378998097,
    "keff_ALAtex_CPLX0_DASH_7533_reverse_priming_keff": 76.74472378998097,
    "keff_ALAtex_CPLX0_DASH_7534_forward_priming_keff": 75.26768199270408,
    "keff_ALAtex_CPLX0_DASH_7534_reverse_priming_keff": 75.26768199270408,
    "keff_ALAtex_G6700_DASH_MONOMER_forward_priming_keff": 34.19401863135169,
    "keff_ALAtex_G6700_DASH_MONOMER_reverse_priming_keff": 34.19401863135169,
    "keff_ALCD19_ADHC_DASH_CPLX_mod_zn2_forward_priming_keff": 55.561047596789834,
    "keff_ALCD19_ADHC_DASH_CPLX_mod_zn2_reverse_priming_keff": 55.561047596789834,
    "keff_ALCD2x_ADHC_DASH_CPLX_mod_zn2_forward_priming_keff": 55.561047596789834,
    "keff_ALCD2x_ADHC_DASH_CPLX_mod_zn2_reverse_priming_keff": 55.561047596789834,
    "keff_ALCD2x_ADHE_DASH_CPLX_mod_fe2_forward_priming_keff": 1026.8935724725548,
    "keff_ALCD2x_ADHE_DASH_CPLX_mod_fe2_reverse_priming_keff": 1026.8935724725548,
    "keff_ALCD2x_ADHP_DASH_MONOMER_forward_priming_keff": 30.498160647814995,
    "keff_ALCD2x_ADHP_DASH_MONOMER_reverse_priming_keff": 30.498160647814995,
    "keff_ALDD19xr_PHENDEHYD_DASH_CPLX_forward_priming_keff": 70.14584947859669,
    "keff_ALDD19xr_PHENDEHYD_DASH_CPLX_reverse_priming_keff": 70.14584947859669,
    "keff_ALDD2x_ALDHDEHYDROG_DASH_MONOMER_forward_priming_keff": 41.54594181716644,
    "keff_ALDD2y_CPLX0_DASH_3482_mod_mg2_forward_priming_keff": 122.24172572256697,
    "keff_ALDD3y_CPLX0_DASH_3482_mod_mg2_forward_priming_keff": 122.24172572256697,
    "keff_ALLK_EG11956_DASH_MONOMER_forward_priming_keff": 29.486779668091888,
    "keff_ALLPI_RIB5PISOMB_DASH_CPLX_forward_priming_keff": 28.372441712982834,
    "keff_ALLPI_RIB5PISOMB_DASH_CPLX_reverse_priming_keff": 28.372441712982834,
    "keff_ALLTAMH_CPLX_DASH_7524_mod_mn2_forward_priming_keff": 62.14064695399968,
    "keff_ALLTN_CPLX_DASH_64_mod_cobalt2_mod_zn2_forward_priming_keff": 111.13907347272828,
    "keff_ALLTN_CPLX_DASH_64_mod_mn2_mod_zn2_forward_priming_keff": 111.13907347272828,
    "keff_ALLTN_CPLX_DASH_64_mod_ni2_mod_zn2_forward_priming_keff": 111.13907347272828,
    "keff_ALLTNt2rpp_B0511_DASH_MONOMER_forward_priming_keff": 40.99299324459025,
    "keff_ALLTNt2rpp_B0511_DASH_MONOMER_reverse_priming_keff": 40.99299324459025,
    "keff_ALLTNtex_CPLX0_DASH_7530_forward_priming_keff": 74.67911373302745,
    "keff_ALLTNtex_CPLX0_DASH_7530_reverse_priming_keff": 74.67911373302745,
    "keff_ALLTNtex_CPLX0_DASH_7533_forward_priming_keff": 76.74472378998097,
    "keff_ALLTNtex_CPLX0_DASH_7533_reverse_priming_keff": 76.74472378998097,
    "keff_ALLTNtex_CPLX0_DASH_7534_forward_priming_keff": 75.26768199270408,
    "keff_ALLTNtex_CPLX0_DASH_7534_reverse_priming_keff": 75.26768199270408,
    "keff_ALLTNtex_G6700_DASH_MONOMER_forward_priming_keff": 34.19401863135169,
    "keff_ALLTNtex_G6700_DASH_MONOMER_reverse_priming_keff": 34.19401863135169,
    "keff_ALLULPE_EG11957_DASH_MONOMER_mod_cobalt2_forward_priming_keff": 24.275901935677222,
    "keff_ALLULPE_EG11957_DASH_MONOMER_mod_cobalt2_reverse_priming_keff": 24.275901935677222,
    "keff_ALLabcpp_ABC_DASH_42_DASH_CPLX_forward_priming_keff": 118.08164421289597,
    "keff_ALLtex_CPLX0_DASH_7530_forward_priming_keff": 74.67911373302745,
    "keff_ALLtex_CPLX0_DASH_7530_reverse_priming_keff": 74.67911373302745,
    "keff_ALLtex_CPLX0_DASH_7533_forward_priming_keff": 76.74472378998097,
    "keff_ALLtex_CPLX0_DASH_7533_reverse_priming_keff": 76.74472378998097,
    "keff_ALLtex_CPLX0_DASH_7534_forward_priming_keff": 75.26768199270408,
    "keff_ALLtex_CPLX0_DASH_7534_reverse_priming_keff": 75.26768199270408,
    "keff_ALLtex_G6700_DASH_MONOMER_forward_priming_keff": 34.19401863135169,
    "keff_ALLtex_G6700_DASH_MONOMER_reverse_priming_keff": 34.19401863135169,
    "keff_ALPATE160pp1_EG10168_DASH_MONOMER_forward_priming_keff": 43.66840970132849,
    "keff_ALPATG160pp1_EG10168_DASH_MONOMER_forward_priming_keff": 43.66840970132849,
    "keff_ALR2_G6967_DASH_MONOMER_forward_priming_keff": 27.610162393014267,
    "keff_ALR2_G7558_DASH_MONOMER_forward_priming_keff": 32.70880736783626,
    "keff_ALR2_MONOMER0_DASH_148_forward_priming_keff": 27.692369696570516,
    "keff_ALR2_MONOMER0_DASH_149_forward_priming_keff": 26.56634578473805,
    "keff_ALR4x_GLYCDEH_DASH_CPLX_forward_priming_keff": 155.17173240071875,
    "keff_ALTRH_ALTRODEHYDRAT_DASH_MONOMER_forward_priming_keff": 41.934274945922915,
    "keff_AM3PA_EG10041_DASH_MONOMER_forward_priming_keff": 20.272456148022822,
    "keff_AM4PA_EG10041_DASH_MONOMER_forward_priming_keff": 20.272456148022822,
    "keff_AM4PCP_G6621_DASH_MONOMER_forward_priming_keff": 29.318114453378666,
    "keff_AMALT1_AMYLOMALT_DASH_MONOMER_forward_priming_keff": 55.46120325056167,
    "keff_AMALT2_AMYLOMALT_DASH_MONOMER_forward_priming_keff": 55.46120325056167,
    "keff_AMALT3_AMYLOMALT_DASH_MONOMER_forward_priming_keff": 55.46120325056167,
    "keff_AMALT4_AMYLOMALT_DASH_MONOMER_forward_priming_keff": 55.46120325056167,
    "keff_AMANAPEr_NANE_DASH_MONOMER_forward_priming_keff": 22.840573353958312,
    "keff_AMANAPEr_NANE_DASH_MONOMER_reverse_priming_keff": 22.840573353958312,
    "keff_AMANK_NANK_DASH_MONOMER_forward_priming_keff": 26.70514772373983,
    "keff_AMAOTr_DAPASYN_DASH_CPLX_mod_pydx5p_forward_priming_keff": 63.808785622358826,
    "keff_AMAOTr_DAPASYN_DASH_CPLX_mod_pydx5p_reverse_priming_keff": 63.808785622358826,
    "keff_AMMQLT8_2_DASH_OCTAPRENYL_DASH_METHOXY_DASH_BENZOQ_DASH_METH_DASH_MONOMER_forward_priming_keff": 25.642034352018847,
    "keff_AMPMS2_THIC_DASH_MONOMER_forward_priming_keff": 51.3477051891652,
    "keff_AMPN_AMP_DASH_NUCLEOSID_DASH_CPLX_forward_priming_keff": 160.5605564523638,
    "keff_AMPTASECG_CPLX0_DASH_3001_forward_priming_keff": 69.36627019602653,
    "keff_AMPTASECG_CPLX0_DASH_3061_mod_zn2_forward_priming_keff": 162.55144601375937,
    "keff_AMPTASECG_EG10696_DASH_MONOMER_forward_priming_keff": 65.95046481324987,
    "keff_AMPTASECG_EG12310_DASH_MONOMER_forward_priming_keff": 37.247341889534596,
    "keff_AMPTASEPG_CPLX0_DASH_3001_forward_priming_keff": 69.36627019602653,
    "keff_AMPTASEPG_CPLX0_DASH_3061_mod_zn2_forward_priming_keff": 162.55144601375937,
    "keff_AMPTASEPG_EG10696_DASH_MONOMER_forward_priming_keff": 65.95046481324987,
    "keff_AMPTASEPG_EG12310_DASH_MONOMER_forward_priming_keff": 37.247341889534596,
    "keff_AMPtex_CPLX0_DASH_7530_forward_priming_keff": 74.67911373302745,
    "keff_AMPtex_CPLX0_DASH_7530_reverse_priming_keff": 74.67911373302745,
    "keff_AMPtex_CPLX0_DASH_7533_forward_priming_keff": 76.74472378998097,
    "keff_AMPtex_CPLX0_DASH_7533_reverse_priming_keff": 76.74472378998097,
    "keff_AMPtex_CPLX0_DASH_7534_forward_priming_keff": 75.26768199270408,
    "keff_AMPtex_CPLX0_DASH_7534_reverse_priming_keff": 75.26768199270408,
    "keff_AMPtex_G6700_DASH_MONOMER_forward_priming_keff": 34.19401863135169,
    "keff_AMPtex_G6700_DASH_MONOMER_reverse_priming_keff": 34.19401863135169,
    "keff_ANHGMtex_CPLX0_DASH_7530_forward_priming_keff": 74.67911373302745,
    "keff_ANHGMtex_CPLX0_DASH_7530_reverse_priming_keff": 74.67911373302745,
    "keff_ANHGMtex_CPLX0_DASH_7533_forward_priming_keff": 76.74472378998097,
    "keff_ANHGMtex_CPLX0_DASH_7533_reverse_priming_keff": 76.74472378998097,
    "keff_ANHGMtex_CPLX0_DASH_7534_forward_priming_keff": 75.26768199270408,
    "keff_ANHGMtex_CPLX0_DASH_7534_reverse_priming_keff": 75.26768199270408,
    "keff_ANHGMtex_G6700_DASH_MONOMER_forward_priming_keff": 34.19401863135169,
    "keff_ANHGMtex_G6700_DASH_MONOMER_reverse_priming_keff": 34.19401863135169,
    "keff_ANHMK_G6880_DASH_MONOMER_mod_mg2_forward_priming_keff": 33.12386361238059,
    "keff_ANPRT_ANTHRANSYNCOMPII_DASH_MONOMER_forward_priming_keff": 0.21104534665474051,
    "keff_ANS_ANTHRANSYN_DASH_CPLX_mod_cobalt2_forward_priming_keff": 4.3126883141858876,
    "keff_ANS_ANTHRANSYN_DASH_CPLX_mod_fe2_forward_priming_keff": 4.3126883141858876,
    "keff_ANS_ANTHRANSYN_DASH_CPLX_mod_mg2_forward_priming_keff": 4.3126883141858876,
    "keff_AOXSr21_7KAPSYN_DASH_CPLX_forward_priming_keff": 57.919037947137575,
    "keff_AP4AH_EG10048_DASH_MONOMER_forward_priming_keff": 27.813921960861514,
    "keff_AP4AS_LysII_RS_dim_mod_lys_DASH_L_forward_priming_keff": 74.14431855438717,
    "keff_AP5AH_EG10048_DASH_MONOMER_forward_priming_keff": 27.813921960861514,
    "keff_APCS_SPERMIDINESYN_DASH_CPLX_forward_priming_keff": 47.91666725729871,
    "keff_APG3PAT120_EG11674_DASH_MONOMER_forward_priming_keff": 21.502203935767703,
    "keff_APG3PAT140_EG11674_DASH_MONOMER_forward_priming_keff": 21.502203935767703,
    "keff_APG3PAT141_EG11674_DASH_MONOMER_forward_priming_keff": 21.502203935767703,
    "keff_APG3PAT160_EG11674_DASH_MONOMER_forward_priming_keff": 21.502203935767703,
    "keff_APG3PAT161_EG11674_DASH_MONOMER_forward_priming_keff": 21.502203935767703,
    "keff_APG3PAT180_EG11674_DASH_MONOMER_forward_priming_keff": 21.502203935767703,
    "keff_APG3PAT181_EG11674_DASH_MONOMER_forward_priming_keff": 21.502203935767703,
    "keff_APH120_G6502_DASH_MONOMER_forward_priming_keff": 12.079379459400254,
    "keff_APH140_G6502_DASH_MONOMER_forward_priming_keff": 12.079379459400254,
    "keff_APH141_G6502_DASH_MONOMER_forward_priming_keff": 12.079379459400254,
    "keff_APH160_G6502_DASH_MONOMER_forward_priming_keff": 12.079379459400254,
    "keff_APH161_G6502_DASH_MONOMER_forward_priming_keff": 12.079379459400254,
    "keff_APH180_G6502_DASH_MONOMER_forward_priming_keff": 12.079379459400254,
    "keff_APH181_G6502_DASH_MONOMER_forward_priming_keff": 12.079379459400254,
    "keff_APPLDHr_GLYCDEH_DASH_CPLX_forward_priming_keff": 155.17173240071875,
    "keff_APPLDHr_GLYCDEH_DASH_CPLX_reverse_priming_keff": 155.17173240071875,
    "keff_APRAUR_CPLX0_DASH_7659_forward_priming_keff": 0.04098814393480249,
    "keff_ARAI_ARABISOM_DASH_CPLX_mod_mn2_forward_priming_keff": 165.1779816149191,
    "keff_ARAI_ARABISOM_DASH_CPLX_mod_mn2_reverse_priming_keff": 165.1779816149191,
    "keff_ARBTNabcpp_ABC_DASH_11_DASH_CPLX_forward_priming_keff": 124.86091081290355,
    "keff_ARBTptspp_CPLX_DASH_153_forward_priming_keff": 127.51574780630504,
    "keff_ARBTptspp_CPLX_DASH_154_forward_priming_keff": 139.72891217372268,
    "keff_ARBTtex_CPLX0_DASH_7530_forward_priming_keff": 74.67911373302745,
    "keff_ARBTtex_CPLX0_DASH_7533_forward_priming_keff": 76.74472378998097,
    "keff_ARBTtex_CPLX0_DASH_7534_forward_priming_keff": 75.26768199270408,
    "keff_ARBTtex_G6700_DASH_MONOMER_forward_priming_keff": 34.19401863135169,
    "keff_ARBabcpp_ABC_DASH_2_DASH_CPLX_forward_priming_keff": 117.7603342295506,
    "keff_ARBt2rpp_ARAE_DASH_MONOMER_forward_priming_keff": 40.541621633520364,
    "keff_ARBt2rpp_ARAE_DASH_MONOMER_reverse_priming_keff": 40.541621633520364,
    "keff_ARBt3ipp_YDEA_DASH_MONOMER_forward_priming_keff": 35.0311724608553,
    "keff_ARBtex_CPLX0_DASH_7530_forward_priming_keff": 74.67911373302745,
    "keff_ARBtex_CPLX0_DASH_7530_reverse_priming_keff": 74.67911373302745,
    "keff_ARBtex_CPLX0_DASH_7533_forward_priming_keff": 76.74472378998097,
    "keff_ARBtex_CPLX0_DASH_7533_reverse_priming_keff": 76.74472378998097,
    "keff_ARBtex_CPLX0_DASH_7534_forward_priming_keff": 75.26768199270408,
    "keff_ARBtex_CPLX0_DASH_7534_reverse_priming_keff": 75.26768199270408,
    "keff_ARBtex_G6700_DASH_MONOMER_forward_priming_keff": 34.19401863135169,
    "keff_ARBtex_G6700_DASH_MONOMER_reverse_priming_keff": 34.19401863135169,
    "keff_ARGAGMt7pp_CPLX0_DASH_7535_forward_priming_keff": 63.33185526461121,
    "keff_ARGAGMt7pp_CPLX0_DASH_7535_reverse_priming_keff": 63.33185526461121,
    "keff_ARGDC_ARGDECARBOXDEG_DASH_CPLX_mod_pydx5p_forward_priming_keff": 329.2935000033879,
    "keff_ARGDCpp_ARGDECARBOXBIO_DASH_CPLX_mod_mg2_mod_4_COLON_pydx5p_forward_priming_keff": 149.86012603668883,
    "keff_ARGORNt7pp_ARCD_DASH_MONOMER_forward_priming_keff": 39.247252790676264,
    "keff_ARGORNt7pp_ARCD_DASH_MONOMER_reverse_priming_keff": 39.247252790676264,
    "keff_ARGSL_ARGSUCCINLYA_DASH_MONOMER_forward_priming_keff": 1.398097204798362,
    "keff_ARGSL_ARGSUCCINLYA_DASH_MONOMER_reverse_priming_keff": 39.71947392535024,
    "keff_ARGSS_CPLX0_DASH_238_mod_mg2_forward_priming_keff": 3936.4450514296086,
    "keff_ARGabcpp_ABC_DASH_3_DASH_CPLX_forward_priming_keff": 84.10942860708552,
    "keff_ARGabcpp_ABC_DASH_4_DASH_CPLX_forward_priming_keff": 94.10695746370715,
    "keff_ARGt3pp_YGGA_DASH_MONOMER_forward_priming_keff": 22.209440438508402,
    "keff_ARGtex_CPLX0_DASH_7530_forward_priming_keff": 74.67911373302745,
    "keff_ARGtex_CPLX0_DASH_7530_reverse_priming_keff": 74.67911373302745,
    "keff_ARGtex_CPLX0_DASH_7533_forward_priming_keff": 76.74472378998097,
    "keff_ARGtex_CPLX0_DASH_7533_reverse_priming_keff": 76.74472378998097,
    "keff_ARGtex_CPLX0_DASH_7534_forward_priming_keff": 75.26768199270408,
    "keff_ARGtex_CPLX0_DASH_7534_reverse_priming_keff": 75.26768199270408,
    "keff_ARGtex_G6700_DASH_MONOMER_forward_priming_keff": 34.19401863135169,
    "keff_ARGtex_G6700_DASH_MONOMER_reverse_priming_keff": 34.19401863135169,
    "keff_ASAD_ASP_DASH_SEMIALDEHYDE_DASH_DEHYDROGENASE_DASH_CPLX_forward_priming_keff": 56.25870053040857,
    "keff_ASAD_ASP_DASH_SEMIALDEHYDE_DASH_DEHYDROGENASE_DASH_CPLX_reverse_priming_keff": 2892.4582384485257,
    "keff_ASCBPL_CPLX0_DASH_7848_mod_mn2_forward_priming_keff": 128.34014499529792,
    "keff_ASCBptspp_EIISGA_forward_priming_keff": 138.40648053194778,
    "keff_ASCBtex_CPLX0_DASH_7530_forward_priming_keff": 74.67911373302745,
    "keff_ASCBtex_CPLX0_DASH_7530_reverse_priming_keff": 74.67911373302745,
    "keff_ASCBtex_CPLX0_DASH_7533_forward_priming_keff": 76.74472378998097,
    "keff_ASCBtex_CPLX0_DASH_7533_reverse_priming_keff": 76.74472378998097,
    "keff_ASCBtex_CPLX0_DASH_7534_forward_priming_keff": 75.26768199270408,
    "keff_ASCBtex_CPLX0_DASH_7534_reverse_priming_keff": 75.26768199270408,
    "keff_ASCBtex_G6700_DASH_MONOMER_forward_priming_keff": 34.19401863135169,
    "keff_ASCBtex_G6700_DASH_MONOMER_reverse_priming_keff": 34.19401863135169,
    "keff_ASNN_ANSA_DASH_CPLX_forward_priming_keff": 53.176183128171765,
    "keff_ASNN_EG12407_DASH_MONOMER_forward_priming_keff": 29.19837628843635,
    "keff_ASNNpp_ANSB_DASH_CPLX_forward_priming_keff": 88.9472371801186,
    "keff_ASNS1_ASNSYNB_DASH_CPLX_mod_mg2_forward_priming_keff": 78.75040318029748,
    "keff_ASNS2_ASNSYNA_DASH_CPLX_mod_mg2_forward_priming_keff": 1.4741837054282958,
    "keff_ASNt2rpp_ANSP_DASH_MONOMER_forward_priming_keff": 42.02921115744968,
    "keff_ASNt2rpp_ANSP_DASH_MONOMER_reverse_priming_keff": 42.02921115744968,
    "keff_ASNtex_CPLX0_DASH_7530_forward_priming_keff": 74.67911373302745,
    "keff_ASNtex_CPLX0_DASH_7530_reverse_priming_keff": 74.67911373302745,
    "keff_ASNtex_CPLX0_DASH_7533_forward_priming_keff": 76.74472378998097,
    "keff_ASNtex_CPLX0_DASH_7533_reverse_priming_keff": 76.74472378998097,
    "keff_ASNtex_CPLX0_DASH_7534_forward_priming_keff": 75.26768199270408,
    "keff_ASNtex_CPLX0_DASH_7534_reverse_priming_keff": 75.26768199270408,
    "keff_ASNtex_G6700_DASH_MONOMER_forward_priming_keff": 34.19401863135169,
    "keff_ASNtex_G6700_DASH_MONOMER_reverse_priming_keff": 34.19401863135169,
    "keff_ASO3t8pp_CPLX_DASH_7_forward_priming_keff": 61.95535912681156,
    "keff_ASO3tex_CPLX0_DASH_7530_forward_priming_keff": 74.67911373302745,
    "keff_ASO3tex_CPLX0_DASH_7530_reverse_priming_keff": 74.67911373302745,
    "keff_ASO3tex_CPLX0_DASH_7533_forward_priming_keff": 76.74472378998097,
    "keff_ASO3tex_CPLX0_DASH_7533_reverse_priming_keff": 76.74472378998097,
    "keff_ASO3tex_CPLX0_DASH_7534_forward_priming_keff": 75.26768199270408,
    "keff_ASO3tex_CPLX0_DASH_7534_reverse_priming_keff": 75.26768199270408,
    "keff_ASO3tex_G6700_DASH_MONOMER_forward_priming_keff": 34.19401863135169,
    "keff_ASO3tex_G6700_DASH_MONOMER_reverse_priming_keff": 34.19401863135169,
    "keff_ASP1DC_MONOMER0_DASH_1842_forward_priming_keff": 15.07091313310692,
    "keff_ASPCT_ASPCARBCAT_DASH_TRIMER_forward_priming_keff": 68.1131688109064,
    "keff_ASPCT_ASPCARBTRANS_DASH_CPLX_mod_zn2_forward_priming_keff": 155.03980948310053,
    "keff_ASPK_ASPKINIHOMOSERDEHYDROGI_DASH_CPLX_forward_priming_keff": 172.51604614780567,
    "keff_ASPK_ASPKINIHOMOSERDEHYDROGI_DASH_CPLX_reverse_priming_keff": 172.51604614780567,
    "keff_ASPK_ASPKINIIHOMOSERDEHYDROGII_DASH_CPLX_forward_priming_keff": 102.37158347324795,
    "keff_ASPK_ASPKINIIHOMOSERDEHYDROGII_DASH_CPLX_reverse_priming_keff": 102.37158347324795,
    "keff_ASPK_ASPKINIII_DASH_CPLX_forward_priming_keff": 65.01091986793371,
    "keff_ASPK_ASPKINIII_DASH_CPLX_reverse_priming_keff": 65.01091986793371,
    "keff_ASPO3_L_DASH_ASPARTATE_DASH_OXID_DASH_MONOMER_mod_fad_forward_priming_keff": 45.51833453928741,
    "keff_ASPO4_L_DASH_ASPARTATE_DASH_OXID_DASH_MONOMER_mod_fad_forward_priming_keff": 45.51833453928741,
    "keff_ASPO5_L_DASH_ASPARTATE_DASH_OXID_DASH_MONOMER_mod_fad_forward_priming_keff": 45.51833453928741,
    "keff_ASPO6_L_DASH_ASPARTATE_DASH_OXID_DASH_MONOMER_mod_fad_forward_priming_keff": 45.51833453928741,
    "keff_ASPTA_ASPAMINOTRANS_DASH_DIMER_mod_pydx5p_forward_priming_keff": 59.96962499384186,
    "keff_ASPTA_ASPAMINOTRANS_DASH_DIMER_mod_pydx5p_reverse_priming_keff": 746.43985083332166,
    "keff_ASPT_ASPARTASE_DASH_CPLX_mod_cobalt2_forward_priming_keff": 115.7448361242834,
    "keff_ASPT_ASPARTASE_DASH_CPLX_mod_mg2_forward_priming_keff": 115.7448361242834,
    "keff_ASPT_ASPARTASE_DASH_CPLX_mod_mn2_forward_priming_keff": 115.7448361242834,
    "keff_ASPabcpp_ABC_DASH_13_DASH_CPLX_forward_priming_keff": 72.62979674726823,
    "keff_ASPt2_2pp_DCTA_DASH_MONOMER_forward_priming_keff": 36.803567049100316,
    "keff_ASPt2_3pp_DCUA_DASH_MONOMER_forward_priming_keff": 36.99202877379554,
    "keff_ASPt2_3pp_DCUB_DASH_MONOMER_forward_priming_keff": 38.30951881789788,
    "keff_ASPt2pp_GLTP_DASH_MONOMER_forward_priming_keff": 37.84381545005166,
    "keff_ASPtex_CPLX0_DASH_7530_forward_priming_keff": 74.67911373302745,
    "keff_ASPtex_CPLX0_DASH_7530_reverse_priming_keff": 74.67911373302745,
    "keff_ASPtex_CPLX0_DASH_7533_forward_priming_keff": 76.74472378998097,
    "keff_ASPtex_CPLX0_DASH_7533_reverse_priming_keff": 76.74472378998097,
    "keff_ASPtex_CPLX0_DASH_7534_forward_priming_keff": 75.26768199270408,
    "keff_ASPtex_CPLX0_DASH_7534_reverse_priming_keff": 75.26768199270408,
    "keff_ASPtex_G6700_DASH_MONOMER_forward_priming_keff": 34.19401863135169,
    "keff_ASPtex_G6700_DASH_MONOMER_reverse_priming_keff": 34.19401863135169,
    "keff_ASR_GRXB_DASH_MONOMER_EG12237_DASH_MONOMER_forward_priming_keff": 33.55924344878746,
    "keff_AST_ARGSUCCTRAN_DASH_MONOMER_forward_priming_keff": 32.46813710387382,
    "keff_ATHRDHr_CPLX0_DASH_1962_forward_priming_keff": 70.90878316307881,
    "keff_ATHRDHr_CPLX0_DASH_1962_reverse_priming_keff": 70.90878316307881,
    "keff_ATPPRT_CPLX0_DASH_7614_forward_priming_keff": 0.47365108511606252,
    "keff_ATPS4rpp_ATPSYN_DASH_CPLX_EG10106_DASH_MONOMER_mod_mg2_forward_priming_keff": 128.57431532793103,
    "keff_ATPS4rpp_ATPSYN_DASH_CPLX_EG10106_DASH_MONOMER_mod_mg2_reverse_priming_keff": 128.57431532793103,
    "keff_ATPS4rpp_ATPSYN_DASH_CPLX_mod_mg2_forward_priming_keff": 232.1843881127397,
    "keff_ATPS4rpp_ATPSYN_DASH_CPLX_mod_mg2_reverse_priming_keff": 232.1843881127397,
    "keff_BALAt2pp_CYCA_DASH_MONOMER_forward_priming_keff": 40.52465006172475,
    "keff_BALAtex_CPLX0_DASH_7530_forward_priming_keff": 74.67911373302745,
    "keff_BALAtex_CPLX0_DASH_7530_reverse_priming_keff": 74.67911373302745,
    "keff_BALAtex_CPLX0_DASH_7533_forward_priming_keff": 76.74472378998097,
    "keff_BALAtex_CPLX0_DASH_7533_reverse_priming_keff": 76.74472378998097,
    "keff_BALAtex_CPLX0_DASH_7534_forward_priming_keff": 75.26768199270408,
    "keff_BALAtex_CPLX0_DASH_7534_reverse_priming_keff": 75.26768199270408,
    "keff_BALAtex_G6700_DASH_MONOMER_forward_priming_keff": 34.19401863135169,
    "keff_BALAtex_G6700_DASH_MONOMER_reverse_priming_keff": 34.19401863135169,
    "keff_BETALDHx_BADH_DASH_CPLX_forward_priming_keff": 116.66765326642113,
    "keff_BETALDHy_BADH_DASH_CPLX_forward_priming_keff": 116.66765326642113,
    "keff_BMOCOS_EG10153_DASH_MONOMER_forward_priming_keff": 1.5382515932062036e-05,
    "keff_BMOGDS1_EG11829_DASH_MONOMER_EG11828_DASH_MONOMER_forward_priming_keff": 34.05538695741029,
    "keff_BMOGDS1_EG11829_DASH_MONOMER_mod_mg2_forward_priming_keff": 21.08967249108987,
    "keff_BMOGDS1_EG11829_DASH_MONOMER_mod_mn2_forward_priming_keff": 21.08967249108987,
    "keff_BMOGDS2_EG11829_DASH_MONOMER_EG11828_DASH_MONOMER_forward_priming_keff": 34.05538695741029,
    "keff_BMOGDS2_EG11829_DASH_MONOMER_mod_mg2_forward_priming_keff": 21.08967249108987,
    "keff_BMOGDS2_EG11829_DASH_MONOMER_mod_mn2_forward_priming_keff": 21.08967249108987,
    "keff_BPNT_EG10043_DASH_MONOMER_mod_mg2_forward_priming_keff": 0.68538562377469892,
    "keff_BSORx_EG10124_DASH_MONOMER_mod_bmocogdp_forward_priming_keff": 59.30373369541167,
    "keff_BSORy_EG10124_DASH_MONOMER_mod_bmocogdp_forward_priming_keff": 59.30373369541167,
    "keff_BTNtex_CPLX0_DASH_7530_forward_priming_keff": 74.67911373302745,
    "keff_BTNtex_CPLX0_DASH_7530_reverse_priming_keff": 74.67911373302745,
    "keff_BTNtex_CPLX0_DASH_7533_forward_priming_keff": 76.74472378998097,
    "keff_BTNtex_CPLX0_DASH_7533_reverse_priming_keff": 76.74472378998097,
    "keff_BTNtex_CPLX0_DASH_7534_forward_priming_keff": 75.26768199270408,
    "keff_BTNtex_CPLX0_DASH_7534_reverse_priming_keff": 75.26768199270408,
    "keff_BTNtex_G6700_DASH_MONOMER_forward_priming_keff": 34.19401863135169,
    "keff_BTNtex_G6700_DASH_MONOMER_reverse_priming_keff": 34.19401863135169,
    "keff_BTS6_BIOTIN_DASH_SYN_DASH_CPLX_mod_4fe4s_mod_2fe2s_forward_priming_keff": 54.80619853028838,
    "keff_BUTCT_ACETOACETYL_DASH_COA_DASH_TRANSFER_DASH_CPLX_forward_priming_keff": 62.92986079469866,
    "keff_BUTSO3abcpp_ABC_DASH_56_DASH_CPLX_forward_priming_keff": 89.16555870425785,
    "keff_BUTSO3abcpp_ABC_DASH_64_DASH_CPLX_forward_priming_keff": 90.34053330979451,
    "keff_BUTSO3tex_CPLX0_DASH_7530_forward_priming_keff": 74.67911373302745,
    "keff_BUTSO3tex_CPLX0_DASH_7530_reverse_priming_keff": 74.67911373302745,
    "keff_BUTSO3tex_CPLX0_DASH_7533_forward_priming_keff": 76.74472378998097,
    "keff_BUTSO3tex_CPLX0_DASH_7533_reverse_priming_keff": 76.74472378998097,
    "keff_BUTSO3tex_CPLX0_DASH_7534_forward_priming_keff": 75.26768199270408,
    "keff_BUTSO3tex_CPLX0_DASH_7534_reverse_priming_keff": 75.26768199270408,
    "keff_BUTSO3tex_G6700_DASH_MONOMER_forward_priming_keff": 34.19401863135169,
    "keff_BUTSO3tex_G6700_DASH_MONOMER_reverse_priming_keff": 34.19401863135169,
    "keff_BUTt2rpp_EG11671_DASH_MONOMER_forward_priming_keff": 38.065525818758914,
    "keff_BUTt2rpp_EG11671_DASH_MONOMER_reverse_priming_keff": 38.065525818758914,
    "keff_BUTtex_CPLX0_DASH_7530_forward_priming_keff": 74.67911373302745,
    "keff_BUTtex_CPLX0_DASH_7530_reverse_priming_keff": 74.67911373302745,
    "keff_BUTtex_CPLX0_DASH_7533_forward_priming_keff": 76.74472378998097,
    "keff_BUTtex_CPLX0_DASH_7533_reverse_priming_keff": 76.74472378998097,
    "keff_BUTtex_CPLX0_DASH_7534_forward_priming_keff": 75.26768199270408,
    "keff_BUTtex_CPLX0_DASH_7534_reverse_priming_keff": 75.26768199270408,
    "keff_BUTtex_G6700_DASH_MONOMER_forward_priming_keff": 34.19401863135169,
    "keff_BUTtex_G6700_DASH_MONOMER_reverse_priming_keff": 34.19401863135169,
    "keff_CA2t3pp_CHAA_DASH_MONOMER_forward_priming_keff": 32.91860365478804,
    "keff_CA2tex_CPLX0_DASH_7530_forward_priming_keff": 74.67911373302745,
    "keff_CA2tex_CPLX0_DASH_7530_reverse_priming_keff": 74.67911373302745,
    "keff_CA2tex_CPLX0_DASH_7533_forward_priming_keff": 76.74472378998097,
    "keff_CA2tex_CPLX0_DASH_7533_reverse_priming_keff": 76.74472378998097,
    "keff_CA2tex_CPLX0_DASH_7534_forward_priming_keff": 75.26768199270408,
    "keff_CA2tex_CPLX0_DASH_7534_reverse_priming_keff": 75.26768199270408,
    "keff_CA2tex_G6700_DASH_MONOMER_forward_priming_keff": 34.19401863135169,
    "keff_CA2tex_G6700_DASH_MONOMER_reverse_priming_keff": 34.19401863135169,
    "keff_CADVtpp_CADB_DASH_MONOMER_forward_priming_keff": 37.54716991418661,
    "keff_CAT_HYDROPEROXIDII_DASH_CPLX_mod_6_COLON_hemed_forward_priming_keff": 223.98137837182082,
    "keff_CAT_HYDROPEROXIDI_DASH_CPLX_mod_pheme_forward_priming_keff": 159.11896595226023,
    "keff_CAt6pp_YRBG_DASH_MONOMER_forward_priming_keff": 30.08579615323755,
    "keff_CAt6pp_YRBG_DASH_MONOMER_reverse_priming_keff": 30.08579615323755,
    "keff_CBIAT_COBALADENOSYLTRANS_DASH_MONOMER_forward_priming_keff": 21.351061140130387,
    "keff_CBIAT_COBALADENOSYLTRANS_DASH_MONOMER_reverse_priming_keff": 21.351061140130387,
    "keff_CBItonex_CPLX0_DASH_1924_forward_priming_keff": 83.87525949926273,
    "keff_CBIuabcpp_ABC_DASH_5_DASH_CPLX_forward_priming_keff": 91.66963975136899,
    "keff_CBL1abcpp_ABC_DASH_5_DASH_CPLX_forward_priming_keff": 0.0012135471143206059,
    "keff_CBL1tonex_CPLX0_DASH_1924_forward_priming_keff": 83.87525949926273,
    "keff_CBLAT_COBALADENOSYLTRANS_DASH_MONOMER_forward_priming_keff": 1.9627494630031849e-05,
    "keff_CBLAT_COBALADENOSYLTRANS_DASH_MONOMER_reverse_priming_keff": 21.351061140130387,
    "keff_CBMKr_EG12384_DASH_MONOMER_forward_priming_keff": 28.04536105979184,
    "keff_CBMKr_EG12384_DASH_MONOMER_reverse_priming_keff": 28.04536105979184,
    "keff_CBMKr_G6188_DASH_MONOMER_forward_priming_keff": 29.555337069139583,
    "keff_CBMKr_G6188_DASH_MONOMER_reverse_priming_keff": 29.555337069139583,
    "keff_CBMKr_G7493_DASH_MONOMER_forward_priming_keff": 28.992034008914686,
    "keff_CBMKr_G7493_DASH_MONOMER_reverse_priming_keff": 28.992034008914686,
    "keff_CBPS_CARBPSYN_DASH_CPLX_mod_cd2_forward_priming_keff": 158.54592308429494,
    "keff_CBPS_CARBPSYN_DASH_CPLX_mod_cobalt2_forward_priming_keff": 158.54592308429494,
    "keff_CBPS_CARBPSYN_DASH_CPLX_mod_mg2_forward_priming_keff": 158.54592308429494,
    "keff_CBPS_CARBPSYN_DASH_CPLX_mod_mn2_forward_priming_keff": 158.54592308429494,
    "keff_CBPS_CARBPSYN_DASH_CPLX_mod_zn2_forward_priming_keff": 158.54592308429494,
    "keff_CCGS_G6245_DASH_MONOMER_forward_priming_keff": 0.0023218365611084183,
    "keff_CD2abcpp_YHHO_DASH_MONOMER_forward_priming_keff": 54.57650805762166,
    "keff_CD2t3pp_B0752_DASH_MONOMER_forward_priming_keff": 30.042103873817194,
    "keff_CD2t3pp_CPLX0_DASH_7641_forward_priming_keff": 48.60174271918431,
    "keff_CD2tex_CPLX0_DASH_7530_forward_priming_keff": 74.67911373302745,
    "keff_CD2tex_CPLX0_DASH_7530_reverse_priming_keff": 74.67911373302745,
    "keff_CD2tex_CPLX0_DASH_7533_forward_priming_keff": 76.74472378998097,
    "keff_CD2tex_CPLX0_DASH_7533_reverse_priming_keff": 76.74472378998097,
    "keff_CD2tex_CPLX0_DASH_7534_forward_priming_keff": 75.26768199270408,
    "keff_CD2tex_CPLX0_DASH_7534_reverse_priming_keff": 75.26768199270408,
    "keff_CD2tex_G6700_DASH_MONOMER_forward_priming_keff": 34.19401863135169,
    "keff_CD2tex_G6700_DASH_MONOMER_reverse_priming_keff": 34.19401863135169,
    "keff_CD2tpp_EG11167_DASH_MONOMER_forward_priming_keff": 24.54324461325089,
    "keff_CDAPPA120_CDPDIGLYPYPHOSPHA_DASH_MONOMER_forward_priming_keff": 25.901779896323745,
    "keff_CDAPPA140_CDPDIGLYPYPHOSPHA_DASH_MONOMER_forward_priming_keff": 25.901779896323745,
    "keff_CDAPPA141_CDPDIGLYPYPHOSPHA_DASH_MONOMER_forward_priming_keff": 25.901779896323745,
    "keff_CDAPPA160_CDPDIGLYPYPHOSPHA_DASH_MONOMER_forward_priming_keff": 25.901779896323745,
    "keff_CDAPPA161_CDPDIGLYPYPHOSPHA_DASH_MONOMER_forward_priming_keff": 25.901779896323745,
    "keff_CDAPPA180_CDPDIGLYPYPHOSPHA_DASH_MONOMER_forward_priming_keff": 25.901779896323745,
    "keff_CDAPPA181_CDPDIGLYPYPHOSPHA_DASH_MONOMER_forward_priming_keff": 25.901779896323745,
    "keff_CDGR_QueF_dim_forward_priming_keff": 0.0034829822644407375,
    "keff_CDPMEK_CPLX0_DASH_3841_mod_mg2_forward_priming_keff": 0.0048401879011007913,
    "keff_CFAS160E_CFA_DASH_CPLX_mod_hco3_forward_priming_keff": 60.31600256999451,
    "keff_CFAS160G_CFA_DASH_CPLX_mod_hco3_forward_priming_keff": 60.31600256999451,
    "keff_CFAS180E_CFA_DASH_CPLX_mod_hco3_forward_priming_keff": 60.31600256999451,
    "keff_CFAS180G_CFA_DASH_CPLX_mod_hco3_forward_priming_keff": 60.31600256999451,
    "keff_CGLYabcpp_ABC_DASH_8_DASH_CPLX_forward_priming_keff": 113.29643853428684,
    "keff_CGLYtex_CPLX0_DASH_7530_forward_priming_keff": 74.67911373302745,
    "keff_CGLYtex_CPLX0_DASH_7530_reverse_priming_keff": 74.67911373302745,
    "keff_CGLYtex_CPLX0_DASH_7533_forward_priming_keff": 76.74472378998097,
    "keff_CGLYtex_CPLX0_DASH_7533_reverse_priming_keff": 76.74472378998097,
    "keff_CGLYtex_CPLX0_DASH_7534_forward_priming_keff": 75.26768199270408,
    "keff_CGLYtex_CPLX0_DASH_7534_reverse_priming_keff": 75.26768199270408,
    "keff_CGLYtex_G6700_DASH_MONOMER_forward_priming_keff": 34.19401863135169,
    "keff_CGLYtex_G6700_DASH_MONOMER_reverse_priming_keff": 34.19401863135169,
    "keff_CHLabcpp_ABC_DASH_40_DASH_CPLX_forward_priming_keff": 98.16439560687897,
    "keff_CHLt2pp_BETT_DASH_MONOMER_forward_priming_keff": 54.04723479551897,
    "keff_CHLt2pp_YEAV_DASH_MONOMER_forward_priming_keff": 41.23957888048175,
    "keff_CHLtex_CPLX0_DASH_7530_forward_priming_keff": 74.67911373302745,
    "keff_CHLtex_CPLX0_DASH_7530_reverse_priming_keff": 74.67911373302745,
    "keff_CHLtex_CPLX0_DASH_7533_forward_priming_keff": 76.74472378998097,
    "keff_CHLtex_CPLX0_DASH_7533_reverse_priming_keff": 76.74472378998097,
    "keff_CHLtex_CPLX0_DASH_7534_forward_priming_keff": 75.26768199270408,
    "keff_CHLtex_CPLX0_DASH_7534_reverse_priming_keff": 75.26768199270408,
    "keff_CHLtex_G6700_DASH_MONOMER_forward_priming_keff": 34.19401863135169,
    "keff_CHLtex_G6700_DASH_MONOMER_reverse_priming_keff": 34.19401863135169,
    "keff_CHOLD_CHD_DASH_MONOMER_forward_priming_keff": 46.38638124369798,
    "keff_CHORM_CHORISMUTPREPHENDEHYDRAT_DASH_CPLX_forward_priming_keff": 59.49287280501258,
    "keff_CHORM_CHORISMUTPREPHENDEHYDROG_DASH_CPLX_forward_priming_keff": 58.38048029895882,
    "keff_CHORS_AROC_DASH_CPLX_mod_fadh2_forward_priming_keff": 6.318760293562943,
    "keff_CHORS_AROC_DASH_CPLX_mod_fmnh2_forward_priming_keff": 6.318760293562943,
    "keff_CHRPL_CHORPYRLY_DASH_MONOMER_forward_priming_keff": 18.960670728204523,
    "keff_CHTBSptspp_PTSI_DASH_MONOMER_forward_priming_keff": 47.322209114209464,
    "keff_CHTBStex_CPLX0_DASH_7530_forward_priming_keff": 74.67911373302745,
    "keff_CHTBStex_CPLX0_DASH_7530_reverse_priming_keff": 74.67911373302745,
    "keff_CHTBStex_CPLX0_DASH_7533_forward_priming_keff": 76.74472378998097,
    "keff_CHTBStex_CPLX0_DASH_7533_reverse_priming_keff": 76.74472378998097,
    "keff_CHTBStex_CPLX0_DASH_7534_forward_priming_keff": 75.26768199270408,
    "keff_CHTBStex_CPLX0_DASH_7534_reverse_priming_keff": 75.26768199270408,
    "keff_CHTBStex_G6700_DASH_MONOMER_forward_priming_keff": 34.19401863135169,
    "keff_CHTBStex_G6700_DASH_MONOMER_reverse_priming_keff": 34.19401863135169,
    "keff_CINNDO_HCAMULTI_DASH_CPLX_forward_priming_keff": 79.52364161049398,
    "keff_CITLY_DASH_CPLX_2tpr3dpcoa_G6340_DASH_MONOMER_forward_priming_keff": 20.080341167331365,
    "keff_CITL_CITLY_DASH_CPLX_forward_priming_keff": 252.89263386601175,
    "keff_CITt7pp_B0612_DASH_MONOMER_forward_priming_keff": 41.364392642133225,
    "keff_CITtex_CPLX0_DASH_7530_forward_priming_keff": 74.67911373302745,
    "keff_CITtex_CPLX0_DASH_7530_reverse_priming_keff": 74.67911373302745,
    "keff_CITtex_CPLX0_DASH_7533_forward_priming_keff": 76.74472378998097,
    "keff_CITtex_CPLX0_DASH_7533_reverse_priming_keff": 76.74472378998097,
    "keff_CITtex_CPLX0_DASH_7534_forward_priming_keff": 75.26768199270408,
    "keff_CITtex_CPLX0_DASH_7534_reverse_priming_keff": 75.26768199270408,
    "keff_CITtex_G6700_DASH_MONOMER_forward_priming_keff": 34.19401863135169,
    "keff_CITtex_G6700_DASH_MONOMER_reverse_priming_keff": 34.19401863135169,
    "keff_CLIPAabctex_ABC_DASH_53_DASH_CPLX_forward_priming_keff": 101.33633471925427,
    "keff_CLPNS120pp_CARDIOLIPSYN_DASH_MONOMER_forward_priming_keff": 42.37016983700478,
    "keff_CLPNS120pp_CARDIOLIPSYN_DASH_MONOMER_reverse_priming_keff": 42.37016983700478,
    "keff_CLPNS120pp_G6406_DASH_MONOMER_forward_priming_keff": 38.129015436940946,
    "keff_CLPNS120pp_G6406_DASH_MONOMER_reverse_priming_keff": 38.129015436940946,
    "keff_CLPNS140pp_CARDIOLIPSYN_DASH_MONOMER_forward_priming_keff": 42.37016983700478,
    "keff_CLPNS140pp_CARDIOLIPSYN_DASH_MONOMER_reverse_priming_keff": 42.37016983700478,
    "keff_CLPNS140pp_G6406_DASH_MONOMER_forward_priming_keff": 38.129015436940946,
    "keff_CLPNS140pp_G6406_DASH_MONOMER_reverse_priming_keff": 38.129015436940946,
    "keff_CLPNS141pp_CARDIOLIPSYN_DASH_MONOMER_forward_priming_keff": 42.37016983700478,
    "keff_CLPNS141pp_CARDIOLIPSYN_DASH_MONOMER_reverse_priming_keff": 42.37016983700478,
    "keff_CLPNS141pp_G6406_DASH_MONOMER_forward_priming_keff": 38.129015436940946,
    "keff_CLPNS141pp_G6406_DASH_MONOMER_reverse_priming_keff": 38.129015436940946,
    "keff_CLPNS160pp_CARDIOLIPSYN_DASH_MONOMER_forward_priming_keff": 42.37016983700478,
    "keff_CLPNS160pp_CARDIOLIPSYN_DASH_MONOMER_reverse_priming_keff": 42.37016983700478,
    "keff_CLPNS160pp_G6406_DASH_MONOMER_forward_priming_keff": 38.129015436940946,
    "keff_CLPNS160pp_G6406_DASH_MONOMER_reverse_priming_keff": 38.129015436940946,
    "keff_CLPNS161pp_CARDIOLIPSYN_DASH_MONOMER_forward_priming_keff": 42.37016983700478,
    "keff_CLPNS161pp_CARDIOLIPSYN_DASH_MONOMER_reverse_priming_keff": 42.37016983700478,
    "keff_CLPNS161pp_G6406_DASH_MONOMER_forward_priming_keff": 38.129015436940946,
    "keff_CLPNS161pp_G6406_DASH_MONOMER_reverse_priming_keff": 38.129015436940946,
    "keff_CLPNS180pp_CARDIOLIPSYN_DASH_MONOMER_forward_priming_keff": 42.37016983700478,
    "keff_CLPNS180pp_CARDIOLIPSYN_DASH_MONOMER_reverse_priming_keff": 42.37016983700478,
    "keff_CLPNS180pp_G6406_DASH_MONOMER_forward_priming_keff": 38.129015436940946,
    "keff_CLPNS180pp_G6406_DASH_MONOMER_reverse_priming_keff": 38.129015436940946,
    "keff_CLPNS181pp_CARDIOLIPSYN_DASH_MONOMER_forward_priming_keff": 42.37016983700478,
    "keff_CLPNS181pp_CARDIOLIPSYN_DASH_MONOMER_reverse_priming_keff": 42.37016983700478,
    "keff_CLPNS181pp_G6406_DASH_MONOMER_forward_priming_keff": 38.129015436940946,
    "keff_CLPNS181pp_G6406_DASH_MONOMER_reverse_priming_keff": 38.129015436940946,
    "keff_CLt3_2pp_YADQ_DASH_MONOMER_forward_priming_keff": 39.75190232949498,
    "keff_CLt3_2pp_YNFJ_DASH_MONOMER_forward_priming_keff": 36.01996400538697,
    "keff_CLtex_CPLX0_DASH_7530_forward_priming_keff": 74.67911373302745,
    "keff_CLtex_CPLX0_DASH_7530_reverse_priming_keff": 74.67911373302745,
    "keff_CLtex_CPLX0_DASH_7533_forward_priming_keff": 76.74472378998097,
    "keff_CLtex_CPLX0_DASH_7533_reverse_priming_keff": 76.74472378998097,
    "keff_CLtex_CPLX0_DASH_7534_forward_priming_keff": 75.26768199270408,
    "keff_CLtex_CPLX0_DASH_7534_reverse_priming_keff": 75.26768199270408,
    "keff_CLtex_G6700_DASH_MONOMER_forward_priming_keff": 34.19401863135169,
    "keff_CLtex_G6700_DASH_MONOMER_reverse_priming_keff": 34.19401863135169,
    "keff_CMPtex_CPLX0_DASH_7530_forward_priming_keff": 74.67911373302745,
    "keff_CMPtex_CPLX0_DASH_7530_reverse_priming_keff": 74.67911373302745,
    "keff_CMPtex_CPLX0_DASH_7533_forward_priming_keff": 76.74472378998097,
    "keff_CMPtex_CPLX0_DASH_7533_reverse_priming_keff": 76.74472378998097,
    "keff_CMPtex_CPLX0_DASH_7534_forward_priming_keff": 75.26768199270408,
    "keff_CMPtex_CPLX0_DASH_7534_reverse_priming_keff": 75.26768199270408,
    "keff_CMPtex_G6700_DASH_MONOMER_forward_priming_keff": 34.19401863135169,
    "keff_CMPtex_G6700_DASH_MONOMER_reverse_priming_keff": 34.19401863135169,
    "keff_CMtex_CPLX0_DASH_7530_forward_priming_keff": 74.67911373302745,
    "keff_CMtex_CPLX0_DASH_7530_reverse_priming_keff": 74.67911373302745,
    "keff_CMtex_CPLX0_DASH_7533_forward_priming_keff": 76.74472378998097,
    "keff_CMtex_CPLX0_DASH_7533_reverse_priming_keff": 76.74472378998097,
    "keff_CMtex_CPLX0_DASH_7534_forward_priming_keff": 75.26768199270408,
    "keff_CMtex_CPLX0_DASH_7534_reverse_priming_keff": 75.26768199270408,
    "keff_CMtex_G6700_DASH_MONOMER_forward_priming_keff": 34.19401863135169,
    "keff_CMtex_G6700_DASH_MONOMER_reverse_priming_keff": 34.19401863135169,
    "keff_CMtpp_CPLX0_DASH_3932_forward_priming_keff": 115.58647559127218,
    "keff_CMtpp_TRANS_DASH_CPLX_DASH_201_forward_priming_keff": 115.80312528151872,
    "keff_CO2tex_CPLX0_DASH_7530_forward_priming_keff": 74.67911373302745,
    "keff_CO2tex_CPLX0_DASH_7530_reverse_priming_keff": 74.67911373302745,
    "keff_CO2tex_CPLX0_DASH_7533_forward_priming_keff": 76.74472378998097,
    "keff_CO2tex_CPLX0_DASH_7533_reverse_priming_keff": 76.74472378998097,
    "keff_CO2tex_CPLX0_DASH_7534_forward_priming_keff": 75.26768199270408,
    "keff_CO2tex_CPLX0_DASH_7534_reverse_priming_keff": 75.26768199270408,
    "keff_CO2tex_G6700_DASH_MONOMER_forward_priming_keff": 34.19401863135169,
    "keff_CO2tex_G6700_DASH_MONOMER_reverse_priming_keff": 34.19401863135169,
    "keff_COBALT2abcpp_YHHO_DASH_MONOMER_forward_priming_keff": 54.57650805762166,
    "keff_COBALT2t3pp_B0752_DASH_MONOMER_forward_priming_keff": 30.042103873817194,
    "keff_COBALT2t3pp_CPLX0_DASH_7641_forward_priming_keff": 48.60174271918431,
    "keff_COBALT2tex_CPLX0_DASH_7530_forward_priming_keff": 74.67911373302745,
    "keff_COBALT2tex_CPLX0_DASH_7530_reverse_priming_keff": 74.67911373302745,
    "keff_COBALT2tex_CPLX0_DASH_7533_forward_priming_keff": 76.74472378998097,
    "keff_COBALT2tex_CPLX0_DASH_7533_reverse_priming_keff": 76.74472378998097,
    "keff_COBALT2tex_CPLX0_DASH_7534_forward_priming_keff": 75.26768199270408,
    "keff_COBALT2tex_CPLX0_DASH_7534_reverse_priming_keff": 75.26768199270408,
    "keff_COBALT2tex_G6700_DASH_MONOMER_forward_priming_keff": 34.19401863135169,
    "keff_COBALT2tex_G6700_DASH_MONOMER_reverse_priming_keff": 34.19401863135169,
    "keff_COBALT2tpp_CORA_DASH_MONOMER_forward_priming_keff": 31.26739885365948,
    "keff_COBALT2tpp_EG11167_DASH_MONOMER_forward_priming_keff": 24.54324461325089,
    "keff_COLIPAKpp_G7146_DASH_MONOMER_forward_priming_keff": 24.740804439424792,
    "keff_COLIPAPabctex_ABC_DASH_53_DASH_CPLX_forward_priming_keff": 101.33633471925427,
    "keff_COLIPAabcpp_CPLX0_DASH_7704_mod_mg2_forward_priming_keff": 80.46349695540525,
    "keff_COLIPAabctex_ABC_DASH_53_DASH_CPLX_forward_priming_keff": 101.33633471925427,
    "keff_CPGNabcpp_ABC_DASH_11_DASH_CPLX_forward_priming_keff": 124.86091081290355,
    "keff_CPGNtonex_CPLX0_DASH_1923_EG10306_DASH_MONOMER_forward_priming_keff": 89.72604823004188,
    "keff_CPH4S_G7431_DASH_MONOMER_forward_priming_keff": 15.02027036193946,
    "keff_CPLX0_DASH_1762_mod_fad_2fe2s_integration_via_CPLX0_DASH_7824_G6712_DASH_MONOMER_forward_priming_keff": 942.08480614674852,
    "keff_CPLX0_DASH_1762_mod_fad_2fe2s_integration_via_CPLX_DASH_7524_mod_mn2_G6712_DASH_MONOMER_forward_priming_keff": 929.75843114791269,
    "keff_CPLX0_DASH_1762_mod_fad_2fe2s_integration_via_IscA_tetra_G6712_DASH_MONOMER_forward_priming_keff": 963.63129160294466,
    "keff_CPMPS_EG11595_DASH_MONOMER_EG11666_DASH_MONOMER_forward_priming_keff": 1.8942615827770461e-05,
    "keff_CPPPGO2_HEMN_DASH_MONOMER_mod_4fe4s_forward_priming_keff": 41.142856331780095,
    "keff_CPPPGO_CPLX0_DASH_7808_mod_mn2_forward_priming_keff": 155.60967262390182,
    "keff_CRNBTCT_CARNDEHYDRA_DASH_CPLX_forward_priming_keff": 61.558740012364865,
    "keff_CRNBTCT_CARNDEHYDRA_DASH_CPLX_reverse_priming_keff": 61.558740012364865,
    "keff_CRNCAL2_CAIC_DASH_MONOMER_forward_priming_keff": 44.51131423109999,
    "keff_CRNCAR_CARNRACE_DASH_MONOMER_forward_priming_keff": 25.714600723583967,
    "keff_CRNCAR_CARNRACE_DASH_MONOMER_reverse_priming_keff": 25.714600723583967,
    "keff_CRNCBCT_CARNDEHYDRA_DASH_CPLX_forward_priming_keff": 61.558740012364865,
    "keff_CRNCBCT_CARNDEHYDRA_DASH_CPLX_reverse_priming_keff": 61.558740012364865,
    "keff_CRNCDH_CARNRACE_DASH_MONOMER_forward_priming_keff": 25.714600723583967,
    "keff_CRNCDH_CARNRACE_DASH_MONOMER_reverse_priming_keff": 25.714600723583967,
    "keff_CRNDCAL2_CAIC_DASH_MONOMER_forward_priming_keff": 44.51131423109999,
    "keff_CRNDabcpp_ABC_DASH_26_DASH_CPLX_forward_priming_keff": 111.64922923957607,
    "keff_CRNDt2rpp_CPLX0_DASH_7642_forward_priming_keff": 71.27676995912228,
    "keff_CRNDt2rpp_CPLX0_DASH_7642_reverse_priming_keff": 71.27676995912228,
    "keff_CRNDtex_CPLX0_DASH_7530_forward_priming_keff": 74.67911373302745,
    "keff_CRNDtex_CPLX0_DASH_7530_reverse_priming_keff": 74.67911373302745,
    "keff_CRNDtex_CPLX0_DASH_7533_forward_priming_keff": 76.74472378998097,
    "keff_CRNDtex_CPLX0_DASH_7533_reverse_priming_keff": 76.74472378998097,
    "keff_CRNDtex_CPLX0_DASH_7534_forward_priming_keff": 75.26768199270408,
    "keff_CRNDtex_CPLX0_DASH_7534_reverse_priming_keff": 75.26768199270408,
    "keff_CRNDtex_G6700_DASH_MONOMER_forward_priming_keff": 34.19401863135169,
    "keff_CRNDtex_G6700_DASH_MONOMER_reverse_priming_keff": 34.19401863135169,
    "keff_CRNabcpp_ABC_DASH_26_DASH_CPLX_forward_priming_keff": 111.64922923957607,
    "keff_CRNt2rpp_CPLX0_DASH_7642_forward_priming_keff": 71.27676995912228,
    "keff_CRNt2rpp_CPLX0_DASH_7642_reverse_priming_keff": 71.27676995912228,
    "keff_CRNt7pp_CPLX0_DASH_7906_forward_priming_keff": 98.90915550578868,
    "keff_CRNt8pp_CPLX0_DASH_7906_forward_priming_keff": 98.90915550578868,
    "keff_CRNtex_CPLX0_DASH_7530_forward_priming_keff": 74.67911373302745,
    "keff_CRNtex_CPLX0_DASH_7530_reverse_priming_keff": 74.67911373302745,
    "keff_CRNtex_CPLX0_DASH_7533_forward_priming_keff": 76.74472378998097,
    "keff_CRNtex_CPLX0_DASH_7533_reverse_priming_keff": 76.74472378998097,
    "keff_CRNtex_CPLX0_DASH_7534_forward_priming_keff": 75.26768199270408,
    "keff_CRNtex_CPLX0_DASH_7534_reverse_priming_keff": 75.26768199270408,
    "keff_CRNtex_G6700_DASH_MONOMER_forward_priming_keff": 34.19401863135169,
    "keff_CRNtex_G6700_DASH_MONOMER_reverse_priming_keff": 34.19401863135169,
    "keff_CSND_CYTDEAM_DASH_MONOMER_mod_cobalt2_mod_zn2_forward_priming_keff": 38.09377821841704,
    "keff_CSND_CYTDEAM_DASH_MONOMER_mod_fe2_mod_zn2_forward_priming_keff": 38.09377821841704,
    "keff_CSND_CYTDEAM_DASH_MONOMER_mod_mn2_mod_zn2_forward_priming_keff": 38.09377821841704,
    "keff_CSNt2pp_CODB_DASH_MONOMER_forward_priming_keff": 35.71179444427871,
    "keff_CSNtex_CPLX0_DASH_7530_forward_priming_keff": 74.67911373302745,
    "keff_CSNtex_CPLX0_DASH_7530_reverse_priming_keff": 74.67911373302745,
    "keff_CSNtex_CPLX0_DASH_7533_forward_priming_keff": 76.74472378998097,
    "keff_CSNtex_CPLX0_DASH_7533_reverse_priming_keff": 76.74472378998097,
    "keff_CSNtex_CPLX0_DASH_7534_forward_priming_keff": 75.26768199270408,
    "keff_CSNtex_CPLX0_DASH_7534_reverse_priming_keff": 75.26768199270408,
    "keff_CSNtex_G6700_DASH_MONOMER_forward_priming_keff": 34.19401863135169,
    "keff_CSNtex_G6700_DASH_MONOMER_reverse_priming_keff": 34.19401863135169,
    "keff_CS_CITRATE_DASH_SI_DASH_SYNTHASE_forward_priming_keff": 493.212536,
    "keff_CTBTCAL2_CAIC_DASH_MONOMER_forward_priming_keff": 44.51131423109999,
    "keff_CTBTabcpp_ABC_DASH_26_DASH_CPLX_forward_priming_keff": 111.64922923957607,
    "keff_CTBTt2rpp_CPLX0_DASH_7642_forward_priming_keff": 71.27676995912228,
    "keff_CTBTt2rpp_CPLX0_DASH_7642_reverse_priming_keff": 71.27676995912228,
    "keff_CTECOAI6_FADB_DASH_CPLX_forward_priming_keff": 94.24365723944095,
    "keff_CTECOAI6_FADB_DASH_CPLX_reverse_priming_keff": 94.24365723944095,
    "keff_CTECOAI7_FADB_DASH_CPLX_forward_priming_keff": 94.24365723944095,
    "keff_CTECOAI7_FADB_DASH_CPLX_reverse_priming_keff": 94.24365723944095,
    "keff_CTECOAI8_FADB_DASH_CPLX_forward_priming_keff": 94.24365723944095,
    "keff_CTECOAI8_FADB_DASH_CPLX_reverse_priming_keff": 94.24365723944095,
    "keff_CTPS2_CTPSYN_DASH_CPLX_mod_mg2_forward_priming_keff": 6.8120182577230421,
    "keff_CU1Opp_EG12318_DASH_MONOMER_forward_priming_keff": 43.365142911093244,
    "keff_CU1abcpp_G6260_DASH_MONOMER_forward_priming_keff": 60.35159508235751,
    "keff_CU2abcpp_YHHO_DASH_MONOMER_forward_priming_keff": 54.57650805762166,
    "keff_CU2tex_CPLX0_DASH_7530_forward_priming_keff": 74.67911373302745,
    "keff_CU2tex_CPLX0_DASH_7530_reverse_priming_keff": 74.67911373302745,
    "keff_CU2tex_CPLX0_DASH_7533_forward_priming_keff": 76.74472378998097,
    "keff_CU2tex_CPLX0_DASH_7533_reverse_priming_keff": 76.74472378998097,
    "keff_CU2tex_CPLX0_DASH_7534_forward_priming_keff": 75.26768199270408,
    "keff_CU2tex_CPLX0_DASH_7534_reverse_priming_keff": 75.26768199270408,
    "keff_CU2tex_G6700_DASH_MONOMER_forward_priming_keff": 34.19401863135169,
    "keff_CU2tex_G6700_DASH_MONOMER_reverse_priming_keff": 34.19401863135169,
    "keff_CU2tpp_EG11167_DASH_MONOMER_forward_priming_keff": 1530.58156643038,
    "keff_CUt3_CPLX0_DASH_1721_forward_priming_keff": 239.3181381115306,
    "keff_CUtex_CPLX0_DASH_7530_forward_priming_keff": 74.67911373302745,
    "keff_CUtex_CPLX0_DASH_7530_reverse_priming_keff": 74.67911373302745,
    "keff_CUtex_CPLX0_DASH_7533_forward_priming_keff": 76.74472378998097,
    "keff_CUtex_CPLX0_DASH_7533_reverse_priming_keff": 76.74472378998097,
    "keff_CUtex_CPLX0_DASH_7534_forward_priming_keff": 75.26768199270408,
    "keff_CUtex_CPLX0_DASH_7534_reverse_priming_keff": 75.26768199270408,
    "keff_CUtex_G6700_DASH_MONOMER_forward_priming_keff": 34.19401863135169,
    "keff_CUtex_G6700_DASH_MONOMER_reverse_priming_keff": 34.19401863135169,
    "keff_CYANST_CPLX0_DASH_242_forward_priming_keff": 22.887009724209044,
    "keff_CYANSTpp_EG10780_DASH_MONOMER_forward_priming_keff": 13.09999189184859,
    "keff_CYANtex_CPLX0_DASH_7530_forward_priming_keff": 74.67911373302745,
    "keff_CYANtex_CPLX0_DASH_7530_reverse_priming_keff": 74.67911373302745,
    "keff_CYANtex_CPLX0_DASH_7533_forward_priming_keff": 76.74472378998097,
    "keff_CYANtex_CPLX0_DASH_7533_reverse_priming_keff": 76.74472378998097,
    "keff_CYANtex_CPLX0_DASH_7534_forward_priming_keff": 75.26768199270408,
    "keff_CYANtex_CPLX0_DASH_7534_reverse_priming_keff": 75.26768199270408,
    "keff_CYANtex_G6700_DASH_MONOMER_forward_priming_keff": 34.19401863135169,
    "keff_CYANtex_G6700_DASH_MONOMER_reverse_priming_keff": 34.19401863135169,
    "keff_CYNTAH_CPLX0_DASH_7520_forward_priming_keff": 99.14711578497914,
    "keff_CYNTt2pp_CYNX_DASH_MONOMER_forward_priming_keff": 34.30310520639704,
    "keff_CYNTtex_CPLX0_DASH_7530_forward_priming_keff": 74.67911373302745,
    "keff_CYNTtex_CPLX0_DASH_7530_reverse_priming_keff": 74.67911373302745,
    "keff_CYNTtex_CPLX0_DASH_7533_forward_priming_keff": 76.74472378998097,
    "keff_CYNTtex_CPLX0_DASH_7533_reverse_priming_keff": 76.74472378998097,
    "keff_CYNTtex_CPLX0_DASH_7534_forward_priming_keff": 75.26768199270408,
    "keff_CYNTtex_CPLX0_DASH_7534_reverse_priming_keff": 75.26768199270408,
    "keff_CYNTtex_G6700_DASH_MONOMER_forward_priming_keff": 34.19401863135169,
    "keff_CYNTtex_G6700_DASH_MONOMER_reverse_priming_keff": 34.19401863135169,
    "keff_CYSDDS_DCYSDESULF_DASH_CPLX_mod_pydx5p_forward_priming_keff": 51.035285818834076,
    "keff_CYSDS_CYSTATHIONINE_DASH_BETA_DASH_LYASE_DASH_CPLX_forward_priming_keff": 100.228858809866,
    "keff_CYSDS_TRYPTOPHAN_DASH_CPLX_forward_priming_keff": 116.44984320931016,
    "keff_CYSDtex_CPLX0_DASH_7530_forward_priming_keff": 74.67911373302745,
    "keff_CYSDtex_CPLX0_DASH_7530_reverse_priming_keff": 74.67911373302745,
    "keff_CYSDtex_CPLX0_DASH_7533_forward_priming_keff": 76.74472378998097,
    "keff_CYSDtex_CPLX0_DASH_7533_reverse_priming_keff": 76.74472378998097,
    "keff_CYSDtex_CPLX0_DASH_7534_forward_priming_keff": 75.26768199270408,
    "keff_CYSDtex_CPLX0_DASH_7534_reverse_priming_keff": 75.26768199270408,
    "keff_CYSDtex_G6700_DASH_MONOMER_forward_priming_keff": 34.19401863135169,
    "keff_CYSDtex_G6700_DASH_MONOMER_reverse_priming_keff": 34.19401863135169,
    "keff_CYSSADS_CPLX0_DASH_7838_CPLX0_DASH_7839_mod_pydx5p_forward_priming_keff": 75.4280953819251,
    "keff_CYSSADS_CPLX0_DASH_7838_mod_pydx5p_forward_priming_keff": 59.61376246395297,
    "keff_CYSS_ACSERLYA_DASH_CPLX_mod_2_COLON_pydx5p_forward_priming_keff": 50.32348330674314,
    "keff_CYSS_ACSERLYB_DASH_CPLX_mod_pydx5p_forward_priming_keff": 0.76242644477011301,
    "keff_CYSTL_CYSTATHIONINE_DASH_BETA_DASH_LYASE_DASH_CPLX_mod_pydx5p_forward_priming_keff": 5.993762027444097,
    "keff_CYSTL_EG10564_DASH_MONOMER_forward_priming_keff": 35.697137649519206,
    "keff_CYSabc2pp_ABC_DASH_6_DASH_CPLX_forward_priming_keff": 134.57003878554306,
    "keff_CYStex_CPLX0_DASH_7530_forward_priming_keff": 74.67911373302745,
    "keff_CYStex_CPLX0_DASH_7530_reverse_priming_keff": 74.67911373302745,
    "keff_CYStex_CPLX0_DASH_7533_forward_priming_keff": 76.74472378998097,
    "keff_CYStex_CPLX0_DASH_7533_reverse_priming_keff": 76.74472378998097,
    "keff_CYStex_CPLX0_DASH_7534_forward_priming_keff": 75.26768199270408,
    "keff_CYStex_CPLX0_DASH_7534_reverse_priming_keff": 75.26768199270408,
    "keff_CYStex_G6700_DASH_MONOMER_forward_priming_keff": 34.19401863135169,
    "keff_CYStex_G6700_DASH_MONOMER_reverse_priming_keff": 34.19401863135169,
    "keff_CYStpp_EG11639_DASH_MONOMER_forward_priming_keff": 28.509317403326005,
    "keff_CYStpp_EG12445_DASH_MONOMER_forward_priming_keff": 20.80922838127495,
    "keff_CYTBD2pp_APP_DASH_UBIOX_DASH_CPLX_mod_pheme_mod_hemed_forward_priming_keff": 66.67169067995982,
    "keff_CYTBDpp_APP_DASH_UBIOX_DASH_CPLX_mod_pheme_mod_hemed_forward_priming_keff": 66.67169067995982,
    "keff_CYTBDpp_CYT_DASH_D_DASH_UBIOX_DASH_CPLX_mod_pheme_mod_hemed_forward_priming_keff": 66.82587978628993,
    "keff_CYTBO3_4pp_CYT_DASH_O_DASH_UBIOX_DASH_CPLX_mod_pheme_mod_hemeO_mod_cu2_forward_priming_keff": 3469.4263001483291,
    "keff_CYTDH_CPLX0_DASH_7904_forward_priming_keff": 83.24193843473628,
    "keff_CYTDH_EG11082_DASH_MONOMER_forward_priming_keff": 28.6543815720468,
    "keff_CYTDH_G6358_DASH_MONOMER_forward_priming_keff": 29.478812906094575,
    "keff_CYTDK2_UDK_DASH_MONOMER_mod_mg2_forward_priming_keff": 23.045107743286962,
    "keff_CYTD_CYTIDEAM_DASH_CPLX_mod_zn2_forward_priming_keff": 47.05092510399107,
    "keff_CYTDt2pp_NUPC_DASH_MONOMER_forward_priming_keff": 35.60380074767,
    "keff_CYTDt2pp_NUPG_DASH_MONOMER_forward_priming_keff": 37.380574950471946,
    "keff_CYTDt2rpp_XAPB_DASH_MONOMER_forward_priming_keff": 37.2290866550139,
    "keff_CYTDt2rpp_XAPB_DASH_MONOMER_reverse_priming_keff": 37.2290866550139,
    "keff_CYTDtex_CPLX0_DASH_7530_forward_priming_keff": 74.67911373302745,
    "keff_CYTDtex_CPLX0_DASH_7530_reverse_priming_keff": 74.67911373302745,
    "keff_CYTDtex_CPLX0_DASH_7533_forward_priming_keff": 76.74472378998097,
    "keff_CYTDtex_CPLX0_DASH_7533_reverse_priming_keff": 76.74472378998097,
    "keff_CYTDtex_CPLX0_DASH_7534_forward_priming_keff": 75.26768199270408,
    "keff_CYTDtex_CPLX0_DASH_7534_reverse_priming_keff": 75.26768199270408,
    "keff_CYTDtex_G6700_DASH_MONOMER_forward_priming_keff": 34.19401863135169,
    "keff_CYTDtex_G6700_DASH_MONOMER_reverse_priming_keff": 34.19401863135169,
    "keff_CYTK1_CMPKI_DASH_MONOMER_mod_mg2_forward_priming_keff": 7.7014243758368082,
    "keff_CYTK1_CMPKI_DASH_MONOMER_mod_mg2_reverse_priming_keff": 23.320981146646474,
    "keff_CYTK2_CMPKI_DASH_MONOMER_mod_mg2_forward_priming_keff": 23.320981146646474,
    "keff_CYTK2_CMPKI_DASH_MONOMER_mod_mg2_reverse_priming_keff": 23.320981146646474,
    "keff_Cs_cyto_import_KUP_DASH_MONOMER_forward_priming_keff": 50.51283248547529,
    "keff_DAAD_DALADEHYDROGA_DASH_MONOMER_forward_priming_keff": 38.109653909761555,
    "keff_DADA_ADENODEAMIN_DASH_MONOMER_forward_priming_keff": 31.148504768395068,
    "keff_DADK_ADENYL_DASH_KIN_DASH_MONOMER_mod_mg2_forward_priming_keff": 22.49659816538253,
    "keff_DADK_ADENYL_DASH_KIN_DASH_MONOMER_mod_mg2_reverse_priming_keff": 22.49659816538253,
    "keff_DADNt2pp_NUPC_DASH_MONOMER_forward_priming_keff": 35.60380074767,
    "keff_DADNt2pp_NUPG_DASH_MONOMER_forward_priming_keff": 37.380574950471946,
    "keff_DADNtex_EG11035_DASH_MONOMER_forward_priming_keff": 29.32956569869997,
    "keff_DADNtex_EG11035_DASH_MONOMER_reverse_priming_keff": 29.32956569869997,
    "keff_DAGK120_DIACYLGLYKIN_DASH_CPLX_mod_cd2_mod_zn2_mod_mg2_mod_mn2_mod_cobalt2_forward_priming_keff": 33.25330781666427,
    "keff_DAGK140_DIACYLGLYKIN_DASH_CPLX_mod_cd2_mod_zn2_mod_mg2_mod_mn2_mod_cobalt2_forward_priming_keff": 33.25330781666427,
    "keff_DAGK141_DIACYLGLYKIN_DASH_CPLX_mod_cd2_mod_zn2_mod_mg2_mod_mn2_mod_cobalt2_forward_priming_keff": 33.25330781666427,
    "keff_DAGK160_DIACYLGLYKIN_DASH_CPLX_mod_cd2_mod_zn2_mod_mg2_mod_mn2_mod_cobalt2_forward_priming_keff": 33.25330781666427,
    "keff_DAGK161_DIACYLGLYKIN_DASH_CPLX_mod_cd2_mod_zn2_mod_mg2_mod_mn2_mod_cobalt2_forward_priming_keff": 33.25330781666427,
    "keff_DAGK180_DIACYLGLYKIN_DASH_CPLX_mod_cd2_mod_zn2_mod_mg2_mod_mn2_mod_cobalt2_forward_priming_keff": 33.25330781666427,
    "keff_DAGK181_DIACYLGLYKIN_DASH_CPLX_mod_cd2_mod_zn2_mod_mg2_mod_mn2_mod_cobalt2_forward_priming_keff": 33.25330781666427,
    "keff_DALAt2pp_CYCA_DASH_MONOMER_forward_priming_keff": 40.52465006172475,
    "keff_DALAtex_CPLX0_DASH_7530_forward_priming_keff": 74.67911373302745,
    "keff_DALAtex_CPLX0_DASH_7530_reverse_priming_keff": 74.67911373302745,
    "keff_DALAtex_CPLX0_DASH_7533_forward_priming_keff": 76.74472378998097,
    "keff_DALAtex_CPLX0_DASH_7533_reverse_priming_keff": 76.74472378998097,
    "keff_DALAtex_CPLX0_DASH_7534_forward_priming_keff": 75.26768199270408,
    "keff_DALAtex_CPLX0_DASH_7534_reverse_priming_keff": 75.26768199270408,
    "keff_DALAtex_G6700_DASH_MONOMER_forward_priming_keff": 34.19401863135169,
    "keff_DALAtex_G6700_DASH_MONOMER_reverse_priming_keff": 34.19401863135169,
    "keff_DAMPtex_CPLX0_DASH_7530_forward_priming_keff": 74.67911373302745,
    "keff_DAMPtex_CPLX0_DASH_7530_reverse_priming_keff": 74.67911373302745,
    "keff_DAMPtex_CPLX0_DASH_7533_forward_priming_keff": 76.74472378998097,
    "keff_DAMPtex_CPLX0_DASH_7533_reverse_priming_keff": 76.74472378998097,
    "keff_DAMPtex_CPLX0_DASH_7534_forward_priming_keff": 75.26768199270408,
    "keff_DAMPtex_CPLX0_DASH_7534_reverse_priming_keff": 75.26768199270408,
    "keff_DAMPtex_G6700_DASH_MONOMER_forward_priming_keff": 34.19401863135169,
    "keff_DAMPtex_G6700_DASH_MONOMER_reverse_priming_keff": 34.19401863135169,
    "keff_DAPAL_CPLX0_DASH_1401_mod_pydx5p_forward_priming_keff": 59.71146477976742,
    "keff_DAPDC_DIAMINOPIMDECARB_DASH_CPLX_mod_pydx5p_forward_priming_keff": 8.4593576162144277,
    "keff_DAPE_DIAMINOPIMEPIM_DASH_MONOMER_forward_priming_keff": 4.9991078854234399,
    "keff_DAPE_DIAMINOPIMEPIM_DASH_MONOMER_reverse_priming_keff": 27.087503434617567,
    "keff_DAPtex_CPLX0_DASH_7530_forward_priming_keff": 74.67911373302745,
    "keff_DAPtex_CPLX0_DASH_7530_reverse_priming_keff": 74.67911373302745,
    "keff_DAPtex_CPLX0_DASH_7533_forward_priming_keff": 76.74472378998097,
    "keff_DAPtex_CPLX0_DASH_7533_reverse_priming_keff": 76.74472378998097,
    "keff_DAPtex_CPLX0_DASH_7534_forward_priming_keff": 75.26768199270408,
    "keff_DAPtex_CPLX0_DASH_7534_reverse_priming_keff": 75.26768199270408,
    "keff_DAPtex_G6700_DASH_MONOMER_forward_priming_keff": 34.19401863135169,
    "keff_DAPtex_G6700_DASH_MONOMER_reverse_priming_keff": 34.19401863135169,
    "keff_DASYN120_CDPDIGLYSYN_DASH_MONOMER_mod_mg2_mod_k_forward_priming_keff": 27.92939963952302,
    "keff_DASYN140_CDPDIGLYSYN_DASH_MONOMER_mod_mg2_mod_k_forward_priming_keff": 27.92939963952302,
    "keff_DASYN141_CDPDIGLYSYN_DASH_MONOMER_mod_mg2_mod_k_forward_priming_keff": 27.92939963952302,
    "keff_DASYN160_CDPDIGLYSYN_DASH_MONOMER_mod_mg2_mod_k_forward_priming_keff": 1196.4316177821727,
    "keff_DASYN161_CDPDIGLYSYN_DASH_MONOMER_mod_mg2_mod_k_forward_priming_keff": 1196.4316177821729,
    "keff_DASYN180_CDPDIGLYSYN_DASH_MONOMER_mod_mg2_mod_k_forward_priming_keff": 27.92939963952302,
    "keff_DASYN181_CDPDIGLYSYN_DASH_MONOMER_mod_mg2_mod_k_forward_priming_keff": 27.92939963952302,
    "keff_DB4PS_DIOHBUTANONEPSYN_DASH_CPLX_mod_mg2_forward_priming_keff": 0.010072272615380452,
    "keff_DBTS_DETHIOBIOTIN_DASH_SYN_DASH_CPLX_mod_mg2_forward_priming_keff": 38.49929287524347,
    "keff_DC6PH_EG10144_DASH_MONOMER_forward_priming_keff": 39.83930245460812,
    "keff_DCAtex_CPLX0_DASH_7530_forward_priming_keff": 74.67911373302745,
    "keff_DCAtex_CPLX0_DASH_7530_reverse_priming_keff": 74.67911373302745,
    "keff_DCAtex_CPLX0_DASH_7533_forward_priming_keff": 76.74472378998097,
    "keff_DCAtex_CPLX0_DASH_7533_reverse_priming_keff": 76.74472378998097,
    "keff_DCAtex_CPLX0_DASH_7534_forward_priming_keff": 75.26768199270408,
    "keff_DCAtex_CPLX0_DASH_7534_reverse_priming_keff": 75.26768199270408,
    "keff_DCAtex_G6700_DASH_MONOMER_forward_priming_keff": 34.19401863135169,
    "keff_DCAtex_G6700_DASH_MONOMER_reverse_priming_keff": 34.19401863135169,
    "keff_DCMPtex_CPLX0_DASH_7530_forward_priming_keff": 74.67911373302745,
    "keff_DCMPtex_CPLX0_DASH_7530_reverse_priming_keff": 74.67911373302745,
    "keff_DCMPtex_CPLX0_DASH_7533_forward_priming_keff": 76.74472378998097,
    "keff_DCMPtex_CPLX0_DASH_7533_reverse_priming_keff": 76.74472378998097,
    "keff_DCMPtex_CPLX0_DASH_7534_forward_priming_keff": 75.26768199270408,
    "keff_DCMPtex_CPLX0_DASH_7534_reverse_priming_keff": 75.26768199270408,
    "keff_DCMPtex_G6700_DASH_MONOMER_forward_priming_keff": 34.19401863135169,
    "keff_DCMPtex_G6700_DASH_MONOMER_reverse_priming_keff": 34.19401863135169,
    "keff_DCTPD_DCTP_DASH_DEAM_DASH_CPLX_forward_priming_keff": 47.41778912997222,
    "keff_DCYTD_CYTIDEAM_DASH_CPLX_mod_zn2_forward_priming_keff": 47.05092510399107,
    "keff_DCYTt2pp_NUPC_DASH_MONOMER_forward_priming_keff": 35.60380074767,
    "keff_DCYTt2pp_NUPG_DASH_MONOMER_forward_priming_keff": 37.380574950471946,
    "keff_DCYTtex_EG11035_DASH_MONOMER_forward_priming_keff": 29.32956569869997,
    "keff_DCYTtex_EG11035_DASH_MONOMER_reverse_priming_keff": 29.32956569869997,
    "keff_DDCAtexi_EG10280_DASH_MONOMER_forward_priming_keff": 38.80400202195835,
    "keff_DDGALK_DEHYDDEOXGALACTKIN_DASH_MONOMER_forward_priming_keff": 27.86585215021038,
    "keff_DDGLCNt2rpp_KDGT_DASH_MONOMER_forward_priming_keff": 29.391444161367463,
    "keff_DDGLCNt2rpp_KDGT_DASH_MONOMER_reverse_priming_keff": 29.391444161367463,
    "keff_DDGLCNtex_CPLX0_DASH_7530_forward_priming_keff": 74.67911373302745,
    "keff_DDGLCNtex_CPLX0_DASH_7530_reverse_priming_keff": 74.67911373302745,
    "keff_DDGLCNtex_CPLX0_DASH_7533_forward_priming_keff": 76.74472378998097,
    "keff_DDGLCNtex_CPLX0_DASH_7533_reverse_priming_keff": 76.74472378998097,
    "keff_DDGLCNtex_CPLX0_DASH_7534_forward_priming_keff": 75.26768199270408,
    "keff_DDGLCNtex_CPLX0_DASH_7534_reverse_priming_keff": 75.26768199270408,
    "keff_DDGLCNtex_G6700_DASH_MONOMER_forward_priming_keff": 34.19401863135169,
    "keff_DDGLCNtex_G6700_DASH_MONOMER_reverse_priming_keff": 34.19401863135169,
    "keff_DDGLK_DEOXYGLUCONOKIN_DASH_MONOMER_mod_mg2_forward_priming_keff": 29.572631381148586,
    "keff_DDPA_AROF_DASH_CPLX_mod_2_COLON_fe2_forward_priming_keff": 54.969838707127415,
    "keff_DDPA_AROG_DASH_CPLX_mod_fe2_forward_priming_keff": 91.03270336613453,
    "keff_DDPA_AROH_DASH_CPLX_mod_fe3_forward_priming_keff": 54.904061357505064,
    "keff_DDPGALA_DEHYDDEOXPHOSGALACT_DASH_ALDOL_DASH_MONOMER_forward_priming_keff": 20.904825982015023,
    "keff_DDPGALA_DEHYDDEOXPHOSGALACT_DASH_ALDOL_DASH_MONOMER_reverse_priming_keff": 20.904825982015023,
    "keff_DGK1_GUANYL_DASH_KIN_DASH_CPLX_forward_priming_keff": 37.84267455284089,
    "keff_DGK1_GUANYL_DASH_KIN_DASH_CPLX_reverse_priming_keff": 37.84267455284089,
    "keff_DGMPtex_CPLX0_DASH_7530_forward_priming_keff": 74.67911373302745,
    "keff_DGMPtex_CPLX0_DASH_7530_reverse_priming_keff": 74.67911373302745,
    "keff_DGMPtex_CPLX0_DASH_7533_forward_priming_keff": 76.74472378998097,
    "keff_DGMPtex_CPLX0_DASH_7533_reverse_priming_keff": 76.74472378998097,
    "keff_DGMPtex_CPLX0_DASH_7534_forward_priming_keff": 75.26768199270408,
    "keff_DGMPtex_CPLX0_DASH_7534_reverse_priming_keff": 75.26768199270408,
    "keff_DGMPtex_G6700_DASH_MONOMER_forward_priming_keff": 34.19401863135169,
    "keff_DGMPtex_G6700_DASH_MONOMER_reverse_priming_keff": 34.19401863135169,
    "keff_DGSNt2pp_NUPG_DASH_MONOMER_forward_priming_keff": 37.380574950471946,
    "keff_DGSNtex_CPLX0_DASH_7530_forward_priming_keff": 74.67911373302745,
    "keff_DGSNtex_CPLX0_DASH_7530_reverse_priming_keff": 74.67911373302745,
    "keff_DGSNtex_CPLX0_DASH_7533_forward_priming_keff": 76.74472378998097,
    "keff_DGSNtex_CPLX0_DASH_7533_reverse_priming_keff": 76.74472378998097,
    "keff_DGSNtex_CPLX0_DASH_7534_forward_priming_keff": 75.26768199270408,
    "keff_DGSNtex_CPLX0_DASH_7534_reverse_priming_keff": 75.26768199270408,
    "keff_DGSNtex_G6700_DASH_MONOMER_forward_priming_keff": 34.19401863135169,
    "keff_DGSNtex_G6700_DASH_MONOMER_reverse_priming_keff": 34.19401863135169,
    "keff_DHACOAH_G6714_DASH_MONOMER_forward_priming_keff": 25.066931408320496,
    "keff_DHACOAH_G6714_DASH_MONOMER_reverse_priming_keff": 25.066931408320496,
    "keff_DHAD1_DIHYDROXYACIDDEHYDRAT_DASH_CPLX_mod_4fe4s_forward_priming_keff": 24.468394329123246,
    "keff_DHAD2_DIHYDROXYACIDDEHYDRAT_DASH_CPLX_mod_4fe4s_forward_priming_keff": 24.468394329123214,
    "keff_DHAPT_CPLX0_DASH_2081_forward_priming_keff": 112.60583180811714,
    "keff_DHAtex_CPLX0_DASH_7530_forward_priming_keff": 74.67911373302745,
    "keff_DHAtex_CPLX0_DASH_7530_reverse_priming_keff": 74.67911373302745,
    "keff_DHAtex_CPLX0_DASH_7533_forward_priming_keff": 76.74472378998097,
    "keff_DHAtex_CPLX0_DASH_7533_reverse_priming_keff": 76.74472378998097,
    "keff_DHAtex_CPLX0_DASH_7534_forward_priming_keff": 75.26768199270408,
    "keff_DHAtex_CPLX0_DASH_7534_reverse_priming_keff": 75.26768199270408,
    "keff_DHAtex_G6700_DASH_MONOMER_forward_priming_keff": 34.19401863135169,
    "keff_DHAtex_G6700_DASH_MONOMER_reverse_priming_keff": 34.19401863135169,
    "keff_DHBD_ENTA_DASH_CPLX_forward_priming_keff": 115.95569382480475,
    "keff_DHBD_ENTA_DASH_CPLX_reverse_priming_keff": 115.95569382480475,
    "keff_DHBS_ENTE_DASH_CPLX_forward_priming_keff": 75.38474744465164,
    "keff_DHCINDO_DHPDIOXYGEN_DASH_CPLX_mod_fe2_forward_priming_keff": 84.07758417705469,
    "keff_DHCIND_PHENPRODIOLDEHYDROG_DASH_MONOMER_forward_priming_keff": 25.93030964435712,
    "keff_DHDPRy_DIHYDROPICRED_DASH_CPLX_forward_priming_keff": 32.621244738981424,
    "keff_DHDPS_DIHYDRODIPICSYN_DASH_CPLX_forward_priming_keff": 860.72662257141019,
    "keff_DHFR_DIHYDROFOLATEREDUCT_DASH_MONOMER_forward_priming_keff": 18.359672907348756,
    "keff_DHFR_DIHYDROFOLATEREDUCT_DASH_MONOMER_reverse_priming_keff": 18.359672907348756,
    "keff_DHFR_G6862_DASH_MONOMER_forward_priming_keff": 24.450345137936488,
    "keff_DHFR_G6862_DASH_MONOMER_reverse_priming_keff": 24.450345137936488,
    "keff_DHFS_FOLC_DASH_MONOMER_forward_priming_keff": 36.77452556250699,
    "keff_DHMPTR_G6862_DASH_MONOMER_forward_priming_keff": 24.450345137936488,
    "keff_DHNAOT4_DMK_DASH_MONOMER_mod_mg2_forward_priming_keff": 29.34343563789335,
    "keff_DHNCOAS_CPLX0_DASH_7882_mod_hco3_forward_priming_keff": 107.50632943617393,
    "keff_DHNCOAT_EG11110_DASH_MONOMER_forward_priming_keff": 16.466560340833453,
    "keff_DHNPA2r_CPLX0_DASH_3936_forward_priming_keff": 70.83849176214554,
    "keff_DHNPA2r_CPLX0_DASH_3936_reverse_priming_keff": 70.83849176214554,
    "keff_DHNPTE_CPLX0_DASH_3936_forward_priming_keff": 70.83849176214554,
    "keff_DHNPTE_CPLX0_DASH_3936_reverse_priming_keff": 70.83849176214554,
    "keff_DHORD2_DIHYDROOROTOX_DASH_MONOMER_mod_fmn_forward_priming_keff": 31.40076237182387,
    "keff_DHORD5_DIHYDROOROTOX_DASH_MONOMER_forward_priming_keff": 31.40076237182387,
    "keff_DHORTS_DIHYDROOROT_DASH_CPLX_mod_2_COLON_zn2_forward_priming_keff": 54.99473843420251,
    "keff_DHORTS_DIHYDROOROT_DASH_CPLX_mod_2_COLON_zn2_reverse_priming_keff": 1412.3674951198805,
    "keff_DHPPDA2_CPLX0_DASH_7659_forward_priming_keff": 0.04098814393480249,
    "keff_DHPPD_PHENPRODIOLDEHYDROG_DASH_MONOMER_forward_priming_keff": 25.93030964435712,
    "keff_DHPS2_H2PTEROATESYNTH_DASH_CPLX_mod_mg2_forward_priming_keff": 46.0115494153523,
    "keff_DHPTDNRN_DIHYDROPTERIREDUCT_DASH_CPLX_mod_fad_forward_priming_keff": 38.217104250376515,
    "keff_DHPTDNRN_DIHYDROPTERIREDUCT_DASH_CPLX_mod_fad_reverse_priming_keff": 38.217104250376515,
    "keff_DHPTDNR_DIHYDROPTERIREDUCT_DASH_CPLX_mod_fad_forward_priming_keff": 38.217104250376515,
    "keff_DHPTDNR_DIHYDROPTERIREDUCT_DASH_CPLX_mod_fad_reverse_priming_keff": 38.217104250376515,
    "keff_DHPTPE_FOLXTET_DASH_CPLX_mod_ca2_forward_priming_keff": 72.66187900559525,
    "keff_DHPTPE_FOLXTET_DASH_CPLX_mod_ca2_reverse_priming_keff": 72.66187900559525,
    "keff_DHPTPE_FOLXTET_DASH_CPLX_mod_mg2_forward_priming_keff": 72.66187900559525,
    "keff_DHPTPE_FOLXTET_DASH_CPLX_mod_mg2_reverse_priming_keff": 72.66187900559525,
    "keff_DHPTPE_FOLXTET_DASH_CPLX_mod_mn2_forward_priming_keff": 72.66187900559525,
    "keff_DHPTPE_FOLXTET_DASH_CPLX_mod_mn2_reverse_priming_keff": 72.66187900559525,
    "keff_DHQS_AROB_DASH_MONOMER_mod_cobalt2_mod_nad_forward_priming_keff": 2.7697651717168759,
    "keff_DHQTi_AROD_DASH_CPLX_forward_priming_keff": 5.331530408889388,
    "keff_DIMESULFREDUCT_DASH_CPLX_bmocogdp_integration_G6849_DASH_MONOMER_forward_priming_keff": 1169.9373797146479,
    "keff_DIMPtex_CPLX0_DASH_7530_forward_priming_keff": 74.67911373302745,
    "keff_DIMPtex_CPLX0_DASH_7530_reverse_priming_keff": 74.67911373302745,
    "keff_DIMPtex_CPLX0_DASH_7533_forward_priming_keff": 76.74472378998097,
    "keff_DIMPtex_CPLX0_DASH_7533_reverse_priming_keff": 76.74472378998097,
    "keff_DIMPtex_CPLX0_DASH_7534_forward_priming_keff": 75.26768199270408,
    "keff_DIMPtex_CPLX0_DASH_7534_reverse_priming_keff": 75.26768199270408,
    "keff_DIMPtex_G6700_DASH_MONOMER_forward_priming_keff": 34.19401863135169,
    "keff_DIMPtex_G6700_DASH_MONOMER_reverse_priming_keff": 34.19401863135169,
    "keff_DINSt2pp_NUPG_DASH_MONOMER_forward_priming_keff": 37.380574950471946,
    "keff_DINStex_CPLX0_DASH_7530_forward_priming_keff": 74.67911373302745,
    "keff_DINStex_CPLX0_DASH_7530_reverse_priming_keff": 74.67911373302745,
    "keff_DINStex_CPLX0_DASH_7533_forward_priming_keff": 76.74472378998097,
    "keff_DINStex_CPLX0_DASH_7533_reverse_priming_keff": 76.74472378998097,
    "keff_DINStex_CPLX0_DASH_7534_forward_priming_keff": 75.26768199270408,
    "keff_DINStex_CPLX0_DASH_7534_reverse_priming_keff": 75.26768199270408,
    "keff_DINStex_G6700_DASH_MONOMER_forward_priming_keff": 34.19401863135169,
    "keff_DINStex_G6700_DASH_MONOMER_reverse_priming_keff": 34.19401863135169,
    "keff_DKGLCNR1_MONOMER0_DASH_148_forward_priming_keff": 27.692369696570516,
    "keff_DKGLCNR1_MONOMER0_DASH_149_forward_priming_keff": 26.56634578473805,
    "keff_DKGLCNR2x_CPLX0_DASH_235_forward_priming_keff": 51.30123534005563,
    "keff_DKGLCNR2y_CPLX0_DASH_235_forward_priming_keff": 51.30123534005563,
    "keff_DMATT_FPPSYN_DASH_MONOMER_mod_mg2_forward_priming_keff": 28.388305913993406,
    "keff_DMATT_FPPSYN_DASH_MONOMER_mod_mn2_forward_priming_keff": 28.388305913993406,
    "keff_DMPPS_CPLX0_DASH_7564_mod_nadph_mod_nadh_mod_fad_mod_cobalt2_forward_priming_keff": 50.62633962109155,
    "keff_DMQMT_DHHB_DASH_METHYLTRANSFER_DASH_CPLX_mod_zn2_forward_priming_keff": 41.35572765859049,
    "keff_DMSOR1_CPLX0_DASH_1601_forward_priming_keff": 125.43308518462251,
    "keff_DMSOR1_DIMESULFREDUCT_DASH_CPLX_mod_bmocogdp_forward_priming_keff": 87.45480369935242,
    "keff_DMSOR1pp_CPLX_DASH_63_forward_priming_keff": 80.6084932173061,
    "keff_DMSOR2_DIMESULFREDUCT_DASH_CPLX_mod_bmocogdp_forward_priming_keff": 87.45480369935242,
    "keff_DMSOR2pp_CPLX_DASH_63_forward_priming_keff": 80.6084932173061,
    "keff_DMSOtex_CPLX0_DASH_7530_forward_priming_keff": 74.67911373302745,
    "keff_DMSOtex_CPLX0_DASH_7530_reverse_priming_keff": 74.67911373302745,
    "keff_DMSOtex_CPLX0_DASH_7533_forward_priming_keff": 76.74472378998097,
    "keff_DMSOtex_CPLX0_DASH_7533_reverse_priming_keff": 76.74472378998097,
    "keff_DMSOtex_CPLX0_DASH_7534_forward_priming_keff": 75.26768199270408,
    "keff_DMSOtex_CPLX0_DASH_7534_reverse_priming_keff": 75.26768199270408,
    "keff_DMSOtex_G6700_DASH_MONOMER_forward_priming_keff": 34.19401863135169,
    "keff_DMSOtex_G6700_DASH_MONOMER_reverse_priming_keff": 34.19401863135169,
    "keff_DMStex_CPLX0_DASH_7530_forward_priming_keff": 74.67911373302745,
    "keff_DMStex_CPLX0_DASH_7530_reverse_priming_keff": 74.67911373302745,
    "keff_DMStex_CPLX0_DASH_7533_forward_priming_keff": 76.74472378998097,
    "keff_DMStex_CPLX0_DASH_7533_reverse_priming_keff": 76.74472378998097,
    "keff_DMStex_CPLX0_DASH_7534_forward_priming_keff": 75.26768199270408,
    "keff_DMStex_CPLX0_DASH_7534_reverse_priming_keff": 75.26768199270408,
    "keff_DMStex_G6700_DASH_MONOMER_forward_priming_keff": 34.19401863135169,
    "keff_DMStex_G6700_DASH_MONOMER_reverse_priming_keff": 34.19401863135169,
    "keff_DNTPPA_EG10626_DASH_MONOMER_mod_mn2_mod_mg2_forward_priming_keff": 15.953794174273781,
    "keff_DNTPPA_H2NEOPTERINP3PYROPHOSPHOHYDRO_DASH_MONOMER_mod_mg2_forward_priming_keff": 17.83106946609747,
    "keff_DOGULNR_CPLX0_DASH_2061_forward_priming_keff": 52.58223347657124,
    "keff_DOPAtex_CPLX0_DASH_7530_forward_priming_keff": 74.67911373302745,
    "keff_DOPAtex_CPLX0_DASH_7530_reverse_priming_keff": 74.67911373302745,
    "keff_DOPAtex_CPLX0_DASH_7533_forward_priming_keff": 76.74472378998097,
    "keff_DOPAtex_CPLX0_DASH_7533_reverse_priming_keff": 76.74472378998097,
    "keff_DOPAtex_CPLX0_DASH_7534_forward_priming_keff": 75.26768199270408,
    "keff_DOPAtex_CPLX0_DASH_7534_reverse_priming_keff": 75.26768199270408,
    "keff_DOPAtex_G6700_DASH_MONOMER_forward_priming_keff": 34.19401863135169,
    "keff_DOPAtex_G6700_DASH_MONOMER_reverse_priming_keff": 34.19401863135169,
    "keff_DOXRBCNtex_CPLX0_DASH_7530_forward_priming_keff": 74.67911373302745,
    "keff_DOXRBCNtex_CPLX0_DASH_7530_reverse_priming_keff": 74.67911373302745,
    "keff_DOXRBCNtex_CPLX0_DASH_7533_forward_priming_keff": 76.74472378998097,
    "keff_DOXRBCNtex_CPLX0_DASH_7533_reverse_priming_keff": 76.74472378998097,
    "keff_DOXRBCNtex_CPLX0_DASH_7534_forward_priming_keff": 75.26768199270408,
    "keff_DOXRBCNtex_CPLX0_DASH_7534_reverse_priming_keff": 75.26768199270408,
    "keff_DOXRBCNtex_G6700_DASH_MONOMER_forward_priming_keff": 34.19401863135169,
    "keff_DOXRBCNtex_G6700_DASH_MONOMER_reverse_priming_keff": 34.19401863135169,
    "keff_DOXRBCNtpp_CPLX0_DASH_3932_forward_priming_keff": 115.58647559127218,
    "keff_DOXRBCNtpp_TRANS_DASH_CPLX_DASH_201_forward_priming_keff": 115.80312528151872,
    "keff_DPCOAK_EG12312_DASH_MONOMER_forward_priming_keff": 21.801796302765407,
    "keff_DPR_2_DASH_DEHYDROPANTOATE_DASH_REDUCT_DASH_MONOMER_forward_priming_keff": 29.51407818408799,
    "keff_DPR_CPLX0_DASH_7643_forward_priming_keff": 118.5751405268015,
    "keff_DRPA_DEOXYRIBOSE_DASH_P_DASH_ALD_DASH_MONOMER_forward_priming_keff": 25.404859100987867,
    "keff_DSBAO11_DSBBPROT_DASH_MONOMER_forward_priming_keff": 19.98873391812473,
    "keff_DSBAO21_DSBBPROT_DASH_MONOMER_forward_priming_keff": 19.98873391812473,
    "keff_DSERDHr_CPLX0_DASH_1962_forward_priming_keff": 70.90878316307881,
    "keff_DSERDHr_CPLX0_DASH_1962_reverse_priming_keff": 70.90878316307881,
    "keff_DSERt2pp_CYCA_DASH_MONOMER_forward_priming_keff": 40.52465006172475,
    "keff_DSERtex_CPLX0_DASH_7530_forward_priming_keff": 74.67911373302745,
    "keff_DSERtex_CPLX0_DASH_7530_reverse_priming_keff": 74.67911373302745,
    "keff_DSERtex_CPLX0_DASH_7533_forward_priming_keff": 76.74472378998097,
    "keff_DSERtex_CPLX0_DASH_7533_reverse_priming_keff": 76.74472378998097,
    "keff_DSERtex_CPLX0_DASH_7534_forward_priming_keff": 75.26768199270408,
    "keff_DSERtex_CPLX0_DASH_7534_reverse_priming_keff": 75.26768199270408,
    "keff_DSERtex_G6700_DASH_MONOMER_forward_priming_keff": 34.19401863135169,
    "keff_DSERtex_G6700_DASH_MONOMER_reverse_priming_keff": 34.19401863135169,
    "keff_DTARTD_FUMARASE_DASH_B_mod_4fe4s_forward_priming_keff": 76.337065296076,
    "keff_DTMPK_DTMPKI_DASH_MONOMER_mod_mg2_forward_priming_keff": 6.0811071578921911,
    "keff_DTMPK_DTMPKI_DASH_MONOMER_mod_mg2_reverse_priming_keff": 22.636151155078068,
    "keff_DTMPtex_CPLX0_DASH_7530_forward_priming_keff": 74.67911373302745,
    "keff_DTMPtex_CPLX0_DASH_7530_reverse_priming_keff": 74.67911373302745,
    "keff_DTMPtex_CPLX0_DASH_7533_forward_priming_keff": 76.74472378998097,
    "keff_DTMPtex_CPLX0_DASH_7533_reverse_priming_keff": 76.74472378998097,
    "keff_DTMPtex_CPLX0_DASH_7534_forward_priming_keff": 75.26768199270408,
    "keff_DTMPtex_CPLX0_DASH_7534_reverse_priming_keff": 75.26768199270408,
    "keff_DTMPtex_G6700_DASH_MONOMER_forward_priming_keff": 34.19401863135169,
    "keff_DTMPtex_G6700_DASH_MONOMER_reverse_priming_keff": 34.19401863135169,
    "keff_DUMPtex_CPLX0_DASH_7530_forward_priming_keff": 74.67911373302745,
    "keff_DUMPtex_CPLX0_DASH_7530_reverse_priming_keff": 74.67911373302745,
    "keff_DUMPtex_CPLX0_DASH_7533_forward_priming_keff": 76.74472378998097,
    "keff_DUMPtex_CPLX0_DASH_7533_reverse_priming_keff": 76.74472378998097,
    "keff_DUMPtex_CPLX0_DASH_7534_forward_priming_keff": 75.26768199270408,
    "keff_DUMPtex_CPLX0_DASH_7534_reverse_priming_keff": 75.26768199270408,
    "keff_DUMPtex_G6700_DASH_MONOMER_forward_priming_keff": 34.19401863135169,
    "keff_DUMPtex_G6700_DASH_MONOMER_reverse_priming_keff": 34.19401863135169,
    "keff_DURADx_CPLX0_DASH_7788_forward_priming_keff": 102.79799675070274,
    "keff_DURADx_CPLX0_DASH_7788_reverse_priming_keff": 102.79799675070274,
    "keff_DURIK1_TDK_DASH_MONOMER_forward_priming_keff": 22.404587116616586,
    "keff_DURIPP_DEOA_DASH_CPLX_forward_priming_keff": 63.68073886629449,
    "keff_DURIPP_DEOA_DASH_CPLX_reverse_priming_keff": 63.68073886629449,
    "keff_DURIPP_DEOD_DASH_CPLX_forward_priming_keff": 92.64705297368366,
    "keff_DURIPP_DEOD_DASH_CPLX_reverse_priming_keff": 92.64705297368366,
    "keff_DURIt2pp_NUPC_DASH_MONOMER_forward_priming_keff": 35.60380074767,
    "keff_DURIt2pp_NUPG_DASH_MONOMER_forward_priming_keff": 37.380574950471946,
    "keff_DURItex_EG11035_DASH_MONOMER_forward_priming_keff": 29.32956569869997,
    "keff_DURItex_EG11035_DASH_MONOMER_reverse_priming_keff": 29.32956569869997,
    "keff_DUTPDP_DUTP_DASH_PYROP_DASH_CPLX_mod_zn2_forward_priming_keff": 38.594534327187894,
    "keff_DUTPDP_G7164_DASH_MONOMER_forward_priming_keff": 17.10024802353313,
    "keff_DXPRIi_DXPREDISOM_DASH_CPLX_mod_cobalt2_forward_priming_keff": 0.0068302692488533077,
    "keff_DXPRIi_DXPREDISOM_DASH_CPLX_mod_mg2_forward_priming_keff": 0.0068302692488533077,
    "keff_DXPRIi_DXPREDISOM_DASH_CPLX_mod_mn2_forward_priming_keff": 0.0068302692488533077,
    "keff_DXPS_CPLX0_DASH_743_mod_thmpp_forward_priming_keff": 0.0197280812213829,
    "keff_DXYLK_CPLX0_DASH_7466_mod_mg2_forward_priming_keff": 69.08267069764388,
    "keff_D_DASH_LACt2pp_B2975_DASH_MONOMER_forward_priming_keff": 44.72682725981757,
    "keff_D_DASH_LACt2pp_B2975_DASH_MONOMER_reverse_priming_keff": 44.72682725981757,
    "keff_D_DASH_LACt2pp_LCTP_DASH_MONOMER_forward_priming_keff": 44.86741546344525,
    "keff_D_DASH_LACt2pp_LCTP_DASH_MONOMER_reverse_priming_keff": 44.86741546344525,
    "keff_D_DASH_LACtex_CPLX0_DASH_7530_forward_priming_keff": 74.67911373302745,
    "keff_D_DASH_LACtex_CPLX0_DASH_7530_reverse_priming_keff": 74.67911373302745,
    "keff_D_DASH_LACtex_CPLX0_DASH_7533_forward_priming_keff": 76.74472378998097,
    "keff_D_DASH_LACtex_CPLX0_DASH_7533_reverse_priming_keff": 76.74472378998097,
    "keff_D_DASH_LACtex_CPLX0_DASH_7534_forward_priming_keff": 75.26768199270408,
    "keff_D_DASH_LACtex_CPLX0_DASH_7534_reverse_priming_keff": 75.26768199270408,
    "keff_D_DASH_LACtex_G6700_DASH_MONOMER_forward_priming_keff": 34.19401863135169,
    "keff_D_DASH_LACtex_G6700_DASH_MONOMER_reverse_priming_keff": 34.19401863135169,
    "keff_E4PD_ERYTH4PDEHYDROG_DASH_CPLX_forward_priming_keff": 0.020554328254844406,
    "keff_E4PD_ERYTH4PDEHYDROG_DASH_CPLX_reverse_priming_keff": 89.75329324759868,
    "keff_E4PD_GAPDH_DASH_A_DASH_CPLX_forward_priming_keff": 86.5506443714335,
    "keff_E4PD_GAPDH_DASH_A_DASH_CPLX_reverse_priming_keff": 86.5506443714335,
    "keff_EAR100x1_ENOYL_DASH_ACP_DASH_REDUCT_DASH_NADH_DASH_MONOMER_forward_priming_keff": 25.494305763957307,
    "keff_EAR100y1_ENOYL_DASH_ACP_DASH_REDUCT_DASH_NADH_DASH_MONOMER_forward_priming_keff": 25.494305763957307,
    "keff_EAR120x1_ENOYL_DASH_ACP_DASH_REDUCT_DASH_NADH_DASH_MONOMER_forward_priming_keff": 25.494305763957307,
    "keff_EAR120y1_ENOYL_DASH_ACP_DASH_REDUCT_DASH_NADH_DASH_MONOMER_forward_priming_keff": 25.494305763957307,
    "keff_EAR121x1_ENOYL_DASH_ACP_DASH_REDUCT_DASH_NADH_DASH_MONOMER_forward_priming_keff": 25.494305763957307,
    "keff_EAR121y1_ENOYL_DASH_ACP_DASH_REDUCT_DASH_NADH_DASH_MONOMER_forward_priming_keff": 25.494305763957307,
    "keff_EAR140x1_ENOYL_DASH_ACP_DASH_REDUCT_DASH_NADH_DASH_MONOMER_forward_priming_keff": 25.494305763957307,
    "keff_EAR140y1_ENOYL_DASH_ACP_DASH_REDUCT_DASH_NADH_DASH_MONOMER_forward_priming_keff": 25.494305763957307,
    "keff_EAR141x1_ENOYL_DASH_ACP_DASH_REDUCT_DASH_NADH_DASH_MONOMER_forward_priming_keff": 25.494305763957307,
    "keff_EAR141y1_ENOYL_DASH_ACP_DASH_REDUCT_DASH_NADH_DASH_MONOMER_forward_priming_keff": 25.494305763957307,
    "keff_EAR160x1_ENOYL_DASH_ACP_DASH_REDUCT_DASH_NADH_DASH_MONOMER_forward_priming_keff": 25.494305763957307,
    "keff_EAR160y1_ENOYL_DASH_ACP_DASH_REDUCT_DASH_NADH_DASH_MONOMER_forward_priming_keff": 25.494305763957307,
    "keff_EAR161x1_ENOYL_DASH_ACP_DASH_REDUCT_DASH_NADH_DASH_MONOMER_forward_priming_keff": 25.494305763957307,
    "keff_EAR161y1_ENOYL_DASH_ACP_DASH_REDUCT_DASH_NADH_DASH_MONOMER_forward_priming_keff": 25.494305763957307,
    "keff_EAR180x1_ENOYL_DASH_ACP_DASH_REDUCT_DASH_NADH_DASH_MONOMER_forward_priming_keff": 25.494305763957307,
    "keff_EAR180y1_ENOYL_DASH_ACP_DASH_REDUCT_DASH_NADH_DASH_MONOMER_forward_priming_keff": 25.494305763957307,
    "keff_EAR181x1_ENOYL_DASH_ACP_DASH_REDUCT_DASH_NADH_DASH_MONOMER_forward_priming_keff": 25.494305763957307,
    "keff_EAR181y1_ENOYL_DASH_ACP_DASH_REDUCT_DASH_NADH_DASH_MONOMER_forward_priming_keff": 25.494305763957307,
    "keff_EAR40x1_ENOYL_DASH_ACP_DASH_REDUCT_DASH_NADH_DASH_MONOMER_forward_priming_keff": 25.494305763957307,
    "keff_EAR40y1_ENOYL_DASH_ACP_DASH_REDUCT_DASH_NADH_DASH_MONOMER_forward_priming_keff": 25.494305763957307,
    "keff_EAR60x1_ENOYL_DASH_ACP_DASH_REDUCT_DASH_NADH_DASH_MONOMER_forward_priming_keff": 25.494305763957307,
    "keff_EAR60y1_ENOYL_DASH_ACP_DASH_REDUCT_DASH_NADH_DASH_MONOMER_forward_priming_keff": 25.494305763957307,
    "keff_EAR80x1_ENOYL_DASH_ACP_DASH_REDUCT_DASH_NADH_DASH_MONOMER_forward_priming_keff": 25.494305763957307,
    "keff_EAR80y1_ENOYL_DASH_ACP_DASH_REDUCT_DASH_NADH_DASH_MONOMER_forward_priming_keff": 25.494305763957307,
    "keff_ECA4COLIPAabctex_ABC_DASH_53_DASH_CPLX_forward_priming_keff": 101.33633471925427,
    "keff_ECA4OALpp_EG11424_DASH_MONOMER_forward_priming_keff": 37.682707094373214,
    "keff_ECAP1pp_CPLX0_DASH_3976_edit_forward_priming_keff": 61.96537055457548,
    "keff_ECAP2pp_CPLX0_DASH_3976_edit_forward_priming_keff": 61.96537055457548,
    "keff_ECAP3pp_CPLX0_DASH_3976_edit_forward_priming_keff": 61.96537055457548,
    "keff_ECAtpp_EG11486_DASH_MONOMER_forward_priming_keff": 36.52091244751729,
    "keff_ECOAH1_CPLX0_DASH_1666_forward_priming_keff": 54.710480168893135,
    "keff_ECOAH1_CPLX0_DASH_1666_reverse_priming_keff": 54.710480168893135,
    "keff_ECOAH1_FADB_DASH_CPLX_forward_priming_keff": 94.24365723944095,
    "keff_ECOAH1_FADB_DASH_CPLX_reverse_priming_keff": 94.24365723944095,
    "keff_ECOAH2_CPLX0_DASH_1666_forward_priming_keff": 54.710480168893135,
    "keff_ECOAH2_CPLX0_DASH_1666_reverse_priming_keff": 54.710480168893135,
    "keff_ECOAH2_FADB_DASH_CPLX_forward_priming_keff": 94.24365723944095,
    "keff_ECOAH2_FADB_DASH_CPLX_reverse_priming_keff": 94.24365723944095,
    "keff_ECOAH3_CPLX0_DASH_1666_forward_priming_keff": 54.710480168893135,
    "keff_ECOAH3_CPLX0_DASH_1666_reverse_priming_keff": 54.710480168893135,
    "keff_ECOAH3_FADB_DASH_CPLX_forward_priming_keff": 94.24365723944095,
    "keff_ECOAH3_FADB_DASH_CPLX_reverse_priming_keff": 94.24365723944095,
    "keff_ECOAH4_CPLX0_DASH_1666_forward_priming_keff": 54.710480168893135,
    "keff_ECOAH4_CPLX0_DASH_1666_reverse_priming_keff": 54.710480168893135,
    "keff_ECOAH4_FADB_DASH_CPLX_forward_priming_keff": 94.24365723944095,
    "keff_ECOAH4_FADB_DASH_CPLX_reverse_priming_keff": 94.24365723944095,
    "keff_ECOAH5_CPLX0_DASH_1666_forward_priming_keff": 54.710480168893135,
    "keff_ECOAH5_CPLX0_DASH_1666_reverse_priming_keff": 54.710480168893135,
    "keff_ECOAH5_FADB_DASH_CPLX_forward_priming_keff": 94.24365723944095,
    "keff_ECOAH5_FADB_DASH_CPLX_reverse_priming_keff": 94.24365723944095,
    "keff_ECOAH6_CPLX0_DASH_1666_forward_priming_keff": 54.710480168893135,
    "keff_ECOAH6_CPLX0_DASH_1666_reverse_priming_keff": 54.710480168893135,
    "keff_ECOAH6_FADB_DASH_CPLX_forward_priming_keff": 94.24365723944095,
    "keff_ECOAH6_FADB_DASH_CPLX_reverse_priming_keff": 94.24365723944095,
    "keff_ECOAH7_CPLX0_DASH_1666_forward_priming_keff": 54.710480168893135,
    "keff_ECOAH7_CPLX0_DASH_1666_reverse_priming_keff": 54.710480168893135,
    "keff_ECOAH7_FADB_DASH_CPLX_forward_priming_keff": 94.24365723944095,
    "keff_ECOAH7_FADB_DASH_CPLX_reverse_priming_keff": 94.24365723944095,
    "keff_ECOAH8_CPLX0_DASH_1666_forward_priming_keff": 54.710480168893135,
    "keff_ECOAH8_CPLX0_DASH_1666_reverse_priming_keff": 54.710480168893135,
    "keff_ECOAH8_FADB_DASH_CPLX_forward_priming_keff": 94.24365723944095,
    "keff_ECOAH8_FADB_DASH_CPLX_reverse_priming_keff": 94.24365723944095,
    "keff_EDA_KDPGALDOL_DASH_4OH2OXOGLUTARALDOL_DASH_CPLX_forward_priming_keff": 49.14438033348317,
    "keff_EDD_PGLUCONDEHYDRAT_DASH_MONOMER_forward_priming_keff": 521.43,
    "keff_EDTXS11_LAUROYLACYLTRAN_DASH_MONOMER_forward_priming_keff": 30.530177487360834,
    "keff_EDTXS21_MYRISTOYLACYLTRAN_DASH_MONOMER_forward_priming_keff": 31.813745520895193,
    "keff_EDTXS31_PALMITOTRANS_DASH_MONOMER_forward_priming_keff": 30.585490565529334,
    "keff_EDTXS41_MYRISTOYLACYLTRAN_DASH_MONOMER_forward_priming_keff": 31.813745520895193,
    "keff_EGMEACPR1_ENOYL_DASH_ACP_DASH_REDUCT_DASH_NADH_DASH_MONOMER_forward_priming_keff": 25.494305763957307,
    "keff_ENLIPAabctex_ABC_DASH_53_DASH_CPLX_forward_priming_keff": 101.33633471925427,
    "keff_ENO_Eno_dim_mod_4_COLON_mg2_forward_priming_keff": 165.0,
    "keff_ENO_Eno_dim_mod_4_COLON_mg2_reverse_priming_keff": 165.0,
    "keff_ENTCS_ENTD_DASH_MONOMER_forward_priming_keff": 22.507301881169354,
    "keff_ENTERES2_EG10299_DASH_MONOMER_forward_priming_keff": 35.04115117691013,
    "keff_ENTERES_EG10299_DASH_MONOMER_forward_priming_keff": 35.04115117691013,
    "keff_EPMEACPR1_ENOYL_DASH_ACP_DASH_REDUCT_DASH_NADH_DASH_MONOMER_forward_priming_keff": 25.494305763957307,
    "keff_ETHAAL_ETHAMLY_DASH_CPLX_mod_adocbl_forward_priming_keff": 217.9857829487019,
    "keff_ETHAtex_CPLX0_DASH_7530_forward_priming_keff": 74.67911373302745,
    "keff_ETHAtex_CPLX0_DASH_7530_reverse_priming_keff": 74.67911373302745,
    "keff_ETHAtex_CPLX0_DASH_7533_forward_priming_keff": 76.74472378998097,
    "keff_ETHAtex_CPLX0_DASH_7533_reverse_priming_keff": 76.74472378998097,
    "keff_ETHAtex_CPLX0_DASH_7534_forward_priming_keff": 75.26768199270408,
    "keff_ETHAtex_CPLX0_DASH_7534_reverse_priming_keff": 75.26768199270408,
    "keff_ETHAtex_G6700_DASH_MONOMER_forward_priming_keff": 34.19401863135169,
    "keff_ETHAtex_G6700_DASH_MONOMER_reverse_priming_keff": 34.19401863135169,
    "keff_ETHSO3abcpp_ABC_DASH_56_DASH_CPLX_forward_priming_keff": 89.16555870425785,
    "keff_ETHSO3tex_CPLX0_DASH_7530_forward_priming_keff": 74.67911373302745,
    "keff_ETHSO3tex_CPLX0_DASH_7530_reverse_priming_keff": 74.67911373302745,
    "keff_ETHSO3tex_CPLX0_DASH_7533_forward_priming_keff": 76.74472378998097,
    "keff_ETHSO3tex_CPLX0_DASH_7533_reverse_priming_keff": 76.74472378998097,
    "keff_ETHSO3tex_CPLX0_DASH_7534_forward_priming_keff": 75.26768199270408,
    "keff_ETHSO3tex_CPLX0_DASH_7534_reverse_priming_keff": 75.26768199270408,
    "keff_ETHSO3tex_G6700_DASH_MONOMER_forward_priming_keff": 34.19401863135169,
    "keff_ETHSO3tex_G6700_DASH_MONOMER_reverse_priming_keff": 34.19401863135169,
    "keff_ETOHtex_CPLX0_DASH_7530_forward_priming_keff": 74.67911373302745,
    "keff_ETOHtex_CPLX0_DASH_7530_reverse_priming_keff": 74.67911373302745,
    "keff_ETOHtex_CPLX0_DASH_7533_forward_priming_keff": 76.74472378998097,
    "keff_ETOHtex_CPLX0_DASH_7533_reverse_priming_keff": 76.74472378998097,
    "keff_ETOHtex_CPLX0_DASH_7534_forward_priming_keff": 75.26768199270408,
    "keff_ETOHtex_CPLX0_DASH_7534_reverse_priming_keff": 75.26768199270408,
    "keff_ETOHtex_G6700_DASH_MONOMER_forward_priming_keff": 34.19401863135169,
    "keff_ETOHtex_G6700_DASH_MONOMER_reverse_priming_keff": 34.19401863135169,
    "keff_F6PA_CPLX0_DASH_201_forward_priming_keff": 142.32583231388801,
    "keff_F6PA_CPLX0_DASH_201_reverse_priming_keff": 142.32583231388801,
    "keff_F6PA_EG11905_DASH_MONOMER_forward_priming_keff": 22.47238503659922,
    "keff_F6PA_EG11905_DASH_MONOMER_reverse_priming_keff": 22.47238503659922,
    "keff_F6PP_G6425_DASH_MONOMER_mod_mg2_forward_priming_keff": 27.225515961849702,
    "keff_F6Pt6_2pp_UHPT_DASH_MONOMER_forward_priming_keff": 39.90393046067939,
    "keff_F6Ptex_CPLX0_DASH_7530_forward_priming_keff": 74.67911373302745,
    "keff_F6Ptex_CPLX0_DASH_7530_reverse_priming_keff": 74.67911373302745,
    "keff_F6Ptex_CPLX0_DASH_7533_forward_priming_keff": 76.74472378998097,
    "keff_F6Ptex_CPLX0_DASH_7533_reverse_priming_keff": 76.74472378998097,
    "keff_F6Ptex_CPLX0_DASH_7534_forward_priming_keff": 75.26768199270408,
    "keff_F6Ptex_CPLX0_DASH_7534_reverse_priming_keff": 75.26768199270408,
    "keff_F6Ptex_G6700_DASH_MONOMER_forward_priming_keff": 34.19401863135169,
    "keff_F6Ptex_G6700_DASH_MONOMER_reverse_priming_keff": 34.19401863135169,
    "keff_FA100ACPHi1_EG11095_DASH_MONOMER_mod_zn2_mod_fe2_mod_cobalt2_mod_mg2_mod_mn2_forward_priming_keff": 22.04693092268296,
    "keff_FA120ACPHi1_EG11095_DASH_MONOMER_mod_zn2_mod_fe2_mod_cobalt2_mod_mg2_mod_mn2_forward_priming_keff": 22.04693092268296,
    "keff_FA140ACPHi1_EG11095_DASH_MONOMER_mod_zn2_mod_fe2_mod_cobalt2_mod_mg2_mod_mn2_forward_priming_keff": 22.04693092268296,
    "keff_FA141ACPHi1_EG11095_DASH_MONOMER_mod_zn2_mod_fe2_mod_cobalt2_mod_mg2_mod_mn2_forward_priming_keff": 22.04693092268296,
    "keff_FA160ACPHi1_EG11095_DASH_MONOMER_mod_zn2_mod_fe2_mod_cobalt2_mod_mg2_mod_mn2_forward_priming_keff": 22.04693092268296,
    "keff_FA161ACPHi1_EG11095_DASH_MONOMER_mod_zn2_mod_fe2_mod_cobalt2_mod_mg2_mod_mn2_forward_priming_keff": 22.04693092268296,
    "keff_FA80ACPHi1_EG11095_DASH_MONOMER_mod_zn2_mod_fe2_mod_cobalt2_mod_mg2_mod_mn2_forward_priming_keff": 22.04693092268296,
    "keff_FACOAE100_THIOESTERII_DASH_CPLX_forward_priming_keff": 79.93922067930916,
    "keff_FACOAE120_THIOESTERII_DASH_CPLX_forward_priming_keff": 79.93922067930916,
    "keff_FACOAE140_THIOESTERII_DASH_CPLX_forward_priming_keff": 79.93922067930916,
    "keff_FACOAE141_THIOESTERII_DASH_CPLX_forward_priming_keff": 79.93922067930916,
    "keff_FACOAE160_THIOESTERII_DASH_CPLX_forward_priming_keff": 79.93922067930916,
    "keff_FACOAE161_THIOESTERII_DASH_CPLX_forward_priming_keff": 79.93922067930916,
    "keff_FACOAE180_THIOESTERII_DASH_CPLX_forward_priming_keff": 79.93922067930916,
    "keff_FACOAE181_THIOESTERII_DASH_CPLX_forward_priming_keff": 79.93922067930916,
    "keff_FACOAE60_THIOESTERII_DASH_CPLX_forward_priming_keff": 79.93922067930916,
    "keff_FACOAE80_THIOESTERII_DASH_CPLX_forward_priming_keff": 79.93922067930916,
    "keff_FACOAL100t2pp_ACYLCOASYN_DASH_CPLX_mod_mg2_forward_priming_keff": 78.45413810907992,
    "keff_FACOAL100t2pp_CPLX0_DASH_1669_forward_priming_keff": 78.85551517485057,
    "keff_FACOAL120t2pp_ACYLCOASYN_DASH_CPLX_mod_mg2_forward_priming_keff": 78.45413810907992,
    "keff_FACOAL120t2pp_CPLX0_DASH_1669_forward_priming_keff": 78.85551517485057,
    "keff_FACOAL140t2pp_ACYLCOASYN_DASH_CPLX_mod_mg2_forward_priming_keff": 78.45413810907992,
    "keff_FACOAL140t2pp_CPLX0_DASH_1669_forward_priming_keff": 78.85551517485057,
    "keff_FACOAL141t2pp_ACYLCOASYN_DASH_CPLX_mod_mg2_forward_priming_keff": 78.45413810907992,
    "keff_FACOAL141t2pp_CPLX0_DASH_1669_forward_priming_keff": 78.85551517485057,
    "keff_FACOAL160t2pp_ACYLCOASYN_DASH_CPLX_mod_mg2_forward_priming_keff": 78.45413810907992,
    "keff_FACOAL160t2pp_CPLX0_DASH_1669_forward_priming_keff": 78.85551517485057,
    "keff_FACOAL161t2pp_ACYLCOASYN_DASH_CPLX_mod_mg2_forward_priming_keff": 78.45413810907992,
    "keff_FACOAL161t2pp_CPLX0_DASH_1669_forward_priming_keff": 78.85551517485057,
    "keff_FACOAL180t2pp_ACYLCOASYN_DASH_CPLX_mod_mg2_forward_priming_keff": 78.45413810907992,
    "keff_FACOAL180t2pp_CPLX0_DASH_1669_forward_priming_keff": 78.85551517485057,
    "keff_FACOAL181t2pp_ACYLCOASYN_DASH_CPLX_mod_mg2_forward_priming_keff": 78.45413810907992,
    "keff_FACOAL181t2pp_CPLX0_DASH_1669_forward_priming_keff": 78.85551517485057,
    "keff_FACOAL60t2pp_ACYLCOASYN_DASH_CPLX_mod_mg2_forward_priming_keff": 78.45413810907992,
    "keff_FACOAL60t2pp_CPLX0_DASH_1669_forward_priming_keff": 78.85551517485057,
    "keff_FACOAL80t2pp_ACYLCOASYN_DASH_CPLX_mod_mg2_forward_priming_keff": 78.45413810907992,
    "keff_FACOAL80t2pp_CPLX0_DASH_1669_forward_priming_keff": 78.85551517485057,
    "keff_FADRx2_SULFITE_DASH_REDUCT_DASH_CPLX_mod_4fe4s_mod_sheme_mod_fmn_mod_fad_forward_priming_keff": 312.1668323643595,
    "keff_FADRx_FMNREDUCT_DASH_MONOMER_forward_priming_keff": 24.369236875400635,
    "keff_FALDH2_ADHC_DASH_CPLX_mod_zn2_forward_priming_keff": 55.561047596789834,
    "keff_FALDH2_ADHC_DASH_CPLX_mod_zn2_reverse_priming_keff": 55.561047596789834,
    "keff_FALDtex_CPLX0_DASH_7530_forward_priming_keff": 74.67911373302745,
    "keff_FALDtex_CPLX0_DASH_7530_reverse_priming_keff": 74.67911373302745,
    "keff_FALDtex_CPLX0_DASH_7533_forward_priming_keff": 76.74472378998097,
    "keff_FALDtex_CPLX0_DASH_7533_reverse_priming_keff": 76.74472378998097,
    "keff_FALDtex_CPLX0_DASH_7534_forward_priming_keff": 75.26768199270408,
    "keff_FALDtex_CPLX0_DASH_7534_reverse_priming_keff": 75.26768199270408,
    "keff_FALDtex_G6700_DASH_MONOMER_forward_priming_keff": 34.19401863135169,
    "keff_FALDtex_G6700_DASH_MONOMER_reverse_priming_keff": 34.19401863135169,
    "keff_FBA3_FRUCBISALD_DASH_CLASSII_forward_priming_keff": 55.3322553679092,
    "keff_FBA3_FRUCBISALD_DASH_CLASSII_reverse_priming_keff": 55.3322553679092,
    "keff_FBA_FRUCBISALD_DASH_CLASSII_forward_priming_keff": 104.6,
    "keff_FBA_FRUCBISALD_DASH_CLASSII_reverse_priming_keff": 104.6,
    "keff_FBA_FRUCBISALD_DASH_CLASSI_forward_priming_keff": 104.6,
    "keff_FBA_FRUCBISALD_DASH_CLASSI_reverse_priming_keff": 104.6,
    "keff_FBA_G6960_DASH_MONOMER_forward_priming_keff": 27.48303981251547,
    "keff_FBA_G6960_DASH_MONOMER_reverse_priming_keff": 27.48303981251547,
    "keff_FBP_CPLX0_DASH_303_mod_mn2_forward_priming_keff": 51.804017754883084,
    "keff_FBP_CPLX0_DASH_7776_mod_mn2_forward_priming_keff": 50.13260482771188,
    "keff_FBP_F16B_DASH_CPLX_mod_mg2_forward_priming_keff": 88.90596244608294,
    "keff_FCI_CPLX0_DASH_7631_mod_mn2_forward_priming_keff": 184.47875527828174,
    "keff_FCI_CPLX0_DASH_7631_mod_mn2_reverse_priming_keff": 184.47875527828174,
    "keff_FCLK_FUCULOKIN_DASH_MONOMER_mod_mg2_forward_priming_keff": 41.43868035583974,
    "keff_FCLPA_CPLX0_DASH_7633_mod_zn2_forward_priming_keff": 64.01098857604944,
    "keff_FCLPA_CPLX0_DASH_7633_mod_zn2_reverse_priming_keff": 64.01098857604944,
    "keff_FCLPA_G7419_DASH_MONOMER_forward_priming_keff": 22.23579445224793,
    "keff_FCLPA_G7419_DASH_MONOMER_reverse_priming_keff": 22.23579445224793,
    "keff_FCLT_PROTOHEME_DASH_FERROCHELAT_DASH_MONOMER_forward_priming_keff": 99.852808406712114,
    "keff_FDH4pp_FORMATEDEHYDROGN_DASH_CPLX_mod_bmocogdp_forward_priming_keff": 226.27111526939095,
    "keff_FDH4pp_FORMATEDEHYDROGO_DASH_CPLX_mod_bmocogdp_forward_priming_keff": 99.12587759129491,
    "keff_FDH5pp_FORMATEDEHYDROGN_DASH_CPLX_mod_bmocogdp_forward_priming_keff": 226.27111526939095,
    "keff_FDH5pp_FORMATEDEHYDROGO_DASH_CPLX_mod_bmocogdp_forward_priming_keff": 99.12587759129491,
    "keff_FDMO2_CPLX0_DASH_225_forward_priming_keff": 97.64477718672917,
    "keff_FDMO3_CPLX0_DASH_225_forward_priming_keff": 97.64477718672917,
    "keff_FDMO4_CPLX0_DASH_225_forward_priming_keff": 97.64477718672917,
    "keff_FDMO6_CPLX0_DASH_225_forward_priming_keff": 97.64477718672917,
    "keff_FDMO_CPLX0_DASH_225_forward_priming_keff": 97.64477718672917,
    "keff_FE2abcpp_FEOB_DASH_MONOMER_forward_priming_keff": 58.59593244292525,
    "keff_FE2t2pp_YFEP_DASH_MONOMER_forward_priming_keff": 36.04832137759414,
    "keff_FE2t3pp_CPLX0_DASH_7641_forward_priming_keff": 48.60174271918431,
    "keff_FE2tex_CPLX0_DASH_7530_forward_priming_keff": 74.67911373302745,
    "keff_FE2tex_CPLX0_DASH_7530_reverse_priming_keff": 74.67911373302745,
    "keff_FE2tex_CPLX0_DASH_7533_forward_priming_keff": 76.74472378998097,
    "keff_FE2tex_CPLX0_DASH_7533_reverse_priming_keff": 76.74472378998097,
    "keff_FE2tex_CPLX0_DASH_7534_forward_priming_keff": 75.26768199270408,
    "keff_FE2tex_CPLX0_DASH_7534_reverse_priming_keff": 75.26768199270408,
    "keff_FE2tex_G6700_DASH_MONOMER_forward_priming_keff": 34.19401863135169,
    "keff_FE2tex_G6700_DASH_MONOMER_reverse_priming_keff": 34.19401863135169,
    "keff_FE2tpp_EG11167_DASH_MONOMER_forward_priming_keff": 24.54324461325089,
    "keff_FE3DCITabcpp_ABC_DASH_9_DASH_CPLX_forward_priming_keff": 93.9550337342419,
    "keff_FE3DCITtonex_CPLX0_DASH_1943_forward_priming_keff": 91.57048810133965,
    "keff_FE3DHBZSabcpp_ABC_DASH_10_DASH_CPLX_forward_priming_keff": 95.75521284553474,
    "keff_FE3DHBZStonex_CPLX0_DASH_1923_EG10155_DASH_MONOMER_forward_priming_keff": 86.3953307509418,
    "keff_FE3DHBZStonex_G6414_DASH_MONOMER_CPLX0_DASH_1923_forward_priming_keff": 90.05880537000255,
    "keff_FE3HOXabcpp_ABC_DASH_11_DASH_CPLX_forward_priming_keff": 124.86091081290355,
    "keff_FE3HOXtonex_CPLX0_DASH_1942_forward_priming_keff": 90.16082305616654,
    "keff_FE3Ri_FMNREDUCT_DASH_MONOMER_forward_priming_keff": 24.369236875400635,
    "keff_FE3tex_CPLX0_DASH_7530_forward_priming_keff": 74.67911373302745,
    "keff_FE3tex_CPLX0_DASH_7530_reverse_priming_keff": 74.67911373302745,
    "keff_FE3tex_CPLX0_DASH_7533_forward_priming_keff": 76.74472378998097,
    "keff_FE3tex_CPLX0_DASH_7533_reverse_priming_keff": 76.74472378998097,
    "keff_FE3tex_CPLX0_DASH_7534_forward_priming_keff": 75.26768199270408,
    "keff_FE3tex_CPLX0_DASH_7534_reverse_priming_keff": 75.26768199270408,
    "keff_FE3tex_G6700_DASH_MONOMER_forward_priming_keff": 34.19401863135169,
    "keff_FE3tex_G6700_DASH_MONOMER_reverse_priming_keff": 34.19401863135169,
    "keff_FECRMabcpp_ABC_DASH_11_DASH_CPLX_forward_priming_keff": 124.86091081290355,
    "keff_FECRMtonex_CPLX0_DASH_1942_forward_priming_keff": 90.16082305616654,
    "keff_FEENTERabcpp_ABC_DASH_10_DASH_CPLX_forward_priming_keff": 95.75521284553474,
    "keff_FEENTERtex_EG11009_DASH_MONOMER_forward_priming_keff": 41.73668077085793,
    "keff_FEENTERtonex_CPLX0_DASH_1941_forward_priming_keff": 90.12547855440654,
    "keff_FEENTERtpp_YBDA_DASH_MONOMER_forward_priming_keff": 35.489011982225165,
    "keff_FEOXAMR1_G7949_DASH_MONOMER_forward_priming_keff": 27.0236656534557,
    "keff_FEOXAMR2_G7949_DASH_MONOMER_forward_priming_keff": 27.0236656534557,
    "keff_FEOXAMR3_G7949_DASH_MONOMER_forward_priming_keff": 27.0236656534557,
    "keff_FEOXAMabcpp_ABC_DASH_11_DASH_CPLX_forward_priming_keff": 124.86091081290355,
    "keff_FEOXAMtonex_CPLX0_DASH_1942_forward_priming_keff": 90.16082305616654,
    "keff_FEROpp_EG12318_DASH_MONOMER_forward_priming_keff": 43.365142911093244,
    "keff_FHL_CPLX0_DASH_250_FORMATEDEHYDROGH_DASH_MONOMER_mod_8_COLON_4fe4s_mod_2_COLON_2fe2s_mod_bmocogdp_mod_NiFeCoCN2_forward_priming_keff": 211.4439576461185,
    "keff_FHL_FHLMULTI_DASH_CPLX_forward_priming_keff": 155.97394705988134,
    "keff_FLDR21_FLAVONADPREDUCT_DASH_MONOMER_mod_fad_forward_priming_keff": 25.418030072468877,
    "keff_FLDR22_FLAVONADPREDUCT_DASH_MONOMER_mod_fad_forward_priming_keff": 25.418030072468877,
    "keff_FLVR_FMNREDUCT_DASH_MONOMER_forward_priming_keff": 24.369236875400635,
    "keff_FLVR_SULFITE_DASH_REDUCT_DASH_CPLX_mod_4fe4s_mod_sheme_mod_fmn_mod_fad_forward_priming_keff": 312.1668323643595,
    "keff_FLVRx_FMNREDUCT_DASH_MONOMER_forward_priming_keff": 24.369236875400635,
    "keff_FMNAT_RIBF_DASH_MONOMER_forward_priming_keff": 0.1361915307582795,
    "keff_FMNRx2_CPLX0_DASH_224_forward_priming_keff": 34.991758573489854,
    "keff_FMNRx2_FMNREDUCT_DASH_MONOMER_forward_priming_keff": 24.369236875400635,
    "keff_FMNRx2_SULFITE_DASH_REDUCT_DASH_CPLX_mod_4fe4s_mod_sheme_mod_fmn_mod_fad_forward_priming_keff": 312.1668323643595,
    "keff_FMNRx_CPLX0_DASH_224_forward_priming_keff": 34.991758573489854,
    "keff_FMNRx_FMNREDUCT_DASH_MONOMER_forward_priming_keff": 24.369236875400635,
    "keff_FOMETRi_EG11158_DASH_MONOMER_forward_priming_keff": 20.69746288950221,
    "keff_FORCT_CPLX0_DASH_1142_forward_priming_keff": 62.2775254479071,
    "keff_FORCT_CPLX0_DASH_1142_reverse_priming_keff": 62.2775254479071,
    "keff_FORt2pp_CPLX0_DASH_7843_forward_priming_keff": 92.33622191981874,
    "keff_FORt2pp_FOCB_DASH_MONOMER_forward_priming_keff": 27.335626210357287,
    "keff_FORtex_CPLX0_DASH_7530_forward_priming_keff": 74.67911373302745,
    "keff_FORtex_CPLX0_DASH_7530_reverse_priming_keff": 74.67911373302745,
    "keff_FORtex_CPLX0_DASH_7533_forward_priming_keff": 76.74472378998097,
    "keff_FORtex_CPLX0_DASH_7533_reverse_priming_keff": 76.74472378998097,
    "keff_FORtex_CPLX0_DASH_7534_forward_priming_keff": 75.26768199270408,
    "keff_FORtex_CPLX0_DASH_7534_reverse_priming_keff": 75.26768199270408,
    "keff_FORtex_G6700_DASH_MONOMER_forward_priming_keff": 34.19401863135169,
    "keff_FORtex_G6700_DASH_MONOMER_reverse_priming_keff": 34.19401863135169,
    "keff_FORtppi_CPLX0_DASH_7843_forward_priming_keff": 92.33622191981874,
    "keff_FORtppi_FOCB_DASH_MONOMER_forward_priming_keff": 27.335626210357287,
    "keff_FRD2_FUMARATE_DASH_REDUCTASE_mod_1_COLON_pheme_mod_3fe4s_mod_4fe4s_mod_fad_mod_2fe2s_forward_priming_keff": 76.80413526052531,
    "keff_FRD3_FUMARATE_DASH_REDUCTASE_mod_1_COLON_pheme_mod_3fe4s_mod_4fe4s_mod_fad_mod_2fe2s_forward_priming_keff": 76.80413526052531,
    "keff_FRUK_1_DASH_PFK_mod_mg2_forward_priming_keff": 49.51435232664777,
    "keff_FRULYSDG_CPLX0_DASH_821_forward_priming_keff": 209.74512739877596,
    "keff_FRULYSDG_CPLX0_DASH_821_reverse_priming_keff": 209.74512739877596,
    "keff_FRULYSE_CPLX0_DASH_3861_forward_priming_keff": 131.88738174337334,
    "keff_FRULYSE_CPLX0_DASH_3861_reverse_priming_keff": 131.88738174337334,
    "keff_FRULYSK_G7726_DASH_MONOMER_forward_priming_keff": 25.80807416812554,
    "keff_FRULYSt2pp_YHFM_DASH_MONOMER_forward_priming_keff": 38.09785652750615,
    "keff_FRULYStex_CPLX0_DASH_7530_forward_priming_keff": 74.67911373302745,
    "keff_FRULYStex_CPLX0_DASH_7530_reverse_priming_keff": 74.67911373302745,
    "keff_FRULYStex_CPLX0_DASH_7533_forward_priming_keff": 76.74472378998097,
    "keff_FRULYStex_CPLX0_DASH_7533_reverse_priming_keff": 76.74472378998097,
    "keff_FRULYStex_CPLX0_DASH_7534_forward_priming_keff": 75.26768199270408,
    "keff_FRULYStex_CPLX0_DASH_7534_reverse_priming_keff": 75.26768199270408,
    "keff_FRULYStex_G6700_DASH_MONOMER_forward_priming_keff": 34.19401863135169,
    "keff_FRULYStex_G6700_DASH_MONOMER_reverse_priming_keff": 34.19401863135169,
    "keff_FRUURt2rpp_GNTP_DASH_MONOMER_forward_priming_keff": 37.82923518495802,
    "keff_FRUURt2rpp_GNTP_DASH_MONOMER_reverse_priming_keff": 37.82923518495802,
    "keff_FRUURtex_CPLX0_DASH_7530_forward_priming_keff": 74.67911373302745,
    "keff_FRUURtex_CPLX0_DASH_7530_reverse_priming_keff": 74.67911373302745,
    "keff_FRUURtex_CPLX0_DASH_7533_forward_priming_keff": 76.74472378998097,
    "keff_FRUURtex_CPLX0_DASH_7533_reverse_priming_keff": 76.74472378998097,
    "keff_FRUURtex_CPLX0_DASH_7534_forward_priming_keff": 75.26768199270408,
    "keff_FRUURtex_CPLX0_DASH_7534_reverse_priming_keff": 75.26768199270408,
    "keff_FRUURtex_G6700_DASH_MONOMER_forward_priming_keff": 34.19401863135169,
    "keff_FRUURtex_G6700_DASH_MONOMER_reverse_priming_keff": 34.19401863135169,
    "keff_FRUpts2pp_CPLX_DASH_165_forward_priming_keff": 135.2742333717016,
    "keff_FRUptspp_CPLX_DASH_158_forward_priming_keff": 148.1046727343265,
    "keff_FRUtex_CPLX0_DASH_7530_forward_priming_keff": 74.67911373302745,
    "keff_FRUtex_CPLX0_DASH_7530_reverse_priming_keff": 74.67911373302745,
    "keff_FRUtex_CPLX0_DASH_7533_forward_priming_keff": 76.74472378998097,
    "keff_FRUtex_CPLX0_DASH_7533_reverse_priming_keff": 76.74472378998097,
    "keff_FRUtex_CPLX0_DASH_7534_forward_priming_keff": 75.26768199270408,
    "keff_FRUtex_CPLX0_DASH_7534_reverse_priming_keff": 75.26768199270408,
    "keff_FRUtex_G6700_DASH_MONOMER_forward_priming_keff": 34.19401863135169,
    "keff_FRUtex_G6700_DASH_MONOMER_reverse_priming_keff": 34.19401863135169,
    "keff_FTHFD_FORMYLTHFDEFORMYL_DASH_CPLX_forward_priming_keff": 108.27466227554206,
    "keff_FUCtex_CPLX0_DASH_7530_forward_priming_keff": 74.67911373302745,
    "keff_FUCtex_CPLX0_DASH_7530_reverse_priming_keff": 74.67911373302745,
    "keff_FUCtex_CPLX0_DASH_7533_forward_priming_keff": 76.74472378998097,
    "keff_FUCtex_CPLX0_DASH_7533_reverse_priming_keff": 76.74472378998097,
    "keff_FUCtex_CPLX0_DASH_7534_forward_priming_keff": 75.26768199270408,
    "keff_FUCtex_CPLX0_DASH_7534_reverse_priming_keff": 75.26768199270408,
    "keff_FUCtex_G6700_DASH_MONOMER_forward_priming_keff": 34.19401863135169,
    "keff_FUCtex_G6700_DASH_MONOMER_reverse_priming_keff": 34.19401863135169,
    "keff_FUCtpp_FUCP_DASH_MONOMER_forward_priming_keff": 38.07885020955552,
    "keff_FUCtpp_FUCP_DASH_MONOMER_reverse_priming_keff": 38.07885020955552,
    "keff_FUM_FUMARASE_DASH_A_mod_4fe4s_forward_priming_keff": 354.28116,
    "keff_FUM_FUMARASE_DASH_A_mod_4fe4s_reverse_priming_keff": 354.28116,
    "keff_FUM_FUMARASE_DASH_B_mod_4fe4s_forward_priming_keff": 76.337065296076,
    "keff_FUM_FUMARASE_DASH_B_mod_4fe4s_reverse_priming_keff": 76.337065296076,
    "keff_FUM_FUMARASE_DASH_C_forward_priming_keff": 112.64474883528204,
    "keff_FUM_FUMARASE_DASH_C_reverse_priming_keff": 112.64474883528204,
    "keff_FUMt2_2pp_DCTA_DASH_MONOMER_forward_priming_keff": 36.803567049100316,
    "keff_FUMt2_3pp_DCUA_DASH_MONOMER_forward_priming_keff": 36.99202877379554,
    "keff_FUMt2_3pp_DCUB_DASH_MONOMER_forward_priming_keff": 38.30951881789788,
    "keff_FUMt2_3pp_DCUC_DASH_MONOMER_forward_priming_keff": 38.59577064364441,
    "keff_FUMtex_CPLX0_DASH_7530_forward_priming_keff": 74.67911373302745,
    "keff_FUMtex_CPLX0_DASH_7530_reverse_priming_keff": 74.67911373302745,
    "keff_FUMtex_CPLX0_DASH_7533_forward_priming_keff": 76.74472378998097,
    "keff_FUMtex_CPLX0_DASH_7533_reverse_priming_keff": 76.74472378998097,
    "keff_FUMtex_CPLX0_DASH_7534_forward_priming_keff": 75.26768199270408,
    "keff_FUMtex_CPLX0_DASH_7534_reverse_priming_keff": 75.26768199270408,
    "keff_FUMtex_G6700_DASH_MONOMER_forward_priming_keff": 34.19401863135169,
    "keff_FUMtex_G6700_DASH_MONOMER_reverse_priming_keff": 34.19401863135169,
    "keff_FUSAtex_CPLX0_DASH_7530_forward_priming_keff": 74.67911373302745,
    "keff_FUSAtex_CPLX0_DASH_7530_reverse_priming_keff": 74.67911373302745,
    "keff_FUSAtex_CPLX0_DASH_7533_forward_priming_keff": 76.74472378998097,
    "keff_FUSAtex_CPLX0_DASH_7533_reverse_priming_keff": 76.74472378998097,
    "keff_FUSAtex_CPLX0_DASH_7534_forward_priming_keff": 75.26768199270408,
    "keff_FUSAtex_CPLX0_DASH_7534_reverse_priming_keff": 75.26768199270408,
    "keff_FUSAtex_G6700_DASH_MONOMER_forward_priming_keff": 34.19401863135169,
    "keff_FUSAtex_G6700_DASH_MONOMER_reverse_priming_keff": 34.19401863135169,
    "keff_FUSAtpp_CPLX0_DASH_3932_forward_priming_keff": 115.58647559127218,
    "keff_FUSAtpp_TRANS_DASH_CPLX_DASH_201_forward_priming_keff": 115.80312528151872,
    "keff_G1PACT_NAG1P_DASH_URIDYLTRANS_DASH_CPLX_mod_mg2_forward_priming_keff": 20.332003035077168,
    "keff_G1PPpp_GLUCOSE_DASH_1_DASH_PHOSPHAT_DASH_CPLX_forward_priming_keff": 62.13445056106387,
    "keff_G1PTT_DTDPGLUCOSEPP2_DASH_MONOMER_forward_priming_keff": 28.770285478727395,
    "keff_G1PTT_DTDPGLUCOSEPP_DASH_MONOMER_mod_mg2_forward_priming_keff": 28.744018524932354,
    "keff_G1Ptex_CPLX0_DASH_7530_forward_priming_keff": 74.67911373302745,
    "keff_G1Ptex_CPLX0_DASH_7530_reverse_priming_keff": 74.67911373302745,
    "keff_G1Ptex_CPLX0_DASH_7533_forward_priming_keff": 76.74472378998097,
    "keff_G1Ptex_CPLX0_DASH_7533_reverse_priming_keff": 76.74472378998097,
    "keff_G1Ptex_CPLX0_DASH_7534_forward_priming_keff": 75.26768199270408,
    "keff_G1Ptex_CPLX0_DASH_7534_reverse_priming_keff": 75.26768199270408,
    "keff_G1Ptex_G6700_DASH_MONOMER_forward_priming_keff": 34.19401863135169,
    "keff_G1Ptex_G6700_DASH_MONOMER_reverse_priming_keff": 34.19401863135169,
    "keff_G1SAT_GSAAMINOTRANS_DASH_CPLX_mod_pydx5p_forward_priming_keff": 80.496503593471587,
    "keff_G1SAT_GSAAMINOTRANS_DASH_CPLX_mod_pydx5p_reverse_priming_keff": 61.7974781780042,
    "keff_G2PP_EG10983_DASH_MONOMER_mod_mg2_forward_priming_keff": 26.39028338896016,
    "keff_G2PPpp_APHA_DASH_CPLX_mod_mg2_forward_priming_keff": 68.67126559010578,
    "keff_G3PAT1201_GLYCEROL_DASH_3_DASH_P_DASH_ACYLTRANSFER_DASH_MONOMER_forward_priming_keff": 62.16192092785577,
    "keff_G3PAT1401_GLYCEROL_DASH_3_DASH_P_DASH_ACYLTRANSFER_DASH_MONOMER_forward_priming_keff": 62.16192092785577,
    "keff_G3PAT1411_GLYCEROL_DASH_3_DASH_P_DASH_ACYLTRANSFER_DASH_MONOMER_forward_priming_keff": 62.16192092785577,
    "keff_G3PAT1601_GLYCEROL_DASH_3_DASH_P_DASH_ACYLTRANSFER_DASH_MONOMER_forward_priming_keff": 62.16192092785577,
    "keff_G3PAT1611_GLYCEROL_DASH_3_DASH_P_DASH_ACYLTRANSFER_DASH_MONOMER_forward_priming_keff": 62.16192092785577,
    "keff_G3PAT1801_GLYCEROL_DASH_3_DASH_P_DASH_ACYLTRANSFER_DASH_MONOMER_forward_priming_keff": 62.16192092785577,
    "keff_G3PAT1811_GLYCEROL_DASH_3_DASH_P_DASH_ACYLTRANSFER_DASH_MONOMER_forward_priming_keff": 62.16192092785577,
    "keff_G3PCabcpp_ABC_DASH_34_DASH_CPLX_forward_priming_keff": 108.56526160347249,
    "keff_G3PCtex_CPLX0_DASH_7530_forward_priming_keff": 74.67911373302745,
    "keff_G3PCtex_CPLX0_DASH_7530_reverse_priming_keff": 74.67911373302745,
    "keff_G3PCtex_CPLX0_DASH_7533_forward_priming_keff": 76.74472378998097,
    "keff_G3PCtex_CPLX0_DASH_7533_reverse_priming_keff": 76.74472378998097,
    "keff_G3PCtex_CPLX0_DASH_7534_forward_priming_keff": 75.26768199270408,
    "keff_G3PCtex_CPLX0_DASH_7534_reverse_priming_keff": 75.26768199270408,
    "keff_G3PCtex_G6700_DASH_MONOMER_forward_priming_keff": 34.19401863135169,
    "keff_G3PCtex_G6700_DASH_MONOMER_reverse_priming_keff": 34.19401863135169,
    "keff_G3PD2_GLYC3PDEHYDROGBIOSYN_DASH_CPLX_forward_priming_keff": 52.35859899945945,
    "keff_G3PD2_GLYC3PDEHYDROGBIOSYN_DASH_CPLX_reverse_priming_keff": 18.933431982070786,
    "keff_G3PD5_AERGLYC3PDEHYDROG_DASH_CPLX_mod_1_COLON_fad_forward_priming_keff": 73.1259080715967,
    "keff_G3PD5_ANGLYC3PDEHYDROG_DASH_CPLX_mod_fmn_forward_priming_keff": 89.41958985627419,
    "keff_G3PD6_ANGLYC3PDEHYDROG_DASH_CPLX_mod_fmn_forward_priming_keff": 89.41958985627419,
    "keff_G3PD7_ANGLYC3PDEHYDROG_DASH_CPLX_mod_fmn_forward_priming_keff": 89.41958985627419,
    "keff_G3PEabcpp_ABC_DASH_34_DASH_CPLX_forward_priming_keff": 108.56526160347249,
    "keff_G3PEtex_CPLX0_DASH_7530_forward_priming_keff": 74.67911373302745,
    "keff_G3PEtex_CPLX0_DASH_7530_reverse_priming_keff": 74.67911373302745,
    "keff_G3PEtex_CPLX0_DASH_7533_forward_priming_keff": 76.74472378998097,
    "keff_G3PEtex_CPLX0_DASH_7533_reverse_priming_keff": 76.74472378998097,
    "keff_G3PEtex_CPLX0_DASH_7534_forward_priming_keff": 75.26768199270408,
    "keff_G3PEtex_CPLX0_DASH_7534_reverse_priming_keff": 75.26768199270408,
    "keff_G3PEtex_G6700_DASH_MONOMER_forward_priming_keff": 34.19401863135169,
    "keff_G3PEtex_G6700_DASH_MONOMER_reverse_priming_keff": 34.19401863135169,
    "keff_G3PGabcpp_ABC_DASH_34_DASH_CPLX_forward_priming_keff": 108.56526160347249,
    "keff_G3PGtex_CPLX0_DASH_7530_forward_priming_keff": 74.67911373302745,
    "keff_G3PGtex_CPLX0_DASH_7530_reverse_priming_keff": 74.67911373302745,
    "keff_G3PGtex_CPLX0_DASH_7533_forward_priming_keff": 76.74472378998097,
    "keff_G3PGtex_CPLX0_DASH_7533_reverse_priming_keff": 76.74472378998097,
    "keff_G3PGtex_CPLX0_DASH_7534_forward_priming_keff": 75.26768199270408,
    "keff_G3PGtex_CPLX0_DASH_7534_reverse_priming_keff": 75.26768199270408,
    "keff_G3PGtex_G6700_DASH_MONOMER_forward_priming_keff": 34.19401863135169,
    "keff_G3PGtex_G6700_DASH_MONOMER_reverse_priming_keff": 34.19401863135169,
    "keff_G3PIabcpp_ABC_DASH_34_DASH_CPLX_forward_priming_keff": 108.56526160347249,
    "keff_G3PItex_CPLX0_DASH_7530_forward_priming_keff": 74.67911373302745,
    "keff_G3PItex_CPLX0_DASH_7530_reverse_priming_keff": 74.67911373302745,
    "keff_G3PItex_CPLX0_DASH_7533_forward_priming_keff": 76.74472378998097,
    "keff_G3PItex_CPLX0_DASH_7533_reverse_priming_keff": 76.74472378998097,
    "keff_G3PItex_CPLX0_DASH_7534_forward_priming_keff": 75.26768199270408,
    "keff_G3PItex_CPLX0_DASH_7534_reverse_priming_keff": 75.26768199270408,
    "keff_G3PItex_G6700_DASH_MONOMER_forward_priming_keff": 34.19401863135169,
    "keff_G3PItex_G6700_DASH_MONOMER_reverse_priming_keff": 34.19401863135169,
    "keff_G3PSabcpp_ABC_DASH_34_DASH_CPLX_forward_priming_keff": 108.56526160347249,
    "keff_G3PStex_CPLX0_DASH_7530_forward_priming_keff": 74.67911373302745,
    "keff_G3PStex_CPLX0_DASH_7530_reverse_priming_keff": 74.67911373302745,
    "keff_G3PStex_CPLX0_DASH_7533_forward_priming_keff": 76.74472378998097,
    "keff_G3PStex_CPLX0_DASH_7533_reverse_priming_keff": 76.74472378998097,
    "keff_G3PStex_CPLX0_DASH_7534_forward_priming_keff": 75.26768199270408,
    "keff_G3PStex_CPLX0_DASH_7534_reverse_priming_keff": 75.26768199270408,
    "keff_G3PStex_G6700_DASH_MONOMER_forward_priming_keff": 34.19401863135169,
    "keff_G3PStex_G6700_DASH_MONOMER_reverse_priming_keff": 34.19401863135169,
    "keff_G3PT_G6425_DASH_MONOMER_mod_mg2_forward_priming_keff": 27.225515961849702,
    "keff_G5SD_GLUTSEMIALDEHYDROG_DASH_CPLX_forward_priming_keff": 3.2245351347924514,
    "keff_G6PDA_GLUCOSAMINE_DASH_6_DASH_P_DASH_DEAMIN_DASH_CPLX_forward_priming_keff": 102.72927240301411,
    "keff_G6PDH2r_GLU6PDEHYDROG_DASH_MONOMER_forward_priming_keff": 289.458,
    "keff_G6PDH2r_GLU6PDEHYDROG_DASH_MONOMER_reverse_priming_keff": 289.458,
    "keff_G6PP_G6425_DASH_MONOMER_mod_mg2_forward_priming_keff": 27.225515961849702,
    "keff_G6Pt6_2pp_UHPT_DASH_MONOMER_forward_priming_keff": 39.90393046067939,
    "keff_G6Ptex_CPLX0_DASH_7530_forward_priming_keff": 74.67911373302745,
    "keff_G6Ptex_CPLX0_DASH_7530_reverse_priming_keff": 74.67911373302745,
    "keff_G6Ptex_CPLX0_DASH_7533_forward_priming_keff": 76.74472378998097,
    "keff_G6Ptex_CPLX0_DASH_7533_reverse_priming_keff": 76.74472378998097,
    "keff_G6Ptex_CPLX0_DASH_7534_forward_priming_keff": 75.26768199270408,
    "keff_G6Ptex_CPLX0_DASH_7534_reverse_priming_keff": 75.26768199270408,
    "keff_G6Ptex_G6700_DASH_MONOMER_forward_priming_keff": 34.19401863135169,
    "keff_G6Ptex_G6700_DASH_MONOMER_reverse_priming_keff": 34.19401863135169,
    "keff_GAL1PPpp_GLUCOSE_DASH_1_DASH_PHOSPHAT_DASH_CPLX_forward_priming_keff": 62.13445056106387,
    "keff_GAL1Ptex_CPLX0_DASH_7530_forward_priming_keff": 74.67911373302745,
    "keff_GAL1Ptex_CPLX0_DASH_7530_reverse_priming_keff": 74.67911373302745,
    "keff_GAL1Ptex_CPLX0_DASH_7533_forward_priming_keff": 76.74472378998097,
    "keff_GAL1Ptex_CPLX0_DASH_7533_reverse_priming_keff": 76.74472378998097,
    "keff_GAL1Ptex_CPLX0_DASH_7534_forward_priming_keff": 75.26768199270408,
    "keff_GAL1Ptex_CPLX0_DASH_7534_reverse_priming_keff": 75.26768199270408,
    "keff_GAL1Ptex_G6700_DASH_MONOMER_forward_priming_keff": 34.19401863135169,
    "keff_GAL1Ptex_G6700_DASH_MONOMER_reverse_priming_keff": 34.19401863135169,
    "keff_GALBDtex_CPLX0_DASH_7530_forward_priming_keff": 74.67911373302745,
    "keff_GALBDtex_CPLX0_DASH_7530_reverse_priming_keff": 74.67911373302745,
    "keff_GALBDtex_CPLX0_DASH_7533_forward_priming_keff": 76.74472378998097,
    "keff_GALBDtex_CPLX0_DASH_7533_reverse_priming_keff": 76.74472378998097,
    "keff_GALBDtex_CPLX0_DASH_7534_forward_priming_keff": 75.26768199270408,
    "keff_GALBDtex_CPLX0_DASH_7534_reverse_priming_keff": 75.26768199270408,
    "keff_GALBDtex_G6700_DASH_MONOMER_forward_priming_keff": 34.19401863135169,
    "keff_GALBDtex_G6700_DASH_MONOMER_reverse_priming_keff": 34.19401863135169,
    "keff_GALCTD_GALACTARDEHYDRA_DASH_MONOMER_mod_fe2_forward_priming_keff": 43.27266137364762,
    "keff_GALCTLO_G7945_DASH_MONOMER_forward_priming_keff": 31.187379973757892,
    "keff_GALCTND_GALACTONATE_DASH_DEHYDRATASE_DASH_MONOMER_forward_priming_keff": 35.00797881759998,
    "keff_GALCTNLt2pp_YJIZ_DASH_MONOMER_forward_priming_keff": 39.21459547833035,
    "keff_GALCTNLtex_CPLX0_DASH_7530_forward_priming_keff": 74.67911373302745,
    "keff_GALCTNLtex_CPLX0_DASH_7530_reverse_priming_keff": 74.67911373302745,
    "keff_GALCTNLtex_CPLX0_DASH_7533_forward_priming_keff": 76.74472378998097,
    "keff_GALCTNLtex_CPLX0_DASH_7533_reverse_priming_keff": 76.74472378998097,
    "keff_GALCTNLtex_CPLX0_DASH_7534_forward_priming_keff": 75.26768199270408,
    "keff_GALCTNLtex_CPLX0_DASH_7534_reverse_priming_keff": 75.26768199270408,
    "keff_GALCTNLtex_G6700_DASH_MONOMER_forward_priming_keff": 34.19401863135169,
    "keff_GALCTNLtex_G6700_DASH_MONOMER_reverse_priming_keff": 34.19401863135169,
    "keff_GALCTNt2pp_YIDT_DASH_MONOMER_forward_priming_keff": 37.799639602743646,
    "keff_GALCTNtex_CPLX0_DASH_7530_forward_priming_keff": 74.67911373302745,
    "keff_GALCTNtex_CPLX0_DASH_7530_reverse_priming_keff": 74.67911373302745,
    "keff_GALCTNtex_CPLX0_DASH_7533_forward_priming_keff": 76.74472378998097,
    "keff_GALCTNtex_CPLX0_DASH_7533_reverse_priming_keff": 76.74472378998097,
    "keff_GALCTNtex_CPLX0_DASH_7534_forward_priming_keff": 75.26768199270408,
    "keff_GALCTNtex_CPLX0_DASH_7534_reverse_priming_keff": 75.26768199270408,
    "keff_GALCTNtex_G6700_DASH_MONOMER_forward_priming_keff": 34.19401863135169,
    "keff_GALCTNtex_G6700_DASH_MONOMER_reverse_priming_keff": 34.19401863135169,
    "keff_GALCTt2rpp_B2789_DASH_MONOMER_forward_priming_keff": 39.03629557184101,
    "keff_GALCTt2rpp_B2789_DASH_MONOMER_reverse_priming_keff": 39.03629557184101,
    "keff_GALCTt2rpp_YHAU_DASH_MONOMER_forward_priming_keff": 38.95590856448509,
    "keff_GALCTt2rpp_YHAU_DASH_MONOMER_reverse_priming_keff": 38.95590856448509,
    "keff_GALCTtex_CPLX0_DASH_7530_forward_priming_keff": 74.67911373302745,
    "keff_GALCTtex_CPLX0_DASH_7530_reverse_priming_keff": 74.67911373302745,
    "keff_GALCTtex_CPLX0_DASH_7533_forward_priming_keff": 76.74472378998097,
    "keff_GALCTtex_CPLX0_DASH_7533_reverse_priming_keff": 76.74472378998097,
    "keff_GALCTtex_CPLX0_DASH_7534_forward_priming_keff": 75.26768199270408,
    "keff_GALCTtex_CPLX0_DASH_7534_reverse_priming_keff": 75.26768199270408,
    "keff_GALCTtex_G6700_DASH_MONOMER_forward_priming_keff": 34.19401863135169,
    "keff_GALCTtex_G6700_DASH_MONOMER_reverse_priming_keff": 34.19401863135169,
    "keff_GALKr_G7096_DASH_MONOMER_forward_priming_keff": 37.95172624714038,
    "keff_GALKr_G7096_DASH_MONOMER_reverse_priming_keff": 37.95172624714038,
    "keff_GALKr_GALACTOKIN_DASH_MONOMER_mod_mg2_forward_priming_keff": 34.3380285838919,
    "keff_GALKr_GALACTOKIN_DASH_MONOMER_mod_mg2_reverse_priming_keff": 34.3380285838919,
    "keff_GALM2pp_ALDOSE1EPIM_DASH_MONOMER_forward_priming_keff": 32.2927515817412,
    "keff_GALS3_ALPHAGALACTOSID_DASH_CPLX_mod_mn2_forward_priming_keff": 67.13731816138714,
    "keff_GALT1_EG11351_DASH_MONOMER_forward_priming_keff": 34.69458181181552,
    "keff_GALTptspp_CPLX0_DASH_231_forward_priming_keff": 136.15949124737526,
    "keff_GALTtex_CPLX0_DASH_7530_forward_priming_keff": 74.67911373302745,
    "keff_GALTtex_CPLX0_DASH_7530_reverse_priming_keff": 74.67911373302745,
    "keff_GALTtex_CPLX0_DASH_7533_forward_priming_keff": 76.74472378998097,
    "keff_GALTtex_CPLX0_DASH_7533_reverse_priming_keff": 76.74472378998097,
    "keff_GALTtex_CPLX0_DASH_7534_forward_priming_keff": 75.26768199270408,
    "keff_GALTtex_CPLX0_DASH_7534_reverse_priming_keff": 75.26768199270408,
    "keff_GALTtex_G6700_DASH_MONOMER_forward_priming_keff": 34.19401863135169,
    "keff_GALTtex_G6700_DASH_MONOMER_reverse_priming_keff": 34.19401863135169,
    "keff_GALURt2rpp_EXUT_DASH_MONOMER_forward_priming_keff": 40.47347798072023,
    "keff_GALURt2rpp_EXUT_DASH_MONOMER_reverse_priming_keff": 40.47347798072023,
    "keff_GALURtex_CPLX0_DASH_7530_forward_priming_keff": 74.67911373302745,
    "keff_GALURtex_CPLX0_DASH_7530_reverse_priming_keff": 74.67911373302745,
    "keff_GALURtex_CPLX0_DASH_7533_forward_priming_keff": 76.74472378998097,
    "keff_GALURtex_CPLX0_DASH_7533_reverse_priming_keff": 76.74472378998097,
    "keff_GALURtex_CPLX0_DASH_7534_forward_priming_keff": 75.26768199270408,
    "keff_GALURtex_CPLX0_DASH_7534_reverse_priming_keff": 75.26768199270408,
    "keff_GALURtex_G6700_DASH_MONOMER_forward_priming_keff": 34.19401863135169,
    "keff_GALURtex_G6700_DASH_MONOMER_reverse_priming_keff": 34.19401863135169,
    "keff_GALUi_GLUC1PURIDYLTRANS_DASH_MONOMER_forward_priming_keff": 28.90201634696519,
    "keff_GALabcpp_ABC_DASH_18_DASH_CPLX_forward_priming_keff": 119.97608626088869,
    "keff_GALabcpp_ABC_DASH_46_DASH_CPLX_forward_priming_keff": 110.00288386846168,
    "keff_GALt2pp_GALP_DASH_MONOMER_forward_priming_keff": 40.12729036189295,
    "keff_GALtex_CPLX0_DASH_7530_forward_priming_keff": 74.67911373302745,
    "keff_GALtex_CPLX0_DASH_7530_reverse_priming_keff": 74.67911373302745,
    "keff_GALtex_CPLX0_DASH_7533_forward_priming_keff": 76.74472378998097,
    "keff_GALtex_CPLX0_DASH_7533_reverse_priming_keff": 76.74472378998097,
    "keff_GALtex_CPLX0_DASH_7534_forward_priming_keff": 75.26768199270408,
    "keff_GALtex_CPLX0_DASH_7534_reverse_priming_keff": 75.26768199270408,
    "keff_GALtex_G6700_DASH_MONOMER_forward_priming_keff": 34.19401863135169,
    "keff_GALtex_G6700_DASH_MONOMER_reverse_priming_keff": 34.19401863135169,
    "keff_GAM6Pt6_2pp_UHPT_DASH_MONOMER_forward_priming_keff": 39.90393046067939,
    "keff_GAMAN6Ptex_CPLX0_DASH_7530_forward_priming_keff": 74.67911373302745,
    "keff_GAMAN6Ptex_CPLX0_DASH_7530_reverse_priming_keff": 74.67911373302745,
    "keff_GAMAN6Ptex_CPLX0_DASH_7533_forward_priming_keff": 76.74472378998097,
    "keff_GAMAN6Ptex_CPLX0_DASH_7533_reverse_priming_keff": 76.74472378998097,
    "keff_GAMAN6Ptex_CPLX0_DASH_7534_forward_priming_keff": 75.26768199270408,
    "keff_GAMAN6Ptex_CPLX0_DASH_7534_reverse_priming_keff": 75.26768199270408,
    "keff_GAMAN6Ptex_G6700_DASH_MONOMER_forward_priming_keff": 34.19401863135169,
    "keff_GAMAN6Ptex_G6700_DASH_MONOMER_reverse_priming_keff": 34.19401863135169,
    "keff_GAMptspp_CPLX_DASH_165_forward_priming_keff": 135.2742333717016,
    "keff_GAMtex_CPLX0_DASH_7530_forward_priming_keff": 74.67911373302745,
    "keff_GAMtex_CPLX0_DASH_7530_reverse_priming_keff": 74.67911373302745,
    "keff_GAMtex_CPLX0_DASH_7533_forward_priming_keff": 76.74472378998097,
    "keff_GAMtex_CPLX0_DASH_7533_reverse_priming_keff": 76.74472378998097,
    "keff_GAMtex_CPLX0_DASH_7534_forward_priming_keff": 75.26768199270408,
    "keff_GAMtex_CPLX0_DASH_7534_reverse_priming_keff": 75.26768199270408,
    "keff_GAMtex_G6700_DASH_MONOMER_forward_priming_keff": 34.19401863135169,
    "keff_GAMtex_G6700_DASH_MONOMER_reverse_priming_keff": 34.19401863135169,
    "keff_GAPD_GAPDH_DASH_A_DASH_CPLX_forward_priming_keff": 233.0,
    "keff_GAPD_GAPDH_DASH_A_DASH_CPLX_reverse_priming_keff": 233.0,
    "keff_GARFT_GART_DASH_MONOMER_forward_priming_keff": 22.2435219624436,
    "keff_GARFT_GART_DASH_MONOMER_reverse_priming_keff": 22.2435219624436,
    "keff_GART_GARTRANSFORMYL2_DASH_MONOMER_mod_mg2_forward_priming_keff": 34.95408622384066,
    "keff_GBBTNtex_CPLX0_DASH_7530_forward_priming_keff": 74.67911373302745,
    "keff_GBBTNtex_CPLX0_DASH_7530_reverse_priming_keff": 74.67911373302745,
    "keff_GBBTNtex_CPLX0_DASH_7533_forward_priming_keff": 76.74472378998097,
    "keff_GBBTNtex_CPLX0_DASH_7533_reverse_priming_keff": 76.74472378998097,
    "keff_GBBTNtex_CPLX0_DASH_7534_forward_priming_keff": 75.26768199270408,
    "keff_GBBTNtex_CPLX0_DASH_7534_reverse_priming_keff": 75.26768199270408,
    "keff_GBBTNtex_G6700_DASH_MONOMER_forward_priming_keff": 34.19401863135169,
    "keff_GBBTNtex_G6700_DASH_MONOMER_reverse_priming_keff": 34.19401863135169,
    "keff_GCALDD_ALD_DASH_CPLX_forward_priming_keff": 115.60646366299711,
    "keff_GCVMULTI_DASH_CPLX_LipA_mediated_lipo_modification_EG11796_DASH_MONOMER_forward_priming_keff": 1646.0280640041437,
    "keff_GCVMULTI_DASH_CPLX_LipB_mediated_lipo_modification_EG11591_DASH_MONOMER_forward_priming_keff": 1139.5994014123428,
    "keff_GDMANE_CPLX0_DASH_3881_forward_priming_keff": 52.120169063721505,
    "keff_GDPDPK_RELA_DASH_MONOMER_forward_priming_keff": 58.28386128242783,
    "keff_GDPDPK_SPOT_DASH_MONOMER_forward_priming_keff": 55.91435250674781,
    "keff_GDPMNH_CPLX0_DASH_7712_mod_mg2_forward_priming_keff": 31.23356463037189,
    "keff_GDPMNH_CPLX0_DASH_7712_mod_mn2_forward_priming_keff": 31.23356463037189,
    "keff_GDPMNP_CPLX0_DASH_3971_forward_priming_keff": 48.24025788877379,
    "keff_GDPTPDP_SPOT_DASH_MONOMER_forward_priming_keff": 55.91435250674781,
    "keff_GDPtex_CPLX0_DASH_7530_forward_priming_keff": 74.67911373302745,
    "keff_GDPtex_CPLX0_DASH_7530_reverse_priming_keff": 74.67911373302745,
    "keff_GDPtex_CPLX0_DASH_7533_forward_priming_keff": 76.74472378998097,
    "keff_GDPtex_CPLX0_DASH_7533_reverse_priming_keff": 76.74472378998097,
    "keff_GDPtex_CPLX0_DASH_7534_forward_priming_keff": 75.26768199270408,
    "keff_GDPtex_CPLX0_DASH_7534_reverse_priming_keff": 75.26768199270408,
    "keff_GDPtex_G6700_DASH_MONOMER_forward_priming_keff": 34.19401863135169,
    "keff_GDPtex_G6700_DASH_MONOMER_reverse_priming_keff": 34.19401863135169,
    "keff_GF6PTA_L_DASH_GLN_DASH_FRUCT_DASH_6_DASH_P_DASH_AMINOTRANS_DASH_CPLX_forward_priming_keff": 9.4109636968282793,
    "keff_GGGABADr_ALDHDEHYDROG_DASH_MONOMER_forward_priming_keff": 41.54594181716644,
    "keff_GGGABADr_ALDHDEHYDROG_DASH_MONOMER_reverse_priming_keff": 41.54594181716644,
    "keff_GGGABAH_CPLX0_DASH_3943_forward_priming_keff": 43.04006144711773,
    "keff_GGPTRCO_EG11822_DASH_MONOMER_forward_priming_keff": 37.847009299213475,
    "keff_GGPTRCS_CPLX0_DASH_7709_mod_mg2_forward_priming_keff": 266.87932780400894,
    "keff_GHBDHx_CPLX0_DASH_7794_forward_priming_keff": 78.41954278868347,
    "keff_GHBDHx_CPLX0_DASH_7794_reverse_priming_keff": 78.41954278868347,
    "keff_GHMT2r_GLYOHMETRANS_DASH_CPLX_forward_priming_keff": 61.761204708399646,
    "keff_GHMT2r_GLYOHMETRANS_DASH_CPLX_reverse_priming_keff": 61.761204708399646,
    "keff_GK1_GUANYL_DASH_KIN_DASH_CPLX_mod_mg2_forward_priming_keff": 44.169871975533141,
    "keff_GK1_GUANYL_DASH_KIN_DASH_CPLX_mod_mg2_reverse_priming_keff": 37.84267455284089,
    "keff_GLBRAN2_GLYCOGEN_DASH_BRANCH_DASH_MONOMER_forward_priming_keff": 58.51890865574642,
    "keff_GLCATr_MALTACETYLTRAN_DASH_CPLX_forward_priming_keff": 33.551388632959004,
    "keff_GLCATr_MALTACETYLTRAN_DASH_CPLX_reverse_priming_keff": 33.551388632959004,
    "keff_GLCDpp_G6437_DASH_MONOMER_mod_ca2_mod_pqq_forward_priming_keff": 34.10231441627087,
    "keff_GLCDpp_GLUCDEHYDROG_DASH_MONOMER_mod_pqq_forward_priming_keff": 59.77311880549277,
    "keff_GLCNt2rpp_GNTP_DASH_MONOMER_forward_priming_keff": 37.82923518495802,
    "keff_GLCNt2rpp_GNTP_DASH_MONOMER_reverse_priming_keff": 37.82923518495802,
    "keff_GLCNt2rpp_GNTT_DASH_MONOMER_forward_priming_keff": 37.123563151910986,
    "keff_GLCNt2rpp_GNTT_DASH_MONOMER_reverse_priming_keff": 37.123563151910986,
    "keff_GLCNt2rpp_GNTU_DASH_MONOMER_forward_priming_keff": 37.393056598352366,
    "keff_GLCNt2rpp_GNTU_DASH_MONOMER_reverse_priming_keff": 37.393056598352366,
    "keff_GLCNt2rpp_YJGT_DASH_MONOMER_forward_priming_keff": 37.16633850116184,
    "keff_GLCNt2rpp_YJGT_DASH_MONOMER_reverse_priming_keff": 37.16633850116184,
    "keff_GLCNtex_CPLX0_DASH_7530_forward_priming_keff": 74.67911373302745,
    "keff_GLCNtex_CPLX0_DASH_7530_reverse_priming_keff": 74.67911373302745,
    "keff_GLCNtex_CPLX0_DASH_7533_forward_priming_keff": 76.74472378998097,
    "keff_GLCNtex_CPLX0_DASH_7533_reverse_priming_keff": 76.74472378998097,
    "keff_GLCNtex_CPLX0_DASH_7534_forward_priming_keff": 75.26768199270408,
    "keff_GLCNtex_CPLX0_DASH_7534_reverse_priming_keff": 75.26768199270408,
    "keff_GLCNtex_G6700_DASH_MONOMER_forward_priming_keff": 34.19401863135169,
    "keff_GLCNtex_G6700_DASH_MONOMER_reverse_priming_keff": 34.19401863135169,
    "keff_GLCP2_GLYCOPHOSPHORYL_DASH_CPLX_mod_pydx5p_forward_priming_keff": 106.05261337772295,
    "keff_GLCP2_MALDEXPHOSPHORYL_DASH_CPLX_mod_pydx5p_forward_priming_keff": 103.80014205593369,
    "keff_GLCP_GLYCOPHOSPHORYL_DASH_CPLX_mod_pydx5p_forward_priming_keff": 106.05261337772295,
    "keff_GLCP_MALDEXPHOSPHORYL_DASH_CPLX_mod_pydx5p_forward_priming_keff": 103.80014205593369,
    "keff_GLCRAL_CPLX0_DASH_7615_mod_mg2_forward_priming_keff": 96.47035847464554,
    "keff_GLCRD_G7446_DASH_MONOMER_forward_priming_keff": 38.8492099412025,
    "keff_GLCRD_GLUCARDEHYDRA_DASH_MONOMER_mod_mg2_forward_priming_keff": 39.022417180811296,
    "keff_GLCRt2rpp_B2789_DASH_MONOMER_forward_priming_keff": 39.03629557184101,
    "keff_GLCRt2rpp_B2789_DASH_MONOMER_reverse_priming_keff": 39.03629557184101,
    "keff_GLCRt2rpp_YHAU_DASH_MONOMER_forward_priming_keff": 38.95590856448509,
    "keff_GLCRt2rpp_YHAU_DASH_MONOMER_reverse_priming_keff": 38.95590856448509,
    "keff_GLCRtex_CPLX0_DASH_7530_forward_priming_keff": 74.67911373302745,
    "keff_GLCRtex_CPLX0_DASH_7530_reverse_priming_keff": 74.67911373302745,
    "keff_GLCRtex_CPLX0_DASH_7533_forward_priming_keff": 76.74472378998097,
    "keff_GLCRtex_CPLX0_DASH_7533_reverse_priming_keff": 76.74472378998097,
    "keff_GLCRtex_CPLX0_DASH_7534_forward_priming_keff": 75.26768199270408,
    "keff_GLCRtex_CPLX0_DASH_7534_reverse_priming_keff": 75.26768199270408,
    "keff_GLCRtex_G6700_DASH_MONOMER_forward_priming_keff": 34.19401863135169,
    "keff_GLCRtex_G6700_DASH_MONOMER_reverse_priming_keff": 34.19401863135169,
    "keff_GLCS1_GLYCOGENSYN_DASH_MONOMER_forward_priming_keff": 691.63287037646387,
    "keff_GLCTR1_EG11339_DASH_MONOMER_forward_priming_keff": 34.86782007908635,
    "keff_GLCTR2_EG11352_DASH_MONOMER_forward_priming_keff": 33.082923434266895,
    "keff_GLCTR3_EG11353_DASH_MONOMER_forward_priming_keff": 32.84602303904102,
    "keff_GLCUR1Ptex_CPLX0_DASH_7530_forward_priming_keff": 74.67911373302745,
    "keff_GLCUR1Ptex_CPLX0_DASH_7530_reverse_priming_keff": 74.67911373302745,
    "keff_GLCUR1Ptex_CPLX0_DASH_7533_forward_priming_keff": 76.74472378998097,
    "keff_GLCUR1Ptex_CPLX0_DASH_7533_reverse_priming_keff": 76.74472378998097,
    "keff_GLCUR1Ptex_CPLX0_DASH_7534_forward_priming_keff": 75.26768199270408,
    "keff_GLCUR1Ptex_CPLX0_DASH_7534_reverse_priming_keff": 75.26768199270408,
    "keff_GLCUR1Ptex_G6700_DASH_MONOMER_forward_priming_keff": 34.19401863135169,
    "keff_GLCUR1Ptex_G6700_DASH_MONOMER_reverse_priming_keff": 34.19401863135169,
    "keff_GLCURt2rpp_EXUT_DASH_MONOMER_forward_priming_keff": 40.47347798072023,
    "keff_GLCURt2rpp_EXUT_DASH_MONOMER_reverse_priming_keff": 40.47347798072023,
    "keff_GLCURt2rpp_KDGT_DASH_MONOMER_forward_priming_keff": 29.391444161367463,
    "keff_GLCURt2rpp_KDGT_DASH_MONOMER_reverse_priming_keff": 29.391444161367463,
    "keff_GLCURtex_CPLX0_DASH_7530_forward_priming_keff": 74.67911373302745,
    "keff_GLCURtex_CPLX0_DASH_7530_reverse_priming_keff": 74.67911373302745,
    "keff_GLCURtex_CPLX0_DASH_7533_forward_priming_keff": 76.74472378998097,
    "keff_GLCURtex_CPLX0_DASH_7533_reverse_priming_keff": 76.74472378998097,
    "keff_GLCURtex_CPLX0_DASH_7534_forward_priming_keff": 75.26768199270408,
    "keff_GLCURtex_CPLX0_DASH_7534_reverse_priming_keff": 75.26768199270408,
    "keff_GLCURtex_G6700_DASH_MONOMER_forward_priming_keff": 34.19401863135169,
    "keff_GLCURtex_G6700_DASH_MONOMER_reverse_priming_keff": 34.19401863135169,
    "keff_GLCabcpp_ABC_DASH_18_DASH_CPLX_forward_priming_keff": 119.97608626088869,
    "keff_GLCptspp_CPLX_DASH_157_forward_priming_keff": 134.48956760073816,
    "keff_GLCptspp_CPLX_DASH_164_forward_priming_keff": 139.1587619778826,
    "keff_GLCptspp_CPLX_DASH_165_forward_priming_keff": 135.2742333717016,
    "keff_GLCt2pp_GALP_DASH_MONOMER_forward_priming_keff": 40.12729036189295,
    "keff_GLCtex_CPLX0_DASH_7530_forward_priming_keff": 74.67911373302745,
    "keff_GLCtex_CPLX0_DASH_7530_reverse_priming_keff": 74.67911373302745,
    "keff_GLCtex_CPLX0_DASH_7533_forward_priming_keff": 76.74472378998097,
    "keff_GLCtex_CPLX0_DASH_7533_reverse_priming_keff": 76.74472378998097,
    "keff_GLCtex_CPLX0_DASH_7534_forward_priming_keff": 75.26768199270408,
    "keff_GLCtex_CPLX0_DASH_7534_reverse_priming_keff": 75.26768199270408,
    "keff_GLCtex_G6700_DASH_MONOMER_forward_priming_keff": 34.19401863135169,
    "keff_GLCtex_G6700_DASH_MONOMER_reverse_priming_keff": 34.19401863135169,
    "keff_GLCtexi_CPLX0_DASH_7655_forward_priming_keff": 89.9906082896791,
    "keff_GLDBRAN2_EG10381_DASH_MONOMER_forward_priming_keff": 52.81949368624593,
    "keff_GLGC_GLUC1PADENYLTRANS_DASH_CPLX_mod_mg2_forward_priming_keff": 135.4751014223354,
    "keff_GLNS_CPLX0_DASH_7709_mod_mg2_forward_priming_keff": 3755.8166893058319,
    "keff_GLNS_GLUTAMINESYN_DASH_OLIGOMER_mod_mn2_forward_priming_keff": 262.1054644978545,
    "keff_GLNabcpp_ABC_DASH_12_DASH_CPLX_forward_priming_keff": 80.65311853350225,
    "keff_GLNtex_CPLX0_DASH_7530_forward_priming_keff": 74.67911373302745,
    "keff_GLNtex_CPLX0_DASH_7530_reverse_priming_keff": 74.67911373302745,
    "keff_GLNtex_CPLX0_DASH_7533_forward_priming_keff": 76.74472378998097,
    "keff_GLNtex_CPLX0_DASH_7533_reverse_priming_keff": 76.74472378998097,
    "keff_GLNtex_CPLX0_DASH_7534_forward_priming_keff": 75.26768199270408,
    "keff_GLNtex_CPLX0_DASH_7534_reverse_priming_keff": 75.26768199270408,
    "keff_GLNtex_G6700_DASH_MONOMER_forward_priming_keff": 34.19401863135169,
    "keff_GLNtex_G6700_DASH_MONOMER_reverse_priming_keff": 34.19401863135169,
    "keff_GLTPD_GALACTITOLPDEHYD_DASH_MONOMER_forward_priming_keff": 31.789878190245627,
    "keff_GLTPD_GALACTITOLPDEHYD_DASH_MONOMER_reverse_priming_keff": 31.789878190245627,
    "keff_GLU5K_GLUTKIN_DASH_CPLX_mod_mg2_forward_priming_keff": 10.340303193121702,
    "keff_GLUABUTt7pp_XASA_DASH_MONOMER_forward_priming_keff": 42.51810853190562,
    "keff_GLUABUTt7pp_XASA_DASH_MONOMER_reverse_priming_keff": 42.51810853190562,
    "keff_GLUCYS_GLUTCYSLIG_DASH_MONOMER_mod_mg2_forward_priming_keff": 44.34416300017378,
    "keff_GLUDC_GLUTDECARBOXA_DASH_CPLX_mod_pydx5p_forward_priming_keff": 157.6201844703017,
    "keff_GLUDC_GLUTDECARBOXB_DASH_CPLX_mod_pydx5p_forward_priming_keff": 157.58421113972238,
    "keff_GLUDy_GDHA_DASH_CPLX_forward_priming_keff": 148.33213550714927,
    "keff_GLUDy_GDHA_DASH_CPLX_reverse_priming_keff": 7871.4100379701422,
    "keff_GLUN_CPLX0_DASH_7694_forward_priming_keff": 81.68027393029453,
    "keff_GLUN_CPLX0_DASH_7695_forward_priming_keff": 49.25204257156427,
    "keff_GLUN_PABASYN_DASH_COMPI_DASH_MONOMER_forward_priming_keff": 40.10291578158772,
    "keff_GLUNpp_ANSB_DASH_CPLX_forward_priming_keff": 88.9472371801186,
    "keff_GLUPRT_PRPPAMIDOTRANS_DASH_CPLX_mod_mg2_forward_priming_keff": 81.088588212776685,
    "keff_GLUR_GLUTRACE_DASH_CPLX_forward_priming_keff": 46.447271948104394,
    "keff_GLUR_GLUTRACE_DASH_CPLX_reverse_priming_keff": 6.748400725551063,
    "keff_GLUSy_GLUTAMATESYN_DASH_CPLX_mod_fe2_mod_fad_forward_priming_keff": 338.30741762631976,
    "keff_GLUabcpp_ABC_DASH_13_DASH_CPLX_forward_priming_keff": 72.62979674726823,
    "keff_GLUt2rpp_GLTP_DASH_MONOMER_forward_priming_keff": 37.84381545005166,
    "keff_GLUt2rpp_GLTP_DASH_MONOMER_reverse_priming_keff": 37.84381545005166,
    "keff_GLUt4pp_GLTS_DASH_MONOMER_forward_priming_keff": 34.95693797521075,
    "keff_GLUtex_CPLX0_DASH_7530_forward_priming_keff": 74.67911373302745,
    "keff_GLUtex_CPLX0_DASH_7530_reverse_priming_keff": 74.67911373302745,
    "keff_GLUtex_CPLX0_DASH_7533_forward_priming_keff": 76.74472378998097,
    "keff_GLUtex_CPLX0_DASH_7533_reverse_priming_keff": 76.74472378998097,
    "keff_GLUtex_CPLX0_DASH_7534_forward_priming_keff": 75.26768199270408,
    "keff_GLUtex_CPLX0_DASH_7534_reverse_priming_keff": 75.26768199270408,
    "keff_GLUtex_G6700_DASH_MONOMER_forward_priming_keff": 34.19401863135169,
    "keff_GLUtex_G6700_DASH_MONOMER_reverse_priming_keff": 34.19401863135169,
    "keff_GLXCL_GLYOCARBOLIG_DASH_CPLX_mod_mg2_mod_thmpp_mod_fad_forward_priming_keff": 80.70210810010354,
    "keff_GLYALDtex_CPLX0_DASH_7530_forward_priming_keff": 74.67911373302745,
    "keff_GLYALDtex_CPLX0_DASH_7530_reverse_priming_keff": 74.67911373302745,
    "keff_GLYALDtex_CPLX0_DASH_7533_forward_priming_keff": 76.74472378998097,
    "keff_GLYALDtex_CPLX0_DASH_7533_reverse_priming_keff": 76.74472378998097,
    "keff_GLYALDtex_CPLX0_DASH_7534_forward_priming_keff": 75.26768199270408,
    "keff_GLYALDtex_CPLX0_DASH_7534_reverse_priming_keff": 75.26768199270408,
    "keff_GLYALDtex_G6700_DASH_MONOMER_forward_priming_keff": 34.19401863135169,
    "keff_GLYALDtex_G6700_DASH_MONOMER_reverse_priming_keff": 34.19401863135169,
    "keff_GLYALDtpp_CPLX0_DASH_7654_forward_priming_keff": 75.80539289668583,
    "keff_GLYALDtpp_CPLX0_DASH_7654_reverse_priming_keff": 75.80539289668583,
    "keff_GLYAT_AKBLIG_DASH_CPLX_mod_pydx5p_forward_priming_keff": 59.49566050975064,
    "keff_GLYAT_AKBLIG_DASH_CPLX_mod_pydx5p_reverse_priming_keff": 59.49566050975064,
    "keff_GLYBabcpp_ABC_DASH_40_DASH_CPLX_forward_priming_keff": 98.16439560687897,
    "keff_GLYBt2pp_CPLX0_DASH_7642_forward_priming_keff": 71.27676995912228,
    "keff_GLYBt2pp_YEAV_DASH_MONOMER_forward_priming_keff": 41.23957888048175,
    "keff_GLYBtex_CPLX0_DASH_7530_forward_priming_keff": 74.67911373302745,
    "keff_GLYBtex_CPLX0_DASH_7530_reverse_priming_keff": 74.67911373302745,
    "keff_GLYBtex_CPLX0_DASH_7533_forward_priming_keff": 76.74472378998097,
    "keff_GLYBtex_CPLX0_DASH_7533_reverse_priming_keff": 76.74472378998097,
    "keff_GLYBtex_CPLX0_DASH_7534_forward_priming_keff": 75.26768199270408,
    "keff_GLYBtex_CPLX0_DASH_7534_reverse_priming_keff": 75.26768199270408,
    "keff_GLYBtex_G6700_DASH_MONOMER_forward_priming_keff": 34.19401863135169,
    "keff_GLYBtex_G6700_DASH_MONOMER_reverse_priming_keff": 34.19401863135169,
    "keff_GLYC2Pabcpp_ABC_DASH_34_DASH_CPLX_forward_priming_keff": 108.56526160347249,
    "keff_GLYC2Ptex_CPLX0_DASH_7530_forward_priming_keff": 74.67911373302745,
    "keff_GLYC2Ptex_CPLX0_DASH_7530_reverse_priming_keff": 74.67911373302745,
    "keff_GLYC2Ptex_CPLX0_DASH_7533_forward_priming_keff": 76.74472378998097,
    "keff_GLYC2Ptex_CPLX0_DASH_7533_reverse_priming_keff": 76.74472378998097,
    "keff_GLYC2Ptex_CPLX0_DASH_7534_forward_priming_keff": 75.26768199270408,
    "keff_GLYC2Ptex_CPLX0_DASH_7534_reverse_priming_keff": 75.26768199270408,
    "keff_GLYC2Ptex_G6700_DASH_MONOMER_forward_priming_keff": 34.19401863135169,
    "keff_GLYC2Ptex_G6700_DASH_MONOMER_reverse_priming_keff": 34.19401863135169,
    "keff_GLYC3Pabcpp_ABC_DASH_34_DASH_CPLX_forward_priming_keff": 108.56526160347249,
    "keff_GLYC3Pt6pp_GLPT_DASH_MONOMER_forward_priming_keff": 39.727425760439154,
    "keff_GLYC3Ptex_CPLX0_DASH_7530_forward_priming_keff": 74.67911373302745,
    "keff_GLYC3Ptex_CPLX0_DASH_7530_reverse_priming_keff": 74.67911373302745,
    "keff_GLYC3Ptex_CPLX0_DASH_7533_forward_priming_keff": 76.74472378998097,
    "keff_GLYC3Ptex_CPLX0_DASH_7533_reverse_priming_keff": 76.74472378998097,
    "keff_GLYC3Ptex_CPLX0_DASH_7534_forward_priming_keff": 75.26768199270408,
    "keff_GLYC3Ptex_CPLX0_DASH_7534_reverse_priming_keff": 75.26768199270408,
    "keff_GLYC3Ptex_G6700_DASH_MONOMER_forward_priming_keff": 34.19401863135169,
    "keff_GLYC3Ptex_G6700_DASH_MONOMER_reverse_priming_keff": 34.19401863135169,
    "keff_GLYCAt2rpp_B2789_DASH_MONOMER_forward_priming_keff": 39.03629557184101,
    "keff_GLYCAt2rpp_B2789_DASH_MONOMER_reverse_priming_keff": 39.03629557184101,
    "keff_GLYCAt2rpp_YHAU_DASH_MONOMER_forward_priming_keff": 38.95590856448509,
    "keff_GLYCAt2rpp_YHAU_DASH_MONOMER_reverse_priming_keff": 38.95590856448509,
    "keff_GLYCAtex_CPLX0_DASH_7530_forward_priming_keff": 74.67911373302745,
    "keff_GLYCAtex_CPLX0_DASH_7530_reverse_priming_keff": 74.67911373302745,
    "keff_GLYCAtex_CPLX0_DASH_7533_forward_priming_keff": 76.74472378998097,
    "keff_GLYCAtex_CPLX0_DASH_7533_reverse_priming_keff": 76.74472378998097,
    "keff_GLYCAtex_CPLX0_DASH_7534_forward_priming_keff": 75.26768199270408,
    "keff_GLYCAtex_CPLX0_DASH_7534_reverse_priming_keff": 75.26768199270408,
    "keff_GLYCAtex_G6700_DASH_MONOMER_forward_priming_keff": 34.19401863135169,
    "keff_GLYCAtex_G6700_DASH_MONOMER_reverse_priming_keff": 34.19401863135169,
    "keff_GLYCDx_GLYCDEH_DASH_CPLX_forward_priming_keff": 155.17173240071875,
    "keff_GLYCK2_GKI_DASH_MONOMER_forward_priming_keff": 34.74374509325236,
    "keff_GLYCK_GLY3KIN_DASH_MONOMER_mod_ca2_forward_priming_keff": 32.63814628579364,
    "keff_GLYCK_GLY3KIN_DASH_MONOMER_mod_cobalt2_forward_priming_keff": 32.63814628579364,
    "keff_GLYCK_GLY3KIN_DASH_MONOMER_mod_fe2_forward_priming_keff": 32.63814628579364,
    "keff_GLYCK_GLY3KIN_DASH_MONOMER_mod_mg2_forward_priming_keff": 32.63814628579364,
    "keff_GLYCK_GLY3KIN_DASH_MONOMER_mod_mn2_forward_priming_keff": 32.63814628579364,
    "keff_GLYCLTDx_CPLX0_DASH_235_forward_priming_keff": 51.30123534005563,
    "keff_GLYCLTDx_G6539_DASH_MONOMER_forward_priming_keff": 30.476708266813816,
    "keff_GLYCLTDy_CPLX0_DASH_235_forward_priming_keff": 51.30123534005563,
    "keff_GLYCLTDy_G6539_DASH_MONOMER_forward_priming_keff": 30.476708266813816,
    "keff_GLYCLTt2rpp_B2975_DASH_MONOMER_forward_priming_keff": 44.72682725981757,
    "keff_GLYCLTt2rpp_B2975_DASH_MONOMER_reverse_priming_keff": 44.72682725981757,
    "keff_GLYCLTt2rpp_LCTP_DASH_MONOMER_forward_priming_keff": 44.86741546344525,
    "keff_GLYCLTt2rpp_LCTP_DASH_MONOMER_reverse_priming_keff": 44.86741546344525,
    "keff_GLYCLTt4pp_YJCG_DASH_MONOMER_forward_priming_keff": 44.88618585815505,
    "keff_GLYCLTtex_CPLX0_DASH_7530_forward_priming_keff": 74.67911373302745,
    "keff_GLYCLTtex_CPLX0_DASH_7530_reverse_priming_keff": 74.67911373302745,
    "keff_GLYCLTtex_CPLX0_DASH_7533_forward_priming_keff": 76.74472378998097,
    "keff_GLYCLTtex_CPLX0_DASH_7533_reverse_priming_keff": 76.74472378998097,
    "keff_GLYCLTtex_CPLX0_DASH_7534_forward_priming_keff": 75.26768199270408,
    "keff_GLYCLTtex_CPLX0_DASH_7534_reverse_priming_keff": 75.26768199270408,
    "keff_GLYCLTtex_G6700_DASH_MONOMER_forward_priming_keff": 34.19401863135169,
    "keff_GLYCLTtex_G6700_DASH_MONOMER_reverse_priming_keff": 34.19401863135169,
    "keff_GLYCL_GCVMULTI_DASH_CPLX_mod_lipo_forward_priming_keff": 175.24384515459704,
    "keff_GLYCTO2_CPLX0_DASH_7458_forward_priming_keff": 84.32519104166646,
    "keff_GLYCTO3_CPLX0_DASH_7458_forward_priming_keff": 84.32519104166646,
    "keff_GLYCTO4_CPLX0_DASH_7458_forward_priming_keff": 84.32519104166646,
    "keff_GLYCtex_CPLX0_DASH_7530_forward_priming_keff": 74.67911373302745,
    "keff_GLYCtex_CPLX0_DASH_7530_reverse_priming_keff": 74.67911373302745,
    "keff_GLYCtex_CPLX0_DASH_7533_forward_priming_keff": 76.74472378998097,
    "keff_GLYCtex_CPLX0_DASH_7533_reverse_priming_keff": 76.74472378998097,
    "keff_GLYCtex_CPLX0_DASH_7534_forward_priming_keff": 75.26768199270408,
    "keff_GLYCtex_CPLX0_DASH_7534_reverse_priming_keff": 75.26768199270408,
    "keff_GLYCtex_G6700_DASH_MONOMER_forward_priming_keff": 34.19401863135169,
    "keff_GLYCtex_G6700_DASH_MONOMER_reverse_priming_keff": 34.19401863135169,
    "keff_GLYCtpp_CPLX0_DASH_7654_forward_priming_keff": 75.80539289668583,
    "keff_GLYCtpp_CPLX0_DASH_7654_reverse_priming_keff": 75.80539289668583,
    "keff_GLYK_GLYCEROL_DASH_KIN_DASH_CPLX_mod_mg2_forward_priming_keff": 122.11690884818229,
    "keff_GLYK_GLYCEROL_DASH_KIN_DASH_CPLX_mod_mn2_forward_priming_keff": 122.11690884818229,
    "keff_GLYOX_GLYOXII_DASH_MONOMER_mod_zn2_forward_priming_keff": 25.881613759343658,
    "keff_GLYt2pp_CYCA_DASH_MONOMER_forward_priming_keff": 40.52465006172475,
    "keff_GLYt2pp_YEAV_DASH_MONOMER_forward_priming_keff": 41.23957888048175,
    "keff_GLYt4pp_YAAJ_DASH_MONOMER_forward_priming_keff": 40.526550816674735,
    "keff_GLYtex_CPLX0_DASH_7530_forward_priming_keff": 74.67911373302745,
    "keff_GLYtex_CPLX0_DASH_7530_reverse_priming_keff": 74.67911373302745,
    "keff_GLYtex_CPLX0_DASH_7533_forward_priming_keff": 76.74472378998097,
    "keff_GLYtex_CPLX0_DASH_7533_reverse_priming_keff": 76.74472378998097,
    "keff_GLYtex_CPLX0_DASH_7534_forward_priming_keff": 75.26768199270408,
    "keff_GLYtex_CPLX0_DASH_7534_reverse_priming_keff": 75.26768199270408,
    "keff_GLYtex_G6700_DASH_MONOMER_forward_priming_keff": 34.19401863135169,
    "keff_GLYtex_G6700_DASH_MONOMER_reverse_priming_keff": 34.19401863135169,
    "keff_GMAND_GDPMANDEHYDRA_DASH_CPLX_mod_nadp_forward_priming_keff": 58.383896254809805,
    "keff_GMHEPAT_CPLX0_DASH_3661_forward_priming_keff": 67.53430972799815,
    "keff_GMHEPK_CPLX0_DASH_3661_forward_priming_keff": 67.53430972799815,
    "keff_GMHEPPA_EG11736_DASH_MONOMER_mod_mg2_forward_priming_keff": 20.830392931931232,
    "keff_GMPR_GMP_DASH_REDUCT_DASH_CPLX_forward_priming_keff": 89.9073351714863,
    "keff_GMPS2_GMP_DASH_SYN_DASH_CPLX_mod_mg2_forward_priming_keff": 3.9668606621309626,
    "keff_GMPtex_CPLX0_DASH_7530_forward_priming_keff": 74.67911373302745,
    "keff_GMPtex_CPLX0_DASH_7530_reverse_priming_keff": 74.67911373302745,
    "keff_GMPtex_CPLX0_DASH_7533_forward_priming_keff": 76.74472378998097,
    "keff_GMPtex_CPLX0_DASH_7533_reverse_priming_keff": 76.74472378998097,
    "keff_GMPtex_CPLX0_DASH_7534_forward_priming_keff": 75.26768199270408,
    "keff_GMPtex_CPLX0_DASH_7534_reverse_priming_keff": 75.26768199270408,
    "keff_GMPtex_G6700_DASH_MONOMER_forward_priming_keff": 34.19401863135169,
    "keff_GMPtex_G6700_DASH_MONOMER_reverse_priming_keff": 34.19401863135169,
    "keff_GND_6PGLUCONDEHYDROG_DASH_CPLX_forward_priming_keff": 67.95836578267247,
    "keff_GNK_GLUCONOKINII_DASH_CPLX_mod_mg2_forward_priming_keff": 44.53164118507124,
    "keff_GNK_GLUCONOKINI_DASH_MONOMER_forward_priming_keff": 20.623480247279346,
    "keff_GOFUCR_CPLX0_DASH_3881_forward_priming_keff": 52.120169063721505,
    "keff_GP4GH_EG10048_DASH_MONOMER_forward_priming_keff": 27.813921960861514,
    "keff_GPDDA1_GLYCPDIESTER_DASH_CYTO_DASH_MONOMER_mod_mg2_forward_priming_keff": 25.183003888509514,
    "keff_GPDDA1pp_GLYCPDIESTER_DASH_PERI_DASH_CPLX_mod_ca2_forward_priming_keff": 57.12206628095565,
    "keff_GPDDA2_GLYCPDIESTER_DASH_CYTO_DASH_MONOMER_mod_mg2_forward_priming_keff": 25.183003888509514,
    "keff_GPDDA2pp_GLYCPDIESTER_DASH_PERI_DASH_CPLX_mod_ca2_forward_priming_keff": 57.12206628095565,
    "keff_GPDDA3_GLYCPDIESTER_DASH_CYTO_DASH_MONOMER_mod_mg2_forward_priming_keff": 25.183003888509514,
    "keff_GPDDA3pp_GLYCPDIESTER_DASH_PERI_DASH_CPLX_mod_ca2_forward_priming_keff": 57.12206628095565,
    "keff_GPDDA4_GLYCPDIESTER_DASH_CYTO_DASH_MONOMER_mod_mg2_forward_priming_keff": 25.183003888509514,
    "keff_GPDDA4pp_GLYCPDIESTER_DASH_PERI_DASH_CPLX_mod_ca2_forward_priming_keff": 57.12206628095565,
    "keff_GPDDA5_GLYCPDIESTER_DASH_CYTO_DASH_MONOMER_mod_mg2_forward_priming_keff": 25.183003888509514,
    "keff_GPDDA5pp_GLYCPDIESTER_DASH_PERI_DASH_CPLX_mod_ca2_forward_priming_keff": 57.12206628095565,
    "keff_GRTT_FPPSYN_DASH_MONOMER_mod_mg2_forward_priming_keff": 28.388305913993406,
    "keff_GRTT_FPPSYN_DASH_MONOMER_mod_mn2_forward_priming_keff": 28.388305913993406,
    "keff_GSNK_CPLX0_DASH_322_mod_k_mod_mg2_forward_priming_keff": 0.36025678733636851,
    "keff_GSNt2pp_NUPG_DASH_MONOMER_forward_priming_keff": 37.380574950471946,
    "keff_GSNtex_CPLX0_DASH_7530_forward_priming_keff": 74.67911373302745,
    "keff_GSNtex_CPLX0_DASH_7530_reverse_priming_keff": 74.67911373302745,
    "keff_GSNtex_CPLX0_DASH_7533_forward_priming_keff": 76.74472378998097,
    "keff_GSNtex_CPLX0_DASH_7533_reverse_priming_keff": 76.74472378998097,
    "keff_GSNtex_CPLX0_DASH_7534_forward_priming_keff": 75.26768199270408,
    "keff_GSNtex_CPLX0_DASH_7534_reverse_priming_keff": 75.26768199270408,
    "keff_GSNtex_G6700_DASH_MONOMER_forward_priming_keff": 34.19401863135169,
    "keff_GSNtex_G6700_DASH_MONOMER_reverse_priming_keff": 34.19401863135169,
    "keff_GSPMDA_GSP_DASH_CPLX_forward_priming_keff": 86.05553895043992,
    "keff_GSPMDS_GSP_DASH_CPLX_mod_mg2_forward_priming_keff": 86.05553895043992,
    "keff_GTHOXtex_CPLX0_DASH_7530_forward_priming_keff": 74.67911373302745,
    "keff_GTHOXtex_CPLX0_DASH_7530_reverse_priming_keff": 74.67911373302745,
    "keff_GTHOXtex_CPLX0_DASH_7533_forward_priming_keff": 76.74472378998097,
    "keff_GTHOXtex_CPLX0_DASH_7533_reverse_priming_keff": 76.74472378998097,
    "keff_GTHOXtex_CPLX0_DASH_7534_forward_priming_keff": 75.26768199270408,
    "keff_GTHOXtex_CPLX0_DASH_7534_reverse_priming_keff": 75.26768199270408,
    "keff_GTHOXtex_G6700_DASH_MONOMER_forward_priming_keff": 34.19401863135169,
    "keff_GTHOXtex_G6700_DASH_MONOMER_reverse_priming_keff": 34.19401863135169,
    "keff_GTHOr_GLUTATHIONE_DASH_REDUCT_DASH_NADPH_DASH_CPLX_mod_fad_forward_priming_keff": 42.371761667666981,
    "keff_GTHOr_GLUTATHIONE_DASH_REDUCT_DASH_NADPH_DASH_CPLX_mod_fad_reverse_priming_keff": 65.25793674403677,
    "keff_GTHPi_BTUE_DASH_MONOMER_forward_priming_keff": 20.223803987640466,
    "keff_GTHRDHpp_EG10374_DASH_MONOMER_forward_priming_keff": 46.3286166981527,
    "keff_GTHRDabc2pp_ABC_DASH_6_DASH_CPLX_forward_priming_keff": 134.57003878554306,
    "keff_GTHRDabcpp_ABC_DASH_49_DASH_CPLX_forward_priming_keff": 136.05876549859656,
    "keff_GTHRDtex_CPLX0_DASH_7530_forward_priming_keff": 74.67911373302745,
    "keff_GTHRDtex_CPLX0_DASH_7530_reverse_priming_keff": 74.67911373302745,
    "keff_GTHRDtex_CPLX0_DASH_7533_forward_priming_keff": 76.74472378998097,
    "keff_GTHRDtex_CPLX0_DASH_7533_reverse_priming_keff": 76.74472378998097,
    "keff_GTHRDtex_CPLX0_DASH_7534_forward_priming_keff": 75.26768199270408,
    "keff_GTHRDtex_CPLX0_DASH_7534_reverse_priming_keff": 75.26768199270408,
    "keff_GTHRDtex_G6700_DASH_MONOMER_forward_priming_keff": 34.19401863135169,
    "keff_GTHRDtex_G6700_DASH_MONOMER_reverse_priming_keff": 34.19401863135169,
    "keff_GTHS_GLUTATHIONE_DASH_SYN_DASH_CPLX_mod_mg2_forward_priming_keff": 86.58602699100729,
    "keff_GTPCII2_GTP_DASH_CYCLOHYDRO_DASH_II_DASH_CPLX_mod_mg2_forward_priming_keff": 0.0055341537625682672,
    "keff_GTPCI_FOLE_DASH_CPLX_mod_zn2_forward_priming_keff": 0.00084649088584636402,
    "keff_GTPDPDP_PPPGPPHYDRO_DASH_CPLX_mod_nh4_mod_mg2_forward_priming_keff": 71.29455945710282,
    "keff_GTPDPK_RELA_DASH_MONOMER_forward_priming_keff": 58.28386128242783,
    "keff_GTPtex_CPLX0_DASH_7530_forward_priming_keff": 74.67911373302745,
    "keff_GTPtex_CPLX0_DASH_7530_reverse_priming_keff": 74.67911373302745,
    "keff_GTPtex_CPLX0_DASH_7533_forward_priming_keff": 76.74472378998097,
    "keff_GTPtex_CPLX0_DASH_7533_reverse_priming_keff": 76.74472378998097,
    "keff_GTPtex_CPLX0_DASH_7534_forward_priming_keff": 75.26768199270408,
    "keff_GTPtex_CPLX0_DASH_7534_reverse_priming_keff": 75.26768199270408,
    "keff_GTPtex_G6700_DASH_MONOMER_forward_priming_keff": 34.19401863135169,
    "keff_GTPtex_G6700_DASH_MONOMER_reverse_priming_keff": 34.19401863135169,
    "keff_GUAD_G7502_DASH_MONOMER_mod_zn2_forward_priming_keff": 39.67921372408252,
    "keff_GUAPRT_CPLX0_DASH_7685_forward_priming_keff": 56.45643655226412,
    "keff_GUAPRT_GPT_DASH_CPLX_forward_priming_keff": 49.69640235187889,
    "keff_GUAt2pp_YICE_DASH_MONOMER_forward_priming_keff": 38.86687550524414,
    "keff_GUAtex_EG11035_DASH_MONOMER_forward_priming_keff": 29.32956569869997,
    "keff_GUAtex_EG11035_DASH_MONOMER_reverse_priming_keff": 29.32956569869997,
    "keff_GUI1_UXAC_DASH_MONOMER_mod_zn2_forward_priming_keff": 41.87383479283273,
    "keff_GUI1_UXAC_DASH_MONOMER_mod_zn2_reverse_priming_keff": 41.87383479283273,
    "keff_GUI2_UXAC_DASH_MONOMER_forward_priming_keff": 41.87383479283273,
    "keff_GUI2_UXAC_DASH_MONOMER_reverse_priming_keff": 41.87383479283273,
    "keff_H2O2tex_CPLX0_DASH_7530_forward_priming_keff": 74.67911373302745,
    "keff_H2O2tex_CPLX0_DASH_7530_reverse_priming_keff": 74.67911373302745,
    "keff_H2O2tex_CPLX0_DASH_7533_forward_priming_keff": 76.74472378998097,
    "keff_H2O2tex_CPLX0_DASH_7533_reverse_priming_keff": 76.74472378998097,
    "keff_H2O2tex_CPLX0_DASH_7534_forward_priming_keff": 75.26768199270408,
    "keff_H2O2tex_CPLX0_DASH_7534_reverse_priming_keff": 75.26768199270408,
    "keff_H2O2tex_G6700_DASH_MONOMER_forward_priming_keff": 34.19401863135169,
    "keff_H2O2tex_G6700_DASH_MONOMER_reverse_priming_keff": 34.19401863135169,
    "keff_H2Otex_CPLX0_DASH_7530_forward_priming_keff": 74.67911373302745,
    "keff_H2Otex_CPLX0_DASH_7530_reverse_priming_keff": 74.67911373302745,
    "keff_H2Otex_CPLX0_DASH_7533_forward_priming_keff": 76.74472378998097,
    "keff_H2Otex_CPLX0_DASH_7533_reverse_priming_keff": 76.74472378998097,
    "keff_H2Otex_CPLX0_DASH_7534_forward_priming_keff": 75.26768199270408,
    "keff_H2Otex_CPLX0_DASH_7534_reverse_priming_keff": 75.26768199270408,
    "keff_H2Otex_EG10669_DASH_MONOMER_forward_priming_keff": 31.670863841506822,
    "keff_H2Otex_EG10669_DASH_MONOMER_reverse_priming_keff": 31.670863841506822,
    "keff_H2Otex_G6657_DASH_MONOMER_forward_priming_keff": 30.182848756941286,
    "keff_H2Otex_G6657_DASH_MONOMER_reverse_priming_keff": 30.182848756941286,
    "keff_H2Otex_G6700_DASH_MONOMER_forward_priming_keff": 34.19401863135169,
    "keff_H2Otex_G6700_DASH_MONOMER_reverse_priming_keff": 34.19401863135169,
    "keff_H2Otex_G7814_DASH_MONOMER_forward_priming_keff": 25.03710817776674,
    "keff_H2Otex_G7814_DASH_MONOMER_reverse_priming_keff": 25.03710817776674,
    "keff_H2Otpp_CPLX0_DASH_7653_forward_priming_keff": 63.874513324754005,
    "keff_H2Otpp_CPLX0_DASH_7653_reverse_priming_keff": 63.874513324754005,
    "keff_H2Stex_CPLX0_DASH_7530_forward_priming_keff": 74.67911373302745,
    "keff_H2Stex_CPLX0_DASH_7530_reverse_priming_keff": 74.67911373302745,
    "keff_H2Stex_CPLX0_DASH_7533_forward_priming_keff": 76.74472378998097,
    "keff_H2Stex_CPLX0_DASH_7533_reverse_priming_keff": 76.74472378998097,
    "keff_H2Stex_CPLX0_DASH_7534_forward_priming_keff": 75.26768199270408,
    "keff_H2Stex_CPLX0_DASH_7534_reverse_priming_keff": 75.26768199270408,
    "keff_H2Stex_G6700_DASH_MONOMER_forward_priming_keff": 34.19401863135169,
    "keff_H2Stex_G6700_DASH_MONOMER_reverse_priming_keff": 34.19401863135169,
    "keff_H2tex_CPLX0_DASH_7530_forward_priming_keff": 74.67911373302745,
    "keff_H2tex_CPLX0_DASH_7530_reverse_priming_keff": 74.67911373302745,
    "keff_H2tex_CPLX0_DASH_7533_forward_priming_keff": 76.74472378998097,
    "keff_H2tex_CPLX0_DASH_7533_reverse_priming_keff": 76.74472378998097,
    "keff_H2tex_CPLX0_DASH_7534_forward_priming_keff": 75.26768199270408,
    "keff_H2tex_CPLX0_DASH_7534_reverse_priming_keff": 75.26768199270408,
    "keff_H2tex_G6700_DASH_MONOMER_forward_priming_keff": 34.19401863135169,
    "keff_H2tex_G6700_DASH_MONOMER_reverse_priming_keff": 34.19401863135169,
    "keff_HACD1_CPLX0_DASH_1666_forward_priming_keff": 54.710480168893135,
    "keff_HACD1_CPLX0_DASH_1666_reverse_priming_keff": 54.710480168893135,
    "keff_HACD1_FADB_DASH_CPLX_forward_priming_keff": 94.24365723944095,
    "keff_HACD1_FADB_DASH_CPLX_reverse_priming_keff": 94.24365723944095,
    "keff_HACD2_CPLX0_DASH_1666_forward_priming_keff": 54.710480168893135,
    "keff_HACD2_CPLX0_DASH_1666_reverse_priming_keff": 54.710480168893135,
    "keff_HACD2_FADB_DASH_CPLX_forward_priming_keff": 94.24365723944095,
    "keff_HACD2_FADB_DASH_CPLX_reverse_priming_keff": 94.24365723944095,
    "keff_HACD3_CPLX0_DASH_1666_forward_priming_keff": 54.710480168893135,
    "keff_HACD3_CPLX0_DASH_1666_reverse_priming_keff": 54.710480168893135,
    "keff_HACD3_FADB_DASH_CPLX_forward_priming_keff": 94.24365723944095,
    "keff_HACD3_FADB_DASH_CPLX_reverse_priming_keff": 94.24365723944095,
    "keff_HACD4_CPLX0_DASH_1666_forward_priming_keff": 54.710480168893135,
    "keff_HACD4_CPLX0_DASH_1666_reverse_priming_keff": 54.710480168893135,
    "keff_HACD4_FADB_DASH_CPLX_forward_priming_keff": 94.24365723944095,
    "keff_HACD4_FADB_DASH_CPLX_reverse_priming_keff": 94.24365723944095,
    "keff_HACD5_CPLX0_DASH_1666_forward_priming_keff": 54.710480168893135,
    "keff_HACD5_CPLX0_DASH_1666_reverse_priming_keff": 54.710480168893135,
    "keff_HACD5_FADB_DASH_CPLX_forward_priming_keff": 94.24365723944095,
    "keff_HACD5_FADB_DASH_CPLX_reverse_priming_keff": 94.24365723944095,
    "keff_HACD6_CPLX0_DASH_1666_forward_priming_keff": 54.710480168893135,
    "keff_HACD6_CPLX0_DASH_1666_reverse_priming_keff": 54.710480168893135,
    "keff_HACD6_FADB_DASH_CPLX_forward_priming_keff": 94.24365723944095,
    "keff_HACD6_FADB_DASH_CPLX_reverse_priming_keff": 94.24365723944095,
    "keff_HACD7_CPLX0_DASH_1666_forward_priming_keff": 54.710480168893135,
    "keff_HACD7_CPLX0_DASH_1666_reverse_priming_keff": 54.710480168893135,
    "keff_HACD7_FADB_DASH_CPLX_forward_priming_keff": 94.24365723944095,
    "keff_HACD7_FADB_DASH_CPLX_reverse_priming_keff": 94.24365723944095,
    "keff_HACD8_CPLX0_DASH_1666_forward_priming_keff": 54.710480168893135,
    "keff_HACD8_CPLX0_DASH_1666_reverse_priming_keff": 54.710480168893135,
    "keff_HACD8_FADB_DASH_CPLX_forward_priming_keff": 94.24365723944095,
    "keff_HACD8_FADB_DASH_CPLX_reverse_priming_keff": 94.24365723944095,
    "keff_HADPCOADH3_G6716_DASH_MONOMER_forward_priming_keff": 40.55923150470793,
    "keff_HADPCOADH3_G6716_DASH_MONOMER_reverse_priming_keff": 40.55923150470793,
    "keff_HBZOPT_4OHBENZOATE_DASH_OCTAPRENYLTRANSFER_DASH_MONOMER_mod_mg2_forward_priming_keff": 28.630651483039266,
    "keff_HCINNMt2rpp_MHPT_DASH_MONOMER_forward_priming_keff": 34.418769540063785,
    "keff_HCINNMt2rpp_MHPT_DASH_MONOMER_reverse_priming_keff": 34.418769540063785,
    "keff_HCINNMtex_CPLX0_DASH_7530_forward_priming_keff": 74.67911373302745,
    "keff_HCINNMtex_CPLX0_DASH_7530_reverse_priming_keff": 74.67911373302745,
    "keff_HCINNMtex_CPLX0_DASH_7533_forward_priming_keff": 76.74472378998097,
    "keff_HCINNMtex_CPLX0_DASH_7533_reverse_priming_keff": 76.74472378998097,
    "keff_HCINNMtex_CPLX0_DASH_7534_forward_priming_keff": 75.26768199270408,
    "keff_HCINNMtex_CPLX0_DASH_7534_reverse_priming_keff": 75.26768199270408,
    "keff_HCINNMtex_G6700_DASH_MONOMER_forward_priming_keff": 34.19401863135169,
    "keff_HCINNMtex_G6700_DASH_MONOMER_reverse_priming_keff": 34.19401863135169,
    "keff_HCO3E_CARBODEHYDRAT_DASH_CPLX_mod_zn2_forward_priming_keff": 38.053942021201394,
    "keff_HCO3E_CARBODEHYDRAT_DASH_CPLX_mod_zn2_reverse_priming_keff": 38.053942021201394,
    "keff_HCO3E_CPLX0_DASH_7521_mod_zn2_forward_priming_keff": 30.815746648898141,
    "keff_HCO3E_CPLX0_DASH_7521_mod_zn2_reverse_priming_keff": 66.66376210348982,
    "keff_HCYSMT2_MMUM_DASH_MONOMER_forward_priming_keff": 29.219268897202827,
    "keff_HCYSMT_MMUM_DASH_MONOMER_forward_priming_keff": 29.219268897202827,
    "keff_HDCAtexi_EG10280_DASH_MONOMER_forward_priming_keff": 38.80400202195835,
    "keff_HDCEAtexi_EG10280_DASH_MONOMER_forward_priming_keff": 38.80400202195835,
    "keff_HEMEOS_HEMEOSYN_DASH_MONOMER_mod_ca2_forward_priming_keff": 28.459874123077284,
    "keff_HEMEOS_HEMEOSYN_DASH_MONOMER_mod_mg2_forward_priming_keff": 28.459874123077284,
    "keff_HEPK1_EG11340_DASH_MONOMER_forward_priming_keff": 27.547875090734504,
    "keff_HEPK2_EG11425_DASH_MONOMER_forward_priming_keff": 25.230221258576243,
    "keff_HEPT1_EG11189_DASH_MONOMER_forward_priming_keff": 30.61082750767121,
    "keff_HEPT2_EG12210_DASH_MONOMER_forward_priming_keff": 32.84208641824604,
    "keff_HEPT3_EG11341_DASH_MONOMER_forward_priming_keff": 32.64465003339663,
    "keff_HEPT4_EG11423_DASH_MONOMER_forward_priming_keff": 34.52781667380881,
    "keff_HETZK_THZ_DASH_KIN_DASH_MONOMER_forward_priming_keff": 25.130262061939817,
    "keff_HEX1_GLUCOKIN_DASH_MONOMER_forward_priming_keff": 30.072437778489313,
    "keff_HEX7_EG11288_DASH_MONOMER_forward_priming_keff": 28.614705964156748,
    "keff_HEXt2rpp_EG11671_DASH_MONOMER_forward_priming_keff": 38.065525818758914,
    "keff_HEXt2rpp_EG11671_DASH_MONOMER_reverse_priming_keff": 38.065525818758914,
    "keff_HG2abcpp_YHHO_DASH_MONOMER_forward_priming_keff": 54.57650805762166,
    "keff_HG2t3pp_CPLX0_DASH_7641_forward_priming_keff": 48.60174271918431,
    "keff_HG2tex_CPLX0_DASH_7530_forward_priming_keff": 74.67911373302745,
    "keff_HG2tex_CPLX0_DASH_7530_reverse_priming_keff": 74.67911373302745,
    "keff_HG2tex_CPLX0_DASH_7533_forward_priming_keff": 76.74472378998097,
    "keff_HG2tex_CPLX0_DASH_7533_reverse_priming_keff": 76.74472378998097,
    "keff_HG2tex_CPLX0_DASH_7534_forward_priming_keff": 75.26768199270408,
    "keff_HG2tex_CPLX0_DASH_7534_reverse_priming_keff": 75.26768199270408,
    "keff_HG2tex_G6700_DASH_MONOMER_forward_priming_keff": 34.19401863135169,
    "keff_HG2tex_G6700_DASH_MONOMER_reverse_priming_keff": 34.19401863135169,
    "keff_HISTD_HISTDEHYD_DASH_CPLX_mod_mn2_forward_priming_keff": 0.57055966055783214,
    "keff_HISTP_IMIDHISTID_DASH_CPLX_mod_mg2_forward_priming_keff": 3.9435031340154261,
    "keff_HISabcpp_ABC_DASH_14_DASH_CPLX_forward_priming_keff": 84.33571323995085,
    "keff_HISt2rpp_AROP_DASH_MONOMER_forward_priming_keff": 39.35881113190026,
    "keff_HISt2rpp_AROP_DASH_MONOMER_reverse_priming_keff": 39.35881113190026,
    "keff_HIStex_CPLX0_DASH_7530_forward_priming_keff": 74.67911373302745,
    "keff_HIStex_CPLX0_DASH_7530_reverse_priming_keff": 74.67911373302745,
    "keff_HIStex_CPLX0_DASH_7533_forward_priming_keff": 76.74472378998097,
    "keff_HIStex_CPLX0_DASH_7533_reverse_priming_keff": 76.74472378998097,
    "keff_HIStex_CPLX0_DASH_7534_forward_priming_keff": 75.26768199270408,
    "keff_HIStex_CPLX0_DASH_7534_reverse_priming_keff": 75.26768199270408,
    "keff_HIStex_G6700_DASH_MONOMER_forward_priming_keff": 34.19401863135169,
    "keff_HIStex_G6700_DASH_MONOMER_reverse_priming_keff": 34.19401863135169,
    "keff_HKNDDH_MHPCHYDROL_DASH_MONOMER_forward_priming_keff": 28.673885944223635,
    "keff_HKNTDH_MHPCHYDROL_DASH_MONOMER_forward_priming_keff": 28.673885944223635,
    "keff_HMBS_OHMETHYLBILANESYN_DASH_MONOMER_mod_dpm_forward_priming_keff": 19.350730070858276,
    "keff_HMPK1_HMP_DASH_P_DASH_KIN_DASH_CPLX_forward_priming_keff": 73.59679669983734,
    "keff_HMPK1_PDXK_DASH_CPLX_forward_priming_keff": 77.82404496649674,
    "keff_HOMt2pp_EG12134_DASH_MONOMER_forward_priming_keff": 27.73843300438567,
    "keff_HOMt2pp_RHTB_DASH_MONOMER_forward_priming_keff": 21.672316532400075,
    "keff_HOMtex_CPLX0_DASH_7530_forward_priming_keff": 74.67911373302745,
    "keff_HOMtex_CPLX0_DASH_7530_reverse_priming_keff": 74.67911373302745,
    "keff_HOMtex_CPLX0_DASH_7533_forward_priming_keff": 76.74472378998097,
    "keff_HOMtex_CPLX0_DASH_7533_reverse_priming_keff": 76.74472378998097,
    "keff_HOMtex_CPLX0_DASH_7534_forward_priming_keff": 75.26768199270408,
    "keff_HOMtex_CPLX0_DASH_7534_reverse_priming_keff": 75.26768199270408,
    "keff_HOMtex_G6700_DASH_MONOMER_forward_priming_keff": 34.19401863135169,
    "keff_HOMtex_G6700_DASH_MONOMER_reverse_priming_keff": 34.19401863135169,
    "keff_HOPNTAL_MHPELY_DASH_MONOMER_forward_priming_keff": 31.19798842967627,
    "keff_HPPK2_H2PTERIDINEPYROPHOSPHOKIN_DASH_MONOMER_mod_mg2_forward_priming_keff": 18.42433870975459,
    "keff_HPPPNDO_DHPDIOXYGEN_DASH_CPLX_forward_priming_keff": 84.07758417705469,
    "keff_HPPPNt2rpp_MHPT_DASH_MONOMER_forward_priming_keff": 34.418769540063785,
    "keff_HPPPNt2rpp_MHPT_DASH_MONOMER_reverse_priming_keff": 34.418769540063785,
    "keff_HPPPNtex_CPLX0_DASH_7530_forward_priming_keff": 74.67911373302745,
    "keff_HPPPNtex_CPLX0_DASH_7530_reverse_priming_keff": 74.67911373302745,
    "keff_HPPPNtex_CPLX0_DASH_7533_forward_priming_keff": 76.74472378998097,
    "keff_HPPPNtex_CPLX0_DASH_7533_reverse_priming_keff": 76.74472378998097,
    "keff_HPPPNtex_CPLX0_DASH_7534_forward_priming_keff": 75.26768199270408,
    "keff_HPPPNtex_CPLX0_DASH_7534_reverse_priming_keff": 75.26768199270408,
    "keff_HPPPNtex_G6700_DASH_MONOMER_forward_priming_keff": 34.19401863135169,
    "keff_HPPPNtex_G6700_DASH_MONOMER_reverse_priming_keff": 34.19401863135169,
    "keff_HPYRI_CPLX_DASH_171_forward_priming_keff": 44.60691101875724,
    "keff_HPYRI_CPLX_DASH_171_reverse_priming_keff": 44.60691101875724,
    "keff_HPYRRx_CPLX0_DASH_235_forward_priming_keff": 51.30123534005563,
    "keff_HPYRRx_G6539_DASH_MONOMER_forward_priming_keff": 30.476708266813816,
    "keff_HPYRRy_CPLX0_DASH_235_forward_priming_keff": 51.30123534005563,
    "keff_HPYRRy_G6539_DASH_MONOMER_forward_priming_keff": 30.476708266813816,
    "keff_HSDy_ASPKINIHOMOSERDEHYDROGI_DASH_CPLX_forward_priming_keff": 172.51604614780567,
    "keff_HSDy_ASPKINIHOMOSERDEHYDROGI_DASH_CPLX_reverse_priming_keff": 172.51604614780567,
    "keff_HSDy_ASPKINIIHOMOSERDEHYDROGII_DASH_CPLX_forward_priming_keff": 102.37158347324795,
    "keff_HSDy_ASPKINIIHOMOSERDEHYDROGII_DASH_CPLX_reverse_priming_keff": 102.37158347324795,
    "keff_HSK_HOMOSERKIN_DASH_CPLX_mod_k_mod_mg2_forward_priming_keff": 6.9567594509602042,
    "keff_HSST_HOMSUCTRAN_DASH_CPLX_forward_priming_keff": 1.7112290069825931,
    "keff_HSTPT_HISTPHOSTRANS_DASH_CPLX_mod_pydx5p_forward_priming_keff": 0.94063508668617124,
    "keff_HXAND_CPLX0_DASH_761_forward_priming_keff": 80.85494232207138,
    "keff_HXAtex_CPLX0_DASH_7530_forward_priming_keff": 74.67911373302745,
    "keff_HXAtex_CPLX0_DASH_7530_reverse_priming_keff": 74.67911373302745,
    "keff_HXAtex_CPLX0_DASH_7533_forward_priming_keff": 76.74472378998097,
    "keff_HXAtex_CPLX0_DASH_7533_reverse_priming_keff": 76.74472378998097,
    "keff_HXAtex_CPLX0_DASH_7534_forward_priming_keff": 75.26768199270408,
    "keff_HXAtex_CPLX0_DASH_7534_reverse_priming_keff": 75.26768199270408,
    "keff_HXAtex_G6700_DASH_MONOMER_forward_priming_keff": 34.19401863135169,
    "keff_HXAtex_G6700_DASH_MONOMER_reverse_priming_keff": 34.19401863135169,
    "keff_HXCT_ACETOACETYL_DASH_COA_DASH_TRANSFER_DASH_CPLX_forward_priming_keff": 62.92986079469866,
    "keff_HXPRT_CPLX0_DASH_7685_forward_priming_keff": 56.45643655226412,
    "keff_HXPRT_GPT_DASH_CPLX_forward_priming_keff": 49.69640235187889,
    "keff_HYD1pp_FORMHYDROG2_DASH_CPLX_mod_ni2_mod_fe2_forward_priming_keff": 104.08367259404243,
    "keff_HYD1pp_FORMHYDROGI_DASH_CPLX_mod_ni2_mod_4fe4s_forward_priming_keff": 83.06105353022812,
    "keff_HYD1pp_HYDROG3_DASH_CPLX_mod_ni2_forward_priming_keff": 125.1051598714508,
    "keff_HYD2pp_FORMHYDROG2_DASH_CPLX_mod_ni2_mod_fe2_forward_priming_keff": 104.08367259404243,
    "keff_HYD2pp_FORMHYDROGI_DASH_CPLX_mod_ni2_mod_4fe4s_forward_priming_keff": 83.06105353022812,
    "keff_HYD3pp_FORMHYDROG2_DASH_CPLX_mod_ni2_mod_fe2_forward_priming_keff": 104.08367259404243,
    "keff_HYD3pp_FORMHYDROGI_DASH_CPLX_mod_ni2_mod_4fe4s_forward_priming_keff": 83.06105353022812,
    "keff_HYXNtex_CPLX0_DASH_7530_forward_priming_keff": 74.67911373302745,
    "keff_HYXNtex_CPLX0_DASH_7530_reverse_priming_keff": 74.67911373302745,
    "keff_HYXNtex_CPLX0_DASH_7533_forward_priming_keff": 76.74472378998097,
    "keff_HYXNtex_CPLX0_DASH_7533_reverse_priming_keff": 76.74472378998097,
    "keff_HYXNtex_CPLX0_DASH_7534_forward_priming_keff": 75.26768199270408,
    "keff_HYXNtex_CPLX0_DASH_7534_reverse_priming_keff": 75.26768199270408,
    "keff_HYXNtex_G6700_DASH_MONOMER_forward_priming_keff": 34.19401863135169,
    "keff_HYXNtex_G6700_DASH_MONOMER_reverse_priming_keff": 34.19401863135169,
    "keff_Htex_CPLX0_DASH_7530_forward_priming_keff": 74.67911373302745,
    "keff_Htex_CPLX0_DASH_7530_reverse_priming_keff": 74.67911373302745,
    "keff_Htex_CPLX0_DASH_7533_forward_priming_keff": 76.74472378998097,
    "keff_Htex_CPLX0_DASH_7533_reverse_priming_keff": 76.74472378998097,
    "keff_Htex_CPLX0_DASH_7534_forward_priming_keff": 75.26768199270408,
    "keff_Htex_CPLX0_DASH_7534_reverse_priming_keff": 75.26768199270408,
    "keff_Htex_G6700_DASH_MONOMER_forward_priming_keff": 34.19401863135169,
    "keff_Htex_G6700_DASH_MONOMER_reverse_priming_keff": 34.19401863135169,
    "keff_ICDHyr_ISOCITHASE_DASH_CPLX_mod_mg2_forward_priming_keff": 3905.973424456824,
    "keff_ICDHyr_ISOCITHASE_DASH_CPLX_mod_mg2_reverse_priming_keff": 62.205660432001345,
    "keff_ICDHyr_ISOCITHASE_DASH_CPLX_mod_mn2_forward_priming_keff": 3905.973424456824,
    "keff_ICDHyr_ISOCITHASE_DASH_CPLX_mod_mn2_reverse_priming_keff": 62.205660432001345,
    "keff_ICHORS_MENF_DASH_CPLX_mod_mg2_forward_priming_keff": 65.26005442178987,
    "keff_ICHORS_MENF_DASH_CPLX_mod_mg2_reverse_priming_keff": 65.26005442178987,
    "keff_ICHORSi_ENTC_DASH_MONOMER_mod_mg2_forward_priming_keff": 35.26209113827476,
    "keff_ICHORT_APO_DASH_ENTB_forward_priming_keff": 95.78857145614398,
    "keff_ICL_ISOCIT_DASH_LYASE_mod_mg2_forward_priming_keff": 107.6292136779105,
    "keff_ICL_ISOCIT_DASH_LYASE_mod_mn2_forward_priming_keff": 107.6292136779105,
    "keff_IDOND2_IDONDEHYD_DASH_MONOMER_forward_priming_keff": 31.633738157022265,
    "keff_IDOND_IDONDEHYD_DASH_MONOMER_forward_priming_keff": 31.633738157022265,
    "keff_IDOND_IDONDEHYD_DASH_MONOMER_reverse_priming_keff": 31.633738157022265,
    "keff_IDONt2rpp_YJGT_DASH_MONOMER_forward_priming_keff": 37.16633850116184,
    "keff_IDONt2rpp_YJGT_DASH_MONOMER_reverse_priming_keff": 37.16633850116184,
    "keff_IDONtex_CPLX0_DASH_7530_forward_priming_keff": 74.67911373302745,
    "keff_IDONtex_CPLX0_DASH_7530_reverse_priming_keff": 74.67911373302745,
    "keff_IDONtex_CPLX0_DASH_7533_forward_priming_keff": 76.74472378998097,
    "keff_IDONtex_CPLX0_DASH_7533_reverse_priming_keff": 76.74472378998097,
    "keff_IDONtex_CPLX0_DASH_7534_forward_priming_keff": 75.26768199270408,
    "keff_IDONtex_CPLX0_DASH_7534_reverse_priming_keff": 75.26768199270408,
    "keff_IDONtex_G6700_DASH_MONOMER_forward_priming_keff": 34.19401863135169,
    "keff_IDONtex_G6700_DASH_MONOMER_reverse_priming_keff": 34.19401863135169,
    "keff_IG3PS_GLUTAMIDOTRANS_DASH_CPLX_forward_priming_keff": 0.44614325711903935,
    "keff_IGPDH_IMIDHISTID_DASH_CPLX_mod_mg2_forward_priming_keff": 3.9435031340154261,
    "keff_IGPDH_IMIDHISTID_DASH_CPLX_mod_mn2_forward_priming_keff": 3.9435031340154261,
    "keff_IGPS_PRAI_DASH_IGPS_forward_priming_keff": 1.1860735182174997,
    "keff_ILETA_BRANCHED_DASH_CHAINAMINOTRANSFER_DASH_CPLX_mod_6_COLON_pydx5p_forward_priming_keff": 113.71032248595425,
    "keff_ILETA_BRANCHED_DASH_CHAINAMINOTRANSFER_DASH_CPLX_mod_6_COLON_pydx5p_reverse_priming_keff": 8.3639895812939375,
    "keff_ILETA_BRANCHED_DASH_CHAINAMINOTRANSFER_DASH_CPLX_mod_pydx5p_forward_priming_keff": 113.71032248595425,
    "keff_ILETA_BRANCHED_DASH_CHAINAMINOTRANSFER_DASH_CPLX_mod_pydx5p_reverse_priming_keff": 8.3639895812939375,
    "keff_ILEabcpp_ABC_DASH_15_DASH_CPLX_forward_priming_keff": 100.32711588608652,
    "keff_ILEt2rpp_BRNQ_DASH_MONOMER_forward_priming_keff": 37.27074930853209,
    "keff_ILEt2rpp_BRNQ_DASH_MONOMER_reverse_priming_keff": 37.27074930853209,
    "keff_ILEtex_CPLX0_DASH_7530_forward_priming_keff": 74.67911373302745,
    "keff_ILEtex_CPLX0_DASH_7530_reverse_priming_keff": 74.67911373302745,
    "keff_ILEtex_CPLX0_DASH_7533_forward_priming_keff": 76.74472378998097,
    "keff_ILEtex_CPLX0_DASH_7533_reverse_priming_keff": 76.74472378998097,
    "keff_ILEtex_CPLX0_DASH_7534_forward_priming_keff": 75.26768199270408,
    "keff_ILEtex_CPLX0_DASH_7534_reverse_priming_keff": 75.26768199270408,
    "keff_ILEtex_G6700_DASH_MONOMER_forward_priming_keff": 34.19401863135169,
    "keff_ILEtex_G6700_DASH_MONOMER_reverse_priming_keff": 34.19401863135169,
    "keff_IMPC_AICARTRANSIMPCYCLO_DASH_CPLX_forward_priming_keff": 43.806800659629275,
    "keff_IMPC_AICARTRANSIMPCYCLO_DASH_CPLX_reverse_priming_keff": 1008.3105935956769,
    "keff_IMPD_IMP_DASH_DEHYDROG_DASH_CPLX_forward_priming_keff": 4.8696604543072768,
    "keff_IMPtex_CPLX0_DASH_7530_forward_priming_keff": 74.67911373302745,
    "keff_IMPtex_CPLX0_DASH_7530_reverse_priming_keff": 74.67911373302745,
    "keff_IMPtex_CPLX0_DASH_7533_forward_priming_keff": 76.74472378998097,
    "keff_IMPtex_CPLX0_DASH_7533_reverse_priming_keff": 76.74472378998097,
    "keff_IMPtex_CPLX0_DASH_7534_forward_priming_keff": 75.26768199270408,
    "keff_IMPtex_CPLX0_DASH_7534_reverse_priming_keff": 75.26768199270408,
    "keff_IMPtex_G6700_DASH_MONOMER_forward_priming_keff": 34.19401863135169,
    "keff_IMPtex_G6700_DASH_MONOMER_reverse_priming_keff": 34.19401863135169,
    "keff_INDOLEt2pp_CPLX0_DASH_2141_forward_priming_keff": 114.5558357245992,
    "keff_INDOLEt2rpp_MTR_DASH_MONOMER_forward_priming_keff": 36.133270058641536,
    "keff_INDOLEt2rpp_MTR_DASH_MONOMER_reverse_priming_keff": 36.133270058641536,
    "keff_INDOLEtex_CPLX0_DASH_7530_forward_priming_keff": 74.67911373302745,
    "keff_INDOLEtex_CPLX0_DASH_7530_reverse_priming_keff": 74.67911373302745,
    "keff_INDOLEtex_CPLX0_DASH_7533_forward_priming_keff": 76.74472378998097,
    "keff_INDOLEtex_CPLX0_DASH_7533_reverse_priming_keff": 76.74472378998097,
    "keff_INDOLEtex_CPLX0_DASH_7534_forward_priming_keff": 75.26768199270408,
    "keff_INDOLEtex_CPLX0_DASH_7534_reverse_priming_keff": 75.26768199270408,
    "keff_INDOLEtex_G6700_DASH_MONOMER_forward_priming_keff": 34.19401863135169,
    "keff_INDOLEtex_G6700_DASH_MONOMER_reverse_priming_keff": 34.19401863135169,
    "keff_INOSTt4pp_YIDK_DASH_MONOMER_forward_priming_keff": 46.519996915893074,
    "keff_INSH_EG11082_DASH_MONOMER_forward_priming_keff": 28.6543815720468,
    "keff_INSK_CPLX0_DASH_322_mod_k_mod_mg2_forward_priming_keff": 64.9315784374104,
    "keff_INSTtex_CPLX0_DASH_7530_forward_priming_keff": 74.67911373302745,
    "keff_INSTtex_CPLX0_DASH_7530_reverse_priming_keff": 74.67911373302745,
    "keff_INSTtex_CPLX0_DASH_7533_forward_priming_keff": 76.74472378998097,
    "keff_INSTtex_CPLX0_DASH_7533_reverse_priming_keff": 76.74472378998097,
    "keff_INSTtex_CPLX0_DASH_7534_forward_priming_keff": 75.26768199270408,
    "keff_INSTtex_CPLX0_DASH_7534_reverse_priming_keff": 75.26768199270408,
    "keff_INSTtex_G6700_DASH_MONOMER_forward_priming_keff": 34.19401863135169,
    "keff_INSTtex_G6700_DASH_MONOMER_reverse_priming_keff": 34.19401863135169,
    "keff_INSt2pp_NUPG_DASH_MONOMER_forward_priming_keff": 37.380574950471946,
    "keff_INSt2rpp_XAPB_DASH_MONOMER_forward_priming_keff": 37.2290866550139,
    "keff_INSt2rpp_XAPB_DASH_MONOMER_reverse_priming_keff": 37.2290866550139,
    "keff_INStex_EG11035_DASH_MONOMER_forward_priming_keff": 29.32956569869997,
    "keff_INStex_EG11035_DASH_MONOMER_reverse_priming_keff": 29.32956569869997,
    "keff_IPDDI_IPPISOM_DASH_MONOMER_mod_mg2_mod_zn2_forward_priming_keff": 20.255504546969163,
    "keff_IPDDI_IPPISOM_DASH_MONOMER_mod_mg2_mod_zn2_reverse_priming_keff": 20.255504546969163,
    "keff_IPDDI_IPPISOM_DASH_MONOMER_mod_mn2_mod_zn2_forward_priming_keff": 20.255504546969163,
    "keff_IPDDI_IPPISOM_DASH_MONOMER_mod_mn2_mod_zn2_reverse_priming_keff": 20.255504546969163,
    "keff_IPDPS_CPLX0_DASH_7564_mod_nadph_mod_nadh_mod_fad_mod_cobalt2_forward_priming_keff": 50.62633962109155,
    "keff_IPMD_3_DASH_ISOPROPYLMALDEHYDROG_DASH_CPLX_mod_mg2_mod_mn2_forward_priming_keff": 1412.8655159681207,
    "keff_IPPMIa_3_DASH_ISOPROPYLMALISOM_DASH_CPLX_forward_priming_keff": 52.162360354003006,
    "keff_IPPMIa_3_DASH_ISOPROPYLMALISOM_DASH_CPLX_reverse_priming_keff": 597.70016716824171,
    "keff_IPPMIb_3_DASH_ISOPROPYLMALISOM_DASH_CPLX_forward_priming_keff": 52.162360354003006,
    "keff_IPPMIb_3_DASH_ISOPROPYLMALISOM_DASH_CPLX_reverse_priming_keff": 597.70016716824171,
    "keff_IPPS_2_DASH_ISOPROPYLMALATESYN_DASH_MONOMER_forward_priming_keff": 1139.3670730688652,
    "keff_ISETACabcpp_ABC_DASH_56_DASH_CPLX_forward_priming_keff": 89.16555870425785,
    "keff_ISETACabcpp_ABC_DASH_64_DASH_CPLX_forward_priming_keff": 90.34053330979451,
    "keff_ISETACtex_CPLX0_DASH_7530_forward_priming_keff": 74.67911373302745,
    "keff_ISETACtex_CPLX0_DASH_7530_reverse_priming_keff": 74.67911373302745,
    "keff_ISETACtex_CPLX0_DASH_7533_forward_priming_keff": 76.74472378998097,
    "keff_ISETACtex_CPLX0_DASH_7533_reverse_priming_keff": 76.74472378998097,
    "keff_ISETACtex_CPLX0_DASH_7534_forward_priming_keff": 75.26768199270408,
    "keff_ISETACtex_CPLX0_DASH_7534_reverse_priming_keff": 75.26768199270408,
    "keff_ISETACtex_G6700_DASH_MONOMER_forward_priming_keff": 34.19401863135169,
    "keff_ISETACtex_G6700_DASH_MONOMER_reverse_priming_keff": 34.19401863135169,
    "keff_K2L4Aabcpp_CPLX0_DASH_7704_mod_mg2_forward_priming_keff": 1658.8335259257449,
    "keff_K2L4Aabctex_ABC_DASH_53_DASH_CPLX_forward_priming_keff": 1.1966611145001846,
    "keff_KARA1_CPLX0_DASH_7643_mod_mg2_forward_priming_keff": 118.5751405268015,
    "keff_KARA1_CPLX0_DASH_7643_mod_mg2_reverse_priming_keff": 4895.0255556030625,
    "keff_KARA2_CPLX0_DASH_7643_forward_priming_keff": 4895.0255556030625,
    "keff_KARA2_CPLX0_DASH_7643_reverse_priming_keff": 118.5751405268015,
    "keff_KAS141_3_DASH_OXOACYL_DASH_ACP_DASH_SYNTHII_DASH_CPLX_forward_priming_keff": 59.42287181224429,
    "keff_KAS141_FABB_DASH_CPLX_forward_priming_keff": 58.97014753501288,
    "keff_KAS151_CPLX0_DASH_252_forward_priming_keff": 49.24260175308334,
    "keff_KDOCT2_CPM_DASH_KDOSYNTH_DASH_MONOMER_mod_mg2_forward_priming_keff": 0.96074109159914478,
    "keff_KDOPP_KDO_DASH_8PPHOSPHAT_DASH_CPLX_mod_mg2_forward_priming_keff": 6.4273446950160675,
    "keff_KDOPS_KDO_DASH_8PSYNTH_DASH_CPLX_forward_priming_keff": 918.62260354895341,
    "keff_KG6PDC_CPLX0_DASH_7744_mod_mg2_forward_priming_keff": 37.82143431117158,
    "keff_KG6PDC_EG12285_DASH_MONOMER_forward_priming_keff": 22.393941643544128,
    "keff_Kabcpp_ATPASE_DASH_1_DASH_CPLX_forward_priming_keff": 92.2473747533688,
    "keff_Kabcpp_ATPASE_DASH_1_DASH_CPLX_no_MONOMER0_DASH_12_forward_priming_keff": 90.87832846013447,
    "keff_Kt2pp_CPLX0_DASH_7674_forward_priming_keff": 105.15352794884559,
    "keff_Kt2pp_KUP_DASH_MONOMER_forward_priming_keff": 50.51283248547529,
    "keff_Kt2pp_TRKA_DASH_MONOMER_SAPD_DASH_MONOMER_TRKG_DASH_MONOMER_forward_priming_keff": 86.49055195750363,
    "keff_Kt2pp_TRKA_DASH_MONOMER_SAPD_DASH_MONOMER_TRKH_DASH_MONOMER_forward_priming_keff": 86.04084575370123,
    "keff_Kt3pp_CHAA_DASH_MONOMER_forward_priming_keff": 32.91860365478804,
    "keff_Kt3pp_CMR_DASH_MONOMER_forward_priming_keff": 36.12371516715905,
    "keff_Kt3pp_CPLX0_DASH_7819_forward_priming_keff": 83.55466138428632,
    "keff_Kt3pp_KEFB_DASH_MONOMER_forward_priming_keff": 48.92081095952197,
    "keff_Ktex_CPLX0_DASH_7530_forward_priming_keff": 74.67911373302745,
    "keff_Ktex_CPLX0_DASH_7530_reverse_priming_keff": 74.67911373302745,
    "keff_Ktex_CPLX0_DASH_7533_forward_priming_keff": 76.74472378998097,
    "keff_Ktex_CPLX0_DASH_7533_reverse_priming_keff": 76.74472378998097,
    "keff_Ktex_CPLX0_DASH_7534_forward_priming_keff": 75.26768199270408,
    "keff_Ktex_CPLX0_DASH_7534_reverse_priming_keff": 75.26768199270408,
    "keff_Ktex_G6700_DASH_MONOMER_forward_priming_keff": 34.19401863135169,
    "keff_Ktex_G6700_DASH_MONOMER_reverse_priming_keff": 34.19401863135169,
    "keff_LA4NTpp_G7170_DASH_MONOMER_forward_priming_keff": 46.775797082264674,
    "keff_LACZ_BETAGALACTOSID_DASH_CPLX_mod_mg2_forward_priming_keff": 210.86716304883356,
    "keff_LACZpp_EG12013_DASH_MONOMER_forward_priming_keff": 58.0681130774553,
    "keff_LADGMDH_G6662_DASH_MONOMER_forward_priming_keff": 26.14663565400971,
    "keff_LALADGLUtex_CPLX0_DASH_7530_forward_priming_keff": 74.67911373302745,
    "keff_LALADGLUtex_CPLX0_DASH_7530_reverse_priming_keff": 74.67911373302745,
    "keff_LALADGLUtex_CPLX0_DASH_7533_forward_priming_keff": 76.74472378998097,
    "keff_LALADGLUtex_CPLX0_DASH_7533_reverse_priming_keff": 76.74472378998097,
    "keff_LALADGLUtex_CPLX0_DASH_7534_forward_priming_keff": 75.26768199270408,
    "keff_LALADGLUtex_CPLX0_DASH_7534_reverse_priming_keff": 75.26768199270408,
    "keff_LALADGLUtex_G6700_DASH_MONOMER_forward_priming_keff": 34.19401863135169,
    "keff_LALADGLUtex_G6700_DASH_MONOMER_reverse_priming_keff": 34.19401863135169,
    "keff_LALADGLUtpp_B0709_DASH_MONOMER_forward_priming_keff": 41.987294089815855,
    "keff_LALADGLUtpp_B1634_DASH_MONOMER_forward_priming_keff": 41.88849081938428,
    "keff_LALADGLUtpp_YHIP_DASH_MONOMER_forward_priming_keff": 41.64557645069155,
    "keff_LALADGLUtpp_YJDL_DASH_MONOMER_forward_priming_keff": 41.34045184982897,
    "keff_LALALGLUtex_CPLX0_DASH_7530_forward_priming_keff": 74.67911373302745,
    "keff_LALALGLUtex_CPLX0_DASH_7530_reverse_priming_keff": 74.67911373302745,
    "keff_LALALGLUtex_CPLX0_DASH_7533_forward_priming_keff": 76.74472378998097,
    "keff_LALALGLUtex_CPLX0_DASH_7533_reverse_priming_keff": 76.74472378998097,
    "keff_LALALGLUtex_CPLX0_DASH_7534_forward_priming_keff": 75.26768199270408,
    "keff_LALALGLUtex_CPLX0_DASH_7534_reverse_priming_keff": 75.26768199270408,
    "keff_LALALGLUtex_G6700_DASH_MONOMER_forward_priming_keff": 34.19401863135169,
    "keff_LALALGLUtex_G6700_DASH_MONOMER_reverse_priming_keff": 34.19401863135169,
    "keff_LALALGLUtpp_B0709_DASH_MONOMER_forward_priming_keff": 41.987294089815855,
    "keff_LALALGLUtpp_B1634_DASH_MONOMER_forward_priming_keff": 41.88849081938428,
    "keff_LALALGLUtpp_YHIP_DASH_MONOMER_forward_priming_keff": 41.64557645069155,
    "keff_LALALGLUtpp_YJDL_DASH_MONOMER_forward_priming_keff": 41.34045184982897,
    "keff_LALDO2x_GLYCDEH_DASH_CPLX_forward_priming_keff": 155.17173240071875,
    "keff_LALGP_CPLX0_DASH_3001_forward_priming_keff": 69.36627019602653,
    "keff_LCADi_ALD_DASH_CPLX_forward_priming_keff": 115.60646366299711,
    "keff_LCARS_LACTALDREDUCT_DASH_CPLX_mod_fe2_forward_priming_keff": 56.91117178352411,
    "keff_LCARS_LACTALDREDUCT_DASH_CPLX_mod_fe2_reverse_priming_keff": 56.91117178352411,
    "keff_LCTSt3ipp_B0070_DASH_MONOMER_forward_priming_keff": 35.13862211886041,
    "keff_LCTSt3ipp_B2170_DASH_MONOMER_forward_priming_keff": 35.15952077503022,
    "keff_LCTSt3ipp_YDEA_DASH_MONOMER_forward_priming_keff": 35.0311724608553,
    "keff_LCTStex_CPLX0_DASH_7530_forward_priming_keff": 74.67911373302745,
    "keff_LCTStex_CPLX0_DASH_7530_reverse_priming_keff": 74.67911373302745,
    "keff_LCTStex_CPLX0_DASH_7533_forward_priming_keff": 76.74472378998097,
    "keff_LCTStex_CPLX0_DASH_7533_reverse_priming_keff": 76.74472378998097,
    "keff_LCTStex_CPLX0_DASH_7534_forward_priming_keff": 75.26768199270408,
    "keff_LCTStex_CPLX0_DASH_7534_reverse_priming_keff": 75.26768199270408,
    "keff_LCTStex_G6700_DASH_MONOMER_forward_priming_keff": 34.19401863135169,
    "keff_LCTStex_G6700_DASH_MONOMER_reverse_priming_keff": 34.19401863135169,
    "keff_LCTStpp_LACY_DASH_MONOMER_forward_priming_keff": 37.45129117625513,
    "keff_LCTStpp_LACY_DASH_MONOMER_reverse_priming_keff": 37.45129117625513,
    "keff_LDH_D2_DLACTDEHYDROGFAD_DASH_MONOMER_mod_fad_forward_priming_keff": 47.920954529163254,
    "keff_LDH_D_DLACTDEHYDROGFAD_DASH_MONOMER_mod_fad_forward_priming_keff": 47.920954529163254,
    "keff_LDH_D_DLACTDEHYDROGFAD_DASH_MONOMER_mod_fad_reverse_priming_keff": 47.920954529163254,
    "keff_LDH_D_DLACTDEHYDROGNAD_DASH_MONOMER_forward_priming_keff": 31.239937876969755,
    "keff_LDH_D_DLACTDEHYDROGNAD_DASH_MONOMER_reverse_priming_keff": 31.239937876969755,
    "keff_LEUTAi_BRANCHED_DASH_CHAINAMINOTRANSFER_DASH_CPLX_mod_6_COLON_pydx5p_forward_priming_keff": 113.71032248595425,
    "keff_LEUTAi_BRANCHED_DASH_CHAINAMINOTRANSFER_DASH_CPLX_mod_pydx5p_forward_priming_keff": 113.71032248595425,
    "keff_LEUTAi_TYRB_DASH_DIMER_mod_pydx5p_forward_priming_keff": 59.93084196639216,
    "keff_LEUabcpp_ABC_DASH_15_DASH_CPLX_forward_priming_keff": 100.32711588608652,
    "keff_LEUabcpp_ABC_DASH_304_DASH_CPLX_forward_priming_keff": 100.45815255674317,
    "keff_LEUt2rpp_BRNQ_DASH_MONOMER_forward_priming_keff": 37.27074930853209,
    "keff_LEUt2rpp_BRNQ_DASH_MONOMER_reverse_priming_keff": 37.27074930853209,
    "keff_LEUtex_CPLX0_DASH_7530_forward_priming_keff": 74.67911373302745,
    "keff_LEUtex_CPLX0_DASH_7530_reverse_priming_keff": 74.67911373302745,
    "keff_LEUtex_CPLX0_DASH_7533_forward_priming_keff": 76.74472378998097,
    "keff_LEUtex_CPLX0_DASH_7533_reverse_priming_keff": 76.74472378998097,
    "keff_LEUtex_CPLX0_DASH_7534_forward_priming_keff": 75.26768199270408,
    "keff_LEUtex_CPLX0_DASH_7534_reverse_priming_keff": 75.26768199270408,
    "keff_LEUtex_G6700_DASH_MONOMER_forward_priming_keff": 34.19401863135169,
    "keff_LEUtex_G6700_DASH_MONOMER_reverse_priming_keff": 34.19401863135169,
    "keff_LGTHL_GLYOXI_DASH_CPLX_mod_ni2_forward_priming_keff": 26.82257289983752,
    "keff_LIPACabcpp_CPLX0_DASH_7704_mod_mg2_forward_priming_keff": 80.46349695540525,
    "keff_LIPAHT2ex_CPLX0_DASH_1581_forward_priming_keff": 35.62792828575259,
    "keff_LIPAHTex_CPLX0_DASH_1581_forward_priming_keff": 35.62792828575259,
    "keff_LIPATPT_EG11796_DASH_MONOMER_forward_priming_keff": 32.13046196262128,
    "keff_LIPAabcpp_CPLX0_DASH_7704_mod_mg2_forward_priming_keff": 80.46349695540525,
    "keff_LIPAabctex_ABC_DASH_53_DASH_CPLX_forward_priming_keff": 101.33633471925427,
    "keff_LIPOtex_CPLX0_DASH_7530_forward_priming_keff": 74.67911373302745,
    "keff_LIPOtex_CPLX0_DASH_7530_reverse_priming_keff": 74.67911373302745,
    "keff_LIPOtex_CPLX0_DASH_7533_forward_priming_keff": 76.74472378998097,
    "keff_LIPOtex_CPLX0_DASH_7533_reverse_priming_keff": 76.74472378998097,
    "keff_LIPOtex_CPLX0_DASH_7534_forward_priming_keff": 75.26768199270408,
    "keff_LIPOtex_CPLX0_DASH_7534_reverse_priming_keff": 75.26768199270408,
    "keff_LIPOtex_G6700_DASH_MONOMER_forward_priming_keff": 34.19401863135169,
    "keff_LIPOtex_G6700_DASH_MONOMER_reverse_priming_keff": 34.19401863135169,
    "keff_LPADSS_CPLX0_DASH_7415_forward_priming_keff": 36.329158882746455,
    "keff_LPLIPAL1A120pp_CPLX0_DASH_7630_mod_ca2_forward_priming_keff": 63.711358755484795,
    "keff_LPLIPAL1A140pp_CPLX0_DASH_7630_mod_ca2_forward_priming_keff": 63.711358755484795,
    "keff_LPLIPAL1A141pp_CPLX0_DASH_7630_mod_ca2_forward_priming_keff": 63.711358755484795,
    "keff_LPLIPAL1A160pp_CPLX0_DASH_7630_mod_ca2_forward_priming_keff": 63.711358755484795,
    "keff_LPLIPAL1A161pp_CPLX0_DASH_7630_mod_ca2_forward_priming_keff": 63.711358755484795,
    "keff_LPLIPAL1A180pp_CPLX0_DASH_7630_mod_ca2_forward_priming_keff": 63.711358755484795,
    "keff_LPLIPAL1A181pp_CPLX0_DASH_7630_mod_ca2_forward_priming_keff": 63.711358755484795,
    "keff_LPLIPAL1E120pp_CPLX0_DASH_7630_mod_ca2_forward_priming_keff": 63.711358755484795,
    "keff_LPLIPAL1E140pp_CPLX0_DASH_7630_mod_ca2_forward_priming_keff": 63.711358755484795,
    "keff_LPLIPAL1E141pp_CPLX0_DASH_7630_mod_ca2_forward_priming_keff": 63.711358755484795,
    "keff_LPLIPAL1E160pp_CPLX0_DASH_7630_mod_ca2_forward_priming_keff": 63.711358755484795,
    "keff_LPLIPAL1E161pp_CPLX0_DASH_7630_mod_ca2_forward_priming_keff": 63.711358755484795,
    "keff_LPLIPAL1E180pp_CPLX0_DASH_7630_mod_ca2_forward_priming_keff": 63.711358755484795,
    "keff_LPLIPAL1E181pp_CPLX0_DASH_7630_mod_ca2_forward_priming_keff": 63.711358755484795,
    "keff_LPLIPAL1G120pp_CPLX0_DASH_7630_mod_ca2_forward_priming_keff": 63.711358755484795,
    "keff_LPLIPAL1G140pp_CPLX0_DASH_7630_mod_ca2_forward_priming_keff": 63.711358755484795,
    "keff_LPLIPAL1G141pp_CPLX0_DASH_7630_mod_ca2_forward_priming_keff": 63.711358755484795,
    "keff_LPLIPAL1G160pp_CPLX0_DASH_7630_mod_ca2_forward_priming_keff": 63.711358755484795,
    "keff_LPLIPAL1G161pp_CPLX0_DASH_7630_mod_ca2_forward_priming_keff": 63.711358755484795,
    "keff_LPLIPAL1G180pp_CPLX0_DASH_7630_mod_ca2_forward_priming_keff": 63.711358755484795,
    "keff_LPLIPAL1G181pp_CPLX0_DASH_7630_mod_ca2_forward_priming_keff": 63.711358755484795,
    "keff_LPLIPAL2A120_EG10739_DASH_MONOMER_forward_priming_keff": 32.801742924464186,
    "keff_LPLIPAL2A140_EG10739_DASH_MONOMER_forward_priming_keff": 32.801742924464186,
    "keff_LPLIPAL2A141_EG10739_DASH_MONOMER_forward_priming_keff": 32.801742924464186,
    "keff_LPLIPAL2A160_EG10739_DASH_MONOMER_forward_priming_keff": 32.801742924464186,
    "keff_LPLIPAL2A161_EG10739_DASH_MONOMER_forward_priming_keff": 32.801742924464186,
    "keff_LPLIPAL2A180_EG10739_DASH_MONOMER_forward_priming_keff": 32.801742924464186,
    "keff_LPLIPAL2A181_EG10739_DASH_MONOMER_forward_priming_keff": 32.801742924464186,
    "keff_LPLIPAL2ATE120_EG10739_DASH_MONOMER_forward_priming_keff": 32.801742924464186,
    "keff_LPLIPAL2ATE140_EG10739_DASH_MONOMER_forward_priming_keff": 32.801742924464186,
    "keff_LPLIPAL2ATE141_EG10739_DASH_MONOMER_forward_priming_keff": 32.801742924464186,
    "keff_LPLIPAL2ATE160_EG10739_DASH_MONOMER_forward_priming_keff": 32.801742924464186,
    "keff_LPLIPAL2ATE161_EG10739_DASH_MONOMER_forward_priming_keff": 32.801742924464186,
    "keff_LPLIPAL2ATE180_EG10739_DASH_MONOMER_forward_priming_keff": 32.801742924464186,
    "keff_LPLIPAL2ATE181_EG10739_DASH_MONOMER_forward_priming_keff": 32.801742924464186,
    "keff_LPLIPAL2ATG120_EG10739_DASH_MONOMER_forward_priming_keff": 32.801742924464186,
    "keff_LPLIPAL2ATG140_EG10739_DASH_MONOMER_forward_priming_keff": 32.801742924464186,
    "keff_LPLIPAL2ATG141_EG10739_DASH_MONOMER_forward_priming_keff": 32.801742924464186,
    "keff_LPLIPAL2ATG160_EG10739_DASH_MONOMER_forward_priming_keff": 32.801742924464186,
    "keff_LPLIPAL2ATG161_EG10739_DASH_MONOMER_forward_priming_keff": 32.801742924464186,
    "keff_LPLIPAL2ATG180_EG10739_DASH_MONOMER_forward_priming_keff": 32.801742924464186,
    "keff_LPLIPAL2ATG181_EG10739_DASH_MONOMER_forward_priming_keff": 32.801742924464186,
    "keff_LPLIPAL2E120_EG10739_DASH_MONOMER_forward_priming_keff": 32.801742924464186,
    "keff_LPLIPAL2E140_EG10739_DASH_MONOMER_forward_priming_keff": 32.801742924464186,
    "keff_LPLIPAL2E141_EG10739_DASH_MONOMER_forward_priming_keff": 32.801742924464186,
    "keff_LPLIPAL2E160_EG10739_DASH_MONOMER_forward_priming_keff": 32.801742924464186,
    "keff_LPLIPAL2E161_EG10739_DASH_MONOMER_forward_priming_keff": 32.801742924464186,
    "keff_LPLIPAL2E180_EG10739_DASH_MONOMER_forward_priming_keff": 32.801742924464186,
    "keff_LPLIPAL2E181_EG10739_DASH_MONOMER_forward_priming_keff": 32.801742924464186,
    "keff_LPLIPAL2G120_EG10739_DASH_MONOMER_forward_priming_keff": 32.801742924464186,
    "keff_LPLIPAL2G140_EG10739_DASH_MONOMER_forward_priming_keff": 32.801742924464186,
    "keff_LPLIPAL2G141_EG10739_DASH_MONOMER_forward_priming_keff": 32.801742924464186,
    "keff_LPLIPAL2G160_EG10739_DASH_MONOMER_forward_priming_keff": 32.801742924464186,
    "keff_LPLIPAL2G161_EG10739_DASH_MONOMER_forward_priming_keff": 32.801742924464186,
    "keff_LPLIPAL2G180_EG10739_DASH_MONOMER_forward_priming_keff": 32.801742924464186,
    "keff_LPLIPAL2G181_EG10739_DASH_MONOMER_forward_priming_keff": 32.801742924464186,
    "keff_LSERDHr_CPLX0_DASH_1962_forward_priming_keff": 70.90878316307881,
    "keff_LSERDHr_CPLX0_DASH_1962_reverse_priming_keff": 70.90878316307881,
    "keff_LYSDC_LDC2_DASH_CPLX_mod_pydx5p_forward_priming_keff": 318.02706677059723,
    "keff_LYSDC_LYSDECARBOX_DASH_CPLX_mod_pydx5p_forward_priming_keff": 320.04133186456454,
    "keff_LYSabcpp_ABC_DASH_3_DASH_CPLX_forward_priming_keff": 84.10942860708552,
    "keff_LYSt2pp_LYSP_DASH_MONOMER_forward_priming_keff": 41.646549134060514,
    "keff_LYSt3pp_YGGA_DASH_MONOMER_forward_priming_keff": 22.209440438508402,
    "keff_LYStex_CPLX0_DASH_7530_forward_priming_keff": 74.67911373302745,
    "keff_LYStex_CPLX0_DASH_7530_reverse_priming_keff": 74.67911373302745,
    "keff_LYStex_CPLX0_DASH_7533_forward_priming_keff": 76.74472378998097,
    "keff_LYStex_CPLX0_DASH_7533_reverse_priming_keff": 76.74472378998097,
    "keff_LYStex_CPLX0_DASH_7534_forward_priming_keff": 75.26768199270408,
    "keff_LYStex_CPLX0_DASH_7534_reverse_priming_keff": 75.26768199270408,
    "keff_LYStex_G6700_DASH_MONOMER_forward_priming_keff": 34.19401863135169,
    "keff_LYStex_G6700_DASH_MONOMER_reverse_priming_keff": 34.19401863135169,
    "keff_LYXI_CPLX0_DASH_7652_forward_priming_keff": 107.07779937280782,
    "keff_LYXt2pp_RHAT_DASH_MONOMER_forward_priming_keff": 31.756607079531307,
    "keff_LYXtex_CPLX0_DASH_7530_forward_priming_keff": 74.67911373302745,
    "keff_LYXtex_CPLX0_DASH_7530_reverse_priming_keff": 74.67911373302745,
    "keff_LYXtex_CPLX0_DASH_7533_forward_priming_keff": 76.74472378998097,
    "keff_LYXtex_CPLX0_DASH_7533_reverse_priming_keff": 76.74472378998097,
    "keff_LYXtex_CPLX0_DASH_7534_forward_priming_keff": 75.26768199270408,
    "keff_LYXtex_CPLX0_DASH_7534_reverse_priming_keff": 75.26768199270408,
    "keff_LYXtex_G6700_DASH_MONOMER_forward_priming_keff": 34.19401863135169,
    "keff_LYXtex_G6700_DASH_MONOMER_reverse_priming_keff": 34.19401863135169,
    "keff_L_DASH_LACD2_G6176_DASH_MONOMER_G6177_DASH_MONOMER_G6178_DASH_MONOMER_forward_priming_keff": 68.60854812104652,
    "keff_L_DASH_LACD2_L_DASH_LACTDEHYDROGFMN_DASH_MONOMER_mod_fmn_forward_priming_keff": 35.14099184519246,
    "keff_L_DASH_LACD3_G6176_DASH_MONOMER_G6177_DASH_MONOMER_G6178_DASH_MONOMER_forward_priming_keff": 68.60854812104652,
    "keff_L_DASH_LACD3_L_DASH_LACTDEHYDROGFMN_DASH_MONOMER_mod_fmn_forward_priming_keff": 35.14099184519246,
    "keff_L_DASH_LACt2rpp_B2975_DASH_MONOMER_forward_priming_keff": 44.72682725981757,
    "keff_L_DASH_LACt2rpp_B2975_DASH_MONOMER_reverse_priming_keff": 44.72682725981757,
    "keff_L_DASH_LACt2rpp_LCTP_DASH_MONOMER_forward_priming_keff": 44.86741546344525,
    "keff_L_DASH_LACt2rpp_LCTP_DASH_MONOMER_reverse_priming_keff": 44.86741546344525,
    "keff_L_DASH_LACtex_CPLX0_DASH_7530_forward_priming_keff": 74.67911373302745,
    "keff_L_DASH_LACtex_CPLX0_DASH_7530_reverse_priming_keff": 74.67911373302745,
    "keff_L_DASH_LACtex_CPLX0_DASH_7533_forward_priming_keff": 76.74472378998097,
    "keff_L_DASH_LACtex_CPLX0_DASH_7533_reverse_priming_keff": 76.74472378998097,
    "keff_L_DASH_LACtex_CPLX0_DASH_7534_forward_priming_keff": 75.26768199270408,
    "keff_L_DASH_LACtex_CPLX0_DASH_7534_reverse_priming_keff": 75.26768199270408,
    "keff_L_DASH_LACtex_G6700_DASH_MONOMER_forward_priming_keff": 34.19401863135169,
    "keff_L_DASH_LACtex_G6700_DASH_MONOMER_reverse_priming_keff": 34.19401863135169,
    "keff_M1PD_MANNPDEHYDROG_DASH_MONOMER_forward_priming_keff": 34.149340603739574,
    "keff_M1PD_MANNPDEHYDROG_DASH_MONOMER_reverse_priming_keff": 34.149340603739574,
    "keff_MACPD1_FABB_DASH_CPLX_forward_priming_keff": 58.97014753501288,
    "keff_MALCOAMT_EG10119_DASH_MONOMER_forward_priming_keff": 25.78104099365945,
    "keff_MALDDH_G6986_DASH_MONOMER_mod_k_mod_mg2_forward_priming_keff": 33.63464521288637,
    "keff_MALDt2_2pp_DCTA_DASH_MONOMER_forward_priming_keff": 36.803567049100316,
    "keff_MALDtex_CPLX0_DASH_7530_forward_priming_keff": 74.67911373302745,
    "keff_MALDtex_CPLX0_DASH_7530_reverse_priming_keff": 74.67911373302745,
    "keff_MALDtex_CPLX0_DASH_7533_forward_priming_keff": 76.74472378998097,
    "keff_MALDtex_CPLX0_DASH_7533_reverse_priming_keff": 76.74472378998097,
    "keff_MALDtex_CPLX0_DASH_7534_forward_priming_keff": 75.26768199270408,
    "keff_MALDtex_CPLX0_DASH_7534_reverse_priming_keff": 75.26768199270408,
    "keff_MALDtex_G6700_DASH_MONOMER_forward_priming_keff": 34.19401863135169,
    "keff_MALDtex_G6700_DASH_MONOMER_reverse_priming_keff": 34.19401863135169,
    "keff_MALS_MALATE_DASH_SYNTHASE_forward_priming_keff": 45.48274504594718,
    "keff_MALS_MALSYNG_DASH_MONOMER_mod_mg2_forward_priming_keff": 56.507381789442434,
    "keff_MALTATr_MALTACETYLTRAN_DASH_CPLX_forward_priming_keff": 33.551388632959004,
    "keff_MALTATr_MALTACETYLTRAN_DASH_CPLX_reverse_priming_keff": 33.551388632959004,
    "keff_MALTHXabcpp_ABC_DASH_16_DASH_CPLX_forward_priming_keff": 117.90076757745126,
    "keff_MALTHXtexi_CPLX0_DASH_7655_forward_priming_keff": 89.9906082896791,
    "keff_MALTPTabcpp_ABC_DASH_16_DASH_CPLX_forward_priming_keff": 117.90076757745126,
    "keff_MALTPTtexi_CPLX0_DASH_7655_forward_priming_keff": 89.9906082896791,
    "keff_MALTTRabcpp_ABC_DASH_16_DASH_CPLX_forward_priming_keff": 117.90076757745126,
    "keff_MALTTRtexi_CPLX0_DASH_7655_forward_priming_keff": 89.9906082896791,
    "keff_MALTTTRabcpp_ABC_DASH_16_DASH_CPLX_forward_priming_keff": 117.90076757745126,
    "keff_MALTTTRtexi_CPLX0_DASH_7655_forward_priming_keff": 89.9906082896791,
    "keff_MALTabcpp_ABC_DASH_16_DASH_CPLX_forward_priming_keff": 117.90076757745126,
    "keff_MALTptspp_CPLX_DASH_164_forward_priming_keff": 139.1587619778826,
    "keff_MALTtexi_CPLX0_DASH_7655_forward_priming_keff": 89.9906082896791,
    "keff_MALt2_2pp_DCTA_DASH_MONOMER_forward_priming_keff": 36.803567049100316,
    "keff_MALt2_3pp_DCUA_DASH_MONOMER_forward_priming_keff": 36.99202877379554,
    "keff_MALt2_3pp_DCUB_DASH_MONOMER_forward_priming_keff": 38.30951881789788,
    "keff_MALtex_CPLX0_DASH_7530_forward_priming_keff": 74.67911373302745,
    "keff_MALtex_CPLX0_DASH_7530_reverse_priming_keff": 74.67911373302745,
    "keff_MALtex_CPLX0_DASH_7533_forward_priming_keff": 76.74472378998097,
    "keff_MALtex_CPLX0_DASH_7533_reverse_priming_keff": 76.74472378998097,
    "keff_MALtex_CPLX0_DASH_7534_forward_priming_keff": 75.26768199270408,
    "keff_MALtex_CPLX0_DASH_7534_reverse_priming_keff": 75.26768199270408,
    "keff_MALtex_G6700_DASH_MONOMER_forward_priming_keff": 34.19401863135169,
    "keff_MALtex_G6700_DASH_MONOMER_reverse_priming_keff": 34.19401863135169,
    "keff_MAN1PT2_MANNPGUANYLTRANGDP_DASH_MONOMER_forward_priming_keff": 41.305034289142,
    "keff_MAN6PI_MANNPISOM_DASH_MONOMER_forward_priming_keff": 35.209851106189056,
    "keff_MAN6PI_MANNPISOM_DASH_MONOMER_reverse_priming_keff": 35.209851106189056,
    "keff_MAN6Pt6_2pp_UHPT_DASH_MONOMER_forward_priming_keff": 39.90393046067939,
    "keff_MAN6Ptex_CPLX0_DASH_7530_forward_priming_keff": 74.67911373302745,
    "keff_MAN6Ptex_CPLX0_DASH_7530_reverse_priming_keff": 74.67911373302745,
    "keff_MAN6Ptex_CPLX0_DASH_7533_forward_priming_keff": 76.74472378998097,
    "keff_MAN6Ptex_CPLX0_DASH_7533_reverse_priming_keff": 76.74472378998097,
    "keff_MAN6Ptex_CPLX0_DASH_7534_forward_priming_keff": 75.26768199270408,
    "keff_MAN6Ptex_CPLX0_DASH_7534_reverse_priming_keff": 75.26768199270408,
    "keff_MAN6Ptex_G6700_DASH_MONOMER_forward_priming_keff": 34.19401863135169,
    "keff_MAN6Ptex_G6700_DASH_MONOMER_reverse_priming_keff": 34.19401863135169,
    "keff_MANAO_MANNONOXIDOREDUCT_DASH_MONOMER_forward_priming_keff": 41.63670823811246,
    "keff_MANAO_MANNONOXIDOREDUCT_DASH_MONOMER_reverse_priming_keff": 41.63670823811246,
    "keff_MANGLYCptspp_CPLX_DASH_163_forward_priming_keff": 142.20523666844747,
    "keff_MANGLYCtex_CPLX0_DASH_7530_forward_priming_keff": 74.67911373302745,
    "keff_MANGLYCtex_CPLX0_DASH_7530_reverse_priming_keff": 74.67911373302745,
    "keff_MANGLYCtex_CPLX0_DASH_7533_forward_priming_keff": 76.74472378998097,
    "keff_MANGLYCtex_CPLX0_DASH_7533_reverse_priming_keff": 76.74472378998097,
    "keff_MANGLYCtex_CPLX0_DASH_7534_forward_priming_keff": 75.26768199270408,
    "keff_MANGLYCtex_CPLX0_DASH_7534_reverse_priming_keff": 75.26768199270408,
    "keff_MANGLYCtex_G6700_DASH_MONOMER_forward_priming_keff": 34.19401863135169,
    "keff_MANGLYCtex_G6700_DASH_MONOMER_reverse_priming_keff": 34.19401863135169,
    "keff_MANPGH_EG13236_DASH_MONOMER_forward_priming_keff": 66.50362377792392,
    "keff_MANptspp_CPLX_DASH_165_forward_priming_keff": 135.2742333717016,
    "keff_MANtex_CPLX0_DASH_7530_forward_priming_keff": 74.67911373302745,
    "keff_MANtex_CPLX0_DASH_7530_reverse_priming_keff": 74.67911373302745,
    "keff_MANtex_CPLX0_DASH_7533_forward_priming_keff": 76.74472378998097,
    "keff_MANtex_CPLX0_DASH_7533_reverse_priming_keff": 76.74472378998097,
    "keff_MANtex_CPLX0_DASH_7534_forward_priming_keff": 75.26768199270408,
    "keff_MANtex_CPLX0_DASH_7534_reverse_priming_keff": 75.26768199270408,
    "keff_MANtex_G6700_DASH_MONOMER_forward_priming_keff": 34.19401863135169,
    "keff_MANtex_G6700_DASH_MONOMER_reverse_priming_keff": 34.19401863135169,
    "keff_MCITD_G6199_DASH_MONOMER_forward_priming_keff": 41.85730658728925,
    "keff_MCITL2_CPLX0_DASH_1021_mod_mg2_forward_priming_keff": 80.25123383541765,
    "keff_MCITL2_CPLX0_DASH_1021_mod_mg2_reverse_priming_keff": 80.25123383541765,
    "keff_MCITS_CPLX0_DASH_251_forward_priming_keff": 59.48651124886415,
    "keff_MCOATA1_MALONYL_DASH_COA_DASH_ACP_DASH_TRANSACYL_DASH_MONOMER_forward_priming_keff": 960.84762370805595,
    "keff_MCOATA1_MALONYL_DASH_COA_DASH_ACP_DASH_TRANSACYL_DASH_MONOMER_reverse_priming_keff": 28.558152170318905,
    "keff_MCPST_EG11600_DASH_MONOMER_forward_priming_keff": 27.48168479589233,
    "keff_MCTP1App_CPLX0_DASH_3951_forward_priming_keff": 62.097179866502678,
    "keff_MCTP1App_CPLX0_DASH_7717_forward_priming_keff": 106.46466763326696,
    "keff_MCTP1App_EG10341_DASH_MONOMER_forward_priming_keff": 47.52771660812791,
    "keff_MCTP1App_EG10606_DASH_MONOMER_forward_priming_keff": 51.36366619118756,
    "keff_MCTP1Bpp_CPLX0_DASH_3951_forward_priming_keff": 107.03695346113311,
    "keff_MCTP1Bpp_CPLX0_DASH_7717_forward_priming_keff": 106.46466763326696,
    "keff_MCTP2App_CPLX0_DASH_3951_forward_priming_keff": 107.03695346113311,
    "keff_MCTP2App_CPLX0_DASH_7717_forward_priming_keff": 106.46466763326696,
    "keff_MCTP2App_EG10341_DASH_MONOMER_forward_priming_keff": 47.52771660812791,
    "keff_MCTP2App_EG10606_DASH_MONOMER_forward_priming_keff": 51.36366619118756,
    "keff_MDDCP1pp_EG10201_DASH_MONOMER_forward_priming_keff": 36.197032767498214,
    "keff_MDDCP1pp_EG10202_DASH_MONOMER_forward_priming_keff": 40.606183412836316,
    "keff_MDDCP1pp_EG10203_DASH_MONOMER_forward_priming_keff": 35.68493163774556,
    "keff_MDDCP1pp_RPOA_DASH_MONOMER_forward_priming_keff": 35.51909217844863,
    "keff_MDDCP2pp_EG10201_DASH_MONOMER_forward_priming_keff": 36.197032767498214,
    "keff_MDDCP2pp_EG10202_DASH_MONOMER_forward_priming_keff": 40.606183412836316,
    "keff_MDDCP2pp_EG10203_DASH_MONOMER_forward_priming_keff": 35.68493163774556,
    "keff_MDDCP2pp_RPOA_DASH_MONOMER_forward_priming_keff": 35.51909217844863,
    "keff_MDDCP3pp_EG10201_DASH_MONOMER_forward_priming_keff": 36.197032767498214,
    "keff_MDDCP3pp_EG10202_DASH_MONOMER_forward_priming_keff": 40.606183412836316,
    "keff_MDDCP3pp_EG10203_DASH_MONOMER_forward_priming_keff": 35.68493163774556,
    "keff_MDDCP3pp_RPOA_DASH_MONOMER_forward_priming_keff": 35.51909217844863,
    "keff_MDDCP4pp_EG10201_DASH_MONOMER_forward_priming_keff": 36.197032767498214,
    "keff_MDDCP4pp_EG10202_DASH_MONOMER_forward_priming_keff": 40.606183412836316,
    "keff_MDDCP4pp_EG10203_DASH_MONOMER_forward_priming_keff": 35.68493163774556,
    "keff_MDDCP4pp_RPOA_DASH_MONOMER_forward_priming_keff": 35.51909217844863,
    "keff_MDDCP5pp_EG10201_DASH_MONOMER_forward_priming_keff": 36.197032767498214,
    "keff_MDDCP5pp_EG10202_DASH_MONOMER_forward_priming_keff": 40.606183412836316,
    "keff_MDDCP5pp_EG10203_DASH_MONOMER_forward_priming_keff": 35.68493163774556,
    "keff_MDDCP5pp_RPOA_DASH_MONOMER_forward_priming_keff": 35.51909217844863,
    "keff_MDDEP1pp_CPLX0_DASH_3201_forward_priming_keff": 45.48443532930979,
    "keff_MDDEP1pp_EG10202_DASH_MONOMER_forward_priming_keff": 40.606183412836316,
    "keff_MDDEP1pp_EG12015_DASH_MONOMER_forward_priming_keff": 29.542118269343284,
    "keff_MDDEP2pp_CPLX0_DASH_3201_forward_priming_keff": 45.48443532930979,
    "keff_MDDEP2pp_EG10202_DASH_MONOMER_forward_priming_keff": 40.606183412836316,
    "keff_MDDEP2pp_EG12015_DASH_MONOMER_forward_priming_keff": 29.542118269343284,
    "keff_MDDEP3pp_CPLX0_DASH_3201_forward_priming_keff": 45.48443532930979,
    "keff_MDDEP3pp_EG10202_DASH_MONOMER_forward_priming_keff": 40.606183412836316,
    "keff_MDDEP3pp_EG12015_DASH_MONOMER_forward_priming_keff": 29.542118269343284,
    "keff_MDDEP4pp_CPLX0_DASH_3201_forward_priming_keff": 45.48443532930979,
    "keff_MDDEP4pp_EG10202_DASH_MONOMER_forward_priming_keff": 40.606183412836316,
    "keff_MDDEP4pp_EG12015_DASH_MONOMER_forward_priming_keff": 29.542118269343284,
    "keff_MDH2_EG12069_DASH_MONOMER_mod_fad_forward_priming_keff": 22.7326350979,
    "keff_MDH3_EG12069_DASH_MONOMER_mod_fad_forward_priming_keff": 45.46527019584443,
    "keff_MDH_MALATE_DASH_DEHASE_forward_priming_keff": 95.8955965402,
    "keff_MDH_MALATE_DASH_DEHASE_reverse_priming_keff": 95.8955965402,
    "keff_ME1_MALIC_DASH_NAD_DASH_CPLX_mod_mg2_forward_priming_keff": 133.3027956376642,
    "keff_ME1_MALIC_DASH_NAD_DASH_CPLX_mod_mn2_forward_priming_keff": 133.3027956376642,
    "keff_ME2_MALIC_DASH_NADP_DASH_CPLX_mod_mg2_forward_priming_keff": 220.50346445606982,
    "keff_ME2_MALIC_DASH_NADP_DASH_CPLX_mod_mn2_forward_priming_keff": 220.50346445606982,
    "keff_MECDPDH51_EG10370_DASH_MONOMER_mod_mn2_forward_priming_keff": 33.87026981057411,
    "keff_MECDPDH52_EG10370_DASH_MONOMER_mod_mn2_forward_priming_keff": 33.87026981057411,
    "keff_MECDPS_CPLX0_DASH_721_mod_mn2_forward_priming_keff": 0.047130584269261075,
    "keff_MELIBt2pp_MELB_DASH_MONOMER_forward_priming_keff": 40.85151928227423,
    "keff_MELIBt3ipp_YDEA_DASH_MONOMER_forward_priming_keff": 35.0311724608553,
    "keff_MELIBtex_CPLX0_DASH_7530_forward_priming_keff": 74.67911373302745,
    "keff_MELIBtex_CPLX0_DASH_7530_reverse_priming_keff": 74.67911373302745,
    "keff_MELIBtex_CPLX0_DASH_7533_forward_priming_keff": 76.74472378998097,
    "keff_MELIBtex_CPLX0_DASH_7533_reverse_priming_keff": 76.74472378998097,
    "keff_MELIBtex_CPLX0_DASH_7534_forward_priming_keff": 75.26768199270408,
    "keff_MELIBtex_CPLX0_DASH_7534_reverse_priming_keff": 75.26768199270408,
    "keff_MELIBtex_G6700_DASH_MONOMER_forward_priming_keff": 34.19401863135169,
    "keff_MELIBtex_G6700_DASH_MONOMER_reverse_priming_keff": 34.19401863135169,
    "keff_MEOHtex_CPLX0_DASH_7530_forward_priming_keff": 74.67911373302745,
    "keff_MEOHtex_CPLX0_DASH_7530_reverse_priming_keff": 74.67911373302745,
    "keff_MEOHtex_CPLX0_DASH_7533_forward_priming_keff": 76.74472378998097,
    "keff_MEOHtex_CPLX0_DASH_7533_reverse_priming_keff": 76.74472378998097,
    "keff_MEOHtex_CPLX0_DASH_7534_forward_priming_keff": 75.26768199270408,
    "keff_MEOHtex_CPLX0_DASH_7534_reverse_priming_keff": 75.26768199270408,
    "keff_MEOHtex_G6700_DASH_MONOMER_forward_priming_keff": 34.19401863135169,
    "keff_MEOHtex_G6700_DASH_MONOMER_reverse_priming_keff": 34.19401863135169,
    "keff_MEPCT_CPLX0_DASH_234_mod_cobalt2_forward_priming_keff": 0.0054396744249524398,
    "keff_MEPCT_CPLX0_DASH_234_mod_mg2_forward_priming_keff": 0.0054396744249524398,
    "keff_MEPCT_CPLX0_DASH_234_mod_mn2_forward_priming_keff": 0.0054396744249524398,
    "keff_METAT_S_DASH_ADENMETSYN_DASH_CPLX_mod_4_COLON_LI_mod_1_COLON_ca2_forward_priming_keff": 9452.3944972493373,
    "keff_METAT_S_DASH_ADENMETSYN_DASH_CPLX_mod_4_COLON_LI_mod_1_COLON_cd2_forward_priming_keff": 9452.3944972493373,
    "keff_METAT_S_DASH_ADENMETSYN_DASH_CPLX_mod_4_COLON_LI_mod_1_COLON_cobalt2_forward_priming_keff": 9452.3944972493373,
    "keff_METAT_S_DASH_ADENMETSYN_DASH_CPLX_mod_4_COLON_LI_mod_1_COLON_mg2_forward_priming_keff": 9452.3944972493373,
    "keff_METAT_S_DASH_ADENMETSYN_DASH_CPLX_mod_4_COLON_LI_mod_1_COLON_mn2_forward_priming_keff": 9452.3944972493373,
    "keff_METAT_S_DASH_ADENMETSYN_DASH_CPLX_mod_4_COLON_LI_mod_1_COLON_ni2_forward_priming_keff": 9452.3944972493373,
    "keff_METAT_S_DASH_ADENMETSYN_DASH_CPLX_mod_4_COLON_LI_mod_1_COLON_zn2_forward_priming_keff": 9452.3944972493373,
    "keff_METAT_S_DASH_ADENMETSYN_DASH_CPLX_mod_4_COLON_cs_mod_1_COLON_ca2_forward_priming_keff": 9452.3944972493373,
    "keff_METAT_S_DASH_ADENMETSYN_DASH_CPLX_mod_4_COLON_cs_mod_1_COLON_cd2_forward_priming_keff": 9452.3944972493373,
    "keff_METAT_S_DASH_ADENMETSYN_DASH_CPLX_mod_4_COLON_cs_mod_1_COLON_cobalt2_forward_priming_keff": 9452.3944972493373,
    "keff_METAT_S_DASH_ADENMETSYN_DASH_CPLX_mod_4_COLON_cs_mod_1_COLON_mg2_forward_priming_keff": 9452.3944972493373,
    "keff_METAT_S_DASH_ADENMETSYN_DASH_CPLX_mod_4_COLON_cs_mod_1_COLON_mn2_forward_priming_keff": 9452.3944972493373,
    "keff_METAT_S_DASH_ADENMETSYN_DASH_CPLX_mod_4_COLON_cs_mod_1_COLON_ni2_forward_priming_keff": 9452.3944972493373,
    "keff_METAT_S_DASH_ADENMETSYN_DASH_CPLX_mod_4_COLON_cs_mod_1_COLON_zn2_forward_priming_keff": 9452.3944972493373,
    "keff_METAT_S_DASH_ADENMETSYN_DASH_CPLX_mod_4_COLON_k_mod_1_COLON_ca2_forward_priming_keff": 9452.3944972493373,
    "keff_METAT_S_DASH_ADENMETSYN_DASH_CPLX_mod_4_COLON_k_mod_1_COLON_cd2_forward_priming_keff": 9452.3944972493373,
    "keff_METAT_S_DASH_ADENMETSYN_DASH_CPLX_mod_4_COLON_k_mod_1_COLON_cobalt2_forward_priming_keff": 9452.3944972493373,
    "keff_METAT_S_DASH_ADENMETSYN_DASH_CPLX_mod_4_COLON_k_mod_1_COLON_mg2_forward_priming_keff": 9452.3944972493373,
    "keff_METAT_S_DASH_ADENMETSYN_DASH_CPLX_mod_4_COLON_k_mod_1_COLON_mn2_forward_priming_keff": 9452.3944972493373,
    "keff_METAT_S_DASH_ADENMETSYN_DASH_CPLX_mod_4_COLON_k_mod_1_COLON_ni2_forward_priming_keff": 9452.3944972493373,
    "keff_METAT_S_DASH_ADENMETSYN_DASH_CPLX_mod_4_COLON_k_mod_1_COLON_zn2_forward_priming_keff": 9452.3944972493373,
    "keff_METAT_S_DASH_ADENMETSYN_DASH_CPLX_mod_4_COLON_na1_mod_1_COLON_ca2_forward_priming_keff": 9452.3944972493373,
    "keff_METAT_S_DASH_ADENMETSYN_DASH_CPLX_mod_4_COLON_na1_mod_1_COLON_cd2_forward_priming_keff": 9452.3944972493373,
    "keff_METAT_S_DASH_ADENMETSYN_DASH_CPLX_mod_4_COLON_na1_mod_1_COLON_cobalt2_forward_priming_keff": 9452.3944972493373,
    "keff_METAT_S_DASH_ADENMETSYN_DASH_CPLX_mod_4_COLON_na1_mod_1_COLON_mg2_forward_priming_keff": 9452.3944972493373,
    "keff_METAT_S_DASH_ADENMETSYN_DASH_CPLX_mod_4_COLON_na1_mod_1_COLON_mn2_forward_priming_keff": 9452.3944972493373,
    "keff_METAT_S_DASH_ADENMETSYN_DASH_CPLX_mod_4_COLON_na1_mod_1_COLON_ni2_forward_priming_keff": 9452.3944972493373,
    "keff_METAT_S_DASH_ADENMETSYN_DASH_CPLX_mod_4_COLON_na1_mod_1_COLON_zn2_forward_priming_keff": 9452.3944972493373,
    "keff_METAT_S_DASH_ADENMETSYN_DASH_CPLX_mod_4_COLON_nh4_mod_1_COLON_ca2_forward_priming_keff": 9452.3944972493373,
    "keff_METAT_S_DASH_ADENMETSYN_DASH_CPLX_mod_4_COLON_nh4_mod_1_COLON_cd2_forward_priming_keff": 9452.3944972493373,
    "keff_METAT_S_DASH_ADENMETSYN_DASH_CPLX_mod_4_COLON_nh4_mod_1_COLON_cobalt2_forward_priming_keff": 9452.3944972493373,
    "keff_METAT_S_DASH_ADENMETSYN_DASH_CPLX_mod_4_COLON_nh4_mod_1_COLON_mg2_forward_priming_keff": 9452.3944972493373,
    "keff_METAT_S_DASH_ADENMETSYN_DASH_CPLX_mod_4_COLON_nh4_mod_1_COLON_mn2_forward_priming_keff": 9452.3944972493373,
    "keff_METAT_S_DASH_ADENMETSYN_DASH_CPLX_mod_4_COLON_nh4_mod_1_COLON_ni2_forward_priming_keff": 9452.3944972493373,
    "keff_METAT_S_DASH_ADENMETSYN_DASH_CPLX_mod_4_COLON_nh4_mod_1_COLON_zn2_forward_priming_keff": 9452.3944972493373,
    "keff_METAT_S_DASH_ADENMETSYN_DASH_CPLX_mod_4_COLON_tl_mod_1_COLON_ca2_forward_priming_keff": 9452.3944972493373,
    "keff_METAT_S_DASH_ADENMETSYN_DASH_CPLX_mod_4_COLON_tl_mod_1_COLON_cd2_forward_priming_keff": 9452.3944972493373,
    "keff_METAT_S_DASH_ADENMETSYN_DASH_CPLX_mod_4_COLON_tl_mod_1_COLON_cobalt2_forward_priming_keff": 9452.3944972493373,
    "keff_METAT_S_DASH_ADENMETSYN_DASH_CPLX_mod_4_COLON_tl_mod_1_COLON_mg2_forward_priming_keff": 9452.3944972493373,
    "keff_METAT_S_DASH_ADENMETSYN_DASH_CPLX_mod_4_COLON_tl_mod_1_COLON_mn2_forward_priming_keff": 9452.3944972493373,
    "keff_METAT_S_DASH_ADENMETSYN_DASH_CPLX_mod_4_COLON_tl_mod_1_COLON_ni2_forward_priming_keff": 9452.3944972493373,
    "keff_METAT_S_DASH_ADENMETSYN_DASH_CPLX_mod_4_COLON_tl_mod_1_COLON_zn2_forward_priming_keff": 9452.3944972493373,
    "keff_METDabcpp_METNIQ_DASH_METHIONINE_DASH_ABC_DASH_CPLX_forward_priming_keff": 80.13073259279925,
    "keff_METDtex_CPLX0_DASH_7530_forward_priming_keff": 74.67911373302745,
    "keff_METDtex_CPLX0_DASH_7530_reverse_priming_keff": 74.67911373302745,
    "keff_METDtex_CPLX0_DASH_7533_forward_priming_keff": 76.74472378998097,
    "keff_METDtex_CPLX0_DASH_7533_reverse_priming_keff": 76.74472378998097,
    "keff_METDtex_CPLX0_DASH_7534_forward_priming_keff": 75.26768199270408,
    "keff_METDtex_CPLX0_DASH_7534_reverse_priming_keff": 75.26768199270408,
    "keff_METDtex_G6700_DASH_MONOMER_forward_priming_keff": 34.19401863135169,
    "keff_METDtex_G6700_DASH_MONOMER_reverse_priming_keff": 34.19401863135169,
    "keff_METSOX1tex_CPLX0_DASH_7530_forward_priming_keff": 74.67911373302745,
    "keff_METSOX1tex_CPLX0_DASH_7530_reverse_priming_keff": 74.67911373302745,
    "keff_METSOX1tex_CPLX0_DASH_7533_forward_priming_keff": 76.74472378998097,
    "keff_METSOX1tex_CPLX0_DASH_7533_reverse_priming_keff": 76.74472378998097,
    "keff_METSOX1tex_CPLX0_DASH_7534_forward_priming_keff": 75.26768199270408,
    "keff_METSOX1tex_CPLX0_DASH_7534_reverse_priming_keff": 75.26768199270408,
    "keff_METSOX1tex_G6700_DASH_MONOMER_forward_priming_keff": 34.19401863135169,
    "keff_METSOX1tex_G6700_DASH_MONOMER_reverse_priming_keff": 34.19401863135169,
    "keff_METSOX2tex_CPLX0_DASH_7530_forward_priming_keff": 74.67911373302745,
    "keff_METSOX2tex_CPLX0_DASH_7530_reverse_priming_keff": 74.67911373302745,
    "keff_METSOX2tex_CPLX0_DASH_7533_forward_priming_keff": 76.74472378998097,
    "keff_METSOX2tex_CPLX0_DASH_7533_reverse_priming_keff": 76.74472378998097,
    "keff_METSOX2tex_CPLX0_DASH_7534_forward_priming_keff": 75.26768199270408,
    "keff_METSOX2tex_CPLX0_DASH_7534_reverse_priming_keff": 75.26768199270408,
    "keff_METSOX2tex_G6700_DASH_MONOMER_forward_priming_keff": 34.19401863135169,
    "keff_METSOX2tex_G6700_DASH_MONOMER_reverse_priming_keff": 34.19401863135169,
    "keff_METSOXR11_EG10124_DASH_MONOMER_mod_bmocogdp_forward_priming_keff": 59.30373369541167,
    "keff_METSOXR11_EG11433_DASH_MONOMER_forward_priming_keff": 22.296508687747,
    "keff_METSOXR12_EG10124_DASH_MONOMER_mod_bmocogdp_forward_priming_keff": 59.30373369541167,
    "keff_METSOXR12_EG11433_DASH_MONOMER_forward_priming_keff": 22.296508687747,
    "keff_METSOXR21_EG12394_DASH_MONOMER_forward_priming_keff": 16.373610506165928,
    "keff_METSOXR22_EG12394_DASH_MONOMER_forward_priming_keff": 16.373610506165928,
    "keff_METS_HOMOCYSMETB12_DASH_MONOMER_mod_zn2_mod_cbl1_forward_priming_keff": 4.0940093674429363,
    "keff_METS_HOMOCYSMET_DASH_MONOMER_mod_zn2_forward_priming_keff": 58.6951270868921,
    "keff_METabcpp_METNIQ_DASH_METHIONINE_DASH_ABC_DASH_CPLX_forward_priming_keff": 80.13073259279925,
    "keff_METtex_CPLX0_DASH_7530_forward_priming_keff": 74.67911373302745,
    "keff_METtex_CPLX0_DASH_7530_reverse_priming_keff": 74.67911373302745,
    "keff_METtex_CPLX0_DASH_7533_forward_priming_keff": 76.74472378998097,
    "keff_METtex_CPLX0_DASH_7533_reverse_priming_keff": 76.74472378998097,
    "keff_METtex_CPLX0_DASH_7534_forward_priming_keff": 75.26768199270408,
    "keff_METtex_CPLX0_DASH_7534_reverse_priming_keff": 75.26768199270408,
    "keff_METtex_G6700_DASH_MONOMER_forward_priming_keff": 34.19401863135169,
    "keff_METtex_G6700_DASH_MONOMER_reverse_priming_keff": 34.19401863135169,
    "keff_MG2tex_CPLX0_DASH_7530_forward_priming_keff": 74.67911373302745,
    "keff_MG2tex_CPLX0_DASH_7530_reverse_priming_keff": 74.67911373302745,
    "keff_MG2tex_CPLX0_DASH_7533_forward_priming_keff": 76.74472378998097,
    "keff_MG2tex_CPLX0_DASH_7533_reverse_priming_keff": 76.74472378998097,
    "keff_MG2tex_CPLX0_DASH_7534_forward_priming_keff": 75.26768199270408,
    "keff_MG2tex_CPLX0_DASH_7534_reverse_priming_keff": 75.26768199270408,
    "keff_MG2tex_G6700_DASH_MONOMER_forward_priming_keff": 34.19401863135169,
    "keff_MG2tex_G6700_DASH_MONOMER_reverse_priming_keff": 34.19401863135169,
    "keff_MG2tpp_CORA_DASH_MONOMER_forward_priming_keff": 31.26739885365948,
    "keff_MG2uabcpp_MGTA_DASH_MONOMER_forward_priming_keff": 66.23231391174049,
    "keff_MGSA_METHGLYSYN_DASH_CPLX_forward_priming_keff": 67.20659140624524,
    "keff_MI1PP_EG10983_DASH_MONOMER_mod_mg2_forward_priming_keff": 26.39028338896016,
    "keff_MICITDr_CPLX0_DASH_7761_mod_4fe4s_forward_priming_keff": 106.3305798823874,
    "keff_MICITDr_CPLX0_DASH_7761_mod_4fe4s_reverse_priming_keff": 106.3305798823874,
    "keff_MINCYCtex_CPLX0_DASH_7530_forward_priming_keff": 74.67911373302745,
    "keff_MINCYCtex_CPLX0_DASH_7530_reverse_priming_keff": 74.67911373302745,
    "keff_MINCYCtex_CPLX0_DASH_7533_forward_priming_keff": 76.74472378998097,
    "keff_MINCYCtex_CPLX0_DASH_7533_reverse_priming_keff": 76.74472378998097,
    "keff_MINCYCtex_CPLX0_DASH_7534_forward_priming_keff": 75.26768199270408,
    "keff_MINCYCtex_CPLX0_DASH_7534_reverse_priming_keff": 75.26768199270408,
    "keff_MINCYCtex_G6700_DASH_MONOMER_forward_priming_keff": 34.19401863135169,
    "keff_MINCYCtex_G6700_DASH_MONOMER_reverse_priming_keff": 34.19401863135169,
    "keff_MINCYCtpp_CPLX0_DASH_3932_forward_priming_keff": 115.58647559127218,
    "keff_MINCYCtpp_TRANS_DASH_CPLX_DASH_201_forward_priming_keff": 115.80312528151872,
    "keff_MLTG1_MALTODEXGLUCOSID_DASH_MONOMER_forward_priming_keff": 50.43508687123501,
    "keff_MLTG2_MALTODEXGLUCOSID_DASH_MONOMER_forward_priming_keff": 50.43508687123501,
    "keff_MLTG3_MALTODEXGLUCOSID_DASH_MONOMER_forward_priming_keff": 50.43508687123501,
    "keff_MLTG4_MALTODEXGLUCOSID_DASH_MONOMER_forward_priming_keff": 50.43508687123501,
    "keff_MLTG5_MALTODEXGLUCOSID_DASH_MONOMER_forward_priming_keff": 50.43508687123501,
    "keff_MLTGY1pp_EG10950_DASH_MONOMER_forward_priming_keff": 52.71589871477681,
    "keff_MLTGY1pp_EG11373_DASH_MONOMER_forward_priming_keff": 44.363460277805295,
    "keff_MLTGY1pp_G6622_DASH_MONOMER_forward_priming_keff": 21.521856944365606,
    "keff_MLTGY1pp_G7410_DASH_MONOMER_forward_priming_keff": 33.60829430125494,
    "keff_MLTGY1pp_G7457_DASH_MONOMER_forward_priming_keff": 33.70524822536251,
    "keff_MLTGY1pp_G7533_DASH_MONOMER_forward_priming_keff": 33.52105341187107,
    "keff_MLTGY2pp_EG10950_DASH_MONOMER_forward_priming_keff": 52.71589871477681,
    "keff_MLTGY2pp_EG11373_DASH_MONOMER_forward_priming_keff": 44.363460277805295,
    "keff_MLTGY2pp_G6622_DASH_MONOMER_forward_priming_keff": 21.521856944365606,
    "keff_MLTGY2pp_G7410_DASH_MONOMER_forward_priming_keff": 33.60829430125494,
    "keff_MLTGY2pp_G7457_DASH_MONOMER_forward_priming_keff": 33.70524822536251,
    "keff_MLTGY2pp_G7533_DASH_MONOMER_forward_priming_keff": 33.52105341187107,
    "keff_MLTGY3pp_EG10950_DASH_MONOMER_forward_priming_keff": 52.71589871477681,
    "keff_MLTGY3pp_EG11373_DASH_MONOMER_forward_priming_keff": 44.363460277805295,
    "keff_MLTGY3pp_G6622_DASH_MONOMER_forward_priming_keff": 21.521856944365606,
    "keff_MLTGY3pp_G7410_DASH_MONOMER_forward_priming_keff": 33.60829430125494,
    "keff_MLTGY3pp_G7457_DASH_MONOMER_forward_priming_keff": 33.70524822536251,
    "keff_MLTGY3pp_G7533_DASH_MONOMER_forward_priming_keff": 33.52105341187107,
    "keff_MLTGY4pp_EG10950_DASH_MONOMER_forward_priming_keff": 52.71589871477681,
    "keff_MLTGY4pp_EG11373_DASH_MONOMER_forward_priming_keff": 44.363460277805295,
    "keff_MLTGY4pp_G6622_DASH_MONOMER_forward_priming_keff": 21.521856944365606,
    "keff_MLTGY4pp_G7410_DASH_MONOMER_forward_priming_keff": 33.60829430125494,
    "keff_MLTGY4pp_G7457_DASH_MONOMER_forward_priming_keff": 33.70524822536251,
    "keff_MLTGY4pp_G7533_DASH_MONOMER_forward_priming_keff": 33.52105341187107,
    "keff_MLTP1_MALDEXPHOSPHORYL_DASH_CPLX_mod_pydx5p_forward_priming_keff": 103.80014205593369,
    "keff_MLTP1_MALDEXPHOSPHORYL_DASH_CPLX_mod_pydx5p_reverse_priming_keff": 103.80014205593369,
    "keff_MLTP2_MALDEXPHOSPHORYL_DASH_CPLX_mod_pydx5p_forward_priming_keff": 103.80014205593369,
    "keff_MLTP2_MALDEXPHOSPHORYL_DASH_CPLX_mod_pydx5p_reverse_priming_keff": 103.80014205593369,
    "keff_MLTP3_MALDEXPHOSPHORYL_DASH_CPLX_mod_pydx5p_forward_priming_keff": 103.80014205593369,
    "keff_MLTP3_MALDEXPHOSPHORYL_DASH_CPLX_mod_pydx5p_reverse_priming_keff": 103.80014205593369,
    "keff_MMCD_CPLX0_DASH_254_forward_priming_keff": 101.15686591702546,
    "keff_MMETt2pp_B0260_DASH_MONOMER_forward_priming_keff": 39.855544687676534,
    "keff_MMETtex_CPLX0_DASH_7530_forward_priming_keff": 74.67911373302745,
    "keff_MMETtex_CPLX0_DASH_7530_reverse_priming_keff": 74.67911373302745,
    "keff_MMETtex_CPLX0_DASH_7533_forward_priming_keff": 76.74472378998097,
    "keff_MMETtex_CPLX0_DASH_7533_reverse_priming_keff": 76.74472378998097,
    "keff_MMETtex_CPLX0_DASH_7534_forward_priming_keff": 75.26768199270408,
    "keff_MMETtex_CPLX0_DASH_7534_reverse_priming_keff": 75.26768199270408,
    "keff_MMETtex_G6700_DASH_MONOMER_forward_priming_keff": 34.19401863135169,
    "keff_MMETtex_G6700_DASH_MONOMER_reverse_priming_keff": 34.19401863135169,
    "keff_MMM_CPLX0_DASH_7741_mod_adocbl_forward_priming_keff": 92.69385054111744,
    "keff_MN2t3pp_B0752_DASH_MONOMER_forward_priming_keff": 30.042103873817194,
    "keff_MN2t3pp_CPLX0_DASH_7641_forward_priming_keff": 48.60174271918431,
    "keff_MN2tpp_EG11167_DASH_MONOMER_forward_priming_keff": 24.54324461325089,
    "keff_MN6PP_G6425_DASH_MONOMER_mod_mg2_forward_priming_keff": 27.225515961849702,
    "keff_MNLptspp_CPLX_DASH_166_forward_priming_keff": 140.88836578386403,
    "keff_MNLtex_CPLX0_DASH_7530_forward_priming_keff": 74.67911373302745,
    "keff_MNLtex_CPLX0_DASH_7530_reverse_priming_keff": 74.67911373302745,
    "keff_MNLtex_CPLX0_DASH_7533_forward_priming_keff": 76.74472378998097,
    "keff_MNLtex_CPLX0_DASH_7533_reverse_priming_keff": 76.74472378998097,
    "keff_MNLtex_CPLX0_DASH_7534_forward_priming_keff": 75.26768199270408,
    "keff_MNLtex_CPLX0_DASH_7534_reverse_priming_keff": 75.26768199270408,
    "keff_MNLtex_G6700_DASH_MONOMER_forward_priming_keff": 34.19401863135169,
    "keff_MNLtex_G6700_DASH_MONOMER_reverse_priming_keff": 34.19401863135169,
    "keff_MNNH_MANNONDEHYDRAT_DASH_MONOMER_forward_priming_keff": 36.42710765830413,
    "keff_MNt2pp_YFEP_DASH_MONOMER_forward_priming_keff": 36.04832137759414,
    "keff_MNtex_CPLX0_DASH_7530_forward_priming_keff": 74.67911373302745,
    "keff_MNtex_CPLX0_DASH_7530_reverse_priming_keff": 74.67911373302745,
    "keff_MNtex_CPLX0_DASH_7533_forward_priming_keff": 76.74472378998097,
    "keff_MNtex_CPLX0_DASH_7533_reverse_priming_keff": 76.74472378998097,
    "keff_MNtex_CPLX0_DASH_7534_forward_priming_keff": 75.26768199270408,
    "keff_MNtex_CPLX0_DASH_7534_reverse_priming_keff": 75.26768199270408,
    "keff_MNtex_G6700_DASH_MONOMER_forward_priming_keff": 34.19401863135169,
    "keff_MNtex_G6700_DASH_MONOMER_reverse_priming_keff": 34.19401863135169,
    "keff_MOAT2_KDOTRANS_DASH_MONOMER_forward_priming_keff": 624.00067975449554,
    "keff_MOAT3C_EG11426_DASH_MONOMER_forward_priming_keff": 28.903998873051016,
    "keff_MOAT_KDOTRANS_DASH_MONOMER_forward_priming_keff": 624.76013137343216,
    "keff_MOBDabcpp_ABC_DASH_19_DASH_CPLX_forward_priming_keff": 92.57044152011746,
    "keff_MOBDabcpp_ABC_DASH_70_DASH_CPLX_forward_priming_keff": 104.0175753519092,
    "keff_MOBDabcpp_ABC_DASH_7_DASH_CPLX_forward_priming_keff": 104.42874744010662,
    "keff_MOBDtex_CPLX0_DASH_7530_forward_priming_keff": 74.67911373302745,
    "keff_MOBDtex_CPLX0_DASH_7530_reverse_priming_keff": 74.67911373302745,
    "keff_MOBDtex_CPLX0_DASH_7533_forward_priming_keff": 76.74472378998097,
    "keff_MOBDtex_CPLX0_DASH_7533_reverse_priming_keff": 76.74472378998097,
    "keff_MOBDtex_CPLX0_DASH_7534_forward_priming_keff": 75.26768199270408,
    "keff_MOBDtex_CPLX0_DASH_7534_reverse_priming_keff": 75.26768199270408,
    "keff_MOBDtex_G6700_DASH_MONOMER_forward_priming_keff": 34.19401863135169,
    "keff_MOBDtex_G6700_DASH_MONOMER_reverse_priming_keff": 34.19401863135169,
    "keff_MOCDS_G7496_DASH_MONOMER_mod_mg2_forward_priming_keff": 20.995216055228724,
    "keff_MOCOS_EG10153_DASH_MONOMER_forward_priming_keff": 1.5382515932062036e-05,
    "keff_MOGDS_EG11829_DASH_MONOMER_EG11828_DASH_MONOMER_forward_priming_keff": 34.05538695741029,
    "keff_MOGDS_EG11829_DASH_MONOMER_mod_mg2_forward_priming_keff": 21.08967249108987,
    "keff_MOGDS_EG11829_DASH_MONOMER_mod_mn2_forward_priming_keff": 21.08967249108987,
    "keff_MOHMT_3_DASH_METHYL_DASH_2_DASH_OXOBUT_DASH_OHCH3XFER_DASH_CPLX_mod_mg2_forward_priming_keff": 144.78564415032,
    "keff_MPTAT_EG11511_DASH_MONOMER_forward_priming_keff": 1.486751857359799e-05,
    "keff_MPTG2_CPLX0_DASH_3951_G6561_DASH_MONOMER_forward_priming_keff": 129.79537384473923,
    "keff_MPTG2_CPLX0_DASH_7717_G6561_DASH_MONOMER_forward_priming_keff": 129.25881610579145,
    "keff_MPTG2_G7322_DASH_MONOMER_G6561_DASH_MONOMER_forward_priming_keff": 85.76389696795388,
    "keff_MPTG_CPLX0_DASH_3951_G6561_DASH_MONOMER_forward_priming_keff": 129.79537384473923,
    "keff_MPTG_CPLX0_DASH_7717_G6561_DASH_MONOMER_forward_priming_keff": 129.25881610579145,
    "keff_MPTG_G7322_DASH_MONOMER_G6561_DASH_MONOMER_forward_priming_keff": 85.76389696795388,
    "keff_MPTS1_EG11598_DASH_MONOMER_forward_priming_keff": 8.5760847086547539e-06,
    "keff_MPTSS1_EG10154_DASH_MONOMER_forward_priming_keff": 0.00023037866717193179,
    "keff_MSAR_CPLX0_DASH_1962_forward_priming_keff": 70.90878316307881,
    "keff_MSAR_G6519_DASH_MONOMER_forward_priming_keff": 21.03881791426938,
    "keff_MSO3abcpp_ABC_DASH_56_DASH_CPLX_forward_priming_keff": 89.16555870425785,
    "keff_MSO3tex_CPLX0_DASH_7530_forward_priming_keff": 74.67911373302745,
    "keff_MSO3tex_CPLX0_DASH_7530_reverse_priming_keff": 74.67911373302745,
    "keff_MSO3tex_CPLX0_DASH_7533_forward_priming_keff": 76.74472378998097,
    "keff_MSO3tex_CPLX0_DASH_7533_reverse_priming_keff": 76.74472378998097,
    "keff_MSO3tex_CPLX0_DASH_7534_forward_priming_keff": 75.26768199270408,
    "keff_MSO3tex_CPLX0_DASH_7534_reverse_priming_keff": 75.26768199270408,
    "keff_MSO3tex_G6700_DASH_MONOMER_forward_priming_keff": 34.19401863135169,
    "keff_MSO3tex_G6700_DASH_MONOMER_reverse_priming_keff": 34.19401863135169,
    "keff_MTAN_CPLX0_DASH_1541_forward_priming_keff": 1915.4773815888202,
    "keff_MTHFC_FOLD_DASH_CPLX_forward_priming_keff": 46.498794138521575,
    "keff_MTHFC_FOLD_DASH_CPLX_reverse_priming_keff": 46.498794138521575,
    "keff_MTHFD_FOLD_DASH_CPLX_forward_priming_keff": 46.498794138521575,
    "keff_MTHFD_FOLD_DASH_CPLX_reverse_priming_keff": 46.498794138521575,
    "keff_MTHFR2_METHYLENETHFREDUCT_DASH_CPLX_mod_fad_forward_priming_keff": 0.86583091618127694,
    "keff_MTRPOX_SARCOX_DASH_MONOMER_mod_fad_forward_priming_keff": 33.99842221640058,
    "keff_N2Otex_CPLX0_DASH_7530_forward_priming_keff": 74.67911373302745,
    "keff_N2Otex_CPLX0_DASH_7530_reverse_priming_keff": 74.67911373302745,
    "keff_N2Otex_CPLX0_DASH_7533_forward_priming_keff": 76.74472378998097,
    "keff_N2Otex_CPLX0_DASH_7533_reverse_priming_keff": 76.74472378998097,
    "keff_N2Otex_CPLX0_DASH_7534_forward_priming_keff": 75.26768199270408,
    "keff_N2Otex_CPLX0_DASH_7534_reverse_priming_keff": 75.26768199270408,
    "keff_N2Otex_G6700_DASH_MONOMER_forward_priming_keff": 34.19401863135169,
    "keff_N2Otex_G6700_DASH_MONOMER_reverse_priming_keff": 34.19401863135169,
    "keff_NACODA_ACETYLORNDEACET_DASH_CPLX_mod_zn2_forward_priming_keff": 58.69050164309842,
    "keff_NACtex_CPLX0_DASH_7530_forward_priming_keff": 74.67911373302745,
    "keff_NACtex_CPLX0_DASH_7530_reverse_priming_keff": 74.67911373302745,
    "keff_NACtex_CPLX0_DASH_7533_forward_priming_keff": 76.74472378998097,
    "keff_NACtex_CPLX0_DASH_7533_reverse_priming_keff": 76.74472378998097,
    "keff_NACtex_CPLX0_DASH_7534_forward_priming_keff": 75.26768199270408,
    "keff_NACtex_CPLX0_DASH_7534_reverse_priming_keff": 75.26768199270408,
    "keff_NACtex_G6700_DASH_MONOMER_forward_priming_keff": 34.19401863135169,
    "keff_NACtex_G6700_DASH_MONOMER_reverse_priming_keff": 34.19401863135169,
    "keff_NADDP_EG10534_DASH_MONOMER_mod_mg2_forward_priming_keff": 52.8374974561444,
    "keff_NADDP_EG11702_DASH_MONOMER_forward_priming_keff": 26.734965775096875,
    "keff_NADH10_NADH_DASH_DHII_DASH_MONOMER_mod_mg2_mod_cu_mod_fad_forward_priming_keff": 37.96629141458191,
    "keff_NADH16pp_NADH_DASH_DHI_DASH_CPLX_mod_2fe2s_mod_4fe4s_mod_fmn_forward_priming_keff": 235.67469177650958,
    "keff_NADH17pp_NADH_DASH_DHI_DASH_CPLX_mod_2fe2s_mod_4fe4s_mod_fmn_forward_priming_keff": 235.67469177650958,
    "keff_NADH18pp_NADH_DASH_DHI_DASH_CPLX_mod_2fe2s_mod_4fe4s_mod_fmn_forward_priming_keff": 235.67469177650958,
    "keff_NADH5_NADH_DASH_DHII_DASH_MONOMER_mod_mg2_mod_cu_mod_fad_forward_priming_keff": 37.96629141458191,
    "keff_NADH9_NADH_DASH_DHII_DASH_MONOMER_mod_mg2_mod_cu_mod_fad_forward_priming_keff": 37.96629141458191,
    "keff_NADK_CPLX0_DASH_682_mod_mg2_forward_priming_keff": 109.87544152391663,
    "keff_NADPHQR2_CPLX0_DASH_253_mod_fad_forward_priming_keff": 35.77442341141775,
    "keff_NADPHQR3_CPLX0_DASH_253_mod_fad_forward_priming_keff": 35.77442341141775,
    "keff_NADPHQR4_CPLX0_DASH_253_mod_fad_forward_priming_keff": 35.77442341141775,
    "keff_NADS1_NAD_DASH_SYNTH_DASH_CPLX_mod_mg2_forward_priming_keff": 0.00020114311831238288,
    "keff_NADS1_NAD_DASH_SYNTH_DASH_CPLX_mod_mn2_forward_priming_keff": 0.00020114311831238288,
    "keff_NADTRHD_PYRNUTRANSHYDROGEN_DASH_CPLX_forward_priming_keff": 114.621727680202,
    "keff_NADTRHD_UDHA_DASH_CPLX_mod_fad_forward_priming_keff": 192.4455372588337,
    "keff_NAMNPP_NICOTINATEPRIBOSYLTRANS_DASH_MONOMER_forward_priming_keff": 37.07660760910286,
    "keff_NAPAB_DASH_CPLX_NAPC_DASH_MONOMER_bmocogdp_integration_NAPD_DASH_MONOMER_forward_priming_keff": 574.87261571985675,
    "keff_NAP_DASH_CPLX_bmocogdp_integration_NAPD_DASH_MONOMER_forward_priming_keff": 532.68637587607589,
    "keff_NAt3_1p5pp_NHAB_DASH_MONOMER_forward_priming_keff": 43.46534416249698,
    "keff_NAt3_2pp_CPLX0_DASH_7629_forward_priming_keff": 57.67805652672226,
    "keff_NAt3pp_CHAA_DASH_MONOMER_forward_priming_keff": 32.91860365478804,
    "keff_NAt3pp_CMR_DASH_MONOMER_forward_priming_keff": 36.12371516715905,
    "keff_NAtex_CPLX0_DASH_7530_forward_priming_keff": 74.67911373302745,
    "keff_NAtex_CPLX0_DASH_7530_reverse_priming_keff": 74.67911373302745,
    "keff_NAtex_CPLX0_DASH_7533_forward_priming_keff": 76.74472378998097,
    "keff_NAtex_CPLX0_DASH_7533_reverse_priming_keff": 76.74472378998097,
    "keff_NAtex_CPLX0_DASH_7534_forward_priming_keff": 75.26768199270408,
    "keff_NAtex_CPLX0_DASH_7534_reverse_priming_keff": 75.26768199270408,
    "keff_NAtex_G6700_DASH_MONOMER_forward_priming_keff": 34.19401863135169,
    "keff_NAtex_G6700_DASH_MONOMER_reverse_priming_keff": 34.19401863135169,
    "keff_NDPK1_ADENYL_DASH_KIN_DASH_MONOMER_mod_mg2_forward_priming_keff": 22.49659816538253,
    "keff_NDPK1_ADENYL_DASH_KIN_DASH_MONOMER_mod_mg2_reverse_priming_keff": 22.49659816538253,
    "keff_NDPK1_NUCLEOSIDE_DASH_DIP_DASH_KIN_DASH_CPLX_mod_ca2_forward_priming_keff": 46.343663899357345,
    "keff_NDPK1_NUCLEOSIDE_DASH_DIP_DASH_KIN_DASH_CPLX_mod_ca2_reverse_priming_keff": 46.343663899357345,
    "keff_NDPK1_NUCLEOSIDE_DASH_DIP_DASH_KIN_DASH_CPLX_mod_mg2_forward_priming_keff": 46.343663899357345,
    "keff_NDPK1_NUCLEOSIDE_DASH_DIP_DASH_KIN_DASH_CPLX_mod_mg2_reverse_priming_keff": 46.343663899357345,
    "keff_NDPK1_NUCLEOSIDE_DASH_DIP_DASH_KIN_DASH_CPLX_mod_mn2_forward_priming_keff": 46.343663899357345,
    "keff_NDPK1_NUCLEOSIDE_DASH_DIP_DASH_KIN_DASH_CPLX_mod_mn2_reverse_priming_keff": 46.343663899357345,
    "keff_NDPK2_ADENYL_DASH_KIN_DASH_MONOMER_mod_mg2_forward_priming_keff": 22.49659816538253,
    "keff_NDPK2_ADENYL_DASH_KIN_DASH_MONOMER_mod_mg2_reverse_priming_keff": 22.49659816538253,
    "keff_NDPK2_NUCLEOSIDE_DASH_DIP_DASH_KIN_DASH_CPLX_mod_ca2_forward_priming_keff": 46.343663899357345,
    "keff_NDPK2_NUCLEOSIDE_DASH_DIP_DASH_KIN_DASH_CPLX_mod_ca2_reverse_priming_keff": 46.343663899357345,
    "keff_NDPK2_NUCLEOSIDE_DASH_DIP_DASH_KIN_DASH_CPLX_mod_mg2_forward_priming_keff": 46.343663899357345,
    "keff_NDPK2_NUCLEOSIDE_DASH_DIP_DASH_KIN_DASH_CPLX_mod_mg2_reverse_priming_keff": 46.343663899357345,
    "keff_NDPK2_NUCLEOSIDE_DASH_DIP_DASH_KIN_DASH_CPLX_mod_mn2_forward_priming_keff": 46.343663899357345,
    "keff_NDPK2_NUCLEOSIDE_DASH_DIP_DASH_KIN_DASH_CPLX_mod_mn2_reverse_priming_keff": 46.343663899357345,
    "keff_NDPK3_ADENYL_DASH_KIN_DASH_MONOMER_mod_mg2_forward_priming_keff": 22.49659816538253,
    "keff_NDPK3_ADENYL_DASH_KIN_DASH_MONOMER_mod_mg2_reverse_priming_keff": 22.49659816538253,
    "keff_NDPK3_NUCLEOSIDE_DASH_DIP_DASH_KIN_DASH_CPLX_mod_ca2_forward_priming_keff": 46.343663899357345,
    "keff_NDPK3_NUCLEOSIDE_DASH_DIP_DASH_KIN_DASH_CPLX_mod_ca2_reverse_priming_keff": 46.343663899357345,
    "keff_NDPK3_NUCLEOSIDE_DASH_DIP_DASH_KIN_DASH_CPLX_mod_mg2_forward_priming_keff": 46.343663899357345,
    "keff_NDPK3_NUCLEOSIDE_DASH_DIP_DASH_KIN_DASH_CPLX_mod_mg2_reverse_priming_keff": 46.343663899357345,
    "keff_NDPK3_NUCLEOSIDE_DASH_DIP_DASH_KIN_DASH_CPLX_mod_mn2_forward_priming_keff": 46.343663899357345,
    "keff_NDPK3_NUCLEOSIDE_DASH_DIP_DASH_KIN_DASH_CPLX_mod_mn2_reverse_priming_keff": 46.343663899357345,
    "keff_NDPK4_ADENYL_DASH_KIN_DASH_MONOMER_mod_mg2_forward_priming_keff": 22.49659816538253,
    "keff_NDPK4_ADENYL_DASH_KIN_DASH_MONOMER_mod_mg2_reverse_priming_keff": 22.49659816538253,
    "keff_NDPK4_NUCLEOSIDE_DASH_DIP_DASH_KIN_DASH_CPLX_mod_ca2_forward_priming_keff": 46.343663899357345,
    "keff_NDPK4_NUCLEOSIDE_DASH_DIP_DASH_KIN_DASH_CPLX_mod_ca2_reverse_priming_keff": 46.343663899357345,
    "keff_NDPK4_NUCLEOSIDE_DASH_DIP_DASH_KIN_DASH_CPLX_mod_mg2_forward_priming_keff": 46.343663899357345,
    "keff_NDPK4_NUCLEOSIDE_DASH_DIP_DASH_KIN_DASH_CPLX_mod_mg2_reverse_priming_keff": 46.343663899357345,
    "keff_NDPK4_NUCLEOSIDE_DASH_DIP_DASH_KIN_DASH_CPLX_mod_mn2_forward_priming_keff": 46.343663899357345,
    "keff_NDPK4_NUCLEOSIDE_DASH_DIP_DASH_KIN_DASH_CPLX_mod_mn2_reverse_priming_keff": 46.343663899357345,
    "keff_NDPK5_ADENYL_DASH_KIN_DASH_MONOMER_mod_mg2_forward_priming_keff": 22.49659816538253,
    "keff_NDPK5_ADENYL_DASH_KIN_DASH_MONOMER_mod_mg2_reverse_priming_keff": 22.49659816538253,
    "keff_NDPK5_NUCLEOSIDE_DASH_DIP_DASH_KIN_DASH_CPLX_mod_ca2_forward_priming_keff": 46.343663899357345,
    "keff_NDPK5_NUCLEOSIDE_DASH_DIP_DASH_KIN_DASH_CPLX_mod_ca2_reverse_priming_keff": 46.343663899357345,
    "keff_NDPK5_NUCLEOSIDE_DASH_DIP_DASH_KIN_DASH_CPLX_mod_mg2_forward_priming_keff": 46.343663899357345,
    "keff_NDPK5_NUCLEOSIDE_DASH_DIP_DASH_KIN_DASH_CPLX_mod_mg2_reverse_priming_keff": 46.343663899357345,
    "keff_NDPK5_NUCLEOSIDE_DASH_DIP_DASH_KIN_DASH_CPLX_mod_mn2_forward_priming_keff": 46.343663899357345,
    "keff_NDPK5_NUCLEOSIDE_DASH_DIP_DASH_KIN_DASH_CPLX_mod_mn2_reverse_priming_keff": 46.343663899357345,
    "keff_NDPK6_ADENYL_DASH_KIN_DASH_MONOMER_mod_mg2_forward_priming_keff": 22.49659816538253,
    "keff_NDPK6_ADENYL_DASH_KIN_DASH_MONOMER_mod_mg2_reverse_priming_keff": 22.49659816538253,
    "keff_NDPK6_NUCLEOSIDE_DASH_DIP_DASH_KIN_DASH_CPLX_mod_ca2_forward_priming_keff": 46.343663899357345,
    "keff_NDPK6_NUCLEOSIDE_DASH_DIP_DASH_KIN_DASH_CPLX_mod_ca2_reverse_priming_keff": 46.343663899357345,
    "keff_NDPK6_NUCLEOSIDE_DASH_DIP_DASH_KIN_DASH_CPLX_mod_mg2_forward_priming_keff": 46.343663899357345,
    "keff_NDPK6_NUCLEOSIDE_DASH_DIP_DASH_KIN_DASH_CPLX_mod_mg2_reverse_priming_keff": 46.343663899357345,
    "keff_NDPK6_NUCLEOSIDE_DASH_DIP_DASH_KIN_DASH_CPLX_mod_mn2_forward_priming_keff": 46.343663899357345,
    "keff_NDPK6_NUCLEOSIDE_DASH_DIP_DASH_KIN_DASH_CPLX_mod_mn2_reverse_priming_keff": 46.343663899357345,
    "keff_NDPK7_ADENYL_DASH_KIN_DASH_MONOMER_mod_mg2_forward_priming_keff": 22.49659816538253,
    "keff_NDPK7_ADENYL_DASH_KIN_DASH_MONOMER_mod_mg2_reverse_priming_keff": 22.49659816538253,
    "keff_NDPK7_NUCLEOSIDE_DASH_DIP_DASH_KIN_DASH_CPLX_mod_ca2_forward_priming_keff": 46.343663899357345,
    "keff_NDPK7_NUCLEOSIDE_DASH_DIP_DASH_KIN_DASH_CPLX_mod_ca2_reverse_priming_keff": 46.343663899357345,
    "keff_NDPK7_NUCLEOSIDE_DASH_DIP_DASH_KIN_DASH_CPLX_mod_mg2_forward_priming_keff": 46.343663899357345,
    "keff_NDPK7_NUCLEOSIDE_DASH_DIP_DASH_KIN_DASH_CPLX_mod_mg2_reverse_priming_keff": 46.343663899357345,
    "keff_NDPK7_NUCLEOSIDE_DASH_DIP_DASH_KIN_DASH_CPLX_mod_mn2_forward_priming_keff": 46.343663899357345,
    "keff_NDPK7_NUCLEOSIDE_DASH_DIP_DASH_KIN_DASH_CPLX_mod_mn2_reverse_priming_keff": 46.343663899357345,
    "keff_NDPK8_ADENYL_DASH_KIN_DASH_MONOMER_mod_mg2_forward_priming_keff": 22.49659816538253,
    "keff_NDPK8_ADENYL_DASH_KIN_DASH_MONOMER_mod_mg2_reverse_priming_keff": 22.49659816538253,
    "keff_NDPK8_NUCLEOSIDE_DASH_DIP_DASH_KIN_DASH_CPLX_mod_ca2_forward_priming_keff": 46.343663899357345,
    "keff_NDPK8_NUCLEOSIDE_DASH_DIP_DASH_KIN_DASH_CPLX_mod_ca2_reverse_priming_keff": 46.343663899357345,
    "keff_NDPK8_NUCLEOSIDE_DASH_DIP_DASH_KIN_DASH_CPLX_mod_mg2_forward_priming_keff": 46.343663899357345,
    "keff_NDPK8_NUCLEOSIDE_DASH_DIP_DASH_KIN_DASH_CPLX_mod_mg2_reverse_priming_keff": 46.343663899357345,
    "keff_NDPK8_NUCLEOSIDE_DASH_DIP_DASH_KIN_DASH_CPLX_mod_mn2_forward_priming_keff": 46.343663899357345,
    "keff_NDPK8_NUCLEOSIDE_DASH_DIP_DASH_KIN_DASH_CPLX_mod_mn2_reverse_priming_keff": 46.343663899357345,
    "keff_NH4tex_CPLX0_DASH_7530_forward_priming_keff": 74.67911373302745,
    "keff_NH4tex_CPLX0_DASH_7530_reverse_priming_keff": 74.67911373302745,
    "keff_NH4tex_CPLX0_DASH_7533_forward_priming_keff": 76.74472378998097,
    "keff_NH4tex_CPLX0_DASH_7533_reverse_priming_keff": 76.74472378998097,
    "keff_NH4tex_CPLX0_DASH_7534_forward_priming_keff": 75.26768199270408,
    "keff_NH4tex_CPLX0_DASH_7534_reverse_priming_keff": 75.26768199270408,
    "keff_NH4tex_G6700_DASH_MONOMER_forward_priming_keff": 34.19401863135169,
    "keff_NH4tex_G6700_DASH_MONOMER_reverse_priming_keff": 34.19401863135169,
    "keff_NH4tpp_CPLX0_DASH_7532_forward_priming_keff": 527.8446970662727,
    "keff_NH4tpp_CPLX0_DASH_7532_reverse_priming_keff": 527.8446970662727,
    "keff_NHFRBO_CPLX0_DASH_1_mod_fad_forward_priming_keff": 118.83023976621348,
    "keff_NI2abcpp_YHHO_DASH_MONOMER_forward_priming_keff": 54.57650805762166,
    "keff_NI2t3pp_B0752_DASH_MONOMER_forward_priming_keff": 30.042103873817194,
    "keff_NI2t3pp_CPLX0_DASH_7641_forward_priming_keff": 48.60174271918431,
    "keff_NI2tex_CPLX0_DASH_7530_forward_priming_keff": 74.67911373302745,
    "keff_NI2tex_CPLX0_DASH_7530_reverse_priming_keff": 74.67911373302745,
    "keff_NI2tex_CPLX0_DASH_7533_forward_priming_keff": 76.74472378998097,
    "keff_NI2tex_CPLX0_DASH_7533_reverse_priming_keff": 76.74472378998097,
    "keff_NI2tex_CPLX0_DASH_7534_forward_priming_keff": 75.26768199270408,
    "keff_NI2tex_CPLX0_DASH_7534_reverse_priming_keff": 75.26768199270408,
    "keff_NI2tex_G6700_DASH_MONOMER_forward_priming_keff": 34.19401863135169,
    "keff_NI2tex_G6700_DASH_MONOMER_reverse_priming_keff": 34.19401863135169,
    "keff_NI2tpp_CORA_DASH_MONOMER_forward_priming_keff": 31.26739885365948,
    "keff_NI2uabcpp_ABC_DASH_20_DASH_CPLX_forward_priming_keff": 103.70747568944064,
    "keff_NI2uabcpp_MGTA_DASH_MONOMER_forward_priming_keff": 66.23231391174049,
    "keff_NITRATREDUCTA_DASH_CPLX_bmocogdp_integration_NARJ_DASH_MONOMER_forward_priming_keff": 1257.2106634924996,
    "keff_NMNAT_NICONUCADENYLYLTRAN_DASH_MONOMER_mod_mg2_forward_priming_keff": 23.164867611640748,
    "keff_NMNAT_PD04413_mod_ca2_forward_priming_keff": 37.947627070868805,
    "keff_NMNAT_PD04413_mod_cd2_forward_priming_keff": 37.947627070868805,
    "keff_NMNAT_PD04413_mod_cobalt2_forward_priming_keff": 37.947627070868805,
    "keff_NMNAT_PD04413_mod_cu2_forward_priming_keff": 37.947627070868805,
    "keff_NMNAT_PD04413_mod_mg2_forward_priming_keff": 37.947627070868805,
    "keff_NMNAT_PD04413_mod_mn2_forward_priming_keff": 37.947627070868805,
    "keff_NMNAT_PD04413_mod_ni2_forward_priming_keff": 37.947627070868805,
    "keff_NMNAT_PD04413_mod_zn2_forward_priming_keff": 37.947627070868805,
    "keff_NMNPtpp_PNUC_DASH_MONOMER_forward_priming_keff": 24.899535238822402,
    "keff_NMNtex_CPLX0_DASH_7530_forward_priming_keff": 74.67911373302745,
    "keff_NMNtex_CPLX0_DASH_7530_reverse_priming_keff": 74.67911373302745,
    "keff_NMNtex_CPLX0_DASH_7533_forward_priming_keff": 76.74472378998097,
    "keff_NMNtex_CPLX0_DASH_7533_reverse_priming_keff": 76.74472378998097,
    "keff_NMNtex_CPLX0_DASH_7534_forward_priming_keff": 75.26768199270408,
    "keff_NMNtex_CPLX0_DASH_7534_reverse_priming_keff": 75.26768199270408,
    "keff_NMNtex_G6700_DASH_MONOMER_forward_priming_keff": 34.19401863135169,
    "keff_NMNtex_G6700_DASH_MONOMER_reverse_priming_keff": 34.19401863135169,
    "keff_NNAM_NICOTINAMID_DASH_MONOMER_forward_priming_keff": 22.326640918491577,
    "keff_NNATr_NICONUCADENYLYLTRAN_DASH_MONOMER_mod_mg2_forward_priming_keff": 0.025035248069396866,
    "keff_NNATr_NICONUCADENYLYLTRAN_DASH_MONOMER_mod_mg2_reverse_priming_keff": 23.164867611640748,
    "keff_NNDMBRT_DMBPPRIBOSYLTRANS_DASH_CPLX_forward_priming_keff": 53.02755415758387,
    "keff_NNDPR_QUINOPRIBOTRANS_DASH_CPLX_mod_mg2_forward_priming_keff": 0.0014126085616572648,
    "keff_NO2t2rpp_NARK_DASH_MONOMER_forward_priming_keff": 39.36555304501331,
    "keff_NO2t2rpp_NARK_DASH_MONOMER_reverse_priming_keff": 39.36555304501331,
    "keff_NO2t2rpp_NIRC_DASH_MONOMER_forward_priming_keff": 25.97809943310335,
    "keff_NO2t2rpp_NIRC_DASH_MONOMER_reverse_priming_keff": 25.97809943310335,
    "keff_NO2tex_CPLX0_DASH_7530_forward_priming_keff": 74.67911373302745,
    "keff_NO2tex_CPLX0_DASH_7530_reverse_priming_keff": 74.67911373302745,
    "keff_NO2tex_CPLX0_DASH_7533_forward_priming_keff": 76.74472378998097,
    "keff_NO2tex_CPLX0_DASH_7533_reverse_priming_keff": 76.74472378998097,
    "keff_NO2tex_CPLX0_DASH_7534_forward_priming_keff": 75.26768199270408,
    "keff_NO2tex_CPLX0_DASH_7534_reverse_priming_keff": 75.26768199270408,
    "keff_NO2tex_G6700_DASH_MONOMER_forward_priming_keff": 34.19401863135169,
    "keff_NO2tex_G6700_DASH_MONOMER_reverse_priming_keff": 34.19401863135169,
    "keff_NO3R1bpp_NAP_DASH_CPLX_mod_bmocogdp_forward_priming_keff": 107.29333188740951,
    "keff_NO3R1pp_NITRATREDUCTA_DASH_CPLX_mod_bmocogdp_mod_3fe4s_mod_4fe4s_forward_priming_keff": 121.78533867339944,
    "keff_NO3R1pp_NITRATREDUCTZ_DASH_CPLX_mod_bmocogdp_mod_2_COLON_pheme_mod_3_COLON_4fe4s_mod_1_COLON_3fe4s_forward_priming_keff": 122.09037552663739,
    "keff_NO3R2bpp_NAPAB_DASH_CPLX_NAPC_DASH_MONOMER_mod_bmocogdp_forward_priming_keff": 82.09937471177649,
    "keff_NO3R2pp_NITRATREDUCTA_DASH_CPLX_mod_bmocogdp_mod_3fe4s_mod_4fe4s_forward_priming_keff": 121.78533867339944,
    "keff_NO3R2pp_NITRATREDUCTZ_DASH_CPLX_mod_bmocogdp_mod_2_COLON_pheme_mod_3_COLON_4fe4s_mod_1_COLON_3fe4s_forward_priming_keff": 122.09037552663739,
    "keff_NO3t7pp_NARK_DASH_MONOMER_forward_priming_keff": 39.36555304501331,
    "keff_NO3t7pp_NARU_DASH_MONOMER_forward_priming_keff": 39.48537917452696,
    "keff_NO3tex_CPLX0_DASH_7530_forward_priming_keff": 74.67911373302745,
    "keff_NO3tex_CPLX0_DASH_7530_reverse_priming_keff": 74.67911373302745,
    "keff_NO3tex_CPLX0_DASH_7533_forward_priming_keff": 76.74472378998097,
    "keff_NO3tex_CPLX0_DASH_7533_reverse_priming_keff": 76.74472378998097,
    "keff_NO3tex_CPLX0_DASH_7534_forward_priming_keff": 75.26768199270408,
    "keff_NO3tex_CPLX0_DASH_7534_reverse_priming_keff": 75.26768199270408,
    "keff_NO3tex_G6700_DASH_MONOMER_forward_priming_keff": 34.19401863135169,
    "keff_NO3tex_G6700_DASH_MONOMER_reverse_priming_keff": 34.19401863135169,
    "keff_NODOx_EG10456_DASH_MONOMER_mod_fad_mod_pheme_forward_priming_keff": 35.83501839318008,
    "keff_NODOy_EG10456_DASH_MONOMER_mod_fad_mod_pheme_forward_priming_keff": 35.83501839318008,
    "keff_NOVBCNtpp_CPLX0_DASH_3932_forward_priming_keff": 115.58647559127218,
    "keff_NOVBCNtpp_TRANS_DASH_CPLX_DASH_201_forward_priming_keff": 115.80312528151872,
    "keff_NOtex_CPLX0_DASH_7530_forward_priming_keff": 74.67911373302745,
    "keff_NOtex_CPLX0_DASH_7530_reverse_priming_keff": 74.67911373302745,
    "keff_NOtex_CPLX0_DASH_7533_forward_priming_keff": 76.74472378998097,
    "keff_NOtex_CPLX0_DASH_7533_reverse_priming_keff": 76.74472378998097,
    "keff_NOtex_CPLX0_DASH_7534_forward_priming_keff": 75.26768199270408,
    "keff_NOtex_CPLX0_DASH_7534_reverse_priming_keff": 75.26768199270408,
    "keff_NOtex_G6700_DASH_MONOMER_forward_priming_keff": 34.19401863135169,
    "keff_NOtex_G6700_DASH_MONOMER_reverse_priming_keff": 34.19401863135169,
    "keff_NTD10_EG11817_DASH_MONOMER_mod_cobalt2_forward_priming_keff": 24.828259208516393,
    "keff_NTD10pp_APHA_DASH_CPLX_mod_mg2_forward_priming_keff": 68.67126559010578,
    "keff_NTD10pp_USHA_DASH_MONOMER_mod_zn2_forward_priming_keff": 45.795759112998184,
    "keff_NTD11_EG11817_DASH_MONOMER_mod_cobalt2_forward_priming_keff": 24.828259208516393,
    "keff_NTD11pp_APHA_DASH_CPLX_mod_mg2_forward_priming_keff": 68.67126559010578,
    "keff_NTD11pp_USHA_DASH_MONOMER_mod_zn2_forward_priming_keff": 45.795759112998184,
    "keff_NTD12_CPLX0_DASH_7625_mod_cobalt2_forward_priming_keff": 36.76871270069477,
    "keff_NTD12_EG11817_DASH_MONOMER_mod_cobalt2_forward_priming_keff": 24.828259208516393,
    "keff_NTD12pp_APHA_DASH_CPLX_mod_mg2_forward_priming_keff": 68.67126559010578,
    "keff_NTD12pp_USHA_DASH_MONOMER_mod_zn2_forward_priming_keff": 45.795759112998184,
    "keff_NTD1_CPLX0_DASH_7625_mod_cobalt2_forward_priming_keff": 36.76871270069477,
    "keff_NTD1_EG11817_DASH_MONOMER_mod_cobalt2_forward_priming_keff": 24.828259208516393,
    "keff_NTD1_EG12115_DASH_MONOMER_mod_mn2_forward_priming_keff": 23.707780143316395,
    "keff_NTD1pp_APHA_DASH_CPLX_mod_mg2_forward_priming_keff": 68.67126559010578,
    "keff_NTD1pp_USHA_DASH_MONOMER_mod_zn2_forward_priming_keff": 45.795759112998184,
    "keff_NTD2_EG11817_DASH_MONOMER_mod_cobalt2_forward_priming_keff": 24.828259208516393,
    "keff_NTD2_EG12115_DASH_MONOMER_mod_mn2_forward_priming_keff": 23.707780143316395,
    "keff_NTD2pp_APHA_DASH_CPLX_mod_mg2_forward_priming_keff": 68.67126559010578,
    "keff_NTD2pp_USHA_DASH_MONOMER_mod_zn2_forward_priming_keff": 45.795759112998184,
    "keff_NTD3_CPLX0_DASH_7625_mod_cobalt2_forward_priming_keff": 36.76871270069477,
    "keff_NTD3_EG11817_DASH_MONOMER_mod_cobalt2_forward_priming_keff": 24.828259208516393,
    "keff_NTD3pp_APHA_DASH_CPLX_mod_mg2_forward_priming_keff": 68.67126559010578,
    "keff_NTD3pp_USHA_DASH_MONOMER_mod_zn2_forward_priming_keff": 45.795759112998184,
    "keff_NTD4_EG11817_DASH_MONOMER_mod_cobalt2_forward_priming_keff": 24.828259208516393,
    "keff_NTD4pp_APHA_DASH_CPLX_mod_mg2_forward_priming_keff": 68.67126559010578,
    "keff_NTD4pp_USHA_DASH_MONOMER_mod_zn2_forward_priming_keff": 45.795759112998184,
    "keff_NTD5_CPLX0_DASH_7625_mod_cobalt2_forward_priming_keff": 36.76871270069477,
    "keff_NTD5_EG11817_DASH_MONOMER_mod_cobalt2_forward_priming_keff": 24.828259208516393,
    "keff_NTD5_EG12115_DASH_MONOMER_mod_mn2_forward_priming_keff": 23.707780143316395,
    "keff_NTD5pp_APHA_DASH_CPLX_mod_mg2_forward_priming_keff": 68.67126559010578,
    "keff_NTD5pp_USHA_DASH_MONOMER_mod_zn2_forward_priming_keff": 45.795759112998184,
    "keff_NTD6_CPLX0_DASH_7625_mod_cobalt2_forward_priming_keff": 36.76871270069477,
    "keff_NTD6_EG11817_DASH_MONOMER_mod_cobalt2_forward_priming_keff": 24.828259208516393,
    "keff_NTD6pp_APHA_DASH_CPLX_mod_mg2_forward_priming_keff": 68.67126559010578,
    "keff_NTD6pp_USHA_DASH_MONOMER_mod_zn2_forward_priming_keff": 45.795759112998184,
    "keff_NTD7_EG11817_DASH_MONOMER_mod_cobalt2_forward_priming_keff": 24.828259208516393,
    "keff_NTD7pp_APHA_DASH_CPLX_mod_mg2_forward_priming_keff": 68.67126559010578,
    "keff_NTD7pp_USHA_DASH_MONOMER_mod_zn2_forward_priming_keff": 45.795759112998184,
    "keff_NTD8_CPLX0_DASH_7625_mod_cobalt2_forward_priming_keff": 36.76871270069477,
    "keff_NTD8_EG11817_DASH_MONOMER_mod_cobalt2_forward_priming_keff": 24.828259208516393,
    "keff_NTD8pp_APHA_DASH_CPLX_mod_mg2_forward_priming_keff": 68.67126559010578,
    "keff_NTD8pp_USHA_DASH_MONOMER_mod_zn2_forward_priming_keff": 45.795759112998184,
    "keff_NTD9_EG11817_DASH_MONOMER_mod_cobalt2_forward_priming_keff": 24.828259208516393,
    "keff_NTD9pp_APHA_DASH_CPLX_mod_mg2_forward_priming_keff": 68.67126559010578,
    "keff_NTD9pp_USHA_DASH_MONOMER_mod_zn2_forward_priming_keff": 45.795759112998184,
    "keff_NTP10_CPLX0_DASH_3948_mod_mg2_forward_priming_keff": 31.159346311118362,
    "keff_NTP10_G7841_DASH_MONOMER_forward_priming_keff": 32.93043352957998,
    "keff_NTP11_CPLX0_DASH_3948_mod_mg2_forward_priming_keff": 31.159346311118362,
    "keff_NTP12_CPLX0_DASH_3948_mod_mg2_forward_priming_keff": 31.159346311118362,
    "keff_NTP1_G6357_DASH_MONOMER_forward_priming_keff": 46.44577224470341,
    "keff_NTP1_G7841_DASH_MONOMER_forward_priming_keff": 32.93043352957998,
    "keff_NTP3_G7841_DASH_MONOMER_forward_priming_keff": 32.93043352957998,
    "keff_NTP3pp_CPLX_DASH_722_forward_priming_keff": 63.53666869716687,
    "keff_NTP5_G7841_DASH_MONOMER_forward_priming_keff": 32.93043352957998,
    "keff_NTPP10_CPLX0_DASH_7826_mod_mg2_forward_priming_keff": 34.72008738226489,
    "keff_NTPP11_CPLX0_DASH_7826_mod_mg2_forward_priming_keff": 34.72008738226489,
    "keff_NTPP1_CPLX0_DASH_7692_mod_mg2_forward_priming_keff": 45.7700008682638,
    "keff_NTPP1_EG10626_DASH_MONOMER_mod_mn2_mod_mg2_forward_priming_keff": 15.953794174273781,
    "keff_NTPP2_CPLX0_DASH_7692_mod_mg2_forward_priming_keff": 45.7700008682638,
    "keff_NTPP2_EG10626_DASH_MONOMER_mod_mn2_mod_mg2_forward_priming_keff": 15.953794174273781,
    "keff_NTPP3_CPLX0_DASH_7692_mod_mg2_forward_priming_keff": 45.7700008682638,
    "keff_NTPP3_G6954_DASH_MONOMER_mod_mg2_forward_priming_keff": 16.047669362838047,
    "keff_NTPP3_G6954_DASH_MONOMER_mod_mn2_forward_priming_keff": 16.047669362838047,
    "keff_NTPP3_G7164_DASH_MONOMER_forward_priming_keff": 17.10024802353313,
    "keff_NTPP4_CPLX0_DASH_7692_mod_mg2_forward_priming_keff": 45.7700008682638,
    "keff_NTPP4_G6954_DASH_MONOMER_mod_mg2_forward_priming_keff": 16.047669362838047,
    "keff_NTPP4_G6954_DASH_MONOMER_mod_mn2_forward_priming_keff": 16.047669362838047,
    "keff_NTPP5_CPLX0_DASH_7692_mod_mg2_forward_priming_keff": 45.7700008682638,
    "keff_NTPP5_H2NEOPTERINP3PYROPHOSPHOHYDRO_DASH_MONOMER_mod_mg2_forward_priming_keff": 17.83106946609747,
    "keff_NTPP6_CPLX0_DASH_7692_mod_mg2_forward_priming_keff": 45.7700008682638,
    "keff_NTPP7_CPLX0_DASH_7692_mod_mg2_forward_priming_keff": 45.7700008682638,
    "keff_NTPP7_G7164_DASH_MONOMER_forward_priming_keff": 17.10024802353313,
    "keff_NTPP8_CPLX0_DASH_7692_mod_mg2_forward_priming_keff": 45.7700008682638,
    "keff_NTPP9_CPLX0_DASH_7826_mod_mg2_forward_priming_keff": 34.72008738226489,
    "keff_NTPTP1_DGTPTRIPHYDRO_DASH_CPLX_mod_mg2_forward_priming_keff": 127.23820600582889,
    "keff_NTPTP2_DGTPTRIPHYDRO_DASH_CPLX_mod_mg2_forward_priming_keff": 127.23820600582889,
    "keff_NTRIR2x_NITRITREDUCT_DASH_CPLX_mod_2fe2s_mod_fad_mod_sheme_forward_priming_keff": 111.20944009677982,
    "keff_NTRIR3pp_NRFMULTI_DASH_CPLX_forward_priming_keff": 82.82990140124812,
    "keff_NTRIR4pp_NRFMULTI_DASH_CPLX_forward_priming_keff": 82.82990140124812,
    "keff_O16A4COLIPAabctex_ABC_DASH_53_DASH_CPLX_forward_priming_keff": 101.33633471925427,
    "keff_O16A4Lpp_EG11424_DASH_MONOMER_forward_priming_keff": 37.682707094373214,
    "keff_O16AP1pp_G7090_DASH_MONOMER_EG11982_DASH_MONOMER_forward_priming_keff": 56.8807781957914,
    "keff_O16AP2pp_G7090_DASH_MONOMER_EG11982_DASH_MONOMER_forward_priming_keff": 56.8807781957914,
    "keff_O16AP3pp_G7090_DASH_MONOMER_EG11982_DASH_MONOMER_forward_priming_keff": 56.8807781957914,
    "keff_O16AT_EG11984_DASH_MONOMER_forward_priming_keff": 21.12208089079418,
    "keff_O16AUNDtpp_RFBX_DASH_MONOMER_forward_priming_keff": 36.77829588727814,
    "keff_O16GALFT_EG11983_DASH_MONOMER_forward_priming_keff": 32.02444769023663,
    "keff_O16GLCT1_EG11985_DASH_MONOMER_forward_priming_keff": 35.43126254834182,
    "keff_O2Stex_CPLX0_DASH_7530_forward_priming_keff": 74.67911373302745,
    "keff_O2Stex_CPLX0_DASH_7530_reverse_priming_keff": 74.67911373302745,
    "keff_O2Stex_CPLX0_DASH_7533_forward_priming_keff": 76.74472378998097,
    "keff_O2Stex_CPLX0_DASH_7533_reverse_priming_keff": 76.74472378998097,
    "keff_O2Stex_CPLX0_DASH_7534_forward_priming_keff": 75.26768199270408,
    "keff_O2Stex_CPLX0_DASH_7534_reverse_priming_keff": 75.26768199270408,
    "keff_O2Stex_G6700_DASH_MONOMER_forward_priming_keff": 34.19401863135169,
    "keff_O2Stex_G6700_DASH_MONOMER_reverse_priming_keff": 34.19401863135169,
    "keff_O2tex_CPLX0_DASH_7530_forward_priming_keff": 74.67911373302745,
    "keff_O2tex_CPLX0_DASH_7530_reverse_priming_keff": 74.67911373302745,
    "keff_O2tex_CPLX0_DASH_7533_forward_priming_keff": 76.74472378998097,
    "keff_O2tex_CPLX0_DASH_7533_reverse_priming_keff": 76.74472378998097,
    "keff_O2tex_CPLX0_DASH_7534_forward_priming_keff": 75.26768199270408,
    "keff_O2tex_CPLX0_DASH_7534_reverse_priming_keff": 75.26768199270408,
    "keff_O2tex_G6700_DASH_MONOMER_forward_priming_keff": 34.19401863135169,
    "keff_O2tex_G6700_DASH_MONOMER_reverse_priming_keff": 34.19401863135169,
    "keff_OAADC_KDPGALDOL_DASH_4OH2OXOGLUTARALDOL_DASH_CPLX_forward_priming_keff": 49.14438033348317,
    "keff_OBTFL_KETOBUTFORMLY_DASH_INACT_DASH_MONOMER_mod_glycyl_forward_priming_keff": 59.348759963364365,
    "keff_OBTFL_PYRUVFORMLY_DASH_INACTIVE_DASH_CPLX_mod_glycyl_forward_priming_keff": 99.31494677969295,
    "keff_OBTFL_PYRUVFORMLY_DASH_MONOMER_EG11784_DASH_MONOMER_mod_glycyl_forward_priming_keff": 66.310664002299,
    "keff_OCBT_ORNCARBAMTRANSFERF_DASH_CPLX_forward_priming_keff": 5.0716496975089562,
    "keff_OCBT_ORNCARBAMTRANSFERF_DASH_CPLX_reverse_priming_keff": 71.64043747084239,
    "keff_OCBT_ORNCARBAMTRANSFERI_DASH_CPLX_forward_priming_keff": 71.75566609217663,
    "keff_OCBT_ORNCARBAMTRANSFERI_DASH_CPLX_reverse_priming_keff": 71.75566609217663,
    "keff_OCDCAtexi_EG10280_DASH_MONOMER_forward_priming_keff": 38.80400202195835,
    "keff_OCDCEAtexi_EG10280_DASH_MONOMER_forward_priming_keff": 38.80400202195835,
    "keff_OCTAtex_CPLX0_DASH_7530_forward_priming_keff": 74.67911373302745,
    "keff_OCTAtex_CPLX0_DASH_7530_reverse_priming_keff": 74.67911373302745,
    "keff_OCTAtex_CPLX0_DASH_7533_forward_priming_keff": 76.74472378998097,
    "keff_OCTAtex_CPLX0_DASH_7533_reverse_priming_keff": 76.74472378998097,
    "keff_OCTAtex_CPLX0_DASH_7534_forward_priming_keff": 75.26768199270408,
    "keff_OCTAtex_CPLX0_DASH_7534_reverse_priming_keff": 75.26768199270408,
    "keff_OCTAtex_G6700_DASH_MONOMER_forward_priming_keff": 34.19401863135169,
    "keff_OCTAtex_G6700_DASH_MONOMER_reverse_priming_keff": 34.19401863135169,
    "keff_OCTDPS_CPLX0_DASH_7426_mod_mg2_forward_priming_keff": 51.098085209819175,
    "keff_OGMEACPD1_FABZ_DASH_CPLX_forward_priming_keff": 17.621941612925323,
    "keff_OGMEACPR1_3_DASH_OXOACYL_DASH_ACP_DASH_REDUCT_DASH_MONOMER_forward_priming_keff": 23.898771544841836,
    "keff_OGMEACPS1_CPLX0_DASH_252_forward_priming_keff": 49.24260175308334,
    "keff_OHPBAT_PSERTRANSAM_DASH_CPLX_mod_pydx5p_forward_priming_keff": 2524.0814431845238,
    "keff_OHPBAT_PSERTRANSAM_DASH_CPLX_mod_pydx5p_reverse_priming_keff": 56.00995713998939,
    "keff_OHPHM_DHHB_DASH_METHYLTRANSFER_DASH_CPLX_forward_priming_keff": 41.35572765859049,
    "keff_OMBZLM_2_DASH_OCTAPRENYL_DASH_METHOXY_DASH_BENZOQ_DASH_METH_DASH_MONOMER_forward_priming_keff": 25.642034352018847,
    "keff_OMMBLHX_OCTAPRENYL_DASH_METHYL_DASH_METHOXY_DASH_BENZOQ_DASH_OH_DASH_MON_forward_priming_keff": 35.27993570546904,
    "keff_OMPDC_OROTPDECARB_DASH_CPLX_forward_priming_keff": 7.9766811796229202,
    "keff_OMPHHX_OCTAPRENYL_DASH_METHOXYPHENOL_DASH_OH_DASH_MONOMER_forward_priming_keff": 34.86916206696967,
    "keff_OP4ENH_MHPDHYDROL_DASH_MONOMER_forward_priming_keff": 26.192948545812637,
    "keff_OPHBDC_CPLX0_DASH_301_mod_mn2_forward_priming_keff": 164.13069523907743,
    "keff_OPHBDC_UBIX_DASH_MONOMER_DHHB_DASH_METHYLTRANSFER_DASH_MONOMER_forward_priming_keff": 37.882459508507885,
    "keff_OPHHX_2_DASH_OCTAPRENYLPHENOL_DASH_HYDROX_DASH_MONOMER_forward_priming_keff": 47.143976752494744,
    "keff_OPMEACPD1_FABZ_DASH_CPLX_forward_priming_keff": 17.621941612925323,
    "keff_OPMEACPR1_3_DASH_OXOACYL_DASH_ACP_DASH_REDUCT_DASH_MONOMER_forward_priming_keff": 23.898771544841836,
    "keff_OPMEACPS1_FABB_DASH_CPLX_forward_priming_keff": 58.97014753501288,
    "keff_ORNDC_ORNDECARBOXDEG_DASH_CPLX_mod_pydx5p_forward_priming_keff": 96.72799725170198,
    "keff_ORNDC_ORNDECARBOX_DASH_BIO_DASH_CPLX_mod_pydx5p_forward_priming_keff": 94.07495369898663,
    "keff_ORNabcpp_ABC_DASH_3_DASH_CPLX_forward_priming_keff": 84.10942860708552,
    "keff_ORNtex_CPLX0_DASH_7530_forward_priming_keff": 74.67911373302745,
    "keff_ORNtex_CPLX0_DASH_7530_reverse_priming_keff": 74.67911373302745,
    "keff_ORNtex_CPLX0_DASH_7533_forward_priming_keff": 76.74472378998097,
    "keff_ORNtex_CPLX0_DASH_7533_reverse_priming_keff": 76.74472378998097,
    "keff_ORNtex_CPLX0_DASH_7534_forward_priming_keff": 75.26768199270408,
    "keff_ORNtex_CPLX0_DASH_7534_reverse_priming_keff": 75.26768199270408,
    "keff_ORNtex_G6700_DASH_MONOMER_forward_priming_keff": 34.19401863135169,
    "keff_ORNtex_G6700_DASH_MONOMER_reverse_priming_keff": 34.19401863135169,
    "keff_OROTt2_2pp_DCTA_DASH_MONOMER_forward_priming_keff": 36.803567049100316,
    "keff_OROTtex_CPLX0_DASH_7530_forward_priming_keff": 74.67911373302745,
    "keff_OROTtex_CPLX0_DASH_7530_reverse_priming_keff": 74.67911373302745,
    "keff_OROTtex_CPLX0_DASH_7533_forward_priming_keff": 76.74472378998097,
    "keff_OROTtex_CPLX0_DASH_7533_reverse_priming_keff": 76.74472378998097,
    "keff_OROTtex_CPLX0_DASH_7534_forward_priming_keff": 75.26768199270408,
    "keff_OROTtex_CPLX0_DASH_7534_reverse_priming_keff": 75.26768199270408,
    "keff_OROTtex_G6700_DASH_MONOMER_forward_priming_keff": 34.19401863135169,
    "keff_OROTtex_G6700_DASH_MONOMER_reverse_priming_keff": 34.19401863135169,
    "keff_ORPT_OROPRIBTRANS_DASH_CPLX_mod_mg2_forward_priming_keff": 37.80927821022756,
    "keff_ORPT_OROPRIBTRANS_DASH_CPLX_mod_mg2_reverse_priming_keff": 66.49305927914348,
    "keff_OXCDC_CPLX0_DASH_7878_forward_priming_keff": 129.14517119389407,
    "keff_OXCOAHDH_G6708_DASH_MONOMER_forward_priming_keff": 52.518120871524836,
    "keff_OXDHCOAT_G6718_DASH_MONOMER_forward_priming_keff": 34.860664994608975,
    "keff_P5CD_PUTA_DASH_CPLX_forward_priming_keff": 146.88095759170673,
    "keff_P5CR_PYRROLINECARBREDUCT_DASH_CPLX_forward_priming_keff": 5.5778536775467185,
    "keff_PA120abcpp_CPLX0_DASH_7704_mod_mg2_forward_priming_keff": 80.46349695540525,
    "keff_PA140abcpp_CPLX0_DASH_7704_mod_mg2_forward_priming_keff": 80.46349695540525,
    "keff_PA141abcpp_CPLX0_DASH_7704_mod_mg2_forward_priming_keff": 80.46349695540525,
    "keff_PA160abcpp_CPLX0_DASH_7704_mod_mg2_forward_priming_keff": 80.46349695540525,
    "keff_PA161abcpp_CPLX0_DASH_7704_mod_mg2_forward_priming_keff": 80.46349695540525,
    "keff_PA180abcpp_CPLX0_DASH_7704_mod_mg2_forward_priming_keff": 80.46349695540525,
    "keff_PA181abcpp_CPLX0_DASH_7704_mod_mg2_forward_priming_keff": 80.46349695540525,
    "keff_PACALDtex_CPLX0_DASH_7530_forward_priming_keff": 74.67911373302745,
    "keff_PACALDtex_CPLX0_DASH_7530_reverse_priming_keff": 74.67911373302745,
    "keff_PACALDtex_CPLX0_DASH_7533_forward_priming_keff": 76.74472378998097,
    "keff_PACALDtex_CPLX0_DASH_7533_reverse_priming_keff": 76.74472378998097,
    "keff_PACALDtex_CPLX0_DASH_7534_forward_priming_keff": 75.26768199270408,
    "keff_PACALDtex_CPLX0_DASH_7534_reverse_priming_keff": 75.26768199270408,
    "keff_PACALDtex_G6700_DASH_MONOMER_forward_priming_keff": 34.19401863135169,
    "keff_PACALDtex_G6700_DASH_MONOMER_reverse_priming_keff": 34.19401863135169,
    "keff_PACCOAE_CPLX0_DASH_1762_mod_fad_mod_2fe2s_forward_priming_keff": 73.16495044132984,
    "keff_PACCOAL_G6719_DASH_MONOMER_forward_priming_keff": 38.91385746574505,
    "keff_PANTS_PANTOATE_DASH_BETA_DASH_ALANINE_DASH_LIG_DASH_CPLX_mod_mg2_mod_k_forward_priming_keff": 47.12242530677635,
    "keff_PANTS_PANTOATE_DASH_BETA_DASH_ALANINE_DASH_LIG_DASH_CPLX_mod_mg2_mod_nh4_forward_priming_keff": 47.12242530677635,
    "keff_PANTS_PANTOATE_DASH_BETA_DASH_ALANINE_DASH_LIG_DASH_CPLX_mod_mn2_mod_k_forward_priming_keff": 47.12242530677635,
    "keff_PANTS_PANTOATE_DASH_BETA_DASH_ALANINE_DASH_LIG_DASH_CPLX_mod_mn2_mod_nh4_forward_priming_keff": 47.12242530677635,
    "keff_PAPA120_PGPPHOSPHAB_DASH_MONOMER_forward_priming_keff": 26.29534392381377,
    "keff_PAPA120pp_PGPPHOSPHAB_DASH_MONOMER_forward_priming_keff": 26.29534392381377,
    "keff_PAPA140_PGPPHOSPHAB_DASH_MONOMER_forward_priming_keff": 26.29534392381377,
    "keff_PAPA140pp_PGPPHOSPHAB_DASH_MONOMER_forward_priming_keff": 26.29534392381377,
    "keff_PAPA141_PGPPHOSPHAB_DASH_MONOMER_forward_priming_keff": 26.29534392381377,
    "keff_PAPA141pp_PGPPHOSPHAB_DASH_MONOMER_forward_priming_keff": 26.29534392381377,
    "keff_PAPA160_PGPPHOSPHAB_DASH_MONOMER_forward_priming_keff": 26.29534392381377,
    "keff_PAPA160pp_PGPPHOSPHAB_DASH_MONOMER_forward_priming_keff": 26.29534392381377,
    "keff_PAPA161_PGPPHOSPHAB_DASH_MONOMER_forward_priming_keff": 26.29534392381377,
    "keff_PAPA161pp_PGPPHOSPHAB_DASH_MONOMER_forward_priming_keff": 26.29534392381377,
    "keff_PAPA180_PGPPHOSPHAB_DASH_MONOMER_forward_priming_keff": 26.29534392381377,
    "keff_PAPA180pp_PGPPHOSPHAB_DASH_MONOMER_forward_priming_keff": 26.29534392381377,
    "keff_PAPA181_PGPPHOSPHAB_DASH_MONOMER_forward_priming_keff": 26.29534392381377,
    "keff_PAPA181pp_PGPPHOSPHAB_DASH_MONOMER_forward_priming_keff": 26.29534392381377,
    "keff_PAPPT3_PHOSNACMURPENTATRANS_DASH_MONOMER_forward_priming_keff": 1602.5037599849816,
    "keff_PAPSR1_PAPSSULFOTRANS_DASH_CPLX_forward_priming_keff": 43.00408275272276,
    "keff_PAPSR21_PAPSSULFOTRANS_DASH_CPLX_forward_priming_keff": 43.00408275272276,
    "keff_PAPSR22_PAPSSULFOTRANS_DASH_CPLX_forward_priming_keff": 43.00408275272276,
    "keff_PAPSR23_PAPSSULFOTRANS_DASH_CPLX_forward_priming_keff": 43.00408275272276,
    "keff_PAPSR24_PAPSSULFOTRANS_DASH_CPLX_forward_priming_keff": 43.00408275272276,
    "keff_PAPSR2_PAPSSULFOTRANS_DASH_CPLX_forward_priming_keff": 43.00408275272276,
    "keff_PDE1_CPLX0_DASH_1622_mod_mg2_forward_priming_keff": 103.55216573599918,
    "keff_PDE4_CPLX0_DASH_1622_mod_mg2_forward_priming_keff": 103.55216573599918,
    "keff_PDH_PYRUVATEDEH_DASH_CPLX_mod_mg2_mod_fad_mod_thmpp_mod_lipo_forward_priming_keff": 5482.799999999999,
    "keff_PDX5POi_PDXH_DASH_CPLX_mod_fmn_forward_priming_keff": 40.17964418823109,
    "keff_PDX5PS1_CPLX0_DASH_7847_forward_priming_keff": 0.018531090116336052,
    "keff_PDX5PS2_CPLX0_DASH_321_forward_priming_keff": 0.0074563766825168527,
    "keff_PDXPP_EG11239_DASH_MONOMER_mod_mg2_forward_priming_keff": 27.077850057249996,
    "keff_PE120abcpp_CPLX0_DASH_7704_mod_mg2_forward_priming_keff": 80.46349695540525,
    "keff_PE140abcpp_CPLX0_DASH_7704_mod_mg2_forward_priming_keff": 80.46349695540525,
    "keff_PE141abcpp_CPLX0_DASH_7704_mod_mg2_forward_priming_keff": 80.46349695540525,
    "keff_PE160abcpp_CPLX0_DASH_7704_mod_mg2_forward_priming_keff": 1661.1453645054169,
    "keff_PE161abcpp_CPLX0_DASH_7704_mod_mg2_forward_priming_keff": 1661.1453645054148,
    "keff_PE180abcpp_CPLX0_DASH_7704_mod_mg2_forward_priming_keff": 80.46349695540525,
    "keff_PE181abcpp_CPLX0_DASH_7704_mod_mg2_forward_priming_keff": 80.46349695540525,
    "keff_PEAMNOpp_AMINEOXID_DASH_CPLX_forward_priming_keff": 98.45412030783199,
    "keff_PEAMNtex_CPLX0_DASH_7530_forward_priming_keff": 74.67911373302745,
    "keff_PEAMNtex_CPLX0_DASH_7530_reverse_priming_keff": 74.67911373302745,
    "keff_PEAMNtex_CPLX0_DASH_7533_forward_priming_keff": 76.74472378998097,
    "keff_PEAMNtex_CPLX0_DASH_7533_reverse_priming_keff": 76.74472378998097,
    "keff_PEAMNtex_CPLX0_DASH_7534_forward_priming_keff": 75.26768199270408,
    "keff_PEAMNtex_CPLX0_DASH_7534_reverse_priming_keff": 75.26768199270408,
    "keff_PEAMNtex_G6700_DASH_MONOMER_forward_priming_keff": 34.19401863135169,
    "keff_PEAMNtex_G6700_DASH_MONOMER_reverse_priming_keff": 34.19401863135169,
    "keff_PERD_ERYTHRON4PDEHYDROG_DASH_MONOMER_forward_priming_keff": 0.0022983150765253212,
    "keff_PERD_ERYTHRON4PDEHYDROG_DASH_MONOMER_reverse_priming_keff": 34.29671237572696,
    "keff_PETNT161pp_EG12267_DASH_MONOMER_forward_priming_keff": 47.48022104663921,
    "keff_PETNT181pp_EG12267_DASH_MONOMER_forward_priming_keff": 47.48022104663921,
    "keff_PFK_2_6PFK_DASH_1_DASH_CPX_forward_priming_keff": 85.2726498973562,
    "keff_PFK_3_6PFK_DASH_1_DASH_CPX_forward_priming_keff": 85.2726498973562,
    "keff_PFK_6PFK_DASH_1_DASH_CPX_mod_mg2_forward_priming_keff": 85.2726498973562,
    "keff_PFK_6PFK_DASH_2_DASH_CPX_mod_mg2_forward_priming_keff": 48.07422626573834,
    "keff_PFL_EG11910_DASH_MONOMER_dimer_EG11911_DASH_MONOMER_mod_glycyl_forward_priming_keff": 99.83693097205692,
    "keff_PFL_KETOBUTFORMLY_DASH_INACT_DASH_MONOMER_mod_glycyl_forward_priming_keff": 59.348759963364365,
    "keff_PFL_PYRUVFORMLY_DASH_INACTIVE_DASH_CPLX_mod_glycyl_forward_priming_keff": 99.31494677969295,
    "keff_PFL_PYRUVFORMLY_DASH_MONOMER_EG11784_DASH_MONOMER_mod_glycyl_forward_priming_keff": 66.310664002299,
    "keff_PFL_act_PFLACTENZ_DASH_MONOMER_forward_priming_keff": 25.72701816621589,
    "keff_PG120abcpp_CPLX0_DASH_7704_mod_mg2_forward_priming_keff": 80.46349695540525,
    "keff_PG140abcpp_CPLX0_DASH_7704_mod_mg2_forward_priming_keff": 80.46349695540525,
    "keff_PG141abcpp_CPLX0_DASH_7704_mod_mg2_forward_priming_keff": 80.46349695540525,
    "keff_PG160abcpp_CPLX0_DASH_7704_mod_mg2_forward_priming_keff": 80.46349695540525,
    "keff_PG161abcpp_CPLX0_DASH_7704_mod_mg2_forward_priming_keff": 80.46349695540525,
    "keff_PG180abcpp_CPLX0_DASH_7704_mod_mg2_forward_priming_keff": 80.46349695540525,
    "keff_PG181abcpp_CPLX0_DASH_7704_mod_mg2_forward_priming_keff": 80.46349695540525,
    "keff_PGAMT_PHOSGLUCOSAMINEMUT_DASH_MONOMER_forward_priming_keff": 38.06895259966571,
    "keff_PGAMT_PHOSGLUCOSAMINEMUT_DASH_MONOMER_reverse_priming_keff": 1.6832856914141545,
    "keff_PGCD_PGLYCDEHYDROG_DASH_CPLX_forward_priming_keff": 1283.3374366352487,
    "keff_PGI_CPLX0_DASH_7877_forward_priming_keff": 4427.82,
    "keff_PGI_CPLX0_DASH_7877_reverse_priming_keff": 4427.82,
    "keff_PGK_PGK_forward_priming_keff": 34.13700644374078,
    "keff_PGK_PGK_reverse_priming_keff": 34.13700644374078,
    "keff_PGLYCP_GPH_DASH_MONOMER_mod_mg2_mod_cl_forward_priming_keff": 25.160554055230953,
    "keff_PGL_6PGLUCONOLACT_DASH_MONOMER_forward_priming_keff": 31.08753563793356,
    "keff_PGMT_G7408_DASH_MONOMER_mod_mg2_forward_priming_keff": 20.452814568421616,
    "keff_PGMT_G7408_DASH_MONOMER_mod_mg2_reverse_priming_keff": 20.452814568421616,
    "keff_PGMT_PHOSPHOGLUCMUT_DASH_MONOMER_mod_mg2_forward_priming_keff": 44.39474773926464,
    "keff_PGMT_PHOSPHOGLUCMUT_DASH_MONOMER_mod_mg2_reverse_priming_keff": 44.39474773926464,
    "keff_PGM_PGAM2_DASH_MONOMER_forward_priming_keff": 22.837435820635594,
    "keff_PGM_PGAM2_DASH_MONOMER_reverse_priming_keff": 22.837435820635594,
    "keff_PGM_PGMI_DASH_MONOMER_mod_mn2_forward_priming_keff": 43.14895288332794,
    "keff_PGM_PGMI_DASH_MONOMER_mod_mn2_reverse_priming_keff": 43.14895288332794,
    "keff_PGM_PHOSGLYCMUTASE_mod_23bpg_forward_priming_keff": 43.674576599063855,
    "keff_PGM_PHOSGLYCMUTASE_mod_23bpg_reverse_priming_keff": 43.674576599063855,
    "keff_PGP120abcpp_CPLX0_DASH_7704_mod_mg2_forward_priming_keff": 80.46349695540525,
    "keff_PGP140abcpp_CPLX0_DASH_7704_mod_mg2_forward_priming_keff": 80.46349695540525,
    "keff_PGP141abcpp_CPLX0_DASH_7704_mod_mg2_forward_priming_keff": 80.46349695540525,
    "keff_PGP160abcpp_CPLX0_DASH_7704_mod_mg2_forward_priming_keff": 80.46349695540525,
    "keff_PGP161abcpp_CPLX0_DASH_7704_mod_mg2_forward_priming_keff": 80.46349695540525,
    "keff_PGP180abcpp_CPLX0_DASH_7704_mod_mg2_forward_priming_keff": 80.46349695540525,
    "keff_PGP181abcpp_CPLX0_DASH_7704_mod_mg2_forward_priming_keff": 80.46349695540525,
    "keff_PGPP120_PGPPHOSPHAA_DASH_MONOMER_mod_mg2_forward_priming_keff": 19.44394644657367,
    "keff_PGPP120_PGPPHOSPHAB_DASH_MONOMER_forward_priming_keff": 26.29534392381377,
    "keff_PGPP120pp_PGPPHOSPHAA_DASH_MONOMER_mod_mg2_forward_priming_keff": 19.44394644657367,
    "keff_PGPP120pp_PGPPHOSPHAB_DASH_MONOMER_forward_priming_keff": 26.29534392381377,
    "keff_PGPP140_PGPPHOSPHAA_DASH_MONOMER_mod_mg2_forward_priming_keff": 19.44394644657367,
    "keff_PGPP140_PGPPHOSPHAB_DASH_MONOMER_forward_priming_keff": 26.29534392381377,
    "keff_PGPP140pp_PGPPHOSPHAA_DASH_MONOMER_mod_mg2_forward_priming_keff": 19.44394644657367,
    "keff_PGPP140pp_PGPPHOSPHAB_DASH_MONOMER_forward_priming_keff": 26.29534392381377,
    "keff_PGPP141_PGPPHOSPHAA_DASH_MONOMER_mod_mg2_forward_priming_keff": 19.44394644657367,
    "keff_PGPP141_PGPPHOSPHAB_DASH_MONOMER_forward_priming_keff": 26.29534392381377,
    "keff_PGPP141pp_PGPPHOSPHAA_DASH_MONOMER_mod_mg2_forward_priming_keff": 19.44394644657367,
    "keff_PGPP141pp_PGPPHOSPHAB_DASH_MONOMER_forward_priming_keff": 26.29534392381377,
    "keff_PGPP160_PGPPHOSPHAA_DASH_MONOMER_mod_mg2_forward_priming_keff": 19.44394644657367,
    "keff_PGPP160_PGPPHOSPHAB_DASH_MONOMER_forward_priming_keff": 26.29534392381377,
    "keff_PGPP160pp_PGPPHOSPHAA_DASH_MONOMER_mod_mg2_forward_priming_keff": 19.44394644657367,
    "keff_PGPP160pp_PGPPHOSPHAB_DASH_MONOMER_forward_priming_keff": 26.29534392381377,
    "keff_PGPP161_PGPPHOSPHAA_DASH_MONOMER_mod_mg2_forward_priming_keff": 19.44394644657367,
    "keff_PGPP161_PGPPHOSPHAB_DASH_MONOMER_forward_priming_keff": 26.29534392381377,
    "keff_PGPP161pp_PGPPHOSPHAA_DASH_MONOMER_mod_mg2_forward_priming_keff": 19.44394644657367,
    "keff_PGPP161pp_PGPPHOSPHAB_DASH_MONOMER_forward_priming_keff": 26.29534392381377,
    "keff_PGPP180_PGPPHOSPHAA_DASH_MONOMER_mod_mg2_forward_priming_keff": 19.44394644657367,
    "keff_PGPP180_PGPPHOSPHAB_DASH_MONOMER_forward_priming_keff": 26.29534392381377,
    "keff_PGPP180pp_PGPPHOSPHAA_DASH_MONOMER_mod_mg2_forward_priming_keff": 19.44394644657367,
    "keff_PGPP180pp_PGPPHOSPHAB_DASH_MONOMER_forward_priming_keff": 26.29534392381377,
    "keff_PGPP181_PGPPHOSPHAA_DASH_MONOMER_mod_mg2_forward_priming_keff": 19.44394644657367,
    "keff_PGPP181_PGPPHOSPHAB_DASH_MONOMER_forward_priming_keff": 26.29534392381377,
    "keff_PGPP181pp_PGPPHOSPHAA_DASH_MONOMER_mod_mg2_forward_priming_keff": 19.44394644657367,
    "keff_PGPP181pp_PGPPHOSPHAB_DASH_MONOMER_forward_priming_keff": 26.29534392381377,
    "keff_PGSA120_PHOSPHAGLYPSYN_DASH_MONOMER_mod_mg2_forward_priming_keff": 20.401719259390532,
    "keff_PGSA140_PHOSPHAGLYPSYN_DASH_MONOMER_mod_mg2_forward_priming_keff": 20.401719259390532,
    "keff_PGSA141_PHOSPHAGLYPSYN_DASH_MONOMER_mod_mg2_forward_priming_keff": 20.401719259390532,
    "keff_PGSA160_PHOSPHAGLYPSYN_DASH_MONOMER_mod_mg2_forward_priming_keff": 20.401719259390532,
    "keff_PGSA161_PHOSPHAGLYPSYN_DASH_MONOMER_mod_mg2_forward_priming_keff": 20.401719259390532,
    "keff_PGSA180_PHOSPHAGLYPSYN_DASH_MONOMER_mod_mg2_forward_priming_keff": 20.401719259390532,
    "keff_PGSA181_PHOSPHAGLYPSYN_DASH_MONOMER_mod_mg2_forward_priming_keff": 20.401719259390532,
    "keff_PHEMEabcpp_ABC_DASH_35_DASH_CPLX_forward_priming_keff": 3856.8267455760169,
    "keff_PHETA1_ASPAMINOTRANS_DASH_DIMER_mod_pydx5p_forward_priming_keff": 59.96962499384186,
    "keff_PHETA1_ASPAMINOTRANS_DASH_DIMER_mod_pydx5p_reverse_priming_keff": 59.96962499384186,
    "keff_PHETA1_BRANCHED_DASH_CHAINAMINOTRANSFER_DASH_CPLX_mod_6_COLON_pydx5p_forward_priming_keff": 113.71032248595425,
    "keff_PHETA1_BRANCHED_DASH_CHAINAMINOTRANSFER_DASH_CPLX_mod_6_COLON_pydx5p_reverse_priming_keff": 113.71032248595425,
    "keff_PHETA1_TYRB_DASH_DIMER_mod_pydx5p_forward_priming_keff": 59.93084196639216,
    "keff_PHETA1_TYRB_DASH_DIMER_mod_pydx5p_reverse_priming_keff": 4.5332775312696159,
    "keff_PHEt2rpp_AROP_DASH_MONOMER_forward_priming_keff": 39.35881113190026,
    "keff_PHEt2rpp_AROP_DASH_MONOMER_reverse_priming_keff": 39.35881113190026,
    "keff_PHEt2rpp_EG12713_DASH_MONOMER_forward_priming_keff": 27.985782908764936,
    "keff_PHEt2rpp_EG12713_DASH_MONOMER_reverse_priming_keff": 27.985782908764936,
    "keff_PHEt2rpp_PHEP_DASH_MONOMER_forward_priming_keff": 39.94755105413678,
    "keff_PHEt2rpp_PHEP_DASH_MONOMER_reverse_priming_keff": 39.94755105413678,
    "keff_PHEtex_CPLX0_DASH_7530_forward_priming_keff": 74.67911373302745,
    "keff_PHEtex_CPLX0_DASH_7530_reverse_priming_keff": 74.67911373302745,
    "keff_PHEtex_CPLX0_DASH_7533_forward_priming_keff": 76.74472378998097,
    "keff_PHEtex_CPLX0_DASH_7533_reverse_priming_keff": 76.74472378998097,
    "keff_PHEtex_CPLX0_DASH_7534_forward_priming_keff": 75.26768199270408,
    "keff_PHEtex_CPLX0_DASH_7534_reverse_priming_keff": 75.26768199270408,
    "keff_PHEtex_G6700_DASH_MONOMER_forward_priming_keff": 34.19401863135169,
    "keff_PHEtex_G6700_DASH_MONOMER_reverse_priming_keff": 34.19401863135169,
    "keff_PHYTSpp_CPLX_DASH_722_forward_priming_keff": 63.53666869716687,
    "keff_PIt2rpp_PITA_DASH_MONOMER_forward_priming_keff": 41.54107731982307,
    "keff_PIt2rpp_PITA_DASH_MONOMER_reverse_priming_keff": 41.54107731982307,
    "keff_PIt2rpp_PITB_DASH_MONOMER_forward_priming_keff": 41.78754549604591,
    "keff_PIt2rpp_PITB_DASH_MONOMER_reverse_priming_keff": 41.78754549604591,
    "keff_PItex_CPLX0_DASH_7530_forward_priming_keff": 74.67911373302745,
    "keff_PItex_CPLX0_DASH_7530_reverse_priming_keff": 74.67911373302745,
    "keff_PItex_CPLX0_DASH_7533_forward_priming_keff": 76.74472378998097,
    "keff_PItex_CPLX0_DASH_7533_reverse_priming_keff": 76.74472378998097,
    "keff_PItex_CPLX0_DASH_7534_forward_priming_keff": 75.26768199270408,
    "keff_PItex_CPLX0_DASH_7534_reverse_priming_keff": 75.26768199270408,
    "keff_PItex_G6700_DASH_MONOMER_forward_priming_keff": 34.19401863135169,
    "keff_PItex_G6700_DASH_MONOMER_reverse_priming_keff": 34.19401863135169,
    "keff_PIuabcpp_ABC_DASH_27_DASH_CPLX_forward_priming_keff": 95.26503869199315,
    "keff_PLIPA1A120pp_MONOMER0_DASH_341_forward_priming_keff": 29.051309568946003,
    "keff_PLIPA1A140pp_MONOMER0_DASH_341_forward_priming_keff": 29.051309568946003,
    "keff_PLIPA1A141pp_MONOMER0_DASH_341_forward_priming_keff": 29.051309568946003,
    "keff_PLIPA1A160pp_MONOMER0_DASH_341_forward_priming_keff": 29.051309568946003,
    "keff_PLIPA1A161pp_MONOMER0_DASH_341_forward_priming_keff": 29.051309568946003,
    "keff_PLIPA1A180pp_MONOMER0_DASH_341_forward_priming_keff": 29.051309568946003,
    "keff_PLIPA1A181pp_MONOMER0_DASH_341_forward_priming_keff": 29.051309568946003,
    "keff_PLIPA1E120pp_MONOMER0_DASH_341_forward_priming_keff": 29.051309568946003,
    "keff_PLIPA1E140pp_MONOMER0_DASH_341_forward_priming_keff": 29.051309568946003,
    "keff_PLIPA1E141pp_MONOMER0_DASH_341_forward_priming_keff": 29.051309568946003,
    "keff_PLIPA1E160pp_MONOMER0_DASH_341_forward_priming_keff": 29.051309568946003,
    "keff_PLIPA1E161pp_MONOMER0_DASH_341_forward_priming_keff": 29.051309568946003,
    "keff_PLIPA1E180pp_MONOMER0_DASH_341_forward_priming_keff": 29.051309568946003,
    "keff_PLIPA1E181pp_MONOMER0_DASH_341_forward_priming_keff": 29.051309568946003,
    "keff_PLIPA1G120pp_MONOMER0_DASH_341_forward_priming_keff": 29.051309568946003,
    "keff_PLIPA1G140pp_MONOMER0_DASH_341_forward_priming_keff": 29.051309568946003,
    "keff_PLIPA1G141pp_MONOMER0_DASH_341_forward_priming_keff": 29.051309568946003,
    "keff_PLIPA1G160pp_MONOMER0_DASH_341_forward_priming_keff": 29.051309568946003,
    "keff_PLIPA1G161pp_MONOMER0_DASH_341_forward_priming_keff": 29.051309568946003,
    "keff_PLIPA1G180pp_MONOMER0_DASH_341_forward_priming_keff": 29.051309568946003,
    "keff_PLIPA1G181pp_MONOMER0_DASH_341_forward_priming_keff": 29.051309568946003,
    "keff_PLIPA2A120pp_MONOMER0_DASH_341_forward_priming_keff": 29.051309568946003,
    "keff_PLIPA2A140pp_MONOMER0_DASH_341_forward_priming_keff": 29.051309568946003,
    "keff_PLIPA2A141pp_MONOMER0_DASH_341_forward_priming_keff": 29.051309568946003,
    "keff_PLIPA2A160pp_MONOMER0_DASH_341_forward_priming_keff": 29.051309568946003,
    "keff_PLIPA2A161pp_MONOMER0_DASH_341_forward_priming_keff": 29.051309568946003,
    "keff_PLIPA2A180pp_MONOMER0_DASH_341_forward_priming_keff": 29.051309568946003,
    "keff_PLIPA2A181pp_MONOMER0_DASH_341_forward_priming_keff": 29.051309568946003,
    "keff_PLIPA2E120pp_MONOMER0_DASH_341_forward_priming_keff": 29.051309568946003,
    "keff_PLIPA2E140pp_MONOMER0_DASH_341_forward_priming_keff": 29.051309568946003,
    "keff_PLIPA2E141pp_MONOMER0_DASH_341_forward_priming_keff": 29.051309568946003,
    "keff_PLIPA2E160pp_MONOMER0_DASH_341_forward_priming_keff": 29.051309568946003,
    "keff_PLIPA2E161pp_MONOMER0_DASH_341_forward_priming_keff": 29.051309568946003,
    "keff_PLIPA2E180pp_MONOMER0_DASH_341_forward_priming_keff": 29.051309568946003,
    "keff_PLIPA2E181pp_MONOMER0_DASH_341_forward_priming_keff": 29.051309568946003,
    "keff_PLIPA2G120pp_MONOMER0_DASH_341_forward_priming_keff": 29.051309568946003,
    "keff_PLIPA2G140pp_MONOMER0_DASH_341_forward_priming_keff": 29.051309568946003,
    "keff_PLIPA2G141pp_MONOMER0_DASH_341_forward_priming_keff": 29.051309568946003,
    "keff_PLIPA2G160pp_MONOMER0_DASH_341_forward_priming_keff": 29.051309568946003,
    "keff_PLIPA2G161pp_MONOMER0_DASH_341_forward_priming_keff": 29.051309568946003,
    "keff_PLIPA2G180pp_MONOMER0_DASH_341_forward_priming_keff": 29.051309568946003,
    "keff_PLIPA2G181pp_MONOMER0_DASH_341_forward_priming_keff": 29.051309568946003,
    "keff_PMANM_PHOSMANMUT_DASH_MONOMER_forward_priming_keff": 39.807949163380414,
    "keff_PMANM_PHOSMANMUT_DASH_MONOMER_reverse_priming_keff": 39.807949163380414,
    "keff_PMEACPE1_EG10122_DASH_MONOMER_forward_priming_keff": 25.935382825747993,
    "keff_PMPK_HMP_DASH_P_DASH_KIN_DASH_CPLX_forward_priming_keff": 0.020644773498397898,
    "keff_PNTK_PANTOTHENATE_DASH_KIN_DASH_CPLX_mod_mg2_forward_priming_keff": 52.357663191784205,
    "keff_PNTOt4pp_PANF_DASH_MONOMER_forward_priming_keff": 40.56076873943804,
    "keff_PNTOtex_CPLX0_DASH_7530_forward_priming_keff": 74.67911373302745,
    "keff_PNTOtex_CPLX0_DASH_7530_reverse_priming_keff": 74.67911373302745,
    "keff_PNTOtex_CPLX0_DASH_7533_forward_priming_keff": 76.74472378998097,
    "keff_PNTOtex_CPLX0_DASH_7533_reverse_priming_keff": 76.74472378998097,
    "keff_PNTOtex_CPLX0_DASH_7534_forward_priming_keff": 75.26768199270408,
    "keff_PNTOtex_CPLX0_DASH_7534_reverse_priming_keff": 75.26768199270408,
    "keff_PNTOtex_G6700_DASH_MONOMER_forward_priming_keff": 34.19401863135169,
    "keff_PNTOtex_G6700_DASH_MONOMER_reverse_priming_keff": 34.19401863135169,
    "keff_POAACR_G6521_DASH_MONOMER_forward_priming_keff": 15.012872079306446,
    "keff_POR51_G6701_DASH_MONOMER_mod_thmpp_forward_priming_keff": 80.41043066080876,
    "keff_POR51_G6701_DASH_MONOMER_mod_thmpp_reverse_priming_keff": 80.41043066080876,
    "keff_POR52_G6701_DASH_MONOMER_mod_thmpp_forward_priming_keff": 80.41043066080876,
    "keff_POR52_G6701_DASH_MONOMER_mod_thmpp_reverse_priming_keff": 80.41043066080876,
    "keff_POX_PYRUVOXID_DASH_CPLX_mod_mg2_mod_thmpp_mod_fad_forward_priming_keff": 131.42297308176975,
    "keff_PPA2_EG11817_DASH_MONOMER_mod_cobalt2_forward_priming_keff": 24.828259208516393,
    "keff_PPA2_PPX_DASH_CPLX_mod_mg2_forward_priming_keff": 74.45932037586178,
    "keff_PPAKr_PROPKIN_DASH_MONOMER_forward_priming_keff": 35.87189367717838,
    "keff_PPAKr_PROPKIN_DASH_MONOMER_reverse_priming_keff": 35.87189367717838,
    "keff_PPALtex_CPLX0_DASH_7530_forward_priming_keff": 74.67911373302745,
    "keff_PPALtex_CPLX0_DASH_7530_reverse_priming_keff": 74.67911373302745,
    "keff_PPALtex_CPLX0_DASH_7533_forward_priming_keff": 76.74472378998097,
    "keff_PPALtex_CPLX0_DASH_7533_reverse_priming_keff": 76.74472378998097,
    "keff_PPALtex_CPLX0_DASH_7534_forward_priming_keff": 75.26768199270408,
    "keff_PPALtex_CPLX0_DASH_7534_reverse_priming_keff": 75.26768199270408,
    "keff_PPALtex_G6700_DASH_MONOMER_forward_priming_keff": 34.19401863135169,
    "keff_PPALtex_G6700_DASH_MONOMER_reverse_priming_keff": 34.19401863135169,
    "keff_PPA_CPLX0_DASH_243_mod_mg2_forward_priming_keff": 75.33629807959156,
    "keff_PPA_EG11817_DASH_MONOMER_mod_cobalt2_forward_priming_keff": 24.828259208516393,
    "keff_PPA_PPX_DASH_CPLX_mod_mg2_forward_priming_keff": 74.45932037586178,
    "keff_PPAt4pp_PUTP_DASH_MONOMER_forward_priming_keff": 42.09318996380427,
    "keff_PPAtex_CPLX0_DASH_7530_forward_priming_keff": 74.67911373302745,
    "keff_PPAtex_CPLX0_DASH_7530_reverse_priming_keff": 74.67911373302745,
    "keff_PPAtex_CPLX0_DASH_7533_forward_priming_keff": 76.74472378998097,
    "keff_PPAtex_CPLX0_DASH_7533_reverse_priming_keff": 76.74472378998097,
    "keff_PPAtex_CPLX0_DASH_7534_forward_priming_keff": 75.26768199270408,
    "keff_PPAtex_CPLX0_DASH_7534_reverse_priming_keff": 75.26768199270408,
    "keff_PPAtex_G6700_DASH_MONOMER_forward_priming_keff": 34.19401863135169,
    "keff_PPAtex_G6700_DASH_MONOMER_reverse_priming_keff": 34.19401863135169,
    "keff_PPBNGS_PORPHOBILSYNTH_DASH_CPLX_mod_zn2_forward_priming_keff": 293.15185096186445,
    "keff_PPCDC_CPLX0_DASH_341_mod_fmn_forward_priming_keff": 229.3955769126216,
    "keff_PPCK_PEPCARBOXYKIN_DASH_MONOMER_mod_ca2_forward_priming_keff": 45.12774770139289,
    "keff_PPCK_PEPCARBOXYKIN_DASH_MONOMER_mod_mg2_forward_priming_keff": 45.12774770139289,
    "keff_PPCK_PEPCARBOXYKIN_DASH_MONOMER_mod_mn2_forward_priming_keff": 45.12774770139289,
    "keff_PPCSCT_G7517_DASH_MONOMER_forward_priming_keff": 41.782589036311435,
    "keff_PPC_PEPCARBOX_DASH_CPLX_mod_mg2_forward_priming_keff": 186.7636399730565,
    "keff_PPGPPDP_SPOT_DASH_MONOMER_mod_mn2_forward_priming_keff": 55.91435250674781,
    "keff_PPK2r_PPK_DASH_CPLX_forward_priming_keff": 159.77353164285248,
    "keff_PPK2r_PPK_DASH_CPLX_reverse_priming_keff": 159.77353164285248,
    "keff_PPKr_PPK_DASH_CPLX_forward_priming_keff": 159.77353164285248,
    "keff_PPKr_PPK_DASH_CPLX_reverse_priming_keff": 159.77353164285248,
    "keff_PPM2_PPENTOMUT_DASH_MONOMER_mod_mn2_forward_priming_keff": 36.13761952677364,
    "keff_PPM2_PPENTOMUT_DASH_MONOMER_mod_mn2_reverse_priming_keff": 36.13761952677364,
    "keff_PPM_G7732_DASH_MONOMER_forward_priming_keff": 36.25468457184184,
    "keff_PPM_G7732_DASH_MONOMER_reverse_priming_keff": 36.25468457184184,
    "keff_PPM_PPENTOMUT_DASH_MONOMER_mod_mn2_forward_priming_keff": 36.13761952677364,
    "keff_PPM_PPENTOMUT_DASH_MONOMER_mod_mn2_reverse_priming_keff": 0.66617750284111987,
    "keff_PPNCL2_CPLX0_DASH_341_mod_mg2_forward_priming_keff": 229.3955769126216,
    "keff_PPNDH_CHORISMUTPREPHENDEHYDRAT_DASH_CPLX_forward_priming_keff": 2.5554725332918538,
    "keff_PPND_CHORISMUTPREPHENDEHYDROG_DASH_CPLX_forward_priming_keff": 23.283757736313817,
    "keff_PPPGO3_CPLX0_DASH_7811_forward_priming_keff": 58.81582264570682,
    "keff_PPPGO_CPLX0_DASH_7811_forward_priming_keff": 58.81582264570682,
    "keff_PPPNDO_HCAMULTI_DASH_CPLX_forward_priming_keff": 79.52364161049398,
    "keff_PPPNt2rpp_HCAT_DASH_MONOMER_forward_priming_keff": 34.44921903806103,
    "keff_PPPNt2rpp_HCAT_DASH_MONOMER_reverse_priming_keff": 34.44921903806103,
    "keff_PPPNtex_CPLX0_DASH_7530_forward_priming_keff": 74.67911373302745,
    "keff_PPPNtex_CPLX0_DASH_7530_reverse_priming_keff": 74.67911373302745,
    "keff_PPPNtex_CPLX0_DASH_7533_forward_priming_keff": 76.74472378998097,
    "keff_PPPNtex_CPLX0_DASH_7533_reverse_priming_keff": 76.74472378998097,
    "keff_PPPNtex_CPLX0_DASH_7534_forward_priming_keff": 75.26768199270408,
    "keff_PPPNtex_CPLX0_DASH_7534_reverse_priming_keff": 75.26768199270408,
    "keff_PPPNtex_G6700_DASH_MONOMER_forward_priming_keff": 34.19401863135169,
    "keff_PPPNtex_G6700_DASH_MONOMER_reverse_priming_keff": 34.19401863135169,
    "keff_PPS_PEPSYNTH_DASH_CPLX_mod_mg2_forward_priming_keff": 101.10588264145987,
    "keff_PPTHpp_ALKAPHOSPHA_DASH_CPLX_mod_zn2_mod_mg2_forward_priming_keff": 65.92961385739392,
    "keff_PPTtex_CPLX0_DASH_7530_forward_priming_keff": 74.67911373302745,
    "keff_PPTtex_CPLX0_DASH_7530_reverse_priming_keff": 74.67911373302745,
    "keff_PPTtex_CPLX0_DASH_7533_forward_priming_keff": 76.74472378998097,
    "keff_PPTtex_CPLX0_DASH_7533_reverse_priming_keff": 76.74472378998097,
    "keff_PPTtex_CPLX0_DASH_7534_forward_priming_keff": 75.26768199270408,
    "keff_PPTtex_CPLX0_DASH_7534_reverse_priming_keff": 75.26768199270408,
    "keff_PPTtex_G6700_DASH_MONOMER_forward_priming_keff": 34.19401863135169,
    "keff_PPTtex_G6700_DASH_MONOMER_reverse_priming_keff": 34.19401863135169,
    "keff_PRAGSr_GLYCRIBONUCSYN_DASH_MONOMER_mod_mg2_forward_priming_keff": 2.914013446073874,
    "keff_PRAGSr_GLYCRIBONUCSYN_DASH_MONOMER_mod_mg2_reverse_priming_keff": 37.09356474952208,
    "keff_PRAIS_AIRS_DASH_CPLX_mod_k_mod_mg2_forward_priming_keff": 3.7301703169375138,
    "keff_PRAIi_PRAI_DASH_IGPS_forward_priming_keff": 1.1860735182174997,
    "keff_PRAMPC_HISTCYCLOPRATPPHOS_forward_priming_keff": 0.78874945253978668,
    "keff_PRASCSi_SAICARSYN_DASH_CPLX_forward_priming_keff": 1334.3289560932365,
    "keff_PRATPP_HISTCYCLOPRATPPHOS_forward_priming_keff": 0.78874945253978668,
    "keff_PRFGS_FGAMSYN_DASH_MONOMER_mod_mg2_forward_priming_keff": 21.654704314830632,
    "keff_PRMICI_PRIBFAICARPISOM_DASH_MONOMER_forward_priming_keff": 0.52668683916815739,
    "keff_PRMICI_PRIBFAICARPISOM_DASH_MONOMER_reverse_priming_keff": 24.223818727961213,
    "keff_PROD2_PUTA_DASH_CPLX_mod_fad_forward_priming_keff": 146.88095759170673,
    "keff_PROGLYabcpp_ABC_DASH_8_DASH_CPLX_forward_priming_keff": 113.29643853428684,
    "keff_PROGLYtex_CPLX0_DASH_7530_forward_priming_keff": 74.67911373302745,
    "keff_PROGLYtex_CPLX0_DASH_7530_reverse_priming_keff": 74.67911373302745,
    "keff_PROGLYtex_CPLX0_DASH_7533_forward_priming_keff": 76.74472378998097,
    "keff_PROGLYtex_CPLX0_DASH_7533_reverse_priming_keff": 76.74472378998097,
    "keff_PROGLYtex_CPLX0_DASH_7534_forward_priming_keff": 75.26768199270408,
    "keff_PROGLYtex_CPLX0_DASH_7534_reverse_priming_keff": 75.26768199270408,
    "keff_PROGLYtex_G6700_DASH_MONOMER_forward_priming_keff": 34.19401863135169,
    "keff_PROGLYtex_G6700_DASH_MONOMER_reverse_priming_keff": 34.19401863135169,
    "keff_PROabcpp_ABC_DASH_26_DASH_CPLX_forward_priming_keff": 111.64922923957607,
    "keff_PROt2rpp_CPLX0_DASH_7642_forward_priming_keff": 71.27676995912228,
    "keff_PROt2rpp_CPLX0_DASH_7642_reverse_priming_keff": 71.27676995912228,
    "keff_PROt4pp_PUTP_DASH_MONOMER_forward_priming_keff": 42.09318996380427,
    "keff_PROtex_CPLX0_DASH_7530_forward_priming_keff": 74.67911373302745,
    "keff_PROtex_CPLX0_DASH_7530_reverse_priming_keff": 74.67911373302745,
    "keff_PROtex_CPLX0_DASH_7533_forward_priming_keff": 76.74472378998097,
    "keff_PROtex_CPLX0_DASH_7533_reverse_priming_keff": 76.74472378998097,
    "keff_PROtex_CPLX0_DASH_7534_forward_priming_keff": 75.26768199270408,
    "keff_PROtex_CPLX0_DASH_7534_reverse_priming_keff": 75.26768199270408,
    "keff_PROtex_G6700_DASH_MONOMER_forward_priming_keff": 34.19401863135169,
    "keff_PROtex_G6700_DASH_MONOMER_reverse_priming_keff": 34.19401863135169,
    "keff_PRPPS_PRPPSYN_DASH_MONOMER_mod_mg2_mod_pi_forward_priming_keff": 29.74305610075769,
    "keff_PRPPS_PRPPSYN_DASH_MONOMER_mod_mg2_mod_pi_reverse_priming_keff": 29.74305610075769,
    "keff_PRPPS_PRPPSYN_DASH_MONOMER_mod_mn2_mod_pi_forward_priming_keff": 29.74305610075769,
    "keff_PRPPS_PRPPSYN_DASH_MONOMER_mod_mn2_mod_pi_reverse_priming_keff": 29.74305610075769,
    "keff_PSCLYSt2pp_YHFM_DASH_MONOMER_forward_priming_keff": 38.09785652750615,
    "keff_PSCLYStex_CPLX0_DASH_7530_forward_priming_keff": 74.67911373302745,
    "keff_PSCLYStex_CPLX0_DASH_7530_reverse_priming_keff": 74.67911373302745,
    "keff_PSCLYStex_CPLX0_DASH_7533_forward_priming_keff": 76.74472378998097,
    "keff_PSCLYStex_CPLX0_DASH_7533_reverse_priming_keff": 76.74472378998097,
    "keff_PSCLYStex_CPLX0_DASH_7534_forward_priming_keff": 75.26768199270408,
    "keff_PSCLYStex_CPLX0_DASH_7534_reverse_priming_keff": 75.26768199270408,
    "keff_PSCLYStex_G6700_DASH_MONOMER_forward_priming_keff": 34.19401863135169,
    "keff_PSCLYStex_G6700_DASH_MONOMER_reverse_priming_keff": 34.19401863135169,
    "keff_PSCVT_AROA_DASH_MONOMER_forward_priming_keff": 1.3642425445730355,
    "keff_PSCVT_AROA_DASH_MONOMER_reverse_priming_keff": 37.19444259473376,
    "keff_PSD120_PSD_DASH_MONOMER_forward_priming_keff": 30.856400106592705,
    "keff_PSD140_PSD_DASH_MONOMER_forward_priming_keff": 30.856400106592705,
    "keff_PSD141_PSD_DASH_MONOMER_forward_priming_keff": 30.856400106592705,
    "keff_PSD160_PSD_DASH_MONOMER_forward_priming_keff": 3.8274147403653282,
    "keff_PSD161_PSD_DASH_MONOMER_forward_priming_keff": 3.8274147403655832,
    "keff_PSD180_PSD_DASH_MONOMER_forward_priming_keff": 30.856400106592705,
    "keff_PSD181_PSD_DASH_MONOMER_forward_priming_keff": 30.856400106592705,
    "keff_PSERT_PSERTRANSAM_DASH_CPLX_mod_pydx5p_forward_priming_keff": 2529.152759908266,
    "keff_PSERtex_CPLX0_DASH_7530_forward_priming_keff": 74.67911373302745,
    "keff_PSERtex_CPLX0_DASH_7530_reverse_priming_keff": 74.67911373302745,
    "keff_PSERtex_CPLX0_DASH_7533_forward_priming_keff": 76.74472378998097,
    "keff_PSERtex_CPLX0_DASH_7533_reverse_priming_keff": 76.74472378998097,
    "keff_PSERtex_CPLX0_DASH_7534_forward_priming_keff": 75.26768199270408,
    "keff_PSERtex_CPLX0_DASH_7534_reverse_priming_keff": 75.26768199270408,
    "keff_PSERtex_G6700_DASH_MONOMER_forward_priming_keff": 34.19401863135169,
    "keff_PSERtex_G6700_DASH_MONOMER_reverse_priming_keff": 34.19401863135169,
    "keff_PSP_L_PSERPHOSPHA_DASH_MONOMER_mod_mg2_forward_priming_keff": 665.23054985556951,
    "keff_PSP_Lpp_APHA_DASH_CPLX_mod_mg2_forward_priming_keff": 68.67126559010578,
    "keff_PSSA120_PHOSPHASERSYN_DASH_CPLX_forward_priming_keff": 41.19606081904718,
    "keff_PSSA140_PHOSPHASERSYN_DASH_CPLX_forward_priming_keff": 41.19606081904718,
    "keff_PSSA141_PHOSPHASERSYN_DASH_CPLX_forward_priming_keff": 41.19606081904718,
    "keff_PSSA160_PHOSPHASERSYN_DASH_CPLX_forward_priming_keff": 135.5564377646752,
    "keff_PSSA161_PHOSPHASERSYN_DASH_CPLX_forward_priming_keff": 135.94355004693935,
    "keff_PSSA180_PHOSPHASERSYN_DASH_CPLX_forward_priming_keff": 41.19606081904718,
    "keff_PSSA181_PHOSPHASERSYN_DASH_CPLX_forward_priming_keff": 41.19606081904718,
    "keff_PTA2_PHOSACETYLTRANS_DASH_CPLX_forward_priming_keff": 209.8957056709343,
    "keff_PTAr_CPLX0_DASH_7912_forward_priming_keff": 52.04182473261386,
    "keff_PTAr_CPLX0_DASH_7912_reverse_priming_keff": 52.04182473261386,
    "keff_PTAr_PHOSACETYLTRANS_DASH_CPLX_forward_priming_keff": 3277.287031,
    "keff_PTAr_PHOSACETYLTRANS_DASH_CPLX_reverse_priming_keff": 3277.287031,
    "keff_PTHRpp_APHA_DASH_CPLX_mod_mg2_forward_priming_keff": 68.67126559010578,
    "keff_PTPATi_COADTRI_DASH_CPLX_mod_mg2_forward_priming_keff": 69.92993734748995,
    "keff_PTRCORNt7pp_POTE_DASH_MONOMER_forward_priming_keff": 37.444399430339274,
    "keff_PTRCORNt7pp_POTE_DASH_MONOMER_reverse_priming_keff": 37.444399430339274,
    "keff_PTRCTA_G7596_DASH_MONOMER_mod_pydx5p_forward_priming_keff": 39.33631212793818,
    "keff_PTRCabcpp_ABC_DASH_24_DASH_CPLX_forward_priming_keff": 105.50840427770225,
    "keff_PTRCabcpp_ABC_DASH_25_DASH_CPLX_forward_priming_keff": 107.91656986111127,
    "keff_PTRCabcpp_ABC_DASH_51_DASH_CPLX_forward_priming_keff": 103.0981698835227,
    "keff_PTRCt2pp_B1296_DASH_MONOMER_forward_priming_keff": 40.050194172441394,
    "keff_PTRCt2pp_POTE_DASH_MONOMER_forward_priming_keff": 37.444399430339274,
    "keff_PTRCtex_CPLX0_DASH_7530_forward_priming_keff": 74.67911373302745,
    "keff_PTRCtex_CPLX0_DASH_7530_reverse_priming_keff": 74.67911373302745,
    "keff_PTRCtex_CPLX0_DASH_7533_forward_priming_keff": 76.74472378998097,
    "keff_PTRCtex_CPLX0_DASH_7533_reverse_priming_keff": 76.74472378998097,
    "keff_PTRCtex_CPLX0_DASH_7534_forward_priming_keff": 75.26768199270408,
    "keff_PTRCtex_CPLX0_DASH_7534_reverse_priming_keff": 75.26768199270408,
    "keff_PTRCtex_G6700_DASH_MONOMER_forward_priming_keff": 34.19401863135169,
    "keff_PTRCtex_G6700_DASH_MONOMER_reverse_priming_keff": 34.19401863135169,
    "keff_PUNP1_DEOD_DASH_CPLX_forward_priming_keff": 92.64705297368366,
    "keff_PUNP1_DEOD_DASH_CPLX_reverse_priming_keff": 35.316114408296457,
    "keff_PUNP2_DEOD_DASH_CPLX_forward_priming_keff": 92.64705297368366,
    "keff_PUNP2_DEOD_DASH_CPLX_reverse_priming_keff": 92.64705297368366,
    "keff_PUNP3_DEOD_DASH_CPLX_forward_priming_keff": 92.64705297368366,
    "keff_PUNP3_DEOD_DASH_CPLX_reverse_priming_keff": 92.64705297368366,
    "keff_PUNP3_XANTHOSINEPHOSPHORY_DASH_CPLX_forward_priming_keff": 102.88311648073392,
    "keff_PUNP3_XANTHOSINEPHOSPHORY_DASH_CPLX_reverse_priming_keff": 102.88311648073392,
    "keff_PUNP4_DEOD_DASH_CPLX_forward_priming_keff": 92.64705297368366,
    "keff_PUNP4_DEOD_DASH_CPLX_reverse_priming_keff": 92.64705297368366,
    "keff_PUNP4_XANTHOSINEPHOSPHORY_DASH_CPLX_forward_priming_keff": 102.88311648073392,
    "keff_PUNP4_XANTHOSINEPHOSPHORY_DASH_CPLX_reverse_priming_keff": 102.88311648073392,
    "keff_PUNP5_DEOD_DASH_CPLX_forward_priming_keff": 92.64705297368366,
    "keff_PUNP5_DEOD_DASH_CPLX_reverse_priming_keff": 92.64705297368366,
    "keff_PUNP5_XANTHOSINEPHOSPHORY_DASH_CPLX_forward_priming_keff": 102.88311648073392,
    "keff_PUNP5_XANTHOSINEPHOSPHORY_DASH_CPLX_reverse_priming_keff": 102.88311648073392,
    "keff_PUNP6_DEOD_DASH_CPLX_forward_priming_keff": 92.64705297368366,
    "keff_PUNP6_DEOD_DASH_CPLX_reverse_priming_keff": 92.64705297368366,
    "keff_PUNP6_XANTHOSINEPHOSPHORY_DASH_CPLX_forward_priming_keff": 102.88311648073392,
    "keff_PUNP6_XANTHOSINEPHOSPHORY_DASH_CPLX_reverse_priming_keff": 102.88311648073392,
    "keff_PUNP7_XANTHOSINEPHOSPHORY_DASH_CPLX_forward_priming_keff": 102.88311648073392,
    "keff_PUNP7_XANTHOSINEPHOSPHORY_DASH_CPLX_reverse_priming_keff": 102.88311648073392,
    "keff_PYAM5PO_PDXH_DASH_CPLX_mod_fmn_forward_priming_keff": 40.17964418823109,
    "keff_PYDAMK_PDXK_DASH_CPLX_forward_priming_keff": 77.82404496649674,
    "keff_PYDAMtex_CPLX0_DASH_7530_forward_priming_keff": 74.67911373302745,
    "keff_PYDAMtex_CPLX0_DASH_7530_reverse_priming_keff": 74.67911373302745,
    "keff_PYDAMtex_CPLX0_DASH_7533_forward_priming_keff": 76.74472378998097,
    "keff_PYDAMtex_CPLX0_DASH_7533_reverse_priming_keff": 76.74472378998097,
    "keff_PYDAMtex_CPLX0_DASH_7534_forward_priming_keff": 75.26768199270408,
    "keff_PYDAMtex_CPLX0_DASH_7534_reverse_priming_keff": 75.26768199270408,
    "keff_PYDAMtex_G6700_DASH_MONOMER_forward_priming_keff": 34.19401863135169,
    "keff_PYDAMtex_G6700_DASH_MONOMER_reverse_priming_keff": 34.19401863135169,
    "keff_PYDXK_PDXK_DASH_CPLX_forward_priming_keff": 77.82404496649674,
    "keff_PYDXK_PDXY_DASH_MONOMER_forward_priming_keff": 27.83295110582946,
    "keff_PYDXNK_PDXK_DASH_CPLX_mod_mg2_forward_priming_keff": 77.82404496649674,
    "keff_PYDXNK_PDXK_DASH_CPLX_mod_zn2_forward_priming_keff": 77.82404496649674,
    "keff_PYDXNtex_CPLX0_DASH_7530_forward_priming_keff": 74.67911373302745,
    "keff_PYDXNtex_CPLX0_DASH_7530_reverse_priming_keff": 74.67911373302745,
    "keff_PYDXNtex_CPLX0_DASH_7533_forward_priming_keff": 76.74472378998097,
    "keff_PYDXNtex_CPLX0_DASH_7533_reverse_priming_keff": 76.74472378998097,
    "keff_PYDXNtex_CPLX0_DASH_7534_forward_priming_keff": 75.26768199270408,
    "keff_PYDXNtex_CPLX0_DASH_7534_reverse_priming_keff": 75.26768199270408,
    "keff_PYDXNtex_G6700_DASH_MONOMER_forward_priming_keff": 34.19401863135169,
    "keff_PYDXNtex_G6700_DASH_MONOMER_reverse_priming_keff": 34.19401863135169,
    "keff_PYDXPP_EG11239_DASH_MONOMER_mod_mg2_forward_priming_keff": 27.077850057249996,
    "keff_PYDXPP_EG11470_DASH_MONOMER_mod_mg2_forward_priming_keff": 26.744931275346136,
    "keff_PYDXPP_G6246_DASH_MONOMER_mod_mg2_forward_priming_keff": 27.192645786709875,
    "keff_PYDXtex_CPLX0_DASH_7530_forward_priming_keff": 74.67911373302745,
    "keff_PYDXtex_CPLX0_DASH_7530_reverse_priming_keff": 74.67911373302745,
    "keff_PYDXtex_CPLX0_DASH_7533_forward_priming_keff": 76.74472378998097,
    "keff_PYDXtex_CPLX0_DASH_7533_reverse_priming_keff": 76.74472378998097,
    "keff_PYDXtex_CPLX0_DASH_7534_forward_priming_keff": 75.26768199270408,
    "keff_PYDXtex_CPLX0_DASH_7534_reverse_priming_keff": 75.26768199270408,
    "keff_PYDXtex_G6700_DASH_MONOMER_forward_priming_keff": 34.19401863135169,
    "keff_PYDXtex_G6700_DASH_MONOMER_reverse_priming_keff": 34.19401863135169,
    "keff_PYK_PKII_DASH_CPLX_mod_mg2_mod_k_forward_priming_keff": 114.10195322713524,
    "keff_PYK_PKII_DASH_CPLX_mod_mn2_mod_k_forward_priming_keff": 114.10195322713524,
    "keff_PYK_PKI_DASH_COMPLEX_mod_mg2_mod_k_forward_priming_keff": 801.9,
    "keff_PYK_PKI_DASH_COMPLEX_mod_mn2_mod_k_forward_priming_keff": 801.9,
    "keff_PYNP2r_URPHOS_DASH_CPLX_forward_priming_keff": 95.87467971491921,
    "keff_PYNP2r_URPHOS_DASH_CPLX_reverse_priming_keff": 95.87467971491921,
    "keff_PYROX_G6523_DASH_MONOMER_G6518_DASH_MONOMER_mod_fmn_forward_priming_keff": 45.30067933660417,
    "keff_PYRUVATEDEH_DASH_CPLX_mod_mg2_mod_thmpp_mod_fad_LipA_mediated_lipo_modification_EG11796_DASH_MONOMER_forward_priming_keff": 1633.2099874758269,
    "keff_PYRUVATEDEH_DASH_CPLX_mod_mg2_mod_thmpp_mod_fad_LipB_mediated_lipo_modification_EG11591_DASH_MONOMER_forward_priming_keff": 1153.4953806335293,
    "keff_PYRtex_CPLX0_DASH_7530_forward_priming_keff": 74.67911373302745,
    "keff_PYRtex_CPLX0_DASH_7530_reverse_priming_keff": 74.67911373302745,
    "keff_PYRtex_CPLX0_DASH_7533_forward_priming_keff": 76.74472378998097,
    "keff_PYRtex_CPLX0_DASH_7533_reverse_priming_keff": 76.74472378998097,
    "keff_PYRtex_CPLX0_DASH_7534_forward_priming_keff": 75.26768199270408,
    "keff_PYRtex_CPLX0_DASH_7534_reverse_priming_keff": 75.26768199270408,
    "keff_PYRtex_G6700_DASH_MONOMER_forward_priming_keff": 34.19401863135169,
    "keff_PYRtex_G6700_DASH_MONOMER_reverse_priming_keff": 34.19401863135169,
    "keff_QMO2_CPLX0_DASH_3141_forward_priming_keff": 22.106504784724564,
    "keff_QMO3_CPLX0_DASH_3141_forward_priming_keff": 22.106504784724564,
    "keff_QUIN2tex_CPLX0_DASH_7530_forward_priming_keff": 74.67911373302745,
    "keff_QUIN2tex_CPLX0_DASH_7530_reverse_priming_keff": 74.67911373302745,
    "keff_QUIN2tex_CPLX0_DASH_7533_forward_priming_keff": 76.74472378998097,
    "keff_QUIN2tex_CPLX0_DASH_7533_reverse_priming_keff": 76.74472378998097,
    "keff_QUIN2tex_CPLX0_DASH_7534_forward_priming_keff": 75.26768199270408,
    "keff_QUIN2tex_CPLX0_DASH_7534_reverse_priming_keff": 75.26768199270408,
    "keff_QUIN2tex_G6700_DASH_MONOMER_forward_priming_keff": 34.19401863135169,
    "keff_QUIN2tex_G6700_DASH_MONOMER_reverse_priming_keff": 34.19401863135169,
    "keff_QUINDH_CPLX0_DASH_7462_forward_priming_keff": 46.70105700421923,
    "keff_QUINDH_CPLX0_DASH_7462_reverse_priming_keff": 46.70105700421923,
    "keff_QULNS_CPLX0_DASH_7719_mod_4fe4s_forward_priming_keff": 0.0032905376739952742,
    "keff_R15BPK_EG10723_DASH_MONOMER_forward_priming_keff": 20.42313092562805,
    "keff_R5PP_G6425_DASH_MONOMER_mod_mg2_forward_priming_keff": 27.225515961849702,
    "keff_R5PPpp_APHA_DASH_CPLX_mod_mg2_forward_priming_keff": 68.67126559010578,
    "keff_R5Ptex_CPLX0_DASH_7530_forward_priming_keff": 74.67911373302745,
    "keff_R5Ptex_CPLX0_DASH_7530_reverse_priming_keff": 74.67911373302745,
    "keff_R5Ptex_CPLX0_DASH_7533_forward_priming_keff": 76.74472378998097,
    "keff_R5Ptex_CPLX0_DASH_7533_reverse_priming_keff": 76.74472378998097,
    "keff_R5Ptex_CPLX0_DASH_7534_forward_priming_keff": 75.26768199270408,
    "keff_R5Ptex_CPLX0_DASH_7534_reverse_priming_keff": 75.26768199270408,
    "keff_R5Ptex_G6700_DASH_MONOMER_forward_priming_keff": 34.19401863135169,
    "keff_R5Ptex_G6700_DASH_MONOMER_reverse_priming_keff": 34.19401863135169,
    "keff_RBFK_RIBF_DASH_MONOMER_forward_priming_keff": 0.1361915307582795,
    "keff_RBFSa_CPLX0_DASH_3952_forward_priming_keff": 51.047381767533956,
    "keff_RBFSb_LUMAZINESYN_DASH_CPLX_forward_priming_keff": 365.0560391367615,
    "keff_RBK_CPLX0_DASH_7647_mod_k_mod_mg2_forward_priming_keff": 47.88561410867907,
    "keff_RBK_L1_RIBULOKIN_DASH_CPLX_forward_priming_keff": 77.26632805049543,
    "keff_RBP4E_EG12287_DASH_MONOMER_forward_priming_keff": 23.8920878820169,
    "keff_RBP4E_EG12287_DASH_MONOMER_reverse_priming_keff": 23.8920878820169,
    "keff_RBP4E_G7860_DASH_MONOMER_forward_priming_keff": 23.696660714609845,
    "keff_RBP4E_G7860_DASH_MONOMER_reverse_priming_keff": 23.696660714609845,
    "keff_RBP4E_RIBULPEPIM_DASH_CPLX_mod_zn2_forward_priming_keff": 67.49772708571683,
    "keff_RBP4E_RIBULPEPIM_DASH_CPLX_mod_zn2_reverse_priming_keff": 67.49772708571683,
    "keff_REPHACCOAI_G6715_DASH_MONOMER_forward_priming_keff": 25.867493321481795,
    "keff_REPHACCOAI_G6715_DASH_MONOMER_reverse_priming_keff": 25.867493321481795,
    "keff_RFAMPtpp_CPLX0_DASH_3932_forward_priming_keff": 115.58647559127218,
    "keff_RFAMPtpp_TRANS_DASH_CPLX_DASH_201_forward_priming_keff": 115.80312528151872,
    "keff_RHAT1_EG11350_DASH_MONOMER_forward_priming_keff": 31.37576093996053,
    "keff_RHCCE_EG12712_DASH_MONOMER_forward_priming_keff": 0.004968087746298231,
    "keff_RIBabcpp_ABC_DASH_28_DASH_CPLX_EG10817_DASH_MONOMER_forward_priming_keff": 83.15104788613824,
    "keff_RIBabcpp_ABC_DASH_42_DASH_CPLX_forward_priming_keff": 118.08164421289597,
    "keff_RIBabcpp_ABC_DASH_46_DASH_CPLX_forward_priming_keff": 110.00288386846168,
    "keff_RIBtex_CPLX0_DASH_7530_forward_priming_keff": 74.67911373302745,
    "keff_RIBtex_CPLX0_DASH_7530_reverse_priming_keff": 74.67911373302745,
    "keff_RIBtex_CPLX0_DASH_7533_forward_priming_keff": 76.74472378998097,
    "keff_RIBtex_CPLX0_DASH_7533_reverse_priming_keff": 76.74472378998097,
    "keff_RIBtex_CPLX0_DASH_7534_forward_priming_keff": 75.26768199270408,
    "keff_RIBtex_CPLX0_DASH_7534_reverse_priming_keff": 75.26768199270408,
    "keff_RIBtex_G6700_DASH_MONOMER_forward_priming_keff": 34.19401863135169,
    "keff_RIBtex_G6700_DASH_MONOMER_reverse_priming_keff": 34.19401863135169,
    "keff_RMI_CPLX0_DASH_7652_mod_mn2_forward_priming_keff": 107.07779937280782,
    "keff_RMI_CPLX0_DASH_7652_mod_mn2_reverse_priming_keff": 107.07779937280782,
    "keff_RMK_RHAMNULOKIN_DASH_MONOMER_mod_mg2_forward_priming_keff": 41.920290498349864,
    "keff_RMNtex_CPLX0_DASH_7530_forward_priming_keff": 74.67911373302745,
    "keff_RMNtex_CPLX0_DASH_7530_reverse_priming_keff": 74.67911373302745,
    "keff_RMNtex_CPLX0_DASH_7533_forward_priming_keff": 76.74472378998097,
    "keff_RMNtex_CPLX0_DASH_7533_reverse_priming_keff": 76.74472378998097,
    "keff_RMNtex_CPLX0_DASH_7534_forward_priming_keff": 75.26768199270408,
    "keff_RMNtex_CPLX0_DASH_7534_reverse_priming_keff": 75.26768199270408,
    "keff_RMNtex_G6700_DASH_MONOMER_forward_priming_keff": 34.19401863135169,
    "keff_RMNtex_G6700_DASH_MONOMER_reverse_priming_keff": 34.19401863135169,
    "keff_RMNtpp_RHAT_DASH_MONOMER_forward_priming_keff": 31.756607079531307,
    "keff_RMPA_RHAMNULPALDOL_DASH_CPLX_mod_k_mod_zn2_forward_priming_keff": 76.49103935791327,
    "keff_RMPA_RHAMNULPALDOL_DASH_CPLX_mod_k_mod_zn2_reverse_priming_keff": 76.49103935791327,
    "keff_RNDR11_RIBONUCLEOSIDE_DASH_DIP_DASH_REDUCTI_DASH_CPLX_mod_mg2_mod_fe2_forward_priming_keff": 135.57926676373876,
    "keff_RNDR12_RIBONUCLEOSIDE_DASH_DIP_DASH_REDUCTI_DASH_CPLX_mod_mg2_mod_fe2_forward_priming_keff": 135.57926676373876,
    "keff_RNDR1b1_RIBONUCLEOSIDE_DASH_DIP_DASH_REDUCTII_DASH_CPLX_forward_priming_keff": 125.73310326599398,
    "keff_RNDR1b2_RIBONUCLEOSIDE_DASH_DIP_DASH_REDUCTII_DASH_CPLX_forward_priming_keff": 125.73310326599398,
    "keff_RNDR1b3_RIBONUCLEOSIDE_DASH_DIP_DASH_REDUCTII_DASH_CPLX_forward_priming_keff": 125.73310326599398,
    "keff_RNDR1b4_RIBONUCLEOSIDE_DASH_DIP_DASH_REDUCTII_DASH_CPLX_forward_priming_keff": 125.73310326599398,
    "keff_RNDR21_RIBONUCLEOSIDE_DASH_DIP_DASH_REDUCTI_DASH_CPLX_mod_mg2_mod_fe2_forward_priming_keff": 135.57926676373876,
    "keff_RNDR22_RIBONUCLEOSIDE_DASH_DIP_DASH_REDUCTI_DASH_CPLX_mod_mg2_mod_fe2_forward_priming_keff": 135.57926676373876,
    "keff_RNDR2b1_RIBONUCLEOSIDE_DASH_DIP_DASH_REDUCTII_DASH_CPLX_forward_priming_keff": 125.73310326599398,
    "keff_RNDR2b2_RIBONUCLEOSIDE_DASH_DIP_DASH_REDUCTII_DASH_CPLX_forward_priming_keff": 125.73310326599398,
    "keff_RNDR2b3_RIBONUCLEOSIDE_DASH_DIP_DASH_REDUCTII_DASH_CPLX_forward_priming_keff": 125.73310326599398,
    "keff_RNDR2b4_RIBONUCLEOSIDE_DASH_DIP_DASH_REDUCTII_DASH_CPLX_forward_priming_keff": 125.73310326599398,
    "keff_RNDR31_RIBONUCLEOSIDE_DASH_DIP_DASH_REDUCTI_DASH_CPLX_mod_mg2_mod_fe2_forward_priming_keff": 135.57926676373876,
    "keff_RNDR32_RIBONUCLEOSIDE_DASH_DIP_DASH_REDUCTI_DASH_CPLX_mod_mg2_mod_fe2_forward_priming_keff": 135.57926676373876,
    "keff_RNDR3b1_RIBONUCLEOSIDE_DASH_DIP_DASH_REDUCTII_DASH_CPLX_forward_priming_keff": 125.73310326599398,
    "keff_RNDR3b2_RIBONUCLEOSIDE_DASH_DIP_DASH_REDUCTII_DASH_CPLX_forward_priming_keff": 125.73310326599398,
    "keff_RNDR3b3_RIBONUCLEOSIDE_DASH_DIP_DASH_REDUCTII_DASH_CPLX_forward_priming_keff": 125.73310326599398,
    "keff_RNDR3b4_RIBONUCLEOSIDE_DASH_DIP_DASH_REDUCTII_DASH_CPLX_forward_priming_keff": 125.73310326599398,
    "keff_RNDR41_RIBONUCLEOSIDE_DASH_DIP_DASH_REDUCTI_DASH_CPLX_mod_mg2_mod_fe2_forward_priming_keff": 135.57926676373876,
    "keff_RNDR42_RIBONUCLEOSIDE_DASH_DIP_DASH_REDUCTI_DASH_CPLX_mod_mg2_mod_fe2_forward_priming_keff": 135.57926676373876,
    "keff_RNDR4b1_RIBONUCLEOSIDE_DASH_DIP_DASH_REDUCTII_DASH_CPLX_forward_priming_keff": 125.73310326599398,
    "keff_RNDR4b2_RIBONUCLEOSIDE_DASH_DIP_DASH_REDUCTII_DASH_CPLX_forward_priming_keff": 125.73310326599398,
    "keff_RNDR4b3_RIBONUCLEOSIDE_DASH_DIP_DASH_REDUCTII_DASH_CPLX_forward_priming_keff": 125.73310326599398,
    "keff_RNDR4b4_RIBONUCLEOSIDE_DASH_DIP_DASH_REDUCTII_DASH_CPLX_forward_priming_keff": 125.73310326599398,
    "keff_RNTR1c21_NRDACTMULTI_DASH_CPLX_forward_priming_keff": 121.21301412145979,
    "keff_RNTR1c21_RIBONUCLEOSIDE_DASH_TRIP_DASH_REDUCT_DASH_CPLX_forward_priming_keff": 94.6268800643364,
    "keff_RNTR1c22_NRDACTMULTI_DASH_CPLX_forward_priming_keff": 121.21301412145979,
    "keff_RNTR1c22_RIBONUCLEOSIDE_DASH_TRIP_DASH_REDUCT_DASH_CPLX_forward_priming_keff": 94.6268800643364,
    "keff_RNTR2c21_NRDACTMULTI_DASH_CPLX_forward_priming_keff": 121.21301412145979,
    "keff_RNTR2c21_RIBONUCLEOSIDE_DASH_TRIP_DASH_REDUCT_DASH_CPLX_forward_priming_keff": 94.6268800643364,
    "keff_RNTR2c22_NRDACTMULTI_DASH_CPLX_forward_priming_keff": 121.21301412145979,
    "keff_RNTR2c22_RIBONUCLEOSIDE_DASH_TRIP_DASH_REDUCT_DASH_CPLX_forward_priming_keff": 94.6268800643364,
    "keff_RNTR3c21_NRDACTMULTI_DASH_CPLX_forward_priming_keff": 121.21301412145979,
    "keff_RNTR3c21_RIBONUCLEOSIDE_DASH_TRIP_DASH_REDUCT_DASH_CPLX_forward_priming_keff": 94.6268800643364,
    "keff_RNTR3c22_NRDACTMULTI_DASH_CPLX_forward_priming_keff": 121.21301412145979,
    "keff_RNTR3c22_RIBONUCLEOSIDE_DASH_TRIP_DASH_REDUCT_DASH_CPLX_forward_priming_keff": 94.6268800643364,
    "keff_RNTR4c21_NRDACTMULTI_DASH_CPLX_forward_priming_keff": 121.21301412145979,
    "keff_RNTR4c21_RIBONUCLEOSIDE_DASH_TRIP_DASH_REDUCT_DASH_CPLX_forward_priming_keff": 94.6268800643364,
    "keff_RNTR4c22_NRDACTMULTI_DASH_CPLX_forward_priming_keff": 121.21301412145979,
    "keff_RNTR4c22_RIBONUCLEOSIDE_DASH_TRIP_DASH_REDUCT_DASH_CPLX_forward_priming_keff": 94.6268800643364,
    "keff_RPE_G7914_DASH_MONOMER_forward_priming_keff": 22.229315476707338,
    "keff_RPE_G7914_DASH_MONOMER_reverse_priming_keff": 22.229315476707338,
    "keff_RPE_RIBULP3EPIM_DASH_MONOMER_forward_priming_keff": 23.182816153414482,
    "keff_RPE_RIBULP3EPIM_DASH_MONOMER_reverse_priming_keff": 23.182816153414482,
    "keff_RPI_RIB5PISOMA_DASH_CPLX_forward_priming_keff": 36.954973289554914,
    "keff_RPI_RIB5PISOMA_DASH_CPLX_reverse_priming_keff": 36.954973289554914,
    "keff_RPI_RIB5PISOMB_DASH_CPLX_forward_priming_keff": 28.372441712982834,
    "keff_RPI_RIB5PISOMB_DASH_CPLX_reverse_priming_keff": 28.372441712982834,
    "keff_RZ5PP_RIBAZOLEPHOSPHAT_DASH_MONOMER_forward_priming_keff": 22.295417793994616,
    "keff_S7PI_CPLX0_DASH_7660_forward_priming_keff": 57.930717996279824,
    "keff_SADH_SUCCARGDIHYDRO_DASH_MONOMER_forward_priming_keff": 39.117446775178756,
    "keff_SADT2_CPLX0_DASH_7428_forward_priming_keff": 73.148913415348048,
    "keff_SARCOX_SARCOX_DASH_MONOMER_mod_fad_forward_priming_keff": 33.99842221640058,
    "keff_SBTPD_SORB6PDEHYDROG_DASH_CPLX_forward_priming_keff": 72.10284566180314,
    "keff_SBTPD_SORB6PDEHYDROG_DASH_CPLX_reverse_priming_keff": 72.10284566180314,
    "keff_SBTptspp_CPLX_DASH_169_forward_priming_keff": 85.50272126176431,
    "keff_SBTtex_CPLX0_DASH_7530_forward_priming_keff": 74.67911373302745,
    "keff_SBTtex_CPLX0_DASH_7530_reverse_priming_keff": 74.67911373302745,
    "keff_SBTtex_CPLX0_DASH_7533_forward_priming_keff": 76.74472378998097,
    "keff_SBTtex_CPLX0_DASH_7533_reverse_priming_keff": 76.74472378998097,
    "keff_SBTtex_CPLX0_DASH_7534_forward_priming_keff": 75.26768199270408,
    "keff_SBTtex_CPLX0_DASH_7534_reverse_priming_keff": 75.26768199270408,
    "keff_SBTtex_G6700_DASH_MONOMER_forward_priming_keff": 34.19401863135169,
    "keff_SBTtex_G6700_DASH_MONOMER_reverse_priming_keff": 34.19401863135169,
    "keff_SDPDS_CPLX0_DASH_3161_mod_zn2_mod_cobalt2_forward_priming_keff": 23.954912126378446,
    "keff_SDPTA_ACETYLORNTRANSAM_DASH_CPLX_mod_pydx5p_forward_priming_keff": 60.16534110067218,
    "keff_SDPTA_ACETYLORNTRANSAM_DASH_CPLX_mod_pydx5p_reverse_priming_keff": 1405.2615802200969,
    "keff_SELNPS_EG10943_DASH_MONOMER_mod_mg2_forward_priming_keff": 3.1118323383343936e-06,
    "keff_SELR_CPLX0_DASH_1601_forward_priming_keff": 125.43308518462251,
    "keff_SELtex_CPLX0_DASH_7530_forward_priming_keff": 74.67911373302745,
    "keff_SELtex_CPLX0_DASH_7530_reverse_priming_keff": 74.67911373302745,
    "keff_SELtex_CPLX0_DASH_7533_forward_priming_keff": 76.74472378998097,
    "keff_SELtex_CPLX0_DASH_7533_reverse_priming_keff": 76.74472378998097,
    "keff_SELtex_CPLX0_DASH_7534_forward_priming_keff": 75.26768199270408,
    "keff_SELtex_CPLX0_DASH_7534_reverse_priming_keff": 75.26768199270408,
    "keff_SELtex_G6700_DASH_MONOMER_forward_priming_keff": 34.19401863135169,
    "keff_SELtex_G6700_DASH_MONOMER_reverse_priming_keff": 34.19401863135169,
    "keff_SELtpp_ABC_DASH_7_DASH_CPLX_forward_priming_keff": 104.42874744010662,
    "keff_SEPHCHCS_CPLX0_DASH_7525_mod_mg2_mod_mn2_mod_thmpp_forward_priming_keff": 77.53731155988577,
    "keff_SERASr_ENTF_DASH_MONOMER_forward_priming_keff": 86.49246979179146,
    "keff_SERASr_ENTF_DASH_MONOMER_reverse_priming_keff": 86.49246979179146,
    "keff_SERAT_CPLX0_DASH_237_forward_priming_keff": 26.676487221313153,
    "keff_SERAT_CPLX0_DASH_237_reverse_priming_keff": 101.5368324267025,
    "keff_SERD_D_DSERDEAM_DASH_MONOMER_mod_pydx5p_forward_priming_keff": 38.281435330791155,
    "keff_SERD_L_CPLX0_DASH_7622_mod_4fe4s_forward_priming_keff": 65.00897744437272,
    "keff_SERD_L_LSERINEDEAM1_DASH_MONOMER_mod_4fe4s_forward_priming_keff": 38.87968408050955,
    "keff_SERD_L_LSERINEDEAM2_DASH_MONOMER_mod_4fe4s_forward_priming_keff": 38.79094568099909,
    "keff_SERD_L_TRYPTOPHAN_DASH_CPLX_forward_priming_keff": 116.44984320931016,
    "keff_SERt2rpp_SDAC_DASH_MONOMER_forward_priming_keff": 37.6939477987707,
    "keff_SERt2rpp_SDAC_DASH_MONOMER_reverse_priming_keff": 37.6939477987707,
    "keff_SERt2rpp_TDCC_DASH_MONOMER_forward_priming_keff": 38.87821211463603,
    "keff_SERt2rpp_TDCC_DASH_MONOMER_reverse_priming_keff": 38.87821211463603,
    "keff_SERt4pp_YGJU_DASH_MONOMER_forward_priming_keff": 35.606860533969076,
    "keff_SERtex_CPLX0_DASH_7530_forward_priming_keff": 74.67911373302745,
    "keff_SERtex_CPLX0_DASH_7530_reverse_priming_keff": 74.67911373302745,
    "keff_SERtex_CPLX0_DASH_7533_forward_priming_keff": 76.74472378998097,
    "keff_SERtex_CPLX0_DASH_7533_reverse_priming_keff": 76.74472378998097,
    "keff_SERtex_CPLX0_DASH_7534_forward_priming_keff": 75.26768199270408,
    "keff_SERtex_CPLX0_DASH_7534_reverse_priming_keff": 75.26768199270408,
    "keff_SERtex_G6700_DASH_MONOMER_forward_priming_keff": 34.19401863135169,
    "keff_SERtex_G6700_DASH_MONOMER_reverse_priming_keff": 34.19401863135169,
    "keff_SFGTHi_CPLX0_DASH_3954_forward_priming_keff": 78.59712136355522,
    "keff_SFGTHi_G6208_DASH_MONOMER_forward_priming_keff": 27.900458358563235,
    "keff_SGDS_SUCCGLUDESUCC_DASH_MONOMER_forward_priming_keff": 30.76986690854605,
    "keff_SGSAD_SUCCGLUALDDEHYD_DASH_MONOMER_forward_priming_keff": 41.31796581246028,
    "keff_SHCHCS3_EG12438_DASH_MONOMER_forward_priming_keff": 25.369484837673777,
    "keff_SHCHD2_SIROHEMESYN_DASH_CPLX_forward_priming_keff": 0.0021107228287719753,
    "keff_SHCHF_SIROHEMESYN_DASH_CPLX_forward_priming_keff": 0.0021107228287719753,
    "keff_SHK3Dr_AROE_DASH_MONOMER_forward_priming_keff": 7.9202413724268732,
    "keff_SHK3Dr_AROE_DASH_MONOMER_reverse_priming_keff": 26.548621227434435,
    "keff_SHK3Dr_CPLX0_DASH_7462_forward_priming_keff": 46.70105700421923,
    "keff_SHK3Dr_CPLX0_DASH_7462_reverse_priming_keff": 46.70105700421923,
    "keff_SHKK_AROK_DASH_MONOMER_mod_ca2_forward_priming_keff": 19.530197021076795,
    "keff_SHKK_AROK_DASH_MONOMER_mod_cobalt2_forward_priming_keff": 19.530197021076795,
    "keff_SHKK_AROK_DASH_MONOMER_mod_fe2_forward_priming_keff": 19.530197021076795,
    "keff_SHKK_AROK_DASH_MONOMER_mod_k_forward_priming_keff": 19.530197021076795,
    "keff_SHKK_AROK_DASH_MONOMER_mod_mg2_forward_priming_keff": 19.530197021076795,
    "keff_SHKK_AROK_DASH_MONOMER_mod_mn2_forward_priming_keff": 19.530197021076795,
    "keff_SHKK_AROL_DASH_MONOMER_mod_ca2_forward_priming_keff": 19.23579887659333,
    "keff_SHKK_AROL_DASH_MONOMER_mod_cobalt2_forward_priming_keff": 19.23579887659333,
    "keff_SHKK_AROL_DASH_MONOMER_mod_fe2_forward_priming_keff": 19.23579887659333,
    "keff_SHKK_AROL_DASH_MONOMER_mod_k_forward_priming_keff": 19.23579887659333,
    "keff_SHKK_AROL_DASH_MONOMER_mod_mg2_forward_priming_keff": 19.23579887659333,
    "keff_SHKK_AROL_DASH_MONOMER_mod_mn2_forward_priming_keff": 19.23579887659333,
    "keff_SHSL1_O_DASH_SUCCHOMOSERLYASE_DASH_CPLX_mod_pydx5p_forward_priming_keff": 5.7887763061063815,
    "keff_SKMt2pp_SHIA_DASH_MONOMER_forward_priming_keff": 38.242447321495696,
    "keff_SKMtex_CPLX0_DASH_7530_forward_priming_keff": 74.67911373302745,
    "keff_SKMtex_CPLX0_DASH_7530_reverse_priming_keff": 74.67911373302745,
    "keff_SKMtex_CPLX0_DASH_7533_forward_priming_keff": 76.74472378998097,
    "keff_SKMtex_CPLX0_DASH_7533_reverse_priming_keff": 76.74472378998097,
    "keff_SKMtex_CPLX0_DASH_7534_forward_priming_keff": 75.26768199270408,
    "keff_SKMtex_CPLX0_DASH_7534_reverse_priming_keff": 75.26768199270408,
    "keff_SKMtex_G6700_DASH_MONOMER_forward_priming_keff": 34.19401863135169,
    "keff_SKMtex_G6700_DASH_MONOMER_reverse_priming_keff": 34.19401863135169,
    "keff_SLNTtex_CPLX0_DASH_7530_forward_priming_keff": 74.67911373302745,
    "keff_SLNTtex_CPLX0_DASH_7530_reverse_priming_keff": 74.67911373302745,
    "keff_SLNTtex_CPLX0_DASH_7533_forward_priming_keff": 76.74472378998097,
    "keff_SLNTtex_CPLX0_DASH_7533_reverse_priming_keff": 76.74472378998097,
    "keff_SLNTtex_CPLX0_DASH_7534_forward_priming_keff": 75.26768199270408,
    "keff_SLNTtex_CPLX0_DASH_7534_reverse_priming_keff": 75.26768199270408,
    "keff_SLNTtex_G6700_DASH_MONOMER_forward_priming_keff": 34.19401863135169,
    "keff_SLNTtex_G6700_DASH_MONOMER_reverse_priming_keff": 34.19401863135169,
    "keff_SLNTtpp_ABC_DASH_7_DASH_CPLX_forward_priming_keff": 104.42874744010662,
    "keff_SO2tex_CPLX0_DASH_7530_forward_priming_keff": 74.67911373302745,
    "keff_SO2tex_CPLX0_DASH_7530_reverse_priming_keff": 74.67911373302745,
    "keff_SO2tex_CPLX0_DASH_7533_forward_priming_keff": 76.74472378998097,
    "keff_SO2tex_CPLX0_DASH_7533_reverse_priming_keff": 76.74472378998097,
    "keff_SO2tex_CPLX0_DASH_7534_forward_priming_keff": 75.26768199270408,
    "keff_SO2tex_CPLX0_DASH_7534_reverse_priming_keff": 75.26768199270408,
    "keff_SO2tex_G6700_DASH_MONOMER_forward_priming_keff": 34.19401863135169,
    "keff_SO2tex_G6700_DASH_MONOMER_reverse_priming_keff": 34.19401863135169,
    "keff_SO3tex_CPLX0_DASH_7530_forward_priming_keff": 74.67911373302745,
    "keff_SO3tex_CPLX0_DASH_7530_reverse_priming_keff": 74.67911373302745,
    "keff_SO3tex_CPLX0_DASH_7533_forward_priming_keff": 76.74472378998097,
    "keff_SO3tex_CPLX0_DASH_7533_reverse_priming_keff": 76.74472378998097,
    "keff_SO3tex_CPLX0_DASH_7534_forward_priming_keff": 75.26768199270408,
    "keff_SO3tex_CPLX0_DASH_7534_reverse_priming_keff": 75.26768199270408,
    "keff_SO3tex_G6700_DASH_MONOMER_forward_priming_keff": 34.19401863135169,
    "keff_SO3tex_G6700_DASH_MONOMER_reverse_priming_keff": 34.19401863135169,
    "keff_SO4t2pp_YCHM_DASH_MONOMER_forward_priming_keff": 2349.1506802859772,
    "keff_SO4tex_CPLX0_DASH_7530_forward_priming_keff": 74.67911373302745,
    "keff_SO4tex_CPLX0_DASH_7530_reverse_priming_keff": 74.67911373302745,
    "keff_SO4tex_CPLX0_DASH_7533_forward_priming_keff": 76.74472378998097,
    "keff_SO4tex_CPLX0_DASH_7533_reverse_priming_keff": 76.74472378998097,
    "keff_SO4tex_CPLX0_DASH_7534_forward_priming_keff": 75.26768199270408,
    "keff_SO4tex_CPLX0_DASH_7534_reverse_priming_keff": 75.26768199270408,
    "keff_SO4tex_G6700_DASH_MONOMER_forward_priming_keff": 34.19401863135169,
    "keff_SO4tex_G6700_DASH_MONOMER_reverse_priming_keff": 34.19401863135169,
    "keff_SOTA_SUCCORNTRANSAM_DASH_CPLX_mod_pydx5p_forward_priming_keff": 60.063592198722645,
    "keff_SPMDAT1_SPERMACTRAN_DASH_CPLX_forward_priming_keff": 60.1571503516602,
    "keff_SPMDAT2_SPERMACTRAN_DASH_CPLX_forward_priming_keff": 60.1571503516602,
    "keff_SPMDabcpp_ABC_DASH_24_DASH_CPLX_forward_priming_keff": 105.50840427770225,
    "keff_SPMDabcpp_ABC_DASH_51_DASH_CPLX_forward_priming_keff": 103.0981698835227,
    "keff_SPMDt3pp_YDGEF_DASH_CPLX_forward_priming_keff": 23.380226419242245,
    "keff_SPMDtex_CPLX0_DASH_7530_forward_priming_keff": 74.67911373302745,
    "keff_SPMDtex_CPLX0_DASH_7530_reverse_priming_keff": 74.67911373302745,
    "keff_SPMDtex_CPLX0_DASH_7533_forward_priming_keff": 76.74472378998097,
    "keff_SPMDtex_CPLX0_DASH_7533_reverse_priming_keff": 76.74472378998097,
    "keff_SPMDtex_CPLX0_DASH_7534_forward_priming_keff": 75.26768199270408,
    "keff_SPMDtex_CPLX0_DASH_7534_reverse_priming_keff": 75.26768199270408,
    "keff_SPMDtex_G6700_DASH_MONOMER_forward_priming_keff": 34.19401863135169,
    "keff_SPMDtex_G6700_DASH_MONOMER_reverse_priming_keff": 34.19401863135169,
    "keff_SPMS_SPERMIDINESYN_DASH_CPLX_forward_priming_keff": 47.91666725729871,
    "keff_SPODM_SUPEROX_DASH_DISMUTFE_DASH_CPLX_mod_fe3_forward_priming_keff": 35.00215133647237,
    "keff_SPODM_SUPEROX_DASH_DISMUTMN_DASH_CPLX_mod_mn2_forward_priming_keff": 37.24673724286931,
    "keff_SPODMpp_G6886_DASH_MONOMER_mod_cu2_forward_priming_keff": 18.119818798953027,
    "keff_SSALx_CPLX0_DASH_7687_forward_priming_keff": 66.20694931887267,
    "keff_SSALy_CPLX0_DASH_7687_forward_priming_keff": 66.20694931887267,
    "keff_SSALy_CPLX0_DASH_7688_forward_priming_keff": 114.69792697529537,
    "keff_SUCASPtpp_DCUA_DASH_MONOMER_forward_priming_keff": 36.99202877379554,
    "keff_SUCASPtpp_DCUA_DASH_MONOMER_reverse_priming_keff": 36.99202877379554,
    "keff_SUCASPtpp_DCUB_DASH_MONOMER_forward_priming_keff": 38.30951881789788,
    "keff_SUCASPtpp_DCUB_DASH_MONOMER_reverse_priming_keff": 38.30951881789788,
    "keff_SUCASPtpp_DCUC_DASH_MONOMER_forward_priming_keff": 38.59577064364441,
    "keff_SUCASPtpp_DCUC_DASH_MONOMER_reverse_priming_keff": 38.59577064364441,
    "keff_SUCBZL_MENE_DASH_CPLX_mod_mg2_forward_priming_keff": 112.1350126123907,
    "keff_SUCBZS_O_DASH_SUCCINYLBENZOATE_DASH_COA_DASH_SYN_DASH_MONOMER_mod_mg2_forward_priming_keff": 30.556994141907705,
    "keff_SUCCt2_2pp_DCTA_DASH_MONOMER_forward_priming_keff": 36.803567049100316,
    "keff_SUCCt2_3pp_DCUA_DASH_MONOMER_forward_priming_keff": 36.99202877379554,
    "keff_SUCCt2_3pp_DCUB_DASH_MONOMER_forward_priming_keff": 38.30951881789788,
    "keff_SUCCtex_CPLX0_DASH_7530_forward_priming_keff": 74.67911373302745,
    "keff_SUCCtex_CPLX0_DASH_7530_reverse_priming_keff": 74.67911373302745,
    "keff_SUCCtex_CPLX0_DASH_7533_forward_priming_keff": 76.74472378998097,
    "keff_SUCCtex_CPLX0_DASH_7533_reverse_priming_keff": 76.74472378998097,
    "keff_SUCCtex_CPLX0_DASH_7534_forward_priming_keff": 75.26768199270408,
    "keff_SUCCtex_CPLX0_DASH_7534_reverse_priming_keff": 75.26768199270408,
    "keff_SUCCtex_G6700_DASH_MONOMER_forward_priming_keff": 34.19401863135169,
    "keff_SUCCtex_G6700_DASH_MONOMER_reverse_priming_keff": 34.19401863135169,
    "keff_SUCDi_SUCC_DASH_DEHASE_mod_3fe4s_mod_fad_mod_2fe2s_mod_4fe4s_forward_priming_keff": 75.44091416255003,
    "keff_SUCFUMtpp_DCUA_DASH_MONOMER_forward_priming_keff": 36.99202877379554,
    "keff_SUCFUMtpp_DCUA_DASH_MONOMER_reverse_priming_keff": 36.99202877379554,
    "keff_SUCFUMtpp_DCUB_DASH_MONOMER_forward_priming_keff": 38.30951881789788,
    "keff_SUCFUMtpp_DCUB_DASH_MONOMER_reverse_priming_keff": 38.30951881789788,
    "keff_SUCFUMtpp_DCUC_DASH_MONOMER_forward_priming_keff": 38.59577064364441,
    "keff_SUCFUMtpp_DCUC_DASH_MONOMER_reverse_priming_keff": 38.59577064364441,
    "keff_SUCMALtpp_DCUA_DASH_MONOMER_forward_priming_keff": 36.99202877379554,
    "keff_SUCMALtpp_DCUA_DASH_MONOMER_reverse_priming_keff": 36.99202877379554,
    "keff_SUCMALtpp_DCUB_DASH_MONOMER_forward_priming_keff": 38.30951881789788,
    "keff_SUCMALtpp_DCUB_DASH_MONOMER_reverse_priming_keff": 38.30951881789788,
    "keff_SUCMALtpp_DCUC_DASH_MONOMER_forward_priming_keff": 38.59577064364441,
    "keff_SUCMALtpp_DCUC_DASH_MONOMER_reverse_priming_keff": 38.59577064364441,
    "keff_SUCOAS_SUCCCOASYN_forward_priming_keff": 346.557518686,
    "keff_SUCOAS_SUCCCOASYN_reverse_priming_keff": 86.63937967150623,
    "keff_SUCRtex_CPLX0_DASH_7530_forward_priming_keff": 74.67911373302745,
    "keff_SUCRtex_CPLX0_DASH_7530_reverse_priming_keff": 74.67911373302745,
    "keff_SUCRtex_CPLX0_DASH_7533_forward_priming_keff": 76.74472378998097,
    "keff_SUCRtex_CPLX0_DASH_7533_reverse_priming_keff": 76.74472378998097,
    "keff_SUCRtex_CPLX0_DASH_7534_forward_priming_keff": 75.26768199270408,
    "keff_SUCRtex_CPLX0_DASH_7534_reverse_priming_keff": 75.26768199270408,
    "keff_SUCRtex_G6700_DASH_MONOMER_forward_priming_keff": 34.19401863135169,
    "keff_SUCRtex_G6700_DASH_MONOMER_reverse_priming_keff": 34.19401863135169,
    "keff_SUCTARTtpp_DCUB_DASH_MONOMER_forward_priming_keff": 38.30951881789788,
    "keff_SUCTARTtpp_DCUB_DASH_MONOMER_reverse_priming_keff": 38.30951881789788,
    "keff_SUCptspp_CPLX0_DASH_7_forward_priming_keff": 85.89499563243186,
    "keff_SULFACabcpp_ABC_DASH_56_DASH_CPLX_forward_priming_keff": 89.16555870425785,
    "keff_SULFACtex_CPLX0_DASH_7530_forward_priming_keff": 74.67911373302745,
    "keff_SULFACtex_CPLX0_DASH_7530_reverse_priming_keff": 74.67911373302745,
    "keff_SULFACtex_CPLX0_DASH_7533_forward_priming_keff": 76.74472378998097,
    "keff_SULFACtex_CPLX0_DASH_7533_reverse_priming_keff": 76.74472378998097,
    "keff_SULFACtex_CPLX0_DASH_7534_forward_priming_keff": 75.26768199270408,
    "keff_SULFACtex_CPLX0_DASH_7534_reverse_priming_keff": 75.26768199270408,
    "keff_SULFACtex_G6700_DASH_MONOMER_forward_priming_keff": 34.19401863135169,
    "keff_SULFACtex_G6700_DASH_MONOMER_reverse_priming_keff": 34.19401863135169,
    "keff_SULRi_SULFITE_DASH_REDUCT_DASH_CPLX_mod_4fe4s_mod_sheme_mod_fmn_mod_fad_forward_priming_keff": 13.264055034841176,
    "keff_SULabcpp_ABC_DASH_19_DASH_CPLX_forward_priming_keff": 92.57044152011746,
    "keff_SULabcpp_ABC_DASH_70_DASH_CPLX_forward_priming_keff": 104.0175753519092,
    "keff_SULabcpp_ABC_DASH_7_DASH_CPLX_forward_priming_keff": 104.42874744010662,
    "keff_T2DECAI1_FABA_DASH_CPLX_forward_priming_keff": 32.13001307928567,
    "keff_T2DECAI1_FABA_DASH_CPLX_reverse_priming_keff": 32.13001307928567,
    "keff_TAGURr_ALTRO_DASH_OXIDOREDUCT_DASH_MONOMER_forward_priming_keff": 42.34734328499294,
    "keff_TAGURr_ALTRO_DASH_OXIDOREDUCT_DASH_MONOMER_reverse_priming_keff": 42.34734328499294,
    "keff_TALA_TRANSALDOLA_DASH_MONOMER_forward_priming_keff": 30.679257769969478,
    "keff_TALA_TRANSALDOLA_DASH_MONOMER_reverse_priming_keff": 30.679257769969478,
    "keff_TALA_TRANSALDOLB_DASH_CPLX_forward_priming_keff": 51.1147927289562,
    "keff_TALA_TRANSALDOLB_DASH_CPLX_reverse_priming_keff": 51.1147927289562,
    "keff_TARTD_LTARTDEHYDRA_DASH_CPLX_mod_4fe4s_forward_priming_keff": 71.80472411220153,
    "keff_TARTRDtex_CPLX0_DASH_7530_forward_priming_keff": 74.67911373302745,
    "keff_TARTRDtex_CPLX0_DASH_7530_reverse_priming_keff": 74.67911373302745,
    "keff_TARTRDtex_CPLX0_DASH_7533_forward_priming_keff": 76.74472378998097,
    "keff_TARTRDtex_CPLX0_DASH_7533_reverse_priming_keff": 76.74472378998097,
    "keff_TARTRDtex_CPLX0_DASH_7534_forward_priming_keff": 75.26768199270408,
    "keff_TARTRDtex_CPLX0_DASH_7534_reverse_priming_keff": 75.26768199270408,
    "keff_TARTRDtex_G6700_DASH_MONOMER_forward_priming_keff": 34.19401863135169,
    "keff_TARTRDtex_G6700_DASH_MONOMER_reverse_priming_keff": 34.19401863135169,
    "keff_TARTRt7pp_YGJE_DASH_MONOMER_forward_priming_keff": 41.2555574065784,
    "keff_TARTRt7pp_YGJE_DASH_MONOMER_reverse_priming_keff": 41.2555574065784,
    "keff_TARTRtex_CPLX0_DASH_7530_forward_priming_keff": 74.67911373302745,
    "keff_TARTRtex_CPLX0_DASH_7530_reverse_priming_keff": 74.67911373302745,
    "keff_TARTRtex_CPLX0_DASH_7533_forward_priming_keff": 76.74472378998097,
    "keff_TARTRtex_CPLX0_DASH_7533_reverse_priming_keff": 76.74472378998097,
    "keff_TARTRtex_CPLX0_DASH_7534_forward_priming_keff": 75.26768199270408,
    "keff_TARTRtex_CPLX0_DASH_7534_reverse_priming_keff": 75.26768199270408,
    "keff_TARTRtex_G6700_DASH_MONOMER_forward_priming_keff": 34.19401863135169,
    "keff_TARTRtex_G6700_DASH_MONOMER_reverse_priming_keff": 34.19401863135169,
    "keff_TARTt2_3pp_DCUB_DASH_MONOMER_forward_priming_keff": 38.30951881789788,
    "keff_TAUDO_CPLX0_DASH_227_mod_fe2_forward_priming_keff": 48.0258782836674,
    "keff_TAURabcpp_ABC_DASH_64_DASH_CPLX_forward_priming_keff": 90.34053330979451,
    "keff_TAURtex_CPLX0_DASH_7530_forward_priming_keff": 74.67911373302745,
    "keff_TAURtex_CPLX0_DASH_7530_reverse_priming_keff": 74.67911373302745,
    "keff_TAURtex_CPLX0_DASH_7533_forward_priming_keff": 76.74472378998097,
    "keff_TAURtex_CPLX0_DASH_7533_reverse_priming_keff": 76.74472378998097,
    "keff_TAURtex_CPLX0_DASH_7534_forward_priming_keff": 75.26768199270408,
    "keff_TAURtex_CPLX0_DASH_7534_reverse_priming_keff": 75.26768199270408,
    "keff_TAURtex_G6700_DASH_MONOMER_forward_priming_keff": 34.19401863135169,
    "keff_TAURtex_G6700_DASH_MONOMER_reverse_priming_keff": 34.19401863135169,
    "keff_TCYNTtex_CPLX0_DASH_7530_forward_priming_keff": 74.67911373302745,
    "keff_TCYNTtex_CPLX0_DASH_7530_reverse_priming_keff": 74.67911373302745,
    "keff_TCYNTtex_CPLX0_DASH_7533_forward_priming_keff": 76.74472378998097,
    "keff_TCYNTtex_CPLX0_DASH_7533_reverse_priming_keff": 76.74472378998097,
    "keff_TCYNTtex_CPLX0_DASH_7534_forward_priming_keff": 75.26768199270408,
    "keff_TCYNTtex_CPLX0_DASH_7534_reverse_priming_keff": 75.26768199270408,
    "keff_TCYNTtex_G6700_DASH_MONOMER_forward_priming_keff": 34.19401863135169,
    "keff_TCYNTtex_G6700_DASH_MONOMER_reverse_priming_keff": 34.19401863135169,
    "keff_TDPADGAT_TDPFUCACTRANS_DASH_MONOMER_forward_priming_keff": 19.539964275361257,
    "keff_TDPAGTA_RFFTRANS_DASH_MONOMER_forward_priming_keff": 34.62616676255652,
    "keff_TDPDRE_DTDPDEHYDRHAMEPIM_DASH_MONOMER_forward_priming_keff": 20.815600911052744,
    "keff_TDPDRR_DTDPDEHYRHAMREDUCT_DASH_MONOMER_forward_priming_keff": 28.743052486416758,
    "keff_TDPGDH_DTDPGLUCDEHYDRAT2_DASH_MONOMER_mod_nad_forward_priming_keff": 33.283288718883234,
    "keff_TDPGDH_DTDPGLUCDEHYDRAT_DASH_CPLX_mod_nad_forward_priming_keff": 56.82150003794827,
    "keff_TDP_G6580_DASH_MONOMER_forward_priming_keff": 17.92469621580634,
    "keff_TDSK_TETRAACYLDISACC4KIN_DASH_MONOMER_mod_mg2_forward_priming_keff": 1587.7026801769193,
    "keff_TGBPA_CPLX0_DASH_240_forward_priming_keff": 55.42958902362935,
    "keff_TGBPA_CPLX0_DASH_240_reverse_priming_keff": 55.42958902362935,
    "keff_TGBPA_CPLX0_DASH_241_forward_priming_keff": 55.13491680802274,
    "keff_TGBPA_CPLX0_DASH_241_reverse_priming_keff": 55.13491680802274,
    "keff_THD2pp_PYRNUTRANSHYDROGEN_DASH_CPLX_forward_priming_keff": 114.621727680202,
    "keff_THDPS_CPLX0_DASH_3181_forward_priming_keff": 555.1169894680163,
    "keff_THFAT_GLYOHMETRANS_DASH_CPLX_forward_priming_keff": 3333.8303250778795,
    "keff_THIORDXi1_BTUE_DASH_MONOMER_forward_priming_keff": 20.223803987640466,
    "keff_THIORDXi1_EG10108_DASH_MONOMER_forward_priming_keff": 18.07972550721331,
    "keff_THIORDXi2_BTUE_DASH_MONOMER_forward_priming_keff": 20.223803987640466,
    "keff_THIORDXi2_EG10108_DASH_MONOMER_forward_priming_keff": 18.07972550721331,
    "keff_THMDt2pp_NUPC_DASH_MONOMER_forward_priming_keff": 35.60380074767,
    "keff_THMDt2pp_NUPG_DASH_MONOMER_forward_priming_keff": 37.380574950471946,
    "keff_THMDt2rpp_XAPB_DASH_MONOMER_forward_priming_keff": 37.2290866550139,
    "keff_THMDt2rpp_XAPB_DASH_MONOMER_reverse_priming_keff": 37.2290866550139,
    "keff_THMDtex_CPLX0_DASH_7530_forward_priming_keff": 74.67911373302745,
    "keff_THMDtex_CPLX0_DASH_7530_reverse_priming_keff": 74.67911373302745,
    "keff_THMDtex_CPLX0_DASH_7533_forward_priming_keff": 76.74472378998097,
    "keff_THMDtex_CPLX0_DASH_7533_reverse_priming_keff": 76.74472378998097,
    "keff_THMDtex_CPLX0_DASH_7534_forward_priming_keff": 75.26768199270408,
    "keff_THMDtex_CPLX0_DASH_7534_reverse_priming_keff": 75.26768199270408,
    "keff_THMDtex_G6700_DASH_MONOMER_forward_priming_keff": 34.19401863135169,
    "keff_THMDtex_G6700_DASH_MONOMER_reverse_priming_keff": 34.19401863135169,
    "keff_THMabcpp_ABC_DASH_32_DASH_CPLX_forward_priming_keff": 114.02851385375952,
    "keff_THMtex_CPLX0_DASH_7530_forward_priming_keff": 74.67911373302745,
    "keff_THMtex_CPLX0_DASH_7530_reverse_priming_keff": 74.67911373302745,
    "keff_THMtex_CPLX0_DASH_7533_forward_priming_keff": 76.74472378998097,
    "keff_THMtex_CPLX0_DASH_7533_reverse_priming_keff": 76.74472378998097,
    "keff_THMtex_CPLX0_DASH_7534_forward_priming_keff": 75.26768199270408,
    "keff_THMtex_CPLX0_DASH_7534_reverse_priming_keff": 75.26768199270408,
    "keff_THMtex_G6700_DASH_MONOMER_forward_priming_keff": 34.19401863135169,
    "keff_THMtex_G6700_DASH_MONOMER_reverse_priming_keff": 34.19401863135169,
    "keff_THRA2i_GLYOHMETRANS_DASH_CPLX_forward_priming_keff": 61.761204708399646,
    "keff_THRA2i_LTAA_DASH_CPLX_mod_pydx5p_forward_priming_keff": 88.2944426627308,
    "keff_THRAi_GLYOHMETRANS_DASH_CPLX_forward_priming_keff": 61.761204708399646,
    "keff_THRAi_LTAA_DASH_CPLX_mod_pydx5p_forward_priming_keff": 88.2944426627308,
    "keff_THRD_L_THREDEHYDCAT_DASH_CPLX_mod_pydx5p_forward_priming_keff": 85.99423423328494,
    "keff_THRD_L_THREDEHYDSYN_DASH_CPLX_mod_pydx5p_forward_priming_keff": 77.800881095182561,
    "keff_THRD_THREODEHYD_DASH_CPLX_mod_zn2_forward_priming_keff": 89.64260206522351,
    "keff_THRPtex_CPLX0_DASH_7530_forward_priming_keff": 74.67911373302745,
    "keff_THRPtex_CPLX0_DASH_7530_reverse_priming_keff": 74.67911373302745,
    "keff_THRPtex_CPLX0_DASH_7533_forward_priming_keff": 76.74472378998097,
    "keff_THRPtex_CPLX0_DASH_7533_reverse_priming_keff": 76.74472378998097,
    "keff_THRPtex_CPLX0_DASH_7534_forward_priming_keff": 75.26768199270408,
    "keff_THRPtex_CPLX0_DASH_7534_reverse_priming_keff": 75.26768199270408,
    "keff_THRPtex_G6700_DASH_MONOMER_forward_priming_keff": 34.19401863135169,
    "keff_THRPtex_G6700_DASH_MONOMER_reverse_priming_keff": 34.19401863135169,
    "keff_THRS_THRESYN_DASH_MONOMER_mod_pydx5p_forward_priming_keff": 1497.9965254770955,
    "keff_THRabcpp_ABC_DASH_15_DASH_CPLX_forward_priming_keff": 100.32711588608652,
    "keff_THRt2pp_EG12134_DASH_MONOMER_forward_priming_keff": 27.73843300438567,
    "keff_THRt2pp_RHTC_DASH_MONOMER_forward_priming_keff": 21.705173451796806,
    "keff_THRt2rpp_TDCC_DASH_MONOMER_forward_priming_keff": 38.87821211463603,
    "keff_THRt2rpp_TDCC_DASH_MONOMER_reverse_priming_keff": 38.87821211463603,
    "keff_THRt4pp_YGJU_DASH_MONOMER_forward_priming_keff": 35.606860533969076,
    "keff_THRtex_CPLX0_DASH_7530_forward_priming_keff": 74.67911373302745,
    "keff_THRtex_CPLX0_DASH_7530_reverse_priming_keff": 74.67911373302745,
    "keff_THRtex_CPLX0_DASH_7533_forward_priming_keff": 76.74472378998097,
    "keff_THRtex_CPLX0_DASH_7533_reverse_priming_keff": 76.74472378998097,
    "keff_THRtex_CPLX0_DASH_7534_forward_priming_keff": 75.26768199270408,
    "keff_THRtex_CPLX0_DASH_7534_reverse_priming_keff": 75.26768199270408,
    "keff_THRtex_G6700_DASH_MONOMER_forward_priming_keff": 34.19401863135169,
    "keff_THRtex_G6700_DASH_MONOMER_reverse_priming_keff": 34.19401863135169,
    "keff_THYMtex_CPLX0_DASH_7530_forward_priming_keff": 74.67911373302745,
    "keff_THYMtex_CPLX0_DASH_7530_reverse_priming_keff": 74.67911373302745,
    "keff_THYMtex_CPLX0_DASH_7533_forward_priming_keff": 76.74472378998097,
    "keff_THYMtex_CPLX0_DASH_7533_reverse_priming_keff": 76.74472378998097,
    "keff_THYMtex_CPLX0_DASH_7534_forward_priming_keff": 75.26768199270408,
    "keff_THYMtex_CPLX0_DASH_7534_reverse_priming_keff": 75.26768199270408,
    "keff_THYMtex_G6700_DASH_MONOMER_forward_priming_keff": 34.19401863135169,
    "keff_THYMtex_G6700_DASH_MONOMER_reverse_priming_keff": 34.19401863135169,
    "keff_THZPSN31_THIH_DASH_MONOMER_THIF_DASH_MONOMER_THII_DASH_MONOMER_THIS_DASH_MONOMER_forward_priming_keff": 82.13836465325079,
    "keff_TKT1_CPLX0_DASH_1261_mod_thmpp_forward_priming_keff": 52.53592585801129,
    "keff_TKT1_CPLX0_DASH_1261_mod_thmpp_reverse_priming_keff": 52.53592585801129,
    "keff_TKT1_TRANSKETOI_DASH_CPLX_mod_thmpp_mod_mn2_mod_mg2_forward_priming_keff": 87.59650190313128,
    "keff_TKT1_TRANSKETOI_DASH_CPLX_mod_thmpp_mod_mn2_mod_mg2_reverse_priming_keff": 87.59650190313128,
    "keff_TKT2_CPLX0_DASH_1261_forward_priming_keff": 52.53592585801129,
    "keff_TKT2_CPLX0_DASH_1261_reverse_priming_keff": 52.53592585801129,
    "keff_TKT2_TRANSKETOI_DASH_CPLX_mod_thmpp_mod_mn2_mod_mg2_forward_priming_keff": 87.59650190313128,
    "keff_TKT2_TRANSKETOI_DASH_CPLX_mod_thmpp_mod_mn2_mod_mg2_reverse_priming_keff": 87.59650190313128,
    "keff_TMAOR1_CPLX0_DASH_1601_forward_priming_keff": 125.43308518462251,
    "keff_TMAOR1_DIMESULFREDUCT_DASH_CPLX_mod_bmocogdp_forward_priming_keff": 87.45480369935242,
    "keff_TMAOR1pp_CPLX_DASH_63_forward_priming_keff": 80.6084932173061,
    "keff_TMAOR1pp_TMAOREDUCTI_DASH_CPLX_mod_bmocogdp_forward_priming_keff": 125.22129235737415,
    "keff_TMAOR2_DIMESULFREDUCT_DASH_CPLX_mod_bmocogdp_forward_priming_keff": 87.45480369935242,
    "keff_TMAOR2pp_CPLX_DASH_63_forward_priming_keff": 80.6084932173061,
    "keff_TMAOR2pp_TMAOREDUCTI_DASH_CPLX_mod_bmocogdp_forward_priming_keff": 125.22129235737415,
    "keff_TMAOREDUCTI_DASH_CPLX_bmocogdp_integration_EG12195_DASH_MONOMER_forward_priming_keff": 1133.0533973786014,
    "keff_TMAOtex_CPLX0_DASH_7530_forward_priming_keff": 74.67911373302745,
    "keff_TMAOtex_CPLX0_DASH_7530_reverse_priming_keff": 74.67911373302745,
    "keff_TMAOtex_CPLX0_DASH_7533_forward_priming_keff": 76.74472378998097,
    "keff_TMAOtex_CPLX0_DASH_7533_reverse_priming_keff": 76.74472378998097,
    "keff_TMAOtex_CPLX0_DASH_7534_forward_priming_keff": 75.26768199270408,
    "keff_TMAOtex_CPLX0_DASH_7534_reverse_priming_keff": 75.26768199270408,
    "keff_TMAOtex_G6700_DASH_MONOMER_forward_priming_keff": 34.19401863135169,
    "keff_TMAOtex_G6700_DASH_MONOMER_reverse_priming_keff": 34.19401863135169,
    "keff_TMAtex_CPLX0_DASH_7530_forward_priming_keff": 74.67911373302745,
    "keff_TMAtex_CPLX0_DASH_7530_reverse_priming_keff": 74.67911373302745,
    "keff_TMAtex_CPLX0_DASH_7533_forward_priming_keff": 76.74472378998097,
    "keff_TMAtex_CPLX0_DASH_7533_reverse_priming_keff": 76.74472378998097,
    "keff_TMAtex_CPLX0_DASH_7534_forward_priming_keff": 75.26768199270408,
    "keff_TMAtex_CPLX0_DASH_7534_reverse_priming_keff": 75.26768199270408,
    "keff_TMAtex_G6700_DASH_MONOMER_forward_priming_keff": 34.19401863135169,
    "keff_TMAtex_G6700_DASH_MONOMER_reverse_priming_keff": 34.19401863135169,
    "keff_TMDK1_TDK_DASH_MONOMER_mod_mg2_forward_priming_keff": 22.404587116616586,
    "keff_TMDPP_DEOA_DASH_CPLX_forward_priming_keff": 63.68073886629449,
    "keff_TMDPP_DEOA_DASH_CPLX_reverse_priming_keff": 63.68073886629449,
    "keff_TMDS_THYMIDYLATESYN_DASH_CPLX_mod_mg2_forward_priming_keff": 8.6408022263040927,
    "keff_TMK_THIKIN_DASH_MONOMER_mod_mg2_forward_priming_keff": 28.55830757264954,
    "keff_TMPK_THI_DASH_P_DASH_KIN_DASH_MONOMER_mod_mg2_forward_priming_keff": 0.0086567290088431694,
    "keff_TMPPP_THIE_DASH_MONOMER_mod_mg2_forward_priming_keff": 22.085951803871527,
    "keff_TPI_TPI_forward_priming_keff": 41.839151170543225,
    "keff_TPI_TPI_reverse_priming_keff": 41.839151170543225,
    "keff_TPRDCOAS_G6339_DASH_MONOMER_forward_priming_keff": 28.04962215481495,
    "keff_TRDR1_THIOREDOXIN_DASH_REDUCT_DASH_NADPH_DASH_CPLX_forward_priming_keff": 30.003438375109198,
    "keff_TRDR2_THIOREDOXIN_DASH_REDUCT_DASH_NADPH_DASH_CPLX_forward_priming_keff": 30.003438375109198,
    "keff_TRE6PH_TRE6PHYDRO_DASH_MONOMER_forward_priming_keff": 47.48471231526655,
    "keff_TRE6PP_TREHALOSEPHOSPHASYN_DASH_MONOMER_mod_mg2_forward_priming_keff": 26.3876430241994,
    "keff_TRE6PS_TREHALOSE6PSYN_DASH_MONOMER_forward_priming_keff": 41.66178743480021,
    "keff_TREH_TREHALACYTO_DASH_MONOMER_forward_priming_keff": 47.40036489970691,
    "keff_TREHpp_TREHALAPERI_DASH_MONOMER_forward_priming_keff": 47.37699390044213,
    "keff_TREptspp_CPLX_DASH_168_forward_priming_keff": 134.8115840331871,
    "keff_TREtex_CPLX0_DASH_7530_forward_priming_keff": 74.67911373302745,
    "keff_TREtex_CPLX0_DASH_7530_reverse_priming_keff": 74.67911373302745,
    "keff_TREtex_CPLX0_DASH_7533_forward_priming_keff": 76.74472378998097,
    "keff_TREtex_CPLX0_DASH_7533_reverse_priming_keff": 76.74472378998097,
    "keff_TREtex_CPLX0_DASH_7534_forward_priming_keff": 75.26768199270408,
    "keff_TREtex_CPLX0_DASH_7534_reverse_priming_keff": 75.26768199270408,
    "keff_TREtex_G6700_DASH_MONOMER_forward_priming_keff": 34.19401863135169,
    "keff_TREtex_G6700_DASH_MONOMER_reverse_priming_keff": 34.19401863135169,
    "keff_TRPAS2_TRYPTOPHAN_DASH_CPLX_forward_priming_keff": 116.44984320931016,
    "keff_TRPAS2_TRYPTOPHAN_DASH_CPLX_reverse_priming_keff": 1.7472160105708494,
    "keff_TRPS1_TRYPSYN_mod_pydx5p_forward_priming_keff": 87.12314963477534,
    "keff_TRPS2_TRYPSYN_mod_pydx5p_forward_priming_keff": 87.12314963477534,
    "keff_TRPS3_TRYPSYN_mod_pydx5p_forward_priming_keff": 1106.2839392530896,
    "keff_TRPt2rpp_AROP_DASH_MONOMER_forward_priming_keff": 39.35881113190026,
    "keff_TRPt2rpp_AROP_DASH_MONOMER_reverse_priming_keff": 39.35881113190026,
    "keff_TRPt2rpp_EG12713_DASH_MONOMER_forward_priming_keff": 27.985782908764936,
    "keff_TRPt2rpp_EG12713_DASH_MONOMER_reverse_priming_keff": 27.985782908764936,
    "keff_TRPt2rpp_MTR_DASH_MONOMER_forward_priming_keff": 36.133270058641536,
    "keff_TRPt2rpp_MTR_DASH_MONOMER_reverse_priming_keff": 36.133270058641536,
    "keff_TRPt2rpp_TNAB_DASH_MONOMER_forward_priming_keff": 36.66883106285161,
    "keff_TRPt2rpp_TNAB_DASH_MONOMER_reverse_priming_keff": 36.66883106285161,
    "keff_TRPtex_CPLX0_DASH_7530_forward_priming_keff": 74.67911373302745,
    "keff_TRPtex_CPLX0_DASH_7530_reverse_priming_keff": 74.67911373302745,
    "keff_TRPtex_CPLX0_DASH_7533_forward_priming_keff": 76.74472378998097,
    "keff_TRPtex_CPLX0_DASH_7533_reverse_priming_keff": 76.74472378998097,
    "keff_TRPtex_CPLX0_DASH_7534_forward_priming_keff": 75.26768199270408,
    "keff_TRPtex_CPLX0_DASH_7534_reverse_priming_keff": 75.26768199270408,
    "keff_TRPtex_G6700_DASH_MONOMER_forward_priming_keff": 34.19401863135169,
    "keff_TRPtex_G6700_DASH_MONOMER_reverse_priming_keff": 34.19401863135169,
    "keff_TRSARr_CPLX0_DASH_7616_forward_priming_keff": 77.74117500006996,
    "keff_TRSARr_CPLX0_DASH_7616_reverse_priming_keff": 77.74117500006996,
    "keff_TRSARr_TSA_DASH_REDUCT_DASH_MONOMER_forward_priming_keff": 27.39128170292361,
    "keff_TRSARr_TSA_DASH_REDUCT_DASH_MONOMER_reverse_priming_keff": 27.39128170292361,
    "keff_TSULabcpp_ABC_DASH_70_DASH_CPLX_forward_priming_keff": 104.0175753519092,
    "keff_TSULabcpp_ABC_DASH_7_DASH_CPLX_forward_priming_keff": 104.42874744010662,
    "keff_TSULtex_CPLX0_DASH_7530_forward_priming_keff": 74.67911373302745,
    "keff_TSULtex_CPLX0_DASH_7530_reverse_priming_keff": 74.67911373302745,
    "keff_TSULtex_CPLX0_DASH_7533_forward_priming_keff": 76.74472378998097,
    "keff_TSULtex_CPLX0_DASH_7533_reverse_priming_keff": 76.74472378998097,
    "keff_TSULtex_CPLX0_DASH_7534_forward_priming_keff": 75.26768199270408,
    "keff_TSULtex_CPLX0_DASH_7534_reverse_priming_keff": 75.26768199270408,
    "keff_TSULtex_G6700_DASH_MONOMER_forward_priming_keff": 34.19401863135169,
    "keff_TSULtex_G6700_DASH_MONOMER_reverse_priming_keff": 34.19401863135169,
    "keff_TTDCAtexi_EG10280_DASH_MONOMER_forward_priming_keff": 38.80400202195835,
    "keff_TTDCEAtexi_EG10280_DASH_MONOMER_forward_priming_keff": 38.80400202195835,
    "keff_TTRCYCtex_CPLX0_DASH_7530_forward_priming_keff": 74.67911373302745,
    "keff_TTRCYCtex_CPLX0_DASH_7530_reverse_priming_keff": 74.67911373302745,
    "keff_TTRCYCtex_CPLX0_DASH_7533_forward_priming_keff": 76.74472378998097,
    "keff_TTRCYCtex_CPLX0_DASH_7533_reverse_priming_keff": 76.74472378998097,
    "keff_TTRCYCtex_CPLX0_DASH_7534_forward_priming_keff": 75.26768199270408,
    "keff_TTRCYCtex_CPLX0_DASH_7534_reverse_priming_keff": 75.26768199270408,
    "keff_TTRCYCtex_G6700_DASH_MONOMER_forward_priming_keff": 34.19401863135169,
    "keff_TTRCYCtex_G6700_DASH_MONOMER_reverse_priming_keff": 34.19401863135169,
    "keff_TTRCYCtpp_CPLX0_DASH_3932_forward_priming_keff": 115.58647559127218,
    "keff_TTRCYCtpp_TRANS_DASH_CPLX_DASH_201_forward_priming_keff": 115.80312528151872,
    "keff_TUNGSabcpp_ABC_DASH_19_DASH_CPLX_forward_priming_keff": 92.57044152011746,
    "keff_TUNGStex_CPLX0_DASH_7530_forward_priming_keff": 74.67911373302745,
    "keff_TUNGStex_CPLX0_DASH_7530_reverse_priming_keff": 74.67911373302745,
    "keff_TUNGStex_CPLX0_DASH_7533_forward_priming_keff": 76.74472378998097,
    "keff_TUNGStex_CPLX0_DASH_7533_reverse_priming_keff": 76.74472378998097,
    "keff_TUNGStex_CPLX0_DASH_7534_forward_priming_keff": 75.26768199270408,
    "keff_TUNGStex_CPLX0_DASH_7534_reverse_priming_keff": 75.26768199270408,
    "keff_TUNGStex_G6700_DASH_MONOMER_forward_priming_keff": 34.19401863135169,
    "keff_TUNGStex_G6700_DASH_MONOMER_reverse_priming_keff": 34.19401863135169,
    "keff_TYMtex_CPLX0_DASH_7530_forward_priming_keff": 74.67911373302745,
    "keff_TYMtex_CPLX0_DASH_7530_reverse_priming_keff": 74.67911373302745,
    "keff_TYMtex_CPLX0_DASH_7533_forward_priming_keff": 76.74472378998097,
    "keff_TYMtex_CPLX0_DASH_7533_reverse_priming_keff": 76.74472378998097,
    "keff_TYMtex_CPLX0_DASH_7534_forward_priming_keff": 75.26768199270408,
    "keff_TYMtex_CPLX0_DASH_7534_reverse_priming_keff": 75.26768199270408,
    "keff_TYMtex_G6700_DASH_MONOMER_forward_priming_keff": 34.19401863135169,
    "keff_TYMtex_G6700_DASH_MONOMER_reverse_priming_keff": 34.19401863135169,
    "keff_TYRL_THIG_DASH_MONOMER_forward_priming_keff": 24.825266645767304,
    "keff_TYROXDApp_AMINEOXID_DASH_CPLX_forward_priming_keff": 98.45412030783199,
    "keff_TYRPpp_APHA_DASH_CPLX_mod_mg2_forward_priming_keff": 68.67126559010578,
    "keff_TYRPtex_CPLX0_DASH_7530_forward_priming_keff": 74.67911373302745,
    "keff_TYRPtex_CPLX0_DASH_7530_reverse_priming_keff": 74.67911373302745,
    "keff_TYRPtex_CPLX0_DASH_7533_forward_priming_keff": 76.74472378998097,
    "keff_TYRPtex_CPLX0_DASH_7533_reverse_priming_keff": 76.74472378998097,
    "keff_TYRPtex_CPLX0_DASH_7534_forward_priming_keff": 75.26768199270408,
    "keff_TYRPtex_CPLX0_DASH_7534_reverse_priming_keff": 75.26768199270408,
    "keff_TYRPtex_G6700_DASH_MONOMER_forward_priming_keff": 34.19401863135169,
    "keff_TYRPtex_G6700_DASH_MONOMER_reverse_priming_keff": 34.19401863135169,
    "keff_TYRTA_ASPAMINOTRANS_DASH_DIMER_forward_priming_keff": 59.96962499384186,
    "keff_TYRTA_ASPAMINOTRANS_DASH_DIMER_reverse_priming_keff": 59.96962499384186,
    "keff_TYRTA_TYRB_DASH_DIMER_mod_pydx5p_forward_priming_keff": 59.93084196639216,
    "keff_TYRTA_TYRB_DASH_DIMER_mod_pydx5p_reverse_priming_keff": 59.93084196639216,
    "keff_TYRt2rpp_AROP_DASH_MONOMER_forward_priming_keff": 39.35881113190026,
    "keff_TYRt2rpp_AROP_DASH_MONOMER_reverse_priming_keff": 39.35881113190026,
    "keff_TYRt2rpp_EG12713_DASH_MONOMER_forward_priming_keff": 27.985782908764936,
    "keff_TYRt2rpp_EG12713_DASH_MONOMER_reverse_priming_keff": 27.985782908764936,
    "keff_TYRt2rpp_PHEP_DASH_MONOMER_forward_priming_keff": 39.94755105413678,
    "keff_TYRt2rpp_PHEP_DASH_MONOMER_reverse_priming_keff": 39.94755105413678,
    "keff_TYRt2rpp_TYRP_DASH_MONOMER_forward_priming_keff": 35.20269028145032,
    "keff_TYRt2rpp_TYRP_DASH_MONOMER_reverse_priming_keff": 35.20269028145032,
    "keff_TYRtex_CPLX0_DASH_7530_forward_priming_keff": 74.67911373302745,
    "keff_TYRtex_CPLX0_DASH_7530_reverse_priming_keff": 74.67911373302745,
    "keff_TYRtex_CPLX0_DASH_7533_forward_priming_keff": 76.74472378998097,
    "keff_TYRtex_CPLX0_DASH_7533_reverse_priming_keff": 76.74472378998097,
    "keff_TYRtex_CPLX0_DASH_7534_forward_priming_keff": 75.26768199270408,
    "keff_TYRtex_CPLX0_DASH_7534_reverse_priming_keff": 75.26768199270408,
    "keff_TYRtex_G6700_DASH_MONOMER_forward_priming_keff": 34.19401863135169,
    "keff_TYRtex_G6700_DASH_MONOMER_reverse_priming_keff": 34.19401863135169,
    "keff_U23GAAT1_UDPHYDROXYMYRGLUCOSAMNACETYLTRANS_DASH_MONO_forward_priming_keff": 0.83040559227292343,
    "keff_UAAGDS_UDP_DASH_NACMURALGLDAPLIG_DASH_MONOMER_forward_priming_keff": 2.1150560651238481,
    "keff_UACGALPpp_USHA_DASH_MONOMER_mod_cobalt2_forward_priming_keff": 45.795759112998184,
    "keff_UACGALPpp_USHA_DASH_MONOMER_mod_zn2_forward_priming_keff": 45.795759112998184,
    "keff_UACGAMPpp_USHA_DASH_MONOMER_mod_cobalt2_forward_priming_keff": 45.795759112998184,
    "keff_UACGAMPpp_USHA_DASH_MONOMER_mod_zn2_forward_priming_keff": 45.795759112998184,
    "keff_UACGAMtex_CPLX0_DASH_7530_forward_priming_keff": 74.67911373302745,
    "keff_UACGAMtex_CPLX0_DASH_7530_reverse_priming_keff": 74.67911373302745,
    "keff_UACGAMtex_CPLX0_DASH_7533_forward_priming_keff": 76.74472378998097,
    "keff_UACGAMtex_CPLX0_DASH_7533_reverse_priming_keff": 76.74472378998097,
    "keff_UACGAMtex_CPLX0_DASH_7534_forward_priming_keff": 75.26768199270408,
    "keff_UACGAMtex_CPLX0_DASH_7534_reverse_priming_keff": 75.26768199270408,
    "keff_UACGAMtex_G6700_DASH_MONOMER_forward_priming_keff": 34.19401863135169,
    "keff_UACGAMtex_G6700_DASH_MONOMER_reverse_priming_keff": 34.19401863135169,
    "keff_UACMAMO_UDPMANNACADEHYDROG_DASH_MONOMER_forward_priming_keff": 37.03623550056501,
    "keff_UAG2E_UDPGLCNACEPIM_DASH_MONOMER_mod_nad_forward_priming_keff": 34.838374300331985,
    "keff_UAG2E_UDPGLCNACEPIM_DASH_MONOMER_mod_nad_reverse_priming_keff": 34.838374300331985,
[truncated: 18,104 more chars]
