# Supplementary material for: COBRAme: A computational framework for genome-scale models of metabolism and gene expression
Source: PLoS Comput Biol. 2018 Jul 5;14(7):e1006302. doi: 10.1371/journal.pcbi.1006302 (PMC6049947; doi:10.1371/journal.pcbi.1006302)
Supplement: S2 File — The ECOLIme version 0.0.9 source code. The latest version of ECOLIme can be downloaded from https://github.com/SBRG/ecolime. (ZIP) [file pcbi.1006302.s002.zip › S2_File/ecolime/building_data/m_to_me_mets.csv]

m_name	me_name
2fe1s_c	N/A
3haACP_c	EG50003-MONOMER_mod_pan4p_mod_3ha
3hcddec5eACP_c	EG50003-MONOMER_mod_pan4p_mod_3hcddec5e
3hcmrs7eACP_c	EG50003-MONOMER_mod_pan4p_mod_3hcmrs7e
3hcpalm9eACP_c	EG50003-MONOMER_mod_pan4p_mod_3hpalm
3hcvac11eACP_c	EG50003-MONOMER_mod_pan4p_mod_3hcvac11e
3hddecACP_c	EG50003-MONOMER_mod_pan4p_mod_3hddec
3hdecACP_c	EG50003-MONOMER_mod_pan4p_mod_3hdec
3hhexACP_c	EG50003-MONOMER_mod_pan4p_mod_3hhex
3hmrsACP_c	EG50003-MONOMER_mod_pan4p_mod_3hmrs
3hoctACP_c	EG50003-MONOMER_mod_pan4p_mod_3hoct
3hoctaACP_c	EG50003-MONOMER_mod_pan4p_mod_3hocta
3hpalmACP_c	EG50003-MONOMER_mod_pan4p_mod_3hpalm
3ocddec5eACP_c	EG50003-MONOMER_mod_pan4p_mod_3ocddec5e
3ocmrs7eACP_c	EG50003-MONOMER_mod_pan4p_mod_3ocmrs7e
3ocpalm9eACP_c	EG50003-MONOMER_mod_pan4p_mod_3opalm
3ocvac11eACP_c	EG50003-MONOMER_mod_pan4p_mod_3ocvac11e
3oddecACP_c	EG50003-MONOMER_mod_pan4p_mod_3oddec
3odecACP_c	EG50003-MONOMER_mod_pan4p_mod_3odec
3ohexACP_c	EG50003-MONOMER_mod_pan4p_mod_3ohex
3omrsACP_c	EG50003-MONOMER_mod_pan4p_mod_3omrs
3ooctACP_c	EG50003-MONOMER_mod_pan4p_mod_3ooct
3ooctdACP_c	EG50003-MONOMER_mod_pan4p_mod_3ooctd
3opalmACP_c	EG50003-MONOMER_mod_pan4p_mod_3opalm
ACP_c	EG50003-MONOMER_mod_pan4p
acACP_c	EG50003-MONOMER_mod_pan4p_mod_ac
actACP_c	EG50003-MONOMER_mod_pan4p_mod_act
alatrna_c	N/A
alpp_p	EG10544-MONOMER_mod_palmitate
apoACP_c	EG50003-MONOMER
argtrna_c	N/A
asntrna_c	N/A
asptrna_c	N/A
but2eACP_c	EG50003-MONOMER_mod_pan4p_mod_but2e
butACP_c	EG50003-MONOMER_mod_pan4p_mod_but
bwco1gdp_c	N/A
bwco_c	N/A
bwcogdp_c	N/A
cddec5eACP_c	EG50003-MONOMER_mod_pan4p_mod_cddec5e
cdec3eACP_c	EG50003-MONOMER_mod_pan4p_mod_cdec3e
cystrna_c	N/A
dcaACP_c	EG50003-MONOMER_mod_pan4p_mod_dca
ddcaACP_c	EG50003-MONOMER_mod_pan4p_mod_ddca
dsbaox_p	DISULFOXRED-MONOMER_mod_Oxidized
dsbard_p	DISULFOXRED-MONOMER
dsbcox_p	DSBC-CPLX_mod_Oxidized
dsbcrd_p	DSBC-CPLX
dsbdox_c	DSBD-MONOMER_mod_Oxidized
dsbdrd_c	DSBD-MONOMER
dsbgox_p	DSBG-CPLX_mod_Oxidized
dsbgrd_p	DSBG-CPLX
egmeACP_c	EG50003-MONOMER_mod_pan4p_mod_egme
epmeACP_c	EG50003-MONOMER_mod_pan4p_mod_epme
flxr_c	FLAVODOXIN1-MONOMER
flxso_c	FLAVODOXIN1-MONOMER_mod_Oxidized
fmettrna_c	N/A
glntrna_c	N/A
glutrna_c	generic_tRNA_GAG_glu__L_c
glytrna_c	N/A
gmeACP_c	EG50003-MONOMER_mod_pan4p_mod_gme
grxox_c	GLUTAREDOXIN-MONOMER_mod_Oxidized
grxrd_c	GLUTAREDOXIN-MONOMER
hdeACP_c	EG50003-MONOMER_mod_pan4p_mod_hde
hexACP_c	EG50003-MONOMER_mod_pan4p_mod_hex
hgmeACP_c	EG50003-MONOMER_mod_pan4p_mod_hgme
histrna_c	N/A
hpmeACP_c	EG50003-MONOMER_mod_pan4p_mod_hpme
iletrna_c	N/A
iscs_c	IscS_mod_2:pydx5p
iscssh_c	IscS_mod_2:pydx5p_mod_1:SH
iscu__2fe2s2_c	IscU_mod_2:2fe2s
iscu__2fe2s_c
iscu__4fe4s_c	IscU_mod_1:4fe4s
iscu_c	IscU
leutrna_c	N/A
lipopb_c
lpp_p	EG10544-MONOMER
lystrna_c	N/A
malACP_c	EG50003-MONOMER_mod_pan4p_mod_mal
mettrna_c	N/A
moadamp_c	EG11597-MONOMER_mod_amp
moadcoo_c	EG11597-MONOMER_mod_coo
moadcosh_c	EG11597-MONOMER_mod_cosh
myrsACP_c	EG50003-MONOMER_mod_pan4p_mod_myrs
ocACP_c	EG50003-MONOMER_mod_pan4p_mod_oc
ocdcaACP_c	EG50003-MONOMER_mod_pan4p_mod_ocdca
octapb_c
octeACP_c	EG50003-MONOMER_mod_pan4p_mod_octe
ogmeACP_c	EG50003-MONOMER_mod_pan4p_mod_ogme
opmeACP_c	EG50003-MONOMER_mod_pan4p_mod_opme
palmACP_c	EG50003-MONOMER_mod_pan4p_mod_palm
phetrna_c	N/A
pimACP_c	EG50003-MONOMER_mod_pan4p_mod_pim
pmeACP_c	EG50003-MONOMER_mod_pan4p_mod_pme
protrna_c	N/A
sectrna_c	N/A
sertrna[sec]_c	N/A
sertrna_c	N/A
sufbcd__2fe2s2_c
sufbcd__2fe2s_c	2fe2s_c
sufbcd__4fe4s_c	4fe4s_c
sufbcd_c	sufBC2DES_pathway_complex
sufse_c	CPLX0-246_CPLX0-1342_mod_pydx5p
sufsesh_c	CPLX0-246_CPLX0-1342_mod_pydx5p_mod_1:SH
t3c11vaceACP_c	EG50003-MONOMER_mod_pan4p_mod_t3c11vace
t3c5ddeceACP_c	EG50003-MONOMER_mod_pan4p_mod_t3c5ddece
t3c7mrseACP_c	EG50003-MONOMER_mod_pan4p_mod_t3c7mrse
t3c9palmeACP_c	EG50003-MONOMER_mod_pan4p_mod_t3c9palme
tddec2eACP_c	EG50003-MONOMER_mod_pan4p_mod_tddec2e
tdeACP_c	EG50003-MONOMER_mod_pan4p_mod_tde
tdec2eACP_c	EG50003-MONOMER_mod_pan4p_mod_tdec2e
thex2eACP_c	EG50003-MONOMER_mod_pan4p_mod_thex2e
thrtrna_c	N/A
tmrs2eACP_c	EG50003-MONOMER_mod_pan4p_mod_tmrs2e
toct2eACP_c	EG50003-MONOMER_mod_pan4p_mod_toct2e
toctd2eACP_c	EG50003-MONOMER_mod_pan4p_mod_toctd2e
tpalm2eACP_c	EG50003-MONOMER_mod_pan4p_mod_tpalm2e
trdox_c	RED-THIOREDOXIN-MONOMER_mod_Oxidized
trdrd_c	RED-THIOREDOXIN-MONOMER
trnaala_c	N/A
trnaarg_c	N/A
trnaasn_c	N/A
trnaasp_c	N/A
trnacys_c	N/A
trnagln_c	N/A
trnaglu_c	N/A
trnagly_c	N/A
trnahis_c	N/A
trnaile_c	N/A
trnaleu_c	N/A
trnalys_c	N/A
trnamet_c	N/A
trnaphe_c	N/A
trnapro_c	N/A
trnasecys_c	N/A
trnaser_c	N/A
trnathr_c	N/A
trnatrp_c	N/A
trnatyr_c	N/A
trnaval_c	N/A
trptrna_c	N/A
tyrtrna_c	N/A
valtrna_c	N/A
wco_c
fldox_c	FLAVODOXIN1-MONOMER_mod_Oxidized
fldrd_c	FLAVODOXIN1-MONOMER
