# Supplementary material for: COBRAme: A computational framework for genome-scale models of metabolism and gene expression
Source: PLoS Comput Biol. 2018 Jul 5;14(7):e1006302. doi: 10.1371/journal.pcbi.1006302 (PMC6049947; doi:10.1371/journal.pcbi.1006302)
Supplement: S2 File — The ECOLIme version 0.0.9 source code. The latest version of ECOLIme can be downloaded from https://github.com/SBRG/ecolime. (ZIP) [file pcbi.1006302.s002.zip › S2_File/ecolime/building_data/metabolites.txt]

o16a4colipa	(O16 antigen)x4 core oligosaccharide lipid A	C312H523N6O200P4	Periplasm AND Extra-organism	iJO1366
scl	sirohydrochlorin	C42H39N4O16	Cytosol	iJO1366
murein5px4p	two disacharide linked murein units, pentapeptide crosslinked tetrapeptide (A2pm->D-ala) (middle of chain)	C77H117N15O40	Periplasm	iJO1366
cpg180	cyclopropane phosphatidylglycerol (dioctadec-11,12-cyclo-anoyl, n-C18:0 cyclo)	C44H82O10P1	Cytosol	iJO1366
r1p	alpha-D-Ribose 1-phosphate	C5H9O8P	Cytosol	iJO1366
selnp	Selenophosphate	H2O3PSe	Cytosol	iJO1366
acolipa	4-Amino-4-deoxy-L-arabinose modified core oligosaccharide lipid A	C181H314N3O103P4	Periplasm AND Extra-organism	iJO1366
LalaLglu	L-alanine-L-glutamate	C8H13N2O5	Cytosol AND Extra-organism AND Periplasm	iJO1366
25dkglcn	2,5-diketo-D-gluconate	C6H7O7	Cytosol	iJO1366
ttrcyc	tetracycline	C22H24N2O8	Extra-organism AND Periplasm	iJO1366
2dmmq8	2-Demethylmenaquinone 8	C50H70O2	Cytosol	iJO1366
4ampm	4-Amino-2-methyl-5-phosphomethylpyrimidine	C6H8N3O4P	Cytosol	iJO1366
cdg	7-deaza-7-carboxyguanine	C7H5N4O3	Cytosol	iJO1366
mnl	D-Mannitol	C6H14O6	Extra-organism AND Periplasm	iJO1366
mql8	Menaquinol 8	C51H74O2	Cytosol	iJO1366
3hhdcoa	(S)-3-Hydroxyhexadecanoyl-CoA	C37H62N7O18P3S	Cytosol	iJO1366
frdp	Farnesyl diphosphate	C15H25O7P2	Cytosol	iJO1366
murein4px4p4p	three disacharide linked murein units (tetrapeptide crosslinked tetrapeptide (A2pm->D-ala), one uncrosslinked tetrapaptide) (middle of chain)	C111H169N21O59	Periplasm	iJO1366
sucorn	N2-Succinyl-L-ornithine	C9H15N2O5	Cytosol	iJO1366
fe3dcit	Fe(III)dicitrate	C12H10FeO14	Periplasm AND Extra-organism	iJO1366
asp_DASH_L	L-Aspartate	C4H6NO4	Periplasm AND Extra-organism AND Cytosol	iJO1366
pgp160	Phosphatidylglycerophosphate (dihexadecanoyl, n-C16:0)	C38H73O13P2	Periplasm AND Cytosol	iJO1366
pgp161	Phosphatidylglycerophosphate (dihexadec-9-enoyl, n-C16:1)	C38H69O13P2	Periplasm AND Cytosol	iJO1366
xtp	XTP	C10H11N4O15P3	Cytosol	iJO1366
apg181	acyl phosphatidylglycerol (n-C18:1)	C60H110O11P	Cytosol	iJO1366
3ohcoa	3-Oxohexanoyl-CoA	C27H40N7O18P3S	Cytosol	iJO1366
anhgm4p	N-Acetyl-D-glucosamine(anhydrous)N-Acetylmuramyl-tetrapeptide	C37H57N7O20	Cytosol AND Periplasm	iJO1366
tl	thallium ion	Tl	No_Compartment	M_protein_recon
dctp	dCTP	C9H12N3O13P3	Cytosol	iJO1366
10fthf	10-Formyltetrahydrofolate	C20H21N7O7	Cytosol	iJO1366
gthrd	Reduced glutathione	C10H16N3O6S	Periplasm AND Extra-organism AND Cytosol	iJO1366
2hdecg3p	2-hexadecanoyl-sn-glycerol 3-phosphate	C19H38O7P1	Cytosol AND Periplasm	iJO1366
LalaDgluMdap	L-alanine-D-glutamate-meso-2,6-diaminoheptanedioate	C15H25N4O8	Periplasm AND Extra-organism AND Cytosol	iJO1366
3c2hmp	3-Carboxy-2-hydroxy-4-methylpentanoate	C7H10O5	Cytosol	iJO1366
3ohdcoa	3-Oxohexadecanoyl-CoA	C37H60N7O18P3S	Cytosol	iJO1366
ahdt	2-Amino-4-hydroxy-6-(erythro-1,2,3-trihydroxypropyl)dihydropteridine triphosphate	C9H12N5O13P3	Cytosol	iJO1366
ps141	phosphatidylserine (ditetradec-7-enoyl, n-C14:1)	C34H61N1O10P1	Cytosol	iJO1366
ps140	phosphatidylserine (ditetradecanoyl, n-C14:0)	C34H65N1O10P1	Cytosol	iJO1366
urea	Urea	CH4N2O	Periplasm AND Cytosol AND Extra-organism	iJO1366
dhpt	Dihydropteroate	C14H13N6O3	Cytosol	iJO1366
ragund	rhamanosyl-N-acetylglucosamyl-undecaprenyl diphosphate	C69H113N1O16P2	Cytosol	iJO1366
idon_DASH_L	L-Idonate	C6H11O7	Extra-organism AND Cytosol AND Periplasm	iJO1366
mn2	Mn2+	Mn	Cytosol AND Extra-organism AND Periplasm	iJO1366
udpgal	UDPgalactose	C15H22N2O17P2	Periplasm AND Cytosol AND Extra-organism	iJO1366
3oocoa	3-Oxooctanoyl-CoA	C29H44N7O18P3S	Cytosol	iJO1366
mpt	molybdopterin	C10H10N5O6PS2Cu	Cytosol	iJO1366
hdceap	Hexadecanoyl-phosphate (n-C16:1)	C16H30O5P	Cytosol	iJO1366
cyan	Hydrogen cyanide	CHN	Periplasm AND Extra-organism AND Cytosol	iJO1366
lys_DASH_L	L-Lysine	C6H15N2O2	Cytosol AND Extra-organism AND Periplasm	iJO1366
fad	Flavin adenine dinucleotide oxidized	C27H31N9O15P2	Cytosol	iJO1366
val_DASH_L	L-Valine	C5H11NO2	Extra-organism AND Cytosol AND Periplasm	iJO1366
dgmp	dGMP	C10H12N5O7P	Extra-organism AND Cytosol AND Periplasm	iJO1366
gua	Guanine	C5H5N5O	Cytosol AND Extra-organism AND Periplasm	iJO1366
allul6p	Allulose 6-phosphate	C6H11O9P	Cytosol	iJO1366
12dgr140	1,2-Diacyl-sn-glycerol (ditetradecanoyl, n-C14:0)	C31H60O5	Periplasm AND Cytosol	iJO1366
23doguln	2,3-Dioxo-L-gulonate	C6H7O7	Cytosol	iJO1366
apg140	acyl phosphatidylglycerol (n-C14:0)	C48H92O11P	Cytosol	iJO1366
ttdcea	tetradecenoate (n-C14:1)	C14H25O2	Periplasm AND Extra-organism AND Cytosol	iJO1366
tre	Trehalose	C12H22O11	Periplasm AND Cytosol AND Extra-organism	iJO1366
5aizc	5-amino-1-(5-phospho-D-ribosyl)imidazole-4-carboxylate	C9H11N3O9P	Cytosol	iJO1366
glyc2p	Glycerol 2-phosphate	C3H7O6P	Extra-organism AND Cytosol AND Periplasm	iJO1366
dmlz	6,7-Dimethyl-8-(1-D-ribityl)lumazine	C13H18N4O6	Cytosol	iJO1366
bmoco1gdp	bis-molybdopterin mono-guanine dinucleotide	C30H32N15O20P3S4Mo	Cytosol	iJO1366
progly	L-Prolinylglycine	C7H12N2O3	Extra-organism AND Cytosol AND Periplasm	iJO1366
metsox_DASH_R_DASH_L	L-methionine-R-sulfoxide	C5H11NO3S	Cytosol AND Extra-organism AND Periplasm	iJO1366
5caiz	5-phosphoribosyl-5-carboxyaminoimidazole	C9H11N3O9P	Cytosol	iJO1366
cmp	CMP	C9H12N3O8P	Cytosol AND Extra-organism AND Periplasm	iJO1366
ppcoa	Propanoyl-CoA	C24H36N7O17P3S	Cytosol	iJO1366
ocdceap	Octadecanoyl-phosphate (n-C18:1)	C18H34O5P	Cytosol	iJO1366
cpgn_DASH_un	coprogen unloaded (no Fe(III))	C35H52N6O13	Periplasm AND Cytosol AND Extra-organism	iJO1366
dmpp	Dimethylallyl diphosphate	C5H9O7P2	Cytosol	iJO1366
oxam	Oxamate	C2H2NO3	Cytosol	iJO1366
ddca	Dodecanoate (n-C12:0)	C12H23O2	Cytosol AND Extra-organism AND Periplasm	iJO1366
4mhetz	4-Methyl-5-(2-hydroxyethyl)-thiazole	C6H9NOS	Cytosol	iJO1366
agdpcbi	Adenosine-GDP-cobinamide	C68H95CoN21O21P2	Cytosol	iJO1366
adphep_DASH_LD	ADP-L-glycero-D-manno-heptose	C17H25N5O16P2	Cytosol	iJO1366
op4en	2-Oxopent-4-enoate	C5H5O3	Cytosol	iJO1366
ppgpp	Guanosine 3_prime_,5_prime_-bis(diphosphate)	C10H11N5O17P4	Cytosol	iJO1366
ichor	Isochorismate	C10H8O6	Cytosol	iJO1366
td2coa	trans-Tetradec-2-enoyl-CoA	C35H56N7O17P3S	Cytosol	iJO1366
dhptd	4,5-dihydroxy-2,3-pentanedione	C5H8O4	Cytosol	iJO1366
LalaDglu	L-alanine-D-glutamate	C8H13N2O5	Cytosol AND Extra-organism AND Periplasm	iJO1366
hdd2coa	trans-Hexadec-2-enoyl-CoA	C37H60N7O17P3S	Cytosol	iJO1366
4hthr	4-Hydroxy-L-threonine	C4H9NO4	Cytosol	iJO1366
1agpe181	1-Acyl-sn-glycero-3-phosphoethanolamine (n-C18:1)	C23H46NO7P1	Periplasm	iJO1366
1agpe180	1-Acyl-sn-glycero-3-phosphoethanolamine (n-C18:0)	C23H48NO7P1	Periplasm	iJO1366
murein4p4p	two linked disacharide tetrapeptide murein units (uncrosslinked, middle of chain)	C74H114N14O40	Periplasm	iJO1366
dhnpt	Dihydroneopterin	C9H13N5O4	Cytosol	iJO1366
uLa4fn	undecaprenyl phosphate-4-amino-4-formyl-L-arabinose	C61H99N1O8P1	Cytosol	iJO1366
duri	Deoxyuridine	C9H12N2O5	Extra-organism AND Cytosol AND Periplasm	iJO1366
sbt_DASH_D	D-Sorbitol	C6H14O6	Periplasm AND Extra-organism	iJO1366
murein5p4p	two linked disacharide pentapeptide and tetrapeptide murein units (uncrosslinked, middle of chain)	C77H119N15O41	Periplasm	iJO1366
ara5p	D-Arabinose 5-phosphate	C5H9O8P	Cytosol	iJO1366
acg5sa	N-Acetyl-L-glutamate 5-semialdehyde	C7H10NO4	Cytosol	iJO1366
2agpg181	2-Acyl-sn-glycero-3-phosphoglycerol (n-C18:1)	C24H46O9P1	Periplasm AND Cytosol	iJO1366
ser_DASH_D	D-Serine	C3H7NO3	Extra-organism AND Periplasm AND Cytosol	iJO1366
unagamu	Undecaprenyl-diphospho-N-acetylglucosamine-N-acetylmannosaminuronate	C71H113N2O18P2	Cytosol	iJO1366
cdpdodec11eg	CDP-1,2-dioctadec-11-enoylglycerol	C48H83N3O15P2	Cytosol	iJO1366
pydx5p	Pyridoxal 5_prime_-phosphate	C8H8NO6P	Cytosol	iJO1366
acon_DASH_T	trans-Aconitate	C6H3O6	Cytosol	iJO1366
dcacoa	Decanoyl-CoA (n-C10:0CoA)	C31H50N7O17P3S	Cytosol	iJO1366
ser_DASH_L	L-Serine	C3H7NO3	Cytosol AND Periplasm AND Extra-organism	iJO1366
dgtp	dGTP	C10H12N5O13P3	Cytosol	iJO1366
2agpe120	2-Acyl-sn-glycero-3-phosphoethanolamine (n-C12:0)	C17H36NO7P1	Cytosol AND Periplasm	iJO1366
dtbt	Dethiobiotin	C10H17N2O3	Cytosol	iJO1366
pe140	phosphatidylethanolamine (ditetradecanoyl, n-C14:0)	C33H66N1O8P1	Cytosol AND Periplasm	iJO1366
hcys_DASH_L	L-Homocysteine	C4H9NO2S	Cytosol	iJO1366
pg180	Phosphatidylglycerol (dioctadecanoyl, n-C18:0)	C42H82O10P1	Periplasm AND Cytosol	iJO1366
all_DASH_D	D-Allose	C6H12O6	Cytosol AND Extra-organism AND Periplasm	iJO1366
crn_DASH_D	D-Carnitine	C7H15NO3	Extra-organism AND Periplasm AND Cytosol	iJO1366
acon_DASH_C	cis-Aconitate	C6H3O6	Cytosol	iJO1366
uama	UDP-N-acetylmuramoyl-L-alanine	C23H33N4O20P2	Cytosol	iJO1366
cpe160	cyclopropane phosphatidylethanolamine (dihexadec-9,10-cyclo-anoyl, n-C16:0 cyclo)	C39H74N1O8P1	Cytosol	iJO1366
ctp	CTP	C9H12N3O14P3	Cytosol	iJO1366
u3aga	UDP-3-O-(3-hydroxytetradecanoyl)-N-acetylglucosamine	C31H51N3O19P2	Cytosol	iJO1366
phe_DASH_L	L-Phenylalanine	C9H11NO2	Extra-organism AND Periplasm AND Cytosol	iJO1366
phom	O-Phospho-L-homoserine	C4H8NO6P	Cytosol	iJO1366
octa	octanoate (n-C8:0)	C8H15O2	Cytosol AND Periplasm AND Extra-organism	iJO1366
stcoa	Stearoyl-CoA (n-C18:0CoA)	C39H66N7O17P3S	Cytosol	iJO1366
db4p	3,4-dihydroxy-2-butanone 4-phosphate	C4H7O6P	Cytosol	iJO1366
dcdp	dCDP	C9H12N3O10P2	Cytosol	iJO1366
glx	Glyoxylate	C2H1O3	Cytosol	iJO1366
cys_DASH_L	L-Cysteine	C3H7NO2S	Extra-organism AND Cytosol AND Periplasm	iJO1366
dtdp4aaddg	dTDP-4-acetamido-4,6-dideoxy-D-galactose	C18H27N3O15P2	Cytosol	iJO1366
2ommbl	2-Octaprenyl-3-methyl-6-methoxy- 1,4-benzoquinol	C48H74O3	Cytosol	iJO1366
cys_DASH_D	D-Cysteine	C3H7NO2S	Cytosol AND Periplasm AND Extra-organism	iJO1366
hlipa	heptosyl-kdo2-lipidA	C117H208N2O45P2	Cytosol	iJO1366
kdolipid4	KDO-lipid IV(A)	C76H137N2O30P2	Cytosol	iJO1366
dttp	dTTP	C10H13N2O14P3	Cytosol	iJO1366
2oxpaccoa	2-oxepin-2(3H)-ylideneacetyl-CoA	C29H38N7O18P3S	Cytosol	iJO1366
4crsol	p-Cresol	C7H8O	Cytosol	iJO1366
anhgm3p	N-Acetyl-D-glucosamine(anhydrous)N-Acetylmuramyl-tripeptide	C34H52N6O19	Periplasm AND Cytosol	iJO1366
dcyt	Deoxycytidine	C9H13N3O4	Periplasm AND Extra-organism AND Cytosol	iJO1366
ppp9	Protoporphyrin	C34H32N4O4	Cytosol	iJO1366
4abut	4-Aminobutanoate	C4H9NO2	Extra-organism AND Cytosol AND Periplasm	iJO1366
ocdca	octadecanoate (n-C18:0)	C18H35O2	Periplasm AND Extra-organism AND Cytosol	iJO1366
pydx	Pyridoxal	C8H9NO3	Periplasm AND Extra-organism AND Cytosol	iJO1366
glucys	gamma-L-Glutamyl-L-cysteine	C8H13N2O5S	Cytosol	iJO1366
galct_DASH_D	D-Galactarate	C6H8O8	Periplasm AND Extra-organism AND Cytosol	iJO1366
dcamp	N6-(1,2-Dicarboxyethyl)-AMP	C14H14N5O11P	Cytosol	iJO1366
bmoco	bis-molybdenum cofactor	C20H20N10O13P2S4Mo	Cytosol	iJO1366
urate	Urate	C5H4N4O3	Cytosol	iJO1366
arab_DASH_L	L-Arabinose	C5H10O5	Periplasm AND Cytosol AND Extra-organism	iJO1366
cdpdtdec7eg	CDP-1,2-ditetradec-7-enoylglycerol	C40H67N3O15P2	Cytosol	iJO1366
acgam6p	N-Acetyl-D-glucosamine 6-phosphate	C8H14NO9P	Cytosol	iJO1366
dudp	dUDP	C9H11N2O11P2	Cytosol	iJO1366
sucbz	o-Succinylbenzoate	C11H8O5	Cytosol	iJO1366
1pyr5c	1-Pyrroline-5-carboxylate	C5H6NO2	Cytosol	iJO1366
dhpmp	Dihydroneopterin monophosphate	C9H12N5O7P	Cytosol	iJO1366
pgp180	Phosphatidylglycerophosphate (dioctadecanoyl, n-C18:0)	C42H81O13P2	Cytosol AND Periplasm	iJO1366
pgp181	Phosphatidylglycerophosphate (dioctadec-11-enoyl, n-C18:1)	C42H77O13P2	Periplasm AND Cytosol	iJO1366
ap4a	P1,P4-Bis(5_prime_-adenosyl) tetraphosphate	C20H24N10O19P4	Cytosol	iJO1366
2agpe180	2-Acyl-sn-glycero-3-phosphoethanolamine (n-C18:0)	C23H48NO7P1	Periplasm AND Cytosol	iJO1366
2agpe181	2-Acyl-sn-glycero-3-phosphoethanolamine (n-C18:1)	C23H46NO7P1	Cytosol AND Periplasm	iJO1366
feenter	Fe-enterobactin	C30H27FeN3O15	Periplasm AND Extra-organism AND Cytosol	iJO1366
gdpfuc	GDP-L-fucose	C16H23N5O15P2	Cytosol	iJO1366
tdecoa	Tetradecenoyl-CoA (n-C14:1CoA)	C35H56N7O17P3S	Cytosol	iJO1366
thr_DASH_L	L-Threonine	C4H9NO3	Cytosol AND Extra-organism AND Periplasm	iJO1366
acgam	N-Acetyl-D-glucosamine	C8H15NO6	Cytosol AND Extra-organism AND Periplasm	iJO1366
acgal	N-Acetyl-D-galactosamine	C8H15NO6	Extra-organism AND Periplasm	iJO1366
mincyc	minocycline	C23H27N3O7	Extra-organism AND Periplasm	iJO1366
man1p	D-Mannose 1-phosphate	C6H11O9P	Cytosol	iJO1366
pppn	Phenylpropanoate	C9H9O2	Cytosol AND Extra-organism AND Periplasm	iJO1366
apg180	acyl phosphatidylglycerol (n-C18:0)	C60H116O11P	Cytosol	iJO1366
uLa4n	undecaprenyl phosphate-4-amino-4-deoxy-L-arabinose	C60H100N1O7P1	Cytosol AND Periplasm	iJO1366
4pasp	4-Phospho-L-aspartate	C4H6NO7P	Cytosol	iJO1366
phphhlipa	phospho-heptosyl-phospho-heptosyl-heptosyl-kdo2-lipidA	C131H230N2O63P4	Cytosol	iJO1366
1agpg120	1-Acyl-sn-glycero-3-phosphoglycerol (n-C12:0)	C18H36O9P1	Periplasm	iJO1366
acmanap	N-Acetyl-D-mannosamine 6-phosphate	C8H14NO9P	Cytosol	iJO1366
2tpr3dpcoa	2_prime_-(5_prime__prime_-triphosphoribosyl)-3_prime_-dephospho-CoA	C26H40N7O26P5S	Cytosol	iJO1366
malt	Maltose	C12H22O11	Periplasm AND Cytosol AND Extra-organism	iJO1366
3mop	(S)-3-Methyl-2-oxopentanoate	C6H9O3	Cytosol	iJO1366
2oph	2-Octaprenylphenol	C46H70O	Cytosol	iJO1366
taur	Taurine	C2H7NO3S	Extra-organism AND Cytosol AND Periplasm	iJO1366
b2coa	Crotonoyl-CoA	C25H36N7O17P3S	Cytosol	iJO1366
murein5p5p5p	three linked disacharide pentapeptide murein units (uncrosslinked, middle of chain)	C120H186N24O63	Periplasm	iJO1366
fe2	Fe2+	Fe	Cytosol AND Extra-organism AND Periplasm	iJO1366
fe3	Fe3+	Fe	Periplasm AND Cytosol AND Extra-organism	iJO1366
crncoa	L-Carnitinyl-CoA	C28H46N8O18P3S	Cytosol	iJO1366
5fthf	5-Formyltetrahydrofolate	C20H21N7O7	Cytosol	iJO1366
3mob	3-Methyl-2-oxobutanoate	C5H7O3	Cytosol	iJO1366
gggagicolipa	glucosyl-glucosyl-galactosyl-glucosyl-inner core oligosaccharide lipid A	C169H291N2O94P4	Cytosol	iJO1366
asn_DASH_L	L-Asparagine	C4H8N2O3	Periplasm AND Cytosol AND Extra-organism	iJO1366
phthr	O-Phospho-4-hydroxy-L-threonine	C4H8NO7P	Cytosol	iJO1366
cinnm	trans-Cinnamate	C9H7O2	Cytosol	iJO1366
1tdecg3p	1-tetradecanoyl-sn-glycerol 3-phosphate	C17H33O7P1	Cytosol AND Periplasm	iJO1366
2dhguln	2-Dehydro-L-gulonate	C6H9O7	Cytosol	iJO1366
clpn120	cardiolipin (tetradodecanoyl, n-C12:0)	C57H108O17P2	Periplasm	iJO1366
o2s	Superoxide anion	O2	Periplasm AND Cytosol AND Extra-organism	iJO1366
uacmamu	UDP-N-acetyl-D-mannosaminouronate	C17H22N3O18P2	Cytosol	iJO1366
14dhncoa	1,4-dihydroxy-2-napthoyl-CoA	C32H38N7O19P3S	Cytosol	iJO1366
pmtcoa	Palmitoyl-CoA (n-C16:0CoA)	C37H62N7O17P3S	Cytosol	iJO1366
idp	IDP	C10H11N4O11P2	Cytosol	iJO1366
1agpe140	1-Acyl-sn-glycero-3-phosphoethanolamine (n-C14:0)	C19H40NO7P1	Periplasm	iJO1366
udpLa4o	UDP-4-keto-pyranose	C14H18N2O16P2	Cytosol	iJO1366
udpLa4n	uridine 5_prime__prime_-diphospho-{beta}-4-deoxy-4-amino-L-arabinose	C14H22N3O15P2	Cytosol	iJO1366
preq1	7-aminomethyl-7-deazaguanine	C7H10N5O	Cytosol	iJO1366
preq0	7-cyano-7-carbaguanine	C7H5N5O	Cytosol	iJO1366
o2	O2	O2	Cytosol AND Extra-organism AND Periplasm	iJO1366
csn	Cytosine	C4H5N3O	Periplasm AND Cytosol AND Extra-organism	iJO1366
3hpp	3-Hydroxypropanoate	C3H5O3	Periplasm AND Cytosol AND Extra-organism	iJO1366
actp	Acetyl phosphate	C2H3O5P	Cytosol	iJO1366
o16aund	O16 antigen undecaprenyl diphosphate	C89H145N1O32P2	Periplasm AND Cytosol	iJO1366
fald	Formaldehyde	CH2O	Extra-organism AND Cytosol AND Periplasm	iJO1366
3otdcoa	3-Oxotetradecanoyl-CoA	C35H56N7O18P3S	Cytosol	iJO1366
cgly	Cys-Gly	C5H10N2O3S	Periplasm AND Extra-organism AND Cytosol	iJO1366
aacald	Aminoacetaldehyde	C2H6NO	Cytosol	iJO1366
zn2	Zinc	Zn	Periplasm AND Extra-organism AND Cytosol	iJO1366
gdpmann	GDP-D-mannose	C16H23N5O16P2	Cytosol	iJO1366
pppi	Inorganic triphosphate	HO10P3	Cytosol	iJO1366
poaac	Peroxyaminoacrylate	C3H5NO3	Cytosol	iJO1366
cdpdhdecg	CDP-1,2-dihexadecanoylglycerol	C44H79N3O15P2	Cytosol	iJO1366
g1p	D-Glucose 1-phosphate	C6H11O9P	Extra-organism AND Cytosol AND Periplasm	iJO1366
hemed	heme D	C34H32N4O6Fe	No_Compartment	M_protein_recon
1hdecg3p	1-hexadecanoyl-sn-glycerol 3-phosphate	C19H37O7P1	Cytosol AND Periplasm	iJO1366
23dhdp	2,3-Dihydrodipicolinate	C7H5NO4	Cytosol	iJO1366
4hbz	4-Hydroxybenzoate	C7H5O3	Cytosol	iJO1366
anhgm	N-Acetyl-D-glucosamine(anhydrous)N-Acetylmuramic acid	C19H29N2O12	Periplasm AND Extra-organism AND Cytosol	iJO1366
ascb_DASH_L	L-Ascorbate	C6H8O6	Extra-organism AND Periplasm	iJO1366
lcts	Lactose	C12H22O11	Cytosol AND Extra-organism AND Periplasm	iJO1366
murein3p3p	two linked disacharide tripeptide murein units (uncrosslinked, middle of chain)	C68H104N12O38	Periplasm	iJO1366
6hmhptpp	6-hydroxymethyl-dihydropterin pyrophosphate	C7H8N5O8P2	Cytosol	iJO1366
oc2coa	trans-Oct-2-enoyl-CoA	C29H44N7O17P3S	Cytosol	iJO1366
2mcacn	cis-2-Methylaconitate	C7H5O6	Cytosol	iJO1366
pqq	pyrroloquinoline quinone	C14H3N2O8	No_Compartment	M_protein_recon
succ	Succinate	C4H4O4	Periplasm AND Cytosol AND Extra-organism	iJO1366
galctn_DASH_D	D-Galactonate	C6H11O7	Periplasm AND Cytosol AND Extra-organism	iJO1366
4ppan	D-4_prime_-Phosphopantothenate	C9H15NO8P	Cytosol	iJO1366
o16a3und	(O16 antigen)x3 undecaprenyl diphosphate	C157H255N3O82P2	Periplasm	iJO1366
man	D-Mannose	C6H12O6	Extra-organism AND Cytosol AND Periplasm	iJO1366
gal_DASH_bD	beta D-Galactose	C6H12O6	Periplasm AND Extra-organism	iJO1366
eca3und	(enterobacterial common antigen)x3 undecaprenyl-diphosphate	C127H198N9O52P2	Periplasm	iJO1366
succoa	Succinyl-CoA	C25H35N7O19P3S	Cytosol	iJO1366
fecrm	Ferrichrome	C27H42FeN9O12	Extra-organism AND Cytosol AND Periplasm	iJO1366
mnl1p	D-Mannitol 1-phosphate	C6H13O9P	Cytosol	iJO1366
anhm4p	1,6-anhydrous-N-Acetylmuramyl-tetrapeptide	C29H44N6O15	Cytosol	iJO1366
hemeO	Heme O	C49H56FeN4O5	Cytosol	iJO1366
btal	Butanal	C4H8O	Cytosol	iJO1366
2cpr5p	1-(2-Carboxyphenylamino)-1-deoxy-D-ribulose 5-phosphate	C12H13NO9P	Cytosol	iJO1366
glc_DASH_D	D-Glucose	C6H12O6	Periplasm AND Extra-organism AND Cytosol	iJO1366
2aobut	L-2-Amino-3-oxobutanoate	C4H7NO3	Cytosol	iJO1366
acgal1p	N-Acetyl-D-galactosamine 1-phosphate	C8H14NO9P	Extra-organism AND Periplasm	iJO1366
ghb	gamma-hydroxybutyrate	C4H7O3	Cytosol	iJO1366
enter	Enterochelin	C30H27N3O15	Cytosol AND Periplasm AND Extra-organism	iJO1366
o16a4und	(O16 antigen)x4 undecaprenyl diphosphate	C191H310N4O107P2	Periplasm	iJO1366
4mop	4-Methyl-2-oxopentanoate	C6H9O3	Cytosol	iJO1366
dtdpglu	dTDPglucose	C16H24N2O16P2	Cytosol	iJO1366
crnDcoa	D-carnitinyl-CoA	C28H46N8O18P3S	Cytosol	iJO1366
rib_DASH_D	D-Ribose	C5H10O5	Cytosol AND Extra-organism AND Periplasm	iJO1366
forcoa	Formyl-CoA	C22H32N7O17P3S	Cytosol	iJO1366
aconm	E-3-carboxy-2-pentenedioate 6-methyl ester	C7H6O6	Cytosol	iJO1366
fruur	D-Fructuronate	C6H9O7	Periplasm AND Extra-organism AND Cytosol	iJO1366
2omph	2-Octaprenyl-6-methoxyphenol	C47H72O2	Cytosol	iJO1366
1agpg181	1-Acyl-sn-glycero-3-phosphoglycerol (n-C18:1)	C24H46O9P1	Periplasm	iJO1366
alltn	Allantoin	C4H6N4O3	Periplasm AND Extra-organism AND Cytosol	iJO1366
2h3oppan	2-Hydroxy-3-oxopropanoate	C3H3O4	Cytosol	iJO1366
man6p	D-Mannose 6-phosphate	C6H11O9P	Periplasm AND Cytosol AND Extra-organism	iJO1366
alltt	Allantoate	C4H7N4O4	Cytosol	iJO1366
dha	Dihydroxyacetone	C3H6O3	Extra-organism AND Cytosol AND Periplasm	iJO1366
etoh	Ethanol	C2H6O	Periplasm AND Extra-organism AND Cytosol	iJO1366
ohpb	2-Oxo-3-hydroxy-4-phosphobutanoate	C4H4O8P	Cytosol	iJO1366
dc2coa	trans-Dec-2-enoyl-CoA	C31H48N7O17P3S	Cytosol	iJO1366
hmgth	hydroxymethylglutathione	C11H18N3O7S	Cytosol	iJO1366
no2	Nitrite	NO2	Periplasm AND Extra-organism AND Cytosol	iJO1366
no3	Nitrate	NO3	Extra-organism AND Cytosol AND Periplasm	iJO1366
udpgalfur	UDP-D-galacto-1,4-furanose	C15H22N2O17P2	Cytosol	iJO1366
prlp	5-[(5-phospho-1-deoxyribulos-1-ylamino)methylideneamino]-1-(5-phosphoribosyl)imidazole-4-carboxamide	C15H21N5O15P2	Cytosol	iJO1366
h2o2	Hydrogen peroxide	H2O2	Periplasm AND Cytosol AND Extra-organism	iJO1366
gmhep7p	D-Glycero-D-manno-heptose 7-phosphate	C7H13O10P	Cytosol	iJO1366
1hdec9eg3p	1-hexadec-9-enoyl-sn-glycerol 3-phosphate	C19H35O7P1	Periplasm AND Cytosol	iJO1366
gtp	GTP	C10H12N5O14P3	Periplasm AND Cytosol AND Extra-organism	iJO1366
imp	IMP	C10H11N4O8P	Periplasm AND Cytosol AND Extra-organism	iJO1366
pa120	1,2-didodecanoyl-sn-glycerol 3-phosphate	C27H51O8P1	Periplasm AND Cytosol	iJO1366
apg120	acyl phosphatidylglycerol (n-C12:0)	C42H80O11P	Cytosol	iJO1366
dpcoa	Dephospho-CoA	C21H33N7O13P2S	Cytosol	iJO1366
dmso	Dimethyl sulfoxide	C2H6OS	Cytosol AND Extra-organism AND Periplasm	iJO1366
pram	5-Phospho-beta-D-ribosylamine	C5H11NO7P	Cytosol	iJO1366
arbtn	aerobactin minus Fe3	C22H33N4O13	Extra-organism AND Cytosol AND Periplasm	iJO1366
pran	N-(5-Phospho-D-ribosyl)anthranilate	C12H13NO9P	Cytosol	iJO1366
2ddecg3p	2-dodecanoyl-sn-glycerol 3-phosphate	C15H30O7P1	Periplasm AND Cytosol	iJO1366
5aprbu	5-Amino-6-(5_prime_-phosphoribitylamino)uracil	C9H15N4O9P	Cytosol	iJO1366
nadh	Nicotinamide adenine dinucleotide - reduced	C21H27N7O14P2	Cytosol	iJO1366
uracp	Ureidoacrylate peracid	C4H6N2O4	Cytosol	iJO1366
fcl_DASH_L	L-fuculose	C6H12O5	Cytosol	iJO1366
26dap_DASH_M	meso-2,6-Diaminoheptanedioate	C7H14N2O4	Cytosol AND Extra-organism AND Periplasm	iJO1366
5aop	5-Amino-4-oxopentanoate	C5H9NO3	Cytosol	iJO1366
gam	D-Glucosamine	C6H14NO5	Extra-organism AND Periplasm	iJO1366
din	Deoxyinosine	C10H12N4O4	Periplasm AND Cytosol AND Extra-organism	iJO1366
lipidAds	Lipid A Disaccharide	C68H127N2O20P	Cytosol	iJO1366
galur	D-Galacturonate	C6H9O7	Periplasm AND Extra-organism AND Cytosol	iJO1366
4per	4-Phospho-D-erythronate	C4H6O8P	Cytosol	iJO1366
kdo2lipid4p	KDO(2)-lipid IV(A) with palmitoleoyl	C100H176N2O38P2	Cytosol	iJO1366
2mahmp	2-Methyl-4-amino-5-hydroxymethylpyrimidine diphosphate	C6H8N3O7P2	Cytosol	iJO1366
uaccg	UDP-N-acetyl-3-O-(1-carboxyvinyl)-D-glucosamine	C20H26N3O19P2	Cytosol	iJO1366
nadp	Nicotinamide adenine dinucleotide phosphate	C21H25N7O17P3	Cytosol	iJO1366
dtdprmn	dTDP-L-rhamnose	C16H24N2O15P2	Cytosol	iJO1366
acetol	Acetol	C3H6O2	Cytosol	iJO1366
betald	Betaine aldehyde	C5H12NO	Cytosol	iJO1366
thymd	Thymidine	C10H14N2O5	Extra-organism AND Cytosol AND Periplasm	iJO1366
acmalt	Acetyl-maltose	C14H24O12	Cytosol	iJO1366
ctbt	crotonobetaine	C7H13NO2	Periplasm AND Cytosol	iJO1366
apg141	acyl phosphatidylglycerol (n-C14:1)	C48H86O11P	Cytosol	iJO1366
feoxam	ferroxamine	C25H46FeN6O8	Periplasm AND Cytosol AND Extra-organism	iJO1366
fgam	N2-Formyl-N1-(5-phospho-D-ribosyl)glycinamide	C8H13N2O9P	Cytosol	iJO1366
didp	dIDP	C10H11N4O10P2	Cytosol	iJO1366
hqn	Hydroquinone	C6H6O2	Cytosol	iJO1366
tagdp_DASH_D	D-Tagatose 1,6-biphosphate	C6H10O12P2	Cytosol	iJO1366
glu5sa	L-Glutamate 5-semialdehyde	C5H9NO3	Cytosol	iJO1366
malt6p	Maltose 6_prime_-phosphate	C12H21O14P	Cytosol	iJO1366
iasp	Iminoaspartate	C4H3NO4	Cytosol	iJO1366
dhptdn	6,7-Dihydropteridine	C6H6N4	Cytosol	iJO1366
malthx	Maltohexaose	C36H62O31	Extra-organism AND Cytosol AND Periplasm	iJO1366
o16a2und	(O16 antigen)x2 undecaprenyl diphosphate	C123H200N2O57P2	Periplasm	iJO1366
rml1p	L-Rhamnulose 1-phosphate	C6H11O8P	Cytosol	iJO1366
gfgaragund	galactofuranosyl-glucosyl-O-acetyl-rhamanosyl-N-acetylglucosamyl-undecaprenyl diphosphate	C83H135N1O27P2	Cytosol	iJO1366
1agpg161	1-Acyl-sn-glycero-3-phosphoglycerol (n-C16:1)	C22H42O9P1	Periplasm	iJO1366
1agpg160	1-Acyl-sn-glycero-3-phosphoglycerol (n-C16:0)	C22H44O9P1	Periplasm	iJO1366
23ddhb	2,3-Dihydro-2,3-dihydroxybenzoate	C7H7O4	Cytosol	iJO1366
sucr	Sucrose	C12H22O11	Periplasm AND Extra-organism	iJO1366
gagicolipa	galactosyl-glucosyl-inner core oligosaccharide lipid A	C157H271N2O84P4	Cytosol	iJO1366
15dap	1,5-Diaminopentane	C5H16N2	Periplasm AND Extra-organism AND Cytosol	iJO1366
glu_DASH_D	D-Glutamate	C5H8NO4	Cytosol	iJO1366
2tdecg3p	2-tetradecanoyl-sn-glycerol 3-phosphate	C17H34O7P1	Cytosol AND Periplasm	iJO1366
murein4px4p	two disacharide linked murein units, tetrapeptide corsslinked tetrapeptide (A2pm->D-ala) (middle of chain)	C74H112N14O39	Periplasm	iJO1366
sl2a6o	N-Succinyl-2-L-amino-6-oxoheptanedioate	C11H12NO8	Cytosol	iJO1366
gmhep17bp	D-Glycero-D-manno-heptose 1,7-bisphosphate	C7H12O13P2	Cytosol	iJO1366
56dura	5,6-dihydrouracil	C4H6N2O2	Cytosol	iJO1366
cytd	Cytidine	C9H13N3O5	Periplasm AND Cytosol AND Extra-organism	iJO1366
cpgn	coprogen	C35H52N6O13Fe	Extra-organism AND Cytosol AND Periplasm	iJO1366
2agpe140	2-Acyl-sn-glycero-3-phosphoethanolamine (n-C14:0)	C19H40NO7P1	Periplasm AND Cytosol	iJO1366
2agpe141	2-Acyl-sn-glycero-3-phosphoethanolamine (n-C14:1)	C19H38NO7P1	Periplasm AND Cytosol	iJO1366
sucsal	Succinic semialdehyde	C4H5O3	Cytosol	iJO1366
cechddd	cis-3-(3-carboxyethyl)-3,5-cyclohexadiene-1,2-diol	C9H11O4	Cytosol	iJO1366
argsuc	N(omega)-(L-Arginino)succinate	C10H17N4O6	Cytosol	iJO1366
2tdec7eg3p	2-tetradec-7-enoyl-sn-glycerol 3-phosphate	C17H32O7P1	Periplasm AND Cytosol	iJO1366
pheme	Protoheme	C34H30FeN4O4	Extra-organism AND Cytosol AND Periplasm	iJO1366
thptdn	5,6,7,8-tetrahydropteridine	C6H10N4	Cytosol	iJO1366
cenchddd	cis-3-(3-carboxyethenyl)-3,5-cyclohexadiene-1,2-diol	C9H9O4	Cytosol	iJO1366
thmnp	Tetrahydromonapterin	C9H15N5O4	Cytosol	iJO1366
1odecg3p	1-octadecanoyl-sn-glycerol 3-phosphate	C21H41O7P1	Periplasm AND Cytosol	iJO1366
23dhbzs	2,3-dihydroxybenzoylserine	C10H10NO6	Cytosol	iJO1366
prbamp	1-(5-Phosphoribosyl)-AMP	C15H19N5O14P2	Cytosol	iJO1366
2dhp	2-Dehydropantoate	C6H9O4	Cytosol	iJO1366
datp	dATP	C10H12N5O12P3	Cytosol	iJO1366
orn	Ornithine	C5H13N2O2	Periplasm AND Extra-organism AND Cytosol	iJO1366
n8aspmd	N8-Acetylspermidine	C9H23N3O	Cytosol	iJO1366
garagund	glucosyl-O-acetyl-rhamanosyl-N-acetylglucosamyl-undecaprenyl diphosphate	C77H125N1O22P2	Cytosol	iJO1366
dxyl	1-deoxy-D-xylulose	C5H10O4	Cytosol	iJO1366
acorn	N2-Acetyl-L-ornithine	C7H14N2O3	Cytosol	iJO1366
aragund	O-acetyl-rhamanosyl-N-acetylglucosamyl-undecaprenyl diphosphate	C71H115N1O17P2	Cytosol	iJO1366
xu5p_DASH_L	L-Xylulose 5-phosphate	C5H9O8P	Cytosol	iJO1366
aps	Adenosine 5_prime_-phosphosulfate	C10H12N5O10PS	Cytosol	iJO1366
dpm	dipyrromethane	C20H20N2O8	No_Compartment	M_protein_recon
pacald	Phenylacetaldehyde	C8H8O	Periplasm AND Extra-organism AND Cytosol	iJO1366
fmnh2	Reduced FMN	C17H21N4O9P	Cytosol	iJO1366
murein5px4px4p	three disacharide linked murein units (pentapeptide crosslinked tetrapeptide (A2pm->D-ala) tetrapeptide corsslinked tetrapeptide (A2pm->D-ala)) (middle of chain)	C114H172N22O59	Periplasm	iJO1366
pg161	Phosphatidylglycerol (dihexadec-9-enoyl, n-C16:1)	C38H70O10P1	Periplasm AND Cytosol	iJO1366
pg160	Phosphatidylglycerol (dihexadecanoyl, n-C16:0)	C38H74O10P1	Cytosol AND Periplasm	iJO1366
4hoxpacd	4-Hydroxyphenylacetaldehyde	C8H8O2	Periplasm AND Extra-organism	iJO1366
mercppyr	Mercaptopyruvate	C3H3O3S	Cytosol	iJO1366
ggbutal	gamma-glutamyl-gamma-butyraldehyde	C9H16O4N2	Cytosol	iJO1366
acgam1p	N-Acetyl-D-glucosamine 1-phosphate	C8H14NO9P	Periplasm AND Extra-organism AND Cytosol	iJO1366
prfp	1-(5-Phosphoribosyl)-5-[(5-phosphoribosylamino)methylideneamino]imidazole-4-carboxamide	C15H21N5O15P2	Cytosol	iJO1366
atp	ATP	C10H12N5O13P3	Cytosol	iJO1366
btcoa	Butanoyl-CoA	C25H38N7O17P3S	Cytosol	iJO1366
3htdcoa	(S)-3-Hydroxytetradecanoyl-CoA	C35H58N7O18P3S	Cytosol	iJO1366
clpn161	cardiolipin (tetrahexadec-9-enoyl, n-C16:1)	C73H132O17P2	Periplasm	iJO1366
clpn160	cardiolipin (tetrahexadecanoyl, n-C16:0)	C73H140O17P2	Periplasm	iJO1366
35cgmp	3_prime_,5_prime_-Cyclic GMP	C10H11N5O7P	Cytosol	iJO1366
ttdca	tetradecanoate (n-C14:0)	C14H27O2	Periplasm AND Cytosol AND Extra-organism	iJO1366
gdptp	Guanosine 3_prime_-diphosphate 5_prime_-triphosphate	C10H11N5O20P5	Cytosol	iJO1366
ppal	Propanal	C3H6O	Periplasm AND Cytosol AND Extra-organism	iJO1366
4mpetz	4-Methyl-5-(2-phosphoethyl)-thiazole	C6H8NO4PS	Cytosol	iJO1366
2odec11eg3p	2-octadec-11-enoyl-sn-glycerol 3-phosphate	C21H40O7P1	Periplasm AND Cytosol	iJO1366
ps161	phosphatidylserine (dihexadec-9-enoyl, n-C16:1)	C38H69N1O10P1	Cytosol	iJO1366
clpn181	cardiolipin (tetraoctadec-11-enoyl, n-C18:1)	C81H148O17P2	Periplasm	iJO1366
clpn180	cardiolipin (tetraoctadecanoyl, n-C18:0)	C81H156O17P2	Periplasm	iJO1366
ugmd	UDP-N-acetylmuramoyl-L-alanyl-D-gamma-glutamyl-meso-2,6-diaminopimelate	C35H51N7O26P2	Cytosol	iJO1366
sbt6p	D-Sorbitol 6-phosphate	C6H13O9P	Cytosol	iJO1366
his_DASH_L	L-Histidine	C6H9N3O2	Periplasm AND Extra-organism AND Cytosol	iJO1366
unagamuf	Undecaprenyl-diphospho N-acetylglucosamine-N-acetylmannosaminuronate-N-acetamido-4,6-dideoxy-D-galactose	C79H126N3O22P2	Cytosol AND Periplasm	iJO1366
3c4mop	3-Carboxy-4-methyl-2-oxopentanoate	C7H8O5	Cytosol	iJO1366
3c3hmp	3-Carboxy-3-hydroxy-4-methylpentanoate	C7H10O5	Cytosol	iJO1366
galctn_DASH_L	L-Galactonate	C6H11O7	Cytosol AND Extra-organism AND Periplasm	iJO1366
peamn	Phenethylamine	C8H12N	Periplasm AND Extra-organism	iJO1366
fmn	FMN	C17H19N4O9P	Cytosol	iJO1366
glyc	Glycerol	C3H8O3	Extra-organism AND Cytosol AND Periplasm	iJO1366
uamr	UDP-N-acetylmuramate	C20H28N3O19P2	Cytosol	iJO1366
3dhgulnp	3-keto-L-gulonate-6-phosphate	C6H8O10P	Cytosol	iJO1366
glyald	D-Glyceraldehyde	C3H6O3	Cytosol AND Extra-organism AND Periplasm	iJO1366
f1p	D-Fructose 1-phosphate	C6H11O9P	Cytosol	iJO1366
2obut	2-Oxobutanoate	C4H5O3	Cytosol	iJO1366
arg_DASH_L	L-Arginine	C6H15N4O2	Cytosol AND Periplasm AND Extra-organism	iJO1366
sucglu	N2-Succinyl-L-glutamate	C9H10NO7	Cytosol	iJO1366
altrn	D-Altronate	C6H11O7	Cytosol	iJO1366
4abz	4-Aminobenzoate	C7H6NO2	Cytosol	iJO1366
udp	UDP	C9H11N2O12P2	Cytosol	iJO1366
phhlipa	phospho-heptosyl-heptosyl-kdo2-lipidA	C124H219N2O54P3	Cytosol	iJO1366
arbtn_DASH_fe3	Aerobactin	C22H33FeN4O13	Periplasm AND Extra-organism AND Cytosol	iJO1366
hxan	Hypoxanthine	C5H4N4O	Extra-organism AND Cytosol AND Periplasm	iJO1366
ppap	Propanoyl phosphate	C3H5O5P	Cytosol	iJO1366
nh4	Ammonium	H4N	Periplasm AND Extra-organism AND Cytosol	iJO1366
dnad	Deamino-NAD+	C21H24N6O15P2	Cytosol	iJO1366
dhor_DASH_S	(S)-Dihydroorotate	C5H5N2O4	Cytosol	iJO1366
pser_DASH_L	O-Phospho-L-serine	C3H6NO6P	Periplasm AND Cytosol AND Extra-organism	iJO1366
hdcoa	Hexadecenoyl-CoA (n-C16:1CoA)	C37H60N7O17P3S	Cytosol	iJO1366
malthp	Maltoheptaose	C42H72O36	Cytosol	iJO1366
25aics	(S)-2-[5-Amino-1-(5-phospho-D-ribosyl)imidazole-4-carboxamido]succinate	C13H15N4O12P	Cytosol	iJO1366
adocbi	Adenosyl cobinamide	C58H84CoN16O11	Cytosol	iJO1366
acmum6p	N-acetylmuramate 6-phosphate	C11H17NO11P	Cytosol	iJO1366
adocbl	Adenosylcobalamin	C72H100CoN18O17P	Cytosol AND Extra-organism AND Periplasm	iJO1366
suc6p	Sucrose 6-phosphate	C12H21O14P	Cytosol	iJO1366
aspsa	L-Aspartate 4-semialdehyde	C4H7NO3	Cytosol	iJO1366
dann	7,8-Diaminononanoate	C9H21N2O2	Cytosol	iJO1366
hphhlipa	heptosyl-phospho-heptosyl-heptosyl-kdo2-lipidA	C131H231N2O60P3	Cytosol	iJO1366
histd	L-Histidinol	C6H12N3O	Cytosol	iJO1366
gdpofuc	GDP-4-oxo-L-fucose	C16H21N5O15P2	Cytosol	iJO1366
galt	Galactitol	C6H14O6	Periplasm AND Extra-organism	iJO1366
2dda7p	2-Dehydro-3-deoxy-D-arabino-heptonate 7-phosphate	C7H10O10P	Cytosol	iJO1366
arbt	Arbutin	C12H16O7	Periplasm AND Extra-organism	iJO1366
mthgxl	Methylglyoxal	C3H4O2	Cytosol	iJO1366
lipoamp	lipoyl-AMP	C18H25N5O8PS2	Cytosol	iJO1366
5mthf	5-Methyltetrahydrofolate	C20H24N7O6	Cytosol	iJO1366
12dgr120	1,2-Diacyl-sn-glycerol (didodecanoyl, n-C12:0)	C27H52O5	Cytosol AND Periplasm	iJO1366
hco3	Bicarbonate	CHO3	Cytosol	iJO1366
6pgc	6-Phospho-D-gluconate	C6H10O10P	Cytosol	iJO1366
glu1sa	L-Glutamate 1-semialdehyde	C5H9NO3	Cytosol	iJO1366
2agpg140	2-Acyl-sn-glycero-3-phosphoglycerol (n-C14:0)	C20H40O9P1	Periplasm AND Cytosol	iJO1366
fprica	5-Formamido-1-(5-phospho-D-ribosyl)imidazole-4-carboxamide	C10H13N4O9P	Cytosol	iJO1366
pa181	1,2-dioctadec-11-enoyl-sn-glycerol 3-phosphate	C39H71O8P1	Periplasm AND Cytosol	iJO1366
mqn8	Menaquinone 8	C51H72O2	Cytosol	iJO1366
cpppg3	Coproporphyrinogen III	C36H40N4O8	Cytosol	iJO1366
mi1p_DASH_D	1D-myo-Inositol 1-phosphate	C6H11O9P	Cytosol	iJO1366
leu_DASH_L	L-Leucine	C6H13NO2	Cytosol AND Extra-organism AND Periplasm	iJO1366
maltttr	Maltotetraose	C24H42O21	Extra-organism AND Cytosol AND Periplasm	iJO1366
ctbtcoa	crotonobetainyl-CoA	C28H44N8O17P3S	Cytosol	iJO1366
seln	Selenide	HSe	Cytosol	iJO1366
btn	Biotin	C10H15N2O3S	Cytosol AND Extra-organism AND Periplasm	iJO1366
2amsa	2-Aminomalonate semialdehyde	C3H5NO3	Cytosol	iJO1366
sucgsa	N2-Succinyl-L-glutamate 5-semialdehyde	C9H11NO6	Cytosol	iJO1366
2ippm	2-Isopropylmaleate	C7H8O4	Cytosol	iJO1366
hhlipa	heptosyl-heptosyl-kdo2-lipidA	C124H220N2O51P2	Cytosol	iJO1366
fe3hox_DASH_un	Fe(III)hydoxamate, unloaded	C9H18O6N3	Periplasm AND Extra-organism AND Cytosol	iJO1366
unaga	Undecaprenyl diphospho N-acetyl-glucosamine	C63H103NO12P2	Cytosol	iJO1366
4ppcys	N-((R)-4-Phosphopantothenoyl)-L-cysteine	C12H20N2O9PS	Cytosol	iJO1366
mococdp	molybdopterin cytosine dinucleotide	C19H22N8O15P2S2Mo	Cytosol	iJO1366
ptrc	Putrescine	C4H14N2	Cytosol AND Periplasm AND Extra-organism	iJO1366
glyb	Glycine betaine	C5H11NO2	Extra-organism AND Cytosol AND Periplasm	iJO1366
tym	Tyramine	C8H12NO	Extra-organism AND Periplasm	iJO1366
34hpp	3-(4-Hydroxyphenyl)pyruvate	C9H7O4	Cytosol	iJO1366
met_DASH_D	D-Methionine	C5H10NO2S	Extra-organism AND Cytosol AND Periplasm	iJO1366
mlthf	5,10-Methylenetetrahydrofolate	C20H21N7O6	Cytosol	iJO1366
3sala	3-Sulfino-L-alanine	C3H5NO4S	Cytosol	iJO1366
oxur	Oxalureate	C3H3N2O4	Cytosol	iJO1366
pyr	Pyruvate	C3H3O3	Cytosol AND Extra-organism AND Periplasm	iJO1366
ahcys	S-Adenosyl-L-homocysteine	C14H20N6O5S	Cytosol	iJO1366
2dr1p	2-Deoxy-D-ribose 1-phosphate	C5H9O7P	Cytosol	iJO1366
uamag	UDP-N-acetylmuramoyl-L-alanyl-D-glutamate	C28H39N5O23P2	Cytosol	iJO1366
glcur	D-Glucuronate	C6H9O7	Extra-organism AND Cytosol AND Periplasm	iJO1366
dhmptp	dihydromonapterin-triphosphate	C9H12N5O13P3	Cytosol	iJO1366
cbl1	Cob(I)alamin	C62H88CoN13O14P	Periplasm AND Cytosol AND Extra-organism	iJO1366
chtbs	N,N_prime_-diacetylchitobiose	C16H28N2O11	Extra-organism AND Periplasm	iJO1366
etha	Ethanolamine	C2H8NO	Extra-organism AND Cytosol AND Periplasm	iJO1366
cyst_DASH_L	L-Cystathionine	C7H14N2O4S	Cytosol	iJO1366
cdpdddecg	CDP-1,2-didodecanoylglycerol	C36H63N3O15P2	Cytosol	iJO1366
colipap	core oligosaccharide lipid A diphosphate	C176H303N2O103P5	Extra-organism AND Periplasm	iJO1366
4adcho	4-amino-4-deoxychorismate	C10H10NO5	Cytosol	iJO1366
so3	Sulfite	O3S	Cytosol AND Extra-organism AND Periplasm	iJO1366
isetac	Isethionic acid	C2H5O4S	Cytosol AND Periplasm AND Extra-organism	iJO1366
2sephchc	2-succinyl-5-enolpyruvyl-6-hydroxy-3-cyclohexene-1-carboxylate	C14H13O9	Cytosol	iJO1366
2pglyc	2-Phosphoglycolate	C2H2O6P	Cytosol	iJO1366
rhcys	S-Ribosyl-L-homocysteine	C9H17NO6S	Cytosol	iJO1366
pydam	Pyridoxamine	C8H13N2O2	Extra-organism AND Periplasm AND Cytosol	iJO1366
ura	Uracil	C4H4N2O2	Cytosol AND Extra-organism AND Periplasm	iJO1366
udcpp	Undecaprenyl phosphate	C55H89O4P	Periplasm AND Cytosol	iJO1366
3oxdhscoa	3-oxo-5,6-dehydrosuberyl-CoA	C29H39N7O20P3S	Cytosol	iJO1366
camp	cAMP	C10H11N5O6P	Cytosol	iJO1366
hg2	Hg2+	Hg	Periplasm AND Cytosol AND Extra-organism	iJO1366
uri	Uridine	C9H12N2O6	Periplasm AND Cytosol AND Extra-organism	iJO1366
udpglcur	UDP-D-glucuronate	C15H19N2O18P2	Extra-organism AND Cytosol AND Periplasm	iJO1366
adphep_DASH_DD	ADP-D-glycero-D-manno-heptose	C17H25N5O16P2	Cytosol	iJO1366
h2o	H2O	H2O	Cytosol AND Extra-organism AND Periplasm	iJO1366
hmbil	Hydroxymethylbilane	C40H38N4O17	Cytosol	iJO1366
mththf	(2R,4S)-2-methyl-2,3,3,4-tetrahydroxytetrahydrofuran	C5H10O5	Cytosol	iJO1366
f6p	D-Fructose 6-phosphate	C6H11O9P	Extra-organism AND Cytosol AND Periplasm	iJO1366
8aonn	8-Amino-7-oxononanoate	C9H17NO3	Cytosol	iJO1366
galt1p	Galactitol 1-phosphate	C6H13O9P	Cytosol	iJO1366
mmcoa_DASH_S	(S)-Methylmalonyl-CoA	C25H35N7O19P3S	Cytosol	iJO1366
ascb6p	L-ascorbate-6-phosphate	C6H7O9P	Cytosol	iJO1366
anhm	1,6-anhydrous-N-Acetylmuramate	C11H16NO7	Cytosol	iJO1366
ru5p_DASH_D	D-Ribulose 5-phosphate	C5H9O8P	Cytosol	iJO1366
lipidA	2,3,2_prime_3_prime_-Tetrakis(beta-hydroxymyristoyl)-D-glucosaminyl-1,6-beta-D-glucosamine 1,4_prime_-bisphosphate	C68H126N2O23P2	Cytosol	iJO1366
2p4c2me	2-phospho-4-(cytidine 5_prime_-diphospho)-2-C-methyl-D-erythritol	C14H22N3O17P3	Cytosol	iJO1366
3amac	3-Aminoacrylate	C3H4NO2	Cytosol	iJO1366
r15bp	D-Ribose 1,5-bisphosphate	C5H8O11P2	Cytosol	iJO1366
ru5p_DASH_L	L-Ribulose 5-phosphate	C5H9O8P	Cytosol	iJO1366
3ump	3_prime_-UMP	C9H11N2O9P	Periplasm AND Extra-organism	iJO1366
12dgr141	1,2-Diacyl-sn-glycerol (ditetradec-7-enoyl, n-C14:1)	C31H56O5	Cytosol AND Periplasm	iJO1366
mg2	magnesium	Mg	Periplasm AND Extra-organism AND Cytosol	iJO1366
alac_DASH_S	(S)-2-Acetolactate	C5H7O4	Cytosol	iJO1366
cdp	CDP	C9H12N3O11P2	Cytosol	iJO1366
1ddecg3p	1-dodecanoyl-sn-glycerol 3-phosphate	C15H29O7P1	Periplasm AND Cytosol	iJO1366
xu5p_DASH_D	D-Xylulose 5-phosphate	C5H9O8P	Cytosol	iJO1366
acanth	N-Acetylanthranilate	C9H8NO3	Cytosol	iJO1366
pa161	1,2-dihexadec-9-enoyl-sn-glycerol 3-phosphate	C35H63O8P1	Periplasm AND Cytosol	iJO1366
itp	ITP	C10H11N4O14P3	Cytosol	iJO1366
kdo2lipid4	KDO(2)-lipid IV(A)	C84H148N2O37P2	Periplasm AND Cytosol AND Extra-organism	iJO1366
ca2	Calcium	Ca	Extra-organism AND Cytosol AND Periplasm	iJO1366
lipidX	2,3-Bis(3-hydroxytetradecanoyl)-beta-D-glucosaminyl 1-phosphate	C34H64NO12P	Cytosol	iJO1366
gln_DASH_L	L-Glutamine	C5H10N2O3	Extra-organism AND Cytosol AND Periplasm	iJO1366
3hodcoa	(S)-3-Hydroxyoctadecanoyl-CoA	C39H66N7O18P3S	Cytosol	iJO1366
23bpg	2,3-bisphosphoglycerate	C3H3O10P2	No_Compartment	M_protein_recon
q8	Ubiquinone-8	C49H74O4	Cytosol	iJO1366
hkntd	2-hydroxy-6-ketononatrienedioate	C9H6O6	Cytosol	iJO1366
murein5px3p	two disacharide linked murein units, pentapeptide corsslinked tripeptide (A2pm->A2pm) (middle of chain)	C74H112N14O39	Periplasm	iJO1366
pe120	phosphatidylethanolamine (didodecanoyl, n-C12:0)	C29H58N1O8P1	Cytosol AND Periplasm	iJO1366
dcmp	dCMP	C9H12N3O7P	Cytosol AND Extra-organism AND Periplasm	iJO1366
prpp	5-Phospho-alpha-D-ribose 1-diphosphate	C5H8O14P3	Cytosol	iJO1366
xmp	Xanthosine 5_prime_-phosphate	C10H11N4O9P	Cytosol AND Extra-organism AND Periplasm	iJO1366
3hadpcoa	(3S)-3-Hydroxyadipyl-CoA	C27H39N7O20P3S	Cytosol	iJO1366
hdca	Hexadecanoate (n-C16:0)	C16H31O2	Periplasm AND Extra-organism AND Cytosol	iJO1366
pe160	phosphatidylethanolamine (dihexadecanoyl, n-C16:0)	C37H74N1O8P1	Periplasm AND Cytosol	iJO1366
sl26da	N-Succinyl-LL-2,6-diaminoheptanedioate	C11H16N2O7	Cytosol	iJO1366
eca4und	(enterobacterial common antigen)x4 undecaprenyl-diphosphate	C151H234N12O67P2	Periplasm	iJO1366
uppg3	Uroporphyrinogen III	C40H36N4O16	Cytosol	iJO1366
eca4colipa	(enterobacterial common antigen)x4 core oligosaccharide lipid A	C272H447N14O160P4	Extra-organism AND Periplasm	iJO1366
25drapp	2,5-Diamino-6-(ribosylamino)-4-(3H)-pyrimidinone 5_prime_-phosphate	C9H14N5O8P	Cytosol	iJO1366
fadh2	Flavin adenine dinucleotide reduced	C27H33N9O15P2	Cytosol	iJO1366
halipa	hepta-acylated KDO(2)-lipid (A)	C126H226N2O40P2	Extra-organism	iJO1366
34dhpac	3,4-Dihydroxyphenylacetaldehyde	C8H8O3	Periplasm AND Extra-organism	iJO1366
murein4px4px4p	three disacharide linked murein units (tetrapeptide crosslinked tetrapeptide (A2pm->D-ala) & tetrapeptide corsslinked tetrapeptide (A2pm->D-ala)) (middle of chain)	C111H167N21O58	Periplasm	iJO1366
dopa	Dopamine	C8H12NO2	Extra-organism AND Periplasm	iJO1366
bbtcoa	gamma-butyrobetainyl-CoA	C28H46N8O17P3S	Cytosol	iJO1366
5dh4dglc	5-Dehydro-4-deoxy-D-glucarate	C6H6O7	Cytosol	iJO1366
uacmam	UDP-N-acetyl-D-mannosamine	C17H25N3O17P2	Cytosol	iJO1366
cd2	Cadmium	Cd	Extra-organism AND Cytosol AND Periplasm	iJO1366
xdp	XDP	C10H11N4O12P2	Cytosol	iJO1366
pro_DASH_L	L-Proline	C5H9NO2	Cytosol AND Extra-organism AND Periplasm	iJO1366
dhpppn	3-(2,3-Dihydroxyphenyl)propanoate	C9H9O4	Cytosol	iJO1366
udpg	UDPglucose	C15H22N2O17P2	Periplasm AND Extra-organism AND Cytosol	iJO1366
4r5au	4-(1-D-Ribitylamino)-5-aminouracil	C9H16N4O6	Cytosol	iJO1366
ggptrc	gamma-glutamyl-putrescine	C9H20O3N3	Cytosol	iJO1366
murein5p3p	two linked disacharide pentapeptide and tripeptide murein units (uncrosslinked, middle of chain)	C74H114N14O40	Periplasm	iJO1366
h	H+	H	Periplasm AND Extra-organism AND Cytosol	iJO1366
cobalt2	Co2+	Co	Extra-organism AND Cytosol AND Periplasm	iJO1366
quln	Quinolinate	C7H3NO4	Cytosol	iJO1366
rephaccoa	Ring 1,2-epoxyphenylacetyl-CoA	C29H38N7O18P3S	Cytosol	iJO1366
2agpg180	2-Acyl-sn-glycero-3-phosphoglycerol (n-C18:0)	C24H48O9P1	Periplasm AND Cytosol	iJO1366
na15dap	N-3-aminopropyl-1,5-diaminopentane	C8H24N3	Cytosol	iJO1366
lipoate	Lipoate	C8H14O2S2	Periplasm AND Extra-organism AND Cytosol	iJO1366
fuc_DASH_L	L-Fucose	C6H12O5	Cytosol AND Extra-organism AND Periplasm	iJO1366
3amp	3_prime_-AMP	C10H12N5O7P	Extra-organism AND Periplasm	iJO1366
crn	L-Carnitine	C7H15NO3	Cytosol AND Extra-organism AND Periplasm	iJO1366
oxa	Oxalate	C2O4	Cytosol	iJO1366
ametam	S-Adenosylmethioninamine	C14H24N6O3S	Cytosol	iJO1366
ethso3	ethanesulfonate	C2H5O3S	Extra-organism AND Cytosol AND Periplasm	iJO1366
2dh3dgal6p	2-Dehydro-3-deoxy-D-galactonate 6-phosphate	C6H8O9P	Cytosol	iJO1366
thym	Thymine	C5H6N2O2	Extra-organism AND Cytosol AND Periplasm	iJO1366
1agpg140	1-Acyl-sn-glycero-3-phosphoglycerol (n-C14:0)	C20H40O9P1	Periplasm	iJO1366
cpg160	cyclopropane phosphatidylglycerol (dihexadec-9,10-cyclo-anoyl, n-C16:0 cyclo)	C40H74O10P1	Cytosol	iJO1366
thmmp	Thiamin monophosphate	C12H16N4O4PS	Cytosol	iJO1366
3cmp	3_prime_-cmp	C9H12N3O8P	Periplasm AND Extra-organism	iJO1366
23cgmp	2_prime_,3_prime_-Cyclic GMP	C10H11N5O7P	Extra-organism AND Periplasm	iJO1366
sel	Selenate	O4Se	Cytosol AND Extra-organism AND Periplasm	iJO1366
rmn	L-Rhamnose	C6H12O5	Cytosol AND Extra-organism AND Periplasm	iJO1366
fc1p	L-Fuculose 1-phosphate	C6H11O8P	Cytosol	iJO1366
rml	L-Rhamnulose	C6H12O5	Cytosol	iJO1366
3oddcoa	3-Oxododecanoyl-CoA	C33H52N7O18P3S	Cytosol	iJO1366
co2	CO2	CO2	Periplasm AND Cytosol AND Extra-organism	iJO1366
hdcea	Hexadecenoate (n-C16:1)	C16H29O2	Periplasm AND Cytosol AND Extra-organism	iJO1366
urdglyc	(-)-Ureidoglycolate	C3H5N2O4	Cytosol	iJO1366
glyclt	Glycolate	C2H3O3	Cytosol AND Extra-organism AND Periplasm	iJO1366
pgp140	Phosphatidylglycerophosphate (ditetradecanoyl, n-C14:0)	C34H65O13P2	Cytosol AND Periplasm	iJO1366
pgp141	Phosphatidylglycerophosphate (ditetradec-7-enoyl, n-C14:1)	C34H61O13P2	Periplasm AND Cytosol	iJO1366
nadph	Nicotinamide adenine dinucleotide phosphate - reduced	C21H26N7O17P3	Cytosol	iJO1366
sarcs	Sarcosine	C3H7NO2	Cytosol	iJO1366
enlipa	phosphoethanolamine KDO(2)-lipid (A)	C112H202N3O42P3	Extra-organism AND Periplasm	iJO1366
hisp	L-Histidinol phosphate	C6H11N3O4P	Cytosol	iJO1366
acg5p	N-Acetyl-L-glutamyl 5-phosphate	C7H9NO8P	Cytosol	iJO1366
hxcoa	Hexanoyl-CoA (n-C6:0CoA)	C27H42N7O17P3S	Cytosol	iJO1366
hom_DASH_L	L-Homoserine	C4H9NO3	Extra-organism AND Cytosol AND Periplasm	iJO1366
hacolipa	hepta-acylated core oligosaccharide lipid A (E. coli)	C192H333N2O101P4	Extra-organism	iJO1366
aicar	5-Amino-1-(5-Phospho-D-ribosyl)imidazole-4-carboxamide	C9H13N4O8P	Cytosol	iJO1366
tsul	Thiosulfate	O3S2	Periplasm AND Extra-organism AND Cytosol	iJO1366
hkndd	2-Hydroxy-6-oxonona-2,4-diene-1,9-dioate	C9H8O6	Cytosol	iJO1366
uacgam	UDP-N-acetyl-D-glucosamine	C17H25N3O17P2	Cytosol AND Extra-organism AND Periplasm	iJO1366
g3p	Glyceraldehyde 3-phosphate	C3H5O6P	Cytosol	iJO1366
dhmpt	Dihydromonapterin	C9H13N5O4	Cytosol	iJO1366
phaccoa	Phenylacetyl-CoA	C29H38N7O17P3S	Cytosol	iJO1366
glcr	D-Glucarate	C6H8O8	Extra-organism AND Cytosol AND Periplasm	iJO1366
ps160	phosphatidylserine (dihexadecanoyl, n-C16:0)	C38H73N1O10P1	Cytosol	iJO1366
inost	myo-Inositol	C6H12O6	Periplasm AND Extra-organism AND Cytosol	iJO1366
apg161	acyl phosphatidylglycerol (n-C16:1)	C54H98O11P	Cytosol	iJO1366
apg160	acyl phosphatidylglycerol (n-C16:0)	C54H104O11P	Cytosol	iJO1366
pe141	phosphatidylethanolamine (ditetradec-7-enoyl, n-C14:1)	C33H62N1O8P1	Periplasm AND Cytosol	iJO1366
2pg	D-Glycerate 2-phosphate	C3H4O7P	Cytosol	iJO1366
eig3p	D-erythro-1-(Imidazol-4-yl)glycerol 3-phosphate	C6H9N2O6P	Cytosol	iJO1366
s17bp	Sedoheptulose 1,7-bisphosphate	C7H12O13P2	Cytosol	iJO1366
eca2und	(enterobacterial common antigen)x2 undecaprenyl-diphosphate	C103H162N6O37P2	Periplasm	iJO1366
sbzcoa	O-Succinylbenzoyl-CoA	C32H39N7O20P3S	Cytosol	iJO1366
amet	S-Adenosyl-L-methionine	C15H23N6O5S	Cytosol	iJO1366
pnto_DASH_R	(R)-Pantothenate	C9H16NO5	Periplasm AND Extra-organism AND Cytosol	iJO1366
pyam5p	Pyridoxamine 5_prime_-phosphate	C8H12N2O5P	Cytosol	iJO1366
acglc_DASH_D	6-Acetyl-D-glucose	C8H14O7	Cytosol	iJO1366
ncam	Nicotinamide	C6H6N2O	Cytosol	iJO1366
glcn	D-Gluconate	C6H11O7	Periplasm AND Cytosol AND Extra-organism	iJO1366
octdp	all-trans-Octaprenyl diphosphate	C40H65O7P2	Cytosol	iJO1366
coa	Coenzyme A	C21H32N7O16P3S	Cytosol	iJO1366
mana	D-Mannonate	C6H11O7	Cytosol	iJO1366
s7p	Sedoheptulose 7-phosphate	C7H13O10P	Cytosol	iJO1366
acglu	N-Acetyl-L-glutamate	C7H9NO5	Cytosol	iJO1366
tmao	Trimethylamine N-oxide	C3H9NO	Periplasm AND Cytosol AND Extra-organism	iJO1366
lipa_cold	cold adapted KDO(2)-lipid (A)	C114H202N2O39P2	Extra-organism AND Cytosol AND Periplasm	iJO1366
oxadpcoa	3-Oxoadipyl-CoA	C27H37N7O20P3S	Cytosol	iJO1366
dhna	1,4-Dihydroxy-2-naphthoate	C11H7O4	Cytosol	iJO1366
tyrp	Phosphotyrosine	C9H10NO6P	Periplasm AND Extra-organism	iJO1366
cm	Chloramphenicol	C11H12Cl2N2O5	Periplasm AND Extra-organism	iJO1366
cl	Chloride	Cl	Periplasm AND Extra-organism AND Cytosol	iJO1366
dutp	dUTP	C9H11N2O14P3	Cytosol	iJO1366
acald	Acetaldehyde	C2H4O	Cytosol AND Extra-organism AND Periplasm	iJO1366
sheme	Siroheme	C42H36FeN4O16	Cytosol	iJO1366
frulysp	fructoselysine Phosphate	C12H24N2O10P	Cytosol	iJO1366
glu5p	L-Glutamate 5-phosphate	C5H8NO7P	Cytosol	iJO1366
dgslnt	Selenodiglutathione	C20H30N6O12S2Se	Cytosol	iJO1366
udcpdp	Undecaprenyl diphosphate	C55H89O7P2	Periplasm AND Cytosol	iJO1366
anth	Anthranilate	C7H6NO2	Cytosol	iJO1366
2ohph	2-Octaprenyl-6-hydroxyphenol	C46H70O2	Cytosol	iJO1366
dgsn	Deoxyguanosine	C10H13N5O4	Cytosol AND Extra-organism AND Periplasm	iJO1366
dtmp	dTMP	C10H13N2O8P	Cytosol AND Extra-organism AND Periplasm	iJO1366
utp	UTP	C9H11N2O15P3	Cytosol	iJO1366
cu	Cu+	Cu	Extra-organism AND Cytosol AND Periplasm	iJO1366
aact	Aminoacetone	C3H8NO	Cytosol	iJO1366
mmet	S-Methyl-L-methionine	C6H14NO2S	Periplasm AND Extra-organism AND Cytosol	iJO1366
e4p	D-Erythrose 4-phosphate	C4H7O7P	Cytosol	iJO1366
1agpe160	1-Acyl-sn-glycero-3-phosphoethanolamine (n-C16:0)	C21H44NO7P1	Periplasm	iJO1366
23dhmb	(R)-2,3-Dihydroxy-3-methylbutanoate	C5H9O4	Cytosol	iJO1366
grdp	Geranyl diphosphate	C10H17O7P2	Cytosol	iJO1366
acnam	N-Acetylneuraminate	C11H18NO9	Periplasm AND Extra-organism AND Cytosol	iJO1366
seramp	L-seryl-AMP	C13H19N6O9P	Cytosol	iJO1366
orot5p	Orotidine 5_prime_-phosphate	C10H10N2O11P	Cytosol	iJO1366
dtdp	dTDP	C10H13N2O11P2	Cytosol	iJO1366
3gmp	3_prime_-GMP	C10H12N5O8P	Extra-organism AND Periplasm	iJO1366
dhap	Dihydroxyacetone phosphate	C3H5O6P	Cytosol	iJO1366
xan	Xanthine	C5H4N4O2	Extra-organism AND Cytosol AND Periplasm	iJO1366
Sfglutth	S-Formylglutathione	C11H16N3O7S	Cytosol	iJO1366
gam6p	D-Glucosamine 6-phosphate	C6H13NO8P	Cytosol AND Extra-organism AND Periplasm	iJO1366
fpram	2-(Formamido)-N1-(5-phospho-D-ribosyl)acetamidine	C8H15N3O8P	Cytosol	iJO1366
3psme	5-O-(1-Carboxyvinyl)-3-phosphoshikimate	C10H9O10P	Cytosol	iJO1366
3hddcoa	(S)-3-Hydroxydodecanoyl-CoA	C33H54N7O18P3S	Cytosol	iJO1366
23dappa	2,3-diaminopropionate	C3H9N2O2	Periplasm AND Extra-organism AND Cytosol	iJO1366
ckdo	CMP-3-deoxy-D-manno-octulosonate	C17H24N3O15P	Cytosol	iJO1366
gar	N1-(5-Phospho-D-ribosyl)glycinamide	C7H14N2O8P	Cytosol	iJO1366
q8h2	Ubiquinol-8	C49H76O4	Cytosol	iJO1366
skm	Shikimate	C7H9O5	Extra-organism AND Cytosol AND Periplasm	iJO1366
dhcinnm	2,3-dihydroxicinnamic acid	C9H7O4	Cytosol	iJO1366
gal	D-Galactose	C6H12O6	Cytosol AND Extra-organism AND Periplasm	iJO1366
cbm	Carbamate	CH2NO2	Cytosol	iJO1366
23ccmp	2_prime_,3_prime_-Cyclic CMP	C9H11N3O7P	Extra-organism AND Periplasm	iJO1366
glu_DASH_L	L-Glutamate	C5H8NO4	Periplasm AND Cytosol AND Extra-organism	iJO1366
dhgly	dehydroglycine	C2H2NO2	Cytosol	iJO1366
ps181	phosphatidylserine (dioctadec-11-enoyl, n-C18:1)	C42H77N1O10P1	Cytosol	iJO1366
ps180	phosphatidylserine (dioctadecanoyl, n-C18:0)	C42H81N1O10P1	Cytosol	iJO1366
2omhmbl	2-Octaprenyl-3-methyl-5-hydroxy-6-methoxy-1,4-benzoquinol	C48H74O4	Cytosol	iJO1366
murein4p3p	two linked disacharide tetrapeptide and tripeptide murein units (uncrosslinked, middle of chain)	C71H109N13O39	Periplasm	iJO1366
2mcit	2-Methylcitrate	C7H7O7	Cytosol	iJO1366
cpe180	cyclopropane phosphatidylethanolamine (dioctadec-11,12-cyclo-anoyl, n-C18:0 cyclo)	C43H82N1O8P1	Cytosol	iJO1366
air	5-amino-1-(5-phospho-D-ribosyl)imidazole	C8H12N3O7P	Cytosol	iJO1366
xylu_DASH_D	D-Xylulose	C5H10O5	Cytosol	iJO1366
2agpg141	2-Acyl-sn-glycero-3-phosphoglycerol (n-C14:1)	C20H38O9P1	Cytosol AND Periplasm	iJO1366
ala_DASH_L	L-Alanine	C3H7NO2	Cytosol AND Extra-organism AND Periplasm	iJO1366
gthox	Oxidized glutathione	C20H30N6O12S2	Periplasm AND Extra-organism AND Cytosol	iJO1366
pg181	Phosphatidylglycerol (dioctadec-11-enoyl, n-C18:1)	C42H78O10P1	Periplasm AND Cytosol	iJO1366
xylu_DASH_L	L-Xylulose	C5H10O5	Periplasm AND Extra-organism AND Cytosol	iJO1366
ala_DASH_B	beta-Alanine	C3H7NO2	Extra-organism AND Cytosol AND Periplasm	iJO1366
fum	Fumarate	C4H2O4	Cytosol AND Extra-organism AND Periplasm	iJO1366
ala_DASH_D	D-Alanine	C3H7NO2	Periplasm AND Cytosol AND Extra-organism	iJO1366
k	potassium	K	Periplasm AND Cytosol AND Extra-organism	iJO1366
orot	Orotate	C5H3N2O4	Extra-organism AND Cytosol AND Periplasm	iJO1366
frulys	fructoselysine	C12H25N2O7	Periplasm AND Cytosol AND Extra-organism	iJO1366
melib	Melibiose	C12H22O11	Periplasm AND Cytosol AND Extra-organism	iJO1366
n2o	Nitrous oxide	N2O	Periplasm AND Cytosol AND Extra-organism	iJO1366
kdo2lipid4L	KDO(2)-lipid IV(A) with laurate	C96H170N2O38P2	Cytosol	iJO1366
dad_DASH_5	5_prime_-Deoxyadenosine	C10H13N5O3	Cytosol	iJO1366
dad_DASH_2	Deoxyadenosine	C10H13N5O3	Periplasm AND Extra-organism AND Cytosol	iJO1366
23camp	2_prime_,3_prime_-Cyclic AMP	C10H11N5O6P	Periplasm AND Extra-organism	iJO1366
thrp	L-Threonine O-3-phosphate	C4H8NO6P	Periplasm AND Extra-organism	iJO1366
citr_DASH_L	L-Citrulline	C6H13N3O3	Cytosol	iJO1366
u23ga	UDP-2,3-bis(3-hydroxytetradecanoyl)glucosamine	C43H75N3O20P2	Cytosol	iJO1366
ggagicolipa	glucosyl-galactosyl-glucosyl-inner core oligosaccharide lipid A	C163H281N2O89P4	Cytosol	iJO1366
ni2	nickel	Ni	Extra-organism AND Cytosol AND Periplasm	iJO1366
fe3hox	Fe(III)hydroxamate	C9H18O6N3Fe	Periplasm AND Cytosol AND Extra-organism	iJO1366
arbt6p	Arbutin 6-phosphate	C12H15O10P	Cytosol	iJO1366
pap	Adenosine 3_prime_,5_prime_-bisphosphate	C10H11N5O10P2	Cytosol	iJO1366
4h2opntn	4-Hydroxy-2-oxopentanoate	C5H7O4	Cytosol	iJO1366
hxa	Hexanoate (n-C6:0)	C6H11O2	Periplasm AND Cytosol AND Extra-organism	iJO1366
btnso	d-biotin d-sulfoxide	C10H15N2O4S	Cytosol	iJO1366
3dhsk	3-Dehydroshikimate	C7H7O5	Cytosol	iJO1366
glycogen	glycogen	C6H10O5	Cytosol	iJO1366
gly	Glycine	C2H5NO2	Periplasm AND Extra-organism AND Cytosol	iJO1366
thmpp	Thiamine diphosphate	C12H16N4O7P2S	Cytosol	iJO1366
tqn	6-hydroxydopa quinone	C9H8NO4	No_Compartment	M_protein_recon
23cump	2_prime_,3_prime_-Cyclic UMP	C9H10N2O8P	Extra-organism AND Periplasm	iJO1366
pant_DASH_R	(R)-Pantoate	C6H11O4	Cytosol	iJO1366
glyc3p	Glycerol 3-phosphate	C3H7O6P	Cytosol AND Extra-organism AND Periplasm	iJO1366
pac	Phenylacetic acid	C8H7O2	Cytosol	iJO1366
ocdcap	Octadecanoyl-phosphate (n-C18:0)	C18H36O5P	Cytosol	iJO1366
hdcap	Hexadecanoyl-phosphate (n-C16:0)	C16H32O5P	Cytosol	iJO1366
man6pglyc	2(alpha-D-Mannosyl-6-phosphate)-D-glycerate	C9H14O12P	Cytosol	iJO1366
colipa	core oligosaccharide lipid A	C176H303N2O100P4	Periplasm AND Cytosol AND Extra-organism	iJO1366
cs	cesium ion	Cs	Periplasm AND Extra-organism AND Cytosol	M_protein_recon
fecrm_DASH_un	Ferrichrome minus Fe(III)	C27H42N9O12	Extra-organism AND Cytosol AND Periplasm	iJO1366
4ahmmp	4-Amino-5-hydroxymethyl-2-methylpyrimidine	C6H9N3O	Cytosol	iJO1366
ddcap	Dodecanoly-phosphate (n-C12:0)	C12H24O5P1	Cytosol	iJO1366
sucarg	N2-Succinyl-L-arginine	C10H17N4O5	Cytosol	iJO1366
nicrnt	Nicotinate D-ribonucleotide	C11H12NO9P	Cytosol	iJO1366
3php	3-Phosphohydroxypyruvate	C3H2O7P	Cytosol	iJO1366
dimp	dIMP	C10H11N4O7P	Periplasm AND Cytosol AND Extra-organism	iJO1366
2ombzl	2-Octaprenyl-6-methoxy-1,4-benzoquinol	C47H72O3	Cytosol	iJO1366
minohp	myo-Inositol hexakisphosphate	C6H6O24P6	Periplasm AND Extra-organism	iJO1366
manglyc	2(alpha-D-Mannosyl)-D-glycerate	C9H15O9	Extra-organism AND Periplasm	iJO1366
fusa	fusidic acid	C31H48O5	Periplasm AND Extra-organism	iJO1366
2ddg6p	2-Dehydro-3-deoxy-D-gluconate 6-phosphate	C6H8O9P	Cytosol	iJO1366
maltpt	Maltopentaose	C30H52O26	Periplasm AND Cytosol AND Extra-organism	iJO1366
lyx_DASH_L	L-Lyxose	C5H10O5	Periplasm AND Cytosol AND Extra-organism	iJO1366
gmp	GMP	C10H12N5O8P	Cytosol AND Extra-organism AND Periplasm	iJO1366
pe181	phosphatidylethanolamine (dioctadec-11-enoyl, n-C18:1)	C41H78N1O8P1	Periplasm AND Cytosol	iJO1366
pe180	phosphatidylethanolamine (dioctadecanoyl, n-C18:0)	C41H82N1O8P1	Cytosol AND Periplasm	iJO1366
oaa	Oxaloacetate	C4H2O5	Cytosol	iJO1366
rdmbzi	N1-(alpha-D-ribosyl)-5,6-dimethylbenzimidazole	C14H18N2O4	Cytosol	iJO1366
akg	2-Oxoglutarate	C5H4O5	Cytosol AND Extra-organism AND Periplasm	iJO1366
cynt	Cyanate	CNO	Periplasm AND Cytosol AND Extra-organism	iJO1366
2odecg3p	2-octadecanoyl-sn-glycerol 3-phosphate	C21H42O7P1	Cytosol AND Periplasm	iJO1366
mobd	Molybdate	MoO4	Extra-organism AND Cytosol AND Periplasm	iJO1366
pa180	1,2-dioctadecanoyl-sn-glycerol 3-phosphate	C39H75O8P1	Cytosol AND Periplasm	iJO1366
23dhacoa	2,3-dehydroadipyl-CoA	C27H37N7O19P3S	Cytosol	iJO1366
thm	Thiamin	C12H17N4OS	Cytosol AND Extra-organism AND Periplasm	iJO1366
acmana	N-Acetyl-D-mannosamine	C8H15NO6	Cytosol AND Extra-organism AND Periplasm	iJO1366
gal1p	alpha-D-Galactose 1-phosphate	C6H11O9P	Periplasm AND Extra-organism AND Cytosol	iJO1366
12dgr180	1,2-Diacyl-sn-glycerol (dioctadecanoyl, n-C18:0)	C39H76O5	Periplasm AND Cytosol	iJO1366
tagur	D-Tagaturonate	C6H9O7	Cytosol	iJO1366
thf	5,6,7,8-Tetrahydrofolate	C19H21N7O6	Cytosol	iJO1366
pan4p	Pantetheine 4_prime_-phosphate	C11H21N2O7PS	Cytosol	iJO1366
dadp	dADP	C10H12N5O9P2	Cytosol	iJO1366
met_DASH_L	L-Methionine	C5H11NO2S	Extra-organism AND Cytosol AND Periplasm	iJO1366
gsn	Guanosine	C10H13N5O5	Extra-organism AND Cytosol AND Periplasm	iJO1366
gdp	GDP	C10H12N5O11P2	Extra-organism AND Cytosol AND Periplasm	iJO1366
dhf	7,8-Dihydrofolate	C19H19N7O6	Cytosol	iJO1366
oxalcoa	Oxalyl-CoA	C23H31N7O19P3S	Cytosol	iJO1366
tre6p	alpha,alpha_prime_-Trehalose 6-phosphate	C12H21O14P	Cytosol	iJO1366
pa160	1,2-dihexadecanoyl-sn-glycerol 3-phosphate	C35H67O8P1	Periplasm AND Cytosol	iJO1366
micit	methylisocitrate	C7H7O7	Cytosol	iJO1366
3hcinnm	3-hydroxycinnamic acid	C9H7O3	Extra-organism AND Cytosol AND Periplasm	iJO1366
LalaDgluMdapDala	L-alanine-D-glutamate-meso-2,6-diaminoheptanedioate-D-alanine	C18H30N5O9	Cytosol AND Extra-organism AND Periplasm	iJO1366
12ppd_DASH_S	(S)-Propane-1,2-diol	C3H8O2	Extra-organism AND Periplasm AND Cytosol	iJO1366
12ppd_DASH_R	(R)-Propane-1,2-diol	C3H8O2	Periplasm AND Cytosol AND Extra-organism	iJO1366
malcoame	malonyl-CoA methyl ester	C25H36N7O19P3S	Cytosol	iJO1366
ttdceap	Tetradecanoyl-phosphate (n-C14:1)	C14H26O5P	Cytosol	iJO1366
athr_DASH_L	L-Allo-threonine	C4H9NO3	Cytosol	iJO1366
1agpg141	1-Acyl-sn-glycero-3-phosphoglycerol (n-C14:1)	C20H38O9P1	Periplasm	iJO1366
amp	AMP	C10H12N5O7P	Extra-organism AND Cytosol AND Periplasm	iJO1366
6pgl	6-phospho-D-glucono-1,5-lactone	C6H9O9P	Cytosol	iJO1366
1agpe120	1-Acyl-sn-glycero-3-phosphoethanolamine (n-C12:0)	C17H36NO7P1	Periplasm	iJO1366
2agpg120	2-Acyl-sn-glycero-3-phosphoglycerol (n-C12:0)	C18H36O9P1	Periplasm AND Cytosol	iJO1366
gdpddman	GDP-4-dehydro-6-deoxy-D-mannose	C16H21N5O15P2	Cytosol	iJO1366
spmd	Spermidine	C7H22N3	Cytosol AND Extra-organism AND Periplasm	iJO1366
udpLa4fn	uridine 5_prime__prime_-diphospho-{beta}-4-deoxy-4-formamido-L-arabinose	C15H21N3O16P2	Cytosol	iJO1366
ugmda	UDP-N-acetylmuramoyl-L-alanyl-D-glutamyl-meso-2,6-diaminopimeloyl-D-alanyl-D-alanine	C41H61N9O28P2	Cytosol	iJO1366
adp	ADP	C10H12N5O10P2	Cytosol	iJO1366
14glucan	1,4-alpha-D-glucan	C36H62O31	Periplasm AND Cytosol AND Extra-organism	iJO1366
2dh3dgal	2-Dehydro-3-deoxy-D-galactonate	C6H9O6	Cytosol	iJO1366
imacp	3-(Imidazol-4-yl)-2-oxopropyl phosphate	C6H7N2O5P	Cytosol	iJO1366
ade	Adenine	C5H5N5	Cytosol AND Extra-organism AND Periplasm	iJO1366
lac_DASH_L	L-Lactate	C3H5O3	Cytosol AND Extra-organism AND Periplasm	iJO1366
tartr_DASH_L	L-tartrate	C4H4O6	Extra-organism AND Cytosol AND Periplasm	iJO1366
adn	Adenosine	C10H13N5O4	Cytosol AND Extra-organism AND Periplasm	iJO1366
ipdp	Isopentenyl diphosphate	C5H9O7P2	Cytosol	iJO1366
lac_DASH_D	D-Lactate	C3H5O3	Periplasm AND Cytosol AND Extra-organism	iJO1366
3ophb	3-Octaprenyl-4-hydroxybenzoate	C47H69O3	Cytosol	iJO1366
tartr_DASH_D	D-tartrate	C4H4O6	Periplasm AND Extra-organism AND Cytosol	iJO1366
ditp	dITP	C10H11N4O13P3	Cytosol	iJO1366
lald_DASH_L	L-Lactaldehyde	C3H6O2	Cytosol	iJO1366
tyr_DASH_L	L-Tyrosine	C9H11NO3	Periplasm AND Extra-organism AND Cytosol	iJO1366
butso3	butanesulfonate	C4H9O3S	Cytosol AND Extra-organism AND Periplasm	iJO1366
methf	5,10-Methenyltetrahydrofolate	C20H20N7O6	Cytosol	iJO1366
lald_DASH_D	D-Lactaldehyde	C3H6O2	Cytosol	iJO1366
icit	Isocitrate	C6H5O7	Cytosol	iJO1366
gicolipa	glucosyl-inner core oligosaccharide lipid A	C151H261N2O79P4	Cytosol	iJO1366
13dpg	3-Phospho-D-glyceroyl phosphate	C3H4O10P2	Cytosol	iJO1366
cph4	6-carboxy-5,6,7,8-tetrahydropterin	C7H8N5O3	Cytosol	iJO1366
3dhguln	3-Dehydro-L-gulonate	C6H9O7	Cytosol	iJO1366
3pg	3-Phospho-D-glycerate	C3H4O7P	Cytosol	iJO1366
4c2me	4-(cytidine 5_prime_-diphospho)-2-C-methyl-D-erythritol	C14H23N3O14P2	Cytosol	iJO1366
hx2coa	trans-Hex-2-enoyl-CoA	C27H40N7O17P3S	Cytosol	iJO1366
phpyr	Phenylpyruvate	C9H7O3	Cytosol	iJO1366
cu2	Cu2+	Cu	Cytosol AND Extra-organism AND Periplasm	iJO1366
amob	S-Adenosyl-4-methylthio-2-oxobutanoate	C15H19N5O6S	Cytosol	iJO1366
aso3	arsenite	AsO3	Cytosol AND Extra-organism AND Periplasm	iJO1366
athtp	adenosine thiamine triphosphate	C22H28N9O13P3S	Cytosol	iJO1366
pg140	Phosphatidylglycerol (ditetradecanoyl, n-C14:0)	C34H66O10P1	Periplasm AND Cytosol	iJO1366
mso3	methanesulfonate	CH3O3S	Extra-organism AND Cytosol AND Periplasm	iJO1366
xyl_DASH_D	D-Xylose	C5H10O5	Cytosol AND Extra-organism AND Periplasm	iJO1366
glyc_DASH_R	(R)-Glycerate	C3H5O4	Extra-organism AND Cytosol AND Periplasm	iJO1366
lgt_DASH_S	(R)-S-Lactoylglutathione	C13H20N3O8S	Cytosol	iJO1366
clpn141	cardiolipin (tetratetradec-7-enoyl, n-C14:1)	C65H116O17P2	Periplasm	iJO1366
clpn140	cardiolipin (tetratetradecanoyl, n-C14:0)	C65H124O17P2	Periplasm	iJO1366
acmum	N-Acetylmuramate	C11H18NO8	Extra-organism AND Periplasm	iJO1366
kdo8p	3-Deoxy-D-manno-octulosonate 8-phosphate	C8H12O11P	Cytosol	iJO1366
murein3px4p	two disacharide linked murein units, tripeptide crosslinked tetrapeptide (A2pm->D-ala) (middle of chain)	C71H107N13O38	Periplasm	iJO1366
chtbs6p	diacetylchitobiose-6-phosphate	C16H27N2O14P	Cytosol	iJO1366
dtdp4addg	dTDP-4-amino-4,6-dideoxy-D-galactose	C16H26N3O14P2	Cytosol	iJO1366
lipa	KDO(2)-lipid (A)	C110H196N2O39P2	Extra-organism AND Cytosol AND Periplasm	iJO1366
ap5a	P1,P5-Bis(5_prime_-adenosyl) pentaphosphate	C20H24N10O22P5	Cytosol	iJO1366
mal_DASH_L	L-Malate	C4H4O5	Periplasm AND Cytosol AND Extra-organism	iJO1366
acser	O-Acetyl-L-serine	C5H9NO4	Periplasm AND Cytosol AND Extra-organism	iJO1366
acac	Acetoacetate	C4H5O3	Periplasm AND Cytosol AND Extra-organism	iJO1366
g3pg	Glycerophosphoglycerol	C6H14O8P	Periplasm AND Cytosol AND Extra-organism	iJO1366
g3pe	sn-Glycero-3-phosphoethanolamine	C5H14NO6P	Extra-organism AND Cytosol AND Periplasm	iJO1366
pg141	Phosphatidylglycerol (ditetradec-7-enoyl, n-C14:1)	C34H62O10P1	Cytosol AND Periplasm	iJO1366
cdpdodecg	CDP-1,2-dioctadecanoylglycerol	C48H87N3O15P2	Cytosol	iJO1366
g3pi	sn-Glycero-3-phospho-1-inositol	C9H18O11P	Periplasm AND Cytosol AND Extra-organism	iJO1366
1odec11eg3p	1-octadec-11-enoyl-sn-glycerol 3-phosphate	C21H39O7P1	Periplasm AND Cytosol	iJO1366
alaala	D-Alanyl-D-alanine	C6H12N2O3	Periplasm AND Extra-organism AND Cytosol	iJO1366
aso4	arsenate	AsO4	Cytosol	iJO1366
g3ps	Glycerophosphoserine	C6H13NO8P	Extra-organism AND Cytosol AND Periplasm	iJO1366
gmhep1p	D-Glycero-D-manno-heptose 1-phosphate	C7H13O10P	Cytosol	iJO1366
4abutn	4-Aminobutanal	C4H10NO	Cytosol	iJO1366
2ahbut	(S)-2-Aceto-2-hydroxybutanoate	C6H9O4	Cytosol	iJO1366
gtspmd	Glutathionylspermidine	C17H36N6O5S	Cytosol	iJO1366
indole	Indole	C8H7N	Periplasm AND Extra-organism AND Cytosol	iJO1366
icolipa	inner core oligosaccharide lipid A (E coli)	C145H251N2O74P4	Cytosol	iJO1366
ump	UMP	C9H11N2O9P	Cytosol AND Extra-organism AND Periplasm	iJO1366
for	Formate	CH1O2	Periplasm AND Extra-organism AND Cytosol	iJO1366
ribflv	Riboflavin	C17H20N4O6	Cytosol	iJO1366
pep	Phosphoenolpyruvate	C3H2O6P	Cytosol	iJO1366
udpacgal	UDP-N-acetyl-D-galactosamine	C17H25N3O17P2	Periplasm AND Extra-organism	iJO1366
tma	trimethylamine	C3H10N	Periplasm AND Extra-organism AND Cytosol	iJO1366
3ig3p	C_prime_-(3-Indolyl)-glycerol 3-phosphate	C11H12NO6P	Cytosol	iJO1366
skm5p	Shikimate 5-phosphate	C7H8O8P	Cytosol	iJO1366
2shchc	2-Succinyl-6-hydroxy-2,4-cyclohexadiene-1-carboxylate	C11H10O6	Cytosol	iJO1366
ocdcea	octadecenoate (n-C18:1)	C18H33O2	Cytosol AND Extra-organism AND Periplasm	iJO1366
5mta	5-Methylthioadenosine	C11H15N5O3S	Cytosol	iJO1366
pydxn	Pyridoxine	C8H11NO3	Periplasm AND Cytosol AND Extra-organism	iJO1366
bmocogdp	bis-molybdopterin guanine dinucleotide	C40H44N20O27P4S4Mo	Cytosol	iJO1366
23dhba	(2,3-Dihydroxybenzoyl)adenylate	C17H17N5O10P	Cytosol	iJO1366
1agpe161	1-Acyl-sn-glycero-3-phosphoethanolamine (n-C16:1)	C21H42NO7P1	Periplasm	iJO1366
malttr	Maltotriose	C18H32O16	Periplasm AND Extra-organism AND Cytosol	iJO1366
dca	Decanoate (n-C10:0)	C10H19O2	Periplasm AND Extra-organism AND Cytosol	iJO1366
5mtr	5-Methylthio-D-ribose	C6H12O4S	Extra-organism AND Cytosol AND Periplasm	iJO1366
26dap_DASH_LL	LL-2,6-Diaminoheptanedioate	C7H14N2O4	Cytosol	iJO1366
3oodcoa	3-Oxooctadecanoyl-CoA	C39H64N7O18P3S	Cytosol	iJO1366
tcynt	Thiocyanate	CNS	Extra-organism AND Cytosol AND Periplasm	iJO1366
nmn	NMN	C11H14N2O8P	Extra-organism AND Cytosol AND Periplasm	iJO1366
quin	Quinate	C7H12O6	Cytosol AND Extra-organism AND Periplasm	iJO1366
suchms	O-Succinyl-L-homoserine	C8H12NO6	Cytosol	iJO1366
murein3px3p	two disacharide linked murein units, tripeptide crosslinked tripeptide (A2pm->A2pm) (middle of chain)	C68H102N12O37	Periplasm	iJO1366
1tdec7eg3p	1-tetradec-7-enoyl-sn-glycerol 3-phosphate	C17H31O7P1	Cytosol AND Periplasm	iJO1366
slnt	selenite	O3Se	Periplasm AND Cytosol AND Extra-organism	iJO1366
ddcacoa	Dodecanoyl-CoA (n-C12:0CoA)	C33H54N7O17P3S	Cytosol	iJO1366
trp_DASH_L	L-Tryptophan	C11H12N2O2	Periplasm AND Cytosol AND Extra-organism	iJO1366
pe161	phosphatidylethanolamine (dihexadec-9enoyl, n-C16:1)	C37H70N1O8P1	Cytosol AND Periplasm	iJO1366
3a1hac1p	3-amino-1-hydroxyacetone-1-phosphate	C3H7N05P	Cytosol	M_protein_recon
all6p	D-Allose 6-phosphate	C6H11O9P	Cytosol	iJO1366
chol	Choline	C5H14NO	Periplasm AND Cytosol AND Extra-organism	iJO1366
dscl	dihydrosirohydrochlorin	C42H41N4O16	Cytosol	iJO1366
gcald	Glycolaldehyde	C2H4O2	Cytosol	iJO1366
cdpdtdecg	CDP-1,2-ditetradecanoylglycerol	C40H71N3O15P2	Cytosol	iJO1366
chor	chorismate	C10H8O6	Cytosol	iJO1366
gam1p	D-Glucosamine 1-phosphate	C6H13NO8P	Cytosol	iJO1366
5apru	5-Amino-6-(5_prime_-phosphoribosylamino)uracil	C9H13N4O9P	Cytosol	iJO1366
accoa	Acetyl-CoA	C23H34N7O17P3S	Cytosol	iJO1366
meoh	Methanol	CH4O1	Periplasm AND Extra-organism AND Cytosol	iJO1366
adpglc	ADPglucose	C16H23N5O15P2	Cytosol	iJO1366
murein5p5p	two linked disacharide pentapeptide murein units (uncrosslinked, middle of chain)	C80H124N16O42	Periplasm	iJO1366
damp	dAMP	C10H12N5O6P	Periplasm AND Cytosol AND Extra-organism	iJO1366
tag6p_DASH_D	D-Tagatose 6-phosphate	C6H11O9P	Cytosol	iJO1366
ppa	Propionate (n-C3:0)	C3H5O2	Periplasm AND Cytosol AND Extra-organism	iJO1366
1agpg180	1-Acyl-sn-glycero-3-phosphoglycerol (n-C18:0)	C24H48O9P1	Periplasm	iJO1366
g3pc	sn-Glycero-3-phosphocholine	C8H20NO6P	Periplasm AND Extra-organism AND Cytosol	iJO1366
h2	H2	H2	Extra-organism AND Cytosol AND Periplasm	iJO1366
doxrbcn	doxorubicin	C27H29NO11	Periplasm AND Extra-organism	iJO1366
ppi	Diphosphate	HO7P2	Cytosol	iJO1366
pa141	1,2-ditetradec-7-enoyl-sn-glycerol 3-phosphate	C31H55O8P1	Periplasm AND Cytosol	iJO1366
tdcoa	Tetradecanoyl-CoA (n-C14:0CoA)	C35H58N7O17P3S	Cytosol	iJO1366
rfamp	rifampin	C43H58N4O12	Extra-organism AND Periplasm	iJO1366
ile_DASH_L	L-Isoleucine	C6H13NO2	Periplasm AND Extra-organism AND Cytosol	iJO1366
pa140	1,2-ditetradecanoyl-sn-glycerol 3-phosphate	C31H59O8P1	Cytosol AND Periplasm	iJO1366
sulfac	sulfoacetate	C2H2O5S	Periplasm AND Cytosol AND Extra-organism	iJO1366
ppt	Phosphonate	HO3P	Extra-organism AND Periplasm	iJO1366
occoa	Octanoyl-CoA (n-C8:0CoA)	C29H46N7O17P3S	Cytosol	iJO1366
3hpppn	3-(3-hydroxy-phenyl)propionate	C9H9O3	Extra-organism AND Cytosol AND Periplasm	iJO1366
r5p	alpha-D-Ribose 5-phosphate	C5H9O8P	Periplasm AND Cytosol AND Extra-organism	iJO1366
2agpg160	2-Acyl-sn-glycero-3-phosphoglycerol (n-C16:0)	C22H44O9P1	Cytosol AND Periplasm	iJO1366
2agpg161	2-Acyl-sn-glycero-3-phosphoglycerol (n-C16:1)	C22H42O9P1	Cytosol AND Periplasm	iJO1366
dtdp4d6dm	dTDP-4-dehydro-6-deoxy-L-mannose	C16H22N2O15P2	Cytosol	iJO1366
ps120	phosphatidylserine (didodecanoyl, n-C12:0)	C30H57N1O10P1	Cytosol	iJO1366
dtdp4d6dg	dTDP-4-dehydro-6-deoxy-D-glucose	C16H22N2O15P2	Cytosol	iJO1366
malcoa	Malonyl-CoA	C24H33N7O19P3S	Cytosol	iJO1366
5drib	5_prime_-deoxyribose	C5H10O4	Cytosol	iJO1366
2me4p	2-C-methyl-D-erythritol 4-phosphate	C5H11O7P	Cytosol	iJO1366
gslnt	Glutathiolselenolate	C10H16N3O6SSe	Cytosol	iJO1366
anhm3p	1,6-anhydrous-N-Acetylmuramyl-tripeptide	C26H39N5O14	Cytosol	iJO1366
od2coa	trans-Octadec-2-enoyl-CoA	C39H64N7O17P3S	Cytosol	iJO1366
appl	1-Aminopropan-2-ol	C3H10NO	Cytosol	iJO1366
adprib	ADPribose	C15H21N5O14P2	Cytosol	iJO1366
2agpe160	2-Acyl-sn-glycero-3-phosphoethanolamine (n-C16:0)	C21H44NO7P1	Cytosol AND Periplasm	iJO1366
2agpe161	2-Acyl-sn-glycero-3-phosphoethanolamine (n-C16:1)	C21H42NO7P1	Cytosol AND Periplasm	iJO1366
pg120	Phosphatidylglycerol (didodecanoyl, n-C12:0)	C30H58O10P1	Periplasm AND Cytosol	iJO1366
mal_DASH_D	D-Malate	C4H4O5	Periplasm AND Cytosol AND Extra-organism	iJO1366
pgp120	Phosphatidylglycerophosphate (didodecanoyl, n-C12:0)	C30H57O13P2	Cytosol AND Periplasm	iJO1366
novbcn	novobiocin	C31H36N2O11	Extra-organism AND Periplasm	iJO1366
dmbzid	5,6-Dimethylbenzimidazole	C9H10N2	Cytosol	iJO1366
fru	D-Fructose	C6H12O6	Extra-organism AND Cytosol AND Periplasm	iJO1366
Nmtrp	N-Methyltryptophan	C12H14N2O2	Cytosol	iJO1366
but	Butyrate (n-C4:0)	C4H7O2	Extra-organism AND Cytosol AND Periplasm	iJO1366
5prdmbz	N1-(5-Phospho-alpha-D-ribosyl)-5,6-dimethylbenzimidazole	C14H17N2O7P	Cytosol	iJO1366
3hdcoa	(S)-3-Hydroxydecanoyl-CoA	C31H50N7O18P3S	Cytosol	iJO1366
gp4g	P1,P4-Bis(5_prime_-guanosyl) tetraphosphate	C20H24N10O21P4	Cytosol	iJO1366
so2	sulfur dioxide	O2S	Cytosol AND Extra-organism AND Periplasm	iJO1366
kdo	3-Deoxy-D-manno-2-octulosonate	C8H13O8	Cytosol	iJO1366
so4	Sulfate	O4S	Periplasm AND Cytosol AND Extra-organism	iJO1366
dgdp	dGDP	C10H12N5O10P2	Cytosol	iJO1366
3hbcoa	(S)-3-Hydroxybutanoyl-CoA	C25H38N7O18P3S	Cytosol	iJO1366
glcur1p	D-Glucuronate 1-phosphate	C6H8O10P	Extra-organism AND Periplasm	iJO1366
dump	dUMP	C9H11N2O8P	Cytosol AND Periplasm AND Extra-organism	iJO1366
fe3dhbzs	ferric 2,3-dihydroxybenzoylserine	C10H10NO6Fe	Extra-organism AND Cytosol AND Periplasm	iJO1366
pi	Phosphate	HO4P	Periplasm AND Cytosol AND Extra-organism	iJO1366
aacoa	Acetoacetyl-CoA	C25H36N7O18P3S	Cytosol	iJO1366
mptamp	adenylated molybdopterin	C20H22N10O12P2S2Cu	Cytosol	iJO1366
3dhq	3-Dehydroquinate	C7H9O6	Cytosol	iJO1366
1agpe141	1-Acyl-sn-glycero-3-phosphoethanolamine (n-C14:1)	C19H38NO7P1	Periplasm	iJO1366
prbatp	1-(5-Phosphoribosyl)-ATP	C15H19N5O20P4	Cytosol	iJO1366
fdp	D-Fructose 1,6-bisphosphate	C6H10O12P2	Cytosol	iJO1366
pphn	Prephenate	C10H8O6	Cytosol	iJO1366
dms	Dimethyl sulfide	C2H6S	Cytosol AND Extra-organism AND Periplasm	iJO1366
12dgr181	1,2-Diacyl-sn-glycerol (dioctadec-11-enoyl, n-C18:1)	C39H72O5	Cytosol AND Periplasm	iJO1366
msa	Malonate semialdehyde	C3H3O3	Cytosol	iJO1366
2mecdp	2-C-methyl-D-erythritol 2,4-cyclodiphosphate	C5H10O9P2	Cytosol	iJO1366
cit	Citrate	C6H5O7	Extra-organism AND Cytosol AND Periplasm	iJO1366
psclys	psicoselysine	C12H25N2O7	Extra-organism AND Cytosol AND Periplasm	iJO1366
uagmda	Undecaprenyl-diphospho-N-acetylmuramoyl-L-alanyl-D-glutamyl-meso-2,6-diaminopimeloyl-D-alanyl-D-alanine	C87H139N7O23P2	Cytosol	iJO1366
23dhb	2,3-Dihydroxybenzoate	C7H5O4	Cytosol	iJO1366
pdx5p	Pyridoxine 5_prime_-phosphate	C8H10NO6P	Cytosol	iJO1366
ac	Acetate	C2H3O2	Periplasm AND Cytosol AND Extra-organism	iJO1366
rbflvrd	Reduced riboflavin	C17H22N4O6	Cytosol	iJO1366
ag	silver	Ag	Cytosol AND Extra-organism	iJO1366
cbi	Cobinamide	C48H72CoN11O8	Periplasm AND Cytosol AND Extra-organism	iJO1366
ins	Inosine	C10H12N4O5	Periplasm AND Extra-organism AND Cytosol	iJO1366
cbp	Carbamoyl phosphate	CH2NO5P	Cytosol	iJO1366
5dglcn	5-Dehydro-D-gluconate	C6H9O7	Extra-organism AND Cytosol AND Periplasm	iJO1366
23dhmp	(R)-2,3-Dihydroxy-3-methylpentanoate	C6H11O4	Cytosol	iJO1366
h2s	Hydrogen sulfide	H2S	Extra-organism AND Cytosol AND Periplasm	iJO1366
3hocoa	(S)-3-Hydroxyoctanoyl-CoA	C29H46N7O18P3S	Cytosol	iJO1366
12dgr161	1,2-Diacyl-sn-glycerol (dihexadec-9-enoyl, n-C16:1)	C35H64O5	Periplasm AND Cytosol	iJO1366
12dgr160	1,2-Diacyl-sn-glycerol (dihexadecanoyl, n-C16:0)	C35H68O5	Periplasm AND Cytosol	iJO1366
thdp	2,3,4,5-Tetrahydrodipicolinate	C7H7NO4	Cytosol	iJO1366
rbl_DASH_L	L-Ribulose	C5H10O5	Cytosol	iJO1366
nac	Nicotinate	C6H4NO2	Extra-organism AND Cytosol AND Periplasm	iJO1366
dxyl5p	1-deoxy-D-xylulose 5-phosphate	C5H9O7P	Cytosol	iJO1366
gg4abut	gamma-glutamyl-gamma aminobutyric acid	C9H15O5N2	Cytosol	iJO1366
cpmp	cyclic pyranopterin monophosphate	C10H13N5O8P	Cytosol	iJO1366
nad	Nicotinamide adenine dinucleotide	C21H26N7O14P2	Cytosol	iJO1366
no	Nitric oxide	NO	Extra-organism AND Periplasm AND Cytosol	iJO1366
gbbtn	gamma-butyrobetaine	C7H15NO2	Extra-organism AND Cytosol AND Periplasm	iJO1366
3hhcoa	(S)-3-Hydroxyhexanoyl-CoA	C27H42N7O18P3S	Cytosol	iJO1366
mocogdp	molybdopterin guanine dinucleotide	C20H22N10O15P2S2Mo	Cytosol	iJO1366
2ddglcn	2-Dehydro-3-deoxy-D-gluconate	C6H9O6	Cytosol AND Extra-organism AND Periplasm	iJO1366
2dmmql8	2-Demethylmenaquinol 8	C50H72O2	Cytosol	iJO1366
mdhdhf	(2R,4S)-2-methyl-2,4-dihydroxydihydrofuran-3-one	C5H8O4	Cytosol	iJO1366
feoxam_DASH_un	ferroxamine minus Fe(3)	C25H46N6O8	Periplasm AND Cytosol AND Extra-organism	iJO1366
h2mb4p	1-hydroxy-2-methyl-2-(E)-butenyl 4-diphosphate	C5H9O8P2	Cytosol	iJO1366
moco	molybdenum cofactor	C10H10N5O8PS2Mo	Cytosol	iJO1366
uaagmda	Undecaprenyl-diphospho-N-acetylmuramoyl-(N-acetylglucosamine)-L-ala-D-glu-meso-2,6-diaminopimeloyl-D-ala-D-ala	C95H152N8O28P2	Cytosol	iJO1366
2dr5p	2-Deoxy-D-ribose 5-phosphate	C5H9O7P	Cytosol	iJO1366
adocbip	Adenosyl cobinamide phosphate	C58H83CoN16O14P	Cytosol	iJO1366
metsox_DASH_S_DASH_L	L-Methionine Sulfoxide	C5H11NO3S	Extra-organism AND Cytosol AND Periplasm	iJO1366
kphphhlipa	kdo-phospho-heptosyl-phospho-heptosyl-heptosyl-kdo2-lipidA	C139H241N2O70P4	Cytosol	iJO1366
u3hga	UDP-3-O-(3-hydroxytetradecanoyl)-D-glucosamine	C29H50N3O18P2	Cytosol	iJO1366
dd2coa	trans-Dodec-2-enoyl-CoA	C33H52N7O17P3S	Cytosol	iJO1366
N1aspmd	N1-Acetylspermidine	C9H23N3O	Cytosol	iJO1366
3odcoa	3-Oxodecanoyl-CoA	C31H48N7O18P3S	Cytosol	iJO1366
2hdec9eg3p	2-hexadec-9-enoyl-sn-glycerol 3-phosphate	C19H36O7P1	Cytosol AND Periplasm	iJO1366
ppbng	Porphobilinogen	C10H13N2O4	Cytosol	iJO1366
6hmhpt	6-hydroxymethyl dihydropterin	C7H9N5O2	Cytosol	iJO1366
paps	3_prime_-Phosphoadenylyl sulfate	C10H11N5O13P2S	Cytosol	iJO1366
cdpdhdec9eg	CDP-1,2-dihexadec-9-enoylglycerol	C44H75N3O15P2	Cytosol	iJO1366
agm	Agmatine	C5H16N4	Periplasm AND Cytosol AND Extra-organism	iJO1366
bglycogen	branching glycogen	C6H10O5	Cytosol	iJO1366
xtsn	Xanthosine	C10H12N4O6	Extra-organism AND Cytosol AND Periplasm	iJO1366
odecoa	Octadecenoyl-CoA (n-C18:1CoA)	C39H64N7O17P3S	Cytosol	iJO1366
cbasp	N-Carbamoyl-L-aspartate	C5H6N2O5	Cytosol	iJO1366
um4p	UDP-N-acetylmuramoyl-L-alanyl-D-gamma-glutamyl-meso-2,6-diaminopimelate-D-alanine	C38H56N8O27P2	Cytosol	iJO1366
na1	Sodium	Na	Cytosol AND Extra-organism AND Periplasm	iJO1366
pppg9	Protoporphyrinogen IX	C34H38N4O4	Cytosol	iJO1366
g6p	D-Glucose 6-phosphate	C6H11O9P	Periplasm AND Cytosol AND Extra-organism	iJO1366
ttdcap	Tetradecanoyl-phosphate (n-C14:0)	C14H28O5P	Cytosol	iJO1366
tungs	tungstate	O4W1	Extra-organism AND Cytosol AND Periplasm	iJO1366
hpyr	Hydroxypyruvate	C3H3O4	Cytosol	iJO1366
