# Supplementary material for: COBRAme: A computational framework for genome-scale models of metabolism and gene expression
Source: PLoS Comput Biol. 2018 Jul 5;14(7):e1006302. doi: 10.1371/journal.pcbi.1006302 (PMC6049947; doi:10.1371/journal.pcbi.1006302)
Supplement: S2 File — The ECOLIme version 0.0.9 source code. The latest version of ECOLIme can be downloaded from https://github.com/SBRG/ecolime. (ZIP) [file pcbi.1006302.s002.zip › S2_File/ecolime/building_data/Oobatake_Keq_matrix.csv]

	genome_region	unique_name	protein_length	Oobatake_Keq_20C	Oobatake_Keq_21C	Oobatake_Keq_22C	Oobatake_Keq_23C	Oobatake_Keq_24C	Oobatake_Keq_25C	Oobatake_Keq_26C	Oobatake_Keq_27C	Oobatake_Keq_28C	Oobatake_Keq_29C	Oobatake_Keq_30C	Oobatake_Keq_31C	Oobatake_Keq_32C	Oobatake_Keq_33C	Oobatake_Keq_34C	Oobatake_Keq_35C	Oobatake_Keq_36C	Oobatake_Keq_37C	Oobatake_Keq_38C	Oobatake_Keq_39C	Oobatake_Keq_40C	Oobatake_Keq_41C	Oobatake_Keq_42C	Oobatake_Keq_43C	Oobatake_Keq_44C	Oobatake_Keq_45C	Oobatake_Keq_46C	Oobatake_Keq_47C	Oobatake_Keq_48C	Oobatake_Keq_49C	Oobatake_Keq_50C	Oobatake_Keq_51C	Oobatake_Keq_52C	Oobatake_Keq_53C	Oobatake_Keq_54C	Oobatake_Keq_55C	Oobatake_Keq_56C	Oobatake_Keq_57C	Oobatake_Keq_58C	Oobatake_Keq_59C	Oobatake_Keq_60C	Oobatake_Keq_61C	Oobatake_Keq_62C	Oobatake_Keq_63C	Oobatake_Keq_64C	Oobatake_Keq_65C
0	b3642	EG10808	213.0	1.58353875793513e-09	2.029913396902318e-09	2.661038154225522e-09	3.5662817854453117e-09	4.884716838937774e-09	6.835850232663334e-09	9.771186077005165e-09	1.4261911904548382e-08	2.1250049964141602e-08	3.231259109456899e-08	5.012945127268773e-08	7.932406564071167e-08	1.27994440645307e-07	2.1054085858021195e-07	3.5296166033426397e-07	6.02910620882012e-07	1.0490655709362281e-06	1.858952502680553e-06	3.3538463527880184e-06	6.159168076566052e-06	1.1510689043681421e-05	2.1886626191934328e-05	4.233054843424742e-05	8.325826336959018e-05	0.00016649508400947395	0.0003384384846725043	0.0006991451683594647	0.0014674748462351849	0.0031289411254137667	0.006775737761051576	0.014899050983532397	0.03325945000628372	0.07535964323050416	0.17327823806204623	0.40424620270833406	0.956667719381905	2.2961868048356426	5.588600613377855	13.790139502571856	34.492530520091705	87.4368389705772	224.59500573703403	584.4755111384353	1540.7014508359787	4113.2301298359025	11119.551724881576
1	b2235	EG10661	376.0	3.837730057450853e-18	6.447890525157509e-18	1.1266356155307122e-17	2.0461469072807834e-17	3.860523252200428e-17	7.562817004652972e-17	1.5375334085622184e-16	3.2422609695057485e-16	7.088201220537131e-16	1.605736471592978e-15	3.767483778692914e-15	9.150804551050686e-15	2.2998151340707985e-14	5.977923847391481e-14	1.6063222455941183e-13	4.460091857860274e-13	1.2790592164415321e-12	3.786892252282738e-12	1.1569996321615525e-11	3.646336490923628e-11	1.1848721528576663e-10	3.9682415353823763e-10	1.369177650021609e-09	4.8649950860300925e-09	1.779484621529652e-08	6.697706404127393e-08	2.593052139417154e-07	1.032250987076259e-06	4.223633953288403e-06	1.7756381050440222e-05	7.667123278894997e-05	0.00033991088290566526	0.0015466760340717292	0.007220786460479892	0.03457576779147179	0.1697519494712095	0.8542181541142273	4.4044473340304915	23.261737288704495	125.80052033479986	696.4271407210489	3945.3650239336216	22865.67911713444	135529.99695145583	821319.1853671318	5087287.791440154
2	b2411	EG10534	671.0	61.575792012138805	59.79433850703818	62.51316377281754	70.29290560692002	84.92859055710704	110.14859926971283	153.20510530959328	228.31237811805457	364.2055005093316	621.3398639587795	1132.630745069466	2204.14622623829	4575.173678082746	10120.865901883946	23839.87212269127	59745.47078281168	159171.31866380884	450435.43701543764	1352889.9148851535	4309370.468205887	14546244.94102444	51992744.36281281	196636089.0856198	786304766.860455	3322071309.3163877	14818527705.595448	69738305167.48978	346022622857.361	1808861145414.4548	9955858043880.209	57654625679880.08	351062936153897.3	2246200741868990.5	1.5091981988960912e+16	1.064151304237288e+17	7.869533316735058e+17	6.099804893137544e+18	4.952686819796407e+19	4.209824446658052e+20	3.743942191665803e+21	3.481638528250854e+22	3.3835957161421396e+23	3.434533535465095e+24	3.6392274319683346e+25	4.02312680504862e+26	4.6376240451625605e+27
3	b4035	EG10558	371.0	25708.701491570275	21543.928188942824	18861.4959193067	17241.653256002388	16446.826277268323	16362.07601951816	16966.96652070132	18329.03238892496	20616.172618622324	24131.085765336393	29377.620292556167	37179.30799348998	48888.676445119076	66760.28439588139	94626.95238986249	139150.67909394563	212187.4765649977	335360.03475149645	549106.0276060052	931008.4576980885	1633825.3139963418	2966313.9817591473	5569238.972191483	10808173.7458756	21672036.17268431	44880111.33889114	95947450.83537367	211670013.85208482	481676246.7429763	1130178971.4842548	2733152555.1043205	6809828152.436205	17474204036.828083	46161859812.21164	125496556112.27727	350980638550.102	1009438348787.1627	2984464095083.008	9067542824749.693	28300783791476.69	90707641604754.1	298455007549031.2	1007763162182355.8	3490918548026015.0	1.2401709160296352e+16	4.516945381448674e+16
4	b1709	EG10128	249.0	5471836.626855681	4395519.020896868	3634686.1822911673	3092684.7804750702	2706768.8550216616	2435851.117830864	2253066.8867167626	2141230.004499626	2090080.0358013161	2094689.5060133117	2154679.0800634637	2274065.753574477	2461695.9178975224	2732325.23070319	3108527.625409969	3623775.2550583086	4327268.486964087	5291470.506817392	6623914.707507257	8485876.40131559	11122233.368822236	14909813.95712617	20436701.319190234	28634062.514119454	40998292.05941329	59970540.8997571	89594236.84355097	136670343.93463966	212816093.43283597	338186380.3199806	548297592.0590936	906721342.0720822	1529040066.7508092	2628713211.814954	4606172077.20462	8224405094.386145	14960029445.213057	27715434588.855854	52284301276.09672	100411109377.28857	196270441701.58972	390385692735.34875	789956628862.997	1625881052502.2246	3402965493227.175	7241323008537.347
5	b2323	EG10274	406.0	1.0310225834637693e-09	1.6308469951927351e-09	2.682768628122468e-09	4.5871577419860705e-09	8.148236987104392e-09	1.5028503164466537e-08	2.8765764820918834e-08	5.711151190868275e-08	1.175551497133138e-07	2.5073556113031853e-07	5.539055183220345e-07	1.2667569611912407e-06	2.9976727331645126e-06	7.3368045577752165e-06	1.8563633744573965e-05	4.8535194269911303e-05	0.00013106767970209263	0.00036541776960767527	0.0010513610134272513	0.0031203112069882488	0.009548742111382026	0.030117411952703756	0.09786693528695707	0.32751210861790986	1.1282892755591964	3.999875279904772	14.586091166162495	54.69326675335757	210.79951210511186	834.8083335142597	3395.6920490356715	14182.059748214257	60794.90076478695	267399.95269929455	1206350.337115725	5580296.008472942	26458697.006580345	128547870.15785114	639744129.4501473	3260276662.905942	17008772722.53864	90808692930.82448	496004029513.4212	2770866230111.4033	15826669526616.092	92401696665648.61
6	b1288	EG11528	262.0	5.878119874868629e-11	8.837325934815728e-11	1.3636299435176584e-10	2.1587821680299472e-10	3.505125378337994e-10	5.834839169166973e-10	9.95486284390005e-10	1.7401050106914932e-09	3.1153322603077496e-09	5.710566103843245e-09	1.0714184357976093e-08	2.0568642127570493e-08	4.0390771668466236e-08	8.110622767239616e-08	1.6649043189838218e-07	3.4926643420232873e-07	7.485629226062846e-07	1.638615132464162e-06	3.66250274259397e-06	8.356189835427479e-06	1.9455696071362275e-05	4.621404153685452e-05	0.00011196238315495316	0.00027658290877082453	0.0006964970228279395	0.0017874802738358285	0.00467390945182096	0.012448784441981848	0.033765513445396536	0.09324235102856475	0.26208473406749305	0.7496448917894162	2.181488694571483	6.457040031408978	19.435609077023475	59.4770506877601	185.0082482975509	584.8282040700772	1878.3112599540552	6127.970166919396	20304.14134539283	68309.61897828682	233302.7917562936	808745.0960397538	2844926.533364905	10153442.818103662
7	b3281	EG10077	272.0	2.3804674941827427e-11	3.1917321256970865e-11	4.404789621165581e-11	6.254408573137394e-11	9.13355979002248e-11	1.371259463239166e-10	2.115730986714468e-10	3.353516913688418e-10	5.458587031503322e-10	9.121000847736617e-10	1.5639845634311084e-09	2.7510446611937136e-09	4.962354750426697e-09	9.176033120128907e-09	1.7388148349712042e-08	3.3755089150306816e-08	6.710752419153958e-08	1.36587125935758e-07	2.8452308785349876e-07	6.063998297281717e-07	1.321907385111279e-06	2.9465371440743103e-06	6.713703940847837e-06	1.5632345458934376e-05	3.71853571273489e-05	9.034031500607139e-05	0.0002240943124675423	0.0005674128538001891	0.001466114343781307	0.0038647355600085528	0.010390575153370269	0.028484820838836862	0.07960298310236341	0.22671307759376708	0.6578792230062974	1.9446017038660215	5.853613956690898	17.939979088846677	55.96560474322991	177.67253232627627	573.8772757215892	1885.4656238259338	6299.725725963982	21400.89910447887	73901.79672009197	259356.4913026979
8	b3942	EG10511	726.0	9.151295629127747e-36	1.8691652149869948e-35	4.1064825011170754e-35	9.69426224107295e-35	2.4567105452739504e-34	6.676765041197722e-34	1.9441774237381887e-33	6.059746942197894e-33	2.0198500103449442e-32	7.193381486479287e-32	2.734674529019053e-31	1.1087965306187727e-30	4.790629070994417e-30	2.20370854880042e-29	1.0783721826789618e-28	5.608846197562908e-28	3.0982145699653727e-27	1.8160616312803632e-26	1.1287142057921357e-25	7.4324154334071265e-25	5.1812170533556474e-24	3.820828712665859e-23	2.9783812545040656e-22	2.4523228865379974e-21	2.1312382901140947e-20	1.9535759511638064e-19	1.887400020186901e-18	1.9205642135180767e-17	2.0569566446651882e-16	2.317167114754323e-15	2.7436845442959842e-14	3.4124667182642973e-13	4.455300394963606e-12	6.102120359386414e-11	8.762026953023493e-10	1.3181873272607985e-08	2.0764951071808148e-07	3.422962717115663e-06	5.9010708455702305e-05	0.00106331132701775	0.02001419451052846	0.3932914226114655	8.063871230276964	172.4181199760033	3842.317419021964	89194.6229589034
9	b4070	EG11781	478.0	3.916137502598626e-24	6.595189377655425e-24	1.163613791133729e-23	2.14943600760801e-23	4.154323475436707e-23	8.39588441190258e-23	1.7731980843704478e-22	3.9112091727314276e-22	9.004717415018785e-22	2.1626215875931224e-21	5.414923537197507e-21	1.412729974710136e-20	3.83829534304749e-20	1.0854029189376515e-19	3.192871667108863e-19	9.765125324064526e-19	3.1034980865462495e-18	1.0244180710102033e-17	3.510210493869769e-17	1.2479598431899397e-16	4.601125902360811e-16	1.7583743998690146e-15	6.9619848539807376e-15	2.8544541637289253e-14	1.2113736497509708e-13	5.318607277442519e-13	2.4148216475647792e-12	1.1333001597469102e-11	5.4952289857168906e-11	2.751810563995974e-10	1.4225148270275168e-09	7.587817567609152e-09	4.1746267946411694e-08	2.3679938807868378e-07	1.384298044085718e-06	8.336642696589109e-06	5.170043595168273e-05	0.0003300425494333123	0.0021679637056113755	0.014647934252169826	0.10176098293913023	0.7266197905442079	5.330854861722492	40.16937406830943	310.776978996371	2467.784837816762
10	b0613	G6339	292.0	0.0004904634851985772	0.0005468642190865822	0.0006294768075947896	0.0007476864507294032	0.0009160387510833549	0.0011571257149028552	0.0015063994983750952	0.00202030041340286	0.002790190290232043	0.003966635422658683	0.005802463444528763	0.008730473350805982	0.013506240427007892	0.021475384741115097	0.03508311039718371	0.05886390904301292	0.10140035987121099	0.17927389693647697	0.32518596240387593	0.6049728388688194	1.1539411397916524	2.255960953400816	4.518956554811702	9.271798494099865	19.479221891815218	41.891467098384	92.19181458162251	207.55842771961616	477.9031143764632	1125.0269737645913	2706.970450450335	6655.448107652013	16715.59152225196	42874.20086576398	112274.47723793937	300095.374906523	818493.0623485013	2277371.8067529583	6462543.778392718	18698752.064958982	55150797.56773152	165772701.4600263	507679651.69325286	1583714772.9559422	5031193639.084523	16273079746.012413
11	b2926	EG10703	387.0	8.59699789800687	10.595504185543279	13.61047490285773	18.21196852506702	25.370632693587268	36.77553386983967	55.43780542680403	86.86444043476422	141.3969473543056	238.9882277803559	419.2096284988621	762.7589849933885	1438.901478996382	2812.8844832619043	5695.638627698159	11939.833871362249	25901.09418746268	58117.0420361033	134821.43731094	323215.2259767152	800409.488724206	2046600.663407033	5400948.944606657	14704199.59162532	41282686.919339746	119473954.6372709	356273266.2664402	1094274875.0840518	3460459299.647047	11262596434.70885	37711730106.33594	129863042251.95743	459733530636.5075	1672556660281.6594	6251069408888.798	23992393398587.87	94533923869512.22	382250310206494.4	1585649966381025.0	6745612877256024.0	2.942032223626842e+16	1.3150571690039632e+17	6.02246458232209e+17	2.824876170792877e+18	1.356704041136486e+19	6.669575866979701e+19
12	b3426	EG10394	501.0	1.5542097882599092e-12	1.8114293445340882e-12	2.2308812913573522e-12	2.901014576204626e-12	3.98035455535067e-12	5.758068906813397e-12	8.776165652266626e-12	1.408315295944938e-11	2.3777214232326566e-11	4.2207672214419215e-11	7.87225182782453e-11	1.54168569101337e-10	3.1680964958549096e-10	6.826958528173705e-10	1.541725882809191e-09	3.6464216069337708e-09	9.026911477839545e-09	2.3375491397005123e-08	6.328082074239127e-08	1.789853766426439e-07	5.286218486746483e-07	1.6293202392498619e-06	5.237895629430523e-06	1.7553149958890208e-05	6.128629663455848e-05	0.00022281655579160366	0.0008430946213969524	0.00331835070516192	0.013578784956940034	0.057739224755892146	0.25499653491814267	1.169057484271645	5.561138448380442	27.435240925189536	140.30236425767816	743.4112593926567	4079.4427637595036	23173.014863325952	136200.71557746307	827940.7511005288	5202986.198054062	33787244.327614635	226628886.5772734	1569489423.2261066	11217675904.10074	82712649397.77983
13	b4042	EG10224	122.0	1.6081803781289566e-06	1.992806216039351e-06	2.505082168335933e-06	3.1938847917585053e-06	4.129257505056169e-06	5.412482619393935e-06	7.191351854068977e-06	9.683512825461025e-06	1.3212463986906887e-05	1.8263521273046305e-05	2.5571578192565277e-05	3.625989436791421e-05	5.206145833756276e-05	7.567507219781119e-05	0.00011134304833626611	0.0001657964508885332	0.00024981492701921454	0.0003808226680845289	0.0005872454953708509	0.0009158858443798203	0.0014445114707383301	0.0023035246208296866	0.0037135742828978374	0.00605138641129347	0.009965938759774315	0.016585174911039113	0.027886837194662728	0.04736914642913343	0.08127360864570535	0.14083242538105248	0.24643204738769872	0.4353877699777443	0.7765755101775175	1.3981838666261601	2.540759167944914	4.659374215608031	8.621911727092806	16.09678707252714	30.316772364251957	57.59490578738896	110.35510924940905	213.23510077167023	415.46469464204745	816.1513527725809	1616.2966599836172	3226.550948256979
14	b0124	EG10369	796.0	2.443416388052952e-51	9.105959277940347e-51	3.6859641431872485e-50	1.6187350292020015e-49	7.703877389644792e-49	3.96888988658933e-48	2.210952010232384e-47	1.3303681950051586e-46	8.637447735090565e-46	6.044575039621135e-45	4.554759241318513e-44	3.691846588065854e-43	3.215631547441077e-42	3.006807677953089e-41	3.015368799945295e-40	3.240078788797855e-39	3.7268518223087275e-38	4.584555225187414e-37	6.02592687936071e-36	8.455337334090714e-35	1.2654152012457413e-33	2.0181358959457257e-32	3.4269579597586434e-31	6.190694229808458e-30	1.1887175742737518e-28	2.4242006690264446e-27	5.24633444627356e-26	1.2039070320807879e-24	2.927093173547812e-23	7.534400748530286e-22	2.0516167933322212e-20	5.905418347057022e-19	1.7955115058582763e-17	5.762217056321901e-16	1.9504743669464608e-14	6.958727824126905e-13	2.614884733609799e-11	1.0342053242021217e-09	4.302245225312588e-08	1.8811548047360607e-06	8.639841899136977e-05	0.004165372688268324	0.21066269269401516	11.169400782075266	620.4506020661383	36086.937221309534
15	b0031	EG10206	273.0	7.713621898940003e-06	9.146160608093784e-06	1.1148368461929337e-05	1.3964074396701026e-05	1.7967190194547448e-05	2.3738682508999995e-05	3.219475749197961e-05	4.480348770933665e-05	6.395653694140053e-05	9.361708554958628e-05	0.00014046728668053076	0.00021597336982414828	0.00034016320893802974	0.0005486506606644473	0.0009059146710563045	0.0015308228360422494	0.002646514428698895	0.004679535121927089	0.00846018041127158	0.015634221821483624	0.029523360186024687	0.056953858422434715	0.11220834585979607	0.22570978303583883	0.4634246626440656	0.9709424295854275	2.075282048415925	4.5239259506098675	10.055312834630572	22.7827458956201	52.60622615737959	123.76008714943357	296.5717280663231	723.7346740095016	1798.1494785189088	4547.437346578494	11703.111746862507	30642.927634270807	81612.2593041987	221044.7045478553	608708.0799404597	1703916.2352287963	4847356.057696812	14011597.970083024	41143979.4868408	122707710.63777322
16	b1613	EG10566	391.0	1.3302821312414375e-12	1.987883017498292e-12	3.0939549114313272e-12	5.012685889005529e-12	8.449311376965707e-12	1.480918101008898e-11	2.6975395700027696e-11	5.103913650558383e-11	1.0025651835542522e-10	2.0434979099168486e-10	4.3198617394043276e-10	9.466394901754598e-10	2.1493481277581093e-09	5.0539121127920945e-09	1.2301041274945512e-08	3.097753563352767e-08	8.067577934274572e-08	2.1718720567399653e-07	6.041244353631819e-07	1.7355168260341045e-06	5.146991689167117e-06	1.5751249288069197e-05	4.9719965683341603e-05	0.00016181580395361535	0.0005427601732474414	0.0018755001779866935	0.006673843801503703	0.0244464002774639	0.09214384732577323	0.35724428183357376	1.4241281769263483	5.835221658012298	24.565863266311926	106.22267596071681	471.5842799646648	2148.853334333261	10046.394484543931	48175.07425082192	236863.44538059417	1193696.636048902	6164089.849157254	32604966.312590946	176604198.70172808	979231398.4196786	5556522815.175358	32256898127.07268
17	b0452	EG10995	286.0	8.503897909064553e-14	1.0828345424624013e-13	1.4217843180472457e-13	1.9242011981711645e-13	2.683074591600214e-13	3.8530407691626846e-13	5.696247056766486e-13	8.665961929509891e-13	1.3561835008634804e-12	2.1823648880059546e-12	3.609769780859691e-12	6.134982414832651e-12	1.0709511707268375e-11	1.9195161162274093e-11	3.531222936061789e-11	6.665267872606893e-11	1.2903847886901143e-10	2.5614287339584563e-10	5.211481007964001e-10	1.0864567278147428e-09	2.320036097821453e-09	5.07304579475529e-09	1.1355264969573931e-08	2.6010273284891078e-08	6.095065336985232e-08	1.4607173824917156e-07	3.579141527515791e-07	8.963728712744297e-07	2.2938754533820715e-06	5.99650491978327e-06	1.600853099606663e-05	4.363240232995836e-05	0.00012138143348945083	0.0003445590846752114	0.000997764198569805	0.002946666475613815	0.008872797755392518	0.02723365731082564	0.08518398142362703	0.2714618445741921	0.8811551013522686	2.9126205257304503	9.801671849499058	33.57370477436055	117.02557410103046	414.99763824370723
18	b2705	EG10971	259.0	2.159659869167556e-12	3.168780703763485e-12	4.771423612878685e-12	7.370500573756405e-12	1.1675778385018374e-11	1.896109957118798e-11	3.1555950901163757e-11	5.3801280737560356e-11	9.394058735304098e-11	1.6792723640325646e-10	3.0722478953340286e-10	5.750700427357175e-10	1.1009783965083496e-09	2.155244907240104e-09	4.312632357941985e-09	8.818330707955331e-09	1.8420462810132622e-08	3.929695202509699e-08	8.55927905345917e-08	1.902887587335461e-07	4.3168418532142634e-07	9.99027381392756e-07	2.3579240467849028e-06	5.674244152539741e-06	1.3918688170921055e-05	3.47927379454572e-05	8.860708967869103e-05	0.00022984181541129526	0.0006071038963350356	0.0016325430393394074	0.0044681695872728225	0.012443864615085216	0.03525658299973427	0.10159786935681239	0.29770762706660026	0.8868685007484809	2.6853240553695317	8.262434243504401	25.828556326015256	82.01273798468344	264.4606691327358	865.8651789464245	2877.801893505899	9707.473299537094	33227.72898406582	115387.79936281222
19	b3092	G81	470.0	3.3472345501971645e-35	6.721778620645503e-35	1.4150725218100033e-34	3.120943143367852e-34	7.206530803236819e-34	1.741103901883416e-33	4.3985565444972675e-33	1.1612235116332006e-32	3.2016860583898575e-32	9.213826794143142e-32	2.765952376964897e-31	8.656483575454855e-31	2.822818997298951e-30	9.585736949752266e-30	3.387886098689091e-29	1.245536153836276e-28	4.76074633926792e-28	1.8908421425132448e-27	7.799571969257937e-27	3.3396318204372544e-26	1.4836076229096646e-25	6.834640801304122e-25	3.2634366524406117e-24	1.6143113886327614e-23	8.268845748561867e-23	4.383729468566859e-22	2.4042666705847494e-21	1.363525361355393e-20	7.992635340022866e-20	4.840277620221819e-19	3.027011629187929e-18	1.9540434095361836e-17	1.3015056027099438e-16	8.94061977007983e-16	6.331688826857618e-15	4.620883199745369e-14	3.473837784017441e-13	2.689064793298756e-12	2.1425485376716722e-11	1.756428975427001e-10	1.4809357559112156e-09	1.2837634925363746e-08	1.1437121353747465e-07	1.0468230869631226e-06	9.840084829999212e-06	9.495977157901366e-05
20	b2388	EG12957	321.0	3.273200412308023e-19	5.387497173809744e-19	9.173306772278929e-19	1.61504769992111e-18	2.9387635611008665e-18	5.524158528809625e-18	1.072247774992349e-17	2.1481272013441732e-17	4.439886187950889e-17	9.463345767005207e-17	2.0791959772132295e-16	4.706993019802341e-16	1.0975172420345735e-15	2.634654834805069e-15	6.508908834642868e-15	1.6542258597006836e-14	4.323307805044623e-14	1.1614681135344767e-13	3.206311287770713e-13	9.091827649084603e-13	2.6471955598417547e-12	7.911424440687622e-12	2.4260734316678836e-11	7.631023543557982e-11	2.461174594651767e-10	8.136472602309497e-10	2.7562554857289755e-09	9.564226785220486e-09	3.398497233698496e-08	1.2362099023257538e-07	4.6018166862406015e-07	1.752522935385572e-06	6.825945501133665e-06	2.718290850706965e-05	0.00011064560537117122	0.00046020412841704547	0.001955328320397644	0.008484342896514745	0.03758584409835497	0.16994872534478914	0.7841165691184335	3.6905893224578805	17.715281440985553	86.70099992842296	432.5256905832334	2198.877538472951
21	b0115	EG10025	630.0	6305212066167.933	6729298545826.005	7683902247040.964	9378617932976.818	12225028772672.066	17003171380930.201	25211560948645.332	39818579487252.09	66929884384195.445	119630035377766.9	227189990239375.1	458052468395679.06	979651973714242.4	2220841514765357.8	5332318896043783.0	1.3549898532935878e+16	3.641252522416846e+16	1.0340430071515458e+17	3.100861503939398e+17	9.812273178616549e+17	3.274103849121416e+18	1.1511909079556702e+19	4.262213852971439e+19	1.660585792851501e+20	6.803541560419564e+20	2.929341590599232e+21	1.32459754937407e+22	6.2863500022296995e+22	3.129244748768629e+23	1.6328129892101415e+24	8.92529752829541e+24	5.1078185875184675e+25	3.05855009001409e+26	1.915171221055269e+27	1.2533130977997858e+28	8.566888556300451e+28	6.112984491126077e+29	4.551018333452334e+30	3.5330584233075317e+31	2.858545582419352e+32	2.4091279331875634e+33	2.113813193736073e+34	1.929923288294199e+35	1.8325590678947856e+36	1.8088445324023782e+37	1.8550415815184172e+38
22	b2800	EG10348	215.0	0.00502784754511143	0.005650272330423006	0.006502965409545796	0.0076624432789957515	0.009240553578642091	0.011401626768848446	0.014389279767310623	0.01856872217707982	0.024494299216993896	0.03301865116395475	0.04547138049935425	0.06395529926643342	0.0918441405275076	0.13462994183324467	0.20138526940700885	0.30732075760069244	0.4783197206945068	0.7590888632007483	1.228011148210368	2.0245868570858496	3.400835321804392	5.818916640958869	10.1391098869944	17.98680538447158	32.47892230591383	59.68165982807934	111.57622896219505	212.1754815495511	410.31187016450855	806.7377016097537	1612.335423883044	3274.8388145606486	6758.401547611137	14168.599234501298	30168.193835563674	65226.343311774435	143173.01635452337	318990.7150856803	721255.4882898928	1654668.9237957972	3850896.1321610375	9089922.34144561	21758366.661629587	52805764.501773156	129911488.9933933	323927851.1934105
23	b2799	EG10351	382.0	1.7591373159655895e-07	2.3343977965045867e-07	3.2261393550419523e-07	4.6407004892681394e-07	6.944465139497187e-07	1.080476173419758e-06	1.7469582848535043e-06	2.9336892689678093e-06	5.114305005972745e-06	9.250817620185228e-06	1.735313440531118e-05	3.374167416890636e-05	6.797292388326594e-05	0.00014180082761576987	0.0003061899951232931	0.0006840243796261587	0.0015802376996995361	0.003773534412777339	0.009310155487597808	0.02372240681708546	0.062397471963492095	0.1693548417236156	0.474099210924501	1.3683685284584581	4.070267628133092	12.472549820415349	39.35761395984625	127.84236558583318	427.2942563265633	1468.999332679448	5192.742933836109	18866.590140536868	70429.45213851864	270037.86213466397	1063045.365142241	4295217.841314726	17806412.563010875	75714517.94196169	330102701.31237185	1475176143.7292356	6754967139.709624	31684639727.31803	152189259155.403	748332029312.0431	3765711284373.863	19387023395904.88
24	b4196	G7858	216.0	3.1170173228248687e-07	3.834520126695896e-07	4.826552544047359e-07	6.214136079445172e-07	8.181025661499978e-07	1.1009957337986341e-06	1.5142027059296778e-06	2.1275240757964568e-06	3.053026323405971e-06	4.473295926707869e-06	6.6902601562330755e-06	1.0210706471275254e-05	1.5898161340292135e-05	2.5246374124303838e-05	4.087865076643211e-05	6.74723204849105e-05	0.00011349431298287715	0.00019450526868973285	0.00033953811343666226	0.0006035847429612674	0.001092382591644661	0.0020123052284744315	0.003772183351202978	0.007193998744049191	0.013954901658413496	0.027527307373914497	0.055205747725928254	0.11253638097304139	0.23312857772586065	0.4906809357606327	1.0490892988191298	2.277954941924306	5.022365065845478	11.241240321396486	25.537393034896382	58.872169824064855	137.69895823168432	326.70482406218196	786.1456717104413	1918.1940529923688	4745.092118588974	11898.193152836946	30236.0035534836	77857.16374642603	203108.66371731865	536710.251181157
25	b3617	EG10512	398.0	4.081965478895035e-13	5.790296527856067e-13	8.550444885874017e-13	1.3136927281404328e-12	2.098845377005349e-12	3.4851110667220673e-12	6.011374786146694e-12	1.076531931246123e-11	2.0005723724702813e-11	3.856004195572739e-11	7.704802608266054e-11	1.5951974402973664e-10	3.420483928323288e-10	7.5923325381451e-10	1.7437124422553388e-09	4.1417788069900374e-09	1.0169853112212675e-08	2.580265798825581e-08	6.761534708606273e-08	1.8292331454286938e-07	5.106818286239337e-07	1.4706408452501839e-06	4.366743510575941e-06	1.3363682646343591e-05	4.2134434086435105e-05	0.00013681016505395812	0.00045729861147030627	0.0015729476565253123	0.005565401257117268	0.02024807868387056	0.07572092357737317	0.29096089414780313	1.1483760089518105	4.653831966543502	19.358106747546007	82.62115864003988	361.70009115076925	1623.6397283439337	7470.871009175351	35225.09073992651	170134.76833366978	841505.1626667317	4260963.720787145	22080692.036355592	117068379.20295945	634831850.9109786
26	b0928	EG10096	396.0	4.240244560615743e-15	5.986388746517375e-15	8.799100358841079e-15	1.3457710652706046e-14	2.1405605910371943e-14	3.538952510416279e-14	6.078323077029124e-14	1.0839995041719778e-13	2.006265764286018e-13	3.8516167626739534e-13	7.666150290930764e-13	1.5811711853809922e-12	3.3778360210724606e-12	7.470510103651146e-12	1.7096646897858456e-11	4.046882383112916e-11	9.903349153564974e-11	2.5043860510725747e-10	6.541642303677007e-10	1.7642092470333012e-09	4.9102700749404755e-09	1.40983910985429e-08	4.174093528436123e-08	1.2738122361839131e-07	4.0051981993626254e-07	1.297015672965444e-06	4.32413050824109e-06	1.4836002559150145e-05	5.236415768354392e-05	0.00019005854353700572	0.0007091138689941155	0.0027187007400879294	0.010706991370453585	0.043299223140289236	0.1797411488273783	0.7656318020995007	3.3454137863758273	14.989653530034978	68.84964417870763	324.06985462883125	1562.654036046916	7716.790057981782	39014.35679386467	201879.52962123472	1068828.8602954508	5788178.495288059
27	b3939	EG10582	386.0	0.26702858078440384	0.28031977322346435	0.306933034355478	0.3503320528390447	0.4165993952815011	0.5158456589115922	0.6647323132947034	0.890977432242749	1.241509500566588	1.797507780471255	2.702752175064466	4.218295738181542	6.830414570885269	11.468943915604186	19.95980726350336	35.98645907350835	67.18434498078138	129.82029082097156	259.51641613394446	536.4632611496013	1146.2411169598179	2530.3672791048803	5768.676606185235	13575.943676417393	32967.33660357908	82573.19515410869	213235.57194393364	567508.0344936077	1555983.8705785812	4393293.674151924	12769126.36544398	38190383.93976989	117491688.9321389	371673172.4744074	1208534698.1377537	4037810811.389008	13856992913.295502	48828972573.919014	176613219977.00592	655479911294.9275	2495408597595.4497	9741539353438.947	38983124957717.19	159863851993879.56	671601688904358.9	2889524328978112.5
28	b1676	EG10804	470.0	1107832299591.741	990280006194.8777	932175892015.2177	923403257736.2252	961924526030.0565	1053060987656.0421	1210710361500.0403	1460887636170.3555	1848855845085.121	2452579042436.4697	3408041290684.5664	4957705632047.163	7545479132383.256	12007791602872.123	19968873149996.242	34682124478322.59	62873966827280.05	118906066313022.75	234457245533632.25	481739018397449.5	1030893913845023.1	2296354709207819.0	5321805557421254.0	1.2824768311012516e+16	3.212101276508857e+16	8.357183819641437e+16	2.2575982509749795e+17	6.329033036584723e+17	1.840446036881127e+18	5.548784011845479e+18	1.7336381325484575e+19	5.610540922181847e+19	1.879919432635062e+20	6.518794548658058e+20	2.3382823954176347e+21	8.672393376580388e+21	3.3243495872835957e+22	1.3164854787777706e+23	5.383759245680046e+23	2.2726699677275996e+24	9.899010376676479e+24	4.447108815379377e+25	2.0597883482608203e+26	9.832341304999215e+26	4.835192366929983e+27	2.4486587324354627e+28
29	b4226	EG10755	176.0	4.8565804225360034e-08	6.450459478284159e-08	8.725098113251407e-08	1.2015996710317406e-07	1.6844223092769048e-07	2.40290945930905e-07	3.487500034296031e-07	5.148469764034125e-07	7.729075443696418e-07	1.1796745063923948e-06	1.8301363562660245e-06	2.8853209391505177e-06	4.621665414788772e-06	7.519730366311335e-06	1.2425461504099698e-05	2.084672121707654e-05	3.550485893486917e-05	6.137249637280585e-05	0.00010764855893986745	0.00019156000534364156	0.00034576311832801434	0.000632915827502833	0.001174692480909662	0.0022102023763355162	0.004214920334973924	0.008145489556506716	0.01594915423438004	0.03163545207994783	0.06355514713388863	0.12929840475596954	0.266334779661587	0.5553700400635347	1.1721561225460277	2.503609169613348	5.41073513830226	11.83004163350051	26.16309256385495	58.51917402317138	132.35734074114325	302.6731948375848	699.7005585673325	1634.9329565767234	3860.7808762488344	9212.483094188248	22209.78288831358	54090.19233934381
30	b2750	EG10185	201.0	18.658408084619523	16.572607147585725	15.058484804617898	13.993092865496081	13.294070140938722	12.908797560223096	12.807692179638847	12.980422311110322	13.434362234129447	14.194981885307055	15.30816894145264	16.84477000563173	18.907970266085652	21.64457051569655	25.26185241602806	30.052675161901366	36.43292003781611	44.997717740359	56.60658800169595	72.5135734215588	94.56813700086853	125.5285162739356	169.55565837374428	233.00016766043436	325.6697072771731	462.8925499052597	668.914464378713	982.5524895719984	1466.7099340716063	2224.56869420776	3427.4537984951976	5363.3227601819035	8522.094736043568	13747.49772553294	22510.326399546335	37405.709576902096	63068.17375052161	107874.37202950334	187146.84128179908	329249.05834673333	587309.6038600244	1062023.059074867	1946479.6975317271	3615269.938245539	6803514.953685996	12970465.28842752
31	b2763	EG10190	570.0	5.4618384806913996e-08	5.052074865183323e-08	4.978293091174624e-08	5.221562966112868e-08	5.824587461271381e-08	6.904228254566187e-08	8.689535471112164e-08	1.1602748321519913e-07	1.6423462918699056e-07	2.462464229732733e-07	3.9078985271431126e-07	6.559285592642894e-07	1.1635534547254171e-06	2.179787075792763e-06	4.309489517348639e-06	8.984880476418026e-06	1.9740980890356787e-05	4.567670639169566e-05	0.00011122297763653088	0.0002848238124598111	0.0007665715489395089	0.0021669079314446606	0.00642925136116896	0.020009552330522262	0.06528300606188829	0.22314203278011702	0.7985784304034381	2.990535397868142	11.711686003404782	47.9376280846503	204.96109198457592	914.8685452932216	4260.851745815174	20694.077603633934	104754.44214867643	552387.234496853	3032710.4156164182	17326421.14153807	102956795.99374083	635989710.7076724	4082045030.9284945	27209766379.224815	188269847537.26556	1351568813604.2847	10062185481615.344	77649982358292.03
32	b0174	G6092	253.0	4.3672562572476414e-07	4.2781360423764157e-07	4.305879904657478e-07	4.4511475303932724e-07	4.724203186553411e-07	5.146094512265301e-07	5.751325967065932e-07	6.59249701108714e-07	7.747767312982716e-07	9.332607383259211e-07	1.1518250206592932e-06	1.456084279432417e-06	1.8847966360944361e-06	2.497376362345437e-06	3.386183998518643e-06	4.696904020986499e-06	6.662801182724861e-06	9.663121177555222e-06	1.4324076841413966e-05	2.1695995775418477e-05	3.356859446459314e-05	5.30403067454185e-05	8.556154566371963e-05	0.00014087472657496708	0.0002366754750209753	0.0004056249255495706	0.0007089805985263666	0.0012634880747826043	0.0022952254204940477	0.00424902043699604	0.008014104016763297	0.01539638336998076	0.030121488474822627	0.059996504809194266	0.12163723770621723	0.2509567599130176	0.5267748797721183	1.124730420463067	2.4421582948817844	5.391470547916494	12.099184275195224	27.594912240725535	63.94931748737482	150.55247989905587	359.9957420428844	874.1335866192758
33	b1131	EG11314	456.0	5.446094445777485e-09	6.665598561482839e-09	8.581932553533917e-09	1.1615126653446992e-08	1.6514339380356367e-08	2.4649426197278643e-08	3.859891560036046e-08	6.337014529935399e-08	1.0900802304963042e-07	1.9634660047362393e-07	3.7009272531272466e-07	7.295499482977639e-07	1.5031275986134276e-06	3.2350118979822294e-06	7.268450035223902e-06	1.703899753025661e-05	4.165207590876189e-05	0.00010611513329843038	0.000281596518329688	0.0007779491766720873	0.0022362341877762465	0.006684931173930444	0.02077136280460922	0.06705010759696528	0.22474065413083738	0.7818003377656993	2.8211721248498347	10.555366879972775	40.92800603738118	164.38711261420573	683.6190907832674	2942.130811891563	13098.33497637753	60295.40398901169	286864.4367093575	1409959.4967348499	7156318.134929956	37492460.09130805	202670380.50920603	1129930963.5780003	6494631296.800077	38470350738.37736	234745514120.13443	1475029672112.0432	9540510003468.303	63496113259685.016
34	b0522	EG10796	355.0	3.607411201258534e-11	4.115611005460402e-11	4.8839455728203836e-11	6.025219759245081e-11	7.723458682063406e-11	1.0281639276440653e-10	1.4207008367873482e-10	2.0366393218410967e-10	3.027482097843849e-10	4.66436997447566e-10	7.444567771707266e-10	1.2303121824230985e-09	2.1043491789109714e-09	3.7234646437473535e-09	6.812505510017561e-09	1.2882580125584722e-08	2.5167738312973175e-08	5.07741514825195e-08	1.0573355932492917e-07	2.2718098129926003e-07	5.03430977755468e-07	1.1501096854475187e-06	2.707665606100456e-06	6.566513522429652e-06	1.63979209742581e-05	4.214920522560138e-05	0.00011147348162263713	0.0003032302984485614	0.0008480707179557871	0.0024377651485140103	0.0071993965409359855	0.02183690477705951	0.06800256675424994	0.21734486693558744	0.7127152333256046	2.3970662754014063	8.26605314902818	29.216574479965864	105.81180182300676	392.5322373129956	1491.1370018632444	5798.654374939584	23076.64447678234	93955.8797300147	391248.80609992065	1665840.7693153564
35	b0032	EG10134	382.0	2.9988304914226607e-10	3.9023647397516277e-10	5.285057118559623e-10	7.445270738396922e-10	1.0904028707964648e-09	1.659355326798204e-09	2.6224754157206296e-09	4.302097024067049e-09	7.32194039025447e-09	1.2922101597263732e-08	2.3636767444391694e-08	4.479000931714882e-08	8.788315791326467e-08	1.7846700834862286e-07	3.749189494054462e-07	8.144160568791422e-07	1.8284790600014584e-06	4.241080145392983e-06	1.015819860998848e-05	2.5114487461132152e-05	6.406424614483206e-05	0.00016854270135096403	0.00045711837678152006	0.0012776036956460594	0.003678232415117547	0.010904028477860985	0.033271417924678685	0.10445429292876245	0.3372783195214837	1.1196867237215913	3.820249405355735	13.391133925322901	48.20798913418284	178.1740535633566	675.8395171567829	2630.0765110027583	10497.18706231046	42954.96355745835	180155.59480056335	774169.7919010475	3407538.60381109	15357671.744168174	70852605.20713186	334502813.6764624	1615573479.0907724	7980092263.905159
36	b0033	EG10135	1073.0	92.2663051271943	112.86839474202586	155.02898533454479	238.71694940399087	411.44538150072674	792.5718579243289	1703.7721888114738	4081.2153598641275	10877.796109341005	32213.912776030946	105848.38384179711	385353.50569236936	1552293.446025111	6909420.998599632	33937930.06331846	183711331.50803778	1094542990.0083435	7168422205.547516	51542307156.50348	406365879463.1215	3508771475185.543	33140298955552.883	341985582259466.44	3851262802092204.5	4.727632549664612e+16	6.318847048921952e+17	9.185460646762931e+18	1.45062553483738e+20	2.486165762815472e+21	4.619138896869998e+22	9.293739611683453e+23	2.0228670611837642e+25	4.758244227055128e+26	1.2083426151758605e+28	3.3095200114746346e+29	9.766638533364725e+30	3.1024870524922185e+32	1.0598515229696654e+34	3.889926985394542e+35	1.5324844918285072e+37	6.4745764279127675e+38	2.930860640822724e+40	1.420236928205128e+42	7.360831155914086e+43	4.0767788543067123e+45	2.410797051145226e+47
37	b3041	EG10465	217.0	3.449796539138141	3.697994169463218	4.052869402420134	4.539959414442353	5.196436366047596	6.075706606450405	7.254386312978669	8.842891876931281	11.00161877209907	13.965876979597793	18.084714587682072	23.88202586407722	32.153827525103246	44.12491054375155	61.7040885607545	87.90506839499962	127.54877451502293	188.44957699554806	283.44330031010975	433.8969008746683	675.8571114852975	1070.9553109323767	1725.9869537786174	2828.501179809555	4712.293234746946	7979.415926437476	13730.294847574494	24003.083023326373	42622.835445340526	76862.90927596137	140735.20707382908	261585.5058336384	493474.054509431	944649.3753429453	1834635.3377643875	3614264.6102331337	7221054.771960686	14628923.986956747	30045319.67930877	62548473.444641866	131964114.07220282	282110390.7074383	610987485.5997235	1340363073.6514406	2977950082.1054263	6699557043.848877
38	b3256	EG10276	449.0	1.5207935437421744e-06	1.7292413923649604e-06	2.064615737654655e-06	2.586625164371905e-06	3.3982488969012903e-06	4.678701553226292e-06	6.746355647600396e-06	1.0181604948749014e-05	1.607310651770313e-05	2.652512327157089e-05	4.573307045028486e-05	8.233109144455863e-05	0.00015467030115739295	0.0003030485654350579	0.0006189222902876924	0.0013168567647704557	0.002917312385638268	0.006725680548671697	0.016127563625145114	0.040202604668329735	0.10412846750205498	0.28008819914271627	0.7820122616507198	2.2652295698560487	6.804251395826959	21.184124936089017	68.32793624616754	228.21392481210793	788.9389041230504	2821.669582729194	10436.08053373808	39897.60498610375	157596.55166556855	642912.7736379813	2707574.6123693874	11766626.669697644	52745974.05081249	243790944.04185465	1161353063.6295772	5699796471.860813	28809457769.569004	149908435870.9892	802729427307.2543	4421845139790.976	25047848134309.906	145852321280250.84
39	b0908	EG10073	427.0	4.537625973514229e-05	6.117009132347462e-05	8.630060695348837e-05	0.00012734530589920926	0.0001964176841241495	0.000316479074186638	0.0005323758564350709	0.00093442984377326	0.0017103300282489142	0.003262658639518928	0.006483046843218373	0.013411069554942775	0.028866151506739008	0.06461354238571097	0.15032763264716095	0.36333686820400923	0.9118294143218487	2.374830177370399	6.415801299164611	17.97034171278315	52.160247168726414	156.81754500011812	488.1105361217357	1572.2079531233774	5238.0870378077225	18043.127797222358	64229.65670763881	236186.4881157614	896775.7938571358	3514296.8790457225	14208156.31551729	59238390.380240835	254600393.8090722	1127539402.6148205	5143398743.386866	24157158399.1698	116775684243.95876	580772404595.8239	2970604563408.962	15621028399564.848	84419564009797.6	468694940241621.56	2672380011835170.5	1.5642860444369552e+16	9.397134041576853e+16	5.791476441399233e+17
40	b3958	EG10065	334.0	1.7134575360758024e-18	2.9631039116729046e-18	5.303184054418094e-18	9.818290749947296e-18	1.8794929291307456e-17	3.7183517869811363e-17	7.599195670892518e-17	1.6036055388855948e-16	3.4925977720328473e-16	7.847510889842638e-16	1.81828381578023e-15	4.342648323652121e-15	1.0686376667218728e-14	2.7083912558982037e-14	7.066792799566457e-14	1.8975396585805664e-13	5.241396141789632e-13	1.4887552515534806e-12	4.346651987784727e-12	1.304004651899086e-11	4.018240846462237e-11	1.271357019758082e-10	4.128747362891874e-10	1.3757358708955352e-09	4.701828111712705e-09	1.6476483280843915e-08	5.9180915814063184e-08	2.1780790465476312e-07	8.211034460050196e-07	3.169669068695673e-06	1.2525160859090713e-05	5.064884585282098e-05	0.00020952608287324058	0.0008864541758385649	0.0038343643331603334	0.016951980020275936	0.07657911667938772	0.35337662609979453	1.6652493481189392	8.01148227369182	39.338563566704224	197.09593907647746	1007.3342394086237	5250.383905666248	27900.787697504074	151125.50766468848
41	b4013	EG10581	309.0	1.819080759792446e-19	2.7091829036859686e-19	4.1711801137081414e-19	6.636130442860148e-19	1.0904615426803504e-18	1.8499174785070536e-18	3.2385524668252515e-18	5.848156537741855e-18	1.0888604462905652e-17	2.0894362240504765e-17	4.1305785677923255e-17	8.408942921666406e-17	1.7621674654987344e-16	3.799769900331683e-16	8.427589780706136e-16	1.921850338537785e-15	4.504456467038254e-15	1.0847030179742834e-14	2.6826638984083804e-14	6.811649679192502e-14	1.7750676619497126e-13	4.745721835763383e-13	1.3012621642958795e-12	3.6580955807494976e-12	1.0539687090246353e-11	3.111283628966303e-11	9.406965785304395e-11	2.9121817915106186e-10	9.228034977352838e-10	2.992172644426733e-09	9.924702354459886e-09	3.3664364083926426e-08	1.1673899170960712e-07	4.137389508205296e-07	1.4982213405412867e-06	5.5416688602131295e-06	2.093137950532046e-05	8.07099729461073e-05	0.00031762135021549265	0.001275346032973019	0.005223560195672487	0.021817820077651554	0.09290729922596148	0.4032469953209204	1.783470361921054	8.035746663899763
42	b2913	EG10944	410.0	0.1263764049380146	0.1435607221720366	0.17061174454313002	0.21199216867667836	0.27523667606659685	0.3731731041436839	0.5280532909892469	0.7793960972376708	1.1992374347614625	1.9225414621505825	3.209449714751283	5.576144950104671	10.077526400243679	18.93483282321022	36.96845088505264	74.96200619757168	157.78746753258844	344.59546394071805	780.4406661337499	1832.12095995277	4456.0082757683995	11223.080897824972	29258.500328155704	78916.60426462395	220123.5004061842	634679.1800961376	1890787.7831011894	5817623.2027553795	18479017.81347935	60570548.80465533	204792885.987995	713941922.1271254	2565263441.737578	9496224657.237694	36203550273.20496	142090855285.32535	573894176809.8038	2384440292910.392	10187567515245.777	44743158937677.086	201929484725966.75	936131329645187.6	4456427801418388.5	2.1777157739853468e+16	1.0920259541265456e+17	5.6174263365542784e+17
43	b3607	EG10187	273.0	0.00030505663775111396	0.0003535712991213468	0.0004220783874471255	0.0005187453225870568	0.0006561275548217764	0.0008537407339812851	0.0011423536399598512	0.0015712586675145327	0.002220779959955051	0.0032241460082573312	0.004806380867437329	0.007354637892208568	0.011547598064431832	0.01859769633916225	0.0307125496402645	0.05198955416149757	0.09018124706090998	0.16024143530104398	0.29157645796492165	0.5431399555660764	1.0354218887445774	2.01946259782377	4.02842878917251	8.216510076274345	17.130230371805013	36.49532583853584	79.43016090805972	176.55722397187037	400.69768667693774	928.2407467536517	2194.31875103297	5291.984852193988	13016.774874763069	32646.892789468657	83468.62935648042	217489.62470708688	577404.3187369267	1561498.690397956	4300497.505029247	12058910.572811222	34419772.561253354	99981148.18444434	295487751.4422521	888330319.5133032	2715981854.8467183	8443095003.901117
44	b2414	EG10192	323.0	62903084371.861435	53279510859.636055	46807783611.26445	42631713722.38338	40234155230.53243	39327653887.973236	39795963030.30229	41669437906.052635	45127026248.35685	50524495171.52581	58455054978.602806	69856762038.62788	86193669021.65599	109758915948.45462	144185454807.8489	195318155816.7186	272727050341.9646	392378968802.4129	581440274138.4412	887071905251.0106	1392841604343.728	2249940723588.0107	3737717309428.449	6383366037515.325	11203278239266.855	20199422449024.668	37400706537043.31	71091618923598.42	138678003042709.6	277525085647340.25	569586073337075.4	1198499618662457.5	2584632547997324.5	5710905629404397.0	1.2924722666090192e+16	2.995120145383086e+16	7.104811708182872e+16	1.7246722325377757e+17	4.283003216169498e+17	1.0878073289154614e+18	2.8248342192111544e+18	7.498056637992418e+18	2.033753316027658e+19	5.635368633192122e+19	1.5947888987495717e+20	4.608130962173953e+20
45	b0754	EG10079	350.0	0.21935629568019274	0.23167077359117846	0.25400398238246646	0.28896013595946446	0.34091554448796707	0.41692097675431655	0.5282610439482556	0.6931453331720124	0.9414060563549774	1.3228352927040856	1.922262920254966	2.887374425450743	4.481100509798406	7.182379178205986	11.884136432053477	20.290788242411118	35.73396650288989	64.88379258929933	121.4194331803278	234.07982469342429	464.72167055240044	949.7446277562357	1997.2847989952165	4320.450320624456	9609.767668903745	21970.14417352267	51609.854452849984	124525.37646202941	308501.00323882134	784474.6786711315	2046808.330947011	5477793.665822437	15032140.029487528	42284483.04972958	121884003.80209337	359898659.0806675	1088293038.3619592	3369067748.605436	10674312938.12102	34602403091.06495	114730895495.29555	388987562562.1949	1348178558205.575	4775208678129.996	17280212947946.96	63870135175032.4
46	b1262	EG11026	453.0	6.815720735818701e-09	8.661368564812831e-09	1.1548332813457174e-08	1.614455204127722e-08	2.364976628245472e-08	3.6278247604330564e-08	5.8238871408926237e-08	9.778213121973487e-08	1.7160212318617167e-07	3.145886719146231e-07	6.02095383083803e-07	1.2023686478955825e-06	2.5038724039581724e-06	5.434313596289132e-06	1.2285547356385582e-05	2.8915089487126138e-05	7.081107359611489e-05	0.00018034090375467884	0.00047739395142431574	0.0013128819634084174	0.0037490419032449405	0.011110758038448637	0.0341571754024672	0.1088740164584038	0.35963568726692263	1.2305315415551572	4.359255042961799	15.981678060107823	60.607573469212596	237.64707503703863	963.0492332822115	4031.6890157404955	17428.612443336737	77766.61460154911	358012.4052051185	1699808.0856631657	8320004.37389686	41965888.64753527	218046067.41729513	1166571012.7891188	6424208673.16696	36400753175.397255	212139899328.9155	1271150012508.6516	7828473623617.761	49534609340036.125
47	b1479	EG10948	565.0	1.7152112308791994e-11	2.16891780355912e-11	2.918232740232948e-11	4.174281680970839e-11	6.342606629111231e-11	1.0228752390554791e-10	1.7494294976106188e-10	3.1706215697707687e-10	6.084529886494465e-10	1.2354064158762132e-09	2.651938356457958e-09	6.0139968215101105e-09	1.439757760665298e-08	3.63602724454803e-08	9.679790325059504e-08	2.714564204397514e-07	8.013612717434309e-07	2.488592445212636e-06	8.12426112614136e-06	2.786316014374674e-05	0.00010032500629676422	0.00037900103209918395	0.001501232840268642	0.0062310360127205925	0.027083762427677686	0.12320549960722164	0.5862234326606087	2.9157586433774387	15.15103423050991	82.20266269721427	465.41086053831026	2748.221700624564	16915.80456486872	108473.48163631638	724289.5479907452	5033029.987978679	36378905.10652883	273369355.0073582	2134570578.2047274	17310720004.40183	145730380371.8344	1272930813173.7395	11531120647146.46	108279286310338.95	1053475280757355.9	1.0614734099689518e+16
48	b2942	EG10589	384.0	2.5191196311471648e-09	3.514238423547789e-09	5.100159127452825e-09	7.696106772741285e-09	1.2068732354688314e-08	1.9657456198935807e-08	3.32386512019943e-08	5.831611710502972e-08	1.0610723196924927e-07	2.0012339756126516e-07	3.910531399018177e-07	7.91316830595257e-07	1.6574351059479467e-06	3.59163342907963e-06	8.048550036580693e-06	1.864306162171747e-05	4.461669822806865e-05	0.00011027262950361891	0.0002813458012358892	0.0007406799516500315	0.0020112030564000587	0.005630368460491944	0.016244123035587647	0.04827917425681716	0.1477595558020013	0.46549395506504954	1.5089269611096254	5.030990146544671	17.2467597643008	60.76736387854013	219.9806223563454	817.8885917033557	3122.09645753039	12231.784895697934	49167.230332587416	202701.59940017812	856819.4512474622	3712183.048822602	16479217.24742743	74932818.67271212	348898374.2915603	1662961508.2259016	8111266610.514326	40475020204.2116	206560789927.67798	1077812917260.9337
49	b3640	EG10251	151.0	0.0006284056932025064	0.0006862478779634947	0.0007616790858065138	0.0008590472689512512	0.000984286361303446	0.0011454919545926892	0.0013537453932468586	0.0016242987062325231	0.0019782888674427556	0.0024452355208429144	0.0030667081970996175	0.00390175376322794	0.005034995067063431	0.0065888165106238504	0.008741854131003134	0.011757291403088977	0.016026532888123748	0.022137194980954875	0.030979870576178393	0.043917236894398186	0.06305424360131372	0.0916735648133671	0.13494352586569344	0.20107904487713874	0.303262087200132	0.4628461979618885	0.7147501881665906	1.1166152405804168	1.7644858383645756	2.8198938336350636	4.557039818164858	7.445687696923941	12.298044958285741	20.531223319129317	34.64018148291541	59.05708634927333	101.72581687465355	177.01060139089228	311.11339883071247	552.246183185242	989.8862921836111	1791.518351469043	3273.3023425366455	6037.069630716485	11237.985928733795	21111.581850155417
50	b3926	EG10398	502.0	7.80226441568963e-14	1.0312468887319283e-13	1.4371575981336434e-13	2.1102430279088825e-13	3.26240764189758e-13	5.306616017949345e-13	9.075517375968132e-13	1.6308143625531994e-12	3.0769937440463267e-12	6.091882886705416e-12	1.2647290540924137e-11	2.751609708564411e-11	6.26968980316201e-11	1.4952221051280091e-10	3.729926977326027e-10	9.726763631719768e-10	2.650037988351495e-09	7.538719997151728e-09	2.2379722060933125e-08	6.929098940994618e-08	2.236252605789671e-07	7.518782647472935e-07	2.632211563564658e-06	9.58976735902375e-06	3.633959998880088e-05	0.0001431565006478914	0.0005859737649267753	0.0024909323219518796	0.01099122153099057	0.05031725845106409	0.23887168910154258	1.1753894629760393	5.991891445604635	31.630759413627757	172.83041728418522	977.0116432965092	5711.565537042509	34514.056952595965	215493.65557516195	1389585.9406989662	9250520.319530977	63547232.771288626	450297199.3137904	3290021983.4101095	24775506465.98242	192220663095.63492
51	b0888	EG11032	321.0	0.0011238281674497653	0.001230422405959277	0.0013926621416206603	0.0016288407652506887	0.001967704519942442	0.002454141047797853	0.003158714648998334	0.004193804477883499	0.005741314122743409	0.008101042974274915	0.011776625930186871	0.01763102591230415	0.027173154786840785	0.04309628797507506	0.07030901649419173	0.11794784608989435	0.20338349984320273	0.3603540154613168	0.6558046896431253	1.2254539818522865	2.350416937457255	4.6256044923118935	9.33727632819182	19.326562782376637	41.004204052419105	89.1456629800902	198.53215553645603	452.77561221237863	1057.1129753011123	2525.8792744722614	6174.830979069463	15439.35691015206	39472.72993389336	103158.00086699767	275500.3852348244	751679.183935463	2094657.6282449223	5959977.995103185	17310510.596501313	51308919.64978931	155159864.536291	478582459.7019617	1505268290.6908052	4826598905.7496805	15773591206.185194	52526131530.85351
52	b0425	G6239	303.0	0.2991868200409615	0.28932076425129954	0.2896683752721569	0.3001259108355737	0.32165218002853246	0.35641239901307914	0.40813897686783257	0.4827929106878865	0.589688543969956	0.7433746608345498	0.9667921156718638	1.2966371932739646	1.7926119667517237	2.5536512430957212	3.7468988316101157	5.660406003891051	8.800777971696737	14.077563331733273	23.158175420217493	39.16439806554425	68.06612147966104	121.52550405055679	222.81653973927334	419.3917496495026	810.0948391329545	1605.2717682487416	3262.2202537423836	6796.531767884065	14512.096523644503	31747.02759670417	71132.719419071	163190.33744567953	383217.47342366015	920854.4961945891	2263614.2279291605	5690522.669285281	14625632.710944172	38420772.85632296	103129839.4183707	282780180.985161	791846876.9702926	2263830609.9574237	6606046114.201155	19670721235.24189	59754083446.49638	185128235745.7321
53	b1092	EG11317	309.0	3.346939226473928e-08	5.0488538548790405e-08	7.851900157263904e-08	1.2583772553348118e-07	2.077404130249524e-07	3.531244734834859e-07	6.178124961674292e-07	1.112078880972488e-06	2.058709739346942e-06	3.918035816954022e-06	7.662863375457538e-06	1.5395764607020033e-05	3.176431253000503e-05	6.727420438112228e-05	0.00014620890314996721	0.00032595881227430484	0.0007451866498338378	0.001746356171335253	0.0041939201870286585	0.010317711508692725	0.025994464957223445	0.0670460405970929	0.17697936675537157	0.47796256105433316	1.3202413138373812	3.7288021332904835	10.764954975855652	31.758069920426813	95.7125668042343	294.5998926714902	925.8113787843336	2969.73738395393	9720.75922801483	32460.23254159879	110549.48315963018	383885.25815372245	1358855.7739530227	4901868.584451365	18015944.911515195	67445308.37352212	257122155.66602758	997965499.2949277	3942543500.307977	15849679950.130291	64825674057.37927	269685138744.35663
54	b0758	EG10366	348.0	5.1957113520030814e-23	8.500452617625482e-23	1.439612605902025e-22	2.5225989177090427e-22	4.571359023464828e-22	8.563192712987638e-22	1.6573762838966306e-21	3.3128844884961725e-21	6.835951007925217e-21	1.4554914656398326e-20	3.1963321399433e-20	7.236722079222027e-20	1.6884905046792802e-19	4.0582964314370864e-19	1.0043883188170216e-18	2.558581266470474e-18	6.706036982230625e-18	1.8077311537796087e-17	5.009996075420383e-17	1.4269655091479743e-16	4.175431876069325e-16	1.2547083808817295e-15	3.870629523866757e-15	1.2253609215157074e-14	3.979591502746996e-14	1.325426454461011e-13	4.525517206402723e-13	1.5835476821063405e-12	5.676771077547017e-12	2.0841930750683475e-11	7.834330317696366e-11	3.014089759694127e-10	1.1864947273068921e-09	4.777466397587579e-09	1.9670727313874924e-08	8.279512097093369e-08	3.5614187791899755e-07	1.565126803222659e-06	7.025223943198549e-06	3.219828075473322e-05	0.0001506421379232966	0.0007192545601729707	0.0035036755406107826	0.01740822950168828	0.08819840860601254	0.45554349299498975
55	b3916	EG10699	320.0	1.0003892061278098e-07	1.2672542372752625e-07	1.6610691228892396e-07	2.251843550304381e-07	3.155845372405527e-07	4.5700786448339897e-07	6.835472214153026e-07	1.055503345779884e-06	1.6819348503430326e-06	2.764599486755346e-06	4.685398960050956e-06	8.184134343754313e-06	1.4727666145025666e-05	2.7293292642348577e-05	5.2067549920060275e-05	0.00010221119913487425	0.00020638748848746666	0.000428506729049694	0.0009144491970826136	0.0020050711933627943	0.0045155560058952856	0.010441168741197843	0.02477940703129421	0.06033735817565142	0.15069092516336657	0.3858755890240076	1.0127983282761506	2.7237813160026545	7.5033505831380225	21.165772572379215	61.11854366591926	180.60837351323278	546.0050992289265	1688.1818695900372	5336.752915108209	17244.226077391453	56936.95754695698	192046.18062498994	661540.7605133499	2326630.366112929	8352183.349014969	30595539.599270448	114337032.80535862	435785960.16506505	1693578907.8522463	6709241464.263837
56	b1723	EG10700	309.0	1083070709525.9152	931169714089.7845	827925714330.2374	760937226025.6422	722617719897.9153	708730279543.703	717594515099.1489	749754207631.8131	808014356501.0338	897844225830.4062	1028226286295.9293	1213134208454.8528	1473976785301.62	1843596224887.7312	2372840503880.427	3141488558261.651	4276668933644.02	5984396477857.213	8604454295959.117	12707510833847.684	19269923609958.215	29993848974568.457	47903761778262.84	78477809744870.61	131831948346525.05	227012494726637.16	400585208839936.9	724133861351957.1	1340560095126773.8	2540760928295624.0	4928558090826684.0	9781936720786338.0	1.9858701969420016e+16	4.122606126331198e+16	8.749102497990717e+16	1.897593860053991e+17	4.205041255358644e+17	9.517991082475562e+17	2.1999399050911237e+18	5.190998546626232e+18	1.2501186438508261e+19	3.0718431078176207e+19	7.699864547350236e+19	1.968310902212592e+20	5.130062609312009e+20	1.3628976908130493e+21
57	b1415	EG10035	479.0	2.7250511387962216e-11	3.6850113692704434e-11	5.2437758953519675e-11	7.846725807207656e-11	1.2338842827870633e-10	2.037553556926967e-10	3.5310490509253435e-10	6.41762599827337e-10	1.2224780868203252e-09	2.4390913855337672e-09	5.09405673461192e-09	1.1129628109201193e-08	2.542231699840599e-08	6.067468743921055e-08	1.512175112303915e-07	3.9332060346188574e-07	1.0670703183199422e-06	3.0178414408610748e-06	8.892332950801534e-06	2.7284332599253235e-05	8.712747709994274e-05	0.0002894079038898096	0.0009994283989827853	0.003586368581956477	0.013365930908507889	0.051709084667673724	0.20755980319004114	0.8640062717402103	3.7280290247621344	16.665750952373084	77.15269275973586	369.70739839779793	1832.9436919174325	9397.87979680032	49809.13607643728	272770.72532797017	1542801.4561626755	9008704.821349185	54284240.74911624	337416133.57841325	2162532444.5224876	14285340866.339205	97225154775.07019	681487610987.5701	4917700970979.006	36519676683533.29
58	b0935	G6477	381.0	7.3946440109930475e-06	7.462148117345068e-06	7.852264266550727e-06	8.611220217534369e-06	9.836288314542254e-06	1.1696508595829385e-05	1.4471213221146755e-05	1.8618561952607237e-05	2.4897289670921702e-05	3.458584663922304e-05	4.988433060511495e-05	7.466749213888471e-05	0.00011592741875562476	0.0001866021433687589	0.0003112538563668322	0.0005377437306116551	0.0009618255961276159	0.0017802396850091632	0.003408203491509131	0.006745964011985205	0.013798865000764358	0.029156520276196148	0.06361153044113096	0.14323901919792228	0.33276091287072307	0.7972076528526552	1.968811043252474	5.010231256379128	13.132966776281854	35.444744152443434	98.4599767472513	281.3997965157828	827.1486605614347	2499.6599429803355	7763.541885355325	24772.32108758206	81180.12106241945	273123.67961418605	943079.3311151909	3340957.0834563263	12139029.270279925	45221605.84729803	172670232.46144864	675555232.5403367	2707325355.856135	11110213268.489267
59	b3433	EG10088	367.0	1.8106890316936342e-06	2.1148839990807836e-06	2.5711938726631445e-06	3.252011367821439e-06	4.276664676723833e-06	5.844733875194715e-06	8.296685510445165e-06	1.2226501625744177e-05	1.869554708924271e-05	2.9648075559518862e-05	4.8737629356627114e-05	8.301034579122986e-05	0.00014641765808254614	0.00026732811723882536	0.000504992953484929	0.0009865474734775826	0.0019922693346737944	0.0041570356921080825	0.008958517590807622	0.01993053927106748	0.04575609622296506	0.10835403046305134	0.2645630314014052	0.6657720969526354	1.7260813271999746	4.608562982807027	12.666896606190335	35.82692789846852	104.23657698961303	311.84647867790096	958.9873259731384	3030.25826658726	9835.282044902267	32777.981411011424	112128.43335005947	393585.890116929	1417123.253203575	5232102.1979820095	19801744.692263875	76797920.54032348	305123942.8355481	1241503360.4495437	5171661979.630707	22049089675.722637	96183148581.52202	429167067305.39636
60	b0915	EG11409	328.0	2.412343555875078	2.285260644582826	2.2492686941146385	2.2989639321532387	2.4388651582081544	2.684053392642085	3.0628690261589124	3.622338296237503	4.437776632827399	5.629286612824784	7.39011940043921	10.036017062292578	14.092491248475271	20.45210876218158	30.663567073274976	47.47386892864153	75.86645568236645	125.09118806676385	212.7191418327037	372.91782104686735	673.7096158018766	1253.7595043328697	2402.530579297775	4738.823554361089	9617.345125155367	20075.269164008394	43085.370784874045	95039.3835798563	215391.20689192368	501360.79174295394	1198175.4458495404	2938934.0717302314	7396265.077280778	19091680.2291056	50529241.27386704	137078141.7095324	381050258.45105857	1085047293.5202026	3163975070.1186028	9445020275.903578	28855426618.875484	90194067403.23907	288354800609.85815	942648442680.4994	3150083048664.461	10757762338460.504
61	b4041	EG10740	807.0	4.129309386907105e-08	4.459568071512274e-08	5.293106571594813e-08	6.895668477606319e-08	9.847904641946927e-08	1.5398382485261953e-07	2.632936383317038e-07	4.917198842994452e-07	1.0018282747491138e-06	2.2241319858376244e-06	5.374286050131137e-06	1.411830499110691e-05	4.0277433584360846e-05	0.0001246469101659475	0.0004179957053855484	0.0015172938076762174	0.005955509098951811	0.02525049474509166	0.11552598823535709	0.5697859653821632	3.0264663364288165	17.295296352342575	106.23567123536755	700.7305904028798	4958.65862186891	37610.54720388414	305487.1916095378	2654761.4202406555	24661749.444836322	244686689.88730827	2590671974.04996	29245760299.359592	351722195377.67694	4502627822147.297	61306961106196.62	887123242468326.0	1.3631585152298492e+16	2.222591057433683e+17	3.842295921608244e+18	7.037395436961162e+19	1.364581197337617e+21	2.799200042018105e+22	6.070169865611336e+23	1.3905597490333655e+25	3.362746728757605e+26	8.578519275826323e+27
62	b3018	EG11377	245.0	2.659865204822581e-13	3.4727978723169984e-13	4.66374291046992e-13	6.439572044030525e-13	9.138635782637249e-13	1.3324313705483397e-12	1.9952029175424675e-12	3.067256400311826e-12	4.839252733925727e-12	7.83282637909409e-12	1.30022863229417e-11	2.2127547932198964e-11	3.8593371493071196e-11	6.896261421825438e-11	1.2621010238367603e-10	2.3649059238973577e-10	4.5356023540947006e-10	8.900644636929159e-10	1.7866495197809206e-09	3.667386438928676e-09	7.695614403085115e-09	1.650330954543379e-08	3.615876447239375e-08	8.091823576884261e-08	1.8490421399882324e-07	4.3131429757663323e-07	1.0267585846163903e-06	2.4937492409578323e-06	6.177764626525418e-06	1.560593928781482e-05	4.018980615503879e-05	0.00010548687206750163	0.0002821162192608864	0.0007685940357571523	0.002132548790991832	0.006024612864083792	0.017325436158847057	0.050706329975187814	0.1509950391291677	0.4573899382412999	1.4090819957073808	4.413827081327466	14.054931878361476	45.4865352538624	149.58403497494427	499.74075076267656
63	b0524	EG12666	240.0	2.3653283237944415e-17	3.4241434051563254e-17	5.087570048089473e-17	7.755512985293964e-17	1.212546601348822e-16	1.943670232697303e-16	3.1932558599851623e-16	5.375079041391228e-16	9.266830672621172e-16	1.6358001643021388e-15	2.955571488328694e-15	5.4641994973150646e-15	1.0333541944428534e-14	1.9983667762624287e-14	3.950683854712426e-14	7.981970993483318e-14	1.6476328333885907e-13	3.4737349800421323e-13	7.478151582351199e-13	1.6433512458326336e-12	3.685395451802226e-12	8.43210744397036e-12	1.9677459122445152e-11	4.682383432341803e-11	1.135836689673939e-10	2.8080401814679094e-10	7.07324030574406e-10	1.8148968021952524e-09	4.7423784576393656e-09	1.2616680307032214e-08	3.416598791489927e-08	9.415420714262135e-08	2.6398586594916813e-07	7.528641023049367e-07	2.1834772217633997e-06	6.438422707499305e-06	1.9298031294599948e-05	5.8783376450714307e-05	0.00018193266417741342	0.0005719912606991142	0.0018264167698648786	0.005921785003880808	0.019492132861087093	0.06512279168965515	0.2207942304335995	0.7595193167015093
64	b0181	EG10545	262.0	1.5340379218855836e-06	1.7183148841309125e-06	1.9795091351757585e-06	2.344415707547503e-06	2.8534538714848107e-06	3.5678406543370423e-06	4.581208610712575e-06	6.0386347253459695e-06	8.168229182640973e-06	1.1334339604417858e-05	1.6128524106066047e-05	2.3527528176731654e-05	3.517196180414152e-05	5.386578460836197e-05	8.448606630122747e-05	0.00013566710430920484	0.0002229693070565286	0.0003749405134949912	0.0006449025136797675	0.001134252565839061	0.002039299227319832	0.0037469765012496143	0.007033718670896147	0.013485591735903699	0.02640065865063911	0.05275938784397526	0.10759873571946692	0.2238828923930252	0.47514537873441237	1.0282794042493282	2.268629413138618	5.101220699234767	11.68785159955284	27.279643700961877	64.84567772739715	156.94883119594996	386.694215729534	969.6367187854516	2473.9041486593746	6420.829709064413	16948.734919983955	45491.053504258016	124126.15579117909	344236.2034978265	970095.0814658134	2777451.142227479
65	b2028	G7091	388.0	0.012578967550664451	0.014355514691566557	0.017106894071767825	0.021273906281517742	0.02759280885068291	0.03730524481270486	0.05254430285665918	0.07705897767843088	0.11760517445597607	0.1866819987251623	0.3080505554880564	0.5281523588073559	0.9403545004223758	1.7378005234051506	3.331717619152904	6.623439683571716	13.646976455497416	29.12863569600535	64.3770538551292	147.25453446945423	348.4457490416028	852.5811626477755	2156.146846023514	5633.440594414113	15199.711550117328	42333.03022251553	121653.47545219828	360572.1634809409	1101808.9189739716	3469710.074157495	11255939.981752744	37601338.95944471	129297900.15316387	457490682.98408145	1664998925.4272738	6230560930.807782	23964292657.580673	94704657982.44742	384409807014.1535	1602076410285.8584	6853130161039.588	30079119146692.41	135415081614841.27	625103803248750.4	2957874747598130.5	1.4342049709904524e+16
66	b0179	EG10316	341.0	1753.3325309584452	1719.9205441208624	1751.4278277162937	1850.5325199732326	2027.7106163828987	2303.071539263208	2710.1398653707593	3302.574091682476	4165.68932606879	5436.188600896914	7336.321429290378	10233.970917280256	14750.293734434084	21956.308239072318	33739.170657395254	53498.66230595407	87499.29681397471	147550.82486094348	256436.0439682467	459139.11975746363	846578.5968619231	1606868.9003670423	3138474.5617930098	6305492.249744511	13026301.946431523	27660937.091843735	60353205.4833358	135259512.81563488	311256067.20007145	735192407.1712649	1781845905.4397988	4429758549.767902	11292435754.530602	29508813814.638493	79019320403.88394	216767939398.4604	608978200888.1665	1751539681178.1853	5156062794883.669	15529828680126.836	47845096794952.32	150731608475343.1	485448208813623.1	1597829373769418.0	5373357792303274.0	1.845735915629823e+16
67	b0062	EG10052	500.0	3.2622480499523827e-34	6.493159511750741e-34	1.360795741604078e-33	3.0006699516236372e-33	6.957084767283535e-33	1.6948065466369683e-32	4.335121653758353e-32	1.1635358818421462e-31	3.274681115155345e-31	9.657989152580728e-31	2.9830108467367678e-30	9.642718592610501e-30	3.2602499929138556e-29	1.1522409033778728e-28	4.254169821420569e-28	1.6398629612518617e-27	6.59579810468788e-27	2.766583738821598e-26	1.2094564736311185e-25	5.507614419345414e-25	2.611103780327584e-24	1.2880597580675634e-23	6.607947000628274e-23	3.5235992854002586e-22	1.951955802819552e-21	1.1227790347395344e-20	6.702549159269452e-20	4.1504083088232355e-19	2.664609342807898e-18	1.7727929984382736e-17	1.2216790270454533e-16	8.716188523198939e-16	6.435246903117513e-15	4.914444813481851e-14	3.8802410878693683e-13	3.1661031842563734e-12	2.668599163710811e-11	2.3224482234273264e-10	2.0860670396452364e-09	1.9330705305690285e-08	1.847245382962529e-07	1.8196240182299154e-06	1.8469030625678618e-05	0.00019308099084724422	0.002078250526211354	0.02302245166413426
68	b2935	EG11427	663.0	1.5832398168489155e-32	4.124104999516889e-32	1.145893002545725e-31	3.3931389145618636e-31	1.0698434528899529e-30	3.5885869077870435e-30	1.2795011523050506e-29	4.8451454768679123e-29	1.9469838579321342e-28	8.295702089035514e-28	3.7448153516674146e-27	1.7895776893918206e-26	9.046386717221383e-26	4.83360086967624e-25	2.7277780082554794e-24	1.6246742132552697e-23	1.0205253265428942e-22	6.755654559899029e-22	4.709640543317536e-21	3.4552529067645744e-20	2.6658960348500205e-19	2.1616321281935004e-18	1.840788142623594e-17	1.6452115312780366e-16	1.5422409625005128e-15	1.5153606603087767e-14	1.5596883477070164e-13	1.680530538385064e-12	1.8944116760550354e-11	2.2328426693970163e-10	2.75003291153194e-09	3.537183306241082e-08	4.7485901474854586e-07	6.649827340872471e-06	9.708435489458587e-05	0.0014768603274569444	0.023396042228854018	0.3857651728253822	6.616821655168676	118.00299199783983	2186.8971525518386	42095.25627143833	841178.5875720597	17441239.36194719	375048448.9801272	8360034280.709196
69	b3564	EG11075	484.0	5.863487968054625e-12	7.929875437927161e-12	1.1284858649779339e-11	1.6886651965029003e-11	2.6552870501626193e-11	4.384370285191695e-11	7.597007366294338e-11	1.380490863210284e-10	2.629060336245369e-10	5.244065993287217e-10	1.0948761371953172e-09	2.3912434426480423e-09	5.459856642874356e-09	1.302500575773654e-08	3.244578389138502e-08	8.434716253558045e-08	2.287001462634685e-07	6.464005331633869e-07	1.9034233177463754e-06	5.836199285904931e-06	1.8623100105350137e-05	6.181166809838336e-05	0.00021328405798648353	0.0007647013844922424	0.002847411531731531	0.011005657357381536	0.044134147533591524	0.18353343444178669	0.791095724439237	3.532734065808478	16.33648053621128	78.1937687572091	387.217655389041	1982.9581796279963	10496.78070219844	57410.89350387559	324296.4443197055	1891108.5060378318	11379844.375247458	70635586.6412942	452066540.2066007	2981943366.677329	20264863147.659485	141829511306.1071	1021884684206.7285	7576794519819.189
70	b2416	EG10789	575.0	4299232354.362747	4229411085.372287	4433915311.5207205	4949262962.768178	5877221785.933963	7418572828.042002	9945557863.974632	14149710229.053268	21346659659.409798	34122105271.95104	57747052840.15815	103390712171.79712	195688544025.19763	391255752467.4411	825755622284.8851	1838342664743.3928	4313986029742.907	10663653965482.871	27746646607649.06	75944888838761.25	218514813617764.16	660499334182120.1	2096003703225218.5	6978513243367568.0	2.4361946335241228e+16	8.911897716981754e+16	3.414069089327854e+17	1.3688531563039032e+18	5.740716763419512e+18	2.5167842764217123e+19	1.152778800598509e+20	5.5133952076767796e+20	2.7518321008130156e+21	1.4325649913443145e+22	7.77426996222513e+22	4.395662893991031e+23	2.588084575880199e+24	1.5859698270587218e+25	1.0109971695698177e+26	6.700740667040055e+26	4.6152567482569167e+27	3.3018279378642374e+28	2.4523745754404225e+29	1.8900972374965215e+30	1.5109166245487903e+31	1.2521394712312459e+32
71	b0403	EG10565	604.0	5.796175135552272e-47	1.2227906023816864e-46	2.744613982173962e-46	6.548744366248635e-46	1.659652055524061e-45	4.4637361272711406e-45	1.2730577343098062e-44	3.8469525588577457e-44	1.2307249127872776e-43	4.165259259507719e-43	1.490138045878045e-42	5.631004916801698e-42	2.2459323459053126e-41	9.448003142578058e-41	4.1889188826335364e-40	1.956018907714825e-39	9.612768982290543e-39	4.968530852507028e-38	2.6990789398212712e-37	1.539996408401331e-36	9.222592752575904e-36	5.793385413578476e-35	3.814862222527044e-34	2.6315847793399546e-33	1.9005397161077026e-32	1.4361193117451626e-31	1.1347360209228444e-30	9.369802642843211e-30	8.080562270182829e-29	7.274047985129203e-28	6.831021992728692e-27	6.688445295155842e-26	6.8242221422381155e-25	7.251561519871162e-24	8.020946208470073e-23	9.230047772827469e-22	1.1044305488941543e-20	1.3734220874940082e-19	1.7741036191198566e-18	2.3792745070137228e-17	3.3111972851620445e-16	4.779558877627785e-15	7.152256637915027e-14	1.1090319025735316e-12	1.7810933370894e-11	2.9612142365308356e-10
72	b3236	EG10576	312.0	96945.00989861588	98282.09385921544	103072.58313598008	111771.939427678	125270.07619045838	145042.02213889413	173413.23021084897	214005.66563509995	272482.46732048754	357800.09135416325	484341.82338660915	675611.2107560702	970736.5745016627	1436132.4528288615	2186792.4561458984	3425898.509331163	5519904.924795281	9143607.955786817	15565875.761592867	27223431.500328526	48895756.626658425	90158433.66387133	170607653.60386097	331207274.6690162	659424063.0191343	1346014472.0824203	2815873762.3710694	6035533456.041819	13250115647.83648	29784454512.644417	68531773706.23769	161359628074.33038	388658787758.49164	957380822450.0645	2411111546756.9443	6206427922745.485	16324323257542.14	43860809494714.42	120350166419919.7	337153447523972.8	964058213075431.6	2812931415340900.5	8373023654929137.0	2.5419171499909572e+16	7.868401169290435e+16	2.4828429975825357e+17
73	b3012	G7565	275.0	0.0012089083289872852	0.0011505391120060296	0.001129953855920955	0.001144688823657889	0.0011956401194863273	0.001287127121677243	0.0014274951335922527	0.001630373120177064	0.0019168498031968918	0.002319049116031059	0.002885939141106777	0.003692808439718663	0.004856889502262053	0.0065634670748256916	0.009110163778841862	0.012983245629156771	0.018991237114577952	0.028502766883192452	0.04387707092194902	0.0692564573524692	0.1120500998737773	0.1857603027522315	0.315459523143158	0.548589917129125	0.9766316219067077	1.7793434626019566	3.316683211151017	6.323163569265624	12.326049528989982	24.561060719307658	50.01271921444247	104.04042516210322	221.0507253706157	479.54736096301315	1061.949872055696	2399.906513626349	5533.359360577223	13012.948075996655	31206.449719746433	76293.22549825367	190104.82531288764	482680.7024254074	1248480.8841595	3288940.2797103636	8822274.753334122	24091033.24657904
74	b0903	EG10701	760.0	8.112165785959316e-26	1.6672636119172877e-25	3.7066306657822843e-25	8.904183602392852e-25	2.308808591566672e-24	6.455160720950767e-24	1.9440375083004204e-23	6.300000148524632e-23	2.1947311843446504e-22	8.211074419699827e-22	3.2959145139055895e-21	1.4180609079848845e-20	6.533542128198506e-20	3.2205889882708874e-19	1.6969091741169049e-18	9.548349779309284e-18	5.73270988944684e-17	3.669227814548427e-16	2.5014922316635258e-15	1.8149537754673297e-14	1.4002688648901026e-13	1.1478352256469834e-12	9.988905392598461e-12	9.221032744605926e-11	9.022411464192408e-10	9.34996760396004e-09	1.0254390421975677e-07	1.1893083547324122e-06	1.4576097448303618e-05	0.00018863927739446468	0.002576045167791224	0.037093360657029686	0.5628018248129619	8.991475569811882	151.15634466312227	2672.0813829336344	49637.8441470633	968349.5182382456	19825648.529603004	425718601.6915398	9581766397.022831	225906015109.74188	5575765816566.825	143984144429103.2	3887771435883168.5	1.0970052821625094e+17
75	b4154	EG10330	602.0	3.802401617381046e-21	5.6358093608998754e-21	8.869859839106067e-21	1.4810968279399358e-20	2.6218380631513305e-20	4.9163047199581306e-20	9.757583045931578e-20	2.0482426022499106e-19	4.543875103849078e-19	1.0645163808840439e-18	2.6317174682990567e-18	6.860754500270287e-18	1.884688739185538e-17	5.451758106390583e-17	1.6594389415869824e-16	5.311494696879441e-16	1.7865303204035254e-15	6.310356250116338e-15	2.339177166876027e-14	9.09406716889391e-14	3.7056391955207164e-13	1.581634660248324e-12	7.06674400994096e-12	3.3032286454363405e-11	1.6143725228041405e-10	8.244384125131603e-10	4.396926386794034e-09	2.4475269262570498e-08	1.4211745382587182e-07	8.603335515907012e-07	5.426840897390217e-06	3.564944497903941e-05	0.00024375408543286567	0.0017338668560125004	0.012823860286628472	0.09856861338101419	0.7869662543943583	6.523114245251791	56.10765291616151	500.5497554822727	4629.383372036121	44365.497709293195	440364.47981946374	4525067.778591897	48115796.95768568	529183941.2481734
76	b2206	EG12067	828.0	5.4669468859368845e-48	1.4023202358241682e-47	3.9123358701815366e-47	1.1857946111859559e-46	3.900072698465069e-46	1.3903969783597984e-45	5.366957852167117e-45	2.2406211614458399e-44	1.0106349282456913e-43	4.919800948416455e-43	2.5821217988164376e-42	1.4596113624459872e-41	8.877507576481986e-41	5.8037229468432856e-40	4.074356231250273e-39	3.0685218313389354e-38	2.476878483580787e-37	2.1408137666751685e-36	1.979480339445707e-35	1.956261406113936e-34	2.064510101581961e-33	2.3245466912955984e-32	2.7900561752713705e-31	3.566718075066475e-30	4.8522024282628715e-29	7.018782006423611e-28	1.0786509631824485e-26	1.7597265750566087e-25	3.0451471974018224e-24	5.585074083911838e-23	1.08485253043543e-21	2.2299850211100287e-20	4.847253236161749e-19	1.1133447671337483e-17	2.700138602011283e-16	6.9095785907675774e-15	1.864306338486501e-13	5.3000336193980886e-12	1.5864824904892066e-10	4.996790223375883e-09	1.6548327589211801e-07	5.758857024442134e-06	0.0002104523116463255	0.008070979929036815	0.32462189009880865	13.68471974974073
77	b2262	EG11368	285.0	1.3942371071938494e-16	1.9891279046603977e-16	2.917505319503063e-16	4.397618557853432e-16	6.809528164913915e-16	1.0828022346024172e-15	1.7674838781761786e-15	2.960601172448733e-15	5.08708234551228e-15	8.963355961088375e-15	1.6189610752903555e-14	2.9965336634941954e-14	5.681646396778541e-14	1.1032120037014212e-13	2.1929718604339646e-13	4.461265692585812e-13	9.285338848483073e-13	1.9765953153659934e-12	4.3021522300828745e-12	9.571310452775077e-12	2.1759362454931754e-11	5.0533974108413276e-11	1.1985564558366673e-10	2.9023403111946995e-10	7.173511343521957e-10	1.809211885293169e-09	4.6548270754302986e-09	1.221400600075678e-08	3.2676746339460855e-08	8.911131709715137e-08	2.476447820377894e-07	7.011617706011252e-07	2.0220506251424142e-06	5.93805364434841e-06	1.775291022712269e-05	5.402128066151017e-05	0.00016727385173991537	0.0005269367847211139	0.0016883289881008848	0.005500801128727754	0.018220852226473024	0.06134655941423166	0.2098924147216904	0.7296184519354244	2.5762986354668245	9.23863868303522
78	b2501	EG11510	688.0	1.7887018918592526e-06	1.5212056967432156e-06	1.4056005814068166e-06	1.4095320853001254e-06	1.5323198875275998e-06	1.8039102645676433e-06	2.2972491686779133e-06	3.161349930875386e-06	4.696331804782926e-06	7.523568116740921e-06	1.2984689222417031e-05	2.4118599680585715e-05	4.816837720658603e-05	0.00010333421762833384	0.00023789618023528723	0.0005872012166136983	0.0015525425458204293	0.0043930273610817425	0.013291090501237845	0.042958759822989113	0.14820433414298234	0.5452770226898558	2.1377407411875384	8.923065682462845	39.62225658869786	187.0166631086965	937.5453787233196	4988.098401166216	28143.17565916535	168258.09426841282	1065166.931095512	7134719.286795128	50528544.64272105	378081119.39947075	2986850453.6854367	24895367340.262577	218776504940.13345	2025650752252.4165	19747811141177.168	202570708852120.97	2185014671641004.8	2.4766961492676396e+16	2.9481951627718426e+17	3.6832661055270164e+18	4.82653299135e+19	6.629768698939579e+20
79	b2255	G7168	660.0	1.409613406758884e-29	2.4359284144111484e-29	4.5259533618289365e-29	9.032459864251351e-29	1.93432002652108e-28	4.440780200035024e-28	1.0919117682219424e-27	2.872817221028844e-27	8.0801901189534e-27	2.4273658602295014e-26	7.781472681135687e-26	2.659621593586765e-25	9.68352934233962e-25	3.752607258783439e-24	1.546512744078774e-23	6.772290069649368e-23	3.1486563339670283e-22	1.5530085029073287e-21	8.119655022736195e-21	4.496533417029134e-20	2.6354867785814325e-19	1.633645211748359e-18	1.0701494117416083e-17	7.402892320232368e-17	5.403982938734325e-16	4.1597931621531e-15	3.374185051824643e-14	2.8820664593396257e-13	2.5904777422611135e-12	2.448519673341853e-11	2.432128019970803e-10	2.5371357237565987e-09	2.777760297832667e-08	3.1897962924735214e-07	3.8395069851712265e-06	4.841315093037143e-05	0.0006390891159228778	0.008826899753465879	0.12748110805127427	1.9240664827650267	30.330544215743725	499.09010636390184	8567.862890935525	153362.9183390149	2860785.887111919	55581921.679309055
80	b2257	G7170	550.0	2.1652347338113795e-79	1.4643004067319353e-78	1.051623725948323e-77	8.013532036533788e-77	6.473738093223703e-76	5.539793495838528e-75	5.017467934638187e-74	4.805946256794146e-73	4.864436152052539e-72	5.198842314651492e-71	5.862295485037568e-70	6.969267164346825e-69	8.728532870001154e-68	1.1508305160686095e-66	1.596186002349063e-65	2.3272785558914886e-64	3.564522216285463e-63	5.7311563317999746e-62	9.66663891010446e-61	1.7092664564322261e-59	3.1663440425677895e-58	6.140980921987295e-57	1.2461494297198882e-55	2.6441173598548127e-54	5.862719008619234e-53	1.3575587900830368e-51	3.280928571690404e-50	8.270935470465492e-49	2.173587525784692e-47	5.9513142305096596e-46	1.6967353564582402e-44	5.034271275275644e-43	1.5536017370944786e-41	4.984092721921324e-40	1.6612768037973603e-38	5.750119079305362e-37	2.065681602860683e-35	7.697994773458767e-34	2.97439528064676e-32	1.190992072264439e-30	4.939619745091245e-29	2.1210015651229412e-27	9.424159286245211e-26	4.331044651738375e-24	2.057729341928517e-22	1.0102511319615465e-20
81	b2253	G7166	379.0	4.883092685771496e-09	6.158637395212652e-09	8.099885646191719e-09	1.1102723812375259e-08	1.585229560419558e-08	2.3562753912941366e-08	3.644132103885407e-08	5.860880247112364e-08	9.797206313722811e-08	1.701319094303065e-07	3.067540086177905e-07	5.739787611816593e-07	1.114001892585569e-06	2.2415436493748895e-06	4.673792497345541e-06	1.009358624980538e-05	2.256687116024229e-05	5.220906413460995e-05	0.00012493123849677842	0.00030906620625575253	0.0007901234270724306	0.0020864678320493477	0.0056887248191905835	0.016007388180678938	0.04646723576978627	0.1390961505386389	0.4291893743564463	1.3645032533843677	4.468076694168718	15.063233061717304	52.26377859584354	186.5538885511223	684.8049219450486	2584.2169013397556	10021.51249353377	39923.141288692306	163324.12340979633	685897.7365386146	2955991.0380199137	13068776.687973361	59252986.45261655	275414268.79354817	1311966910.4879038	6402961383.468496	32005428506.59673	163800888345.46185
82	b2508	EG10421	488.0	5.639150487327518e+18	4.0030775864300534e+18	2.999533854315592e+18	2.370714421202808e+18	1.9749742515815857e+18	1.7329898382821606e+18	1.60060143398176e+18	1.5549903757448166e+18	1.5879566580411574e+18	1.7034502902010314e+18	1.9183059034983724e+18	2.2663434041486129e+18	2.8072365117534177e+18	3.6434074267262444e+18	4.951603932754343e+18	7.042572955149339e+18	1.047624879324499e+19	1.628976074592928e+19	2.6461058741769843e+19	4.487827202588215e+19	7.942510467952014e+19	1.465993672802772e+20	2.8204756137532893e+20	5.6532119775090665e+20	1.1798340076295913e+21	2.5625514734777464e+21	5.789311086457633e+21	1.3597638822147354e+22	3.3186792694335924e+22	8.41236556339449e+22	2.213660348496161e+23	6.04415670637717e+23	1.7115402943640712e+24	5.024153420089319e+24	1.528141254609575e+25	4.813846259714924e+25	1.569838711817534e+26	5.297373994117216e+26	1.8489294462381065e+27	6.671877533573456e+27	2.4880568077311982e+28	9.584644498132093e+28	3.812559977837945e+29	1.565331124863365e+30	6.630876162265535e+30	2.8969395398351834e+31
83	b3187	EG10017	323.0	61.179328104754624	61.74440865356153	64.51077501109286	69.74375398852182	77.98599912456969	90.15069287951958	107.68827539794405	132.86892853798938	169.2566342183751	222.51005315889276	301.7535735018773	421.9625883578197	608.1865022546643	903.1629136049928	1381.3052559772611	2174.8923991068104	3524.0593188958264	5874.098081674817	10068.60619892925	17740.574691634032	32120.218636078935	59737.40784185011	114082.27220618719	223636.6100955624	449854.2168518813	928235.5294634429	1964072.4790577919	4260173.22208333	9469497.886354597	21563442.82904796	50287978.669127434	120068913.6753981	293416544.67721575	733660917.9945507	1876436738.2405684	4907643584.463322	13121612531.26946	35855255128.34197	100103176728.83928	285464460303.90985	831278885388.7274	2471240259703.0586	7497928970138.381	23211969790717.035	73301817730698.5	236068937855735.84
84	b0529	EG10328	288.0	1428302.1850064902	1267778.6582487887	1163559.129148008	1103723.2968468217	1081600.010141332	1094507.5518506013	1143220.954275708	1232019.105303687	1369303.8310544621	1568914.4865008052	1852423.977005079	2252943.9472027835	2821363.270413701	3636625.0371429687	4822849.032859884	6578268.472669531	9224903.696530843	13295243.236330802	19686073.896308325	29936205.555105597	46736681.54154915	74884738.78843665	123099442.28371584	207539743.61301744	358745177.0182871	635579222.709131	1153754382.8871248	2145261739.2832153	4084468963.775622	7960610029.940475	15877475676.407238	32397514022.205795	67609795297.16915	144261227813.66272	314635567636.18884	701232506881.2592	1596584257302.1233	3712602359558.078	8814642000402.406	21362645948308.273	52834255686220.24	133313447617324.31	343098887901140.9	900414186463742.2	2408991069816637.0	6568883134168730.0
85	b2153	EG11375	222.0	807.9877060342209	795.0689893171383	802.7426886488709	831.3208164436204	882.7409163117202	960.780007366269	1071.5112872973186	1224.0799720925102	1431.9351938981545	1714.7461218120286	2101.3752159227556	2634.517704326113	3378.0088503821844	4428.462191028185	5934.031614456504	8125.042917818894	11364.65734216042	16233.78146208711	23675.288854572762	35242.31625991761	53531.59876493207	82950.18007471542	131090.79603468743	211233.52694963335	346959.6116936533	580779.9816803745	990498.3822261482	1720678.0514317441	3044002.3674238115	5482607.420719134	10051360.28786816	18752458.656935375	35594987.176827475	68725776.6813536	134944430.88454783	269401746.9332112	546717447.39277	1127588895.1022632	2363053172.9232764	5030855165.185377	10878468307.041872	23887159754.4584	53253297732.276634	120511725331.81361	276776768934.4132	645008390311.2374
86	b0133	EG11746	283.0	545733.090090278	476328.4959292525	429930.15232486965	401105.79518488573	386631.503070831	384878.1753096813	395503.5650564272	419367.44360809086	458643.33087631455	517145.8956027337	600942.514204835	719385.1181572672	886804.7791757745	1125290.2466496762	1469282.8447925302	1973273.946730033	2724894.300370806	3867530.7229850586	5640057.750726283	8447828.62326763	12991722.32893233	20506850.70018016	33211957.962423455	55170642.33481785	93971576.27982181	164066078.59520343	293518725.57268584	537911027.3447247	1009502816.8843824	1939518027.132321	3813624490.2600865	7672030649.435166	15786407679.652185	33214747884.09324	71437969719.27159	157020121317.93726	352605305487.9968	808743206783.1995	1894101746385.2288	4528465102510.626	11049423212376.828	27507835647808.06	69853854324347.4	180897221621616.53	477609449455409.9	1285306810161081.5
87	b0954	EG10273	172.0	9.46495238483832e-16	1.3378543751634782e-15	1.9247859974024615e-15	2.8179419487061504e-15	4.197126371834975e-15	6.358263180342098e-15	9.794652389583903e-15	1.533920331061238e-14	2.4416338171722266e-14	3.949338987566273e-14	6.489901752974746e-14	1.0832452230047329e-13	1.8361025617687445e-13	3.1597776594618166e-13	5.51969215983035e-13	9.785490410148259e-13	1.7602393440529852e-12	3.2121478588107742e-12	5.945228808497055e-12	1.11585222173826e-11	2.1233760402078957e-11	4.0958829366133173e-11	8.007335348942437e-11	1.5862403594564952e-10	3.183554305242371e-10	6.472033296675225e-10	1.3325345447771811e-09	2.7781174253355586e-09	5.863856331550031e-09	1.2528639593108717e-08	2.7091976881725542e-08	5.92820206819817e-08	1.3124451635125329e-07	2.9393177367775353e-07	6.658116843184496e-07	1.5252079620567037e-06	3.532756448193797e-06	8.27256996855269e-06	1.9581473257879962e-05	4.684523100734149e-05	0.00011325003295072586	0.0002766323159724901	0.0006826508855098139	0.0017016332325737835	0.004283966116536665	0.010891329289190926
88	b4139	EG10095	478.0	0.0006793810585004415	0.000879290639298814	0.0011972313017073123	0.0017137607993371405	0.0025772310929037126	0.004069082539359338	0.006740513376820553	0.011707400218385164	0.02130693036808585	0.0406069454664798	0.0809895426826313	0.16894329287542748	0.3683617190531902	0.839018584418397	1.9951615267464737	4.950436779196504	12.809176741903263	34.54363567564749	97.0385812499202	283.80126971623554	863.6645656436106	2733.427044235867	8992.398699471813	30734.533802033	109079.02512689914	401793.67374918854	1535320.1718941326	6083011.901279284	24977850.137016155	106243874.80219157	467911671.47253764	2132733105.1655414	10056019894.209167	49027505973.0482	247051409168.08203	1286119092195.592	6914112349553.391	38368139214028.6	219686969836097.03	1297357931635431.2	7898823796708593.0	4.956095989902908e+16	3.203476964167884e+17	2.132261166639919e+18	1.4609342481657297e+19	1.0299811413301772e+20
89	b2478	EG10205	292.0	26.45510784551704	29.156656305112776	33.17927359659592	38.96801489697868	47.214575010297814	58.99120026629549	75.97337848185744	100.8140661648094	137.78165555066036	193.86524052728174	280.72239353815087	418.17256057703344	640.5759883461965	1008.6956572900148	1632.1652913697671	2712.845678606664	4630.072493310449	8111.465056804413	14581.725390073061	26888.595657668364	50842.92933427355	98548.95338830652	195744.84300435433	398295.5063459612	829963.8321947429	1770579.8229694706	3865808.0369607224	8635773.661358157	19731861.391633235	46101196.411168724	110104986.94192706	268737049.637908	670117147.4361831	1706691987.71633	4438345484.914218	11782313591.938665	31920316943.945744	88229985204.42087	248750782619.70535	715155290435.3153	2096108997693.3691	6261760458182.864	19060798356622.44	59107448489207.24	186679105457966.9	600342226534439.0
90	b1702	EG10759	792.0	1.1851813484421858e-17	1.868381953634373e-17	3.195158479950981e-17	5.920836929750946e-17	1.187580735710432e-16	2.575521137690937e-16	6.032935291860389e-16	1.5247560650586057e-15	4.153685570522402e-15	1.2183960891140194e-14	3.844427393931544e-14	1.3035756366825536e-13	4.745496675334396e-13	1.852907221814922e-12	7.752540748925157e-12	3.4725672433004e-11	1.6637085483459384e-10	8.51791644883351e-10	4.656228944419649e-09	2.7151947920119586e-08	1.6875621789673774e-07	1.1169726393346322e-06	7.866588112356512e-06	5.8902512292818524e-05	0.0004685245085477775	0.003955801759914113	0.03542403570530581	0.33619044353204125	3.3788103223216153	35.93398864677363	404.09819025250204	4801.639233767671	60241.95649623451	797454.1734200934	11130228.685859831	163679001.7017815	2534401576.033938	41291311142.74462	707381948220.294	12734345034308.89	240738651367685.56	4776224314792270.0	9.93848572615266e+16	2.1676193519972536e+18	4.952306360115242e+19	1.184490797704769e+21
91	b0677	EG10632	382.0	5.35300020973112e-07	7.135322486754327e-07	9.907372178518474e-07	1.4321534914888026e-06	2.1541118268705595e-06	3.369453811427485e-06	5.478124504000193e-06	9.252465060421079e-06	1.6226006172996942e-05	2.9530668506314535e-05	5.574738717843168e-05	0.00010910652938929424	0.00022127916886340257	0.0004648208551015247	0.0010108361433974022	0.0022746984408725285	0.0052943861350213456	0.012739718679737548	0.031678390534911956	0.08136447958907822	0.21576811542632524	0.5905209261474259	1.6672339163259207	4.853904772511036	14.56606623635964	45.037576552901	143.4225190597146	470.2184200756874	1586.553310318584	5507.032040498152	19657.39402379783	72130.59181841105	271982.10597074556	1053495.66222219	4190281.9214543914	17108835.48733891	71682828.87382604	308091805.59387875	1357908112.5588822	6135398244.637435	28409014713.22526	134763250336.41417	654713728050.1943	3256572458559.9033	16579288744278.854	86364497272621.42
92	b0008	EG11556	317.0	73822.2853304826	72959.73126645049	74678.2001198965	79125.04120978575	86744.3647668345	98350.50306330885	115271.9582490455	139601.23209207802	174615.56145550392	225484.76952010873	300474.28404796653	413020.14243918686	585368.941165558	855078.4910782634	1286844.5775013266	1994428.733190269	3182103.3028247436	5224525.3243557485	8823728.327016851	15323869.39014346	27354981.337655462	50176344.688226886	94536919.736819	182890500.05442324	363176509.3734734	740002249.7437532	1546645981.7429116	3314723935.09179	7282163204.572044	16394194698.8678	37809281523.83519	89299572766.691	215927937294.37836	534373053488.54193	1353088288306.9438	3504491600866.4395	9281420290338.826	25128662196549.957	69529087414224.164	196555113413034.38	567548423909393.2	1673416349532864.5	5036988743465015.0	1.5473509066855962e+16	4.850025864683589e+16	1.5506893240044125e+17
93	b0171	EG11539	241.0	1.5665625550695994	1.6715459334075657	1.8324846254481975	2.063262318416727	2.385084036235951	2.8296549385735372	3.4442255168373954	4.299599780163884	5.502944430410212	7.218506752461359	9.701556630132643	13.354760353025966	18.823149596578432	27.156447947091742	40.09064912139509	60.54379404948461	93.50213285751141	147.6282867551424	238.22456553397575	392.7778483668294	661.4961316642145	1137.642217572874	1997.3865063575154	3579.1361904562755	6543.911542573426	12204.63383951535	23212.76773597251	45012.4084100523	88967.34577687285	179189.90739281176	367683.37131449836	768433.8435205503	1635336.1362780014	3543015.9236833644	7812744.1124898065	17530683.152510386	40018474.99447568	92916268.82497482	219379956.824744	526601193.13528126	1284853141.0553145	3185812680.5711417	8025861715.076692	20538968820.629288	53381796306.775116	140879751522.04797
94	b2143	EG10137	294.0	5.938323831121974e-12	8.998582745020318e-12	1.4042923781513058e-11	2.255991692232917e-11	3.7294091227117544e-11	6.341526728580149e-11	1.1087411892203944e-10	1.9924293756713755e-10	3.67864977963085e-10	6.975663459264781e-10	1.358048882106963e-09	2.7134492624183642e-09	5.562248389648097e-09	1.1693638625250943e-08	2.5204034983765336e-08	5.5675523616646026e-08	1.2600485243426767e-07	2.920760758364525e-07	6.931856905576741e-07	1.683872800388193e-06	4.185412761298896e-06	1.0641475567638326e-05	2.766732325418447e-05	7.35365560311989e-05	0.0001997474717258664	0.0005543372118718576	0.001571289543349136	0.004547831456081514	0.01343682729784615	0.04051476863646759	0.12463384055820677	0.3910641421682871	1.251222339865399	4.081146266716349	13.566858906193628	45.95320558336706	158.55615194481362	557.1525386366903	1993.3488518460938	7259.498341482324	26905.51984658571	101458.03402028249	389172.35303778143	1518132.1806499476	6021326.901230011	24276949.860096667
95	b2514	EG10453	424.0	0.0005604272747372175	0.0005340684862956861	0.0005329133034601951	0.0005564532474459517	0.0006076422695596728	0.0006935106279787807	0.0008267738222109694	0.0010289522803199323	0.0013360691423620155	0.0018090134965090615	0.0025526513798845487	0.003751796574945406	0.005740502634832082	0.009138852732949308	0.015129905965818018	0.026035060712029292	0.04654114856450038	0.08638797494568123	0.1664147921429274	0.332537682954616	0.6889553182346294	1.479232586963409	3.289834348003888	7.575365831392237	18.052108539913846	44.49923650686071	113.41899896220816	298.77120871863116	813.0646940400325	2284.8687915309083	6627.751345382749	19836.335770455687	61230.95520265851	194859.4446675983	639060.0370923278	2159051.256794178	7511367.416722749	26899598.511255354	99124630.27141203	375722186.186583	1464347891.2445977	5866224896.800704	24146664621.66628	102091284339.33438	443204743287.4008	1974956412602.6868
96	b3500	EG10412	450.0	8.9527762869441e-15	1.4021810059345303e-14	2.3008319321086477e-14	3.952960024441245e-14	7.106293308647905e-14	1.3359113457218727e-13	2.624585061425369e-13	5.385560134762754e-13	1.1535354929508821e-12	2.57755183083468e-12	6.00496554611108e-12	1.4577878791828538e-11	3.685670877554464e-11	9.699257013188196e-11	2.655369246115959e-10	7.558649794830555e-10	2.2359809805421174e-09	6.8702358802170165e-09	2.1914584290154856e-08	7.253280874690072e-08	2.48977576400881e-07	8.859279404759935e-07	3.2661791871758984e-06	1.247036332711149e-05	4.928476836589536e-05	0.00020153050406927146	0.0008522482964229192	0.0037255845068571037	0.016828059887723675	0.07850479630908734	0.3780895654451834	1.8790833307410177	9.633172186052818	50.91974080970081	277.4091493496716	1557.0398968142856	9000.199282040117	53556.15472675684	327948.2607214592	2065741.9960077251	13380120.503054008	89083609.85490063	609441841.0342699	4282608892.564816	30901061058.02669	228863451525.92847
97	b1637	EG11043	424.0	5.279942127722613e-23	8.39874083592066e-23	1.393722931730686e-22	2.411365987927958e-22	4.347356541345224e-22	8.16239558462828e-22	1.595139944498463e-21	3.242880059362127e-21	6.854561562989818e-21	1.5056167992663334e-20	3.4348512349243607e-20	8.134600978370312e-20	1.9988439431853964e-19	5.093526654087e-19	1.3453686687882066e-18	3.681596638484764e-18	1.0432671122088034e-17	3.0599515580718675e-17	9.285207577766336e-17	2.9135869075565105e-16	9.44991266181596e-16	3.1666355786091315e-15	1.0958438480583132e-14	3.914642723669882e-14	1.4429249579512483e-13	5.485566242560976e-13	2.1500366061442015e-12	8.684404782069945e-12	3.6135140476985134e-11	1.5482571148958e-10	6.828269880478698e-10	3.098600188780926e-09	1.4462489681509176e-08	6.94034316781247e-08	3.4230968749005417e-07	1.7346028191740903e-06	9.027510106499508e-06	4.823581705154444e-05	0.0002645171298275212	0.0014882344865541294	0.008587668942637081	0.05080665447049767	0.3080805577428221	1.9141032636160942	12.181050573911408	79.3752824771337
98	b2114	EG10586	677.0	1.6009336056263806e-44	4.848187566616864e-44	1.571047589356035e-43	5.442456216759105e-43	2.013697825967163e-42	7.950448248365311e-42	3.346548340898634e-41	1.5004685241391537e-40	7.159833161036608e-40	3.632894350871147e-39	1.9584374792669134e-38	1.1207595748718521e-37	6.803073042452167e-37	4.376603220481666e-36	2.98169511569133e-35	2.149527888111864e-34	1.6384814786560258e-33	1.3195575916455722e-32	1.1219619901837833e-31	1.0063992847357297e-30	9.516756803575123e-30	9.480315950032266e-29	9.941801514599547e-28	1.0967648183185083e-26	1.2719503856606406e-25	1.5496780153965037e-24	1.9821570051514494e-23	2.6599576057613903e-22	3.742573702905802e-21	5.517570852667283e-20	8.517934034555167e-19	1.3761323447070522e-17	2.32520002099975e-16	4.1065110265961105e-15	7.576005920425626e-14	1.4591769947711667e-12	2.9324141131351403e-11	6.145328623105883e-10	1.342219975589992e-08	3.053660560654552e-07	7.2326817027352535e-06	0.00017824847843080294	0.004568459672682558	0.12170377250007051	3.368251429892444	96.79439547762895
99	b0945	EG10807	336.0	11.886808550827235	11.110521596960456	10.795756630189546	10.899191220356286	11.427060612864832	12.435228149060734	14.038967180108736	16.434829144431237	19.9403839457043	25.062992241442696	32.61814656074629	43.93508811398166	61.21973802206452	88.2071886355653	131.35805857438658	202.0971509926968	321.0906559951509	526.5930866763175	891.0895116943472	1555.2045598501609	2798.321609772787	5188.933428273377	9911.922353371407	19497.02797467173	39476.941551718315	82246.86417295621	176252.18407862965	388355.8177248793	879525.3725855092	2046611.9236464293	4891462.226330746	12003492.887430739	30233893.15023625	78136122.10636155	207127073.0166811	562998215.8164228	1568636019.791592	4478619700.733878	13098958463.236635	39234266745.68503	120308963590.95831	377575143379.4819	1212419354480.27	3982164834026.165	13374486057109.465	45920093886324.41
100	b0092	EG10214	306.0	2.6504354622899668e-05	3.574362492517416e-05	4.976404528543331e-05	7.149548793288563e-05	0.00010594989022937726	0.0001618814882137429	0.0002549102712936782	0.00041351603845339114	0.0006907745910855088	0.0011878074918878518	0.0021016036207504515	0.0038245688117627455	0.007156084485990624	0.013761525982049778	0.02718911979440817	0.05516997150895519	0.1149299987902166	0.24571594672800062	0.5389532594055572	1.2123762472751627	2.7960517568677825	6.608905144668698	16.004699141781607	39.697067020776934	100.8146148884879	262.06317424647034	697.0615826555705	1896.6452267763643	5277.398799365736	15012.171041164615	43644.51081269316	129644.12956572977	393359.3901419896	1218758.6574263398	3854936.562856636	12444274.476735642	40988111.315568954	137710483.25300303	471827517.51864475	1648142193.4741883	5868009042.078343	21289360846.20268	78686965556.194	296213845201.47455	1135444224160.5198	4430789333274.383
101	b2048	EG10162	456.0	3.829852908840478e-15	5.131424795806498e-15	7.219118265640973e-15	1.0656915962707838e-14	1.649663619404882e-14	2.6760567145343712e-14	4.546268874634333e-14	8.083562427542992e-14	1.503385745716439e-13	2.9227663838878756e-13	5.936272923200622e-13	1.2588489091423521e-12	2.785614840709498e-12	6.428471137442201e-12	1.5462817692827067e-11	3.8745620999029724e-11	1.0108156686485705e-10	2.7441158153947276e-10	7.747886522631352e-10	2.2739818192247203e-09	6.934091009345627e-09	2.1956850441437442e-08	7.216238031514083e-08	2.460353128029868e-07	8.697980030257211e-07	3.1868773730881604e-06	1.2095752447058513e-05	4.7535554172346546e-05	0.00019334048274986416	0.0008134837349190571	0.0035391816371473975	0.01591451999216877	0.07393200132744757	0.3546776123328673	1.7563629448309164	8.974149142593086	47.292547143234955	256.94306385364746	1438.641792648585	8297.92000856537	49285.38989105625	301323.8048169882	1895619.5792530954	12266195.54508565	81611284.4513184	558103868.1104712
102	b0182	EG10546	382.0	9.541043059480141e-11	1.2461960807104777e-10	1.6985662309129845e-10	2.414524222854891e-10	3.5775429792457345e-10	5.522012319688288e-10	8.874171326930899e-10	1.4840157787524061e-09	2.5810440530969254e-09	4.666249225268759e-09	8.764536073720687e-09	1.7094432303391243e-08	3.460387755751123e-08	7.266445820476491e-08	1.5820950390989905e-07	3.569813899521139e-07	8.343598277600136e-07	2.019069966351715e-06	5.056358883607461e-06	1.3098279781515976e-05	3.508202763984568e-05	9.710826801554866e-05	0.00027767620809405656	0.0008198693685348477	0.002498558205784567	0.00785581136620502	0.02547240457780701	0.08514306633601602	0.2932612776570643	1.0404336261474931	3.8006583264464613	14.289631814555728	55.275965798741844	219.90868475407973	899.4542897888165	3780.8432066145338	16327.34156897959	72411.25763195338	329692.60076630634	1540549.325271018	7385130.618984164	36308793.79831543	183017843.85106257	945500786.2583226	5004699586.7097435	27133418424.60104
103	b1866	EG10097	590.0	1.3649102519388066e-15	1.8742181807184336e-15	2.742204659783717e-15	4.271376021246287e-15	7.077081965613442e-15	1.246220760061744e-14	2.3304051385551863e-14	4.623920149889815e-14	9.727107911660769e-14	2.1677486715040804e-13	5.113853763369119e-13	1.2760546844888175e-12	3.3654584962861465e-12	9.374549022427233e-12	2.7559397185796033e-11	8.544544314357286e-11	2.7918960721686337e-10	9.607193760774536e-10	3.479213450080589e-09	1.3251268454415804e-08	5.304379850856049e-08	2.2301071043060047e-07	9.841200331019584e-07	4.5553637225385655e-06	2.210426511490839e-05	0.0001123664042295394	0.0005980499940543187	0.00333055138167625	0.019396046305887867	0.11805195549599985	0.7504886960371373	4.98055550488677	34.484921493689306	248.97580423033963	1873.369733152333	14682.28506301543	119794.3198975531	1017004.969169703	8979025.913623406	82401065.36395533	785624653.2827102	7777863210.753459	79920030298.77187	851905195789.1389	9415864690425.922	107859480831059.78
104	b2893	EG11070	236.0	3.144780582913127e-11	4.850673894417478e-11	7.657847165787199e-11	1.2369825399048813e-10	2.0437803868860526e-10	3.452886504104305e-10	5.963119455283507e-10	1.0523872889370188e-09	1.8973974267092162e-09	3.493762391674734e-09	6.568321713842341e-09	1.2604249847349549e-08	2.468076034557076e-08	4.930128622453173e-08	1.0043779862340014e-07	2.0862105957935778e-07	4.4169824733428715e-07	9.529849039524468e-07	2.0947254425328763e-06	4.689629242733934e-06	1.0690829884530225e-05	2.4810677428553372e-05	5.860227410372517e-05	0.00014084286422564292	0.00034434767852166263	0.0008562494173349458	0.002164933618961015	0.005564572824555506	0.01453667976166405	0.03858774038267831	0.10406151766539397	0.2850328657472541	0.7928158301166335	2.2388870755688393	6.417793767749257	18.670049182145227	55.10931138452036	165.02100200439864	501.1921487855417	1543.6092366836979	4820.110242982241	15257.473619593955	48948.00749804889	159124.08633705505	524092.81748191186	1748540.9323024238
105	b0723	EG10931	588.0	7.823550087454549e-13	9.674706345737958e-13	1.2704479229873312e-12	1.7701361043837755e-12	2.614797816947533e-12	4.0917345744420265e-12	6.777602494305007e-12	1.1874369053042849e-11	2.1987827100934096e-11	4.2999938630912157e-11	8.874591457642918e-11	1.93156762825293e-10	4.4304021385428457e-10	1.0701466694587068e-09	2.7202582283593196e-09	7.271898379374315e-09	2.042983331374839e-08	6.028010252974728e-08	1.866776215420603e-07	6.063742607291227e-07	2.0646414372489916e-06	7.3643267004153644e-06	2.7500401931960907e-05	0.00010744829661714383	0.00043899060398528995	0.001874349304663737	0.008358599683331601	0.038909521486301765	0.1889612845048398	0.9568482001964278	5.049270481222194	27.752050738127895	158.785617149881	945.2548456117972	5851.720421299102	37652.47353912937	251686.67310647853	1746900.6871286214	12583603.246714935	94028842.21258326	728500401.4159797	5849346569.343728	48651113725.80555	418974776898.75977	3734196180334.972	34429262324201.137
106	b3416	EG10561	694.0	2.783776025463234e-32	5.848837622549053e-32	1.320240426514983e-31	3.1985753891684663e-31	8.309190030538284e-31	2.3122999193268708e-30	6.886588530415841e-30	2.1929862373231948e-29	7.460069037342339e-29	2.708533953614682e-28	1.0486375401557263e-27	4.3255080997580774e-27	1.8993108647590155e-26	8.870218198722532e-26	4.402399683876079e-25	2.3200881986822542e-24	1.2972616944053607e-23	7.689748811900758e-23	4.8285490233532e-22	3.2092573085556575e-21	2.2560266088494133e-20	1.6761346029231738e-19	1.3151537215963166e-18	1.0890046096052898e-17	9.509456559185563e-17	8.750768128840218e-16	8.480028246137084e-15	8.647878357536021e-14	9.274441940763087e-13	1.0452999907022948e-11	1.2373204692806537e-10	1.537194281857336e-09	2.0030964486708047e-08	2.736066610286479e-07	3.915004065460646e-06	5.8647751626492555e-05	0.0009192226506345156	0.01506539615790433	0.2580327318518294	4.615841991745259	86.19060931870582	1679.0216646305034	34103.411582116685	721847.9360970935	15913454.10397889	365192417.3944862
107	b2762	EG10189	244.0	2.160994237774686e-05	2.217672276794187e-05	2.338842396689838e-05	2.5339843937010278e-05	2.8193454223447435e-05	3.2201669590414947e-05	3.7743394717282474e-05	4.5382144983149815e-05	5.5957957563924e-05	7.073347152359723e-05	9.162839213834833e-05	0.00012160038993612632	0.000165272129005821	0.00022997786683545254	0.0003275354220732059	0.0004772900365786894	0.0007114204332167222	0.001084326608863417	0.001689489705736503	0.002690210993216411	0.004376511077923412	0.0072720684165303645	0.012338297145166233	0.02136981145490847	0.03777260301606165	0.06811898091628914	0.12530265508375313	0.23503948921947426	0.44946817980000653	0.8760427937056373	1.7398515344540635	3.5200864070337294	7.253439351879195	15.21881729285146	32.50590495073413	70.66228234787881	156.2996857988809	351.70291968689423	804.9056971920915	1873.1400746001568	4431.575106611864	10656.540651861187	26040.75601723874	64651.75645267435	163045.14840061136	417588.82637708494
108	b2574	EG10631	540.0	3.2805312936000457e-13	4.1096812722200735e-13	5.459084737403619e-13	7.683043887926996e-13	1.1447426750125173e-12	1.8042967476368668e-12	3.0060978324813977e-12	5.290147695601039e-12	9.826105079550682e-12	1.9249883607241364e-11	3.974630861611653e-11	8.643328218503291e-11	1.97823916763364e-10	4.762036497541838e-10	1.2048409329562552e-09	3.2018503825950282e-09	8.93145426445738e-09	2.6134416838702403e-08	8.016719771212889e-08	2.5763308633795496e-07	8.668807550389578e-07	3.052147494522438e-06	1.1237755118360165e-05	4.324388700222252e-05	0.00017381526389248018	0.0007293226107644505	0.0031928178449781744	0.01457501254147694	0.06934020936977532	0.3436111576389659	1.772650363433749	9.515327294620638	53.11822220124189	308.21941576199816	1858.0343881734889	11630.770851453562	75563.31009991495	509273.25650646485	3558941.1888456265	25776045.867835436	193390730.42825982	1502380710.178019	12079617559.95565	100475866580.8562	864201324637.7966	7682887915848.38
109	b3957	EG11286	383.0	1.8431986453516352e-16	2.7834864829144346e-16	4.378693590923574e-16	7.17124855296403e-16	1.2220804679121542e-15	2.165824739384627e-15	3.9896293271716365e-15	7.634810842703795e-15	1.5170319629038988e-14	3.128235983693147e-14	6.69103887028367e-14	1.4837512011609613e-13	3.4094908637228616e-13	8.114644273572196e-13	1.9993767797645765e-12	5.097552999050405e-12	1.3442205979237206e-11	3.6645758916114857e-11	1.0323497445624714e-10	3.003920096660788e-10	9.024424339174899e-10	2.797913094762207e-09	8.948478243627547e-09	2.951098684290034e-08	1.003135953299686e-07	3.5131919683217556e-07	1.267176218754558e-06	4.705379984775248e-06	1.7980712103325397e-05	7.068185147424633e-05	0.0002857159537922912	0.0011872047613911171	0.005069003990371971	0.02223151422865102	0.10011764185612755	0.4628020281216901	2.195194575579809	10.680610175471594	53.28667217123438	272.5190523690836	1428.200307271535	7667.5314245383415	42155.89758577972	237280.19852242543	1366881.7717305087	8056278.410998592
110	b1260	EG11024	268.0	1.384818416427095e-06	1.7684469891106921e-06	2.3247115515887997e-06	3.1445000003551212e-06	4.374918123974155e-06	6.258308208023611e-06	9.201276109741606e-06	1.3898923715860293e-05	2.1562375560488495e-05	3.434291047295722e-05	5.613681009108708e-05	9.414037024716461e-05	0.00016190910815440214	0.0002854866256890535	0.0005159094193296541	0.0009551918298482394	0.0018113215763218848	0.003516809058558908	0.0069889636129206794	0.014211896426882977	0.029561946828536672	0.06288168826306383	0.13674008585112385	0.30389265399936	0.6900352936209245	1.600387013234836	3.7901726207400297	9.163315024506467	22.609295089712532	56.91739572501435	146.15413097607592	382.7113712793024	1021.676883139821	2779.886176365197	7707.3056605558495	21768.709426950645	62619.73552342978	183414.48154449026	546885.8939578696	1659582.3989491744	5124359.903180184	16096083.971947452	51421305.255426586	167036750.56654474	551610047.7855766	1851441246.499787
111	b0776	EG10121	384.0	0.003621469338576939	0.0036174467277332793	0.003765132247449923	0.004081105827201839	0.004604234485447987	0.0054036222042141	0.006593712777225817	0.008361141506935715	0.01101204606628365	0.015056259778525077	0.02135973354771166	0.031426097547575374	0.04792811814632415	0.0757335157477965	0.12393080025656378	0.20992413126927648	0.36790778921781114	0.6668275618750308	1.2493764871575652	2.4187357808111702	4.836282787345145	9.98340412577604	21.267063824000832	46.73251599187003	105.8856088166819	247.27874475045482	594.972820098126	1474.3439588391166	3761.188633859578	9874.421341026371	26668.36463074262	74066.11100402	211457.75212662673	620373.5724664244	1869629.040555597	5786008.799489665	18381262.44741294	59923526.926919974	200401238.5753616	687292590.2025801	2416464061.7830777	8707180938.073843	32143738553.09619	121535096355.28717	470500728535.51086	1864407061932.3325
112	b0090	EG10623	355.0	0.0010853736115720406	0.0010434457748331142	0.0010438289814427627	0.0010859874408258724	0.001174429393554296	0.0013195012663604884	0.0015393984048902838	0.0018639379293714598	0.0023411821464133157	0.0030489456193981824	0.004114958019307374	0.005752757181769	0.008326802903389439	0.012473026338780556	0.01932677371309026	0.03096324046633105	0.05126740943793017	0.08769108931014051	0.15488260126777187	0.28235763546165055	0.5310867736435123	1.0302020469873225	2.0601308171904353	4.2453126033426	9.011488600768793	19.69642138196473	44.311492870323285	102.57001054639836	244.19591746520354	597.7391146800154	1503.7781544418438	3886.87372214831	10318.333737776793	28122.973500323573	78669.71537619055	225789.0129168269	664665.5297933916	2006166.0236254004	6206605.626358119	19675561.311735503	63892495.02863359	212465396.850213	723285838.402429	2519907889.6223416	8982219492.383204	32747643099.38996
113	b2585	EG10781	451.0	0.023515128338808974	0.017611619558515704	0.013937569492014615	0.011646359287147572	0.010268171811515769	0.009545200241358562	0.009348883965914885	0.009640858851096702	0.010460581587256254	0.011934038520324432	0.014306132032992034	0.018008443305854577	0.02378862956012177	0.03295537501252488	0.047849235594487775	0.07276926182075377	0.11584608786065409	0.19293689041548875	0.33596459826226666	0.6113130275953773	1.1616542351086832	2.3040292781102387	4.7671114740266685	10.283491781059288	23.115807968754744	54.11644605422686	131.87820022949583	334.3608231639714	881.5250378691298	2415.5287153485283	6875.946965449733	20322.779120294254	62338.22389051234	198353.52116418947	654388.8086868775	2237388.5069035925	7924255.190308372	29059736.876826506	110293124.37297067	433050711.72035044	1758228273.1718385	7378586083.799198	31992645470.164143	143260509850.62503	662254369887.4193	3159150026462.3447
114	b2260	EG12437	451.0	6.133606020880004e-17	7.805985312327498e-17	1.0442208610768269e-16	1.4672865260835963e-16	2.1642381434404771e-16	3.348703829810547e-16	5.43185721083772e-16	9.230866007983915e-16	1.642425929488281e-15	3.0578010334090438e-15	5.953160604768463e-15	1.2112665717291894e-14	2.574117176762678e-14	5.71031210109772e-14	1.321552988052209e-13	3.189014178860254e-13	8.019236132389496e-13	2.1002710162327116e-12	5.725956694504296e-12	1.6241240300483576e-11	4.790271657790462e-11	1.4684042546596274e-10	4.675775467549059e-10	1.5458429595320015e-09	5.303531416388982e-09	1.8872976746683123e-08	6.962763294548162e-08	2.661842170908915e-07	1.0539956908924687e-06	4.3206645452133934e-06	1.8328191130975228e-05	8.041757362176084e-05	0.0003647979129730064	0.001710149852944396	0.008281509771842608	0.04140893915721145	0.21370082930869883	1.1378018728217065	6.247391535428822	35.36129911296639	206.24492985493234	1239.066119495895	7664.691863630364	48799.920968282604	319672.43030970276	2153736.471178485
115	b1444	G6755	474.0	2.2405135792322597e-13	3.6564136205392975e-13	6.263829886677746e-13	1.125672208806525e-12	2.1207337602999118e-12	4.1858317336553925e-12	8.650122126733216e-12	1.87040300958131e-11	4.2291428350317814e-11	9.993312711840343e-11	2.466302148330441e-10	6.353402488106742e-10	1.7074074251782165e-09	4.783985466741074e-09	1.3967519755272317e-08	4.247016866388874e-08	1.3441445617710457e-07	4.425586441703482e-07	1.5150519469336872e-06	5.389995956235073e-06	1.991724514827497e-05	7.640626526784125e-05	0.0003041373221539608	0.0012555581474004008	0.0053730234479963035	0.023823573646302602	0.1093945836742228	0.519975510464498	2.557222020972356	13.006355583828377	68.38335756443001	371.50233764154973	2084.493028086328	12074.83502560149	72180.60961182356	445079.6745180811	2829793.1116215643	18543667.86806871	125195121.11886299	870480746.1896102	6230781185.727129	45895625808.49445	347761705151.6197	2709644655709.8823	21702198583443.6	178607135782828.56
116	b1896	EG11751	474.0	4.579248001567398e-18	5.9819714564009484e-18	8.235775588867308e-18	1.1941638651906118e-17	1.822286159060003e-17	2.924563589081526e-17	4.932880164351076e-17	8.738616893806106e-17	1.6247984606647438e-16	3.1687450727212065e-16	6.477787311061377e-16	1.387210567703227e-15	3.110020445968353e-15	7.294946318524954e-15	1.78918708598421e-14	4.585692035643441e-14	1.2274787477354254e-13	3.4295037427991487e-13	9.995596197154555e-13	3.0373985813414715e-12	9.617664522387765e-12	3.171573714518373e-11	1.0886377015986808e-10	3.8874490767192917e-10	1.4434161638362608e-09	5.569804053459104e-09	2.2324871769000575e-08	9.290115025195091e-08	4.0116379691200395e-07	1.7967159033274196e-06	8.342296881300953e-06	4.0136073712197794e-05	0.00019999747447698902	0.0010317031091909724	0.0055071714415424735	0.030405480528688987	0.17355337673935442	1.0237251232966875	6.237586124143643	39.24181057762216	254.80018492259384	1706.8293177576197	11790.819688310692	83962.96534545874	616098.4356706919	4656526.272971957
117	b1897	EG11752	266.0	1.1735490313575162e-05	1.3510989154926143e-05	1.600695650320934e-05	1.9507280658017966e-05	2.4444674278850997e-05	3.148524408569798e-05	4.16680690158748e-05	5.663877290122975e-05	7.904628977217342e-05	0.00011322745147030205	0.00016640725853324072	0.00025083784636843634	0.0003876736884582249	0.0006141103916316024	0.0009967585440760415	0.0016571260580570055	0.002821005421835136	0.004915841456568248	0.008766014244866336	0.015991293366668664	0.02983395422759958	0.056905528118279786	0.1109396986603645	0.22099513086454195	0.4496946830127827	0.9344800390221131	1.9825273525446439	4.292858790738302	9.484956413103832	21.378150262552154	49.14024573106533	115.16616541156206	275.12016734376226	669.7627549638626	1661.166802210893	4196.558878361785	10795.85016245622	28274.88875440744	75374.42317962367	204468.3339890142	564297.8311863476	1584067.3387302277	4521950.925970579	13124124.110870903	38718071.84971542	116081745.95721048
118	b0344	EG10527	1024.0	1.4285941095501088e-64	4.557297618158563e-64	1.6131008992051756e-63	6.326300988799459e-63	2.7451139879456712e-62	1.3161047845776167e-61	6.962201321627104e-61	4.0583000368034715e-60	2.603199447168124e-59	1.8351406579219e-58	1.4199442733950198e-57	1.2043786049684962e-56	1.118413793561009e-55	1.13567946491164e-54	1.259495881551424e-53	1.5237270507713296e-52	2.0085212227902954e-51	2.881385609138993e-50	4.4935163383666934e-49	7.609266314526893e-48	1.3976210251255997e-46	2.7813261926960506e-45	5.990496984609851e-44	1.3949593526152072e-42	3.50827820663955e-41	9.519471134387054e-40	2.78404932806991e-38	8.767013056727689e-37	2.969672379305891e-35	1.080998866531804e-33	4.2245982978418935e-32	1.7708373293498378e-30	7.95427107564125e-29	3.8251784534149686e-27	1.9676115344627494e-25	1.0816223424752189e-23	6.348604889381473e-22	3.975304421498912e-20	2.653262856974174e-18	1.8859991281664148e-16	1.426568569008687e-14	1.1473011031903508e-12	9.802669140650654e-11	8.89092368412205e-09	8.553487638503024e-07	8.721602725548148e-05
119	b1734	EG10144	450.0	2.347861067619527e-22	4.154294857609625e-22	7.718196175512336e-22	1.5046516088725413e-21	3.0758862086831207e-21	6.5892447591854535e-21	1.4782683002641326e-20	3.470951440439391e-20	8.524148388255643e-20	2.188236517591522e-19	5.868348800910696e-19	1.6430754295355822e-18	4.800255878549385e-18	1.4624659012932082e-17	4.643810339249243e-17	1.5359854834745879e-16	5.289124632833709e-16	1.895082908629317e-15	7.0613460484638805e-15	2.7348417040371793e-14	1.100363600083824e-13	4.597023868056621e-13	1.9931237313970425e-12	8.963803760520039e-12	4.17962913643969e-11	2.019576502121301e-10	1.010771232369166e-09	5.237345961645652e-09	2.808240028795048e-08	1.5574832401893046e-07	8.930652279191046e-07	5.292012330448076e-06	3.2392640017338935e-05	0.00020472567939768994	0.0013354082945862124	0.008986477332937849	0.06236185330858225	0.44609322413399505	3.2880223777809143	24.961708270586822	195.10774675841515	1569.5242208827294	12989.420446958964	110554.64547877922	967317.7508623092	8697770.336862344
120	b1208	EG11294	283.0	1.5837647912478117e-08	1.9914558081521073e-08	2.581406226293513e-08	3.447998607069425e-08	4.743784642789338e-08	6.719776153030412e-08	9.796795876185619e-08	1.4694092849861997e-07	2.2665410006060823e-07	3.5940290393188166e-07	5.856449137905746e-07	9.803067081477354e-07	1.6850266386200305e-06	2.9731272531799827e-06	5.383059567585979e-06	9.997769574296193e-06	1.9040871314869448e-05	3.717354327652422e-05	7.437044449615295e-05	0.00015242072073174217	0.00031990782843294694	0.0006873928184202685	0.0015116401610643232	0.003401113850893288	0.007826925083060576	0.01841739844746196	0.044300048366135616	0.10889112197327624	0.27344403417833485	0.701308767274777	1.8365120955037872	4.909108354969124	13.391154565038553	37.26695831575032	105.78058535990662	306.16198005814255	903.3344726267622	2716.3658276601914	8322.659459797365	25975.47698578623	82563.34976351848	267195.86262059154	880214.5017863424	2950956.4540277785	10065910.972028404	34926997.07398272
121	b2162	EG12030	313.0	5.198969006669087e-12	7.982545621596122e-12	1.2669151815217756e-11	2.0774812278557632e-11	3.518152227679444e-11	6.150176576234457e-11	1.1093443848432982e-10	2.0637843598276416e-10	3.958197501159927e-10	7.823204446233708e-10	1.5927497818834474e-09	3.338953200982174e-09	7.204434298372007e-09	1.5993579116620395e-08	3.651570143328919e-08	8.571094990829825e-08	2.067533525152871e-07	5.12351157002312e-07	1.303837505551058e-06	3.406150273857549e-06	9.131350339113859e-06	2.5112248145689306e-05	7.082169147114346e-05	0.0002047528702557728	0.000606640951257451	0.0018413170897746546	0.005723738033756176	0.018215722891790305	0.05933237776394216	0.19773380033383176	0.6740326784427766	2.3494208732405437	8.371269747389878	30.482117580590643	113.39571798423117	430.84604308047403	1671.4732993149628	6619.24292134345	26750.387745491807	110292.94393885013	463816.1770350717	1988890.1757218787	8694212.889634045	38734116.65633191	175829543.2607375	813049965.0222572
122	b0306	G6176	239.0	5.957396388331598e-05	7.638316440962615e-05	0.00010039084296072891	0.00013520667197382738	0.0001865366719943596	0.0002635415679444502	0.00038116386105257045	0.0005641739413355629	0.0008543113105113994	0.001323080564566452	0.0020950317811132373	0.003390769819585813	0.0056076447883274564	0.009473494709292764	0.016344152094541046	0.02878815300624827	0.05175389346048213	0.0949358941906862	0.17764712578425249	0.33900812056591717	0.6595864764207818	1.3080680086280312	2.6434719037510206	5.442461040611092	11.412591150733196	24.368853127376834	52.97158312594119	117.19375762198717	263.82611552514516	604.2023773715741	1407.3412422927993	3333.2749598606183	8026.041265594445	19642.434050708376	48849.41491630169	123424.49875287895	316760.05530355603	825575.5868846395	2184702.3755587703	5868803.5400533	16000839.536719887	44267716.85740393	124250759.54755856	353749740.50813407	1021402849.8439368	2990347667.6413894
123	b0307	G6177	475.0	1.0451684038142634e-11	1.232490183744495e-11	1.5293314267139213e-11	1.9954474063224106e-11	2.7359214581332597e-11	3.939129406025938e-11	5.951729226550715e-11	9.430825405714508e-11	1.5661791535372587e-10	2.7242320931993553e-10	4.960066881574771e-10	9.447253591792579e-10	1.881204585290647e-09	3.913997842125513e-09	8.503637333610262e-09	1.9281362396418323e-08	4.560080098738637e-08	1.1242568379156121e-07	2.887865880662291e-07	7.724502457914128e-07	2.1503693436353984e-06	6.226945488974342e-06	1.8746934348230266e-05	5.864832836021801e-05	0.0001905598511287567	0.0006427482682207167	0.002249420382445231	0.008164132477114202	0.03071508138678153	0.1197266852409911	0.4833105310673958	2.019569342781599	8.731573139224936	39.042192594480774	180.46515219679839	861.950039765669	4252.214741871829	21657.58266141348	113837.76292870914	617257.9402718694	3451245.204339524	19890284.73581686	118111414.57111977	722371165.0110625	4548632703.746606	29477443545.666336
124	b2033	EG11984	196.0	3.641145283517209e-06	3.952465326706841e-06	4.389761664402603e-06	4.986795013024297e-06	5.79264260589817e-06	6.878211862408708e-06	8.346202003702857e-06	1.0346408873423544e-05	1.309943506664843e-05	1.6933796483058834e-05	2.234464414527321e-05	3.0087783273335005e-05	4.1332023470881485e-05	5.790908420352272e-05	8.272862859299394e-05	0.00012047620578593915	0.0001788018274382505	0.000270369908438803	0.00041644015376408183	0.0006532033032797441	0.0010431359392059675	0.0016956138588340563	0.0028048185043228016	0.004720348241913564	0.008080457306942193	0.014066726339211272	0.024897130971459857	0.04479299234433186	0.08189964946650498	0.152150442284778	0.28713948855853966	0.5503661984916489	1.0711778225536956	2.1165838680857365	4.2450987949551715	8.64040408973688	17.8439475614929	37.38318647234888	79.43450502189957	171.1629232535984	373.9375286254926	828.1320410441883	1858.8086657628946	4227.939813988719	9743.329491933007	22745.577324384907
125	b2032	EG11985	372.0	4.568937239835119e-36	1.1467577077160722e-35	2.9940380258881944e-35	8.127025484639801e-35	2.2922278390540323e-34	6.714328765506775e-34	2.0414391790899108e-33	6.439218602105622e-33	2.1060567125079314e-32	7.138842202765964e-32	2.506630383174066e-31	9.112653008247187e-31	3.428323528166175e-30	1.3341195538838033e-29	5.367602182487858e-29	2.231712153319719e-28	9.584533170978597e-28	4.249954168747942e-27	1.9448515862485404e-26	9.180976735475547e-26	4.468950587771048e-25	2.2420909884098282e-24	1.1589144541742369e-23	6.169103821899064e-23	3.380570601893605e-22	1.9062611560426e-21	1.1056787722686843e-20	6.594197054218009e-20	4.0421819328199415e-19	2.5458204356715228e-18	1.6467853150147367e-17	1.0936670763063367e-16	7.454458798527143e-16	5.2128597847422146e-15	3.7386362891010293e-14	2.749021243816518e-13	2.071682762088617e-12	1.599570331384287e-11	1.2649549558497708e-10	1.0242291437491022e-09	8.488486094979145e-09	7.198417687609451e-08	6.244276069902533e-07	5.539006163942697e-06	5.022900852282632e-05	0.0004655008708768896
126	b0521	EG12384	297.0	16423092.818006432	14908111.082557727	13985959.574823158	13554131.116135092	13563493.298404302	14008945.38298332	14927589.715314213	16403760.00930262	18581826.609411847	21689480.33707623	26076705.05904678	32279644.978085365	41125331.52244066	53905035.7943945	72665053.75122342	100701897.14765052	143419203.6748159	209835362.19616202	315281257.45072496	486311284.60697544	769800281.5612912	1250092847.200128	2081910426.280324	3554631100.0136538	6220122906.471549	11151583736.521555	20477195914.590305	38500459830.82413	74095170147.23357	145918841201.6534	293968719690.53217	605663988619.0923	1275785498483.7695	2746723876925.2397	6042569608597.378	13579295114305.148	31164700618788.74	73023352710802.88	174645815847019.25	426224424366843.2	1061182071713463.9	2694648577202771.5	6976952698554754.0	1.8415057704597164e+16	4.953563895914971e+16	1.3576724311152938e+17
127	b1773	G6960	278.0	3.5441880553748995e-17	5.703619385694015e-17	9.433351225431485e-17	1.602868712255556e-16	2.796943499261341e-16	5.010291865076614e-16	9.21039339901107e-16	1.7368958682788704e-15	3.358897915176509e-15	6.6588085869663495e-15	1.3527717020981305e-14	2.8153637767601252e-14	6.000432043760436e-14	1.309262212292232e-13	2.9236614452317173e-13	6.679533997767571e-13	1.5608034855551065e-12	3.7290620489859455e-12	9.106859340827356e-12	2.2726132365324946e-11	5.793519451761303e-11	1.5083199012844407e-10	4.0091690076691243e-10	1.0876842549193674e-09	3.011052526929627e-09	8.503192628958756e-09	2.448932408159511e-08	7.190966416471831e-08	2.152284350090282e-07	6.564502762450014e-07	2.0397798705215317e-06	6.455577533016822e-06	2.080414347819734e-05	6.825298476106316e-05	0.00022790096015613194	0.0007743199785164143	0.0026763513879674594	0.009408364642155647	0.03363062004817221	0.12221038121582461	0.45137545367043	1.694064149133146	6.45937672856487	25.01660053772656	98.39028750928118	392.8918443557119
128	b2256	G7169	296.0	6.472932515373557e-12	6.9456089348200395e-12	7.698732069213974e-12	8.811230753322385e-12	1.0408165604918379e-11	1.268372059872968e-11	1.5939378886600552e-11	2.064754979101763e-11	2.7558837469263976e-11	3.788558527706977e-11	5.362112717571817e-11	7.810473444955222e-11	1.1703922249692386e-10	1.8035732069642591e-10	2.857080377172119e-10	4.650909819980849e-10	7.777194104732075e-10	1.3354345278376638e-09	2.3538796354268408e-09	4.257527474111748e-09	7.899397654313846e-09	1.5029609780807425e-08	2.9313971141203077e-08	5.859127067689307e-08	1.1997275017494296e-07	2.515856592430129e-07	5.401406022869152e-07	1.186892772017883e-06	2.6685037305588195e-06	6.136851816635623e-06	1.4431671029623702e-05	3.46939898231493e-05	8.523810366606948e-05	0.0002139598255504926	0.0005485653303253636	0.001436159189014972	0.0038382832117318843	0.010469246123592714	0.02913554351179666	0.08270792213158752	0.23942852046221924	0.7066420708093868	2.1257368389110463	6.516268342287438	20.349905248772274	64.72853086689295
129	b3803	EG10433	393.0	3.7761056599946307e+27	2.1239418229228816e+27	1.2470100904628687e+27	7.638011261951718e+26	4.877883184487353e+26	3.246270455531405e+26	2.2501175021527768e+26	1.623533989446634e+26	1.2187796533269994e+26	9.51419265150943e+25	7.7193415175135595e+25	6.506269260626884e+25	5.693933257576086e+25	5.171416574407451e+25	4.872084682432516e+25	4.759076348741043e+25	4.81759655625063e+25	5.0517099291933515e+25	5.4846611579917745e+25	6.162694695890375e+25	7.163244622627636e+25	8.609516378330842e+25	1.0695272078548553e+26	1.3726693481649398e+26	1.8193680769664934e+26	2.4893033224165305e+26	3.514489735158317e+26	5.118008771989871e+26	7.684640737765896e+26	1.189218927179982e+27	1.8960510141494704e+27	3.11332717101195e+27	5.262897352035405e+27	9.155699444400446e+27	1.6385811206418464e+28	3.0157797878395606e+28	5.7060315456767415e+28	1.1094845883202533e+29	2.216219175397446e+29	4.546343728996366e+29	9.574712612840845e+29	2.069478450994267e+30	4.589099218534422e+30	1.0437271106509967e+31	2.4339011347255205e+31	5.817557329955832e+31
130	b2467	EG12410	191.0	0.32931967004938917	0.33794263141466263	0.3541398918884075	0.37886982923903384	0.4136824612141629	0.4608786134207197	0.5237579294528343	0.6069924544347168	0.7171836090494655	0.8636927288488074	1.0598860042738307	1.325015095267493	1.6870838860643442	2.1872615078692976	2.8867454266086554	3.8775472991398994	5.2996253717960515	7.368392919597813	10.41937024296935	14.9814632737371	21.898554899549932	32.533509284870625	49.114274666212054	75.32764624554937	117.34934961027992	185.65116703157494	298.20693459118854	486.24422046284104	804.6789766250324	1351.2583304081381	2302.0718113224157	3978.162302591399	6971.862615886406	12389.06438552843	22318.929072189054	40754.56164779909	75417.31866181937	141410.92056749229	268619.70352387585	516848.08724899235	1007131.4973471772	1987177.8462691542	3969580.741970032	8026771.476022333	16426970.147932809	34019445.5889103
131	b0968	G6502	92.0	0.08893152929942873	0.08923112083443605	0.0904103164982728	0.09249182925835668	0.09552477821491927	0.09958648460747732	0.10478562380842218	0.11126690452296611	0.1192175474672435	0.12887595645315594	0.14054312514423892	0.15459751549248543	0.17151439567546603	0.19189095850706658	0.21647898599702117	0.2462274233169758	0.2823380328086416	0.32633839463736947	0.38017801479679875	0.44635534633519175	0.5280863401807657	0.6295290191723664	0.7560839382488489	0.9147978578587577	1.1149083732842535	1.3685818321967085	1.6919173868130994	2.106318980996168	2.6403780942757797	3.3324684046722286	4.2343368168194395	5.416094648209243	6.973184437037018	9.036145704971021	11.784362251460593	15.465496178324207	20.42307700567858	27.135832832846795	36.27399618715031	48.780247390153406	65.98656025266358	89.78357346415622	122.86711217574488	169.09847503027262	234.03313727923157	325.6997464473704
132	b1463	G6770	281.0	2.087599162216944e-23	3.021795099029817e-23	4.5053516153712673e-23	6.916095308379841e-23	1.0926658545010022e-22	1.7759718318221667e-22	2.9685054866168993e-22	5.1006563061359435e-22	9.006095387353947e-22	1.6334566937384558e-21	3.042146032145517e-21	5.815632739944317e-21	1.1407851086904032e-20	2.2953474917738125e-20	4.7356631432798197e-20	1.0015051264056127e-19	2.170301143822795e-19	4.817678882442539e-19	1.0951293333432862e-18	2.5483756310924706e-18	6.0686869536842315e-18	1.4785093639826522e-17	3.683988221943068e-17	9.385250887489973e-17	2.4438673579660206e-16	6.502583277717569e-16	1.7674415375741653e-15	4.906040551130329e-15	1.3903432278140344e-14	4.021585938833207e-14	1.1869664757536517e-13	3.5737843866451465e-13	1.0973665523437513e-12	3.4355390004657765e-12	1.09634126309777e-11	3.5652816876020346e-11	1.1812183913209856e-10	3.9860926982362006e-10	1.3697443315750134e-09	4.7918378400760234e-09	1.7062089282248282e-08	6.18198928672919e-08	2.2787153486601776e-07	8.543167758086486e-07	3.256997437648546e-06	1.2623781345010398e-05
133	b0736	EG11110	134.0	2.5668738774348434e-06	3.040445285057185e-06	3.6555111612532715e-06	4.46013612342029e-06	5.521401986022542e-06	6.933705415111585e-06	8.83102254225721e-06	1.1405184046332616e-05	1.4933330406044142e-05	1.9819502021205437e-05	2.665816961735986e-05	3.633209783236662e-05	5.016437377805189e-05	7.015658763763474e-05	9.936516711521893e-05	0.00014250107775715795	0.00020689363175530726	0.00030405271748378893	0.00045222264604326116	0.0006805926847563398	0.0010362981535663807	0.0015961605787047856	0.0024865418091509785	0.003917203853561948	0.0062395411102407665	0.010047568744197143	0.0163545233912162	0.026904256121191322	0.044724839275861995	0.07512088280644516	0.12746675407603414	0.21847342801285516	0.37818797078830285	0.6610996841747261	1.1668631012956476	2.0792702685004296	3.740117128979558	6.790294286291288	12.441358122713723	23.002243580700895	42.90856189871578	80.74914579014168	153.28572105816863	293.48473619534906	566.683206685906	1103.3614323985798
134	b3826	EG11470	266.0	9.74904753001197e-15	1.440378683219353e-14	2.1864611976866765e-14	3.4087477532699205e-14	5.456018669566419e-14	8.96245632829603e-14	1.5104042586188925e-13	2.610485997908025e-13	4.625523959108468e-13	8.399695686911175e-13	1.562726939381124e-12	2.977663667945607e-12	5.808973545692037e-12	1.1598843778847574e-11	2.3696486010205512e-11	4.951896876225676e-11	1.0581423044315616e-10	2.311371873999055e-10	5.159637427264306e-10	1.1766963688089325e-09	2.7408144480599334e-09	6.5183970525075766e-09	1.5824343741654177e-08	3.9202509529544196e-08	9.908013289546383e-08	2.5540350016391635e-07	6.713041789302993e-07	1.7986656677561822e-06	4.911431651486355e-06	1.3664127607648964e-05	3.872246664133379e-05	0.00011174912353285261	0.00032833673302375203	0.0009819396205526891	0.0029883899129163442	0.009252850788789091	0.02914068478162957	0.09332786387333808	0.30388771035974577	1.0057948438918745	3.383028702546597	11.56135764590589	40.13534722993982	141.50431332500807	506.57934496063103	1841.0786275361347
135	b0822	G6425	271.0	1.57015746955168e-13	2.145225515372503e-13	3.0166938386172934e-13	4.364612949475777e-13	6.494515546379201e-13	9.934984440816252e-13	1.5618612275910345e-12	2.5223794574545384e-12	4.1832273374207185e-12	7.1217762762701575e-12	1.2441882656685568e-11	2.229729639925846e-11	4.0976639207595885e-11	7.719522086096144e-11	1.4902823704495045e-10	2.9473184672046084e-10	5.969312542193926e-10	1.2377154345106116e-09	2.6265100173522874e-09	5.70247810245318e-09	1.2663128739697043e-08	2.8752771589092875e-08	6.673444895579239e-08	1.5827939059233985e-07	3.835099951151217e-07	9.490365689581501e-07	2.3978435864786245e-06	6.1840052657187205e-06	1.6274630175319378e-05	4.369457902141288e-05	0.00011964751628502735	0.0003340609387983727	0.0009507829502703281	0.002757783284683784	0.008149911446419328	0.024533082991421967	0.07520588675080056	0.23471858956768063	0.7456516983311624	2.410547971575669	7.928418579859989	26.524643737248528	90.24170358321221	312.15021209090077	1097.548743328769	3921.8804062951044
136	b0825	G6428	220.0	1.478091336034946	1.7268187612102255	2.0669421552532676	2.533973748578638	3.180727454907949	4.086597282011067	5.37243108559844	7.224672292423882	9.935058624907805	13.9667831890485	20.06627135663524	29.454651411931067	44.16034833530884	67.60500223503823	105.6503842458996	168.49584907521862	274.1668497563908	455.02133148453544	770.0604640277879	1328.5594802701437	2336.085772570226	4185.412726298014	7638.73126584244	14198.12133600907	26869.653095202662	51762.004511543506	101478.906061751	202420.9255622904	410724.57316544466	847546.9095134347	1778271.6095066315	3792788.4550752677	8221509.205629468	18108581.18689994	40519688.71576282	92088776.3275344	212528714.36986122	497979496.4081077	1184410043.3834789	2858936511.7426286	7002207327.094566	17398460375.388622	43848080199.362015	112066006558.96405	290403266083.02246	762878208833.8239
137	b3380	G7732	408.0	1.3542497622269166e-07	1.481810221092625e-07	1.6951130310125212e-07	2.0260737888076826e-07	2.5287424684998545e-07	3.2937666004867275e-07	4.474761260453707e-07	6.337083952800118e-07	9.349943816386387e-07	1.4364467320705447e-06	2.296654316919698e-06	3.819402420295683e-06	6.6032908334834416e-06	1.1862208962353085e-05	2.213039123565734e-05	4.28560847626469e-05	8.610343562634061e-05	0.00017939110976192017	0.0003873867451468593	0.0008666545111089537	0.002007713061025316	0.004814061306001009	0.011942046074648162	0.03063435118606535	0.08122877577376605	0.2225325839091297	0.6296130195734223	1.8389365116762952	5.54232370627055	17.229429328445523	55.22401938634131	182.42736725857353	620.8490355816608	2175.9437247060296	7850.709054899123	29147.811436465	111321.08207136855	437183.82769266405	1764854.761637761	7320778.306213089	31192937.042181946	136475735.49039516	612923515.3017235	2824634969.461029	13353008764.88299	64731282617.584175
138	b2373	G7236	564.0	6.084159388864737	6.6991208322494264	7.84450073647279	9.760702578515671	12.894622074168812	18.071608319806057	26.847250493496066	42.24516584762974	70.35466462079494	123.91302017314325	230.6341304209509	453.30662202523854	940.1700685130425	2056.152588110675	4738.404222852481	11498.323253960849	29360.590868150488	78836.89754491839	222453.6746119424	659189.1416777263	2050029.5524180743	6686719.328702597	22861053.477952242	81873011.18358155	306959963.520373	1204087419.832807	4938695114.813078	21168524962.97486	94763925308.48973	442815668695.4378	2158675341965.117	10972269020773.107	58118454520210.29	320632254107067.2	1841391838394196.8	1.1002834971936592e+16	6.836897175259909e+16	4.4155962241241536e+17	2.962636460326969e+18	2.0640106548210127e+19	1.4923781558914744e+20	1.1193629706965827e+21	8.705278768461418e+21	7.016354664135764e+22	5.858111995448273e+23	5.064353398254656e+24
139	b2174	G7146	237.0	9.600279410795575e-30	1.9321817469184251e-29	4.000537972294423e-29	8.517692764778319e-29	1.8641814680924624e-28	4.192269006835225e-28	9.683659297627358e-28	2.2966585986865846e-27	5.59061537522694e-27	1.3962754408988632e-26	3.576641074515011e-26	9.393321842299196e-26	2.5284346701755506e-25	6.9730749170185e-25	1.9696568772172813e-24	5.696475671368861e-24	1.686278332218091e-23	5.107632479424519e-23	1.5824845697394832e-22	5.013637415925397e-22	1.623775883812906e-21	5.3743639484372494e-21	1.8172970005917493e-20	6.276167475721841e-20	2.2131289005668934e-19	7.96595952083856e-19	2.9259446977463988e-18	1.096402380840369e-17	4.1901600702515163e-17	1.632791417308153e-16	6.48566635687035e-16	2.6253566130643057e-15	1.0827281934558619e-14	4.548176055177736e-14	1.945506040556873e-13	8.472230414290544e-13	3.755144738773295e-12	1.693615188633796e-11	7.770675935981867e-11	3.6262452152237433e-10	1.7207175724076076e-09	8.300747778864103e-09	4.06988901966526e-08	2.0277271926167823e-07	1.0263685003801167e-06	5.276798039765235e-06
140	b3493	EG12230	499.0	1.0166914387706963e-20	2.11222770654544e-20	4.6466538051876764e-20	1.0815460912145152e-19	2.6614433686059176e-19	6.918698310224988e-19	1.89862437560301e-18	5.495898290040058e-18	1.6768941279280168e-17	5.389234102386719e-17	1.8230338099323853e-16	6.486420470322264e-16	2.4258231452954283e-15	9.529327454857442e-15	3.9293818192543765e-14	1.6996486837219752e-13	7.706999861861478e-13	3.661215190117536e-12	1.8209809839172848e-11	9.476683125932583e-11	5.1571834873169e-10	2.9330025218562232e-09	1.7422002703123736e-08	1.0802279343889329e-07	6.987374068496732e-07	4.71245306582448e-06	3.311854745900973e-05	0.00024240800751896484	0.0018468760740914594	0.014638976472653805	0.12065246757751097	1.0334462222773315	9.194806310727559	84.93375569029595	814.112137058246	8093.57620835511	83413.85630163453	890778.2021337717	9852118.95775525	112801870.15193248	1336380888.7933428	16374762176.887724	207422919687.9576	2715090878753.7124	36708734201195.19	512419889617831.4
141	b4073	EG11947	318.0	1.0600996784593399e-41	3.051259443030599e-41	9.121362354564817e-41	2.8304517408064224e-40	9.112513504986788e-40	3.042155598217722e-39	1.0525999421129433e-38	3.772812304734435e-38	1.400140388501165e-37	5.377375277241417e-37	2.1362523370197023e-36	8.77429866378219e-36	3.7243221958003677e-35	1.63289177931228e-34	7.3917322847071145e-34	3.453186272577905e-33	1.6641324879178e-32	8.269169825530717e-32	4.235033305865221e-31	2.234550542187395e-30	1.2141775107633714e-29	6.791343524394217e-29	3.908734625185917e-28	2.313937699333404e-27	1.408421523138677e-26	8.81073533776778e-26	5.66272657065342e-25	3.7377544676823296e-24	2.532840497021419e-23	1.7614051740633154e-22	1.2566368038997001e-21	9.19403853135464e-21	6.896012653712864e-20	5.300737159673066e-19	4.1742110630424114e-18	3.366417404348231e-17	2.7795500979347774e-16	2.3488409483937107e-15	2.0307985031227514e-14	1.795881568870246e-13	1.6238713408113278e-12	1.5009144055766176e-11	1.4176198867567066e-10	1.3678366472421402e-09	1.3478825271627316e-08	1.3560877529119628e-07
142	b0871	EG10754	572.0	3.755160137979926e-20	7.456430229512032e-20	1.5709215327298625e-19	3.508688734058328e-19	8.301435239106726e-19	2.0789114753313014e-18	5.506237812079929e-18	1.5412634783016807e-17	4.555893761231731e-17	1.4210907848692586e-16	4.67415592760513e-16	1.6199591825842268e-15	5.911742287671528e-15	2.2700378544664565e-14	9.165518620657004e-14	3.888587883609776e-13	1.7323940131914113e-12	8.099058695161645e-12	3.9707539907195446e-11	2.040250825122219e-10	1.0979737078469854e-09	6.184829967029235e-09	3.6443880280516335e-08	2.245018480906841e-07	1.4449570166949288e-06	9.711238127864431e-06	6.811261974739147e-05	0.0004982715800594999	0.003799671001696146	0.030187454796474732	0.2497297818418751	2.150025435444507	19.253765486375567	179.2500309761128	1734.0042291751622	17420.77379070698	181674.19093525896	1965679.5207454732	22055355.35845638	256500615.5394945	3090507574.654185	38559834712.09797	497971147004.5135	6653334270054.796	91927586589382.36	1312899882921161.2
143	b3543	EG12625	339.0	3.853369452604028e-22	6.687480450919166e-22	1.210758394847018e-21	2.2854509388505982e-21	4.495272238972602e-21	9.207968086577593e-21	1.963148198900775e-20	4.3539683321397825e-20	1.0039807162102696e-19	2.405702742006263e-19	5.986969922242936e-19	1.5466646408280759e-18	4.145605803128258e-18	1.1522977333394141e-17	3.319797520205585e-17	9.908711318021358e-17	3.0624787002694235e-16	9.796568955295213e-16	3.2420347208885973e-15	1.1094423628177952e-14	3.924088972034684e-14	1.4339249598657575e-13	5.41099031645063e-13	2.107666464724009e-12	8.47064681221843e-12	3.5110600701846736e-11	1.5003307471001606e-10	6.606713513352815e-10	2.9968075132804717e-09	1.3996995512943075e-08	6.72889184350231e-08	3.3282626207542425e-07	1.6931361581557099e-06	8.85530894078174e-06	4.75984338188416e-05	0.00026284550760928403	0.001490635519251544	0.008678639144467527	0.0518548585332874	0.31785968541806503	1.9982149969137082	12.878473636803628	85.06651610614625	575.6832807604645	3990.248071122979	28318.483863382004
144	b4288	EG10289	318.0	2.669278880909306e-17	4.6576511640910416e-17	8.461953335973452e-17	1.5997887520911174e-16	3.1456064166823454e-16	6.429258249375486e-16	1.365213853879513e-15	3.010203899684063e-15	6.888458983958643e-15	1.6351518061744486e-14	4.0242610149119795e-14	1.0263411678420936e-13	2.711212693030672e-13	7.414698475663534e-13	2.098342578244397e-12	6.142006179647273e-12	1.85864314018512e-11	5.812160116219546e-11	1.877334611780766e-10	6.260628964119465e-10	2.1546602165227588e-09	7.649609947310078e-09	2.8003819799408707e-08	1.0566549728103308e-07	4.1078079393597204e-07	1.6446507007462913e-06	6.7787865818930545e-06	2.8752498327254073e-05	0.00012545199646100768	0.0005628508750570231	0.002595736800205119	0.012300409612667283	0.05987043957811968	0.29921533503309833	1.5349016327787728	8.078885991404764	43.61618718674456	241.4472981189149	1370.0317654007472	7965.807054070381	47443.74919636636	289360.6445361276	1806650.9927234168	11543789.389835818	75462069.22081928	504526401.73872894
145	b2148	EG10594	336.0	1.2308873498618466e-29	3.1002023363628485e-29	8.112421498452267e-29	2.2042785499234306e-28	6.21596100461346e-28	1.8182340314381304e-27	5.514019305725875e-27	1.7327841894221564e-26	5.639782925490728e-26	1.9002437396462883e-25	6.624845390407959e-25	2.3886656153768253e-24	8.903174816264923e-24	3.428815991050913e-23	1.3638166455596856e-22	5.599974599103373e-22	2.372700988483633e-21	1.0369034219512544e-20	4.671820992737622e-20	2.1692202847657884e-19	1.03755320815491e-18	5.1100915770355004e-18	2.590499437843559e-17	1.3511461288896093e-16	7.247949175670851e-16	3.9971866354807314e-15	2.265453136361428e-14	1.3190291536502607e-13	7.886639640373918e-13	4.8407185685454596e-12	3.0489627480117135e-11	1.9699957720480046e-10	1.3052629212011755e-09	8.865455143318453e-09	6.17059894760603e-08	4.399789108552145e-07	3.2127114079636056e-06	2.401629255639564e-05	0.0001837365998933753	0.0014381489364995504	0.011513184739932703	0.09424044614058004	0.7884935330792892	6.741373684117699	58.87900355388891	525.1802419198735
146	b2836	EG11679	719.0	1.3740329565659725e-27	2.485238697441369e-27	4.881110103546181e-27	1.0398231646739592e-26	2.3999878607683178e-26	5.995050756393208e-26	1.6189882968416729e-25	4.721732606020981e-25	1.4856367474979022e-24	5.037684549951188e-24	1.83914767826724e-23	7.221647752443657e-23	3.046935598428452e-22	1.3799935879282187e-21	6.702910930705278e-21	3.488303752075725e-20	1.9432447209072686e-19	1.1577288211442564e-18	7.36990576392547e-18	5.0085044338910966e-17	3.630497399080593e-16	2.8045458679725724e-15	2.3069019690262373e-14	2.01884536795576e-13	1.878134438934112e-12	1.855869894785588e-11	1.9463376798552003e-10	2.1646925505395433e-09	2.551197428483535e-08	3.183676859098175e-07	4.203615062173414e-06	5.868168475716685e-05	0.000865464154772135	0.013475601848774374	0.22135531296638566	3.8332654372898483	69.93325575833384	1343.1900580059403	27141.70668176623	576625.664837298	12871320.070625737	301677995.8849383	7419567593.76598	191361596034.67743	5172526990969.044	146439014673540.94
147	b2423	EG10198	291.0	1.3321471001515808e-25	2.4950759401485096e-25	4.837285583627305e-25	9.702807399196458e-25	2.012636551724753e-24	4.3152229228576444e-24	9.558985501994288e-24	2.186728321355651e-23	5.163676891198745e-23	1.2580970671907173e-22	3.161350328927497e-22	8.189357357037868e-22	2.186068889259944e-21	6.0108446785644216e-21	1.7017207530100402e-20	4.958477189471104e-20	1.4864293199505886e-19	4.582551363761793e-19	1.4523498952931441e-18	4.730120017364193e-18	1.5825177865031313e-17	5.436776617330484e-17	1.917317615442246e-16	6.938280195675136e-16	2.5755059868626697e-15	9.803388495483178e-15	3.825118680036925e-14	1.5294064870121077e-13	6.264214365314788e-13	2.6274495199183825e-12	1.1282015177743685e-11	4.957765053229634e-11	2.2289306722617376e-10	1.0249079341165578e-09	4.818579618236521e-09	2.3156301200739892e-08	1.137122404427891e-07	5.704358748610148e-07	2.922425961542366e-06	1.5286022882897355e-05	8.160912836522365e-05	0.00044458709424009016	0.002470763260422667	0.014003787624874387	0.0809255255303797	0.47669246604734605
148	b3542	EG12626	300.0	1.061235399173928e-22	2.0081582144873412e-22	3.935845865734221e-22	7.985825736156559e-22	1.6766176961194224e-21	3.6406154032615136e-21	8.172205910555502e-21	1.8955175946369328e-20	4.540918009308918e-20	1.1230344799160644e-19	2.866060106309685e-19	7.544532253968105e-19	2.04761842370678e-18	5.727341073947976e-18	1.6503069045075153e-17	4.896740033109749e-17	1.49556631008414e-16	4.699901995387603e-16	1.5191028357662889e-15	5.048170567720884e-15	1.7241101746884646e-14	6.049482659004947e-14	2.1798877234077875e-13	8.064091490237148e-13	3.061450520604305e-12	1.192330932141597e-11	4.762265905360722e-11	1.9499766027962806e-10	8.182723699882746e-10	3.517831188004849e-09	1.5488832403236447e-08	6.982146020508173e-08	3.221422679117669e-07	1.5207540162302684e-06	7.343254389492757e-06	3.6258036199750795e-05	0.00018301037595108634	0.0009440050988003914	0.004974774791288978	0.026776142411367304	0.14715495159089817	0.8255293973694613	4.726081359689682	27.6034070603226	164.4373714211498	998.8489226381967
149	b0612	G6338	487.0	2.225640527468464e-58	1.2380753648042102e-57	7.277641111507795e-57	4.516948318030997e-56	2.957843737745646e-55	2.0419767100770503e-54	1.4850691805000637e-53	1.1369537157495631e-52	9.156380198337859e-52	7.751384937476753e-51	6.89292375836875e-50	6.434209201308044e-49	6.300250271673255e-48	6.466945444686413e-47	6.953950500084167e-46	7.828373368883292e-45	9.220187880468008e-44	1.1354322795578564e-42	1.4610495161761835e-41	1.9632874221278884e-40	2.753309598022018e-39	4.02734901614266e-38	6.140746807494863e-37	9.754594321493793e-36	1.613375309969365e-34	2.7768694706204515e-33	4.970826896553609e-32	9.249487578013232e-31	1.7880874315133435e-29	3.5893138389207875e-28	7.477537636552896e-27	1.6158700298240036e-25	3.620214087262151e-24	8.404746450961898e-23	2.0209852550067907e-21	5.0308170769615244e-20	1.2958133589283578e-18	3.451990339838201e-17	9.50642961707213e-16	2.7051195489016328e-14	7.95023333519224e-13	2.412146423060603e-11	7.552079502188814e-10	2.438821002660782e-08	8.12003336255796e-07	2.7862291639616135e-05
150	b0979	EG11379	378.0	1.0188379852028296e-58	4.443587937379168e-58	2.0231276879795625e-57	9.609637170368042e-57	4.759072267942294e-56	2.4559000660446663e-55	1.3198287914901278e-54	7.382311229495729e-54	4.295246593692893e-53	2.5981352962093494e-52	1.6329539334268774e-51	1.0658322019162518e-50	7.220616181802572e-50	5.074596133205382e-49	3.697815406100861e-48	2.792438290406169e-47	2.184227981117729e-46	1.7687768411964895e-45	1.482165459634332e-44	1.2845763465495452e-43	1.1509510507928557e-42	1.0655765113141984e-41	1.0189278077834503e-40	1.005857033917711e-39	1.0246348594251578e-38	1.0765911911127792e-37	1.166253415118614e-36	1.301996372525639e-35	1.4973329513652602e-34	1.7731212083642565e-33	2.1611861663369394e-32	2.710219619306474e-31	3.495446825970203e-30	4.6346469710253306e-29	6.315076732139913e-28	8.839410129397375e-27	1.2705379407741769e-25	1.8746104399676823e-24	2.838148270968133e-23	4.407614908065367e-22	7.018798649378449e-21	1.1456731461751146e-19	1.916230984298158e-18	3.2830433842975045e-17	5.759722421516223e-16	1.0343778584238895e-14
151	b4138	EG11225	433.0	6.649578921906974e-26	1.8784457618460073e-25	5.579651778770415e-25	1.7414645370344285e-24	5.707174180945132e-24	1.9625964416696828e-23	7.077065430675423e-23	2.6742444091204365e-22	1.0582599603025668e-21	4.3827730422617655e-21	1.8984409957603386e-20	8.595418023276871e-20	4.065303691980704e-19	2.0073050019767556e-18	1.0341185076410178e-17	5.555329868543996e-17	3.110153212477271e-16	1.813592046607231e-15	1.1008811685465111e-14	6.952564313721184e-14	4.56580693405006e-13	3.1162027487465144e-12	2.209228193825641e-11	1.6260599949352198e-10	1.2419135371932705e-09	9.837525673420041e-09	8.07800658134611e-08	6.8727972673818e-07	6.055696979362063e-06	5.523181129994381e-05	0.0005212009806762606	0.005086406928865961	0.05131081774664005	0.5348149747541633	5.75708410069012	63.97588583585773	733.5973751244909	8676.460589671824	105800.81965447942	1329590.3524513543	17212833.22770658	229465981.9751676	3148791430.946352	44459000034.31645	645652185973.3649	9640419699833.041
152	b1801	G6987	481.0	1.302091452371603e-53	5.606580371928161e-53	2.545058061469011e-52	1.2170713017088332e-51	6.126798926982915e-51	3.244412010729883e-50	1.8059820835077924e-49	1.0559928013125214e-48	6.481540174260811e-48	4.1732022014709837e-47	2.816717389053824e-46	1.9916491674811924e-45	1.4743327685004016e-44	1.1418602423969965e-43	9.246788967994266e-43	7.824550572458622e-42	6.914364053106122e-41	6.376866764008252e-40	6.134320529726839e-39	6.151417234128714e-38	6.426623119074674e-37	6.991050209238548e-36	7.914265064024598e-35	9.318532913875113e-34	1.1405569587943502e-32	1.4503941504509295e-31	1.9152490353262957e-30	2.624874044403033e-29	3.73175230393774e-28	5.500708261601287e-27	8.402516484081636e-26	1.3294490502535176e-24	2.1776859471431371e-23	3.69124346939719e-22	6.471420939889547e-21	1.1729369093764272e-19	2.1968433415667798e-18	4.249884784152382e-17	8.488204275260663e-16	1.749543612653526e-14	3.719772414737329e-13	8.15465526544535e-12	1.8425109062897674e-10	4.288939148665085e-09	1.0281292064332321e-07	2.537047555193408e-06
153	b3199	G7664	191.0	548507.0731924137	497011.41568901314	460359.8700980006	435760.18706789205	421396.18397290463	416200.3790817037	419721.1900912409	432061.36211678374	453876.2255809788	486429.6442508992	531713.9946454037	592649.8428470377	673392.8886138119	779792.4718429508	920070.7407490809	1105829.496044168	1353550.7674673111	1686850.3517676312	2139892.201754996	2762611.144583665	3628781.294279374	4848608.086496929	6588584.367383133	9103130.305751022	12785545.502518455	18250938.233024515	26472652.005593665	39009125.49472576	58385223.25133437	88740189.77255416	136940648.13558447	214513275.3148775	341037455.51451415	550165822.1237309	900424744.4457359	1494800786.223186	2516646441.0871053	4296215866.681544	7435292642.869156	13043143341.924286	23188031717.97431	41770448465.27791	76229882459.3461	140916043872.05222	263817689542.71768	500133358373.178
154	b4123	EG10006	446.0	1.3998482492698737e-35	4.58343718715175e-35	1.5801494337400701e-34	5.731750751680298e-34	2.185995300451302e-33	8.759497719520213e-33	3.685336477684136e-32	1.62685004435167e-31	7.530074852722198e-31	3.652126526013854e-30	1.8548328263252577e-29	9.858210822956437e-29	5.479638479393255e-28	3.1834380024214745e-27	1.9318162122672752e-26	1.2237658537620335e-25	8.087905227628507e-25	5.573459878244803e-24	4.00234450332062e-23	2.9933546264627925e-22	2.330306074343155e-21	1.887293302490953e-20	1.589284004421771e-19	1.3908067791780189e-18	1.264171904308077e-17	1.1928716624097393e-16	1.167903707066662e-15	1.1858418448690117e-14	1.248063775578497e-13	1.360893125759217e-12	1.5366625854849967e-11	1.7959460830044158e-10	2.171522497058412e-09	2.7151293312074033e-08	3.508921126462998e-07	4.685092241469026e-06	6.459984314529591e-05	0.0009194404416952684	0.013502285309649168	0.2045021357532171	3.193105315914329	51.377616156239924	851.5358937522539	14532.011238914565	255252.57255701697	4612819.201786339
155	b0698	EG10513	557.0	2.796731810316009e-51	1.278812814424185e-50	6.209046713142907e-50	3.1984351672619355e-49	1.7465594623201214e-48	1.010197887364444e-47	6.183812081126127e-47	4.003019332580475e-46	2.738172092755083e-45	1.9776100522772858e-44	1.50694613577174e-43	1.2106181791122645e-42	1.0245877853895961e-41	9.128692964262146e-41	8.556085232794515e-40	8.43029828728419e-39	8.72591396942601e-38	9.481615422782488e-37	1.0808485354875872e-35	1.2917260495367102e-34	1.617392033994124e-33	2.1204101661206884e-32	2.9087650406561043e-31	4.172632240457233e-30	6.255424044835012e-29	9.79456032109905e-28	1.6007918727546433e-26	2.729295021020992e-25	4.8515379209543586e-24	8.986136186573523e-23	1.7333490937334094e-21	3.4799814325211543e-20	7.267875691367408e-19	1.578130650894653e-17	3.5608353062792294e-16	8.344611894186341e-15	2.0299288103171502e-13	5.123351451736815e-12	1.3409344857776544e-10	3.637688537432736e-09	1.022340344348029e-07	2.975144041560005e-06	8.960998510977732e-05	0.0027921388207554393	0.08995989080168476	2.9956705473132037
156	b2277	EG11773	509.0	1.2495322669299866e-81	1.0957254363760468e-80	1.0155334074726849e-79	9.939822677041578e-79	1.0266303760849372e-77	1.1180596919761982e-76	1.2829236045274668e-75	1.549872994621921e-74	1.9698379484390212e-73	2.632015326526841e-72	3.694529232468501e-71	5.4442310727609025e-70	8.416263912347191e-69	1.3639883094225071e-67	2.3158908331219128e-66	4.116742194706224e-65	7.656560942361144e-64	1.488945759853186e-62	3.0256160384927847e-61	6.420478397981568e-60	1.4219111634706754e-58	3.284474183795645e-57	7.90839324239451e-56	1.9837374660997205e-54	5.180861066047247e-53	1.407970232040717e-51	3.979370437907519e-50	1.1690249893109011e-48	3.5676678482516394e-47	1.1304785864041186e-45	3.717295387035287e-44	1.2678020343462801e-42	4.4824098478561386e-41	1.6420514503906876e-39	6.2295909926042e-38	2.4463325613993224e-36	9.9390145062507e-35	4.175752114102798e-33	1.813361143490357e-31	8.135601745689435e-30	3.769218134022414e-28	1.8024878052180932e-26	8.893217250579262e-25	4.52501196603193e-23	2.373374498058849e-21	1.282663119933486e-19
157	b0978	EG11380	514.0	7.489644658840863e-65	3.6030733935564754e-64	1.8313967356952948e-63	9.827675540975178e-63	5.563461019821489e-62	3.3199923472719906e-61	2.0869106474338054e-60	1.380788748562107e-59	9.60934862567646e-59	7.029030898760634e-58	5.40042430590197e-57	4.355038158716782e-56	3.6837735437488725e-55	3.2661822711112395e-54	3.0335310543130234e-53	2.9494109209638813e-52	3.0000148663663194e-51	3.190357945426333e-50	3.5449813178281276e-49	4.1132173437899326e-48	4.980593348020333e-47	6.290057637855766e-46	8.280345514270734e-45	1.1355662613183996e-43	1.6214375949504153e-42	2.4091779028983255e-41	3.722880090766717e-40	5.979913613011492e-39	9.978930743408532e-38	1.7290886111424153e-36	3.109344487127246e-35	5.799842872209995e-34	1.1216052924672101e-32	2.247626170915636e-31	4.6650379055668064e-30	1.0023588537546478e-28	2.2285435012440504e-27	5.124419089104731e-26	1.2181267987530503e-24	2.992031908117886e-23	7.59049561629131e-22	1.987976785064708e-20	5.372785701312066e-19	1.497777134719985e-17	4.304962662471778e-16	1.2752158972379994e-14
158	b2492	G7309	282.0	7.854369633204837e-38	2.5034016159615335e-37	8.213160134109377e-37	2.7724865754531506e-36	9.62564064419964e-36	3.4357001136614594e-35	1.2602402659026895e-34	4.748688567325809e-34	1.83742068687389e-33	7.297817413087261e-33	2.9741596575574213e-32	1.2432610860204854e-31	5.328800830797955e-31	2.341048510723599e-30	1.0537853249742765e-29	4.8585202647060617e-29	2.293599681039359e-28	1.1082730149624377e-27	5.479581955372007e-27	2.771263087787514e-26	1.4331709269043312e-25	7.576531506254276e-25	4.093166705668492e-24	2.2590785426035073e-23	1.2733694745769888e-22	7.32822820421268e-22	4.304642804563795e-21	2.5801374615001373e-20	1.5775822033651753e-19	9.836989905032463e-19	6.253640966816766e-18	4.052148144762152e-17	2.675483110445257e-16	1.799567758634062e-15	1.2327343697391835e-14	8.597931238936021e-14	6.104232217687048e-13	4.410336977448085e-12	3.241968050667491e-11	2.4240190355746843e-10	1.8431015675866771e-09	1.4247725622938223e-08	1.119498166628371e-07	8.938872954618516e-07	7.25145319807362e-06	5.975207486443486e-05
159	b0575	EG12367	1047.0	4.947735900791236e-18	1.0181373474314823e-17	2.3707236396222644e-17	6.23588441775682e-17	1.8498509377557048e-16	6.17855435290546e-16	2.3197923307932767e-15	9.77540189600373e-15	4.615990851414203e-14	2.438775130914024e-13	1.4394505856747244e-12	9.477448766161157e-12	6.950514423098356e-11	5.669488523058944e-10	5.136320980634063e-09	5.160964076299499e-08	5.743517754079475e-07	7.0696909529932194e-06	9.612000333571762e-05	0.0014415911185405922	0.023818689426290902	0.4329939002435627	8.64933380113128	189.61700083291683	4556.48791879118	119870.9101885332	3448322.477160037	108342719.37903617	3713504828.044137	138695528528.78867	5638245856251.284	249197954017381.84	1.196152407680043e+16	6.228730566765692e+17	3.5149533344498176e+19	2.1472820450014423e+21	1.4185905142587575e+23	1.0124618197456735e+25	7.798576026763334e+26	6.476412739291928e+28	5.793083292943465e+30	5.5759704620899485e+32	5.769680784807352e+34	6.412016602119064e+36	7.64619798814511e+38	9.774769713305186e+40
160	b2156	EG11337	489.0	2.3080111355927722e-66	1.319239973556513e-65	7.942436793175295e-65	5.032757178694023e-64	3.354003980229363e-63	2.34917067801171e-62	1.72803195077285e-61	1.3340516980268928e-60	1.0801382776033215e-59	9.165971452071363e-59	8.146689864481387e-58	7.578842322588447e-57	7.37502208290564e-56	7.502163472262212e-55	7.972611301533268e-54	8.845812417581648e-53	1.0240805692331556e-51	1.236317232301141e-50	1.5554967557366625e-49	2.0384472500876674e-48	2.780817883239786e-47	3.946785359858036e-46	5.824667679229495e-45	8.933421233793652e-44	1.4231455054045301e-42	2.3536119968448907e-41	4.0387512497075736e-40	7.187236304772483e-39	1.325740383872581e-37	2.5334897291548546e-36	5.013365999680626e-35	1.0267811012848576e-33	2.1754852499696666e-32	4.7660529013666845e-31	1.0791543582384023e-29	2.524240440897891e-28	6.0968231872396244e-27	1.5198764722616945e-25	3.9088916116365434e-24	1.0366953367370257e-22	2.834099145693543e-21	7.982926375795127e-20	2.315857253799344e-18	6.916493080497513e-17	2.1257344732510432e-15	6.720597022312014e-14
161	b2307	EG10007	238.0	4.0946781899725856e-27	8.754748263037175e-27	1.9239010872619806e-26	4.343786999915036e-26	1.0072449760040171e-25	2.3978342135344203e-25	5.858140635302276e-25	1.4682453326273548e-24	3.7738068137561914e-24	9.94372879062212e-24	2.685073282327241e-23	7.427647067865848e-23	2.1042039925082865e-22	6.102689985578989e-22	1.811378680796499e-21	5.500616722936471e-21	1.708399795341293e-20	5.4250967331066e-20	1.7608857781361359e-19	5.840210033393719e-19	1.9786506958012486e-18	6.845810987457581e-18	2.4180728689619157e-17	8.71722036151121e-17	3.206476753113189e-16	1.203091491230694e-15	4.6033131389200325e-15	1.795668764655609e-14	7.139207830592515e-14	2.892196654781164e-13	1.1935679931630834e-12	5.016458525335143e-12	2.1466871616976995e-11	9.350914337624537e-11	4.1452147505289586e-10	1.8695754144986165e-09	8.577066627643133e-09	4.001591267079553e-08	1.8981239052351942e-07	9.151987855036271e-07	4.484436723642416e-06	2.232574020106714e-05	0.00011290536810640151	0.0005798833697383284	0.0030240706825188013	0.01600949401292212
162	b3089	EG12732	414.0	3.626390779080906e-17	7.355087814131866e-17	1.5650175924361826e-16	3.491246199824219e-16	8.159955835878812e-16	1.9969248947893852e-15	5.113602894581453e-15	1.3693439090409037e-14	3.832228116172712e-14	1.1201611129728192e-13	3.41775508651655e-13	1.0878714011629274e-12	3.6102646239748686e-12	1.2484690805540126e-11	4.496244609837755e-11	1.6854472822905824e-10	6.572593800718305e-10	2.664903906389894e-09	1.1228445875043367e-08	4.913881158363691e-08	2.2324072851094118e-07	1.0523159040404631e-06	5.144297744793437e-06	2.606752542450798e-05	0.00013685379338628022	0.0007440289255126198	0.004186917040687761	0.024376367993066295	0.1467625281160246	0.9133499246402172	5.8727580899853615	38.99776794172791	267.3268854849587	1890.8886616560364	13795.184179217484	103764.22348837662	804357.7732108573	6423293.274070253	52820308.26015992	447104494.19800895	3894167808.792266	34886125625.71029	321336817536.5688	3042127266831.2207	29590009366652.49	295602112112892.25
163	b0697	EG10514	682.0	1.3502318285522168	1.7293198598484154	2.393890149858765	3.5779687011469354	5.7679405113018465	10.018720016760016	18.731517592529364	37.659240832214415	81.33605727978725	188.53373729626435	468.5728629616669	1247.5016074490627	3554.519289726932	10829.3451980968	35246.55540533795	122445.16561682336	453628.1783891783	1790689.4946065648	7525516.587751852	33642428.88575233	159851910.12807935	806635626.9711715	4319373293.385598	24524915182.75658	147537455274.99966	939668000455.8031	6331375468882.531	45097445632981.21	339327764657944.75	2695183010177692.5	2.2581396328254172e+16	1.9943602157331693e+17	1.8554428094569503e+18	1.8171375277994398e+19	1.8721192480465027e+20	2.0276734138682746e+21	2.307270951301926e+22	2.7564906683556455e+23	3.455388709281297e+24	4.542016185984774e+25	6.256688146692399e+26	9.026528800175241e+27	1.3630678213573004e+29	2.1531691944612045e+30	3.5559032242633007e+31	6.135971482200771e+32
164	b3496	EG12232	489.0	1.378306287467219e-75	1.138021344243444e-74	9.903858469970381e-74	9.077749508058734e-73	8.756835993387629e-72	8.883661363223136e-71	9.471046171383558e-70	1.060364889388591e-68	1.2458310158159511e-67	1.5350021788370289e-66	1.982024997645383e-65	2.680206401141523e-64	3.7931450732697426e-63	5.614618083682062e-62	8.68664857778827e-61	1.4038523843199886e-59	2.3684149798172623e-58	4.168649302420256e-57	7.650188535502142e-56	1.4629518810603587e-54	2.9134985874456663e-53	6.039151928783196e-52	1.3021669839560064e-50	2.919065429015808e-49	6.799356689887408e-48	1.644760239537741e-46	4.129671822593224e-45	1.0756659801980654e-43	2.905108789622948e-42	8.131072721334303e-41	2.357297520033333e-39	7.075316407802978e-38	2.1975014454557954e-36	7.059180708595023e-35	2.344305810791911e-33	8.044610776950516e-32	2.8511857234969866e-30	1.0432236838180517e-28	3.938813424263565e-27	1.5338990528867659e-25	6.158594862390729e-24	2.5481955371994236e-22	1.0860893132786332e-20	4.766482666340908e-19	2.153033335055011e-17	1.0005685180662511e-15
165	b0696	EG10515	190.0	130.02421666407935	124.57283632439793	121.96849139941585	122.00293169931314	124.64252502875553	130.0206982013198	138.4483585621754	150.44327773126938	166.78224058836042	188.58319954973513	217.42938418676414	255.5542258621201	306.1164806611531	373.61131795305874	464.4890323960459	588.0944349103459	758.1068689343173	994.7699644067403	1328.3801558511275	1804.8024123415444	2494.2848410887973	3505.697898015375	5009.7879007566435	7277.568972669225	10744.409211102604	16118.194050193883	24563.913796766225	38022.18712106114	59765.04273558197	95376.52369739614	154502.1710354017	254005.11067808775	423723.161984217	717087.4259228895	1230924.9594058243	2142797.620985518	3782182.533694732	6767656.350701503	12274177.448952531	22559508.789695643	42012247.29766052	79260741.31668514	151462179.44640905	293118363.85357535	574386835.9214348	1139513244.6187973
166	b1859	EG12368	261.0	1.2719791660148302e-17	2.409986301728809e-17	4.713175593530079e-17	9.510095396885548e-17	1.9789691091273064e-16	4.245116536067144e-16	9.383245721551747e-16	2.136233058436282e-15	5.0072373764637765e-15	1.2078871549477274e-14	2.997508671986281e-14	7.649451597527307e-14	2.006634779851949e-13	5.408906457016466e-13	1.4975836410861784e-12	4.257483601847486e-12	1.2423310357386946e-11	3.7195349991743014e-11	1.1422304456980316e-10	3.596513050164268e-10	1.160709796505083e-09	3.838249596151624e-09	1.3000675632159021e-08	4.508992127943303e-08	1.6007873436390013e-07	5.815542270084384e-07	2.1612897792847677e-06	8.21424693508364e-06	3.191700829687156e-05	0.00012674938520905506	0.0005142925968298236	0.002131516557342693	0.009021033203329056	0.03897533599829943	0.17185734564251565	0.7731634669955366	3.5479834109787176	16.60284702842948	79.20628007677759	385.12319422520636	1908.0566500203806	9629.959644770453	49498.36961906746	259050.04052757478	1380058.1249009622	7482179.006339962
167	b0260	G6135	467.0	5.329869335694203e-65	3.182992067081807e-64	1.9964935162657213e-63	1.3143407552174612e-62	9.075171794041715e-62	6.567684241478884e-61	4.9783849294678435e-60	3.9499920148073115e-59	3.2783296598690266e-58	2.844324377710955e-57	2.578109664512003e-56	2.4397719748844207e-55	2.4091097616593563e-54	2.4806263679764643e-53	2.661983792612632e-52	2.975325450131056e-51	3.4617691808624483e-50	4.190343031878057e-49	5.274069387536756e-48	6.898385456616124e-47	9.371703550506814e-46	1.3216811343854478e-44	1.9339396918154386e-43	2.934550864839615e-42	4.615306384893992e-41	7.519700921687336e-40	1.2686034528244283e-38	2.214949346309545e-37	4.000411679775532e-36	7.470367742379378e-35	1.4416907089869668e-33	2.874050510652411e-32	5.9157677488079774e-31	1.2566876315939648e-29	2.7539176555321695e-28	6.222896376204384e-27	1.4493241334467965e-25	3.4776494173089905e-24	8.593537775467548e-23	2.1859753857104512e-21	5.721755902171843e-20	1.54045973370316e-18	4.264194163683795e-17	1.213165988227486e-15	3.5459574562970884e-14	1.0644189333096082e-12
168	b3722	EG10115	625.0	3.0677388898352314e-52	1.493216660320131e-51	7.77618072938798e-51	4.32849528096123e-50	2.5729358231741306e-49	1.631709662578163e-48	1.1030250116069002e-47	7.940886353565848e-47	6.0829216917325516e-46	4.9538100301382095e-45	4.2852905372124354e-44	3.9343273425083784e-43	3.830460362079305e-42	3.9515552568393834e-41	4.315919903617206e-40	4.9868205254085416e-39	6.090894252707965e-38	7.858004348410226e-37	1.0700133666408895e-35	1.5366981262200552e-34	2.325903994081472e-33	3.707532685670369e-32	6.219548873174052e-31	1.0972578592564541e-29	2.0343894721246663e-28	3.9613125667304996e-27	8.095283337583112e-26	1.7351037987758214e-24	3.8979477433723645e-23	9.172431274727633e-22	2.2594128113681074e-20	5.822346934018146e-19	1.5686444848736043e-17	4.4158195727232746e-16	1.2980714558653314e-14	3.9822653337682153e-13	1.2742467995179145e-11	4.2503010515655803e-10	1.4770089990322255e-08	5.344435906972248e-07	2.0125063384880774e-05	0.0007882318876173474	0.03209372263923904	1.3577092138767763	59.64697369772549	2719.835085195099
169	b1475	EG11228	294.0	2.34688075809751e-19	4.344501435009987e-19	8.258055383548023e-19	1.6111770460512938e-18	3.2253551765482225e-18	6.622534623405302e-18	1.3942136528679384e-17	3.0084386629629603e-17	6.651358598502427e-17	1.5062249270672745e-16	3.4924860470905327e-16	8.289001263976361e-16	2.013037415486133e-15	5.000865173238379e-15	1.2704152919450914e-14	3.2992801161565864e-14	8.756553693006137e-14	2.374419162501667e-13	6.576021700927788e-13	1.859619896854841e-12	5.368037134836934e-12	1.5813002248069678e-11	4.7522530621235175e-11	1.4566387876172374e-10	4.5525390797657576e-10	1.4504044411929251e-09	4.709165886791548e-09	1.557778632736158e-08	5.248841497994885e-08	1.8009755225796057e-07	6.291164496149287e-07	2.2367988751007035e-06	8.092650729604748e-06	2.978649618677528e-05	0.00011150929380173506	0.0004244880207972068	0.001642796103185835	0.006462019451347764	0.025829923661831865	0.10489468732653588	0.4326791256779796	1.812459680073844	7.708500228583945	33.27982089107654	145.81872643505395	648.3055666017929
170	b4544	G0-10460	111.0	2.360667267687069e-13	3.300056226963545e-13	4.676249695761808e-13	6.715540275900703e-13	9.772136539450099e-13	1.4405987663647993e-12	2.1511087235764668e-12	3.252891421224302e-12	4.980671632957054e-12	7.720435665425584e-12	1.2113142310255802e-11	1.9233557662982207e-11	3.0901389108944215e-11	5.022741410772435e-11	8.258059383122142e-11	1.3731580261742334e-10	2.3088747379834716e-10	3.925098545892762e-10	6.745359422414894e-10	1.1716528037161919e-09	2.0566861082051828e-09	3.647952718848372e-09	6.537027148628741e-09	1.1833139407884064e-08	2.163455040054757e-08	3.994518555962555e-08	7.447165831891448e-08	1.401747551505981e-07	2.663445461130243e-07	5.108070379030425e-07	9.88675213931526e-07	1.930987987590255e-06	3.8052296345113637e-06	7.564923305737833e-06	1.5170444017034226e-05	3.068390594932996e-05	6.258795992648855e-05	0.00012873264207318967	0.00026696537711300595	0.0005581371149331104	0.0011762471488403158	0.0024985075712571324	0.00534860479547215	0.011538041604957206	0.025078992278898083	0.054919897789427886
171	b3258	EG10685	483.0	1.938850663730874e-30	5.197947129804407e-30	1.4770902844902834e-29	4.445478954327163e-29	1.4158603719848399e-28	4.768391854566482e-28	1.696826984226103e-27	6.375097896784352e-27	2.5269367995301586e-26	1.0559408445023007e-25	4.648435051267638e-25	2.1541945988696516e-24	1.0501897013413195e-23	5.382121220964272e-23	2.8976426411061247e-22	1.6377550427698796e-21	9.711298831959615e-21	6.03734066724813e-20	3.9325473816415275e-19	2.6821694031549283e-18	1.9143021503281808e-17	1.4288244486007165e-16	1.1146212711126553e-15	9.082296063159384e-15	7.725514958048712e-14	6.855986705757238e-13	6.3441607898310595e-12	6.117790598146106e-11	6.144538899093925e-10	6.42421062965917e-09	6.987968805814309e-08	7.904076539529512e-07	9.291629583382587e-06	0.00011346137190556504	0.001438459281863342	0.018924379989631663	0.258228706606428	3.6528632663027643	53.542493764336946	812.8178613918383	12773.603091073188	207710.30449883422	3493243.1780774663	60733765.024902344	1091112069.2508078	20246786712.54715
172	b3093	EG12738	432.0	4.176617602016428e-51	1.655097949636319e-50	6.86704566073778e-50	2.9811258735234643e-49	1.3532439343734975e-48	6.419227849480725e-48	3.180022194177036e-47	1.6441900870521623e-46	8.867196304948114e-46	4.985112141833494e-45	2.9198709051579476e-44	1.7807465644887914e-43	1.1301698967639605e-42	7.460116777049685e-42	5.118804489562258e-41	3.649024815331251e-40	2.701085281265158e-39	2.0750295264678243e-38	1.6535200432256643e-37	1.3660665985427108e-36	1.1694800373629804e-35	1.0369475992041006e-34	9.518128339162937e-34	9.039987987903722e-33	8.879725945401321e-32	9.016615504057423e-31	9.460185229523085e-30	1.02511020861348e-28	1.1467318894190292e-27	1.3236770112711377e-26	1.575948861960078e-25	1.9344434643120112e-24	2.4470358168837097e-23	3.1887034903446364e-22	4.278575689437849e-21	5.909079807883424e-20	8.396587664666834e-19	1.2270926885179068e-17	1.8436358004244397e-16	2.846624268772572e-15	4.5152185646811347e-14	7.354610667645978e-13	1.2297414237278221e-11	2.1100088368716757e-10	3.7137823065505916e-09	6.702823793380144e-08
173	b1476	EG11229	217.0	1.0923195863389443e-36	2.513443466258792e-36	5.925910084174154e-36	1.4310556732570257e-35	3.5385461698670955e-35	8.955991711301281e-35	2.3194170188763664e-34	6.144384736219117e-34	1.6644570785205886e-33	4.609181331048884e-33	1.304356870379503e-32	3.771004126909358e-32	1.1134585190091453e-31	3.356742520404244e-31	1.0329074538223696e-30	3.243235908807398e-30	1.038832781577633e-29	3.3934449291590287e-29	1.1301703477632981e-28	3.8365125747439015e-28	1.3270961229498039e-27	4.676557894017673e-27	1.67839920409753e-26	6.133349696731683e-26	2.2815176481731296e-25	8.637047717702076e-25	3.32671428244733e-24	1.303374597182042e-23	5.1930554784814505e-23	2.1036550507717874e-22	8.662102480816386e-22	3.6246840184158016e-21	1.541051952505218e-20	6.655310891118394e-20	2.918961611227698e-19	1.2998815259686694e-18	5.8762765985307585e-18	2.696080085011768e-17	1.2551792956716843e-16	5.928335240427211e-16	2.840053941817565e-15	1.3797529625594903e-14	6.796295717578018e-14	3.393562463390384e-13	1.7173930710245597e-12	8.807093882206412e-12
174	b2841	EG10056	472.0	4.172053626113611e-37	1.2945625941990985e-36	4.2340639942385275e-36	1.458589025895294e-35	5.288524227037198e-35	2.0167486482928894e-34	8.083122984272447e-34	3.402638366655981e-33	1.503367716856247e-32	6.966835635905007e-32	3.3840699467117306e-31	1.721842190222999e-30	9.171041938506612e-30	5.110231552241507e-29	2.9770654897787156e-28	1.812155574243149e-27	1.151858632054949e-26	7.640833087143344e-26	5.286461983151033e-25	3.812599431179232e-24	2.864582899571349e-23	2.241000100803752e-22	1.8244093997343967e-21	1.5447772116546963e-20	1.3596876847616238e-19	1.2434039594918866e-18	1.1807513336789395e-17	1.1637357551135177e-16	1.1898162090771404e-15	1.2612987161460729e-14	1.3856537013159843e-13	1.5768097917687872e-12	1.8577357446429614e-11	2.264976653607271e-10	2.8563849140652695e-09	3.724293048478882e-08	5.018209607715355e-07	6.9845442441131346e-06	0.00010037391946056901	0.0014887066137304298	0.022778089793821645	0.3593871520919111	5.8447309319715695	97.93668528897342	1690.1678014210795	30029.276009609785
175	b0904	EG11258	285.0	5.121201086940817e-41	1.6481304337021378e-40	5.462635033299667e-40	1.8638856814993786e-39	6.544271555419664e-39	2.363467197070817e-38	8.776231989321727e-38	3.349373507543994e-37	1.313243953685049e-36	5.287928307052703e-36	2.1858409614624987e-35	9.272171610188078e-35	4.034723468112643e-34	1.800352051112636e-33	8.234870427168397e-33	3.859743367217406e-32	1.8531534108702531e-31	9.111016158913074e-31	4.5854102257500055e-30	2.3615716341990377e-29	1.2442090649285564e-28	6.703703110542892e-28	3.692557711250091e-27	2.0787147046658824e-26	1.195593459383204e-25	7.023622356167748e-25	4.213059768289875e-24	2.5796732427222925e-23	1.61189230234276e-22	1.02751236102109e-21	6.680286267288197e-21	4.428321298009796e-20	2.9922646225748153e-19	2.06044109975572e-18	1.4454528756432126e-17	1.0328019564965739e-16	7.514274113155807e-16	5.565484443490927e-15	4.1952277192414876e-14	3.2176363107421317e-13	2.5103886675871307e-12	1.9918784111806704e-11	1.606938510588984e-10	1.317796804959576e-09	1.0982722503864651e-08	9.300043041553718e-08
176	b0914	EG10613	582.0	0.26774249008663226	0.31746746105846446	0.4025050849816661	0.5451790400542776	0.7881591752024407	1.2151026917128278	1.9959944120343889	3.4904518282606767	6.4925340091176285	12.835027778185502	26.944771201295968	60.02023438701191	141.74963617114093	354.65654045399884	939.337006125522	2631.679112428803	7793.237601721945	24375.670767734086	80469.95713040892	280181.17551720486	1028172.7473536558	3973869.2509709913	16165314.80179302	69164765.42719406	311047742.76001346	1469352510.9315758	7286202082.226441	37903224981.509415	206717983704.8249	1181241730886.3552	7067939296787.795	44256715196425.56	289828031978596.06	1983912773236285.0	1.418650529148815e+16	1.0591369831039291e+17	8.251052256776492e+17	6.703584145535739e+18	5.676866435051616e+19	5.0081901705065444e+20	4.6003760921392495e+21	4.397636176321032e+22	4.3725506898550816e+23	4.5198002780166274e+24	4.854614332145342e+25	5.415350340712454e+26
177	b1252	EG11012	239.0	12381298954016.895	9254152807255.055	7119302682424.537	5635107863195.621	4587405678234.728	3839465901736.483	3302586985855.0376	2918508093916.7	2648722499594.509	2467908002978.265	2359873342728.834	2315091344631.313	2329281272565.335	2402740661751.5527	2540281879295.452	2751743329067.448	3053148374368.438	3468700802975.508	4033960460101.207	4800772708459.739	5844886747152.354	7277782932712.547	9265194881211.23	12056429143186.053	16031327952221.945	21776429691647.297	30210064941274.91	42790518122115.57	61867004479851.71	91279376385210.53	137396681497665.03	210940206263366.4	330227409014896.4	527023642038995.3	857243902269222.6	1420795594317370.5	2398880969119630.0	4125096644745976.0	7222835398275425.0	1.287450898233851e+16	2.3356381351920588e+16	4.311578108732632e+16	8.097071577249558e+16	1.546632777490124e+17	3.0041506896848134e+17	5.932537586261258e+17
178	b4476	EG12631	446.0	8.089869563228031e-45	3.546400618275806e-44	1.6316892837351123e-43	7.873940865500599e-43	3.982521023298885e-42	2.109822775088365e-41	1.1699599761735614e-40	6.786606549650796e-40	4.1154256198977185e-39	2.607265364438916e-38	1.7246310626288092e-37	1.1903750268921243e-36	8.568171800255795e-36	6.427666095345097e-35	5.0225827253563685e-34	4.0856501358701355e-33	3.457887628789756e-32	3.0432328638161548e-31	2.7835348375299125e-30	2.6446084290023894e-29	2.608548189834519e-28	2.66982038387646e-27	2.833917349620951e-26	3.1181270857527975e-25	3.554550632960556e-24	4.196099652945067e-23	5.127033174805579e-22	6.480937284448249e-21	8.471415644166239e-20	1.1445077199223642e-18	1.5974490681946944e-17	2.3024209508696535e-16	3.425299262344202e-15	5.2574824979804807e-14	8.322136430682627e-13	1.3579517628917807e-11	2.2831993872801409e-10	3.953970052538661e-09	7.04977985250534e-08	1.293586532478964e-06	2.441859869428619e-05	0.0004740032355905478	0.009458223462134875	0.1939278823786307	4.084231893412564	88.3200456859998
179	b2224	EG11672	394.0	3838.032882967109	4217.576653862688	4830.652873018063	5763.593281905488	7159.542442677249	9254.332150772942	12440.555305974052	17383.603883032134	25235.922005638666	38041.28387295436	59515.27268914772	96587.93219623018	162527.03013337488	283417.64298569504	511941.187922839	957417.9519718622	1852980.082629391	3709624.477492791	7678641.064074481	16426387.065682018	36300602.83108525	82834889.33967113	195099743.09835085	474092360.09943557	1188101635.719617	3069394336.9883614	8171218680.67103	22407071552.799793	63267255116.730515	183866412861.67725	549783345334.9333	1690772135703.46	5345935885726.165	17372032953414.104	57997737433819.516	198862275845392.44	700042284766674.1	2529171727335709.0	9374934932432682.0	3.56409978323797e+16	1.3892513854289248e+17	5.5503570288514496e+17	2.2721224617651494e+18	9.527453073633167e+18	4.0909255340908536e+19	1.7981803429726395e+20
180	b3196	EG12802	325.0	4.9857913799833035e-06	6.7796547806016945e-06	9.614187803673588e-06	1.421018933014989e-05	2.1878818125431787e-05	3.507056759509055e-05	5.849497268952192e-05	0.00010146507041146087	0.00018293880476315128	0.0003426563804450321	0.0006664251432002266	0.0013451251401350995	0.00281627626304674	0.006113286951952017	0.013751502563411521	0.03204006379614549	0.0772857628337915	0.19291526894184383	0.49807611443097627	1.3295074367408117	3.667402370467942	10.449817029947747	30.743513946988216	93.34866067653076	292.4086285506648	944.5395443848307	3145.0019144172966	10789.913563334554	38127.582156604585	138712.38230716987	519372.1844236633	2000621.0309370176	7925217.426690773	32274355.04553619	135066007.03151697	580658703.982015	2563472600.5970325	11617639432.955296	54030539674.544754	257777920253.64502	1261223242412.4968	6326083302118.8	32518714238389.426	171256914611902.78	923723179494610.8	5101279431636318.0
181	b4136	EG12178	565.0	1.344181274499453e-46	4.5403771318586e-46	1.629837123901393e-45	6.212204697914013e-45	2.51207911797302e-44	1.0768349663756881e-43	4.889235862172748e-43	2.3494267229442828e-42	1.1939062426461351e-41	6.411053968699083e-41	3.635030764180251e-40	2.17460175312272e-39	1.3715852028132076e-38	9.114240790060312e-38	6.376183572776974e-37	4.6928462979975385e-36	3.631150158664649e-35	2.9517942538627166e-34	2.5192309975437603e-33	2.2557984721009426e-32	2.1178618123106033e-31	2.0834292193074014e-30	2.1461822272684326e-29	2.313599009941078e-28	2.6083997279496383e-27	3.073686527233873e-26	3.783406597862345e-25	4.861685849834972e-24	6.518044531588242e-23	9.112217509652652e-22	1.327579411333921e-20	2.0145752406060636e-19	3.182389778513231e-18	5.2303878624426044e-17	8.939066499404069e-16	1.5878102007495048e-14	2.929724583866616e-13	5.612464681192734e-12	1.1157297973105406e-10	2.300520353583649e-09	4.917460200943832e-08	1.0891618648458717e-06	2.498462361180475e-05	0.0005933034982107013	0.014578151723773419	0.3704674241724337
182	b2393	EG11971	400.0	1.0001412760689931e-36	3.2035222465720706e-36	1.073343837902283e-35	3.7594054609949696e-35	1.3756163374497773e-34	5.255404792075609e-34	2.0949932380200294e-33	8.708986262476167e-33	3.773166505525989e-32	1.70273257453134e-31	7.999107777991918e-31	3.9097369029201286e-30	1.9871210102026405e-29	1.0496280038062113e-28	5.759010455551065e-28	3.2804408859505576e-27	1.9389311940200156e-26	1.188545215739035e-25	7.552187098765212e-25	4.971842107721153e-24	3.389506629570286e-23	2.391775239321881e-22	1.746072143865946e-21	1.3181298274217095e-20	1.0285078095290266e-19	8.291107381177506e-19	6.902048962153795e-18	5.930781361005852e-17	5.258050861195015e-16	4.807618293473624e-15	4.5315160571532354e-14	4.40133143795784e-13	4.403245339590039e-12	4.535589676133063e-11	4.80831608366782e-10	5.244202073438535e-09	5.8819887844376275e-08	6.78204904609696e-07	8.035734189510689e-06	9.780394049381167e-05	0.0012223450564017263	0.015681251628351666	0.20642486988570255	2.7873071410196686	38.59209856461469	547.7142808843964
183	b1855	EG10614	323.0	5.681180882986115e-17	6.797457609149875e-17	8.437930904716481e-17	1.0861488509891286e-16	1.4490798559855895e-16	2.0027825155896185e-16	2.8661958389150083e-16	4.2452547603908033e-16	6.504677736921049e-16	1.0305599689113985e-15	1.687526111988418e-15	2.854727721170008e-15	4.986845504474799e-15	8.991808581098348e-15	1.6727990092886078e-14	3.209478066748652e-14	6.348045649865035e-14	1.293851141788974e-13	2.7163984320942606e-13	5.872138510162005e-13	1.306544002989543e-12	2.9909588421237685e-12	7.0419283495163505e-12	1.7045353986201085e-11	4.240279850890335e-11	1.0836778316474685e-10	2.8442540241556964e-10	7.663843991958048e-10	2.1192624583657283e-09	6.012215226341935e-09	1.7492422135562797e-08	5.2177957337858244e-08	1.5951589352789178e-07	4.996440049576247e-07	1.6029473860179987e-06	5.2655493728597475e-06	1.770515837240337e-05	6.091936783859794e-05	0.00021442725540382816	0.0007718714966246827	0.0028406884895644897	0.010685398787359924	0.04106984116706746	0.16124966525153753	0.6465440881680287	2.6466874018902256
184	b0047	EG10521	620.0	5.9533495882201985e-24	1.2195898491286814e-23	2.6842541260469845e-23	6.341075308698992e-23	1.6062391363477491e-22	4.35863461623047e-22	1.2658286906177023e-21	3.9308007803595245e-21	1.3039839319363763e-20	4.616979971126672e-20	1.7432255120416848e-19	7.012615439431671e-19	3.0030601048404603e-18	1.367847896911765e-17	6.621235784232847e-17	3.403382823742682e-16	1.8560999407691015e-15	1.0731592927835135e-14	6.57291266180541e-14	4.2613374149314035e-13	2.922111872679015e-12	2.1177948977508307e-11	1.621007904580498e-10	1.309432872940181e-09	1.115489529592584e-08	1.0014371414205706e-07	9.467908342851731e-07	9.420134889923465e-06	9.856841647238899e-05	0.0010839396049260519	0.012519075091594972	0.15175972728614562	1.9296531266659067	25.719682105744702	359.12420649702267	5249.880298263363	80300.16058964012	1284357.88066732	21468528.981568873	374811271.26498216	6830746337.198384	129874331446.29793	2574755714380.4907	53194594647510.04	1144675166726153.8	2.5641773188838348e+16
185	b3568	EG12276	393.0	1.6148842595194043e-17	2.908942327226402e-17	5.4854001761651036e-17	1.0821480035399741e-16	2.232029757154392e-16	4.810411272018602e-16	1.0826082246372344e-15	2.5427827682399284e-15	6.2293373794183784e-15	1.5908116297521282e-14	4.2324650964519604e-14	1.1725269659845404e-13	3.380398089727736e-13	1.0136609109986782e-12	3.1598406688986277e-12	1.0234261990581266e-11	3.442241565872474e-11	1.2017041304576111e-10	4.352174991149635e-10	1.6343765676384065e-09	6.360956668515025e-09	2.5645308392511e-08	1.0705384872908111e-07	4.624898439672748e-07	2.066842093871406e-06	9.550367814368107e-06	4.56085183326498e-05	0.00022500545871744236	0.001146231338320784	0.0060269452398672325	0.03269521710622702	0.1829161703974348	1.0549267911246372	6.2692973735337105	38.376751619933366	241.87960763302033	1569.0736098609902	10472.107218872325	71879.91403002529	507226.60060564824	3678392.3019053573	27404279.206305765	209665985.54183593	1646773693.8318753	13273498447.435617	109757372159.9934
186	b3599	EG10615	637.0	4.736313397710257e-23	1.0563705858891605e-22	2.5268529281583705e-22	6.47609211636311e-22	1.776656316255522e-21	5.212492154768298e-21	1.6339522746162494e-20	5.467536648801563e-20	1.9512583461642777e-19	7.420390498030822e-19	3.004357218404043e-18	1.2939536751451647e-17	5.923294055754639e-17	2.8795574429967273e-16	1.4854290210143995e-15	8.124428564819655e-15	4.7076559194394576e-14	2.887678485749792e-13	1.873662814261086e-12	1.2850015218179433e-11	9.308107317236553e-11	7.116153540223307e-10	5.737738091086675e-09	4.8757055286273716e-08	4.363448897306771e-07	4.109762702307157e-06	4.071000054790244e-05	0.00042382866247518464	0.004634425729181616	0.05319043851881775	0.6403581788451831	8.081421986472076	106.84535551059479	1478.965386138575	21420.525269699807	324422.481441468	5135031.662847286	84893201.76366344	1465042070.6377127	26377155215.044186	495180121980.6153	9687593976382.438	197401089273722.94	4187267746936968.0	9.241221641327294e+16	2.1208920773120707e+18
187	b3127	EG12760	444.0	2.995471111298072e-71	2.0822058433675882e-70	1.5154782204535411e-69	1.1541288271171672e-68	9.190792056687341e-68	7.648311322386495e-67	6.646857331858666e-66	6.028840465826806e-65	5.703618558785615e-64	5.624748387324381e-63	5.778729704951464e-62	6.181344794046655e-61	6.880236816502879e-60	7.964269742067282e-59	9.582233586635784e-58	1.197637809653203e-56	1.5541235265433069e-55	2.0927326320617456e-54	2.9226748163329092e-53	4.231161227171071e-52	6.34640999502854e-51	9.85749584247081e-50	1.5847425026655518e-48	2.6356717763922293e-47	4.532674066469774e-46	8.056405408499322e-45	1.4792716420324569e-43	2.8046164117976445e-42	5.488074278145465e-41	1.1078791541330538e-39	2.3062079372514814e-38	4.948217042457324e-37	1.0938468164618218e-35	2.4902201035604195e-34	5.835943024799284e-33	1.4073355377478914e-31	3.490770924202032e-30	8.902427142420795e-29	2.3333917780027365e-27	6.283335717507002e-26	1.737600114438603e-24	4.932900314451043e-23	1.4370968930475382e-21	4.2947859920532925e-20	1.316168741203439e-18	4.134673211091593e-17
188	b2170	EG12034	393.0	8.535991104337005e-51	3.568289496951803e-50	1.5560794762800481e-49	7.074679355600252e-49	3.3514042265016855e-48	1.653246730767571e-47	8.487679684798404e-47	4.532462403740896e-46	2.5161156026887742e-45	1.4512393579875762e-44	8.692088411900352e-44	5.403236397882466e-43	3.4841766568419086e-42	2.329366285616703e-41	1.6137834591481432e-40	1.1579887611844353e-39	8.602012218939616e-39	6.611813766769456e-38	5.256024556607264e-37	4.319215156986276e-36	3.6674185363979133e-35	3.2160647993380646e-34	2.911395548665624e-33	2.719543828671946e-32	2.6201037693517483e-31	2.602438329716047e-30	2.663769325019408e-29	2.808564317761051e-28	3.049044482178416e-27	3.406884496811119e-26	3.9164313842394106e-25	4.630104729391032e-24	5.627149866305625e-23	7.027747570809432e-22	9.015895209236061e-21	1.1876923707185774e-19	1.6059838903479138e-18	2.2282426543052245e-17	3.171115636167681e-16	4.627393058775005e-15	6.921241548429475e-14	1.060731938140317e-12	1.665152932968456e-11	2.6766052896781655e-10	4.40405945939716e-09	7.415143544274182e-08
189	b2587	EG10522	432.0	5.95064022553631e-48	2.418826432698261e-47	1.028187889976761e-46	4.5676277484747096e-46	2.1192748723239e-45	1.0263473128848629e-44	5.18499204781206e-44	2.730792888784866e-43	1.4985131286600047e-42	8.562716106336384e-42	5.092061550734215e-41	3.1496514921389127e-40	2.025244463325755e-39	1.3530113971406774e-38	9.386442346874592e-38	6.7584350454515076e-37	5.0478945427637794e-36	3.9090408948296907e-35	3.1369391135688116e-34	2.6073616893676746e-33	2.2435841683896749e-32	1.997648511008807e-31	1.8396034912607207e-30	1.7512722690627726e-29	1.7226865223204867e-28	1.7501842029756416e-27	1.8356540920983317e-26	1.986712479152668e-25	2.2178214020313753e-24	2.5525751208940445e-23	3.027656741938949e-22	3.6993827179949244e-21	4.654439647797244e-20	6.027602552844122e-19	8.031320386114944e-18	1.1005834686382811e-16	1.5505425953476473e-15	2.2449283737601798e-14	3.33898983182421e-13	5.099875712550526e-12	7.996065201901756e-11	1.2864943886687335e-09	2.1232400869233234e-08	3.5933285718515713e-07	6.233765886120091e-06	0.00011081817542942393
190	b0067	EG11573	536.0	2.7189811319490892e-40	7.47814989228266e-40	2.193827626501781e-39	6.858713844283523e-39	2.2831378424572477e-38	8.085261920348359e-38	3.0433894888083153e-37	1.2166258850841262e-36	5.1609868612570086e-36	2.321294139443607e-35	1.1061147386767911e-34	5.5795459931672305e-34	2.9770591237391166e-33	1.6789287282902958e-32	1.0000103947220893e-31	6.286086429378752e-31	4.1671648303362566e-30	2.9111939088483724e-29	2.141716415076289e-28	1.6580895171045577e-27	1.3499212313319968e-26	1.154960123664231e-25	1.0377473638820632e-24	9.785760837365594e-24	9.67814802980445e-23	1.003240656312879e-21	1.0893256110701945e-20	1.2381650025508694e-19	1.4723123051339981e-18	1.8304513375491515e-17	2.3778981581570983e-16	3.225884576234747e-15	4.567433635441958e-14	6.745504500907145e-13	1.038555812342338e-11	1.6660052636632265e-10	2.783013684809202e-09	4.838507644684496e-08	8.750494768275899e-07	1.6453189187528558e-05	0.0003214683974225881	0.006523410950712754	0.13741688128640162	3.003433429417504	68.07617917741494	1599.4150731474497
191	b4460	EG10059	328.0	1.994951325772442e-23	4.5303107428670006e-23	1.0672447893130094e-22	2.606855780101487e-22	6.598828661143645e-22	1.7302024412749828e-21	4.696711137438088e-21	1.3193120413059459e-20	3.83310766353905e-20	1.1513318656089074e-19	3.5735126281921503e-19	1.1456123850340134e-18	3.791690858349321e-18	1.2950578230317216e-17	4.5626531172857554e-17	1.657416468213605e-16	6.205094037337244e-16	2.3932437701425084e-15	9.505377273570149e-15	3.886156238616676e-14	1.634808296155234e-13	7.073572718054069e-13	3.1467950014642634e-12	1.4387667545501455e-11	6.758366349456008e-11	3.2603325826264656e-10	1.6147031328693362e-09	8.20688102768112e-09	4.279219439060374e-08	2.2882341475966603e-07	1.254401424345357e-06	7.047346249778314e-06	4.056230261920374e-05	0.00023910271221398488	0.0014430133116475961	0.008913353417691085	0.05633260789046264	0.36415933580803267	2.407147603118536	16.265310883659968	112.31581715095001	792.3384313195969	5708.81397631443	41997.39052025676	315367.9570682626	2416634.439973319
192	b3161	EG10617	414.0	5.0485700749843993e-51	2.239167618733651e-50	1.0387153655853773e-49	5.03639948809056e-49	2.550842621550545e-48	1.3487065321967028e-47	7.439711853691746e-47	4.278960158100086e-46	2.5645220889021423e-45	1.6006900126180183e-44	1.0398985609127056e-43	7.027677257405529e-43	4.937732722936407e-42	3.6049544358117053e-41	2.733338943567052e-40	2.1511827119001027e-39	1.756399318887751e-38	1.486985792748215e-37	1.3046882795558481e-36	1.1857828100668455e-35	1.1158023574558408e-34	1.0865296693488015e-33	1.0943586246268873e-32	1.1395571984065664e-31	1.226220630128142e-30	1.362880342067989e-29	1.5638927109862866e-28	1.8519218676427564e-27	2.2621114956808803e-26	2.8490031136181997e-25	3.698060861247244e-24	4.94509581829934e-23	6.809493855764263e-22	9.651991657119286e-21	1.407686954788513e-19	2.1115911430635203e-18	3.256553260766342e-17	5.161590809141997e-16	8.404672458930046e-15	1.40542276607532e-13	2.4125792091375275e-12	4.249974051500448e-11	7.680066780808164e-10	1.4231931408419553e-08	2.703529264031028e-07	5.262802503318587e-06
193	b0886	EG10012	573.0	0.0007689726418434239	0.0007875290844537063	0.0008635694509569845	0.0010129822798064644	0.001269946314949397	0.0017000386920638356	0.002427946048652425	0.0036961420119003456	0.005992608676937328	0.010338907643806317	0.018965492757191314	0.03695974568980209	0.07645732195268967	0.16776042751179068	0.39012201124744367	0.9607646654484517	2.5038556418686606	6.900048272049537	20.0920927725219	61.774993416571746	200.40271112919922	685.4743299910344	2470.434306327359	9374.585558296887	37431.214436643	157155.45359954366	693351.487873406	3212363.831737819	15619463.187481765	79653402.4362687	425765067.5467597	2383952534.469116	13974144168.349968	85702739173.22194	549606044615.2528	3683363800259.359	25782590415699.445	188388004012570.03	1436097842210481.0	1.1415148423369738e+16	9.456093962578538e+16	8.159129712233847e+17	7.329090238151065e+18	6.850242168819404e+19	6.658707351168844e+20	6.727963449255127e+21
194	b2378	G7241	306.0	2.1160907470500467e-27	3.438238110455524e-27	5.7734152091015905e-27	1.0014445574602906e-26	1.793591030663672e-26	3.315357875302277e-26	6.322063943334731e-26	1.243147586780118e-25	2.519640080213948e-25	5.26169617986341e-25	1.1316356341919734e-24	2.5055660673743955e-24	5.708880173567909e-24	1.338048388933911e-23	3.2247871929628996e-23	7.988654863134783e-23	2.0334198649333468e-22	5.316197608147572e-22	1.427046158667988e-21	3.931717392718377e-21	1.1114264448766341e-20	3.222421497114387e-20	9.579401597221305e-20	2.918785747081389e-19	9.112328476656728e-19	2.9139186934171124e-18	9.541267204345145e-18	3.1979886969579375e-17	1.0968662732653218e-16	3.848592600753764e-16	1.380985831150835e-15	5.066230457373181e-15	1.8995921406320145e-14	7.277606714398869e-14	2.8480294960619205e-13	1.1381636641221603e-12	4.6435237482305756e-12	1.9335412445446178e-11	8.214928716773588e-11	3.560263761320734e-10	1.5735248850419816e-09	7.090302682379719e-09	3.256445971739961e-08	1.5240551827969808e-07	7.266520699936584e-07	3.5286951347808883e-06
195	b0590	EG10296	334.0	61.721517248802634	72.40036589428213	88.46945909505351	112.5519744358407	148.99865669600544	205.13843024566876	293.57334815742206	436.47975023299745	673.8540014389024	1079.6959425810444	1794.5438339322905	3092.500974713794	5522.785740832896	10216.253054954914	19566.167725543724	38779.230142619555	79501.15371885367	168512.83327401444	369134.9389561224	835295.3824614706	1951689.1752723646	4706656.205453238	11710186.795706391	30045925.48383146	79469638.52460735	216589193.41754678	608024000.2428068	1757454133.560638	5228293640.041149	16002371967.302694	50372699138.54875	163017000637.13882	542175619350.56616	1852513115089.7827	6500455790959.17	23417291929802.07	86574723847700.4	328367720103386.8	1277320998596717.5	5094097557827218.0	2.0821950530570076e+16	8.720146588628486e+16	3.74056814796071e+17	1.6429631977859525e+18	7.38688767998084e+18	3.3986566339814846e+19
196	b1453	G6764	499.0	1.0364463415928309e-60	5.472274597827336e-60	3.047634389168038e-59	1.788966614376043e-58	1.1060163065008998e-57	7.196498962366977e-57	4.924553490799212e-56	3.541510414416831e-55	2.674737680034665e-54	2.1200419197554217e-53	1.762310404164261e-52	1.5353368114422882e-51	1.4009454035664076e-50	1.337988418770744e-49	1.3366528819805701e-48	1.39587257993238e-47	1.5228725894503543e-46	1.734625976770492e-45	2.0616283724384656e-44	2.555164359028054e-43	3.300476918238515e-42	4.440513430830126e-41	6.219295911934808e-40	9.062694443361177e-39	1.3732248023979701e-37	2.162508016328186e-36	3.537306096604436e-35	6.006988700946239e-34	1.0584832654931116e-32	1.9343328592965126e-31	3.664195973130185e-30	7.191340417757017e-29	1.4615416015567858e-27	3.0744841735721055e-26	6.690917272749334e-25	1.5057293163850914e-23	3.502308807685883e-22	8.416074038501208e-21	2.0884128133469828e-19	5.349112327824923e-18	1.4135632695078356e-16	3.852380947040606e-15	1.0822773025542612e-13	3.1330023810427416e-12	9.341482380927108e-11	2.867651230549e-09
197	b3502	EG12236	429.0	1.4259900297366117e-37	4.457114268463218e-37	1.4658629303031418e-36	5.069036483843894e-36	1.84181000829876e-35	7.026695872036808e-35	2.812862753594199e-34	1.1807164770816977e-33	5.193444066256816e-33	2.3921887476384183e-32	1.1531538076264774e-31	5.813754490424269e-31	3.0636119555943842e-30	1.6863683488963663e-29	9.690601187349017e-29	5.809924172357535e-28	3.632096511450098e-27	2.366251713802741e-26	1.6055887773704412e-25	1.134055579721632e-24	8.333383655988204e-24	6.367358981312297e-23	5.056099019990209e-22	4.170237904614935e-21	3.57083023222572e-20	3.172619952763141e-19	2.923398137674095e-18	2.7923040580526217e-17	2.7633070984252553e-16	2.831895626203452e-15	3.004000026227336e-14	3.2968040726088044e-13	3.741585648223348e-12	4.3892395825996215e-11	5.319838393399295e-10	6.658715089241622e-09	8.603502264748399e-08	1.1470059317295982e-06	1.5771642347201155e-05	0.0002235769191611245	0.003266151148841417	0.0491504883811986	0.761600281303255	12.146801530114328	199.32539288996819	3364.0450242383713
198	b0862	EG11626	238.0	1.7181135089504505e-19	2.978330316417085e-19	5.307601644745151e-19	9.719873636609872e-19	1.8284989602199213e-18	3.532141511923799e-18	7.003751093475905e-18	1.4250002029614898e-17	2.973962813356055e-17	6.36413876736588e-17	1.3959718624980915e-16	3.13760512473111e-16	7.223678457035976e-16	1.7029939785949527e-15	4.109799502778412e-15	1.0149422083379254e-14	2.5641153481381058e-14	6.624815896112974e-14	1.749913273577776e-13	4.724263403948413e-13	1.3031574511834786e-12	3.671784033448947e-12	1.0564499403731709e-11	3.1030460042401636e-11	9.301923143364754e-11	2.8449984684870967e-10	8.875592268715607e-10	2.8235900138568206e-09	9.157555829866804e-09	3.027035180614839e-08	1.0195376245818889e-07	3.498053789191807e-07	1.222301266230761e-06	4.3486179735982924e-06	1.5748516675646937e-05	5.804156851310111e-05	0.0002176440860443674	0.0008301593278330698	0.0032202005172919505	0.012700262392228413	0.05091592040742096	0.20744826144868872	0.8587896439205998	3.611531545595893	15.425233594858943	66.89862457023641
199	b4152	EG10332	131.0	3.0202924763979556e-18	4.7592744375526906e-18	7.617196773440185e-18	1.2379879551091992e-17	2.0427259046114826e-17	3.4212378522720455e-17	5.814929040344186e-17	1.0027748428056336e-16	1.7541694868124156e-16	3.112156194294108e-16	5.598695547659965e-16	1.0210880008850384e-15	1.8875864343985356e-15	3.5361903041889657e-15	6.7122558566745e-15	1.290701051624718e-14	2.513787132212386e-14	4.957920534636618e-14	9.900623726681595e-14	2.0014387875071855e-13	4.0951024620212223e-13	8.479240785901866e-13	1.7764255119238162e-12	3.764991749881409e-12	8.071202454079841e-12	1.749850101066132e-11	3.8360482007461354e-11	8.50199919251666e-11	1.9047852431936673e-10	4.3131448235522395e-10	9.869636841640517e-10	2.28194082211089e-09	5.330175665967586e-09	1.2576255811591601e-08	2.99690881210861e-08	7.211880295344732e-08	1.752337035059995e-07	4.298560909999111e-07	1.0644072621711991e-06	2.6602083937524683e-06	6.709515422793949e-06	1.7075745544389223e-05	4.384573345937142e-05	0.00011357455047666418	0.00029674837764360313	0.0007819836380569467
200	b0087	EG10604	360.0	5.957419953335544e-47	1.904102016980089e-46	6.346848336643145e-46	2.2049771084137624e-45	7.979473127852216e-45	3.0062044731062096e-44	1.178394777786309e-43	4.8033990862810786e-43	2.0349482336165435e-42	8.95508634053024e-42	4.091347298462901e-41	1.9396126480121986e-40	9.536546394257489e-40	4.860415973928236e-39	2.5665161302080777e-38	1.4034214364579437e-37	7.943177447902151e-37	4.6510833074281075e-36	2.816192895498038e-35	1.7624502661793102e-34	1.1395103711095463e-33	7.607996623560005e-33	5.242995874127554e-32	3.727823020862699e-31	2.7334415612833893e-30	2.0661314398282532e-29	1.6092271140488575e-28	1.2909464259913273e-27	1.0662361927683188e-26	9.063132704278191e-26	7.925211911276135e-25	7.126584390669585e-24	6.587532834767369e-23	6.257057734693362e-22	6.104654457618574e-21	6.115548608203212e-20	6.288329628947308e-19	6.634452367218744e-18	7.179452542958303e-17	7.966045269895503e-16	9.059625706428105e-15	1.0557150906391121e-13	1.260106336590849e-12	1.540099151360624e-11	1.9267714765504724e-10	2.466679687270329e-09
201	b0752	G6393	313.0	2.0377899344813745e-17	3.054676843526269e-17	4.7498938233263254e-17	7.657664739633107e-17	1.2793430021030598e-16	2.2138261380242886e-16	3.9660370372396103e-16	7.352259061701535e-16	1.4097196737750854e-15	2.7944274302679985e-15	5.7240604729754856e-15	1.2110805317635446e-14	2.6455031587879263e-14	5.963783348441834e-14	1.3868464983799998e-13	3.3254106666386153e-13	8.218501111609844e-13	2.0926332746965225e-12	5.487469848747287e-12	1.4813496265462906e-11	4.115094464481566e-11	1.1759036383733334e-10	3.4551638879413327e-10	1.043537966109983e-09	3.2384006549670427e-09	1.0322335477393036e-08	3.3782753090224874e-08	1.134824304629049e-07	3.911359834443769e-07	1.3827499695403378e-06	5.012213878644146e-06	1.862262833641257e-05	7.089820558216327e-05	0.0002764851787619247	0.0011041097696429041	0.00451356629235089	0.01888251690009766	0.08081642168377041	0.3537594755543932	1.5832742568444065	7.2429668262200515	33.858175890591546	161.6864066369866	788.540929481022	3926.4070427818956	19955.74627604537
202	b0343	EG10526	417.0	4.019394607872273e-92	4.425541546910366e-91	5.075691190051556e-90	6.060155056948846e-89	7.527884499984535e-88	9.72316701364398e-87	1.3050796347218864e-85	1.8193385283170736e-84	2.6326543541775756e-83	3.9521946719819616e-82	6.1519243766772e-81	9.923833215238468e-80	1.6581160360670103e-78	2.868085219657124e-77	5.1332090910148875e-76	9.501388993960932e-75	1.8179053208574018e-73	3.5935977926697017e-72	7.33589218793579e-71	1.545738539686946e-69	3.3602856238347986e-68	7.533102663943152e-67	1.7407345903902038e-65	4.144370621713283e-64	1.0161579429644536e-62	2.5647942047158638e-61	6.661121599246188e-60	1.7793579136618354e-58	4.886755930615339e-57	1.3792477112251432e-55	3.999020999086753e-54	1.1906467693460336e-52	3.6388201450051324e-51	1.1410893868958552e-49	3.670249713007574e-48	1.2103926125053705e-46	4.091210216983624e-45	1.4168200285532313e-43	5.025273344978887e-42	1.8248777675510247e-40	6.78244264784801e-39	2.579099323261652e-37	1.0030741589515947e-35	3.9887479254271315e-34	1.6211989143953544e-32	6.732739177779124e-31
203	b0861	EG11627	222.0	1.697362734244923e-17	3.1008177171882014e-17	5.816397136606774e-17	1.1198171501159156e-16	2.2120599799117776e-16	4.481746652420059e-16	9.309891194249213e-16	1.9821541353312487e-15	4.3239102192692155e-15	9.660853755840552e-15	2.2100867774843002e-14	5.1750634886277427e-14	1.2399217337839789e-13	3.038833424387405e-13	7.615832942528427e-13	1.9511546969232364e-12	5.108550122547991e-12	1.3664857647481913e-11	3.733239255194298e-11	1.04139010348953e-10	2.9652648407005126e-10	8.616150670314439e-10	2.554123929477051e-09	7.72201116641257e-09	2.3804622050191208e-08	7.480297899991421e-08	2.395461764285642e-07	7.815558061795399e-07	2.59728986422608e-06	8.789443753360245e-06	3.0281357377172462e-05	0.0001061833042951122	0.00037887815841980063	0.0013753154318304926	0.005077651787945517	0.019062560982533668	0.07275428989385241	0.2822264316703603	1.1125064600615058	4.455316733297933	18.12310245215546	74.86390285069369	313.98410355207636	1336.7454654199285	5775.737744726753	25321.938290376314
204	b4086	EG11958	326.0	2.195269634203802e-37	6.241197300097356e-37	1.839335084347189e-36	5.6162371428599795e-36	1.7758398656246344e-35	5.811944116826975e-35	1.967827785723148e-34	6.889580287955861e-34	2.493065074008285e-33	9.319828019253577e-33	3.597633620241897e-32	1.4333921945757726e-31	5.891955629525469e-31	2.4975281290533983e-30	1.0912664392402188e-29	4.9128838485823263e-29	2.2779596263589564e-28	1.0873781872563927e-27	5.341511530344878e-27	2.699126124216504e-26	1.4024477768834836e-25	7.490077333110796e-25	4.110134501681764e-24	2.316500359002218e-23	1.340460991920048e-22	7.960909258820826e-22	4.850666037553804e-21	3.0312103628467835e-20	1.942024944642509e-19	1.2751690820381043e-18	8.578421138713301e-18	5.910552338519586e-17	4.1695239158951465e-16	3.0105178182269687e-15	2.224092860508563e-14	1.6806769550592556e-13	1.2986728894726509e-12	1.0258078248308263e-11	8.280400354829338e-11	6.828510871753252e-10	5.751247939886062e-09	4.945764827898458e-08	4.341259586417933e-07	3.888537998390659e-06	3.5532382082497644e-05	0.00033113909173719866
205	b0841	G6439	198.0	9.471088498700822e-29	1.881812403199474e-28	3.824865476316957e-28	7.950224013692985e-28	1.6893826883748575e-27	3.668820069442173e-27	8.140307153879465e-27	1.8447585141153016e-26	4.2686736965759685e-26	1.0082620383456016e-25	2.430273502141803e-25	5.976051324431774e-25	1.4987491057075572e-24	3.832470845117109e-24	9.98954577426577e-24	2.653462812396389e-23	7.180683996713783e-23	1.9792061909267346e-22	5.55491263087314e-22	1.5871376356912192e-21	4.615246845974423e-21	1.3655628045883112e-20	4.110170184910837e-20	1.2581598752654215e-19	3.9159558783096885e-19	1.238982584537652e-18	3.983997419426995e-18	1.3016725569619004e-17	4.320332130317944e-17	1.456365654902512e-16	4.985035057502935e-16	1.7322813530306066e-15	6.109846798841889e-15	2.1868270506076234e-14	7.941135523834373e-14	2.925148475614963e-13	1.0927597186704989e-12	4.139314541122411e-12	1.5895562387452467e-11	6.18706940735438e-11	2.4404772279403576e-10	9.753610541410278e-10	3.948919284089834e-09	1.6193313226422477e-08	6.724520002340753e-08	2.827349799107083e-07
206	b4151	EG10333	119.0	2.367731959328405e-18	3.6904347250910186e-18	5.834501110401816e-18	9.354557193517383e-18	1.5207208729159055e-17	2.5060938369466036e-17	4.18584158947067e-17	7.084729267428902e-17	1.2148911524752521e-16	2.1103038247774397e-16	3.7125062208266877e-16	6.613422290711647e-16	1.1927395654643038e-15	2.1774585657424928e-15	4.0231368325230256e-15	7.521720247020103e-15	1.4227708186750736e-14	2.7223698346015373e-14	5.2684608639077076e-14	1.0310410234078131e-13	2.0401203905586284e-13	4.0809044193170453e-13	8.25110131802996e-13	1.6859991395838364e-12	3.481197960745281e-12	7.262112635880999e-12	1.530375457070775e-11	3.257410717913338e-11	7.002066319255804e-11	1.519846101347539e-10	3.330689022821049e-10	7.368377397735725e-10	1.645341292117474e-09	3.707920060384385e-09	8.432175379696177e-09	1.9347696360986154e-08	4.4786332094589157e-08	1.0457679546444202e-07	2.462898496607207e-07	5.84961840263589e-07	1.4009660486477726e-06	3.382958463831674e-06	8.235412007353234e-06	2.020900491287384e-05	4.9983591876119966e-05	0.00012459069224275926
207	b2470	EG10014	1037.0	1.2754638566519008e-38	4.3322556068360364e-38	1.6456525327818722e-37	6.980267818738648e-37	3.30109333565715e-36	1.7379896918207002e-35	1.0171897696317737e-34	6.6083575255205215e-34	4.758857252140142e-33	3.793320761701509e-32	3.3422850591706664e-31	3.250743495003304e-30	3.485413427678527e-29	4.114187089506266e-28	5.3395687862427585e-27	7.609627294772779e-26	1.1893413071278998e-24	2.0360783147261036e-23	3.813240515915054e-22	7.80333681847607e-21	1.7427508401544732e-19	4.242764645678532e-18	1.124653098296943e-16	3.242267350663202e-15	1.0154333272670703e-13	3.4510015084511696e-12	1.2713225388182743e-10	5.0712582296953e-09	2.1880855427200892e-07	1.0201105733404938e-05	0.0005133538700025597	0.027856829729251874	1.628383418144191	102.43840599290003	6928.308041894805	503306.83696038026	39234544.68900894	3278907682.5266933	293504557613.9453	28114571698075.97	2879323166113777.5	3.149984493923973e+17	3.6779645408844063e+19	4.579468222471102e+21	6.075238887941396e+23	8.580052196564067e+25
208	b2987	EG12883	499.0	1.4168572467889957e-24	3.083549851593277e-24	7.109053291430567e-24	1.7348526886435882e-23	4.4777812378708564e-23	1.2214541115410879e-22	3.518642327827158e-22	1.0696247439450401e-21	3.4286700026236165e-21	1.158089870734472e-20	4.1187962060517236e-20	1.5413582872171643e-19	6.065135661415072e-19	2.507748109339154e-18	1.0887822871043038e-17	4.960478022414673e-17	2.3699938887029766e-16	1.186676081694991e-15	6.223039910077447e-15	3.415754350544699e-14	1.961175717757084e-13	1.1771405250592049e-12	7.381794910508409e-12	4.833494247580813e-11	3.3027326716789496e-10	2.3536923201993985e-09	1.748415551121713e-08	1.3530583036494205e-07	1.0902519815322003e-06	9.141991941107998e-06	7.973091768059645e-05	0.0007228636224775265	0.006809333349457616	0.06661155428395109	0.6763516404988371	7.124557269389939	77.82030835461825	880.9841698111217	10331.815654052181	125462.73764960394	1576817.598356788	20501165.789682686	275619931.01913553	3829877735.5316505	54980837908.955475	815084241359.5017
209	b0621	G6347	461.0	1.1687057269291519e-29	4.265779418248426e-29	1.6413172226219404e-28	6.652201371230797e-28	2.8379173273862422e-27	1.2734538220698796e-26	6.006315729640968e-26	2.9755803175693664e-25	1.547303212675572e-24	8.439672452582618e-24	4.8253941375357427e-23	2.890094267115375e-22	1.8121014262387333e-21	1.1886876246099454e-20	8.152584832566977e-20	5.842475760746536e-19	4.372282052922856e-18	3.414826560853736e-17	2.7817736217030687e-16	2.3621897538060924e-15	2.0897703905118964e-14	1.92498673831308e-13	1.845272348636708e-12	1.8397486012891557e-11	1.9067201271403497e-10	2.0531207045580173e-09	2.295688889145664e-08	2.664144979523099e-07	3.207210381176169e-06	4.00316510192147e-05	0.0005178104815288895	0.006937729469307069	0.09623521290871175	1.3813849137712277	20.50955816974324	314.81726002608656	4993.717508974148	81819.7172980264	1384103.7675130586	24163887.42212224	435176958.4705596	8081314119.757202	154679845935.14233	3050298134043.397	61948574627920.81	1295170430388881.8
210	b3603	EG11961	551.0	2.0878197242579594e-73	1.8198423880137664e-72	1.6824683466642275e-71	1.6484108338667464e-70	1.7101263611413238e-69	1.877065557394969e-68	2.1780555646463526e-67	2.669634987004028e-66	3.45373206180695e-65	4.712428895472585e-64	6.77627553164456e-63	1.026131549498326e-61	1.63516403319256e-60	2.740004608848101e-59	4.824619377791544e-58	8.920544828768788e-57	1.7307550011319842e-55	3.521271595478349e-54	7.507431821299392e-53	1.6761920703531633e-51	3.9166386407376613e-50	9.571534660356194e-49	2.444855097379666e-47	6.5231492902955755e-46	1.8168844247600639e-44	5.279589146828396e-43	1.599619486862169e-41	5.050351959726051e-40	1.6605936896196835e-38	5.683212929984721e-37	2.0233401256606927e-35	7.489406880925606e-34	2.880660864224998e-32	1.1507183473797879e-30	4.771418576663207e-29	2.052580719983423e-27	9.15594426935769e-26	4.232873714705867e-24	2.027117885623813e-22	1.0051237960323237e-20	5.157572349564747e-19	2.737459375126946e-17	1.502176313685467e-15	8.51848166264308e-14	4.989666952789538e-12	3.017531627041793e-10
211	b0810	EG10388	219.0	2.628427568143342e-17	3.843942159182406e-17	5.781948596110432e-17	8.941685237422116e-17	1.4211701977806106e-16	2.3205487113415327e-16	3.8912754658060034e-16	6.69871029655449e-16	1.1834011581065238e-15	2.144669380975582e-15	3.985883363640166e-15	7.594081787387664e-15	1.482740708355609e-14	2.9658515449759067e-14	6.075541837298964e-14	1.2741815192728634e-13	2.7349514113513726e-13	6.0062492092499e-13	1.349142737343339e-12	3.0987079369162793e-12	7.27513229059031e-12	1.7454598777673937e-11	4.278195866683235e-11	1.070947571609268e-10	2.737217171058783e-10	7.141054134868209e-10	1.9011119635037012e-09	5.163300008036887e-09	1.4302271184305279e-08	4.039484916489275e-08	1.1629935159791294e-07	3.4123023930875803e-07	1.0200625859852443e-06	3.1060393170773064e-06	9.631216868763238e-06	3.040494513300054e-05	9.769950874821058e-05	0.0003194650340255902	0.001062762469274176	0.0035960983114922784	0.012374033808703345	0.043289116811260776	0.15393538714611021	0.5562838826976589	2.042490291149411	7.617940302109204
212	b0433	EG12183	491.0	8.750296563213567e-54	3.983159376439712e-53	1.914954169250269e-52	9.71581767742015e-52	5.1982868385407316e-51	2.930729521324517e-50	1.7398248547737357e-49	1.0867613298919003e-48	7.13758074728312e-48	4.925498305278444e-47	3.5688664166118324e-46	2.7132801235803067e-45	2.1629720396351958e-44	1.8068046714966084e-43	1.5804906740400623e-42	1.4468174720116735e-41	1.385164740834345e-40	1.386065896450478e-39	1.448751846235383e-38	1.5807698986358705e-37	1.7994864430382066e-36	2.1358872198281757e-35	2.6418379161420164e-34	3.4031736979830094e-33	4.563181687279195e-32	6.365261728192432e-31	9.231925514458406e-30	1.3914318510352864e-28	2.1781846602785287e-27	3.539674805506815e-26	5.968209050554766e-25	1.0435565177280924e-23	1.8913054005934522e-22	3.551130668404514e-21	6.904298600650673e-20	1.3893511569696223e-18	2.892268584465844e-17	6.225823968325293e-16	1.3851188175117569e-14	3.1835550435801807e-13	7.555770744881375e-12	1.850950962004375e-10	4.67812821660577e-09	1.2193387217172703e-07	3.276183441581798e-06	9.070323374265307e-05
213	b0589	EG10298	330.0	7.36869698168296e-09	1.0975336788154543e-08	1.7027372717633332e-08	2.7500272353894338e-08	4.621112603399503e-08	8.074963794230217e-08	1.4665164364767563e-07	2.7666673979220776e-07	5.419078324797629e-07	1.1014645801830178e-06	2.3220617959924064e-06	5.074811329959437e-06	1.1492033595207275e-05	2.695230114877468e-05	6.543513555193357e-05	0.0001643764554038742	0.00042705313112367257	0.0011469410252014645	0.003182901594714429	0.009122989824781717	0.026995707789994803	0.08243473228375932	0.2596574932681371	0.8433083123394898	2.822858934463008	9.734960294894448	34.57393914644601	126.4046766008823	475.56445017195404	1840.442859524886	7323.844505592346	29957.055933035426	125905.31847147082	543522.9421647609	2409165.704209534	10960711.398766058	51166358.793188676	244994589.0759618	1202843863.913231	6053400420.602182	31216594251.22086	164902848851.13345	892051235687.6678	4940089515856.851	27998158076297.098	162346080901033.88
214	b0842	G6440	410.0	1.0601486215758437e-34	2.7470561450147685e-34	7.461871024422867e-34	2.1233485499374064e-33	6.325669547159542e-33	1.971632557884764e-32	6.425494648829513e-32	2.1881608297409954e-31	7.78178197481575e-31	2.8883185179546554e-30	1.1182021127881363e-29	4.5128571212819303e-29	1.8975339631753865e-28	8.307849208227295e-28	3.785356285226261e-27	1.7939307072537953e-26	8.837928415823293e-26	4.523867262872379e-25	2.4046719847733616e-24	1.326672915702687e-23	7.592986394091814e-23	4.505926161092196e-22	2.7711711317494346e-21	1.7653820864387142e-20	1.1643981943062182e-19	7.94778554516108e-19	5.61138297687155e-18	4.096124070380802e-17	3.0900027163993e-16	2.407870665431759e-15	1.9373350533330938e-14	1.6087371314615993e-13	1.3781242493788126e-12	1.217394725663529e-11	1.1084947033978888e-10	1.0399607845693455e-09	1.0048608383939341e-08	9.996027751074761e-08	1.0233187880912667e-06	1.0776759398101278e-05	0.00011670603271444365	0.0012991603461956407	0.014860563138257257	0.17460304350638592	2.106471363384336	26.08506135422517
215	b4289	EG10288	332.0	5.16224205451108e-16	8.564751225946242e-16	1.479608798326598e-15	2.660067580191711e-15	4.9740894323228905e-15	9.668850171805038e-15	1.9527431461625156e-14	4.095403445137904e-14	8.914668540096968e-14	2.0130273972435203e-13	4.713163436065001e-13	1.1436134413772047e-12	2.8743440292812154e-12	7.479678653562282e-12	2.0142198319847107e-11	5.610590926450664e-11	1.6158059669995334e-10	4.808976572965061e-10	1.4784472438936559e-09	4.693084944701632e-09	1.5375274827410127e-08	5.196542217634124e-08	1.811135864227755e-07	6.506585465037615e-07	2.408484857093618e-06	9.182248952862986e-06	3.604099451963892e-05	0.00014558535664316029	0.0006049854630588861	0.0025853180405100338	0.011356973931995704	0.051266187820959104	0.2377177217036968	1.131876025470816	5.532096544003696	27.744902721134206	142.73495068338593	752.9815025279171	4071.9307456931174	22565.02490877755	128100.2151479535	744738.3402203618	4432620.030036325	27001336.11271532	168284782.29018414	1072773381.9780798
216	b1981	G7067	438.0	1.1307339902486175e-56	5.028554334445394e-56	2.3416941070807775e-55	1.1411335507385174e-54	5.81542489758497e-54	3.0973392550909596e-53	1.7230043221797482e-52	1.0004751295657367e-51	6.060168879149934e-51	3.827029647498497e-50	2.518150642819936e-49	1.7254101540994084e-48	1.2303977725960182e-47	9.126342955856226e-47	7.03728731411077e-46	5.63811358297249e-45	4.690819625784472e-44	4.050604446354739e-43	3.6284434562515165e-42	3.369976730371331e-41	3.243540761032567e-40	3.2335596501942647e-39	3.337319502098523e-38	3.5641794139347856e-37	3.936939504788723e-36	4.4956337091688327e-35	5.304624525521844e-34	6.464745279298713e-33	8.133652059348893e-32	1.0560010772729609e-30	1.414157260738343e-29	1.952532818620802e-28	2.778316179739495e-27	4.0725435115415094e-26	6.147112860406704e-25	9.550392865170643e-24	1.5266574725044213e-22	2.5099235721577923e-21	4.242369950957344e-20	7.369173068287092e-19	1.3150023635845034e-17	2.4097365639263935e-16	4.53302208601713e-15	8.75031233402474e-14	1.7326911284694136e-12	3.518254241060329e-11
217	b0856	EG11631	317.0	1.4368122430255365e-32	3.456307750216297e-32	8.640643917122326e-32	2.2437091380341155e-31	6.04843162104015e-31	1.6917933734087893e-30	4.907453733892274e-30	1.4755328702332196e-29	4.5962973801138417e-29	1.4825862534268338e-28	4.949641291586629e-28	1.7094714465744455e-27	6.1049191857404935e-27	2.2533391677018223e-26	8.592181290779958e-26	3.383102166244346e-25	1.374893655198734e-24	5.764687448354518e-24	2.492575024796535e-23	1.1109702656702112e-22	5.102194008480802e-22	2.413421137094991e-21	1.175316289229895e-20	5.890448418368939e-20	3.0369867956073854e-19	1.6101630768446099e-18	8.775323736850487e-18	4.9142705906694965e-17	2.826807860948659e-16	1.669612975776703e-15	1.0121873404056891e-14	6.296179135503393e-14	4.0170945781295656e-13	2.6279417540115954e-12	1.762138887559787e-11	1.2107079109147687e-10	8.520589753319958e-10	6.140294166099163e-09	4.5295823402376785e-08	3.419312354980989e-07	2.640554501867554e-06	2.085418628318828e-05	0.00016838406590455996	0.0013895944918221425	0.011717259598118073	0.10092254742117196
218	b3370	EG12908	445.0	1.2572821480162708e-48	6.034827583359385e-48	3.0382798663295155e-47	1.6033409493629122e-46	8.862743020091727e-46	5.128236306258808e-45	3.1041545074055595e-44	1.964337926987955e-43	1.298712511515551e-42	8.965289899321806e-42	6.458100034412145e-41	4.851465615366736e-40	3.7984944157618684e-39	3.097895981370082e-38	2.6302028284837914e-37	2.323446758227059e-36	2.1342975434499157e-35	2.037592101063878e-34	2.0206189132542045e-33	2.0802943220458776e-32	2.222337974255742e-31	2.4621556290152105e-30	2.827609214736088e-29	3.364367647393131e-28	4.1452674304757055e-27	5.28633551310724e-26	6.9743070235628645e-25	9.514494351517549e-24	1.3415467260739066e-22	1.954165758348013e-21	2.939378062563996e-20	4.5634546560153145e-19	7.309452530093665e-18	1.2073692241739165e-16	2.0557652190826198e-15	3.606631415923281e-14	6.51694606329055e-13	1.2123344883231102e-11	2.320925159629812e-10	4.570745219388467e-09	9.256128867953275e-08	1.9267260804051353e-06	4.1209071739949055e-05	0.0009052829738964435	0.020418941189416652	0.4726942949667044
219	b2241	EG10391	542.0	83568927160287.08	56867514006716.31	41128475334392.17	31588309183550.66	25743485120124.793	22244493366587.863	20363577958504.89	19734643029113.566	20231136247057.184	21923210734084.707	25093589517553.785	30316756782667.28	38632712873051.4	51889075415223.95	73408293187784.27	109311885758807.53	171218868673291.94	281910327396435.5	487598982145919.2	885377429434492.1	1686682694864295.0	3369046532457418.5	7051517488543009.0	1.5456004174938468e+16	3.545616735608612e+16	8.507673834835134e+16	2.1340399563590195e+17	5.592663599994738e+17	1.5304338411200827e+18	4.3706785572545654e+18	1.301918346826346e+19	4.0428224590893244e+19	1.3080380896804875e+20	4.407201407634861e+20	1.545565299361094e+21	5.638610108758362e+21	2.138938948859724e+22	8.43239075423645e+22	3.453157931179372e+23	1.468202108075563e+24	6.478166575102123e+24	2.964908267446958e+25	1.4068963398101442e+26	6.918408123383082e+26	3.524096134718925e+27	1.8586333142578723e+28
220	b0857	EG11632	281.0	1.3731024520575421e-21	2.6456767639592908e-21	5.271519192362982e-21	1.0856672197607406e-20	2.310039726760179e-20	5.075827847950082e-20	1.1512375662062033e-19	2.69403058718148e-19	6.501766292655966e-19	1.61758106366452e-18	4.1469043417043404e-18	1.0950284023518775e-17	2.9770970162426046e-17	8.33014017537994e-17	2.3979020135435837e-16	7.098408583725209e-16	2.1601014195439673e-15	6.754706677892666e-15	2.169682028003239e-14	7.15621463009474e-14	2.4227637010450677e-13	8.416359186457782e-13	2.998957409324806e-12	1.0957178114699028e-11	4.1035645733393725e-11	1.5747508025615784e-10	6.190224824234059e-10	2.4917421742258886e-09	1.026743589797912e-08	4.329574752944315e-08	1.8677422041267814e-07	8.240301719695359e-07	3.7169929666976717e-06	1.7136914865362025e-05	8.073047163794332e-05	0.0003884899451556506	0.0019091268998228618	0.00957810439776365	0.04904478711358817	0.25624483555435107	1.365678596429847	7.422612318682073	41.1306282917866	232.30640769282812	1337.0045036067386	7839.177242757327
221	b3577	EG12281	157.0	2.7022649588408633e-14	4.131518624424537e-14	6.435392579735765e-14	1.0209642158250362e-13	1.6493183021465806e-13	2.7123577054791007e-13	4.539726599963285e-13	7.731184757862438e-13	1.339340524749017e-12	2.3597236535776842e-12	4.22721751943595e-12	7.697878060012422e-12	1.4246612560456502e-11	2.6790388290275203e-11	5.1177293774225284e-11	9.92915006300008e-11	1.9560962395859788e-10	3.9121911350593604e-10	7.941659909028957e-10	1.6359682927255466e-09	3.419189471397808e-09	7.248860439943257e-09	1.5585812840345024e-08	3.3979612860565807e-08	7.510242724274326e-08	1.6824982574217386e-07	3.819795234449188e-07	8.786809653840151e-07	2.0476231862300145e-06	4.833032018944129e-06	1.1552190767357342e-05	2.7958212047626114e-05	6.849851918672332e-05	0.0001698662696362264	0.00042630041715391006	0.0010825213861685708	0.0027809924319237957	0.0072266526418104	0.018992451530411278	0.050473650658227565	0.13561963082137915	0.3683746799817239	1.011352346824416	2.806064954931493	7.867076321949774	22.28374449362376
222	b2037	EG11980	415.0	1.896386125566515e-24	4.415384608695171e-24	1.0825539172627028e-23	2.792918615617807e-23	7.576838940305973e-23	2.1599157728561413e-22	6.465574305817387e-22	2.030981573655827e-21	6.690289727334177e-21	2.3096159239062026e-20	8.350463945672494e-20	3.159961169453939e-19	1.2507819646743917e-18	5.175385119022127e-18	2.237182362495364e-17	1.0097133931268483e-16	4.755290685581774e-16	2.335534187717502e-15	1.1955762712330298e-14	6.375372784959476e-14	3.5394032445092604e-13	2.044622402253292e-12	1.2283459657996536e-11	7.670472614236181e-11	4.976110689562619e-10	3.3519719541502714e-09	2.3433239720150193e-08	1.6992929994267425e-07	1.277596339921815e-06	9.95398689075161e-06	8.032857510211004e-05	0.0006711308546856302	0.005802377268251394	0.051887970091248334	0.4797251980552806	4.583417971709901	45.23412178078699	460.928968056314	4847.379282437705	52589.83168188143	588352.3850189811	6784782.227787388	80615980.18321255	986551609.1656975	12429708238.629402	161166912029.34857
223	b1193	G6622	203.0	0.2144961348624995	0.22286269180478235	0.2367935066531889	0.2572083902633764	0.28553135250759504	0.32385317935511115	0.37518244176249144	0.44382626613829895	0.5359665467175238	0.6605358746199546	0.8305596484842781	1.065232344815136	1.3931635330176668	1.8575089818303876	2.5241741976772083	3.495082606727153	4.929887907275995	7.081927289960906	10.358469679377919	15.42289419434442	23.37008195254271	36.03114616161463	56.50934431651021	90.1340942614715	146.18010356601758	241.0032188276054	403.8306385280808	687.5832699597669	1189.3509649014616	2089.603180998751	3728.192382672624	6753.461036049012	12418.301117343823	23175.067055957683	43885.32774544666	84309.18718650416	164288.2458572542	324663.9521349908	650547.0371494449	1321485.9444076454	2720876.568201277	5677300.383173335	12002921.894770311	25708131.935000457	55772467.60570198	122535903.82271369
224	b2094	EG12414	150.0	0.0005513903505967418	0.0006256989560763529	0.0007220813415538403	0.0008472687522585453	0.0010105832643005556	0.0012250161813178897	0.0015088108327650453	0.0018878039085004304	0.002398917861407821	0.003095415592938201	0.004054877066067516	0.005391417269538797	0.007274571789526266	0.009958757594639748	0.013829656823520239	0.01947792490698643	0.027817414926294068	0.04027658231186598	0.05911128028515383	0.08792074299003785	0.1325067572986363	0.2023177498004748	0.31289882189255475	0.4900875149859674	0.7772665477762116	1.2480180069378974	2.028407501300097	3.336591260100017	5.553863650297579	9.353276438773364	15.934615590498693	27.457597803615492	47.84773829597716	84.3089992159404	150.188514831674	270.4501913618929	492.2254146125983	905.3285016098064	1682.4953317937252	3158.988079494305	5991.427373042635	11477.395819578038	22203.964059879097	43374.64137845104	85546.9243982992	170326.28652725773
225	b2242	EG10392	419.0	4.897258529710606e-12	5.97246959573751e-12	7.622826077250255e-12	1.017584168851401e-11	1.4198816345459594e-11	2.0696676994921232e-11	3.1496255849597715e-11	5.001198360517655e-11	8.281268897825694e-11	1.4291634269924723e-10	2.569137283520692e-10	4.808116158179047e-10	9.362895171359732e-10	1.896102303871175e-09	3.9911863540356536e-09	8.727833999813675e-09	1.9817737623554843e-08	4.6701080758018746e-08	1.1415905576928296e-07	2.893295789646523e-07	7.599164734404855e-07	2.067397523227187e-06	5.82324089162938e-06	1.6974171994126614e-05	5.117982981877228e-05	0.00015955176616722931	0.0005140505801665548	0.0017108943809307818	0.0058798735835584445	0.020857257070461654	0.07633265779191072	0.2881042607242342	1.1209847808461204	4.49456422653549	18.562772108520615	78.94004322204148	345.52974338624557	1556.1220019361185	7207.934422198103	34326.385432706295	168011.37001341142	844866.4672772111	4363388.226717643	23136395.28303535	125908581.51549031	703001948.8159966
226	b3578	EG12282	425.0	4.8595616195813554e-43	1.9569829625967724e-42	8.287192888926707e-42	3.687649208281674e-41	1.7230963096871726e-40	8.448663320746324e-40	4.344004195014341e-39	2.340593649067213e-38	1.320716335819856e-37	7.799366696023862e-37	4.817238758717177e-36	3.1099471484332386e-35	2.097272779181869e-34	1.4765189113810879e-33	1.0845369734879283e-32	8.30642091689765e-32	6.629709940950912e-31	5.511079815158184e-30	4.768641883191708e-29	4.292659489333049e-28	4.0178466005890796e-27	3.908052688034115e-26	3.9481716928178932e-25	4.140683314569958e-24	4.505712776928458e-23	5.0845076240764535e-22	5.947163036829622e-21	7.206611720790939e-20	9.042752563130824e-19	1.1743819889607444e-17	1.5777976395592937e-16	2.1919131374209703e-15	3.1472071969660154e-14	4.668313260999871e-13	7.150440866828068e-12	1.1304519322031432e-10	1.843863785497532e-09	3.101535082375247e-08	5.377891036701698e-07	9.608456612479852e-06	0.00017681660432706218	0.0033499952000552277	0.06531959196296672	1.3102365756412917	27.026771801203015	573.0735989259124
227	b2167	EG10336	563.0	7.89324402019387e-18	1.9439402813709667e-17	5.088561975452157e-17	1.4145727882195719e-16	4.172655526338228e-16	1.304971981701737e-15	4.3235559120761355e-15	1.5163076642567553e-14	5.624711702140746e-14	2.2051865538105016e-13	9.130467294050429e-13	3.989501956880983e-12	1.838241744855847e-11	8.925444473482041e-11	4.563416101064608e-10	2.4551474581032728e-09	1.388964701128951e-08	8.257226888558828e-08	5.154828720084354e-07	3.3770943411562445e-06	2.3202630018740207e-05	0.00016707696794695634	0.0012601018728307805	0.00994793152502907	0.08215429409136414	0.7093070264637671	6.398596640180128	60.27335802580738	592.5208091977206	6075.337208131456	64935.21500569255	723088.3073099123	8384265.865921565	101173379.3549761	1269881436.3325074	16570181163.317923	224663841067.80292	3163434047439.776	46236507684486.28	701125739504435.0	1.102499679698054e+16	1.7968949755017715e+17	3.0340412483231913e+18	5.304819384604402e+19	9.59994289424604e+20	1.7972851767984213e+22
228	b3654	EG11194	463.0	2.65500663517106e-15	5.1088175119993345e-15	1.037896685169109e-14	2.224548293049992e-14	5.026474769393265e-14	1.196475948124026e-13	2.9981465407782323e-13	7.903227260230875e-13	2.190068701472033e-12	6.375527328824492e-12	1.9484420250961085e-11	6.24718167566047e-11	2.100016059117305e-10	7.396456474465951e-10	2.7277987620520063e-09	1.0527311537248475e-08	4.2488572693584134e-08	1.7923105222231582e-07	7.897353922007788e-07	3.632635058122954e-06	1.7433399340473562e-05	8.723977038281991e-05	0.00045496152207817435	0.002471278426255564	0.013973917125650425	0.082211045201537	0.5029526604117698	3.198023910430738	21.123697426842526	144.86750590152315	1031.0201843699522	7611.038377136273	58249.16172295982	461951.01776824455	3794521.8506917856	32267874.912833255	283946154.6805927	2584383045.453086	24318609505.429646	236477578396.90314	2375317402917.0273	24634711610600.2	263683980244669.53	2911717655566295.0	3.315624526481114e+16	3.8918471340478317e+17
229	b2243	EG10393	396.0	7.514431034090556e-13	1.1267747576004163e-12	1.7609929200360631e-12	2.8668880609127e-12	4.859072481747673e-12	8.569315155989876e-12	1.5716403000309388e-11	2.9960031696188095e-11	5.933141642590146e-11	1.2199869943290745e-10	2.6033454315150124e-10	5.762300421817614e-10	1.3223065437783173e-09	3.1443320081907067e-09	7.744183549154447e-09	1.974549169019543e-08	5.20957697313414e-08	1.421606035886547e-07	4.0105264456929864e-07	1.1691621604420817e-06	3.5205304537175253e-06	1.0944929735665237e-05	3.511588633939398e-05	0.00011622432483505042	0.00039665485079155876	0.0013953175193695932	0.005057112545657911	0.018876816409766385	0.07254060675288727	0.28687458903353996	1.1670675600704703	4.882360438126954	20.995818757300665	92.77830081755879	421.12822982555434	1962.8293934958363	9390.72422119421	46101.40487743706	232156.08337241752	1198812.2271795876	6345762.634277741	34422024.84144707	191279867.43249246	1088540576.4444754	6342005950.987559	37816501363.600235
230	b3290	EG11019	458.0	1471930471.1897492	1128826536.3719077	913545625.2305617	779620896.1260221	701097956.2368093	663914843.2496746	661584781.9975591	693271853.4554311	763442693.2166203	882913853.1439723	1071636946.4706416	1364228442.802696	1820385254.2205927	2544526885.0209155	3723514071.6659827	5700851880.575526	9126614768.979742	15268945405.655012	26680107290.188396	48662988959.1334	92597594767.19626	183717653374.65353	379853661437.43427	818018941820.5507	1833845399749.5608	4277483773999.75	10375702334101.707	26159562442467.004	68518958486523.13	186356636324885.16	526044326842493.1	1540407705373653.2	4677139150226335.0	1.4718190968324744e+16	4.7979883887927496e+16	1.6195651357911856e+17	5.6582051334133946e+17	2.0450750717421711e+18	7.643671420684756e+18	2.953054328311796e+19	1.1787849223838188e+20	4.859716804876476e+20	2.0683432925447455e+21	9.084352967766987e+21	4.115777931329526e+22	1.9227623809152696e+23
231	b2308	EG12125	228.0	8.079411355007194e-20	1.4023172230005892e-19	2.4985921672029627e-19	4.56843888091805e-19	8.568539865285977e-19	1.6480029922811548e-18	3.249146607248605e-18	6.5643394927711065e-18	1.3585502853738627e-17	2.879241770651348e-17	6.246766096634117e-17	1.386967107210744e-16	3.1504465108009315e-16	7.318741218447673e-16	1.73829845273933e-15	4.219911178915818e-15	1.0467491132919329e-14	2.6522439301857786e-14	6.862605656097802e-14	1.8127768865012887e-13	4.887156520089591e-13	1.3443222230456175e-12	3.7719521300136955e-12	1.079261793347251e-11	3.148249583916396e-11	9.360063538815348e-11	2.8355868599220546e-10	8.750854906638915e-10	2.7503745128126564e-09	8.801547526786962e-09	2.8671186738933837e-08	9.504884082007579e-08	3.2059673717217297e-07	1.0999692748640805e-06	3.8380506836134e-06	1.3616029609174367e-05	4.910234510563637e-05	0.0001799573789468898	0.000670128097771473	0.0025349718385826673	0.00973920038964494	0.03799420085575696	0.15047537805693678	0.6048938969185602	2.467580531774645	10.213057820618646
232	b0591	EG11104	416.0	4.4114800111879334e-21	8.994348271267515e-21	1.9265017668827116e-20	4.331986907043943e-20	1.0219533661672448e-19	2.527632265283541e-19	6.550170173210035e-19	1.7773315590624865e-18	5.046461950442281e-18	1.4984348769126424e-17	4.65001935370152e-17	1.507215504294875e-16	5.099660401089108e-16	1.80010536623854e-15	6.625133016732658e-15	2.540880491749101e-14	1.0149004469454275e-13	4.219610977004648e-13	1.8251344857677e-12	8.20839044567803e-12	3.836475371262162e-11	1.8624818117067647e-10	9.386725516982477e-10	4.908842743296053e-09	2.6623839914753118e-08	1.4968408128130595e-07	8.71934250904066e-07	5.260026467898145e-06	3.284611684709351e-05	0.00021221242743478275	0.0014179140439844204	0.009793225764234123	0.06988848690768477	0.5151094154924184	3.9194034710756283	30.773889502731574	249.23247866015126	2081.1681254662003	17910.715894523913	158798.87287589937	1449901.3418386609	13627504.11910127	131799465.66546538	1311189235.721902	13412468638.164513	141020790988.8781
233	b0654	EG12661	246.0	1.5959163939118921e-28	3.324391005453954e-28	7.118669359680102e-28	1.5663944615096832e-27	3.5404012220983614e-27	8.216537373098573e-27	1.957260753192573e-26	4.7837997448696366e-26	1.199237261104004e-25	3.08241278824999e-25	8.12041299484469e-25	2.1918833526979064e-24	6.059843040815588e-24	1.7153974315195902e-23	4.970322588980019e-23	1.4736012165136493e-22	4.469018667324696e-22	1.3859400925631029e-21	4.393818914345717e-21	1.423549456784135e-20	4.711996238077638e-20	1.5929805024693683e-19	5.498727591176852e-19	1.9374704879099093e-18	6.966359519205972e-18	2.5553660080743033e-17	9.559982415811157e-17	3.646698562588129e-16	1.4179639094609281e-15	5.618733706571185e-15	2.268332699627963e-14	9.327360850506966e-14	3.9055734426078825e-13	1.6648560707392286e-12	7.2231698121272284e-12	3.188842780025888e-11	1.4321514219807367e-10	6.541738499749807e-10	3.038401310015087e-09	1.434648556187822e-08	6.884881494507047e-08	3.3573873926134724e-07	1.6632798356146457e-06	8.369398339698069e-06	4.276570910481474e-05	0.00022185968880366475
234	b2678	EG10772	354.0	1.1596853982346502e-13	1.704206717806317e-13	2.6154496637979393e-13	4.1894223979401575e-13	6.999890368211907e-13	1.2192902572785303e-12	2.2128654693670206e-12	4.182076305939378e-12	8.225808096439659e-12	1.6829806198481532e-11	3.5798212985815963e-11	7.912186387705656e-11	1.8161814893642626e-10	4.327405035533696e-10	1.0697509799796577e-09	2.7422635899507605e-09	7.2860936047291e-09	2.0055345457459712e-08	5.7162244594835714e-08	1.6862773798907012e-07	5.146230308956124e-07	1.6240247632452567e-06	5.297182358552317e-06	1.7850668519124292e-05	6.212015531516e-05	0.00022314799402369342	0.0008270893742623063	0.0031617688544884684	0.012460854334316438	0.050609249108740186	0.21174013456057877	0.9122145461744097	4.04522829347375	18.457607506328475	86.62246430423141	417.9719611126352	2072.8421849640094	10561.631646725653	55269.671619544366	296948.67640824476	1637435.5506803382	9263755.859529193	53753141.758720726	319793983.7173374	1950043104.9846404	12183873290.244877
235	b4240	EG12127	473.0	2.1417446138601743e-32	5.115508564354341e-32	1.2909724919376132e-31	3.439700612465934e-31	9.668815879643729e-31	2.8651898869408947e-30	8.944259038273385e-30	2.9392351376469415e-29	1.0160525557725055e-28	3.6922185349941423e-28	1.4094512472600192e-27	5.64820785116483e-27	2.3745435470846772e-26	1.0465830073351252e-25	4.8329326463044615e-25	2.3367644756027053e-24	1.1822626722985297e-23	6.255176532235986e-23	3.4588154430194105e-22	1.9976388841955706e-21	1.2043472220225905e-20	7.574931297213569e-20	4.967624141499129e-19	3.3948158893701056e-18	2.4162349895230283e-17	1.7901071889523165e-16	1.3797511003154613e-15	1.1057898754842417e-14	9.210140306886462e-14	7.968132725590474e-13	7.1568458681351225e-12	6.670261152342385e-11	6.447694720280382e-10	6.460914537861898e-09	6.708136317069307e-08	7.213092908383851e-07	8.02877443373426e-06	9.246646453323377e-05	0.0011013579995056047	0.013560846374570243	0.17253078515137532	2.2671386873878707	30.756298683282953	430.5761241398918	6217.898995590921	92583.9466809875
236	b2092	EG12416	451.0	5.213934067537161e-38	1.4428763765951208e-37	4.211283189538879e-37	1.2953856845758671e-36	4.196290865127189e-36	1.4305442080326233e-35	5.128593957010405e-35	1.9322062358376834e-34	7.644835753884991e-34	3.174302058010303e-33	1.3823056305596391e-32	6.308851599076238e-32	3.0158233673897253e-31	1.509016516027085e-30	7.898449687351941e-30	4.3219607108762694e-29	2.4708488274259704e-28	1.4749495210980955e-27	9.187911995184715e-27	5.969143623583205e-26	4.0421583436890453e-25	2.851510122080425e-24	2.0943758098785514e-23	1.6007139665608548e-22	1.2723807016391465e-21	1.0513149289334702e-20	9.024695551251073e-20	8.044352705175458e-19	7.441946580883543e-18	7.141676295589184e-17	7.1058550359267155e-16	7.3269389509579e-15	7.825450647876354e-14	8.653069247398156e-13	9.901510503915599e-12	1.1719321516183263e-10	1.434086521971241e-09	1.8135311462629358e-08	2.3689675644435028e-07	3.195125997541634e-06	4.4475889395346315e-05	0.0006386820059190809	0.009457716270803053	0.14436108693022523	2.2703847021080734	36.77560584758059
237	b1363	EG11020	485.0	1.382113326857802e-77	1.1922927769983207e-76	1.0821929709686304e-75	1.0327361210883188e-74	1.0354333825928288e-73	1.089916504380946e-72	1.203642385440675e-71	1.3935882824992931e-70	1.6904738767481733e-69	2.1469806047217117e-68	2.8530317992842505e-67	3.964253810649197e-66	5.755915903030864e-65	8.727534651402015e-64	1.3810932978657397e-62	2.2795175971603296e-61	3.921837252150621e-60	7.0291851716960615e-59	1.3117019476672152e-57	2.547005332200882e-56	5.1433079193343904e-55	1.0795190277179226e-53	2.3537151352434304e-52	5.328163813132362e-51	1.2516100053953402e-49	3.0492947276740797e-48	7.700930106981636e-47	2.0150143471469774e-45	5.459907761493348e-44	1.5312597867156275e-42	4.44279419410162e-41	1.3329003396170927e-39	4.1330130104784736e-38	1.323914384049627e-36	4.379014821219276e-35	1.4949220458870093e-33	5.264914922214068e-32	1.9120651934916982e-30	7.157529514860394e-29	2.7604888242131158e-27	1.0964457869848996e-25	4.483169861548061e-24	1.886258399517985e-22	8.163168559965998e-21	3.63231940856981e-19	1.6611373128527348e-17
238	b0653	EG12662	224.0	6.03431645156813e-21	1.173879465174491e-20	2.3444109675933524e-20	4.8050510891507986e-20	1.0103177443269601e-19	2.17850098616735e-19	4.815527132283851e-19	1.0908499650857883e-18	2.5314680017500796e-18	6.016161239978893e-18	1.4637323977032218e-17	3.6446586579740904e-17	9.284636257902544e-17	2.4190663924394297e-16	6.444208846226892e-16	1.7546740064349262e-15	4.88198430759587e-15	1.3875206568878244e-14	4.027148476349652e-14	1.1932866627247378e-13	3.608748392494451e-13	1.1135523268912412e-12	3.5049852703505827e-12	1.1250307706442467e-11	3.681527678517137e-11	1.227896431114078e-10	4.1730309970643774e-10	1.444726190191566e-09	5.093930520168554e-09	1.8287110565544763e-08	6.682737444193019e-08	2.4852787802849503e-07	9.403789837649857e-07	3.6193866500870475e-06	1.4166740703737948e-05	5.6377768931279664e-05	0.00022806061600420162	0.0009375621208434404	0.00391616894101624	0.016616516856258347	0.07160489312608531	0.313312538022255	1.3917291610803035	6.27457527173555	28.706391977602415	133.2449618580221
239	b1186	EG11392	513.0	1.1190593998363303e-51	5.0791377279980136e-51	2.444277812279184e-50	1.2461675726065953e-49	6.725347247930305e-49	3.838997714039632e-48	2.3160272330187743e-47	1.4755541254795905e-46	9.920200018776618e-46	7.032547416748055e-45	5.253030948835176e-44	4.131380982798395e-43	3.4186626008894356e-42	2.974303887497247e-41	2.7188142302857834e-40	2.609398104760134e-39	2.62768752608894e-38	2.7745335746981664e-37	3.069755217424073e-36	3.556590191104345e-35	4.312242633611724e-34	5.4681304663851674e-33	7.247227560947397e-32	1.0033148647028295e-30	1.4500191749035215e-29	2.186371845538867e-28	3.437434695783381e-27	5.631901810215363e-26	9.610357207605365e-25	1.7070452070001465e-23	3.1545124091132053e-22	6.061293360400892e-21	1.210352047296935e-19	2.510396204084491e-18	5.405440142304113e-17	1.2076897346538898e-15	2.7983088757439143e-14	6.721023845266804e-13	1.6724815502691755e-11	4.309857927966625e-10	1.149563199987149e-08	3.172243373698286e-07	9.052368407280294e-06	0.0002670060841925209	0.008136679689267543	0.25606312364444683
240	b3849	EG11021	483.0	4.338052481079541e-63	2.2649033157301866e-62	1.247127242297006e-61	7.236850245118701e-61	4.4222437082779105e-60	2.843619868717629e-59	1.922748927966529e-58	1.366114076629543e-57	1.0192027574009287e-56	7.978917111284036e-56	6.550012066905215e-55	5.634618684597573e-54	5.076041064724804e-53	4.7856625265214205e-52	4.7188673528835846e-51	4.863386526207607e-50	5.2357121879901235e-49	5.884144826568785e-48	6.89922237300278e-47	8.434679708337128e-46	1.07457065683531e-44	1.4257694104351932e-43	1.9690884400942626e-42	2.829046322310514e-41	4.226050117854885e-40	6.560143034651359e-39	1.0576544916929407e-37	1.77009798326843e-36	3.073606228731538e-35	5.534447736752762e-34	1.0328955659333011e-32	1.9970027515408324e-31	3.997865771809624e-30	8.283145000289056e-29	1.77530526473359e-27	3.934211456038157e-26	9.010487624968097e-25	2.131801370127906e-23	5.207841265342839e-22	1.3130726926404938e-20	3.415466374069682e-19	9.161241338998215e-18	2.532894949628424e-16	7.215337276392697e-15	2.116865681993203e-13	6.39367088606981e-12
241	b1528	EG11636	396.0	4.929340440520651e-37	1.5611331500273128e-36	5.179921513311627e-36	1.7995080328210138e-35	6.541109546534271e-35	2.48622262626736e-34	9.875241297289304e-34	4.0964420615092e-33	1.7735917902187084e-32	8.009928169911913e-32	3.7711685164928586e-31	1.849880794673392e-30	9.448958420267655e-30	5.022872384171219e-29	2.7772030713689867e-28	1.596295461937151e-27	9.53312878019978e-27	5.912130795049072e-26	3.8055046673865946e-25	2.541070657255688e-24	1.759289755749262e-23	1.2622845946318155e-22	9.38129445305547e-22	7.218438396924378e-21	5.747662202894682e-20	4.733716260610834e-19	4.03064630704927e-18	3.5465821999353137e-17	3.2233873782313297e-16	3.0247478724561615e-15	2.929205999408378e-14	2.9262220552263827e-13	3.0142309563364312e-12	3.2001883668945066e-11	3.5004574892935737e-10	3.943186793010353e-09	4.572657833848717e-08	5.456534063144939e-07	6.697647285692516e-06	8.453133376265145e-05	0.0010965750829246513	0.014615769773289019	0.20008172248402295	2.81214374149178	40.565436726722716	600.3571249126625
242	b4160	EG10775	322.0	6.643244470238968e-12	9.045241889537773e-12	1.2764585424871011e-11	1.8660650175015472e-11	2.8246884187245392e-11	4.425184921856604e-11	7.171432218412625e-11	1.2016930388822574e-10	2.081119203438055e-10	3.7232456032040516e-10	6.878222107517793e-10	1.3115106200218403e-09	2.5800175869881177e-09	5.2341438381813694e-09	1.0946124347166956e-08	2.358789082516046e-08	5.235482794347881e-08	1.1964394438151573e-07	2.813980324428493e-07	6.808951103385069e-07	1.6943499645422506e-06	4.334380997902686e-06	1.1394408696262708e-05	3.077083239294671e-05	8.533235271757044e-05	0.00024291914315216357	0.0007096301081521378	0.0021265494797823477	0.006534993219970408	0.020587143926333262	0.06646385852135414	0.21982278029572475	0.7445926373677998	2.582181894570662	9.165202483976893	33.285218771776286	123.64704215508233	469.6882452440545	1823.9031682519808	7238.261163772234	29348.310722794107	121541.91595298455	513975.67943575414	2218777.0042059408	9775118.90461753	43939192.12786376
243	b3747	EG11541	622.0	9.648296931552143e-49	3.7099804373480024e-48	1.5352552552257922e-47	6.830201166699972e-47	3.263570766413711e-46	1.6731257725610177e-45	9.19424535132441e-45	5.410506176248864e-44	3.4062984490609833e-43	2.2921623666347604e-42	1.647126398377403e-41	1.2627992722753076e-40	1.0320017286162222e-39	8.98222386607176e-39	8.318959211517843e-38	8.191542465437206e-37	8.568589488796241e-36	9.513508670007693e-35	1.1202266514135625e-33	1.397835794658492e-32	1.8469191119612245e-31	2.5819181418556916e-30	3.815981787362214e-29	5.958138017078425e-28	9.820446908285256e-27	1.7074541485098656e-25	3.129314734232726e-24	6.041178447879376e-23	1.2276105028892466e-21	2.6240053132045888e-20	5.895721928648854e-19	1.39150465594316e-17	3.447617830237326e-16	8.960986992463383e-15	2.4418240931833823e-13	6.971370928485198e-12	2.0839854707845857e-10	6.518911555011192e-09	2.1325263086202863e-07	7.29107098046935e-06	0.00026038036948691686	0.009707135521050786	0.37756295744854995	15.312851356770999	647.2134670579629	28492.04169855936
244	b3927	EG10396	281.0	3.428956130819164e-37	9.51794501103764e-37	2.7184456722941166e-36	7.985769166173628e-36	2.411885231352603e-35	7.486316261423457e-35	2.3871617396009244e-34	7.816831597803067e-34	2.6275473009488712e-33	9.063153811704463e-33	3.2066959354463276e-32	1.1633994470819166e-31	4.326512430451491e-31	1.648666487725617e-30	6.435220408317642e-30	2.572065733211873e-29	1.0523087741142383e-28	4.4055836486838925e-28	1.886781540434078e-27	8.263395978848424e-27	3.6997912561589354e-26	1.6929438255476548e-25	7.914463686568772e-25	3.779052756539531e-24	1.842458722225772e-23	9.169351976174309e-23	4.656720382086768e-22	2.4126744190393305e-21	1.2748894183407636e-20	6.868810171054262e-20	3.772310312349242e-19	2.1112205813452496e-18	1.2037746610047383e-17	6.990832600337358e-17	4.1340248499559334e-16	2.4886721562864238e-15	1.5247696589806326e-14	9.505518357827988e-14	6.028051605926688e-13	3.887798852297676e-12	2.5494930131559558e-11	1.6995191700820096e-10	1.1513859417381507e-09	7.925746899990697e-09	5.5422623947655255e-08	3.936099895006538e-07
245	b2497	EG12129	429.0	5.069589269690752e-27	1.329760632216119e-26	3.672277673684825e-26	1.0669579094413686e-25	3.259132022465796e-25	1.0459173077398785e-24	3.524000104791911e-24	1.2457319246546808e-23	4.6171584850106807e-23	1.793090540243748e-22	7.291668715854961e-22	3.102938281758197e-21	1.3809221654951207e-20	6.42314212467201e-20	3.120646173291659e-19	1.5827069572122056e-18	8.374514523939096e-18	4.620296664269448e-17	2.656334968016331e-16	1.5905740268879303e-15	9.913840028724945e-15	6.428495317163044e-14	4.3343308652048736e-13	3.0370322232713433e-12	2.210365062272254e-11	1.6700975313760132e-10	1.3093690432078991e-09	1.0646505527893465e-08	8.973510618746102e-08	7.836398980399675e-07	7.0869792954435234e-06	6.634234751870717e-05	0.0006425442750215448	0.006435735960710389	0.06663149026989519	0.7127758571864825	7.874578459500799	89.80777836650763	1056.8831431727308	12828.711782583558	160546.71591965767	2070636.5170445738	27511522.146535773	376409314.96459717	5301151087.411384	76820216436.15587
246	b3457	EG10538	308.0	2.6876976080629436e-28	6.832261916220415e-28	1.7968547515264956e-27	4.886716147254167e-27	1.3736353139445817e-26	3.9890882386191266e-26	1.1962569139573763e-25	3.7027782068039995e-25	1.1824700199576201e-24	3.894229038880446e-24	1.3220087981922782e-23	4.624279955727316e-23	1.6659770098187125e-22	6.179166869493441e-22	2.358579285781673e-21	9.260979213968928e-21	3.7391943224666e-20	1.5518338650910604e-19	6.617475512668886e-19	2.898382571865793e-18	1.3033890217721168e-17	6.015732208282516e-17	2.8486720564585817e-16	1.3835079731023318e-15	6.88896704101981e-15	3.5156851154633194e-14	1.8382375166395144e-13	9.84427145364574e-13	5.397746050726214e-12	3.029332247242126e-11	1.739593085802994e-10	1.0218271921014282e-09	6.1376332633315606e-09	3.768640599436768e-08	2.3648158720966402e-07	1.516034712207812e-06	9.926414029217194e-06	6.636224707815772e-05	0.0004528673885438608	0.0031536960874907283	0.02240509237622037	0.1623426836736784	1.199390007219667	9.032628192032517	69.32338102370379	542.0566923095366
247	b2406	EG13159	418.0	1.663894192767641e-70	1.2761127070763582e-69	1.0209250207509612e-68	8.514755309877749e-68	7.39878129717047e-67	6.694192086342325e-66	6.302754509721494e-65	6.1717037941741e-64	6.281658244339459e-63	6.641925038850793e-62	7.291614289799003e-61	8.306665847794581e-60	9.814541417677902e-59	1.2020538443225339e-57	1.5253249099950927e-56	2.0042996082255213e-55	2.725871742933909e-54	3.835081917476796e-53	5.5790148112150076e-52	8.387729143479669e-51	1.3026531456609373e-49	2.0888500636753297e-48	3.4568410532672873e-47	5.901301138299596e-46	1.0387662620928124e-44	1.884507734926113e-43	3.522079837919323e-42	6.778530815387847e-41	1.3428382557517414e-39	2.7370511264293733e-38	5.7376643898447515e-37	1.236530807561583e-35	2.7385419111903587e-34	6.230287373134241e-33	1.4554692921820919e-31	3.4901071359460824e-30	8.587209439583135e-29	2.1671157934103898e-27	5.607514753445859e-26	1.4871703619067763e-24	4.041094219577843e-23	1.1246913273545878e-21	3.204897485976142e-20	9.347463841716255e-19	2.789502874745954e-17	8.51470808778738e-16
248	b4115	EG12462	445.0	1.6149922604840412e-45	6.909310239825835e-45	3.1012479143682773e-44	1.4594187779003861e-43	7.195710650774842e-43	3.7147612394778695e-42	2.0066383058702325e-41	1.1334702093615117e-40	6.690830308066378e-40	4.1248584480059564e-39	2.654187097318984e-38	1.7814999025297135e-37	1.246562722662281e-36	9.087882080022173e-36	6.898924673006574e-35	5.4503449724881115e-34	4.478657149524921e-33	3.8257259921269883e-32	3.395366425246188e-31	3.1292062918006575e-30	2.993146226641957e-29	2.969905789371852e-28	3.0553187424324044e-27	3.2572482073920654e-26	3.596749766936977e-25	4.111708713728088e-24	4.863825622774703e-23	5.950740650520735e-22	7.526589612982738e-21	9.836925668246823e-20	1.3278747712753249e-18	1.8505332916520336e-17	2.661258151985928e-16	3.947648142600054e-15	6.037607926887325e-14	9.516621114942544e-13	1.545293668828906e-11	2.5838731296614357e-10	4.4472067993013465e-09	7.875642463587078e-08	1.4344855499962736e-06	2.6862676218186137e-05	0.0005169863181205183	0.010221663496305175	0.20754641689631861	4.326140857071961
249	b0153	EG10303	660.0	6.46493238045879e-40	2.063948581060615e-39	7.143517910064142e-39	2.677432015687157e-38	1.0855251671767575e-37	4.755605566870223e-37	2.2488098882413222e-36	1.1466322704886164e-35	6.297533555328242e-35	3.721764692644829e-34	2.3644125386616293e-33	1.6131096139307392e-32	1.1807217664579824e-31	9.263122550502607e-31	7.781846894931338e-30	6.993889314972455e-29	6.71841735258532e-28	6.891830418963484e-27	7.54283435396345e-26	8.800059810516337e-25	1.0934829202032844e-23	1.445917303642068e-22	2.032895769240852e-21	3.036458904937888e-20	4.81444227260674e-19	8.09657980758128e-18	1.443078827857861e-16	2.723780393520516e-15	5.440180557335833e-14	1.1489050087301106e-12	2.5636552000665384e-11	6.039757649634133e-10	1.501232962467598e-08	3.933997675187675e-07	1.086102171526208e-05	0.0003156859953516711	0.009653609609208934	0.31037008027635	10.484209772144867	371.85307711182867	13839.007821258432	540080.4053393784	22088062.838421635	946089506.8007809	42414621022.36978	1989045781989.5122
250	b0657	EG10168	512.0	1.738994059596445e-39	4.275448843229075e-39	1.1148237617266468e-38	3.0804750383272454e-38	9.012964045631577e-38	2.790055556338669e-37	9.130936965900966e-37	3.156764993060052e-36	1.1520351588876046e-35	4.4346861532076223e-35	1.799350101642519e-34	7.689724848864845e-34	3.458913273225683e-33	1.636433235082001e-32	8.137428312614867e-32	4.250218796715223e-31	2.3301289326988006e-30	1.3400061249399694e-29	8.07810712508386e-29	5.101646886181958e-28	3.373146350266168e-27	2.333533364014709e-26	1.6880327116163765e-25	1.276067220029024e-24	1.0074737372719415e-23	8.302459658503991e-23	7.137427620440401e-22	6.3972189834913974e-21	5.974636370301431e-20	5.811151447377345e-19	5.883103515506698e-18	6.195992265027836e-17	6.784926441018948e-16	7.721157343633172e-15	9.126388169811005e-14	1.1198869768168276e-12	1.4259054532720268e-11	1.8829298994938447e-10	2.5774667531160386e-09	3.655603278683777e-08	5.369410217560558e-07	8.163811845783634e-06	0.00012842761349937372	0.0020894201485017155	0.03513991651648637	0.6106488932927641
251	b0112	EG10084	457.0	1.1968845922549209e-55	5.5012794947140756e-55	2.658401244034549e-54	1.3496273667501402e-53	7.193489807739127e-53	4.022521358488896e-52	2.358279067339124e-51	1.448571006358992e-50	9.316358691151855e-50	6.269499070836627e-49	4.41186674179923e-48	3.2444545682188255e-47	2.4918491929697324e-46	1.9975496587859678e-45	1.6703526950135021e-44	1.4561175883120516e-43	1.3225409145252708e-42	1.2508253992968095e-41	1.2311568311804938e-40	1.2604250460864106e-39	1.341433193410539e-38	1.483318410661814e-37	1.7032618920675565e-36	2.0299342053451563e-35	2.5096381340883983e-34	3.216971859604616e-33	4.2733853837450717e-32	5.879904838376631e-31	8.375869220613997e-30	1.2346441693722806e-28	1.8823485989127954e-27	2.966890907573326e-26	4.832214947002266e-25	8.12899369845182e-24	1.4118181272239062e-22	2.5303492234475875e-21	4.6779218398250194e-20	8.916819363992163e-19	1.7517327364225245e-17	3.5452392192737965e-16	7.388641037498655e-15	1.5850717476581543e-13	3.498848164622623e-12	7.94368452322764e-11	1.8542611385856807e-09	4.4484167494305505e-08
252	b4130	EG12469	485.0	2.702932661078941e-59	1.3569257932153361e-58	7.174268973035403e-58	3.9919027677958784e-57	2.3358662928764125e-56	1.4363872822149277e-55	9.275668939952919e-55	6.28591177456341e-54	4.467293571109474e-53	3.327225179230821e-52	2.595339167699189e-51	2.1188360537309838e-50	1.8093110628229467e-49	1.6149805984801198e-48	1.505876020747987e-47	1.4659280663090433e-46	1.4889335135085138e-45	1.5769529232506764e-44	1.7405573629527238e-43	2.000936579073893e-42	2.3944543639573944e-41	2.9810179507062198e-40	3.858935436186077e-39	5.191333787479891e-38	7.253807034669419e-37	1.0522020149256216e-35	1.5836243465976073e-34	2.4717368345310622e-33	3.9987996569694204e-32	6.702208478650125e-31	1.1631982082988703e-29	2.0894247064821485e-28	3.882662660025102e-27	7.46033303929955e-26	1.4815318902803078e-24	3.0394115219889526e-23	6.438697508707616e-22	1.4078086664014134e-20	3.1756757465525237e-19	7.3873397456677e-18	1.7713914140087775e-16	4.376563946128632e-15	1.1136907115504177e-13	2.9176373117403293e-12	7.866085899464346e-11	2.1815966610967977e-09
253	b0511	G6280	484.0	2.1040765848618527e-63	1.1382175727650678e-62	6.487505651299697e-62	3.893101323243999e-61	2.4578813506710333e-60	1.6313983386481046e-59	1.1375865723538646e-58	8.327802184933382e-58	6.395855439147831e-57	5.14984923374376e-56	4.344380321133618e-55	3.8371856058534545e-54	3.5462384274703834e-53	3.427014625376924e-52	3.4608580910780515e-51	3.6500803763941598e-50	4.0179717325963425e-49	4.613559192382197e-48	5.522464385321045e-47	6.887220766371786e-46	8.943751643481935e-45	1.2086879061537697e-43	1.6989673478419527e-42	2.4825245056322e-41	3.76881182426385e-40	5.9413609564446e-39	9.720968834886834e-38	1.6498716745750348e-36	2.90325995098616e-35	5.294173480492136e-34	9.999341570873331e-33	1.9552092123357372e-31	3.955982087947453e-30	8.278436159541762e-29	1.790901921241777e-27	4.0033569782697454e-26	9.242899046094073e-25	2.2030717590800194e-23	5.418680502332624e-22	1.3747177950023334e-20	3.5958534474317234e-19	9.693369537605719e-18	2.691847394982975e-16	7.697506170135664e-15	2.2656726722368042e-13	6.861480357647184e-12
254	b3456	EG10541	425.0	8.820401022638706e-47	2.964305898508894e-46	1.045609976745545e-45	3.8684107694935855e-45	1.5001003314642594e-44	6.093208522902893e-44	2.5907607981932684e-43	1.1523541435804526e-42	5.358559409291877e-42	2.6034171971370746e-41	1.320709818833738e-40	6.9916108272849155e-40	3.8600728861958253e-39	2.2213053559320858e-38	1.3315742814585227e-37	8.310372960575944e-37	5.39673239330281e-36	3.644662973009557e-35	2.558376153347683e-34	1.8656056178044894e-33	1.4125213020037373e-32	1.109850690298816e-31	9.044955941182166e-31	7.64190988260522e-30	6.690141799727469e-29	6.065885682671873e-28	5.6933675591378716e-27	5.529093970072204e-26	5.553222715063522e-25	5.7655685030861574e-24	6.185111587958892e-23	6.852776448713498e-22	7.838036136804241e-21	9.2508239869884e-20	1.1261584875151513e-18	1.4134507481700757e-17	1.8282797496337072e-16	2.4361650983347127e-15	3.342694602508418e-14	4.721053185577312e-13	6.86059889437408e-12	1.0254092712919134e-10	1.5757162624026477e-09	2.4885144942583846e-08	4.037586220240775e-07	6.727648100852502e-06
255	b1054	EG10464	306.0	1.0358893229740625e-21	1.5003769416001454e-21	2.2509246739047145e-21	3.496110272366669e-21	5.619091255454173e-21	9.341147143052066e-21	1.6054136620000355e-20	2.851207251901171e-20	5.230354973716384e-20	9.906094450157052e-20	1.9362165833990954e-19	3.9039086552713223e-19	8.116269166102157e-19	1.7391773943987977e-18	3.839584309302546e-18	8.72975969264985e-18	2.04326913788621e-17	4.92134779032289e-17	1.2192990073544623e-16	3.106268549981938e-16	8.134066930579221e-16	2.1885484262804825e-15	6.048202164619464e-15	1.716178623010729e-14	4.998173267347921e-14	1.4935561317464268e-13	4.577666816662062e-13	1.4385743163182044e-12	4.633840948397985e-12	1.529424045483304e-11	5.170731409556575e-11	1.7900889915871365e-10	6.343940625476722e-10	2.3007564245147646e-09	8.536430808695041e-09	3.2392548979854753e-08	1.256746985190473e-07	4.983760080426997e-07	2.019516227318663e-06	8.359776383822546e-06	3.534084567815001e-05	0.00015253648779283235	0.0006719954087242049	0.0030209079960055807	0.013853892241515108	0.06479705942227569
256	b0679	EG10635	648.0	8.009858074292123e-52	3.734017521580808e-51	1.8640933953488127e-50	9.955928901696329e-50	5.683398611862195e-49	3.464514191310507e-48	2.253130362180025e-47	1.5618810190546444e-46	1.153031245973979e-45	9.057021494667173e-45	7.56321316181663e-44	6.708647397086462e-43	6.31550195347227e-42	6.304738837872078e-41	6.668989451322862e-40	7.468601585837178e-39	8.848357843349147e-38	1.108135954831884e-36	1.4658793892386292e-35	2.046684926080437e-34	3.013900086772509e-33	4.677503213593651e-32	7.645284391669376e-31	1.3151006555484283e-29	2.37906399410854e-28	4.523092103269753e-27	9.03132875200066e-26	1.8926215756183204e-24	4.159920525560056e-23	9.583689017691897e-22	2.312747391928175e-20	5.842474932952388e-19	1.5440735024746626e-17	4.2665287543632105e-16	1.2318388859782271e-14	3.714037881537444e-13	1.1686817559176068e-11	3.835761999101882e-10	1.3123932196256332e-08	4.67830161073244e-07	1.7365319583150674e-05	0.00067082533202055	0.02695462848477686	1.1259597057478266	48.870811118194354	2202.8666472853515
257	b0418	EG10704	172.0	1.7858593203927898e-29	3.589312134377054e-29	7.352013965904659e-29	1.5343146137305027e-28	3.261513898992816e-28	7.060025379493788e-28	1.5558322470193053e-27	3.489616815237187e-27	7.96419460139115e-27	1.8490450207499947e-26	4.366048882720826e-26	1.0482401284288438e-25	2.5583574278405413e-25	6.345832895416317e-25	1.5993490752523091e-24	4.094744973184576e-24	1.0647376957726608e-23	2.811222610304354e-23	7.53513015860873e-23	2.0499188464095847e-22	5.659027593198477e-22	1.5849529744820135e-21	4.5026884112291206e-21	1.2972425058291799e-20	3.7894685522380936e-20	1.1221700183812405e-19	3.3680522832987995e-19	1.0243694194700106e-18	3.1565378767303467e-18	9.852857500453781e-18	3.114809763118116e-17	9.971062747562242e-17	3.2315847638444994e-16	1.0601773394677107e-15	3.5201089651123225e-15	1.182701494589798e-14	4.020346640069661e-14	1.382452015158277e-13	4.808003197293837e-13	1.6909798967111754e-12	6.013163766967376e-12	2.1616797153422682e-11	7.854836933893692e-11	2.8845310885460013e-10	1.070387742786689e-09	4.013020815225827e-09
258	b1278	EG10705	254.0	4.977290633495676e-23	7.463517723575418e-23	1.1535268468776878e-22	1.8368089985507973e-22	3.012130574263645e-22	5.0848853296399165e-22	8.833093830918295e-22	1.5783313945706868e-21	2.899807390325214e-21	5.475958897643527e-21	1.0624493276922338e-20	2.1171551300220475e-20	4.3314702195499566e-20	9.094950181300756e-20	1.9592692145882116e-19	4.3287792167851773e-19	9.80539866443024e-19	2.276390362196263e-18	5.4145853667626964e-18	1.3191011527001305e-17	3.290371613680196e-17	8.400929338524886e-17	2.1947690962986048e-16	5.865364874022126e-16	1.6029258798737065e-15	4.478303123380961e-15	1.278693568904298e-14	3.730315663880819e-14	1.1115417324737437e-13	3.3820795060335077e-13	1.0505052493650202e-12	3.3300385929199384e-12	1.0770078868787345e-11	3.5529631304102276e-11	1.195225872149018e-10	4.099053831754829e-10	1.432781894171235e-09	5.103045180618807e-09	1.851497738553273e-08	6.84154982459507e-08	2.574055574062949e-07	9.858469726260358e-07	3.842613867698977e-06	1.5239423592272663e-05	6.148018892891422e-05	0.00025224837538082603
259	b2715	EG10086	485.0	5.934008534515376e-18	1.400144998688706e-17	3.495604824231802e-17	9.226911211925855e-17	2.5730040016078123e-16	7.574347036156404e-16	2.3520473917860147e-15	7.698808121806275e-15	2.654377807299313e-14	9.632827664970373e-14	3.6769803544229656e-13	1.4752802364293683e-12	6.21737640639002e-12	2.750409505162192e-11	1.2763142066255747e-10	6.208756595639017e-10	3.164166924858147e-09	1.6882894630932762e-08	9.425324262416846e-08	5.5022539262926e-07	3.356733594198754e-06	2.1387787373821694e-05	0.00014224341561989997	0.000986879489777351	0.007138610122615223	0.0538066968441933	0.42236817985342645	3.4509667439463465	29.332630758445987	259.2335479534414	2380.8603481687087	22711.97977949837	224922.7704632229	2311273.5952236257	24631679.009502705	272113227.49855	3114651809.051013	36920513471.75605	453024188103.53174	5751357526166.083	75512236971562.45	1024867509164590.5	1.4372412011299886e+16	2.0816797579069216e+17	3.1126759131119754e+18	4.80292258845627e+19
260	b1677	EG10544	78.0	132275302.65045261	112373752.36260381	96298165.40746585	83231724.99516746	72548595.2760503	63766202.364118956	56510148.184728645	50488248.06579639	45471200.32441401	41278107.21929606	37765566.89920871	34819410.1166013	32348407.72443238	30279455.743686695	28553875.115219872	27124557.773674924	25953759.653087266	25011391.87348071	24273698.779752675	23722239.355021305	23343109.42541564	23126357.901781112	23065562.440991405	23157539.36689431	23402170.22044886	23802333.48045733	24363935.251877867	25096037.41295013	26011086.14275313	27125248.18345898	28458866.879776325	30037055.24217766	31890449.28389448	34056152.01139821	36578907.094144456	39512551.88187031	42921812.676154695	46884521.75778024	51494356.59286498	56864228.1365304	63130478.83230016	70458093.85463238	79047184.06984423	89141069.6284081	101036383.65872294	115095732.24690902
261	b1912	EG10706	182.0	1.2811856850666847e-27	2.59373684313361e-27	5.3609552210433226e-27	1.1309210337700473e-26	2.4342747687997174e-26	5.344775356844243e-26	1.1967104898112322e-25	2.7316662711581693e-25	6.355153516647512e-25	1.5064928970807763e-24	3.637770697065333e-24	8.945755868802212e-24	2.239753740168233e-23	5.707878356755326e-23	1.4802385759303345e-22	3.905388878553748e-22	1.0480137916029483e-21	2.859802324918312e-21	7.933576961730433e-21	2.2369964289635413e-20	6.409519625174511e-20	1.8657428614974713e-19	5.516299395088509e-19	1.6562223341609586e-18	5.0485961971088694e-18	1.5621100226627398e-17	4.905132272553021e-17	1.562782025553223e-16	5.050872788855332e-16	1.655647311574323e-15	5.50322023064708e-15	1.8545098829490523e-14	6.334631375094673e-14	2.1928625735061856e-13	7.691631444393891e-13	2.733145585335081e-12	9.837068944075913e-12	3.585500879175502e-11	1.3232403560902643e-10	4.943757115094602e-10	1.8695227732825295e-09	7.154617926597574e-09	2.7704608755822745e-08	1.085316318474176e-07	4.3006017237671247e-07	1.723461236325904e-06
262	b2240	EG10401	452.0	2.0635889086484508e-75	1.401423136218623e-74	9.96413379161257e-74	7.412178024300426e-73	5.765068491508462e-72	4.685286287413185e-71	3.976178020889471e-70	3.5214599218388437e-69	3.2526721090914973e-68	3.131524864672336e-67	3.1405876854983635e-66	3.279071071622612e-65	3.562253405292948e-64	4.024258624878701e-63	4.724880109117319e-62	5.7623540949712685e-61	7.29587406941678e-60	9.584964002070526e-59	1.3059014845586204e-57	1.8442149208077822e-56	2.6981842290342875e-55	4.0876309606127416e-54	6.409085573647679e-53	1.039518565431723e-51	1.743294766250087e-50	3.021380904768336e-49	5.409198444476882e-48	9.998913304353876e-47	1.9075140215215357e-45	3.753904221516055e-44	7.61741183418914e-43	1.5931312167521084e-41	3.432648330562509e-40	7.616530880845078e-39	1.7396198074401116e-37	4.0882969336554665e-36	9.882020009138092e-35	2.4557887578384778e-33	6.272020990891425e-32	1.6456098697996016e-30	4.433872511709268e-29	1.2263455523144708e-27	3.480603665045355e-26	1.0133263282791292e-24	3.0251042354159785e-23	9.257059327229005e-22
263	b3224	G436	496.0	5.6291337671744826e-58	2.4428434309251833e-57	1.1186508127329808e-56	5.401425639029857e-56	2.747972500553058e-55	1.471928232818712e-54	8.294996374230227e-54	4.914631026841073e-53	3.059182205304676e-52	1.999211158676004e-51	1.3707385393202212e-50	9.853747268513872e-50	7.42184107007434e-49	5.853319428302377e-48	4.830524506057441e-47	4.168820084829382e-46	3.760003184249695e-45	3.5420353284747867e-44	3.4829284106401843e-43	3.57276490667013e-42	3.8210051942389043e-41	4.258071254677262e-40	4.9415458180666174e-39	5.968750866203224e-38	7.499537467339456e-37	9.796683682105703e-36	1.3297925295376965e-34	1.8746443534963675e-33	2.743199591830274e-32	4.164626326557301e-31	6.556236230092342e-30	1.069734579771042e-28	1.8081166271832604e-27	3.164425970305786e-26	5.731570942211258e-25	1.0738848830267598e-23	2.0803916864092602e-22	4.165207799529798e-21	8.614619302600087e-20	1.8397118146618683e-18	4.0549635416070835e-17	9.220604496568987e-16	2.162128923392692e-14	5.226014258098252e-13	1.301505516993456e-11	3.338335430403069e-10
264	b1227	EG10640	225.0	3.100518154061371e-35	7.039717780822975e-35	1.6386137952651737e-34	3.90880789373002e-34	9.55227366754081e-34	2.3906421603747513e-33	6.125206691642396e-33	1.6061292593813276e-32	4.3087493816174876e-32	1.182204370302586e-31	3.3163945618541875e-31	9.509024117671616e-31	2.785913915042627e-30	8.337374555115035e-30	2.547948698289084e-29	7.949203453214214e-29	2.5310565337348945e-28	8.222445319378432e-28	2.724573456839776e-27	9.206058026764102e-27	3.171083073459576e-26	1.113225320598209e-25	3.9818474879943237e-25	1.4507697657212951e-24	5.3828540503245484e-24	2.0333703643812678e-23	7.818101486786156e-23	3.058861279268311e-22	1.2175483464188978e-21	4.929199817697202e-21	2.029213448546209e-20	8.49256623639777e-20	3.612520442222258e-19	1.5615055439248363e-18	6.8571190128224505e-18	3.0585054534301213e-17	1.385326309381785e-16	6.370555877961499e-16	2.9736749168677544e-15	1.4086735025689042e-14	6.770783900415004e-14	3.301350379313559e-13	1.6326078655616782e-12	8.18699451715238e-12	4.162319445083527e-11	2.1450218774189766e-10
265	b4031	EG11076	491.0	1.4094884497380486e-57	7.129728433543682e-57	3.797147735594791e-56	2.1276331404190296e-55	1.2533643883672895e-54	7.756945302361626e-54	5.040028910254333e-53	3.435619314835644e-52	2.4553426117671894e-51	1.8385017556258325e-50	1.4413687535320572e-49	1.1823983279938699e-48	1.0142685236297456e-47	9.09221051961648e-47	8.512251832514191e-46	8.31788606193226e-45	8.478402372765662e-44	9.009289631966218e-43	9.974457308377114e-42	1.1499016290634008e-40	1.3796183448818788e-39	1.721638177923012e-38	2.233422143608031e-37	3.010305802840421e-36	4.2133697770359434e-35	6.120675796677433e-34	9.223484461276853e-33	1.4411021965116648e-31	2.3333513566865232e-30	3.913233327225503e-29	6.7943723067183115e-28	1.2207078458698115e-26	2.268384836723689e-25	4.35773784150042e-24	8.650565383730052e-23	1.7736561749124744e-21	3.754406174534269e-20	8.20102329079716e-19	1.847824042500924e-17	4.2927188123486164e-16	1.0277787643717317e-14	2.5350171739265575e-13	6.438689462876502e-12	1.683344891183529e-10	4.528287466723967e-09	1.2528779336168608e-07
266	b4208	EG12504	470.0	1.7244526047199548e-68	1.2234382612996672e-67	9.123808224445321e-67	7.146961830118154e-66	5.876391969866953e-65	5.06805736256461e-64	4.5815866192954683e-63	4.338510053212204e-62	4.3005781000798316e-61	4.4595413857568046e-60	4.834489475054385e-59	5.475607168278177e-58	6.475354514454829e-57	7.990553813052649e-56	1.0282737878838026e-54	1.3791123695796092e-53	1.926610337521795e-52	2.8018160862979597e-51	4.239247627260757e-50	6.6695568414124266e-49	1.0904943912315668e-47	1.851957254564894e-46	3.2650200023286004e-45	5.972523176612421e-44	1.1329743529867476e-42	2.2276605086176926e-41	4.5375805573344056e-40	9.57037695691775e-39	2.089051712833493e-37	4.717088153127498e-36	1.1012748150602911e-34	2.6571103880524784e-33	6.622376621820934e-32	1.7041572285361663e-30	4.5258580187640525e-29	1.2399222405781095e-27	3.502674467797377e-26	1.0198332403202552e-24	3.059127221793539e-23	9.449796564472365e-22	3.004858771882132e-20	9.831618967436212e-19	3.3086479802274304e-17	1.1447964705369845e-15	4.07087959343201e-14	1.4871779365467625e-12
267	b3793	EG11457	450.0	1.6204195315130596e-86	1.296245507040177e-85	1.0895107323249868e-84	9.615001765321099e-84	8.902967665318815e-83	8.643437294836701e-82	8.792406658708557e-81	9.364972877913429e-80	1.043746706355733e-78	1.2164389097789795e-77	1.4815392124135355e-76	1.8844688816360737e-75	2.5017691765645888e-74	3.46434805326787e-73	5.000914120405569e-72	7.520944897126786e-71	1.177703487506505e-69	1.9190632274913807e-68	3.252260645157015e-67	5.729025974023701e-66	1.0484214358950975e-64	1.99211527744377e-63	3.928111682140404e-62	8.033683549763802e-61	1.7032612564394504e-59	3.7416305709310296e-58	8.512053227461103e-57	2.0044048557299577e-55	4.883163937889688e-54	1.230189615631862e-52	3.2032504659703604e-51	8.616958842023052e-50	2.3936494739026595e-48	6.862976775323362e-47	2.030087813703813e-45	6.192629723158409e-44	1.947169794351766e-42	6.30832548577556e-41	2.1048527540473233e-39	7.230113627593159e-38	2.5556730667236745e-36	9.29235449521569e-35	3.4740220011055376e-33	1.3349166684794034e-31	5.2701312433987876e-30	2.13681857127613e-28
268	b0576	EG10708	458.0	3.946939750069483e-57	1.6581156885449646e-56	7.3355476666418715e-56	3.415041402253114e-55	1.671830837004959e-54	8.600300522608572e-54	4.645757935324741e-53	2.63343451731744e-52	1.565371236414178e-51	9.751050342413131e-51	6.361205078096133e-50	4.343105452232788e-49	3.101398615082506e-48	2.3149331363706544e-47	1.8049885681154016e-46	1.469268280864034e-45	1.2478369317319848e-44	1.1050653580430075e-43	1.0198554200128524e-42	9.803036519268576e-42	9.80863400474816e-41	1.021034636465517e-39	1.10514215046861e-38	1.243101843929221e-37	1.4523616766975625e-36	1.7615473753887394e-35	2.2168721054337206e-34	2.8932919471031785e-33	3.914091127531762e-32	5.485820040344282e-31	7.961815706960588e-30	1.1960068273676908e-28	1.8586610508386337e-27	2.986817651183432e-26	4.960883825446232e-25	8.512437816487968e-24	1.508338814953e-22	2.758685458891999e-21	5.205647555777559e-20	1.0130485769846017e-18	2.0322866880047645e-17	4.201048561754481e-16	8.944783446849467e-15	1.9608538552523343e-13	4.423950005345153e-12	1.0268181101036617e-10
269	b0813	EG12134	295.0	7.839917942149183e-18	1.4348826949735308e-17	2.7207727571267166e-17	5.3422661050422514e-17	1.0856898696190869e-16	2.282579594325215e-16	4.962287877962375e-16	1.1149950955126616e-15	2.5882192903313403e-15	6.203994609331441e-15	1.534942222540055e-14	3.9180850689812775e-14	1.0314083776448333e-13	2.798845656753629e-13	7.825967023627703e-13	2.253874840892725e-12	6.683114198329039e-12	2.0394471215871834e-11	6.402656748214486e-11	2.0670663459415327e-10	6.8600885587286e-10	2.339501007083352e-09	8.195480733930935e-09	2.947984006735386e-08	1.0884773821436303e-07	4.1238575250504466e-07	1.6026047730613347e-06	6.3861410550378786e-06	2.6085116518676474e-05	0.00010918029564063676	0.0004681122931824461	0.002055271713615769	0.009237681613645705	0.04249074823862701	0.19995324184484453	0.9623479965228126	4.7355921121520765	23.819110530744577	122.42169228039343	642.7573750001312	3446.4154481180562	18866.780838774837	105418.55118037078	601044.2708906963	3495818.073859262	20736168.31410773
270	b1223	EG10642	463.0	1.6503881550217006e-66	9.78378295999562e-66	6.075598184487382e-65	3.949506189215595e-64	2.6858549547887836e-63	1.9095331171105674e-62	1.4184039026645187e-61	1.1000898772683258e-60	8.903147310569639e-60	7.514183464762489e-59	6.609712945709214e-58	6.056052696699259e-57	5.776309918384551e-56	5.7321359793862375e-55	5.914836504394485e-54	6.342902717803485e-53	7.065042834096267e-52	8.169376985107411e-51	9.801214664152967e-50	1.2194403290228364e-48	1.572559650588623e-47	2.1008699423458035e-46	2.9061596538483894e-45	4.160581448283543e-44	6.1615784648423515e-43	9.434644988684876e-42	1.4929663959261362e-40	2.440414764134451e-39	4.118770400199767e-38	7.174075168847378e-37	1.289037562807711e-35	2.388230458092794e-34	4.5604777867363967e-33	8.971871575742793e-32	1.8176578485927504e-30	3.7906877181817947e-29	8.134364524071255e-28	1.7953721817906094e-26	4.074164517856377e-25	9.501808042802239e-24	2.2766190957366633e-22	5.601780670914793e-21	1.4149820411762655e-19	3.6677914801973835e-18	9.75279867030622e-17	2.659310417083331e-15
271	b1711	EG10127	326.0	3.672688146231569e-21	6.186984869651715e-21	1.0848844211048193e-20	1.9790509899417882e-20	3.753729097919386e-20	7.398918463562098e-20	1.514758514210886e-19	3.2193067245794835e-19	7.099086413048026e-19	1.6234705979555717e-18	3.8483295061108625e-18	9.45089988946895e-18	2.403463724830908e-17	6.326434341729939e-17	1.7227967999957295e-16	4.851346913094758e-16	1.4120380391305269e-15	4.246114740797327e-15	1.3185805118279275e-14	4.226708721186292e-14	1.39795319498812e-13	4.768636331315361e-13	1.6769739702855983e-12	6.077303044196492e-12	2.268675608075014e-11	8.720429315975248e-11	3.4501406176805355e-10	1.4044334015057499e-09	5.879837098304236e-09	2.5308474226028005e-08	1.1195467179562204e-07	5.087863120079237e-07	2.3745928764376375e-06	1.1377563402554693e-05	5.594531527472415e-05	0.00028221668220367984	0.0014600185619858845	0.007743639523552232	0.042091973477702466	0.23441166392135324	1.3370426118744414	7.8083568622600925	46.67524586900135	285.49084851132994	1786.2584372666524	11429.11616505062
272	b0974	EG10470	235.0	2.083006182564743e-45	6.185684777828953e-45	1.8819178850993409e-44	5.8637624308644e-44	1.870528791545664e-43	6.106840961818062e-43	2.039797885539123e-42	6.968388498202563e-42	2.433945464788219e-41	8.68927103588734e-41	3.1696603396599695e-40	1.1810381981849025e-39	4.493699271786036e-39	1.7454279603388602e-38	6.918767135879898e-38	2.798061805347924e-37	1.1541507802175614e-36	4.8542392976401636e-36	2.0811902040154452e-35	9.093157386981024e-35	4.047735744785477e-34	1.835219519128358e-33	8.472819324380073e-33	3.982165027939021e-32	1.9048067898548317e-31	9.27072274806706e-31	4.58986027763718e-30	2.311012779655856e-29	1.1830894744465075e-28	6.1566160761667e-28	3.2559233081296574e-27	1.7494991019909903e-26	9.549091217302992e-26	5.293243150057563e-25	2.9791835076642473e-24	1.7021341192080765e-23	9.870025347412964e-23	5.807362256201963e-22	3.466452288688321e-21	2.098688517190519e-20	1.2884846630354302e-19	8.020331772036517e-19	5.060597069945823e-18	3.23610996103537e-17	2.0968810363342646e-16	1.3764847995171443e-15
273	b0731	EG13235	658.0	4.0882758763564525e-30	1.132431636592652e-29	3.3655214862384736e-29	1.0721074441402886e-28	3.6572384620127484e-28	1.3347104543277175e-27	5.206377855156266e-27	2.1687090003256563e-26	9.638112712882543e-26	4.565852603433581e-25	2.3036197008938483e-24	1.2367565754337627e-23	7.059490378571391e-23	4.280699867596383e-22	2.7551835778549922e-21	1.880736572191213e-20	1.3605033391519855e-19	1.0421329755807934e-18	8.44619791032168e-18	7.237383920613328e-17	6.551741101433171e-16	6.261291144548812e-15	6.312263482076693e-14	6.708215410001919e-13	7.509667260994174e-12	8.849562842491154e-11	1.0970094558752105e-09	1.4295214320673089e-08	1.9569118992949793e-07	2.8123211150866652e-06	4.240220086518192e-05	0.000670289795936408	0.011102284688490806	0.19256013321980558	3.495080816146104	66.34698998244819	1316.4319864610993	27285.537754285047	590433.2120105728	13331039.678765722	313882085.5546763	7702576254.798949	196894468913.86783	5239905217814.888	145101993377234.34	4178825037869057.0
274	b0198	EG11737	217.0	3.8114380546789804e-11	5.3262897365663045e-11	7.650930958922293e-11	1.1292564357782561e-10	1.711974907841455e-10	2.6648265437901595e-10	4.2574528780371503e-10	6.978870040012915e-10	1.1733351193979697e-09	2.0226016773499748e-09	3.57356661907919e-09	6.469202361810574e-09	1.1995357850635008e-08	2.2774440787500362e-08	4.426034558838491e-08	8.801912221340032e-08	1.7906018832607614e-07	3.725181373787225e-07	7.923020156513723e-07	1.722263296908195e-06	3.8251297186005096e-06	8.677704800796798e-06	2.0102577086000573e-05	4.7540597178858544e-05	0.0001147422077628989	0.0002825587886585118	0.000709748643544685	0.00181800560532729	0.004747524049292133	0.012635966727044425	0.034269577526793805	0.09468020836792408	0.26641126303712576	0.7632786976875254	2.2261101027183514	6.6075475989375665	19.955507985488946	61.30758221772067	191.55610119188097	608.5707089928172	1965.4571001607187	6451.476204121351	21518.128025226306	72913.4868913886	250945.05678189202	877056.2944811641
275	b4077	EG10405	437.0	1.8843450287968864e-25	4.804190941849732e-25	1.2904547536051658e-24	3.649325429667803e-24	1.0857232058867144e-23	3.395912758067808e-23	1.1158957399045189e-22	3.8496725268239622e-22	1.393365003703781e-21	5.287607728552658e-21	2.1024389078293774e-20	8.753429272155038e-20	3.8137198944536127e-19	1.7376576782001594e-18	8.27480363988706e-18	4.115914551482532e-17	2.1371313515514816e-16	1.1577029806158198e-15	6.539021666948957e-15	3.848844843209919e-14	2.359423926859639e-13	1.5055632907932778e-12	9.994763919566776e-12	6.899109225403583e-11	4.949146612946248e-10	3.6877173855507947e-09	2.852669275193591e-08	2.289767525976009e-07	1.9061645577626104e-06	1.6449185233616997e-05	0.00014707282268849883	0.0013618100760417755	0.013052441091824404	0.12943625503521122	1.3274247585265626	14.07204646456981	154.13609217364288	1743.6537714402878	20362.765381830366	245385.14074157074	3050083.725160432	39088302.23042022	516268300.1683329	7024610433.657046	98426971028.56702	1419647217689.8574
276	b1465	EG10644	226.0	5.667801100798327e-37	1.349177245983157e-36	3.2931189472626225e-36	8.238994345095836e-36	2.1121081124913864e-35	5.546031980321199e-35	1.491160277407226e-34	4.103890213723538e-34	1.155719778325529e-33	3.329299803773218e-33	9.807472769112666e-33	2.9534360828718646e-32	9.089265576415961e-32	2.857770137650868e-31	9.176807392082547e-31	3.0087927242385942e-30	1.0069356083255859e-29	3.4386996932167225e-29	1.197970540326217e-28	4.256331222385725e-28	1.541849353553042e-27	5.6930808078851055e-27	2.142076651275577e-26	8.210885745413103e-26	3.2055246855326544e-25	1.2742386857643088e-24	5.156262824409446e-24	2.1234574427971917e-23	8.897532055217939e-23	3.792344836777313e-22	1.6438214208277527e-21	7.244489650511301e-21	3.2453875364845326e-20	1.4775141361520974e-19	6.834475110555492e-19	3.211372280514057e-18	1.532473628029185e-17	7.425376592604987e-17	3.652369119941067e-16	1.8233516451673486e-15	9.23668164249826e-15	4.7470382544353353e-14	2.4745907818011405e-13	1.30819313724015e-12	7.012022119053497e-12	3.810078536862425e-11
277	b3726	EG10782	296.0	7.474537874746747e-19	1.34081378976689e-18	2.4913993278038562e-18	4.792880907614906e-18	9.541557314031373e-18	1.9647410386240172e-17	4.18265481105751e-17	9.201522381645476e-17	2.0908921076044427e-16	4.905396514906101e-16	1.187671592075799e-15	2.9662683196940792e-15	7.638906284148472e-15	2.027571816514318e-14	5.544545728348256e-14	1.5614330380837053e-13	4.526620233651574e-13	1.3503497325585089e-12	4.143532085671308e-12	1.3073161055033336e-11	4.239470748861533e-11	1.412543616622982e-10	4.833833745942615e-10	1.6983371791577562e-09	6.124117545170896e-09	2.2656758814837878e-08	8.596787312034573e-08	3.3443395233956873e-07	1.3334418797999083e-06	5.447324389692182e-06	2.2792697714574533e-05	9.764983663638634e-05	0.0004282255288158282	0.0019215988699755027	0.00882079832668815	0.041407189531659845	0.19871740560073592	0.9746748909675402	4.8845053430083745	25.003070225658863	130.6937374936255	697.4022780868709	3798.0374479256716	21103.973461388236	119613.9348302083	691348.3542311214
278	b3653	EG10406	401.0	1.3935725338182352e-35	4.349184990418914e-35	1.4212037618026922e-34	4.859526348781236e-34	1.7375764910472532e-33	6.492826966064149e-33	2.5339340067309493e-32	1.0322005772257972e-31	4.386114720468953e-31	1.9430620632851086e-30	8.968746147795038e-30	4.31088604857412e-29	2.1564839010583295e-28	1.122094793167298e-27	6.0698633287463246e-27	3.411616824925048e-26	1.9913287509102278e-25	1.2064237942248624e-24	7.582409408815898e-24	4.941336931467962e-23	3.337293081701114e-22	2.3347630017966767e-21	1.6911374143851045e-20	1.2676366375156468e-19	9.828463638722853e-19	7.878610153949103e-18	6.526611993456448e-17	5.584755269716512e-16	4.934071723182133e-15	4.498847819812271e-14	4.231593961637046e-13	4.104199985223082e-12	4.102915032418821e-11	4.2258712304490465e-10	4.4825229790811884e-09	4.894818999546216e-08	5.500300140031854e-07	6.357728893839648e-06	7.556420272403569e-05	0.0009231316927027862	0.011587292362751692	0.14938623556614686	1.977385415029845	26.86384722307502	374.44446492532245	5353.000260665235
279	b3415	EG12380	438.0	5.529299796674173e-34	1.8861606404778844e-33	6.767815789927997e-33	2.5525301112694285e-32	1.0112106437745622e-31	4.20495524006795e-31	1.8341516960632902e-30	8.38634811613029e-30	4.0168750046128264e-29	2.0141875826299345e-28	1.0566479014536095e-27	5.79570479144198e-27	3.3216869375737734e-26	1.9880282601525828e-25	1.2417572768831172e-24	8.089915076641317e-24	5.494028502491663e-23	3.8871197058457854e-22	2.863578155165039e-21	2.1952903605239314e-20	1.7504026237589587e-19	1.4508140490707613e-18	1.2493426368250998e-17	1.1171692402886418e-16	1.0368093161358707e-15	9.981585056141661e-15	9.963277693614103e-14	1.0306035274840877e-12	1.1042193507168666e-11	1.2248535109048699e-10	1.4059560749031415e-09	1.6692248707906113e-08	2.0488635194046542e-07	2.598775442978893e-06	3.404766111048193e-05	0.00046054984959546547	0.006429061543621189	0.09257922001328009	1.3746448090487509	21.037646597586942	331.70702873643074	5386.252840632603	90036.68303843726	1548750.6295010436	27403353.606354255	498562307.3528085
280	b2199	EG12057	245.0	1.4084948896328983e-30	2.7181289195703324e-30	5.4015342384709805e-30	1.10488739126186e-29	2.3253960805446998e-29	5.0336244235091213e-29	1.1202093456004658e-28	2.5620301468462183e-28	6.01964160798407e-28	1.4524312536715478e-27	3.597482888524186e-27	9.143703868817561e-27	2.384022034185241e-26	6.373967370315856e-26	1.74690751685803e-25	4.90616098029894e-25	1.411493822884417e-24	4.15850426508807e-24	1.2542211180183087e-23	3.8712369769333406e-23	1.2224357951476938e-22	3.9479077668422138e-22	1.3035825896784809e-21	4.399553976050212e-21	1.517215068538034e-20	5.344730183826488e-20	1.9227293954820635e-19	7.061544738981182e-19	2.6469616852080397e-18	1.0123739783016077e-17	3.949666212471115e-17	1.5714057892486477e-16	6.373954288714032e-16	2.6351657767972793e-15	1.1101271463278026e-14	4.7642250373289856e-14	2.0823662875526503e-13	9.267431563193262e-13	4.198485622369334e-12	1.9357625310950764e-11	9.081010791002003e-11	4.3334823354498496e-10	2.1031005720491615e-09	1.0377770680360683e-08	5.205606520001401e-08	2.65378309003051e-07
281	b0733	EG10173	522.0	2.0667031297756432e-64	1.1749585839384964e-63	7.049840212143762e-63	4.4608205358678125e-62	2.9744086682582646e-61	2.0883997125849057e-60	1.5428913942368796e-59	1.1985394801352311e-58	9.782635601558227e-58	8.383819802922851e-57	7.538954324083068e-56	7.108345471412636e-55	7.023017440023073e-54	7.26592164247124e-53	7.86661048158481e-52	8.907113866170866e-51	1.0540601040299374e-49	1.3028770222443233e-48	1.6810700746615375e-47	2.262825947296999e-46	3.1757176657576115e-45	4.644129066727927e-44	7.0727503583097166e-43	1.1211086164587e-41	1.848585873341451e-40	3.169019840366827e-39	5.645052302745633e-38	1.0443267100831003e-36	2.005401304118762e-35	3.99518680226969e-34	8.253182178739663e-33	1.766994394817664e-31	3.918883137488704e-30	8.998910899418797e-29	2.1384949511939003e-27	5.256664736391147e-26	1.3359560743093637e-24	3.508753844708431e-23	9.519064451694207e-22	2.6663729694667533e-20	7.707972742974021e-19	2.298593484057954e-17	7.06805067452207e-16	2.2401030461540496e-14	7.314508597637926e-13	2.4596404415589737e-11
282	b4230	EG12520	341.0	1.0806133361803336e-08	1.4845045336883756e-08	2.1292419999923636e-08	3.186725415671749e-08	4.9737976934915286e-08	8.091089326182545e-08	1.3710604176807082e-07	2.4187774409874966e-07	4.440047039292395e-07	8.476133038976196e-07	1.6818845218702976e-06	3.4670165818152374e-06	7.420847300897017e-06	1.648423189586415e-05	3.798259656853446e-05	9.073765977916416e-05	0.0002246295596059396	0.0005759902833015175	0.001529071801588953	0.004200525346140948	0.011935588042012243	0.035063306696130773	0.10644810952009523	0.33381746120196654	1.0808834908717544	3.6121258302170793	12.453145916786356	44.27393995429759	162.25324298278423	612.6895425088217	2382.964880408832	9542.354955133722	39326.681229783106	166743.242372646	727069.8318049086	3259199.5272389245	15013949.711216848	71051393.0113649	345295154.9630274	1722651267.398998	8819502629.67433	46321602325.05143	249500114555.98483	1377725070335.5298	7796827331924.129	45206164039911.73
283	b1599	G6857	109.0	8.936667995477108e-15	1.257930090681031e-14	1.7931183659383638e-14	2.587948814196203e-14	3.781120901715032e-14	5.591504235905075e-14	8.367701204197776e-14	1.2670110587620482e-13	1.9407956592899096e-13	3.0070032551006333e-13	4.711652407726127e-13	7.464994225596415e-13	1.1957358519863795e-12	1.9360841724738207e-12	3.1683349347405975e-12	5.239519240282e-12	8.754712483184486e-12	1.477814642849322e-11	2.5197887469808744e-11	4.339240856772724e-11	7.545866250184575e-11	1.3249250508059724e-10	2.348563931300702e-10	4.2022818933623554e-10	7.588979577299262e-10	1.3830615256531386e-09	2.5433424687287653e-09	4.718669047957203e-09	8.83145804782264e-09	1.6672133105697127e-08	3.1742724351806055e-08	6.094535914877489e-08	1.1798597059467602e-07	2.3028411026404534e-07	4.53098622133911e-07	8.986046497051805e-07	1.7961574257963095e-06	3.6180393602679758e-06	7.343605244135548e-06	1.5017828801350797e-05	3.0940123664692614e-05	6.421107175087983e-05	0.00013422310912727774	0.00028257341737787764	0.0005990729022209147	0.0012788827400775002
284	b2200	EG12058	220.0	9.680956276598443e-14	1.5270716486249527e-13	2.4780188546118164e-13	4.1350724175473585e-13	7.092949149424207e-13	1.2501733587848274e-12	2.2633424525112033e-12	4.207328037652848e-12	8.027501978401341e-12	1.57150822826103e-11	3.155452734905747e-11	6.496274566206138e-11	1.3708056571384342e-10	2.9638048002555924e-10	6.563584042417439e-10	1.4883598375301641e-09	3.4546978730025894e-09	8.205580499304655e-09	1.9937447571520607e-08	4.954008159073898e-08	1.258457788707218e-07	3.2672710171854274e-07	8.666982754982501e-07	2.348337576431732e-06	6.497381039818457e-06	1.8351795211293252e-05	5.290054491586442e-05	0.0001555836008254773	0.0004667367455486363	0.0014278045954123231	0.004452869058233621	0.01415379266451687	0.045841253087033504	0.15124514517578153	0.5082060492925013	1.7387025015610265	6.055261794237656	21.461465509427168	77.39317942482477	283.8980108147067	1059.1055520531195	4017.312726430595	15490.133527111435	60701.96744036315	241704.4981641974	977706.7757546774
285	b3727	EG10784	319.0	5.5592903806007886e-33	1.5436975470073962e-32	4.446879681048769e-32	1.3282299518128688e-31	4.111438217254732e-31	1.318251165590974e-30	4.375937270323193e-30	1.5031435414985946e-29	5.340444515228694e-29	1.9615358630028684e-28	7.444823600992103e-28	2.9184507015893406e-27	1.1811187970272416e-26	4.932697691701769e-26	2.1248801758087113e-25	9.437470137560499e-25	4.319792727426621e-24	2.0369206992418375e-23	9.890304221176771e-23	4.943022336831684e-22	2.541842136847688e-21	1.3443300480851465e-20	7.309629022380937e-20	4.084605450292891e-19	2.3448005987581717e-18	1.3822952720582023e-17	8.365179392382789e-17	5.194837487908387e-16	3.3092986199176932e-15	2.161794890957846e-14	1.4476280789729228e-13	9.93379297727926e-13	6.9830080325736594e-12	5.026840831607429e-11	3.704509932661082e-10	2.7938901901384386e-09	2.1557218942294775e-08	1.7011586164347532e-07	1.3725599812148702e-06	1.1319310243082985e-05	9.538503092696233e-05	0.000821076211924403	0.007217766912674408	0.06477587675888576	0.5933234046179541	5.545181656241354
286	b0751	EG11700	239.0	1.332641891551527e-33	3.252589174228548e-33	8.157012238985085e-33	2.1011212150473028e-32	5.556786683336919e-32	1.5082941279627505e-31	4.20027402653109e-31	1.1996111753183074e-30	3.5125224414287104e-30	1.0540476337036644e-29	3.2405073833210886e-29	1.0203022529299684e-28	3.288981083778773e-28	1.0850917345569005e-27	3.6627063250560136e-27	1.2645279843516626e-26	4.4638307899304297e-26	1.6106612701589754e-25	5.938601999985696e-25	2.236742640857704e-24	8.603394446754652e-24	3.378452487838143e-23	1.3540477619323445e-22	5.537251020359539e-22	2.3098096470196095e-21	9.82560719632479e-21	4.2611327797807416e-20	1.883458948328507e-19	8.482762940524167e-19	3.891839384320388e-18	1.8184311458837472e-17	8.650730236184822e-17	4.1890331749189865e-16	2.0642993716628353e-15	1.0349602561404731e-14	5.277916884633826e-14	2.737074111266696e-13	1.4430933199949706e-12	7.733681351471108e-12	4.211760724791578e-11	2.3303954035817445e-10	1.3097498680458799e-09	7.4755920741387e-09	4.3321979373182215e-08	2.548500568090089e-07	1.5215439008669928e-06
287	b0734	EG10174	379.0	3.370465608978658e-52	1.2936909358247454e-51	5.1765068373164305e-51	2.157999291512274e-50	9.367434075015784e-50	4.231509507448282e-49	1.988060673509683e-48	9.709159832741682e-48	4.926212271351396e-47	2.5953110913961882e-46	1.4189904937061284e-45	8.047402775724733e-45	4.731447660407487e-44	2.8825285919327826e-43	1.818766870283782e-42	1.1879278769653575e-41	8.027896058840215e-41	5.610533723425932e-40	4.0531494067121964e-39	3.025278165249207e-38	2.3319730328430412e-37	1.8555447119673415e-36	1.5234074351578973e-35	1.2899335990348112e-34	1.125998854835609e-33	1.0128456345922584e-32	9.384289300236397e-32	8.952267928520832e-31	8.789449027475662e-30	8.877956735884031e-29	9.221797821175655e-28	9.846916306057031e-27	1.0804390736021474e-25	1.2177311006230829e-24	1.409261669595836e-23	1.6740227740532886e-22	2.040343042961595e-21	2.5507153135052262e-20	3.269526148324517e-19	4.295570872560929e-18	5.782578780954302e-17	7.973339605810976e-16	1.1257254840086588e-14	1.6268809951058393e-13	2.405856055999132e-12	3.6394481090476406e-11
288	b1600	G6858	121.0	7.857480649883434e-10	1.1066582768273905e-09	1.5813207448146828e-09	2.2919990944364544e-09	3.3690707805576562e-09	5.021362273020885e-09	7.586902676512578e-09	1.1618661533778922e-08	1.803078634120228e-08	2.8350439717546855e-08	4.515567057309822e-08	7.284406102200148e-08	1.18994947800925e-07	1.9680663233728332e-07	3.294983282119401e-07	5.583358762220245e-07	9.57402008639952e-07	1.6610332796009436e-06	2.915260085392569e-06	5.175139501827186e-06	9.29061417483535e-06	1.68646458152992e-05	3.0949545191543574e-05	5.741301337316718e-05	0.00010764185243878339	0.00020394046071884134	0.000390404324679964	0.0007550110643970591	0.0014748873599557254	0.0029098558421469492	0.0057973867892813415	0.011662273013658696	0.023684653138039927	0.04855425994807268	0.10046355106437999	0.20977598346941195	0.4419926187425325	0.9395783391066248	2.0149170552660953	4.358486999849092	9.50862403289635	20.919561858339893	46.407784082065476	103.79667974494949	234.03574678642227	531.9115629377054
289	b3907	EG11313	344.0	2.875135672371545e-43	9.436032445357814e-43	3.216264792988018e-42	1.137919958722867e-41	4.1767553488475744e-41	1.5896706518906757e-40	6.270366628885776e-40	2.5619853617962434e-39	1.0837819242795049e-38	4.744337984017696e-38	2.1481664618954627e-37	1.0055696280190522e-36	4.864124620607191e-36	2.4302170094818127e-35	1.2535328856441195e-34	6.672401486041888e-34	3.663470726591231e-33	2.0738560321487797e-32	1.2099120900344325e-31	7.271686168962372e-31	4.500305634020042e-30	2.866794720750575e-29	1.8789863943579076e-28	1.2666319724090154e-27	8.778228348980368e-27	6.252090375126544e-26	4.574465283612437e-25	3.437077387361836e-24	2.651012042880683e-23	2.0982119477340089e-22	1.7035167422201205e-21	1.4182383517960897e-20	1.2103372276986338e-19	1.058445868392663e-18	9.481758425669973e-18	8.698053433495191e-17	8.168179003763361e-16	7.849779916452159e-15	7.71755684259036e-14	7.759886011373804e-13	7.977171925104762e-12	8.381611449153935e-11	8.998285784808505e-10	9.867707980582902e-09	1.1050181578461343e-07	1.2632616419886885e-06
290	b4242	EG12525	898.0	2.668545585408739e-29	6.71310774573861e-29	1.8685407298456327e-28	5.7465734811952455e-28	1.9500666700846678e-27	7.291883409074487e-27	3.0005733019268807e-26	1.3569886902459613e-25	6.7359275230461865e-25	3.6653705233621915e-24	2.183715233090081e-23	1.4226504320724548e-22	1.0122757934090631e-21	7.857423211391948e-21	6.645565457295781e-20	6.117185241185353e-19	6.121305083960952e-18	6.651524607539561e-17	7.839753345721452e-16	1.0011839591535767e-14	1.3838493988952732e-13	2.068079392611743e-12	3.33807169033188e-11	5.813362341992694e-10	1.0912444915067404e-08	2.205696088065524e-07	4.7959036835160404e-06	0.00011206623137268862	0.002811531860548054	0.07565985355860097	2.1819177464409103	67.36953053506089	2225.0944389821084	78542.76973610802	2960433.5638257125	119047324.20963663	5103032230.498847	232978405139.02103	11319340931081.426	584775517755989.5	3.2097350356621996e+16	1.87031773483268e+18	1.1560772076704245e+20	7.574382913078299e+21	5.2561167653453005e+23	3.860228358807248e+25
291	b3816	EG11463	316.0	1.6361719351986255e-18	2.456250066541599e-18	3.815191000559402e-18	6.12852720899552e-18	1.0176331643200285e-17	1.745918272003563e-17	3.0935655015156646e-17	5.658556251804025e-17	1.0680065973179812e-16	2.07911308312406e-16	4.1728700265052765e-16	8.631049545014759e-16	1.839020179399567e-15	4.034858304039017e-15	9.112055651998746e-15	2.1172914884503268e-14	5.060035832963284e-14	1.2432832791363837e-13	3.139550586145959e-13	8.144894874906433e-13	2.170032029145302e-12	5.935452381926013e-12	1.666077300309769e-11	4.797764813203044e-11	1.4168904688516156e-10	4.289832142105729e-10	1.3310865892007966e-09	4.231473994634556e-09	1.3777036738124658e-08	4.592616164545446e-08	1.5669966673774442e-07	5.470725483700737e-07	1.953700320278381e-06	7.134709147058193e-06	2.6636114488468575e-05	0.00010162827077823021	0.0003961702316934181	0.0015774264456328438	0.006413490172132392	0.026619356451851615	0.1127560645379826	0.48730917721255124	2.148207839015551	9.656979872393276	44.257567674437965	206.73040319423086
292	b2995	EG11800	392.0	5.5002947955077565e-53	2.2203435036969574e-52	9.36753697488482e-52	4.127897511419331e-51	1.898724855176535e-50	9.110880021793806e-50	4.5578849269521606e-49	2.375826240468481e-48	1.289619950920596e-47	7.285441249106737e-47	4.281067685262044e-46	2.615225945119979e-45	1.659929467579622e-44	1.0941058300578028e-43	7.48493100691573e-43	5.311876691561522e-42	3.908554872775541e-41	2.980383487190577e-40	2.3539580747406468e-39	1.92478438887456e-38	1.6285891979367913e-37	1.425212179932601e-36	1.28938163693951e-35	1.205357526691535e-34	1.1638155390892693e-33	1.160087101750155e-32	1.1932800745588237e-31	1.2660460118986909e-30	1.3849197876943802e-29	1.5612886754465809e-28	1.81319013337712e-27	2.1683318093672832e-26	2.669031337835244e-25	3.380282183804201e-24	4.4030325243878244e-23	5.8963225714916605e-22	8.114731178328522e-21	1.14727129428812e-19	1.665693378378808e-18	2.4825675748330933e-17	3.796877489884807e-16	5.9568435224264984e-15	9.583335612649966e-14	1.5804364699658146e-12	2.6708425095093898e-11	4.6236349462657e-10
293	b0875	EG13270	231.0	1.0694753861327937e-31	2.479253898745876e-31	5.883839567368476e-31	1.4290396003846136e-30	3.550811345859538e-30	9.023381310756661e-30	2.3443910376136912e-29	6.225476725762608e-29	1.6891253424521996e-28	4.681281805799346e-28	1.3247999414655255e-27	3.827272362943915e-27	1.1283787307094082e-26	3.394076920677534e-26	1.0412773785760191e-25	3.257374528916221e-25	1.038737548332663e-24	3.375693330868779e-24	1.1176943692285389e-23	3.7693953355064854e-23	1.294482498523999e-22	4.525697592452245e-22	1.61038736195827e-21	5.830729318221733e-21	2.1476174389053377e-20	8.04503321804991e-20	3.0643088213944576e-19	1.186504484823745e-18	4.669154760277345e-18	1.8669836144817036e-17	7.583659822930071e-17	3.128653241357609e-16	1.3106351152677183e-15	5.573895657295644e-15	2.4060062807162076e-14	1.0539138179731087e-13	4.683760534701939e-13	2.11143443997488e-12	9.653108616789839e-12	4.4748452954257926e-11	2.1029351179551358e-10	1.001676995273581e-09	4.835057410691018e-09	2.3646505006966903e-08	1.1715048389757661e-07	5.878337792358139e-07
294	b2392	G7254	412.0	5.026625495180915e-25	1.051025800575437e-24	2.3078705823010238e-24	5.318341906033225e-24	1.2853392901054119e-23	3.255745538338645e-23	8.637598602270458e-23	2.398658859685438e-22	6.967934412409725e-22	2.1160748499021865e-21	6.714052640686553e-21	2.224357098897414e-20	7.690127372475366e-20	2.772801886126471e-19	1.0421043867355779e-18	4.080047026984395e-18	1.663178230399278e-17	7.054947359171215e-17	3.112399357708784e-16	1.4272894207434255e-15	6.80011081555102e-15	3.3642053636882174e-14	1.727389187398979e-13	9.200701126927113e-13	5.081122668412227e-12	2.9080011548234115e-11	1.723918666616417e-10	1.0580847147319502e-09	6.720517263228236e-09	4.415334177837049e-08	2.999203646882547e-07	2.1054043652473064e-06	1.5267246571655486e-05	0.00011431223678155903	0.0008833755293038278	0.0070426338145578365	0.05790032456345347	0.4906870807603626	4.284795220698325	38.53753088949654	356.8576680313349	3400.907793072961	33343.94983747539	336199.90172123	3484774.8800726295	37118375.895435736
295	b4033	EG10555	514.0	1.5596787010109123e-52	6.105878589927392e-52	2.524678452966556e-51	1.1017285203037308e-50	5.070193968614232e-50	2.45884930256229e-49	1.2556755772069853e-48	6.747561912462618e-48	3.8126828173092473e-47	2.2637267579374975e-46	1.411323665889185e-45	9.232999750449003e-45	6.334047769114166e-44	4.5536039133201796e-43	3.4283248001513184e-42	2.7013636947521275e-41	2.2263030725483467e-40	1.9178535813066415e-39	1.7258790224757215e-38	1.6214618156941195e-37	1.5894474340594026e-36	1.6247033301615975e-35	1.7307707537844061e-34	1.920416313261623e-33	2.218186075532915e-32	2.6656752732602397e-31	3.33109183540242e-30	4.3261632017279686e-29	5.836148376434326e-28	8.173920234866898e-27	1.1879328071418216e-25	1.790567647010124e-24	2.7977575536571403e-23	4.529352415736676e-22	7.593781378062025e-21	1.3178568770986365e-19	2.3662562217514465e-18	4.393764068352621e-17	8.433232324586077e-16	1.67238972418864e-14	3.4251018556649357e-13	7.2412119268210194e-12	1.579656464147443e-10	3.554202309153143e-09	8.244547162458155e-08	1.970862090439329e-06
296	b4265	EG12539	439.0	7.389484262908644e-39	2.545563544520632e-38	9.230529815234067e-38	3.520700362808198e-37	1.4115066540310355e-36	5.944079667386692e-36	2.6274542991720195e-35	1.218260485648444e-34	5.921198663325511e-34	3.0147967073107948e-33	1.606956450781909e-32	8.961296409312738e-32	5.2249890329982855e-31	3.183310209009672e-30	2.0252881770477537e-29	1.3447704994480817e-28	9.313353132683165e-28	6.723685615411798e-27	5.0571144402188526e-26	3.9604681194363014e-25	3.2277250775367837e-24	2.735988684239311e-23	2.410819892153377e-22	2.207071185431207e-21	2.0981705698606297e-20	2.0702042912014604e-19	2.1189071643543105e-18	2.2486326896298984e-17	2.472963361640312e-16	2.8170672878454867e-15	3.322369927864063e-14	4.05474763912259e-13	5.118486261611319e-12	6.680066953239807e-11	9.00915772566213e-10	1.2550383865695816e-08	1.8051253745210708e-07	2.6794526381520016e-06	4.1028593225124684e-05	0.0006478061900849571	0.010542416381463101	0.17676368914506513	3.0523018672190574	54.25872833247917	992.5400251193715	18676.422986990707
297	b1485	G6779	298.0	5.711755584740457e-15	8.723400931094544e-15	1.3795705003732718e-14	2.2580579763795768e-14	3.823436296673813e-14	6.694186273379394e-14	1.211344141014737e-13	2.264471063416938e-13	4.3712144872558265e-13	8.709297046425386e-13	1.7902848070314909e-12	3.795197527018972e-12	8.29349970871617e-12	1.8674678718682583e-11	4.3311540007480085e-11	1.0342254876190762e-10	2.541654305553546e-10	6.425965604461615e-10	1.6707616604148039e-09	4.465609577261362e-09	1.2265224445022221e-08	3.460504822319824e-08	1.0025721883559163e-07	2.9816000340360053e-07	9.098885372927782e-07	2.848274359160251e-06	9.142862038204923e-06	3.0084532110283335e-05	0.00010144279928073389	0.00035040817689098225	0.0012395455184837899	0.004488984975800379	0.01663778041689612	0.06309141245579547	0.2447037868382942	0.9704574980470414	3.934136100362073	16.297939861348453	68.97659025456488	298.14900450420487	1315.8497405182397	5927.900107426676	27252.045269580063	127815.8201341004	611424.2310828046	2982359.734669602
298	b4032	EG10556	296.0	6.113963129647535e-31	1.4355971912609707e-30	3.488338272911087e-30	8.767411360185989e-30	2.2781629059499884e-29	6.117242963029602e-29	1.696618915850216e-28	4.858180022009913e-28	1.4355876727283289e-27	4.375842526204326e-27	1.3752492305823276e-26	4.4545480335769303e-26	1.4864350004462743e-25	5.107736755274613e-25	1.8066513461159435e-24	6.575201144866978e-24	2.4612785924388597e-23	9.472405410172581e-23	3.746629862855796e-22	1.52243238586127e-21	6.353164000622677e-21	2.721682392383568e-20	1.1965283090996012e-19	5.396246733829557e-19	2.4956937523078316e-18	1.183235150059217e-17	5.748875430663349e-17	2.8614142140354393e-16	1.4585475716076836e-15	7.611331134001008e-15	4.0650036108900893e-14	2.2211797836888753e-13	1.2413466379850292e-12	7.093410307321407e-12	4.143217297073863e-11	2.472924210014478e-10	1.507808046955302e-09	9.388948676992137e-09	5.968962050143974e-08	3.87318869501863e-07	2.5645150107152793e-06	1.7321641739533877e-05	0.0001193169682972936	0.0008379700516986726	0.005998647054923795	0.043758621525202
299	b2723	EG10476	608.0	7.397681899691953e-51	3.453798271562375e-50	1.728332181592667e-49	9.261133508481993e-49	5.3087462963072667e-48	3.252379895236664e-47	2.1275944561290947e-46	1.48476479689353e-45	1.1043752592247592e-44	8.7474354906468e-44	7.371749816820142e-43	6.604083859000245e-42	6.284036825588212e-41	6.345802024621373e-40	6.795147483357613e-39	7.709461740284006e-38	9.26009590209425e-37	1.1766078872753043e-35	1.5802889414295416e-34	2.241807455697827e-33	3.3565308166468883e-32	5.300193640223924e-31	8.820324335656441e-30	1.5458119911723477e-28	2.851019657487681e-27	5.529829852370056e-26	1.1271775508624434e-24	2.41294379187701e-23	5.42108163764675e-22	1.2773863981354139e-20	3.1548161929369033e-19	8.161371417472492e-18	2.2101175600893266e-16	6.261242241314889e-15	1.854522573577433e-13	5.739414505777566e-12	1.8548465430642898e-10	6.2560186708239155e-09	2.2008278247931866e-07	8.070936655377473e-06	0.00030836635182870324	0.012268005315203829	0.5079336400741453	21.87416468169731	979.3008809673065	45554.66662525436
300	b1101	EG10787	477.0	1.55632059933297e-47	6.061036111869355e-47	2.483329248827179e-46	1.0696708723466204e-45	4.8404758612438774e-45	2.2995679830844554e-44	1.1461135511371728e-43	5.988797970870665e-43	3.278643278457709e-42	1.8793488299868418e-41	1.1271971476213982e-40	7.0696246787587426e-40	4.633676495404271e-39	3.171910210251092e-38	2.266307455938835e-37	1.6891196263931616e-36	1.3124729292268942e-35	1.062569106698008e-34	8.958042999851537e-34	7.859847709792604e-33	7.173310857237129e-32	6.80601245461309e-31	6.709650619028789e-30	6.869277782369201e-29	7.299608037469606e-28	8.047145908659332e-27	9.198519064683776e-26	1.0897093295524553e-24	1.3372305761972812e-23	1.6990025737839666e-22	2.233912469002013e-21	3.038210728977401e-20	4.272159302853565e-19	6.2080592088677366e-18	9.318521774214056e-17	1.4442010095504985e-15	2.309974231588326e-14	3.811514875788818e-13	6.485058078808687e-12	1.1372953686933332e-10	2.0549240294170367e-09	3.8238763814355365e-08	7.32524994920717e-07	1.4440392047057635e-05	0.0002928216997550789	0.006105587191986841
301	b4132	EG10132	444.0	5.2443016869018504e-45	2.265841280256397e-44	1.0249506761031624e-43	4.850922757063741e-43	2.4005694875998447e-42	1.2413597031108135e-41	6.703530166334546e-41	3.778029278677112e-40	2.2208551050716776e-39	1.360847956314751e-38	8.687177655066887e-38	5.773997770861791e-37	3.99352318484636e-36	2.8725929700840067e-35	2.147783536827234e-34	1.668281344110958e-33	1.3454817362269465e-32	1.1261257148387568e-31	9.776214648856868e-31	8.798465590154785e-30	8.204958173796329e-29	7.924340266962895e-28	7.922357567064306e-27	8.194844797893594e-26	8.766282272053055e-25	9.693376133476494e-24	1.107436955158797e-22	1.3066210214647897e-21	1.5913736678330426e-20	1.9998371102927255e-19	2.5919570979157436e-18	3.46326121002404e-17	4.768514904084433e-16	6.76301469008152e-15	9.875935204860743e-14	1.4842970294303494e-12	2.2950627531745333e-11	3.649458332881819e-10	5.965594272835287e-09	1.0020842110393638e-07	1.7290836971699287e-06	3.063567803687834e-05	0.0005571592221646128	0.010397151919921573	0.19901132215890796	3.905860771423045
302	b0019	EG10652	388.0	2.8393161994376435e-26	6.364031909768006e-26	1.4953329739610483e-25	3.680829608653307e-25	9.485830945326997e-25	2.557707080164042e-24	7.21107615896852e-24	2.1244935947470993e-23	6.536617941506377e-23	2.0991010762251774e-22	7.031376029114536e-22	2.455398617788156e-21	8.933675174682885e-21	3.384700438015672e-20	1.3346006996325438e-19	5.473765229794897e-19	2.3339464302087096e-18	1.034034772596389e-17	4.7576444485448656e-17	2.2721540545896343e-16	1.1257764637674074e-15	5.783863384436953e-15	3.0797920570333675e-14	1.6988358527519836e-13	9.702872037175495e-13	5.735394129903218e-12	3.5070219191519536e-11	2.217313087698699e-10	1.4488813563277171e-09	9.78053558244892e-09	6.817512916636555e-08	4.904955213462458e-07	3.6408665904402063e-06	2.7871006537557633e-05	0.00021993726397440187	0.001788405148537401	0.014978871111712084	0.1291712744600838	1.1464537030340465	10.468470205312874	98.30617343028183	949.0438552338721	9415.405013076714	95957.85009330214	1004279.3344428479	10789639.905719664
303	b1486	G6780	340.0	4.175008572183715e-30	8.512540353732647e-30	1.8079467669486494e-29	3.997516424746405e-29	9.196664110081865e-29	2.2002236680686544e-28	5.470970852416369e-28	1.4131596352619813e-27	3.789823629485821e-27	1.0546852411236388e-26	3.0442573040912647e-26	9.109117638281015e-26	2.824183053054261e-25	9.068162029732772e-25	3.0140265067635184e-24	1.0365035563863852e-23	3.6862778566671913e-23	1.3551877837658606e-22	5.147644708339825e-22	2.0193971944589484e-21	8.178022322873572e-21	3.4174348407027515e-20	1.4729648803924806e-19	6.545490921111311e-19	2.9975737308512573e-18	1.4141584650507112e-17	6.869927151823965e-17	3.435261884694208e-16	1.7674678475978303e-15	9.35319237240977e-15	5.088854075770796e-14	2.8455706943777794e-13	1.6347366189894205e-12	9.644890149470914e-12	5.842008079787903e-11	3.6315237181601314e-10	2.31593377040731e-09	1.514693245136578e-08	1.0156344456347941e-07	6.97941900802198e-07	4.9139100517883545e-06	3.543399914367047e-05	0.000261612862676056	0.001977000676322377	0.01528720503156453	0.12091760148383608
304	b3892	EG11856	211.0	3.9820470522601056e-36	8.630354163170163e-36	1.9165192442539154e-35	4.35922953987727e-35	1.0152435654164344e-34	2.420187140082698e-34	5.903401508999675e-34	1.4729534834021247e-33	3.758113561999028e-33	9.801845684920303e-33	2.612569969270352e-32	7.114054090933717e-32	1.9784479011837632e-31	5.617736001900367e-31	1.628171884609377e-30	4.815221377860545e-30	1.4527339366462506e-29	4.469802053935402e-29	1.4021783499572852e-28	4.483458211512743e-28	1.4608370818938913e-27	4.849029544865905e-27	1.6393041727743723e-26	5.642932575071247e-26	1.9773399468442554e-25	7.051493973090556e-25	2.5585740196918165e-24	9.443373173145102e-24	3.544585267546824e-23	1.352729920799582e-22	5.247638457343746e-22	2.0688311674057306e-21	8.286996206008488e-21	3.371973721990179e-20	1.3934505231581333e-19	5.846904250833783e-19	2.49055147716402e-18	1.0767367459710347e-17	4.7236603311191184e-17	2.1023973821950937e-16	9.491418459893455e-16	4.345522192318015e-15	2.0172648987100168e-14	9.49315896504095e-14	4.527968052921852e-13	2.1885667425972307e-12
305	b2722	EG10477	307.0	3.2157124450812496e-25	6.759485917024232e-25	1.472435288895549e-24	3.3222193838145256e-24	7.76026778323788e-24	1.8757348292440562e-23	4.689275370852421e-23	1.211925590340146e-22	3.2365442635119155e-22	8.92740018802475e-22	2.5422120418955082e-21	7.470509773106929e-21	2.26439224444504e-20	7.076689011483126e-20	2.2793050080322e-19	7.562897869543813e-19	2.5841024958926254e-18	9.088491949447388e-18	3.288985638923881e-17	1.2241938529086888e-16	4.684777651099075e-16	1.8425246300824977e-15	7.44492832743913e-15	3.089373248276546e-14	1.3160880768179067e-13	5.753718397541861e-13	2.5805242196621942e-12	1.1868936160133386e-11	5.596431221354947e-11	2.7043270708669996e-10	1.3387860491974082e-09	6.787727171646539e-09	3.5233693228359415e-08	1.871862337509974e-07	1.0175011617041375e-06	5.657264056727528e-06	3.216293538930774e-05	0.00018691821848708227	0.0011101078956757382	0.006735487622094641	0.04173857870827029	0.2640871425593535	1.7055945320416461	11.24094738247654	75.58052997380324	518.2983275015218
306	b0463	EG11703	397.0	5.6656310835233304e+23	3.260360137604508e+23	1.9609862178638992e+23	1.2320305229933901e+23	8.080838783619437e+22	5.53010405402013e+22	3.946476904672774e+22	2.935258548993568e+22	2.2740937971417406e+22	1.8342721520249753e+22	1.539515823732726e+22	1.3438304968947412e+22	1.2193350388746046e+22	1.1494798586799704e+22	1.1252891951377064e+22	1.1434028284207222e+22	1.2053069219319077e+22	1.3175080921611878e+22	1.4926677218590594e+22	1.7519717054035459e+22	2.129354142036093e+22	2.6787437134205313e+22	3.4864646913850926e+22	4.692684225913444e+22	6.529097423902798e+22	9.386359276592697e+22	1.393710119982275e+23	2.1364886739054764e+23	3.3799145215318204e+23	5.515874955787659e+23	9.282302207484018e+23	1.610130239980924e+24	2.8778230534769967e+24	5.297866688616518e+24	1.0041767867950268e+25	1.9589896279913e+25	3.931965495071196e+25	8.116855670486505e+25	1.72271567783942e+26	3.7578222594338e+26	8.421839515147164e+26	1.938559199602763e+27	4.581501505674157e+27	1.1113491009207596e+28	2.7660896578007933e+28	7.061812239387203e+28
307	b0934	G6476	263.0	7.754939086543408e-17	1.1689276595328373e-16	1.821358056437844e-16	2.932263036277885e-16	4.875452096073898e-16	8.368327771224787e-16	1.482124408024495e-15	2.7074850060781964e-15	5.099163492923355e-15	9.89696668455685e-15	1.978778174814883e-14	4.073879262215953e-14	8.633006432409107e-14	1.8822974391877837e-13	4.2210320879848826e-13	9.73167728169387e-13	2.3058564040027003e-12	5.6129556083328695e-12	1.4031606004785203e-11	3.601003441968654e-11	9.483885641755058e-11	2.5623837740353497e-10	7.099827850008557e-10	2.0167407978559574e-09	5.8709170954117674e-09	1.7509448932536396e-08	5.348214299996087e-08	1.6725382763532085e-07	5.353495101856474e-07	1.7533068401869847e-06	5.873603617014529e-06	2.012085539497344e-05	7.04618611708078e-05	0.0002521739623819155	0.0009220601040895567	0.003443556720094539	0.013131736973150124	0.05111915313302432	0.2030827172619237	0.8231388058622617	3.4030518613501	14.346488911604444	61.658367121764606	270.0828829665978	1205.456643023349	5480.850624517062
308	b0572	G6320	457.0	81054343.22726527	64222209.99414043	53444539.991783656	46681529.77019722	42769016.568532266	41075129.49816783	41325804.283667415	43529900.37866372	47974816.241098575	55288842.73631143	66589128.47720689	83764063.39103971	109989538.44753335	150674096.12830696	215217373.88991168	320353202.9541029	496659561.832255	801557944.749051	1345950868.2493093	2350264455.088789	4265557805.7924876	8042443794.641591	15744831347.334463	31989947662.259773	67422582581.09963	147335486750.71503	333669251402.467	782765124652.6104	1901321912077.4734	4779626756552.382	12429522488645.879	33423176407245.934	92893891058488.6	266740338053525.75	790989776392692.6	2421334117881761.0	7648280097100579.0	2.491862286417219e+16	8.370740210602974e+16	2.898104315455621e+17	1.0337310592017216e+18	3.797343524596994e+18	1.4360468280728984e+19	5.588735424828214e+19	2.2374675959369662e+20	9.211755123648988e+20
309	b0341	EG10177	384.0	3.3051834279016485e-34	8.11429123851968e-34	2.0838156251329336e-33	5.594337107836629e-33	1.5690969168736166e-32	4.5951315930340153e-32	1.4042113207428185e-31	4.475036318011305e-31	1.486405721937844e-30	5.142873411597942e-30	1.8524933865253404e-29	6.943017379094135e-29	2.706092280981672e-28	1.0962390869516377e-27	4.61323262740223e-27	2.0156508822873873e-26	9.139259853296911e-26	4.298052111736785e-25	2.095461607610436e-24	1.0585728802009566e-23	5.538391254525678e-23	2.9995782717822938e-22	1.6809135755868531e-21	9.741752696317325e-21	5.836280999381875e-20	3.6128206241225063e-19	2.309799542364671e-18	1.5245063302093458e-17	1.0383011381564858e-16	7.294094576051142e-16	5.283124797230168e-15	3.9436815108259136e-14	3.0326822872173924e-13	2.401547956932199e-12	1.9575934995778236e-11	1.6419152615460036e-10	1.4164733638673252e-09	1.2564070495451953e-08	1.1453909582408555e-07	1.0727981294836529e-06	1.0319646480037039e-05	0.00010191499353266194	0.0010329608448785008	0.01074113962231559	0.11454810261567713	1.2524167167482645
310	b3893	EG11857	300.0	6.64164085560082e-19	1.1442094134000965e-18	2.025176360642316e-18	3.681150602862895e-18	6.869204286812089e-18	1.3154445897756038e-17	2.5841966223380932e-17	5.206086530447885e-17	1.0751729737360347e-16	2.275500909984106e-16	4.9335580740381e-16	1.0954260974768192e-15	2.4900195229492037e-15	5.792667600056558e-15	1.3787073947107284e-14	3.356191679731241e-14	8.353492763062496e-14	2.1252188784243338e-13	5.52488104413995e-13	1.4672269769140324e-12	3.9792394312953655e-12	1.1018091692899003e-11	3.1138178664919e-11	8.979234350151644e-11	2.641345472942525e-10	7.923793866934883e-10	2.4235230230245037e-09	7.555318641726654e-09	2.4001443192215886e-08	7.767652042176249e-08	2.5603568269818926e-07	8.593332382597622e-07	2.9360720031196696e-06	1.0209650567087423e-05	3.612357598036921e-05	0.00013001825549020937	0.0004759388689842756	0.001771463344711516	0.006702697680816947	0.025775508156014527	0.10071867658085407	0.3998198090630843	1.612047309719262	6.600234682136553	27.4359052467022	115.7627879803132
311	b2963	G7533	359.0	4.227804824762306	4.205863808143588	4.354100215701384	4.688251724764267	5.247622604217462	6.102767100623251	7.370217443200027	9.238537644233354	12.013761582462845	16.199226641452945	22.63804299389215	32.77221208779604	49.12368404298918	76.20674822270973	122.29684504019025	202.93703059388682	348.04815581798294	616.6800977361552	1128.330746431209	2131.006898826638	4152.636800393452	8345.935797189486	17292.669685232046	36924.22752789818	81217.9641718247	183956.64463004138	428879.5698867851	1028840.1498162586	2538584.4212465254	6440317.275312122	16793371.555143006	44991322.79841613	123801893.08375482	349770385.645226	1014256238.0746106	3017692522.970901	9209174834.275743	28816595472.129734	92427371644.06648	303777930116.0183	1022758565792.5382	3526280139192.2637	12446711129122.254	44963040954025.484	166184666402065.28	628250920506231.1
312	b3367	EG10654	268.0	3.49037849545909e-36	9.425686209332132e-36	2.615364234621083e-35	7.453515675676894e-35	2.1808891344634613e-34	6.5491606784786045e-34	2.0176975263056308e-33	6.375085717724882e-33	2.0649957618684953e-32	6.854905476710291e-32	2.3312094101047956e-31	8.11912551270772e-31	2.8949313653335175e-30	1.0563879858932992e-29	3.943865504716585e-29	1.505891342049484e-28	5.87894794711808e-28	2.3458683677438828e-27	9.564699888627293e-27	3.9835509396749034e-26	1.6942220007679556e-25	7.356016542246748e-25	3.2595746632845292e-24	1.4736702136034734e-23	6.795758290867512e-23	3.1956020930256804e-22	1.5318819638568249e-21	7.484075454875127e-21	3.725421234099043e-20	1.8889601357587776e-19	9.753665021403356e-19	5.1274283169173594e-18	2.743523949184653e-17	1.49378316299463e-16	8.274272212336022e-16	4.661554882928248e-15	2.670467877368713e-14	1.5552411889329362e-13	9.20580340577425e-13	5.537074151471912e-12	3.383422394754807e-11	2.0998740709938267e-10	1.323416976397676e-09	8.467850249551856e-09	5.4995931441429566e-08	3.624750141967705e-07
313	b3528	EG20044	428.0	1.4685116623510127e-26	3.6831592192535284e-26	9.705432740317262e-26	2.685108002489595e-25	7.794114043847185e-25	2.3721387314075635e-24	7.564780700715798e-24	2.5261228024604062e-23	8.827497776207381e-23	3.226065467585884e-22	1.232232339736826e-21	4.916220932880122e-21	2.0475239976909405e-20	8.89669653816215e-20	4.030676031314042e-19	1.9029495492472195e-18	9.356890357348078e-18	4.7890451998039164e-17	2.5500063989487554e-16	1.4118022028471321e-15	8.122981146659143e-15	4.8544292754706804e-14	3.0117402802342967e-13	1.9387963573488972e-12	1.2943870421517694e-11	8.95774110390805e-11	6.422786024638851e-10	4.769032272805226e-09	3.665330946078476e-08	2.9145362812014417e-07	2.3966200927441728e-06	2.037067195456374e-05	0.00017889315370774793	0.0016224556300565205	0.015189865607728193	0.14674082229340452	1.4621112713990685	15.01970798741986	159.006840610928	1734.0736900237416	19473.469515950233	225098.29666444083	2677229.4326471384	32750447.83955872	411910847.8393908	5324537376.762153
314	b2720	EG10479	180.0	7.435481000441458e-14	1.1068040232015554e-13	1.6741950083342733e-13	2.572864206739805e-13	4.016118871166872e-13	6.366195408936991e-13	1.0245741111781891e-12	1.6738036790888544e-12	2.775060828562994e-12	4.668290170680805e-12	7.966588320122772e-12	1.3788889183224734e-11	2.420154229688027e-11	4.3065493114364734e-11	7.767932575242336e-11	1.420003358144612e-10	2.630272060927839e-10	4.935828006490783e-10	9.381866581203035e-10	1.8059734956337656e-09	3.5200635738033557e-09	6.945953967115348e-09	1.3873367552711697e-08	2.804322115952338e-08	5.7358579556783144e-08	1.1869239079374233e-07	2.4844593906498375e-07	5.259651899746222e-07	1.1259800751301804e-06	2.4371738668623304e-06	5.332843993348415e-06	1.1794599524606421e-05	2.6363058420214323e-05	5.9543434818701866e-05	0.0001358737602176258	0.0003132131032975339	0.0007292672834773345	0.0017148128568239092	0.004071659684647362	0.009760977770931394	0.02362247868950848	0.057704791111452616	0.14226474952608126	0.3539380751775288	0.8884809126594609	2.250125736839755
315	b2796	EG12142	429.0	6.29473600629759e-43	2.4823586963546408e-42	1.027874000982967e-41	4.4658459356918924e-41	2.034514986581903e-40	9.712268232844394e-40	4.855084836181025e-39	2.539846585300539e-38	1.3895528436217536e-37	7.94559081996123e-37	4.745605496421003e-36	2.958735893345053e-35	1.9244592325501144e-34	1.305094364774089e-33	9.22257903947751e-33	6.787197759601566e-32	5.198886779568153e-31	4.1425685206120465e-30	3.4318623802490275e-29	2.954307627302066e-28	2.6412869729008423e-27	2.4512139920156743e-26	2.360085410808457e-25	2.3563155716875878e-24	2.4382601829024502e-23	2.613679322760476e-22	2.900936008919104e-21	3.3321810539569226e-20	3.959293108940717e-19	4.864098231106843e-18	6.175648366699438e-17	8.099554203336547e-16	1.0968408695455698e-14	1.532987034104692e-13	2.2103284667433552e-12	3.2863396493301875e-11	5.036418716167147e-10	7.952506318057368e-09	1.2932445058230311e-07	2.1650893120178237e-06	3.730062836701883e-05	0.0006610444662904576	0.012046220944369244	0.22563703526168713	4.342556296184135	85.84093203985715
316	b0432	EG10178	315.0	1.9454526253028353e-27	4.411634211818985e-27	1.0324539552938499e-26	2.4925344777423892e-26	6.204700635624021e-26	1.5919245083411947e-25	4.207864487320344e-25	1.1453998725080415e-24	3.20944437073012e-24	9.25345351262131e-24	2.744136514380531e-23	8.366901552521019e-23	2.621877911881256e-22	8.440796526583447e-22	2.7907076164196777e-21	9.472059076714857e-21	3.2992499527749485e-20	1.1788831450581525e-19	4.319736774657419e-19	1.6226443152488611e-18	6.246254484280587e-18	2.4631976992236657e-17	9.94757534944824e-17	4.1127357956986346e-16	1.7402005780888883e-15	7.533279730654136e-15	3.335404762436756e-14	1.5099341726594685e-13	6.986823986808245e-13	3.303567017892778e-12	1.595655240626802e-11	7.870830632398316e-11	3.963714750091809e-10	2.0373286191593517e-09	1.0685010438248613e-08	5.716418558426187e-08	3.1188179768624965e-07	1.7348278361590434e-06	9.835764717079565e-06	5.682401894836253e-05	0.0003344383628082275	0.0020047045932906384	0.012235626303931357	0.07602149905760447	0.4807014521553707	3.0927090199979284
317	b0353	G6206	403.0	9.424508648523348e-31	2.646484332283048e-30	7.767579957979262e-30	2.3814324460412046e-29	7.621867556804515e-29	2.5450344004240816e-28	8.860894420856445e-28	3.214841367044106e-27	1.2147583625827139e-26	4.777741750896056e-26	1.9548599179195793e-25	8.31630154199935e-25	3.676473414719371e-24	1.688059562128717e-23	8.04583670109007e-23	3.9788461373731053e-22	2.0404420781448303e-21	1.0845624927690175e-20	5.972185500225119e-20	3.4052482115661985e-19	2.0095209028297586e-18	1.2267585795179244e-17	7.743656139270596e-17	5.0518902709982e-16	3.4047566015849533e-15	2.369456932449735e-14	1.7019673992833225e-13	1.2612615775309618e-12	9.638848652856535e-12	7.593263073348107e-11	6.163605994207848e-10	5.153079638648661e-09	4.4355692688809176e-08	3.9292517989766614e-07	3.5807850291198423e-06	3.355728791715573e-05	0.00032327369816932905	0.0032001168076428188	0.032539626032513244	0.33974426518873235	3.6410644571472446	40.03937088530659	451.6238906285217	5223.331750211203	61922.9571043664	752217.6572280377
318	b0462	EG11704	1049.0	3.905716313450396e-45	1.755005460489785e-44	8.836651144012668e-44	4.97789604837042e-43	3.1324246780671207e-42	2.1985188934146137e-41	1.7184726033659858e-40	1.4937428019851776e-39	1.441774980596199e-38	1.5430668854074177e-37	1.828622810867194e-36	2.3961352102814547e-35	3.466977535992796e-34	5.531677198184329e-33	9.719658554103561e-32	1.8782976192687693e-30	3.9869085658737554e-29	9.28355091088215e-28	2.368391979983048e-26	6.611777980001721e-25	2.0173424026383632e-23	6.719188267648017e-22	2.440150311828824e-20	9.651017712181394e-19	4.152292300855694e-17	1.941197403695155e-15	9.84995498561532e-14	5.418814559554588e-12	3.228564079755122e-10	2.0810662938733027e-08	1.449695266399731e-06	0.00010902629372103042	0.008843115870078452	0.7727891698656937	72.68866202356294	7351.849942083855	798787.5067441117	93144412.67816287	11645692085.744732	1559748142353.1038	223577277353866.47	3.426839041640883e+16	5.611343741852454e+18	9.807690878695156e+20	1.828177020673088e+23	3.631209636529719e+25
319	b1605	G6861	460.0	1.8594327136678482e-39	6.385212488005404e-39	2.313542012304772e-38	8.83811226178599e-38	3.5571295077555685e-37	1.507234265232544e-36	6.718780793898702e-36	3.148627475593232e-35	1.5501378254013992e-34	8.01196938995256e-34	4.3444459180418394e-33	2.469825601726542e-32	1.4711262200165377e-31	9.174968502616742e-31	5.987612155317864e-30	4.0862480691734435e-29	2.9144015187301613e-28	2.17101692084633e-27	1.6881292165181467e-26	1.369367907354976e-25	1.158120335451182e-24	1.020603664673523e-23	9.36666333348685e-23	8.94736367994225e-22	8.890971669798016e-21	9.18570187305191e-20	9.861724838350812e-19	1.0996199456292811e-17	1.2727895451085667e-16	1.5285271482311738e-15	1.9035915416623038e-14	2.457214345866962e-13	3.2860084326151046e-12	4.550314088626938e-11	6.521610185235119e-10	9.669536829195923e-09	1.4824954685420233e-07	2.3492014869235988e-06	3.845842159410511e-05	0.0006501518256688041	0.01134490326297975	0.20425028756617178	3.7924181904349767	72.59050049712495	1431.7733356449278	29088.613836502795
320	b3116	EG10991	443.0	1.46428924002686e-56	7.893168658644394e-56	4.462714798174522e-55	2.6446821201603056e-54	1.6416567452506357e-53	1.0666899183102608e-52	7.25033086489649e-52	5.15184083914392e-51	3.8245245922534825e-50	2.9643706179068333e-49	2.3975147255763338e-48	2.0220950244120378e-47	1.777440398357607e-46	1.6273739102108662e-45	1.5510575032992697e-44	1.5380479818256272e-43	1.5858794956424948e-42	1.6993753117574816e-41	1.8914345417395332e-40	2.185464670043528e-39	2.6200992384252235e-38	3.2575235514047787e-37	4.1978892871822965e-36	5.604398101187633e-35	7.747574363005577e-34	1.1084820496600126e-32	1.6406206368005882e-31	2.5107170913299606e-30	3.970946170284559e-29	6.487782615889825e-28	1.0944779196190745e-26	1.9055982719088021e-25	3.422767002746877e-24	6.339510539134015e-23	1.2102636810187075e-21	2.3804896346008715e-20	4.822068466310802e-19	1.005547461014431e-17	2.1577333519657846e-16	4.762613563289438e-15	1.0808716022528713e-13	2.521246439266684e-12	6.042303394753435e-11	1.4872081051012784e-09	3.758038178189796e-08	9.745662447167158e-07
321	b0431	EG10179	663.0	1.0198883347192256e-124	2.2936992103920665e-123	5.527588549793518e-122	1.4259818946445442e-120	3.934067384363688e-119	1.1595677279611242e-117	3.648048237520943e-116	1.2238413997121093e-114	4.374073762179074e-113	1.6639716194729276e-111	6.731519372693334e-110	2.8933577837835825e-108	1.3201806780029033e-106	6.388999898067943e-105	3.276667719257787e-103	1.7793821155024106e-101	1.0223181566145132e-99	6.209134329816478e-98	3.983433065685443e-96	2.6972674418494506e-94	1.9261678400260303e-92	1.449560962313657e-90	1.1487475533353867e-88	9.57936704818982e-87	8.399553752911803e-85	7.738745126574725e-83	7.486384542953528e-81	7.599023857770071e-79	8.087770760153465e-77	9.019673528858825e-75	1.0533038100438612e-72	1.2871567618938304e-70	1.6449110450445715e-68	2.196892883443045e-66	3.0644824797690694e-64	4.461875388844444e-62	6.77678756683927e-60	1.0730361626244982e-57	1.770233478754321e-55	3.0410095201721283e-53	5.43657021588938e-51	1.0108919297930344e-48	1.9539479044502417e-46	3.923821271488798e-44	8.18194002832451e-42	1.7705997221756116e-39
322	b3469	EG12215	732.0	2546176737625572.0	2347961912153098.5	2351902108715450.5	2556163893454224.5	3011080121696383.0	3840167699605646.5	5296750373744444.0	7893041376977616.0	1.2694212261317208e+16	2.2011583337697628e+16	4.110978401366418e+16	8.261486429642018e+16	1.7847086919603187e+17	4.140529987157131e+17	1.0306552538745756e+18	2.750016321790865e+18	7.858196441784398e+18	2.402611057391583e+19	7.852898535688621e+19	2.7414541986471454e+20	1.021317080407057e+21	4.056937535082143e+21	1.7168369340073418e+22	7.733799392190945e+22	3.705400677165531e+23	1.8867147111875913e+24	1.0201439012853797e+25	5.852764455421922e+25	3.560165204347393e+26	2.2943442777371132e+27	1.5653117734990325e+28	1.12973357370561e+29	8.619215480542867e+29	6.946467358719059e+30	5.9095882584765575e+31	5.303274510322359e+32	5.016785992363809e+33	4.999271252641177e+34	5.244410166119413e+35	5.787734583397959e+36	6.715211732774493e+37	8.185985944171369e+38	1.0477732839347205e+40	1.407269641365553e+41	1.982135442186983e+42	2.925979856786777e+43
323	b0595	EG10260	285.0	2.664423931212762e-12	3.760931480091194e-12	5.472803854465428e-12	8.206627038285069e-12	1.2675952987380394e-11	2.0159563976958795e-11	3.29983632386011e-11	5.55703583259774e-11	9.62420567227201e-11	1.7135287452797884e-10	3.135155490037791e-10	5.892597866517066e-10	1.1373019743869268e-09	2.253251420070006e-09	4.580936873823533e-09	9.553399862874329e-09	2.0430125799342317e-08	4.4786405215327185e-08	1.0060932952853944e-07	2.3152832075434235e-07	5.456357631595637e-07	1.3164229604612997e-06	3.2504618816351614e-06	8.211392152715238e-06	2.1216689725696565e-05	5.605269784025546e-05	0.00015137156822848854	0.00041772809104918146	0.0011776578780524044	0.003390759534899287	0.009967937214658535	0.029910511737594743	0.09158706457843627	0.28610098848333804	0.9115160544628516	2.9611163767960997	9.805750961893395	33.092538181959746	113.78742896709184	398.5347038008985	1421.4769470919812	5161.916104171271	19079.92145527368	71768.72650979366	274654.55750157044	1069135.0428711402
324	b0887	EG11405	588.0	1.0982264440423611e-17	1.517880935803821e-17	2.244876766412463e-17	3.549407474763591e-17	5.994230182377233e-17	1.0802811373067356e-16	2.0757902752796757e-16	4.2490975294553634e-16	9.257748407300164e-16	2.1450822830971493e-15	5.281440174598526e-15	1.3806254785176321e-14	3.828821027022893e-14	1.1255781229256774e-13	3.50484191100722e-13	1.1550725259325354e-12	4.025954245489146e-12	1.4829371100767977e-11	5.768345319687951e-11	2.367769125259156e-10	1.0248884209263668e-09	4.6747350720850734e-09	2.245324338805815e-08	1.1348688123091554e-07	6.032034916823416e-07	3.3693409445817604e-06	1.976534749866705e-05	0.00012169195038369985	0.0007858518352260312	0.005319470018710762	0.03772039660273549	0.2800267021711815	2.175087889053546	17.666514711677888	149.95736681717986	1329.4661965886487	12303.610352725811	118792.84003961943	1195942.8468870644	12547477.25766081	137118130.95407942	1559896188.521837	18464259456.25209	227289638603.4791	2908159094257.7666	38657139869264.625
325	b0430	EG10180	204.0	1.3541442142429434e-38	3.747875106540391e-38	1.0585384664525713e-37	3.0500048412725687e-37	8.962718862271333e-37	2.685340487220093e-36	8.200799586683888e-36	2.552049539271891e-35	8.090562910781672e-35	2.6122071823449033e-34	8.58736736931188e-34	2.873571957684659e-33	9.78546627527261e-33	3.390220076871091e-32	1.1946821015303496e-31	4.2810248202708195e-31	1.5595830133010182e-30	5.774716061689994e-30	2.1727599541708878e-29	8.305216416230844e-29	3.2243997254952045e-28	1.271181656532164e-27	5.087808269485228e-27	2.0669178761486338e-26	8.521017603177825e-26	3.5640454419302745e-25	1.5121248880313448e-24	6.506316900668306e-24	2.838557268416094e-23	1.2554171875754872e-22	5.627568276876615e-22	2.556297212485424e-21	1.1764584521043667e-20	5.484468216053399e-20	2.589430912594617e-19	1.2379592940268401e-18	5.991866603595995e-18	2.935582381001538e-17	1.4555479312938214e-16	7.30270370773288e-16	3.706736196570551e-15	1.9031694638454306e-14	9.882549923772668e-14	5.189139646244779e-13	2.7547773243868404e-12	1.4783369865164965e-11
326	b2536	G7330	379.0	1.1130920080626342e-51	4.300309041201018e-51	1.7327918374605234e-50	7.2779813112153565e-50	3.184468794513476e-49	1.4506819848760025e-48	6.876510397155907e-48	3.389845931893752e-47	1.7368680233092098e-46	9.244669285273896e-46	5.1088121519463244e-45	2.9296943432079193e-44	1.7424961004547571e-43	1.0743484270581449e-42	6.86313254946078e-42	4.540324271801114e-41	3.109032021329438e-40	2.202556835256026e-39	1.613561590372382e-38	1.2217895989720395e-37	9.557817362444164e-37	7.72101501457103e-36	6.437960146670196e-35	5.538448262848913e-34	4.913651873768037e-33	4.493765673360947e-32	4.2346959545026345e-31	4.1101579119827355e-30	4.107149970470019e-29	4.223692534227255e-28	4.468277683245229e-27	4.8608596108020367e-26	5.435537091621363e-25	6.245426825771061e-24	7.37069174679915e-23	8.931396333443875e-22	1.1108010607928403e-20	1.417431575948957e-19	1.8550777608495984e-18	2.489223109990241e-17	3.4233938091457207e-16	4.823841018835622e-15	6.961872066756635e-14	1.0287548676755277e-12	1.5559960159244274e-11	2.408106293137038e-10
327	b3679	EG11706	571.0	8.25484739594033e-63	4.690604387876249e-62	2.8432874047577973e-61	1.8369125853063304e-60	1.2636932186583013e-59	9.249023906191371e-59	7.195695037406204e-58	5.945651954634545e-57	5.2132560441293665e-56	4.846631300469976e-55	4.7734925259125757e-54	4.976765741738827e-53	5.488168838833932e-52	6.396418163322347e-51	7.872999949186429e-50	1.02260418252238e-48	1.4005983454392447e-47	2.0213337309918705e-46	3.0716037902716755e-45	4.911161021907022e-44	8.256359453710185e-43	1.458399773524598e-41	2.704896952502066e-40	5.264024674155471e-39	1.0742104055854195e-37	2.2971028282563253e-36	5.144115248738437e-35	1.2056012992425229e-33	2.955201342782734e-32	7.571680999939836e-31	2.02653814478427e-29	5.662571138810564e-28	1.650866218477978e-26	5.018754942783273e-25	1.590069802221725e-23	5.247183109153984e-22	1.802533373387931e-20	6.442406760263684e-19	2.3943340960785454e-17	9.248270213042995e-16	3.710616430435896e-14	1.5456646185474306e-12	6.681056406651061e-11	2.9951309506536138e-09	1.3919078737692565e-07	6.702169042267088e-06
328	b4321	EG12563	447.0	6.474243563958279e-31	1.9627688376026405e-30	6.278809308941952e-30	2.1178117140414794e-29	7.526242384859495e-29	2.8160064833748957e-28	1.1085168631601165e-27	4.5877263141071e-27	1.99479021140669e-26	9.106343603367653e-26	4.36159109376982e-25	2.190339349961243e-24	1.1525483885917697e-23	6.350504743869747e-23	3.661700519848128e-22	2.208061607660365e-21	1.391636011326156e-20	9.161414173701447e-20	6.295959649533002e-19	4.514066079143361e-18	3.3746458552275074e-17	2.6290222536729106e-16	2.1331489060775782e-15	1.8016382308730188e-14	1.5830537983967613e-13	1.4463421432630254e-12	1.3732913759177077e-11	1.3543875965539297e-10	1.3867158572064232e-09	1.4732453297881327e-08	1.6232587374353498e-07	1.8540038593715845e-06	2.1939762139011235e-05	0.0002688702762547295	0.0034106521973387336	0.044762353942269274	0.6075320408974999	8.523324261767753	123.54862808744741	1849.5420221541624	28582.406364720024	455780.0140154055	7496350.003375607	127116307.09370731	2221420480.8866534	39990984870.57613
329	b3477	EG12076	314.0	7.257800323047585e-25	1.2634537551684245e-24	2.2866111898215773e-24	4.3000197892625955e-24	8.397766995587213e-24	1.7023388221140766e-23	3.5800906227516875e-23	7.807073414511448e-23	1.7644625356338145e-22	4.1309840666238023e-22	1.001386339569749e-21	2.512176662998159e-21	6.519217296452689e-21	1.7491897788898784e-20	4.8503938742307245e-20	1.389379929485982e-19	4.109388369590301e-19	1.2544592204160833e-18	3.950689724544515e-18	1.2830478796214238e-17	4.295221893355821e-17	1.481572881340514e-16	5.26355997667031e-16	1.9252285226696873e-15	7.247040267534985e-15	2.8063815807311056e-14	1.1175702515146948e-13	4.574901995432478e-13	1.9244504531436145e-12	8.31555190666927e-12	3.68959349500558e-11	1.680408904556831e-10	7.853234156411925e-10	3.764692380636097e-09	1.8505899228689242e-08	9.324919607153322e-08	4.814938103426268e-07	2.5468627835871657e-06	1.379590232799176e-05	7.650447642596476e-05	0.00043419030406135334	0.0025211354714685355	0.014972803995390404	0.0909224067131765	0.5643795411720842	3.5799557048887403
330	b0583	EG10262	206.0	5.532478758349321e-16	8.248465235631205e-16	1.2559098082266154e-15	1.952308099057241e-15	3.0975440923626505e-15	5.01467077748644e-15	8.281358236217321e-15	1.394682041003826e-14	2.3946686183968212e-14	4.190791758155295e-14	7.473306571284818e-14	1.3576346296281783e-13	2.5118599858973857e-13	4.73195970430451e-13	9.074277240481776e-13	1.7709339067219286e-12	3.516474277471767e-12	7.102714268431259e-12	1.458987575141202e-11	3.047117691161102e-11	6.469023841030554e-11	1.3957354401412423e-10	3.059754993677537e-10	6.813890388797185e-10	1.5411173168293369e-09	3.539295241106935e-09	8.251790793841129e-09	1.9527248000098755e-08	4.6892961534595626e-08	1.142514433640475e-07	2.8236964451926506e-07	7.077708573860644e-07	1.7988832530656457e-06	4.635188116746497e-06	1.2106133000321022e-05	3.204335284584838e-05	8.593830046498485e-05	0.00023349351852821858	0.0006425785195091943	0.0017908779610706469	0.005053826765374243	0.014438313506575694	0.0417525054597425	0.12219340580899535	0.3618614595262	1.0841699536527394
331	b0429	EG10181	109.0	8.853244809508074e-16	1.4417456662257946e-15	2.375881897174346e-15	3.9612901088869e-15	6.681143558335358e-15	1.139712172718244e-14	1.9660691355048803e-14	3.4291910052569516e-14	6.046513197774922e-14	1.0776332218669116e-13	1.9409878032403172e-13	3.532602362720298e-13	6.495641676778429e-13	1.206537822988117e-12	2.2635421251284964e-12	4.288477223851463e-12	8.203960791840524e-12	1.58449164447e-11	3.0891792074098086e-11	6.078896781579915e-11	1.207195370539564e-10	2.4190505240919483e-10	4.890701965941428e-10	9.97473704569631e-10	2.0520202197129483e-09	4.257537253911039e-09	8.907983761138043e-09	1.8792855761641294e-08	3.9971235018798996e-08	8.570250907887664e-08	1.8521714183410026e-07	4.034239678017283e-07	8.8549681129088e-07	1.95843740806206e-06	4.363983132446864e-06	9.796277007572837e-06	2.2151252609474136e-05	5.044870488358641e-05	0.00011571033474214011	0.0002672521448586628	0.0006215188581124142	0.0014552219294820758	0.003430080430138742	0.00813838929382571	0.01943529818269247	0.0467113720007505
332	b1006	G6517	442.0	1.1059365878748496e-33	3.272713704275543e-33	1.0176719517001922e-32	3.322983034816573e-32	1.1386024662637282e-31	4.091169548614494e-31	1.5405164424991548e-30	6.0749850803664745e-30	2.5072920547140665e-29	1.08235692230786e-28	4.88394900448325e-28	2.302184064516118e-27	1.1329598594896676e-26	5.817491355025776e-26	3.1149333795525096e-25	1.738210684518072e-24	1.0102974957920768e-23	6.112875957512084e-23	3.8481427311095306e-22	2.519007255374542e-21	1.713748844164412e-20	1.2110852422205642e-19	8.88557750748437e-19	6.764830960765436e-18	5.341567953025907e-17	4.372244636241154e-16	3.708092348030619e-15	3.256841395704603e-14	2.960978661809052e-13	2.785236944050952e-12	2.709416366312227e-11	2.724441580959895e-10	2.830555310791657e-09	3.037142872614487e-08	3.3640931007255665e-07	3.844965695856371e-06	4.532666175338974e-05	0.0005508958923171231	0.00690017591328856	0.08903247374521525	1.1829316942543227	16.1778792251504	227.6482668596619	3294.7347364139328	49025.805964565756	749746.3013657931
333	b3734	EG10098	513.0	1238579633.5283859	1074362191.3528101	986262241.1649355	957454076.9937538	982203119.1833974	1063950311.258503	1216078929.352989	1465584979.6167288	1861067709.0553598	2488358494.869809	3500785540.8044057	5178767822.795032	8050200294.64703	13140788958.732183	22510756671.58444	40442328416.00423	76153026510.68428	150201639265.43015	310123090594.7795	669891920991.3556	1512967635906.7383	3570718089065.369	8801018456732.771	22642049922916.906	60766122722108.74	170032238976332.94	495780438342474.44	1505579246988397.8	4759321242982224.0	1.5652650024053898e+16	5.353153053299622e+16	1.9027905449041427e+17	7.026119591405443e+17	2.6938291038089733e+18	1.0718751351153732e+19	4.42415811815043e+19	1.893323787459392e+20	8.397022315223119e+20	3.8577407339393497e+21	1.8350672080712336e+22	9.034179547170973e+22	4.6010030450786045e+23	2.423010268210848e+24	1.3188984671128929e+25	7.417163016149577e+25	4.30778584966963e+26
334	b3823	EG11468	206.0	1.9845687459612423e-26	3.911659103394373e-26	7.889531120266667e-26	1.6277772820240188e-25	3.4344152308472604e-25	7.407765470724941e-25	1.6329125579308968e-24	3.677449004756405e-24	8.458769404201171e-24	1.9866221461833566e-23	4.762594867908186e-23	1.1651099991281115e-22	2.9077808526823763e-22	7.401270110138344e-22	1.920794406133123e-21	5.0812148096258226e-21	1.369777507189013e-20	3.7619567150635954e-20	1.0523156551489928e-19	2.9973371457408525e-19	8.691064686628734e-19	2.5647810574610852e-18	7.701250192834634e-18	2.3523451090148908e-17	7.307460719391505e-17	2.3081066676798385e-16	7.41086597199123e-16	2.4182820820090504e-15	8.018119432212008e-15	2.7006586907954576e-14	9.238552603542785e-14	3.209090903382621e-13	1.1316498846124961e-12	4.050452781914665e-12	1.4711847971047816e-11	5.421445000318527e-11	2.0265639674489133e-10	7.682764088059679e-10	2.9532641755121657e-09	1.1508841325347022e-08	4.545937602696632e-08	1.8196887458565446e-07	7.380280346755514e-07	3.0323000627820026e-06	1.261878690755502e-05	5.317809586280563e-05
335	b3478	EG12077	277.0	8.577473117671771e-23	1.5448621564001973e-22	2.874956456535874e-22	5.525685757241443e-22	1.0963764603793633e-21	2.2447089185546697e-21	4.7402177479574825e-21	1.032020840483721e-20	2.3155137152355908e-20	5.35173408555828e-20	1.2736563102762733e-19	3.1199345225164864e-19	7.863244438847389e-19	2.0382210499545076e-18	5.431586090226227e-18	1.487520933591768e-17	4.1850257587783543e-17	1.2091267001531047e-16	3.586133629863708e-16	1.091457372253423e-15	3.4076869478517236e-15	1.0910242228712303e-14	3.5808182045991014e-14	1.2043615478434583e-13	4.1496731871041147e-13	1.464235997901572e-12	5.2894224884917396e-12	1.9555425433556162e-11	7.396937349964251e-11	2.8617260198621917e-10	1.13204399163594e-09	4.577488724795013e-09	1.891435056863247e-08	7.984156243500852e-08	3.442033777510947e-07	1.515048613003834e-06	6.8067831792775344e-06	3.1206240533160615e-05	0.0001459510185511451	0.0006961816366143022	0.003385891127089492	0.016785923694253354	0.08480622670806341	0.4365263227581702	2.2886786452604158	12.219230697959645
336	b2943	EG12148	464.0	2.981865576933189e-44	9.838220013207978e-44	3.4188630666476185e-43	1.2504528811883416e-42	4.810187397205601e-42	1.944728833206278e-41	8.257651158926739e-41	3.680078270691511e-40	1.7201556905633052e-39	8.427527896003534e-39	4.3248425240951056e-38	2.3232623120070435e-37	1.305594874020402e-36	7.670600824159234e-36	4.7086201617250405e-35	3.018129120764267e-34	2.018841965918287e-33	1.4084177692722174e-32	1.0241732380317206e-31	7.7585383823592466e-31	6.119365873991399e-30	5.022407976366346e-29	4.287056282211691e-28	3.803768219123972e-27	3.5062752804625763e-26	3.3560457113804766e-25	3.333770503946558e-24	3.435174666472947e-23	3.669862060754103e-22	4.062787215485616e-21	4.6586548740635995e-20	5.530327518248654e-19	6.793439665870024e-18	8.631271516172603e-17	1.133721870122704e-15	1.5388216739125296e-14	2.1573777997995217e-13	3.1226917082724278e-12	4.664537124158008e-11	7.187514436117972e-10	1.1419745786921994e-08	1.870083649547601e-07	3.1551092500987526e-06	5.482023640692887e-05	0.0009805445751064265	0.01804774375524364
337	b0594	EG10263	536.0	5.618028305258382e-10	7.58878380453329e-10	1.085116653109582e-09	1.6411937268268153e-09	2.623558402506347e-09	4.429374630407014e-09	7.892110115705438e-09	1.4829482823858271e-08	2.936492418668966e-08	6.123423701684619e-08	1.343752913300793e-07	3.1010291841935595e-07	7.520724749474046e-07	1.9155406690654152e-06	5.120538286362844e-06	1.4356591343852579e-05	4.2191172467752634e-05	0.00012988335606407773	0.00041857970664147134	0.0014113366768139068	0.00497564932552376	0.018330666506609375	0.07052815216620668	0.28323868968258975	1.186593961868173	5.182846918752391	23.589134293770346	111.81423641181793	551.6849653960037	2831.8152634384564	15114.45319974695	83839.93677910542	483081.935384315	2889917.6906876964	17940373.488365836	115517643.21963759	771131491.9590029	5334174035.775387	38217540595.00578	283475869325.62286	2175860317211.5513	17274836490495.79	141799280621165.8	1202881968293817.5	1.0540840617897108e+16	9.537786700285267e+16
338	b0428	EG10182	296.0	2.130878315483489e-34	5.940712455605718e-34	1.711782927465395e-33	5.0954833014339516e-33	1.5662028220376126e-32	4.968657068677114e-32	1.6261625122723594e-31	5.48821653097091e-31	1.9092037917038483e-30	6.842918224228421e-30	2.525896149414958e-29	9.598304937867345e-29	3.7531943697315176e-28	1.509594295932434e-27	6.243095114626504e-27	2.6536924321122105e-26	1.1588976798509681e-25	5.197792098004043e-25	2.3933702764843584e-24	1.1309888779294603e-23	5.482856276435152e-23	2.7258404341400496e-22	1.389268758723558e-21	7.256277031821794e-21	3.882709158356742e-20	2.1276643857555154e-19	1.1936434351579232e-18	6.85342063386903e-18	4.025886816500355e-17	2.4187961592624874e-16	1.4858830909638804e-15	9.330045272142664e-15	5.986384439541917e-14	3.923711694041997e-13	2.626352152449354e-12	1.7947575458542984e-11	1.2517884939150802e-10	8.908520909467977e-10	6.4670856972643434e-09	4.787630066020959e-08	3.6134644714988123e-07	2.7797270758670592e-06	2.1789198256315266e-05	0.00017399157927545795	0.0014149849934608964	0.011716620153854485
339	b3824	EG11469	206.0	4.720168821445293e-14	6.683731442230218e-14	9.702728257051351e-14	1.4435527327438467e-13	2.2003315076527096e-13	3.434909302340278e-13	5.489987245816224e-13	8.980813463912088e-13	1.5031758593264516e-12	2.573459080746325e-12	4.505092685282743e-12	8.061889190627828e-12	1.4743010302453603e-11	2.7543766315675847e-11	5.2555934453397755e-11	1.0238983073930703e-10	2.036130925007187e-10	4.1318769978732193e-10	8.553870176030665e-10	1.8060677390555233e-09	3.888174692742787e-09	8.532647199257056e-09	1.908251829018394e-08	4.3480115389836845e-08	1.0091125783777149e-07	2.384925887433378e-07	5.738395115914389e-07	1.405341208767675e-06	3.5022396924203025e-06	8.879349575077463e-06	2.2897472610807627e-05	6.004355173080155e-05	0.0001600738384549488	0.00043376410400255543	0.001194459929931018	0.003341804817367047	0.009497082279668563	0.02740995604983859	0.08032415384574404	0.23895469698187186	0.7214890003283221	2.2105631868598437	6.871487528343115	21.66655707034718	69.2848393153543	224.6542683242331
340	b3738	EG10099	271.0	5.878562356849295e-33	1.430584281375541e-32	3.595006864373972e-32	9.324655168980478e-32	2.4952753382795198e-31	6.885978118859073e-31	1.9587816516776233e-30	5.7410888227103965e-30	1.733036855860497e-29	5.385758035973239e-29	1.7224011878440652e-28	5.666251370758619e-28	1.9167242106142845e-27	6.664330042202121e-27	2.3807828250343813e-26	8.735450527454534e-26	3.290723195161517e-25	1.2722679538066533e-24	5.04649738295402e-24	2.0529156315797414e-23	8.561884654245486e-23	3.659609477020113e-22	1.6025784356350317e-21	7.187490288861837e-21	3.3003883536634914e-20	1.55110459586015e-19	7.45874755569127e-19	3.668614350894513e-18	1.8450751997680637e-17	9.485679038254619e-17	4.98348928827584e-16	2.6747283271095796e-15	1.4661520864154793e-14	8.205509365365601e-14	4.687432444940071e-13	2.7324045168632082e-12	1.6248554999402952e-11	9.854288260019706e-11	6.093393399682038e-10	3.840616435093974e-09	2.4668137925001506e-08	1.6141840987803634e-07	1.0758213325568992e-06	7.301100097515325e-06	5.044170002975138e-05	0.00035468113192379223
341	b1817	EG10567	323.0	2475841.795057568	2324485.2679072525	2264871.8745146934	2289055.942165583	2398564.3767553843	2604462.20324216	2929200.6063989922	3410674.919663102	4109514.6348517374	5121551.730258335	6599001.243499921	8786747.646373704	12085424.880724717	17162985.849408552	25155733.821907252	38037602.52798117	59312018.966664374	95334422.60966815	157892257.15307808	269342633.77021533	473057727.95727634	855109983.9308931	1590248623.302174	3041459697.7315154	5980178859.3870125	12083832772.17139	25084142328.427147	53474361965.38332	117029061180.35713	262842542322.22543	605627502916.6283	1431132121111.7407	3467179440329.654	8609057012224.545	21901794837303.215	57070646302829.82	152272273773625.3	415883498715811.44	1162344984570473.8	3323398286479865.5	9718225785310260.0	2.905519724311297e+16	8.879114127389402e+16	2.7726996025990336e+17	8.845114090747777e+17	2.8817293804633503e+18
342	b4356	EG12587	453.0	5.028845935930631e-47	1.8672519832906322e-46	7.277991530428423e-46	2.975750422326543e-45	1.2754537091923367e-44	5.727004527368035e-44	2.6921594560611584e-43	1.324050627986675e-42	6.808686666724333e-42	3.658521525844276e-41	2.0528823401670566e-40	1.2021962846060311e-39	7.343113553427593e-39	4.6754476566026936e-38	3.1013631470204853e-37	2.1420058038415002e-36	1.5395120220984964e-35	1.150798783158061e-34	8.941957107972884e-34	7.218536596941292e-33	6.050887648750497e-32	5.263997792399347e-31	4.7502410837757476e-30	4.444254045291975e-29	4.308722388733669e-28	4.3266409821002435e-27	4.49775003969666e-26	4.838094364912809e-25	5.382491688098472e-24	6.190429989995319e-23	7.356783602288671e-22	9.030026320133949e-21	1.1442762306081447e-19	1.496315852382093e-18	2.01826710826531e-17	2.806803863016112e-16	4.022918747423237e-15	5.940001074476685e-14	9.031724572133878e-13	1.4135757080618516e-11	2.2764571043125617e-10	3.770700832155338e-09	6.421544019716274e-08	1.123948842212316e-06	2.021066152753401e-05	0.0003732337358147911
343	b0586	EG10264	1293.0	4.828211338286445e-35	1.2195953470586154e-34	3.541434869083175e-34	1.1799129036752891e-33	4.502083853529588e-33	1.9636687771339422e-32	9.772915113882949e-32	5.539918450467027e-31	3.570588335778236e-30	2.6120329789077956e-29	2.1650931088995505e-28	2.030024210555598e-27	2.149468756772322e-26	2.5659937786612063e-25	3.448056563217409e-24	5.207120086186786e-23	8.82359358964564e-22	1.6751292780983928e-20	3.5575100496331903e-19	8.438953528869713e-18	2.23272307048096e-16	6.5789015898876806e-15	2.155866168745429e-13	7.845609506141034e-12	3.1663834961009973e-10	1.4152605943941203e-08	6.99613341464574e-07	3.8198790435160856e-05	0.0023005959766544707	0.15263980330219032	11.142365652423829	893.7632807391459	78679.96461125364	7592258.751061306	802082734.1359357	92659965026.63455	11691779041804.896	1609468151269491.8	2.414361568847658e+17	3.942321717918849e+19	6.999227553467992e+21	1.349651339095404e+24	2.8235675044694755e+26	6.402034344215311e+28	1.5715403621862054e+31	4.172261444966554e+33
344	b1818	EG10568	266.0	4.917475913828194e-13	8.027663109664243e-13	1.35133368988692e-12	2.3446486420968153e-12	4.191337123315814e-12	7.716276902745483e-12	1.4624022769905007e-11	2.8520417195124647e-11	5.7214172200884935e-11	1.1801614540839772e-10	2.502091384419924e-10	5.450360224787056e-10	1.2194004545029377e-09	2.800965880700296e-09	6.603180661180233e-09	1.5970861041992783e-08	3.961698750106537e-08	1.0075415108339143e-07	2.6261857977634046e-07	7.013321229142944e-07	1.9182919560494197e-06	5.372264305739273e-06	1.53997184640629e-05	4.51693675438657e-05	0.00013552397000237673	0.00041581112866358237	0.0013042261945376667	0.004180780442169769	0.01369247969160136	0.04580381442199056	0.15645601720421257	0.5455468190802973	1.9413359753415498	7.0482253975839235	26.100717047500662	98.56063251186572	379.4192420329649	1488.6345107558363	5951.127813535446	24235.059151224963	100511.36432344775	424430.6028644729	1824375.7124544585	7980590.368246455	35519545.828563124	160809364.4525398
345	b2128	EG12009	243.0	5.156413484166363e-13	7.641337280948251e-13	1.1667022510809045e-12	1.834596908743062e-12	2.969852557179574e-12	4.947309343896361e-12	8.477585198933919e-12	1.493742498318348e-11	2.7052903909085305e-11	5.034115997292693e-11	9.621499739441261e-11	1.8880522578666365e-10	3.802601003322754e-10	7.85758642851223e-10	1.6652815508572473e-09	3.618486449155087e-09	8.058605435892129e-09	1.838829870168492e-08	4.297630831564703e-08	1.0284468211097669e-07	2.519190936256365e-07	6.314372504635004e-07	1.619028619764151e-06	4.245231377465024e-06	1.1379939082664296e-05	3.1177504384595955e-05	8.727273069782161e-05	0.00024953207298701065	0.0007285533535713463	0.0021715102044586824	0.006605534978943369	0.02050130550213981	0.0649031692145426	0.20953002914787397	0.6896192342784806	2.3133615745107052	7.907489685649774	27.5350687746883	97.65153644531237	352.6239800956288	1296.2249754465856	4849.333874233431	18459.322092766484	71479.5108219033	281501.7743887294	1127242.557927495
346	b3731	EG10100	139.0	216.56545200520162	219.63358392359183	226.12461390436673	236.29143469465126	250.56017542904075	269.55924042834584	294.16432389394146	325.5638136763674	365.3512555440559	415.65466319422535	479.3168712806146	560.1474874588731	663.2762713750772	795.6514104994575	966.7463892522596	1189.5693495594624	1482.114243422878	1869.4617868159007	2386.842891034033	3084.1377448519715	4032.531457894477	5334.432109666509	7138.359137767083	9661.458027256389	13223.79996935673	18301.02301781729	25605.723164000323	36214.23288217442	51765.56578284304	74775.92654982522	109139.60787132796	160932.64406868286	239711.7509672838	360629.27706237644	547902.1127932207	840543.0235889329	1301899.0602539002	2035641.2613308446	3212762.804618144	5117492.589314243	8225935.520779056	13341725.100355428	21831675.75650231	36038029.16356317	60004665.99491689	100765268.25083923
347	b1819	EG10569	283.0	3.004172130755989e-23	4.981081167424369e-23	8.527831318775582e-23	1.5068734291737896e-22	2.746933219151424e-22	5.16375272795973e-22	1.0005631014701474e-21	1.9975779273266377e-21	4.107375562445746e-21	8.694617178761083e-21	1.894036987571928e-20	4.24431455036562e-20	9.780014828519602e-20	2.3164266144363613e-19	5.637432615413206e-19	1.4091820138258383e-18	3.61673954065063e-18	9.527427138398714e-18	2.575066445340631e-17	7.138452043928732e-17	2.028958092498533e-16	5.910828175730558e-16	1.764350106261117e-15	5.394353862011145e-15	1.6887736955581014e-14	5.4118033132585425e-14	1.7746562615027782e-13	5.953238992541511e-13	2.042331769834098e-12	7.163118718097021e-12	2.567744062880911e-11	9.404760412120225e-11	3.5185575251253345e-10	1.3442460560617133e-09	5.242858196133109e-09	2.0869518469402395e-08	8.476043301619091e-08	3.5115061741399157e-07	1.4835356468408905e-06	6.389886976965191e-06	2.805220173589868e-05	0.00012548991429585683	0.0005718864735916613	0.0026543764122554576	0.012544718281685699	0.060353231997234275
348	b0724	EG10932	238.0	9.256902029752851e-09	1.1857768364654753e-08	1.5565722702571256e-08	2.093238071040638e-08	2.882751250753579e-08	4.0643706494685514e-08	5.8645887864497584e-08	8.657700984654237e-08	1.3072331759530292e-07	2.0181606753855238e-07	3.184779368248459e-07	5.13564021709808e-07	8.460072440345033e-07	1.4232865269319635e-06	2.4447009213765975e-06	4.286003080168064e-06	7.667478474192343e-06	1.3992900959864605e-05	2.6043632722159024e-05	4.9421870049407296e-05	9.559770712517764e-05	0.0001884408230605441	0.0003784354985876095	0.0007740871141033735	0.001612360692340785	0.003419036971798366	0.007379228731557541	0.016206213751151142	0.036208861120847556	0.08228328336788461	0.19014020298568415	0.4466891683327288	1.0666229414367432	2.5881932275891035	6.380729260397386	15.978670884918415	40.63664502405798	104.93329315626289	275.0677438607488	731.8309824389838	1975.7943413329665	5411.887198980081	15036.58383853749	42370.30619626137	121061.39049403084	350672.81910969963
349	b0007	EG11555	476.0	3.1882228251233835e-60	1.5434346099037025e-59	7.854762938078515e-59	4.1992755290920816e-58	2.3567201706457447e-57	1.3875051807704068e-56	8.563658280123675e-56	5.537220835976238e-55	3.748402867791441e-54	2.6548563500758653e-53	1.9660694537140143e-52	1.5214113568802976e-51	1.2294629497535763e-50	1.0369081811886622e-49	9.121374016822522e-49	8.36408203289366e-48	7.990264301427716e-47	7.947662270612535e-46	8.226352581455488e-45	8.855697879638912e-44	9.909398602573094e-43	1.1519823673261827e-41	1.3905507416032191e-40	1.7419760159783737e-39	2.2635339134126328e-38	3.0492975827677883e-37	4.256594441210304e-36	6.154025055793024e-35	9.210405464082467e-34	1.4263029697736013e-32	2.284296271658627e-31	3.7817925796359054e-30	6.469154845133741e-29	1.1428908518814662e-27	2.0843706793076977e-26	3.9225323537002686e-25	7.613609714248255e-24	1.523564977065239e-22	3.1419124514062056e-21	6.674349330290306e-20	1.4599134902073761e-18	3.2867958612462615e-17	7.613289060571216e-16	1.8136558058981795e-14	4.441725948240305e-13	1.1178839252707623e-11
350	b0175	EG10139	285.0	3.7708173843456135e-38	1.0145392800981728e-37	2.821342879493703e-37	8.105742530683916e-37	2.404800767413492e-36	7.364059147818858e-36	2.3265523746055766e-35	7.580088868505046e-35	2.5457342943717806e-34	8.809341353596955e-34	3.139659022252859e-33	1.1519935943852973e-32	4.3497945470777286e-32	1.6895216419372625e-31	6.747811803002951e-31	2.7701084896695416e-30	1.1684178009854136e-29	5.061771796051026e-29	2.251375057662262e-28	1.0277188265617527e-27	4.81309669594944e-27	2.3117647133569615e-26	1.1383575109832424e-25	5.744856709719306e-25	2.9702764655684903e-24	1.572843580377828e-23	8.527095825704992e-23	4.731531719508728e-22	2.6862565023742343e-21	1.5599132402518583e-20	9.262426299651449e-20	5.621943960329543e-19	3.487013872124068e-18	2.2095108218826063e-17	1.4298340088208352e-16	9.447038979931472e-16	6.370914067673909e-15	4.3841042185892587e-14	3.077598344398914e-13	2.20330962850023e-12	1.6082512743894682e-11	1.1965503172200874e-10	9.071774719816055e-10	7.00688380034206e-09	5.512107217875211e-08	4.4153053646818417e-07
351	b1492	G6786	511.0	1.4698920808362726e-52	7.469119246396759e-52	4.019947956002918e-51	2.2897348074619803e-50	1.3791633782948913e-49	8.777471211253957e-49	5.898056230651426e-48	4.181209976750171e-47	3.12479442861883e-46	2.4600567347712746e-45	2.038710977081974e-44	1.7772172677938574e-43	1.6285154178148152e-42	1.567496199358611e-41	1.5837466712175734e-40	1.6785539972068606e-39	1.8649426052416616e-38	2.1706542565235983e-37	2.645023753219032e-36	3.372136190480175e-35	4.495150112982725e-34	6.261491991087471e-33	9.108375327874297e-32	1.3828410666802933e-30	2.189850654445887e-29	3.6150472026011766e-28	6.2175709067194696e-27	1.1134955815863662e-25	2.075269324014401e-24	4.022901465058439e-23	8.106762909948439e-22	1.6973299325928873e-20	3.690342665133048e-19	8.327658802352192e-18	1.9494511457503467e-16	4.73168210786873e-15	1.1901897743654425e-13	3.1009950059769686e-12	8.364883067303686e-11	2.3349917998468105e-09	6.741758031790553e-08	2.012434644937923e-06	6.207726293624393e-05	0.0019779239524693962	0.06506683910863577	2.2089833479892795
352	b2130	EG12011	385.0	7.114436228323343e-27	1.5029427833880952e-26	3.328833005566848e-26	7.725101838145604e-26	1.877147727464239e-25	4.773076453046722e-25	1.2692053488141721e-24	3.5272070027462506e-24	1.0238388168493285e-23	3.102228886152222e-23	9.80621949679462e-23	3.2319353879207965e-22	1.1099631205206279e-21	3.970036367896076e-21	1.478016747224107e-20	5.724342526774386e-20	2.305150189338402e-19	9.646496669594084e-19	4.1928526949217846e-18	1.89188762414849e-17	8.857399680556626e-17	4.3005596296547484e-16	2.164399121622544e-15	1.1285798675464557e-14	6.093991074144599e-14	3.405970586389313e-13	1.9694614892691633e-12	1.1776669234024763e-11	7.278963951383104e-11	4.6483123114506306e-10	3.0655539818983154e-09	2.0870006688084035e-08	1.4660569718960938e-07	1.062211653720604e-06	7.934565170150152e-06	6.108147270802895e-05	0.00048438993371658983	0.003955554418303049	0.03324880836368906	0.28756331062762025	2.5580797341009256	23.39670708930805	219.93511269704553	2124.0997865216304	21068.77615462788	214552.4336526262
353	b3732	EG10101	460.0	715.9567092512325	744.1158381606095	813.4430346355572	934.6519779195153	1128.0199314445708	1429.025444208958	1899.0487490318442	2645.6117200841904	3861.3129238906213	5900.542726472986	9434.745554256688	15775.635580132566	27567.859303940753	50318.02871568207	95873.20440554996	190579.53619600963	395017.8001547872	853253.332854375	1919655.528010888	4495925.451778367	10955577.572695993	27761636.092418995	73118106.19572793	200057402.2610754	568351497.3025538	1675706960.5786753	5124917380.801523	16250826278.899336	53402159895.206215	181775317748.7255	640625902622.0989	2336528909086.9097	8815384496804.895	34389342375651.156	138653469739543.98	577532266127706.0	2484147453379020.0	1.102944375035451e+16	5.052740428684376e+16	2.3873823909851648e+17	1.1629619615927235e+18	5.838305939866904e+18	3.0193790705139814e+19	1.608021415056977e+20	8.815473203603037e+20	4.972988978274794e+21
354	b1469	EG12153	462.0	9.482306509081081e-67	5.069889046055584e-66	2.8464880250074206e-65	1.677039723686587e-64	1.0361001603276694e-63	6.707959751797824e-63	4.547994136930523e-62	3.2270443915249784e-61	2.3947753777412744e-60	1.8574747070860767e-59	1.5048977377903843e-58	1.2727667611040286e-57	1.123011657806406e-56	1.0331256302433126e-55	9.903738734197018e-55	9.887123484212223e-54	1.0273462392568303e-52	1.1104394017485591e-51	1.2478510309132034e-50	1.4570778333569097e-49	1.7669354687988024e-48	2.224056467972349e-47	2.9042283959824947e-46	3.932344475175714e-45	5.518073095658918e-44	8.020860295150298e-43	1.2070846827248997e-41	1.879864746506831e-40	3.0281640891530904e-39	5.043023782828314e-38	8.678791892039375e-37	1.5427122581631862e-35	2.8312068438540563e-34	5.361986485149015e-33	1.0475059075338686e-31	2.109967790427623e-30	4.3802445456098303e-29	9.367880027569607e-28	2.063120287360606e-26	4.677032971399415e-25	1.0909475203815737e-23	2.6172921003699583e-22	6.4557279988088925e-21	1.6364966601591629e-19	4.2618328949556154e-18	1.1397928829527645e-16
355	b0721	EG10933	129.0	3.1826732494445822e-12	4.421983097113398e-12	6.239500802880086e-12	8.939155392367856e-12	1.3000635273300421e-11	1.9189474898881546e-11	2.874103512379069e-11	4.367111193616694e-11	6.730567647654844e-11	1.0519355201383131e-10	1.6669485777276518e-10	2.6777367820701763e-10	4.3595769869384583e-10	7.192353348539529e-10	1.2021772069324738e-09	2.035441234278184e-09	3.4903116486224968e-09	6.060514580778379e-09	1.065417107190627e-08	1.8959244219755845e-08	3.414608882190312e-08	6.223116975514787e-08	1.1474969160612089e-07	2.140435725386571e-07	4.038234218478922e-07	7.704633924831334e-07	1.4863367672597752e-06	2.898822470227695e-06	5.71479458040424e-06	1.1386508783508468e-05	2.292602515394081e-05	4.663943924581059e-05	9.585246663140176e-05	0.00019898419964950396	0.00041719585014298447	0.000883301679133594	0.0018882880619714127	0.004075311333804953	0.008878318629553567	0.01952193552270598	0.043319439398691435	0.09699669643308585	0.2191251985934427	0.4993865082384384	1.1479922392967903	2.6616321797759457
356	b2964	EG10664	418.0	8.578186756104746e-69	6.114168281723688e-68	4.551539636065065e-67	3.536582644605034e-66	2.86644478598817e-65	2.4219856290417875e-64	2.1320912256150505e-63	1.954286810904242e-62	1.8640825077620627e-61	1.8492097479876243e-60	1.9068000221463834e-59	2.042582097578479e-58	2.2718018198959152e-57	2.6220603437849064e-56	3.1388066264918566e-55	3.895003860259715e-54	5.00781090210853e-53	6.6675036485718894e-52	9.188314268261467e-51	1.3099382956081303e-49	1.931063850590777e-48	2.942149573242178e-47	4.6307335170211376e-46	7.525743371889219e-45	1.2623047661604822e-43	2.184227156633443e-42	3.897234960349188e-41	7.16720557564403e-40	1.3579684515240324e-38	2.6496642642917585e-37	5.321950852007819e-36	1.0998915229195946e-34	2.3380326872475088e-33	5.109734491464231e-32	1.1476803393629073e-30	2.6481872897307395e-29	6.275008635115188e-28	1.5263458756071206e-26	3.8097989929045492e-25	9.754419645448509e-24	2.5609030983442063e-22	6.891622859121725e-21	1.9003474869448656e-19	5.367553488972292e-18	1.5523955784978252e-16	4.595830271165086e-15
357	b3737	EG10102	79.0	6.753416028638418e-08	8.604696469161033e-08	1.1064297005599878e-07	1.4355958746148696e-07	1.8793403284953945e-07	2.481927640580948e-07	3.306204216303409e-07	4.441957053587803e-07	6.018263519767789e-07	8.221840396631693e-07	1.1324459589713092e-06	1.5724139888404395e-06	2.2007382466320323e-06	3.1043723623980943e-06	4.413018174107122e-06	6.321314345636501e-06	9.123107480422063e-06	1.3264673971255496e-05	1.942782027300466e-05	2.8660335260275115e-05	4.258187490826108e-05	6.371062816948434e-05	9.598436242109393e-05	0.00014559587927489025	0.00022233959059051576	0.0003417931470241902	0.0005288701165881466	0.0008236348338590726	0.0012908679591455104	0.0020358808980652007	0.003230791150615017	0.005158393275846669	0.008285766078533586	0.0133883687568434	0.02176025989987034	0.035571898521388305	0.05848199757120219	0.09668868610204744	0.16074372306409523	0.2686979539281799	0.45157947927259884	0.7629771399372871	1.295879965246767	2.2123957800176517	3.796426280111478	6.5474314258677975
358	b2288	EG12082	147.0	1.8726727536767998e-17	2.824017908466242e-17	4.327677641316513e-17	6.737920447549626e-17	1.0655737142183861e-16	1.7113245156587983e-16	2.790477755136084e-16	4.618804434373003e-16	7.758795434423841e-16	1.3224614742122142e-15	2.286690534574217e-15	4.010332350170654e-15	7.132080244537886e-15	1.285969067246918e-14	2.3503908860996502e-14	4.3537451436019144e-14	8.171815115471457e-14	1.5539146611616062e-13	2.9930264711981745e-13	5.838368847782596e-13	1.1531718413704923e-12	2.3059141179665953e-12	4.667292228944487e-12	9.560637950864643e-12	1.981696175930588e-11	4.155707204168076e-11	8.81537633531137e-11	1.8912816261355756e-10	4.103206304971126e-10	9.00068692863492e-10	1.9959397031139524e-09	4.473772397595259e-09	1.0134241181278725e-08	2.319725265055834e-08	5.364729357105568e-08	1.2533255459665302e-07	2.957498304145022e-07	7.048070429366144e-07	1.696065043179461e-06	4.120819114162673e-06	1.0107329725973884e-05	2.5023324176289336e-05	6.252502783675788e-05	0.00015765527895297138	0.0004011021977753134	0.001029533263639081
359	b0722	EG10934	115.0	1.345064281948761e-19	2.2900199562543447e-19	3.9524546311722116e-19	6.914177404532061e-19	1.2256770680815036e-18	2.2013582975743485e-18	4.005004689854198e-18	7.379597590041967e-18	1.3768944655424064e-17	2.6009327402419262e-17	4.9732631213808125e-17	9.624144149627342e-17	1.8845897661992616e-16	3.7336392034985197e-16	7.482324923270364e-16	1.5165559755492303e-15	3.108336471373548e-15	6.441342346861521e-15	1.3493842113711484e-14	2.857188335717128e-14	6.113926638456409e-14	1.3219492202786524e-13	2.887743137121303e-13	6.3721878499496e-13	1.420177778531453e-12	3.19639034070817e-12	7.264062553855716e-12	1.6666430874221265e-11	3.8600271463849305e-11	9.023294783864029e-11	2.1286786814778393e-10	5.067213711798997e-10	1.2169906790454332e-09	2.948558661183262e-09	7.2058154199361695e-09	1.7760469963432548e-08	4.414399234381563e-08	1.1063262416110638e-07	2.795365624083824e-07	7.120129528675316e-07	1.828023654060369e-06	4.730116535305283e-06	1.2334175886243367e-05	3.240779841132184e-05	8.579135059454559e-05	0.00022879483024934442
360	b1015	EG10802	502.0	3.753504505430224e-58	1.88914537211275e-57	1.0039131284471739e-56	5.628521880448414e-56	3.3268280781105716e-55	2.071474042821311e-54	1.357757162377219e-53	9.361455761735967e-53	6.78474233326726e-52	5.1651949813818244e-51	4.127649441230942e-50	3.460074808099133e-49	3.0404866622773505e-48	2.7989063330542314e-47	2.697356175201494e-46	2.719657106306835e-45	2.8670900743886663e-44	3.1582706623526024e-43	3.633052585525761e-42	4.361599658790998e-41	5.461513603482277e-40	7.12883358374537e-39	9.694179310793532e-38	1.3725977816236576e-36	2.022420148090399e-35	3.099238866096656e-34	4.936936219353394e-33	8.170439985460533e-32	1.4040703594477164e-30	2.5041547124651152e-29	4.632750660581104e-28	8.88591216003719e-27	1.7661737166617138e-25	3.635961111498491e-24	7.74905249306745e-23	1.70888835764474e-21	3.8977106946840753e-20	9.190398504217372e-19	2.239178866186216e-17	5.634775385168848e-16	1.463875870511189e-14	3.924468778672981e-13	1.0852213359833434e-11	3.0940765624515577e-10	9.091512347643244e-09	2.752029968168519e-07
361	b3909	EG11869	327.0	6.200723640532782e-22	1.4260802203221771e-21	3.401619314958215e-21	8.410956931415367e-21	2.1547864705518152e-20	5.716717482197754e-20	1.569859168273972e-19	4.46002375846643e-19	1.3102988998684152e-18	3.9788505796169824e-18	1.2482435053456699e-17	4.0438851883762273e-17	1.3522670684526246e-16	4.665514199400316e-16	1.6600532970811869e-15	6.0889849710773525e-15	2.301366352268594e-14	8.959111390926849e-14	3.5909174616913406e-13	1.481265190316353e-12	6.286013098830176e-12	2.743238074088091e-11	1.230638880259993e-10	5.672993331592633e-10	2.6862498987719245e-09	1.3060908611024762e-08	6.518322791248028e-08	3.3379417860598843e-07	1.7532717700516088e-06	9.442710415918272e-06	5.212818153402041e-05	0.00029487000742842054	0.0017085452567380582	0.010137200308317508	0.06156941667786574	0.38267432311338284	2.4331822356789052	15.822192465367712	105.18964101335176	714.7645413874031	4962.5855401814015	35195.00693653633	254892.4562281547	1884570.3961366096	14220847.989636721	109490477.4468243
362	b2801	EG10352	438.0	9.514541300357715e-55	4.565524723550984e-54	2.2926394899874126e-53	1.2040397602459455e-52	6.608881958926791e-52	3.788991741751122e-51	2.2675580177854444e-50	1.415686048656452e-49	9.214845338386025e-49	6.249775784441261e-48	4.414105935084466e-47	3.2446919445517547e-46	2.480909019863592e-45	1.9720267441436607e-44	1.6286994167325346e-43	1.3968842336707846e-42	1.243483112776535e-41	1.1482897432548484e-40	1.0994378992071434e-39	1.0908785009091056e-38	1.1211162134892917e-37	1.192830630773793e-36	1.3132557784823017e-35	1.4953878329810252e-34	1.7603012648901755e-33	2.141146824007966e-32	2.689879294089776e-31	3.488586824859816e-30	4.6687760403348933e-29	6.444696516470314e-28	9.171909187200774e-27	1.3452081770769799e-25	2.0323992532743486e-24	3.161828063241618e-23	5.062903681023644e-22	8.341003541990286e-21	1.4132587944879157e-19	2.4617265888763166e-18	4.406614455473921e-17	8.103118197585839e-16	1.5300945542490925e-14	2.9658059544503305e-13	5.89884810430135e-12	1.203470867166663e-10	2.517641533359232e-09	5.398714465923335e-08
363	b3736	EG10103	156.0	7614609730.72262	6138793310.487301	5039164325.883936	4210856338.24144	3581100672.840998	3098818758.885687	2727785447.777297	2442085974.0750365	2223065075.1208	2057259568.9425743	1934988106.51455	1849386934.646436	1795754165.5707552	1771112947.233779	1773935739.9154506	1803993700.1381862	1862310857.928648	1951214968.9204106	2074487516.418692	2237625856.2426686	2448242378.9369144	2716640408.2214584	3056626379.039412	3486645409.551249	4031366672.738188	4723901844.390757	5608923129.080803	6747070220.764866	8221218293.187328	10145452854.626534	12678010169.104542	16040068861.315374	20543236658.392902	26630051040.16598	34934097524.105515	46369913359.40638	62268441277.72674	84582646899.46565	116201999467.63533	161437091537.59567	226772103761.36404	322042011252.9595	462288256973.1474	670706106026.7213	983361392865.6302	1456796028826.839
364	b1206	EG12392	559.0	1.7718542103383314e-30	4.6082865356810705e-30	1.2811704797369783e-29	3.8039056169086e-29	1.205073178727823e-28	4.069766653644018e-28	1.46391350582561e-27	5.6036932984719015e-27	2.2807371095547615e-26	9.861716654683982e-26	4.526329947583978e-25	2.2034422061383643e-24	1.1367620144312113e-23	6.210202297188015e-23	3.5898080987897816e-22	2.193976741302585e-21	1.4166385417042544e-20	9.656686527056103e-20	6.944161730153879e-19	5.2640424822956994e-18	4.203554343860756e-17	3.53350779195655e-16	3.124542087848934e-15	2.904429567652312e-14	2.836200759717065e-13	2.907545161511445e-12	3.127124955989756e-11	3.526251131717536e-10	4.166337668635019e-09	5.154622336541685e-08	6.673785064529045e-07	9.036831726600103e-06	0.00012789930446011885	0.001890911758263873	0.0291858369048835	0.4700251944172211	7.89354381171418	138.15991805867066	2518.905786950256	47810.75435318947	944257.3472135372	19394419.30490427	414055473.8378108	9183589536.287355	211503962490.2508	5055447669811.38
365	b3266	EG10267	1034.0	1.5644142616036836e-40	6.463560772920792e-40	2.9890998892889305e-39	1.5448357548032882e-38	8.909073786323793e-38	5.72448389032441e-37	4.092123833616702e-36	3.249635945357269e-35	2.8626523478078184e-34	2.7934076518949836e-33	3.0152611893005137e-32	3.5953621845581156e-31	4.7293183061437965e-30	6.853501317381089e-29	1.0927303131289317e-27	1.9144188252187558e-26	3.680693478854143e-25	7.756119712178158e-24	1.7891344072003309e-22	4.512262866030982e-21	1.242727416710791e-19	3.733121786091104e-18	1.221730588824593e-16	4.3509624346024294e-15	1.6842580936608267e-13	7.078794749289421e-12	3.226697906384648e-10	1.593431605994215e-08	8.51567870240296e-07	4.919908949573577e-05	0.0030696905815721306	0.2066265317899744	14.989669395181645	1170.7906942276275	98360.46692007386	8879630.68835439	860571649.8957641	89451495260.56786	9963065081247.445	1187969006505089.0	1.5150660352874608e+17	2.0648347639236596e+19	3.004586262767108e+21	4.6639437541219744e+23	7.716493545745609e+25	1.3596235483471075e+28
366	b3733	EG10104	287.0	12879415.159092346	12093708.67221598	11721831.725804038	11722458.003040157	12090562.853863435	12855801.119604131	14086381.008562168	15899113.174035108	18477690.520964928	22103166.434200693	27203609.555060618	34434953.26988952	44813773.234731145	59938115.99344327	82360141.54015067	116224762.57250462	168381847.65887153	250355164.03125173	381886553.6925812	597424063.6577617	958203392.4361919	1575134123.6219857	2652909645.790613	4576513082.887506	8083854936.11915	14616387011.291914	27043777162.1974	51188264791.72713	99087987525.5843	196106848813.01483	396698962174.03656	819979640875.7823	1731400965158.0085	3733579454085.132	8219938038108.51	18471875033526.75	42358270217651.82	99091714357175.05	236426969828331.12	575184844816402.0	1426462328253772.0	3605361618089272.5	9284695616472554.0	2.435639062952105e+16	6.5070198935489224e+16	1.7700038108064304e+17
367	b2482	EG11282	672.0	2.6423326822600787e-64	1.896169402826863e-63	1.4682601175950571e-62	1.2254604690581743e-61	1.1013044803151464e-60	1.0645735813448145e-59	1.1057563003820895e-58	1.2328796261264477e-57	1.4741040949664502e-56	1.8882395809142645e-55	2.5887443947325245e-54	3.795004931229851e-53	5.9432059278642236e-52	9.933784201193491e-51	1.7705182156351532e-49	3.3619396492476834e-48	6.795182652376375e-47	1.460688494374864e-45	3.336479418371593e-44	8.091485377512732e-43	2.0816944988074777e-41	5.676752219973291e-40	1.6395608906366246e-38	5.011357727451951e-37	1.6197355037895706e-35	5.531707100504988e-34	1.9946698354338735e-32	7.5884800297019845e-31	3.0436194996898696e-29	1.2860627960261247e-27	5.720832737688368e-26	2.67716443951711e-24	1.3170656287899251e-22	6.807043371734678e-21	3.6934715280545246e-19	2.1025517977614882e-17	1.2548997681948567e-15	7.847665315466533e-14	5.138823319323177e-12	3.521318128822309e-10	2.523455361210837e-08	1.8900312310615177e-06	0.0001478642697755178	0.012075913360536818	1.0289265876199305	91.4124097792449
368	b3063	EG12393	487.0	4.3042260231716906e-54	2.336613420981991e-53	1.3413209094185362e-52	8.135573077201934e-52	5.2097170010031564e-51	3.5194657569817926e-50	2.5063816355062972e-49	1.8801899800907018e-48	1.4846412079609602e-47	1.2330836425842736e-46	1.0764790304850786e-45	9.870884224648444e-45	9.50044639808656e-44	9.591222554453892e-43	1.0149739349836722e-41	1.1251232235397981e-40	1.3056511536894937e-39	1.5851044470834559e-38	2.0119546705075957e-37	2.6683208901892594e-36	3.6953148082636876e-35	5.340676017830443e-34	8.050338889771965e-33	1.2648841539085206e-31	2.0704046804912566e-30	3.5284220554488447e-29	6.257244250086596e-28	1.154045704792129e-26	2.212400434812653e-25	4.40628117508028e-24	9.112104768029642e-23	1.9555855088466534e-21	4.3533477039368136e-20	1.004704542185585e-18	2.402730192713482e-17	5.951268313881176e-16	1.5259532692893188e-14	4.0484837062932124e-13	1.1108572039292138e-11	3.150916283619476e-10	9.234837040729069e-09	2.795368725107438e-07	8.73520224925521e-06	0.0002816696377257666	0.009368114429509375	0.32123578165418193
369	b1907	EG11041	403.0	3.8552325503545385e-41	1.2660844111169373e-40	4.353107750462166e-40	1.5659572970373976e-39	5.890166024239194e-39	2.3151007704988584e-38	9.50251979370007e-38	4.070708936790188e-37	1.818878040438011e-36	8.471946187716601e-36	4.111086049969808e-35	2.0771851474637565e-34	1.0921803074315893e-33	5.972729766794914e-33	3.39526194467566e-32	2.005218254839779e-31	1.2297235392885297e-30	7.826791153430552e-30	5.167336425899365e-29	3.5370082860828686e-28	2.5088495828886865e-27	1.8431828854270722e-26	1.4018665686081762e-25	1.1032695757241035e-24	8.980253926713752e-24	7.556590369780095e-23	6.570442770332236e-22	5.90063796084688e-21	5.470736396463187e-20	5.234133461628544e-19	5.165452932805753e-18	5.255956457075561e-17	5.511789303535683e-16	5.954582574164335e-15	6.624465255925496e-14	7.586065032171452e-13	8.93874279417417e-12	1.0833301082422769e-10	1.3499025583029768e-09	1.7287665803578703e-08	2.2745738387575304e-07	3.073499560708013e-06	4.263611624882731e-05	0.0006069845323400817	0.008865013926417791	0.13277963596340425
370	b3915	EG11873	300.0	8.687839210408253e-08	1.1475960602638345e-07	1.5694804858665864e-07	2.2212928228106015e-07	3.2518858632068654e-07	4.922027257261684e-07	7.699005988574508e-07	1.2439785243510885e-06	2.075330527754966e-06	3.5732984270044893e-06	6.347068731064091e-06	1.1625618378040788e-05	2.1949146888162315e-05	4.269729827851021e-05	8.55439678648872e-05	0.00017644619206532268	0.00037454093608940117	0.0008178677564588656	0.0018365333515663075	0.004239201322001754	0.010054921269228637	0.02449768040682729	0.06128687084979012	0.15738122038008076	0.41469647279577976	1.1208588227417513	3.10647550193651	8.82544885036704	25.693010443441267	76.62350406254231	234.012657042343	731.661955834633	2341.2122151131443	7664.742429845074	25665.515263916346	87875.75083022112	307558.3737903462	1100018.7663662985	4019416.379243801	15000105.764197392	57157577.12960643	222322224.60669142	882479400.6224067	3573745032.625335	14761350482.516275	62172734213.088745
371	b2282	EG12088	325.0	8.209884299757846e-55	3.400712427831194e-54	1.458326666482019e-53	6.471043761097729e-53	2.9697124872725066e-52	1.4088484007091106e-51	6.905838155376449e-51	3.4959601485239184e-50	1.8268937645744074e-49	9.850510248411259e-49	5.477818806986951e-48	3.1402769584291635e-47	1.8550275364559627e-46	1.12867397570341e-45	7.070316230848507e-45	4.55806524189719e-44	3.022842458118292e-43	2.0614288020976036e-42	1.4449945385414165e-41	1.0407319197682834e-40	7.698722024424559e-40	5.8470966815934304e-39	4.557650322971627e-38	3.6446886849738035e-37	2.9891008208307935e-36	2.513192037527844e-35	2.165520748908526e-34	1.9116104861829228e-33	1.72817556615662e-32	1.5994877005999296e-31	1.5150740264694452e-30	1.4682638770709575e-29	1.4552953997102084e-28	1.4748113526867948e-27	1.527648870707104e-26	1.6168800800007225e-25	1.7481014728911496e-24	1.9300087868357062e-23	2.17533863667053e-22	2.5023171502132157e-21	2.936841283644098e-20	3.515748264343801e-19	4.291731114408865e-18	5.3407796599412266e-17	6.773543284724753e-16	8.752851959709278e-15
372	b3735	EG10105	177.0	1524.1369831731756	1527.2552712154998	1559.9615084054362	1623.7472445931026	1721.926638825517	1859.9170856591272	2045.728210865985	2290.7199417401903	2610.72817111158	3027.7105235041054	3572.14474554049	4286.533459010188	5230.555345626569	6488.692473624652	8181.618082052761	10483.349134309025	13647.318316279325	18046.374181942658	24234.73233651923	33044.843749814296	45740.32427565612	64259.738431215395	91609.012369378	132499.29155541127	194393.97064065252	289244.3296130158	436395.0869888271	667496.5611271466	1034891.3537043767	1626074.711254419	2588873.272425733	4175718.936922989	6822264.550827152	11288347.542114777	18913217.064110283	32082142.12782123	55087733.3645195	95735207.2787134	168362855.50144628	299579593.8458334	539267136.7190213	981876365.6997389	1808035744.8664453	3366601218.317281	6337949326.388479	12061937714.54816
373	b2280	EG12090	184.0	4.553846422191548e-13	6.916122354305205e-13	1.073356499413546e-12	1.7017324182093753e-12	2.755341568326716e-12	4.554800993014966e-12	7.685072955909728e-12	1.3230856019709732e-11	2.323634703131073e-11	4.161674990421179e-11	7.599256401020788e-11	1.414362293026589e-10	2.682394291548871e-10	5.182560564758388e-10	1.0198002272220557e-09	2.043268991885602e-09	4.167427931748696e-09	8.650411147300328e-09	1.8269516152803637e-08	3.9249675473202126e-08	8.575558564459792e-08	1.905049061977057e-07	4.3019845899229824e-07	9.873097936742373e-07	2.3023128088939783e-06	5.453901259059346e-06	1.3121678648831546e-05	3.205672695099084e-05	7.950718864043102e-05	0.00020015301419241247	0.0005113270209741303	0.0013253476984259596	0.003484738747960997	0.009292572934445775	0.025127213330414056	0.06888325765029638	0.19140954468396976	0.5390322585323207	1.5381156210809424	4.446406577791784	13.019649840382412	38.60863264160315	115.92860427317476	352.4073634851253	1084.3653811494705	3376.8497073493563
374	b3739	EG10106	126.0	3.1403591661053762e-12	4.267196279192287e-12	5.893395623471756e-12	8.270844421756179e-12	1.1792299248760284e-11	1.7077177808858923e-11	2.511358504918565e-11	3.7495901115540354e-11	5.682640815497789e-11	8.740135911952524e-11	1.363952745941908e-10	2.159267951406577e-10	3.4670016697503295e-10	5.644914432798419e-10	9.318225958289856e-10	1.559192267237128e-09	2.644087854425372e-09	4.543413587488027e-09	7.909343324931864e-09	1.3946752099583392e-08	2.490600681495635e-08	4.503586135098565e-08	8.244461067153059e-08	1.5277160826413046e-07	2.865021085643497e-07	5.436846097348806e-07	1.0438319256375187e-06	2.0272612111832302e-06	3.982141730104105e-06	7.910151880732687e-06	1.5887231865907204e-05	3.2258345028706684e-05	6.620677413704198e-05	0.00013733025824312647	0.0002878534047676123	0.0006096162988050911	0.001304251781732314	0.002818554468371281	0.006151667317303067	0.013558223191066327	0.030171657516215967	0.06778377181176225	0.15371879364341717	0.35184238092539916	0.8127094558968238	1.894240991859957
375	b2279	EG12091	100.0	0.1550372399230861	0.15981847239615646	0.1669174577887193	0.17659699766000886	0.18923250342407003	0.2053356056350502	0.2255876259919607	0.2508858948600254	0.2824071869852419	0.32169433100196165	0.3707745518300836	0.43232165865166977	0.5098792771203422	0.6081696542041952	0.7335231937809166	0.8944793881122056	1.102632563282868	1.3738294321094384	1.729875275245678	2.2009799367890714	2.82928643990892	3.673993517147537	4.818839134729493	6.38310261700161	8.537882635053002	11.53033437483178	15.719987489204854	21.633513098238364	30.04783755535548	42.117077108668106	59.56762846157163	84.99991042728901	122.35800953444193	177.66526541098665	260.1836206195445	384.25229248679267	572.2219817075495	859.1664095078033	1300.494445736014	1984.324035575121	3051.719490404437	4729.990034802859	7387.809945750185	11627.007601669304	18436.327774572736	29450.532920187095
376	b0040	EG11561	504.0	2.1908295173522793e-82	2.0197288606432315e-81	1.964647345859918e-80	2.014866672406474e-79	2.1769403681940768e-78	2.476046076172328e-77	2.962520509105194e-76	3.72595738755224e-75	4.922395949347836e-74	6.826064345921198e-73	9.929264705499073e-72	1.5139759500801503e-70	2.418147852545948e-69	4.043150959145069e-68	7.072059244745585e-67	1.2932441617105543e-65	2.470858889896024e-64	4.929198973732403e-63	1.0261196609113269e-61	2.2276613762747855e-60	5.0404582106615785e-59	1.18796750372282e-57	2.9147452845898653e-56	7.440629615365715e-55	1.9750903931259228e-53	5.448679385417863e-52	1.5612944821272818e-50	4.644441209974054e-49	1.4335286666077096e-47	4.588556785938039e-46	1.52236399755384e-44	5.232541208685296e-43	1.8622622996245968e-41	6.859437549340578e-40	2.6136301227321385e-38	1.0296728217703455e-36	4.192261794778009e-35	1.76314900998777e-33	7.656344318308318e-32	3.4312225565810924e-30	1.5862706286099441e-28	7.561628815292045e-27	3.715134320743265e-25	1.880480577746408e-23	9.802007671929204e-22	5.2593531951659106e-20
377	b1250	EG11606	417.0	4.416905484236795e-28	1.0650376215815205e-27	2.6896753062952384e-27	7.10956053817237e-27	1.9657028522175007e-26	5.681377068681802e-26	1.7154677298055018e-25	5.408057505316864e-25	1.7789775270113444e-24	6.102595088920563e-24	2.1818352149605214e-23	8.125400606112625e-23	3.1502057340072727e-22	1.2707609408158663e-21	5.3306809354952526e-21	2.324138578261113e-20	1.0526207255185325e-19	4.949779435866197e-19	2.4153530346051883e-18	1.2224646736041122e-17	6.414107950495801e-17	3.4871204280256955e-16	1.9634414979240853e-15	1.1444109169451375e-14	6.90167818360655e-14	4.304619258855554e-13	2.7753877144236314e-12	1.848952986227821e-11	1.2721800785315628e-10	9.036532597442963e-10	6.623663590089476e-09	5.007873137702341e-08	3.90377690509575e-07	3.1362731855439586e-06	2.595751705645363e-05	0.0002212373396056951	0.001941010260459693	0.017522734775739457	0.16270972286878824	1.553452345649009	15.243782060415903	153.68720526911983	1591.3837953936375	16917.984744306563	184588.7408411161	2066299.1227831617
378	b0996	EG11815	390.0	8.613421094060778e-10	1.1012769582550142e-09	1.4640340383956503e-09	2.022592456230668e-09	2.9022881733817867e-09	4.323380142924521e-09	6.682458158450986e-09	1.0711777048396885e-08	1.7798567149863823e-08	3.0640496393123834e-08	5.462430752338068e-08	1.0079772645077313e-07	1.9243695209851433e-07	3.7992723968374493e-07	7.753376104276808e-07	1.634808331134505e-06	3.5599045852769866e-06	8.002361021229273e-06	1.8561867682943596e-05	4.4408604975023615e-05	0.00010954065640694204	0.00027846442734589264	0.0007292497167522998	0.001966633685853689	0.005459367227799312	0.015594310369319736	0.04581744417580619	0.13841224238485533	0.429771446336364	1.3710798210591246	4.492571536280505	15.114072230237078	52.18810465972477	184.89132219063097	671.8464491726735	2503.154152547585	9559.316369446522	37406.5220191193	149937.62368107858	615432.1511684158	2585957.3659990914	11119912.851069983	48920321.55033768	220118210.84173918	1012684182.039354	4762311890.125188
379	b2882	G7501	466.0	2.7140881058673147e-27	7.408479355100543e-27	2.1328922024578854e-26	6.471738860097164e-26	2.0680821771233685e-25	6.954992314202754e-25	2.4597992075610687e-24	9.142680816055213e-24	3.568779410625817e-23	1.461988485963645e-22	6.281401951239582e-22	2.8286045598906186e-21	1.334165838003328e-20	6.587072268569184e-20	3.402101799876296e-19	1.836985506782819e-18	1.0363416930212783e-17	6.104895117683643e-17	3.752964579914328e-16	2.406237836011783e-15	1.608129372656102e-14	1.1196336313535138e-13	8.116357398615592e-13	6.122629118102419e-12	4.803646697031662e-11	3.9176771203031137e-10	3.3195729064423664e-09	2.9208319954131444e-08	2.667348631779265e-07	2.526870925433394e-06	2.481994206777407e-05	0.0002526506024327132	0.0026639879114164176	0.02908237990941107	0.3285562949607031	3.8394679817128163	46.389084625593135	579.227166401412	7470.987713318548	99497.78448688299	1367628.2027421107	19393558.51220856	283595879.8866661	4274801435.6727843	66393985558.84192	1062096279173.777
380	b0957	EG10669	346.0	7.348812306612957e-07	8.531718593817237e-07	1.0258369839931425e-06	1.2768372882609568e-06	1.6443875961717533e-06	2.1901981121704583e-06	3.0156112614644143e-06	4.290275822230974e-06	6.3040703526124204e-06	9.562992615284397e-06	1.4969844759825998e-05	2.4171746347578154e-05	4.024253107303929e-05	6.905116753295e-05	0.00012206462540597991	0.00022221268278826528	0.00041642595539225587	0.0008030246333847601	0.0015928567758545077	0.003248766018212959	0.006810726199039945	0.014670450590360207	0.032457314320856155	0.07373048813858571	0.17190778801626772	0.4112525470819816	1.0091113337216449	2.538878589759462	6.54747950295913	17.30193828481344	46.83438234474374	129.82169036529277	368.38935814343915	1069.8208984884654	3178.5420775989583	9658.913558148517	30011.269745042726	95317.00052967686	309358.56928495126	1025740.0724916547	3473562.996621918	12010378.278637426	42390100.45955217	152680184.58156723	561044337.3115312	2102787249.9466622
381	b3691	EG20053	430.0	8.437232178555818e-62	4.080726164212802e-61	2.06669419959541e-60	1.0952934486192923e-59	6.070421590000236e-59	3.516124407973407e-58	2.127128851408527e-57	1.3431944672032717e-56	8.847793227650182e-56	6.0760519603675324e-55	4.347522734881874e-54	3.2392421940061804e-53	2.5117550286066977e-52	2.0258081440850373e-51	1.6984981287580107e-50	1.4795843645628258e-49	1.338406453382482e-48	1.256548220244781e-47	1.22373053845429e-46	1.2356172523598923e-45	1.292864455332146e-44	1.4011205134149652e-43	1.5719446501996293e-42	1.8248501872310525e-41	2.190975034959912e-40	2.7193365888243722e-39	3.487401057754344e-38	4.619077194516137e-37	6.315777700872984e-36	8.910939063659687e-35	1.2967452328664456e-33	1.9455064041648596e-32	3.0079627754935635e-31	4.7906193270274134e-30	7.856163507093399e-29	1.3260253087249548e-27	2.3027186950383656e-26	4.112496525112357e-25	7.55050563339004e-24	1.4245740082384892e-22	2.7610069604161093e-21	5.494913149261622e-20	1.1225472667550939e-18	2.353102207260997e-17	5.059567402698983e-16	1.1154977231077573e-14
382	b2278	EG12092	613.0	1.0833276939769511e-74	8.766959705346632e-74	7.592591188018984e-73	7.03014510404589e-72	6.952799360637541e-71	7.337877154316127e-70	8.256517749837255e-69	9.895680294145403e-68	1.2622028418321401e-66	1.7118503850620825e-65	2.466492413214107e-64	3.772254148954866e-63	6.118778343616541e-62	1.0517488025864337e-60	1.9142081451151813e-59	3.685935329648652e-58	7.503164495291235e-57	1.613397296630321e-55	3.661889177527665e-54	8.766130462862832e-53	2.2116999971323902e-51	5.876808194680495e-50	1.643387451151161e-48	4.832950060648286e-47	1.4936670618789322e-45	4.848017361039857e-44	1.6513817306494703e-42	5.899457951575287e-41	2.2088726208768e-39	8.662433583566837e-38	3.555827519232704e-36	1.5268551337359019e-34	6.853937847165297e-33	3.2144032393533823e-31	1.5740369506704303e-29	8.043112055094383e-28	4.2861947194412935e-26	2.3807064041374125e-24	1.3774540035182648e-22	8.297368221583831e-21	5.200603470682922e-19	3.389836615202395e-17	2.2965732973138935e-15	1.6163169907443219e-13	1.1811059285261218e-11	8.956572193386803e-10
383	b0336	EG11327	419.0	1.8003002085075658e-39	5.6932318917188613e-39	1.8853738555933015e-38	6.533995710573219e-38	2.3682382243010007e-37	8.971473387115281e-37	3.549971333115042e-36	1.4663699229489664e-35	6.319152429061268e-35	2.8393153164907098e-34	1.3293970964961296e-33	6.48235406512723e-33	3.290046642821675e-32	1.737083475594694e-31	9.535650188980341e-31	5.4394643440032576e-30	3.2226034297172833e-29	1.9818676072038626e-28	1.2645469705201692e-27	8.366940191833339e-27	5.737884661653075e-26	4.0763896652517918e-25	2.9986565083026794e-24	2.2829500835159282e-23	1.7979571228024309e-22	1.4641076383858472e-21	1.2321906846295987e-20	1.0712662928894217e-19	9.616959054939196e-19	8.910619446715104e-18	8.5176456118437e-17	8.396285841881608e-16	8.531549837964447e-15	8.932261251223067e-14	9.631854977379093e-13	1.0692968207702174e-11	1.2216694388693612e-10	1.4358396758695705e-09	1.7353501164021764e-08	2.1559151457451704e-07	2.7521773193251e-06	3.6087802532731346e-05	0.00048587558348495586	0.006714502954215098	0.09520780258495261	1.3846785216922073
384	b4040	EG11370	290.0	8.125290434883074e-36	2.0151636718892113e-35	5.166179347080121e-35	1.3683997867902523e-34	3.743179477024503e-34	1.0569520276182587e-33	3.0793760292611157e-33	9.252770874157522e-33	2.866119168181452e-32	9.148388625241356e-32	3.0077398534521225e-31	1.0181256328629727e-30	3.546914728096633e-30	1.2712000342616747e-29	4.685100654467376e-29	1.7749924603175836e-28	6.910028743523853e-28	2.763151035441169e-27	1.134511581155684e-26	4.7811600683095205e-26	2.067381036509207e-25	9.16887035421043e-25	4.169333454467321e-24	1.9432227766923935e-23	9.279735122643875e-23	4.538994054814216e-22	2.2732690247495608e-21	1.1653797480603543e-20	6.113216628598163e-20	3.2803492300833445e-19	1.8000419476310574e-18	1.0097727300833555e-17	5.78910268969554e-17	3.39090397443633e-16	2.0286551320153024e-15	1.2392620350191089e-14	7.727797639626528e-14	4.917713912847519e-13	3.192748315261472e-12	2.1141738717761115e-11	1.4274919749973902e-10	9.82534076873093e-10	6.892046175856044e-09	4.925639017916245e-08	3.585746929543062e-07	2.6582124891043745e-06
385	b3666	EG11054	463.0	1.1844491326056263e-58	5.900887718546081e-58	3.0835145115188706e-57	1.6889097046695801e-56	9.689632298930144e-56	5.81917898146777e-55	3.655840221655827e-54	2.4010743721081775e-53	1.6475667383135709e-52	1.1804012683619262e-51	8.824699215170069e-51	6.880058207832813e-50	5.590473383613906e-49	4.731681680639631e-48	4.1691058944964293e-47	3.821946054216421e-46	3.643324294814515e-45	3.6094730432740696e-44	3.714386306186903e-43	3.9682197977967196e-42	4.3988714702028914e-41	5.0570659868517605e-40	6.026233688036917e-39	7.439860294886493e-38	9.51129647806779e-37	1.25851558106366e-35	1.7227105653922334e-34	2.438343164950752e-33	3.5669996045028385e-32	5.390597373538958e-31	8.411996719016497e-30	1.3548626353577283e-28	2.2513022755412304e-27	3.857677133684672e-26	6.813736211035775e-25	1.2400198480978163e-23	2.3242078294974515e-22	4.4848299186109414e-21	8.905655885500978e-20	1.819120481058984e-18	3.820865857683304e-17	8.248945810712663e-16	1.8298073537933946e-14	4.16887428743882e-13	9.751631630867692e-12	2.341108989143928e-10
386	b2276	EG12093	485.0	4.332460190110204e-43	1.696248219797844e-42	7.025615136632013e-42	3.075925160658669e-41	1.4224114425432507e-40	6.942238930261139e-40	3.573309143914722e-39	1.9382741401263349e-38	1.1071721586854453e-37	6.655137607711717e-37	4.2066092153051665e-36	2.794065026618045e-35	1.948814907630185e-34	1.4263937885983298e-33	1.0948445807438291e-32	8.806907850499471e-32	7.419427382890279e-31	6.54207434916383e-30	6.033718091553101e-29	5.8171377437855515e-28	5.8589903283379144e-27	6.161174711694499e-26	6.760419077919889e-25	7.735686733506413e-24	9.225476436534706e-23	1.14603151933598e-21	1.4821046922502595e-20	1.9943253789066026e-19	2.790690504628804e-18	4.0587562575371923e-17	6.13211601139635e-16	9.619169869593852e-15	1.565855368291339e-13	2.6438248226326566e-12	4.6276869409474394e-11	8.393283552353426e-10	1.576615652591115e-08	3.065759976229548e-07	6.168280758312623e-06	0.00012835179606112668	0.00276091223455097	0.06136487745175472	1.4086733093634272	33.38359225492028	816.3945370560294	20593.294896607767
387	b1069	G6561	511.0	1.3589332945069603e-45	5.3054805479099704e-45	2.1990772610313648e-44	9.668984427766137e-44	4.5059552287839945e-43	2.2238476820801345e-42	1.1614145517090404e-41	6.413435739651731e-41	3.741776903676732e-40	2.3047095196166386e-39	1.4975391559210332e-38	1.0257494961645202e-37	7.400956694171021e-37	5.620887390452143e-36	4.490390348597957e-35	3.7706984763579065e-34	3.325973876591694e-33	3.0795015939888297e-32	2.990998615219096e-31	3.0453699545634918e-30	3.2484042417886474e-29	3.6276758402588135e-28	4.23878670822159e-27	5.178925105626319e-26	6.612366052078936e-25	8.81721456028177e-24	1.2271709449095977e-22	1.781654346670724e-21	2.6967198911413007e-20	4.252997204826814e-19	6.98485904224794e-18	1.1939424407465785e-16	2.122929941101234e-15	3.9244713855209777e-14	7.538586532299924e-13	1.5039562939859207e-11	3.114537245840029e-10	6.691823949390225e-09	1.4909768323014647e-07	3.443170203273693e-06	8.237512666450021e-05	0.0020406825976536547	0.0523228326028213	1.3878450243036635	38.064924064157545	1079.0618307738484
388	b0709	G6378	493.0	2.5435926290214448e-57	1.2676401445902795e-56	6.6606255822602995e-56	3.687045106740732e-55	2.148647025894022e-54	1.3172209586277257e-53	8.488827196792905e-53	5.746793457105569e-52	4.0840431241196516e-51	3.0446997478500354e-50	2.3795516527881404e-49	1.9482910338419662e-48	1.6700767188380754e-47	1.4978317824683374e-46	1.4046173280496882e-45	1.3764163265783402e-44	1.4085456475260738e-43	1.5043809892872802e-42	1.675910961293302e-41	1.94623141122385e-40	2.3547047446239768e-39	2.966392477623871e-38	3.8888958138529986e-37	5.3025956331087406e-36	7.515843009703915e-35	1.1067762409137204e-33	1.692404795145449e-32	2.6858617940524912e-31	4.4215451598919885e-30	7.546658343061628e-29	1.3347746362745418e-27	2.4452280937591144e-26	4.637432498235867e-25	9.10068876226603e-24	1.8471577156629042e-22	3.875826206304023e-21	8.403411564655099e-20	1.881833729830209e-18	4.350580158559217e-17	1.0379159542600292e-15	2.5540991666638402e-14	6.480193819888351e-13	1.6944534129726656e-11	4.564381705452266e-10	1.2660964076864994e-08	3.615000723154582e-07
389	b1216	EG11753	366.0	1.7596893140059004e-23	4.2298652097463165e-23	1.0608002872486856e-22	2.7739577117742866e-22	7.559126819028641e-22	2.145355994208284e-21	6.337780608674683e-21	1.9477939913230103e-20	6.224126167341722e-20	2.0668476236038025e-19	7.128562127599019e-19	2.552295774898637e-18	9.481373160231389e-18	3.6525956716866144e-17	1.4584929263027421e-16	6.033438680073742e-16	2.584472965467274e-15	1.1458226188300243e-14	5.2552812252387135e-14	2.4923302600818985e-13	1.221650937168103e-12	6.1862057317917915e-12	3.234773740191782e-11	1.745883414057584e-10	9.721887198277961e-10	5.5829646190287694e-09	3.305032705085937e-08	2.0160601993321974e-07	1.2666917089410539e-06	8.194141335073612e-06	5.455429640518439e-05	0.0003736610317749632	0.0026319811477872037	0.019058074020238153	0.14180906961384793	1.0839208336685038	8.507495647418201	68.54263673019533	566.6582967865354	4805.423830401816	41787.16336600861	372484.03434189997	3402364.934122811	31836072.415809937	305057928.61274105	2992472929.141677
390	b3452	EG11046	295.0	5.323753236678476e-51	2.037768514569941e-50	8.047381133548775e-50	3.277332909587154e-49	1.375812750820411e-48	5.950868989484008e-48	2.6509172814293724e-47	1.215687673602645e-46	5.736883779668776e-46	2.7847051868392556e-45	1.3898092265638302e-44	7.129027587082497e-44	3.756933564288925e-43	2.0332763781260198e-42	1.1296739176761902e-41	6.440805416154936e-41	3.767009401890472e-40	2.2592492457456178e-39	1.388949134340184e-38	8.750028253212705e-38	5.646533899411165e-37	3.731251257956827e-36	2.523945830884766e-35	1.7470833508870777e-34	1.2371219005894482e-33	8.958513501827704e-33	6.632013038419338e-32	5.017693769961315e-31	3.87862409158055e-30	3.062198489852837e-29	2.468541163279459e-28	2.0312808301950558e-27	1.7056705925466195e-26	1.4611365836275946e-25	1.2765375498449758e-24	1.1371085814015391e-23	1.0324666219127849e-22	9.552955055958738e-22	9.004729127066007e-21	8.644900664352046e-20	8.450699456900372e-19	8.409246126138428e-18	8.516149330669057e-17	8.77491382013615e-16	9.19705862576351e-15	9.802936065220292e-14
391	b3409	EG12102	773.0	1.293664775557689e-44	5.506603997945526e-44	2.5511977376246378e-43	1.2849646029342427e-42	7.027832106092008e-42	4.169066676204044e-41	2.6795087074075254e-40	1.8637574682774713e-39	1.4014183815565405e-38	1.1379517590497886e-37	9.967769350758024e-37	9.408871696123362e-36	9.560853716008351e-35	1.0448071543360668e-33	1.2266573144421742e-32	1.5457233049993532e-31	2.0885346812628402e-30	3.0230081048752656e-29	4.682922378335838e-28	7.756628069768005e-27	1.372497481508536e-25	2.592046155060708e-24	5.2201403815806234e-23	1.120085547134843e-21	2.5584476801782266e-20	6.215705087650036e-19	1.60483454105547e-17	4.3998597891549563e-16	1.2798644155679938e-14	3.946921917601291e-13	1.289378428526554e-11	4.458536152382774e-10	1.630653709715134e-08	6.30319874955356e-07	2.5731609950036918e-05	0.001108564773258295	0.05036505245064764	2.4113595512953205	121.57767208872149	6450.655148495065	359927.607515884	21105475.687773444	1299736059.3318253	84006060373.84038	5694830774282.432	404658797398433.44
392	b4120	EG10578	473.0	5.345375418278886e-60	2.94543292076662e-59	1.711468029231716e-58	1.0478736125225411e-57	6.755325232365958e-57	4.582079486083784e-56	3.267718223475499e-55	2.448407066152462e-54	1.926086607578788e-53	1.5897246267712496e-52	1.3757108836326113e-51	1.2473874179463143e-50	1.1842913921196583e-49	1.176568528562582e-48	1.2223623447490903e-47	1.327191433098007e-46	1.5050430338876848e-45	1.7814797316881875e-44	2.1997244867924072e-43	2.8317428700660283e-42	3.7982535735081794e-41	5.305287646785034e-40	7.712277717346031e-39	1.1661720833544184e-37	1.833200388076919e-36	2.994257255826299e-35	5.078882110186374e-34	8.941664238103317e-33	1.6331063045536536e-31	3.0926754787852487e-30	6.069587480279531e-29	1.233880809253757e-27	2.5969514668633094e-26	5.656157213921859e-25	1.2742057125195487e-23	2.9676619457246535e-22	7.142419884219531e-21	1.7755565656501339e-19	4.557081030385474e-18	1.2070069422665997e-16	3.2977213145642258e-15	9.289928171197543e-14	2.6972466489466317e-12	8.067837299532912e-11	2.4850925400408117e-09	7.879529143424921e-08
393	b3006	EG10271	244.0	0.0007131919171954401	0.0007536528042518536	0.0008185380878260353	0.0009133722613180725	0.0010467409817992814	0.001231563064504348	0.0014871199302074767	0.0018422792180206049	0.0023406448286557562	0.0030488700354385266	0.004070245001170903	0.005567208837245709	0.007799180858306681	0.011187067691075293	0.01642489724705653	0.024675929105716404	0.03792242803771028	0.05959911103681588	0.09575812094039235	0.15724493852495736	0.2638261525735052	0.45214300644628275	0.7912779664778583	1.4137018853250285	2.577769380547283	4.79591398780767	9.101754525584289	17.61538751684137	34.75851283302457	69.90724816887376	143.273856703655	299.14974679294556	636.1829043395745	1377.6637130197093	3037.17609659956	6814.929161233963	15560.295334900798	36144.425477627854	85395.51512751261	205165.16892925085	501132.9275849667	1244199.9727863194	3139235.1981483176	8047549.892353726	20956590.48083057	55425151.57351092
394	b1603	EG10744	510.0	5.5080720534576975e-18	1.048713365180612e-17	2.1091397028942914e-17	4.477313495953199e-17	1.0024680244161659e-16	2.365628705251323e-16	5.879395021756347e-16	1.5378728021949977e-15	4.230641919440599e-15	1.223182110115893e-14	3.714329115264181e-14	1.1838150845937365e-13	3.9574526318623467e-13	1.386737775729747e-12	5.090287440430981e-12	1.9560785373499152e-11	7.86424443501945e-11	3.3058955919169136e-10	1.452182677909624e-09	6.661864018315239e-09	3.1897660793439654e-08	1.59316344552272e-07	8.295713762860844e-07	4.500867077684853e-06	2.5430108176444265e-05	0.0001495456765674281	0.0009148303998987185	0.005818608825308675	0.038457729521952116	0.2640044889560336	1.881406467302327	13.911731400419487	106.68260558764943	848.0268249219545	6984.281686007865	59569.73095377482	525920.0060774762	4804023.871464894	45382254.04916299	443168793.9020964	4471610163.174139	46599627786.377426	501348142303.9919	5566113792429.779	63744135947310.31	752707323851336.1
[truncated: 1,159 more rows]
