# Supplementary material for: COBRAme: A computational framework for genome-scale models of metabolism and gene expression
Source: PLoS Comput Biol. 2018 Jul 5;14(7):e1006302. doi: 10.1371/journal.pcbi.1006302 (PMC6049947; doi:10.1371/journal.pcbi.1006302)
Supplement: S2 File — The ECOLIme version 0.0.9 source code. The latest version of ECOLIme can be downloaded from https://github.com/SBRG/ecolime. (ZIP) [file pcbi.1006302.s002.zip › S2_File/ecolime/building_data/peptide_compartment_and_pathways2.txt]

Complex	Complex_compartment	Protein	Protein_compartment	translocase_pathway
CPLX0-1601	Inner_Membrane	b1587(1:14)	Periplasm	t
CPLX0-1601	Inner_Membrane	b1590(1)	Inner_Membrane	r
CPLX0-1601	Inner_Membrane	b1588(1:15)	Periplasm	t
CPLX0-1601	Inner_Membrane	b1589(1:14)	Periplasm	t
NARU-MONOMER	Inner_Membrane	b1469(1)	Inner_Membrane	r
YDGEF-CPLX	Inner_Membrane	b1599(1)	Inner_Membrane	r
YDGEF-CPLX	Inner_Membrane	b1600(1)	Inner_Membrane	r
ANSB-CPLX	Periplasm	b2957(4)	Periplasm	s
EG11009-MONOMER	Outer_Membrane	b3035(1)	Outer_Membrane	sb
DSBD-MONOMER	Inner_Membrane	b4136(1)	Inner_Membrane	r
NITRATREDUCTZ-CPLX	Inner_Membrane	b1465(1)	Inner_Membrane	r
YGFO-MONOMER	Inner_Membrane	b2882(1)	Inner_Membrane	r
DCUA-MONOMER	Inner_Membrane	b4138(1)	Inner_Membrane	r
ALPHA-AMYL-PERI-MONOMER	Periplasm	b3571(1)	Periplasm	s
KUP-MONOMER	Inner_Membrane	b3747(1)	Inner_Membrane	r
PHOSNACMURPENTATRANS-MONOMER	Inner_Membrane	b0087(1)	Inner_Membrane	r
YJGT-MONOMER	Inner_Membrane	b4265(1)	Inner_Membrane	r
DCUB-MONOMER	Inner_Membrane	b4123(1)	Inner_Membrane	r
G6406-MONOMER	Periplasm	b0789(1)	Periplasm	s
G7533-MONOMER	Outer_Membrane	b2963(1)	Outer_Membrane	pla
YDEA-MONOMER	Inner_Membrane	b1528(1)	Inner_Membrane	r
EG11486-MONOMER	Inner_Membrane	b3792(1)	Inner_Membrane	r
EG10202-MONOMER	Periplasm	b3182(1)	Periplasm	s
4OHBENZOATE-OCTAPRENYLTRANSFER-MONOMER	Inner_Membrane	b4040(1)	Inner_Membrane	r
ABC-3-CPLX	Inner_Membrane	b2308(1)	Inner_Membrane	r
ABC-3-CPLX	Inner_Membrane	b2310(1)	Periplasm	s
ABC-3-CPLX	Inner_Membrane	b2307(1)	Inner_Membrane	r
B0511-MONOMER	Inner_Membrane	b0511(1)	Inner_Membrane	r
CYT-O-UBIOX-CPLX	Inner_Membrane	b0429(1)	Inner_Membrane	r
CYT-O-UBIOX-CPLX	Inner_Membrane	b0431(1)	Inner_Membrane	p
CYT-O-UBIOX-CPLX	Inner_Membrane	b0430(1)	Inner_Membrane	r
CYT-O-UBIOX-CPLX	Inner_Membrane	b0432(1)	Inner_Membrane	p
TNAB-MONOMER	Inner_Membrane	b3709(1)	Inner_Membrane	r
EG10950-MONOMER	Periplasm	b4392(1)	Periplasm	s
2-OCTAPRENYLPHENOL-HYDROX-MONOMER	Inner_Membrane	b3835(1)	Inner_Membrane	r
ARAE-MONOMER	Inner_Membrane	b2841(1)	Inner_Membrane	r
TYRP-MONOMER	Inner_Membrane	b1907(1)	Inner_Membrane	r
CPLX-167	Inner_Membrane	b0679(2)	Inner_Membrane	r
MTR-MONOMER	Inner_Membrane	b3161(1)	Inner_Membrane	r
ABC-70-CPLX	Inner_Membrane	b3917(1)	Periplasm	s
ABC-70-CPLX	Inner_Membrane	b2423(1)	Inner_Membrane	r
ABC-70-CPLX	Inner_Membrane	b2424(1)	Inner_Membrane	r
YJDL-MONOMER	Inner_Membrane	b4130(1)	Inner_Membrane	r
CPLX0-7654	Inner_Membrane	b3927(4)	Inner_Membrane	r
EXUT-MONOMER	Inner_Membrane	b3093(1)	Inner_Membrane	r
ABC-51-CPLX	Inner_Membrane	b1443(1)	Inner_Membrane	p
ABC-51-CPLX	Inner_Membrane	b1442(1)	Inner_Membrane	p
ABC-51-CPLX	Inner_Membrane	b1440(1)	Periplasm	s
EG10780-MONOMER	Periplasm	b1308(1)	Periplasm	s
G6437-MONOMER	Periplasm	b0837(1)	Periplasm	s
CDPDIGLYSYN-MONOMER	Inner_Membrane	b0175(1)	Inner_Membrane	r
BRNQ-MONOMER	Inner_Membrane	b0401(1)	Inner_Membrane	r
G7322-MONOMER_G6561-MONOMER	Inner_Membrane	b2519(1)	Inner_Membrane	s
G7322-MONOMER_G6561-MONOMER	Inner_Membrane	b1069(1)	Inner_Membrane	r
ABC-7-CPLX	Inner_Membrane	b2423(1)	Inner_Membrane	r
ABC-7-CPLX	Inner_Membrane	b2424(1)	Inner_Membrane	r
ABC-7-CPLX	Inner_Membrane	b2425(1)	Periplasm	s
PNUC-MONOMER	Inner_Membrane	b0751(1)	Inner_Membrane	r
TREHALAPERI-MONOMER	Periplasm	b1197(1)	Periplasm	s
B2789-MONOMER	Inner_Membrane	b2789(1)	Inner_Membrane	r
KEFB-MONOMER	Inner_Membrane	b3350(1)	Inner_Membrane	r
YHHO-MONOMER	Inner_Membrane	b3469(1)	Inner_Membrane	r
CPLX0-1941	Outer_Membrane	b1252(1)	Inner_Membrane	r
CPLX0-1941	Outer_Membrane	b3005(1)	Inner_Membrane	s
CPLX0-1941	Outer_Membrane	b0584(1)	Outer_Membrane	sb
CPLX0-1941	Outer_Membrane	b3006(1)	Inner_Membrane	p
HYDROG3-CPLX	Inner_Membrane	b2722(1)	Inner_Membrane	r
HYDROG3-CPLX	Inner_Membrane	b2723(1)	Inner_Membrane	r
XAPB-MONOMER	Inner_Membrane	b2406(1)	Inner_Membrane	r
SUCC-DEHASE	Inner_Membrane	b0721(1)	Inner_Membrane	r
SUCC-DEHASE	Inner_Membrane	b0722(1)	Inner_Membrane	r
AAS-MONOMER	Inner_Membrane	b2836(1)	Inner_Membrane	r
EG12455-MONOMER	Inner_Membrane	b2835(1)	Inner_Membrane	r
CADB-MONOMER	Inner_Membrane	b4132(1)	Inner_Membrane	r
CPLX0-7534	Outer_Membrane	b0929(3)	Outer_Membrane	sb
TRKA-MONOMER_SAPD-MONOMER_TRKG-MONOMER	Inner_Membrane	b1363(1)	Inner_Membrane	p
MELB-MONOMER	Inner_Membrane	b4120(1)	Inner_Membrane	r
NADH-DHI-CPLX	Inner_Membrane	b2288(1)	Inner_Membrane	p
NADH-DHI-CPLX	Inner_Membrane	b2277(1)	Inner_Membrane	r
NADH-DHI-CPLX	Inner_Membrane	b2280(1)	Inner_Membrane	r
NADH-DHI-CPLX	Inner_Membrane	b2279(1)	Inner_Membrane	p
NADH-DHI-CPLX	Inner_Membrane	b2278(1)	Inner_Membrane	r
NADH-DHI-CPLX	Inner_Membrane	b2282(1)	Inner_Membrane	r
NADH-DHI-CPLX	Inner_Membrane	b2276(1)	Inner_Membrane	r
CPLX-63	Inner_Membrane	b1872(1:26)	Periplasm	t
CPLX-63	Inner_Membrane	b1873(1)	Inner_Membrane	s
DIACYLGLYKIN-CPLX	Inner_Membrane	b4042(3)	Inner_Membrane	r
EG10280-MONOMER	Outer_Membrane	b2344(1)	Outer_Membrane	sb
EIISGA	Inner_Membrane	b4193(2)	Inner_Membrane	r
HCAT-MONOMER	Inner_Membrane	b2536(1)	Inner_Membrane	r
USHA-MONOMER	Periplasm	b0480(1)	Periplasm	s
FORMHYDROG2-CPLX	Inner_Membrane	b2994(1:14)	Periplasm	t
FORMHYDROG2-CPLX	Inner_Membrane	b2995(1)	Inner_Membrane	p
FORMHYDROG2-CPLX	Inner_Membrane	b2996(1:21)	Periplasm	t
FORMHYDROG2-CPLX	Inner_Membrane	b2997(1:14)	Periplasm	t
CORA-MONOMER	Inner_Membrane	b3816(1)	Inner_Membrane	p
EG11665-MONOMER	Inner_Membrane	b3057(1)	Inner_Membrane	r
G6260-MONOMER	Inner_Membrane	b0484(1)	Inner_Membrane	r
EG12713-MONOMER	Inner_Membrane	b1473(1)	Inner_Membrane	r
CPLX0-3932	Outer_Membrane	b0463(1)	Inner_Membrane	pa
CPLX0-3932	Outer_Membrane	b2470(1)	Inner_Membrane	r
CPLX0-3932	Outer_Membrane	b3035(1)	Outer_Membrane	sb
CYNX-MONOMER	Inner_Membrane	b0341(1)	Inner_Membrane	r
AROP-MONOMER	Inner_Membrane	b0112(1)	Inner_Membrane	r
TRKA-MONOMER_SAPD-MONOMER_TRKH-MONOMER	Inner_Membrane	b3849(1)	Inner_Membrane	r
YJCG-MONOMER	Inner_Membrane	b4067(1)	Inner_Membrane	r
MGTA-MONOMER	Inner_Membrane	b4242(1)	Inner_Membrane	r
KGTP-MONOMER	Inner_Membrane	b2587(1)	Inner_Membrane	r
HEMEOSYN-MONOMER	Inner_Membrane	b0428(1)	Inner_Membrane	r
DCUC-MONOMER	Inner_Membrane	b0621(1)	Inner_Membrane	r
YHIP-MONOMER	Inner_Membrane	b3496(1)	Inner_Membrane	r
B1634-MONOMER	Inner_Membrane	b1634(1)	Inner_Membrane	r
EG11373-MONOMER	Periplasm	b2558(1)	Periplasm	s
CPLX-722	Periplasm	b0980(2)	Periplasm	s
YBDA-MONOMER	Inner_Membrane	b0591(1)	Inner_Membrane	r
APP-UBIOX-CPLX	Inner_Membrane	b0978(1)	Inner_Membrane	r
APP-UBIOX-CPLX	Inner_Membrane	b0979(1)	Inner_Membrane	r
YFEP-MONOMER	Inner_Membrane	b2392(1)	Inner_Membrane	r
NUPG-MONOMER	Inner_Membrane	b2964(1)	Inner_Membrane	r
CYT-D-UBIOX-CPLX	Inner_Membrane	b0733(1)	Inner_Membrane	r
CYT-D-UBIOX-CPLX	Inner_Membrane	b0734(1)	Inner_Membrane	r
YGJU-MONOMER	Inner_Membrane	b3089(1)	Inner_Membrane	r
RHTB-MONOMER	Inner_Membrane	b3824(1)	Inner_Membrane	r
GLTP-MONOMER	Inner_Membrane	b4077(1)	Inner_Membrane	r
PGPPHOSPHAA-MONOMER	Inner_Membrane	b0418(1)	Inner_Membrane	r
EG11167-MONOMER	Inner_Membrane	b3040(1)	Inner_Membrane	r
GNTU-MONOMER	Inner_Membrane	b4476(1)	Inner_Membrane	r
EG12013-MONOMER	Periplasm	b2132(1)	Periplasm	s
B0752-MONOMER	Inner_Membrane	b0752(1)	Inner_Membrane	r
B1006-MONOMER	Inner_Membrane	b1006(1)	Inner_Membrane	r
EG11424-MONOMER	Inner_Membrane	b3622(1)	Inner_Membrane	r
ABC-28-CPLX_EG10817-MONOMER	Inner_Membrane	b3751(1)	Periplasm	s
ABC-28-CPLX_EG10817-MONOMER	Inner_Membrane	b3750(1)	Inner_Membrane	r
FORMATEDEHYDROGO-CPLX	Inner_Membrane	b3892(1)	Inner_Membrane	r
FORMATEDEHYDROGO-CPLX	Inner_Membrane	b3893(1:15.5)	Inner_Membrane	t
FORMATEDEHYDROGO-CPLX	Inner_Membrane	b3894(1:15.5)	Periplasm	t
ABC-18-CPLX	Inner_Membrane	b2150(1)	Periplasm	s
ABC-18-CPLX	Inner_Membrane	b2148(2)	Inner_Membrane	r
NITRATREDUCTA-CPLX	Inner_Membrane	b1227(1)	Inner_Membrane	r
FHLMULTI-CPLX	Inner_Membrane	b2722(1)	Inner_Membrane	r
FHLMULTI-CPLX	Inner_Membrane	b2723(1)	Inner_Membrane	r
ATPSYN-CPLX_EG10106-MONOMER	Inner_Membrane	b3736(1)	Inner_Membrane	r
ATPSYN-CPLX_EG10106-MONOMER	Inner_Membrane	b3731(1)	Inner_Membrane	y
ATPSYN-CPLX_EG10106-MONOMER	Inner_Membrane	b3739(1)	Inner_Membrane	r
ATPSYN-CPLX_EG10106-MONOMER	Inner_Membrane	b3738(1)	Inner_Membrane	p
ATPSYN-CPLX_EG10106-MONOMER	Inner_Membrane	b3737(1)	Inner_Membrane	r
DMK-MONOMER	Inner_Membrane	b3930(1)	Inner_Membrane	r
NRFMULTI-CPLX	Inner_Membrane	b4071(1)	Periplasm	s
NRFMULTI-CPLX	Inner_Membrane	b4070(1)	Periplasm	s
NRFMULTI-CPLX	Inner_Membrane	b4073(1)	Inner_Membrane	r
NRFMULTI-CPLX	Inner_Membrane	b4072(1:20)	Periplasm	t
G6439-MONOMER	Inner_Membrane	b0841(1)	Inner_Membrane	r
B0612-MONOMER	Inner_Membrane	b0612(1)	Inner_Membrane	r
BETT-MONOMER	Inner_Membrane	b0314(1)	Inner_Membrane	r
CPLX0-7674	Inner_Membrane	b1250(4)	Inner_Membrane	r
ABC-49-CPLX	Inner_Membrane	b0831(1)	Inner_Membrane	r
ABC-49-CPLX	Inner_Membrane	b0832(1)	Inner_Membrane	r
ABC-15-CPLX	Inner_Membrane	b3460(1)	Periplasm	s
ABC-15-CPLX	Inner_Membrane	b3456(1)	Inner_Membrane	p
ABC-15-CPLX	Inner_Membrane	b3457(1)	Inner_Membrane	r
UHPT-MONOMER	Inner_Membrane	b3666(1)	Inner_Membrane	r
CPLX0-7906	Inner_Membrane	b0040(3)	Inner_Membrane	r
PITA-MONOMER	Inner_Membrane	b3493(1)	Inner_Membrane	r
DSBBPROT-MONOMER	Inner_Membrane	b1185(1)	Inner_Membrane	r
CPLX0-3976_edit	Inner_Membrane	b3785(1)	Inner_Membrane	r
CPLX0-3976_edit	Inner_Membrane	b3793(1)	Inner_Membrane	r
CPLX0-3201	Periplasm	b2328(2)	Periplasm	s
YRBG-MONOMER	Inner_Membrane	b3196(1)	Inner_Membrane	r
B0260-MONOMER	Inner_Membrane	b0260(1)	Inner_Membrane	r
CPLX0-7	Inner_Membrane	b2429(1)	Inner_Membrane	r
CPLX-169	Inner_Membrane	b2703(1)	Inner_Membrane	r
CPLX-169	Inner_Membrane	b2702(1)	Inner_Membrane	r
FORMHYDROGI-CPLX	Inner_Membrane	b0974(1)	Inner_Membrane	r
FORMHYDROGI-CPLX	Inner_Membrane	b0972(1:14)	Inner_Membrane	t
FORMHYDROGI-CPLX	Inner_Membrane	b0973(1:14)	Periplasm	t
MYRISTOYLACYLTRAN-MONOMER	Inner_Membrane	b1855(1)	Inner_Membrane	y
PHOSPHAGLYPSYN-MONOMER	Inner_Membrane	b1912(1)	Inner_Membrane	r
ABC-24-CPLX	Inner_Membrane	b1124(1)	Inner_Membrane	r
ABC-24-CPLX	Inner_Membrane	b1125(1)	Inner_Membrane	r
ABC-24-CPLX	Inner_Membrane	b1123(1)	Periplasm	s
XYLE-MONOMER	Inner_Membrane	b4031(1)	Inner_Membrane	p
NANT-MONOMER	Inner_Membrane	b3224(1)	Inner_Membrane	r
EG11639-MONOMER	Inner_Membrane	b1533(1)	Inner_Membrane	r
DSBG-CPLX	Periplasm	b0604(2)	Periplasm	s
SHIA-MONOMER	Inner_Membrane	b1981(1)	Inner_Membrane	r
ABC-42-CPLX	Inner_Membrane	b4088(1)	Periplasm	s
ABC-42-CPLX	Inner_Membrane	b4086(2)	Inner_Membrane	r
CPLX0-7720	Inner_Membrane	b2258(1)	Inner_Membrane	r
CPLX0-7720	Inner_Membrane	b4544(1)	Inner_Membrane	r
LYSP-MONOMER	Inner_Membrane	b2156(1)	Inner_Membrane	r
ABC-2-CPLX	Inner_Membrane	b1901(1)	Periplasm	s
ABC-2-CPLX	Inner_Membrane	b4460(2)	Inner_Membrane	r
YAAJ-MONOMER	Inner_Membrane	b0007(1)	Inner_Membrane	p
CPLX0-231	Inner_Membrane	b2092(2)	Inner_Membrane	r
ABC-20-CPLX	Inner_Membrane	b3476(1)	Periplasm	s
ABC-20-CPLX	Inner_Membrane	b3477(1)	Inner_Membrane	r
ABC-20-CPLX	Inner_Membrane	b3478(1)	Inner_Membrane	r
NIRC-MONOMER	Inner_Membrane	b3367(1)	Inner_Membrane	r
CPLX0-1942	Outer_Membrane	b1252(1)	Inner_Membrane	r
CPLX0-1942	Outer_Membrane	b0150(1)	Outer_Membrane	sb
CPLX0-1942	Outer_Membrane	b3005(1)	Inner_Membrane	s
CPLX0-1942	Outer_Membrane	b3006(1)	Inner_Membrane	p
GLPT-MONOMER	Inner_Membrane	b2240(1)	Inner_Membrane	r
CPLX0-7535	Inner_Membrane	b4115(2)	Inner_Membrane	r
PHEP-MONOMER	Inner_Membrane	b0576(1)	Inner_Membrane	r
CHAA-MONOMER	Inner_Membrane	b1216(1)	Inner_Membrane	r
ABC-12-CPLX	Inner_Membrane	b0811(1)	Periplasm	s
ABC-12-CPLX	Inner_Membrane	b0810(2)	Inner_Membrane	r
APHA-CPLX	Periplasm	b4055(4)	Periplasm	s
CPLX0-7653	Inner_Membrane	b0875(4)	Inner_Membrane	r
B0070-MONOMER	Inner_Membrane	b0070(1)	Inner_Membrane	r
G7410-MONOMER	Outer_Membrane	b2701(1)	Outer_Membrane	pla
G7167-MONOMER	Inner_Membrane	b2254(1)	Inner_Membrane	r
GABP-MONOMER	Inner_Membrane	b2663(1)	Inner_Membrane	r
CPLX0-1721	Outer_Membrane	b0572(1)	Outer_Membrane	pla
CPLX0-1721	Outer_Membrane	b0573(1)	Periplasm	s
CPLX0-1721	Outer_Membrane	b0574(1)	Periplasm	s
CPLX0-1721	Outer_Membrane	b0575(3)	Inner_Membrane	r
CPLX0-250_FORMATEDEHYDROGH-MONOMER	Inner_Membrane	b2484(1)	Inner_Membrane	r
CPLX0-250_FORMATEDEHYDROGH-MONOMER	Inner_Membrane	b2486(1)	Inner_Membrane	r
CPLX0-250_FORMATEDEHYDROGH-MONOMER	Inner_Membrane	b2485(1)	Inner_Membrane	r
CPLX0-250_FORMATEDEHYDROGH-MONOMER	Inner_Membrane	b2482(1)	Inner_Membrane	r
CPLX0-250_FORMATEDEHYDROGH-MONOMER	Inner_Membrane	b2483(1)	Inner_Membrane	r
RHAT-MONOMER	Inner_Membrane	b3907(1)	Inner_Membrane	r
NHAB-MONOMER	Inner_Membrane	b1186(1)	Inner_Membrane	r
B2170-MONOMER	Inner_Membrane	b2170(1)	Inner_Membrane	r
RHTC-MONOMER	Inner_Membrane	b3823(1)	Inner_Membrane	r
ATPASE-1-CPLX_no_MONOMER0-12	Inner_Membrane	b0698(1)	Inner_Membrane	r
ATPASE-1-CPLX_no_MONOMER0-12	Inner_Membrane	b0697(1)	Inner_Membrane	r
ABC-11-CPLX	Inner_Membrane	b0152(1:21)	Periplasm	t
ABC-11-CPLX	Inner_Membrane	b0153(2)	Inner_Membrane	r
ABC-14-CPLX	Inner_Membrane	b2309(1)	Periplasm	s
ABC-14-CPLX	Inner_Membrane	b2308(1)	Inner_Membrane	r
ABC-14-CPLX	Inner_Membrane	b2307(1)	Inner_Membrane	r
CPLX0-7819	Inner_Membrane	b0047(2)	Inner_Membrane	r
YCHM-MONOMER	Inner_Membrane	b1206(1)	Inner_Membrane	r
ABC-27-CPLX	Inner_Membrane	b3728(1)	Periplasm	s
ABC-27-CPLX	Inner_Membrane	b3726(1)	Inner_Membrane	r
ABC-27-CPLX	Inner_Membrane	b3727(1)	Inner_Membrane	r
CPLX0-7717	Inner_Membrane	b3396(2)	Inner_Membrane	s
CPLX0-1923_EG10306-MONOMER	Outer_Membrane	b1102(1)	Outer_Membrane	sb
CPLX0-1923_EG10306-MONOMER	Outer_Membrane	b3005(1)	Inner_Membrane	s
CPLX0-1923_EG10306-MONOMER	Outer_Membrane	b1252(1)	Inner_Membrane	r
CPLX0-1923_EG10306-MONOMER	Outer_Membrane	b3006(1)	Inner_Membrane	p
B1296-MONOMER	Inner_Membrane	b1296(1)	Inner_Membrane	r
ABC-56-CPLX	Inner_Membrane	b0934(2)	Inner_Membrane	r
ABC-56-CPLX	Inner_Membrane	b0936(1)	Periplasm	s
RFBX-MONOMER	Inner_Membrane	b2037(1)	Inner_Membrane	p
B0709-MONOMER	Inner_Membrane	b0709(1)	Inner_Membrane	p
CPLX0-1581	Outer_Membrane	b0622(2)	Outer_Membrane	sb
GLUCDEHYDROG-MONOMER	Inner_Membrane	b0124(1)	Inner_Membrane	r
GNTT-MONOMER	Inner_Membrane	b3415(1)	Inner_Membrane	r
MONOMER0-341	Outer_Membrane	b3821(1)	Outer_Membrane	sb
CPLX0-7717_G6561-MONOMER	Inner_Membrane	b1069(1)	Inner_Membrane	r
CPLX0-7717_G6561-MONOMER	Inner_Membrane	b3396(2)	Inner_Membrane	s
DCTA-MONOMER	Inner_Membrane	b3528(1)	Inner_Membrane	r
CPLX-157	Inner_Membrane	b1101(2)	Inner_Membrane	r
CPLX-163	Inner_Membrane	b0731(2)	Inner_Membrane	r
GALP-MONOMER	Inner_Membrane	b2943(1)	Inner_Membrane	r
ALDOSE1EPIM-MONOMER	Periplasm	b0756(1)	Periplasm	s
AMINEOXID-CPLX	Periplasm	b1386(2)	Periplasm	s
CPLX0-7843	Inner_Membrane	b0904(5)	Inner_Membrane	r
CPLX-168	Inner_Membrane	b4240(2)	Inner_Membrane	r
EG10606-MONOMER	Inner_Membrane	b0635(1)	Inner_Membrane	r
ABC-34-CPLX	Inner_Membrane	b3452(1)	Inner_Membrane	r
ABC-34-CPLX	Inner_Membrane	b3453(1)	Periplasm	s
ABC-34-CPLX	Inner_Membrane	b3451(1)	Inner_Membrane	r
TRANS-CPLX-203	Inner_Membrane	b3577(1)	Inner_Membrane	r
TRANS-CPLX-203	Inner_Membrane	b3579(1)	Periplasm	s
TRANS-CPLX-203	Inner_Membrane	b3578(1)	Inner_Membrane	r
NUPC-MONOMER	Inner_Membrane	b2393(1)	Inner_Membrane	r
ABC-26-CPLX	Inner_Membrane	b2678(2)	Inner_Membrane	p
ABC-26-CPLX	Inner_Membrane	b2679(1)	Periplasm	s
G6622-MONOMER	Outer_Membrane	b1193(1)	Outer_Membrane	pla
DSBC-CPLX	Periplasm	b2893(2)	Periplasm	s
PYRNUTRANSHYDROGEN-CPLX	Inner_Membrane	b1602(2)	Inner_Membrane	r
PYRNUTRANSHYDROGEN-CPLX	Inner_Membrane	b1603(2)	Inner_Membrane	r
YEAV-MONOMER	Inner_Membrane	b1801(1)	Inner_Membrane	r
ABC-25-CPLX	Inner_Membrane	b0857(1)	Inner_Membrane	p
ABC-25-CPLX	Inner_Membrane	b0856(1)	Inner_Membrane	r
ABC-25-CPLX	Inner_Membrane	b0854(1)	Periplasm	s
ABC-33-CPLX	Inner_Membrane	b3566(1)	Periplasm	s
ABC-33-CPLX	Inner_Membrane	b3568(2)	Inner_Membrane	r
FUMARATE-REDUCTASE	Inner_Membrane	b4152(1)	Inner_Membrane	r
FUMARATE-REDUCTASE	Inner_Membrane	b4151(1)	Inner_Membrane	r
POTE-MONOMER	Inner_Membrane	b0692(1)	Inner_Membrane	r
LCTP-MONOMER	Inner_Membrane	b3603(1)	Inner_Membrane	r
G6886-MONOMER	Periplasm	b1646(1)	Periplasm	s
CMR-MONOMER	Inner_Membrane	b0842(1)	Inner_Membrane	p
CPLX-164	Inner_Membrane	b1621(2)	Inner_Membrane	r
PGPPHOSPHAB-MONOMER	Inner_Membrane	b1278(1)	Inner_Membrane	r
NAP-CPLX	Inner_Membrane	b2202(1)	Inner_Membrane	r
NAP-CPLX	Inner_Membrane	b2203(1)	Periplasm	s
NAP-CPLX	Inner_Membrane	b2204(1)	Inner_Membrane	r
NAP-CPLX	Inner_Membrane	b2205(1:20)	Periplasm	t
NAP-CPLX	Inner_Membrane	b2206(1:27)	Periplasm	t
ABC-5-CPLX	Inner_Membrane	b0158(1)	Periplasm	s
ABC-5-CPLX	Inner_Membrane	b1711(2)	Inner_Membrane	r
GLYCPDIESTER-PERI-CPLX	Periplasm	b2239(2)	Periplasm	s
GLTS-MONOMER	Inner_Membrane	b3653(1)	Inner_Membrane	r
EG12015-MONOMER	Periplasm	b2134(1)	Periplasm	s
EG12318-MONOMER	Periplasm	b0123(1:23)	Periplasm	t
ABC-304-CPLX	Inner_Membrane	b3458(1)	Periplasm	s
ABC-304-CPLX	Inner_Membrane	b3456(1)	Inner_Membrane	p
ABC-304-CPLX	Inner_Membrane	b3457(1)	Inner_Membrane	r
EG12445-MONOMER	Inner_Membrane	b2578(1)	Inner_Membrane	r
CPLX0-7629	Inner_Membrane	b0019(2)	Inner_Membrane	r
CPLX-158	Inner_Membrane	b2167(2)	Inner_Membrane	r
CPLX0-2141	Outer_Membrane	b3265(1)	Inner_Membrane	pa
CPLX0-2141	Outer_Membrane	b3035(1)	Outer_Membrane	sb
CPLX0-2141	Outer_Membrane	b3266(1)	Inner_Membrane	r
ABC-63-CPLX	Inner_Membrane	b1859(2)	Inner_Membrane	r
ABC-63-CPLX	Inner_Membrane	b1857(1)	Periplasm	s
EG11035-MONOMER	Outer_Membrane	b0411(1)	Outer_Membrane	sb
CPDB-MONOMER	Periplasm	b4213(1)	Periplasm	s
G7458-MONOMER	Periplasm	b2817(1:22)	Periplasm	t
CPLX-165	Inner_Membrane	b1818(2)	Inner_Membrane	r
CPLX-165	Inner_Membrane	b1819(1)	Inner_Membrane	r
ABC-35-CPLX	Inner_Membrane	b2200(1)	Inner_Membrane	r
ABC-35-CPLX	Inner_Membrane	b2197(1)	Periplasm	s
ABC-35-CPLX	Inner_Membrane	b2198(1)	Inner_Membrane	r
ABC-35-CPLX	Inner_Membrane	b2199(1)	Inner_Membrane	p
CPLX0-3951	Inner_Membrane	b0149(2)	Inner_Membrane	s
EG10168-MONOMER	Inner_Membrane	b0657(1)	Inner_Membrane	r
CODB-MONOMER	Inner_Membrane	b0336(1)	Inner_Membrane	r
EG10669-MONOMER	Outer_Membrane	b0957(1)	Outer_Membrane	sb
ALKAPHOSPHA-CPLX	Periplasm	b0383(2)	Periplasm	s
ATPASE-1-CPLX	Inner_Membrane	b0698(1)	Inner_Membrane	r
ATPASE-1-CPLX	Inner_Membrane	b4513(1)	Inner_Membrane	r
ATPASE-1-CPLX	Inner_Membrane	b0697(1)	Inner_Membrane	r
YNFJ-MONOMER	Inner_Membrane	b1592(1)	Inner_Membrane	r
ABC-4-CPLX	Inner_Membrane	b0862(1)	Inner_Membrane	p
ABC-4-CPLX	Inner_Membrane	b0863(1)	Periplasm	s
ABC-4-CPLX	Inner_Membrane	b0860(1)	Periplasm	s
ABC-4-CPLX	Inner_Membrane	b0861(1)	Inner_Membrane	p
CPLX0-7704	Inner_Membrane	b0914(2)	Inner_Membrane	r
NAPAB-CPLX_NAPC-MONOMER	Inner_Membrane	b2202(1)	Inner_Membrane	r
NAPAB-CPLX_NAPC-MONOMER	Inner_Membrane	b2203(1)	Periplasm	s
NAPAB-CPLX_NAPC-MONOMER	Inner_Membrane	b2206(1:27)	Periplasm	t
ABC-13-CPLX	Inner_Membrane	b0655(1)	Periplasm	s
ABC-13-CPLX	Inner_Membrane	b0654(1)	Inner_Membrane	r
ABC-13-CPLX	Inner_Membrane	b0653(1)	Inner_Membrane	r
EG10201-MONOMER	Inner_Membrane	b0632(1)	Inner_Membrane	r
CPLX-153	Inner_Membrane	b2715(2)	Inner_Membrane	r
ABC-8-CPLX	Inner_Membrane	b3542(1)	Inner_Membrane	r
ABC-8-CPLX	Inner_Membrane	b3543(1)	Inner_Membrane	r
ABC-8-CPLX	Inner_Membrane	b3544(1)	Periplasm	s
G7146-MONOMER	Inner_Membrane	b2174(1)	Inner_Membrane	r
URAA-MONOMER	Inner_Membrane	b2497(1)	Inner_Membrane	r
ABC-40-CPLX	Inner_Membrane	b2128(1)	Inner_Membrane	r
ABC-40-CPLX	Inner_Membrane	b2130(1)	Inner_Membrane	r
ABC-40-CPLX	Inner_Membrane	b2131(1)	Periplasm	s
YHAU-MONOMER	Inner_Membrane	b3127(1)	Inner_Membrane	r
ABC-22-CPLX	Inner_Membrane	b1245(1)	Inner_Membrane	r
ABC-22-CPLX	Inner_Membrane	b1244(1)	Inner_Membrane	r
ABC-22-CPLX	Inner_Membrane	b1243(1)	Periplasm	s
ARCD-MONOMER	Inner_Membrane	b1605(1)	Inner_Membrane	r
ABC-32-CPLX	Inner_Membrane	b0067(2)	Inner_Membrane	r
ABC-32-CPLX	Inner_Membrane	b0068(1)	Inner_Membrane	r
CPLX0-3970	Inner_Membrane	b1245(1)	Inner_Membrane	r
CPLX0-3970	Inner_Membrane	b1244(1)	Inner_Membrane	r
CPLX0-3970	Inner_Membrane	b1329(1)	Periplasm	s
EG11724-MONOMER	Inner_Membrane	b3714(1)	Inner_Membrane	r
TRANS-CPLX-201	Outer_Membrane	b0462(1)	Inner_Membrane	r
TRANS-CPLX-201	Outer_Membrane	b0463(1)	Inner_Membrane	pa
TRANS-CPLX-201	Outer_Membrane	b3035(1)	Outer_Membrane	sb
MHPT-MONOMER	Inner_Membrane	b0353(1)	Inner_Membrane	r
PITB-MONOMER	Inner_Membrane	b2987(1)	Inner_Membrane	r
TDCC-MONOMER	Inner_Membrane	b3116(1)	Inner_Membrane	r
COBS-MONOMER	Inner_Membrane	b1992(1)	Inner_Membrane	r
KDGT-MONOMER	Inner_Membrane	b3909(1)	Inner_Membrane	r
G7170-MONOMER	Inner_Membrane	b2257(1)	Inner_Membrane	r
ABC-10-CPLX	Inner_Membrane	b0592(1)	Periplasm	s
ABC-10-CPLX	Inner_Membrane	b0589(1)	Inner_Membrane	p
ABC-10-CPLX	Inner_Membrane	b0590(1)	Inner_Membrane	r
YGGA-MONOMER	Inner_Membrane	b2923(1)	Inner_Membrane	r
FORMATEDEHYDROGN-CPLX	Inner_Membrane	b1475(3:15.5)	Inner_Membrane	t
FORMATEDEHYDROGN-CPLX	Inner_Membrane	b1474(3:15.5)	Periplasm	t
FORMATEDEHYDROGN-CPLX	Inner_Membrane	b1476(3)	Inner_Membrane	r
EG10203-MONOMER	Inner_Membrane	b0839(1)	Inner_Membrane	r
ACYLCOADEHYDROG-MONOMER	Inner_Membrane	b0221(1)	Inner_Membrane	r
CPLX0-7630	Periplasm	b0494(4)	Periplasm	s
FUCP-MONOMER	Inner_Membrane	b2801(1)	Inner_Membrane	r
SDAC-MONOMER	Inner_Membrane	b2796(1)	Inner_Membrane	r
PANF-MONOMER	Inner_Membrane	b3258(1)	Inner_Membrane	r
G6414-MONOMER_CPLX0-1923	Outer_Membrane	b0805(1)	Outer_Membrane	sb
G6414-MONOMER_CPLX0-1923	Outer_Membrane	b1252(1)	Inner_Membrane	r
G6414-MONOMER_CPLX0-1923	Outer_Membrane	b3005(1)	Inner_Membrane	s
G6414-MONOMER_CPLX0-1923	Outer_Membrane	b3006(1)	Inner_Membrane	p
YGJE-MONOMER	Inner_Membrane	b3063(1)	Inner_Membrane	r
#DISULFOXRED-MONOMER	Periplasm	b3860(1)	Periplasm	ra
G7090-MONOMER_EG11982-MONOMER	Inner_Membrane	b2027(1)	Inner_Membrane	r
G7090-MONOMER_EG11982-MONOMER	Inner_Membrane	b2035(1)	Inner_Membrane	r
EG12267-MONOMER	Inner_Membrane	b3546(1)	Inner_Membrane	r
CPLX-154	Inner_Membrane	b3722(2)	Inner_Membrane	r
CPLX-7	Inner_Membrane	b3502(2)	Inner_Membrane	r
CPLX0-7530	Outer_Membrane	b0241(3)	Outer_Membrane	sb
AMPG-MONOMER	Inner_Membrane	b0433(1)	Inner_Membrane	p
DIMESULFREDUCT-CPLX	Inner_Membrane	b0896(1)	Inner_Membrane	r
DIMESULFREDUCT-CPLX	Inner_Membrane	b0894(1:26)	Periplasm	t
CPLX0-7533	Outer_Membrane	b2215(3)	Outer_Membrane	sb
CPLX0-7655	Outer_Membrane	b4036(3)	Outer_Membrane	sb
RPOA-MONOMER	Inner_Membrane	b2010(1)	Inner_Membrane	r
G6700-MONOMER	Outer_Membrane	b1377(1)	Outer_Membrane	sb
G7921-MONOMER	Outer_Membrane	b4311(1)	Outer_Membrane	sb
TETRAACYLDISACC4KIN-MONOMER	Inner_Membrane	b0915(1)	Inner_Membrane	r
CPLX-166	Inner_Membrane	b3599(2)	Inner_Membrane	r
G7457-MONOMER	Outer_Membrane	b2813(1)	Outer_Membrane	pla
ANSP-MONOMER	Inner_Membrane	b1453(1)	Inner_Membrane	r
NARK-MONOMER	Inner_Membrane	b1223(1)	Inner_Membrane	r
GNTP-MONOMER	Inner_Membrane	b4321(1)	Inner_Membrane	r
CPLX0-3951_G6561-MONOMER	Inner_Membrane	b1069(1)	Inner_Membrane	r
CPLX0-3951_G6561-MONOMER	Inner_Membrane	b0149(2)	Inner_Membrane	s
CPLX0-7684	Inner_Membrane	b2682(1)	Inner_Membrane	r
CPLX0-7684	Inner_Membrane	b2683(1)	Inner_Membrane	r
ATPSYN-CPLX	Inner_Membrane	b3738(1)	Inner_Membrane	p
ATPSYN-CPLX	Inner_Membrane	b3736(2)	Inner_Membrane	r
ATPSYN-CPLX	Inner_Membrane	b3731(1)	Inner_Membrane	y
ATPSYN-CPLX	Inner_Membrane	b3737(10)	Inner_Membrane	r
CPLX0-7641	Inner_Membrane	b3915(2)	Inner_Membrane	r
PUTP-MONOMER	Inner_Membrane	b1015(1)	Inner_Membrane	r
NACMURLALAAMI1-MONOMER	Periplasm	b2435(1:20)	Periplasm	t
YIDK-MONOMER	Inner_Membrane	b3679(1)	Inner_Membrane	r
CPLX0-7532	Inner_Membrane	b0451(3)	Inner_Membrane	r
METNIQ-METHIONINE-ABC-CPLX	Inner_Membrane	b0197(1)	Inner_Membrane	pa
METNIQ-METHIONINE-ABC-CPLX	Inner_Membrane	b0198(1)	Inner_Membrane	r
EG10341-MONOMER	Inner_Membrane	b0084(1)	Inner_Membrane	r
ABC-53-CPLX	Inner_Membrane	b4261(1)	Inner_Membrane	r
ABC-53-CPLX	Inner_Membrane	b4262(1)	Inner_Membrane	r
ABC-53-CPLX	Inner_Membrane	b3199(1)	Inner_Membrane	r
ABC-53-CPLX	Inner_Membrane	b3200(1)	Periplasm	s
XASA-MONOMER	Inner_Membrane	b1492(1)	Inner_Membrane	r
CYCA-MONOMER	Inner_Membrane	b4208(1)	Inner_Membrane	r
GLUCOSE-1-PHOSPHAT-CPLX	Periplasm	b1002(2)	Periplasm	s
B2975-MONOMER	Inner_Membrane	b2975(1)	Inner_Membrane	r
ABC-19-CPLX	Inner_Membrane	b0764(2)	Inner_Membrane	r
ABC-19-CPLX	Inner_Membrane	b0763(1)	Periplasm	s
ABC-6-CPLX	Inner_Membrane	b0887(2)	Inner_Membrane	p
ABC-6-CPLX	Inner_Membrane	b0886(2)	Inner_Membrane	r
CPLX0-7642	Inner_Membrane	b4111(2)	Inner_Membrane	r
EG12134-MONOMER	Inner_Membrane	b0813(1)	Inner_Membrane	p
CARDIOLIPSYN-MONOMER	Inner_Membrane	b1249(1)	Inner_Membrane	r
ABC-16-CPLX	Inner_Membrane	b4034(1)	Periplasm	s
ABC-16-CPLX	Inner_Membrane	b4033(1)	Inner_Membrane	r
ABC-16-CPLX	Inner_Membrane	b4032(1)	Inner_Membrane	r
G7814-MONOMER	Outer_Membrane	b3875(1)	Outer_Membrane	sb
CPLX0-1923_EG10155-MONOMER	Outer_Membrane	b3005(1)	Inner_Membrane	s
CPLX0-1923_EG10155-MONOMER	Outer_Membrane	b1252(1)	Inner_Membrane	r
CPLX0-1923_EG10155-MONOMER	Outer_Membrane	b2155(1)	Outer_Membrane	sb
CPLX0-1923_EG10155-MONOMER	Outer_Membrane	b3006(1)	Inner_Membrane	p
EG11671-MONOMER	Inner_Membrane	b2223(1)	Inner_Membrane	r
ABC-46-CPLX	Inner_Membrane	b4231(1)	Inner_Membrane	r
ABC-46-CPLX	Inner_Membrane	b4227(1)	Periplasm	s
ABC-46-CPLX	Inner_Membrane	b4230(2)	Inner_Membrane	r
CPLX0-1943	Outer_Membrane	b4291(1)	Outer_Membrane	sb
CPLX0-1943	Outer_Membrane	b1252(1)	Inner_Membrane	r
CPLX0-1943	Outer_Membrane	b3005(1)	Inner_Membrane	s
CPLX0-1943	Outer_Membrane	b3006(1)	Inner_Membrane	p
YJIZ-MONOMER	Inner_Membrane	b4356(1)	Inner_Membrane	r
ABC-9-CPLX	Inner_Membrane	b4290(1)	Periplasm	s
ABC-9-CPLX	Inner_Membrane	b4288(1)	Inner_Membrane	r
ABC-9-CPLX	Inner_Membrane	b4289(1)	Inner_Membrane	r
FEOB-MONOMER	Inner_Membrane	b3409(1)	Inner_Membrane	r
TMAOREDUCTI-CPLX	Inner_Membrane	b0996(1)	Inner_Membrane	s
TMAOREDUCTI-CPLX	Inner_Membrane	b0997(2:27)	Periplasm	t
GLCNACPTRANS-MONOMER	Inner_Membrane	b3784(1)	Inner_Membrane	r
YICE-MONOMER	Inner_Membrane	b3654(1)	Inner_Membrane	r
ABC-59-CPLX	Inner_Membrane	b1487(1)	Periplasm	s
ABC-59-CPLX	Inner_Membrane	b1486(1)	Inner_Membrane	r
ABC-59-CPLX	Inner_Membrane	b1485(1)	Inner_Membrane	r
EG10544-MONOMER	Outer_Membrane	b1677(1)	Outer_Membrane	pla
NACMURLALAAMI2-MONOMER	Periplasm	b4169(1)	Periplasm	s
ABC-64-CPLX	Inner_Membrane	b0365(1)	Periplasm	s
ABC-64-CPLX	Inner_Membrane	b0367(2)	Inner_Membrane	r
FOCB-MONOMER	Inner_Membrane	b2492(1)	Inner_Membrane	r
CPLX0-1924	Outer_Membrane	b3966(1)	Outer_Membrane	sb
CPLX0-1924	Outer_Membrane	b1252(1)	Inner_Membrane	r
CPLX0-1924	Outer_Membrane	b3005(1)	Inner_Membrane	s
CPLX0-1924	Outer_Membrane	b3006(1)	Inner_Membrane	p
EG10374-MONOMER	Periplasm	b3447(1)	Periplasm	s
G6657-MONOMER	Outer_Membrane	b1319(1)	Outer_Membrane	sb
YHFM-MONOMER	Inner_Membrane	b3370(1)	Inner_Membrane	r
YADQ-MONOMER	Inner_Membrane	b0155(1)	Inner_Membrane	r
LACY-MONOMER	Inner_Membrane	b0343(1)	Inner_Membrane	r
EG11674-MONOMER	Inner_Membrane	b3059(1)	Inner_Membrane	r
YIDT-MONOMER	Inner_Membrane	b3691(1)	Inner_Membrane	r
TatA_MONOMER	Inner_Membrane	b3836(1)	Inner_Membrane	r
TatE_MONOMER	Inner_Membrane	b0627(1)	Inner_Membrane	r
TatBC_octa	Inner_Membrane	b3838(8)	Inner_Membrane	r
TatBC_octa	Inner_Membrane	b3839(8)	Inner_Membrane	p
Sec-CPLX	Inner_Membrane	b3300(1)	Inner_Membrane	r
Sec-CPLX	Inner_Membrane	b3981(1)	Inner_Membrane	r
Sec-CPLX	Inner_Membrane	b3175(1)	Inner_Membrane	r
Sec-CPLX	Inner_Membrane	b0408(1)	Inner_Membrane	r
Sec-CPLX	Inner_Membrane	b0409(1)	Inner_Membrane	r
SecYE-CPLX	Inner_Membrane	b3300(1)	Inner_Membrane	r
SecYE-CPLX	Inner_Membrane	b3981(1)	Inner_Membrane	r
SecYE-CPLX	Inner_Membrane	b0408(1)	Inner_Membrane	r
SecYE-CPLX	Inner_Membrane	b0409(1)	Inner_Membrane	r
LolA_MONOMER	Periplasm	b0891(1)	Periplasm	s
LolB_MONOMER	Outer_Membrane	b1209(1)	Outer_Membrane	pla
LolCDE-CPLX	Inner_Membrane	b1116(2)	Inner_Membrane	r
LolCDE-CPLX	Inner_Membrane	b1118(1)	Inner_Membrane	r
Bam-CPLX	Outer_Membrane	b0177(1)	Outer_Membrane	sb
Bam-CPLX	Outer_Membrane	b2512(1)	Outer_Membrane	pla
Bam-CPLX	Outer_Membrane	b2477(1)	Outer_Membrane	pla
Bam-CPLX	Outer_Membrane	b2595(1)	Outer_Membrane	pla
Bam-CPLX	Outer_Membrane	b2617(1)	Outer_Membrane	pla
BamAD-CPLX	Outer_Membrane	b0177(1)	Outer_Membrane	sb
BamAD-CPLX	Outer_Membrane	b2595(1)	Outer_Membrane	pla
YidC_MONOMER	Inner_Membrane	b3705(1)	Inner_Membrane	ra
SurA_MONOMER	Periplasm	b0053(1)	Periplasm	s
Lgt_MONOMER	Inner_Membrane	b2828(1)	Inner_Membrane	r
LspA_MONOMER	Inner_Membrane	b0027(1)	Inner_Membrane	r
#LepB_MONOMER	Inner_Membrane	b2568(1)	Inner_Membrane	ra
ARGDECARBOXBIO-CPLX	Periplasm	b2938(4:25)	Periplasm	t
