# Supplementary material for: COBRAme: A computational framework for genome-scale models of metabolism and gene expression
Source: PLoS Comput Biol. 2018 Jul 5;14(7):e1006302. doi: 10.1371/journal.pcbi.1006302 (PMC6049947; doi:10.1371/journal.pcbi.1006302)
Supplement: S2 File — The ECOLIme version 0.0.9 source code. The latest version of ECOLIme can be downloaded from https://github.com/SBRG/ecolime. (ZIP) [file pcbi.1006302.s002.zip › S2_File/ecolime/building_data/post_transcriptional_modification_of_tRNA.txt]

bnum	position	modification
b0202	20A	D
b0202	20	D
b0202	37	t6A
b0202	46	m7G
b0202	47	acp3U
b0202	54	m5U
b0202	55	Y
b0202	65	Y
b0203	17	D
b0203	34	cmo5U
b0203	46	m7G
b0203	54	m5U
b0203	55	Y
b0206	16	D
b0206	20A	D
b0206	20	D
b0206	34	Q
b0206	37	m2A
b0206	46	m7G
b0206	54	m5U
b0206	55	Y
b0206	65	Y
b0206	8	s4U
b0216	16	D
b0216	20A	D
b0216	20	D
b0216	34	Q
b0216	37	m2A
b0216	46	m7G
b0216	54	m5U
b0216	55	Y
b0216	65	Y
b0216	8	s4U
b0244	16	D
b0244	17	D
b0244	20	D
b0244	37	m6t6A
b0244	46	m7G
b0244	54	m5U
b0244	55	Y
b0536	32	s2C
b0536	34	mnm5U
b0536	37	t6A
b0536	40	Y
b0536	54	m5U
b0536	55	Y
b0664	18	Gm
b0664	20	D
b0664	32	Um
b0664	37	m2A
b0664	38	Y
b0664	54	m5U
b0664	55	Y
b0664	8	s4U
b0665	18	Gm
b0665	20	D
b0665	32	Um
b0665	37	m2A
b0665	38	Y
b0665	54	m5U
b0665	55	Y
b0665	8	s4U
b0666	16	D
b0666	17	D
b0666	18	Gm
b0666	20A	D
b0666	20	D
b0666	34	ac4C
b0666	37	t6A
b0666	39	Y
b0666	46	m7G
b0666	47	acp3U
b0666	54	m5U
b0666	55	Y
b0666	8	s4U
b0668	18	Gm
b0668	20	D
b0668	32	Um
b0668	37	m2A
b0668	38	Y
b0668	39	Y
b0668	54	m5U
b0668	55	Y
b0668	8	s4U
b0670	18	Gm
b0670	20	D
b0670	32	Um
b0670	37	m2A
b0670	38	Y
b0670	39	Y
b0670	54	m5U
b0670	55	Y
b0670	8	s4U
b0672	16	D
b0672	17	D
b0672	18	Gm
b0672	20	D
b0672	38	Y
b0672	55	Y
b0673	16	D
b0673	17	D
b0673	18	Gm
b0673	20A	D
b0673	20	D
b0673	34	ac4C
b0673	37	t6A
b0673	39	Y
b0673	46	m7G
b0673	47	acp3U
b0673	54	m5U
b0673	55	Y
b0673	8	s4U
b0743	16	D
b0743	17	D
b0743	20	D
b0743	34	mnm5s2U
b0743	37	t6A
b0743	39	Y
b0743	46	m7G
b0743	47	acp3U
b0743	54	m5U
b0743	55	Y
b0744	17	D
b0744	34	cmo5U
b0744	37	m6A
b0744	46	m7G
b0744	54	m5U
b0744	55	Y
b0744	8	s4U
b0745	16	D
b0745	17	D
b0745	20	D
b0745	34	mnm5s2U
b0745	37	t6A
b0745	39	Y
b0745	46	m7G
b0745	47	acp3U
b0745	54	m5U
b0745	55	Y
b0746	17	D
b0746	34	cmo5U
b0746	37	m6A
b0746	46	m7G
b0746	54	m5U
b0746	55	Y
b0746	8	s4U
b0747	16	D
b0747	17	D
b0747	20	D
b0747	34	mnm5s2U
b0747	37	t6A
b0747	39	Y
b0747	46	m7G
b0747	47	acp3U
b0747	54	m5U
b0747	55	Y
b0748	16	D
b0748	17	D
b0748	20	D
b0748	34	mnm5s2U
b0748	37	t6A
b0748	39	Y
b0748	46	m7G
b0748	47	acp3U
b0748	54	m5U
b0748	55	Y
b0749	16	D
b0749	17	D
b0749	20	D
b0749	34	mnm5s2U
b0749	37	t6A
b0749	39	Y
b0749	46	m7G
b0749	47	acp3U
b0749	54	m5U
b0749	55	Y
b0883	18	Gm
b0883	20A	D
b0883	40	Y
b0883	54	m5U
b0883	55	Y
b0971	18	Gm
b0971	20A	D
b0971	20	D
b0971	32	Cm
b0971	34	cmo5U
b0971	37	ms2i6A
b0971	54	m5U
b0971	55	Y
b0971	8	s4U
b1032	18	Gm
b1032	20A	D
b1032	40	Y
b1032	54	m5U
b1032	55	Y
b1230	18	Gm
b1230	34	Q
b1230	37	ms2i6A
b1230	39	Y
b1230	54	m5U
b1230	55	Y
b1230	8	s4U
b1231	18	Gm
b1231	34	Q
b1231	37	ms2i6A
b1231	39	Y
b1231	54	m5U
b1231	55	Y
b1231	8	s4U
b1665	16	D
b1665	17	D
b1665	20A	D
b1665	20	D
b1665	46	m7G
b1665	47	acp3U
b1665	54	m5U
b1665	55	Y
b1665	8	s4U
b1666	16	D
b1666	17	D
b1666	20A	D
b1666	20	D
b1666	46	m7G
b1666	47	acp3U
b1666	54	m5U
b1666	55	Y
b1666	8	s4U
b1909	16	D
b1909	18	Gm
b1909	20	D
b1909	32	Y
b1909	37	ms2i6A
b1909	39	Y
b1909	54	m5U
b1909	55	Y
b1909	8	s4U
b1910	20	D
b1910	21	D
b1910	32	Y
b1910	37	ms2i6A
b1910	39	Y
b1910	54	m5U
b1910	55	Y
b1910	8	s4U
b1911	16	D
b1911	17	D
b1911	20	D
b1911	46	m7G
b1911	54	m5U
b1911	55	Y
b1975	18	Gm
b1975	20A	D
b1975	37	ms2i6A
b1975	54	m5U
b1975	55	Y
b1977	16	D
b1977	20	D
b1977	34	Q
b1977	37	t6A
b1977	39	Y
b1977	46	m7G
b1977	54	m5U
b1977	55	Y
b1977	8	s4U
b1984	16	D
b1984	20	D
b1984	34	Q
b1984	37	t6A
b1984	39	Y
b1984	46	m7G
b1984	54	m5U
b1984	55	Y
b1984	8	s4U
b1986	16	D
b1986	20	D
b1986	34	Q
b1986	37	t6A
b1986	39	Y
b1986	46	m7G
b1986	54	m5U
b1986	55	Y
b1986	8	s4U
b1989	16	D
b1989	20	D
b1989	34	Q
b1989	37	t6A
b1989	39	Y
b1989	46	m7G
b1989	54	m5U
b1989	55	Y
b1989	8	s4U
b2189	20	D
b2189	32	Cm
b2189	37	m1G
b2189	39	Y
b2189	46	m7G
b2189	54	m5U
b2189	55	Y
b2189	8	s4U
b2348	20A	D
b2348	32	s2C
b2348	34	mnm5U
b2348	37	t6A
b2348	54	m5U
b2348	55	Y
b2396	17	D
b2396	46	m7G
b2396	54	m5U
b2396	55	Y
b2397	17	D
b2397	46	m7G
b2397	54	m5U
b2397	55	Y
b2401	17	D
b2401	34	cmo5U
b2401	37	m6A
b2401	46	m7G
b2401	54	m5U
b2401	55	Y
b2401	8	s4U
b2402	17	D
b2402	34	cmo5U
b2402	37	m6A
b2402	46	m7G
b2402	54	m5U
b2402	55	Y
b2402	8	s4U
b2403	17	D
b2403	34	cmo5U
b2403	37	m6A
b2403	46	m7G
b2403	54	m5U
b2403	55	Y
b2403	8	s4U
b2404	16	D
b2404	17	D
b2404	20	D
b2404	34	mnm5s2U
b2404	37	t6A
b2404	39	Y
b2404	46	m7G
b2404	47	acp3U
b2404	54	m5U
b2404	55	Y
b2590	13	Y
b2590	34	mnm5s2U
b2590	37	m2A
b2590	54	m5U
b2590	55	Y
b2652	18	Gm
b2652	20A	D
b2652	20	D
b2652	34	k2C
b2652	37	t6A
b2652	39	Y
b2652	46	m7G
b2652	47	acp3U
b2652	54	m5U
b2652	55	Y
b2652	8	s4U
b2691	17	D
b2691	20A	D
b2691	34	I
b2691	37	m2A
b2691	46	m7G
b2691	47	acp3U
b2691	54	m5U
b2691	55	Y
b2691	8	s4U
b2692	17	D
b2692	20A	D
b2692	34	I
b2692	37	m2A
b2692	46	m7G
b2692	47	acp3U
b2692	54	m5U
b2692	55	Y
b2692	8	s4U
b2693	17	D
b2693	20A	D
b2693	34	I
b2693	37	m2A
b2693	46	m7G
b2693	47	acp3U
b2693	54	m5U
b2693	55	Y
b2693	8	s4U
b2694	17	D
b2694	20A	D
b2694	34	I
b2694	37	m2A
b2694	46	m7G
b2694	47	acp3U
b2694	54	m5U
b2694	55	Y
b2694	8	s4U
b2695	20A	D
b2695	32	s2C
b2695	37	t6A
b2695	54	m5U
b2695	55	Y
b2695	8	s4U
b2814	20	D
b2814	32	Cm
b2814	46	m7G
b2814	54	m5U
b2814	55	Y
b2814	8	s4U
b2815	20	D
b2815	32	Cm
b2815	46	m7G
b2815	54	m5U
b2815	55	Y
b2815	8	s4U
b2816	20	D
b2816	32	Cm
b2816	46	m7G
b2816	54	m5U
b2816	55	Y
b2816	8	s4U
b2864	20	D
b2864	54	m5U
b2864	55	Y
b2864	8	s4U
b2967	16	D
b2967	20	D
b2967	32	Y
b2967	37	ms2i6A
b2967	39	Y
b2967	46	m7G
b2967	47	acp3U
b2967	54	m5U
b2967	55	Y
b2967	8	s4U
b3069	18	Gm
b3069	20A	D
b3069	20	D
b3069	34	k2C
b3069	37	t6A
b3069	39	Y
b3069	46	m7G
b3069	47	acp3U
b3069	54	m5U
b3069	55	Y
b3069	8	s4U
b3171	20	D
b3171	32	Cm
b3171	54	m5U
b3171	55	Y
b3171	8	s4U
b3174	16	D
b3174	17	D
b3174	18	Gm
b3174	20	D
b3174	38	Y
b3174	54	m5U
b3174	55	Y
b3273	16	D
b3273	17	D
b3273	20	D
b3273	37	m6t6A
b3273	46	m7G
b3273	54	m5U
b3273	55	Y
b3276	17	D
b3276	34	cmo5U
b3276	46	m7G
b3276	54	m5U
b3276	55	Y
b3277	20A	D
b3277	20	D
b3277	37	t6A
b3277	46	m7G
b3277	47	acp3U
b3277	54	m5U
b3277	55	Y
b3277	65	Y
b3545	20	D
b3545	32	Um
b3545	37	m1G
b3545	46	m7G
b3545	54	m5U
b3545	55	Y
b3545	8	s4U
b3658	20	D
b3658	37	i6A
b3658	54	m5U
b3658	55	Y
b3757	13	Y
b3757	34	mnm5s2U
b3757	37	m2A
b3757	54	m5U
b3757	55	Y
b3760	16	D
b3760	20A	D
b3760	20	D
b3760	34	Q
b3760	37	m2A
b3760	46	m7G
b3760	54	m5U
b3760	55	Y
b3760	65	Y
b3760	8	s4U
b3761	16	D
b3761	17	D
b3761	20	D
b3761	32	Cm
b3761	37	ms2i6A
b3761	46	m7G
b3761	54	m5U
b3761	55	Y
b3761	8	s4U
b3796	17	D
b3796	20A	D
b3796	32	s2C
b3796	37	m1G
b3796	46	m7G
b3796	54	m5U
b3796	55	Y
b3797	16	D
b3797	17	D
b3797	20	D
b3797	34	Q
b3797	37	m2A
b3797	38	Y
b3797	39	Y
b3797	46	m7G
b3797	54	m5U
b3797	55	Y
b3797	8	s4U
b3798	16	D
b3798	17	D
b3798	18	Gm
b3798	20	D
b3798	38	Y
b3798	40	Y
b3798	54	m5U
b3798	55	Y
b3799	20	D
b3799	32	Um
b3799	34	cmo5U
b3799	37	m1G
b3799	46	m7G
b3799	54	m5U
b3799	55	Y
b3799	65	Y
b3799	8	s4U
b3852	20A	D
b3852	20	D
b3852	37	t6A
b3852	46	m7G
b3852	47	acp3U
b3852	54	m5U
b3852	55	Y
b3852	65	Y
b3853	17	D
b3853	34	cmo5U
b3853	46	m7G
b3853	54	m5U
b3853	55	Y
b3969	13	Y
b3969	34	mnm5s2U
b3969	37	m2A
b3969	54	m5U
b3969	55	Y
b3976	16	D
b3976	20	D
b3976	37	m6t6A
b3976	46	m7G
b3976	54	m5U
b3976	55	Y
b3977	18	Gm
b3977	34	Q
b3977	37	ms2i6A
b3977	39	Y
b3977	54	m5U
b3977	55	Y
b3977	8	s4U
b3978	54	m5U
b3978	55	Y
b3979	16	D
b3979	17	D
b3979	20	D
b3979	37	m6t6A
b3979	46	m7G
b3979	54	m5U
b3979	55	Y
b4008	13	Y
b4008	34	mnm5s2U
b4008	37	m2A
b4008	54	m5U
b4008	55	Y
b4134	16	D
b4134	20	D
b4134	32	Y
b4134	37	ms2i6A
b4134	39	Y
b4134	46	m7G
b4134	47	acp3U
b4134	54	m5U
b4134	55	Y
b4134	8	s4U
b4163	16	D
b4163	17	D
b4163	20	D
b4163	46	m7G
b4163	54	m5U
b4163	55	Y
b4164	16	D
b4164	17	D
b4164	20	D
b4164	46	m7G
b4164	54	m5U
b4164	55	Y
b4165	16	D
b4165	17	D
b4165	20	D
b4165	46	m7G
b4165	54	m5U
b4165	55	Y
b4270	16	D
b4270	18	Gm
b4270	20	D
b4270	37	ms2i6A
b4270	39	Y
b4270	55	Y
b4368	16	D
b4368	17	D
b4368	18	Gm
b4368	20	D
b4368	38	Y
b4368	40	Y
b4368	54	m5U
b4368	55	Y
b4369	16	D
b4369	17	D
b4369	18	Gm
b4369	20	D
b4369	38	Y
b4369	40	Y
b4369	54	m5U
b4369	55	Y
b4370	16	D
b4370	17	D
b4370	18	Gm
b4370	20	D
b4370	38	Y
b4370	40	Y
b4370	54	m5U
b4370	55	Y
