# Supplementary material for: COBRAme: A computational framework for genome-scale models of metabolism and gene expression
Source: PLoS Comput Biol. 2018 Jul 5;14(7):e1006302. doi: 10.1371/journal.pcbi.1006302 (PMC6049947; doi:10.1371/journal.pcbi.1006302)
Supplement: S2 File — The ECOLIme version 0.0.9 source code. The latest version of ECOLIme can be downloaded from https://github.com/SBRG/ecolime. (ZIP) [file pcbi.1006302.s002.zip › S2_File/ecolime/building_data/protein_modification.txt]

Modified_enzyme	Core_enzyme	Modifications	Source
ACETYL-COA-CARBOXYLMULTI-CPLX_mod_btn	ACETYL-COA-CARBOXYLMULTI-CPLX	btn()	M_protein_recon
ACETOLACTSYNI-CPLX_mod_mg2_mod_fad_mod_thmpp	ACETOLACTSYNI-CPLX	mg2() AND fad() AND thmpp()	M_protein_recon
PABASYN-CPLX_mod_mg2	PABASYN-CPLX	mg2()	M_protein_recon
2OXOGLUTARATEDEH-CPLX_mod_mg2_mod_lipo	2OXOGLUTARATEDEH-CPLX	mg2() AND lipo()	M_protein_recon
ANTHRANSYN-CPLX_mod_mg2	ANTHRANSYN-CPLX	mg2()	M_protein_recon
ANTHRANSYN-CPLX_mod_cobalt2	ANTHRANSYN-CPLX	cobalt2()	M_protein_recon
ANTHRANSYN-CPLX_mod_fe2	ANTHRANSYN-CPLX	fe2()	M_protein_recon
ASPCARBTRANS-CPLX_mod_zn2	ASPCARBTRANS-CPLX	zn2()	M_protein_recon
ATPSYN-CPLX_mod_mg2	ATPSYN-CPLX	mg2()	M_protein_recon
CARBPSYN-CPLX_mod_mg2	CARBPSYN-CPLX	mg2()	M_protein_recon
CARBPSYN-CPLX_mod_mn2	CARBPSYN-CPLX	mn2()	M_protein_recon
CARBPSYN-CPLX_mod_cobalt2	CARBPSYN-CPLX	cobalt2()	M_protein_recon
CARBPSYN-CPLX_mod_cd2	CARBPSYN-CPLX	cd2()	M_protein_recon
CARBPSYN-CPLX_mod_zn2	CARBPSYN-CPLX	zn2()	M_protein_recon
APP-UBIOX-CPLX_mod_pheme_mod_hemed	APP-UBIOX-CPLX	pheme() AND hemed()	M_protein_recon
CYT-D-UBIOX-CPLX_mod_pheme_mod_hemed	CYT-D-UBIOX-CPLX	pheme() AND hemed()	M_protein_recon
CYT-O-UBIOX-CPLX_mod_pheme_mod_cu2	CYT-O-UBIOX-CPLX	pheme() AND cu2()	M_protein_recon
DIMESULFREDUCT-CPLX_mod_bmocogdp	DIMESULFREDUCT-CPLX	bmocogdp()	M_protein_recon
ETHAMLY-CPLX_mod_adocbl	ETHAMLY-CPLX	adocbl()	M_protein_recon
SULFITE-REDUCT-CPLX_mod_4fe4s_mod_sheme_mod_fmn_mod_fad	SULFITE-REDUCT-CPLX	4fe4s() AND sheme() AND fmn() AND fad()	M_protein_recon
FORMATEDEHYDROGO-CPLX_mod_bmocogdp	FORMATEDEHYDROGO-CPLX	bmocogdp()	M_protein_recon
FORMATEDEHYDROGN-CPLX_mod_bmocogdp	FORMATEDEHYDROGN-CPLX	bmocogdp()	M_protein_recon
HYDROG3-CPLX_mod_ni2	HYDROG3-CPLX	ni2()	M_protein_recon
FUMARATE-REDUCTASE_mod_1:pheme_mod_3fe4s_mod_4fe4s_mod_fad_mod_2fe2s	FUMARATE-REDUCTASE	pheme(1) AND 3fe4s() AND 4fe4s() AND fad() AND 2fe2s()	M_protein_recon
ANGLYC3PDEHYDROG-CPLX_mod_fmn	ANGLYC3PDEHYDROG-CPLX	fmn()	M_protein_recon
GLUTAMATESYN-CPLX_mod_fe2_mod_fad	GLUTAMATESYN-CPLX	fe2() AND fad()	M_protein_recon
FORMHYDROGI-CPLX_mod_ni2_mod_4fe4s	FORMHYDROGI-CPLX	ni2() AND 4fe4s()	M_protein_recon
FORMHYDROG2-CPLX_mod_ni2_mod_fe2	FORMHYDROG2-CPLX	ni2() AND fe2()	M_protein_recon
NADH-DHI-CPLX_mod_2fe2s_mod_4fe4s_mod_fmn	NADH-DHI-CPLX	2fe2s() AND 4fe4s() AND fmn()	M_protein_recon
NITRITREDUCT-CPLX_mod_2fe2s_mod_fad_mod_sheme	NITRITREDUCT-CPLX	2fe2s() AND fad() AND sheme()	M_protein_recon
PYRUVATEDEH-CPLX_mod_mg2_mod_fad_mod_thmpp_mod_lipo	PYRUVATEDEH-CPLX	mg2() AND fad() AND thmpp() AND lipo()	M_protein_recon
Phe_RS_tetra_mod_mg2	Phe_RS_tetra	mg2()	M_protein_recon
SUCC-DEHASE_mod_3fe4s_mod_fad_mod_2fe2s_mod_4fe4s	SUCC-DEHASE	3fe4s() AND fad() AND 2fe2s() AND 4fe4s()	M_protein_recon
LTARTDEHYDRA-CPLX_mod_4fe4s	LTARTDEHYDRA-CPLX	4fe4s()	M_protein_recon
TMAOREDUCTI-CPLX_mod_bmocogdp	TMAOREDUCTI-CPLX	bmocogdp()	M_protein_recon
TRYPSYN_mod_pydx5p	TRYPSYN	pydx5p()	M_protein_recon
CPLX0-1762_mod_fad_mod_2fe2s	CPLX0-1762	fad() AND 2fe2s()	M_protein_recon
AAS-MONOMER_mod_mg2	AAS-MONOMER	mg2()	M_protein_recon
CPLX0-1_mod_fad	CPLX0-1	fad()	M_protein_recon
RIBONUCLEOSIDE-DIP-REDUCTI-CPLX_mod_mg2_mod_fe2	RIBONUCLEOSIDE-DIP-REDUCTI-CPLX	mg2() AND fe2()	M_protein_recon
CPLX0-301_mod_mn2	CPLX0-301	mn2()	M_protein_recon
PHOSGLYCMUTASE_mod_23bpg	PHOSGLYCMUTASE	23bpg()	M_protein_recon
PPPGPPHYDRO-CPLX_mod_nh4_mod_mg2	PPPGPPHYDRO-CPLX	nh4() AND mg2()	M_protein_recon
CPLX0-7630_mod_ca2	CPLX0-7630	ca2()	M_protein_recon
ALPHA-AMYL-PERI-MONOMER_mod_ca2	ALPHA-AMYL-PERI-MONOMER	ca2()	M_protein_recon
G6437-MONOMER_mod_ca2_mod_pqq	G6437-MONOMER	ca2() AND pqq()	M_protein_recon
GLYCPDIESTER-PERI-CPLX_mod_ca2	GLYCPDIESTER-PERI-CPLX	ca2()	M_protein_recon
DIACYLGLYKIN-CPLX_mod_cd2_mod_zn2_mod_mg2_mod_mn2_mod_cobalt2	DIACYLGLYKIN-CPLX	cd2() AND zn2() AND mg2() AND mn2() AND cobalt2()	M_protein_recon
AROB-MONOMER_mod_cobalt2_mod_nad	AROB-MONOMER	cobalt2() AND nad()	M_protein_recon
EG11817-MONOMER_mod_cobalt2	EG11817-MONOMER	cobalt2()	M_protein_recon
EG11957-MONOMER_mod_cobalt2	EG11957-MONOMER	cobalt2()	M_protein_recon
CPLX0-7625_mod_cobalt2	CPLX0-7625	cobalt2()	M_protein_recon
CPLX0-7622_mod_4fe4s	CPLX0-7622	4fe4s()	M_protein_recon
LSERINEDEAM1-MONOMER_mod_4fe4s	LSERINEDEAM1-MONOMER	4fe4s()	M_protein_recon
LSERINEDEAM2-MONOMER_mod_4fe4s	LSERINEDEAM2-MONOMER	4fe4s()	M_protein_recon
G6886-MONOMER_mod_cu2	G6886-MONOMER	cu2()	M_protein_recon
METHYLENETHFREDUCT-CPLX_mod_fad	METHYLENETHFREDUCT-CPLX	fad()	M_protein_recon
UDHA-CPLX_mod_fad	UDHA-CPLX	fad()	M_protein_recon
ADHE-CPLX_mod_fe2	ADHE-CPLX	fe2()	M_protein_recon
AROF-CPLX_mod_2:fe2	AROF-CPLX	fe2(2)	M_protein_recon
AROG-CPLX_mod_fe2	AROG-CPLX	fe2()	M_protein_recon
GALACTARDEHYDRA-MONOMER_mod_fe2	GALACTARDEHYDRA-MONOMER	fe2()	M_protein_recon
GALACTURIDYLYLTRANS-CPLX_mod_fe2_mod_zn2	GALACTURIDYLYLTRANS-CPLX	fe2() AND zn2()	M_protein_recon
CPLX0-227_mod_fe2	CPLX0-227	fe2()	M_protein_recon
LACTALDREDUCT-CPLX_mod_fe2	LACTALDREDUCT-CPLX	fe2()	M_protein_recon
SUPEROX-DISMUTFE-CPLX_mod_fe3	SUPEROX-DISMUTFE-CPLX	fe3()	M_protein_recon
AROC-CPLX_mod_fmnh2	AROC-CPLX	fmnh2()	M_protein_recon
AROC-CPLX_mod_fadh2	AROC-CPLX	fadh2()	M_protein_recon
CFA-CPLX_mod_hco3	CFA-CPLX	hco3()	M_protein_recon
CPLX0-7882_mod_hco3	CPLX0-7882	hco3()	M_protein_recon
RHAMNULPALDOL-CPLX_mod_k_mod_zn2	RHAMNULPALDOL-CPLX	k() AND zn2()	M_protein_recon
S-ADENMETSYN-CPLX_mod_4:k_mod_1:mg2	S-ADENMETSYN-CPLX	k(4) AND mg2(1)	M_protein_recon
S-ADENMETSYN-CPLX_mod_4:k_mod_1:mn2	S-ADENMETSYN-CPLX	k(4) AND mn2(1)	M_protein_recon
S-ADENMETSYN-CPLX_mod_4:k_mod_1:cobalt2	S-ADENMETSYN-CPLX	k(4) AND cobalt2(1)	M_protein_recon
S-ADENMETSYN-CPLX_mod_4:k_mod_1:zn2	S-ADENMETSYN-CPLX	k(4) AND zn2(1)	M_protein_recon
S-ADENMETSYN-CPLX_mod_4:k_mod_1:cd2	S-ADENMETSYN-CPLX	k(4) AND cd2(1)	M_protein_recon
S-ADENMETSYN-CPLX_mod_4:k_mod_1:ni2	S-ADENMETSYN-CPLX	k(4) AND ni2(1)	M_protein_recon
S-ADENMETSYN-CPLX_mod_4:k_mod_1:ca2	S-ADENMETSYN-CPLX	k(4) AND ca2(1)	M_protein_recon
S-ADENMETSYN-CPLX_mod_4:nh4_mod_1:mg2	S-ADENMETSYN-CPLX	nh4(4) AND mg2(1)	M_protein_recon
S-ADENMETSYN-CPLX_mod_4:nh4_mod_1:mn2	S-ADENMETSYN-CPLX	nh4(4) AND mn2(1)	M_protein_recon
S-ADENMETSYN-CPLX_mod_4:nh4_mod_1:cobalt2	S-ADENMETSYN-CPLX	nh4(4) AND cobalt2(1)	M_protein_recon
S-ADENMETSYN-CPLX_mod_4:nh4_mod_1:zn2	S-ADENMETSYN-CPLX	nh4(4) AND zn2(1)	M_protein_recon
S-ADENMETSYN-CPLX_mod_4:nh4_mod_1:cd2	S-ADENMETSYN-CPLX	nh4(4) AND cd2(1)	M_protein_recon
S-ADENMETSYN-CPLX_mod_4:nh4_mod_1:ni2	S-ADENMETSYN-CPLX	nh4(4) AND ni2(1)	M_protein_recon
S-ADENMETSYN-CPLX_mod_4:nh4_mod_1:ca2	S-ADENMETSYN-CPLX	nh4(4) AND ca2(1)	M_protein_recon
S-ADENMETSYN-CPLX_mod_4:tl_mod_1:mg2	S-ADENMETSYN-CPLX	tl(4) AND mg2(1)	M_protein_recon
S-ADENMETSYN-CPLX_mod_4:tl_mod_1:mn2	S-ADENMETSYN-CPLX	tl(4) AND mn2(1)	M_protein_recon
S-ADENMETSYN-CPLX_mod_4:tl_mod_1:cobalt2	S-ADENMETSYN-CPLX	tl(4) AND cobalt2(1)	M_protein_recon
S-ADENMETSYN-CPLX_mod_4:tl_mod_1:zn2	S-ADENMETSYN-CPLX	tl(4) AND zn2(1)	M_protein_recon
S-ADENMETSYN-CPLX_mod_4:tl_mod_1:cd2	S-ADENMETSYN-CPLX	tl(4) AND cd2(1)	M_protein_recon
S-ADENMETSYN-CPLX_mod_4:tl_mod_1:ni2	S-ADENMETSYN-CPLX	tl(4) AND ni2(1)	M_protein_recon
S-ADENMETSYN-CPLX_mod_4:tl_mod_1:ca2	S-ADENMETSYN-CPLX	tl(4) AND ca2(1)	M_protein_recon
S-ADENMETSYN-CPLX_mod_4:cs_mod_1:mg2	S-ADENMETSYN-CPLX	cs(4) AND mg2(1)	M_protein_recon
S-ADENMETSYN-CPLX_mod_4:cs_mod_1:mn2	S-ADENMETSYN-CPLX	cs(4) AND mn2(1)	M_protein_recon
S-ADENMETSYN-CPLX_mod_4:cs_mod_1:cobalt2	S-ADENMETSYN-CPLX	cs(4) AND cobalt2(1)	M_protein_recon
S-ADENMETSYN-CPLX_mod_4:cs_mod_1:zn2	S-ADENMETSYN-CPLX	cs(4) AND zn2(1)	M_protein_recon
S-ADENMETSYN-CPLX_mod_4:cs_mod_1:cd2	S-ADENMETSYN-CPLX	cs(4) AND cd2(1)	M_protein_recon
S-ADENMETSYN-CPLX_mod_4:cs_mod_1:ni2	S-ADENMETSYN-CPLX	cs(4) AND ni2(1)	M_protein_recon
S-ADENMETSYN-CPLX_mod_4:cs_mod_1:ca2	S-ADENMETSYN-CPLX	cs(4) AND ca2(1)	M_protein_recon
S-ADENMETSYN-CPLX_mod_4:LI_mod_1:mg2	S-ADENMETSYN-CPLX	LI(4) AND mg2(1)	M_protein_recon
S-ADENMETSYN-CPLX_mod_4:LI_mod_1:mn2	S-ADENMETSYN-CPLX	LI(4) AND mn2(1)	M_protein_recon
S-ADENMETSYN-CPLX_mod_4:LI_mod_1:cobalt2	S-ADENMETSYN-CPLX	LI(4) AND cobalt2(1)	M_protein_recon
S-ADENMETSYN-CPLX_mod_4:LI_mod_1:zn2	S-ADENMETSYN-CPLX	LI(4) AND zn2(1)	M_protein_recon
S-ADENMETSYN-CPLX_mod_4:LI_mod_1:cd2	S-ADENMETSYN-CPLX	LI(4) AND cd2(1)	M_protein_recon
S-ADENMETSYN-CPLX_mod_4:LI_mod_1:ni2	S-ADENMETSYN-CPLX	LI(4) AND ni2(1)	M_protein_recon
S-ADENMETSYN-CPLX_mod_4:LI_mod_1:ca2	S-ADENMETSYN-CPLX	LI(4) AND ca2(1)	M_protein_recon
S-ADENMETSYN-CPLX_mod_4:na1_mod_1:mg2	S-ADENMETSYN-CPLX	na1(4) AND mg2(1)	M_protein_recon
S-ADENMETSYN-CPLX_mod_4:na1_mod_1:mn2	S-ADENMETSYN-CPLX	na1(4) AND mn2(1)	M_protein_recon
S-ADENMETSYN-CPLX_mod_4:na1_mod_1:cobalt2	S-ADENMETSYN-CPLX	na1(4) AND cobalt2(1)	M_protein_recon
S-ADENMETSYN-CPLX_mod_4:na1_mod_1:zn2	S-ADENMETSYN-CPLX	na1(4) AND zn2(1)	M_protein_recon
S-ADENMETSYN-CPLX_mod_4:na1_mod_1:cd2	S-ADENMETSYN-CPLX	na1(4) AND cd2(1)	M_protein_recon
S-ADENMETSYN-CPLX_mod_4:na1_mod_1:ni2	S-ADENMETSYN-CPLX	na1(4) AND ni2(1)	M_protein_recon
S-ADENMETSYN-CPLX_mod_4:na1_mod_1:ca2	S-ADENMETSYN-CPLX	na1(4) AND ca2(1)	M_protein_recon
PKI-COMPLEX_mod_mg2_mod_k	PKI-COMPLEX	mg2() AND k()	M_protein_recon
PKI-COMPLEX_mod_mn2_mod_k	PKI-COMPLEX	mn2() AND k()	M_protein_recon
PKII-CPLX_mod_mg2_mod_k	PKII-CPLX	mg2() AND k()	M_protein_recon
PKII-CPLX_mod_mn2_mod_k	PKII-CPLX	mn2() AND k()	M_protein_recon
PANTOATE-BETA-ALANINE-LIG-CPLX_mod_mg2_mod_k	PANTOATE-BETA-ALANINE-LIG-CPLX	mg2() AND k()	M_protein_recon
PANTOATE-BETA-ALANINE-LIG-CPLX_mod_mg2_mod_nh4	PANTOATE-BETA-ALANINE-LIG-CPLX	mg2() AND nh4()	M_protein_recon
PANTOATE-BETA-ALANINE-LIG-CPLX_mod_mn2_mod_k	PANTOATE-BETA-ALANINE-LIG-CPLX	mn2() AND k()	M_protein_recon
PANTOATE-BETA-ALANINE-LIG-CPLX_mod_mn2_mod_nh4	PANTOATE-BETA-ALANINE-LIG-CPLX	mn2() AND nh4()	M_protein_recon
HOMOSERKIN-CPLX_mod_k_mod_mg2	HOMOSERKIN-CPLX	k() AND mg2()	M_protein_recon
AIRS-CPLX_mod_k_mod_mg2	AIRS-CPLX	k() AND mg2()	M_protein_recon
CPLX0-322_mod_k_mod_mg2	CPLX0-322	k() AND mg2()	M_protein_recon
CPLX0-7647_mod_k_mod_mg2	CPLX0-7647	k() AND mg2()	M_protein_recon
UDP-NACMURALA-GLU-LIG-MONOMER_mod_k_mod_mg2	UDP-NACMURALA-GLU-LIG-MONOMER	k() AND mg2()	M_protein_recon
G6986-MONOMER_mod_k_mod_mg2	G6986-MONOMER	k() AND mg2()	M_protein_recon
NADH-DHII-MONOMER_mod_mg2_mod_cu_mod_fad	NADH-DHII-MONOMER	mg2() AND cu() AND fad()	M_protein_recon
ARGDECARBOXBIO-CPLX_mod_mg2_mod_4:pydx5p	ARGDECARBOXBIO-CPLX	mg2() AND pydx5p(4)	M_protein_recon
PYRUVOXID-CPLX_mod_mg2_mod_thmpp_mod_fad	PYRUVOXID-CPLX	mg2() AND thmpp() AND fad()	M_protein_recon
PEPCARBOXYKIN-MONOMER_mod_mg2	PEPCARBOXYKIN-MONOMER	mg2()	M_protein_recon
PEPCARBOXYKIN-MONOMER_mod_ca2	PEPCARBOXYKIN-MONOMER	ca2()	M_protein_recon
PEPCARBOXYKIN-MONOMER_mod_mn2	PEPCARBOXYKIN-MONOMER	mn2()	M_protein_recon
HEMEOSYN-MONOMER_mod_mg2	HEMEOSYN-MONOMER	mg2()	M_protein_recon
HEMEOSYN-MONOMER_mod_ca2	HEMEOSYN-MONOMER	ca2()	M_protein_recon
GLY3KIN-MONOMER_mod_mg2	GLY3KIN-MONOMER	mg2()	M_protein_recon
GLY3KIN-MONOMER_mod_cobalt2	GLY3KIN-MONOMER	cobalt2()	M_protein_recon
GLY3KIN-MONOMER_mod_mn2	GLY3KIN-MONOMER	mn2()	M_protein_recon
GLY3KIN-MONOMER_mod_fe2	GLY3KIN-MONOMER	fe2()	M_protein_recon
GLY3KIN-MONOMER_mod_ca2	GLY3KIN-MONOMER	ca2()	M_protein_recon
PD04413_mod_mg2	PD04413	mg2()	M_protein_recon
PD04413_mod_mn2	PD04413	mn2()	M_protein_recon
PD04413_mod_ca2	PD04413	ca2()	M_protein_recon
PD04413_mod_zn2	PD04413	zn2()	M_protein_recon
PD04413_mod_cu2	PD04413	cu2()	M_protein_recon
PD04413_mod_cd2	PD04413	cd2()	M_protein_recon
PD04413_mod_cobalt2	PD04413	cobalt2()	M_protein_recon
PD04413_mod_ni2	PD04413	ni2()	M_protein_recon
NUCLEOSIDE-DIP-KIN-CPLX_mod_mg2	NUCLEOSIDE-DIP-KIN-CPLX	mg2()	M_protein_recon
NUCLEOSIDE-DIP-KIN-CPLX_mod_mn2	NUCLEOSIDE-DIP-KIN-CPLX	mn2()	M_protein_recon
NUCLEOSIDE-DIP-KIN-CPLX_mod_ca2	NUCLEOSIDE-DIP-KIN-CPLX	ca2()	M_protein_recon
FOLXTET-CPLX_mod_mg2	FOLXTET-CPLX	mg2()	M_protein_recon
FOLXTET-CPLX_mod_mn2	FOLXTET-CPLX	mn2()	M_protein_recon
FOLXTET-CPLX_mod_ca2	FOLXTET-CPLX	ca2()	M_protein_recon
ADENYLYLSULFKIN-CPLX_mod_mg2	ADENYLYLSULFKIN-CPLX	mg2()	M_protein_recon
ADENYLYLSULFKIN-CPLX_mod_mn2	ADENYLYLSULFKIN-CPLX	mn2()	M_protein_recon
ADENYLYLSULFKIN-CPLX_mod_cobalt2	ADENYLYLSULFKIN-CPLX	cobalt2()	M_protein_recon
ADENYLYLSULFKIN-CPLX_mod_cd2	ADENYLYLSULFKIN-CPLX	cd2()	M_protein_recon
ASPARTASE-CPLX_mod_mg2	ASPARTASE-CPLX	mg2()	M_protein_recon
ASPARTASE-CPLX_mod_mn2	ASPARTASE-CPLX	mn2()	M_protein_recon
ASPARTASE-CPLX_mod_cobalt2	ASPARTASE-CPLX	cobalt2()	M_protein_recon
CPLX0-7712_mod_mg2	CPLX0-7712	mg2()	M_protein_recon
CPLX0-7712_mod_mn2	CPLX0-7712	mn2()	M_protein_recon
NAD-SYNTH-CPLX_mod_mg2	NAD-SYNTH-CPLX	mg2()	M_protein_recon
NAD-SYNTH-CPLX_mod_mn2	NAD-SYNTH-CPLX	mn2()	M_protein_recon
ADENPRIBOSYLTRAN-CPLX_mod_mg2	ADENPRIBOSYLTRAN-CPLX	mg2()	M_protein_recon
ADENPRIBOSYLTRAN-CPLX_mod_mn2	ADENPRIBOSYLTRAN-CPLX	mn2()	M_protein_recon
GLYCEROL-KIN-CPLX_mod_mg2	GLYCEROL-KIN-CPLX	mg2()	M_protein_recon
GLYCEROL-KIN-CPLX_mod_mn2	GLYCEROL-KIN-CPLX	mn2()	M_protein_recon
HOLO-ACP-SYNTH-CPLX_mod_mg2	HOLO-ACP-SYNTH-CPLX	mg2()	M_protein_recon
HOLO-ACP-SYNTH-CPLX_mod_mn2	HOLO-ACP-SYNTH-CPLX	mn2()	M_protein_recon
ISOCIT-LYASE_mod_mg2	ISOCIT-LYASE	mg2()	M_protein_recon
ISOCIT-LYASE_mod_mn2	ISOCIT-LYASE	mn2()	M_protein_recon
FPPSYN-MONOMER_mod_mg2	FPPSYN-MONOMER	mg2()	M_protein_recon
FPPSYN-MONOMER_mod_mn2	FPPSYN-MONOMER	mn2()	M_protein_recon
G6954-MONOMER_mod_mg2	G6954-MONOMER	mg2()	M_protein_recon
G6954-MONOMER_mod_mn2	G6954-MONOMER	mn2()	M_protein_recon
EG11829-MONOMER_mod_mg2	EG11829-MONOMER	mg2()	M_protein_recon
EG11829-MONOMER_mod_mn2	EG11829-MONOMER	mn2()	M_protein_recon
IMIDHISTID-CPLX_mod_mg2	IMIDHISTID-CPLX	mg2()	M_protein_recon
AROK-MONOMER_mod_mg2	AROK-MONOMER	mg2()	M_protein_recon
AROK-MONOMER_mod_mn2	AROK-MONOMER	mn2()	M_protein_recon
AROK-MONOMER_mod_cobalt2	AROK-MONOMER	cobalt2()	M_protein_recon
AROK-MONOMER_mod_fe2	AROK-MONOMER	fe2()	M_protein_recon
AROK-MONOMER_mod_ca2	AROK-MONOMER	ca2()	M_protein_recon
AROK-MONOMER_mod_k	AROK-MONOMER	k()	M_protein_recon
AROL-MONOMER_mod_mg2	AROL-MONOMER	mg2()	M_protein_recon
AROL-MONOMER_mod_mn2	AROL-MONOMER	mn2()	M_protein_recon
AROL-MONOMER_mod_cobalt2	AROL-MONOMER	cobalt2()	M_protein_recon
AROL-MONOMER_mod_fe2	AROL-MONOMER	fe2()	M_protein_recon
AROL-MONOMER_mod_ca2	AROL-MONOMER	ca2()	M_protein_recon
AROL-MONOMER_mod_k	AROL-MONOMER	k()	M_protein_recon
6PFK-2-CPX_mod_mg2	6PFK-2-CPX	mg2()	M_protein_recon
CPLX0-1622_mod_mg2	CPLX0-1622	mg2()	M_protein_recon
ACETATEKINA-MONOMER_mod_mg2	ACETATEKINA-MONOMER	mg2()	M_protein_recon
GLUCARDEHYDRA-MONOMER_mod_mg2	GLUCARDEHYDRA-MONOMER	mg2()	M_protein_recon
GMP-SYN-CPLX_mod_mg2	GMP-SYN-CPLX	mg2()	M_protein_recon
1-PFK_mod_mg2	1-PFK	mg2()	M_protein_recon
3-METHYL-2-OXOBUT-OHCH3XFER-CPLX_mod_mg2	3-METHYL-2-OXOBUT-OHCH3XFER-CPLX	mg2()	M_protein_recon
ACETYLGLUTKIN-CPLX_mod_mg2	ACETYLGLUTKIN-CPLX	mg2()	M_protein_recon
ACYLCOASYN-CPLX_mod_mg2	ACYLCOASYN-CPLX	mg2()	M_protein_recon
ADENYLOSUCCINATE-SYN-DIMER_mod_mg2	ADENYLOSUCCINATE-SYN-DIMER	mg2()	M_protein_recon
APHA-CPLX_mod_mg2	APHA-CPLX	mg2()	M_protein_recon
ASNSYNA-CPLX_mod_mg2	ASNSYNA-CPLX	mg2()	M_protein_recon
ASNSYNB-CPLX_mod_mg2	ASNSYNB-CPLX	mg2()	M_protein_recon
COADTRI-CPLX_mod_mg2	COADTRI-CPLX	mg2()	M_protein_recon
CPLX0-1021_mod_mg2	CPLX0-1021	mg2()	M_protein_recon
CPLX0-1221_mod_mg2	CPLX0-1221	mg2()	M_protein_recon
GTP-CYCLOHYDRO-II-CPLX_mod_mg2	GTP-CYCLOHYDRO-II-CPLX	mg2()	M_protein_recon
Trp_RS_dim_mod_mg2	Trp_RS_dim	mg2()	M_protein_recon
UDP-NACMUR-ALA-LIG-MONOMER_mod_mg2	UDP-NACMUR-ALA-LIG-MONOMER	mg2()	M_protein_recon
EG11736-MONOMER_mod_mg2	EG11736-MONOMER	mg2()	M_protein_recon
THI-P-KIN-MONOMER_mod_mg2	THI-P-KIN-MONOMER	mg2()	M_protein_recon
PGPPHOSPHAA-MONOMER_mod_mg2	PGPPHOSPHAA-MONOMER	mg2()	M_protein_recon
ADENYL-KIN-MONOMER_mod_mg2	ADENYL-KIN-MONOMER	mg2()	M_protein_recon
ENTC-MONOMER_mod_mg2	ENTC-MONOMER	mg2()	M_protein_recon
NICONUCADENYLYLTRAN-MONOMER_mod_mg2	NICONUCADENYLYLTRAN-MONOMER	mg2()	M_protein_recon
PHOSPHOGLUCMUT-MONOMER_mod_mg2	PHOSPHOGLUCMUT-MONOMER	mg2()	M_protein_recon
GALACTOKIN-MONOMER_mod_mg2	GALACTOKIN-MONOMER	mg2()	M_protein_recon
EG11239-MONOMER_mod_mg2	EG11239-MONOMER	mg2()	M_protein_recon
G6425-MONOMER_mod_mg2	G6425-MONOMER	mg2()	M_protein_recon
TETRAACYLDISACC4KIN-MONOMER_mod_mg2	TETRAACYLDISACC4KIN-MONOMER	mg2()	M_protein_recon
CPM-KDOSYNTH-MONOMER_mod_mg2	CPM-KDOSYNTH-MONOMER	mg2()	M_protein_recon
DTMPKI-MONOMER_mod_mg2	DTMPKI-MONOMER	mg2()	M_protein_recon
THIKIN-MONOMER_mod_mg2	THIKIN-MONOMER	mg2()	M_protein_recon
G6880-MONOMER_mod_mg2	G6880-MONOMER	mg2()	M_protein_recon
EG10943-MONOMER_mod_mg2	EG10943-MONOMER	mg2()	M_protein_recon
H2NEOPTERINP3PYROPHOSPHOHYDRO-MONOMER_mod_mg2	H2NEOPTERINP3PYROPHOSPHOHYDRO-MONOMER	mg2()	M_protein_recon
ArgS_mono_mod_mg2	ArgS_mono	mg2()	M_protein_recon
TREHALOSEPHOSPHASYN-MONOMER_mod_mg2	TREHALOSEPHOSPHASYN-MONOMER	mg2()	M_protein_recon
PHOSPHAGLYPSYN-MONOMER_mod_mg2	PHOSPHAGLYPSYN-MONOMER	mg2()	M_protein_recon
DTDPGLUCOSEPP-MONOMER_mod_mg2	DTDPGLUCOSEPP-MONOMER	mg2()	M_protein_recon
UDK-MONOMER_mod_mg2	UDK-MONOMER	mg2()	M_protein_recon
O-SUCCINYLBENZOATE-COA-SYN-MONOMER_mod_mg2	O-SUCCINYLBENZOATE-COA-SYN-MONOMER	mg2()	M_protein_recon
EG10534-MONOMER_mod_mg2	EG10534-MONOMER	mg2()	M_protein_recon
EG10983-MONOMER_mod_mg2	EG10983-MONOMER	mg2()	M_protein_recon
FGAMSYN-MONOMER_mod_mg2	FGAMSYN-MONOMER	mg2()	M_protein_recon
GLUTCYSLIG-MONOMER_mod_mg2	GLUTCYSLIG-MONOMER	mg2()	M_protein_recon
G7408-MONOMER_mod_mg2	G7408-MONOMER	mg2()	M_protein_recon
FUCULOKIN-MONOMER_mod_mg2	FUCULOKIN-MONOMER	mg2()	M_protein_recon
G7496-MONOMER_mod_mg2	G7496-MONOMER	mg2()	M_protein_recon
MALSYNG-MONOMER_mod_mg2	MALSYNG-MONOMER	mg2()	M_protein_recon
GLYCPDIESTER-CYTO-MONOMER_mod_mg2	GLYCPDIESTER-CYTO-MONOMER	mg2()	M_protein_recon
DEOXYGLUCONOKIN-MONOMER_mod_mg2	DEOXYGLUCONOKIN-MONOMER	mg2()	M_protein_recon
GLCNACPTRANS-MONOMER_mod_mg2	GLCNACPTRANS-MONOMER	mg2()	M_protein_recon
ADENYLATECYC-MONOMER_mod_mg2	ADENYLATECYC-MONOMER	mg2()	M_protein_recon
EG11470-MONOMER_mod_mg2	EG11470-MONOMER	mg2()	M_protein_recon
RHAMNULOKIN-MONOMER_mod_mg2	RHAMNULOKIN-MONOMER	mg2()	M_protein_recon
DMK-MONOMER_mod_mg2	DMK-MONOMER	mg2()	M_protein_recon
THIE-MONOMER_mod_mg2	THIE-MONOMER	mg2()	M_protein_recon
4OHBENZOATE-OCTAPRENYLTRANSFER-MONOMER_mod_mg2	4OHBENZOATE-OCTAPRENYLTRANSFER-MONOMER	mg2()	M_protein_recon
EG10043-MONOMER_mod_mg2	EG10043-MONOMER	mg2()	M_protein_recon
EG12440-MONOMER_mod_mg2	EG12440-MONOMER	mg2()	M_protein_recon
ValS_mono_mod_mg2	ValS_mono	mg2()	M_protein_recon
PSERPHOSPHA-MONOMER_mod_mg2	PSERPHOSPHA-MONOMER	mg2()	M_protein_recon
PRPPSYN-MONOMER_mod_mg2_mod_pi	PRPPSYN-MONOMER	mg2() AND pi()	M_protein_recon
PRPPSYN-MONOMER_mod_mn2_mod_pi	PRPPSYN-MONOMER	mn2() AND pi()	M_protein_recon
GPH-MONOMER_mod_mg2_mod_cl	GPH-MONOMER	mg2() AND cl()	M_protein_recon
CDPDIGLYSYN-MONOMER_mod_mg2_mod_k	CDPDIGLYSYN-MONOMER	mg2() AND k()	M_protein_recon
Fmt_mono_mod_mg2_mod_k	Fmt_mono	mg2() AND k()	M_protein_recon
CPLX0-7525_mod_mg2_mod_mn2_mod_thmpp	CPLX0-7525	mg2() AND mn2() AND thmpp()	M_protein_recon
3-ISOPROPYLMALDEHYDROG-CPLX_mod_mg2_mod_mn2	3-ISOPROPYLMALDEHYDROG-CPLX	mg2() AND mn2()	M_protein_recon
GltX_mono_mod_mg2_mod_1:zn2	GltX_mono	mg2() AND zn2(1)	M_protein_recon
GLYOCARBOLIG-CPLX_mod_mg2_mod_thmpp_mod_fad	GLYOCARBOLIG-CPLX	mg2() AND thmpp() AND fad()	M_protein_recon
CPLX0-234_mod_mg2	CPLX0-234	mg2()	M_protein_recon
CPLX0-234_mod_mn2	CPLX0-234	mn2()	M_protein_recon
CPLX0-234_mod_cobalt2	CPLX0-234	cobalt2()	M_protein_recon
CPLX0-238_mod_mg2	CPLX0-238	mg2()	M_protein_recon
CPLX0-243_mod_mg2	CPLX0-243	mg2()	M_protein_recon
CPLX0-3482_mod_mg2	CPLX0-3482	mg2()	M_protein_recon
CPLX0-3721_mod_mg2	CPLX0-3721	mg2()	M_protein_recon
CPLX0-3841_mod_mg2	CPLX0-3841	mg2()	M_protein_recon
CPLX0-3948_mod_mg2	CPLX0-3948	mg2()	M_protein_recon
CPLX0-682_mod_mg2	CPLX0-682	mg2()	M_protein_recon
CPLX0-7426_mod_mg2	CPLX0-7426	mg2()	M_protein_recon
CPLX0-7615_mod_mg2	CPLX0-7615	mg2()	M_protein_recon
CPLX0-7692_mod_mg2	CPLX0-7692	mg2()	M_protein_recon
CPLX0-7704_mod_mg2	CPLX0-7704	mg2()	M_protein_recon
CPLX0-7709_mod_mg2	CPLX0-7709	mg2()	M_protein_recon
CPLX0-7744_mod_mg2	CPLX0-7744	mg2()	M_protein_recon
CPLX0-7826_mod_mg2	CPLX0-7826	mg2()	M_protein_recon
CTPSYN-CPLX_mod_mg2	CTPSYN-CPLX	mg2()	M_protein_recon
DETHIOBIOTIN-SYN-CPLX_mod_mg2	DETHIOBIOTIN-SYN-CPLX	mg2()	M_protein_recon
DGTPTRIPHYDRO-CPLX_mod_mg2	DGTPTRIPHYDRO-CPLX	mg2()	M_protein_recon
DIOHBUTANONEPSYN-CPLX_mod_mg2	DIOHBUTANONEPSYN-CPLX	mg2()	M_protein_recon
Eno_dim_mod_4:mg2	Eno_dim	mg2(4)	M_protein_recon
F16B-CPLX_mod_mg2	F16B-CPLX	mg2()	M_protein_recon
GLUC1PADENYLTRANS-CPLX_mod_mg2	GLUC1PADENYLTRANS-CPLX	mg2()	M_protein_recon
GLUCONOKINII-CPLX_mod_mg2	GLUCONOKINII-CPLX	mg2()	M_protein_recon
GLUTATHIONE-SYN-CPLX_mod_mg2	GLUTATHIONE-SYN-CPLX	mg2()	M_protein_recon
GLUTKIN-CPLX_mod_mg2	GLUTKIN-CPLX	mg2()	M_protein_recon
H2PTEROATESYNTH-CPLX_mod_mg2	H2PTEROATESYNTH-CPLX	mg2()	M_protein_recon
His_RS_dim_mod_4:mg2	His_RS_dim	mg2(4)	M_protein_recon
KDO-8PPHOSPHAT-CPLX_mod_mg2	KDO-8PPHOSPHAT-CPLX	mg2()	M_protein_recon
MENE-CPLX_mod_mg2	MENE-CPLX	mg2()	M_protein_recon
MENF-CPLX_mod_mg2	MENF-CPLX	mg2()	M_protein_recon
NAG1P-URIDYLTRANS-CPLX_mod_mg2	NAG1P-URIDYLTRANS-CPLX	mg2()	M_protein_recon
OROPRIBTRANS-CPLX_mod_mg2	OROPRIBTRANS-CPLX	mg2()	M_protein_recon
PANTOTHENATE-KIN-CPLX_mod_mg2	PANTOTHENATE-KIN-CPLX	mg2()	M_protein_recon
PEPCARBOX-CPLX_mod_mg2	PEPCARBOX-CPLX	mg2()	M_protein_recon
PEPSYNTH-CPLX_mod_mg2	PEPSYNTH-CPLX	mg2()	M_protein_recon
PPX-CPLX_mod_mg2	PPX-CPLX	mg2()	M_protein_recon
PRPPAMIDOTRANS-CPLX_mod_mg2	PRPPAMIDOTRANS-CPLX	mg2()	M_protein_recon
QUINOPRIBOTRANS-CPLX_mod_mg2	QUINOPRIBOTRANS-CPLX	mg2()	M_protein_recon
THYMIDYLATESYN-CPLX_mod_mg2	THYMIDYLATESYN-CPLX	mg2()	M_protein_recon
UPPSYN-CPLX_mod_mg2	UPPSYN-CPLX	mg2()	M_protein_recon
H2PTERIDINEPYROPHOSPHOKIN-MONOMER_mod_mg2	H2PTERIDINEPYROPHOSPHOKIN-MONOMER	mg2()	M_protein_recon
DXPREDISOM-CPLX_mod_mn2	DXPREDISOM-CPLX	mn2()	M_protein_recon
DXPREDISOM-CPLX_mod_cobalt2	DXPREDISOM-CPLX	cobalt2()	M_protein_recon
DXPREDISOM-CPLX_mod_mg2	DXPREDISOM-CPLX	mg2()	M_protein_recon
MALIC-NAD-CPLX_mod_mn2	MALIC-NAD-CPLX	mn2()	M_protein_recon
MALIC-NAD-CPLX_mod_mg2	MALIC-NAD-CPLX	mg2()	M_protein_recon
MALIC-NADP-CPLX_mod_mn2	MALIC-NADP-CPLX	mn2()	M_protein_recon
MALIC-NADP-CPLX_mod_mg2	MALIC-NADP-CPLX	mg2()	M_protein_recon
SUPEROX-DISMUTMN-CPLX_mod_mn2	SUPEROX-DISMUTMN-CPLX	mn2()	M_protein_recon
AGMATIN-CPLX_mod_2:mn2	AGMATIN-CPLX	mn2(2)	M_protein_recon
ALPHAGALACTOSID-CPLX_mod_mn2	ALPHAGALACTOSID-CPLX	mn2()	M_protein_recon
EG12115-MONOMER_mod_mn2	EG12115-MONOMER	mn2()	M_protein_recon
PPENTOMUT-MONOMER_mod_mn2	PPENTOMUT-MONOMER	mn2()	M_protein_recon
TRANSKETOI-CPLX_mod_thmpp_mod_mn2_mod_mg2	TRANSKETOI-CPLX	thmpp() AND mn2() AND mg2()	M_protein_recon
EG10626-MONOMER_mod_mn2_mod_mg2	EG10626-MONOMER	mn2() AND mg2()	M_protein_recon
ARABISOM-CPLX_mod_mn2	ARABISOM-CPLX	mn2()	M_protein_recon
CPLX0-1683_mod_mn2	CPLX0-1683	mn2()	M_protein_recon
CPLX0-303_mod_mn2	CPLX0-303	mn2()	M_protein_recon
CPLX0-721_mod_mn2	CPLX0-721	mn2()	M_protein_recon
CPLX0-7631_mod_mn2	CPLX0-7631	mn2()	M_protein_recon
CPLX0-7776_mod_mn2	CPLX0-7776	mn2()	M_protein_recon
CPLX0-7808_mod_mn2	CPLX0-7808	mn2()	M_protein_recon
CPLX0-7848_mod_mn2	CPLX0-7848	mn2()	M_protein_recon
CPLX-7524_mod_mn2	CPLX-7524	mn2()	M_protein_recon
GLUTAMINESYN-OLIGOMER_mod_mn2	GLUTAMINESYN-OLIGOMER	mn2()	M_protein_recon
HISTDEHYD-CPLX_mod_mn2	HISTDEHYD-CPLX	mn2()	M_protein_recon
XYLISOM-CPLX_mod_mn2	XYLISOM-CPLX	mn2()	M_protein_recon
EG10124-MONOMER_mod_bmocogdp	EG10124-MONOMER	bmocogdp()	M_protein_recon
CPLX0-3681_mod_nadp	CPLX0-3681	nadp()	M_protein_recon
CPLX0-7564_mod_nadph_mod_nadh_mod_fad_mod_cobalt2	CPLX0-7564	nadph() AND nadh() AND fad() AND cobalt2()	M_protein_recon
GLYOXI-CPLX_mod_ni2	GLYOXI-CPLX	ni2()	M_protein_recon
CPLX0-7838_mod_pydx5p	CPLX0-7838	pydx5p()	M_protein_recon
DIAMINOPIMDECARB-CPLX_mod_pydx5p	DIAMINOPIMDECARB-CPLX	pydx5p()	M_protein_recon
CPLX0-743_mod_thmpp	CPLX0-743	thmpp()	M_protein_recon
G6701-MONOMER_mod_thmpp	G6701-MONOMER	thmpp()	M_protein_recon
HOMOCYSMETB12-MONOMER_mod_zn2_mod_cbl1	HOMOCYSMETB12-MONOMER	zn2() AND cbl1()	M_protein_recon
Ala_RS_tetra_mod_4:zn2	Ala_RS_tetra	zn2(4)	M_protein_recon
ADHC-CPLX_mod_zn2	ADHC-CPLX	zn2()	M_protein_recon
ACETYLORNDEACET-CPLX_mod_zn2	ACETYLORNDEACET-CPLX	zn2()	M_protein_recon
CPLX0-7521_mod_zn2	CPLX0-7521	zn2()	M_protein_recon
CysS_mono_mod_1:zn2	CysS_mono	zn2(1)	M_protein_recon
G7502-MONOMER_mod_zn2	G7502-MONOMER	zn2()	M_protein_recon
HOMOCYSMET-MONOMER_mod_zn2	HOMOCYSMET-MONOMER	zn2()	M_protein_recon
CPLX-64_mod_cobalt2_mod_zn2	CPLX-64	cobalt2() AND zn2()	M_protein_recon
CPLX-64_mod_mn2_mod_zn2	CPLX-64	mn2() AND zn2()	M_protein_recon
CPLX-64_mod_ni2_mod_zn2	CPLX-64	ni2() AND zn2()	M_protein_recon
CPLX0-3161_mod_zn2_mod_cobalt2	CPLX0-3161	zn2() AND cobalt2()	M_protein_recon
CYTDEAM-MONOMER_mod_fe2_mod_zn2	CYTDEAM-MONOMER	fe2() AND zn2()	M_protein_recon
CYTDEAM-MONOMER_mod_mn2_mod_zn2	CYTDEAM-MONOMER	mn2() AND zn2()	M_protein_recon
CYTDEAM-MONOMER_mod_cobalt2_mod_zn2	CYTDEAM-MONOMER	cobalt2() AND zn2()	M_protein_recon
EG11095-MONOMER_mod_zn2_mod_fe2_mod_cobalt2_mod_mg2_mod_mn2	EG11095-MONOMER	zn2() AND fe2() AND cobalt2() AND mg2() AND mn2()	M_protein_recon
IPPISOM-MONOMER_mod_mg2_mod_zn2	IPPISOM-MONOMER	mg2() AND zn2()	M_protein_recon
IPPISOM-MONOMER_mod_mn2_mod_zn2	IPPISOM-MONOMER	mn2() AND zn2()	M_protein_recon
DIHYDROOROT-CPLX_mod_2:zn2	DIHYDROOROT-CPLX	zn2(2)	M_protein_recon
CPLX0-3061_mod_zn2	CPLX0-3061	zn2()	M_protein_recon
CPLX0-7633_mod_zn2	CPLX0-7633	zn2()	M_protein_recon
CYTIDEAM-CPLX_mod_zn2	CYTIDEAM-CPLX	zn2()	M_protein_recon
DUTP-PYROP-CPLX_mod_zn2	DUTP-PYROP-CPLX	zn2()	M_protein_recon
FOLE-CPLX_mod_zn2	FOLE-CPLX	zn2()	M_protein_recon
Met_RS_dim_mod_2:zn2	Met_RS_dim	zn2(2)	M_protein_recon
NAG6PDEACET-CPLX_mod_zn2	NAG6PDEACET-CPLX	zn2()	M_protein_recon
PORPHOBILSYNTH-CPLX_mod_zn2	PORPHOBILSYNTH-CPLX	zn2()	M_protein_recon
RIBULPEPIM-CPLX_mod_zn2	RIBULPEPIM-CPLX	zn2()	M_protein_recon
Thr_RS_dim_mod_zn2	Thr_RS_dim	zn2()	M_protein_recon
IleS_mono_mod_2:zn2	IleS_mono	zn2(2)	M_protein_recon
GLYOXII-MONOMER_mod_zn2	GLYOXII-MONOMER	zn2()	M_protein_recon
CPLX0-7760_mod_4fe4s	CPLX0-7760	4fe4s()	M_protein_recon
CPLX0-7761_mod_4fe4s	CPLX0-7761	4fe4s()	M_protein_recon
DIHYDROXYACIDDEHYDRAT-CPLX_mod_4fe4s	DIHYDROXYACIDDEHYDRAT-CPLX	4fe4s()	M_protein_recon
FUMARASE-A_mod_4fe4s	FUMARASE-A	4fe4s()	M_protein_recon
FUMARASE-B_mod_4fe4s	FUMARASE-B	4fe4s()	M_protein_recon
HEMN-MONOMER_mod_4fe4s	HEMN-MONOMER	4fe4s()	M_protein_recon
BIOTIN-SYN-CPLX_mod_4fe4s_mod_2fe2s	BIOTIN-SYN-CPLX	4fe4s() AND 2fe2s()	M_protein_recon
OHMETHYLBILANESYN-MONOMER_mod_dpm	OHMETHYLBILANESYN-MONOMER	dpm()	M_protein_recon
DIHYDROPTERIREDUCT-CPLX_mod_fad	DIHYDROPTERIREDUCT-CPLX	fad()	M_protein_recon
GLUTATHIONE-REDUCT-NADPH-CPLX_mod_fad	GLUTATHIONE-REDUCT-NADPH-CPLX	fad()	M_protein_recon
SARCOX-MONOMER_mod_fad	SARCOX-MONOMER	fad()	M_protein_recon
GALPMUT-MONOMER_mod_fad	GALPMUT-MONOMER	fad()	M_protein_recon
DLACTDEHYDROGFAD-MONOMER_mod_fad	DLACTDEHYDROGFAD-MONOMER	fad()	M_protein_recon
L-ASPARTATE-OXID-MONOMER_mod_fad	L-ASPARTATE-OXID-MONOMER	fad()	M_protein_recon
UDPNACETYLMURAMATEDEHYDROG-MONOMER_mod_fad	UDPNACETYLMURAMATEDEHYDROG-MONOMER	fad()	M_protein_recon
EG10456-MONOMER_mod_fad_mod_pheme	EG10456-MONOMER	fad() AND pheme()	M_protein_recon
PDXH-CPLX_mod_fmn	PDXH-CPLX	fmn()	M_protein_recon
L-LACTDEHYDROGFMN-MONOMER_mod_fmn	L-LACTDEHYDROGFMN-MONOMER	fmn()	M_protein_recon
HYDROPEROXIDII-CPLX_mod_6:hemed	HYDROPEROXIDII-CPLX	hemed(6)	M_protein_recon
DTDPGLUCDEHYDRAT-CPLX_mod_nad	DTDPGLUCDEHYDRAT-CPLX	nad()	M_protein_recon
UDPGLUCEPIM-CPLX_mod_nad	UDPGLUCEPIM-CPLX	nad()	M_protein_recon
HYDROPEROXIDI-CPLX_mod_pheme	HYDROPEROXIDI-CPLX	pheme()	M_protein_recon
ADCLY-CPLX_mod_pydx	ADCLY-CPLX	pydx()	M_protein_recon
ARGDECARBOXDEG-CPLX_mod_pydx5p	ARGDECARBOXDEG-CPLX	pydx5p()	M_protein_recon
O-SUCCHOMOSERLYASE-CPLX_mod_pydx5p	O-SUCCHOMOSERLYASE-CPLX	pydx5p()	M_protein_recon
ACSERLYA-CPLX_mod_2:pydx5p	ACSERLYA-CPLX	pydx5p(2)	M_protein_recon
GABATRANSAM-CPLX_mod_pydx5p	GABATRANSAM-CPLX	pydx5p()	M_protein_recon
VALINE-PYRUVATE-AMINOTRANSFER-MONOMER_mod_pydx5p	VALINE-PYRUVATE-AMINOTRANSFER-MONOMER	pydx5p()	M_protein_recon
ACSERLYB-CPLX_mod_pydx5p	ACSERLYB-CPLX	pydx5p()	M_protein_recon
AKBLIG-CPLX_mod_pydx5p	AKBLIG-CPLX	pydx5p()	M_protein_recon
CPLX0-1401_mod_pydx5p	CPLX0-1401	pydx5p()	M_protein_recon
CPLX0-7465_mod_pydx5p	CPLX0-7465	pydx5p()	M_protein_recon
DAPASYN-CPLX_mod_pydx5p	DAPASYN-CPLX	pydx5p()	M_protein_recon
DCYSDESULF-CPLX_mod_pydx5p	DCYSDESULF-CPLX	pydx5p()	M_protein_recon
GLUTDECARBOXA-CPLX_mod_pydx5p	GLUTDECARBOXA-CPLX	pydx5p()	M_protein_recon
GLUTDECARBOXB-CPLX_mod_pydx5p	GLUTDECARBOXB-CPLX	pydx5p()	M_protein_recon
GLYCOPHOSPHORYL-CPLX_mod_pydx5p	GLYCOPHOSPHORYL-CPLX	pydx5p()	M_protein_recon
GSAAMINOTRANS-CPLX_mod_pydx5p	GSAAMINOTRANS-CPLX	pydx5p()	M_protein_recon
HISTPHOSTRANS-CPLX_mod_pydx5p	HISTPHOSTRANS-CPLX	pydx5p()	M_protein_recon
LDC2-CPLX_mod_pydx5p	LDC2-CPLX	pydx5p()	M_protein_recon
LYSDECARBOX-CPLX_mod_pydx5p	LYSDECARBOX-CPLX	pydx5p()	M_protein_recon
MALDEXPHOSPHORYL-CPLX_mod_pydx5p	MALDEXPHOSPHORYL-CPLX	pydx5p()	M_protein_recon
ORNDECARBOX-BIO-CPLX_mod_pydx5p	ORNDECARBOX-BIO-CPLX	pydx5p()	M_protein_recon
ORNDECARBOXDEG-CPLX_mod_pydx5p	ORNDECARBOXDEG-CPLX	pydx5p()	M_protein_recon
PSERTRANSAM-CPLX_mod_pydx5p	PSERTRANSAM-CPLX	pydx5p()	M_protein_recon
THREDEHYDCAT-CPLX_mod_pydx5p	THREDEHYDCAT-CPLX	pydx5p()	M_protein_recon
THREDEHYDSYN-CPLX_mod_pydx5p	THREDEHYDSYN-CPLX	pydx5p()	M_protein_recon
THRESYN-MONOMER_mod_pydx5p	THRESYN-MONOMER	pydx5p()	M_protein_recon
G7166-MONOMER_mod_pydx5p	G7166-MONOMER	pydx5p()	M_protein_recon
DSERDEAM-MONOMER_mod_pydx5p	DSERDEAM-MONOMER	pydx5p()	M_protein_recon
G7596-MONOMER_mod_pydx5p	G7596-MONOMER	pydx5p()	M_protein_recon
ACETYLORNTRANSAM-CPLX_mod_pydx5p	ACETYLORNTRANSAM-CPLX	pydx5p()	M_protein_recon
CARBODEHYDRAT-CPLX_mod_zn2	CARBODEHYDRAT-CPLX	zn2()	M_protein_recon
ALKAPHOSPHA-CPLX_mod_zn2_mod_mg2	ALKAPHOSPHA-CPLX	zn2() AND mg2()	M_protein_recon
THREODEHYD-CPLX_mod_zn2	THREODEHYD-CPLX	zn2()	M_protein_recon
CPLX0-7741_mod_adocbl	CPLX0-7741	adocbl()	M_protein_recon
CPLX0-7719_mod_4fe4s	CPLX0-7719	4fe4s()	M_protein_recon
EG12069-MONOMER_mod_fad	EG12069-MONOMER	fad()	M_protein_recon
BETAGALACTOSID-CPLX_mod_mg2	BETAGALACTOSID-CPLX	mg2()	M_protein_recon
PGMI-MONOMER_mod_mn2	PGMI-MONOMER	mn2()	M_protein_recon
UDPGLCNACEPIM-MONOMER_mod_nad	UDPGLCNACEPIM-MONOMER	nad()	M_protein_recon
DTDPGLUCDEHYDRAT2-MONOMER_mod_nad	DTDPGLUCDEHYDRAT2-MONOMER	nad()	M_protein_recon
GDPMANDEHYDRA-CPLX_mod_nadp	GDPMANDEHYDRA-CPLX	nadp()	M_protein_recon
SelA_deca_mod_10:pydx5p	SelA_deca	pydx5p(10)	M_protein_recon
LTAA-CPLX_mod_pydx5p	LTAA-CPLX	pydx5p()	M_protein_recon
G6646-MONOMER_mod_pydx5p	G6646-MONOMER	pydx5p()	M_protein_recon
USHA-MONOMER_mod_zn2	USHA-MONOMER	zn2()	M_protein_recon
CPLX0-253_mod_fad	CPLX0-253	fad()	M_protein_recon
AROH-CPLX_mod_fe3	AROH-CPLX	fe3()	M_protein_recon
GLYCRIBONUCSYN-MONOMER_mod_mg2	GLYCRIBONUCSYN-MONOMER	mg2()	M_protein_recon
BRANCHED-CHAINAMINOTRANSFER-CPLX_mod_6:pydx5p	BRANCHED-CHAINAMINOTRANSFER-CPLX	pydx5p(6)	M_protein_recon
AERGLYC3PDEHYDROG-CPLX_mod_1:fad	AERGLYC3PDEHYDROG-CPLX	fad(1)	M_protein_recon
SUCCORNTRANSAM-CPLX_mod_pydx5p	SUCCORNTRANSAM-CPLX	pydx5p()	M_protein_recon
ISOCITHASE-CPLX_mod_mn2	ISOCITHASE-CPLX	mn2()	M_protein_recon
ISOCITHASE-CPLX_mod_mg2	ISOCITHASE-CPLX	mg2()	M_protein_recon
CPLX0-250_FORMATEDEHYDROGH-MONOMER_mod_8:4fe4s_mod_2:2fe2s_mod_bmocogdp_mod_NiFeCoCN2	CPLX0-250_FORMATEDEHYDROGH-MONOMER	4fe4s(8) AND 2fe2s(2) AND bmocogdp() AND NiFeCoCN2()	M_protein_recon
G6523-MONOMER_G6518-MONOMER_mod_fmn	G6523-MONOMER_G6518-MONOMER	fmn()	M_protein_recon
EG10370-MONOMER_mod_mn2	EG10370-MONOMER	mn2()	M_protein_recon
NITRATREDUCTA-CPLX_mod_bmocogdp_mod_3fe4s_mod_4fe4s	NITRATREDUCTA-CPLX	bmocogdp() AND 3fe4s() AND 4fe4s()	M_protein_recon
FLAVONADPREDUCT-MONOMER_mod_fad	FLAVONADPREDUCT-MONOMER	fad()	M_protein_recon
NITRATREDUCTZ-CPLX_mod_bmocogdp_mod_2:pheme_mod_3:4fe4s_mod_1:3fe4s	NITRATREDUCTZ-CPLX	bmocogdp() AND pheme(2) AND 4fe4s(3) AND 3fe4s(1)	M_protein_recon
CPLX0-782_mod_2:4fe4s	CPLX0-782	4fe4s(2)	M_protein_recon
GCVMULTI-CPLX_mod_lipo	GCVMULTI-CPLX	lipo()	M_protein_recon
#CPLX0-7805_mod_fad_mod_mococdp_mod_2:2fe2s	CPLX0-7805	fad() AND mococdp() AND 2fe2s(2)	M_protein_recon
IMIDHISTID-CPLX_mod_mn2	IMIDHISTID-CPLX	mn2()	M_protein_recon
CPLX0-341_mod_fmn	CPLX0-341	fmn()	M_protein_recon
CPLX0-341_mod_mg2	CPLX0-341	mg2()	M_protein_recon
CPLX0-1261_mod_thmpp	CPLX0-1261	thmpp()	M_protein_recon
PUTA-CPLX_mod_fad	PUTA-CPLX	fad()	M_protein_recon
CPLX0-7652_mod_mn2	CPLX0-7652	mn2()	M_protein_recon
CPLX0-7466_mod_mg2	CPLX0-7466	mg2()	M_protein_recon
CPLX0-7643_mod_mg2	CPLX0-7643	mg2()	M_protein_recon
CPLX0-7904_mod_ca2	CPLX0-7904	ca2()	M_protein_recon
CYSTATHIONINE-BETA-LYASE-CPLX_mod_pydx5p	CYSTATHIONINE-BETA-LYASE-CPLX	pydx5p()	M_protein_recon
DHHB-METHYLTRANSFER-CPLX_mod_zn2	DHHB-METHYLTRANSFER-CPLX	zn2()	M_protein_recon
DHPDIOXYGEN-CPLX_mod_fe2	DHPDIOXYGEN-CPLX	fe2()	M_protein_recon
GSP-CPLX_mod_mg2	GSP-CPLX	mg2()	M_protein_recon
GUANYL-KIN-CPLX_mod_mg2	GUANYL-KIN-CPLX	mg2()	M_protein_recon
LysII_RS_dim_mod_6:mg2	LysII_RS_dim	mg2(6)	M_protein_recon
LysII_RS_dim_mod_lys_DASH_L	LysII_RS_dim	lys_DASH_L()	M_protein_recon
LYXK-CPLX_mod_mg2	LYXK-CPLX	mg2()	M_protein_recon
PDXK-CPLX_mod_zn2	PDXK-CPLX	zn2()	M_protein_recon
PDXK-CPLX_mod_mg2	PDXK-CPLX	mg2()	M_protein_recon
Ser_RS_dim_mod_mg2	Ser_RS_dim	mg2()	M_protein_recon
TYRB-DIMER_mod_pydx5p	TYRB-DIMER	pydx5p()	M_protein_recon
G6246-MONOMER_mod_mg2	G6246-MONOMER	mg2()	M_protein_recon
DIHYDROOROTOX-MONOMER_mod_fmn	DIHYDROOROTOX-MONOMER	fmn()	M_protein_recon
TDK-MONOMER_mod_mg2	TDK-MONOMER	mg2()	M_protein_recon
GARTRANSFORMYL2-MONOMER_mod_mg2	GARTRANSFORMYL2-MONOMER	mg2()	M_protein_recon
UXAC-MONOMER_mod_zn2	UXAC-MONOMER	zn2()	M_protein_recon
SPOT-MONOMER_mod_mn2	SPOT-MONOMER	mn2()	M_protein_recon
6PFK-1-CPX_mod_mg2	6PFK-1-CPX	mg2()	M_protein_recon
ASPAMINOTRANS-DIMER_mod_pydx5p	ASPAMINOTRANS-DIMER	pydx5p()	M_protein_recon
BRANCHED-CHAINAMINOTRANSFER-CPLX_mod_pydx5p	BRANCHED-CHAINAMINOTRANSFER-CPLX	pydx5p()	M_protein_recon
USHA-MONOMER_mod_cobalt2	USHA-MONOMER	cobalt2()	M_protein_recon
CMPKI-MONOMER_mod_mg2	CMPKI-MONOMER	mg2()	M_protein_recon
FLAVODOXIN1-MONOMER_mod_Oxidized	FLAVODOXIN1-MONOMER	Oxidized()	M_protein_recon
FLAVODOXIN2-MONOMER_mod_Oxidized	FLAVODOXIN2-MONOMER	Oxidized()	M_protein_recon
GLUTAREDOXIN-MONOMER_mod_Oxidized	GLUTAREDOXIN-MONOMER	Oxidized()	M_protein_recon
GRXB-MONOMER_mod_Oxidized	GRXB-MONOMER	Oxidized()	M_protein_recon
CPLX0-7817_mod_Oxidized	CPLX0-7817	Oxidized()	M_protein_recon
GRXC-MONOMER_mod_Oxidized	GRXC-MONOMER	Oxidized()	M_protein_recon
IscU_mod_1:2fe2s	IscU	2fe2s(1)	M_protein_recon
IscU_mod_2:2fe2s	IscU	2fe2s(2)	M_protein_recon
IscU_mod_1:4fe4s	IscU	4fe4s(1)	M_protein_recon
CPLX0-246_CPLX0-1342_mod_1:SH	CPLX0-246_CPLX0-1342	SH(1)	M_protein_recon
CPLX0-1341_mod_1:2fe2s	CPLX0-1341	2fe2s(1)	M_protein_recon
CPLX0-1341_mod_2:2fe2s	CPLX0-1341	2fe2s(2)	M_protein_recon
CPLX0-1341_mod_1:4fe4s	CPLX0-1341	4fe4s(1)	M_protein_recon
EG10544-MONOMER_mod_palmitate	EG10544-MONOMER	palmitate()	M_protein_recon
DSBG-CPLX_mod_Oxidized	DSBG-CPLX	Oxidized()	M_protein_recon
DSBD-MONOMER_mod_Oxidized	DSBD-MONOMER	Oxidized()	M_protein_recon
DSBC-CPLX_mod_Oxidized	DSBC-CPLX	Oxidized()	M_protein_recon
#DISULFOXRED-MONOMER_mod_Oxidized	DISULFOXRED-MONOMER	Oxidized()	M_protein_recon
EG11597-MONOMER_mod_amp	EG11597-MONOMER	amp()	M_protein_recon
EG11597-MONOMER_mod_coo	EG11597-MONOMER	coo()	M_protein_recon
EG11597-MONOMER_mod_cosh	EG11597-MONOMER	cosh()	M_protein_recon
RED-THIOREDOXIN-MONOMER_mod_Oxidized	RED-THIOREDOXIN-MONOMER	Oxidized()	M_protein_recon
RED-THIOREDOXIN2-MONOMER_mod_Oxidized	RED-THIOREDOXIN2-MONOMER	Oxidized()	M_protein_recon
EG50003-MONOMER_mod_pan4p	EG50003-MONOMER	pan4p()	M_protein_recon
EG50003-MONOMER_mod_pan4p_mod_ac	EG50003-MONOMER	pan4p() AND ac()	M_protein_recon
EG50003-MONOMER_mod_pan4p_mod_mal	EG50003-MONOMER	pan4p() AND mal()	M_protein_recon
EG50003-MONOMER_mod_pan4p_mod_but2e	EG50003-MONOMER	pan4p() AND but2e()	M_protein_recon
EG50003-MONOMER_mod_pan4p_mod_act	EG50003-MONOMER	pan4p() AND act()	M_protein_recon
EG50003-MONOMER_mod_pan4p_mod_but	EG50003-MONOMER	pan4p() AND but()	M_protein_recon
EG50003-MONOMER_mod_pan4p_mod_3ha	EG50003-MONOMER	pan4p() AND 3ha()	M_protein_recon
EG50003-MONOMER_mod_pan4p_mod_egme	EG50003-MONOMER	pan4p() AND egme()	M_protein_recon
EG50003-MONOMER_mod_pan4p_mod_ogme	EG50003-MONOMER	pan4p() AND ogme()	M_protein_recon
EG50003-MONOMER_mod_pan4p_mod_gme	EG50003-MONOMER	pan4p() AND gme()	M_protein_recon
EG50003-MONOMER_mod_pan4p_mod_hgme	EG50003-MONOMER	pan4p() AND hgme()	M_protein_recon
EG50003-MONOMER_mod_pan4p_mod_thex2e	EG50003-MONOMER	pan4p() AND thex2e()	M_protein_recon
EG50003-MONOMER_mod_pan4p_mod_3ohex	EG50003-MONOMER	pan4p() AND 3ohex()	M_protein_recon
EG50003-MONOMER_mod_pan4p_mod_hex	EG50003-MONOMER	pan4p() AND hex()	M_protein_recon
EG50003-MONOMER_mod_pan4p_mod_3hhex	EG50003-MONOMER	pan4p() AND 3hhex()	M_protein_recon
EG50003-MONOMER_mod_pan4p_mod_pim	EG50003-MONOMER	pan4p() AND pim()	M_protein_recon
EG50003-MONOMER_mod_pan4p_mod_epme	EG50003-MONOMER	pan4p() AND epme()	M_protein_recon
EG50003-MONOMER_mod_pan4p_mod_opme	EG50003-MONOMER	pan4p() AND opme()	M_protein_recon
EG50003-MONOMER_mod_pan4p_mod_pme	EG50003-MONOMER	pan4p() AND pme()	M_protein_recon
EG50003-MONOMER_mod_pan4p_mod_hpme	EG50003-MONOMER	pan4p() AND hpme()	M_protein_recon
EG50003-MONOMER_mod_pan4p_mod_toct2e	EG50003-MONOMER	pan4p() AND toct2e()	M_protein_recon
EG50003-MONOMER_mod_pan4p_mod_3ooct	EG50003-MONOMER	pan4p() AND 3ooct()	M_protein_recon
EG50003-MONOMER_mod_pan4p_mod_oc	EG50003-MONOMER	pan4p() AND oc()	M_protein_recon
EG50003-MONOMER_mod_pan4p_mod_3hoct	EG50003-MONOMER	pan4p() AND 3hoct()	M_protein_recon
EG50003-MONOMER_mod_pan4p_mod_tdec2e	EG50003-MONOMER	pan4p() AND tdec2e()	M_protein_recon
EG50003-MONOMER_mod_pan4p_mod_cdec3e	EG50003-MONOMER	pan4p() AND cdec3e()	M_protein_recon
EG50003-MONOMER_mod_pan4p_mod_3odec	EG50003-MONOMER	pan4p() AND 3odec()	M_protein_recon
EG50003-MONOMER_mod_pan4p_mod_dca	EG50003-MONOMER	pan4p() AND dca()	M_protein_recon
EG50003-MONOMER_mod_pan4p_mod_3hdec	EG50003-MONOMER	pan4p() AND 3hdec()	M_protein_recon
EG50003-MONOMER_mod_pan4p_mod_t3c5ddece	EG50003-MONOMER	pan4p() AND t3c5ddece()	M_protein_recon
EG50003-MONOMER_mod_pan4p_mod_3ocddec5e	EG50003-MONOMER	pan4p() AND 3ocddec5e()	M_protein_recon
EG50003-MONOMER_mod_pan4p_mod_tddec2e	EG50003-MONOMER	pan4p() AND tddec2e()	M_protein_recon
EG50003-MONOMER_mod_pan4p_mod_cddec5e	EG50003-MONOMER	pan4p() AND cddec5e()	M_protein_recon
EG50003-MONOMER_mod_pan4p_mod_3oddec	EG50003-MONOMER	pan4p() AND 3oddec()	M_protein_recon
EG50003-MONOMER_mod_pan4p_mod_3hcddec5e	EG50003-MONOMER	pan4p() AND 3hcddec5e()	M_protein_recon
EG50003-MONOMER_mod_pan4p_mod_ddca	EG50003-MONOMER	pan4p() AND ddca()	M_protein_recon
EG50003-MONOMER_mod_pan4p_mod_3hddec	EG50003-MONOMER	pan4p() AND 3hddec()	M_protein_recon
EG50003-MONOMER_mod_pan4p_mod_t3c7mrse	EG50003-MONOMER	pan4p() AND t3c7mrse()	M_protein_recon
EG50003-MONOMER_mod_pan4p_mod_3ocmrs7e	EG50003-MONOMER	pan4p() AND 3ocmrs7e()	M_protein_recon
EG50003-MONOMER_mod_pan4p_mod_tde	EG50003-MONOMER	pan4p() AND tde()	M_protein_recon
EG50003-MONOMER_mod_pan4p_mod_tmrs2e	EG50003-MONOMER	pan4p() AND tmrs2e()	M_protein_recon
EG50003-MONOMER_mod_pan4p_mod_3omrs	EG50003-MONOMER	pan4p() AND 3omrs()	M_protein_recon
EG50003-MONOMER_mod_pan4p_mod_3hcmrs7e	EG50003-MONOMER	pan4p() AND 3hcmrs7e()	M_protein_recon
EG50003-MONOMER_mod_pan4p_mod_myrs	EG50003-MONOMER	pan4p() AND myrs()	M_protein_recon
EG50003-MONOMER_mod_pan4p_mod_3hmrs	EG50003-MONOMER	pan4p() AND 3hmrs()	M_protein_recon
EG50003-MONOMER_mod_pan4p_mod_t3c9palme	EG50003-MONOMER	pan4p() AND t3c9palme()	M_protein_recon
EG50003-MONOMER_mod_pan4p_mod_3ocpalm9e	EG50003-MONOMER	pan4p() AND 3ocpalm9e()	M_protein_recon
EG50003-MONOMER_mod_pan4p_mod_hde	EG50003-MONOMER	pan4p() AND hde()	M_protein_recon
EG50003-MONOMER_mod_pan4p_mod_tpalm2e	EG50003-MONOMER	pan4p() AND tpalm2e()	M_protein_recon
EG50003-MONOMER_mod_pan4p_mod_3opalm	EG50003-MONOMER	pan4p() AND 3opalm()	M_protein_recon
EG50003-MONOMER_mod_pan4p_mod_3hcpalm9e	EG50003-MONOMER	pan4p() AND 3hcpalm9e()	M_protein_recon
EG50003-MONOMER_mod_pan4p_mod_palm	EG50003-MONOMER	pan4p() AND palm()	M_protein_recon
EG50003-MONOMER_mod_pan4p_mod_3hpalm	EG50003-MONOMER	pan4p() AND 3hpalm()	M_protein_recon
EG50003-MONOMER_mod_pan4p_mod_t3c11vace	EG50003-MONOMER	pan4p() AND t3c11vace()	M_protein_recon
EG50003-MONOMER_mod_pan4p_mod_3ocvac11e	EG50003-MONOMER	pan4p() AND 3ocvac11e()	M_protein_recon
EG50003-MONOMER_mod_pan4p_mod_toctd2e	EG50003-MONOMER	pan4p() AND toctd2e()	M_protein_recon
EG50003-MONOMER_mod_pan4p_mod_octe	EG50003-MONOMER	pan4p() AND octe()	M_protein_recon
EG50003-MONOMER_mod_pan4p_mod_3ooctd	EG50003-MONOMER	pan4p() AND 3ooctd()	M_protein_recon
EG50003-MONOMER_mod_pan4p_mod_3hcvac11e	EG50003-MONOMER	pan4p() AND 3hcvac11e()	M_protein_recon
EG50003-MONOMER_mod_pan4p_mod_ocdca	EG50003-MONOMER	pan4p() AND ocdca()	M_protein_recon
EG50003-MONOMER_mod_pan4p_mod_3hocta	EG50003-MONOMER	pan4p() AND 3hocta()	M_protein_recon
MiaB_mono_mod_1:4fe4s	MiaB_mono	4fe4s(1)	2011_Updated_E_recon
RumB_mono_mod_1:4fe4s	RumB_mono	4fe4s(1)	2011_Updated_E_recon
RumA_mono_mod_1:4fe4s	RumA_mono	4fe4s(1)	2011_Updated_E_recon
rpL7/12_mod_1:acetyl	rpL7/12	acetyl(1)	2011_Updated_E_recon
Def_mono_mod_1:fe2	Def_mono	fe2(1)	2011_Updated_E_recon
Map_mono_mod_2:fe2	Map_mono	fe2(2)	2011_Updated_E_recon
Mfd_mono_mod_1:mg2	Mfd_mono	mg2(1)	2011_Updated_E_recon
Rnb_mono_mod_1:mg2	Rnb_mono	mg2(1)	2011_Updated_E_recon
RluD_mono_mod_1:mg2	RluD_mono	mg2(1)	2011_Updated_E_recon
RpoZ_mono_mod_1:mg2	RpoZ_mono	mg2(1)	2011_Updated_E_recon
RNase_III_dim_mod_2:mg2	RNase_III_dim	mg2(2)	2011_Updated_E_recon
RNase_P_cplx_mod_2:mg2	RNase_P_cplx	mg2(2)	2011_Updated_E_recon
Orn_dim_mod_2:mg2	Orn_dim	mg2(2)	2011_Updated_E_recon
MiaA_dim_mod_2:mg2	MiaA_dim	mg2(2)	2011_Updated_E_recon
Rho_hexa_mod_3:mg2	Rho_hexa	mg2(3)	2011_Updated_E_recon
RNase_T_dim_mod_4:mg2	RNase_T_dim	mg2(4)	2011_Updated_E_recon
Rnd_mono_mod_5:mg2	Rnd_mono	mg2(5)	2011_Updated_E_recon
hRNAP_mod_1:zn2_mod_2:mg2	hRNAP	zn2(1) AND mg2(2)	2011_Updated_E_recon
#Dtd_dim_mod_12:zn2	Dtd_dim	zn2(12)	2011_Updated_E_recon
RNase_E_tetra_mod_2:zn2	RNase_E_tetra	zn2(2)	2011_Updated_E_recon
RrmA_dim_mod_2:zn2	RrmA_dim	zn2(2)	2011_Updated_E_recon
RNase_BN_dim_mod_2:zn2	RNase_BN_dim	zn2(2)	2011_Updated_E_recon
TadA_dim_mod_2:zn2	TadA_dim	zn2(2)	2011_Updated_E_recon
DnaJ_dim_mod_4:zn2	DnaJ_dim	zn2(4)	2011_Updated_E_recon
Tgt_hexa_mod_6:zn2	Tgt_hexa	zn2(6)	2011_Updated_E_recon
#RimK_mono_mod_2:mg2	RimK_mono	mg2(2)	2011_Updated_E_recon
#RimK_mono_mod_2:mn2	RimK_mono	mn2(2)	2011_Updated_E_recon
RlmN_mono_mod_1:4fe4s	RlmN_mono	4fe4s(1)	2011_Updated_E_recon
#RimO_mono_mod_2:4fe4s	RimO_mono	4fe4s(2)	2011_Updated_E_recon
MnmC_mono_mod_fad	MnmC_mono	fad()	2011_Updated_E_recon
MnmEG_cplx_mod_fad_mod_2:k	MnmEG_cplx	fad() AND k(2)	2011_Updated_E_recon
Rph_mono_mod_mg2	Rph_mono	mg2()	2011_Updated_E_recon
QueG_mono_mod_adocbl	QueG_mono	adocbl()	2011_Updated_E_recon
EG11653-MONOMER_mod_1:fe2	EG11653-MONOMER	fe2(1)	M_protein_recon
IscA_tetra_mod_1:4fe4s	IscA_tetra	4fe4s(1)	M_protein_recon
CPLX0-1341_mod_1:2fe2s_mod_1:2fe1s	CPLX0-1341	2fe2s(1) AND 2fe1s(1)	M_protein_recon
CPLX-7524_mod_mn2_mod_1:2fe2s	CPLX-7524	2fe2s(1) AND mn2()	M_protein_recon
IscS_mod_2:pydx5p_mod_1:SH	IscS	pydx5p(2) AND SH(1)	M_protein_recon
CPLX0-1341_mod_1:fe2	CPLX0-1341	fe2(1)	M_protein_recon
IscU_mod_1:fe2	IscU	fe2(1)	M_protein_recon
CPLX0-1341_mod_1:2fe2s_mod_2:fe2	CPLX0-1341	2fe2s(1) AND fe2(2)	M_protein_recon
CPLX0-246_CPLX0-1342_mod_pydx5p	CPLX0-246_CPLX0-1342	pydx5p()	M_protein_recon
CPLX0-1341_mod_1:2fe1s	CPLX0-1341	2fe1s(1)	M_protein_recon
CPLX0-7824_mod_1:4fe4s	CPLX0-7824	4fe4s(1)	M_protein_recon
IscU_mod_1:2fe2s_mod_2:fe2	IscU	2fe2s(1) AND fe2(2)	M_protein_recon
CPLX-7524_mod_mn2_mod_1:4fe4s	CPLX-7524	4fe4s(1) AND mn2()	M_protein_recon
CPLX0-7824_mod_1:2fe2s	CPLX0-7824	2fe2s(1)	M_protein_recon
CPLX0-246_CPLX0-1342_mod_pydx5p_mod_1:SH	CPLX0-246_CPLX0-1342	pydx5p() AND SH(1)	M_protein_recon
CPLX0-1341_mod_1:2fe2s_mod_1:fe2	CPLX0-1341	2fe2s(1) AND fe2(1)	M_protein_recon
IscU_mod_1:2fe2s_mod_1:fe2	IscU	2fe2s(1) AND fe2(1)	M_protein_recon
IscU_mod_2:fe2	IscU	fe2(2)	M_protein_recon
IscU_mod_1:2fe1s	IscU	2fe1s(1)	M_protein_recon
IscA_tetra_mod_1:2fe2s	IscA_tetra	2fe2s(1)	M_protein_recon
IscS_mod_2:pydx5p	IscS	pydx5p(2)	M_protein_recon
IscU_mod_1:2fe2s_mod_1:2fe1s	IscU	2fe2s(1) AND 2fe1s(1)	M_protein_recon
CPLX0-1341_mod_2:fe2	CPLX0-1341	fe2(2)	M_protein_recon
NAPAB-CPLX_NAPC-MONOMER_mod_bmocogdp	NAPAB-CPLX_NAPC-MONOMER	bmocogdp()	M_protein_recon
NAP-CPLX_mod_bmocogdp	NAP-CPLX	bmocogdp()	M_protein_recon
CPLX0-7838_CPLX0-7839_mod_pydx5p	CPLX0-7838_CPLX0-7839	pydx5p()	M_protein_recon
GLUCDEHYDROG-MONOMER_mod_pqq	GLUCDEHYDROG-MONOMER	pqq()	M_protein_recon
