# Supplementary material for: COBRAme: A computational framework for genome-scale models of metabolism and gene expression
Source: PLoS Comput Biol. 2018 Jul 5;14(7):e1006302. doi: 10.1371/journal.pcbi.1006302 (PMC6049947; doi:10.1371/journal.pcbi.1006302)
Supplement: S2 File — The ECOLIme version 0.0.9 source code. The latest version of ECOLIme can be downloaded from https://github.com/SBRG/ecolime. (ZIP) [file pcbi.1006302.s002.zip › S2_File/ecolime/building_data/reaction_matrix.txt]

CSND	csn	Cytosol	-1.0
CSND	h2o	Cytosol	-1.0
CSND	nh4	Cytosol	1.0
CSND	h	Cytosol	-1.0
CSND	ura	Cytosol	1.0
ADNt2pp	adn	Periplasm	-1.0
ADNt2pp	h	Cytosol	1.0
ADNt2pp	adn	Cytosol	1.0
ADNt2pp	h	Periplasm	-1.0
GTPDPDP	pi	Cytosol	1.0
GTPDPDP	h2o	Cytosol	-1.0
GTPDPDP	h	Cytosol	1.0
GTPDPDP	ppgpp	Cytosol	1.0
GTPDPDP	gdptp	Cytosol	-1.0
RNDR1b3	CPLX0-7817_mod_Oxidized	No_Compartment	1.0
RNDR1b3	CPLX0-7817	No_Compartment	-1.0
RNDR1b3	adp	Cytosol	-1.0
RNDR1b3	dadp	Cytosol	1.0
RNDR1b3	h2o	Cytosol	1.0
RNDR1b1	GLUTAREDOXIN-MONOMER_mod_Oxidized	No_Compartment	1.0
RNDR1b1	h2o	Cytosol	1.0
RNDR1b1	GLUTAREDOXIN-MONOMER	No_Compartment	-1.0
RNDR1b1	dadp	Cytosol	1.0
RNDR1b1	adp	Cytosol	-1.0
RNDR1b4	GRXC-MONOMER_mod_Oxidized	No_Compartment	1.0
RNDR1b4	h2o	Cytosol	1.0
RNDR1b4	GRXC-MONOMER	No_Compartment	-1.0
RNDR1b4	dadp	Cytosol	1.0
RNDR1b4	adp	Cytosol	-1.0
NTD10	pi	Cytosol	1.0
NTD10	h2o	Cytosol	-1.0
NTD10	xtsn	Cytosol	1.0
NTD10	xmp	Cytosol	-1.0
NTD11	pi	Cytosol	1.0
NTD11	h2o	Cytosol	-1.0
NTD11	imp	Cytosol	-1.0
NTD11	ins	Cytosol	1.0
NTD12	pi	Cytosol	1.0
NTD12	dimp	Cytosol	-1.0
NTD12	h2o	Cytosol	-1.0
NTD12	din	Cytosol	1.0
RNDR1b2	GRXB-MONOMER	No_Compartment	-1.0
RNDR1b2	h2o	Cytosol	1.0
RNDR1b2	GRXB-MONOMER_mod_Oxidized	No_Compartment	1.0
RNDR1b2	adp	Cytosol	-1.0
RNDR1b2	dadp	Cytosol	1.0
XTSNH	h2o	Cytosol	-1.0
XTSNH	xtsn	Cytosol	-1.0
XTSNH	xan	Cytosol	1.0
XTSNH	rib_DASH_D	Cytosol	1.0
DDPA	pi	Cytosol	1.0
DDPA	h2o	Cytosol	-1.0
DDPA	2dda7p	Cytosol	1.0
DDPA	e4p	Cytosol	-1.0
DDPA	pep	Cytosol	-1.0
Htex	h	Periplasm	1.0
Htex	h	Extra-organism	-1.0
P5CD	nad	Cytosol	-1.0
P5CD	glu_DASH_L	Cytosol	1.0
P5CD	h	Cytosol	1.0
P5CD	1pyr5c	Cytosol	-1.0
P5CD	nadh	Cytosol	1.0
P5CD	h2o	Cytosol	-2.0
2DGULRy	nadp	Cytosol	1.0
2DGULRy	idon_DASH_L	Cytosol	1.0
2DGULRy	nadph	Cytosol	-1.0
2DGULRy	2dhguln	Cytosol	-1.0
2DGULRy	h	Cytosol	-1.0
2DGULRx	nadh	Cytosol	-1.0
2DGULRx	idon_DASH_L	Cytosol	1.0
2DGULRx	2dhguln	Cytosol	-1.0
2DGULRx	h	Cytosol	-1.0
2DGULRx	nad	Cytosol	1.0
3OAR401	nadp	Cytosol	1.0
3OAR401	h	Cytosol	-1.0
3OAR401	nadph	Cytosol	-1.0
3OAR401	EG50003-MONOMER_mod_pan4p_mod_3ha	No_Compartment	1.0
3OAR401	EG50003-MONOMER_mod_pan4p_mod_act	No_Compartment	-1.0
GAMptspp	gam6p	Cytosol	1.0
GAMptspp	gam	Periplasm	-1.0
GAMptspp	pyr	Cytosol	1.0
GAMptspp	pep	Cytosol	-1.0
P5CR	pro_DASH_L	Cytosol	1.0
P5CR	nadp	Cytosol	1.0
P5CR	h	Cytosol	-2.0
P5CR	nadph	Cytosol	-1.0
P5CR	1pyr5c	Cytosol	-1.0
ACPPAT1201	pi	Cytosol	-1.0
ACPPAT1201	h	Cytosol	-1.0
ACPPAT1201	EG50003-MONOMER_mod_pan4p_mod_ddca	No_Compartment	-1.0
ACPPAT1201	ddcap	Cytosol	1.0
ACPPAT1201	EG50003-MONOMER_mod_pan4p	No_Compartment	1.0
3OAS1401	EG50003-MONOMER_mod_pan4p_mod_mal	No_Compartment	-1.0
3OAS1401	h	Cytosol	-1.0
3OAS1401	EG50003-MONOMER_mod_pan4p_mod_3omrs	No_Compartment	1.0
3OAS1401	co2	Cytosol	1.0
3OAS1401	EG50003-MONOMER_mod_pan4p_mod_ddca	No_Compartment	-1.0
3OAS1401	EG50003-MONOMER_mod_pan4p	No_Compartment	1.0
GTHOr	nadp	Cytosol	1.0
GTHOr	gthox	Cytosol	-1.0
GTHOr	h	Cytosol	-1.0
GTHOr	nadph	Cytosol	-1.0
GTHOr	gthrd	Cytosol	2.0
ULA4Ntppi	uLa4n	Periplasm	1.0
ULA4Ntppi	uLa4n	Cytosol	-1.0
GLCtexi	glc_DASH_D	Extra-organism	-1.0
GLCtexi	glc_DASH_D	Periplasm	1.0
MSAR	nadp	Cytosol	1.0
MSAR	h	Cytosol	-1.0
MSAR	nadph	Cytosol	-1.0
MSAR	msa	Cytosol	-1.0
MSAR	3hpp	Cytosol	1.0
AGM4Pt2pp	anhgm4p	Periplasm	-1.0
AGM4Pt2pp	h	Cytosol	1.0
AGM4Pt2pp	anhgm4p	Cytosol	1.0
AGM4Pt2pp	h	Periplasm	-1.0
AOXSr21	co2	Cytosol	1.0
AOXSr21	EG50003-MONOMER_mod_pan4p_mod_pim	No_Compartment	-1.0
AOXSr21	EG50003-MONOMER_mod_pan4p	No_Compartment	1.0
AOXSr21	8aonn	Cytosol	1.0
AOXSr21	ala_DASH_L	Cytosol	-1.0
PSD161	co2	Cytosol	1.0
PSD161	h	Cytosol	-1.0
PSD161	pe161	Cytosol	1.0
PSD161	ps161	Cytosol	-1.0
HBZOPT	ppi	Cytosol	1.0
HBZOPT	octdp	Cytosol	-1.0
HBZOPT	3ophb	Cytosol	1.0
HBZOPT	4hbz	Cytosol	-1.0
LEUtex	leu_DASH_L	Periplasm	1.0
LEUtex	leu_DASH_L	Extra-organism	-1.0
G5SADs	h2o	Cytosol	1.0
G5SADs	h	Cytosol	1.0
G5SADs	glu5sa	Cytosol	-1.0
G5SADs	1pyr5c	Cytosol	1.0
ALAALAtex	alaala	Extra-organism	-1.0
ALAALAtex	alaala	Periplasm	1.0
LYStex	lys_DASH_L	Extra-organism	-1.0
LYStex	lys_DASH_L	Periplasm	1.0
ORNtex	orn	Extra-organism	-1.0
ORNtex	orn	Periplasm	1.0
2AGPG141tipp	2agpg141	Cytosol	1.0
2AGPG141tipp	2agpg141	Periplasm	-1.0
SERtex	ser_DASH_L	Periplasm	1.0
SERtex	ser_DASH_L	Extra-organism	-1.0
OMMBLHX	2omhmbl	Cytosol	1.0
OMMBLHX	2ommbl	Cytosol	-1.0
OMMBLHX	o2	Cytosol	-0.5
OMPHHX	2omph	Cytosol	-1.0
OMPHHX	o2	Cytosol	-0.5
OMPHHX	2ombzl	Cytosol	1.0
PANTS	ppi	Cytosol	1.0
PANTS	h	Cytosol	1.0
PANTS	ala_DASH_B	Cytosol	-1.0
PANTS	atp	Cytosol	-1.0
PANTS	amp	Cytosol	1.0
PANTS	pnto_DASH_R	Cytosol	1.0
PANTS	pant_DASH_R	Cytosol	-1.0
E4PD	nad	Cytosol	-1.0
E4PD	e4p	Cytosol	-1.0
E4PD	h	Cytosol	2.0
E4PD	4per	Cytosol	1.0
E4PD	nadh	Cytosol	1.0
E4PD	h2o	Cytosol	-1.0
PLIPA2A180pp	ocdca	Periplasm	1.0
PLIPA2A180pp	h2o	Periplasm	-1.0
PLIPA2A180pp	h	Periplasm	1.0
PLIPA2A180pp	pa180	Periplasm	-1.0
PLIPA2A180pp	1odecg3p	Periplasm	1.0
TREHpp	glc_DASH_D	Periplasm	2.0
TREHpp	h2o	Periplasm	-1.0
TREHpp	tre	Periplasm	-1.0
CTBTCAL2	adp	Cytosol	1.0
CTBTCAL2	ctbtcoa	Cytosol	1.0
CTBTCAL2	coa	Cytosol	-1.0
CTBTCAL2	ctbt	Cytosol	-1.0
CTBTCAL2	atp	Cytosol	-1.0
CTBTCAL2	pi	Cytosol	1.0
ACOAD1f	b2coa	Cytosol	1.0
ACOAD1f	fadh2	Cytosol	1.0
ACOAD1f	fad	Cytosol	-1.0
ACOAD1f	btcoa	Cytosol	-1.0
ACLS	co2	Cytosol	1.0
ACLS	pyr	Cytosol	-2.0
ACLS	h	Cytosol	-1.0
ACLS	alac_DASH_S	Cytosol	1.0
IDONt2rpp	idon_DASH_L	Periplasm	-1.0
IDONt2rpp	h	Cytosol	1.0
IDONt2rpp	h	Periplasm	-1.0
IDONt2rpp	idon_DASH_L	Cytosol	1.0
GLYCTO4	glyclt	Cytosol	-1.0
GLYCTO4	2dmmq8	Cytosol	-1.0
GLYCTO4	glx	Cytosol	1.0
GLYCTO4	2dmmql8	Cytosol	1.0
LPLIPAL2ATG120	pg120	Cytosol	-1.0
LPLIPAL2ATG120	2agpg120	Cytosol	-1.0
LPLIPAL2ATG120	apg120	Cytosol	1.0
LPLIPAL2ATG120	g3pg	Cytosol	1.0
GLYCTO3	glyclt	Cytosol	-1.0
GLYCTO3	mqn8	Cytosol	-1.0
GLYCTO3	glx	Cytosol	1.0
GLYCTO3	mql8	Cytosol	1.0
GLYCTO2	glyclt	Cytosol	-1.0
GLYCTO2	q8	Cytosol	-1.0
GLYCTO2	glx	Cytosol	1.0
GLYCTO2	q8h2	Cytosol	1.0
O2Stex	o2s	Periplasm	1.0
O2Stex	o2s	Extra-organism	-1.0
LYXt2pp	lyx_DASH_L	Periplasm	-1.0
LYXt2pp	h	Cytosol	1.0
LYXt2pp	h	Periplasm	-1.0
LYXt2pp	lyx_DASH_L	Cytosol	1.0
SufBCD_mod_1:2Fe2S_mod_1:fe2atp_mediated_FE_loading	CPLX0-1341_mod_1:2fe2s_mod_2:fe2	No_Compartment	1
SufBCD_mod_1:2Fe2S_mod_1:fe2atp_mediated_FE_loading	CPLX0-1341_mod_1:2fe2s_mod_1:fe2	No_Compartment	-1
SufBCD_mod_1:2Fe2S_mod_1:fe2atp_mediated_FE_loading	adp	No_Compartment	1
SufBCD_mod_1:2Fe2S_mod_1:fe2atp_mediated_FE_loading	pi	No_Compartment	1
SufBCD_mod_1:2Fe2S_mod_1:fe2atp_mediated_FE_loading	atp	No_Compartment	-1
SufBCD_mod_1:2Fe2S_mod_1:fe2atp_mediated_FE_loading	fe2	No_Compartment	-1
PUNP1	ade	Cytosol	1.0
PUNP1	pi	Cytosol	-1.0
PUNP1	adn	Cytosol	-1.0
PUNP1	r1p	Cytosol	1.0
2AGPEAT181	ppi	Cytosol	1.0
2AGPEAT181	ocdcea	Cytosol	-1.0
2AGPEAT181	pe181	Cytosol	1.0
2AGPEAT181	atp	Cytosol	-1.0
2AGPEAT181	amp	Cytosol	1.0
2AGPEAT181	2agpe181	Cytosol	-1.0
2AGPEAT180	ppi	Cytosol	1.0
2AGPEAT180	ocdca	Cytosol	-1.0
2AGPEAT180	2agpe180	Cytosol	-1.0
2AGPEAT180	pe180	Cytosol	1.0
2AGPEAT180	atp	Cytosol	-1.0
2AGPEAT180	amp	Cytosol	1.0
PUNP3	pi	Cytosol	-1.0
PUNP3	gua	Cytosol	1.0
PUNP3	gsn	Cytosol	-1.0
PUNP3	r1p	Cytosol	1.0
DAPAL	h2o	Cytosol	-1.0
DAPAL	nh4	Cytosol	2.0
DAPAL	23dappa	Cytosol	-1.0
DAPAL	pyr	Cytosol	1.0
ARBTNtex	arbtn	Extra-organism	1.0
ARBTNtex	h	Periplasm	-1.0
ARBTNtex	h	Cytosol	1.0
ARBTNtex	arbtn	Periplasm	-1.0
PAPA181pp	h2o	Periplasm	-1.0
PAPA181pp	12dgr181	Periplasm	1.0
PAPA181pp	pi	Periplasm	1.0
PAPA181pp	pa181	Periplasm	-1.0
COBALT2abcpp	adp	Cytosol	1.0
COBALT2abcpp	h	Cytosol	1.0
COBALT2abcpp	atp	Cytosol	-1.0
COBALT2abcpp	pi	Cytosol	1.0
COBALT2abcpp	h2o	Cytosol	-1.0
COBALT2abcpp	cobalt2	Cytosol	-1.0
COBALT2abcpp	cobalt2	Periplasm	1.0
CYTBO3_4pp	o2	Cytosol	-0.5
CYTBO3_4pp	h	Cytosol	-4.0
CYTBO3_4pp	h	Periplasm	4.0
CYTBO3_4pp	q8h2	Cytosol	-1.0
CYTBO3_4pp	h2o	Cytosol	1.0
CYTBO3_4pp	q8	Cytosol	1.0
UMPtex	ump	Periplasm	1.0
UMPtex	ump	Extra-organism	-1.0
GALCTt2rpp	h	Periplasm	-1.0
GALCTt2rpp	h	Cytosol	1.0
GALCTt2rpp	galct_DASH_D	Periplasm	-1.0
GALCTt2rpp	galct_DASH_D	Cytosol	1.0
LPLIPAL2G140	2agpg140	Cytosol	-1.0
LPLIPAL2G140	ttdca	Cytosol	1.0
LPLIPAL2G140	h	Cytosol	1.0
LPLIPAL2G140	g3pg	Cytosol	1.0
LPLIPAL2G140	h2o	Cytosol	-1.0
LPLIPAL2G141	2agpg141	Cytosol	-1.0
LPLIPAL2G141	h2o	Cytosol	-1.0
LPLIPAL2G141	h	Cytosol	1.0
LPLIPAL2G141	ttdcea	Cytosol	1.0
LPLIPAL2G141	g3pg	Cytosol	1.0
PA160abcpp	adp	Cytosol	1.0
PA160abcpp	h	Cytosol	1.0
PA160abcpp	pi	Cytosol	1.0
PA160abcpp	atp	Cytosol	-1.0
PA160abcpp	pa160	Periplasm	1.0
PA160abcpp	h2o	Cytosol	-1.0
PA160abcpp	pa160	Cytosol	-1.0
ADSL2r	fum	Cytosol	1.0
ADSL2r	aicar	Cytosol	1.0
ADSL2r	25aics	Cytosol	-1.0
DSERt2pp	ser_DASH_D	Cytosol	1.0
DSERt2pp	h	Cytosol	1.0
DSERt2pp	ser_DASH_D	Periplasm	-1.0
DSERt2pp	h	Periplasm	-1.0
ACONIs	acon_DASH_T	Cytosol	-1.0
ACONIs	acon_DASH_C	Cytosol	1.0
UAGPT3	udp	Cytosol	1.0
UAGPT3	h	Cytosol	1.0
UAGPT3	uagmda	Cytosol	-1.0
UAGPT3	uaagmda	Cytosol	1.0
UAGPT3	uacgam	Cytosol	-1.0
ASPTA	glu_DASH_L	Cytosol	1.0
ASPTA	asp_DASH_L	Cytosol	-1.0
ASPTA	oaa	Cytosol	1.0
ASPTA	akg	Cytosol	-1.0
GART	fgam	Cytosol	1.0
GART	adp	Cytosol	1.0
GART	h	Cytosol	1.0
GART	atp	Cytosol	-1.0
GART	gar	Cytosol	-1.0
GART	pi	Cytosol	1.0
GART	for	Cytosol	-1.0
CYSDDS	h2o	Cytosol	-1.0
CYSDDS	nh4	Cytosol	1.0
CYSDDS	cys_DASH_D	Cytosol	-1.0
CYSDDS	h2s	Cytosol	1.0
CYSDDS	pyr	Cytosol	1.0
PMPK	4ampm	Cytosol	-1.0
PMPK	2mahmp	Cytosol	1.0
PMPK	atp	Cytosol	-1.0
PMPK	adp	Cytosol	1.0
GAMAN6Ptex	gam6p	Periplasm	1.0
GAMAN6Ptex	gam6p	Extra-organism	-1.0
DHCIND	nadh	Cytosol	1.0
DHCIND	dhcinnm	Cytosol	1.0
DHCIND	cenchddd	Cytosol	-1.0
DHCIND	nad	Cytosol	-1.0
DHCIND	h	Cytosol	1.0
UDCPPtppi	udcpp	Periplasm	-1.0
UDCPPtppi	udcpp	Cytosol	1.0
34dhpactex	34dhpac	Extra-organism	-1.0
34dhpactex	34dhpac	Periplasm	1.0
OPMEACPS1	EG50003-MONOMER_mod_pan4p_mod_mal	No_Compartment	-1.0
OPMEACPS1	EG50003-MONOMER_mod_pan4p_mod_opme	No_Compartment	1.0
OPMEACPS1	h	Cytosol	-1.0
OPMEACPS1	co2	Cytosol	1.0
OPMEACPS1	EG50003-MONOMER_mod_pan4p_mod_gme	No_Compartment	-1.0
OPMEACPS1	EG50003-MONOMER_mod_pan4p	No_Compartment	1.0
CTBTt2rpp	ctbt	Cytosol	1.0
CTBTt2rpp	ctbt	Periplasm	-1.0
CTBTt2rpp	h	Periplasm	-1.0
CTBTt2rpp	h	Cytosol	1.0
MDDCP2pp	murein4px4px4p	Periplasm	1.0
MDDCP2pp	h2o	Periplasm	-1.0
MDDCP2pp	murein5px4px4p	Periplasm	-1.0
MDDCP2pp	ala_DASH_D	Periplasm	1.0
3HAD1411	h2o	Cytosol	1.0
3HAD1411	EG50003-MONOMER_mod_pan4p_mod_t3c7mrse	No_Compartment	1.0
3HAD1411	EG50003-MONOMER_mod_pan4p_mod_3hcmrs7e	No_Compartment	-1.0
UDPACGALtex	udpacgal	Periplasm	1.0
UDPACGALtex	udpacgal	Extra-organism	-1.0
INDOLEtex	indole	Periplasm	1.0
INDOLEtex	indole	Extra-organism	-1.0
23DAPPAt2pp	h	Cytosol	1.0
23DAPPAt2pp	h	Periplasm	-1.0
23DAPPAt2pp	23dappa	Cytosol	1.0
23DAPPAt2pp	23dappa	Periplasm	-1.0
LEUTAi	leu_DASH_L	Cytosol	1.0
LEUTAi	4mop	Cytosol	-1.0
LEUTAi	glu_DASH_L	Cytosol	-1.0
LEUTAi	akg	Cytosol	1.0
PAPSR24	h	Cytosol	2.0
PAPSR24	paps	Cytosol	-1.0
PAPSR24	GRXC-MONOMER	No_Compartment	-1.0
PAPSR24	GRXC-MONOMER_mod_Oxidized	No_Compartment	1.0
PAPSR24	so3	Cytosol	1.0
PAPSR24	pap	Cytosol	1.0
3AMPtex	3amp	Extra-organism	-1.0
3AMPtex	3amp	Periplasm	1.0
XANtex	xan	Extra-organism	-1.0
XANtex	xan	Periplasm	1.0
FCLK	fc1p	Cytosol	1.0
FCLK	h	Cytosol	1.0
FCLK	atp	Cytosol	-1.0
FCLK	fcl_DASH_L	Cytosol	-1.0
FCLK	adp	Cytosol	1.0
MALDDH	co2	Cytosol	1.0
MALDDH	pyr	Cytosol	1.0
MALDDH	nadh	Cytosol	1.0
MALDDH	nad	Cytosol	-1.0
MALDDH	mal_DASH_D	Cytosol	-1.0
PLIPA1A181pp	ocdcea	Periplasm	1.0
PLIPA1A181pp	2odec11eg3p	Periplasm	1.0
PLIPA1A181pp	h2o	Periplasm	-1.0
PLIPA1A181pp	pa181	Periplasm	-1.0
2AGPG120tipp	2agpg120	Periplasm	-1.0
2AGPG120tipp	2agpg120	Cytosol	1.0
KG6PDC	xu5p_DASH_L	Cytosol	1.0
KG6PDC	3dhgulnp	Cytosol	-1.0
KG6PDC	h	Cytosol	-1.0
KG6PDC	co2	Cytosol	1.0
CYNTt2pp	cynt	Cytosol	1.0
CYNTt2pp	h	Cytosol	1.0
CYNTt2pp	cynt	Periplasm	-1.0
CYNTt2pp	h	Periplasm	-1.0
FACOAL160t2pp	ppi	Cytosol	1.0
FACOAL160t2pp	hdca	Periplasm	-1.0
FACOAL160t2pp	h	Cytosol	1.0
FACOAL160t2pp	coa	Cytosol	-1.0
FACOAL160t2pp	h	Periplasm	-1.0
FACOAL160t2pp	atp	Cytosol	-1.0
FACOAL160t2pp	pmtcoa	Cytosol	1.0
FACOAL160t2pp	amp	Cytosol	1.0
MOHMT	h2o	Cytosol	-1.0
MOHMT	thf	Cytosol	1.0
MOHMT	3mob	Cytosol	-1.0
MOHMT	mlthf	Cytosol	-1.0
MOHMT	2dhp	Cytosol	1.0
DHDPS	23dhdp	Cytosol	1.0
DHDPS	pyr	Cytosol	-1.0
DHDPS	h	Cytosol	1.0
DHDPS	aspsa	Cytosol	-1.0
DHDPS	h2o	Cytosol	2.0
ACtex	ac	Periplasm	1.0
ACtex	ac	Extra-organism	-1.0
CFAS180E	ahcys	Cytosol	2.0
CFAS180E	pe181	Cytosol	-1.0
CFAS180E	h	Cytosol	2.0
CFAS180E	cpe180	Cytosol	1.0
CFAS180E	amet	Cytosol	-2.0
ALATA_D2	pyr	Cytosol	1.0
ALATA_D2	pyam5p	Cytosol	1.0
ALATA_D2	pydx5p	Cytosol	-1.0
ALATA_D2	ala_DASH_D	Cytosol	-1.0
CFAS180G	cpg180	Cytosol	1.0
CFAS180G	ahcys	Cytosol	2.0
CFAS180G	h	Cytosol	2.0
CFAS180G	pg181	Cytosol	-1.0
CFAS180G	amet	Cytosol	-2.0
2Fe2S_to_IscA_by_IscU	pi	No_Compartment	1
2Fe2S_to_IscA_by_IscU	IscU	No_Compartment	1
2Fe2S_to_IscA_by_IscU	IscA_tetra	No_Compartment	-1
2Fe2S_to_IscA_by_IscU	atp	No_Compartment	-1
2Fe2S_to_IscA_by_IscU	IscA_tetra_mod_1:2fe2s	No_Compartment	1
2Fe2S_to_IscA_by_IscU	IscU_mod_1:2fe2s	No_Compartment	-1
2Fe2S_to_IscA_by_IscU	adp	No_Compartment	1
3OAR1611	nadp	Cytosol	1.0
3OAR1611	h	Cytosol	-1.0
3OAR1611	nadph	Cytosol	-1.0
3OAR1611	EG50003-MONOMER_mod_pan4p_mod_3ocpalm9e	No_Compartment	-1.0
3OAR1611	EG50003-MONOMER_mod_pan4p_mod_3hcpalm9e	No_Compartment	1.0
AGPAT1811	EG50003-MONOMER_mod_pan4p_mod_octe	No_Compartment	-1.0
AGPAT1811	EG50003-MONOMER_mod_pan4p	No_Compartment	1.0
AGPAT1811	pa181	Cytosol	1.0
AGPAT1811	1odec11eg3p	Cytosol	-1.0
EDD	h2o	Cytosol	1.0
EDD	2ddg6p	Cytosol	1.0
EDD	6pgc	Cytosol	-1.0
FRUK	fdp	Cytosol	1.0
FRUK	f1p	Cytosol	-1.0
FRUK	h	Cytosol	1.0
FRUK	atp	Cytosol	-1.0
FRUK	adp	Cytosol	1.0
GALBDtex	gal_DASH_bD	Extra-organism	-1.0
GALBDtex	gal_DASH_bD	Periplasm	1.0
Fe_transfer_CyaY_mod_1:fe2_to_IscU_mod_1:fe2	IscU_mod_2:fe2	No_Compartment	1
Fe_transfer_CyaY_mod_1:fe2_to_IscU_mod_1:fe2	EG11653-MONOMER	No_Compartment	1
Fe_transfer_CyaY_mod_1:fe2_to_IscU_mod_1:fe2	IscU_mod_1:fe2	No_Compartment	-1
Fe_transfer_CyaY_mod_1:fe2_to_IscU_mod_1:fe2	EG11653-MONOMER_mod_1:fe2	No_Compartment	-1
GTHRDHpp	glu_DASH_L	Periplasm	1.0
GTHRDHpp	cgly	Periplasm	1.0
GTHRDHpp	h2o	Periplasm	-1.0
GTHRDHpp	gthrd	Periplasm	-1.0
PRPPS	r5p	Cytosol	-1.0
PRPPS	amp	Cytosol	1.0
PRPPS	atp	Cytosol	-1.0
PRPPS	h	Cytosol	1.0
PRPPS	prpp	Cytosol	1.0
23PDE9pp	h	Periplasm	1.0
23PDE9pp	23cgmp	Periplasm	-1.0
23PDE9pp	3gmp	Periplasm	1.0
23PDE9pp	h2o	Periplasm	-1.0
MALTTTRabcpp	maltttr	Cytosol	1.0
MALTTTRabcpp	adp	Cytosol	1.0
MALTTTRabcpp	h	Cytosol	1.0
MALTTTRabcpp	maltttr	Periplasm	-1.0
MALTTTRabcpp	atp	Cytosol	-1.0
MALTTTRabcpp	pi	Cytosol	1.0
MALTTTRabcpp	h2o	Cytosol	-1.0
SDPDS	sl26da	Cytosol	-1.0
SDPDS	h2o	Cytosol	-1.0
SDPDS	succ	Cytosol	1.0
SDPDS	26dap_DASH_LL	Cytosol	1.0
MLTGY3pp	murein3p3p	Periplasm	-1.0
MLTGY3pp	anhgm3p	Periplasm	2.0
FTHFD	h2o	Cytosol	-1.0
FTHFD	10fthf	Cytosol	-1.0
FTHFD	thf	Cytosol	1.0
FTHFD	h	Cytosol	1.0
FTHFD	for	Cytosol	1.0
XTSNtex	xtsn	Periplasm	1.0
XTSNtex	xtsn	Extra-organism	-1.0
VALabcpp	val_DASH_L	Cytosol	1.0
VALabcpp	adp	Cytosol	1.0
VALabcpp	h	Cytosol	1.0
VALabcpp	val_DASH_L	Periplasm	-1.0
VALabcpp	atp	Cytosol	-1.0
VALabcpp	pi	Cytosol	1.0
VALabcpp	h2o	Cytosol	-1.0
THMtex	thm	Periplasm	1.0
THMtex	thm	Extra-organism	-1.0
GLUPRT	ppi	Cytosol	1.0
GLUPRT	gln_DASH_L	Cytosol	-1.0
GLUPRT	glu_DASH_L	Cytosol	1.0
GLUPRT	pram	Cytosol	1.0
GLUPRT	prpp	Cytosol	-1.0
GLUPRT	h2o	Cytosol	-1.0
PGPP180pp	pgp180	Periplasm	-1.0
PGPP180pp	h2o	Periplasm	-1.0
PGPP180pp	pg180	Periplasm	1.0
PGPP180pp	pi	Periplasm	1.0
3OAS801	EG50003-MONOMER_mod_pan4p_mod_mal	No_Compartment	-1.0
3OAS801	EG50003-MONOMER_mod_pan4p_mod_3ooct	No_Compartment	1.0
3OAS801	h	Cytosol	-1.0
3OAS801	co2	Cytosol	1.0
3OAS801	EG50003-MONOMER_mod_pan4p_mod_hex	No_Compartment	-1.0
3OAS801	EG50003-MONOMER_mod_pan4p	No_Compartment	1.0
EAR120y1	nadp	Cytosol	1.0
EAR120y1	EG50003-MONOMER_mod_pan4p_mod_tddec2e	No_Compartment	-1.0
EAR120y1	EG50003-MONOMER_mod_pan4p_mod_ddca	No_Compartment	1.0
EAR120y1	nadph	Cytosol	-1.0
EAR120y1	h	Cytosol	-1.0
DHNPA2r	dhnpt	Cytosol	-1.0
DHNPA2r	6hmhpt	Cytosol	1.0
DHNPA2r	gcald	Cytosol	1.0
KDOPP	kdo	Cytosol	1.0
KDOPP	h2o	Cytosol	-1.0
KDOPP	pi	Cytosol	1.0
KDOPP	kdo8p	Cytosol	-1.0
2AGPG181tipp	2agpg181	Periplasm	-1.0
2AGPG181tipp	2agpg181	Cytosol	1.0
OCBT	citr_DASH_L	Cytosol	1.0
OCBT	cbp	Cytosol	-1.0
OCBT	h	Cytosol	1.0
OCBT	orn	Cytosol	-1.0
OCBT	pi	Cytosol	1.0
DHORD2	q8	Cytosol	-1.0
DHORD2	dhor_DASH_S	Cytosol	-1.0
DHORD2	orot	Cytosol	1.0
DHORD2	q8h2	Cytosol	1.0
DHORD5	mqn8	Cytosol	-1.0
DHORD5	dhor_DASH_S	Cytosol	-1.0
DHORD5	mql8	Cytosol	1.0
DHORD5	orot	Cytosol	1.0
CPGNexs	cpgn_DASH_un	Extra-organism	-1.0
CPGNexs	cpgn	Extra-organism	1.0
CPGNexs	fe3	Extra-organism	-1.0
U23GAAT1	h	Cytosol	1.0
U23GAAT1	u3hga	Cytosol	-1.0
U23GAAT1	EG50003-MONOMER_mod_pan4p_mod_3hmrs	No_Compartment	-1.0
U23GAAT1	u23ga	Cytosol	1.0
U23GAAT1	EG50003-MONOMER_mod_pan4p	No_Compartment	1.0
AGM4PH	h2o	Cytosol	-1.0
AGM4PH	anhgm4p	Cytosol	-1.0
AGM4PH	anhm4p	Cytosol	1.0
AGM4PH	acgam	Cytosol	1.0
EAR60y1	nadp	Cytosol	1.0
EAR60y1	EG50003-MONOMER_mod_pan4p_mod_thex2e	No_Compartment	-1.0
EAR60y1	h	Cytosol	-1.0
EAR60y1	nadph	Cytosol	-1.0
EAR60y1	EG50003-MONOMER_mod_pan4p_mod_hex	No_Compartment	1.0
ARBTNexs	fe3	Extra-organism	-1.0
ARBTNexs	arbtn	Extra-organism	-1.0
ARBTNexs	arbtn_DASH_fe3	Extra-organism	1.0
AGM4PA	h2o	Cytosol	-1.0
AGM4PA	anhgm4p	Cytosol	-1.0
AGM4PA	anhgm	Cytosol	1.0
AGM4PA	LalaDgluMdapDala	Cytosol	1.0
GMPS2	ppi	Cytosol	1.0
GMPS2	gln_DASH_L	Cytosol	-1.0
GMPS2	glu_DASH_L	Cytosol	1.0
GMPS2	h	Cytosol	2.0
GMPS2	xmp	Cytosol	-1.0
GMPS2	atp	Cytosol	-1.0
GMPS2	gmp	Cytosol	1.0
GMPS2	h2o	Cytosol	-1.0
GMPS2	amp	Cytosol	1.0
MELIBt3ipp	melib	Cytosol	-1.0
MELIBt3ipp	h	Cytosol	1.0
MELIBt3ipp	melib	Periplasm	1.0
MELIBt3ipp	h	Periplasm	-1.0
HPYRI	2h3oppan	Cytosol	1.0
HPYRI	hpyr	Cytosol	-1.0
ADEt2rpp	ade	Cytosol	1.0
ADEt2rpp	h	Cytosol	1.0
ADEt2rpp	h	Periplasm	-1.0
ADEt2rpp	ade	Periplasm	-1.0
4PEPTabcpp	LalaDgluMdapDala	Cytosol	1.0
4PEPTabcpp	adp	Cytosol	1.0
4PEPTabcpp	h	Cytosol	1.0
4PEPTabcpp	atp	Cytosol	-1.0
4PEPTabcpp	pi	Cytosol	1.0
4PEPTabcpp	h2o	Cytosol	-1.0
4PEPTabcpp	LalaDgluMdapDala	Periplasm	-1.0
GALt2pp	gal	Cytosol	1.0
GALt2pp	h	Cytosol	1.0
GALt2pp	h	Periplasm	-1.0
GALt2pp	gal	Periplasm	-1.0
LPLIPAL1E161pp	h2o	Periplasm	-1.0
LPLIPAL1E161pp	g3pe	Periplasm	1.0
LPLIPAL1E161pp	1agpe161	Periplasm	-1.0
LPLIPAL1E161pp	h	Periplasm	1.0
LPLIPAL1E161pp	hdcea	Periplasm	1.0
AGMH	h2o	Cytosol	-1.0
AGMH	acgam	Cytosol	1.0
AGMH	anhgm	Cytosol	-1.0
AGMH	anhm	Cytosol	1.0
AGMT	urea	Cytosol	1.0
AGMT	h2o	Cytosol	-1.0
AGMT	ptrc	Cytosol	1.0
AGMT	agm	Cytosol	-1.0
GALabcpp	gal	Cytosol	1.0
GALabcpp	adp	Cytosol	1.0
GALabcpp	h	Cytosol	1.0
GALabcpp	atp	Cytosol	-1.0
GALabcpp	gal	Periplasm	-1.0
GALabcpp	pi	Cytosol	1.0
GALabcpp	h2o	Cytosol	-1.0
FA120ACPHi1	h2o	Cytosol	-1.0
FA120ACPHi1	h	Cytosol	1.0
FA120ACPHi1	EG50003-MONOMER_mod_pan4p	No_Compartment	1.0
FA120ACPHi1	EG50003-MONOMER_mod_pan4p_mod_ddca	No_Compartment	-1.0
FA120ACPHi1	ddca	Cytosol	1.0
THMDt2pp	thymd	Cytosol	1.0
THMDt2pp	thymd	Periplasm	-1.0
THMDt2pp	h	Periplasm	-1.0
THMDt2pp	h	Cytosol	1.0
RHAT1	dtdp	Cytosol	1.0
RHAT1	h	Cytosol	1.0
RHAT1	icolipa	Cytosol	1.0
RHAT1	kphphhlipa	Cytosol	-1.0
RHAT1	dtdprmn	Cytosol	-1.0
CRNtex	crn	Extra-organism	-1.0
CRNtex	crn	Periplasm	1.0
HMPK1	4ampm	Cytosol	1.0
HMPK1	4ahmmp	Cytosol	-1.0
HMPK1	atp	Cytosol	-1.0
HMPK1	h	Cytosol	1.0
HMPK1	adp	Cytosol	1.0
LPLIPAL1E140pp	h	Periplasm	1.0
LPLIPAL1E140pp	g3pe	Periplasm	1.0
LPLIPAL1E140pp	h2o	Periplasm	-1.0
LPLIPAL1E140pp	ttdca	Periplasm	1.0
LPLIPAL1E140pp	1agpe140	Periplasm	-1.0
GLCURt2rpp	glcur	Periplasm	-1.0
GLCURt2rpp	h	Cytosol	1.0
GLCURt2rpp	glcur	Cytosol	1.0
GLCURt2rpp	h	Periplasm	-1.0
SO4tex	so4	Periplasm	1.0
SO4tex	so4	Extra-organism	-1.0
TAUDO	aacald	Cytosol	1.0
TAUDO	o2	Cytosol	-1.0
TAUDO	h	Cytosol	1.0
TAUDO	taur	Cytosol	-1.0
TAUDO	akg	Cytosol	-1.0
TAUDO	co2	Cytosol	1.0
TAUDO	so3	Cytosol	1.0
TAUDO	succ	Cytosol	1.0
IDOND2	5dglcn	Cytosol	-1.0
IDOND2	nadp	Cytosol	1.0
IDOND2	h	Cytosol	-1.0
IDOND2	nadph	Cytosol	-1.0
IDOND2	idon_DASH_L	Cytosol	1.0
ACOAD2f	fadh2	Cytosol	1.0
ACOAD2f	hx2coa	Cytosol	1.0
ACOAD2f	hxcoa	Cytosol	-1.0
ACOAD2f	fad	Cytosol	-1.0
FE3Ri	fadh2	Cytosol	-1.0
FE3Ri	h	Cytosol	2.0
FE3Ri	fad	Cytosol	1.0
FE3Ri	fe3	Cytosol	-2.0
FE3Ri	fe2	Cytosol	2.0
DDGLK	2ddglcn	Cytosol	-1.0
DDGLK	h	Cytosol	1.0
DDGLK	2ddg6p	Cytosol	1.0
DDGLK	atp	Cytosol	-1.0
DDGLK	adp	Cytosol	1.0
3AMACHYD	h2o	Cytosol	-1.0
3AMACHYD	nh4	Cytosol	1.0
3AMACHYD	msa	Cytosol	1.0
3AMACHYD	h	Cytosol	-1.0
3AMACHYD	3amac	Cytosol	-1.0
ACONTa	h2o	Cytosol	1.0
ACONTa	acon_DASH_C	Cytosol	1.0
ACONTa	cit	Cytosol	-1.0
ACONTb	icit	Cytosol	1.0
ACONTb	h2o	Cytosol	-1.0
ACONTb	acon_DASH_C	Cytosol	-1.0
PGLYCP	pi	Cytosol	1.0
PGLYCP	h2o	Cytosol	-1.0
PGLYCP	2pglyc	Cytosol	-1.0
PGLYCP	glyclt	Cytosol	1.0
BUTCT	ac	Cytosol	1.0
BUTCT	but	Cytosol	-1.0
BUTCT	accoa	Cytosol	-1.0
BUTCT	btcoa	Cytosol	1.0
ASNabcpp	adp	Cytosol	1.0
ASNabcpp	asn_DASH_L	Cytosol	1.0
ASNabcpp	h	Cytosol	1.0
ASNabcpp	asn_DASH_L	Periplasm	-1.0
ASNabcpp	atp	Cytosol	-1.0
ASNabcpp	pi	Cytosol	1.0
ASNabcpp	h2o	Cytosol	-1.0
PLIPA1G160pp	hdca	Periplasm	1.0
PLIPA1G160pp	h2o	Periplasm	-1.0
PLIPA1G160pp	h	Periplasm	1.0
PLIPA1G160pp	2agpg160	Periplasm	1.0
PLIPA1G160pp	pg160	Periplasm	-1.0
3HAD601	EG50003-MONOMER_mod_pan4p_mod_thex2e	No_Compartment	1.0
3HAD601	EG50003-MONOMER_mod_pan4p_mod_3hhex	No_Compartment	-1.0
3HAD601	h2o	Cytosol	1.0
DADNt2pp	dad_DASH_2	Cytosol	1.0
DADNt2pp	dad_DASH_2	Periplasm	-1.0
DADNt2pp	h	Periplasm	-1.0
DADNt2pp	h	Cytosol	1.0
ARGtex	arg_DASH_L	Extra-organism	-1.0
ARGtex	arg_DASH_L	Periplasm	1.0
ETHAtex	etha	Extra-organism	-1.0
ETHAtex	etha	Periplasm	1.0
3HAD1611	EG50003-MONOMER_mod_pan4p_mod_t3c9palme	No_Compartment	1.0
3HAD1611	EG50003-MONOMER_mod_pan4p_mod_3hcpalm9e	No_Compartment	-1.0
3HAD1611	h2o	Cytosol	1.0
ASPt2pp	asp_DASH_L	Periplasm	-1.0
ASPt2pp	h	Cytosol	1.0
ASPt2pp	asp_DASH_L	Cytosol	1.0
ASPt2pp	h	Periplasm	-1.0
ADNK1	amp	Cytosol	1.0
ADNK1	adn	Cytosol	-1.0
ADNK1	atp	Cytosol	-1.0
ADNK1	h	Cytosol	1.0
ADNK1	adp	Cytosol	1.0
23CGMPtex	23cgmp	Periplasm	1.0
23CGMPtex	23cgmp	Extra-organism	-1.0
CLtex	cl	Periplasm	1.0
CLtex	cl	Extra-organism	-1.0
TTDCEAtexi	ttdcea	Periplasm	1.0
TTDCEAtexi	ttdcea	Extra-organism	-1.0
CRNCAR	crnDcoa	Cytosol	1.0
CRNCAR	crncoa	Cytosol	-1.0
DXPS	co2	Cytosol	1.0
DXPS	pyr	Cytosol	-1.0
DXPS	g3p	Cytosol	-1.0
DXPS	h	Cytosol	-1.0
DXPS	dxyl5p	Cytosol	1.0
ACSERtex	acser	Extra-organism	-1.0
ACSERtex	acser	Periplasm	1.0
FORt2pp	h	Cytosol	1.0
FORt2pp	h	Periplasm	-1.0
FORt2pp	for	Cytosol	1.0
FORt2pp	for	Periplasm	-1.0
PLIPA2E120pp	pe120	Periplasm	-1.0
PLIPA2E120pp	1agpe120	Periplasm	1.0
PLIPA2E120pp	h2o	Periplasm	-1.0
PLIPA2E120pp	h	Periplasm	1.0
PLIPA2E120pp	ddca	Periplasm	1.0
42A12BOOXpp	h2o	Periplasm	-1.0
42A12BOOXpp	o2	Periplasm	-1.0
42A12BOOXpp	nh4	Periplasm	1.0
42A12BOOXpp	h2o2	Periplasm	1.0
42A12BOOXpp	34dhpac	Periplasm	1.0
42A12BOOXpp	dopa	Periplasm	-1.0
SUCRtex	sucr	Extra-organism	-1.0
SUCRtex	sucr	Periplasm	1.0
O16A4Lpp	o16a4colipa	Periplasm	1.0
O16A4Lpp	o16a4und	Periplasm	-1.0
O16A4Lpp	h	Periplasm	1.0
O16A4Lpp	colipa	Periplasm	-1.0
O16A4Lpp	udcpdp	Periplasm	1.0
UPP3MT	ahcys	Cytosol	2.0
UPP3MT	dscl	Cytosol	1.0
UPP3MT	h	Cytosol	1.0
UPP3MT	uppg3	Cytosol	-1.0
UPP3MT	amet	Cytosol	-2.0
METSOX2tex	metsox_DASH_R_DASH_L	Periplasm	1.0
METSOX2tex	metsox_DASH_R_DASH_L	Extra-organism	-1.0
MLTP1	pi	Cytosol	-1.0
MLTP1	g1p	Cytosol	1.0
MLTP1	maltttr	Cytosol	1.0
MLTP1	maltpt	Cytosol	-1.0
MLTP2	pi	Cytosol	-1.0
MLTP2	malthx	Cytosol	-1.0
MLTP2	g1p	Cytosol	1.0
MLTP2	maltpt	Cytosol	1.0
MLTP3	pi	Cytosol	-1.0
MLTP3	malthp	Cytosol	-1.0
MLTP3	g1p	Cytosol	1.0
MLTP3	malthx	Cytosol	1.0
UDPG4E	udpg	Cytosol	-1.0
UDPG4E	udpgal	Cytosol	1.0
ISETACabcpp	adp	Cytosol	1.0
ISETACabcpp	isetac	Cytosol	1.0
ISETACabcpp	h	Cytosol	1.0
ISETACabcpp	isetac	Periplasm	-1.0
ISETACabcpp	atp	Cytosol	-1.0
ISETACabcpp	pi	Cytosol	1.0
ISETACabcpp	h2o	Cytosol	-1.0
TTRCYCtex	ttrcyc	Periplasm	1.0
TTRCYCtex	ttrcyc	Extra-organism	-1.0
AM3PA	h2o	Cytosol	-1.0
AM3PA	anhm3p	Cytosol	-1.0
AM3PA	LalaDgluMdap	Cytosol	1.0
AM3PA	anhm	Cytosol	1.0
FA141ACPHi1	h2o	Cytosol	-1.0
FA141ACPHi1	h	Cytosol	1.0
FA141ACPHi1	ttdcea	Cytosol	1.0
FA141ACPHi1	EG50003-MONOMER_mod_pan4p_mod_tde	No_Compartment	-1.0
FA141ACPHi1	EG50003-MONOMER_mod_pan4p	No_Compartment	1.0
ACMANAtex	acmana	Extra-organism	-1.0
ACMANAtex	acmana	Periplasm	1.0
NOtex	no	Periplasm	1.0
NOtex	no	Extra-organism	-1.0
LPLIPAL2E160	h2o	Cytosol	-1.0
LPLIPAL2E160	h	Cytosol	1.0
LPLIPAL2E160	hdca	Cytosol	1.0
LPLIPAL2E160	g3pe	Cytosol	1.0
LPLIPAL2E160	2agpe160	Cytosol	-1.0
LPLIPAL2E161	2agpe161	Cytosol	-1.0
LPLIPAL2E161	h2o	Cytosol	-1.0
LPLIPAL2E161	h	Cytosol	1.0
LPLIPAL2E161	g3pe	Cytosol	1.0
LPLIPAL2E161	hdcea	Cytosol	1.0
CITt3pp	cit	Cytosol	-1.0
CITt3pp	cit	Periplasm	1.0
CITt3pp	h	Periplasm	-1.0
CITt3pp	h	Cytosol	1.0
SHCHF	h	Cytosol	3.0
SHCHF	scl	Cytosol	-1.0
SHCHF	sheme	Cytosol	1.0
SHCHF	fe2	Cytosol	-1.0
Fe_transfer_CyaY_mod_1:fe2_to_IscU_mod_1:2Fe2S_mod_1:fe2	IscU_mod_1:2fe2s_mod_1:fe2	No_Compartment	-1
Fe_transfer_CyaY_mod_1:fe2_to_IscU_mod_1:2Fe2S_mod_1:fe2	EG11653-MONOMER	No_Compartment	1
Fe_transfer_CyaY_mod_1:fe2_to_IscU_mod_1:2Fe2S_mod_1:fe2	IscU_mod_1:2fe2s_mod_2:fe2	No_Compartment	1
Fe_transfer_CyaY_mod_1:fe2_to_IscU_mod_1:2Fe2S_mod_1:fe2	EG11653-MONOMER_mod_1:fe2	No_Compartment	-1
THRt2rpp	thr_DASH_L	Cytosol	1.0
THRt2rpp	h	Cytosol	1.0
THRt2rpp	thr_DASH_L	Periplasm	-1.0
THRt2rpp	h	Periplasm	-1.0
UM4PCP	h2o	Cytosol	-1.0
UM4PCP	ugmd	Cytosol	1.0
UM4PCP	um4p	Cytosol	-1.0
UM4PCP	ala_DASH_D	Cytosol	1.0
GTHS	gly	Cytosol	-1.0
GTHS	gthrd	Cytosol	1.0
GTHS	adp	Cytosol	1.0
GTHS	h	Cytosol	1.0
GTHS	glucys	Cytosol	-1.0
GTHS	atp	Cytosol	-1.0
GTHS	pi	Cytosol	1.0
PLIPA2A141pp	1tdec7eg3p	Periplasm	1.0
PLIPA2A141pp	pa141	Periplasm	-1.0
PLIPA2A141pp	h2o	Periplasm	-1.0
PLIPA2A141pp	h	Periplasm	1.0
PLIPA2A141pp	ttdcea	Periplasm	1.0
ECAP3pp	eca4und	Periplasm	1.0
ECAP3pp	unagamuf	Periplasm	-1.0
ECAP3pp	h	Periplasm	1.0
ECAP3pp	eca3und	Periplasm	-1.0
ECAP3pp	udcpdp	Periplasm	1.0
UPP3S	hmbil	Cytosol	-1.0
UPP3S	h2o	Cytosol	1.0
UPP3S	uppg3	Cytosol	1.0
DSBDR1	RED-THIOREDOXIN-MONOMER_mod_Oxidized	No_Compartment	1.0
DSBDR1	RED-THIOREDOXIN-MONOMER	No_Compartment	-1.0
DSBDR1	DSBD-MONOMER	No_Compartment	1.0
DSBDR1	DSBD-MONOMER_mod_Oxidized	No_Compartment	-1.0
DSBDR2	RED-THIOREDOXIN2-MONOMER	No_Compartment	-1.0
DSBDR2	DSBD-MONOMER	No_Compartment	1.0
DSBDR2	RED-THIOREDOXIN2-MONOMER_mod_Oxidized	No_Compartment	1.0
DSBDR2	DSBD-MONOMER_mod_Oxidized	No_Compartment	-1.0
12PPDRtpp	12ppd_DASH_R	Periplasm	-1.0
12PPDRtpp	12ppd_DASH_R	Cytosol	1.0
ETHSO3abcpp	ethso3	Periplasm	-1.0
ETHSO3abcpp	adp	Cytosol	1.0
ETHSO3abcpp	h	Cytosol	1.0
ETHSO3abcpp	atp	Cytosol	-1.0
ETHSO3abcpp	pi	Cytosol	1.0
ETHSO3abcpp	h2o	Cytosol	-1.0
ETHSO3abcpp	ethso3	Cytosol	1.0
DGSNtex	dgsn	Extra-organism	-1.0
DGSNtex	dgsn	Periplasm	1.0
12DGR160tipp	12dgr160	Cytosol	1.0
12DGR160tipp	12dgr160	Periplasm	-1.0
D_DASH_LACtex	lac_DASH_D	Extra-organism	-1.0
D_DASH_LACtex	lac_DASH_D	Periplasm	1.0
PSP_L	pser_DASH_L	Cytosol	-1.0
PSP_L	ser_DASH_L	Cytosol	1.0
PSP_L	pi	Cytosol	1.0
PSP_L	h2o	Cytosol	-1.0
IGPS	co2	Cytosol	1.0
IGPS	h2o	Cytosol	1.0
IGPS	h	Cytosol	-1.0
IGPS	3ig3p	Cytosol	1.0
IGPS	2cpr5p	Cytosol	-1.0
PYDXK	h	Cytosol	1.0
PYDXK	pydx5p	Cytosol	1.0
PYDXK	atp	Cytosol	-1.0
PYDXK	pydx	Cytosol	-1.0
PYDXK	adp	Cytosol	1.0
PGPP161pp	h2o	Periplasm	-1.0
PGPP161pp	pg161	Periplasm	1.0
PGPP161pp	pi	Periplasm	1.0
PGPP161pp	pgp161	Periplasm	-1.0
LDH_D2	pyr	Cytosol	1.0
LDH_D2	q8	Cytosol	-1.0
LDH_D2	q8h2	Cytosol	1.0
LDH_D2	lac_DASH_D	Cytosol	-1.0
12DGR161tipp	12dgr161	Cytosol	1.0
12DGR161tipp	12dgr161	Periplasm	-1.0
3HPPtpp	3hpp	Periplasm	1.0
3HPPtpp	h	Cytosol	-1.0
3HPPtpp	h	Periplasm	1.0
3HPPtpp	3hpp	Cytosol	-1.0
OPMEACPR1	nadp	Cytosol	1.0
OPMEACPR1	EG50003-MONOMER_mod_pan4p_mod_opme	No_Compartment	-1.0
OPMEACPR1	h	Cytosol	-1.0
OPMEACPR1	nadph	Cytosol	-1.0
OPMEACPR1	EG50003-MONOMER_mod_pan4p_mod_hpme	No_Compartment	1.0
OXCDC	co2	Cytosol	1.0
OXCDC	oxalcoa	Cytosol	-1.0
OXCDC	h	Cytosol	-1.0
OXCDC	forcoa	Cytosol	1.0
UDPGtex	udpg	Extra-organism	-1.0
UDPGtex	udpg	Periplasm	1.0
RMK	h	Cytosol	1.0
RMK	atp	Cytosol	-1.0
RMK	rml1p	Cytosol	1.0
RMK	adp	Cytosol	1.0
RMK	rml	Cytosol	-1.0
RMI	rml	Cytosol	1.0
RMI	rmn	Cytosol	-1.0
G3PEabcpp	adp	Cytosol	1.0
G3PEabcpp	h	Cytosol	1.0
G3PEabcpp	atp	Cytosol	-1.0
G3PEabcpp	pi	Cytosol	1.0
G3PEabcpp	h2o	Cytosol	-1.0
G3PEabcpp	g3pe	Periplasm	-1.0
G3PEabcpp	g3pe	Cytosol	1.0
MCITL2	succ	Cytosol	1.0
MCITL2	micit	Cytosol	-1.0
MCITL2	pyr	Cytosol	1.0
NO3R2pp	mqn8	Cytosol	1.0
NO3R2pp	no3	Cytosol	-1.0
NO3R2pp	h	Cytosol	-2.0
NO3R2pp	h	Periplasm	2.0
NO3R2pp	no2	Cytosol	1.0
NO3R2pp	mql8	Cytosol	-1.0
NO3R2pp	h2o	Cytosol	1.0
FFSD	h2o	Cytosol	-1.0
FFSD	g6p	Cytosol	1.0
FFSD	fru	Cytosol	1.0
FFSD	suc6p	Cytosol	-1.0
TRPAS2	h2o	Cytosol	-1.0
TRPAS2	nh4	Cytosol	1.0
TRPAS2	trp_DASH_L	Cytosol	-1.0
TRPAS2	indole	Cytosol	1.0
TRPAS2	pyr	Cytosol	1.0
UDPGALPpp	ump	Periplasm	1.0
UDPGALPpp	udpgal	Periplasm	-1.0
UDPGALPpp	h2o	Periplasm	-1.0
UDPGALPpp	h	Periplasm	2.0
UDPGALPpp	gal1p	Periplasm	1.0
CYSDS	h2o	Cytosol	-1.0
CYSDS	nh4	Cytosol	1.0
CYSDS	cys_DASH_L	Cytosol	-1.0
CYSDS	h2s	Cytosol	1.0
CYSDS	pyr	Cytosol	1.0
23DAPPAtex	23dappa	Extra-organism	-1.0
23DAPPAtex	23dappa	Periplasm	1.0
GLYCtex	glyc	Periplasm	1.0
GLYCtex	glyc	Extra-organism	-1.0
EAR60x1	nadh	Cytosol	-1.0
EAR60x1	EG50003-MONOMER_mod_pan4p_mod_thex2e	No_Compartment	-1.0
EAR60x1	h	Cytosol	-1.0
EAR60x1	EG50003-MONOMER_mod_pan4p_mod_hex	No_Compartment	1.0
EAR60x1	nad	Cytosol	1.0
PLIPA1G120pp	2agpg120	Periplasm	1.0
PLIPA1G120pp	pg120	Periplasm	-1.0
PLIPA1G120pp	h2o	Periplasm	-1.0
PLIPA1G120pp	h	Periplasm	1.0
PLIPA1G120pp	ddca	Periplasm	1.0
INDOLEt2pp	h	Periplasm	1.0
INDOLEt2pp	indole	Cytosol	-1.0
INDOLEt2pp	indole	Periplasm	1.0
INDOLEt2pp	h	Cytosol	-1.0
2MAHMP	pi	Cytosol	1.0
2MAHMP	4ampm	Cytosol	1.0
2MAHMP	h	Cytosol	1.0
2MAHMP	2mahmp	Cytosol	-1.0
2MAHMP	h2o	Cytosol	-1.0
FEENTERtonex	feenter	Extra-organism	-1.0
FEENTERtonex	feenter	Periplasm	1.0
FEENTERtonex	h	Cytosol	1.0
FEENTERtonex	h	Periplasm	-1.0
MANGLYCtex	manglyc	Extra-organism	-1.0
MANGLYCtex	manglyc	Periplasm	1.0
SO2tex	so2	Extra-organism	-1.0
SO2tex	so2	Periplasm	1.0
TDPDRE	dtdp4d6dm	Cytosol	1.0
TDPDRE	dtdp4d6dg	Cytosol	-1.0
12PPDStex	12ppd_DASH_S	Extra-organism	-1.0
12PPDStex	12ppd_DASH_S	Periplasm	1.0
AMAOTr	amet	Cytosol	-1.0
AMAOTr	amob	Cytosol	1.0
AMAOTr	dann	Cytosol	1.0
AMAOTr	8aonn	Cytosol	-1.0
GALURtex	galur	Extra-organism	-1.0
GALURtex	galur	Periplasm	1.0
PPCSCT	ppa	Cytosol	1.0
PPCSCT	succoa	Cytosol	1.0
PPCSCT	ppcoa	Cytosol	-1.0
PPCSCT	succ	Cytosol	-1.0
LIPATPT	ppi	Cytosol	1.0
LIPATPT	lipoate	Cytosol	-1.0
LIPATPT	lipoamp	Cytosol	1.0
LIPATPT	atp	Cytosol	-1.0
ALAt2rpp	h	Cytosol	1.0
ALAt2rpp	h	Periplasm	-1.0
ALAt2rpp	ala_DASH_L	Periplasm	-1.0
ALAt2rpp	ala_DASH_L	Cytosol	1.0
23CAMPtex	23camp	Extra-organism	-1.0
23CAMPtex	23camp	Periplasm	1.0
POX	pyr	Cytosol	-1.0
POX	ac	Cytosol	1.0
POX	q8	Cytosol	-1.0
POX	co2	Cytosol	1.0
POX	q8h2	Cytosol	1.0
POX	h2o	Cytosol	-1.0
EPMEACPR1	nadp	Cytosol	1.0
EPMEACPR1	h	Cytosol	-1.0
EPMEACPR1	nadph	Cytosol	-1.0
EPMEACPR1	EG50003-MONOMER_mod_pan4p_mod_pme	No_Compartment	1.0
EPMEACPR1	EG50003-MONOMER_mod_pan4p_mod_epme	No_Compartment	-1.0
MALTTRabcpp	adp	Cytosol	1.0
MALTTRabcpp	h	Cytosol	1.0
MALTTRabcpp	atp	Cytosol	-1.0
MALTTRabcpp	pi	Cytosol	1.0
MALTTRabcpp	h2o	Cytosol	-1.0
MALTTRabcpp	malttr	Cytosol	1.0
MALTTRabcpp	malttr	Periplasm	-1.0
PA141abcpp	adp	Cytosol	1.0
PA141abcpp	pa141	Cytosol	-1.0
PA141abcpp	h	Cytosol	1.0
PA141abcpp	pa141	Periplasm	1.0
PA141abcpp	atp	Cytosol	-1.0
PA141abcpp	pi	Cytosol	1.0
PA141abcpp	h2o	Cytosol	-1.0
DGMPtex	dgmp	Extra-organism	-1.0
DGMPtex	dgmp	Periplasm	1.0
HPPK2	6hmhpt	Cytosol	-1.0
HPPK2	amp	Cytosol	1.0
HPPK2	h	Cytosol	1.0
HPPK2	atp	Cytosol	-1.0
HPPK2	6hmhptpp	Cytosol	1.0
ACACT1r	coa	Cytosol	1.0
ACACT1r	accoa	Cytosol	-2.0
ACACT1r	aacoa	Cytosol	1.0
DTMPK	dtmp	Cytosol	-1.0
DTMPK	dtdp	Cytosol	1.0
DTMPK	adp	Cytosol	1.0
DTMPK	atp	Cytosol	-1.0
PFK_3	s7p	Cytosol	-1.0
PFK_3	s17bp	Cytosol	1.0
PFK_3	atp	Cytosol	-1.0
PFK_3	h	Cytosol	1.0
PFK_3	adp	Cytosol	1.0
PFK_2	tagdp_DASH_D	Cytosol	1.0
PFK_2	h	Cytosol	1.0
PFK_2	tag6p_DASH_D	Cytosol	-1.0
PFK_2	atp	Cytosol	-1.0
PFK_2	adp	Cytosol	1.0
FE3HOXUtpp	fe3hox_DASH_un	Extra-organism	1.0
FE3HOXUtpp	h	Periplasm	-1.0
FE3HOXUtpp	h	Cytosol	1.0
FE3HOXUtpp	fe3hox_DASH_un	Periplasm	-1.0
GSNt2pp	gsn	Cytosol	1.0
GSNt2pp	gsn	Periplasm	-1.0
GSNt2pp	h	Periplasm	-1.0
GSNt2pp	h	Cytosol	1.0
FACOAL140t2pp	ppi	Cytosol	1.0
FACOAL140t2pp	ttdca	Periplasm	-1.0
FACOAL140t2pp	h	Cytosol	1.0
FACOAL140t2pp	coa	Cytosol	-1.0
FACOAL140t2pp	h	Periplasm	-1.0
FACOAL140t2pp	atp	Cytosol	-1.0
FACOAL140t2pp	amp	Cytosol	1.0
FACOAL140t2pp	tdcoa	Cytosol	1.0
EAR160y1	nadp	Cytosol	1.0
EAR160y1	h	Cytosol	-1.0
EAR160y1	nadph	Cytosol	-1.0
EAR160y1	EG50003-MONOMER_mod_pan4p_mod_tpalm2e	No_Compartment	-1.0
EAR160y1	EG50003-MONOMER_mod_pan4p_mod_palm	No_Compartment	1.0
PSD140	co2	Cytosol	1.0
PSD140	ps140	Cytosol	-1.0
PSD140	pe140	Cytosol	1.0
PSD140	h	Cytosol	-1.0
PSD141	co2	Cytosol	1.0
PSD141	h	Cytosol	-1.0
PSD141	ps141	Cytosol	-1.0
PSD141	pe141	Cytosol	1.0
GLYK	glyc3p	Cytosol	1.0
GLYK	glyc	Cytosol	-1.0
GLYK	atp	Cytosol	-1.0
GLYK	h	Cytosol	1.0
GLYK	adp	Cytosol	1.0
2AGPE181tipp	2agpe181	Periplasm	-1.0
2AGPE181tipp	2agpe181	Cytosol	1.0
GUAtex	gua	Periplasm	1.0
GUAtex	gua	Extra-organism	-1.0
SCYSDS1	cys_DASH_L	Cytosol	-1.0
SCYSDS1	CPLX0-246_CPLX0-1342_mod_pydx5p	No_Compartment	-1.0
SCYSDS1	CPLX0-246_CPLX0-1342_mod_pydx5p_mod_1:SH	No_Compartment	1.0
SCYSDS1	ala_DASH_L	Cytosol	1.0
AACPS91	ppi	Cytosol	1.0
AACPS91	octa	Cytosol	-1.0
AACPS91	EG50003-MONOMER_mod_pan4p_mod_oc	No_Compartment	1.0
AACPS91	atp	Cytosol	-1.0
AACPS91	amp	Cytosol	1.0
AACPS91	EG50003-MONOMER_mod_pan4p	No_Compartment	-1.0
EAR120x1	nadh	Cytosol	-1.0
EAR120x1	EG50003-MONOMER_mod_pan4p_mod_tddec2e	No_Compartment	-1.0
EAR120x1	EG50003-MONOMER_mod_pan4p_mod_ddca	No_Compartment	1.0
EAR120x1	nad	Cytosol	1.0
EAR120x1	h	Cytosol	-1.0
MLDCP3App	murein3px3p	Periplasm	1.0
MLDCP3App	murein5px3p	Periplasm	-1.0
MLDCP3App	h2o	Periplasm	-1.0
MLDCP3App	alaala	Periplasm	1.0
HDCEAtexi	hdcea	Extra-organism	-1.0
HDCEAtexi	hdcea	Periplasm	1.0
DATPHs	h2o	Cytosol	-1.0
DATPHs	nh4	Cytosol	1.0
DATPHs	datp	Cytosol	-1.0
DATPHs	h	Cytosol	-1.0
DATPHs	ditp	Cytosol	1.0
PGSA160	glyc3p	Cytosol	-1.0
PGSA160	cdpdhdecg	Cytosol	-1.0
PGSA160	cmp	Cytosol	1.0
PGSA160	h	Cytosol	1.0
PGSA160	pgp160	Cytosol	1.0
S_transfer_to_SufBCD_mod_1:2Fe1S	CPLX0-1341_mod_1:2fe1s	No_Compartment	-1
S_transfer_to_SufBCD_mod_1:2Fe1S	CPLX0-246_CPLX0-1342_mod_pydx5p_mod_1:SH	No_Compartment	-1
S_transfer_to_SufBCD_mod_1:2Fe1S	CPLX0-246_CPLX0-1342_mod_pydx5p	No_Compartment	1
S_transfer_to_SufBCD_mod_1:2Fe1S	h	No_Compartment	4
S_transfer_to_SufBCD_mod_1:2Fe1S	CPLX0-1341_mod_1:2fe2s	No_Compartment	1
UPPDC1	co2	Cytosol	4.0
UPPDC1	cpppg3	Cytosol	1.0
UPPDC1	uppg3	Cytosol	-1.0
UPPDC1	h	Cytosol	-4.0
MANptspp	man6p	Cytosol	1.0
MANptspp	pyr	Cytosol	1.0
MANptspp	man	Periplasm	-1.0
MANptspp	pep	Cytosol	-1.0
DHQTi	h2o	Cytosol	1.0
DHQTi	3dhq	Cytosol	-1.0
DHQTi	3dhsk	Cytosol	1.0
PERD	ohpb	Cytosol	1.0
PERD	nadh	Cytosol	1.0
PERD	h	Cytosol	1.0
PERD	nad	Cytosol	-1.0
PERD	4per	Cytosol	-1.0
THRD	nadh	Cytosol	1.0
THRD	thr_DASH_L	Cytosol	-1.0
THRD	h	Cytosol	1.0
THRD	2aobut	Cytosol	1.0
THRD	nad	Cytosol	-1.0
RBFSb	dmlz	Cytosol	-2.0
RBFSb	ribflv	Cytosol	1.0
RBFSb	4r5au	Cytosol	1.0
GSNtex	gsn	Periplasm	1.0
GSNtex	gsn	Extra-organism	-1.0
RBFSa	pi	Cytosol	1.0
RBFSa	h2o	Cytosol	2.0
RBFSa	dmlz	Cytosol	1.0
RBFSa	db4p	Cytosol	-1.0
RBFSa	4r5au	Cytosol	-1.0
GLDBRAN2	glycogen	Cytosol	1.0
GLDBRAN2	bglycogen	Cytosol	-1.0
LEUt2rpp	leu_DASH_L	Cytosol	1.0
LEUt2rpp	h	Cytosol	1.0
LEUt2rpp	leu_DASH_L	Periplasm	-1.0
LEUt2rpp	h	Periplasm	-1.0
THRS	pi	Cytosol	1.0
THRS	h2o	Cytosol	-1.0
THRS	thr_DASH_L	Cytosol	1.0
THRS	phom	Cytosol	-1.0
AGPAT1601	1hdecg3p	Cytosol	-1.0
AGPAT1601	EG50003-MONOMER_mod_pan4p_mod_palm	No_Compartment	-1.0
AGPAT1601	pa160	Cytosol	1.0
AGPAT1601	EG50003-MONOMER_mod_pan4p	No_Compartment	1.0
DDGLCNt2rpp	2ddglcn	Cytosol	1.0
DDGLCNt2rpp	h	Cytosol	1.0
DDGLCNt2rpp	h	Periplasm	-1.0
DDGLCNt2rpp	2ddglcn	Periplasm	-1.0
BALAt2pp	ala_DASH_B	Cytosol	1.0
BALAt2pp	h	Cytosol	1.0
BALAt2pp	ala_DASH_B	Periplasm	-1.0
BALAt2pp	h	Periplasm	-1.0
QULNS	dhap	Cytosol	-1.0
QULNS	h2o	Cytosol	2.0
QULNS	iasp	Cytosol	-1.0
QULNS	quln	Cytosol	1.0
QULNS	pi	Cytosol	1.0
ASNS2	ppi	Cytosol	1.0
ASNS2	nh4	Cytosol	-1.0
ASNS2	asn_DASH_L	Cytosol	1.0
ASNS2	h	Cytosol	1.0
ASNS2	asp_DASH_L	Cytosol	-1.0
ASNS2	atp	Cytosol	-1.0
ASNS2	amp	Cytosol	1.0
ASNS1	ppi	Cytosol	1.0
ASNS1	gln_DASH_L	Cytosol	-1.0
ASNS1	glu_DASH_L	Cytosol	1.0
ASNS1	h	Cytosol	1.0
ASNS1	asp_DASH_L	Cytosol	-1.0
ASNS1	atp	Cytosol	-1.0
ASNS1	asn_DASH_L	Cytosol	1.0
ASNS1	h2o	Cytosol	-1.0
ASNS1	amp	Cytosol	1.0
LPLIPAL1E120pp	1agpe120	Periplasm	-1.0
LPLIPAL1E120pp	h2o	Periplasm	-1.0
LPLIPAL1E120pp	h	Periplasm	1.0
LPLIPAL1E120pp	ddca	Periplasm	1.0
LPLIPAL1E120pp	g3pe	Periplasm	1.0
PSSA120	ps120	Cytosol	1.0
PSSA120	ser_DASH_L	Cytosol	-1.0
PSSA120	h	Cytosol	1.0
PSSA120	cmp	Cytosol	1.0
PSSA120	cdpdddecg	Cytosol	-1.0
LCTStpp	h	Cytosol	1.0
LCTStpp	h	Periplasm	-1.0
LCTStpp	lcts	Periplasm	-1.0
LCTStpp	lcts	Cytosol	1.0
THYMtex	thym	Extra-organism	-1.0
THYMtex	thym	Periplasm	1.0
GLYBtex	glyb	Extra-organism	-1.0
GLYBtex	glyb	Periplasm	1.0
FACOAL120t2pp	ppi	Cytosol	1.0
FACOAL120t2pp	ddca	Periplasm	-1.0
FACOAL120t2pp	ddcacoa	Cytosol	1.0
FACOAL120t2pp	h	Cytosol	1.0
FACOAL120t2pp	coa	Cytosol	-1.0
FACOAL120t2pp	h	Periplasm	-1.0
FACOAL120t2pp	atp	Cytosol	-1.0
FACOAL120t2pp	amp	Cytosol	1.0
Kt2pp	k	Cytosol	1.0
Kt2pp	h	Cytosol	1.0
Kt2pp	k	Periplasm	-1.0
Kt2pp	h	Periplasm	-1.0
NADPPPS	pi	Cytosol	1.0
NADPPPS	h2o	Cytosol	-1.0
NADPPPS	nad	Cytosol	1.0
NADPPPS	nadp	Cytosol	-1.0
CITLY-CPLX_2tpr3dpcoa	2tpr3dpcoa	No_Compartment	-1
HCINNMt2rpp	3hcinnm	Periplasm	-1.0
HCINNMt2rpp	h	Cytosol	1.0
HCINNMt2rpp	h	Periplasm	-1.0
HCINNMt2rpp	3hcinnm	Cytosol	1.0
FECRMabcpp	adp	Cytosol	1.0
FECRMabcpp	fecrm	Periplasm	-1.0
FECRMabcpp	h	Cytosol	1.0
FECRMabcpp	fecrm	Cytosol	1.0
FECRMabcpp	atp	Cytosol	-1.0
FECRMabcpp	pi	Cytosol	1.0
FECRMabcpp	h2o	Cytosol	-1.0
LALADGLUtex	LalaDglu	Periplasm	1.0
LALADGLUtex	LalaDglu	Extra-organism	-1.0
ACGAM1PPpp	h2o	Periplasm	-1.0
ACGAM1PPpp	acgam1p	Periplasm	-1.0
ACGAM1PPpp	acgam	Periplasm	1.0
ACGAM1PPpp	pi	Periplasm	1.0
SELtex	sel	Extra-organism	-1.0
SELtex	sel	Periplasm	1.0
GTHRDabc2pp	gthrd	Cytosol	-1.0
GTHRDabc2pp	adp	Cytosol	1.0
GTHRDabc2pp	h	Cytosol	1.0
GTHRDabc2pp	atp	Cytosol	-1.0
GTHRDabc2pp	gthrd	Periplasm	1.0
GTHRDabc2pp	pi	Cytosol	1.0
GTHRDabc2pp	h2o	Cytosol	-1.0
O16GLCT1	udp	Cytosol	1.0
O16GLCT1	h	Cytosol	1.0
O16GLCT1	udpg	Cytosol	-1.0
O16GLCT1	aragund	Cytosol	-1.0
O16GLCT1	garagund	Cytosol	1.0
DCYTtex	dcyt	Extra-organism	-1.0
DCYTtex	dcyt	Periplasm	1.0
CPGNUtex	cpgn_DASH_un	Periplasm	-1.0
CPGNUtex	cpgn_DASH_un	Extra-organism	1.0
CPGNUtex	h	Cytosol	1.0
CPGNUtex	h	Periplasm	-1.0
PE160abcpp	pe160	Periplasm	1.0
PE160abcpp	adp	Cytosol	1.0
PE160abcpp	h	Cytosol	1.0
PE160abcpp	pe160	Cytosol	-1.0
PE160abcpp	atp	Cytosol	-1.0
PE160abcpp	pi	Cytosol	1.0
PE160abcpp	h2o	Cytosol	-1.0
PGSA181	glyc3p	Cytosol	-1.0
PGSA181	h	Cytosol	1.0
PGSA181	cmp	Cytosol	1.0
PGSA181	pgp181	Cytosol	1.0
PGSA181	cdpdodec11eg	Cytosol	-1.0
PGSA180	glyc3p	Cytosol	-1.0
PGSA180	h	Cytosol	1.0
PGSA180	pgp180	Cytosol	1.0
PGSA180	cmp	Cytosol	1.0
PGSA180	cdpdodecg	Cytosol	-1.0
GLCNtex	glcn	Periplasm	1.0
GLCNtex	glcn	Extra-organism	-1.0
UDPGALM	udpgalfur	Cytosol	1.0
UDPGALM	udpgal	Cytosol	-1.0
PGAMT	gam1p	Cytosol	-1.0
PGAMT	gam6p	Cytosol	1.0
3HAD1601	EG50003-MONOMER_mod_pan4p_mod_3hpalm	No_Compartment	-1.0
3HAD1601	EG50003-MONOMER_mod_pan4p_mod_tpalm2e	No_Compartment	1.0
3HAD1601	h2o	Cytosol	1.0
G3PAT1801	glyc3p	Cytosol	-1.0
G3PAT1801	EG50003-MONOMER_mod_pan4p	No_Compartment	1.0
G3PAT1801	1odecg3p	Cytosol	1.0
G3PAT1801	EG50003-MONOMER_mod_pan4p_mod_ocdca	No_Compartment	-1.0
FE2tex	fe2	Extra-organism	-1.0
FE2tex	fe2	Periplasm	1.0
MTRPOX	fald	Cytosol	1.0
MTRPOX	Nmtrp	Cytosol	-1.0
MTRPOX	o2	Cytosol	-1.0
MTRPOX	h2o	Cytosol	-1.0
MTRPOX	h2o2	Cytosol	1.0
MTRPOX	trp_DASH_L	Cytosol	1.0
2AGPE120tipp	2agpe120	Cytosol	1.0
2AGPE120tipp	2agpe120	Periplasm	-1.0
TARTRt7pp	succ	Cytosol	-1.0
TARTRt7pp	tartr_DASH_L	Periplasm	-1.0
TARTRt7pp	succ	Periplasm	1.0
TARTRt7pp	tartr_DASH_L	Cytosol	1.0
2AGPA161tipp	2hdec9eg3p	Periplasm	-1.0
2AGPA161tipp	2hdec9eg3p	Cytosol	1.0
FA80ACPHi1	h2o	Cytosol	-1.0
FA80ACPHi1	h	Cytosol	1.0
FA80ACPHi1	octa	Cytosol	1.0
FA80ACPHi1	EG50003-MONOMER_mod_pan4p_mod_oc	No_Compartment	-1.0
FA80ACPHi1	EG50003-MONOMER_mod_pan4p	No_Compartment	1.0
CLPNH141pp	pa141	Periplasm	1.0
CLPNH141pp	h2o	Periplasm	-1.0
CLPNH141pp	h	Periplasm	1.0
CLPNH141pp	pg141	Periplasm	1.0
CLPNH141pp	clpn141	Periplasm	-1.0
UAG2E	uacmam	Cytosol	1.0
UAG2E	uacgam	Cytosol	-1.0
UMPK	udp	Cytosol	1.0
UMPK	adp	Cytosol	1.0
UMPK	ump	Cytosol	-1.0
UMPK	atp	Cytosol	-1.0
G1PPpp	glc_DASH_D	Periplasm	1.0
G1PPpp	g1p	Periplasm	-1.0
G1PPpp	h2o	Periplasm	-1.0
G1PPpp	pi	Periplasm	1.0
MOX	mal_DASH_L	Cytosol	-1.0
MOX	o2	Cytosol	-1.0
MOX	oaa	Cytosol	1.0
MOX	h2o2	Cytosol	1.0
ICHORSi	ichor	Cytosol	1.0
ICHORSi	chor	Cytosol	-1.0
PPALtpp	ppal	Cytosol	-1.0
PPALtpp	ppal	Periplasm	1.0
5MTRtex	5mtr	Extra-organism	-1.0
5MTRtex	5mtr	Periplasm	1.0
AMPTASEPG	pro_DASH_L	Cytosol	1.0
AMPTASEPG	h2o	Cytosol	-1.0
AMPTASEPG	gly	Cytosol	1.0
AMPTASEPG	progly	Cytosol	-1.0
DMPPS	nad	Cytosol	1.0
DMPPS	h	Cytosol	-1.0
DMPPS	nadh	Cytosol	-1.0
DMPPS	dmpp	Cytosol	1.0
DMPPS	h2o	Cytosol	1.0
DMPPS	h2mb4p	Cytosol	-1.0
GLYBt2pp	glyb	Periplasm	-1.0
GLYBt2pp	h	Cytosol	1.0
GLYBt2pp	glyb	Cytosol	1.0
GLYBt2pp	h	Periplasm	-1.0
NTD3pp	h2o	Periplasm	-1.0
NTD3pp	dcmp	Periplasm	-1.0
NTD3pp	pi	Periplasm	1.0
NTD3pp	dcyt	Periplasm	1.0
ACOAD3f	fadh2	Cytosol	1.0
ACOAD3f	occoa	Cytosol	-1.0
ACOAD3f	fad	Cytosol	-1.0
ACOAD3f	oc2coa	Cytosol	1.0
12PPDRtex	12ppd_DASH_R	Periplasm	1.0
12PPDRtex	12ppd_DASH_R	Extra-organism	-1.0
MLDCP2Bpp	h2o	Periplasm	-1.0
MLDCP2Bpp	murein4p3p	Periplasm	-1.0
MLDCP2Bpp	murein3p3p	Periplasm	1.0
MLDCP2Bpp	ala_DASH_D	Periplasm	1.0
CRNDabcpp	adp	Cytosol	1.0
CRNDabcpp	crn_DASH_D	Cytosol	1.0
CRNDabcpp	h	Cytosol	1.0
CRNDabcpp	crn_DASH_D	Periplasm	-1.0
CRNDabcpp	atp	Cytosol	-1.0
CRNDabcpp	pi	Cytosol	1.0
CRNDabcpp	h2o	Cytosol	-1.0
LACZpp	glc_DASH_D	Periplasm	1.0
LACZpp	h2o	Periplasm	-1.0
LACZpp	lcts	Periplasm	-1.0
LACZpp	gal	Periplasm	1.0
FRULYSt2pp	frulys	Periplasm	-1.0
FRULYSt2pp	h	Cytosol	1.0
FRULYSt2pp	h	Periplasm	-1.0
FRULYSt2pp	frulys	Cytosol	1.0
UAGCVT	pi	Cytosol	1.0
UAGCVT	uaccg	Cytosol	1.0
UAGCVT	pep	Cytosol	-1.0
UAGCVT	uacgam	Cytosol	-1.0
NTD2pp	ump	Periplasm	-1.0
NTD2pp	uri	Periplasm	1.0
NTD2pp	h2o	Periplasm	-1.0
NTD2pp	pi	Periplasm	1.0
URIC	o2	Cytosol	-1.0
URIC	co2	Cytosol	1.0
URIC	urate	Cytosol	-1.0
URIC	h2o	Cytosol	-2.0
URIC	alltn	Cytosol	1.0
URIC	h2o2	Cytosol	1.0
PYDXNtex	pydxn	Extra-organism	-1.0
PYDXNtex	pydxn	Periplasm	1.0
GGGABAH	gg4abut	Cytosol	-1.0
GGGABAH	h2o	Cytosol	-1.0
GGGABAH	4abut	Cytosol	1.0
GGGABAH	glu_DASH_L	Cytosol	1.0
GLUNpp	h2o	Periplasm	-1.0
GLUNpp	gln_DASH_L	Periplasm	-1.0
GLUNpp	glu_DASH_L	Periplasm	1.0
GLUNpp	nh4	Periplasm	1.0
DALAtex	ala_DASH_D	Extra-organism	-1.0
DALAtex	ala_DASH_D	Periplasm	1.0
ALLPI	allul6p	Cytosol	1.0
ALLPI	all6p	Cytosol	-1.0
HADPCOADH3	nadh	Cytosol	1.0
HADPCOADH3	oxadpcoa	Cytosol	1.0
HADPCOADH3	nad	Cytosol	-1.0
HADPCOADH3	3hadpcoa	Cytosol	-1.0
HADPCOADH3	h	Cytosol	1.0
CTPS2	gln_DASH_L	Cytosol	-1.0
CTPS2	adp	Cytosol	1.0
CTPS2	ctp	Cytosol	1.0
CTPS2	glu_DASH_L	Cytosol	1.0
CTPS2	h	Cytosol	2.0
CTPS2	atp	Cytosol	-1.0
CTPS2	h2o	Cytosol	-1.0
CTPS2	pi	Cytosol	1.0
CTPS2	utp	Cytosol	-1.0
URIt2pp	uri	Periplasm	-1.0
URIt2pp	h	Cytosol	1.0
URIt2pp	h	Periplasm	-1.0
URIt2pp	uri	Cytosol	1.0
GTHRDabcpp	gthrd	Cytosol	1.0
GTHRDabcpp	adp	Cytosol	1.0
GTHRDabcpp	h	Cytosol	1.0
GTHRDabcpp	atp	Cytosol	-1.0
GTHRDabcpp	gthrd	Periplasm	-1.0
GTHRDabcpp	pi	Cytosol	1.0
GTHRDabcpp	h2o	Cytosol	-1.0
PGPP181	pi	Cytosol	1.0
PGPP181	h2o	Cytosol	-1.0
PGPP181	pgp181	Cytosol	-1.0
PGPP181	pg181	Cytosol	1.0
PGPP180	pi	Cytosol	1.0
PGPP180	h2o	Cytosol	-1.0
PGPP180	pg180	Cytosol	1.0
PGPP180	pgp180	Cytosol	-1.0
FE3DHBZR	fe3dhbzs	Cytosol	-1.0
FE3DHBZR	23dhbzs	Cytosol	1.0
FE3DHBZR	fe3	Cytosol	1.0
GALTptspp	galt	Periplasm	-1.0
GALTptspp	pyr	Cytosol	1.0
GALTptspp	galt1p	Cytosol	1.0
GALTptspp	pep	Cytosol	-1.0
PHEt2rpp	phe_DASH_L	Cytosol	1.0
PHEt2rpp	phe_DASH_L	Periplasm	-1.0
PHEt2rpp	h	Periplasm	-1.0
PHEt2rpp	h	Cytosol	1.0
CPGNtonex	cpgn	Extra-organism	-1.0
CPGNtonex	h	Periplasm	-1.0
CPGNtonex	h	Cytosol	1.0
CPGNtonex	cpgn	Periplasm	1.0
ACGAptspp	pyr	Cytosol	1.0
ACGAptspp	acgam6p	Cytosol	1.0
ACGAptspp	acgam	Periplasm	-1.0
ACGAptspp	pep	Cytosol	-1.0
CS	oaa	Cytosol	-1.0
CS	h	Cytosol	1.0
CS	coa	Cytosol	1.0
CS	cit	Cytosol	1.0
CS	accoa	Cytosol	-1.0
CS	h2o	Cytosol	-1.0
GLYCtpp	glyc	Cytosol	-1.0
GLYCtpp	glyc	Periplasm	1.0
SFGTHi	h2o	Cytosol	-1.0
SFGTHi	Sfglutth	Cytosol	-1.0
SFGTHi	gthrd	Cytosol	1.0
SFGTHi	for	Cytosol	1.0
SFGTHi	h	Cytosol	1.0
ALAtex	ala_DASH_L	Extra-organism	-1.0
ALAtex	ala_DASH_L	Periplasm	1.0
SufBCD_mod_1:2Fe2Satp_mediated_FE_loading	atp	No_Compartment	-1
SufBCD_mod_1:2Fe2Satp_mediated_FE_loading	fe2	No_Compartment	-1
SufBCD_mod_1:2Fe2Satp_mediated_FE_loading	CPLX0-1341_mod_1:2fe2s_mod_1:fe2	No_Compartment	1
SufBCD_mod_1:2Fe2Satp_mediated_FE_loading	CPLX0-1341_mod_1:2fe2s	No_Compartment	-1
SufBCD_mod_1:2Fe2Satp_mediated_FE_loading	pi	No_Compartment	1
SufBCD_mod_1:2Fe2Satp_mediated_FE_loading	adp	No_Compartment	1
SufBCD_2:2fe2s_to_SufBCD_1:4fe4s	CPLX0-1341_mod_1:4fe4s	No_Compartment	1
SufBCD_2:2fe2s_to_SufBCD_1:4fe4s	CPLX0-1341_mod_2:2fe2s	No_Compartment	-1
Zn2tex	zn2	Periplasm	1.0
Zn2tex	zn2	Extra-organism	-1.0
GP4GH	gp4g	Cytosol	-1.0
GP4GH	h	Cytosol	2.0
GP4GH	gdp	Cytosol	2.0
GP4GH	h2o	Cytosol	-1.0
COLIPAPabctex	adp	Cytosol	1.0
COLIPAPabctex	h	Cytosol	1.0
COLIPAPabctex	atp	Cytosol	-1.0
COLIPAPabctex	pi	Cytosol	1.0
COLIPAPabctex	h2o	Cytosol	-1.0
COLIPAPabctex	colipap	Periplasm	-1.0
COLIPAPabctex	colipap	Extra-organism	1.0
HCINNMtex	3hcinnm	Periplasm	1.0
HCINNMtex	3hcinnm	Extra-organism	-1.0
NMNN	r5p	Cytosol	1.0
NMNN	h	Cytosol	1.0
NMNN	nmn	Cytosol	-1.0
NMNN	ncam	Cytosol	1.0
NMNN	h2o	Cytosol	-1.0
CPPPGO2	amet	Cytosol	-2.0
CPPPGO2	met_DASH_L	Cytosol	2.0
CPPPGO2	co2	Cytosol	2.0
CPPPGO2	dad_DASH_5	Cytosol	2.0
CPPPGO2	pppg9	Cytosol	1.0
CPPPGO2	cpppg3	Cytosol	-1.0
TDSK	h	Cytosol	1.0
TDSK	atp	Cytosol	-1.0
TDSK	lipidA	Cytosol	1.0
TDSK	adp	Cytosol	1.0
TDSK	lipidAds	Cytosol	-1.0
FHL	co2	Cytosol	1.0
FHL	h	Cytosol	-1.0
FHL	h2	Cytosol	1.0
FHL	for	Cytosol	-1.0
PAPSR21	h	Cytosol	2.0
PAPSR21	paps	Cytosol	-1.0
PAPSR21	GLUTAREDOXIN-MONOMER_mod_Oxidized	No_Compartment	1.0
PAPSR21	so3	Cytosol	1.0
PAPSR21	pap	Cytosol	1.0
PAPSR21	GLUTAREDOXIN-MONOMER	No_Compartment	-1.0
CD2tpp	cd2	Cytosol	1.0
CD2tpp	cd2	Periplasm	-1.0
FE3HOXabcpp	fe3hox	Periplasm	-1.0
FE3HOXabcpp	adp	Cytosol	1.0
FE3HOXabcpp	h	Cytosol	1.0
FE3HOXabcpp	atp	Cytosol	-1.0
FE3HOXabcpp	fe3hox	Cytosol	1.0
FE3HOXabcpp	pi	Cytosol	1.0
FE3HOXabcpp	h2o	Cytosol	-1.0
PAPSR22	GRXB-MONOMER_mod_Oxidized	No_Compartment	1.0
PAPSR22	h	Cytosol	2.0
PAPSR22	paps	Cytosol	-1.0
PAPSR22	GRXB-MONOMER	No_Compartment	-1.0
PAPSR22	so3	Cytosol	1.0
PAPSR22	pap	Cytosol	1.0
THD2pp	nad	Cytosol	1.0
THD2pp	h	Cytosol	2.0
THD2pp	nadph	Cytosol	1.0
THD2pp	h	Periplasm	-2.0
THD2pp	nadh	Cytosol	-1.0
THD2pp	nadp	Cytosol	-1.0
ACMUMptspp	pyr	Cytosol	1.0
ACMUMptspp	acmum	Periplasm	-1.0
ACMUMptspp	acmum6p	Cytosol	1.0
ACMUMptspp	pep	Cytosol	-1.0
FEOXAMUtpp	feoxam_DASH_un	Periplasm	1.0
FEOXAMUtpp	h	Cytosol	1.0
FEOXAMUtpp	h	Periplasm	-1.0
FEOXAMUtpp	feoxam_DASH_un	Cytosol	-1.0
DURIK1	dump	Cytosol	1.0
DURIK1	h	Cytosol	1.0
DURIK1	adp	Cytosol	1.0
DURIK1	duri	Cytosol	-1.0
DURIK1	atp	Cytosol	-1.0
ACGAL1Ptex	acgal1p	Extra-organism	-1.0
ACGAL1Ptex	acgal1p	Periplasm	1.0
TSULtex	tsul	Extra-organism	-1.0
TSULtex	tsul	Periplasm	1.0
3NTD9pp	gsn	Periplasm	1.0
3NTD9pp	h2o	Periplasm	-1.0
3NTD9pp	3gmp	Periplasm	-1.0
3NTD9pp	pi	Periplasm	1.0
ACACT2r	coa	Cytosol	1.0
ACACT2r	3ohcoa	Cytosol	1.0
ACACT2r	accoa	Cytosol	-1.0
ACACT2r	btcoa	Cytosol	-1.0
FE3HOXR1	fadh2	Cytosol	-1.0
FE3HOXR1	h	Cytosol	2.0
FE3HOXR1	fe3hox_DASH_un	Cytosol	2.0
FE3HOXR1	fad	Cytosol	1.0
FE3HOXR1	fe3hox	Cytosol	-2.0
FE3HOXR1	fe2	Cytosol	2.0
TARTD	h2o	Cytosol	1.0
TARTD	tartr_DASH_L	Cytosol	-1.0
TARTD	oaa	Cytosol	1.0
FE3HOXR3	h	Cytosol	2.0
FE3HOXR3	fe3hox_DASH_un	Cytosol	2.0
FE3HOXR3	fe3hox	Cytosol	-2.0
FE3HOXR3	fe2	Cytosol	2.0
FE3HOXR3	ribflv	Cytosol	1.0
FE3HOXR3	rbflvrd	Cytosol	-1.0
FE3HOXR2	fmnh2	Cytosol	-1.0
FE3HOXR2	h	Cytosol	2.0
FE3HOXR2	fmn	Cytosol	1.0
FE3HOXR2	fe3hox_DASH_un	Cytosol	2.0
FE3HOXR2	fe3hox	Cytosol	-2.0
FE3HOXR2	fe2	Cytosol	2.0
PYDAMK	pyam5p	Cytosol	1.0
PYDAMK	h	Cytosol	1.0
PYDAMK	adp	Cytosol	1.0
PYDAMK	atp	Cytosol	-1.0
PYDAMK	pydam	Cytosol	-1.0
GLCabcpp	adp	Cytosol	1.0
GLCabcpp	h	Cytosol	1.0
GLCabcpp	glc_DASH_D	Cytosol	1.0
GLCabcpp	glc_DASH_D	Periplasm	-1.0
GLCabcpp	atp	Cytosol	-1.0
GLCabcpp	pi	Cytosol	1.0
GLCabcpp	h2o	Cytosol	-1.0
PA181abcpp	adp	Cytosol	1.0
PA181abcpp	h	Cytosol	1.0
PA181abcpp	atp	Cytosol	-1.0
PA181abcpp	pi	Cytosol	1.0
PA181abcpp	h2o	Cytosol	-1.0
PA181abcpp	pa181	Cytosol	-1.0
PA181abcpp	pa181	Periplasm	1.0
FUSAtex	fusa	Periplasm	1.0
FUSAtex	fusa	Extra-organism	-1.0
ACGAL1PPpp	acgal	Periplasm	1.0
ACGAL1PPpp	h2o	Periplasm	-1.0
ACGAL1PPpp	acgal1p	Periplasm	-1.0
ACGAL1PPpp	pi	Periplasm	1.0
SHCHCS3	2shchc	Cytosol	1.0
SHCHCS3	pyr	Cytosol	1.0
SHCHCS3	2sephchc	Cytosol	-1.0
HKNTDH	fum	Cytosol	1.0
HKNTDH	hkntd	Cytosol	-1.0
HKNTDH	h	Cytosol	1.0
HKNTDH	op4en	Cytosol	1.0
HKNTDH	h2o	Cytosol	-1.0
12DGR120tipp	12dgr120	Periplasm	-1.0
12DGR120tipp	12dgr120	Cytosol	1.0
PTRCt2pp	ptrc	Periplasm	-1.0
PTRCt2pp	h	Cytosol	1.0
PTRCt2pp	h	Periplasm	-1.0
PTRCt2pp	ptrc	Cytosol	1.0
UPLA4FNT	udp	Cytosol	1.0
UPLA4FNT	udcpp	Cytosol	-1.0
UPLA4FNT	uLa4fn	Cytosol	1.0
UPLA4FNT	udpLa4fn	Cytosol	-1.0
LPLIPAL2G180	h2o	Cytosol	-1.0
LPLIPAL2G180	h	Cytosol	1.0
LPLIPAL2G180	ocdca	Cytosol	1.0
LPLIPAL2G180	2agpg180	Cytosol	-1.0
LPLIPAL2G180	g3pg	Cytosol	1.0
LPLIPAL2G181	h2o	Cytosol	-1.0
LPLIPAL2G181	h	Cytosol	1.0
LPLIPAL2G181	2agpg181	Cytosol	-1.0
LPLIPAL2G181	ocdcea	Cytosol	1.0
LPLIPAL2G181	g3pg	Cytosol	1.0
GUI2	galur	Cytosol	-1.0
GUI2	tagur	Cytosol	1.0
GUI1	fruur	Cytosol	1.0
GUI1	glcur	Cytosol	-1.0
MCTP2App	murein5px4px4p	Periplasm	1.0
MCTP2App	ala_DASH_D	Periplasm	2.0
MCTP2App	murein5p5p5p	Periplasm	-1.0
GLUtex	glu_DASH_L	Periplasm	1.0
GLUtex	glu_DASH_L	Extra-organism	-1.0
MALTHXtexi	malthx	Extra-organism	-1.0
MALTHXtexi	malthx	Periplasm	1.0
THMDtex	thymd	Periplasm	1.0
THMDtex	thymd	Extra-organism	-1.0
NMNt7pp	r5p	Cytosol	1.0
NMNt7pp	h	Cytosol	1.0
NMNt7pp	ncam	Cytosol	1.0
NMNt7pp	h2o	Cytosol	-1.0
NMNt7pp	nmn	Periplasm	-1.0
DSBAO11	DISULFOXRED-MONOMER_mod_Oxidized	No_Compartment	1.0
DSBAO11	DISULFOXRED-MONOMER	No_Compartment	-1.0
DSBAO11	q8	Cytosol	-1.0
DSBAO11	q8h2	Cytosol	1.0
X5PL3E	xu5p_DASH_L	Cytosol	-1.0
X5PL3E	ru5p_DASH_L	Cytosol	1.0
AHCYSNS	ahcys	Cytosol	-1.0
AHCYSNS	h2o	Cytosol	-1.0
AHCYSNS	rhcys	Cytosol	1.0
AHCYSNS	ade	Cytosol	1.0
GLNS	nh4	Cytosol	-1.0
GLNS	gln_DASH_L	Cytosol	1.0
GLNS	adp	Cytosol	1.0
GLNS	glu_DASH_L	Cytosol	-1.0
GLNS	h	Cytosol	1.0
GLNS	atp	Cytosol	-1.0
GLNS	pi	Cytosol	1.0
RNDR2b1	dgdp	Cytosol	1.0
RNDR2b1	h2o	Cytosol	1.0
RNDR2b1	gdp	Cytosol	-1.0
RNDR2b1	GLUTAREDOXIN-MONOMER	No_Compartment	-1.0
RNDR2b1	GLUTAREDOXIN-MONOMER_mod_Oxidized	No_Compartment	1.0
RNDR2b3	dgdp	Cytosol	1.0
RNDR2b3	CPLX0-7817_mod_Oxidized	No_Compartment	1.0
RNDR2b3	CPLX0-7817	No_Compartment	-1.0
RNDR2b3	gdp	Cytosol	-1.0
RNDR2b3	h2o	Cytosol	1.0
RNDR2b2	dgdp	Cytosol	1.0
RNDR2b2	h2o	Cytosol	1.0
RNDR2b2	GRXB-MONOMER_mod_Oxidized	No_Compartment	1.0
RNDR2b2	GRXB-MONOMER	No_Compartment	-1.0
RNDR2b2	gdp	Cytosol	-1.0
RNDR2b4	dgdp	Cytosol	1.0
RNDR2b4	h2o	Cytosol	1.0
RNDR2b4	gdp	Cytosol	-1.0
RNDR2b4	GRXC-MONOMER	No_Compartment	-1.0
RNDR2b4	GRXC-MONOMER_mod_Oxidized	No_Compartment	1.0
URIH	h2o	Cytosol	-1.0
URIH	ura	Cytosol	1.0
URIH	rib_DASH_D	Cytosol	1.0
URIH	uri	Cytosol	-1.0
ALLK	all_DASH_D	Cytosol	-1.0
ALLK	all6p	Cytosol	1.0
ALLK	h	Cytosol	1.0
ALLK	adp	Cytosol	1.0
ALLK	atp	Cytosol	-1.0
LALDO3	nadp	Cytosol	1.0
LALDO3	h	Cytosol	-1.0
LALDO3	nadph	Cytosol	-1.0
LALDO3	lald_DASH_L	Cytosol	1.0
LALDO3	mthgxl	Cytosol	-1.0
SLNTtpp	slnt	Cytosol	1.0
SLNTtpp	h	Cytosol	1.0
SLNTtpp	h	Periplasm	-1.0
SLNTtpp	slnt	Periplasm	-1.0
MNt2pp	mn2	Cytosol	1.0
MNt2pp	h	Cytosol	1.0
MNt2pp	mn2	Periplasm	-1.0
MNt2pp	h	Periplasm	-1.0
PLIPA1E160pp	h	Periplasm	1.0
PLIPA1E160pp	hdca	Periplasm	1.0
PLIPA1E160pp	h2o	Periplasm	-1.0
PLIPA1E160pp	pe160	Periplasm	-1.0
PLIPA1E160pp	2agpe160	Periplasm	1.0
RBFK	h	Cytosol	1.0
RBFK	fmn	Cytosol	1.0
RBFK	ribflv	Cytosol	-1.0
RBFK	adp	Cytosol	1.0
RBFK	atp	Cytosol	-1.0
OPHHX	o2	Cytosol	-0.5
OPHHX	2ohph	Cytosol	1.0
OPHHX	2oph	Cytosol	-1.0
4PCP	h2o	Cytosol	-1.0
4PCP	LalaDgluMdapDala	Cytosol	-1.0
4PCP	LalaDgluMdap	Cytosol	1.0
4PCP	ala_DASH_D	Cytosol	1.0
ACNAMtex	acnam	Periplasm	1.0
ACNAMtex	acnam	Extra-organism	-1.0
CGLYtex	cgly	Periplasm	1.0
CGLYtex	cgly	Extra-organism	-1.0
HYXNtpp	hxan	Cytosol	1.0
HYXNtpp	hxan	Periplasm	-1.0
2AGPA120tipp	2ddecg3p	Periplasm	-1.0
2AGPA120tipp	2ddecg3p	Cytosol	1.0
SUCptspp	pyr	Cytosol	1.0
SUCptspp	suc6p	Cytosol	1.0
SUCptspp	sucr	Periplasm	-1.0
SUCptspp	pep	Cytosol	-1.0
CPH4S	ahdt	Cytosol	-1.0
CPH4S	pppi	Cytosol	1.0
CPH4S	h	Cytosol	1.0
CPH4S	h2o	Cytosol	-1.0
CPH4S	cph4	Cytosol	1.0
CPH4S	acald	Cytosol	1.0
HYD1pp	h	Cytosol	-2.0
HYD1pp	h2	Cytosol	-1.0
HYD1pp	h	Periplasm	2.0
HYD1pp	q8	Cytosol	-1.0
HYD1pp	q8h2	Cytosol	1.0
UDPGPpp	ump	Periplasm	1.0
UDPGPpp	udpg	Periplasm	-1.0
UDPGPpp	g1p	Periplasm	1.0
UDPGPpp	h2o	Periplasm	-1.0
UDPGPpp	h	Periplasm	2.0
4Fe4S_to_ErpA_by_IscU	CPLX-7524_mod_mn2	No_Compartment	-1
4Fe4S_to_ErpA_by_IscU	pi	No_Compartment	1
4Fe4S_to_ErpA_by_IscU	CPLX-7524_mod_mn2_mod_1:4fe4s	No_Compartment	1
4Fe4S_to_ErpA_by_IscU	IscU	No_Compartment	1
4Fe4S_to_ErpA_by_IscU	IscU_mod_1:4fe4s	No_Compartment	-1
4Fe4S_to_ErpA_by_IscU	atp	No_Compartment	-1
4Fe4S_to_ErpA_by_IscU	adp	No_Compartment	1
CBItonex	h	Cytosol	1.0
CBItonex	cbi	Extra-organism	-1.0
CBItonex	h	Periplasm	-1.0
CBItonex	cbi	Periplasm	1.0
2DGULRGy	nadp	Cytosol	1.0
2DGULRGy	glcn	Cytosol	1.0
2DGULRGy	h	Cytosol	-1.0
2DGULRGy	nadph	Cytosol	-1.0
2DGULRGy	2dhguln	Cytosol	-1.0
2DGULRGx	nadh	Cytosol	-1.0
2DGULRGx	glcn	Cytosol	1.0
2DGULRGx	h	Cytosol	-1.0
2DGULRGx	2dhguln	Cytosol	-1.0
2DGULRGx	nad	Cytosol	1.0
DOPAtex	dopa	Extra-organism	-1.0
DOPAtex	dopa	Periplasm	1.0
2AGPG180tipp	2agpg180	Cytosol	1.0
2AGPG180tipp	2agpg180	Periplasm	-1.0
AGPAT1611	EG50003-MONOMER_mod_pan4p_mod_hde	No_Compartment	-1.0
AGPAT1611	EG50003-MONOMER_mod_pan4p	No_Compartment	1.0
AGPAT1611	1hdec9eg3p	Cytosol	-1.0
AGPAT1611	pa161	Cytosol	1.0
NDPK4	dtdp	Cytosol	-1.0
NDPK4	dttp	Cytosol	1.0
NDPK4	adp	Cytosol	1.0
NDPK4	atp	Cytosol	-1.0
GTHRDtex	gthrd	Extra-organism	-1.0
GTHRDtex	gthrd	Periplasm	1.0
AGMtex	agm	Periplasm	1.0
AGMtex	agm	Extra-organism	-1.0
METS	5mthf	Cytosol	-1.0
METS	h	Cytosol	1.0
METS	hcys_DASH_L	Cytosol	-1.0
METS	thf	Cytosol	1.0
METS	met_DASH_L	Cytosol	1.0
KDOCT2	kdo	Cytosol	-1.0
KDOCT2	ppi	Cytosol	1.0
KDOCT2	ckdo	Cytosol	1.0
KDOCT2	ctp	Cytosol	-1.0
O16AP1pp	o16aund	Periplasm	-2.0
O16AP1pp	h	Periplasm	1.0
O16AP1pp	udcpdp	Periplasm	1.0
O16AP1pp	o16a2und	Periplasm	1.0
ACOLIPAabctex	acolipa	Extra-organism	1.0
ACOLIPAabctex	adp	Cytosol	1.0
ACOLIPAabctex	h	Cytosol	1.0
ACOLIPAabctex	atp	Cytosol	-1.0
ACOLIPAabctex	pi	Cytosol	1.0
ACOLIPAabctex	h2o	Cytosol	-1.0
ACOLIPAabctex	acolipa	Periplasm	-1.0
PROD2	pro_DASH_L	Cytosol	-1.0
PROD2	fadh2	Cytosol	1.0
PROD2	h	Cytosol	1.0
PROD2	fad	Cytosol	-1.0
PROD2	1pyr5c	Cytosol	1.0
REPHACCOAI	rephaccoa	Cytosol	-1.0
REPHACCOAI	2oxpaccoa	Cytosol	1.0
G3PStex	g3ps	Periplasm	1.0
G3PStex	g3ps	Extra-organism	-1.0
ENLIPAabctex	adp	Cytosol	1.0
ENLIPAabctex	h	Cytosol	1.0
ENLIPAabctex	atp	Cytosol	-1.0
ENLIPAabctex	enlipa	Periplasm	-1.0
ENLIPAabctex	pi	Cytosol	1.0
ENLIPAabctex	h2o	Cytosol	-1.0
ENLIPAabctex	enlipa	Extra-organism	1.0
PSCLYStex	psclys	Extra-organism	-1.0
PSCLYStex	psclys	Periplasm	1.0
HOMtex	hom_DASH_L	Extra-organism	-1.0
HOMtex	hom_DASH_L	Periplasm	1.0
XYLabcpp	adp	Cytosol	1.0
XYLabcpp	xyl_DASH_D	Cytosol	1.0
XYLabcpp	h	Cytosol	1.0
XYLabcpp	xyl_DASH_D	Periplasm	-1.0
XYLabcpp	atp	Cytosol	-1.0
XYLabcpp	pi	Cytosol	1.0
XYLabcpp	h2o	Cytosol	-1.0
PE120abcpp	adp	Cytosol	1.0
PE120abcpp	pe120	Cytosol	-1.0
PE120abcpp	h	Cytosol	1.0
PE120abcpp	pe120	Periplasm	1.0
PE120abcpp	atp	Cytosol	-1.0
PE120abcpp	pi	Cytosol	1.0
PE120abcpp	h2o	Cytosol	-1.0
TAGURr	nadh	Cytosol	1.0
TAGURr	altrn	Cytosol	-1.0
TAGURr	h	Cytosol	1.0
TAGURr	tagur	Cytosol	1.0
TAGURr	nad	Cytosol	-1.0
GBBTNtex	gbbtn	Extra-organism	-1.0
GBBTNtex	gbbtn	Periplasm	1.0
3OAS1211	EG50003-MONOMER_mod_pan4p_mod_mal	No_Compartment	-1.0
3OAS1211	h	Cytosol	-1.0
3OAS1211	co2	Cytosol	1.0
3OAS1211	EG50003-MONOMER_mod_pan4p_mod_cdec3e	No_Compartment	-1.0
3OAS1211	EG50003-MONOMER_mod_pan4p_mod_3ocddec5e	No_Compartment	1.0
3OAS1211	EG50003-MONOMER_mod_pan4p	No_Compartment	1.0
GLYCDx	nadh	Cytosol	1.0
GLYCDx	glyc	Cytosol	-1.0
GLYCDx	nad	Cytosol	-1.0
GLYCDx	h	Cytosol	1.0
GLYCDx	dha	Cytosol	1.0
RBP4E	xu5p_DASH_D	Cytosol	1.0
RBP4E	ru5p_DASH_L	Cytosol	-1.0
CHTBStex	chtbs	Extra-organism	-1.0
CHTBStex	chtbs	Periplasm	1.0
ARBTNabcpp	adp	Cytosol	1.0
ARBTNabcpp	h	Cytosol	1.0
ARBTNabcpp	atp	Cytosol	-1.0
ARBTNabcpp	pi	Cytosol	1.0
ARBTNabcpp	h2o	Cytosol	-1.0
ARBTNabcpp	arbtn_DASH_fe3	Periplasm	-1.0
ARBTNabcpp	arbtn_DASH_fe3	Cytosol	1.0
ACOAD4f	fadh2	Cytosol	1.0
ACOAD4f	dcacoa	Cytosol	-1.0
ACOAD4f	dc2coa	Cytosol	1.0
ACOAD4f	fad	Cytosol	-1.0
GALS3	gal	Cytosol	1.0
GALS3	h2o	Cytosol	-1.0
GALS3	glc_DASH_D	Cytosol	1.0
GALS3	melib	Cytosol	-1.0
DMStex	dms	Extra-organism	-1.0
DMStex	dms	Periplasm	1.0
S_transfer_to_IscU_mod_1:2Fe2S_mod_2:fe2	IscU_mod_1:2fe2s_mod_1:2fe1s	No_Compartment	1
S_transfer_to_IscU_mod_1:2Fe2S_mod_2:fe2	IscS_mod_2:pydx5p	No_Compartment	1
S_transfer_to_IscU_mod_1:2Fe2S_mod_2:fe2	IscU_mod_1:2fe2s_mod_2:fe2	No_Compartment	-1
S_transfer_to_IscU_mod_1:2Fe2S_mod_2:fe2	h	No_Compartment	4
S_transfer_to_IscU_mod_1:2Fe2S_mod_2:fe2	IscS_mod_2:pydx5p_mod_1:SH	No_Compartment	-1
URAt2rpp	ura	Periplasm	-1.0
URAt2rpp	h	Cytosol	1.0
URAt2rpp	h	Periplasm	-1.0
URAt2rpp	ura	Cytosol	1.0
XYLK	xu5p_DASH_D	Cytosol	1.0
XYLK	xylu_DASH_D	Cytosol	-1.0
XYLK	atp	Cytosol	-1.0
XYLK	h	Cytosol	1.0
XYLK	adp	Cytosol	1.0
AMPN	ade	Cytosol	1.0
AMPN	r5p	Cytosol	1.0
AMPN	amp	Cytosol	-1.0
AMPN	h2o	Cytosol	-1.0
FE3HOXexs	fe3hox	Extra-organism	1.0
FE3HOXexs	fe3hox_DASH_un	Extra-organism	-1.0
FE3HOXexs	fe3	Extra-organism	-1.0
DXYLK	dxyl5p	Cytosol	1.0
DXYLK	h	Cytosol	1.0
DXYLK	dxyl	Cytosol	-1.0
DXYLK	atp	Cytosol	-1.0
DXYLK	adp	Cytosol	1.0
PAPPT3	uagmda	Cytosol	1.0
PAPPT3	udcpp	Cytosol	-1.0
PAPPT3	ump	Cytosol	1.0
PAPPT3	ugmda	Cytosol	-1.0
G3PAT1811	EG50003-MONOMER_mod_pan4p_mod_octe	No_Compartment	-1.0
G3PAT1811	EG50003-MONOMER_mod_pan4p	No_Compartment	1.0
G3PAT1811	glyc3p	Cytosol	-1.0
G3PAT1811	1odec11eg3p	Cytosol	1.0
3HCINNMH	nad	Cytosol	1.0
3HCINNMH	o2	Cytosol	-1.0
3HCINNMH	3hcinnm	Cytosol	-1.0
3HCINNMH	nadh	Cytosol	-1.0
3HCINNMH	dhcinnm	Cytosol	1.0
3HCINNMH	h2o	Cytosol	1.0
3HCINNMH	h	Cytosol	-1.0
ORNabcpp	adp	Cytosol	1.0
ORNabcpp	h	Cytosol	1.0
ORNabcpp	orn	Cytosol	1.0
ORNabcpp	orn	Periplasm	-1.0
ORNabcpp	atp	Cytosol	-1.0
ORNabcpp	pi	Cytosol	1.0
ORNabcpp	h2o	Cytosol	-1.0
PG160abcpp	adp	Cytosol	1.0
PG160abcpp	pg160	Cytosol	-1.0
PG160abcpp	h	Cytosol	1.0
PG160abcpp	pg160	Periplasm	1.0
PG160abcpp	atp	Cytosol	-1.0
PG160abcpp	pi	Cytosol	1.0
PG160abcpp	h2o	Cytosol	-1.0
FLVR	nadp	Cytosol	1.0
FLVR	h	Cytosol	-1.0
FLVR	nadph	Cytosol	-1.0
FLVR	ribflv	Cytosol	-1.0
FLVR	rbflvrd	Cytosol	1.0
NADPHQR3	nadp	Cytosol	1.0
NADPHQR3	mqn8	Cytosol	-1.0
NADPHQR3	h	Cytosol	-1.0
NADPHQR3	nadph	Cytosol	-1.0
NADPHQR3	mql8	Cytosol	1.0
NADPHQR4	nadp	Cytosol	1.0
NADPHQR4	2dmmq8	Cytosol	-1.0
NADPHQR4	nadph	Cytosol	-1.0
NADPHQR4	2dmmql8	Cytosol	1.0
NADPHQR4	h	Cytosol	-1.0
ADOCBLS	gmp	Cytosol	1.0
ADOCBLS	h	Cytosol	1.0
ADOCBLS	agdpcbi	Cytosol	-1.0
ADOCBLS	rdmbzi	Cytosol	-1.0
ADOCBLS	adocbl	Cytosol	1.0
PG180abcpp	adp	Cytosol	1.0
[truncated: 7,770 more rows]
