# Supplementary material for: COBRAme: A computational framework for genome-scale models of metabolism and gene expression
Source: PLoS Comput Biol. 2018 Jul 5;14(7):e1006302. doi: 10.1371/journal.pcbi.1006302 (PMC6049947; doi:10.1371/journal.pcbi.1006302)
Supplement: S2 File — The ECOLIme version 0.0.9 source code. The latest version of ECOLIme can be downloaded from https://github.com/SBRG/ecolime. (ZIP) [file pcbi.1006302.s002.zip › S2_File/ecolime/building_data/reaction_matrix_sources_and_sinks.txt]

EX_g6p_LPAREN_e_RPAREN_	g6p	Extra-organism	-1.0
EX_thymd_LPAREN_e_RPAREN_	thymd	Extra-organism	-1.0
EX_cbl1_LPAREN_e_RPAREN_	cbl1	Extra-organism	-1.0
EX_pi_LPAREN_e_RPAREN_	pi	Extra-organism	-1.0
EX_gal_DASH_bD_LPAREN_e_RPAREN_	gal_DASH_bD	Extra-organism	-1.0
EX_15dap_LPAREN_e_RPAREN_	15dap	Extra-organism	-1.0
EX_colipap_LPAREN_e_RPAREN_	colipap	Extra-organism	-1.0
EX_r5p_LPAREN_e_RPAREN_	r5p	Extra-organism	-1.0
EX_tartr_DASH_D_LPAREN_e_RPAREN_	tartr_DASH_D	Extra-organism	-1.0
EX_arbt_LPAREN_e_RPAREN_	arbt	Extra-organism	-1.0
EX_duri_LPAREN_e_RPAREN_	duri	Extra-organism	-1.0
EX_glyald_LPAREN_e_RPAREN_	glyald	Extra-organism	-1.0
EX_spmd_LPAREN_e_RPAREN_	spmd	Extra-organism	-1.0
EX_pro_DASH_L_LPAREN_e_RPAREN_	pro_DASH_L	Extra-organism	-1.0
EX_his_DASH_L_LPAREN_e_RPAREN_	his_DASH_L	Extra-organism	-1.0
EX_cynt_LPAREN_e_RPAREN_	cynt	Extra-organism	-1.0
EX_ni2_LPAREN_e_RPAREN_	ni2	Extra-organism	-1.0
EX_dha_LPAREN_e_RPAREN_	dha	Extra-organism	-1.0
EX_glyc2p_LPAREN_e_RPAREN_	glyc2p	Extra-organism	-1.0
EX_taur_LPAREN_e_RPAREN_	taur	Extra-organism	-1.0
EX_anhgm_LPAREN_e_RPAREN_	anhgm	Extra-organism	-1.0
EX_5dglcn_LPAREN_e_RPAREN_	5dglcn	Extra-organism	-1.0
EX_glcr_LPAREN_e_RPAREN_	glcr	Extra-organism	-1.0
EX_mobd_LPAREN_e_RPAREN_	mobd	Extra-organism	-1.0
EX_g1p_LPAREN_e_RPAREN_	g1p	Extra-organism	-1.0
EX_xtsn_LPAREN_e_RPAREN_	xtsn	Extra-organism	-1.0
EX_hxa_LPAREN_e_RPAREN_	hxa	Extra-organism	-1.0
EX_mnl_LPAREN_e_RPAREN_	mnl	Extra-organism	-1.0
EX_lac_DASH_D_LPAREN_e_RPAREN_	lac_DASH_D	Extra-organism	-1.0
EX_ser_DASH_D_LPAREN_e_RPAREN_	ser_DASH_D	Extra-organism	-1.0
EX_tym_LPAREN_e_RPAREN_	tym	Extra-organism	-1.0
EX_dms_LPAREN_e_RPAREN_	dms	Extra-organism	-1.0
EX_ura_LPAREN_e_RPAREN_	ura	Extra-organism	-1.0
EX_lac_DASH_L_LPAREN_e_RPAREN_	lac_DASH_L	Extra-organism	-1.0
EX_3gmp_LPAREN_e_RPAREN_	3gmp	Extra-organism	-1.0
EX_inost_LPAREN_e_RPAREN_	inost	Extra-organism	-1.0
EX_quin_LPAREN_e_RPAREN_	quin	Extra-organism	-1.0
EX_alaala_LPAREN_e_RPAREN_	alaala	Extra-organism	-1.0
EX_acser_LPAREN_e_RPAREN_	acser	Extra-organism	-1.0
EX_tre_LPAREN_e_RPAREN_	tre	Extra-organism	-1.0
EX_k_LPAREN_e_RPAREN_	k	Extra-organism	-1.0
EX_feenter_LPAREN_e_RPAREN_	feenter	Extra-organism	-1.0
EX_cl_LPAREN_e_RPAREN_	cl	Extra-organism	-1.0
EX_uacgam_LPAREN_e_RPAREN_	uacgam	Extra-organism	-1.0
EX_ttrcyc_LPAREN_e_RPAREN_	ttrcyc	Extra-organism	-1.0
EX_nac_LPAREN_e_RPAREN_	nac	Extra-organism	-1.0
EX_peamn_LPAREN_e_RPAREN_	peamn	Extra-organism	-1.0
EX_tmao_LPAREN_e_RPAREN_	tmao	Extra-organism	-1.0
EX_ile_DASH_L_LPAREN_e_RPAREN_	ile_DASH_L	Extra-organism	-1.0
EX_fald_LPAREN_e_RPAREN_	fald	Extra-organism	-1.0
EX_ddca_LPAREN_e_RPAREN_	ddca	Extra-organism	-1.0
EX_fe3hox_LPAREN_e_RPAREN_	fe3hox	Extra-organism	-1.0
EX_akg_LPAREN_e_RPAREN_	akg	Extra-organism	-1.0
EX_aso3_LPAREN_e_RPAREN_	aso3	Extra-organism	-1.0
EX_dtmp_LPAREN_e_RPAREN_	dtmp	Extra-organism	-1.0
EX_imp_LPAREN_e_RPAREN_	imp	Extra-organism	-1.0
EX_xyl_DASH_D_LPAREN_e_RPAREN_	xyl_DASH_D	Extra-organism	-1.0
EX_ala_DASH_B_LPAREN_e_RPAREN_	ala_DASH_B	Extra-organism	-1.0
EX_tyrp_LPAREN_e_RPAREN_	tyrp	Extra-organism	-1.0
EX_lipa_cold_LPAREN_e_RPAREN_	lipa_cold	Extra-organism	-1.0
EX_LalaLglu_LPAREN_e_RPAREN_	LalaLglu	Extra-organism	-1.0
EX_g3pi_LPAREN_e_RPAREN_	g3pi	Extra-organism	-1.0
EX_glcur1p_LPAREN_e_RPAREN_	glcur1p	Extra-organism	-1.0
EX_crn_DASH_D_LPAREN_e_RPAREN_	crn_DASH_D	Extra-organism	-1.0
EX_fruur_LPAREN_e_RPAREN_	fruur	Extra-organism	-1.0
EX_pheme_LPAREN_e_RPAREN_	pheme	Extra-organism	-1.0
EX_etoh_LPAREN_e_RPAREN_	etoh	Extra-organism	-1.0
EX_ttdcea_LPAREN_e_RPAREN_	ttdcea	Extra-organism	-1.0
EX_leu_DASH_L_LPAREN_e_RPAREN_	leu_DASH_L	Extra-organism	-1.0
EX_3cmp_LPAREN_e_RPAREN_	3cmp	Extra-organism	-1.0
EX_acolipa_LPAREN_e_RPAREN_	acolipa	Extra-organism	-1.0
EX_3hcinnm_LPAREN_e_RPAREN_	3hcinnm	Extra-organism	-1.0
EX_no3_LPAREN_e_RPAREN_	no3	Extra-organism	-1.0
EX_trp_DASH_L_LPAREN_e_RPAREN_	trp_DASH_L	Extra-organism	-1.0
EX_nh4_LPAREN_e_RPAREN_	nh4	Extra-organism	-1.0
EX_12ppd_DASH_S_LPAREN_e_RPAREN_	12ppd_DASH_S	Extra-organism	-1.0
EX_feoxam_LPAREN_e_RPAREN_	feoxam	Extra-organism	-1.0
EX_sbt_DASH_D_LPAREN_e_RPAREN_	sbt_DASH_D	Extra-organism	-1.0
EX_g3ps_LPAREN_e_RPAREN_	g3ps	Extra-organism	-1.0
DM_4CRSOL	4crsol	Cytosol	-1.0
EX_cd2_LPAREN_e_RPAREN_	cd2	Extra-organism	-1.0
EX_lipa_LPAREN_e_RPAREN_	lipa	Extra-organism	-1.0
EX_23camp_LPAREN_e_RPAREN_	23camp	Extra-organism	-1.0
EX_g3pg_LPAREN_e_RPAREN_	g3pg	Extra-organism	-1.0
EX_asn_DASH_L_LPAREN_e_RPAREN_	asn_DASH_L	Extra-organism	-1.0
EX_enlipa_LPAREN_e_RPAREN_	enlipa	Extra-organism	-1.0
EX_LalaDglu_LPAREN_e_RPAREN_	LalaDglu	Extra-organism	-1.0
EX_urea_LPAREN_e_RPAREN_	urea	Extra-organism	-1.0
EX_mincyc_LPAREN_e_RPAREN_	mincyc	Extra-organism	-1.0
EX_glyc_DASH_R_LPAREN_e_RPAREN_	glyc_DASH_R	Extra-organism	-1.0
EX_arg_DASH_L_LPAREN_e_RPAREN_	arg_DASH_L	Extra-organism	-1.0
EX_adn_LPAREN_e_RPAREN_	adn	Extra-organism	-1.0
EX_cgly_LPAREN_e_RPAREN_	cgly	Extra-organism	-1.0
EX_mmet_LPAREN_e_RPAREN_	mmet	Extra-organism	-1.0
EX_hacolipa_LPAREN_e_RPAREN_	hacolipa	Extra-organism	-1.0
EX_ser_DASH_L_LPAREN_e_RPAREN_	ser_DASH_L	Extra-organism	-1.0
EX_g3pe_LPAREN_e_RPAREN_	g3pe	Extra-organism	-1.0
EX_hdca_LPAREN_e_RPAREN_	hdca	Extra-organism	-1.0
EX_dad_DASH_2_LPAREN_e_RPAREN_	dad_DASH_2	Extra-organism	-1.0
EX_manglyc_LPAREN_e_RPAREN_	manglyc	Extra-organism	-1.0
EX_sel_LPAREN_e_RPAREN_	sel	Extra-organism	-1.0
EX_malttr_LPAREN_e_RPAREN_	malttr	Extra-organism	-1.0
EX_pacald_LPAREN_e_RPAREN_	pacald	Extra-organism	-1.0
EX_csn_LPAREN_e_RPAREN_	csn	Extra-organism	-1.0
EX_4abut_LPAREN_e_RPAREN_	4abut	Extra-organism	-1.0
EX_but_LPAREN_e_RPAREN_	but	Extra-organism	-1.0
EX_ins_LPAREN_e_RPAREN_	ins	Extra-organism	-1.0
EX_thr_DASH_L_LPAREN_e_RPAREN_	thr_DASH_L	Extra-organism	-1.0
EX_galct_DASH_D_LPAREN_e_RPAREN_	galct_DASH_D	Extra-organism	-1.0
EX_3hpp_LPAREN_e_RPAREN_	3hpp	Extra-organism	-1.0
EX_LalaDgluMdapDala_LPAREN_e_RPAREN_	LalaDgluMdapDala	Extra-organism	-1.0
EX_acgal1p_LPAREN_e_RPAREN_	acgal1p	Extra-organism	-1.0
EX_octa_LPAREN_e_RPAREN_	octa	Extra-organism	-1.0
EX_pydxn_LPAREN_e_RPAREN_	pydxn	Extra-organism	-1.0
EX_tma_LPAREN_e_RPAREN_	tma	Extra-organism	-1.0
EX_xan_LPAREN_e_RPAREN_	xan	Extra-organism	-1.0
EX_galctn_DASH_L_LPAREN_e_RPAREN_	galctn_DASH_L	Extra-organism	-1.0
EX_gthox_LPAREN_e_RPAREN_	gthox	Extra-organism	-1.0
EX_ttdca_LPAREN_e_RPAREN_	ttdca	Extra-organism	-1.0
EX_cm_LPAREN_e_RPAREN_	cm	Extra-organism	-1.0
EX_rmn_LPAREN_e_RPAREN_	rmn	Extra-organism	-1.0
EX_cmp_LPAREN_e_RPAREN_	cmp	Extra-organism	-1.0
EX_skm_LPAREN_e_RPAREN_	skm	Extra-organism	-1.0
EX_eca4colipa_LPAREN_e_RPAREN_	eca4colipa	Extra-organism	-1.0
EX_enter_LPAREN_e_RPAREN_	enter	Extra-organism	-1.0
EX_nmn_LPAREN_e_RPAREN_	nmn	Extra-organism	-1.0
EX_uri_LPAREN_e_RPAREN_	uri	Extra-organism	-1.0
EX_lys_DASH_L_LPAREN_e_RPAREN_	lys_DASH_L	Extra-organism	-1.0
EX_udpgal_LPAREN_e_RPAREN_	udpgal	Extra-organism	-1.0
EX_23ccmp_LPAREN_e_RPAREN_	23ccmp	Extra-organism	-1.0
EX_tungs_LPAREN_e_RPAREN_	tungs	Extra-organism	-1.0
EX_meoh_LPAREN_e_RPAREN_	meoh	Extra-organism	-1.0
EX_indole_LPAREN_e_RPAREN_	indole	Extra-organism	-1.0
EX_gthrd_LPAREN_e_RPAREN_	gthrd	Extra-organism	-1.0
EX_gsn_LPAREN_e_RPAREN_	gsn	Extra-organism	-1.0
EX_ocdca_LPAREN_e_RPAREN_	ocdca	Extra-organism	-1.0
EX_fru_LPAREN_e_RPAREN_	fru	Extra-organism	-1.0
EX_dcyt_LPAREN_e_RPAREN_	dcyt	Extra-organism	-1.0
EX_rfamp_LPAREN_e_RPAREN_	rfamp	Extra-organism	-1.0
EX_dimp_LPAREN_e_RPAREN_	dimp	Extra-organism	-1.0
EX_h_LPAREN_e_RPAREN_	h	Extra-organism	-1.0
EX_arbtn_LPAREN_e_RPAREN_	arbtn	Extra-organism	-1.0
EX_glc_LPAREN_e_RPAREN_	glc_DASH_D	Extra-organism	-1.0
EX_glyb_LPAREN_e_RPAREN_	glyb	Extra-organism	-1.0
EX_galctn_DASH_D_LPAREN_e_RPAREN_	galctn_DASH_D	Extra-organism	-1.0
EX_h2o2_LPAREN_e_RPAREN_	h2o2	Extra-organism	-1.0
EX_cyan_LPAREN_e_RPAREN_	cyan	Extra-organism	-1.0
EX_so4_LPAREN_e_RPAREN_	so4	Extra-organism	-1.0
EX_acnam_LPAREN_e_RPAREN_	acnam	Extra-organism	-1.0
EX_galur_LPAREN_e_RPAREN_	galur	Extra-organism	-1.0
EX_halipa_LPAREN_e_RPAREN_	halipa	Extra-organism	-1.0
EX_ethso3_LPAREN_e_RPAREN_	ethso3	Extra-organism	-1.0
EX_LalaDgluMdap_LPAREN_e_RPAREN_	LalaDgluMdap	Extra-organism	-1.0
EX_pnto_DASH_R_LPAREN_e_RPAREN_	pnto_DASH_R	Extra-organism	-1.0
EX_acgal_LPAREN_e_RPAREN_	acgal	Extra-organism	-1.0
EX_doxrbcn_LPAREN_e_RPAREN_	doxrbcn	Extra-organism	-1.0
EX_udpglcur_LPAREN_e_RPAREN_	udpglcur	Extra-organism	-1.0
EX_idon_DASH_L_LPAREN_e_RPAREN_	idon_DASH_L	Extra-organism	-1.0
EX_pyr_LPAREN_e_RPAREN_	pyr	Extra-organism	-1.0
EX_ascb_DASH_L_LPAREN_e_RPAREN_	ascb_DASH_L	Extra-organism	-1.0
EX_hdcea_LPAREN_e_RPAREN_	hdcea	Extra-organism	-1.0
EX_frulys_LPAREN_e_RPAREN_	frulys	Extra-organism	-1.0
EX_udpacgal_LPAREN_e_RPAREN_	udpacgal	Extra-organism	-1.0
DM_5DRIB	5drib	Cytosol	-1.0
EX_o16a4colipa_LPAREN_e_RPAREN_	o16a4colipa	Extra-organism	-1.0
EX_met_DASH_D_LPAREN_e_RPAREN_	met_DASH_D	Extra-organism	-1.0
EX_gam6p_LPAREN_e_RPAREN_	gam6p	Extra-organism	-1.0
EX_acgam_LPAREN_e_RPAREN_	acgam	Extra-organism	-1.0
EX_sulfac_LPAREN_e_RPAREN_	sulfac	Extra-organism	-1.0
EX_gdp_LPAREN_e_RPAREN_	gdp	Extra-organism	-1.0
EX_acmana_LPAREN_e_RPAREN_	acmana	Extra-organism	-1.0
EX_dca_LPAREN_e_RPAREN_	dca	Extra-organism	-1.0
EX_34dhpac_LPAREN_e_RPAREN_	34dhpac	Extra-organism	-1.0
EX_fusa_LPAREN_e_RPAREN_	fusa	Extra-organism	-1.0
EX_cys_DASH_D_LPAREN_e_RPAREN_	cys_DASH_D	Extra-organism	-1.0
EX_man6p_LPAREN_e_RPAREN_	man6p	Extra-organism	-1.0
EX_tyr_DASH_L_LPAREN_e_RPAREN_	tyr_DASH_L	Extra-organism	-1.0
EX_glu_DASH_L_LPAREN_e_RPAREN_	glu_DASH_L	Extra-organism	-1.0
EX_butso3_LPAREN_e_RPAREN_	butso3	Extra-organism	-1.0
EX_etha_LPAREN_e_RPAREN_	etha	Extra-organism	-1.0
EX_tsul_LPAREN_e_RPAREN_	tsul	Extra-organism	-1.0
EX_asp_DASH_L_LPAREN_e_RPAREN_	asp_DASH_L	Extra-organism	-1.0
EX_cit_LPAREN_e_RPAREN_	cit	Extra-organism	-1.0
EX_gua_LPAREN_e_RPAREN_	gua	Extra-organism	-1.0
EX_pydx_LPAREN_e_RPAREN_	pydx	Extra-organism	-1.0
EX_melib_LPAREN_e_RPAREN_	melib	Extra-organism	-1.0
EX_gly_LPAREN_e_RPAREN_	gly	Extra-organism	-1.0
EX_progly_LPAREN_e_RPAREN_	progly	Extra-organism	-1.0
EX_pydam_LPAREN_e_RPAREN_	pydam	Extra-organism	-1.0
EX_o2s_LPAREN_e_RPAREN_	o2s	Extra-organism	-1.0
EX_cpgn_DASH_un_LPAREN_e_RPAREN_	cpgn_DASH_un	Extra-organism	-1.0
EX_ump_LPAREN_e_RPAREN_	ump	Extra-organism	-1.0
EX_hom_DASH_L_LPAREN_e_RPAREN_	hom_DASH_L	Extra-organism	-1.0
EX_fum_LPAREN_e_RPAREN_	fum	Extra-organism	-1.0
EX_gbbtn_LPAREN_e_RPAREN_	gbbtn	Extra-organism	-1.0
EX_arab_DASH_L_LPAREN_e_RPAREN_	arab_DASH_L	Extra-organism	-1.0
EX_2ddglcn_LPAREN_e_RPAREN_	2ddglcn	Extra-organism	-1.0
EX_glyc3p_LPAREN_e_RPAREN_	glyc3p	Extra-organism	-1.0
EX_lipoate_LPAREN_e_RPAREN_	lipoate	Extra-organism	-1.0
EX_dcmp_LPAREN_e_RPAREN_	dcmp	Extra-organism	-1.0
EX_tcynt_LPAREN_e_RPAREN_	tcynt	Extra-organism	-1.0
EX_3amp_LPAREN_e_RPAREN_	3amp	Extra-organism	-1.0
EX_chol_LPAREN_e_RPAREN_	chol	Extra-organism	-1.0
EX_glyclt_LPAREN_e_RPAREN_	glyclt	Extra-organism	-1.0
EX_glcur_LPAREN_e_RPAREN_	glcur	Extra-organism	-1.0
EX_ppa_LPAREN_e_RPAREN_	ppa	Extra-organism	-1.0
EX_so2_LPAREN_e_RPAREN_	so2	Extra-organism	-1.0
EX_23cgmp_LPAREN_e_RPAREN_	23cgmp	Extra-organism	-1.0
DM_OXAM	oxam	Cytosol	-1.0
EX_cytd_LPAREN_e_RPAREN_	cytd	Extra-organism	-1.0
EX_alltn_LPAREN_e_RPAREN_	alltn	Extra-organism	-1.0
EX_glyc_LPAREN_e_RPAREN_	glyc	Extra-organism	-1.0
EX_ppal_LPAREN_e_RPAREN_	ppal	Extra-organism	-1.0
EX_slnt_LPAREN_e_RPAREN_	slnt	Extra-organism	-1.0
EX_ala_DASH_L_LPAREN_e_RPAREN_	ala_DASH_L	Extra-organism	-1.0
EX_minohp_LPAREN_e_RPAREN_	minohp	Extra-organism	-1.0
DM_AMOB	amob	Cytosol	-1.0
EX_fe3hox_DASH_un_LPAREN_e_RPAREN_	fe3hox_DASH_un	Extra-organism	-1.0
EX_succ_LPAREN_e_RPAREN_	succ	Extra-organism	-1.0
EX_no_LPAREN_e_RPAREN_	no	Extra-organism	-1.0
EX_23cump_LPAREN_e_RPAREN_	23cump	Extra-organism	-1.0
EX_dgmp_LPAREN_e_RPAREN_	dgmp	Extra-organism	-1.0
EX_gam_LPAREN_e_RPAREN_	gam	Extra-organism	-1.0
EX_for_LPAREN_e_RPAREN_	for	Extra-organism	-1.0
EX_f6p_LPAREN_e_RPAREN_	f6p	Extra-organism	-1.0
EX_met_DASH_L_LPAREN_e_RPAREN_	met_DASH_L	Extra-organism	-1.0
EX_acac_LPAREN_e_RPAREN_	acac	Extra-organism	-1.0
EX_fe2_LPAREN_e_RPAREN_	fe2	Extra-organism	-1.0
EX_gal_LPAREN_e_RPAREN_	gal	Extra-organism	-1.0
EX_phe_DASH_L_LPAREN_e_RPAREN_	phe_DASH_L	Extra-organism	-1.0
EX_h2_LPAREN_e_RPAREN_	h2	Extra-organism	-1.0
EX_gal1p_LPAREN_e_RPAREN_	gal1p	Extra-organism	-1.0
EX_3ump_LPAREN_e_RPAREN_	3ump	Extra-organism	-1.0
EX_tartr_DASH_L_LPAREN_e_RPAREN_	tartr_DASH_L	Extra-organism	-1.0
EX_pser_DASH_L_LPAREN_e_RPAREN_	pser_DASH_L	Extra-organism	-1.0
EX_cobalt2_LPAREN_e_RPAREN_	cobalt2	Extra-organism	-1.0
EX_galt_LPAREN_e_RPAREN_	galt	Extra-organism	-1.0
EX_ade_LPAREN_e_RPAREN_	ade	Extra-organism	-1.0
EX_thym_LPAREN_e_RPAREN_	thym	Extra-organism	-1.0
EX_h2o_LPAREN_e_RPAREN_	h2o	Extra-organism	-1.0
EX_4hoxpacd_LPAREN_e_RPAREN_	4hoxpacd	Extra-organism	-1.0
EX_mal_DASH_D_LPAREN_e_RPAREN_	mal_DASH_D	Extra-organism	-1.0
EX_3hpppn_LPAREN_e_RPAREN_	3hpppn	Extra-organism	-1.0
EX_pppn_LPAREN_e_RPAREN_	pppn	Extra-organism	-1.0
EX_cu2_LPAREN_e_RPAREN_	cu2	Extra-organism	-1.0
EX_lcts_LPAREN_e_RPAREN_	lcts	Extra-organism	-1.0
EX_glcn_LPAREN_e_RPAREN_	glcn	Extra-organism	-1.0
EX_no2_LPAREN_e_RPAREN_	no2	Extra-organism	-1.0
EX_14glucan_LPAREN_e_RPAREN_	14glucan	Extra-organism	-1.0
EX_h2s_LPAREN_e_RPAREN_	h2s	Extra-organism	-1.0
EX_lyx_DASH_L_LPAREN_e_RPAREN_	lyx_DASH_L	Extra-organism	-1.0
EX_agm_LPAREN_e_RPAREN_	agm	Extra-organism	-1.0
EX_adocbl_LPAREN_e_RPAREN_	adocbl	Extra-organism	-1.0
EX_thrp_LPAREN_e_RPAREN_	thrp	Extra-organism	-1.0
DM_MTHTHF	mththf	Cytosol	-1.0
EX_colipa_LPAREN_e_RPAREN_	colipa	Extra-organism	-1.0
EX_12ppd_DASH_R_LPAREN_e_RPAREN_	12ppd_DASH_R	Extra-organism	-1.0
EX_so3_LPAREN_e_RPAREN_	so3	Extra-organism	-1.0
EX_cys_DASH_L_LPAREN_e_RPAREN_	cys_DASH_L	Extra-organism	-1.0
EX_malthx_LPAREN_e_RPAREN_	malthx	Extra-organism	-1.0
EX_gmp_LPAREN_e_RPAREN_	gmp	Extra-organism	-1.0
EX_orn_LPAREN_e_RPAREN_	orn	Extra-organism	-1.0
EX_amp_LPAREN_e_RPAREN_	amp	Extra-organism	-1.0
EX_na1_LPAREN_e_RPAREN_	na1	Extra-organism	-1.0
EX_isetac_LPAREN_e_RPAREN_	isetac	Extra-organism	-1.0
DM_AACALD	aacald	Cytosol	-1.0
EX_fe3_LPAREN_e_RPAREN_	fe3	Extra-organism	-1.0
EX_hxan_LPAREN_e_RPAREN_	hxan	Extra-organism	-1.0
EX_xmp_LPAREN_e_RPAREN_	xmp	Extra-organism	-1.0
EX_gln_DASH_L_LPAREN_e_RPAREN_	gln_DASH_L	Extra-organism	-1.0
EX_n2o_LPAREN_e_RPAREN_	n2o	Extra-organism	-1.0
EX_metsox_DASH_S_DASH_L_LPAREN_e_RPAREN_	metsox_DASH_S_DASH_L	Extra-organism	-1.0
EX_hg2_LPAREN_e_RPAREN_	hg2	Extra-organism	-1.0
EX_acgam1p_LPAREN_e_RPAREN_	acgam1p	Extra-organism	-1.0
EX_cpgn_LPAREN_e_RPAREN_	cpgn	Extra-organism	-1.0
EX_dmso_LPAREN_e_RPAREN_	dmso	Extra-organism	-1.0
EX_mn2_LPAREN_e_RPAREN_	mn2	Extra-organism	-1.0
EX_dgsn_LPAREN_e_RPAREN_	dgsn	Extra-organism	-1.0
EX_orot_LPAREN_e_RPAREN_	orot	Extra-organism	-1.0
EX_chtbs_LPAREN_e_RPAREN_	chtbs	Extra-organism	-1.0
EX_dopa_LPAREN_e_RPAREN_	dopa	Extra-organism	-1.0
EX_udpg_LPAREN_e_RPAREN_	udpg	Extra-organism	-1.0
EX_5mtr_LPAREN_e_RPAREN_	5mtr	Extra-organism	-1.0
EX_gtp_LPAREN_e_RPAREN_	gtp	Extra-organism	-1.0
EX_rib_DASH_D_LPAREN_e_RPAREN_	rib_DASH_D	Extra-organism	-1.0
EX_damp_LPAREN_e_RPAREN_	damp	Extra-organism	-1.0
EX_mg2_LPAREN_e_RPAREN_	mg2	Extra-organism	-1.0
EX_acmum_LPAREN_e_RPAREN_	acmum	Extra-organism	-1.0
EX_maltttr_LPAREN_e_RPAREN_	maltttr	Extra-organism	-1.0
EX_novbcn_LPAREN_e_RPAREN_	novbcn	Extra-organism	-1.0
EX_val_DASH_L_LPAREN_e_RPAREN_	val_DASH_L	Extra-organism	-1.0
EX_ptrc_LPAREN_e_RPAREN_	ptrc	Extra-organism	-1.0
EX_26dap_DASH_M_LPAREN_e_RPAREN_	26dap_DASH_M	Extra-organism	-1.0
EX_psclys_LPAREN_e_RPAREN_	psclys	Extra-organism	-1.0
EX_feoxam_DASH_un_LPAREN_e_RPAREN_	feoxam_DASH_un	Extra-organism	-1.0
EX_dump_LPAREN_e_RPAREN_	dump	Extra-organism	-1.0
EX_arbtn_DASH_fe3_LPAREN_e_RPAREN_	arbtn_DASH_fe3	Extra-organism	-1.0
EX_all_DASH_D_LPAREN_e_RPAREN_	all_DASH_D	Extra-organism	-1.0
EX_ocdcea_LPAREN_e_RPAREN_	ocdcea	Extra-organism	-1.0
EX_ag_LPAREN_e_RPAREN_	ag	Extra-organism	-1.0
EX_sucr_LPAREN_e_RPAREN_	sucr	Extra-organism	-1.0
EX_fecrm_DASH_un_LPAREN_e_RPAREN_	fecrm_DASH_un	Extra-organism	-1.0
EX_btn_LPAREN_e_RPAREN_	btn	Extra-organism	-1.0
EX_fuc_DASH_L_LPAREN_e_RPAREN_	fuc_DASH_L	Extra-organism	-1.0
EX_acald_LPAREN_e_RPAREN_	acald	Extra-organism	-1.0
EX_cu_LPAREN_e_RPAREN_	cu	Extra-organism	-1.0
EX_man_LPAREN_e_RPAREN_	man	Extra-organism	-1.0
EX_o2_LPAREN_e_RPAREN_	o2	Extra-organism	-1.0
EX_metsox_DASH_R_DASH_L_LPAREN_e_RPAREN_	metsox_DASH_R_DASH_L	Extra-organism	-1.0
EX_din_LPAREN_e_RPAREN_	din	Extra-organism	-1.0
EX_kdo2lipid4_LPAREN_e_RPAREN_	kdo2lipid4	Extra-organism	-1.0
EX_malt_LPAREN_e_RPAREN_	malt	Extra-organism	-1.0
EX_fe3dcit_LPAREN_e_RPAREN_	fe3dcit	Extra-organism	-1.0
EX_g3pc_LPAREN_e_RPAREN_	g3pc	Extra-organism	-1.0
EX_ac_LPAREN_e_RPAREN_	ac	Extra-organism	-1.0
EX_thm_LPAREN_e_RPAREN_	thm	Extra-organism	-1.0
EX_mal_DASH_L_LPAREN_e_RPAREN_	mal_DASH_L	Extra-organism	-1.0
EX_ca2_LPAREN_e_RPAREN_	ca2	Extra-organism	-1.0
EX_ppt_LPAREN_e_RPAREN_	ppt	Extra-organism	-1.0
EX_23dappa_LPAREN_e_RPAREN_	23dappa	Extra-organism	-1.0
EX_ala_DASH_D_LPAREN_e_RPAREN_	ala_DASH_D	Extra-organism	-1.0
EX_co2_LPAREN_e_RPAREN_	co2	Extra-organism	-1.0
EX_mso3_LPAREN_e_RPAREN_	mso3	Extra-organism	-1.0
EX_maltpt_LPAREN_e_RPAREN_	maltpt	Extra-organism	-1.0
EX_zn2_LPAREN_e_RPAREN_	zn2	Extra-organism	-1.0
EX_xylu_DASH_L_LPAREN_e_RPAREN_	xylu_DASH_L	Extra-organism	-1.0
EX_crn_LPAREN_e_RPAREN_	crn	Extra-organism	-1.0
EX_fe3dhbzs_LPAREN_e_RPAREN_	fe3dhbzs	Extra-organism	-1.0
EX_cbi_LPAREN_e_RPAREN_	cbi	Extra-organism	-1.0
EX_fecrm_LPAREN_e_RPAREN_	fecrm	Extra-organism	-1.0
EX_pqq_LPAREN_e_RPAREN_	pqq	Extra-organism	-1.0
