# Supplementary material for: COBRAme: A computational framework for genome-scale models of metabolism and gene expression
Source: PLoS Comput Biol. 2018 Jul 5;14(7):e1006302. doi: 10.1371/journal.pcbi.1006302 (PMC6049947; doi:10.1371/journal.pcbi.1006302)
Supplement: S2 File — The ECOLIme version 0.0.9 source code. The latest version of ECOLIme can be downloaded from https://github.com/SBRG/ecolime. (ZIP) [file pcbi.1006302.s002.zip › S2_File/ecolime/building_data/reactions.txt]

#name	description	is_reversible	data_source	is_spontaneous
CSND	Cytosine deaminase	0	iJO1366	0
ADNt2pp	adenosine transport in via proton symport (periplasm)	0	iJO1366	0
GTPDPDP	guanosine-5_prime_-triphosphate,3_prime_-diphosphate diphosphatase	0	iJO1366	0
RNDR1b3	ribonucleoside-diphosphate reductase (ADP) (glutaredoxin)	0	iJO1366_genetic_unlumping	0
RNDR1b1	ribonucleoside-diphosphate reductase (ADP) (glutaredoxin)	0	iJO1366_genetic_unlumping	0
RNDR1b4	ribonucleoside-diphosphate reductase (ADP) (glutaredoxin)	0	iJO1366_genetic_unlumping	0
NTD10	5_prime_-nucleotidase (XMP)	0	iJO1366	0
NTD11	5_prime_-nucleotidase (IMP)	0	iJO1366	0
NTD12	5_prime_-nucleotidase (dIMP)	0	iJO1366	0
RNDR1b2	ribonucleoside-diphosphate reductase (ADP) (glutaredoxin)	0	iJO1366_genetic_unlumping	0
XTSNH	Xanthosine hydrolase	0	iJO1366	0
DDPA	3-deoxy-D-arabino-heptulosonate 7-phosphate synthetase	0	iJO1366	0
Htex	proton transport via diffusion (extracellular to periplasm)	1	iJO1366	0
P5CD	1-pyrroline-5-carboxylate dehydrogenase	0	iJO1366	0
2DGULRy	2-dehydro-L-gulonate reductase (NADPH)	0	iJO1366	0
2DGULRx	2-dehydro-L-gulonate reductase (NADH)	0	iJO1366	0
3OAR401	3-oxoacyl-[acyl-carrier-protein] reductase (n-C4:0)	1	iJO1366_genetic_unlumping	0
GAMptspp	D-glucosamine transport via PEP:Pyr PTS (periplasm)	0	iJO1366	0
P5CR	pyrroline-5-carboxylate reductase	0	iJO1366	0
ACPPAT1201	acyl-(acyl carrier protein):phosphate acyltransferase (C12:0)	0	iJO1366_genetic_unlumping	0
3OAS1401	3-oxoacyl-[acyl-carrier-protein] synthase (n-C14:0)	0	iJO1366_genetic_unlumping	0
GTHOr	glutathione oxidoreductase	1	iJO1366	0
ULA4Ntppi	transport (cytoplasm to periplasm)	0	iJO1366	0
GLCtexi	D-glucose transport via diffusion (extracellular to periplasm) irreversible	0	iJO1366	0
MSAR	malonic semialdehyde reductase	0	iJO1366	0
AGM4Pt2pp	GlcNAc-anhMurNAc tetrapeptide transport in via proton symport (periplasm)	0	iJO1366	0
AOXSr21	8-amino-7-oxononanoate synthase	0	iJO1366_genetic_unlumping	0
HBZOPT	Hydroxybenzoate octaprenyltransferase	0	iJO1366	0
LEUtex	L-leucine transport via diffusion (extracellular to periplasm)	1	iJO1366	0
G5SADs	L-glutamate 5-semialdehyde dehydratase (spontaneous)	0	iJO1366	1
ALAALAtex	D-alanyl-D-alanine (DalaDala) transport via diffusion (extracellular to periplasm)	1	iJO1366	0
FMNAT	FMN adenylyltransferase	0	iJO1366	0
ORNtex	ornithine transport via diffusion (extracellular to periplasm)	1	iJO1366	0
2AGPG141tipp	2-Acyl-sn-glycero-3-phosphoglycerol (n-C14:1) transporter via facilitated diffusion (periplasm)	0	iJO1366	0
RHAT1	rhamnosyltransferase I (LPS core biosynthesis)	0	iJO1366	0
OMMBLHX	2-Octaprenyl-3-methyl-6-methoxy-1,4-benzoquinol hydroxylase	0	iJO1366	0
OMPHHX	2-octaprenyl-6-methoxyphenol hydroxylase	0	iJO1366	0
PANTS	pantothenate synthase	0	iJO1366	0
E4PD	Erythrose 4-phosphate dehydrogenase	1	iJO1366	0
PLIPA2A180pp	Phospholipase A2 (phosphatidate, n-C18:0) (periplasm)	0	iJO1366	0
TREHpp	alpha,alpha-trehalase (periplasm)	0	iJO1366	0
G3PSabcpp	sn-glycerol-3-phosphoserine transport via ABC system (periplasm)	0	iJO1366	0
CTBTCAL2	Crotonobetaine-CoA Ligase	0	iJO1366	0
ACOAD1f	acyl-CoA dehydrogenase (butanoyl-CoA)	1	iJO1366	0
ACLS	acetolactate synthase	0	iJO1366	0
PUNP5	purine-nucleoside phosphorylase (Inosine)	1	iJO1366	0
GLYCTO4	Glycolate oxidase	0	iJO1366	0
LPLIPAL2ATG120	Lysophospholipase L2 (acyltransferase, 2-acyl-glycerophosphoglycerol, n-C12:0)	0	iJO1366	0
GLYCTO3	Glycolate oxidase	0	iJO1366	0
GLYCTO2	Glycolate oxidase	0	iJO1366	0
O2Stex	superoxide anion transport via diffusion (extracellular to periplasm)	1	iJO1366	0
LYXt2pp	L-Lyxose transport via proton symport (periplasm)	0	iJO1366	0
SufBCD_mod_1:2Fe2S_mod_1:fe2atp_mediated_FE_loading	SufBCD_mod_1:2Fe2S_mod_1:fe2atp_mediated_FE_loading	0	M_protein_recon	0
LPLIPAL1A180pp	Lysophospholipase L1 (2-acylglycerophosphotidate, n-C18:0) (periplasm)	0	iJO1366	0
2AGPEAT181	2-acyl-glycerophospho-ethanolamine acyltransferase (n-C18:1)	0	iJO1366	0
2AGPEAT180	2-acyl-glycerophospho-ethanolamine acyltransferase (n-C18:0)	0	iJO1366	0
5MTRtpp	5-Methylthio-D-ribose transport via proton symport (periplasm)	0	iJO1366	0
DAPAL	2,3-diaminopropionate amonnia lyase	0	iJO1366	0
ARBTNtex	aerobactin secretion (to extracellular)	0	iJO1366	0
PAPA181pp	Phosphatidate phosphatase (periplasmic, n-C18:1)	0	iJO1366	0
COBALT2abcpp	Cobalt (Co+2) ABC transporter (periplasm)	0	iJO1366	0
CYTBO3_4pp	cytochrome oxidase bo3 (ubiquinol-8: 4 protons) (periplasm)	0	iJO1366	0
UMPtex	UMP transport via diffusion (extracellular to periplasm)	1	iJO1366	0
GALCTt2rpp	D-galactarte transport via proton symport, reversible (periplasm)	1	iJO1366	0
LPLIPAL2G140	Lysophospholipase L2 (2-acylglycerophosphoglycerol, n-C14:0)	0	iJO1366	0
LPLIPAL2G141	Lysophospholipase L2 (2-acylglycerophosphoglycerol, n-C14:1)	0	iJO1366	0
MTRPOX	N-methyltryptophan oxidase	0	iJO1366	0
ADSL2r	adenylosuccinate lyase	1	iJO1366	0
DSERt2pp	D-serine transport in via proton symport (periplasm)	0	iJO1366	0
ACONIs	aconitate isomerase (spontaneous)	1	iJO1366	1
UAGPT3	UDP-N-acetylglucosamine-N-acetylmuramyl-(pentapeptide)pyrophosphoryl-undecaprenol N-acetylglucosamine transferase	0	iJO1366	0
ASPTA	aspartate transaminase	1	iJO1366	0
GART	GAR transformylase-T	0	iJO1366	0
CYSDDS	D-cysteine desulfhydrase	0	iJO1366	0
DHPTDNRN	dihydropteridine reductase (NADH)	1	iJO1366	0
GAMAN6Ptex	D-glucosamine 6-phosphate transport via diffusion (extracellular to periplasm)	1	iJO1366	0
DHCIND	2,3-dihydroxycinnamate dehydrogenase	0	iJO1366	0
UDCPPtppi	undecaprenyl phosphate transport (cytoplasm to periplasm)	0	iJO1366	0
ASPO4	L-aspartate oxidase	0	iJO1366	0
OPMEACPS1	3-Oxo-pimeloyl-[ACP] methyl ester synthase	0	iJO1366_genetic_unlumping	0
CTBTt2rpp	cronobetaine outward transport (H+ antiport)	1	iJO1366	0
MDDCP2pp	murein D,D-carboxypeptidase (murein5px4px4p) (periplasm)	0	iJO1366	0
UDPACGALtex	UDP-N-acetyl-D-galactosamine transport via diffusion (extracellular to periplasm)	1	iJO1366	0
INDOLEtex	Indole transport via diffusion (extracellular to periplasm)	1	iJO1366	0
23DAPPAt2pp	2,3-diaminopropionate transport in via proton symport	0	iJO1366	0
LEUTAi	leucine transaminase (irreversible)	0	iJO1366	0
FHL	Formate-hydrogen lyase	0	iJO1366	0
3AMPtex	3AMP transport via diffusion (extracellular to periplasm)	1	iJO1366	0
XANtex	xanthine transport via diffusion (extracellular to periplasm)	1	iJO1366	0
FCLK	L-fuculokinase	0	iJO1366	0
MALDDH	malate decarboxylating oxidoreductase (decarboxylating)	0	iJO1366	0
IPPMIa	3-isopropylmalate dehydratase	1	iJO1366	0
2AGPG120tipp	2-Acyl-sn-glycero-3-phosphoglycerol (n-C12:0) transporter via facilitated diffusion (periplasm)	0	iJO1366	0
3HAD1211	3-hydroxyacyl-[acyl-carrier-protein] dehydratase (n-C12:1)	0	iJO1366_genetic_unlumping	0
CYNTt2pp	Cyanate transport via proton symport (periplasm)	0	iJO1366	0
FACOAL160t2pp	fatty-acid-CoA ligase (hexadecanoate transport via vectoral Co-A coupling)	0	iJO1366	0
MOHMT	3-methyl-2-oxobutanoate hydroxymethyltransferase	0	iJO1366	0
CYSDtex	D-cysteine transport via diffusion (extracellular to periplasm)	1	iJO1366	0
DHDPS	dihydrodipicolinate synthase	0	iJO1366	0
ACtex	Acetate transport via diffusion (extracellular to periplasm)	1	iJO1366	0
CFAS180E	cyclopropane fatty acid synthase (Phosphatidylethanolamine, n-C18:0)	0	iJO1366	0
ALATA_D2	D-alanine transaminase	0	iJO1366	0
NI2t3pp	nickle (Ni+2) transport out via proton antiport (periplasm)	0	iJO1366	0
G1SAT	glutamate-1-semialdehyde aminotransferase	1	iJO1366	0
3OAR1611	3-oxoacyl-[acyl-carrier-protein] reductase (n-C16:1)	0	iJO1366_genetic_unlumping	0
EDA	2-dehydro-3-deoxy-phosphogluconate aldolase	0	iJO1366	0
EDD	6-phosphogluconate dehydratase	0	iJO1366	0
FRUK	fructose-1-phosphate kinase	0	iJO1366	0
GALBDtex	beta D-galactose transport via diffusion (extracellular to periplasm)	1	iJO1366	0
Fe_transfer_CyaY_mod_1:fe2_to_IscU_mod_1:fe2	Fe_transfer_CyaY_mod_1:fe2_to_IscU_mod_1:fe2	0	M_protein_recon	0
GTHRDHpp	glutathione hydralase (periplasmic)	0	iJO1366	0
PRPPS	phosphoribosylpyrophosphate synthetase	1	iJO1366	0
23PDE9pp	2_prime_,3_prime_-cyclic-nucleotide phosphodiesterase (GMP) (periplasm)	0	iJO1366	0
MALTTTRabcpp	maltotetraose transport via ABC system (periplasm)	0	iJO1366	0
DPR	2-dehydropantoate 2-reductase	0	iJO1366	0
MLTGY3pp	murein lytic transglycosylase (murein3p3p) (periplasm)	0	iJO1366	0
FTHFD	formyltetrahydrofolate deformylase	0	iJO1366	0
XTSNtex	xanthosine transport via diffusion (extracellular to periplasm)	1	iJO1366	0
VALabcpp	L-valine transport via ABC system (periplasm)	0	iJO1366	0
THMtex	Thiamine transport via diffusion (extracellular to periplasm)	1	iJO1366	0
GLUPRT	glutamine phosphoribosyldiphosphate amidotransferase	0	iJO1366	0
PGPP180pp	phosphatidylglycerol phosphate phosphatase (periplasm, n-C18:0)	0	iJO1366	0
3OAS801	3-oxoacyl-[acyl-carrier-protein] synthase (n-C8:0)	0	iJO1366_genetic_unlumping	0
EAR120y1	enoyl-[acyl-carrier-protein] reductase (NADPH) (n-C12:0)	0	iJO1366_genetic_unlumping	0
DHNPA2r	dihydroneopterin aldolase reversible	1	iJO1366	0
KDOPP	3-deoxy-manno-octulosonate-8-phosphatase	0	iJO1366	0
2AGPG181tipp	2-Acyl-sn-glycero-3-phosphoglycerol (n-C18:1) transporter via facilitated diffusion (periplasm)	0	iJO1366	0
OCBT	ornithine carbamoyltransferase	1	iJO1366	0
DHORD2	dihydoorotic acid dehydrogenase (quinone8)	0	iJO1366	0
DHORD5	dihydroorotic acid (menaquinone-8)	0	iJO1366	0
CPGNexs	coprogen Fe-loading reaction (spontaneaous)	0	iJO1366	1
U23GAAT1	UDP-3-O-(3-hydroxymyristoyl)glucosamine acyltransferase	0	iJO1366_genetic_unlumping	0
AGM4PH	N-Acetyl-D-glucosamine(anhydrous)N-Acetylmuramyl-tetrapeptide beta -1,4-N-acetylglucosaminidase	0	iJO1366	0
FE3HOXR2	Fe(III)hydroxamate reductase	0	iJO1366	0
ARBTNexs	aerobactin Fe-loading reaction (spontaneous)	0	iJO1366	1
AGM4PA	N-Acetyl-D-glucosamine(anhydrous)N-Acetylmuramyl-tetrapeptide amidase	0	iJO1366	0
GMPS2	GMP synthase	0	iJO1366	0
MELIBt3ipp	melibiose transport in via antiport (periplasm)	0	iJO1366	0
HPYRI	hydroxypyruvate isomerase	1	iJO1366	0
ADEt2rpp	adenine transport via proton symport (reversible) (periplasm)	1	iJO1366	0
4PEPTabcpp	tetrapeptide (LalaDgluMdapDala) transport via ABC system (periplasm)	0	iJO1366	0
GALt2pp	D-galactose transport in via proton symport (periplasm)	0	iJO1366	0
LPLIPAL1E161pp	Lysophospholipase L1 (2-acylglycerophosphoethanolamine, n-C16:1) (periplasm)	0	iJO1366	0
AGMH	N-Acetyl-D-glucosamine(anhydrous)N-Acetylmuramyl beta -1,4-N-acetylglucosaminidase	0	iJO1366	0
AGMT	agmatinase	0	iJO1366	0
GALabcpp	D-galactose transport via ABC system (periplasm)	0	iJO1366	0
FA120ACPHi1	fatty-acyl-ACP hydrolase	0	iJO1366_genetic_unlumping	0
THMDt2pp	thymidine transport in via proton symport (periplasm)	0	iJO1366	0
SERtex	L-serine transport via diffusion (extracellular to periplasm)	1	iJO1366	0
CRNtex	L-carnitine transport via diffusion (extracellular to periplasm)	1	iJO1366	0
HMPK1	hydroxymethylpyrimidine kinase (ATP)	0	iJO1366	0
GLCURt2rpp	D-glucuronate transport via proton symport, reversible (periplasm)	1	iJO1366	0
SO4tex	sulfate transport via diffusion (extracellular to periplasm)	1	iJO1366	0
TAUDO	Taurine dioxygenase	0	iJO1366	0
IDOND2	L-indonate 5-dehydrogenase (NADP)	0	iJO1366	0
ACOAD2f	acyl-CoA dehydrogenase (hexanoyl-CoA)	1	iJO1366	0
FE3Ri	Fe(III) reduction	0	iJO1366	0
DDGLK	2-dehydro-3-deoxygluconokinase	0	iJO1366	0
3AMACHYD	3-aminoacrylate hydrolase	0	iJO1366	0
ACONTa	aconitase (half-reaction A, Citrate hydro-lyase)	1	iJO1366	0
ACONTb	aconitase (half-reaction B, Isocitrate hydro-lyase)	1	iJO1366	0
DMSOR2	Dimethyl sulfoxide reductase (Demethylmenaquinol 8)	0	iJO1366	0
BUTCT	Acetyl-CoA:butyrate-CoA transferase	0	iJO1366	0
ASNabcpp	L-asparagine transport via ABC system (periplasm)	0	iJO1366	0
PLIPA1G160pp	Phospholipase A1 (phosphatidylglycerol, n-C16:0) (periplasm)	0	iJO1366	0
3HAD601	3-hydroxyacyl-[acyl-carrier-protein] dehydratase (n-C6:0)	0	iJO1366_genetic_unlumping	0
DADNt2pp	deoxyadenosine transport in via proton symport (periplasm)	0	iJO1366	0
PSCVT	3-phosphoshikimate 1-carboxyvinyltransferase	1	iJO1366	0
ETHAtex	ethanolamine transport via diffusion (extracellular)	1	iJO1366	0
3HAD1611	3-hydroxyacyl-[acyl-carrier-protein] dehydratase (n-C16:1)	0	iJO1366_genetic_unlumping	0
ASPt2pp	L-aspartate transport in via proton symport (periplasm)	0	iJO1366	0
ADNK1	adenosine kinase	0	iJO1366	0
23CGMPtex	23cGMP transport via diffusion (extracellular to periplasm)	1	iJO1366	0
CLtex	chloride (Cl-1) transport via diffusion (extracellular to periplasm)	1	iJO1366	0
TTDCEAtexi	Tetradecenoate transport via facilitated irreversible diffusion (extracellular to periplasm)	0	iJO1366	0
CRNCAR	carnitine-CoA racemase	1	iJO1366	0
DXPS	1-deoxy-D-xylulose 5-phosphate synthase	0	iJO1366	0
ACSERtex	O-Acetyl-L-serine transport via diffusion (extracellular to periplasm)	1	iJO1366	0
FORt2pp	formate transport via proton symport (uptake only, periplasm)	0	iJO1366	0
PLIPA2E120pp	Phospholipase A2 (phosphatidylethanolamine, n-C12:0) (periplasm)	0	iJO1366	0
42A12BOOXpp	4-(2-Aminoethyl)-1,2-benzenediol:oxygen oxidoreductase(deaminating)(flavin-containing)	0	iJO1366	0
SUCRtex	sucrose transport transport via diffusion (extracellular to periplasm)	1	iJO1366	0
O16A4Lpp	O16 anitgen (x4) ligase (periplasm)	0	iJO1366	0
UPP3MT	uroporphyrinogen methyltransferase	0	iJO1366	0
METSOX2tex	L-methionine R-oxide diffusion (extracellular)	1	iJO1366	0
MLTP1	Maltodextrin phosphorylase (maltopentaose)	1	iJO1366	0
MLTP2	Maltodextrin phosphorylase (maltohexaose)	1	iJO1366	0
MLTP3	Maltodextrin phosphorylase (maltoheptaose)	1	iJO1366	0
UDPG4E	UDPglucose 4-epimerase	1	iJO1366	0
CDGR	7-cyano-7-deazaguanine reductase	0	iJO1366	0
TTRCYCtex	Tetracycline transport via diffusion (extracellular to periplasm)	1	iJO1366	0
26DAHtex	meso-2,6-Diaminoheptanedioate transport via diffusion (extracellular to periplasm)	1	iJO1366	0
AM3PA	anhydrous-N-Acetylmuramyl-tripeptide amidase	0	iJO1366	0
FA141ACPHi1	fatty-acyl-ACP hydrolase	0	iJO1366_genetic_unlumping	0
ACMANAtex	N-acetyl-D-mannosamine transport via diffusion (extracellular to periplasm)	1	iJO1366	0
NOtex	nitric oxide transport via diffusion (extracellular to periplasm)	1	iJO1366	0
LPLIPAL2E160	Lysophospholipase L2 (2-acylglycerophosphoethanolamine, n-C16:0)	0	iJO1366	0
LPLIPAL2E161	Lysophospholipase L2 (2-acylglycerophosphoethanolamine, n-C16:1)	0	iJO1366	0
CITt3pp	citrate transport out via proton antiport (periplasm)	0	iJO1366	0
SHCHF	sirohydrochlorin ferrochelatase	0	iJO1366	0
Fe_transfer_CyaY_mod_1:fe2_to_IscU_mod_1:2Fe2S_mod_1:fe2	Fe_transfer_CyaY_mod_1:fe2_to_IscU_mod_1:2Fe2S_mod_1:fe2	0	M_protein_recon	0
THRt2rpp	L-threonine reversible transport via proton symport (periplasm)	1	iJO1366	0
UM4PCP	UDP-N-acetylmuramoyl-L-alanyl-D-gamma-glutamyl-meso-2,6-diaminopimelate-D-alanine L,D-carboxypeptidase	0	iJO1366	0
GTHS	glutathione synthetase	0	iJO1366	0
OROTt2_2pp	Orotate transport via proton symport (2 H) (periplasm)	0	iJO1366	0
ECAP3pp	enterobacterial common antigen polymerase (periplasm)	0	iJO1366	0
UPP3S	uroporphyrinogen-III synthase	0	iJO1366	0
DSBDR1	DsbD reductase	0	iJO1366_genetic_unlumping	0
DSBDR2	DsbD reductase	0	iJO1366_genetic_unlumping	0
GLUN	glutaminase	0	iJO1366	0
ETHSO3abcpp	ethanesulfonate transport via ABC system (periplasm)	0	iJO1366	0
DGSNtex	deoxyguanosine transport via diffusion (extracellular to periplasm)	1	iJO1366	0
12DGR160tipp	1,2 diacylglycerol transport via flipping (periplasm to cytoplasm, n-C16:0)	0	iJO1366	0
D__LACtex	D-lactate transport via diffusion (extracellular to periplasm)	1	iJO1366	0
PSP_L	phosphoserine phosphatase (L-serine)	0	iJO1366	0
IGPS	indole-3-glycerol-phosphate synthase	0	iJO1366	0
PYDXK	pyridoxal kinase	0	iJO1366	0
PGPP161pp	phosphatidylglycerol phosphate phosphatase (periplasm, n-C16:1)	0	iJO1366	0
LDH_D2	D-lactate dehydrogenase	0	iJO1366	0
12DGR161tipp	1,2 diacylglycerol transport via flipping (periplasm to cytoplasm, n-C16:1)	0	iJO1366	0
3HPPtpp	3-hydroxypropionate transport via proton symport (periplasm)	0	iJO1366	0
OPMEACPR1	3-Oxo-pimeloyl-[ACP] methyl ester reductase	0	iJO1366_genetic_unlumping	0
OXCDC	Oxalyl-CoA decarboxylase	0	iJO1366	0
UDPGtex	UDPglucose transport via diffusion (extracellular to periplasm)	1	iJO1366	0
RMK	rhamnulokinase	0	iJO1366	0
RMI	L-rhamnose isomerase	1	iJO1366	0
G3PEabcpp	sn-glycerol-3-phosphoethanolamine transport via ABC system (periplasm)	0	iJO1366	0
MCITL2	methylisocitrate lyase	1	iJO1366	0
NO3R2pp	Nitrate reductase (Menaquinol-8) (periplasm)	0	iJO1366	0
FFSD	beta-fructofuranosidase	0	iJO1366	0
TRPAS2	Tryptophanase (L-tryptophan)	1	iJO1366	0
UDPGALPpp	UDPgalactose pyrophosphohydrolase	0	iJO1366	0
CYSDS	Cysteine Desulfhydrase	0	iJO1366	0
23DAPPAtex	2,3-diaminopropionate transport via diffusion	1	iJO1366	0
GLYCtex	glycerol transport via diffusion (extracellular to periplasm)	1	iJO1366	0
EAR60x1	enoyl-[acyl-carrier-protein] reductase (NADH) (n-C6:0)	0	iJO1366_genetic_unlumping	0
PLIPA1G120pp	Phospholipase A1 (phosphatidylglycerol, n-C12:0) (periplasm)	0	iJO1366	0
INDOLEt2pp	Indole transport via proton symport, irreversible (periplasm)	0	iJO1366	0
DMSOtex	Dimethyl sulfoxide transport via diffusion (extracellular to periplasm)	1	iJO1366	0
2MAHMP	2-Methyl-4-amino-5-hydroxymethylpyrimidine diphosphatase	0	iJO1366	0
FEENTERtonex	Fe-enterobactin transport via ton system (extracellular)	0	iJO1366	0
MANGLYCtex	2-O-alpha-mannosyl-D-glycerate transport via diffusion (extracellular to periplasm)	1	iJO1366	0
GLCt2pp	D-glucose transport in via proton symport (periplasm)	0	iJO1366	0
12PPDStex	(S)-Propane-1,2-diol transport via diffusion (extracellular to periplasm)	1	iJO1366	0
AMAOTr	adenosylmethionine-8-amino-7-oxononanoate transaminase	1	iJO1366	0
GALURtex	D-galacturonate transport via diffusion (extracellular to periplasm)	1	iJO1366	0
PPCSCT	Propanoyl-CoA: succinate CoA-transferase	0	iJO1366	0
LIPATPT	Lipoate-ATP adenylate transferase	0	iJO1366	0
ALAt2rpp	L-alanine reversible transport via proton symport (periplasm)	1	iJO1366	0
23CAMPtex	23cAMP transport via diffusion (extracellular to periplasm)	1	iJO1366	0
POX	pyruvate oxidase	0	iJO1366	0
EPMEACPR1	Enoylpimeloyl-[ACP] methyl ester reductase	0	iJO1366_genetic_unlumping	0
MALTTRabcpp	Maltotriose transport via ABC system (periplasm)	0	iJO1366	0
CRNt7pp	Carnitine/butyrobetaine antiporter (periplasm)	0	iJO1366	0
DGMPtex	dGMP transport via diffusion (extracellular to periplasm)	1	iJO1366	0
HPPK2	6-hydroxymethyl-dihydropterin pyrophosphokinase	0	iJO1366	0
ACACT1r	acetyl-CoA C-acetyltransferase	1	iJO1366	0
DTMPK	dTMP kinase	1	iJO1366	0
PFK_3	phosphofructokinase (s7p)	0	iJO1366	0
PFK_2	Phosphofructokinase	0	iJO1366	0
F6Ptex	fructose 6-phosphate transport via diffusion (extracellular to periplasm)	1	iJO1366	0
FE3HOXUtpp	Fe(III)hydroxamate unloaded secretion (extracellular)	0	iJO1366	0
GSNt2pp	guanosine transport in via proton symport (periplasm)	0	iJO1366	0
FACOAL140t2pp	fatty-acid-CoA ligase (tetradecanoate transport via vectoral Co-A coupling)	0	iJO1366	0
MALTHXtexi	maltohexaose transport via diffusion (extracellular to periplasm) irreversible	0	iJO1366	0
UACGAMPpp	UDP-N-acetyl-D-glucosamine pyrophosphohydrolase (periplasm)	0	iJO1366	0
PSD140	Phosphatidylserine decarboxylase (n-C14:0)	0	iJO1366	0
PSD141	Phosphatidylserine decarboxylase (n-C14:1)	0	iJO1366	0
GLYK	glycerol kinase	0	iJO1366	0
2AGPE181tipp	2-Acyl-sn-glycero-3-phosphoethanolamine (n-C18:1) transporter via facilitated diffusion (periplasm)	0	iJO1366	0
GUAtex	Guanine transport via diffusion (extracellular to periplasm)	1	iJO1366	0
SCYSDS1	SUF Cysteine desulfuration	0	iJO1366_genetic_unlumping	0
AACPS91	acyl-[acyl-carrier-protein] synthetase (n-C8:0)	0	iJO1366_genetic_unlumping	0
EAR120x1	enoyl-[acyl-carrier-protein] reductase (NADH) (n-C12:0)	0	iJO1366_genetic_unlumping	0
MLDCP3App	murein L,D-carboxypeptidase (murein5px3p) (periplasm)	0	iJO1366	0
HDCEAtexi	Hexadecenoate transport via facilitated irreversible diffusion (extracellular to periplasm)	0	iJO1366	0
DATPHs	dATP amine hydrolysis (spontaneous)	0	iJO1366	1
PGSA160	Phosphatidylglycerol synthase (n-C16:0)	0	iJO1366	0
S_transfer_to_SufBCD_mod_1:2Fe1S	S_transfer_to_SufBCD_mod_1:2Fe1S	0	M_protein_recon	0
UPPDC1	uroporphyrinogen decarboxylase (uroporphyrinogen III)	0	iJO1366	0
MANptspp	D-mannose transport via PEP:Pyr PTS (periplasm)	0	iJO1366	0
DHQTi	3-dehydroquinate dehydratase, irreversible	0	iJO1366	0
PERD	Erythronate 4-phosphate (4per) dehydrogenase	1	iJO1366	0
THRD	L-threonine dehydrogenase	0	iJO1366	0
RBFSb	riboflavin synthase	0	iJO1366	0
GSNtex	guanosine transport via diffusion (extracellular to periplasm)	1	iJO1366	0
RBFSa	riboflavin synthase	0	iJO1366	0
GLDBRAN2	glycogen debranching enzyme (bglycogen -> glycogen)	0	iJO1366	0
LEUt2rpp	L-leucine reversible transport via proton symport (periplasm)	1	iJO1366	0
THRS	threonine synthase	0	iJO1366	0
AGPAT1601	1-hexadecanoyl-sn-glycerol 3-phosphate O-acyltransferase (n-C16:0)	0	iJO1366_genetic_unlumping	0
DDGLCNt2rpp	2-dehydro-3-deoxy-D-gluconate transport via proton symport, reversible (periplasm)	1	iJO1366	0
BALAt2pp	beta-alanine transport in via proton symport (periplasm)	0	iJO1366	0
QULNS	quinolinate synthase	0	iJO1366	0
ASNS2	asparagine synthetase	0	iJO1366	0
ASNS1	asparagine synthase (glutamine-hydrolysing)	0	iJO1366	0
LPLIPAL1E120pp	Lysophospholipase L1 (2-acylglycerophosphoethanolamine, n-C12:0) (periplasm)	0	iJO1366	0
PSSA120	Phosphatidylserine syntase (n-C12:0)	0	iJO1366	0
LCTStpp	Lactose transport via proton symport (periplasm)	1	iJO1366	0
THYMtex	thymine transport via diffusion (extracellular to periplasm)	1	iJO1366	0
GLYBtex	Glycine betaine transport via diffusion (extracellular to periplasm)	1	iJO1366	0
FACOAL120t2pp	fatty-acid-CoA ligase (dodecanoate transport via vectoral Co-A coupling)	0	iJO1366	0
Kt2pp	potassium transport in via proton symport (periplasm)	0	iJO1366	0
NADPPPS	NADP phosphatase	0	iJO1366	0
CITLY-CPLX_2tpr3dpcoa	CITLY-CPLX_2tpr3dpcoa	0	M_protein_recon	0
HCINNMt2rpp	3-hydroxycinnamic acid transport via proton symport, reversible (periplasm)	1	iJO1366	0
FECRMabcpp	ferrichrome transport via ABC system (periplasm)	0	iJO1366	0
LALADGLUtex	L-alanyl-D-glutamate transport via diffusion (extracellular to periplasm)	1	iJO1366	0
ACGAM1PPpp	N-acetyl-D-glucosamine 1-phosphatase (periplasm)	0	iJO1366	0
ARBTtex	arbutin transport via diffusion (extracellular to periplasm)	0	iJO1366	0
GTHRDabc2pp	glutathione export via ABC system (cytoplasm to periplasm)	0	iJO1366	0
DCYTtex	deoxycytidine transport via diffusion (extracellular to periplasm)	1	iJO1366	0
CPGNUtex	coprogen unloaded secretion (extracellular)	0	iJO1366	0
PE160abcpp	phosphatidylethanolamine transport via ABC system (n-C16:0, periplasm)	0	iJO1366	0
PGSA181	Phosphatidylglycerol synthase (n-C18:1)	0	iJO1366	0
PGSA180	Phosphatidylglycerol synthase (n-C18:0)	0	iJO1366	0
GLCNtex	D-gluconate transport via diffusion (extracellular to periplasm)	1	iJO1366	0
UDPGALM	UDPgalactopyranose mutase	0	iJO1366	0
3HPPPNH	3-(3-hydroxy-phenyl)propionate hydroxylase	0	iJO1366	0
3HAD1601	3-hydroxyacyl-[acyl-carrier-protein] dehydratase (n-C16:0)	0	iJO1366_genetic_unlumping	0
G3PAT1801	glycerol-3-phosphate acyltransferase (C18:0)	0	iJO1366_genetic_unlumping	0
FE2tex	iron (II) transport via diffusion (extracellular to periplasm)	1	iJO1366	0
PPND	prephenate dehydrogenase	0	iJO1366	0
2AGPE120tipp	2-Acyl-sn-glycero-3-phosphoethanolamine (n-C12:0) transporter via facilitated diffusion (periplasm)	0	iJO1366	0
TARTRt7pp	Tartrate/succinate antiporter (periplasm)	1	iJO1366	0
2AGPA161tipp	2-Acyl-sn-glycero-3-phosphatidate (n-C16:1) transporter via facilitated diffusion (periplasm)	0	iJO1366	0
FA80ACPHi1	fatty-acyl-ACP hydrolase	0	iJO1366_genetic_unlumping	0
CLPNH141pp	cardiolipin hydrolase (periplasm, n-C14:1)	0	iJO1366	0
LSERDHr	L-serine dehydrogenase	1	iJO1366	0
UMPK	UMP kinase	1	iJO1366	0
G1PPpp	Glucose-1-phosphatase	0	iJO1366	0
MOX	malate oxidase	1	iJO1366	0
ICHORSi	Isochorismate Synthase	0	iJO1366	0
URIH	Uridine hydrolase	0	iJO1366	0
5MTRtex	5-Methylthio-D-ribose transport via proton diffusion (extracellular to periplasm)	1	iJO1366	0
AMPTASEPG	aminopeptidase (pro-gly)	0	iJO1366	0
DMPPS	1-hydroxy-2-methyl-2-(E)-butenyl 4-diphosphate reductase (dmpp)	0	iJO1366	0
ECOAH1	3-hydroxyacyl-CoA dehydratase (3-hydroxybutanoyl-CoA)	1	iJO1366	0
GLYBt2pp	Glycine betaine transport via proton symport (periplasm)	0	iJO1366	0
NTD3pp	5_prime_-nucleotidase (dCMP)	0	iJO1366	0
ACOAD3f	acyl-CoA dehydrogenase (octanoyl-CoA)	1	iJO1366	0
12PPDRtex	(R)-Propane-1,2-diol transport via diffusion (extracellular to periplasm)	1	iJO1366	0
MLDCP2Bpp	murein L,D-carboxypeptidase (murein4p3p) (periplasm)	0	iJO1366	0
CRNDabcpp	D-carnitine transport via ABC system (periplasm)	0	iJO1366	0
LACZpp	b-galactosidase	0	iJO1366	0
DHNCOAS	1,4-dihydroxy-2-napthoyl-CoA synthase	0	iJO1366	0
UAGCVT	UDP-N-acetylglucosamine 1-carboxyvinyltransferase	0	iJO1366	0
NTD2pp	5_prime_-nucleotidase (UMP)	0	iJO1366	0
URIC	uricase	0	iJO1366	0
PYDXNtex	pyridoxine transport via diffusion (extracellular)	1	iJO1366	0
ACHBS	2-aceto-2-hydroxybutanoate synthase	0	iJO1366	0
GLUNpp	glutaminase	0	iJO1366	0
DALAtex	D-Alanine transport via diffusion (extracellular to periplasm)	1	iJO1366	0
ALLPI	Allose 6-phosphate isomerase	1	iJO1366	0
HADPCOADH3	3-hydroxyadipyl-CoA dehydrogenase (NAD+)	1	iJO1366	0
CTPS2	CTP synthase (glutamine)	0	iJO1366	0
URIt2pp	uridine transport in via proton symport (periplasm)	0	iJO1366	0
GTHRDabcpp	Reduced glutathione via ABC system (periplasm)	0	iJO1366	0
PGPP181	phosphatidylglycerol phosphate phosphatase (n-C18:1)	0	iJO1366	0
PGPP180	phosphatidylglycerol phosphate phosphatase (n-C18:0)	0	iJO1366	0
FE3DHBZR	release of Fe(III) from ferric 2,3-dihydroxybenzoylserine	0	iJO1366	0
GALTptspp	Galactitol transport via PEP:Pyr PTS (periplasm)	0	iJO1366	0
PHEt2rpp	L-phenylalanine reversible transport via proton symport (periplasm)	1	iJO1366	0
CPGNtonex	Coprogen transport via ton system (extracellular)	0	iJO1366	0
ACGAptspp	N-Acetyl-D-glucosamine transport via PEP:Pyr PTS (periplasm)	0	iJO1366	0
CS	citrate synthase	0	iJO1366	0
GLYCtpp	glycerol transport via channel (periplasm)	1	iJO1366	1
SFGTHi	S-Formylglutathione hydralase	0	iJO1366	0
ALAtex	L-alanine transport via diffusion (extracellular to periplasm)	1	iJO1366	0
SufBCD_mod_1:2Fe2Satp_mediated_FE_loading	SufBCD_mod_1:2Fe2Satp_mediated_FE_loading	0	M_protein_recon	0
SufBCD_2:2fe2s_to_SufBCD_1:4fe4s	SufBCD_2:2fe2s_to_SufBCD_1:4fe4s	0	M_protein_recon	0
GP4GH	Gp4G hydrolase	0	iJO1366	0
COLIPAPabctex	core oligosaccharide lipid A diphosphate transport via ABC system (periplasm to extracellular)	0	iJO1366	0
HCINNMtex	3-hydroxycinnamic acid transport via diffusion (extracellular to periplasm)	1	iJO1366	0
NMNN	NMN nucleosidase	0	iJO1366	0
CPPPGO2	Oxygen Independent coproporphyrinogen-III oxidase	0	iJO1366	0
TDSK	Tetraacyldisaccharide 4_prime_kinase	0	iJO1366	0
PAPSR24	phosphoadenylyl-sulfate reductase (glutaredoxin)	0	iJO1366_genetic_unlumping	0
PAPSR21	phosphoadenylyl-sulfate reductase (glutaredoxin)	0	iJO1366_genetic_unlumping	0
CD2tpp	cadmium (+2) transport in via permease (no H+)	0	iJO1366	0
FE3HOXabcpp	ferric-dicitrate transport via ABC system (periplasm)	0	iJO1366	0
PAPSR22	phosphoadenylyl-sulfate reductase (glutaredoxin)	0	iJO1366_genetic_unlumping	0
METOX1s	methionine oxidation (spontaneous)	0	iJO1366	1
ACMUMptspp	N-acetylmuramate transport via PEP:Pyr PTS (periplasm)	0	iJO1366	0
FEOXAMUtpp	ferroxamine (minus Fe3) secretion (to periplasm)	0	iJO1366	0
DURIK1	deoxyuridine kinase (ATP:Deoxyuridine)	0	iJO1366	0
ACGAL1Ptex	N-acetyl-D-galactosamine 1-phosphate transport via diffusion (extracellular to periplasm)	1	iJO1366	0
GLU5K	glutamate 5-kinase	0	iJO1366	0
TSULtex	thiosulfate transport via diffusion (extracellular to periplasm)	1	iJO1366	0
3NTD9pp	3_prime_-nucleotidase (GMP) (periplasm)	0	iJO1366	0
ACACT2r	acetyl-CoA C-acyltransferase (butanoyl-CoA) (r)	1	iJO1366	0
FE3HOXR1	Fe(III)hydroxamate reductase	0	iJO1366	0
TARTD	L(+)-tartrate dehydratase	0	iJO1366	0
FE3HOXR3	Fe(III)hydroxamate reductase	0	iJO1366	0
EAR60y1	enoyl-[acyl-carrier-protein] reductase (NADPH) (n-C6:0)	0	iJO1366_genetic_unlumping	0
PYDAMK	pyridoxamine kinase	0	iJO1366	0
GLCabcpp	D-glucose transport via ABC system (periplasm)	0	iJO1366	0
PA181abcpp	phosphatidate transport via ABC system (n-C18:1, periplasm)	0	iJO1366	0
FUSAtex	Fusidic acid transport via diffusion (extracellular to periplasm)	1	iJO1366	0
ACGAL1PPpp	N-acetyl-D-galactosamine 1-phosphatase (periplasm)	0	iJO1366	0
SHCHCS3	2-succinyl-6-hydroxy-2,4-cyclohexadiene 1-carboxylate synthase	0	iJO1366	0
HKNTDH	2-hydroxy-6-ketononotrienedioate hydrolase	0	iJO1366	0
12DGR120tipp	1,2 diacylglycerol transport via flipping (periplasm to cytoplasm, n-C12:0)	0	iJO1366	0
PTRCt2pp	putrescine transport in via proton symport	0	iJO1366	0
FEENTERR2	Fe-enterobactin reduction (Fe(III)-unloading)	0	iJO1366	0
LPLIPAL2G180	Lysophospholipase L2 (2-acylglycerophosphoglycerol, n-C18:0)	0	iJO1366	0
LPLIPAL2G181	Lysophospholipase L2 (2-acylglycerophosphoglycerol, n-C18:1)	0	iJO1366	0
GUI2	glucuronate isomerase (D-galacturonate)	1	iJO1366	0
GUI1	glucuronate isomerase (D-glucuronate)	1	iJO1366	0
MCTP2App	murein crosslinking transpeptidase 1A:(A2pm->D-ala) (periplasm)	0	iJO1366	0
GLUtex	L-glutamate transport via diffusion (extracellular to periplasm)	1	iJO1366	0
THMDtex	thymidine transport via diffusion (extracellular to periplasm)	1	iJO1366	0
NMNt7pp	NMN transport via NMN glycohydrolase (periplasm)	0	iJO1366	0
HYXNtpp	Hypoxanthine transport (periplasm)	1	iJO1366	0
X5PL3E	L-xylulose 5-phosphate 3-epimerase	0	iJO1366	0
GALTtex	Galactitol transport via diffusion (extracellular to periplasm)	1	iJO1366	0
GLNS	glutamine synthetase	0	iJO1366	0
RNDR2b1	ribonucleoside-diphosphate reductase (GDP) (glutaredoxin)	0	iJO1366_genetic_unlumping	0
RNDR2b3	ribonucleoside-diphosphate reductase (GDP) (glutaredoxin)	0	iJO1366_genetic_unlumping	0
RNDR2b2	ribonucleoside-diphosphate reductase (GDP) (glutaredoxin)	0	iJO1366_genetic_unlumping	0
RNDR2b4	ribonucleoside-diphosphate reductase (GDP) (glutaredoxin)	0	iJO1366_genetic_unlumping	0
PPALtpp	propanal transport via channel (periplasm)	1	iJO1366	0
ALLK	Allose kinase	0	iJO1366	0
LALDO3	L-Lactaldehyde:NADP+ 1-oxidoreductase	0	iJO1366	0
SLNTtpp	selenite transport via proton symport (periplasm)	0	iJO1366	0
MNt2pp	manganese (Mn+2) transport in via proton symport (periplasm)	0	iJO1366	0
PLIPA1E160pp	Phospholipase A1 (phosphatidylethanolamine, n-C16:0) (periplasm)	0	iJO1366	0
RBFK	riboflavin kinase	0	iJO1366	0
OPHHX	2-Octaprenylphenol hydroxylase	0	iJO1366	0
GGPTRCO	gamma glutamyl putrescine oxidase	0	iJO1366	0
ACNAMtex	N-acetylneuraminate transport via diffusion (extracellular to periplasm)	1	iJO1366	0
CGLYtex	L-Cysteinylglycine transport via diffusion (extracellular to periplasm)	1	iJO1366	0
DSBAO11	DsbA protein reoxidation reaction (aerobic)	0	iJO1366_genetic_unlumping	0
Zn2tex	zinc (Zn+2) transport via diffusion (extracellular to periplasm)	1	iJO1366	0
BSORy	Biotin sulfoxide reductase	0	iJO1366	0
CPH4S	6-carboxy-5,6,7,8-tetrahydropterin synthase	0	iJO1366	0
HYD1pp	hydrogenase (ubiquinone-8: 2 protons) (periplasm)	0	iJO1366	0
BSORx	Biotin sulfoxide reductase	0	iJO1366	0
4Fe4S_to_ErpA_by_IscU	4Fe4S_to_ErpA_by_IscU	0	M_protein_recon	0
CBItonex	Cobinamide transport via ton system (extermal)	0	iJO1366	0
2DGULRGy	2-Dehydro-L-gulonate reductase to gluconate (NADPH)	0	iJO1366	0
2DGULRGx	2-Dehydro-L-gulonate reductase to gluconate (NADH)	0	iJO1366	0
DOPAtex	dopamine transport via diffusion (extracellular to periplasm)	1	iJO1366	0
2AGPG180tipp	2-Acyl-sn-glycero-3-phosphoglycerol (n-C18:0) transporter via facilitated diffusion (periplasm)	0	iJO1366	0
AGPAT1611	1-hexadec-7-enoyl-sn-glycerol 3-phosphate O-acyltransferase (n-C16:1)	0	iJO1366_genetic_unlumping	0
ADOCBLabcpp	Adenosylcobalamin transport via ABC system (periplasm)	0	iJO1366	0
FUMt2_2pp	Fumarate transport via proton symport (2 H) (periplasm)	0	iJO1366	0
AGMtex	agmatine transport via diffusion (extracellular to periplasm)	1	iJO1366	0
METS	methionine synthase	0	iJO1366	0
KDOCT2	3-deoxy-manno-octulosonate cytidylyltransferase	0	iJO1366	0
O16AP1pp	O16 antigen polymerase (periplasm)	0	iJO1366	0
ACOLIPAabctex	arabinose modified core oligosaccharide lipid A transport via ABC system (periplasm to extracellular)	0	iJO1366	0
PROD2	Proline dehydrogenase	0	iJO1366	0
REPHACCOAI	ring 1,2-epoxyphenylacetyl-CoA isomerase (oxepin-CoA forming)	1	iJO1366	0
G3PStex	glycerophosphserine transport via diffusion (extracellular to periplasm)	1	iJO1366	0
ENLIPAabctex	phosphoethanolamine lipid A transport via ABC system (periplasm to extracellular)	0	iJO1366	0
PSCLYStex	psicoselysine transporter via diffusion (extracellular)	1	iJO1366	0
HOMtex	L-homoserine transport via diffusion (extracellular to periplasm)	1	iJO1366	0
XYLabcpp	D-xylose transport via ABC system (periplasm)	0	iJO1366	0
PE120abcpp	phosphatidylethanolamine transport via ABC system (n-C12:0, periplasm)	0	iJO1366	0
TAGURr	tagaturonate reductase	1	iJO1366	0
GBBTNtex	gamma-butyrobetaine transport via diffusion (extracellular to periplasm)	1	iJO1366	0
3OAS1211	3-oxoacyl-[acyl-carrier-protein] synthase (n-C12:1)	0	iJO1366_genetic_unlumping	0
GLYCDx	Glycerol dehydrogenase	0	iJO1366	0
RBP4E	L-ribulose-phosphate 4-epimerase	1	iJO1366	0
CHTBStex	chitobiose transport via diffusion (extracellular to periplasm)	1	iJO1366	0
ARBTNabcpp	aerobactin transport via ABC system (periplasm)	0	iJO1366	0
12DGR181tipp	1,2 diacylglycerol transport via flipping (periplasm to cytoplasm, n-C18:1)	0	iJO1366	0
GALS3	a-galactosidase (melibiose)	0	iJO1366	0
DMStex	Dimethyl sulfide transport via diffusion (extracellular to periplasm)	1	iJO1366	0
S_transfer_to_IscU_mod_1:2Fe2S_mod_2:fe2	S_transfer_to_IscU_mod_1:2Fe2S_mod_2:fe2	0	M_protein_recon	0
SUCTARTtpp	succinate:D-tartrate antiporter (periplasm)	1	iJO1366	0
URAt2rpp	uracil transport in via proton symport, reversible (periplasm)	1	iJO1366	0
AMPN	AMP nucleosidase	0	iJO1366	0
FE3HOXexs	Fe(III) hydroxamate Fe-loading reaction (spontaneaous)	0	iJO1366	1
DXYLK	1-Deoxy-D-xylulose kinase	0	iJO1366	0
PAPPT3	phospho-N-acetylmuramoyl-pentapeptide-transferase (meso-2,6-diaminopimelate)	0	iJO1366	0
G3PAT1811	glycerol-3-phosphate acyltransferase (C18:1)	0	iJO1366_genetic_unlumping	0
3HCINNMH	3-hydroxycinnamate hydroxylase	0	iJO1366	0
ORNabcpp	ornithine transport via ABC system (periplasm)	0	iJO1366	0
PMEACPE1	Pimeloyl-[ACP] methyl ester esterase	0	iJO1366_genetic_unlumping	0
FLVR	flavin reductase	0	iJO1366	0
NADPHQR3	NADPH Quinone Reductase (Menaquinone-8)	0	iJO1366	0
NADPHQR4	NADPH Quinone Reductase (2-Demethylmenaquinone-8)	0	iJO1366	0
ADOCBLS	Adenosylcobalamin 5_prime_-phosphate synthase	0	iJO1366	0
PG180abcpp	phosphatidylglycerol transport via ABC system (n-C18:0, periplasm)	0	iJO1366	0
LADGMDH	L-alanyl-gamma-D-glutamyl-meso-diaminopimelate hydrolase	0	iJO1366	0
DDGALK	2-dehydro-3-deoxygalactonokinase	0	iJO1366	0
CPGNabcpp	coprogen transport via ABC system (periplasm)	0	iJO1366	0
Cs_cyto_import	Cs_cyto_import	0	M_protein_recon	0
ECAP1pp	enterobacterial common antigen polymerase (periplasm)	0	iJO1366	0
3HAD1411	3-hydroxyacyl-[acyl-carrier-protein] dehydratase (n-C14:1)	0	iJO1366_genetic_unlumping	0
ORNDC	Ornithine Decarboxylase	0	iJO1366	0
PItex	phosphate transport via diffusion (extracellular to periplasm)	1	iJO1366	0
DCYTD	deoxycytidine deaminase	0	iJO1366	0
SELGTHR	selenate glutathione reductase	0	iJO1366	0
RNTR1c21	ribonucleoside-triphosphate reductase (ATP) (flavodoxin)	0	iJO1366_genetic_unlumping	0
RNTR1c22	ribonucleoside-triphosphate reductase (ATP) (flavodoxin)	0	iJO1366_genetic_unlumping	0
AP5AH	Ap5A hydrolase	0	iJO1366	0
MGSA	methylglyoxal synthase	0	iJO1366	0
MOCOS	molybdenum cofactor synthase	0	iJO1366	0
DTARTD	D(-)-tartrate dehydratase	0	iJO1366	0
AB6PGH	Arbutin 6-phosphate glucohydrolase	0	iJO1366	0
EAR100x1	enoyl-[acyl-carrier-protein] reductase (NADH) (n-C10:0)	0	iJO1366_genetic_unlumping	0
TYRtex	L-tyrosine transport via diffusion (extracellular to periplasm)	1	iJO1366	0
HDCAtexi	Hexadecanoate transport via facilitated irreversible diffusion (extracellular to periplasm)	0	iJO1366	0
SBTptspp	D-sorbitol transport via PEP:Pyr PTS (periplasm)	0	iJO1366	0
MOBDtex	molybdate transport via diffusion (extracellular to periplasm)	1	iJO1366	0
FACOAE100	fatty-acid-CoA thioesterase (decanoate)	0	iJO1366	0
ADD	adenine deaminase	0	iJO1366	0
TYRPpp	phospho-L-tyrosine phosphatase (periplasmic)	0	iJO1366	0
MDDEP2pp	murein D,D-endopeptidase (murein3px4p) (periplasm)	0	iJO1366	0
GLCDpp	Glucose dehydrogenase (ubiquinone-8 as acceptor) (periplasm)	0	iJO1366	0
FDH4pp	formate dehydrogenase (quinone-8) (periplasm)	0	iJO1366	0
RNDR22	ribonucleoside-diphosphate reductase (GDP)	0	iJO1366_genetic_unlumping	0
ALTRH	altronate hydrolase	0	iJO1366	0
RNDR21	ribonucleoside-diphosphate reductase (GDP)	0	iJO1366_genetic_unlumping	0
LALALGLUtex	L-alanyl-L-glutamate transport via diffusion (extracellular to periplasm)	1	iJO1366	0
OPHBDC	Octaprenyl-hydroxybenzoate decarboxylase	0	iJO1366	0
CYSTL	cystathionine b-lyase	0	iJO1366	0
GTHPi	glutathione peridoxase	0	iJO1366	0
FE3DHBZStonex	ferric 2,3-dihydroxybenzoylserine transport via ton system (extracellular)	0	iJO1366	0
Kt3pp	potassium transport out via proton antiport (periplasm)	0	iJO1366	0
UAGDP	UDP-N-acetylglucosamine diphosphorylase	0	iJO1366	0
TRSARr	tartronate semialdehyde reductase	1	iJO1366	0
PDX5POi	pyridoxine 5_prime_-phosphate oxidase	0	iJO1366	0
R5PPpp	ribose 5-phosphate phosphatase	0	iJO1366	0
HPPPNt2rpp	3-(3-hydroxyphenyl)propionate transport via proton symport, reversible (periplasm)	1	iJO1366	0
SUCCtex	succinate transport via diffusion (extracellular to periplasm)	1	iJO1366	0
ALAt4pp	L-alanine transport in via sodium symport (periplasm)	0	iJO1366	0
ASPt2_3pp	L-asparate transport via proton symport (3 H) (periplasm)	0	iJO1366	0
ACGALtex	N-acetyl-D-galactosamine transport via diffusion (extracellular to periplasm)	1	iJO1366	0
ECA4COLIPAabctex	enterobacterial common antigen (x4) core oligosaccharide lipid A transport via ABC system (periplasm to extracellular)	0	iJO1366	0
SUCCt3pp	succinate transport out via proton antiport (periplasm)	0	iJO1366	0
OXAMTC	oxamate transcarbamoylase	0	iJO1366	0
SPODM	superoxide dismutase	0	iJO1366	0
GLUabcpp	L-glutamate transport via ABC system (periplasm)	0	iJO1366	0
TPRDCOAS	triphosphoribosyl-dephospho-CoA synthase	0	iJO1366	0
4Fe4S_to_ErpA_by_SufA	4Fe4S_to_ErpA_by_SufA	0	M_protein_recon	0
NTD9	5_prime_-nucleotidase (GMP)	0	iJO1366	0
NTD6	5_prime_-nucleotidase (dAMP)	0	iJO1366	0
NTD7	5_prime_-nucleotidase (AMP)	0	iJO1366	0
NTD4	5_prime_-nucleotidase (CMP)	0	iJO1366	0
NTD5	5_prime_-nucleotidase (dTMP)	0	iJO1366	0
NTD2	5_prime_-nucleotidase (UMP)	0	iJO1366	0
NTD3	5_prime_-nucleotidase (dCMP)	0	iJO1366	0
NTD1	5_prime_-nucleotidase (dUMP)	0	iJO1366	0
THMDt2rpp	thymidine transport in via proton symport, reversible (periplasm)	1	iJO1366	0
NAtex	sodium transport via diffusion (extracellular to periplasm)	1	iJO1366	0
METAT	methionine adenosyltransferase	0	iJO1366	0
2AGPG140tipp	2-Acyl-sn-glycero-3-phosphoglycerol (n-C14:0) transporter via facilitated diffusion (periplasm)	0	iJO1366	0
INStex	inosine transport via diffusion (extracellular to periplasm)	1	iJO1366	0
DOXRBCNtpp	Doxorubicin transport via TolC system	0	iJO1366	0
RHCCE	S-ribosylhomocysteine cleavage enzyme	0	iJO1366	0
PPCK	phosphoenolpyruvate carboxykinase	0	iJO1366	0
ARBTNR3	aerobactin reductase	0	iJO1366	0
CTECOAI6	3-cis-2-trans-enoyl-CoA isomerase	1	iJO1366	0
CTECOAI7	3-cis-2-trans-enoyl-CoA isomerase	1	iJO1366	0
ADSL1r	adenylsuccinate lyase	1	iJO1366	0
PACALDtex	phenethylacetaldehyde transport via diffusion (extracellular to periplasm)	1	iJO1366	0
CTECOAI8	3-cis-2-trans-enoyl-CoA isomerase	1	iJO1366	0
G6PDH2r	glucose 6-phosphate dehydrogenase	1	iJO1366	0
HCYSMT	homocysteine S-methyltransferase	0	iJO1366	0
Kabcpp	Potassium ABC transporter (periplasm)	0	iJO1366	0
MELIBt2pp	melibiose transport in via symport (periplasm)	0	iJO1366	0
NTP11	nucleoside-triphosphatase (dITP)	0	iJO1366	0
NACODA	N-acetylornithine deacetylase	0	iJO1366	0
DSERtex	D-serine transport via diffusion (extracellular to periplasm)	1	iJO1366	0
HG2t3pp	mercury (Hg+2) transport out via proton antiport (periplasm)	0	iJO1366	0
CFAS180G	cyclopropane fatty acid synthase (Phosphatidylglycerol, n-C18:0)	0	iJO1366	0
GDPMNH	GDP-mannose mannosyl hydrolase	0	iJO1366	0
BMOCOS	bis-molybdenum cofactor synthase	0	iJO1366	0
UM4PL	UDP-N-acetylmuramate:L-alanyl-gamma-D-glutamyl-meso-diaminopimelate-D-alanine ligase	0	iJO1366	0
ACMUMtex	N-acetylmuramate transport via diffusion (extracellular to periplasm)	0	iJO1366	0
LPLIPAL1A120pp	Lysophospholipase L1 (2-acylglycerophosphotidate, n-C12:0) (periplasm)	0	iJO1366	0
GDPMNP	GDP-mannose phyrophosphatase	0	iJO1366	0
MMETt2pp	S-methylmethionine permease (periplasm)	0	iJO1366	0
DHACOAH	2,3-dehydroadipyl-CoA hydratase	1	iJO1366	0
EAR160x1	enoyl-[acyl-carrier-protein] reductase (NADH) (n-C16:0)	0	iJO1366_genetic_unlumping	0
MN2tpp	manganese transport in via permease (no H+)	0	iJO1366	0
PE180abcpp	phosphatidylethanolamine transport via ABC system (n-C18:0, periplasm)	0	iJO1366	0
FOMETRi	Aminomethyltransferase	0	iJO1366	0
ARBt2rpp	L-arabinose transport via proton symport (periplasm)	1	iJO1366	0
PAPA160	Phosphatidate phosphatase (n-C16:0)	0	iJO1366	0
PAPA161	Phosphatidate phosphatase (n-C16:1)	0	iJO1366	0
AGPAT1811	1-octadec-7-enoyl-sn-glycerol 3-phosphate O-acyltransferase (n-C18:1)	0	iJO1366_genetic_unlumping	0
MALTPTabcpp	maltopentaose transport via ABC system (periplasm)	0	iJO1366	0
ACACT3r	acetyl-CoA C-acyltransferase (hexanoyl-CoA) (r)	1	iJO1366	0
MINOHPtexi	myo-inositol phosphate transport via diffusion (extracellular to periplasm)	0	iJO1366	0
PGPP120pp	phosphatidylglycerol phosphate phosphatase (periplasm, n-C14:0)	0	iJO1366	0
PHETA1	phenylalanine transaminase	1	iJO1366	0
GPDDA3pp	Glycerophosphodiester phosphodiesterase (Glycerophosphoserine)	0	iJO1366	0
PTRCORNt7pp	putrescine/ornithine antiporter (periplasm)	1	iJO1366	0
ACOAD4f	acyl-CoA dehydrogenase (decanoyl-CoA)	1	iJO1366	0
ATPHs	ATP amine hydrolysis (spontaneous)	0	iJO1366	1
NTPP9	Nucleoside triphosphate pyrophosphorylase (itp)	0	iJO1366	0
NTPP8	Nucleoside triphosphate pyrophosphorylase (utp)	0	iJO1366	0
NTPP7	Nucleoside triphosphate pyrophosphorylase (dttp)	0	iJO1366	0
NTPP6	Nucleoside triphosphate pyrophosphorylase (atp)	0	iJO1366	0
NTPP5	Nucleoside triphosphate pyrophosphorylase (datp)	0	iJO1366	0
NTPP4	Nucleoside triphosphate pyrophosphorylase (ctp)	0	iJO1366	0
NTPP3	Nucleoside triphosphate pyrophosphorylase (dctp)	0	iJO1366	0
NTPP2	Nucleoside triphosphate pyrophosphorylase (gtp)	0	iJO1366	0
NTPP1	Nucleoside triphosphate pyrophosphorylase (dgtp)	0	iJO1366	0
GUR1PPpp	Glucuronate 1-phosphate phosphatase (periplasm)	0	iJO1366	0
OGMEACPD1	3-Oxo-glutaryl-[ACP] methyl ester dehydratase	0	iJO1366_genetic_unlumping	0
OGMEACPR1	3-Oxo-glutaryl-[ACP] methyl ester reductase	0	iJO1366_genetic_unlumping	0
FCLPA	L-fuculose 1-phosphate aldolase	1	iJO1366	0
F6Pt6_2pp	Fructose-6-phosphate transport via phosphate antiport (periplasm)	0	iJO1366	0
RNTR3c22	ribonucleoside-triphosphate reductase (CTP) (flavodoxin)	0	iJO1366_genetic_unlumping	0
MAN6PI	mannose-6-phosphate isomerase	1	iJO1366	0
RNTR3c21	ribonucleoside-triphosphate reductase (CTP) (flavodoxin)	0	iJO1366_genetic_unlumping	0
PDX5PS1	PDX5PS1	0	M_protein_recon	0
PDX5PS2	PDX5PS2	0	M_protein_recon	0
PPALtex	propanal transport via diffusion (extracellular to periplasm)	1	iJO1366	0
HPPPNDO	2,3-dihydroxypheylpropionate 1,2-dioxygenase	0	iJO1366	0
AMPMS2	4-amino-2-methyl-5-phosphomethylpyrimidine synthetase	0	iJO1366	0
DMSOR2pp	Dimethyl sulfoxide reductase (Demethylmenaquinol 8) (periplasm)	0	iJO1366	0
LCADi	lactaldehyde dehydrogenase	0	iJO1366	0
CHLt2pp	choline transport via proton symport (periplasm)	0	iJO1366	0
MCITS	2-methylcitrate synthase	0	iJO1366	0
RNTR2c21	ribonucleoside-triphosphate reductase (GTP) (flavodoxin)	0	iJO1366_genetic_unlumping	0
RNTR2c22	ribonucleoside-triphosphate reductase (GTP) (flavodoxin)	0	iJO1366_genetic_unlumping	0
MCITD	2-methylcitrate dehydratase	0	iJO1366	0
HIStex	L-histidine transport via diffusion (extracellular to periplasm)	1	iJO1366	0
PA160abcpp	phosphatidate transport via ABC system (n-C16:0, periplasm)	0	iJO1366	0
IG3PS	Imidazole-glycerol-3-phosphate synthase	0	iJO1366	0
DINStex	deoxyinosine transport via diffusion (extracellular to periplasm)	1	iJO1366	0
EAR161x1	enoyl-[acyl-carrier-protein] reductase (NADH) (n-C16:1)	0	iJO1366_genetic_unlumping	0
DNMPPA	Dihydroneopterin monophosphate dephosphorylase	0	iJO1366	0
PSSA181	Phosphatidylserine syntase (n-C18:1)	0	iJO1366	0
PSSA180	Phosphatidylserine syntase (n-C18:0)	0	iJO1366	0
S_transfer_to_IscU_mod_2:fe2	S_transfer_to_IscU_mod_2:fe2	0	M_protein_recon	0
SULFACtex	sulfoaceate transport via diffusion (extracellular to periplasm)	1	iJO1366	0
DRPA	deoxyribose-phosphate aldolase	0	iJO1366	0
CLPNH140pp	cardiolipin hydrolase (periplasm, n-C14:0)	0	iJO1366	0
OCTAtex	Octanoate transport via diffusion (extracellular to periplasm)	1	iJO1366	0
PAPSR23	phosphoadenylyl-sulfate reductase (glutaredoxin)	0	iJO1366_genetic_unlumping	0
3OAS1201	3-oxoacyl-[acyl-carrier-protein] synthase (n-C12:0)	0	iJO1366_genetic_unlumping	0
G1PTT	glucose-1-phosphate thymidylyltransferase	0	iJO1366	0
CD2tex	cadmium (Cd+2) transport via diffusion (extracellular to periplasm)	1	iJO1366	0
GALT1	galactosyltransferase I (LPS core synthesis)	0	iJO1366	0
URAtex	uracil transport via diffusion (extracellular to periplasm)	1	iJO1366	0
TYRL	tyrosine lyase	0	iJO1366	0
NNATr	nicotinate-nucleotide adenylyltransferase	1	iJO1366	0
PE161abcpp	phosphatidylethanolamine transport via ABC system (n-C16:1, periplasm)	0	iJO1366	0
SDPDS	succinyl-diaminopimelate desuccinylase	0	iJO1366	0
CRNCAL2	Carnitine-CoA Ligase	0	iJO1366	0
PPBNGS	porphobilinogen synthase	0	iJO1366	0
SULFACabcpp	sulfoacetate transport via ABC system (periplasm)	0	iJO1366	0
LPLIPAL1G161pp	Lysophospholipase L1 (2-acylglycerophosphoglycerol, n-C16:1) (periplasm)	0	iJO1366	0
LPLIPAL2ATG181	Lysophospholipase L2 (acyltransferase, 2-acyl-glycerophosphoglycerol, n-C18:1)	0	iJO1366	0
LPLIPAL2ATG180	Lysophospholipase L2 (acyltransferase, 2-acyl-glycerophosphoglycerol, n-C18:0)	0	iJO1366	0
3HAD1401	3-hydroxyacyl-[acyl-carrier-protein] dehydratase (n-C14:0)	0	iJO1366_genetic_unlumping	0
CBPS	carbamoyl-phosphate synthase (glutamine-hydrolysing)	0	iJO1366	0
MALDt2_2pp	D-Malate transport via proton symport (2 H) (periplasm)	0	iJO1366	0
AGM3PA	N-Acetyl-D-glucosamine(anhydrous)N-Acetylmuramyl-tripeptide amidase	0	iJO1366	0
AGM3PH	N-Acetyl-D-glucosamine(anhydrous)N-Acetylmuramyl-tripeptide beta -1,4-N-acetylglucosaminidase	0	iJO1366	0
ACPPAT1801	acyl-(acyl carrier protein):phosphate acyltransferase (C18:0)	0	iJO1366_genetic_unlumping	0
TMDK1	thymidine kinase (ATP:thymidine)	0	iJO1366	0
LPLIPAL1A160pp	Lysophospholipase L1 (2-acylglycerophosphotidate, n-C16:0) (periplasm)	0	iJO1366	0
PGP140abcpp	phosphatidylglycerophosphate transport via ABC system (n-C14:0, periplasm)	0	iJO1366	0
12DGR141tipp	1,2 diacylglycerol transport via flipping (periplasm to cytoplasm, n-C14:1)	0	iJO1366	0
I4FE4SR1	ISC [4Fe-4S] Reduction	0	iJO1366_genetic_unlumping	0
LPLIPAL2ATG160	Lysophospholipase L2 (acyltransferase, 2-acyl-glycerophosphoglycerol, n-C16:0)	0	iJO1366	0
GLYC3Pabcpp	sn-Glycerol 3-phosphate transport via ABC system (periplasm)	0	iJO1366	0
ACOAD5f	acyl-CoA dehydrogenase (dodecanoyl-CoA)	1	iJO1366	0
ILEtex	L-isoleucine transport via diffusion (extracellular to periplasm)	1	iJO1366	0
HOMt2pp	L-homoserineserine efflux via proton symport	0	iJO1366	0
TSULabcpp	thiosulfate transport via ABC system (periplasm)	0	iJO1366	0
LPLIPAL2ATE181	Lysophospholipase L2 (acyltransferase, 2-acyl-glycerophosphoethanolamine, n-C18:1)	0	iJO1366	0
DHFS	dihydrofolate synthase	0	iJO1366	0
SUCMALtpp	succinate:malate antiporter (periplasm)	1	iJO1366	0
NH4tpp	ammonia reversible transport (periplasm)	1	iJO1366	1
VALTA	valine transaminase	1	iJO1366	0
TMAOR1	Trimethylamine N-oxide reductase (menaquinol 8)	0	iJO1366	0
R5PP	ribose 5-phosphate phosphatase	0	iJO1366	0
PG160abcpp	phosphatidylglycerol transport via ABC system (n-C16:0, periplasm)	0	iJO1366	0
LPLIPAL2A120	Lysophospholipase L2 (2-acylglycerophosphotidate, n-C12:0)	0	iJO1366	0
RNDR31	ribonucleoside-diphosphate reductase (CDP)	0	iJO1366_genetic_unlumping	0
CFAS160G	cyclopropane fatty acid synthase (Phosphatidylglycerol, n-C16:0)	0	iJO1366	0
CFAS160E	cyclopropane fatty acid synthase (Phosphatidylethanolamine, n-C16:0)	0	iJO1366	0
ICHORS	isochorismate synthase	1	iJO1366	0
ADK4	adentylate kinase (ITP)	1	iJO1366	0
ADK3	adentylate kinase (GTP)	1	iJO1366	0
Fe_transfer_CyaY_mod_1:fe2_to_IscU_mod_1:2Fe2S	Fe_transfer_CyaY_mod_1:fe2_to_IscU_mod_1:2Fe2S	0	M_protein_recon	0
ICHORT	isochorismatase	0	iJO1366	0
PLIPA2E141pp	Phospholipase A2 (phosphatidylethanolamine, n-C14:1) (periplasm)	0	iJO1366	0
GLYALDtpp	Glyceraldehyde facilitated diffusion (periplasm)	1	iJO1366	0
FEROpp	ferroxidase	0	iJO1366	0
AACPS21	acyl-[acyl-carrier-protein] synthetase (n-C14:1)	0	iJO1366_genetic_unlumping	0
PLIPA1G161pp	Phospholipase A1 (phosphatidylglycerol, n-C16:1) (periplasm)	0	iJO1366	0
APG3PAT181	acyl-phosphate:glycerol-3-phosphate acyltransferase (C18:1)	0	iJO1366	0
APG3PAT180	acyl-phosphate:glycerol-3-phosphate acyltransferase (C18:0)	0	iJO1366	0
SADH	Succinylarginine dihydrolase	0	iJO1366	0
LALALGLUtpp	L-alanyl-L-glutamate transport in via proton symport (periplasm)	0	iJO1366	0
PA161abcpp	phosphatidate transport via ABC system (n-C16:1, periplasm)	0	iJO1366	0
CRNCDH	Carnityl-CoA dehydratse	1	iJO1366	0
PGPP141	phosphatidylglycerol phosphate phosphatase (n-C14:1)	0	iJO1366	0
PGPP140	phosphatidylglycerol phosphate phosphatase (n-C14:0)	0	iJO1366	0
CYTDt2rpp	cytidine transport in via proton symport, reversible (periplasm)	1	iJO1366	0
AMMQLT8	S-adenosylmethione:2-demthylmenaquinole methyltransferase (menaquinone 8)	0	iJO1366	0
USHD	UDP-sugar hydrolase	0	iJO1366	0
UAAGDS	UDP-N-acetylmuramoyl-L-alanyl-D-glutamyl-meso-2,6-diaminopimelate synthetase	0	iJO1366	0
GLCP2	glycogen phosphorylase	0	iJO1366	0
MPTS1	molybdopterin synthase	0	iJO1366_genetic_unlumping	0
M1PD	mannitol-1-phosphate 5-dehydrogenase	1	iJO1366	0
G3PCabcpp	sn-glycerol-3-phosphocholine transport via ABC system (periplasm)	0	iJO1366	0
ACONMT	Trans-aconitate methyltransferase	0	iJO1366	0
DUTPDP	dUTP diphosphatase	0	iJO1366	0
TREptspp	trehalose transport via PEP:Pyr PTS (periplasm)	0	iJO1366	0
FA160ACPHi1	fatty-acyl-ACP hydrolase	0	iJO1366_genetic_unlumping	0
GALCTtex	D-galactarte transport via diffusion (extracellular to periplasm)	1	iJO1366	0
ALR2	aldose reductase (methylglyoxal)	0	iJO1366	0
ENTERES	Enterochelin Esterase	0	iJO1366	0
TUNGStex	tungstate transport via diffusion (extracellular to periplasm)	1	iJO1366	0
ACNAMt2pp	N-acetylneuraminate proton symport (periplasm)	0	iJO1366	0
FMNRx2	FMN reductase	0	iJO1366	0
DHDPRy	dihydrodipicolinate reductase (NADPH)	0	iJO1366	0
DSBGGT1	DsbG:glutathione thiotransferase	0	iJO1366_genetic_unlumping	0
O16AT	rhamanosyl-N-acetylglucosamyl-undecaprenyl diphosphate O-acetyltransferase (LPS O16 antigen biosynthesis)	0	iJO1366	0
DTMPtex	dTMP transport via diffusion (extracellular to periplasm)	1	iJO1366	0
MINCYCtex	Minocycline transport via diffusion (extracellular to periplasm)	1	iJO1366	0
SO3tex	sulfite transport via diffusion (extracellular to periplasm)	1	iJO1366	0
PGCD	phosphoglycerate dehydrogenase	0	iJO1366	0
3OXCOAT	3-oxoadipyl-CoA thiolase	0	iJO1366	0
2AGPA141tipp	2-Acyl-sn-glycero-3-phosphatidate (n-C14:1) transporter via facilitated diffusion (periplasm)	0	iJO1366	0
PLIPA1E161pp	Phospholipase A1 (phosphatidylethanolamine, n-C16:1) (periplasm)	0	iJO1366	0
LIPACabcpp	lipid (cold) A transport via ABC system (periplasm)	0	iJO1366	0
2AGPE161tipp	2-Acyl-sn-glycero-3-phosphoethanolamine (n-C16:1) transporter via facilitated diffusion (periplasm)	0	iJO1366	0
METDtex	D-methionine transport via diffusion (extracellular to periplasm)	1	iJO1366	0
TMAOtex	Trimethylamine N-oxide transport via diffusion (extracellular to periplasm)	1	iJO1366	0
CYANtex	Cyanide transport via diffusion (extracellular to periplasm)	1	iJO1366	0
EAR80x1	enoyl-[acyl-carrier-protein] reductase (NADH) (n-C8:0)	0	iJO1366_genetic_unlumping	0
APG3PAT161	acyl-phosphate:glycerol-3-phosphate acyltransferase (C16:1)	0	iJO1366	0
APG3PAT160	acyl-phosphate:glycerol-3-phosphate acyltransferase (C16:0)	0	iJO1366	0
CYTDt2pp	cytidine transport in via proton symport (periplasm)	0	iJO1366	0
4Fe4S_to_IscA_by_IscU	4Fe4S_to_IscA_by_IscU	0	M_protein_recon	0
FEENTERabcpp	Fe-enterobactin transport via ABC system (periplasm)	0	iJO1366	0
URACPAH	peroxyureidoacrylate hydrolase	0	iJO1366	0
ME1	malic enzyme (NAD)	0	iJO1366	0
PDE4	3_prime_,5_prime_-cyclic-nucleotide phosphodiesterase	0	iJO1366	0
PDE1	3_prime_,5_prime_-cyclic-nucleotide phosphodiesterase	0	iJO1366	0
O16A4COLIPAabctex	O16 antigen (x4) core oligosaccharide lipid A transport via ABC system (periplasm to extracellular)	0	iJO1366	0
CYTK1	cytidylate kinase (CMP)	1	iJO1366	0
CYTK2	cytidylate kinase (dCMP)	1	iJO1366	0
L__LACD2	L-Lactate dehydrogenase (ubiquinone)	0	iJO1366	0
L__LACD3	L-Lactate dehydrogenase (menaquinone)	0	iJO1366	0
PHEtex	L-phenylalanine transport via diffusion (extracellular to periplasm)	1	iJO1366	0
ME2	malic enzyme (NADP)	0	iJO1366	0
ECA4OALpp	enterobacterial common antigen (x4) O-antigen ligase (periplasm)	0	iJO1366	0
O16AP2pp	O16 antigen polymerase (periplasm)	0	iJO1366	0
MECDPDH52	2C-methyl-D-erythritol 2,4 cyclodiphosphate dehydratase	0	iJO1366_genetic_unlumping	0
NODOy	nitric oxide dioxygenase	0	iJO1366	0
2AGPE160tipp	2-Acyl-sn-glycero-3-phosphoethanolamine (n-C16:0) transporter via facilitated diffusion (periplasm)	0	iJO1366	0
KDOPS	3-deoxy -D-manno-octulosonic -acid 8-phosphate synthase	0	iJO1366	0
GLUt4pp	Na+/glutamate symport (periplasm)	0	iJO1366	0
SERt2rpp	L-serine reversible transport via proton symport (periplasm)	1	iJO1366	0
DCTPD	dCTP deaminase	0	iJO1366	0
ZN2tpp	zinc transport in via permease (no H+)	0	iJO1366	0
CLPNS140pp	cardiolipin synthase (periplasmic, n-C14:0)	1	iJO1366	0
GLYC2Pabcpp	sn-Glycerol 2-phosphate transport via ABC system (periplasm)	0	iJO1366	0
GDMANE	GDP-4-dehydro-6-deoxy-D-mannose epimerase	0	iJO1366	0
UAGAAT1	UDP-N-acetylglucosamine acyltransferase	1	iJO1366_genetic_unlumping	0
OGMEACPS1	3-Oxo-glutaryl-[ACP] methyl ester synthase	0	iJO1366_genetic_unlumping	0
CD2abcpp	Cadmium (Cd+2) ABC transporter (periplasm)	0	iJO1366	0
ENO	enolase	1	iJO1366	0
DHMPTR	Dihydromonapterin reductase	0	iJO1366	0
2AGPG160tipp	2-Acyl-sn-glycero-3-phosphoglycerol (n-C16:0) transporter via facilitated diffusion (periplasm)	0	iJO1366	0
4Fe4S_to_IscA_by_SufBCD	4Fe4S_to_IscA_by_SufBCD	0	M_protein_recon	0
3OAR1401	3-oxoacyl-[acyl-carrier-protein] reductase (n-C14:0)	1	iJO1366_genetic_unlumping	0
ARGAGMt7pp	Arginine/agmatine antiport (periplasm)	1	iJO1366	0
2Fe2S_to_IscA_by_IscU	2Fe2S_to_IscA_by_IscU	0	M_protein_recon	0
D__LACt2pp	D-lactate transport via proton symport (periplasm)	1	iJO1366	0
MSO3tex	methanesulfonate transport via diffusion (extracellular to periplasm)	1	iJO1366	0
GRXR2	glutaredoxin reductase	0	iJO1366_genetic_unlumping	0
MCTP1App	murein crosslinking transpeptidase 1A:(A2pm->D-ala) (periplasm)	0	iJO1366	0
FTHFLi	formate-tetrahydrofolate ligase	0	iJO1366	0
GRXR3	glutaredoxin reductase	0	iJO1366_genetic_unlumping	0
12DGR140tipp	1,2 diacylglycerol transport via flipping (periplasm to cytoplasm, n-C14:0)	0	iJO1366	0
ACOAD6f	acyl-CoA dehydrogenase (tetradecanoyl-CoA)	1	iJO1366	0
IDONtex	L-idonate transport via diffusion (extracellular to periplasm)	1	iJO1366	0
FDMO4	FMNH2-dependent monooxygenase (butanesulfonate)	0	iJO1366	0
MNNH	D-mannonate hydrolyase	0	iJO1366	0
G5SD	glutamate-5-semialdehyde dehydrogenase	0	iJO1366	0
PGPP160pp	phosphatidylglycerol phosphate phosphatase (periplasm, n-C16:0)	0	iJO1366	0
DNTPPA	Dihydroneopterin triphosphate pyrophosphatase	0	iJO1366	0
S7PI	sedoheptulose 7-phosphate isomerase	0	iJO1366	0
XYLt2pp	D-xylose transport in via proton symport (periplasm)	0	iJO1366	0
PETNT161pp	phosphoethanolamine transferase (c-C16:1)	0	iJO1366	0
RBK_L1	L-ribulokinase (L-ribulose)	0	iJO1366	0
SBTPD	sorbitol-6-phosphate dehydrogenase	1	iJO1366	0
LYSDC	lysine decarboxylase	0	iJO1366	0
RNDR42	ribonucleoside-diphosphate reductase (UDP)	0	iJO1366_genetic_unlumping	0
ADNCYC	adenylate cyclase	0	iJO1366	0
QUIN2tpp	Quinate transport (periplasm)	1	iJO1366	0
PA141abcpp	phosphatidate transport via ABC system (n-C14:1, periplasm)	0	iJO1366	0
GALCTNLtex	L-galactonate transport via diffusion (extracellular to periplasm)	1	iJO1366	0
AMPTASECG	alanyl aminopeptidase (cys-gly)	0	iJO1366	0
PDH	pyruvate dehydrogenase	0	iJO1366	0
ALLtex	Allose transport via diffusion (extracellular to periplasm)	1	iJO1366	0
GAM6Pt6_2pp	D-Glucosamine 6-phosphate transport via phosphate antiport (periplasm)	0	iJO1366	0
GALUi	UTP-glucose-1-phosphate uridylyltransferase (irreversible)	0	iJO1366	0
PYRtex	pyruvate transport via diffusion (extracellular to periplasm)	1	iJO1366	0
CLPNH181pp	cardiolipin hydrolase (periplasm, n-C18:1)	0	iJO1366	0
NI2tpp	nickel (+2) transport in via permease (no H+)	0	iJO1366	0
SELtex	selenate transport via diffusion (extracellular to periplasm)	1	iJO1366	0
THRA2i	L-allo-Threonine Aldolase	0	iJO1366	0
EAR161y1	enoyl-[acyl-carrier-protein] reductase (NADPH) (n-C16:1)	0	iJO1366_genetic_unlumping	0
CYSabc2pp	L-cysteine export via ABC system (cytoplasm to periplasm)	0	iJO1366	0
ACPPAT1811	acyl-(acyl carrier protein):phosphate acyltransferase (C18:1)	0	iJO1366_genetic_unlumping	0
LPLIPAL1G180pp	Lysophospholipase L1 (2-acylglycerophosphoglycerol, n-C18:0) (periplasm)	0	iJO1366	0
O16AP3pp	O16 antigen polymerase (periplasm)	0	iJO1366	0
NADH17pp	NADH dehydrogenase (menaquinone-8 & 3 protons) (periplasm)	0	iJO1366	0
UPPRT	uracil phosphoribosyltransferase	0	iJO1366	0
NTD1pp	5_prime_-nucleotidase (dUMP)	0	iJO1366	0
FEENTERR1	Fe-enterobactin reduction (Fe(III)-unloading)	0	iJO1366	0
UPLA4FNT	undecaprenyl phosphate-L-Ara4FN transferase	0	iJO1366	0
FEENTERR3	Fe-enterobactin reduction (Fe(III)-unloading)	0	iJO1366	0
FECRMR1	Ferrichrome reductase	0	iJO1366	0
FECRMR2	Ferrichrome reductase	0	iJO1366	0
FECRMR3	Ferrichrome reductase	0	iJO1366	0
APH180	acylphosphatase (C18:0)	0	iJO1366	0
APH181	acylphosphatase (C18:1)	0	iJO1366	0
23PDE2pp	2_prime_,3_prime_-cyclic-nucleotide phosphodiesterase (UMP) (periplasm)	0	iJO1366	0
UPLA4FNF	undecaprenyl phosphate-L-Ara4FN formylase	0	iJO1366	0
KG6PDC	3-keto-L-gulonate 6-phosphate decarboxylase	0	iJO1366	0
SUCptspp	sucrose transport via PEP:Pyr (periplasm)	0	iJO1366	0
UDPGPpp	UDPglucose pyrophosphohydrolase	0	iJO1366	0
DSBCGT1	DsbC:glutathione thiotransferase	0	iJO1366_genetic_unlumping	0
POAACR	peroxyaminoacrylate reductase	0	iJO1366	0
PLIPA1A120pp	Phospholipase A1 (phosphatidate, n-C12:0) (periplasm)	0	iJO1366	0
APH160	acylphosphatase (C16:0)	0	iJO1366	0
APH161	acylphosphatase (C16:1)	0	iJO1366	0
BUTtex	Butyrate transport via diffusion (extracellular to periplasm)	1	iJO1366	0
KAS141	beta-ketoacyl-ACP synthase	0	iJO1366_genetic_unlumping	0
HG2tex	mercury (Hg+2) transport via diffusion (extracellular to periplasm)	1	iJO1366	0
MPTSS1	molybdopterin synthase sulfurylase	0	iJO1366_genetic_unlumping	0
LPLIPAL2E120	Lysophospholipase L2 (2-acylglycerophosphoethanolamine, n-C12:0)	0	iJO1366	0
FACOAE120	fatty-acid-CoA thioesterase (dodecanoate)	0	iJO1366	0
BTS6	BTS6	0	M_protein_recon	0
XMPtex	XMP transport via diffusion (extracellular to periplasm)	1	iJO1366	0
GALCTLO	L-galactonate oxidoreductase	0	iJO1366	0
ACCOAL	acetate-CoA ligase (ADP-forming)	0	iJO1366	0
CITL	Citrate lyase	0	iJO1366	0
FORtppi	formate transport via diffusion (cytoplasm to periplasm)	0	iJO1366	0
ACCOAC	acetyl-CoA carboxylase	0	iJO1366	0
AACPS31	acyl-[acyl-carrier-protein] synthetase (n-C16:0)	0	iJO1366_genetic_unlumping	0
NMNAT	nicotinamide-nucleotide adenylyltransferase	0	iJO1366	0
AKGDH	2-Oxogluterate dehydrogenase	0	iJO1366	0
ADA	Adenosine deaminase	0	iJO1366	0
MANPGH	2-O-alpha-mannosyl-6-phosphate-D-glycerate hydrolase	0	iJO1366	0
Fe_transfer_CyaY_mod_1:fe2_to_IscU	Fe_transfer_CyaY_mod_1:fe2_to_IscU	0	M_protein_recon	0
GALCTND	galactonate dehydratase	0	iJO1366	0
TYRt2rpp	L-tyrosine reversible transport via proton symport (periplasm)	1	iJO1366	0
NADH18pp	NADH dehydrogenase (demethylmenaquinone-8 & 3 protons) (periplasm)	0	iJO1366	0
UDCPDPS	Undecaprenyl diphosphate synthase	0	iJO1366	0
Cs_peri_import	Cs_peri_import	0	M_protein_recon	0
COLIPAKpp	Lipid A core kinase (periplasm)	0	iJO1366	0
HSK	homoserine kinase	0	iJO1366	0
METSOX2abcpp	L-methionine R-oxide transport via ABC system (periplasm)	0	iJO1366	0
S_transfer_to_IscU_mod_1:2Fe2S_mod_1:2Fe1S	S_transfer_to_IscU_mod_1:2Fe2S_mod_1:2Fe1S	0	M_protein_recon	0
RMNtpp	L-rhamnose transport via proton symport (periplasm)	0	iJO1366	0
G2PP	glycerol-2-phosphate phosphatase	0	iJO1366	0
PPGPPDP	guanosine-3_prime_,5_prime_-bis(diphosphate) 3_prime_-diphosphatase	0	iJO1366	0
ALAt2pp	L-alanine transport in via proton symport (periplasm)	0	iJO1366	0
RFAMPtex	Rifampin transport via diffusion (extracellular to periplasm)	1	iJO1366	1
OCTDPS	Octaprenyl pyrophosphate synthase	0	iJO1366	0
H2Otex	H2O transport via diffusion (extracellular to periplasm)	1	iJO1366	1
LIPAHT2ex	core oligosaccharide lipid A:hexadecanoate transferase (n-C16:0) (extracellular membrane)	0	iJO1366	0
OPMEACPD1	3-Oxo-pimeloyl-[ACP] methyl ester dehydratase	0	iJO1366_genetic_unlumping	0
EAR121x1	enoyl-[acyl-carrier-protein] reductase (NADH) (n-C12:1)	0	iJO1366_genetic_unlumping	0
MALTPTtexi	maltopentaoseMaltotriose transport via diffusion (extracellular to periplasm) irreversible	0	iJO1366	0
DHAtpp	Dihydroxyacetone transport via facilitated diffusion (periplasm)	1	iJO1366	0
MECDPDH51	2C-methyl-D-erythritol 2,4 cyclodiphosphate dehydratase	0	iJO1366_genetic_unlumping	0
GPDDA2pp	Glycerophosphodiester phosphodiesterase (Glycerophosphoethanolamine)	0	iJO1366	0
O16GALFT	galactofuranosyltransferase (LPS O16 antigen biosynthesis)	0	iJO1366	0
CPGNUtpp	coprogen unloaded secretion	0	iJO1366	0
S_transfer_to_SufBCD_mod_1:2Fe2S_mod_1:2Fe1S	S_transfer_to_SufBCD_mod_1:2Fe2S_mod_1:2Fe1S	0	M_protein_recon	0
CyaY_Fe_loading	CyaY_Fe_loading	0	M_protein_recon	0
PRAIi	phosphoribosylanthranilate isomerase (irreversible)	0	iJO1366	0
3PEPTabcpp	tripeptide (LalaDgluMdap) transport via ABC system (periplasm)	0	iJO1366	0
EAR80y1	enoyl-[acyl-carrier-protein] reductase (NADPH) (n-C8:0)	0	iJO1366_genetic_unlumping	0
GLYCLTt4pp	glycolate transport via sodium symport (periplasm)	0	iJO1366	0
FBA3	Sedoheptulose 1,7-bisphosphate D-glyceraldehyde-3-phosphate-lyase	1	iJO1366	0
MDDCP1pp	murein D,D-carboxypeptidase (murein5px4p) (periplasm)	0	iJO1366	0
FACOAL60t2pp	fatty-acid-CoA ligase (hexanoate transport via vectoral Co-A coupling)	0	iJO1366	0
ULA4NFT	UDP-L-Ara4N formyltransferase	0	iJO1366	0
UDPKAAT	UDP-4_prime__prime_-ketopentose:UDP-4-amino-4-deoxy-L-arabinose aminotransferase	1	iJO1366	0
CYNTAH	Cyanate aminohydrolase	0	iJO1366	0
CYTDH	Cytidine hydrolase	0	iJO1366	0
TRPtex	L-tryptophan transport via diffusion (extracellular to periplasm)	1	iJO1366	0
AGM4PCPpp	N-Acetyl-D-glucosamine(anhydrous)N-Acetylmuramyl-tetrapeptide L,D-carboxypeptidase (periplasmic)	0	iJO1366	0
CU2tpp	copper transport in via permease (no H+)	0	iJO1366	0
PAPA140	Phosphatidate phosphatase (n-C14:0)	0	iJO1366	0
PAPA141	Phosphatidate phosphatase (n-C14:1)	0	iJO1366	0
POR51	pyruvate synthase	1	iJO1366_genetic_unlumping	0
5DGLCNtex	5-Dehydro-D-gluconate transport via diffusion (extracellular to periplasm)	1	iJO1366	0
ALLTNtex	allantoin transport via diffusion (extracellular to periplasm)	1	iJO1366	0
POR52	pyruvate synthase	1	iJO1366_genetic_unlumping	0
G3PCtex	glycero-3-phosphocholine transport via diffusion (extracellular to periplasm)	1	iJO1366	0
NI2uabcpp	nickel transport via ABC system (uptake, periplasm)	0	iJO1366	0
QMO3	quinol monooxygenase (menaquinol 8)	0	iJO1366	0
QMO2	quinol monooxygenase (Ubiquinol-8)	0	iJO1366	0
PAPA120pp	Phosphatidate phosphatase (periplasmic, n-C12:0)	0	iJO1366	0
2AGPEAT160	2-acyl-glycerophospho-ethanolamine acyltransferase (n-C16:0)	0	iJO1366	0
SELNPS	Selenophosphate synthase	0	iJO1366	0
ANPRT	anthranilate phosphoribosyltransferase	0	iJO1366	0
PSD180	Phosphatidylserine decarboxylase (n-C18:0)	0	iJO1366	0
PSD181	Phosphatidylserine decarboxylase (n-C18:1)	0	iJO1366	0
FORtex	formate transport via diffusion (extracellular to periplasm)	1	iJO1366	0
ARGDCpp	arginine decarboxylase	0	iJO1366	0
DAGK120	diacylglycerol kinase (n-C12:0)	0	iJO1366	0
PYDXtpp	pyridoxal import	0	iJO1366	0
CSNt2pp	cytosine transport in via proton symport (periplasm)	0	iJO1366	0
SUCCt2_2pp	succinate transport via proton symport (2 H) (periplasm)	0	iJO1366	0
3OAR1411	3-oxoacyl-[acyl-carrier-protein] reductase (n-C14:1)	0	iJO1366_genetic_unlumping	0
DSBAO21	DsbA protein reoxidation reaction (anaerobic)	0	iJO1366_genetic_unlumping	0
NTD5pp	5_prime_-nucleotidase (dTMP)	0	iJO1366	0
PAPA160pp	Phosphatidate phosphatase (periplasmic, n-C16:0)	0	iJO1366	0
S_transfer_to_SufBCD_mod_2:fe2	S_transfer_to_SufBCD_mod_2:fe2	0	M_protein_recon	0
THRAi	Threonine aldolase	0	iJO1366	0
GARFT	phosphoribosylglycinamide formyltransferase	1	iJO1366	0
G3PT	glycerol-3-phosphatase	0	iJO1366	0
SufBCD_mod_1:fe2atp_mediated_FE_loading	SufBCD_mod_1:fe2atp_mediated_FE_loading	0	M_protein_recon	0
GLYCAtex	D-glycerate transport via diffusion (extracellular to periplasm)	1	iJO1366	0
ADOCBIK	Adenosyl cobinamide kinase	0	iJO1366	0
MALTHXabcpp	maltohexaose transport via ABC system (periplasm)	0	iJO1366	0
GGGABADr	gamma-glutamyl-gamma aminobutyric acid dehydrogenase	1	iJO1366	0
2AGPG161tipp	2-Acyl-sn-glycero-3-phosphoglycerol (n-C16:1) transporter via facilitated diffusion (periplasm)	0	iJO1366	0
TARTRDtex	D-tartrate transport via diffusion (extracellular to periplasm)	1	iJO1366	0
GDPDPK	GDP diphosphokinase	0	iJO1366	0
GLCP	glycogen phosphorylase	0	iJO1366	0
DDPGALA	2-dehydro-3-deoxy-6-phosphogalactonate aldolase	1	iJO1366	0
ARBabcpp	L-arabinose transport via ABC system (periplasm)	0	iJO1366	0
ASPt2rpp	L-aspartate transport in via proton symport (periplasm) reversible	1	iJO1366	0
PLIPA2G141pp	Phospholipase A2 (phosphatidylglycerol, n-C14:1) (periplasm)	0	iJO1366	0
G3PEtex	glycero-3-phosphoethanolamine transport via diffusion (extracellular to periplasm)	1	iJO1366	0
LPLIPAL1A161pp	Lysophospholipase L1 (2-acylglycerophosphotidate, n-C16:1) (periplasm)	0	iJO1366	0
CYStex	L-cysteine transport via diffusion (extracellular to periplasm)	1	iJO1366	0
FACOAL161t2pp	fatty-acid-CoA ligase (hexadecenoate transport via vectoral Co-A coupling)	0	iJO1366	0
UACMAMO	UDP-N-acetyl-D-mannosamine oxidoreductase	0	iJO1366	0
O2tpp	o2 transport via diffusion (periplasm)	1	iJO1366	1
ARBTNtonex	aerobactin transport via ton system (extracellular)	0	iJO1366	0
ASO3tex	arsenite transport via diffusion (extracellular to periplasm)	1	iJO1366	0
INSH	Inosine hydrolase	0	iJO1366	0
PLIPA2A120pp	Phospholipase A2 (phosphatidate, n-C12:0) (periplasm)	0	iJO1366	0
INSK	insosine kinase	0	iJO1366	0
MALCOAMT	Malonyl-CoA methyltransferase	0	iJO1366	0
PYRt2rpp	pyruvate reversible transport via proton symport (periplasm)	1	iJO1366	0
AMANAPEr	N-acetylmannosamine 6-phosphate epimerase	1	iJO1366	0
GND	phosphogluconate dehydrogenase	0	iJO1366	0
GNK	gluconokinase	0	iJO1366	0
NADH10	NADH dehydrogenase (menaquinone-8 & 0 protons)	0	iJO1366	0
GLCNt2rpp	D-gluconate transport via proton symport, reversible (periplasm)	1	iJO1366	0
LYSabcpp	L-lysine transport via ABC system (periplasm)	0	iJO1366	0
CLPNS180pp	cardiolipin synthase (periplasmic, n-C18:0)	1	iJO1366	0
PLIPA2A161pp	Phospholipase A2 (phosphatidate, n-C16:1) (periplasm)	0	iJO1366	0
QUIN2tex	Quinate transport via diffusion (extracellular to periplasm)	1	iJO1366	0
PLIPA2E140pp	Phospholipase A2 (phosphatidylethanolamine, n-C14:0) (periplasm)	0	iJO1366	0
PYAM5PO	pyridoxamine 5_prime_-phosphate oxidase	0	iJO1366	0
G3PAT1201	glycerol-3-phosphate acyltransferase (C12:0)	0	iJO1366_genetic_unlumping	0
3OAR801	3-oxoacyl-[acyl-carrier-protein] reductase (n-C8:0)	1	iJO1366_genetic_unlumping	0
SELtpp	selenate transport via proton symport (periplasm)	0	iJO1366	0
ALAALAD	D-alanine-D-alanine dipeptidase	0	iJO1366	0
DADK	deoxyadenylate kinase	1	iJO1366	0
2AGPE140tipp	2-Acyl-sn-glycero-3-phosphoethanolamine (n-C14:0) transporter via facilitated diffusion (periplasm)	0	iJO1366	0
OMMBLHX3	2-Octaprenyl-3-methyl-6-methoxy-1,4-benzoquinol hydroxylase (anaerobic)	0	iJO1366	0
LPLIPAL2ATG140	Lysophospholipase L2 (acyltransferase, 2-acyl-glycerophosphoglycerol, n-C14:0)	0	iJO1366	0
DADA	Deoxyadenosine deaminase	0	iJO1366	0
ALAALAr	D-alanine-D-alanine ligase (reversible)	1	iJO1366	0
PSSA141	Phosphatidylserine syntase (n-C14:1)	0	iJO1366	0
PSSA140	Phosphatidylserine syntase (n-C14:0)	0	iJO1366	0
3OAS1001	3-oxoacyl-[acyl-carrier-protein] synthase (n-C10:0)	0	iJO1366_genetic_unlumping	0
2AGPEAT120	2-acyl-glycerophospho-ethanolamine acyltransferase (n-C12:0)	0	iJO1366	0
PA180abcpp	phosphatidate transport via ABC system (n-C18:0, periplasm)	0	iJO1366	0
2AGPA140tipp	2-Acyl-sn-glycero-3-phosphatidate (n-C14:0) transporter via facilitated diffusion (periplasm)	0	iJO1366	0
MALt2_2pp	Malate transport via proton symport (2 H) (periplasm)	0	iJO1366	0
NTPP10	Nucleoside triphosphate pyrophosphorylase (ditp)	0	iJO1366	0
KAS151	beta-ketoacyl-ACP synthase (2)	0	iJO1366_genetic_unlumping	0
NOVBCNtex	Novobiocin transport via diffusion (extracellular to periplasm)	1	iJO1366	1
GLYBabcpp	Glycine betaine transport via ABC system (periplasm)	0	iJO1366	0
EDTXS21	Endotoxin Synthesis (myristoyl transferase)	0	iJO1366_genetic_unlumping	0
THZPSN31	thiazole phosphate synthesis	0	iJO1366_genetic_unlumping	0
LPLIPAL2A140	Lysophospholipase L2 (2-acylglycerophosphotidate, n-C14:0)	0	iJO1366	0
PLIPA1A160pp	Phospholipase A1 (phosphatidate, n-C16:0) (periplasm)	0	iJO1366	0
GLCRD	glucarate dehydratase	0	iJO1366	0
NO3tex	nitrate transport via diffusion (extracellular to periplasm)	1	iJO1366	0
TYMtex	tyramine transport via diffusion (extracellular to periplasm)	1	iJO1366	0
RNDR12	ribonucleoside-diphosphate reductase (ADP)	0	iJO1366_genetic_unlumping	0
ALLTN	allantoinase	0	iJO1366	0
DASYN180	CDP-diacylglycerol synthetase (n-C18:0)	0	iJO1366	0
ALAALAabcpp	D-alanyl-D-alanine (DalaDala) transport via ABC system (periplasm)	0	iJO1366	0
PG141abcpp	phosphatidylglycerol transport via ABC system (n-C14:1, periplasm)	0	iJO1366	0
NTD4pp	5_prime_-nucleotidase (CMP)	0	iJO1366	0
HKNDDH	2-hydroxy-6-ketonona-2,4-dienedioic acid hydrolase	0	iJO1366	0
TRPt2rpp	L-tryptophan reversible transport via proton symport (periplasm)	1	iJO1366	0
PNTOtex	Pantothenate transport via diffusion (extracellular to periplasm)	1	iJO1366	0
ASCBPL	L-ascorbate 6-phosphate lactonase	0	iJO1366	0
CRNDtex	D-carnitine transport via diffusion (extracellular to periplasm)	1	iJO1366	0
ASCBptspp	L-ascorbate transport via PEP:Pyr PTS (periplasm)	0	iJO1366	0
PGPP161	phosphatidylglycerol phosphate phosphatase (n-C16:1)	0	iJO1366	0
PGPP160	phosphatidylglycerol phosphate phosphatase (n-C16:0)	0	iJO1366	0
PRFGS	phosphoribosylformylglycinamidine synthase	0	iJO1366	0
PG120abcpp	phosphatidylglycerol transport via ABC system (n-C12:0, periplasm)	0	iJO1366	0
ETOHtex	ethanol transport via diffusion (extracellular to periplasm)	1	iJO1366	0
MG2tex	magnesium (Mg+2) transport via diffusion (extracellular to periplasm)	1	iJO1366	0
DASYN160	CDP-diacylglycerol synthetase (n-C16:0)	0	iJO1366	0
DASYN161	CDP-diacylglycerol synthetase (n-C16:1)	0	iJO1366	0
AGM3PApp	N-Acetyl-D-glucosamine(anhydrous)N-Acetylmuramyl-tripeptide amidase (periplasm)	0	iJO1366	0
XTSNt2rpp	Xanthosine transport via proton symport (periplasm)	1	iJO1366	0
PLIPA2G140pp	Phospholipase A2 (phosphatidylglycerol, n-C14:0) (periplasm)	0	iJO1366	0
VPAMTr	Valine-pyruvate aminotransferase	1	iJO1366	0
MALTTRtexi	Maltotriose transport via diffusion (extracellular to periplasm) irreversible	0	iJO1366	0
ARGtex	L-arginine transport via diffusion (extracellular to periplasm)	1	iJO1366	0
MTHTHFSs	(2R,4S)-2-methyl-2,3,3,4-tetrahydroxytetrahydrofuran synthesis (spontaneous)	0	iJO1366	1
GMAND	GDP-D-mannose dehydratase	0	iJO1366	0
PDXPP	Pyridoxine 5-phosphate phosphatase	0	iJO1366	0
GALCTNLt2pp	L-galactonate transport via proton symport (periplasm)	0	iJO1366	0
2AGPA160tipp	2-Acyl-sn-glycero-3-phosphatidate (n-C16:0) transporter via facilitated diffusion (periplasm)	0	iJO1366	0
K2L4Aabcpp	KDO(2)-lipid IV A transport via ABC system (periplasm)	0	iJO1366	0
DC6PH	diacetylchitobiose-6-phosphate hydrolase	0	iJO1366	0
CHLabcpp	choline transport via ABC system (periplasm)	0	iJO1366	0
GLYC3Pt6pp	Glycerol-3-phosphate : phosphate antiporter (periplasm)	0	iJO1366	0
SPMDtex	spermidine transport via diffusion (extracellular to periplasm)	1	iJO1366	0
EAR121y1	enoyl-[acyl-carrier-protein] reductase (NADPH) (n-C12:1)	0	iJO1366_genetic_unlumping	0
PGPP141pp	phosphatidylglycerol phosphate phosphatase (periplasm, n-C14:1)	0	iJO1366	0
CYSDabcpp	D-cysteine uptake via ABC system (periplasm)	0	iJO1366	0
NTD8	5_prime_-nucleotidase (dGMP)	0	iJO1366	0
PSSA160	Phosphatidylserine syntase (n-C16:0)	0	iJO1366	0
GDPtex	GDP transport via diffusion (extracellular to periplasm)	1	iJO1366	0
FACOAL180t2pp	fatty-acid-CoA ligase (octadecanoate transport via vectoral Co-A coupling)	0	iJO1366	0
LPLIPAL2ATE140	Lysophospholipase L2 (acyltransferase, 2-acyl-glycerophosphoethanolamine, n-C14:0)	0	iJO1366	0
RFAMPtpp	Rifampin transport via TolC system	0	iJO1366	0
CLPNS181pp	cardiolipin synthase (periplasmic, n-C18:1)	1	iJO1366	0
LA4NTpp	4-amino-4-deoxy-L-arabinotransferase (LPS lipid A modification, periplasmic face of membrane))	0	iJO1366	0
CHOLD	choline dehydrogenase	0	iJO1366	0
PLIPA2A160pp	Phospholipase A2 (phosphatidate, n-C16:0) (periplasm)	0	iJO1366	0
AM4PCP	anhydrous-N-Acetylmuramyl-tetrapeptide L,D-carboxypeptidase	0	iJO1366	0
FRUpts2pp	Fructose transport via PEP:Pyr PTS (f6p generating) (periplasm)	0	iJO1366	0
BUTSO3abcpp	butanesulfonate transport via ABC system (periplasm)	0	iJO1366	0
ALPATG160pp1	apolipoprotein N-acyltransferase (phosphatidylglycerol, periplasm)	0	iJO1366_genetic_unlumping	0
PDX5PO2	pyridoxine 5_prime_-phosphate oxidase (anaerboic	0	iJO1366	0
DPCOAK	dephospho-CoA kinase	0	iJO1366	0
APG3PAT141	acyl-phosphate:glycerol-3-phosphate acyltransferase (C14:1)	0	iJO1366	0
APG3PAT140	acyl-phosphate:glycerol-3-phosphate acyltransferase (C14:0)	0	iJO1366	0
NADH5	NADH dehydrogenase (ubiquinone-8 )	0	iJO1366	0
NADH9	NADH dehydrogenase (demethylmenaquinone-8 & 0 protons)	0	iJO1366	0
CHORM	chorismate mutase	0	iJO1366	0
BALAtex	beta-alanine transport via diffusion (extracellular to periplasm)	1	iJO1366	0
PLIPA1E120pp	Phospholipase A1 (phosphatidylethanolamine, n-C12:0) (periplasm)	0	iJO1366	0
CHORS	chorismate synthase	0	iJO1366	0
FRULYStex	fructoselysine transporter via diffusion (extracellular)	1	iJO1366	0
MCTP1Bpp	murein crosslinking transpeptidase 1B:(A2pm->A2pm) (periplasm)	0	iJO1366	0
HCO3E	HCO3 equilibration reaction	1	iJO1366	0
ADCS	4-amino-4-deoxychorismate synthase	0	iJO1366	0
CHTBSptspp	chitobiose transport via PEP:Pyr PTS (periplasm)	0	iJO1366	0
2AGPE180tipp	2-Acyl-sn-glycero-3-phosphoethanolamine (n-C18:0) transporter via facilitated diffusion (periplasm)	0	iJO1366	0
PFL_act	PFL_act	0	M_protein_recon	0
AM4PA	anhydrous-N-Acetylmuramyl-tetrapeptide amidase	0	iJO1366	0
AMANK	N-acetyl-D-mannosamine kinase	0	iJO1366	0
3NTD7pp	3_prime_-nucleotidase (AMP) (periplasm)	0	iJO1366	0
TARTRtex	Tartrate transport via diffusion (extracellular to periplasm)	1	iJO1366	0
DMATT	dimethylallyltranstransferase	0	iJO1366	0
LPLIPAL1G140pp	Lysophospholipase L1 (2-acylglycerophosphoglycerol, n-C14:0) (periplasm)	0	iJO1366	0
THRt2pp	L-threonine efflux transport via proton antiport (periplasm)	0	iJO1366	0
3GMPtex	3GMP transport via diffusion (extracellular to periplasm)	1	iJO1366	0
3HAD801	3-hydroxyacyl-[acyl-carrier-protein] dehydratase (n-C8:0)	0	iJO1366_genetic_unlumping	0
ACACT8r	acetyl-CoA acyltransferase (hexadecanoyl-CoA), (r)	1	iJO1366	0
SufBCDatp_mediated_FE_loading	SufBCDatp_mediated_FE_loading	0	M_protein_recon	0
MNLtex	mannitol transport via diffusion (extracellular to periplasm)	1	iJO1366	0
ICDHyr	isocitrate dehydrogenase (NADP)	1	iJO1366	0
SUCFUMtpp	succinate:fumarate antiporter (periplasm)	1	iJO1366	0
THRabcpp	L-threonine transport via ABC system (periplasm)	0	iJO1366	0
PHEMEtiex	protoheme transport irreversible out via diffusion (periplasm to extracellular)	0	iJO1366	0
DCMPtex	dCMP transport via diffusion (extracellular to periplasm)	1	iJO1366	0
FBP	fructose-bisphosphatase	0	iJO1366	0
HISabcpp	L-histidine transport via ABC system (periplasm)	0	iJO1366	0
LPLIPAL1E180pp	Lysophospholipase L1 (2-acylglycerophosphoethanolamine, n-C18:0) (periplasm)	0	iJO1366	0
FEENTERtpp	enterochelin transport (secretion)	0	iJO1366	0
COBALT2tpp	cobalt transport in via permease (no H+)	0	iJO1366	0
G3PAT1601	glycerol-3-phosphate acyltransferase (C16:0)	0	iJO1366_genetic_unlumping	0
XYLK	xylulokinase	0	iJO1366	0
3OAS601	3-oxoacyl-[acyl-carrier-protein] synthase (n-C6:0)	0	iJO1366_genetic_unlumping	0
2AGPE141tipp	2-Acyl-sn-glycero-3-phosphoethanolamine (n-C14:1) transporter via facilitated diffusion (periplasm)	0	iJO1366	0
CBIAT	Cobinamide adenyltransferase	1	iJO1366	0
LPLIPAL1E140pp	Lysophospholipase L1 (2-acylglycerophosphoethanolamine, n-C14:0) (periplasm)	0	iJO1366	0
AMPtex	AMP transport via diffusion (extracellular to periplasm)	1	iJO1366	0
PPCDC	phosphopantothenoylcysteine decarboxylase	0	iJO1366	0
ACGAtex	N-Acetyl-D-glucosamine transport via diffusion (extracellular to periplasm)	1	iJO1366	0
ACOAD8f	acyl-CoA dehydrogenase (octadecanoyl-CoA)	1	iJO1366	0
METSOXR21	L-methionine-R-sulfoxide reductase	0	iJO1366_genetic_unlumping	0
MDDEP4pp	murein D,D-endopeptidase (murein4px4px4p) (periplasm)	0	iJO1366	0
METSOXR22	L-methionine-R-sulfoxide reductase	0	iJO1366_genetic_unlumping	0
ACACtex	acetoacetate transport via diffusion (extracellular to periplasm)	1	iJO1366	0
LPLIPAL1G181pp	Lysophospholipase L1 (2-acylglycerophosphoglycerol, n-C18:1) (periplasm)	0	iJO1366	0
LALADGLUtpp	L-alanyl-D-glutamate transport in via proton symport (periplasm)	0	iJO1366	0
GUAt2pp	guanine transport in via proton symport (periplasm)	0	iJO1366	0
PRMICI	1-(5-phosphoribosyl)-5-[(5-phosphoribosylamino)methylideneamino)imidazole-4-carboxamide isomerase	1	iJO1366	0
TUNGSabcpp	tungstate transport via ABC system (periplasm)	0	iJO1366	0
PLIPA2G181pp	Phospholipase A2 (phosphatidylglycerol, n-C18:1) (periplasm)	0	iJO1366	0
ABUTD	Aminobutyraldehyde dehydrogenase	0	iJO1366	0
ICL	Isocitrate lyase	0	iJO1366	0
DGK1	deoxyguanylate kinase (dGMP:ATP)	1	iJO1366	0
ALAabcpp	L-alanine transport via ABC system (periplasm)	0	iJO1366	0
UREAtpp	Urea transport via facilitate diffusion (periplasm)	1	iJO1366	0
FALDtex	formaldehyde transport via diffusion (extracellular to periplasm)	1	iJO1366	0
PFK	phosphofructokinase	0	iJO1366	0
3OAR1201	3-oxoacyl-[acyl-carrier-protein] reductase (n-C12:0)	1	iJO1366_genetic_unlumping	0
PFL	pyruvate formate lyase	0	iJO1366	0
PEAMNtex	phenethylamine transport via diffusion (extracellular to periplasm)	1	iJO1366	0
FUCtpp	L-fucose transport via proton symport (periplasm)	1	iJO1366	0
GLUt2rpp	L-glutamate transport via proton symport, reversible (periplasm)	1	iJO1366	0
ALLULPE	Allulose 6-phosphate epimerase	1	iJO1366	0
SO2tpp	SO2 transport via diffusion (periplasm)	1	iJO1366	1
DBTS	dethiobiotin synthase	0	iJO1366	0
MACPD1	Malonyl-ACP decarboxylase	0	iJO1366_genetic_unlumping	0
AADDGT	dTDP-N-4-acetamido-4,6-dideoxy-D-galactose transferase	0	iJO1366	0
GUAPRT	guanine phosphoribosyltransferase	0	iJO1366	0
ARBTNtpp	aerobactin secretion (to periplasm)	0	iJO1366	0
FORCT	Formyl-CoA Transferase	1	iJO1366	0
ATPM	ATP maintenance requirement	0	iJO1366	1
3NTD4pp	3_prime_-nucleotidase (CMP) (periplasm)	0	iJO1366	0
UDPGALtex	UDPgalactose transport via diffusion (extracellular to periplasm)	1	iJO1366	0
APH140	acylphosphatase (C14:0)	0	iJO1366	0
APH141	acylphosphatase (C14:1)	0	iJO1366	0
3OAS1611	3-oxoacyl-[acyl-carrier-protein] synthase (n-C16:1)	0	iJO1366_genetic_unlumping	0
FACOAE141	fatty-acid-CoA thioesterase (tetradecenoate)	0	iJO1366	0
FACOAE140	fatty-acid-CoA thioesterase (tetradecanoate)	0	iJO1366	0
2Fe2S_to_IscA_by_SufBCD	2Fe2S_to_IscA_by_SufBCD	0	M_protein_recon	0
FACOAL100t2pp	fatty-acid-CoA ligase (decanoate transport via vectoral Co-A coupling)	0	iJO1366	0
EDTXS31	Endotoxin Synthesis (palmitoleoyl ACP)	0	iJO1366_genetic_unlumping	0
GLCRAL	5-dehydro-4-deoxyglucarate aldolase	0	iJO1366	0
NNDMBRT	Nicotinate-nucleotide dimethylbenzimidazole phosphoribosyltransferase	0	iJO1366	0
DINSt2pp	deoxyinosine transport in via proton symport (periplasm)	0	iJO1366	0
AACPS11	acyl-[acyl-carrier-protein] synthetase (n-C14:0)	0	iJO1366_genetic_unlumping	0
PYNP2r	pyrimidine-nucleoside phosphorylase (uracil)	1	iJO1366	0
ISETACabcpp	isethionate transport via ABC system (periplasm)	0	iJO1366	0
CDGS	7-deaza-7-carboxyguanine synthase	0	iJO1366	0
DHNAOT4	1,4-dihydroxy-2-naphthoate octaprenyltransferase	0	iJO1366	0
ACODA	acetylornithine deacetylase	0	iJO1366	0
LALDO2x	D-Lactaldehyde:NAD+ 1-oxidoreductase	0	iJO1366	0
2AGPGAT120	2-acyl-glycerophospho-glycerol acyltransferase (n-C12:0)	0	iJO1366	0
DKGLCNR2x	2,5-diketo-D-gluconate reductase (NADH)	0	iJO1366	0
DKGLCNR2y	2,5-diketo-D-gluconate reductase (NADPH)	0	iJO1366	0
GLCS1	glycogen synthase (ADPGlc)	0	iJO1366	0
PPAtex	propionate transport via diffusion	1	iJO1366	0
GPDDA5pp	Glycerophosphodiester phosphodiesterase (Glycerophosphoinositol)	0	iJO1366	0
PROtex	L-proline transport via diffusion (extracellular to periplasm)	1	iJO1366	0
MNLptspp	mannitol transport via PEP:Pyr PTS (periplasm)	0	iJO1366	0
NAt3_2pp	sodium proton antiporter (H:NA is 2) (periplasm)	0	iJO1366	0
GTPDPK	GTP diphosphokinase	0	iJO1366	0
UGLT	UDPglucose--hexose-1-phosphate uridylyltransferase	1	iJO1366	0
NMNtex	NMN transport via diffusion (extracellular to periplasm)	1	iJO1366	0
ADNUC	adenosine hydrolase	0	iJO1366	0
UAG2E	UDP-N-acetylglucosamine 2-epimerase	1	iJO1366	0
DHNCOAT	1,4-dihydroxy-2-napthoyl-CoA thioesterase	0	iJO1366	0
MICITDr	2-methylisocitrate dehydratase	1	iJO1366	0
PEAMNOpp	Phenethylamine oxidase	0	iJO1366	0
FRULYSt2pp	Fructoselysine transport via proton symport (periplasm)	0	iJO1366	0
GGGABAH	gamma-glutamyl-gamma-aminobutyric acid hydrolase	0	iJO1366	0
MG2uabcpp	Magnesium (Mg+2) ABC transporter (ubtake, periplasm)	0	iJO1366	0
G6Pt6_2pp	Glucose-6-phosphate transport via phosphate antiport (periplasm)	0	iJO1366	0
THD2pp	NAD(P) transhydrogenase (periplasm)	0	iJO1366	0
PPK2r	polyphosphate kinase	1	iJO1366	0
MANGLYCptspp	2-O-alpha-mannosyl-D-glycerate transport via PEP:Pyr PTS (periplasm)	0	iJO1366	0
DMSOtpp	Dimethyl sulfoxide transport via diffusion (periplasm)	1	iJO1366	1
PAPA141pp	Phosphatidate phosphatase (periplasmic, n-C14:1)	0	iJO1366	0
ABTA	4-aminobutyrate transaminase	0	iJO1366	0
CADVtpp	Lysine/Cadaverine antiporter (periplasm)	0	iJO1366	0
LPLIPAL1G160pp	Lysophospholipase L1 (2-acylglycerophosphoglycerol, n-C16:0) (periplasm)	0	iJO1366	0
DHPPD	2,3-dihydroxyphenylpropionate dehydrogenase	0	iJO1366	0
GTHRDtex	glutathione transport via diffusion (extracellular to periplasm)	1	iJO1366	0
MLDEP1pp	murein L,D-endopeptidase (murein3px3p) (periplasm)	0	iJO1366	0
TRDR1	thioredoxin reductase (NADPH)	0	iJO1366_genetic_unlumping	0
TRDR2	thioredoxin reductase (NADPH)	0	iJO1366_genetic_unlumping	0
HMBS	hydroxymethylbilane synthase	0	iJO1366	0
GTPCI	GTP cyclohydrolase I	0	iJO1366	0
SUCCt2_3pp	Succintate transport via proton symport (3 H) (periplasm)	0	iJO1366	0
THYMt3pp	thymine transport out via proton antiport (periplasm)	0	iJO1366	0
PPTtex	Phosphonate transport via diffusion (extracellular to periplasm)	1	iJO1366	0
PPPGO3	protoporphyrinogen oxidase (anaerobic)	0	iJO1366	0
PAPA161pp	Phosphatidate phosphatase (periplasmic, n-C16:1)	0	iJO1366	0
PG161abcpp	phosphatidylglycerol transport via ABC system (n-C16:1, periplasm)	0	iJO1366	0
ASPtex	L-aspartate transport via diffusion (extracellular to periplasm)	1	iJO1366	0
2AGPGAT180	2-acyl-glycerophospho-glycerol acyltransferase (n-C18:0)	0	iJO1366	0
FCI	L-fucose isomerase	1	iJO1366	0
HXAtex	Hexanoate transport via diffusion (extracellular to periplasm)	1	iJO1366	0
EAR180y1	enoyl-[acyl-carrier-protein] reductase (NADPH) (n-C18:0)	0	iJO1366_genetic_unlumping	0
TMAOR1pp	Trimethylamine N-oxide reductase (menaquinol 8) (periplasm)	0	iJO1366	0
LIPOt2pp	Lipoate transport via proton symport (periplasm)	0	iJO1366	0
SADT2	Sulfate adenyltransferase	0	iJO1366	0
IscU_mod_1:fe2_Fe_loading	IscU_mod_1:fe2_Fe_loading	0	M_protein_recon	0
DAMPtex	dAMP transport via diffusion (extracellular to periplasm)	1	iJO1366	0
TYRPtex	phopho-L-tyrosine transport via diffusion (extracellular to periplasm)	1	iJO1366	0
UDCPDP	undecaprenyl-diphosphatase	0	iJO1366	0
NTP10	nucleoside-triphosphatase (ITP)	0	iJO1366	0
DAPabcpp	M-diaminopimelic acid ABC transport (periplasm)	0	iJO1366	0
NTP12	nucleoside-triphosphatase (XTP)	0	iJO1366	0
BTNt2ipp	Biotin transport via proton symport (periplasm)	0	iJO1366	0
DHAD1	dihydroxy-acid dehydratase (2,3-dihydroxy-3-methylbutanoate)	0	iJO1366	0
DHAD2	Dihydroxy-acid dehydratase (2,3-dihydroxy-3-methylpentanoate)	0	iJO1366	0
ADPT	adenine phosphoribosyltransferase	0	iJO1366	0
SKMtex	shikimate transport via diffusion (extracellular to periplasm)	1	iJO1366	0
MNtex	Manganese (Mn+2) transport via diffusion (extracellular to periplasm)	1	iJO1366	0
GLTPD	Galactitol-1-phosphate dehydrogenase	1	iJO1366	0
HACD6	3-hydroxyacyl-CoA dehydrogenase (3-oxotetradecanoyl-CoA)	1	iJO1366	0
AGPAT1401	1-tetradecanoyl-sn-glycerol 3-phosphate O-acyltransferase (n-C14:0)	0	iJO1366_genetic_unlumping	0
GLYt2pp	glycine transport in via proton symport (periplasm)	0	iJO1366	0
TREtex	trehalose transport via diffusion (extracellular to periplasm)	1	iJO1366	0
CO2tex	CO2 transport via diffusion (extracellular to periplasm)	1	iJO1366	0
TCYNTtex	Thiocyanate transport via diffusion (extracellular to periplasm)	1	iJO1366	0
THFAT	Tetrahydrofolate aminomethyltransferase	0	iJO1366	0
PROGLYtex	L-Prolinylglycine transport via diffusion (extracellular to periplasm)	1	iJO1366	0
ARGDC	arginine decarboxylase	0	iJO1366	0
CAT	catalase	0	iJO1366	0
PHYTSpp	Phytase (periplasm)	0	iJO1366	0
GLCTR1	glucosyltransferase I (LPS core synthesis)	0	iJO1366	0
GLCTR2	glucosyltransferase II (LPS core synthesis)	0	iJO1366	0
GLCTR3	glucosyltransferase III (LPS core synthesis)	0	iJO1366	0
HEX1	hexokinase (D-glucose:ATP)	0	iJO1366	0
DAGK141	diacylglycerol kinase (n-C14:1)	0	iJO1366	0
DAGK140	diacylglycerol kinase (n-C14:0)	0	iJO1366	0
HEX4	hexokinase (D-mannose:ATP)	0	iJO1366	0
HEX7	hexokinase (D-fructose:ATP)	0	iJO1366	0
PPNDH	prephenate dehydratase	0	iJO1366	0
NO2t2rpp	nitrite transport in via proton symport, reversible (periplasm)	1	iJO1366	0
PGL	6-phosphogluconolactonase	0	iJO1366	0
PGM	phosphoglycerate mutase	1	iJO1366	0
PGK	phosphoglycerate kinase	1	iJO1366	0
PGI	glucose-6-phosphate isomerase	1	iJO1366	0
HEPT4	heptosyltransferase IV (LPS core synthesis)	0	iJO1366	0
DMSOR1pp	Dimethyl sulfoxide reductase (Menaquinol 8) (periplasm)	0	iJO1366	0
HEPT3	heptosyltransferase III (LPS core synthesis)	0	iJO1366	0
HEPT1	heptosyltransferase I (LPS core synthesis)	0	iJO1366	0
VALt2rpp	L-valine reversible transport via proton symport (periplasm)	1	iJO1366	0
ETOHtrpp	ethanol reversible transport via diffusion (periplasm)	1	iJO1366	1
CAt6pp	calcium / sodium antiporter (1:1)	1	iJO1366	0
EAR40x1	enoyl-[acyl-carrier-protein] reductase (NADH) (n-C4:0)	0	iJO1366_genetic_unlumping	0
FDMO3	FMNH2-dependent monooxygenase (ethanesulfonate)	0	iJO1366	0
FDMO2	FMNH2-dependent monooxygenase (methanesulfonate)	0	iJO1366	0
FADRx	FAD reductase	0	iJO1366	0
MALtex	Malate transport via diffusion (extracellular to periplasm)	1	iJO1366	0
FDMO6	FMNH2-dependent monooxygenase (sulfoacetate)	0	iJO1366	0
TMAtex	Trimethylamine transport via diffusion (extracellular to periplasm)	1	iJO1366	0
FEENTERtex	enterochelin transport (secretion periplasm)	0	iJO1366	0
AAMYLpp	alpha-amylase (periplasm)	0	iJO1366	0
OHPBAT	O-Phospho-4-hydroxy-L-threonine:2-oxoglutarate aminotransferase	1	iJO1366	0
UDCPDPpp	undecaprenyl-diphosphatase (periplasm)	0	iJO1366	0
MN6PP	mannose 6-phosphate phosphatase	0	iJO1366	0
23bpg_generation	23bpg_generation	0	M_protein_recon	0
CBL1abcpp	Cob(1)alamin transport via ABC system (periplasm)	0	iJO1366	0
PAPA180	Phosphatidate phosphatase (n-C18:0)	0	iJO1366	0
PAPA181	Phosphatidate phosphatase (n-C18:1)	0	iJO1366	0
3OAS1801	3-oxoacyl-[acyl-carrier-protein] synthase (n-C18:0)	0	iJO1366_genetic_unlumping	0
MALt2_3pp	Malate transport via proton symport (3 H) (periplasm)	0	iJO1366	0
GLCUR1Ptex	D-glucuronate 1-phosphate transport via diffusion (extracellular to periplasm)	1	iJO1366	0
ALDD3y	aldehyde dehydrogenase (propanal, NADP)	0	iJO1366	0
BMOGDS1	bis-molybdopterin guanine dinucleotide synthase (single GDP)	0	iJO1366	0
5DOAN	5_prime_-deoxyadenosine nuclosidase	0	iJO1366	0
BMOGDS2	bis-molybdopterin guanine dinucleotide synthase	0	iJO1366	0
PLIPA1A161pp	Phospholipase A1 (phosphatidate, n-C16:1) (periplasm)	0	iJO1366	0
PRAIS	phosphoribosylaminoimidazole synthase	0	iJO1366	0
ALR4x	aldose reductase (acetol)	0	iJO1366	0
MPTAT	molybdopterin adenylyltransferase	0	iJO1366	0
SELGTHR3	selenate glutathione reductase III	0	iJO1366	0
SELGTHR2	selenate glutathione reductase II	0	iJO1366	0
3OAR1211	3-oxoacyl-[acyl-carrier-protein] reductase (n-C12:1)	0	iJO1366_genetic_unlumping	0
UREAtex	Urea transport via diffusion (extracellular to periplasm)	1	iJO1366	0
FACOAL141t2pp	fatty-acid-CoA ligase (tetradecenoate transport via vectoral Co-A coupling)	0	iJO1366	0
NTD7pp	5_prime_-nucleotidase (AMP)	0	iJO1366	0
RNDR4b3	ribonucleoside-diphosphate reductase (UDP) (glutaredoxin)	0	iJO1366_genetic_unlumping	0
FEOXAMtonex	ferroxamine transport via ton system (extracellular)	0	iJO1366	0
DAPtex	1,5-Diaminopentane transport via diffusion (extracellular to periplasm)	1	iJO1366	0
GLNtex	L-glutamine transport via diffusion (extracellular to periplasm)	1	iJO1366	0
TTRCYCtpp	Tetracycline transport via TolC system	0	iJO1366	0
CSNtex	cytosine transport via diffusion (extracellular to periplasm)	1	iJO1366	0
PTRCtex	putrescine transport via diffusion (extracellular to periplasm)	1	iJO1366	0
NTRIR3pp	nitrite Reductase (Ubiquinole-8, periplasm)	0	iJO1366	0
HXCT	Acetyl-CoA:hexanoate-CoA transferase	0	iJO1366	0
AGDC	N-acetylglucosamine-6-phosphate deacetylase	0	iJO1366	0
GLCptspp	D-glucose transport via PEP:Pyr PTS (periplasm)	0	iJO1366	0
METSOXR11	L-methionine-S-oxide reductase	0	iJO1366_genetic_unlumping	0
PSSA161	Phosphatidylserine syntase (n-C16:1)	0	iJO1366	0
ACPPAT1601	acyl-(acyl carrier protein):phosphate acyltransferase (C16:0)	0	iJO1366_genetic_unlumping	0
PYK	pyruvate kinase	0	iJO1366	0
ATHRDHr	L-allo-threonine dehydrogenase	1	iJO1366	0
3HAD1201	3-hydroxyacyl-[acyl-carrier-protein] dehydratase (n-C12:0)	0	iJO1366_genetic_unlumping	0
hemeD_synthesis	hemeD_synthesis	0	M_protein_recon	0
LCARS	lacaldehyde reductase (S-propane-1,2-diol forming)	1	iJO1366	0
LCARR	lacaldehyde reductase (R-propane-1,2-diol forming)	1	iJO1366	0
PPA2	inorganic triphosphatase	0	iJO1366	0
XYLtex	D-xylose transport via diffusion (extracellular to periplasm)	1	iJO1366	0
GUAtpp	Guanine transport via diffusion (periplasm)	1	iJO1366	0
3OAS1601	3-oxoacyl-[acyl-carrier-protein] synthase (n-C16:0)	0	iJO1366_genetic_unlumping	0
SPMDAT1	Spermidine acetyltransferase	0	iJO1366	0
SPMDAT2	Spermidine acetyltransferase (N8)	0	iJO1366	0
LPLIPAL2A160	Lysophospholipase L2 (2-acylglycerophosphotidate, n-C16:0)	0	iJO1366	0
LPLIPAL2A161	Lysophospholipase L2 (2-acylglycerophosphotidate, n-C16:1)	0	iJO1366	0
PYDAMtex	pyridoxamine transport via diffusion (extracellular)	1	iJO1366	0
ACOAD7f	acyl-CoA dehydrogenase (hexadecanoyl-CoA)	1	iJO1366	0
OPHHX3	2-Octaprenylphenol hydroxylase (anaerobic)	0	iJO1366	0
FRUptspp	D-fructose transport via PEP:Pyr PTS (periplasm)	0	iJO1366	0
AACPS61	acyl-[acyl-carrier-protein] synthetase (n-C18:0)	0	iJO1366_genetic_unlumping	0
CRNBTCT	gamma-butyrobetainyl-CoA: carnitine CoA transferase	1	iJO1366	0
O2tex	oxygen transport via diffusion (extracellular to periplasm)	1	iJO1366	0
DHBD	2,3-dihydro-2,3-dihydroxybenzoate dehydrogenase	1	iJO1366	0
CBL1tonex	Cob(1)alamin transport via ton system (extermal)	0	iJO1366	0
2Fe2S_to_ErpA_by_SufA	2Fe2S_to_ErpA_by_SufA	0	M_protein_recon	0
KARA1	ketol-acid reductoisomerase (2,3-dihydroxy-3-methylbutanoate)	1	iJO1366	0
KARA2	ketol-acid reductoisomerase (2-Acetolactate)	1	iJO1366	0
ILETA	isoleucine transaminase	1	iJO1366	0
DHBS	2,3-dihydroxybenzoate adenylate synthase	0	iJO1366	0
TDSR11	thiol:disulfide reductase (DsbC)	0	iJO1366_genetic_unlumping	0
CDAPPA141	CDP-Diacylglycerol pyrophostatase (n-C14:1)	0	iJO1366	0
CDAPPA140	CDP-Diacylglycerol pyrophostatase (n-C14:0)	0	iJO1366	0
G3PAT1401	glycerol-3-phosphate acyltransferase (C14:0)	0	iJO1366_genetic_unlumping	0
DASYN140	CDP-diacylglycerol synthetase (n-C14:0)	0	iJO1366	0
DASYN141	CDP-diacylglycerol synthetase (n-C14:1)	0	iJO1366	0
HACD1	3-hydroxyacyl-CoA dehydrogenase (acetoacetyl-CoA)	1	iJO1366	0
HACD3	3-hydroxyacyl-CoA dehydrogenase (3-oxooctanoyl-CoA)	1	iJO1366	0
HACD2	3-hydroxyacyl-CoA dehydrogenase (3-oxohexanoyl-CoA)	1	iJO1366	0
HACD5	3-hydroxyacyl-CoA dehydrogenase (3-oxododecanoyl-CoA)	1	iJO1366	0
HACD4	3-hydroxyacyl-CoA dehydrogenase (3-oxodecanoyl-CoA)	1	iJO1366	0
HACD7	3-hydroxyacyl-CoA dehydrogenase (3-oxohexadecanoyl-CoA)	1	iJO1366	0
SOTA	Succinylornithine transaminase	0	iJO1366	0
HACD8	3-hydroxyacyl-CoA dehydrogenase (3-oxooctadecanoyl-CoA), peroxisomal	1	iJO1366	0
AMALT4	Amylomaltase (maltohexaose)	0	iJO1366	0
AMALT3	Amylomaltase (maltopentaose)	0	iJO1366	0
AMALT2	Amylomaltase (maltotetraose)	0	iJO1366	0
AMALT1	Amylomaltase (maltotriose)	0	iJO1366	0
GLCRt2rpp	D-glucarate transport via proton symport, reversible (periplasm)	1	iJO1366	0
3OAR601	3-oxoacyl-[acyl-carrier-protein] reductase (n-C6:0)	1	iJO1366_genetic_unlumping	0
FALDH2	formaldehyde dehydrogenase	1	iJO1366	0
2AGPA181tipp	2-Acyl-sn-glycero-3-phosphatidate (n-C18:1) transporter via facilitated diffusion (periplasm)	0	iJO1366	0
SPMDt3pp	spermidine transport out via proton antiport (periplasm)	0	iJO1366	0
DOGULNR	2,3 dioxo-L-gulonate reductase	0	iJO1366	0
ADSS	adenylosuccinate synthase	0	iJO1366	0
GLYtex	Glycine transport via diffusion (extracellular to periplasm)	1	iJO1366	0
MALTtexi	maltoseMaltotriose transport via diffusion (extracellular to periplasm) irreversible	0	iJO1366	0
SHSL1	O-succinylhomoserine lyase (L-cysteine)	0	iJO1366	0
G2PPpp	glycerol 2-phosphate phosphatase (periplasmic)	0	iJO1366	0
PSCLYSt2pp	psicoselysine transport via proton symport (periplasm)	0	iJO1366	0
MTHFR2	5,10-methylenetetrahydrofolate reductase (NADH)	0	iJO1366	0
ADSK	adenylyl-sulfate kinase	0	iJO1366	0
ACSERtpp	O-Acetyl-L-serine export via facilitated transport	0	iJO1366	0
G3PGtex	glycerophoglycerol transport via diffusion (extracellular to periplasm)	1	iJO1366	0
CLPNH161pp	cardiolipin hydrolase (periplasm, n-C16:1)	0	iJO1366	0
LPLIPAL2ATE161	Lysophospholipase L2 (acyltransferase, 2-acyl-glycerophosphoethanolamine, n-C16:1)	0	iJO1366	0
LPLIPAL2ATE160	Lysophospholipase L2 (acyltransferase, 2-acyl-glycerophosphoethanolamine, n-C16:0)	0	iJO1366	0
GSPMDA	Glutathionylspermidine amidase	0	iJO1366	0
HEPK2	LPS heptose kinase II (LPS core synthesis)	0	iJO1366	0
HEPK1	LPS heptose kinase I (LPS core synthesis)	0	iJO1366	0
ALATA_L	L-alanine transaminase	1	iJO1366	0
LPLIPAL1G141pp	Lysophospholipase L1 (2-acylglycerophosphoglycerol, n-C14:1) (periplasm)	0	iJO1366	0
MALTabcpp	maltose transport via ABC system (periplasm)	0	iJO1366	0
GSPMDS	Glutathionylspermidine synthetase	0	iJO1366	0
LPLIPAL2A180	Lysophospholipase L2 (2-acylglycerophosphotidate, n-C18:0)	0	iJO1366	0
LPLIPAL2A181	Lysophospholipase L2 (2-acylglycerophosphotidate, n-C18:1)	0	iJO1366	0
PACCOAL	phenylacetate-CoA ligase	0	iJO1366	0
AIRC3	phosphoribosylaminoimidazole carboxylase (mutase rxn)	1	iJO1366	0
DB4PS	3,4-Dihydroxy-2-butanone-4-phosphate synthase	0	iJO1366	0
MOCDS	molybdopterin cytidine dinucleotide synthase	0	iJO1366	0
NTD6pp	5_prime_-nucleotidase (dAMP)	0	iJO1366	0
PACCOAE	ring 1,2-phenylacetyl-CoA epoxidase (NADPH)	0	iJO1366	0
SLNTtex	selenite transport via diffusion (extracellular to periplasm)	1	iJO1366	0
MPTG	murein polymerizing transglycosylase	0	iJO1366	0
GLYCK	glycerate kinase	0	iJO1366	0
TMDS	thymidylate synthase	0	iJO1366	0
LPLIPAL2G120	Lysophospholipase L2 (2-acylglycerophosphoglycerol, n-C12:0)	0	iJO1366	0
GLYCL	Glycine Cleavage System	0	iJO1366	0
HISTD	histidinol dehydrogenase	0	iJO1366	0
MLDCP1App	murein L,D-carboxypeptidase (murein5px4p) (periplasm)	0	iJO1366	0
ASP1DC	aspartate 1-decarboxylase	0	iJO1366	0
3PEPTtex	LalaDgluMdap (tripeptide) transport via diffusion (extracellular to periplasm)	1	iJO1366	0
CGLYabcpp	L-Cysteinylglycine (Cys-Gly) transport via ABC system (periplasm)	0	iJO1366	0
FE3HOXUtex	Fe(III)hydroxamate unloaded secretion	0	iJO1366	0
XYLI1	xylose isomerase	1	iJO1366	0
XYLI2	xylose isomerase	1	iJO1366	0
SSALx	succinate-semialdehyde dehydrogenase (NAD)	0	iJO1366	0
CRNDCAL2	D-Carnitine-CoA Ligase	0	iJO1366	0
LPLIPAL1E181pp	Lysophospholipase L1 (2-acylglycerophosphoethanolamine, n-C18:1) (periplasm)	0	iJO1366	0
COLIPAabcpp	core oligosaccharide lipid A transport via ABC system (periplasm)	0	iJO1366	0
PGPP140pp	phosphatidylglycerol phosphate phosphatase (periplasm, n-C14:0)	0	iJO1366	0
CLPNS141pp	cardiolipin synthase (periplasmic, n-C14:1)	1	iJO1366	0
LPLIPAL2ATG141	Lysophospholipase L2 (acyltransferase, 2-acyl-glycerophosphoglycerol, n-C14:1)	0	iJO1366	0
SEPHCHCS	2-succinyl-5-enolpyruvyl-6-hydroxy-3-cyclohexene-1-carboxylate synthase	0	iJO1366	0
VALtex	L-valine transport via diffusion (extracellular to periplasm)	1	iJO1366	0
ACBIPGT	Adenosyl cobinamide phosphate guanyltransferase	0	iJO1366	0
ALATA_L2	alanine transaminase	0	iJO1366	0
PPPGO	protoporphyrinogen oxidase (aerobic)	0	iJO1366	0
FEOXAMabcpp	ferroxamine transport via ABC system (periplasm)	0	iJO1366	0
DHORDfum	Fumarate dependent DHORD	0	iJO1366	0
AKGtex	alpha-ketoglutarate transport via diffusion (extracellular to periplasm)	1	iJO1366	0
PTHRpp	phospho-L-threonine phosphatase (periplasmic)	0	iJO1366	0
CLt3_2pp	chloride transport out via proton antiport (2:1) (periplasm)	0	iJO1366	0
HEPT2	heptosyltransferase II (LPS core synthesis)	0	iJO1366	0
NTD12pp	5_prime_-nucleotidase (dIMP) (periplasm)	0	iJO1366	0
METtex	L-methionine transport via diffusion (extracellular to periplasm)	1	iJO1366	0
PRASCSi	phosphoribosylaminoimidazolesuccinocarboxamide synthase	0	iJO1366	0
AGPAT1411	1-tetradec-7-enoyl-sn-glycerol 3-phosphate O-acyltransferase (n-C14:1)	0	iJO1366_genetic_unlumping	0
SUCASPtpp	succinate:aspartate antiporter (periplasm)	1	iJO1366	0
RPE	ribulose 5-phosphate 3-epimerase	1	iJO1366	0
CMPN	CMP nucleosidase	0	iJO1366	0
BETALDHx	betaine-aldehyde dehydrogenase	0	iJO1366	0
BETALDHy	betaine-aldehyde dehydrogenase	0	iJO1366	0
RPI	ribose-5-phosphate isomerase	1	iJO1366	0
PLIPA2G180pp	Phospholipase A2 (phosphatidylglycerol, n-C18:0) (periplasm)	0	iJO1366	0
CYStpp	L-cysteine export via facilitated transport	0	iJO1366	0
TARTt2_3pp	D-tartrate transport via proton symport (3 H) (periplasm)	0	iJO1366	0
G3PD2	glycerol-3-phosphate dehydrogenase (NADP)	1	iJO1366	0
CO2tpp	CO2 transporter via diffusion (periplasm)	1	iJO1366	1
G3PD7	glycerol-3-phosphate dehydrogenase (demethylmenaquinone-8)	0	iJO1366	0
G3PD6	glycerol-3-phosphate dehydrogenase (menaquinone-8)	0	iJO1366	0
G3PD5	glycerol-3-phosphate dehydrogenase (ubiquinone-8)	0	iJO1366	0
CRNt8pp	L-carnitine/D-carnitine antiporter (periplasm)	0	iJO1366	0
ASCBtex	L-ascorbate transport via diffusion (extracellular to periplasm)	1	iJO1366	0
RMPA	Rhamnulose-1-phosphate aldolase	1	iJO1366	0
MDDEP3pp	murein D,D-endopeptidase (murein5px4p) (periplasm)	0	iJO1366	0
PYDXNK	pyridoxine kinase	0	iJO1366	0
MOAT3C	3-deoxy-D-manno-octulosonic acid transferase III (LPS core biosynthesis)	0	iJO1366	0
GLYCLTDy	Glycolate dehydrogenase (NADP)	0	iJO1366	0
GLYCLTDx	Glycolate dehydrogenase (NAD)	0	iJO1366	0
LYXI	Lyxose isomerase	0	iJO1366	0
CU1Opp	Cuprous Oxidase (Cu+1)	0	iJO1366	0
12PPDStpp	(S)-Propane-1,2-diol facilitated transport (periplasm)	1	iJO1366	0
EAR40y1	enoyl-[acyl-carrier-protein] reductase (NADPH) (n-C4:0)	0	iJO1366_genetic_unlumping	0
CLPNH180pp	cardiolipin hydrolase (periplasm, n-C18:0)	0	iJO1366	0
PG140abcpp	phosphatidylglycerol transport via ABC system (n-C14:0, periplasm)	0	iJO1366	0
GLYt2rpp	glycine reversible transport via proton symport (periplasm)	1	iJO1366	0
NAMNPP	nicotinic acid mononucleotide pyrophosphorylase	0	iJO1366	0
SBTtex	D-sorbitol transport via diffusion (extracellular to periplasm)	1	iJO1366	0
NTPP11	Nucleoside triphosphate pyrophosphorylase (xtp)	0	iJO1366	0
ACOTA	acetylornithine transaminase	1	iJO1366	0
DAAD	D-Amino acid dehydrogenase	0	iJO1366	0
FALGTHLs	formaldehyde glutathione ligase (spontaneous)	1	iJO1366	1
INSt2pp	inosine transport in via proton symport (periplasm)	0	iJO1366	0
ALCD2x	alcohol dehydrogenase (ethanol)	1	iJO1366	0
HSTPT	histidinol-phosphate transaminase	0	iJO1366	0
ECAP2pp	enterobacterial common antigen polymerase (periplasm)	0	iJO1366	0
CRNabcpp	L-carnitine transport via ABC system (periplasm)	0	iJO1366	0
ACANTHAT	acetyl-CoA:anthranilate acetyltransferase	0	iJO1366	0
ATPPRT	ATP phosphoribosyltransferase	0	iJO1366	0
EAR100y1	enoyl-[acyl-carrier-protein] reductase (NADPH) (n-C10:0)	0	iJO1366_genetic_unlumping	0
GLNabcpp	L-glutamine transport via ABC system (periplasm)	0	iJO1366	0
APG3PAT120	acyl-phosphate:glycerol-3-phosphate acyltransferase (C12:0)	0	iJO1366	0
PE140abcpp	phosphatidylethanolamine transport via ABC system (n-C14:0, periplasm)	0	iJO1366	0
HISTP	histidinol-phosphatase	0	iJO1366	0
FALDtpp	formaldehyde transport via diffusion (periplasm)	1	iJO1366	1
HG2abcpp	Mercury (Hg+2) ABC transporter (periplasm)	0	iJO1366	0
LYSt3pp	L-lysine transport out via proton antiport (cytoplasm to periplasm)	0	iJO1366	0
3CMPtex	3CMP transport via diffusion (extracellular to periplasm)	1	iJO1366	0
DHQS	3-dehydroquinate synthase	0	iJO1366	0
ACGS	N-acetylglutamate synthase	0	iJO1366	0
PGP141abcpp	phosphatidylglycerophosphate transport via ABC system (n-C14:1, periplasm)	0	iJO1366	0
UACGALPpp	UDP-N-acetyl-D-galactosamine pyrophosphohydrolase (periplasm)	0	iJO1366	0
DADNtex	deoxyadenosine transport via diffusion (extracellular to periplasm)	1	iJO1366	0
GLYC2Ptex	Glycerol-2-phosphate transport via diffusion (extracellular to periplasm)	1	iJO1366	0
LPLIPAL2A141	Lysophospholipase L2 (2-acylglycerophosphotidate, n-C14:1)	0	iJO1366	0
OXCOAHDH	oxepin-CoA hydrolase/ 3-oxo-5,6-dehydrosuberyl-CoA semialdehyde dehydrogenase (NADP+)	0	iJO1366	0
ACGK	acetylglutamate kinase	0	iJO1366	0
SSALy	succinate-semialdehyde dehydrogenase (NADP)	0	iJO1366	0
TGBPA	Tagatose-bisphosphate aldolase	1	iJO1366	0
EAR180x1	enoyl-[acyl-carrier-protein] reductase (NADH) (n-C18:0)	0	iJO1366_genetic_unlumping	0
ENTERES2	Enterochelin Esterase (Fe containing)	0	iJO1366	0
GPDDA4pp	Glycerophosphodiester phosphodiesterase (Glycerophosphoglycerol)	0	iJO1366	0
PYDXNtpp	pyridoxine import	0	iJO1366	0
GK1	guanylate kinase (GMP:ATP)	1	iJO1366	0
SGSAD	Succinylglutamic semialdehyde dehydrogenase	0	iJO1366	0
OCDCEAtexi	Octadecenoate (n-C18:1) transport via facilitated irreversible diffusion (extracellular to periplasm)	0	iJO1366	0
ACPPAT1611	acyl-(acyl carrier protein):phosphate acyltransferase (C16:1)	0	iJO1366_genetic_unlumping	0
FECRMUtex	ferrichrome (minus Fe) secretion (to extracellular)	0	iJO1366	0
HYD2pp	Hydrogenase (menaquinone8: 2 protons) (periplasm)	0	iJO1366	0
FLVRx	flavin reductase (NAD)	0	iJO1366	0
SERD_D	D-serine deaminase	0	iJO1366	0
FACOAE161	fatty-acid-CoA thioesterase (hexadecenoate)	0	iJO1366	0
FACOAE160	fatty-acid-CoA thioesterase (hexadecanoate)	0	iJO1366	0
DXPRIi	1-deoxy-D-xylulose reductoisomerase	0	iJO1366	0
APH120	acylphosphatase (C12:0)	0	iJO1366	0
GLYALDtex	Glyceraldehyde transport via diffusion (extracellular to periplasm)	1	iJO1366	0
FECRMtonex	ferrichrome transport via ton system (extracellular)	0	iJO1366	0
ALDD2y	aldehyde dehydrogenase (acetaldehyde, NADP)	0	iJO1366	0
ALDD2x	aldehyde dehydrogenase (acetaldehyde, NAD)	0	iJO1366	0
RNDR41	ribonucleoside-diphosphate reductase (UDP)	0	iJO1366_genetic_unlumping	0
G6Ptex	glucose 6-phosphate transport via diffusion (extracellular to periplasm)	1	iJO1366	0
NO2tex	nitrite transport via diffusion (extracellular to periplasm)	1	iJO1366	0
EDTXS11	Endotoxin Synthesis (lauroyl transferase)	0	iJO1366_genetic_unlumping	0
AACPS71	acyl-[acyl-carrier-protein] synthetase (n-C12:0)	0	iJO1366_genetic_unlumping	0
GCALDD	Glycolaldehyde dehydrogenase	0	iJO1366	0
23PDE4pp	2_prime_,3_prime_-cyclic-nucleotide phosphodiesterase (CMP) (periplasm)	0	iJO1366	0
PSERtex	phospho-L-serine transport via diffusion (extracellular to periplasm)	1	iJO1366	0
SERD_L	L-serine deaminase	0	iJO1366	0
FA100ACPHi1	fatty-acyl-ACP hydrolase	0	iJO1366_genetic_unlumping	0
ALLTNt2rpp	allantoin transport in via proton symport (periplasm)	1	iJO1366	0
3OAR1001	3-oxoacyl-[acyl-carrier-protein] reductase (n-C10:0)	1	iJO1366_genetic_unlumping	0
S_transfer_to_IscU_mod_1:2Fe1S	S_transfer_to_IscU_mod_1:2Fe1S	0	M_protein_recon	0
CYTDtex	cytidine transport via diffusion (extracellular to periplasm)	1	iJO1366	0
NADK	NAD kinase	0	iJO1366	0
2AGPGAT141	2-acyl-glycerophospho-glycerol acyltransferase (n-C14:1)	0	iJO1366	0
2AGPGAT140	2-acyl-glycerophospho-glycerol acyltransferase (n-C14:0)	0	iJO1366	0
CU2abcpp	Copper (Cu+2) ABC transporter (periplasm)	0	iJO1366	0
H2tex	hydrogen transport via diffusion (extracellular to periplasm)	1	iJO1366	0
MELIBtex	melibiose transport via diffusion (extracellular to periplasm)	1	iJO1366	0
METabcpp	L-methionine transport via ABC system (periplasm)	0	iJO1366	0
GUAD	guanine deaminase	0	iJO1366	0
RNDR11	ribonucleoside-diphosphate reductase (ADP)	0	iJO1366_genetic_unlumping	0
NO3R2bpp	Nitrate reductase (Menaquinol-8) (periplasm)	0	iJO1366	0
TMK	thiamine kinase	0	iJO1366	0
FUMt2_3pp	Fumarate transport via proton symport (3 H) (periplasm)	0	iJO1366	0
DHPTDCs2	4,5-dihydroxy-2,3-pentanedione cyclization (spontaneous)	0	iJO1366	1
GLUCYS	gamma-glutamylcysteine synthetase	0	iJO1366	0
DUMPtex	dUMP transport via diffusion (extracellular to periplasm)	1	iJO1366	0
NTRIR2x	nitrite Reductase (NADH)	0	iJO1366	0
FUSAtpp	Fusidic acid transport via TolC system	0	iJO1366	0
DASYN181	CDP-diacylglycerol synthetase (n-C18:1)	0	iJO1366	0
TALA	transaldolase	1	iJO1366	0
MEOHtrpp	Methanol reversible transport via diffusion (periplasm)	1	iJO1366	1
GOFUCR	GDP-4-oxo-L-fucose reductase	0	iJO1366	0
NADH16pp	NADH dehydrogenase (ubiquinone-8 & 3 protons) (periplasm)	0	iJO1366	0
ARGt3pp	L-arginine transport out via proton antiport (cytoplasm to periplasm)	0	iJO1366	0
HSST	homoserine O-succinyltransferase	0	iJO1366	0
TMAOR2pp	Trimethylamine N-oxide reductase (demethylmenaquinol 8) (periplasm)	0	iJO1366	0
LYXtex	L-Lyxose transport via diffusion (extracellular to periplasm)	1	iJO1366	0
DCYTt2pp	deoxycytidine transport in via proton symport (periplasm)	0	iJO1366	0
PAPSR2	phosphoadenylyl-sulfate reductase (thioredoxin)	0	iJO1366_genetic_unlumping	0
PAPSR1	phosphoadenylyl-sulfate reductase (thioredoxin)	0	iJO1366_genetic_unlumping	0
PUNP4	purine-nucleoside phosphorylase (Deoxyguanosine)	1	iJO1366	0
IDONt2rpp	L-idonate transport via proton symport, reversible (periplasm)	1	iJO1366	0
PUNP6	purine-nucleoside phosphorylase (Deoxyinosine)	1	iJO1366	0
PUNP7	purine-nucleoside phosphorylase (Xanthosine)	1	iJO1366	0
PUNP1	purine-nucleoside phosphorylase (Adenosine)	1	iJO1366	0
PUNP2	purine-nucleoside phosphorylase (Deoxyadenosine)	1	iJO1366	0
PUNP3	purine-nucleoside phosphorylase (Guanosine)	1	iJO1366	0
LPLIPAL2E180	Lysophospholipase L2 (2-acylglycerophosphoethanolamine, n-C18:0)	0	iJO1366	0
LPLIPAL2E181	Lysophospholipase L2 (2-acylglycerophosphoethanolamine, n-C18:1)	0	iJO1366	0
SO4t2pp	sulfate transport in via proton symport (periplasm to cytoplasm)	0	iJO1366	0
PMPK	phosphomethylpyrimidine kinase	0	iJO1366	0
PPPNtex	3-phenylpropionate transport via diffusion (extracellular to periplasm)	1	iJO1366	0
34dhpactex	dihydroxyphenylacetaldehyde transport via diffusion (extracellular to periplasm)	1	iJO1366	0
ASPO5	L-aspartate oxidase	0	iJO1366	0
ASPO6	L-aspartate oxidase	0	iJO1366	0
GLYt4pp	glycine transport in via sodium symport (periplasm)	0	iJO1366	0
23PDE7pp	2_prime_,3_prime_-cyclic-nucleotide phosphodiesterase (AMP) (periplasm)	0	iJO1366	0
CPMPS	cyclic pyranopterin monophosphate synthase	0	iJO1366	0
MDH3	Malate dehydrogenase (menaquinone 8 as acceptor)	0	iJO1366	0
MDH2	Malate dehydrogenase (ubiquinone 8 as acceptor)	0	iJO1366	0
PTRCabcpp	putrescine transport via ABC system (periplasm)	0	iJO1366	0
ASPt2_2pp	Aspartate transport via proton symport (2 H) (periplasm)	0	iJO1366	0
R5Ptex	Ribose 5-phosphate transport via diffusion (extracellular to periplasm)	1	iJO1366	0
PGLYCP	Phosphoglycolate phosphatase	0	iJO1366	0
DMSOR1	Dimethyl sulfoxide reductase (Menaquinol 8)	0	iJO1366	0
HEMEOS	Heme O synthase	0	iJO1366	0
NADTRHD	NAD transhydrogenase	0	iJO1366	0
IPPS	2-isopropylmalate synthase	0	iJO1366	0
COBALT2t3pp	cobalt (Co+2) transport out via proton antiport (periplasm)	0	iJO1366	0
PGP160abcpp	phosphatidylglycerophosphate transport via ABC system (n-C16:0, periplasm)	0	iJO1366	0
ARBtex	L-arabinose transport via diffusion (extracellular to periplasm)	1	iJO1366	0
PG181abcpp	phosphatidylglycerol transport via ABC system (n-C18:1, periplasm)	0	iJO1366	0
GAL1Ptex	D-galactose 1-phosphate transport via diffusion (extracellular to periplasm)	1	iJO1366	0
AGM3Pt2pp	GlcNAc-anhMurNAc tripeptide transport in via proton symport (periplasm)	0	iJO1366	0
3KGK	3-keto-L-gulonate kinase	0	iJO1366	0
FRUURtex	D-fructuronate transport via diffusion (extracellular)	1	iJO1366	0
MMCD	Methylmalonyl-CoA decarboxylase	0	iJO1366	0
GAL1PPpp	D-galactose 1-phosphatase	0	iJO1366	0
NTPTP1	Nucleoside triphosphate tripolyhydrolase	0	iJO1366	0
NTPTP2	Nucleoside triphosphate tripolyhydrolase	0	iJO1366	0
DAGK161	diacylglycerol kinase (n-C16:1)	0	iJO1366	0
DAGK160	diacylglycerol kinase (n-C16:0)	0	iJO1366	0
PSD120	Phosphatidylserine decarboxylase (n-C12:0)	0	iJO1366	0
FEOXAMUtex	ferroxamine (minus Fe3) secretion (to extracellular)	0	iJO1366	0
CDAPPA120	CDP-Diacylglycerol pyrophostatase (n-C12:0)	0	iJO1366	0
ZN2abcpp	Zinc (Zn+2) ABC transporter, efflux (periplasm)	0	iJO1366	0
PSERT	phosphoserine transaminase	0	iJO1366	0
CUt3	copper transport out via proton antiport	0	iJO1366	0
METSOX1tex	L-methionine S-oxide diffusion (extracellular)	1	iJO1366	0
H2Otpp	H2O transport via diffusion (periplasm)	1	iJO1366	1
AICART	phosphoribosylaminoimidazolecarboxamide formyltransferase	1	iJO1366	0
TAURtex	taurine transport via diffusion (extracellular to periplasm)	1	iJO1366	0
BTNtex	Biotin transport via diffusion (extracellular to periplasm)	1	iJO1366	0
NNDPR	nicotinate-nucleotide diphosphorylase (carboxylating)	0	iJO1366	0
ACNML	N-Acetylneuraminate lyase	0	iJO1366	0
GALCTD	galactarate dehydratase	0	iJO1366	0
METSOXR12	L-methionine-S-oxide reductase	0	iJO1366_genetic_unlumping	0
RIBabcpp	D-ribose transport via ABC system (periplasm)	0	iJO1366	0
SPMDabcpp	spermidine transport via ABC system (periplasm)	0	iJO1366	0
ALDD4	aldehyde dehydrogenase (butanal, NAD)	0	iJO1366	0
LIPAabctex	lipid A transport via ABC system (periplasm to extracellular)	0	iJO1366	0
PTPATi	pantetheine-phosphate adenylyltransferase	0	iJO1366	0
AHCYSNS	S-adenosylhomocysteine nucleosidase	0	iJO1366	0
CMtex	Chloramphenicol transport via diffusion (extracellular to periplasm)	1	iJO1366	0
AIRC2	phosphoribosylaminoimidazole carboxylase	0	iJO1366	0
4PCP	tetrapeptide L,D-carboxypeptidase	0	iJO1366	0
GLGC	glucose-1-phosphate adenylyltransferase	0	iJO1366	0
TKT2	transketolase	1	iJO1366	0
TKT1	transketolase	1	iJO1366	0
HYXNtex	Hypoxanthine transport via diffusion (extracellular to periplasm)	1	iJO1366	0
GLCATr	D-glucose O-acetyltransferase	1	iJO1366	0
PNTK	pantothenate kinase	0	iJO1366	0
FE2t2pp	iron (II) transport in via proton symport (periplasm)	0	iJO1366	0
AGPAT1201	1-tetradecanoyl-sn-glycerol 3-phosphate O-acyltransferase (n-C12:0)	0	iJO1366_genetic_unlumping	0
GGPTRCS	gamma glutamyl putrescine synthase	0	iJO1366	0
NTRIR4pp	nitrite Reductase (Menaquinole-8, periplasm)	0	iJO1366	0
SERAT	serine O-acetyltransferase	1	iJO1366	0
ASNtex	L-asparagine transport via diffusion (extracellular to periplasm)	1	iJO1366	0
CHRPL	Chorismate pyruvate lyase	0	iJO1366	0
CYNTtex	Cyanate transport via diffusion (extracellular to periplasm)	1	iJO1366	0
ACM6PH	N-acetylmuramate 6-phosphate hydrolase	0	iJO1366	0
PMDPHT	pyrimidine phosphatase	0	iJO1366	0
ACALD	acetaldehyde dehydrogenase (acetylating)	1	iJO1366	0
CUtex	copper (Cu+1) transport via diffusion (extracellular to periplasm)	1	iJO1366	0
METDabcpp	D-methionine transport via ABC system (periplasm)	0	iJO1366	0
MCOATA1	Malonyl-CoA-ACP transacylase	1	iJO1366_genetic_unlumping	0
ACt2rpp	acetate reversible transport via proton symport (periplasm)	1	iJO1366	0
O16GLCT2	glucosyltransferase II (LPS O16 antigen biosynthesis)	0	iJO1366	0
MDDCP5pp	murein D,D-carboxypeptidase (murein5p3p) (periplasm)	0	iJO1366	0
23CCMPtex	23cCMP transport via diffusion (extracellular to periplasm)	1	iJO1366	0
O16GLCT1	glucosyltransferase I (LPS O16 antigen biosynthesis)	0	iJO1366	0
GDPTPDP	guanosine 3_prime_-diphosphate 5_prime_-triphosphate 3_prime_-diphosphatase	0	iJO1366	0
GLYCK2	glycerate kinase	0	iJO1366	0
G6PDA	glucosamine-6-phosphate deaminase	0	iJO1366	0
SPODMpp	superoxide dismutase	0	iJO1366	0
MPTG2	murein polymerizing transglycosylase 2 (three linked units)	0	iJO1366	0
MLTG5	Maltodextrin glucosidase (maltoheptaose)	0	iJO1366	0
MLTG4	Maltodextrin glucosidase (maltohexaose)	0	iJO1366	0
ACACCT	acetyl-CoA:acetoacetyl-CoA transferase	0	iJO1366	0
MLTG1	Maltodextrin glucosidase (maltotriose)	0	iJO1366	0
MLTG3	Maltodextrin glucosidase (maltopentaose)	0	iJO1366	0
MLTG2	Maltodextrin glucosidase (maltotetraose)	0	iJO1366	0
DKGLCNR1	2,5-diketo-D-gluconate reductase	0	iJO1366	0
HXAND	hypoxanthine dehydrogenase	0	iJO1366	0
G1Ptex	D-glucose 1-phosphate transport via diffusion	1	iJO1366	0
GLCRtex	D-glucarate transport via diffusion (extracellular to periplasm)	1	iJO1366	0
H2St1pp	h2s transport (periplasm)	0	iJO1366	1
G3PIabcpp	sn-glycerol-3-phosphoethanolamine transport via ABC system (periplasm)	0	iJO1366	0
LDH_D	D-lactate dehydrogenase	1	iJO1366	0
RBK	ribokinase	0	iJO1366	0
ECAtpp	enterobacterial common antigen transferase (flippase, cytoplasm to periplasm)	0	iJO1366	0
OMCDC	2-Oxo-4-methyl-3-carboxypentanoate decarboxylation	0	iJO1366	1
CBIuabcpp	Cobinamide transport via ABC system (uptake, periplasm)	0	iJO1366	0
ACPPAT1401	acyl-(acyl carrier protein):phosphate acyltransferase (C14:0)	0	iJO1366_genetic_unlumping	0
O16AUNDtpp	O16 antigen (flippase, cytoplasm to periplasm)	0	iJO1366	0
SARCOX	sarcosine oxidase	0	iJO1366	0
ACS	acetyl-CoA synthetase	0	iJO1366	0
URItex	uridine transport via diffusion (extracellular to periplasm)	1	iJO1366	0
UHGADA	UDP-3-O-acetylglucosamine deacetylase	0	iJO1366	0
METOX2s	methionine oxidation 2 (spontaneous)	0	iJO1366	1
IMPtex	IMP transport via diffusion (extracellular to periplasm)	1	iJO1366	0
GALCTNt2pp	D-galactonate transport via proton symport (periplasm)	0	iJO1366	0
14GLUCANabcpp	1,4-alpha-D-glucan transport via ABC system (periplasm)	0	iJO1366	0
EAR140y1	enoyl-[acyl-carrier-protein] reductase (NADPH) (n-C14:0)	0	iJO1366_genetic_unlumping	0
FDMO	FMNH2-dependent monooxygenase	0	iJO1366	0
2AGPA180tipp	2-Acyl-sn-glycero-3-phosphatidate (n-C18:0) transporter via facilitated diffusion (periplasm)	0	iJO1366	0
AGMt2pp	GlcNAc-anhMurNAc transport in via proton symport (periplasm)	0	iJO1366	0
PROGLYabcpp	L-Prolinylglycine (Pro-Gly) transport via ABC system (periplasm)	0	iJO1366	0
CLPNH160pp	cardiolipin hydrolase (periplasm, n-C16:0)	0	iJO1366	0
GRXR1	glutaredoxin reductase	0	iJO1366_genetic_unlumping	0
AACPS41	acyl-[acyl-carrier-protein] synthetase (n-C16:1)	0	iJO1366_genetic_unlumping	0
GRXR4	glutaredoxin reductase	0	iJO1366_genetic_unlumping	0
NHFRBO	NADH:flavorubredoxin oxidoreductase	0	iJO1366	0
T2DECAI1	trans-2-decenoyl-ACP isomerase	1	iJO1366_genetic_unlumping	0
CDAPPA161	CDP-Diacylglycerol pyrophostatase (n-C16:1)	0	iJO1366	0
CDAPPA160	CDP-Diacylglycerol pyrophostatase (n-C16:0)	0	iJO1366	0
RMNtex	L-rhamnose transport via diffusion (extracellular to periplasm)	1	iJO1366	0
PGPP120	phosphatidylglycerol phosphate phosphatase (n-C14:0)	0	iJO1366	0
MMETtex	S-methyl-L-methionine transport via diffusion (extracellular to periplasm)	1	iJO1366	0
MLDCP2App	murein L,D-carboxypeptidase (murein5p5p) (periplasm)	0	iJO1366	0
DASYN120	CDP-diacylglycerol synthetase (n-C12:0)	0	iJO1366	0
MTHFC	methenyltetrahydrofolate cyclohydrolase	1	iJO1366	0
MTHFD	methylenetetrahydrofolate dehydrogenase (NADP)	1	iJO1366	0
TRPS2	tryptophan synthase (indole)	0	iJO1366	0
TRPS3	tryptophan synthase (indoleglycerol phosphate)	0	iJO1366	0
TRPS1	tryptophan synthase (indoleglycerol phosphate)	0	iJO1366	0
CD2t3pp	cadmium (Cd+2) transport out via proton antiport (periplasm)	0	iJO1366	0
FE2t3pp	iron (Fe+2) transport out via proton antiport (periplasm)	0	iJO1366	0
DHAtex	Dihydroxyacetone transport via diffusion (extracellular to periplasm)	1	iJO1366	0
GLXCL	glyoxalate carboligase	0	iJO1366	0
DURIt2pp	deoxyuridine transport in via proton symport (periplasm)	0	iJO1366	0
DOXRBCNtex	Doxorubicin transport via diffusion (extracellular to periplasm)	1	iJO1366	0
EAR181x1	enoyl-[acyl-carrier-protein] reductase (NADH) (n-C18:1)	0	iJO1366_genetic_unlumping	0
OMPDC	orotidine-5_prime_-phosphate decarboxylase	0	iJO1366	0
2AGPEAT161	2-acyl-glycerophospho-ethanolamine acyltransferase (n-C16:1)	0	iJO1366	0
MOGDS	molybdopterin guanine dinucleotide synthase	0	iJO1366	0
TDP	thiamin pyrophosphatase	0	iJO1366	0
OHPHM	2-octaprenyl-6-hydroxyphenol methylase	0	iJO1366	0
PPAt4pp	Na+/Propionate symporter (periplasm)	0	iJO1366	0
TYROXDApp	Tyramine:oxygen oxidoreductase(deaminating)(flavin-containing) (periplasm)	0	iJO1366	0
NADDP	NAD diphosphatase	0	iJO1366	0
PSP_Lpp	phospho-L-serine phosphatase (periplasmic)	0	iJO1366	0
GTPtex	GTP transport via diffusion (extracellular to periplasm)	1	iJO1366	0
AGt3	silver transport out via proton antiport	0	iJO1366	0
R1PK	ribose 1-phosphokinase	0	iJO1366	0
AOBUTDs	L-2-amino-3-oxobutanoate decarboxylation (spontaneous)	0	iJO1366	1
HCYSMT2	Homocysteine Methyltransferase	0	iJO1366	0
MDDCP4pp	murein D,D-carboxypeptidase (murein5p4p) (periplasm)	0	iJO1366	0
ADCL	4-aminobenzoate synthase	0	iJO1366	0
CYANSTpp	Cyanide sulfurtransferase (periplasmic)	0	iJO1366	0
HSDy	homoserine dehydrogenase (NADPH)	1	iJO1366	0
XYLK2	L-xylulokinase	0	iJO1366	0
NOtpp	NO transport (diffusion)	1	iJO1366	1
FE2abcpp	iron (II) transport via ABC system (periplasm)	0	iJO1366	0
NMNDA	nicotinamide-nucleotide amidase	0	iJO1366	0
HPPPNtex	3-(3-hydroxyphenyl)propionate transport via diffusion (extracellular to periplasm)	1	iJO1366	0
GMHEPPA	D-glycero-D-manno-heptose 1,7-bisphosphate phosphatase	0	iJO1366	0
MCPST	3-mercaptopyruvate sulfurtransferase	0	iJO1366	0
CDAPPA181	CDP-Diacylglycerol pyrophostatase (n-C18:1)	0	iJO1366	0
CDAPPA180	CDP-Diacylglycerol pyrophostatase (n-C18:0)	0	iJO1366	0
FUCtex	L-fucose transport via diffusion (extracellular to periplasm)	1	iJO1366	0
PGMT	phosphoglucomutase	1	iJO1366	0
GLYAT	glycine C-acetyltransferase	1	iJO1366	0
ANHGMtex	GlcNAc-anhMurNAc transport via diffusion (extracellular to periplasm)	1	iJO1366	0
GLYCLTtex	glycolate transport via diffusion (extracellular to periplasm)	1	iJO1366	0
MOADSUx1	MoaD sulfuration (nadh, assumed)	0	iJO1366_genetic_unlumping	0
ZNabcpp	zinc (Zn+2) transport via ABC system (periplasm)	0	iJO1366	0
LPLIPAL2ATE141	Lysophospholipase L2 (acyltransferase, 2-acyl-glycerophosphoethanolamine, n-C14:1)	0	iJO1366	0
DHPTDNR	dihydropteridine reductase	1	iJO1366	0
UAMAGS	UDP-N-acetylmuramoyl-L-alanyl-D-glutamate synthetase	0	iJO1366	0
FRUURt2rpp	D-fructuronate transport via proton symport, reversible (periplasm)	1	iJO1366	0
ADNtex	adenosine transport via diffusion (extracellular to periplasm)	1	iJO1366	0
DHPS2	dihydropteroate synthase	0	iJO1366	0
PYDXtex	pyridoxal transport via diffusion (extracellular)	1	iJO1366	0
LPLIPAL1E141pp	Lysophospholipase L1 (2-acylglycerophosphoethanolamine, n-C14:1) (periplasm)	0	iJO1366	0
FACOAE60	fatty-acid-CoA thioesterase (hexanoate)	0	iJO1366	0
DHBSH	2,3-dihydroxybenzoylserine hydrolase	0	iJO1366	0
GLYOX3	glyoxalase III	0	iJO1366	0
ACACT4r	acetyl-CoA C-acyltransferase (octanoyl-CoA) (r)	1	iJO1366	0
COLIPAabctex	core oligosaccharide lipid A transport via ABC system (periplasm to extracellular)	0	iJO1366	0
PPTHpp	Phosphonate hydrogenase (periplasm)	0	iJO1366	0
PLIPA1E180pp	Phospholipase A1 (phosphatidylethanolamine, n-C18:0) (periplasm)	0	iJO1366	0
TMPPP	thiamine-phosphate diphosphorylase	0	iJO1366	0
ARGORNt7pp	arginine/ornithine antiporter (periplasm)	1	iJO1366	0
PLIPA1G140pp	Phospholipase A1 (phosphatidylglycerol, n-C14:0) (periplasm)	0	iJO1366	0
G1PACT	glucosamine-1-phosphate N-acetyltransferase	0	iJO1366	0
FACOAL80t2pp	fatty-acid-CoA ligase (octanoate transport via vectoral Co-A coupling)	0	iJO1366	0
PGSA161	Phosphatidylglycerol synthase (n-C16:1)	0	iJO1366	0
FACOAE80	fatty-acid-CoA thioesterase (octanoate)	0	iJO1366	0
TRE6PH	trehalose-6-phosphate hydrolase	0	iJO1366	0
OMBZLM	2-Octaprenyl-6-methoxy-benzoquinol methylase	0	iJO1366	0
TRE6PP	trehalose-phosphatase	0	iJO1366	0
TRE6PS	alpha,alpha-trehalose-phosphate synthase (UDP-forming)	0	iJO1366	0
THRt4pp	L-threonine via sodium symport (periplasm)	0	iJO1366	0
THDPS	tetrahydrodipicolinate succinylase	0	iJO1366	0
DMQMT	3-Dimethylubiquinonol 3-methyltransferase	0	iJO1366	0
GALtex	D-galactose transport via diffusion (extracellular to periplasm)	1	iJO1366	0
4PCPpp	tetrapeptide L,D-carboxypeptidase (periplasm)	0	iJO1366	0
ILEt2rpp	L-isoleucine reversible transport via proton symport (periplasm)	1	iJO1366	0
PPNCL2	phosphopantothenate-cysteine ligase	0	iJO1366	0
DHPPDA2	diaminohydroxyphosphoribosylaminopryrimidine deaminase (25drapp)	0	iJO1366	0
H2tpp	hydrogen transport diffusion (periplasm)	1	iJO1366	1
CITtex	citrate transport via diffusion (extracellular to periplasm)	1	iJO1366	0
GUACYC	guanylate cyclase	0	iJO1366	0
4HTHRS	4-Hydroxy-L-threonine synthase	0	iJO1366	0
tl_generation	tl_generation	0	M_protein_recon	0
PLIPA1E141pp	Phospholipase A1 (phosphatidylethanolamine, n-C14:1) (periplasm)	0	iJO1366	0
LPLIPAL2ATG161	Lysophospholipase L2 (acyltransferase, 2-acyl-glycerophosphoglycerol, n-C16:1)	0	iJO1366	0
FADRx2	FAD reductase	0	iJO1366	0
APRAUR	5-amino-6-(5-phosphoribosylamino)uracil reductase	0	iJO1366	0
XYLUt2pp	L-xylulose transport in via proton symport (periplasm)	0	iJO1366	0
HYD3pp	Hydrogenase (Demethylmenaquinone-8: 2 protons) (periplasm)	0	iJO1366	0
GLBRAN2	1,4-alpha-glucan branching enzyme (glycogen -> bglycogen)	0	iJO1366	0
UDPGDC	UDP-glucuronate C-4_prime__prime_ decarboxylase	0	iJO1366	0
NTD10pp	5_prime_-nucleotidase (XMP)	0	iJO1366	0
CITt7pp	Citrate transport via succinate antiport (periplasm)	0	iJO1366	0
LPLIPAL1G120pp	Lysophospholipase L1 (2-acylglycerophosphoglycerol, n-C12:0) (periplasm)	0	iJO1366	0
GMHEPK	D-glycero-D-manno-heptose 7-phosphate kinase	0	iJO1366	0
FE3DCITabcpp	iron transport from ferric-dicitrate via ABC system (periplasm)	0	iJO1366	0
TAURabcpp	taurine transport via ABC system (periplasm)	0	iJO1366	0
ADNt2rpp	adenosine transport in via proton symport, reversible (periplasm)	1	iJO1366	0
CYTDK2	cytidine kinase (GTP)	0	iJO1366	0
PLIPA2E181pp	Phospholipase A2 (phosphatidylethanolamine, n-C18:1) (periplasm)	0	iJO1366	0
23CUMPtex	23cUMP transport via diffusion (extracellular to periplasm)	1	iJO1366	0
DHNPTE	Dihydroneopterin epimerase	1	iJO1366	0
MG2t3_2pp	magnesium (Mg+2) transport in/out via proton antiport (periplasm)	1	iJO1366	0
PMANM	phosphomannomutase	1	iJO1366	0
PIt2rpp	phosphate reversible transport via symport (periplasm)	1	iJO1366	0
ACMANAptspp	N-acetyl-D-mannosamine transport via PTS (periplasm)	0	iJO1366	0
GSNK	guanosine kinase	0	iJO1366	0
MDH	malate dehydrogenase	1	iJO1366	0
SHK3Dr	shikimate dehydrogenase	1	iJO1366	0
TYRTA	tyrosine transaminase	1	iJO1366	0
ASPK	aspartate kinase	1	iJO1366	0
ASPT	L-aspartase	0	iJO1366	0
PTAr	phosphotransacetylase	1	iJO1366	0
LPLIPAL2ATE180	Lysophospholipase L2 (acyltransferase, 2-acyl-glycerophosphoethanolamine, n-C18:0)	0	iJO1366	0
5DGLCNR	5-dehydro-D-gluconate reductase	1	iJO1366	0
CYTBDpp	cytochrome oxidase bd (ubiquinol-8: 2 protons) (periplasm)	0	iJO1366	0
ACPPAT1411	acyl-(acyl carrier protein):phosphate acyltransferase (C14:1)	0	iJO1366_genetic_unlumping	0
GTPCII2	GTP cyclohydrolase II (25drapp)	0	iJO1366	0
2Fe2S_to_SufA_by_IscU	2Fe2S_to_SufA_by_IscU	0	M_protein_recon	0
PLIPA1G141pp	Phospholipase A1 (phosphatidylglycerol, n-C14:1) (periplasm)	0	iJO1366	0
MG2tpp	magnesium (+2) transport in via diffusion	0	iJO1366	0
MAN6Pt6_2pp	Mannose-6-phosphate transport via phosphate antiport (periplasm)	0	iJO1366	0
PLIPA1G181pp	Phospholipase A1 (phosphatidylglycerol, n-C18:1) (periplasm)	0	iJO1366	0
2Fe2S_to_ErpA_by_IscU	2Fe2S_to_ErpA_by_IscU	0	M_protein_recon	0
MMM	Methylmalonyl-CoA mutase	0	iJO1366	0
METSOX1abcpp	L-methionine S-oxide transport via ABC system (periplasm)	0	iJO1366	0
EAR140x1	enoyl-[acyl-carrier-protein] reductase (NADH) (n-C14:0)	0	iJO1366_genetic_unlumping	0
TDSR21	thiol:disulfide reductase (DsbG)	0	iJO1366_genetic_unlumping	0
UAPGR	UDP-N-acetylenolpyruvoylglucosamine reductase	0	iJO1366	0
TMDPP	thymidine phosphorylase	1	iJO1366	0
AACPS51	acyl-[acyl-carrier-protein] synthetase (n-C18:1)	0	iJO1366_genetic_unlumping	0
DURADx	dihydrouracil dehydrogenase (NAD)	1	iJO1366	0
PTA2	Phosphate acetyltransferase	0	iJO1366	0
MEPCT	2-C-methyl-D-erythritol 4-phosphate cytidylyltransferase	0	iJO1366	0
PROabcpp	L-proline transport via ABC system (periplasm)	0	iJO1366	0
MALTATr	maltose O-acetyltransferase	1	iJO1366	0
PETNT181pp	phosphoethanolamine transferase (c-C16:1)	0	iJO1366	0
CLPNH120pp	cardiolipin hydrolase (periplasm, n-C12:0)	0	iJO1366	0
FECRMexs	ferrichrome Fe(III)-loading reaction (spontaneous)	0	iJO1366	1
FE3HOXtonex	Fe(III)hydroxamine transport via ton system (extracellular)	0	iJO1366	0
FEOXAMR2	ferroxamine reductase	0	iJO1366	0
FEOXAMR3	ferroxamine reductase	0	iJO1366	0
FEOXAMR1	ferroxamine reductase	0	iJO1366	0
ACt4pp	Na+/Acetate symport (periplasm)	0	iJO1366	0
H2O2tex	hydrogen peroxide transport via diffusion (external)	1	iJO1366	0
OROTtex	Orotate transport via diffusion (extracellular to periplasm)	1	iJO1366	0
2Fe2S_to_ErpA_by_IscA	2Fe2S_to_ErpA_by_IscA	0	M_protein_recon	0
MLTGY4pp	murein lytic transglycosylase (murein4px4p4p) (periplasm)	0	iJO1366	0
ADPRDP	ADPribose diphosphatase	0	iJO1366	0
HXPRT	hypoxanthine phosphoribosyltransferase (Hypoxanthine)	0	iJO1366	0
SUCOAS	succinyl-CoA synthetase (ADP-forming)	1	iJO1366	0
APCS	aminopropylcadaverine synthase	0	iJO1366	0
EAR181y1	enoyl-[acyl-carrier-protein] reductase (NADPH) (n-C18:1)	0	iJO1366_genetic_unlumping	0
TMAOR2	Trimethylamine N-oxide reductase (demethylmenaquinol 8)	0	iJO1366	0
FE2tpp	iron (+2) transport in via permease (no H+)	0	iJO1366	0
ENTCS	enterochelin synthase	0	iJO1366	0
GMHEPAT	D-glycero-D-manno-hepose 1-phosphate adenyltransferase	0	iJO1366	0
EGMEACPR1	Enoylglutaryl-[ACP] methyl ester reductase	0	iJO1366_genetic_unlumping	0
ACACt2pp	acetoacetate transport via proton symport (periplasm)	1	iJO1366	0
PLIPA1A180pp	Phospholipase A1 (phosphatidate, n-C18:0) (periplasm)	0	iJO1366	0
LPLIPAL1A140pp	Lysophospholipase L1 (2-acylglycerophosphotidate, n-C14:0) (periplasm)	0	iJO1366	0
PPAKr	Propionate kinase	1	iJO1366	0
CTBTabcpp	crotonobetaine transport via ABC system (periplasm)	0	iJO1366	0
DDCAtexi	Fatty acid (dodecanoate) transport via facilitated irreversible diffusion (extracellular to periplasm)	0	iJO1366	0
GF6PTA	glutamine-fructose-6-phosphate transaminase	0	iJO1366	0
FA161ACPHi1	fatty-acyl-ACP hydrolase	0	iJO1366_genetic_unlumping	0
RNDR32	ribonucleoside-diphosphate reductase (CDP)	0	iJO1366_genetic_unlumping	0
PRAMPC	phosphoribosyl-AMP cyclohydrolase	0	iJO1366	0
NTP3pp	nucleoside-triphosphatase (GTP) (periplasm)	0	iJO1366	0
GLUABUTt7pp	4-aminobutyrate/glutamate antiport (periplasm)	1	iJO1366	0
ASO3t8pp	arsenite efflux via ATP hydrolysis (periplasm)	0	iJO1366	0
CYSS	cysteine synthase	0	iJO1366	0
2AGPGAT160	2-acyl-glycerophospho-glycerol acyltransferase (n-C16:0)	0	iJO1366	0
FEOXAMexs	ferroxamine Fe3-loading reaction (spontaneous)	0	iJO1366	1
HEXt2rpp	hexanoate transport via proton symport, reversible (periplasm)	1	iJO1366	0
ANHMK	1,6-anhydrous-N-Acetylmuramate kinase	0	iJO1366	0
3OAR1801	3-oxoacyl-[acyl-carrier-protein] reductase (n-C18:0)	1	iJO1366_genetic_unlumping	0
CBMKr	Carbamate kinase	1	iJO1366	0
ADK1	adenylate kinase	1	iJO1366	0
INSt2rpp	inosine transport in via proton symport, reversible (periplasm)	1	iJO1366	0
ACPS11	acyl-carrier protein synthase	0	iJO1366_genetic_unlumping	0
DCAtex	Decanoate transport via diffusion (extracellular to periplasm)	1	iJO1366	0
ASNt2rpp	L-asparagine reversible transport via proton symport (periplasm)	1	iJO1366	0
MECDPS	2-C-methyl-D-erythritol 2,4-cyclodiphosphate synthase	0	iJO1366	0
NACtex	Nicotinic acid transport via diffusion (extracellular to periplasm)	1	iJO1366	0
ACALDtex	acetaldehyde transport via diffusion (extracellular to periplasm)	1	iJO1366	0
G3PAT1611	glycerol-3-phosphate acyltransferase (C16:1)	0	iJO1366_genetic_unlumping	0
IMPC	IMP cyclohydrolase	1	iJO1366	0
IMPD	IMP dehydrogenase	0	iJO1366	0
HOPNTAL	4-hydroxy-2-oxopentanoate aldolase	0	iJO1366	0
CLIPAabctex	cold lipid A transport via ABC system (periplasm to extracellular)	0	iJO1366	0
PSD161	Phosphatidylserine decarboxylase (n-C16:1)	0	iJO1366	0
OMPHHX3	2-octaprenyl-6-methoxyphenol hydroxylase (anaerobic)	0	iJO1366	0
PPKr	polyphosphate kinase	1	iJO1366	0
IPDDI	isopentenyl-diphosphate D-isomerase	1	iJO1366	0
dpm_import	dpm_import	0	M_protein_recon	0
DURIPP	deoxyuridine phosphorylase	1	iJO1366	0
CYSSADS	L-cysteine sulfinic acid desulfurase	0	iJO1366	0
DALAt2pp	D-alanine transport in via proton symport (periplasm)	0	iJO1366	0
3HAD1811	3-hydroxyacyl-[acyl-carrier-protein] dehydratase (n-C18:1)	0	iJO1366_genetic_unlumping	0
DAPDC	diaminopimelate decarboxylase	0	iJO1366	0
SERASr	(L-seryl)adenylate synthase	1	iJO1366	0
EAR141x1	enoyl-[acyl-carrier-protein] reductase (NADH) (n-C14:1)	0	iJO1366_genetic_unlumping	0
ISETACtex	isethionate transport via diffusion (extracellular to periplasm)	1	iJO1366	0
SPMS	spermidine synthase	0	iJO1366	0
ASPCT	aspartate carbamoyltransferase	0	iJO1366	0
ATPS4rpp	ATP synthase (four protons for one ATP) (periplasm)	1	iJO1366	0
PPPNt2rpp	3-phenylpropionate transport via proton symport, reversible (periplasm)	1	iJO1366	0
PYDAMtpp	pyridoxamine import	0	iJO1366	0
ACGAM1Ptex	N-acetyl-D-glucosamine 1-phosphate transport via diffusion (extracellular to periplasm)	1	iJO1366	0
NTP3	nucleoside-triphosphatase (GTP)	0	iJO1366	0
NTP1	nucleoside-triphosphatase (ATP)	0	iJO1366	0
DAGK181	diacylglycerol kinase (n-C18:1)	0	iJO1366	0
DAGK180	diacylglycerol kinase (n-C18:0)	0	iJO1366	0
PA120abcpp	phosphatidate transport via ABC system (n-C12:0, periplasm)	0	iJO1366	0
INSTtex	inositol transport via diffusion (extracellular to periplasm)	1	iJO1366	0
FUM	fumarase	1	iJO1366	0
DAPE	diaminopimelate epimerase	1	iJO1366	0
PROt4pp	Na+/Proline-L symporter (periplasm)	0	iJO1366	0
TDPAGTA	dTDP-4-amino-4,6-dideoxy-D-glucose transaminase	0	iJO1366	0
GALURt2rpp	D-galacturonate transport via proton symport, reversible (periplasm)	1	iJO1366	0
NO3t7pp	nitrate transport in via nitrite antiport (periplasm)	0	iJO1366	0
ABUTtex	4-aminobutyrate transport via diffusion (extracellular to periplasm)	1	iJO1366	0
FRULYSDG	Fructoselysine phosphate deglycase	1	iJO1366	0
LYStex	L-lysine transport via diffusion (extracellular to periplasm)	1	iJO1366	0
GPDDA1pp	Glycerophosphodiester phosphodiesterase (Glycerophosphocholine)	0	iJO1366	0
AGPAT1801	1-octadecanoyl-sn-glycerol 3-phosphate O-acyltransferase (n-C18:0)	0	iJO1366_genetic_unlumping	0
AGM4PApp	N-Acetyl-D-glucosamine(anhydrous)N-Acetylmuramyl-tetrapeptide amidase (periplasm)	0	iJO1366	0
PYDXPP	Pyridoxal 5-phosphate phosphatase	0	iJO1366	0
IscU_Fe_loading	IscU_Fe_loading	0	M_protein_recon	0
GTHOXtex	glutathione (ox) transport via diffusion (extracellular to periplasm)	1	iJO1366	0
CCGS	7-cyano-7-carbaguanine synthase	0	iJO1366	0
IPPMIb	2-isopropylmalate hydratase	1	iJO1366	0
PLIPA1A181pp	Phospholipase A1 (phosphatidate, n-C18:1) (periplasm)	0	iJO1366	0
LPLIPAL1A141pp	Lysophospholipase L1 (2-acylglycerophosphotidate, n-C14:1) (periplasm)	0	iJO1366	0
TMPK	thiamine-phosphate kinase	0	iJO1366	0
SGDS	Succinylglutamate desuccinylase	0	iJO1366	0
ACACT5r	acetyl-CoA C-acyltransferase (decanoyl-CoA) (r)	1	iJO1366	0
ASNNpp	L-asparaginase	0	iJO1366	0
FRD2	fumarate reductase	0	iJO1366	0
FRD3	fumarate reductase	0	iJO1366	0
PACALDt2rpp	phenylacetaldehyde reversible transport via proton symport (periplasm)	1	iJO1366	0
UDPGLCURtex	UDP-D-glucuronate transport via diffusion (extracellular to periplasm)	1	iJO1366	0
SUCBZS	O-succinylbenzoate-CoA synthase	0	iJO1366	0
ORPT	orotate phosphoribosyltransferase	1	iJO1366	0
ALAGLUE	L-alanyl-gamma-glutamate epimerase	1	iJO1366	0
HISt2rpp	L-histidine reversible transport via proton symport (periplasm)	1	iJO1366	0
TDPADGAT	dTDP-4-amino-4,6-dideoxy-D-glucose acetyltransferase	0	iJO1366	0
FE3DHBZSabcpp	ferric 2,3-dihydroxybenzoylserine transport via ABC system (periplasm)	0	iJO1366	0
SUCBZL	o-succinylbenzoate-CoA ligase	0	iJO1366	0
PGSA120	Phosphatidylglycerol synthase (n-C12:0)	0	iJO1366	0
ASR	arsenate reductase	0	iJO1366	0
FACOAL181t2pp	fatty-acid-CoA ligase (octadecenoate transport via vectoral Co-A coupling)	0	iJO1366	0
AST	Arginine succinyltransferase	0	iJO1366	0
5DGLCNt2rpp	5-Dehydro-D-gluconate transport via proton symport, reversible (periplasm)	1	iJO1366	0
PLIPA2A141pp	Phospholipase A2 (phosphatidate, n-C14:1) (periplasm)	0	iJO1366	0
ALCD19	alcohol dehydrogenase (glycerol)	1	iJO1366	0
ALLabcpp	D-allose transport via ABC system (periplasm)	0	iJO1366	0
L__LACtex	L-lactate transport via diffusion (extracellular to periplasm)	1	iJO1366	0
FRULYSK	Fructoselysine Kinase	0	iJO1366	0
PPM2	phosphopentomutase 2 (deoxyribose)	1	iJO1366	0
FRULYSE	fructoselysine 3-epimerase	1	iJO1366	0
TDPDRE	dTDP-4-dehydrorhamnose 3,5-epimerase	0	iJO1366	0
LIPAabcpp	lipid A transport via ABC system (periplasm)	0	iJO1366	0
GALCTNtex	D-galactonate transport via diffusion (extracellular to periplasm)	1	iJO1366	0
IGPDH	imidazoleglycerol-phosphate dehydratase	0	iJO1366	0
TDPDRR	dTDP-4-dehydrorhamnose reductase	0	iJO1366	0
PRATPP	phosphoribosyl-ATP pyrophosphatase	0	iJO1366	0
HYPOE	hypothetical enyme	0	iJO1366	0
MAN6Ptex	Mannose 6-phosphate transport via diffusion (extracellular to periplasm)	1	iJO1366	0
GALM2pp	aldose-1-epimerase	0	iJO1366	0
L__LACt2rpp	L-lactate reversible transport via proton symport (periplasm)	1	iJO1366	0
PGAMT	phosphoglucosamine mutase	1	iJO1366	0
EDTXS41	Endotoxin Synthesis (myristoyl transferase)	0	iJO1366_genetic_unlumping	0
PLIPA1E140pp	Phospholipase A1 (phosphatidylethanolamine, n-C14:0) (periplasm)	0	iJO1366	0
PLIPA2G120pp	Phospholipase A2 (phosphatidylglycerol, n-C12:0) (periplasm)	0	iJO1366	0
GAMtex	D-glucosamine transport via diffusion (extracellular to periplasm)	1	iJO1366	0
NADPHQR2	NADPH Quinone Reductase (Ubiquinone-8)	0	iJO1366	0
FACOAE181	fatty-acid-CoA thioesterase (octadecenoate)	0	iJO1366	0
PGP120abcpp	phosphatidylglycerophosphate transport via ABC system (n-C12:0, periplasm)	0	iJO1366	0
ACMAMUT	UDP-N-acetyl-D-mannosaminuronic acid transferase	0	iJO1366	0
CYTD	cytidine deaminase	0	iJO1366	0
NDPK8	nucleoside-diphosphate kinase (ATP:dADP)	1	iJO1366	0
DSERDHr	D-serine dehydrogenase	1	iJO1366	0
NDPK2	nucleoside-diphosphate kinase (ATP:UDP)	1	iJO1366	0
NDPK3	nucleoside-diphosphate kinase (ATP:CDP)	1	iJO1366	0
NDPK1	nucleoside-diphosphate kinase (ATP:GDP)	1	iJO1366	0
NDPK6	nucleoside-diphosphate kinase (ATP:dUDP)	1	iJO1366	0
NDPK7	nucleoside-diphosphate kinase (ATP:dCDP)	1	iJO1366	0
NDPK4	nucleoside-diphosphate kinase (ATP:dTDP)	1	iJO1366	0
NDPK5	nucleoside-diphosphate kinase (ATP:dGDP)	1	iJO1366	0
AACPS81	acyl-[acyl-carrier-protein] synthetase (n-C10:0)	0	iJO1366_genetic_unlumping	0
GLYC3Ptex	Glycerol-3-phosphate transport via diffusion (extracellular to periplasm)	1	iJO1366	0
S_transfer_to_SufBCD_mod_1:2Fe2S_mod_2:fe2	S_transfer_to_SufBCD_mod_1:2Fe2S_mod_2:fe2	0	M_protein_recon	0
FLDR22	flavodoxin reductase (NADPH)	0	iJO1366_genetic_unlumping	0
PLIPA2E180pp	Phospholipase A2 (phosphatidylethanolamine, n-C18:0) (periplasm)	0	iJO1366	0
CA2t3pp	calcium (Ca+2) transport out via proton antiport (periplasm)	0	iJO1366	0
ACALDtpp	acetaldehyde reversible transport (periplasm)	1	iJO1366	1
ALPATE160pp1	apolipoprotein N-acyltransferase (phosphatidylethanolamine, periplasm)	0	iJO1366_genetic_unlumping	0
GLCURtex	D-glucuronat transport via diffusion (extracellular to periplasm)	1	iJO1366	0
NTD9pp	5_prime_-nucleotidase (GMP)	0	iJO1366	0
NI2tex	nickel transport via diffusion (extracellular to periplasm)	1	iJO1366	0
URAt2pp	uracil transport in via proton symport (periplasm)	0	iJO1366	0
ASPabcpp	L-aspartate transport via ABC system (periplasm)	0	iJO1366	0
ALLTAMH	allantoate amidohydrolase	0	iJO1366	0
MAN1PT2	mannose-1-phosphate guanylyltransferase (GDP)	0	iJO1366	0
SHCHD2	sirohydrochlorin dehydrogenase (NAD)	0	iJO1366	0
2AGPGAT161	2-acyl-glycerophospho-glycerol acyltransferase (n-C16:1)	0	iJO1366	0
2AGPEAT141	2-acyl-glycerophospho-ethanolamine acyltransferase (n-C14:1)	0	iJO1366	0
2AGPEAT140	2-acyl-glycerophospho-ethanolamine acyltransferase (n-C14:0)	0	iJO1366	0
ARBTNR2	aerobactin reductase	0	iJO1366	0
DIMPtex	dIMP transport via diffusion (extracellular to periplasm)	1	iJO1366	0
THRPtex	phospho-L-threonine transport via diffusion (extracellular to periplasm)	1	iJO1366	0
ARBTNR1	aerobactin reductase	0	iJO1366	0
GHMT2r	glycine hydroxymethyltransferase, reversible	1	iJO1366	0
MLDCP1Bpp	murein L,D-carboxypeptidase (murein4p4p) (periplasm)	0	iJO1366	0
MOAT2	3-deoxy-D-manno-octulosonic acid transferase	0	iJO1366	0
N2Otpp	nitrious oxide transport (diffusion)	1	iJO1366	1
MANtex	D-mannose transport via diffusion (extracellular to periplasm)	1	iJO1366	0
ARGabcpp	L-arginine transport via ABC system (periplasm)	0	iJO1366	0
IPMD	3-isopropylmalate dehydrogenase	0	iJO1366	0
LACZ	b-galactosidase	0	iJO1366	0
LPLIPAL2ATE120	Lysophospholipase L2 (acyltransferase, 2-acyl-glycerophosphoethanolamine, n-C12:0)	0	iJO1366	0
RNDR3b4	ribonucleoside-diphosphate reductase (CDP) (glutaredoxin)	0	iJO1366_genetic_unlumping	0
RNDR3b1	ribonucleoside-diphosphate reductase (CDP) (glutaredoxin)	0	iJO1366_genetic_unlumping	0
RNDR3b2	ribonucleoside-diphosphate reductase (CDP) (glutaredoxin)	0	iJO1366_genetic_unlumping	0
RNDR3b3	ribonucleoside-diphosphate reductase (CDP) (glutaredoxin)	0	iJO1366_genetic_unlumping	0
IPDPS	1-hydroxy-2-methyl-2-(E)-butenyl 4-diphosphate reductase (ipdp)	0	iJO1366	0
FACOAE180	fatty-acid-CoA thioesterase (octadecanoate)	0	iJO1366	0
SULRi	sulfite reductase (NADPH2)	0	iJO1366	0
[truncated: 286 more rows]
