# Supplementary material for: COBRAme: A computational framework for genome-scale models of metabolism and gene expression
Source: PLoS Comput Biol. 2018 Jul 5;14(7):e1006302. doi: 10.1371/journal.pcbi.1006302 (PMC6049947; doi:10.1371/journal.pcbi.1006302)
Supplement: S2 File — The ECOLIme version 0.0.9 source code. The latest version of ECOLIme can be downloaded from https://github.com/SBRG/ecolime. (ZIP) [file pcbi.1006302.s002.zip › S2_File/ecolime/building_data/translocation_pathways.txt]

Reaction_name	Complexes	Keff
yidC_translocation	SRP-CPLX AND YidC_MONOMER	20.
srp_yidC_translocation	SRP-CPLX AND YidC_MONOMER AND Sec-CPLX AND	20.
srp_translocation	SRP-CPLX AND FtsY_MONOMER AND Sec-CPLX	20.
sec_translocation	SecB_tetra AND SecA_MONOMER AND Sec-CPLX	4.
secA_translocation	SecA_MONOMER	4.
tat_translocation	TatBC_octa AND TatA_MONOMER	0.0125
tat_translocation_alt	TatBC_octa AND TatE_MONOMER	0.0125
lol_translocation	LolCDE-CPLX AND LolA_MONOMER AND LolB_MONOMER	0.9
bam_translocation	SurA_MONOMER AND Bam-CPLX	0.027
