# Supplementary material for: COBRAme: A computational framework for genome-scale models of metabolism and gene expression
Source: PLoS Comput Biol. 2018 Jul 5;14(7):e1006302. doi: 10.1371/journal.pcbi.1006302 (PMC6049947; doi:10.1371/journal.pcbi.1006302)
Supplement: S2 File — The ECOLIme version 0.0.9 source code. The latest version of ECOLIme can be downloaded from https://github.com/SBRG/ecolime. (ZIP) [file pcbi.1006302.s002.zip › S2_File/ecolime/building_data/TUs_from_ecocyc.txt]

TU_id	start	stop	tss	strand	rho_dependent	sigma
TU0_13350_from_RpoD_mono	1700257	1701258	None	+	True	RpoD_mono
TU0_12877_from_RpoD_mono	303077	303406	None	-	True	RpoD_mono
TU0_7622_from_RpoD_mono	542485	545635	545635	-	True	RpoD_mono
TU00158_from_RpoD_mono	1165215	1166612	1165215	+	True	RpoD_mono
TU0_8340_from_EG11355_MONOMER	2010724	2011117	2011117	-	True	FliA_mono
TU0_8834_from_RpoD_mono	1425770	1426750	None	-	True	RpoD_mono
TU0_8688_from_RpoD_mono	1226294	1226695	None	-	True	RpoD_mono
TU0_1002_from_RpoD_mono	1823979	1830037	1830037	-	True	RpoD_mono
TU0_4702_with_TERM0223_from_RpoD_mono	360364	365589	365589	-	False	RpoD_mono
TU0_4702_with_TERM0222_from_RpoD_mono	360436	365589	365589	-	False	RpoD_mono
TU0_6513_from_RpoD_mono	2080752	2082207	2080752	+	True	RpoD_mono
TU782_from_RPON_MONOMER	4199286	4199735	4199735	-	True	RpoN_mono
TU0_3421_from_RPOE_MONOMER	2493600	2494587	2493600	+	True	RpoE_mono
TU0_13236_from_RpoD_mono	1426838	1431010	None	+	True	RpoD_mono
TU0_8597_from_RpoD_mono	3861922	3862638	None	+	True	RpoD_mono
TU0_14474_from_RPOH_MONOMER	4479005	4482296	4482296	-	True	RpoH_mono
TU0_12820_from_RpoD_mono	164721	167264	164721	+	True	RpoD_mono
TU0_14822_from_RpoD_mono	1753641	1755134	1753641	+	True	RpoD_mono
TU0_14253_with_TERM0_1039_from_RpoD_mono	25014	27279	25014	+	False	RpoD_mono
TU0_8529_from_RpoD_mono	440773	442221	None	+	True	RpoD_mono
TU00242_from_RpoD_mono	2836276	2837309	2837309	-	True	RpoD_mono
TU0_5001_from_RPON_MONOMER	3864492	3865004	3865004	-	True	RpoN_mono
TU0_14682_with_TERM0_1074_from_RPOS_MONOMER	4374532	4374754	4374532	+	False	RpoS_mono
TU423_with_TERM141_from_RpoD_mono	882872	884161	882872	+	False	RpoD_mono
TU0_13162_from_RpoD_mono	1215971	1216219	None	+	True	RpoD_mono
TU0_14574_with_TERM0_1066_from_RpoD_mono	3320057	3320612	3320612	-	False	RpoD_mono
TU0_13598_from_RpoD_mono	2461034	2462092	None	+	True	RpoD_mono
TU0_8671_from_RpoD_mono	886646	887182	None	+	True	RpoD_mono
TU0_14387_from_RpoD_mono	3396409	3399378	3399378	-	True	RpoD_mono
TU00175_from_RPOS_MONOMER	962972	963335	962972	+	True	RpoS_mono
TU0_14121_from_RpoD_mono	4267437	4268150	None	+	True	RpoD_mono
TU00497_from_RpoD_mono	2042565	2042648	2042565	+	True	RpoD_mono
TU0_13075_from_RpoD_mono	906075	910272	None	-	True	RpoD_mono
TU0_13767_from_RpoD_mono	2993336	2995667	None	-	True	RpoD_mono
TU0_14495_from_RpoD_mono	111649	111846	None	-	True	RpoD_mono
TU0_8464_from_RpoD_mono	4178583	4178948	None	+	True	RpoD_mono
TU00088_from_RpoD_mono	1987669	1988916	1987669	+	True	RpoD_mono
TU0_7662_from_RpoD_mono	3579134	3579649	3579134	+	True	RpoD_mono
TU0_13006_from_RpoD_mono	660860	661501	None	-	True	RpoD_mono
TU0_13842_from_RpoD_mono	3183436	3183987	None	+	True	RpoD_mono
TU0_14321_from_RpoD_mono	2685491	2686825	None	-	True	RpoD_mono
TU00428_from_RpoD_mono	2403725	2404678	2404678	-	True	RpoD_mono
TU0_4703_with_TERM0223_from_RpoD_mono	360364	365601	365601	-	False	RpoD_mono
TU0_4703_with_TERM0222_from_RpoD_mono	360436	365601	365601	-	False	RpoD_mono
TU0_8341_from_RPON_MONOMER	3556290	3557888	None	+	True	RpoN_mono
TU0_3422_from_RPOE_MONOMER	492933	494234	492933	+	True	RpoE_mono
TU0_13945_from_RpoD_mono	3607978	3608535	None	+	True	RpoD_mono
TU0_14194_from_RpoD_mono	4530460	4531206	None	-	True	RpoD_mono
TU354_with_ARCAT1_from_RpoD_mono	4637562	4638704	4638704	-	False	RpoD_mono
TU0_13146_from_RpoD_mono	1195937	1196009	None	+	True	RpoD_mono
TU0_14051_from_RpoD_mono	4015356	4016783	None	+	True	RpoD_mono
TU00292_from_RpoD_mono	720279	723637	None	-	True	RpoD_mono
TU0_12942_from_RpoD_mono	478591	479142	None	-	True	RpoD_mono
TU00022_from_RpoD_mono	1396798	1397576	1397576	-	True	RpoD_mono
TU0_6514_from_RpoD_mono	4622879	4625317	4622879	+	True	RpoD_mono
TU0_14136_from_RpoD_mono	4342952	4343581	None	-	True	RpoD_mono
TU0_13538_from_RpoD_mono	2232011	2234522	2232011	+	True	RpoD_mono
TU0_13300_from_RpoD_mono	1605370	1606128	None	+	True	RpoD_mono
TU00159_with_TERM64_from_RpoD_mono	4343654	4345371	4345371	-	False	RpoD_mono
TU0_8757_from_RpoD_mono	3203346	3204402	3204402	-	True	RpoD_mono
TU0_13782_from_RpoD_mono	3018562	3022208	None	+	True	RpoD_mono
TU0_5003_from_RpoD_mono	4368639	4370694	4368639	+	True	RpoD_mono
TU0_5003_from_RPOH_MONOMER	4368639	4370694	4368639	+	True	RpoH_mono
TU0_13408_from_RpoD_mono	1878145	1878783	None	-	True	RpoD_mono
TU0_12808_from_RpoD_mono	88028	89032	None	+	True	RpoD_mono
TU0_13480_from_RpoD_mono	2066976	2068249	None	-	True	RpoD_mono
TU00368_from_RpoD_mono	3204446	3207509	3204446	+	True	RpoD_mono
TU0_1501_from_EG11355_MONOMER	1644412	1644761	1644412	+	True	FliA_mono
TU0_8689_from_RpoD_mono	1257961	1258292	1257961	+	True	RpoD_mono
TU0_13996_from_RpoD_mono	3782214	3782465	None	-	True	RpoD_mono
TU0_8598_from_RpoD_mono	3866085	3867332	None	-	True	RpoD_mono
TU0_8835_from_RpoD_mono	2287087	2288103	None	-	True	RpoD_mono
TU0_13647_from_RpoD_mono	2627312	2627503	None	+	True	RpoD_mono
TU0_1003_from_RPON_MONOMER	1823979	1830068	1830068	-	True	RpoN_mono
TU0_13884_from_RpoD_mono	3328604	3330757	None	-	True	RpoD_mono
TU783_from_RPON_MONOMER	4199928	4202668	4199928	+	True	RpoN_mono
TU0_13351_from_RpoD_mono	1702536	1702700	1702536	+	True	RpoD_mono
TU0_12878_from_RpoD_mono	303719	309343	309343	-	True	RpoD_mono
TU0_14683_with_TERM89_from_RpoD_mono	4636183	4637595	4636183	+	False	RpoD_mono
TU0_13237_from_RpoD_mono	1431108	1431698	None	-	True	RpoD_mono
TU0_14475_from_RPOH_MONOMER	4633266	4636143	4633266	+	True	RpoH_mono
TU424_from_RPON_MONOMER	2833195	2836154	2836154	-	True	RpoN_mono
TU0_4742_from_RpoD_mono	1018236	1019410	1019410	-	True	RpoD_mono
TU0_13163_from_RpoD_mono	1216551	1218074	None	+	True	RpoD_mono
TU0_12821_from_RpoD_mono	175107	176528	None	+	True	RpoD_mono
TU0_3423_from_RPOE_MONOMER	2751508	2751968	2751508	+	True	RpoE_mono
TU0_8672_from_RpoD_mono	889312	889689	None	+	True	RpoD_mono
TU0_7681_from_RpoD_mono	1632334	1634627	1634627	-	True	RpoD_mono
TU00176_from_RPOS_MONOMER	847631	848173	848173	-	True	RpoS_mono
TU00176_from_RpoD_mono	847631	848173	848173	-	True	RpoD_mono
TU00498_from_RpoD_mono	2057869	2057950	2057869	+	True	RpoD_mono
TU0_8530_from_RpoD_mono	1055484	1056512	None	+	True	RpoD_mono
TU0_13076_from_RpoD_mono	913181	914080	None	-	True	RpoD_mono
TU00243_with_TERM70_from_RpoD_mono	3913531	3920548	3920548	-	False	RpoD_mono
TU0_8343_from_RpoD_mono	3058872	3064302	None	+	True	RpoD_mono
TU00089_from_RpoD_mono	2685092	2685525	2685525	-	True	RpoD_mono
TU0_5021_from_RpoD_mono	3239849	3242879	3242879	-	True	RpoD_mono
TU0_14388_with_TERM0_1036_from_RpoD_mono	3398027	3399151	3399151	-	False	RpoD_mono
TU0_6515_from_RpoD_mono	2714760	2715465	2714760	+	True	RpoD_mono
TU0_14122_from_RpoD_mono	4268237	4269037	4268237	+	True	RpoD_mono
TU0_14254_with_AROH_TERMINATOR_from_RpoD_mono	1786408	1787534	1786408	+	False	RpoD_mono
TU0_13768_from_RpoD_mono	2995711	2996010	None	-	True	RpoD_mono
TU0_14496_from_RpoD_mono	1713050	1713913	None	-	True	RpoD_mono
TU355_from_RpoD_mono	1074143	1078148	1078148	-	True	RpoD_mono
TU0_13147_from_RpoD_mono	1196090	1197460	None	-	True	RpoD_mono
TU0_8469_from_RPOS_MONOMER	2175534	2176689	2176689	-	True	RpoS_mono
TU0_13466_from_RpoD_mono	2033804	2034710	2033804	+	True	RpoD_mono
TU0_14576_from_RpoD_mono	656370	656724	656370	+	True	RpoD_mono
TU0_13599_from_RpoD_mono	2463323	2464255	None	+	True	RpoD_mono
TU0_1521_from_EG11355_MONOMER	2000134	2001700	2001700	-	True	FliA_mono
TU0_13007_from_RpoD_mono	661602	661865	None	-	True	RpoD_mono
TU00160_with_TERM66_from_RpoD_mono	4364867	4366455	4366455	-	False	RpoD_mono
TU00429_from_RpoD_mono	4351223	4352820	4352820	-	True	RpoD_mono
TU0_14052_from_RpoD_mono	4019968	4022359	None	+	True	RpoD_mono
TU00293_from_RpoD_mono	3806539	3808327	3806539	+	True	RpoD_mono
TU00023_with_TERM69_from_RpoD_mono	4376989	4380435	4380435	-	False	RpoD_mono
TU0_8690_from_RpoD_mono	1272469	1272822	None	-	True	RpoD_mono
TU0_4761_from_RpoD_mono	2922178	2922546	2922546	-	True	RpoD_mono
TU0_14137_from_RpoD_mono	4349866	4350380	None	+	True	RpoD_mono
TU0_3424_from_RPOE_MONOMER	4384070	4388661	4388661	-	True	RpoE_mono
TU0_8758_from_RpoD_mono	3169901	3170233	None	-	True	RpoD_mono
TU0_13783_from_RpoD_mono	3022373	3026510	None	+	True	RpoD_mono
TU0_13843_from_RpoD_mono	3184164	3189718	None	+	True	RpoD_mono
TU0_14322_from_RpoD_mono	4481860	4482303	None	-	True	RpoD_mono
TU0_8599_from_RpoD_mono	3867400	3868464	None	+	True	RpoD_mono
TU0_12943_from_RpoD_mono	479314	480018	480018	-	True	RpoD_mono
TU0_13409_from_RpoD_mono	1878910	1879833	None	-	True	RpoD_mono
TU0_12809_with_TERM0_1064_from_RpoD_mono	106508	107544	106508	+	False	RpoD_mono
TU0_14195_from_RpoD_mono	4531262	4532076	None	-	True	RpoD_mono
TU0_13946_from_RpoD_mono	3609888	3610937	None	+	True	RpoD_mono
TU0_13481_from_RpoD_mono	2068268	2068528	None	+	True	RpoD_mono
TU00369_from_RpoD_mono	4250466	4251911	4250466	+	True	RpoD_mono
TU0_7701_from_RpoD_mono	4602898	4603717	4603717	-	True	RpoD_mono
TU0_14687_from_RpoD_mono	1724045	1725780	1724045	+	True	RpoD_mono
TU0_5041_from_RpoD_mono	4552481	4553372	4552481	+	True	RpoD_mono
TU0_13539_from_RpoD_mono	2239832	2241870	2241870	-	True	RpoD_mono
TU0_13301_from_RpoD_mono	1606132	1607046	None	-	True	RpoD_mono
TU0_8836_from_RpoD_mono	3128200	3129216	None	+	True	RpoD_mono
TU0_8344_from_RPON_MONOMER	2848649	2854438	2848649	+	True	RpoN_mono
TU441_from_RpoD_mono	1150797	1152403	1150797	+	True	RpoD_mono
TU0_13164_from_RpoD_mono	1218206	1218424	None	+	True	RpoD_mono
TU0_1004_from_RPOS_MONOMER	1823979	1830063	1830063	-	True	RpoS_mono
TU0_8673_from_RpoD_mono	948891	949481	None	+	True	RpoD_mono
TU0_6550_from_RpoD_mono	2517279	2518798	2518798	-	True	RpoD_mono
TU784_from_RPOS_MONOMER	4194355	4194977	4194977	-	True	RpoS_mono
TU00177_from_RpoD_mono	3532538	3534707	3534707	-	True	RpoD_mono
TU00499_from_RpoD_mono	2060276	2060359	2060276	+	True	RpoD_mono
TU0_13077_from_RpoD_mono	925951	926655	None	-	True	RpoD_mono
TU0_13997_from_RpoD_mono	3782607	3783038	None	-	True	RpoD_mono
TU0_13238_from_RpoD_mono	1432015	1432281	None	-	True	RpoD_mono
TU0_14478_from_RPOH_MONOMER	3543480	3544221	3543480	+	True	RpoH_mono
TU0_12822_from_RPOS_MONOMER	177001	179183	179183	-	True	RpoS_mono
TU0_12822_from_RpoD_mono	177001	179183	179183	-	True	RpoD_mono
TU00090_from_RpoD_mono	3955935	3957468	3955935	+	True	RpoD_mono
TU0_1541_from_EG11355_MONOMER	4589656	4591335	4589656	+	True	FliA_mono
TU0_13648_from_RpoD_mono	2627814	2628887	None	+	True	RpoD_mono
TU0_8531_from_RpoD_mono	122697	122857	None	-	True	RpoD_mono
TU0_13885_from_RpoD_mono	3331732	3332703	None	+	True	RpoD_mono
TU00244_from_RpoD_mono	2160900	2163022	None	+	True	RpoD_mono
TU0_4782_with_TERM0322_from_RpoD_mono	2533632	2534402	2533632	+	False	RpoD_mono
TU0_13352_from_RpoD_mono	1702973	1703188	None	+	True	RpoD_mono
TU0_12879_from_RpoD_mono	309308	309895	None	-	True	RpoD_mono
TU0_3425_from_RPOE_MONOMER	3201332	3202197	3202197	-	True	RpoE_mono
TU356_from_RpoD_mono	574981	576093	576093	-	True	RpoD_mono
TU0_13148_from_RpoD_mono	1198902	1200603	None	-	True	RpoD_mono
TU0_14389_with_TERM0_1036_from_RpoD_mono	3398027	3399215	3399215	-	False	RpoD_mono
TU00161_from_RpoD_mono	2257741	2261619	2261619	-	True	RpoD_mono
TU0_14123_from_RpoD_mono	4276502	4277851	None	+	True	RpoD_mono
TU0_13769_from_RpoD_mono	2996056	2996850	None	-	True	RpoD_mono
TU0_14499_from_RpoD_mono	1367713	1368027	None	+	True	RpoD_mono
TU0_5042_from_RPOH_MONOMER	3244530	3245450	3244530	+	True	RpoH_mono
TU0_8471_from_RpoD_mono	1085329	1091746	1091746	-	True	RpoD_mono
TU0_13467_from_RpoD_mono	2034818	2036847	None	-	True	RpoD_mono
TU0_8691_from_RpoD_mono	1272983	1274401	1272983	+	True	RpoD_mono
TU0_7722_with_TERM0_1145_from_RPOS_MONOMER	1978120	1980466	1980466	-	False	RpoS_mono
TU0_13008_from_RpoD_mono	661975	663186	None	-	True	RpoD_mono
TU00430_with_TERM0_1045_from_RPOH_MONOMER	4160160	4161318	4161318	-	False	RpoH_mono
TU0_8345_from_RpoD_mono	2848861	2854438	2848861	+	True	RpoD_mono
TU0_8600_from_RpoD_mono	3873461	3874117	None	+	True	RpoD_mono
TU0_14255_with_RPLT_T2_from_RpoD_mono	1797387	1798451	1798451	-	False	RpoD_mono
TU0_14053_from_RpoD_mono	4021577	4022359	None	+	True	RpoD_mono
TU00295_from_RpoD_mono	2962383	2964059	None	-	True	RpoD_mono
TU0_14688_with_TERM0_1087_from_RpoD_mono	849432	850232	849432	+	False	RpoD_mono
TU00024_from_RpoD_mono	2238650	2239732	2239732	-	True	RpoD_mono
TU0_6551_from_RpoD_mono	2517279	2518806	2518806	-	True	RpoD_mono
TU0_14606_from_RpoD_mono	106530	107474	106530	+	True	RpoD_mono
TU0_13600_from_RpoD_mono	2464537	2465724	2464537	+	True	RpoD_mono
TU0_14138_from_RpoD_mono	4350607	4351104	None	+	True	RpoD_mono
TU0_8759_from_RpoD_mono	3387542	3388471	None	+	True	RpoD_mono
TU0_13708_from_RpoD_mono	2794359	2794808	None	-	True	RpoD_mono
TU0_13784_from_RpoD_mono	3026546	3028953	None	-	True	RpoD_mono
TU442_from_RpoD_mono	1148951	1151074	None	+	True	RpoD_mono
TU0_12944_from_RpoD_mono	485716	489122	485716	+	True	RpoD_mono
TU0_4783_from_RpoD_mono	4457923	4460861	4460861	-	True	RpoD_mono
TU0_1341_with_TERM0_1067_from_RpoD_mono	3057752	3058702	3057752	+	False	RpoD_mono
TU0_1281_with_TERM3_from_RpoD_mono	709385	710052	710052	-	False	RpoD_mono
TU0_1281_with_TERM73_from_RpoD_mono	709341	710052	710052	-	False	RpoD_mono
TU0_3426_from_RPOE_MONOMER	395777	398190	395777	+	True	RpoE_mono
TU0_13482_from_RpoD_mono	2068810	2069235	None	+	True	RpoD_mono
TU00370_from_RpoD_mono	2139658	2140972	None	-	True	RpoD_mono
TU0_1544_from_EG11355_MONOMER	1128637	1129388	1129388	-	True	FliA_mono
TU0_8674_from_RpoD_mono	947883	948791	None	-	True	RpoD_mono
TU00178_from_RpoD_mono	148	5020	148	+	True	RpoD_mono
TU00500_from_RpoD_mono	2464330	2464405	2464330	+	True	RpoD_mono
TU0_13078_from_RpoD_mono	930308	931301	931301	-	True	RpoD_mono
TU0_8837_from_RpoD_mono	564038	565201	None	-	True	RpoD_mono
TU0_13844_from_RpoD_mono	3190230	3192547	None	+	True	RpoD_mono
TU0_14323_from_RpoD_mono	4536808	4537524	None	-	True	RpoD_mono
TU00091_with_TERM0881_from_RpoD_mono	3551046	3553842	3551046	+	False	RpoD_mono
TU0_5061_from_RpoD_mono	4212182	4213232	4212182	+	True	RpoD_mono
TU0_1021_from_RpoD_mono	191812	192580	191812	+	True	RpoD_mono
TU0_14196_from_RpoD_mono	4534637	4535617	None	-	True	RpoD_mono
TU0_13947_from_RpoD_mono	3610992	3611579	None	+	True	RpoD_mono
TU787_from_RpoD_mono	4194355	4194882	4194882	-	True	RpoD_mono
TU0_13239_from_RpoD_mono	1433209	1433665	1433665	-	True	RpoD_mono
TU0_14479_from_RPOH_MONOMER	3527132	3528674	3527132	+	True	RpoH_mono
TU0_13541_from_RpoD_mono	2246759	2247640	None	-	True	RpoD_mono
TU0_13302_from_RpoD_mono	1608931	1609878	None	-	True	RpoD_mono
TU358_from_RpoD_mono	770507	773404	770507	+	True	RpoD_mono
TU0_13149_from_RpoD_mono	1200999	1201307	None	-	True	RpoD_mono
TU0_12823_from_RpoD_mono	179196	180754	179196	+	True	RpoD_mono
TU0_7741_from_RpoD_mono	1582231	1584688	1584688	-	True	RpoD_mono
TU00162_from_RpoD_mono	1782758	1785185	1785185	-	True	RpoD_mono
TU0_8532_from_RpoD_mono	1671914	1672971	1671914	+	True	RpoD_mono
TU00245_from_RpoD_mono	4330204	4331973	None	-	True	RpoD_mono
TU0_8346_from_RpoD_mono	3497932	3502805	None	+	True	RpoD_mono
TU0_13998_from_RpoD_mono	3783258	3787083	3783258	+	True	RpoD_mono
TU0_8692_from_RpoD_mono	1328441	1328692	None	-	True	RpoD_mono
TU0_4786_with_TERM0322_from_RpoD_mono	2533502	2534402	2533502	+	False	RpoD_mono
TU0_14390_with_TERM0_1036_from_RpoD_mono	3398027	3399378	3399378	-	False	RpoD_mono
TU0_6552_from_RpoD_mono	4229907	4231562	4231562	-	True	RpoD_mono
TU0_3463_from_RPOH_MONOMER	1920337	1921409	1921409	-	True	RpoH_mono
TU0_14124_from_RpoD_mono	4278003	4279652	None	+	True	RpoD_mono
TU0_13649_from_RpoD_mono	2633621	2633836	None	-	True	RpoD_mono
TU0_13770_from_RpoD_mono	2997006	2997079	None	-	True	RpoD_mono
TU0_13886_from_RpoD_mono	3332931	3333209	None	+	True	RpoD_mono
TU0_14500_from_RpoD_mono	436385	437359	None	-	True	RpoD_mono
TU0_8601_from_RpoD_mono	3893295	3894632	None	-	True	RpoD_mono
TU0_13353_from_RpoD_mono	1712351	1713006	1712351	+	True	RpoD_mono
TU0_12880_from_RpoD_mono	309970	310560	None	-	True	RpoD_mono
TU0_8472_from_RpoD_mono	2947178	2948595	2947178	+	True	RpoD_mono
TU0_14689_from_RpoD_mono	3053781	3054811	3053781	+	True	RpoD_mono
TU0_14689_from_RPOS_MONOMER	3053781	3054811	3053781	+	True	RpoS_mono
TU0_13468_from_RpoD_mono	2036980	2037393	None	+	True	RpoD_mono
TU0_1545_from_EG11355_MONOMER	1137574	1140209	1137574	+	True	FliA_mono
TU0_13009_from_RpoD_mono	663325	668295	668295	-	True	RpoD_mono
TU00431_with_TERM54_from_RpoD_mono	3638006	3638614	3638006	+	False	RpoD_mono
TU0_5062_from_RpoD_mono	4211703	4212179	4212179	-	True	RpoD_mono
TU443_from_RpoD_mono	1149893	1151074	None	+	True	RpoD_mono
TU00297_with_TERM0141_from_RpoD_mono	1108501	1112783	1108501	+	False	RpoD_mono
TU0_14054_from_RpoD_mono	4023011	4024504	None	+	True	RpoD_mono
TU00025_from_RPOS_MONOMER	787020	791304	791304	-	True	RpoS_mono
TU00025_from_RpoD_mono	787020	791304	791304	-	True	RpoD_mono
TU0_8676_from_RpoD_mono	971845	972624	None	-	True	RpoD_mono
TU00179_from_RpoD_mono	78848	83735	83735	-	True	RpoD_mono
TU0_14139_from_RpoD_mono	4352977	4354434	None	-	True	RpoD_mono
TU00501_from_RpoD_mono	3108387	3108463	3108387	+	True	RpoD_mono
TU0_8760_from_RpoD_mono	1402765	1403673	None	+	True	RpoD_mono
TU0_13079_from_RpoD_mono	936592	938560	None	+	True	RpoD_mono
TU0_13709_from_RpoD_mono	2794892	2795107	2795107	-	True	RpoD_mono
TU0_13785_from_RpoD_mono	3029389	3030837	None	+	True	RpoD_mono
TU0_12945_from_RpoD_mono	489334	490036	None	-	True	RpoD_mono
TU0_13410_from_RpoD_mono	1879936	1881021	None	+	True	RpoD_mono
TU0_12810_from_RpoD_mono	111649	113219	None	-	True	RpoD_mono
TU0_14257_from_RpoD_mono	1793277	1800757	1800757	-	True	RpoD_mono
TU00092_from_RpoD_mono	1015175	1015721	1015721	-	True	RpoD_mono
TU0_13483_from_RpoD_mono	2072803	2076158	None	+	True	RpoD_mono
TU00371_from_RpoD_mono	3845328	3848749	None	-	True	RpoD_mono
TU0_7743_from_RPOH_MONOMER	1580950	1581711	None	-	True	RpoH_mono
TU0_14608_from_RpoD_mono	131564	134212	131564	+	True	RpoD_mono
TU0_13601_from_RpoD_mono	2465877	2468484	None	+	True	RpoD_mono
TU0_4802_from_RpoD_mono	3900312	3904720	3904720	-	True	RpoD_mono
TU0_4802_with_TERM0563_from_RpoD_mono	3900272	3904720	3904720	-	False	RpoD_mono
TU0_8347_from_RpoD_mono	4347338	4349708	4349708	-	True	RpoD_mono
TU0_3464_from_RPOE_MONOMER	1887975	1888585	1888585	-	True	RpoE_mono
TU359_from_RpoD_mono	4363041	4363415	4363415	-	True	RpoD_mono
TU0_13150_from_RpoD_mono	1201482	1202156	None	-	True	RpoD_mono
TU0_1022_from_RpoD_mono	2798678	2802483	2798678	+	True	RpoD_mono
TU0_6553_from_RpoD_mono	4229907	4231639	4231639	-	True	RpoD_mono
TU788_from_RPOS_MONOMER	4105497	4106537	4105497	+	True	RpoS_mono
TU788_from_RpoD_mono	4105497	4106537	4105497	+	True	RpoD_mono
TU00163_from_RpoD_mono	608682	611890	611890	-	True	RpoD_mono
TU0_13240_from_RpoD_mono	1433784	1434917	None	-	True	RpoD_mono
TU0_14484_from_RPOH_MONOMER	2763928	2765013	2763928	+	True	RpoH_mono
TU0_5081_from_RpoD_mono	1689610	1694176	1694176	-	True	RpoD_mono
TU0_12825_from_RpoD_mono	183709	184095	None	-	True	RpoD_mono
TU0_13845_from_RpoD_mono	3192743	3192887	3192887	-	True	RpoD_mono
TU0_14324_from_RpoD_mono	4198589	4199284	None	+	True	RpoD_mono
TU0_1546_from_EG11355_MONOMER	3215578	3217142	3217142	-	True	FliA_mono
TU0_8693_from_RpoD_mono	1386898	1387919	1386898	+	True	RpoD_mono
TU0_8533_from_RpoD_mono	694324	695499	None	+	True	RpoD_mono
TU0_13948_from_RpoD_mono	3617215	3621450	None	+	True	RpoD_mono
TU0_14198_from_RpoD_mono	4555401	4556312	None	-	True	RpoD_mono
TU00246_from_RpoD_mono	1790833	1793176	None	-	True	RpoD_mono
TU0_8602_from_RpoD_mono	3946472	3948022	None	-	True	RpoD_mono
TU0_14691_from_RpoD_mono	2356064	2360233	None	-	True	RpoD_mono
TU0_13542_from_RpoD_mono	2247739	2248788	None	+	True	RpoD_mono
TU0_13303_from_RpoD_mono	1609990	1611275	None	-	True	RpoD_mono
TU0_14392_from_RpoD_mono	1489467	1489530	1489530	-	True	RpoD_mono
TU0_14125_from_RpoD_mono	4279806	4281098	None	-	True	RpoD_mono
TU0_13771_from_RpoD_mono	2997158	2997913	None	-	True	RpoD_mono
TU0_14501_from_RpoD_mono	4457923	4458387	None	-	True	RpoD_mono
TU461_from_RpoD_mono	1236732	1239172	1236732	+	True	RpoD_mono
TU0_4822_from_RpoD_mono	4049059	4049303	4049059	+	True	RpoD_mono
TU0_13167_from_RpoD_mono	1221528	1222142	None	-	True	RpoD_mono
TU0_8473_from_RpoD_mono	1710695	1712295	1710695	+	True	RpoD_mono
TU0_13999_from_RpoD_mono	3787070	3788172	3788172	-	True	RpoD_mono
TU0_3465_from_RPOE_MONOMER	4110892	4111744	4110892	+	True	RpoE_mono
TU0_13469_from_RpoD_mono	2037502	2039142	None	+	True	RpoD_mono
TU0_8677_from_RpoD_mono	1017682	1018160	1017682	+	True	RpoD_mono
TU0_7744_from_RpoD_mono	2166013	2166373	2166373	-	True	RpoD_mono
TU0_13010_from_RpoD_mono	668519	674006	None	-	True	RpoD_mono
TU00180_from_RpoD_mono	1229961	1231677	1229961	+	True	RpoD_mono
TU00502_from_RpoD_mono	3213619	3213695	3213619	+	True	RpoD_mono
TU00432_with_TERM54_from_RpoD_mono	3638021	3638614	3638021	+	False	RpoD_mono
TU0_13080_from_RpoD_mono	938588	939943	938588	+	True	RpoD_mono
TU0_13650_from_RpoD_mono	2641151	2642305	None	-	True	RpoD_mono
TU0_8349_from_RPOH_MONOMER	919317	921516	919317	+	True	RpoH_mono
TU0_13887_from_RpoD_mono	3333257	3334516	None	-	True	RpoD_mono
TU0_14055_from_RpoD_mono	4024466	4025251	4024466	+	True	RpoD_mono
TU00298_from_RpoD_mono	2371670	2378665	None	-	True	RpoD_mono
TU00093_from_RpoD_mono	3302595	3303882	3303882	-	True	RpoD_mono
TU0_13354_from_RpoD_mono	1716090	1716419	None	-	True	RpoD_mono
TU0_12881_from_RpoD_mono	311598	312029	312029	-	True	RpoD_mono
TU00026_from_RpoD_mono	787020	791309	791309	-	True	RpoD_mono
TU0_5082_from_RpoD_mono	1694486	1695099	1695099	-	True	RpoD_mono
TU0_13786_from_RpoD_mono	3031087	3031635	None	+	True	RpoD_mono
TU0_6554_from_RpoD_mono	3488288	3488873	3488873	-	True	RpoD_mono
TU0_14140_from_RpoD_mono	4360756	4363065	None	-	True	RpoD_mono
TU0_8761_from_RPON_MONOMER	3372605	3374258	3372605	+	True	RpoN_mono
TU0_13710_from_RpoD_mono	2795233	2796066	None	+	True	RpoD_mono
TU0_12946_from_RpoD_mono	490106	490483	None	+	True	RpoD_mono
TU361_from_RpoD_mono	960388	962891	960388	+	True	RpoD_mono
TU0_13151_from_RpoD_mono	1202247	1207768	None	+	True	RpoD_mono
TU0_13411_from_RpoD_mono	1881212	1883813	None	+	True	RpoD_mono
TU0_12811_from_RpoD_mono	114522	117705	117705	-	True	RpoD_mono
TU0_13484_from_RpoD_mono	2076599	2076955	None	+	True	RpoD_mono
TU00372_from_RpoD_mono	1607253	1608761	1608761	-	True	RpoD_mono
TU0_1547_from_EG11355_MONOMER	1964417	1970740	1970740	-	True	FliA_mono
TU00164_from_RpoD_mono	622777	623950	623950	-	True	RpoD_mono
TU0_8839_from_RpoD_mono	1403676	1403833	None	-	True	RpoD_mono
TU0_14258_from_RpoD_mono	2828797	2830329	2830329	-	True	RpoD_mono
TU0_8695_from_RpoD_mono	1380987	1381985	None	-	True	RpoD_mono
TU0_4823_from_RPOS_MONOMER	2788934	2793675	2788934	+	True	RpoS_mono
TU789_from_RpoD_mono	1665368	1666627	1666627	-	True	RpoD_mono
TU0_3481_from_RPOE_MONOMER	2454349	2455021	2455021	-	True	RpoE_mono
TU0_3481_from_RpoD_mono	2454349	2455021	2455021	-	True	RpoD_mono
TU0_1041_with_TERM0241_from_RpoD_mono	4103808	4104402	4103808	+	False	RpoD_mono
TU0_14692_with_TERM0_1093_from_RPOS_MONOMER	3908466	3909591	3909591	-	False	RpoS_mono
TU0_14692_with_TERM0_1093_from_RpoD_mono	3908466	3909591	3909591	-	False	RpoD_mono
TU0_13241_from_RpoD_mono	1439345	1439804	1439804	-	True	RpoD_mono
TU0_14486_from_RpoD_mono	4033379	4038659	4033379	+	True	RpoD_mono
TU0_8603_from_RpoD_mono	3946109	3946447	None	+	True	RpoD_mono
TU0_14609_from_RpoD_mono	194901	195664	194901	+	True	RpoD_mono
TU0_13602_from_RpoD_mono	2468825	2469127	None	+	True	RpoD_mono
TU0_12826_from_RpoD_mono	184257	185069	None	-	True	RpoD_mono
TU0_7745_from_RpoD_mono	2490026	2491461	2491461	-	True	RpoD_mono
TU0_8534_from_RpoD_mono	504138	505790	None	+	True	RpoD_mono
TU0_5101_from_RpoD_mono	2097886	2099348	2099348	-	True	RpoD_mono
TU00247_from_RpoD_mono	34781	42037	42037	-	True	RpoD_mono
TU0_8350_from_RPOH_MONOMER	919560	921516	919560	+	True	RpoH_mono
TU462_from_RpoD_mono	1236761	1239172	1236761	+	True	RpoD_mono
TU0_13168_from_RpoD_mono	1222688	1223130	None	+	True	RpoD_mono
TU0_8678_from_RpoD_mono	1005714	1006823	None	-	True	RpoD_mono
TU0_13846_from_RpoD_mono	3193342	3194775	None	-	True	RpoD_mono
TU0_14325_from_RpoD_mono	1014134	1014682	None	+	True	RpoD_mono
TU0_14393_from_RpoD_mono	179214	180754	179214	+	True	RpoD_mono
TU0_6556_from_RpoD_mono	254259	255809	255809	-	True	RpoD_mono
TU00503_from_RpoD_mono	3980387	3980834	3980387	+	True	RpoD_mono
TU00181_from_RpoD_mono	931551	932312	931551	+	True	RpoD_mono
TU0_14126_from_RpoD_mono	4292504	4293817	None	+	True	RpoD_mono
TU0_13081_from_RpoD_mono	945094	946242	None	+	True	RpoD_mono
TU0_13949_from_RpoD_mono	3621422	3621805	None	+	True	RpoD_mono
TU0_13773_from_RpoD_mono	3004284	3005474	None	+	True	RpoD_mono
TU0_14199_from_RpoD_mono	4556377	4558703	None	-	True	RpoD_mono
TU0_14502_from_RpoD_mono	2937390	2938121	None	+	True	RpoD_mono
TU0_8474_with_RPSOT1_from_RpoD_mono	3309394	3309808	3309808	-	False	RpoD_mono
TU00094_from_RpoD_mono	4402687	4404008	4402687	+	True	RpoD_mono
TU0_13470_from_RpoD_mono	2040392	2040922	None	+	True	RpoD_mono
TU0_1548_from_EG11355_MONOMER	1243016	1243779	1243779	-	True	FliA_mono
TU0_13543_from_RpoD_mono	2250917	2252167	None	-	True	RpoD_mono
TU0_13304_from_RpoD_mono	1611339	1612727	None	-	True	RpoD_mono
TU0_13011_from_RpoD_mono	675934	678065	None	+	True	RpoD_mono
TU00433_with_TERM54_from_RpoD_mono	3638023	3638614	3638023	+	False	RpoD_mono
TU0_4881_from_RpoD_mono	3573744	3576772	3576772	-	True	RpoD_mono
TU0_4881_with_TERM0382_from_RpoD_mono	3573711	3576772	3576772	-	False	RpoD_mono
TU0_3484_from_RPOE_MONOMER	2547668	2549265	2549265	-	True	RpoE_mono
TU362_from_RPOS_MONOMER	738203	740148	738203	+	True	RpoS_mono
TU0_14056_from_RpoD_mono	4029170	4033176	4029170	+	True	RpoD_mono
TU0_13152_from_RpoD_mono	1207740	1208878	None	-	True	RpoD_mono
TU00299_from_RpoD_mono	1223502	1225303	None	-	True	RpoD_mono
TU0_14_from_RpoD_mono	3644135	3645674	3644135	+	True	RpoD_mono
TU00027_from_RpoD_mono	4051892	4056245	4056245	-	True	RpoD_mono
TU0_13787_from_RpoD_mono	3036869	3037765	None	-	True	RpoD_mono
TU0_14141_from_RpoD_mono	4370784	4371185	4370784	+	True	RpoD_mono
TU00165_from_RpoD_mono	618607	621457	621457	-	True	RpoD_mono
TU0_13711_from_RpoD_mono	2798143	2798497	2798143	+	True	RpoD_mono
TU0_8762_from_RpoD_mono	2974326	2974407	2974407	-	True	RpoD_mono
TU0_12947_from_RpoD_mono	490534	491187	490534	+	True	RpoD_mono
TU0_13651_from_RpoD_mono	2642455	2642886	None	-	True	RpoD_mono
TU0_5121_from_RPOE_MONOMER	3468167	3471707	3471707	-	True	RpoE_mono
TU0_13412_from_RpoD_mono	1883869	1884834	None	+	True	RpoD_mono
TU0_12812_from_RpoD_mono	117752	118645	None	-	True	RpoD_mono
TU0_13485_from_RpoD_mono	2077056	2077385	None	-	True	RpoD_mono
TU0_13888_from_RPOE_MONOMER	3334571	3334908	3334908	-	True	RpoE_mono
TU00373_from_RpoD_mono	436385	440597	440597	-	True	RpoD_mono
TU0_8696_from_RpoD_mono	1404003	1404566	None	+	True	RpoD_mono
TU0_13355_from_RpoD_mono	1716517	1717626	None	-	True	RpoD_mono
TU0_7746_from_RpoD_mono	2491789	2492455	2492455	-	True	RpoD_mono
TU0_12882_from_RpoD_mono	314506	315677	None	+	True	RpoD_mono
TU0_14693_with_TERM0_1094_from_RPOS_MONOMER	3906518	3909591	3909591	-	False	RpoS_mono
TU0_14693_with_TERM0_1094_from_RpoD_mono	3906518	3909591	3909591	-	False	RpoD_mono
TU0_8840_from_RpoD_mono	240343	240816	None	+	True	RpoD_mono
TU0_8351_from_RPOH_MONOMER	1119924	1120281	1120281	-	True	RpoH_mono
TU0_8605_from_RpoD_mono	3998315	3999079	None	-	True	RpoD_mono
TU0_6557_from_RpoD_mono	2904665	2907739	2907739	-	True	RpoD_mono
TU790_from_RPOH_MONOMER	1664548	1666615	1666615	-	True	RpoH_mono
TU790_from_RpoD_mono	1664548	1666615	1666615	-	True	RpoD_mono
TU0_1061_from_RpoD_mono	4040414	4042067	4040414	+	True	RpoD_mono
TU0_13242_from_RpoD_mono	1441075	1444230	None	+	True	RpoD_mono
TU0_14487_from_RpoD_mono	4205994	4211182	4205994	+	True	RpoD_mono
TU482_with_TERM161_from_RpoD_mono	3267981	3272956	3272956	-	False	RpoD_mono
TU0_4901_from_RPOS_MONOMER	3656265	3656916	3656265	+	True	RpoS_mono
TU0_13169_from_RpoD_mono	1226832	1227230	1226832	+	True	RpoD_mono
TU0_12827_from_RpoD_mono	185123	189506	None	-	True	RpoD_mono
TU0_3501_from_RpoD_mono	3382624	3383195	3382624	+	True	RpoD_mono
TU0_1549_from_EG11355_MONOMER	3676443	3677252	3677252	-	True	FliA_mono
TU0_8679_from_RpoD_mono	1020361	1020990	None	+	True	RpoD_mono
TU00504_from_RpoD_mono	4173404	4175151	4173404	+	True	RpoD_mono
TU00182_from_RpoD_mono	3352531	3359962	3352531	+	True	RpoD_mono
TU0_14262_from_RpoD_mono	3924035	3925054	3925054	-	True	RpoD_mono
TU0_8535_from_RpoD_mono	1977777	1978205	None	+	True	RpoD_mono
TU0_13082_from_RpoD_mono	946452	947882	None	+	True	RpoD_mono
TU00248_from_RpoD_mono	1814410	1819750	1819750	-	True	RpoD_mono
TU0_1461_from_RpoD_mono	3680184	3681521	3681521	-	True	RpoD_mono
TU0_13603_from_RpoD_mono	2469099	2471268	None	-	True	RpoD_mono
TU00095_from_RPOS_MONOMER	4412270	4413923	4412270	+	True	RpoS_mono
TU00095_from_RpoD_mono	4412270	4413923	4412270	+	True	RpoD_mono
TU0_5162_from_RpoD_mono	4417950	4422409	4417950	+	True	RpoD_mono
TU0_14394_with_TERM0_1039_from_RpoD_mono	21833	27279	21833	+	False	RpoD_mono
TU0_14127_from_RpoD_mono	4294459	4295148	None	-	True	RpoD_mono
TU0_13774_from_RpoD_mono	3005532	3006728	None	+	True	RpoD_mono
TU0_14503_from_RpoD_mono	4216619	4218355	None	+	True	RpoD_mono
TU363_from_RpoD_mono	2289380	2301599	2301599	-	True	RpoD_mono
TU0_13153_from_RpoD_mono	1208908	1209462	None	+	True	RpoD_mono
TU0_8475_from_RpoD_mono	1341621	1342662	1342662	-	True	RpoD_mono
TU0_13471_from_RpoD_mono	2041675	2042472	None	+	True	RpoD_mono
TU0_7781_from_RpoD_mono	3346443	3347106	3346443	+	True	RpoD_mono
TU0_13012_from_RpoD_mono	678731	680886	None	+	True	RpoD_mono
TU00166_from_RpoD_mono	624054	628936	624054	+	True	RpoD_mono
TU0_13847_from_RpoD_mono	3194823	3198987	None	-	True	RpoD_mono
TU0_14326_from_RpoD_mono	3083942	3084073	None	-	True	RpoD_mono
TU00434_with_TERM72_from_RpoD_mono	3208734	3212984	3208734	+	False	RpoD_mono
TU0_8352_from_RPOH_MONOMER	1119924	1120255	1120255	-	True	RpoH_mono
TU0_14200_from_RpoD_mono	4559520	4560698	None	-	True	RpoD_mono
TU0_14057_from_RpoD_mono	4040072	4040361	4040072	+	True	RpoD_mono
TU00300_from_RpoD_mono	816050	818970	816050	+	True	RpoD_mono
TU0_14694_from_RpoD_mono	3904876	3906470	3906470	-	True	RpoD_mono
TU00028_from_RpoD_mono	4051892	4054394	4054394	-	True	RpoD_mono
TU0_8697_from_RPOS_MONOMER	1404587	1405819	None	-	True	RpoS_mono
TU0_4903_from_RpoD_mono	3654983	3655590	3654983	+	True	RpoD_mono
TU0_13788_from_RpoD_mono	3038438	3039121	3039121	-	True	RpoD_mono
TU0_6559_from_RpoD_mono	1990898	1992903	1992903	-	True	RpoD_mono
TU0_14142_from_RpoD_mono	4371388	4372257	None	-	True	RpoD_mono
TU0_3561_from_RpoD_mono	2056051	2056126	None	-	True	RpoD_mono
TU0_13305_from_RpoD_mono	1612828	1613709	None	+	True	RpoD_mono
TU0_13545_from_RpoD_mono	2254107	2255357	None	-	True	RpoD_mono
TU0_8763_from_RpoD_mono	2974124	2974211	2974211	-	True	RpoD_mono
TU0_13712_from_RpoD_mono	2806338	2807515	None	+	True	RpoD_mono
TU0_8606_from_RpoD_mono	4048156	4048752	None	-	True	RpoD_mono
TU0_12948_from_RpoD_mono	491280	493247	491280	+	True	RpoD_mono
TU0_13413_from_RpoD_mono	1887975	1889291	None	-	True	RpoD_mono
TU0_12813_from_RpoD_mono	134339	134750	134339	+	True	RpoD_mono
TU0_13486_from_RpoD_mono	2077557	2078615	None	-	True	RpoD_mono
TU00374_from_RpoD_mono	3729092	3734180	3729092	+	True	RpoD_mono
TU0_1581_with_TERM0_1056_from_RpoD_mono	3717912	3718336	3717912	+	False	RpoD_mono
TU0_14000_from_RpoD_mono	3790849	3791706	None	-	True	RpoD_mono
TU0_5163_from_RpoD_mono	4416584	4417698	4417698	-	True	RpoD_mono
TU0_8841_from_RpoD_mono	1907332	1908123	None	-	True	RpoD_mono
TU483_from_RpoD_mono	2698640	2702245	2702245	-	True	RpoD_mono
TU0_13170_from_RpoD_mono	1227302	1227961	None	+	True	RpoD_mono
TU0_13652_from_RpoD_mono	2643035	2650346	2650346	-	True	RpoD_mono
TU0_8680_from_RpoD_mono	1027169	1027582	None	+	True	RpoD_mono
TU0_13889_from_RpoD_mono	3334985	3338087	None	-	True	RpoD_mono
TU00505_from_RpoD_mono	4390336	4390681	4390336	+	True	RpoD_mono
TU791_with_TERM0_1121_from_RpoD_mono	2519356	2520527	2520527	-	False	RpoD_mono
TU791_with_TERM0_1120_from_RpoD_mono	2519511	2520527	2520527	-	False	RpoD_mono
TU00183_from_RpoD_mono	3596578	3597785	3597785	-	True	RpoD_mono
TU0_1062_from_RpoD_mono	4041400	4042067	4041400	+	True	RpoD_mono
TU0_13356_from_RPOS_MONOMER	1722158	1722703	1722703	-	True	RpoS_mono
TU0_12883_from_RpoD_mono	315674	316360	None	-	True	RpoD_mono
TU0_13083_from_RpoD_mono	949563	950303	None	-	True	RpoD_mono
TU0_13243_from_RpoD_mono	1447100	1449522	1449522	-	True	RpoD_mono
TU0_14488_from_RpoD_mono	60358	63588	63588	-	True	RpoD_mono
TU0_14488_from_RPOH_MONOMER	60358	63588	63588	-	True	RpoH_mono
TU0_1283_with_TERM73_from_RpoD_mono	709341	709946	709946	-	False	RpoD_mono
TU0_1283_with_TERM3_from_RpoD_mono	709385	709946	709946	-	False	RpoD_mono
TU00096_from_RpoD_mono	3651959	3653236	3651959	+	True	RpoD_mono
TU0_7783_from_RpoD_mono	577823	578144	578144	-	True	RpoD_mono
TU0_8536_from_RpoD_mono	640662	641126	641126	-	True	RpoD_mono
TU0_4904_from_RPOH_MONOMER	1860642	1862758	1860642	+	True	RpoH_mono
TU00249_from_RpoD_mono	1271342	1272425	None	+	True	RpoD_mono
TU0_8353_from_RPOH_MONOMER	1439878	1440939	1440939	-	True	RpoH_mono
TU0_3581_from_RPON_MONOMER	2421758	2425871	2425871	-	True	RpoN_mono
TU365_from_RpoD_mono	738644	740148	738644	+	True	RpoD_mono
TU0_13154_from_RpoD_mono	1209569	1210402	None	+	True	RpoD_mono
TU0_14395_with_TERM0_1039_from_RpoD_mono	22034	27279	22034	+	False	RpoD_mono
TU0_6562_with_PROS_TERMINATOR_from_RpoD_mono	217020	218837	218837	-	False	RpoD_mono
TU00167_with_TERM0261_from_RpoD_mono	1309078	1309870	1309078	+	False	RpoD_mono
TU0_14128_from_RpoD_mono	4297587	4302132	None	-	True	RpoD_mono
TU0_14263_from_RpoD_mono	3921767	3925054	3925054	-	True	RpoD_mono
TU0_13775_from_RpoD_mono	3006786	3007997	None	+	True	RpoD_mono
TU0_14506_from_RpoD_mono	541112	542257	None	+	True	RpoD_mono
TU0_5182_from_RpoD_mono	2432104	2435906	2435906	-	True	RpoD_mono
TU0_8476_with_METYT2_from_RpoD_mono	3316053	3316397	3316397	-	False	RpoD_mono
TU0_8476_with_METYT1_from_RpoD_mono	3316094	3316397	3316397	-	False	RpoD_mono
TU0_14696_with_TERM0_1095_from_RpoD_mono	3813830	3814603	3814603	-	False	RpoD_mono
TU0_13472_from_RpoD_mono	2042935	2050038	None	+	True	RpoD_mono
TU0_14610_from_RpoD_mono	266408	267250	267250	-	True	RpoD_mono
TU0_13604_from_RpoD_mono	2471542	2472878	None	+	True	RpoD_mono
TU0_1582_with_TERM0_1056_from_RpoD_mono	3717963	3718336	3717963	+	False	RpoD_mono
TU0_8698_from_RpoD_mono	1439082	1439348	None	+	True	RpoD_mono
TU0_13013_from_RpoD_mono	680946	682616	None	-	True	RpoD_mono
TU00435_with_TERM72_from_RpoD_mono	3208757	3212984	3208757	+	False	RpoD_mono
TU0_8607_from_RpoD_mono	4116538	4116783	None	+	True	RpoD_mono
TU0_14058_from_RpoD_mono	4042222	4043652	None	+	True	RpoD_mono
TU00301_from_RpoD_mono	794285	796835	794285	+	True	RpoD_mono
TU00029_from_RPON_MONOMER	4051892	4056130	4056130	-	True	RpoN_mono
TU0_13789_from_RpoD_mono	3040511	3041170	None	-	True	RpoD_mono
TU0_14143_from_RpoD_mono	4372652	4373680	None	-	True	RpoD_mono
TU0_8764_from_RpoD_mono	423561	424142	None	-	True	RpoD_mono
TU0_13713_from_RpoD_mono	2807639	2808701	None	+	True	RpoD_mono
TU0_13951_from_RpoD_mono	3622401	3623537	None	+	True	RpoD_mono
TU0_13848_from_RpoD_mono	3202243	3202611	None	-	True	RpoD_mono
TU0_14327_from_RpoD_mono	2763940	2765377	None	+	True	RpoD_mono
TU484_from_RpoD_mono	2698640	2699835	2699835	-	True	RpoD_mono
TU0_12951_from_RpoD_mono	497255	498241	497255	+	True	RpoD_mono
TU0_4905_from_RPOS_MONOMER	1860759	1861790	1860759	+	True	RpoS_mono
TU0_4905_from_RpoD_mono	1860759	1861790	1860759	+	True	RpoD_mono
TU0_13171_from_RpoD_mono	1228053	1228499	None	+	True	RpoD_mono
TU0_13414_from_RpoD_mono	1889349	1891259	None	-	True	RpoD_mono
TU0_12815_from_RpoD_mono	142779	144472	None	+	True	RpoD_mono
TU0_14201_from_RpoD_mono	4560766	4561734	None	-	True	RpoD_mono
TU0_3602_from_RPON_MONOMER	347870	353816	347870	+	True	RpoN_mono
TU0_13487_from_RpoD_mono	2078813	2079349	2079349	-	True	RpoD_mono
TU00375_from_RpoD_mono	2477143	2478552	2477143	+	True	RpoD_mono
TU0_8681_from_RpoD_mono	1029287	1029565	None	+	True	RpoD_mono
TU00506_from_RpoD_mono	4494409	4494512	4494409	+	True	RpoD_mono
TU0_7784_from_RpoD_mono	1680162	1682207	1680162	+	True	RpoD_mono
TU00184_from_RpoD_mono	3590747	3595778	3595778	-	True	RpoD_mono
TU0_13084_from_RpoD_mono	954095	955855	None	-	True	RpoD_mono
TU0_13546_from_RpoD_mono	2255451	2257318	None	-	True	RpoD_mono
TU0_13306_from_RpoD_mono	1613787	1614902	None	+	True	RpoD_mono
TU0_8842_from_RpoD_mono	4558953	4559507	None	+	True	RpoD_mono
TU0_8354_from_RpoD_mono	3687178	3690630	None	-	True	RpoD_mono
TU00097_from_RPOS_MONOMER	1036933	1041138	1036933	+	True	RpoS_mono
TU00097_from_RpoD_mono	1036933	1041138	1036933	+	True	RpoD_mono
TU0_5183_from_RpoD_mono	2432104	2434912	2434912	-	True	RpoD_mono
TU0_6563_from_RpoD_mono	4272103	4272684	4272103	+	True	RpoD_mono
TU792_with_TERM0_1120_from_RpoD_mono	2519511	2520585	2520585	-	False	RpoD_mono
TU792_with_TERM0_1121_from_RpoD_mono	2519356	2520585	2520585	-	False	RpoD_mono
TU0_1063_from_RPOE_MONOMER	3474629	3475547	3475547	-	True	RpoE_mono
TU0_14001_with_TERM0_1096_from_RpoD_mono	3814668	3815626	3814668	+	False	RpoD_mono
TU0_14489_from_RpoD_mono	3034395	3037873	3037873	-	True	RpoD_mono
TU0_14489_from_RPOH_MONOMER	3034395	3037873	3037873	-	True	RpoH_mono
TU368_from_RpoD_mono	3739707	3740641	3740641	-	True	RpoD_mono
TU0_12830_from_RpoD_mono	192872	193429	None	+	True	RpoD_mono
TU0_1601_from_RpoD_mono	3367036	3371642	3371642	-	True	RpoD_mono
TU0_13653_from_RpoD_mono	2651537	2651745	None	+	True	RpoD_mono
TU00168_from_RPOS_MONOMER	2234765	2238588	2238588	-	True	RpoS_mono
TU00168_from_RpoD_mono	2234765	2238588	2238588	-	True	RpoD_mono
TU0_8537_from_RpoD_mono	2462274	2463157	2463157	-	True	RpoD_mono
TU0_13890_from_RpoD_mono	3347103	3348481	None	-	True	RpoD_mono
TU00250_from_RpoD_mono	4446425	4447065	4446425	+	True	RpoD_mono
TU0_12884_from_RpoD_mono	316950	317791	None	-	True	RpoD_mono
TU0_13357_from_RpoD_mono	1722760	1723656	None	-	True	RpoD_mono
TU0_14697_from_RpoD_mono	3657163	3661550	3657163	+	True	RpoD_mono
TU0_8699_from_RpoD_mono	1435284	1438808	None	-	True	RpoD_mono
TU0_4906_from_RpoD_mono	1860621	1861790	1860621	+	True	RpoD_mono
TU0_14396_from_RpoD_mono	3484047	3484774	3484047	+	True	RpoD_mono
TU0_14129_from_EG11355_MONOMER	4302635	4304620	None	-	True	FliA_mono
TU0_3621_from_RPON_MONOMER	1864839	1868262	1864839	+	True	RpoN_mono
TU0_13776_from_RpoD_mono	3008050	3009435	None	+	True	RpoD_mono
TU0_14509_with_TERM0_1033_from_RpoD_mono	3044148	3047063	None	-	False	RpoD_mono
TU0_8608_from_RpoD_mono	4272783	4273064	None	-	True	RpoD_mono
TU0_8477_from_RpoD_mono	553800	555219	553800	+	True	RpoD_mono
TU0_7802_from_RpoD_mono	1717801	1718367	1717801	+	True	RpoD_mono
TU0_13014_from_RpoD_mono	682700	683635	None	-	True	RpoD_mono
TU00436_with_TERM72_from_RpoD_mono	3210495	3212984	3210495	+	False	RpoD_mono
TU0_5184_from_RpoD_mono	2435934	2436967	2435934	+	True	RpoD_mono
TU0_8355_from_RPOH_MONOMER	3808366	3809300	3809300	-	True	RpoH_mono
TU0_14264_from_RPOS_MONOMER	4116868	4117381	4117381	-	True	RpoS_mono
TU486_with_TERM162_from_RpoD_mono	4198199	4198624	4198199	+	False	RpoD_mono
TU0_14060_from_RpoD_mono	4049331	4049879	4049331	+	True	RpoD_mono
TU0_13172_from_RpoD_mono	1231723	1232253	None	-	True	RpoD_mono
TU00302_from_RpoD_mono	863603	865617	865617	-	True	RpoD_mono
TU00030_with_TERM0621_from_RpoD_mono	2350605	2354774	2350605	+	False	RpoD_mono
TU0_8682_from_RpoD_mono	1092064	1093457	1092064	+	True	RpoD_mono
TU0_13790_from_RpoD_mono	3041334	3041645	None	-	True	RpoD_mono
TU0_6564_from_RpoD_mono	4272115	4272684	4272115	+	True	RpoD_mono
TU00507_from_RpoD_mono	695653	696386	696386	-	True	RpoD_mono
TU0_13605_from_RpoD_mono	2473006	2474200	None	+	True	RpoD_mono
TU0_14611_from_RpoD_mono	303719	309300	309300	-	True	RpoD_mono
TU00185_from_RpoD_mono	2975659	2976973	2976973	-	True	RpoD_mono
TU0_14145_from_RpoD_mono	4374340	4374722	None	+	True	RpoD_mono
TU0_13085_from_RpoD_mono	955985	956677	None	+	True	RpoD_mono
TU0_8765_from_RpoD_mono	3841933	3843753	3841933	+	True	RpoD_mono
TU0_13714_from_RpoD_mono	2812905	2814461	None	-	True	RpoD_mono
TU0_12952_from_RpoD_mono	500786	502519	502519	-	True	RpoD_mono
TU0_13415_from_RpoD_mono	1891391	1891735	None	+	True	RpoD_mono
TU0_12816_from_RpoD_mono	144577	145017	None	+	True	RpoD_mono
TU00098_from_RpoD_mono	1980578	1984262	1984262	-	True	RpoD_mono
TU0_13488_with_TERM0_1097_from_RpoD_mono	2079365	2080571	None	-	False	RpoD_mono
TU00377_with_TERM65_from_RpoD_mono	950430	953716	953716	-	False	RpoD_mono
TU0_1603_from_RpoD_mono	653806	655306	655306	-	True	RpoD_mono
TU0_4907_from_RpoD_mono	1860550	1861790	1860550	+	True	RpoD_mono
TU0_8843_from_RpoD_mono	1268391	1268498	None	-	True	RpoD_mono
TU0_3622_from_RPON_MONOMER	3416994	3421216	3416994	+	True	RpoN_mono
TU0_13952_from_RpoD_mono	3623702	3628625	None	-	True	RpoD_mono
TU369_with_TERM102_from_RpoD_mono	1566928	1570096	1570096	-	False	RpoD_mono
TU369_with_TERM102_from_RPOS_MONOMER	1566928	1570096	1570096	-	False	RpoS_mono
TU0_13850_from_RpoD_mono	3219459	3220471	3219459	+	True	RpoD_mono
TU0_14328_from_RpoD_mono	3320195	3320527	None	-	True	RpoD_mono
TU0_13156_from_RpoD_mono	1210903	1211313	1211313	-	True	RpoD_mono
TU0_14202_from_RpoD_mono	4561945	4563873	None	-	True	RpoD_mono
TU793_from_RpoD_mono	1056485	1057207	1057207	-	True	RpoD_mono
TU00169_from_RpoD_mono	2169857	2175256	2175256	-	True	RpoD_mono
TU0_1064_from_RpoD_mono	3474629	3475521	3475521	-	True	RpoD_mono
TU0_14698_from_RpoD_mono	3657168	3661550	3657168	+	True	RpoD_mono
TU0_13245_from_RpoD_mono	1465945	1467218	None	-	True	RpoD_mono
TU0_14490_with_TERM58_from_RPOH_MONOMER	455829	457979	455829	+	False	RpoH_mono
TU0_13307_with_TERM0_1142_from_RpoD_mono	1620612	1620823	1620612	+	False	RpoD_mono
TU0_13547_from_RpoD_mono	2263472	2264044	None	+	True	RpoD_mono
TU0_5186_from_RpoD_mono	50380	52588	52588	-	True	RpoD_mono
TU0_12831_from_RpoD_mono	193521	194717	None	+	True	RpoD_mono
TU0_8700_from_RpoD_mono	1492172	1493095	None	-	True	RpoD_mono
TU0_7803_from_RpoD_mono	1717772	1718367	1717772	+	True	RpoD_mono
TU0_8538_from_RpoD_mono	11382	11786	None	-	True	RpoD_mono
TU00251_with_TERM58_from_RpoD_mono	455801	457979	455801	+	False	RpoD_mono
TU0_8356_from_RPOH_MONOMER	516649	517714	517714	-	True	RpoH_mono
TU0_8609_from_RPOS_MONOMER	4273494	4275080	None	+	True	RpoS_mono
TU0_14002_from_RpoD_mono	3815722	3816607	3815722	+	True	RpoD_mono
TU0_14398_from_RpoD_mono	3484053	3484774	3484053	+	True	RpoD_mono
TU0_6569_with_TERM0_1108_from_RpoD_mono	3097676	3098812	3098812	-	False	RpoD_mono
TU0_14130_from_RpoD_mono	4311891	4312220	None	+	True	RpoD_mono
TU0_13654_from_RpoD_mono	2651877	2652180	None	+	True	RpoD_mono
TU0_13777_from_RpoD_mono	3009483	3010415	None	+	True	RpoD_mono
TU0_13891_from_RpoD_mono	3351143	3352072	None	-	True	RpoD_mono
TU0_14510_from_RpoD_mono	2724091	2724210	None	-	True	RpoD_mono
TU487_with_TERM163_from_RpoD_mono	460666	460966	460666	+	False	RpoD_mono
TU487_with_TERM164_from_RpoD_mono	460666	461002	460666	+	False	RpoD_mono
TU0_4924_from_RpoD_mono	4488164	4489162	None	-	True	RpoD_mono
TU0_13358_from_RpoD_mono	1723705	1723944	None	-	True	RpoD_mono
TU0_12885_from_RpoD_mono	317900	319225	None	-	True	RpoD_mono
TU0_13173_from_RpoD_mono	1232399	1233940	None	-	True	RpoD_mono
TU0_8478_from_RPOS_MONOMER	1561358	1565164	None	-	True	RpoS_mono
TU0_3623_from_RPON_MONOMER	1555136	1561131	1561131	-	True	RpoN_mono
TU0_13474_from_RpoD_mono	2051667	2052983	None	+	True	RpoD_mono
TU0_1681_from_RpoD_mono	1733347	1733983	1733347	+	True	RpoD_mono
TU0_8683_from_RpoD_mono	1145234	1145818	None	-	True	RpoD_mono
TU00508_from_RpoD_mono	925107	925230	925230	-	True	RpoD_mono
TU0_13015_from_RpoD_mono	687220	688236	None	-	True	RpoD_mono
TU00186_from_RpoD_mono	2976972	2977978	2976972	+	True	RpoD_mono
TU00437_with_TERM72_from_RpoD_mono	3210659	3212984	3210659	+	False	RpoD_mono
TU0_13086_from_RpoD_mono	959487	960251	None	+	True	RpoD_mono
TU0_14061_from_RpoD_mono	4056430	4058253	None	+	True	RpoD_mono
TU00099_from_RpoD_mono	410521	411753	411753	-	True	RpoD_mono
TU00303_from_EG11355_MONOMER	1970860	1975326	1975326	-	True	FliA_mono
TU00031_from_RpoD_mono	3559994	3561541	3559994	+	True	RpoD_mono
TU0_5201_from_RpoD_mono	50380	53416	None	-	True	RpoD_mono
TU0_13791_from_RpoD_mono	3043180	3043923	None	-	True	RpoD_mono
TU0_14146_from_RpoD_mono	4380641	4381643	4380641	+	True	RpoD_mono
TU0_8766_from_RpoD_mono	2363040	2363642	None	-	True	RpoD_mono
TU0_13715_from_RpoD_mono	2814534	2815525	None	-	True	RpoD_mono
TU0_12953_from_RpoD_mono	502700	503920	None	-	True	RpoD_mono
TU4_from_RpoD_mono	1449621	1451694	1451694	-	True	RpoD_mono
TU0_13157_from_RpoD_mono	1211926	1212330	None	-	True	RpoD_mono
TU0_13416_from_RpoD_mono	1892097	1892456	None	+	True	RpoD_mono
TU0_14269_from_RpoD_mono	2908778	2912299	2912299	-	True	RpoD_mono
TU0_12817_from_RpoD_mono	145081	146310	None	+	True	RpoD_mono
TU0_13489_from_RpoD_mono	2082250	2083576	2083576	-	True	RpoD_mono
TU00378_with_TERM65_from_RpoD_mono	950430	953726	953726	-	False	RpoD_mono
TU0_7804_from_RpoD_mono	4632464	4633376	4633376	-	True	RpoD_mono
TU00170_with_TERM0_1033_from_RpoD_mono	3044148	3048794	3048794	-	False	RpoD_mono
TU0_14699_with_TERM141_from_RpoD_mono	882792	884161	882792	+	False	RpoD_mono
TU0_13606_from_RpoD_mono	2474116	2474256	None	+	True	RpoD_mono
TU0_14612_from_RpoD_mono	394354	395543	395543	-	True	RpoD_mono
TU0_8844_from_RpoD_mono	1268926	1269033	None	-	True	RpoD_mono
TU0_8357_from_RPOH_MONOMER	516649	517792	517792	-	True	RpoH_mono
TU0_8701_from_RpoD_mono	1497493	1498473	None	-	True	RpoD_mono
TU0_4927_from_RpoD_mono	3544471	3545897	3544471	+	True	RpoD_mono
TU0_6581_from_RpoD_mono	3276888	3279647	3276888	+	True	RpoD_mono
TU794_from_RpoD_mono	1333805	1336530	1333805	+	True	RpoD_mono
TU0_36398_from_RpoD_mono	185978	188655	188655	-	True	RpoD_mono
TU0_1106_from_RpoD_mono	914575	915270	None	-	True	RpoD_mono
TU0_13246_from_RpoD_mono	1467382	1468533	None	+	True	RpoD_mono
TU0_14491_from_RPOH_MONOMER	3094642	3096425	3094642	+	True	RpoH_mono
TU0_8610_from_RpoD_mono	4367179	4368435	None	-	True	RpoD_mono
TU0_12832_from_RpoD_mono	211877	212266	None	+	True	RpoD_mono
TU0_13953_from_RpoD_mono	3628991	3630613	None	-	True	RpoD_mono
TU0_13851_from_RpoD_mono	3224256	3225689	None	+	True	RpoD_mono
TU0_14329_from_RpoD_mono	1229852	1229930	None	+	True	RpoD_mono
TU0_1701_with_TERM041_from_RpoD_mono	1669351	1669744	1669351	+	False	RpoD_mono
TU0_1701_with_TERM041_from_RPOS_MONOMER	1669351	1669744	1669351	+	False	RpoS_mono
TU0_8539_from_RpoD_mono	129407	131260	None	-	True	RpoD_mono
TU0_14203_from_RpoD_mono	4563989	4566542	None	-	True	RpoD_mono
TU00252_from_RpoD_mono	2061412	2063898	2063898	-	True	RpoD_mono
TU0_5202_from_RpoD_mono	50380	52034	52034	-	True	RpoD_mono
TU488_with_TERM163_from_RpoD_mono	460619	460966	460619	+	False	RpoD_mono
TU488_with_TERM164_from_RpoD_mono	460619	461002	460619	+	False	RpoD_mono
TU0_13174_from_RpoD_mono	1239558	1241294	None	-	True	RpoD_mono
TU0_13308_from_RpoD_mono	1620984	1621903	1621903	-	True	RpoD_mono
TU0_13548_from_RpoD_mono	2264267	2265733	None	+	True	RpoD_mono
TU0_8684_from_RpoD_mono	1167423	1168055	None	-	True	RpoD_mono
TU0_14399_with_TERM0_1041_from_RpoD_mono	28288	29272	28288	+	False	RpoD_mono
TU00509_from_RpoD_mono	1030848	1030937	1030937	-	True	RpoD_mono
TU0_14131_from_RpoD_mono	4323321	4323764	None	-	True	RpoD_mono
TU00187_with_TERM0_1104_from_RpoD_mono	1696160	1697252	1697252	-	False	RpoD_mono
TU0_13087_from_RpoD_mono	963543	969844	None	+	True	RpoD_mono
TU0_13778_from_RpoD_mono	3010636	3012261	None	-	True	RpoD_mono
TU0_14511_from_RpoD_mono	2885600	2886334	None	-	True	RpoD_mono
TU0_8479_from_RpoD_mono	582790	583653	582790	+	True	RpoD_mono
TU0_14003_from_RpoD_mono	3816897	3817514	None	+	True	RpoD_mono
TU00100_from_RpoD_mono	770393	773404	770393	+	True	RpoD_mono
TU0_13476_from_RpoD_mono	2054882	2055598	None	+	True	RpoD_mono
TU0_7805_from_RpoD_mono	700826	702398	702398	-	True	RpoD_mono
TU0_13016_from_RpoD_mono	688566	691007	None	-	True	RpoD_mono
TU00438_with_TERM72_from_RPOH_MONOMER	3210710	3212984	3210710	+	False	RpoH_mono
TU0_4928_from_RpoD_mono	3544468	3545897	3544468	+	True	RpoD_mono
TU0_13655_from_RpoD_mono	2652179	2652955	None	-	True	RpoD_mono
TU0_36399_from_RpoD_mono	2685092	2686825	None	-	True	RpoD_mono
TU401_with_TERM121_from_RpoD_mono	3557776	3559872	3559872	-	False	RpoD_mono
TU0_13892_from_RpoD_mono	3360134	3363686	None	+	True	RpoD_mono
TU0_14062_from_RpoD_mono	4058470	4060168	None	+	True	RpoD_mono
TU0_13158_from_RpoD_mono	1212551	1213336	1213336	-	True	RpoD_mono
TU00304_from_RpoD_mono	3396409	3399151	3399151	-	True	RpoD_mono
TU0_13359_from_RpoD_mono	1732381	1733274	1732381	+	True	RpoD_mono
TU0_12886_from_RpoD_mono	319451	320305	None	+	True	RpoD_mono
TU00032_with_TERM0_1119_from_RpoD_mono	3848769	3851046	3851046	-	False	RpoD_mono
TU00032_from_RpoD_mono	3848825	3851046	3851046	-	True	RpoD_mono
TU0_14701_from_RpoD_mono	3176026	3179603	3176026	+	True	RpoD_mono
TU0_13792_from_RpoD_mono	3049137	3053466	None	-	True	RpoD_mono
TU0_6582_from_RpoD_mono	3275878	3276725	3276725	-	True	RpoD_mono
TU0_14147_from_RpoD_mono	4381862	4383364	None	+	True	RpoD_mono
TU00171_from_RpoD_mono	2939672	2940661	2940661	-	True	RpoD_mono
TU0_8767_from_RpoD_mono	2945779	2947032	None	-	True	RpoD_mono
TU0_13716_from_RpoD_mono	2816983	2817295	2817295	-	True	RpoD_mono
TU0_12955_from_RpoD_mono	513217	513624	None	+	True	RpoD_mono
TU0_5221_from_RpoD_mono	51609	53416	None	-	True	RpoD_mono
TU0_13417_from_RpoD_mono	1892829	1894772	None	+	True	RpoD_mono
TU0_12818_from_RpoD_mono	149715	150953	None	-	True	RpoD_mono
TU0_13490_from_RpoD_mono	2083728	2085086	None	-	True	RpoD_mono
TU00379_with_TERM65_from_RpoD_mono	950430	954037	954037	-	False	RpoD_mono
TU0_1721_from_RPOH_MONOMER	4366626	4367163	4366626	+	True	RpoH_mono
TU0_8702_from_RpoD_mono	1502929	1504104	None	-	True	RpoD_mono
TU0_8845_from_RpoD_mono	1269461	1269568	None	-	True	RpoD_mono
TU0_8611_from_RpoD_mono	4390951	4392115	4392115	-	True	RpoD_mono
TU0_14272_from_RpoD_mono	1140405	1143985	1143985	-	True	RpoD_mono
TU795_from_RpoD_mono	1333448	1336530	1333448	+	True	RpoD_mono
TU795_from_RPOS_MONOMER	1333448	1336530	1333448	+	True	RpoS_mono
TU0_1122_from_RpoD_mono	940101	944119	940101	+	True	RpoD_mono
TU0_14492_from_RpoD_mono	2139658	2140239	None	-	True	RpoD_mono
TU0_13607_from_RpoD_mono	2474332	2474532	None	+	True	RpoD_mono
TU0_14613_from_RpoD_mono	400587	400870	400587	+	True	RpoD_mono
TU489_with_TERM163_from_RpoD_mono	460556	460966	460556	+	False	RpoD_mono
TU489_with_TERM164_from_RpoD_mono	460556	461002	460556	+	False	RpoD_mono
TU0_4929_from_RpoD_mono	696736	698445	698445	-	True	RpoD_mono
TU0_13175_from_RpoD_mono	1241389	1242303	None	-	True	RpoD_mono
TU0_12833_from_RpoD_mono	212331	213629	None	+	True	RpoD_mono
TU0_36402_from_RpoD_mono	4602898	4603775	4603775	-	True	RpoD_mono
TU0_8685_from_RpoD_mono	1168296	1168553	None	+	True	RpoD_mono
TU0_7806_from_EG11355_MONOMER	173602	174921	174921	-	True	FliA_mono
TU00510_from_RpoD_mono	1096788	1096899	1096899	-	True	RpoD_mono
TU00188_from_RpoD_mono	4111749	4112522	4112522	-	True	RpoD_mono
TU0_8540_from_RpoD_mono	146968	147870	None	+	True	RpoD_mono
TU0_13088_from_RpoD_mono	969865	970821	969865	+	True	RpoD_mono
TU00253_with_TERM89_from_RpoD_mono	4633500	4637595	4633500	+	False	RpoD_mono
TU0_8360_from_RpoD_mono	3667615	3669264	None	+	True	RpoD_mono
TU00101_from_RpoD_mono	446039	450877	450877	-	True	RpoD_mono
TU0_13852_from_RpoD_mono	3225823	3229261	None	+	True	RpoD_mono
TU0_5261_from_RpoD_mono	2289380	2295666	None	-	True	RpoD_mono
TU0_14330_from_RpoD_mono	14080	14168	None	+	True	RpoD_mono
TU0_14402_from_RpoD_mono	3988813	3991722	3988813	+	True	RpoD_mono
TU0_6583_from_RpoD_mono	3279911	3285047	3279911	+	True	RpoD_mono
TU0_14132_from_RpoD_mono	4324422	4324757	None	-	True	RpoD_mono
TU0_13779_from_RpoD_mono	3012309	3013079	None	-	True	RpoD_mono
TU0_14204_from_RpoD_mono	4567021	4567941	None	+	True	RpoD_mono
TU0_14512_from_RpoD_mono	2815806	2815882	None	-	True	RpoD_mono
TU402_with_TERM121_from_RpoD_mono	3557776	3559503	3559503	-	False	RpoD_mono
TU0_8480_from_RpoD_mono	176561	176954	176561	+	True	RpoD_mono
TU0_13159_from_RpoD_mono	1213487	1214698	None	-	True	RpoD_mono
TU0_14702_from_RpoD_mono	3176034	3179603	3176034	+	True	RpoD_mono
TU0_13477_from_RpoD_mono	2056227	2057870	None	-	True	RpoD_mono
TU0_13309_from_RpoD_mono	1622129	1622521	None	-	True	RpoD_mono
TU0_1741_from_RpoD_mono	1336594	1337214	1337214	-	True	RpoD_mono
TU0_13549_from_RpoD_mono	2265851	2267589	None	+	True	RpoD_mono
TU0_13017_from_RpoD_mono	691097	692640	None	-	True	RpoD_mono
TU00172_from_RPON_MONOMER	844964	847270	847270	-	True	RpoN_mono
TU00439_from_RpoD_mono	2616893	2618931	2618931	-	True	RpoD_mono
TU0_14063_from_RpoD_mono	4060270	4061535	None	+	True	RpoD_mono
TU00305_from_RpoD_mono	2289380	2301596	2301596	-	True	RpoD_mono
TU0_14004_from_RpoD_mono	3819411	3820074	3819411	+	True	RpoD_mono
TU00033_with_TERM167_from_RpoD_mono	3954906	3955890	3955890	-	False	RpoD_mono
TU0_8703_from_RpoD_mono	1531306	1531875	None	-	True	RpoD_mono
TU0_4931_from_RpoD_mono	458039	460466	458039	+	True	RpoD_mono
TU0_4931_from_RPOH_MONOMER	458039	460466	458039	+	True	RpoH_mono
TU0_13793_from_RpoD_mono	3053634	3053963	None	+	True	RpoD_mono
TU0_36403_from_RpoD_mono	2313997	2314849	2313997	+	True	RpoD_mono
TU0_14148_from_RpoD_mono	4383416	4384041	None	+	True	RpoD_mono
TU0_8768_from_RpoD_mono	394354	395587	395587	-	True	RpoD_mono
TU0_13718_from_RPOH_MONOMER	2821871	2822416	2822416	-	True	RpoH_mono
TU0_8612_from_RpoD_mono	4414975	4415724	None	+	True	RpoD_mono
TU0_12956_from_RpoD_mono	513625	514997	None	-	True	RpoD_mono
TU0_13656_from_RpoD_mono	2653097	2654380	None	-	True	RpoD_mono
TU0_13418_from_RPOS_MONOMER	1896451	1898049	None	+	True	RpoS_mono
TU0_12819_from_RpoD_mono	162105	164534	None	+	True	RpoD_mono
TU0_13893_from_RpoD_mono	3364948	3365664	None	+	True	RpoD_mono
TU0_13491_from_RpoD_mono	2085353	2086282	None	-	True	RpoD_mono
TU00380_with_TERM65_from_RpoD_mono	950430	952802	952802	-	False	RpoD_mono
TU0_7821_from_RpoD_mono	655749	656340	655749	+	True	RpoD_mono
TU0_13360_from_RpoD_mono	1737935	1739146	None	+	True	RpoD_mono
TU0_12887_from_RpoD_mono	320832	323677	None	+	True	RpoD_mono
TU0_5321_from_RpoD_mono	2455037	2458533	2458533	-	True	RpoD_mono
TU0_8846_with_TERM0_1046_from_RpoD_mono	3697922	3698295	3698295	-	False	RpoD_mono
TU0_8361_from_RpoD_mono	157253	159151	159151	-	True	RpoD_mono
TU490_with_TERM163_from_RpoD_mono	460529	460966	460529	+	False	RpoD_mono
TU490_with_TERM164_from_RpoD_mono	460529	461002	460529	+	False	RpoD_mono
TU0_13176_from_RpoD_mono	1243951	1244205	None	+	True	RpoD_mono
TU0_8686_from_RpoD_mono	1234932	1236508	1236508	-	True	RpoD_mono
TU0_6621_from_RPOH_MONOMER	461062	463010	461062	+	True	RpoH_mono
TU00511_from_RpoD_mono	1286310	1286888	1286888	-	True	RpoD_mono
TU796_from_RpoD_mono	131519	134212	131519	+	True	RpoD_mono
TU00189_from_RpoD_mono	2248828	2249719	2248828	+	True	RpoD_mono
TU0_1123_from_RpoD_mono	816137	818970	816137	+	True	RpoD_mono
TU0_13089_from_RpoD_mono	970895	971868	970895	+	True	RpoD_mono
TU0_13248_from_RpoD_mono	1472245	1473105	None	+	True	RpoD_mono
TU0_14493_from_RpoD_mono	3071998	3073217	None	-	True	RpoD_mono
TU0_12834_from_RpoD_mono	213678	214125	None	-	True	RpoD_mono
TU00103_from_RPOS_MONOMER	757809	764272	757809	+	True	RpoS_mono
TU0_1742_from_RpoD_mono	1336594	1337258	1337258	-	True	RpoD_mono
TU0_14273_from_RpoD_mono	1140405	1144096	1144096	-	True	RpoD_mono
TU0_8541_from_RpoD_mono	229967	230881	None	-	True	RpoD_mono
TU00254_from_RpoD_mono	926697	930254	930254	-	True	RpoD_mono
TU0_4961_with_TERM0441_from_RpoD_mono	4547945	4549357	4549357	-	False	RpoD_mono
TU0_36404_from_RpoD_mono	3895529	3896632	None	+	True	RpoD_mono
TU403_with_TERM121_from_RpoD_mono	3557776	3558914	3558914	-	False	RpoD_mono
TU0_14704_from_RpoD_mono	3176084	3179603	3176084	+	True	RpoD_mono
TU0_13608_from_RpoD_mono	2486045	2487190	None	-	True	RpoD_mono
TU0_13160_from_RpoD_mono	1215012	1215248	None	+	True	RpoD_mono
TU0_14614_from_RpoD_mono	454346	455655	454346	+	True	RpoD_mono
TU0_14403_from_RpoD_mono	3988797	3991722	3988797	+	True	RpoD_mono
TU0_14133_from_EG11355_MONOMER	4325087	4328261	4325087	+	True	FliA_mono
TU00173_with_TERM0781_from_RpoD_mono	4112550	4116184	4116184	-	False	RpoD_mono
TU0_13780_from_RpoD_mono	3013182	3013760	None	+	True	RpoD_mono
TU0_14513_from_RpoD_mono	4354493	4356640	None	-	True	RpoD_mono
TU0_5322_from_RpoD_mono	1777641	1782701	None	+	True	RpoD_mono
TU0_8481_from_RpoD_mono	3543618	3544221	3543618	+	True	RpoD_mono
TU0_13478_from_RpoD_mono	2060415	2061347	None	-	True	RpoD_mono
TU0_8704_from_RpoD_mono	1618262	1619161	None	-	True	RpoD_mono
TU0_7822_from_RpoD_mono	882015	882731	882731	-	True	RpoD_mono
TU0_13018_from_RpoD_mono	692754	694178	None	-	True	RpoD_mono
TU0_13955_from_EG11355_MONOMER	3631243	3632481	None	-	True	FliA_mono
TU0_13853_from_RpoD_mono	3229646	3231705	3229646	+	True	RpoD_mono
TU0_14332_from_RpoD_mono	2031673	2031763	2031673	+	True	RpoD_mono
TU00440_from_RpoD_mono	2864581	2866804	2866804	-	True	RpoD_mono
TU0_8362_from_RpoD_mono	157253	159195	159195	-	True	RpoD_mono
TU0_8613_from_RpoD_mono	4422539	4422814	None	-	True	RpoD_mono
TU0_14205_from_RpoD_mono	4569774	4569938	None	+	True	RpoD_mono
TU0_14064_from_RpoD_mono	4061626	4062318	None	-	True	RpoD_mono
TU00306_from_RpoD_mono	1533961	1540714	1540714	-	True	RpoD_mono
TU00034_from_RpoD_mono	4131835	4134038	4131835	+	True	RpoD_mono
TU0_13794_from_RpoD_mono	3053996	3054811	3053996	+	True	RpoD_mono
TU0_6622_from_RpoD_mono	461043	463010	461043	+	True	RpoD_mono
TU0_13310_from_RpoD_mono	1625515	1626287	1625515	+	True	RpoD_mono
TU0_14150_from_RpoD_mono	4388480	4389532	None	-	True	RpoD_mono
TU0_13550_from_RpoD_mono	2267942	2268567	2267942	+	True	RpoD_mono
TU0_8769_from_RpoD_mono	3982375	3984030	None	-	True	RpoD_mono
TU0_13719_from_RpoD_mono	2822513	2823598	None	-	True	RpoD_mono
TU0_12957_from_RpoD_mono	515143	516586	None	+	True	RpoD_mono
TU491_from_RpoD_mono	2632219	2633624	2632219	+	True	RpoD_mono
TU0_4981_from_RpoD_mono	3542689	3544221	3542689	+	True	RpoD_mono
TU0_13177_from_RpoD_mono	1244383	1244823	None	+	True	RpoD_mono
TU0_13419_from_RpoD_mono	1902825	1903283	None	+	True	RpoD_mono
TU0_1282_with_TERM73_from_RpoD_mono	709341	710744	710744	-	False	RpoD_mono
TU0_1282_with_TERM3_from_RpoD_mono	709385	710744	710744	-	False	RpoD_mono
TU0_36408_with_TERM0_1155_from_RPOS_MONOMER	1313809	1314116	1314116	-	False	RpoS_mono
TU0_13492_from_RpoD_mono	2086328	2087152	None	-	True	RpoD_mono
TU00381_with_TERM65_from_RpoD_mono	950430	952864	952864	-	False	RpoD_mono
TU0_1761_from_RpoD_mono	1554620	1555080	1554620	+	True	RpoD_mono
TU0_8687_from_RpoD_mono	1225823	1226191	None	+	True	RpoD_mono
TU00512_from_RpoD_mono	1989839	1990204	1990204	-	True	RpoD_mono
TU0_14005_from_RpoD_mono	3826968	3828359	None	+	True	RpoD_mono
TU00190_from_RpoD_mono	1617117	1618231	1617117	+	True	RpoD_mono
TU0_13090_from_RpoD_mono	980154	982117	980154	+	True	RpoD_mono
TU0_8847_from_RpoD_mono	3817511	3819193	None	-	True	RpoD_mono
TU00104_from_RpoD_mono	1684755	1686464	1686464	-	True	RpoD_mono
TU0_13657_from_RpoD_mono	2660605	2661345	None	-	True	RpoD_mono
TU0_5341_from_RPOS_MONOMER	2213767	2217545	2217545	-	True	RpoS_mono
TU0_13894_from_RpoD_mono	3365849	3366976	None	+	True	RpoD_mono
TU797_from_RpoD_mono	4047922	4048030	4047922	+	True	RpoD_mono
TU0_1141_from_RpoD_mono	1156989	1158525	1156989	+	True	RpoD_mono
TU0_13361_from_RpoD_mono	1744724	1745029	None	+	True	RpoD_mono
TU0_12888_from_RpoD_mono	323920	324588	None	-	True	RpoD_mono
TU0_13249_from_RPOS_MONOMER	1473090	1475474	1473090	+	True	RpoS_mono
TU0_14714_from_RpoD_mono	2543755	2546119	2543755	+	True	RpoD_mono
TU0_14494_from_RpoD_mono	159186	160722	160722	-	True	RpoD_mono
TU404_with_TERM121_from_RpoD_mono	3557776	3558779	3558779	-	False	RpoD_mono
TU0_13161_from_RpoD_mono	1215291	1215858	None	+	True	RpoD_mono
TU0_12835_from_RpoD_mono	214291	215979	None	+	True	RpoD_mono
TU0_7823_from_RpoD_mono	583903	584888	584888	-	True	RpoD_mono
TU00174_with_IHFA_TERMINATOR_from_RPOS_MONOMER	1793240	1793745	1793745	-	False	RpoS_mono
TU00255_from_RpoD_mono	1236748	1239172	1236748	+	True	RpoD_mono
TU0_8705_from_RpoD_mono	1619356	1620543	None	+	True	RpoD_mono
TU0_5_from_RpoD_mono	1146844	1150627	None	+	True	RpoD_mono
TU0_14404_from_RpoD_mono	2589582	2590984	2589582	+	True	RpoD_mono
TU0_6623_from_RpoD_mono	517564	519173	519173	-	True	RpoD_mono
TU0_3641_from_RPON_MONOMER	683753	686970	None	-	True	RpoN_mono
TU0_14134_from_RpoD_mono	4333717	4335054	None	-	True	RpoD_mono
TU0_14274_from_RpoD_mono	3430013	3430486	None	-	True	RpoD_mono
TU0_13781_from_RPON_MONOMER	3014014	3018511	3014014	+	True	RpoN_mono
TU0_14514_from_RpoD_mono	1104184	1104516	None	+	True	RpoD_mono
TU0_8614_from_RpoD_mono	4424651	4425445	None	-	True	RpoD_mono
TU0_1762_from_RPOS_MONOMER	1554630	1555080	1554630	+	True	RpoS_mono
TU0_13021_from_RpoD_mono	707459	709339	707459	+	True	RpoD_mono
TU0_8482_from_RpoD_mono	1787832	1789278	1789278	-	True	RpoD_mono
TU00442_from_RpoD_mono	2864581	2866140	2866140	-	True	RpoD_mono
TU0_13479_from_RpoD_mono	2064329	2065345	None	-	True	RpoD_mono
TU0_13609_from_RpoD_mono	2487264	2488208	None	-	True	RpoD_mono
TU0_14615_from_RpoD_mono	480478	483909	483909	-	True	RpoD_mono
TU00035_from_RpoD_mono	723630	728072	728072	-	True	RpoD_mono
TU0_5402_with_TERM0582_from_RpoD_mono	421719	423732	421719	+	False	RpoD_mono
TU0_5402_with_TERM0583_from_RpoD_mono	421719	423777	421719	+	False	RpoD_mono
TU5_from_RpoD_mono	1451889	1461462	1451889	+	True	RpoD_mono
TU0_14065_from_RpoD_mono	4062386	4065238	None	-	True	RpoD_mono
TU0_13178_from_RpoD_mono	1252308	1255175	None	-	True	RpoD_mono
TU0_14333_from_RpoD_mono	1145812	1145980	1145812	+	True	RpoD_mono
TU00307_from_RpoD_mono	587205	592401	None	-	True	RpoD_mono
TU0_13796_from_RpoD_mono	3057403	3057633	None	-	True	RpoD_mono
TU00513_from_RpoD_mono	2041492	2041586	2041586	-	True	RpoD_mono
TU0_14151_from_RpoD_mono	4389627	4390172	None	+	True	RpoD_mono
TU00191_from_RpoD_mono	3150097	3151445	3150097	+	True	RpoD_mono
TU0_13091_from_RpoD_mono	982246	983520	982246	+	True	RpoD_mono
TU0_13720_from_RpoD_mono	2857782	2858438	None	+	True	RpoD_mono
TU0_8771_from_RpoD_mono	1480279	1480884	None	-	True	RpoD_mono
TU0_13956_from_RpoD_mono	3638885	3640354	None	+	True	RpoD_mono
TU0_13854_from_RpoD_mono	3231750	3232477	None	-	True	RpoD_mono
TU0_12959_from_RpoD_mono	518957	522054	None	+	True	RpoD_mono
TU00105_from_RPOS_MONOMER	1683209	1684733	1684733	-	True	RpoS_mono
TU0_1342_from_RpoD_mono	2057988	2058965	2058965	-	True	RpoD_mono
TU0_14206_from_RPOH_MONOMER	4570437	4571954	None	+	True	RpoH_mono
TU0_13493_from_RpoD_mono	2087235	2087757	2087757	-	True	RpoD_mono
TU00382_with_TERM65_from_RpoD_mono	950430	952964	952964	-	False	RpoD_mono
TU0_7842_with_TERM_RPST_from_RpoD_mono	20771	21210	21210	-	False	RpoD_mono
TU0_14715_from_RpoD_mono	2543763	2546119	2543763	+	True	RpoD_mono
TU0_14006_from_RpoD_mono	3828454	3830189	3828454	+	True	RpoD_mono
TU0_13311_from_RpoD_mono	1626350	1627062	1626350	+	True	RpoD_mono
TU0_13551_from_RpoD_mono	2268748	2270304	None	+	True	RpoD_mono
TU0_8848_from_RpoD_mono	1197918	1198811	None	+	True	RpoD_mono
TU0_36411_with_TERM0_1156_from_RpoD_mono	1312692	1313420	1313420	-	False	RpoD_mono
TU0_1781_from_RpoD_mono	1255944	1257765	1257765	-	True	RpoD_mono
TU0_13658_from_RpoD_mono	2661464	2662267	None	+	True	RpoD_mono
TU0_8543_from_RpoD_mono	234816	235538	None	+	True	RpoD_mono
TU0_6625_from_RpoD_mono	3080899	3081968	3081968	-	True	RpoD_mono
TU801_from_RpoD_mono	4391960	4402327	4391960	+	True	RpoD_mono
TU0_1142_from_RpoD_mono	1156849	1158525	1156849	+	True	RpoD_mono
TU0_13362_from_RpoD_mono	1745155	1746759	None	+	True	RpoD_mono
TU0_13250_from_RpoD_mono	1475645	1480225	None	+	True	RpoD_mono
TU0_5421_with_TERM0503_from_RpoD_mono	498169	499275	499275	-	False	RpoD_mono
TU0_12836_from_RpoD_mono	216179	217003	None	-	True	RpoD_mono
TU0_8706_from_RpoD_mono	1622712	1623315	1622712	+	True	RpoD_mono
TU0_13895_from_RpoD_mono	3371720	3372511	None	-	True	RpoD_mono
TU00256_with_TERM0161_from_RpoD_mono	2595825	2597806	2597806	-	False	RpoD_mono
TU0_12889_from_RpoD_mono	331263	332683	331263	+	True	RpoD_mono
TU0_8615_from_RpoD_mono	4455337	4455888	None	-	True	RpoD_mono
TU0_13022_from_RpoD_mono	709013	709339	None	+	True	RpoD_mono
TU00443_with_TERM0902_from_RPOS_MONOMER	3069453	3071845	3071845	-	False	RpoS_mono
TU00443_with_TERM0902_from_RpoD_mono	3069453	3071845	3071845	-	False	RpoD_mono
TU0_14405_from_RpoD_mono	2833195	2835447	None	-	True	RpoD_mono
TU00036_with_TERM0223_from_RpoD_mono	360364	365567	365567	-	False	RpoD_mono
TU00036_with_TERM0222_from_RpoD_mono	360436	365567	365567	-	False	RpoD_mono
TU0_14515_with_TERM42_from_RPOS_MONOMER	1997565	1998409	None	-	False	RpoS_mono
TU501_from_RpoD_mono	1444402	1445391	1445391	-	True	RpoD_mono
TU0_8484_from_RpoD_mono	2295679	2301717	2301717	-	True	RpoD_mono
TU0_13179_from_RpoD_mono	1258347	1260026	None	-	True	RpoD_mono
TU0_36412_from_RPOS_MONOMER	157253	159391	159391	-	True	RpoS_mono
TU0_7844_with_TERM_RPST_from_RpoD_mono	20771	21120	21120	-	False	RpoD_mono
TU00514_from_RpoD_mono	2516063	2516275	2516275	-	True	RpoD_mono
TU0_1782_from_RpoD_mono	1255944	1257105	1257105	-	True	RpoD_mono
TU00192_with_GLYA_TERMINATOR_from_RpoD_mono	2682097	2683596	2683596	-	False	RpoD_mono
TU0_13093_from_RpoD_mono	986808	988267	988267	-	True	RpoD_mono
TU0_14275_from_EG11355_MONOMER	2860219	2861523	2860219	+	True	FliA_mono
TU0_14066_from_RpoD_mono	4065263	4067299	None	-	True	RpoD_mono
TU0_14334_from_RpoD_mono	2069339	2069542	None	+	True	RpoD_mono
TU00106_from_RpoD_mono	752408	753990	753990	-	True	RpoD_mono
TU00308_from_RpoD_mono	3611651	3617012	3611651	+	True	RpoD_mono
TU0_5481_from_RpoD_mono	1656027	1663144	1656027	+	True	RpoD_mono
TU0_14716_from_RpoD_mono	3193119	3193262	3193262	-	True	RpoD_mono
TU0_13798_from_RpoD_mono	3064299	3065195	None	-	True	RpoD_mono
TU0_13610_from_RpoD_mono	2488278	2489972	None	-	True	RpoD_mono
TU0_6626_from_RpoD_mono	1793277	1797325	1797325	-	True	RpoD_mono
TU0_6626_with_IHFA_TERMINATOR_from_RpoD_mono	1793240	1797325	1797325	-	False	RpoD_mono
TU0_14616_from_RpoD_mono	539583	542257	539583	+	True	RpoD_mono
TU0_14152_from_RpoD_mono	4402409	4402606	None	+	True	RpoD_mono
TU0_13721_from_RpoD_mono	2859452	2861523	None	+	True	RpoD_mono
TU0_8772_from_RpoD_mono	3542096	3542866	None	-	True	RpoD_mono
TU0_12960_from_RpoD_mono	522485	528124	None	+	True	RpoD_mono
TU0_13420_from_RpoD_mono	1903712	1904278	None	+	True	RpoD_mono
TU0_13494_from_RpoD_mono	2095345	2096325	None	-	True	RpoD_mono
TU00383_with_TERM65_from_RpoD_mono	950430	953074	953074	-	False	RpoD_mono
TU0_8544_from_RPOH_MONOMER	238746	239084	None	-	True	RpoH_mono
TU0_14007_from_RpoD_mono	3834245	3834339	3834245	+	True	RpoD_mono
TU0_8849_from_RpoD_mono	2812240	2812838	2812838	-	True	RpoD_mono
TU0_13957_from_RPOH_MONOMER	3640403	3643261	3643261	-	True	RpoH_mono
TU0_13855_from_RpoD_mono	3232761	3233897	None	-	True	RpoD_mono
TU0_13659_from_RpoD_mono	2662385	2663266	None	+	True	RpoD_mono
TU0_8707_from_RpoD_mono	1679719	1680054	None	-	True	RpoD_mono
TU0_36413_from_RpoD_mono	2405583	2407483	None	+	True	RpoD_mono
TU802_from_RpoD_mono	4392058	4402327	4392058	+	True	RpoD_mono
TU0_13363_from_RpoD_mono	1746771	1749088	None	-	True	RpoD_mono
TU0_1143_from_RpoD_mono	2714088	2714545	2714545	-	True	RpoD_mono
TU0_13251_from_RpoD_mono	1481142	1484987	None	+	True	RpoD_mono
TU0_1783_from_RpoD_mono	3084599	3085882	3084599	+	True	RpoD_mono
TU0_8616_from_RpoD_mono	4493213	4494232	None	-	True	RpoD_mono
TU0_13312_from_RpoD_mono	1627239	1627442	None	+	True	RpoD_mono
TU0_13552_from_RpoD_mono	2270334	2275911	2270334	+	True	RpoD_mono
TU0_13023_from_RpoD_mono	711261	712025	None	-	True	RpoD_mono
TU0_12837_from_RpoD_mono	218887	219995	None	-	True	RpoD_mono
TU00444_with_TERM53_from_RpoD_mono	2426052	2428792	2428792	-	False	RpoD_mono
TU0_7861_from_RPOS_MONOMER	1599484	1606128	1599484	+	True	RpoS_mono
TU00037_from_RpoD_mono	4255110	4257144	4255110	+	True	RpoD_mono
TU00257_from_RpoD_mono	2028472	2030341	None	-	True	RpoD_mono
TU0_5501_from_RpoD_mono	3316584	3318002	3316584	+	True	RpoD_mono
TU_8381_with_SPY_TERMINATOR_from_RpoD_mono	1823081	1823712	1823712	-	False	RpoD_mono
TU502_from_RpoD_mono	1739225	1740585	1739225	+	True	RpoD_mono
TU502_from_RPOS_MONOMER	1739225	1740585	1739225	+	True	RpoS_mono
TU0_13180_from_RpoD_mono	1285932	1286207	None	+	True	RpoD_mono
TU0_14406_from_RpoD_mono	2833195	2836036	2836036	-	True	RpoD_mono
TU0_6629_from_RpoD_mono	992500	996786	996786	-	True	RpoD_mono
TU00193_with_TERM0_1125_from_RpoD_mono	3770211	3774442	3770211	+	False	RpoD_mono
TU00193_with_TERM0_1122_from_RpoD_mono	3770211	3774198	3770211	+	False	RpoD_mono
TU00193_with_TERM0_1123_from_RpoD_mono	3770211	3774232	3770211	+	False	RpoD_mono
TU00193_with_TERM0_1124_from_RpoD_mono	3770211	3774327	3770211	+	False	RpoD_mono
TU00515_from_RpoD_mono	2815806	2816719	2816719	-	True	RpoD_mono
TU0_13094_from_RpoD_mono	997091	997630	None	+	True	RpoD_mono
TU0_13896_from_RpoD_mono	3376892	3378019	None	-	True	RpoD_mono
TU0_14516_from_RpoD_mono	892180	892656	None	+	True	RpoD_mono
TU0_8485_from_RpoD_mono	4156308	4156417	4156417	-	True	RpoD_mono
TU0_12890_from_RpoD_mono	332725	333657	None	-	True	RpoD_mono
TU00107_from_RpoD_mono	1194231	1195596	1194231	+	True	RpoD_mono
TU0_14717_from_RpoD_mono	3054873	3055013	3054873	+	True	RpoD_mono
TU0_36414_from_RPOS_MONOMER	2812240	2813087	2813087	-	True	RpoS_mono
TU0_14067_from_RpoD_mono	4067498	4068424	None	-	True	RpoD_mono
TU0_14336_from_RpoD_mono	2638617	2639826	None	-	True	RpoD_mono
TU00309_from_RpoD_mono	2864581	2866851	2866851	-	True	RpoD_mono
TU0_1802_with_PSPF_from_RpoD_mono	1364842	1365969	1365969	-	False	RpoD_mono
TU0_8545_from_RpoD_mono	239419	240216	240216	-	True	RpoD_mono
TU0_13799_from_RpoD_mono	3066195	3066858	3066858	-	True	RpoD_mono
TU0_14153_from_RpoD_mono	4408156	4409274	None	+	True	RpoD_mono
TU0_13722_from_RpoD_mono	2861615	2863034	None	+	True	RpoD_mono
TU0_8773_from_RpoD_mono	3712084	3714417	None	-	True	RpoD_mono
TU0_12961_from_RpoD_mono	528869	529240	None	-	True	RpoD_mono
TU0_5522_from_RpoD_mono	3808366	3810600	3810600	-	True	RpoD_mono
TU0_14276_from_EG11355_MONOMER	794218	796835	794218	+	True	FliA_mono
TU0_13421_from_RpoD_mono	1904275	1905084	None	-	True	RpoD_mono
TU0_13495_from_RpoD_mono	2096471	2097637	None	-	True	RpoD_mono
TU00384_with_TERM65_from_RpoD_mono	950430	953148	953148	-	False	RpoD_mono
TU0_8708_from_RpoD_mono	1701292	1702332	None	-	True	RpoD_mono
TU0_7881_from_RPOS_MONOMER	2152003	2163022	2152003	+	True	RpoS_mono
TU0_14617_from_RpoD_mono	628515	628936	628515	+	True	RpoD_mono
TU0_13611_from_RpoD_mono	2494216	2494651	None	-	True	RpoD_mono
TU0_14008_from_RpoD_mono	3834976	3836160	None	+	True	RpoD_mono
TU0_8855_with_PHEM_T3_from_RpoD_mono	1797185	1797787	1797787	-	False	RpoD_mono
TU0_8617_from_RpoD_mono	4476468	4476912	4476468	+	True	RpoD_mono
TU0_13024_from_RpoD_mono	714635	715129	None	+	True	RpoD_mono
TU00445_from_RpoD_mono	922303	924763	922303	+	True	RpoD_mono
TU0_13660_from_RpoD_mono	2664729	2665868	None	-	True	RpoD_mono
TU0_6630_from_RpoD_mono	4621124	4622822	4622822	-	True	RpoD_mono
TU821_from_RpoD_mono	4335191	4336065	4336065	-	True	RpoD_mono
TU0_13364_from_RpoD_mono	1749101	1752501	None	-	True	RpoD_mono
TU0_1161_from_RPOS_MONOMER	209679	211820	None	+	True	RpoS_mono
TU00038_with_TERM0242_from_RpoD_mono	4240562	4244487	4244487	-	False	RpoD_mono
TU0_13252_from_RpoD_mono	1485259	1486059	None	+	True	RpoD_mono
TU503_from_RPOS_MONOMER	1739403	1740585	1739403	+	True	RpoS_mono
TU0_13181_from_RpoD_mono	1286289	1286459	None	-	True	RpoD_mono
TU0_12838_from_RpoD_mono	222806	223408	222806	+	True	RpoD_mono
TU0_13958_from_RpoD_mono	3643373	3644250	3643373	+	True	RpoD_mono
TU0_36417_from_RpoD_mono	3562157	3566415	3566415	-	True	RpoD_mono
TU0_13856_from_RpoD_mono	3233982	3234485	None	+	True	RpoD_mono
TU0_1803_with_PSPF_from_RpoD_mono	1364842	1365953	1365953	-	False	RpoD_mono
TU00194_from_RpoD_mono	2708379	2710064	2708379	+	True	RpoD_mono
TU00516_from_RpoD_mono	2997006	2997086	2997086	-	True	RpoD_mono
TU0_14208_from_RpoD_mono	4585932	4587102	None	-	True	RpoD_mono
TU0_13095_from_RpoD_mono	997713	1003880	None	+	True	RpoD_mono
TU00258_from_RpoD_mono	3431672	3433183	3431672	+	True	RpoD_mono
TU_8382_from_RpoD_mono	944154	944780	None	-	True	RpoD_mono
TU0_14718_with_TERM0_1150_from_RpoD_mono	3661564	3662674	3662674	-	False	RpoD_mono
TU0_13313_from_RpoD_mono	1627477	1628937	None	-	True	RpoD_mono
TU00108_from_RpoD_mono	3381352	3382335	3382335	-	True	RpoD_mono
TU0_13553_from_RpoD_mono	2275915	2276259	None	-	True	RpoD_mono
TU0_5523_from_RPOH_MONOMER	3808366	3809198	3809198	-	True	RpoH_mono
TU0_14407_from_RpoD_mono	2833195	2836127	2836127	-	True	RpoD_mono
TU0_14518_from_RpoD_mono	1246919	1248337	None	-	True	RpoD_mono
TU0_8486_from_RpoD_mono	146314	146694	None	-	True	RpoD_mono
TU0_8546_from_RpoD_mono	290724	291455	None	+	True	RpoD_mono
TU0_7901_from_RpoD_mono	2234765	2237413	2237413	-	True	RpoD_mono
TU0_13897_from_RpoD_mono	3378204	3378611	3378204	+	True	RpoD_mono
TU0_14068_from_RpoD_mono	4068538	4071594	None	-	True	RpoD_mono
TU0_14337_from_RpoD_mono	2833077	2833189	None	+	True	RpoD_mono
TU00310_with_TERM52_from_RpoD_mono	2388027	2403184	2403184	-	False	RpoD_mono
TU0_12891_from_RpoD_mono	333749	334246	None	-	True	RpoD_mono
TU0_8709_from_RPOH_MONOMER	1742895	1744226	1744226	-	True	RpoH_mono
TU0_13800_from_RpoD_mono	3066969	3067893	3067893	-	True	RpoD_mono
TU0_6631_from_RpoD_mono	1987526	1988916	1987526	+	True	RpoD_mono
TU0_36418_from_RPOS_MONOMER	3904876	3908565	3908565	-	True	RpoS_mono
TU0_36418_from_RpoD_mono	3904876	3908565	3908565	-	True	RpoD_mono
TU0_14154_from_RpoD_mono	4409325	4412214	None	+	True	RpoD_mono
TU0_13723_from_RpoD_mono	2863123	2864487	None	+	True	RpoD_mono
TU0_8774_from_RpoD_mono	142008	142703	142703	-	True	RpoD_mono
TU0_8774_from_RPOH_MONOMER	142008	142703	142703	-	True	RpoH_mono
TU0_1805_with_PSPF_from_RpoD_mono	1364842	1366064	1366064	-	False	RpoD_mono
TU0_8619_from_RpoD_mono	4477057	4477560	None	-	True	RpoD_mono
TU0_12962_from_RpoD_mono	545904	550555	None	+	True	RpoD_mono
TU0_13025_from_RpoD_mono	728357	728563	None	+	True	RpoD_mono
TU00446_from_RpoD_mono	922315	924763	922315	+	True	RpoD_mono
TU0_13422_from_RpoD_mono	1905250	1905641	1905641	-	True	RpoD_mono
TU00385_from_RpoD_mono	2411492	2412694	None	+	True	RpoD_mono
TU0_14009_from_RpoD_mono	3836271	3837194	None	+	True	RpoD_mono
TU00039_from_RpoD_mono	3546008	3550532	3550532	-	True	RpoD_mono
TU0_5543_from_RpoD_mono	3808366	3810018	3810018	-	True	RpoD_mono
TU0_8856_with_PHEM_T3_from_RpoD_mono	1797185	1797325	1797325	-	False	RpoD_mono
TU521_from_RpoD_mono	2908778	2911851	2911851	-	True	RpoD_mono
TU0_13182_from_RpoD_mono	1287005	1287847	None	-	True	RpoD_mono
TU0_13661_from_RpoD_mono	2671296	2671790	None	+	True	RpoD_mono
TU0_14278_from_EG11355_MONOMER	2001896	2004102	None	+	True	FliA_mono
TU841_from_RpoD_mono	2229841	2230750	2229841	+	True	RpoD_mono
TU00195_from_RpoD_mono	988377	989637	989637	-	True	RpoD_mono
TU00517_from_RpoD_mono	3311364	3316319	3316319	-	True	RpoD_mono
TU0_13365_from_RpoD_mono	1752956	1753165	None	-	True	RpoD_mono
TU0_13096_from_RpoD_mono	1005175	1005717	None	+	True	RpoD_mono
TU0_1181_from_RpoD_mono	4033262	4038659	4033262	+	True	RpoD_mono
TU0_1181_from_RPOH_MONOMER	4033262	4038659	4033262	+	True	RpoH_mono
TU0_13253_from_RpoD_mono	1488926	1489456	None	+	True	RpoD_mono
TU0_14719_with_TERM0_1150_from_RpoD_mono	3661564	3662804	3662804	-	False	RpoD_mono
TU0_13612_from_RpoD_mono	2495079	2496421	2496421	-	True	RpoD_mono
TU0_14618_from_RpoD_mono	906075	908543	908543	-	True	RpoD_mono
TU00109_from_RpoD_mono	29619	34038	29619	+	True	RpoD_mono
TU0_12839_from_RPOS_MONOMER	229098	229970	229098	+	True	RpoS_mono
TU0_7962_from_RPOS_MONOMER	1250226	1252208	1250226	+	True	RpoS_mono
TU00259_from_RpoD_mono	3878171	3881984	3881984	-	True	RpoD_mono
TU0_36419_from_RPOS_MONOMER	3904876	3906579	3906579	-	True	RpoS_mono
TU0_36419_from_RpoD_mono	3904876	3906579	3906579	-	True	RpoD_mono
TU_8383_from_RPOE_MONOMER	2535337	2536505	2535337	+	True	RpoE_mono
TU0_1821_from_RpoD_mono	594796	601080	594796	+	True	RpoD_mono
TU0_13959_from_RpoD_mono	3644322	3645674	None	+	True	RpoD_mono
TU0_8547_from_RpoD_mono	302215	302829	None	+	True	RpoD_mono
TU0_13857_from_RpoD_mono	3234562	3235254	None	+	True	RpoD_mono
TU0_14408_from_RpoD_mono	331097	332683	331097	+	True	RpoD_mono
TU0_6634_with_TERM101_from_RPOS_MONOMER	122969	127619	122969	+	False	RpoS_mono
TU0_6634_with_TERM101_from_RpoD_mono	122969	127619	122969	+	False	RpoD_mono
TU0_14209_from_RpoD_mono	4587152	4589302	None	-	True	RpoD_mono
TU0_14519_from_RpoD_mono	3468167	3469351	None	-	True	RpoD_mono
TU0_5561_from_RpoD_mono	3101010	3104992	3101010	+	True	RpoD_mono
TU0_8487_from_RpoD_mono	2534408	2535341	2535341	-	True	RpoD_mono
TU0_13314_from_RpoD_mono	1629026	1630309	None	-	True	RpoD_mono
TU0_8710_from_RpoD_mono	1776414	1777352	1777352	-	True	RpoD_mono
TU0_13554_from_RpoD_mono	2276592	2277782	None	-	True	RpoD_mono
TU0_8620_from_RpoD_mono	4477753	4478949	None	+	True	RpoD_mono
TU0_13026_from_RpoD_mono	728806	733325	None	+	True	RpoD_mono
TU0_14338_from_RpoD_mono	1550025	1550410	None	+	True	RpoD_mono
TU0_14069_from_RpoD_mono	4071762	4073477	None	+	True	RpoD_mono
TU00447_from_RpoD_mono	922433	924763	922433	+	True	RpoD_mono
TU00311_from_RpoD_mono	3311364	3316197	3316197	-	True	RpoD_mono
TU0_13801_from_RpoD_mono	3071998	3077352	None	-	True	RpoD_mono
TU0_14155_from_RpoD_mono	4414040	4414315	None	-	True	RpoD_mono
TU0_13724_from_RpoD_mono	2871036	2871359	None	-	True	RpoD_mono
TU0_8777_from_RpoD_mono	1269972	1271072	None	-	True	RpoD_mono
TU00040_from_RpoD_mono	4338743	4339673	4339673	-	True	RpoD_mono
TU0_12963_from_RpoD_mono	552441	553660	None	-	True	RpoD_mono
TU522_from_RpoD_mono	2907916	2909390	2909390	-	True	RpoD_mono
TU0_13183_from_RpoD_mono	1287897	1288400	1288400	-	True	RpoD_mono
TU0_13423_from_RpoD_mono	1906285	1906572	None	-	True	RpoD_mono
TU0_36420_from_RpoD_mono	3904876	3905688	3905688	-	True	RpoD_mono
TU0_13898_from_RpoD_mono	3378676	3381289	3378676	+	True	RpoD_mono
TU0_13498_from_RpoD_mono	2112526	2116428	None	-	True	RpoD_mono
TU00386_with_BOLA_from_RpoD_mono	453658	454089	453658	+	False	RpoD_mono
TU00386_with_BOLA_from_RPOS_MONOMER	453658	454089	453658	+	False	RpoS_mono
TU0_7981_from_RPOS_MONOMER	1246919	1250167	1250167	-	True	RpoS_mono
TU0_12892_from_RpoD_mono	334504	338967	None	+	True	RpoD_mono
TU0_1822_from_RpoD_mono	592551	594685	594685	-	True	RpoD_mono
TU00518_from_RpoD_mono	3320094	3320300	3320300	-	True	RpoD_mono
TU00196_from_RpoD_mono	1899957	1902770	1899957	+	True	RpoD_mono
TU0_14730_from_RpoD_mono	812716	814770	812716	+	True	RpoD_mono
TU0_13097_from_RpoD_mono	1014938	1015105	None	+	True	RpoD_mono
TU0_14010_from_RpoD_mono	3838572	3839794	3839794	-	True	RpoD_mono
TU0_8862_from_RpoD_mono	3510656	3511719	3511719	-	True	RpoD_mono
TU00110_from_RpoD_mono	29551	34038	29551	+	True	RpoD_mono
TU0_13662_from_RpoD_mono	2671838	2673783	None	-	True	RpoD_mono
TU0_5562_from_RpoD_mono	3100933	3104992	3100933	+	True	RpoD_mono
TU0_6635_with_TERM70_from_RpoD_mono	3913531	3920293	3920293	-	False	RpoD_mono
TU861_from_RPOS_MONOMER	2253312	2254036	2253312	+	True	RpoS_mono
TU0_13366_from_RpoD_mono	1755745	1756749	None	-	True	RpoD_mono
TU0_1182_with_TERM0_1116_from_RpoD_mono	4164390	4169985	4164390	+	False	RpoD_mono
TU0_1182_with_TERM0_1116_from_RPOH_MONOMER	4164390	4169985	4164390	+	False	RpoH_mono
TU0_1182_with_TERM0_1115_from_RpoD_mono	4164390	4169826	4164390	+	False	RpoD_mono
TU0_1182_with_TERM0_1115_from_RPOH_MONOMER	4164390	4169826	4164390	+	False	RpoH_mono
TU0_13254_from_RpoD_mono	1489701	1489874	None	+	True	RpoD_mono
TU0_12840_from_RPOH_MONOMER	231064	232549	231064	+	True	RpoH_mono
TU0_8548_from_RpoD_mono	344890	345561	None	-	True	RpoD_mono
TU0_14282_from_RpoD_mono	1984823	1985452	1984823	+	True	RpoD_mono
TU00260_from_RPOH_MONOMER	12048	15298	12048	+	True	RpoH_mono
TU_8384_from_RPOE_MONOMER	2614090	2615959	2614090	+	True	RpoE_mono
TU0_13613_from_RpoD_mono	2496693	2500009	None	+	True	RpoD_mono
TU0_14619_from_RpoD_mono	1105515	1106999	1105515	+	True	RpoD_mono
TU0_8711_from_RpoD_mono	1803349	1804107	None	-	True	RpoD_mono
TU0_1441_from_EG11355_MONOMER	2017619	2021702	2017619	+	True	FliA_mono
TU0_36422_from_RpoD_mono	1607253	1608744	1608744	-	True	RpoD_mono
TU0_14520_with_TERM53_from_RpoD_mono	2426052	2426648	None	-	False	RpoD_mono
TU0_1841_from_RpoD_mono	2346844	2347521	2347521	-	True	RpoD_mono
TU0_8621_from_RpoD_mono	4499283	4499612	None	+	True	RpoD_mono
TU0_13027_from_RpoD_mono	734873	735442	None	+	True	RpoD_mono
TU0_8488_from_RpoD_mono	4227476	4228165	None	-	True	RpoD_mono
TU00448_with_TERM52_from_RpoD_mono	2388027	2403357	2403357	-	False	RpoD_mono
TU0_8001_from_RpoD_mono	844964	845854	845854	-	True	RpoD_mono
TU0_13858_from_RpoD_mono	3235304	3236319	3235304	+	True	RpoD_mono
TU00041_from_RPOH_MONOMER	4212256	4213232	4212256	+	True	RpoH_mono
TU0_5564_from_RpoD_mono	3102015	3104992	3102015	+	True	RpoD_mono
TU523_from_RpoD_mono	2907916	2909377	2909377	-	True	RpoD_mono
TU0_1421_from_RpoD_mono	1614979	1616242	1614979	+	True	RpoD_mono
TU0_14339_from_RpoD_mono	194784	195664	194784	+	True	RpoD_mono
TU0_14070_from_RpoD_mono	4073571	4076461	4073571	+	True	RpoD_mono
TU00312_with_TERM0_1145_from_RPOS_MONOMER	1978120	1980489	1980489	-	False	RpoS_mono
TU0_14735_from_RpoD_mono	3656065	3656916	3656065	+	True	RpoD_mono
TU0_13802_from_RpoD_mono	3077666	3079729	3079729	-	True	RpoD_mono
TU0_6636_with_TERM70_from_RpoD_mono	3913531	3920157	3920157	-	False	RpoD_mono
TU0_13315_from_RpoD_mono	1631063	1631329	None	+	True	RpoD_mono
TU00197_from_RpoD_mono	354108	356678	354108	+	True	RpoD_mono
TU00519_from_RpoD_mono	3706639	3706717	3706717	-	True	RpoD_mono
TU0_14156_from_RpoD_mono	4414464	4414793	None	-	True	RpoD_mono
TU0_13555_from_RpoD_mono	2277810	2278505	None	-	True	RpoD_mono
TU0_13098_from_RpoD_mono	1015762	1017522	None	-	True	RpoD_mono
TU0_13725_from_RpoD_mono	2876591	2882341	2882341	-	True	RpoD_mono
TU0_8778_from_RpoD_mono	656778	657161	None	-	True	RpoD_mono
TU0_12964_from_RpoD_mono	555255	555776	None	-	True	RpoD_mono
TU00111_from_RpoD_mono	3486982	3488243	3488243	-	True	RpoD_mono
TU0_13425_from_RpoD_mono	1910792	1913558	None	-	True	RpoD_mono
TU0_13499_from_RpoD_mono	2116704	2130094	None	-	True	RpoD_mono
TU00387_from_RPOS_MONOMER	1061773	1063056	1063056	-	True	RpoS_mono
TU00387_from_RpoD_mono	1061773	1063056	1063056	-	True	RpoD_mono
TU0_14011_from_RpoD_mono	3839973	3840425	None	-	True	RpoD_mono
TU0_36423_from_RpoD_mono	3053781	3054187	3053781	+	True	RpoD_mono
TU0_36423_from_RPOS_MONOMER	3053781	3054187	3053781	+	True	RpoS_mono
TU0_8863_from_RPON_MONOMER	3980804	3982216	3980804	+	True	RpoN_mono
TU0_1881_from_RpoD_mono	2657585	2660221	2660221	-	True	RpoD_mono
TU0_13663_from_RpoD_mono	2673849	2677389	None	-	True	RpoD_mono
TU0_8549_from_RpoD_mono	345656	345983	345656	+	True	RpoD_mono
TU0_13899_from_RpoD_mono	3383560	3383823	None	+	True	RpoD_mono
TU862_from_RpoD_mono	2252267	2253274	2253274	-	True	RpoD_mono
TU0_13367_from_RpoD_mono	1762737	1762804	None	-	True	RpoD_mono
TU0_1183_with_TERM0_1117_from_RpoD_mono	3939539	3945090	3939539	+	False	RpoD_mono
TU0_1183_with_TERM0_1117_from_RPOH_MONOMER	3939539	3945090	3939539	+	False	RpoH_mono
TU0_12893_from_RpoD_mono	339017	339313	None	+	True	RpoD_mono
TU0_13255_from_RpoD_mono	1489946	1490095	None	-	True	RpoD_mono
TU0_5567_from_RpoD_mono	3101010	3102390	3101010	+	True	RpoD_mono
TU0_12841_from_RpoD_mono	232597	233955	None	-	True	RpoD_mono
TU0_8712_from_RpoD_mono	1872347	1872822	1872347	+	True	RpoD_mono
TU0_8021_from_RpoD_mono	2585497	2588730	2585497	+	True	RpoD_mono
TU00261_with_YJJA_from_RpoD_mono	4597643	4599638	4599638	-	False	RpoD_mono
TU0_8622_from_RpoD_mono	4504649	4504879	None	-	True	RpoD_mono
TU_8385_from_RPOE_MONOMER	2633906	2636997	2636997	-	True	RpoE_mono
TU0_13028_from_RpoD_mono	735668	735922	None	+	True	RpoD_mono
TU00449_with_TERM51_from_RpoD_mono	430320	431469	431469	-	False	RpoD_mono
TU0_14412_from_RpoD_mono	2904665	2906696	2906696	-	True	RpoD_mono
TU0_6646_with_TERM88_from_RpoD_mono	4617590	4619682	4617590	+	False	RpoD_mono
TU00042_from_RpoD_mono	4221831	4225534	4221831	+	True	RpoD_mono
TU0_14286_from_RpoD_mono	3245570	3246844	3245570	+	True	RpoD_mono
TU0_14521_with_TERM0223_from_RpoD_mono	360364	362403	None	-	False	RpoD_mono
TU0_14521_with_TERM0222_from_RpoD_mono	360436	362403	None	-	False	RpoD_mono
TU524_from_RpoD_mono	3948241	3954898	3948241	+	True	RpoD_mono
TU524_with_TERM165_from_RpoD_mono	3948241	3955008	3948241	+	False	RpoD_mono
TU0_8489_from_RpoD_mono	989814	992457	989814	+	True	RpoD_mono
TU0_13185_from_RpoD_mono	1297821	1298468	None	+	True	RpoD_mono
TU0_36424_from_RpoD_mono	3053996	3054187	3053996	+	True	RpoD_mono
TU0_14736_from_RpoD_mono	3655823	3656916	3655823	+	True	RpoD_mono
TU0_14621_from_RpoD_mono	1119924	1120243	1120243	-	True	RpoD_mono
TU0_13614_from_RpoD_mono	2500012	2506264	None	-	True	RpoD_mono
TU00198_from_RpoD_mono	1294669	1297636	1297636	-	True	RpoD_mono
TU00198_from_RPOS_MONOMER	1294669	1297636	1297636	-	True	RpoS_mono
TU0_1902_from_RpoD_mono	3372788	3374258	3372788	+	True	RpoD_mono
TU00520_from_RpoD_mono	4360574	4360650	4360650	-	True	RpoD_mono
TU0_13099_from_RpoD_mono	1020953	1023571	None	-	True	RpoD_mono
TU00112_from_RpoD_mono	3925152	3926170	3925152	+	True	RpoD_mono
TU0_14340_from_RpoD_mono	195677	196534	None	+	True	RpoD_mono
TU0_14071_from_RpoD_mono	4077314	4077532	None	+	True	RpoD_mono
TU00313_from_RpoD_mono	147944	149630	149630	-	True	RpoD_mono
TU0_13804_from_RpoD_mono	3087777	3088274	None	+	True	RpoD_mono
TU0_5568_from_RpoD_mono	3101010	3103534	3101010	+	True	RpoD_mono
TU0_14157_from_RpoD_mono	4415721	4416476	None	-	True	RpoD_mono
TU0_13726_from_RpoD_mono	2882575	2885241	None	-	True	RpoD_mono
TU0_8779_from_RpoD_mono	1639879	1640091	None	+	True	RpoD_mono
TU0_13962_from_RpoD_mono	3653278	3653925	None	-	True	RpoD_mono
TU0_13859_from_RpoD_mono	3236602	3237567	None	+	True	RpoD_mono
TU0_12965_from_RpoD_mono	555884	557004	557004	-	True	RpoD_mono
TU0_13426_from_RpoD_mono	1913655	1914206	None	-	True	RpoD_mono
TU0_14210_from_RpoD_mono	4591384	4592745	None	-	True	RpoD_mono
TU0_13500_from_RpoD_mono	2137783	2139636	None	-	True	RpoD_mono
TU00388_from_RPOS_MONOMER	1341134	1341500	1341500	-	True	RpoS_mono
TU0_8550_from_RpoD_mono	389475	390935	None	+	True	RpoD_mono
TU0_8044_from_RpoD_mono	2169419	2169757	None	-	True	RpoD_mono
TU0_14012_from_RpoD_mono	3840478	3841812	None	-	True	RpoD_mono
TU0_13316_from_RpoD_mono	1631646	1632236	None	+	True	RpoD_mono
TU0_13556_from_RPON_MONOMER	2278644	2280414	2278644	+	True	RpoN_mono
TU0_8864_from_RpoD_mono	1713050	1716058	1716058	-	True	RpoD_mono
TU0_13664_from_RpoD_mono	2677486	2680767	None	-	True	RpoD_mono
TU0_8713_from_RpoD_mono	1872779	1873600	None	-	True	RpoD_mono
TU0_6647_from_RpoD_mono	235934	236798	235934	+	True	RpoD_mono
TU0_36425_from_RpoD_mono	1210903	1211346	1211346	-	True	RpoD_mono
TU863_from_RpoD_mono	1304845	1306691	1306691	-	True	RpoD_mono
TU0_13368_from_RpoD_mono	1762958	1766709	None	-	True	RpoD_mono
TU0_1184_with_TERM0_1117_from_RpoD_mono	3939656	3945090	3939656	+	False	RpoD_mono
TU0_13256_from_RpoD_mono	1489986	1490153	None	-	True	RpoD_mono
TU0_1921_from_RpoD_mono	2789194	2793675	2789194	+	True	RpoD_mono
TU0_8623_from_RpoD_mono	4533038	4534054	None	+	True	RpoD_mono
TU0_13029_from_RpoD_mono	736123	737184	None	+	True	RpoD_mono
TU0_12842_from_RpoD_mono	234027	234782	None	-	True	RpoD_mono
TU00450_with_TERM51_from_RpoD_mono	430320	431315	431315	-	False	RpoD_mono
TU0_13900_from_RpoD_mono	3383879	3384151	None	-	True	RpoD_mono
TU00043_from_RpoD_mono	698797	702931	702931	-	True	RpoD_mono
TU00262_from_RpoD_mono	3699887	3705893	3705893	-	True	RpoD_mono
TU0_5569_from_RpoD_mono	3102015	3102390	3102015	+	True	RpoD_mono
TU0_12894_from_RpoD_mono	339389	341731	None	+	True	RpoD_mono
TU_8387_from_RpoD_mono	3167773	3169855	3167773	+	True	RpoD_mono
TU525_from_RpoD_mono	3948313	3954898	3948313	+	True	RpoD_mono
TU525_with_TERM165_from_RpoD_mono	3948313	3955008	3948313	+	False	RpoD_mono
TU0_14737_with_TERM0_1105_from_RpoD_mono	1234128	1234921	1234128	+	False	RpoD_mono
TU0_13188_from_RpoD_mono	1308593	1308916	1308916	-	True	RpoD_mono
TU0_14413_from_RpoD_mono	2904665	2906724	2906724	-	True	RpoD_mono
TU00199_from_RpoD_mono	4285694	4292162	4285694	+	True	RpoD_mono
TU00521_from_RpoD_mono	4604102	4604455	4604455	-	True	RpoD_mono
TU0_13100_from_RpoD_mono	1025780	1026264	1026264	-	True	RpoD_mono
TU0_14523_from_RpoD_mono	2106361	2109043	None	-	True	RpoD_mono
TU0_8490_from_RpoD_mono	1185046	1186293	1185046	+	True	RpoD_mono
TU00113_from_RpoD_mono	3924568	3925054	3925054	-	True	RpoD_mono
TU0_8061_from_RpoD_mono	4108763	4109547	4109547	-	True	RpoD_mono
TU0_3644_from_RpoD_mono	1509678	1513580	None	+	True	RpoD_mono
TU0_14287_from_RpoD_mono	4233819	4237753	4233819	+	True	RpoD_mono
TU0_14072_from_RpoD_mono	4077774	4077992	None	+	True	RpoD_mono
TU0_14341_from_RpoD_mono	3291422	3293458	None	+	True	RpoD_mono
TU00314_with_PRMAT1_from_RpoD_mono	3405373	3408064	3405373	+	False	RpoD_mono
TU0_1962_from_RpoD_mono	3117619	3126098	3126098	-	True	RpoD_mono
TU0_8551_from_RpoD_mono	398249	398557	None	-	True	RpoD_mono
TU0_13805_from_RpoD_mono	3089156	3090850	None	+	True	RpoD_mono
TU0_6648_from_RpoD_mono	236017	236798	236017	+	True	RpoD_mono
TU0_14622_from_RpoD_mono	1140405	1143644	1143644	-	True	RpoD_mono
TU0_14158_from_RpoD_mono	4426958	4427578	None	+	True	RpoD_mono
TU0_13615_from_RpoD_mono	2507652	2508908	None	+	True	RpoD_mono
TU0_13727_from_RpoD_mono	2890236	2890601	None	+	True	RpoD_mono
TU0_8780_from_RpoD_mono	1050186	1050398	None	-	True	RpoD_mono
TU0_12966_from_RpoD_mono	557435	557977	None	+	True	RpoD_mono
TU0_5581_from_RpoD_mono	3102015	3103534	3102015	+	True	RpoD_mono
TU0_13427_from_RpoD_mono	1914282	1918167	None	+	True	RpoD_mono
TU0_13501_from_RpoD_mono	2149735	2151152	None	-	True	RpoD_mono
TU00389_from_RPOS_MONOMER	1341134	1341393	1341393	-	True	RpoS_mono
TU00389_from_RpoD_mono	1341134	1341393	1341393	-	True	RpoD_mono
TU0_8714_from_RpoD_mono	1875739	1876764	None	+	True	RpoD_mono
TU0_14013_from_RPON_MONOMER	3851868	3853129	3851868	+	True	RpoN_mono
TU0_8865_from_RpoD_mono	1713050	1715293	1715293	-	True	RpoD_mono
TU0_13964_from_RpoD_mono	3657107	3661550	3657107	+	True	RpoD_mono
TU0_8624_from_RpoD_mono	4553513	4554343	None	-	True	RpoD_mono
TU0_13860_from_RpoD_mono	3237885	3239210	3237885	+	True	RpoD_mono
TU0_13030_from_RpoD_mono	737315	738076	None	+	True	RpoD_mono
TU00451_with_TERM49_from_RPOE_MONOMER	1956471	1957010	1957010	-	False	RpoE_mono
TU0_13666_from_RPON_MONOMER	2689179	2689362	2689362	-	True	RpoN_mono
TU0_14211_from_RpoD_mono	4592960	4593874	None	-	True	RpoD_mono
TU864_with_TERM201_from_RpoD_mono	1084088	1085318	1084088	+	False	RpoD_mono
TU0_13369_from_RpoD_mono	1767098	1768210	None	+	True	RpoD_mono
TU0_1186_from_RpoD_mono	4205886	4211182	4205886	+	True	RpoD_mono
TU0_1186_from_RPOH_MONOMER	4205886	4211182	4205886	+	True	RpoH_mono
TU00044_from_RpoD_mono	1279030	1285749	1279030	+	True	RpoD_mono
TU0_13257_from_RpoD_mono	1490143	1490198	None	+	True	RpoD_mono
TU0_14738_from_RpoD_mono	4390759	4390968	4390759	+	True	RpoD_mono
TU0_13318_from_RpoD_mono	1634780	1635481	None	+	True	RpoD_mono
TU0_13557_from_RpoD_mono	2280539	2280823	None	+	True	RpoD_mono
TU526_with_TERM165_from_RpoD_mono	3950411	3955008	3950411	+	False	RpoD_mono
TU0_13189_from_RpoD_mono	1309872	1310270	None	-	True	RpoD_mono
TU0_12843_from_RpoD_mono	236067	236798	None	+	True	RpoD_mono
TU0_3645_from_RPON_MONOMER	1067734	1073249	1073249	-	True	RpoN_mono
TU0_8081_from_RpoD_mono	3068187	3070879	3070879	-	True	RpoD_mono
TU00200_from_RpoD_mono	17458	19620	17458	+	True	RpoD_mono
TU0_1963_from_RpoD_mono	3126228	3127058	3126228	+	True	RpoD_mono
TU00522_with_TERM01021_from_RPOS_MONOMER	122034	129394	122034	+	False	RpoS_mono
TU00522_with_TERM01021_from_RpoD_mono	122034	129394	122034	+	False	RpoD_mono
TU0_13101_from_RpoD_mono	1026334	1026996	None	-	True	RpoD_mono
TU00263_from_RpoD_mono	152829	156235	156235	-	True	RpoD_mono
TU_8388_from_RpoD_mono	2957082	2960529	2960529	-	True	RpoD_mono
TU00114_from_RPON_MONOMER	2321434	2325315	2321434	+	True	RpoN_mono
TU0_14414_from_RpoD_mono	2904665	2906868	2906868	-	True	RpoD_mono
TU0_6649_from_RpoD_mono	844964	847421	847421	-	True	RpoD_mono
TU0_5601_with_TERM85_from_RpoD_mono	3809232	3810600	3810600	-	False	RpoD_mono
TU0_14524_from_RpoD_mono	225759	228875	None	+	True	RpoD_mono
TU0_13901_from_RpoD_mono	3384243	3387359	None	-	True	RpoD_mono
TU0_8491_from_RpoD_mono	3635635	3637164	3635635	+	True	RpoD_mono
TU0_12895_from_RpoD_mono	342108	343157	None	+	True	RpoD_mono
TU0_8552_from_RpoD_mono	474603	475175	None	+	True	RpoD_mono
TU0_14342_from_RpoD_mono	3293416	3293811	None	+	True	RpoD_mono
TU0_14073_from_RpoD_mono	4084039	4084872	None	+	True	RpoD_mono
TU00315_from_RPOS_MONOMER	157253	159171	159171	-	True	RpoS_mono
TU00315_from_RpoD_mono	157253	159171	159171	-	True	RpoD_mono
TU0_8715_from_RpoD_mono	1908300	1909673	None	+	True	RpoD_mono
TU0_13806_from_RpoD_mono	3090959	3091938	None	+	True	RpoD_mono
TU0_3721_from_RpoD_mono	4281276	4285618	4285618	-	True	RpoD_mono
TU0_14159_from_RpoD_mono	4427803	4429299	4427803	+	True	RpoD_mono
TU0_13728_from_RpoD_mono	2890679	2892793	None	+	True	RpoD_mono
TU0_8781_from_RpoD_mono	3326985	3328418	None	+	True	RpoD_mono
TU0_1981_from_RPOS_MONOMER	4609176	4610024	4609176	+	True	RpoS_mono
TU0_1981_from_RpoD_mono	4609176	4610024	4609176	+	True	RpoD_mono
TU0_8625_from_RpoD_mono	4554879	4555408	4554879	+	True	RpoD_mono
TU0_8625_from_RPOS_MONOMER	4554879	4555408	4554879	+	True	RpoS_mono
TU0_13031_from_RpoD_mono	745946	746992	None	-	True	RpoD_mono
TU0_12967_from_RpoD_mono	558197	561523	None	+	True	RpoD_mono
TU00452_with_TERM47_from_RpoD_mono	3088349	3089145	3088349	+	False	RpoD_mono
TU00452_with_TERM48_from_RpoD_mono	3088349	3089134	3088349	+	False	RpoD_mono
TU0_13428_from_RpoD_mono	1918247	1919686	None	+	True	RpoD_mono
TU0_14288_from_RpoD_mono	3302595	3303954	3303954	-	True	RpoD_mono
TU00390_from_RPOS_MONOMER	1103082	1104516	1103082	+	True	RpoS_mono
TU00390_from_RpoD_mono	1103082	1104516	1103082	+	True	RpoD_mono
TU0_13502_from_RpoD_mono	2151335	2151478	2151335	+	True	RpoD_mono
TU0_8082_from_RPOS_MONOMER	3068187	3071845	3071845	-	True	RpoS_mono
TU0_8082_from_RpoD_mono	3068187	3071845	3071845	-	True	RpoD_mono
TU0_14739_from_RpoD_mono	1397745	1398308	1398308	-	True	RpoD_mono
TU00045_from_RpoD_mono	1277155	1278571	1277155	+	True	RpoD_mono
TU0_14625_from_RpoD_mono	1333851	1336530	1333851	+	True	RpoD_mono
TU0_14014_from_RpoD_mono	3853137	3854330	None	-	True	RpoD_mono
TU0_13616_from_RpoD_mono	2509023	2509349	None	+	True	RpoD_mono
TU0_5621_from_RpoD_mono	3348711	3351071	3351071	-	True	RpoD_mono
TU0_8867_with_YJJA_from_RpoD_mono	4597643	4600200	4600200	-	False	RpoD_mono
TU541_from_RpoD_mono	908554	910299	910299	-	True	RpoD_mono
TU541_from_RPOS_MONOMER	908554	910299	910299	-	True	RpoS_mono
TU0_13190_with_TERM0_1157_from_RpoD_mono	1310285	1311722	1311722	-	False	RpoD_mono
TU0_13667_from_RPOH_MONOMER	2695376	2696660	2696660	-	True	RpoH_mono
TU0_6650_from_RpoD_mono	2091384	2095249	2091384	+	True	RpoD_mono
TU866_with_TERM201_from_RpoD_mono	1084161	1085318	1084161	+	False	RpoD_mono
TU00201_from_RpoD_mono	4312367	4323229	4323229	-	True	RpoD_mono
TU00523_with_TERM01021_from_RpoD_mono	127717	129394	127717	+	False	RpoD_mono
TU0_13370_from_RpoD_mono	1768396	1768500	1768396	+	True	RpoD_mono
TU0_13102_from_RPOH_MONOMER	1027627	1027944	None	-	True	RpoH_mono
TU0_1187_from_RpoD_mono	2724091	2729470	2729470	-	True	RpoD_mono
TU0_1187_from_RPOH_MONOMER	2724091	2729470	2729470	-	True	RpoH_mono
TU0_13258_from_RpoD_mono	1493312	1494655	None	+	True	RpoD_mono
TU0_12844_from_RpoD_mono	237335	238120	None	+	True	RpoD_mono
TU0_13965_from_RpoD_mono	3665814	3667284	3667284	-	True	RpoD_mono
TU00115_from_RpoD_mono	324801	328585	328585	-	True	RpoD_mono
TU0_13861_from_RpoD_mono	3239215	3239766	None	-	True	RpoD_mono
TU0_14212_from_RpoD_mono	4595173	4597464	None	-	True	RpoD_mono
TU00264_from_RpoD_mono	583903	586131	None	-	True	RpoD_mono
TU0_3723_from_RPOS_MONOMER	4281276	4285414	4285414	-	True	RpoS_mono
TU0_3723_from_RpoD_mono	4281276	4285414	4285414	-	True	RpoD_mono
TU_8389_with_TERM1_from_RpoD_mono	925385	925702	925702	-	False	RpoD_mono
TU0_13319_from_RpoD_mono	1635633	1635870	1635870	-	True	RpoD_mono
TU0_13558_from_RpoD_mono	2282151	2284158	None	+	True	RpoD_mono
TU0_2_from_RpoD_mono	2749781	2751478	2749781	+	True	RpoD_mono
TU0_8553_from_RpoD_mono	475206	475595	None	-	True	RpoD_mono
TU0_14415_from_RpoD_mono	2421758	2424859	2424859	-	True	RpoD_mono
TU0_14525_from_RpoD_mono	3796262	3798219	None	-	True	RpoD_mono
TU0_8492_from_RpoD_mono	4447145	4447709	4447709	-	True	RpoD_mono
TU0_5661_from_RpoD_mono	4574935	4577360	None	-	True	RpoD_mono
TU0_8716_from_EG11355_MONOMER	1993741	1994066	1993741	+	True	FliA_mono
TU0_8083_with_TERM0902_from_RpoD_mono	3069453	3070879	3070879	-	False	RpoD_mono
TU0_8626_from_RpoD_mono	4568185	4569597	None	-	True	RpoD_mono
TU0_13032_from_RpoD_mono	747144	751392	None	-	True	RpoD_mono
TU0_13902_from_RpoD_mono	3388605	3390050	None	-	True	RpoD_mono
TU0_14074_from_RpoD_mono	4085025	4086080	None	+	True	RpoD_mono
TU0_14343_from_RpoD_mono	3293831	3294421	None	+	True	RpoD_mono
TU00453_with_TERM47_from_RpoD_mono	3088297	3089145	3088297	+	False	RpoD_mono
TU00453_with_TERM48_from_RpoD_mono	3088297	3089134	3088297	+	False	RpoD_mono
TU00316_from_RpoD_mono	4142018	4145159	None	+	True	RpoD_mono
TU0_12896_from_RpoD_mono	343400	344215	None	+	True	RpoD_mono
TU0_14740_from_RpoD_mono	4482463	4484135	4484135	-	True	RpoD_mono
TU0_13807_from_RpoD_mono	3093120	3096425	None	+	True	RpoD_mono
TU0_6651_with_TERM165_from_RpoD_mono	3953258	3955008	3953258	+	False	RpoD_mono
TU0_14160_from_RpoD_mono	4430114	4431088	None	-	True	RpoD_mono
TU0_13729_from_RpoD_mono	2892941	2894577	None	-	True	RpoD_mono
TU00046_from_RpoD_mono	3492009	3497223	3492009	+	True	RpoD_mono
TU0_8782_from_RpoD_mono	879876	881152	879876	+	True	RpoD_mono
TU542_from_RPOS_MONOMER	1830423	1831258	1830423	+	True	RpoS_mono
TU0_13193_with_TERM0_1156_from_RPOS_MONOMER	1312692	1314116	1314116	-	False	RpoS_mono
TU0_12968_from_RpoD_mono	561565	563068	None	+	True	RpoD_mono
TU0_13429_from_RpoD_mono	1919804	1920040	None	+	True	RpoD_mono
TU00391_with_TERM0_1145_from_RPOS_MONOMER	1978120	1979675	1979675	-	False	RpoS_mono
TU0_13503_from_RpoD_mono	2151670	2151805	2151670	+	True	RpoD_mono
TU0_3741_from_RpoD_mono	4126659	4130290	4126659	+	True	RpoD_mono
TU00202_from_RPOS_MONOMER	3904876	3909591	3909591	-	True	RpoS_mono
TU00202_from_RpoD_mono	3904876	3909591	3909591	-	True	RpoD_mono
TU0_2001_from_RpoD_mono	1006895	1011094	1006895	+	True	RpoD_mono
TU00524_from_RpoD_mono	754181	764272	754181	+	True	RpoD_mono
TU0_13103_from_RpoD_mono	1028002	1029192	None	-	True	RpoD_mono
TU0_14015_from_RpoD_mono	3854934	3858139	None	-	True	RpoD_mono
TU0_8868_with_DNAC_from_RpoD_mono	4598162	4599638	4599638	-	False	RpoD_mono
TU00116_from_RpoD_mono	328645	330720	328645	+	True	RpoD_mono
TU0_13668_from_RpoD_mono	2696781	2697629	None	+	True	RpoD_mono
TU0_14290_from_RpoD_mono	3338233	3340274	3338233	+	True	RpoD_mono
TU0_5682_from_RPOS_MONOMER	3656368	3661550	3656368	+	True	RpoS_mono
TU869_from_RpoD_mono	426429	429700	426429	+	True	RpoD_mono
TU0_13371_from_RpoD_mono	1768639	1768995	None	+	True	RpoD_mono
TU0_1188_from_RpoD_mono	2724091	2729354	2729354	-	True	RpoD_mono
TU0_13259_from_RpoD_mono	1494880	1496535	None	+	True	RpoD_mono
TU0_14627_from_EG11355_MONOMER	1490463	1492134	1490463	+	True	FliA_mono
TU0_13617_from_RpoD_mono	2512353	2513465	None	+	True	RpoD_mono
TU0_12845_from_RpoD_mono	238462	238586	None	+	True	RpoD_mono
TU0_8554_from_RpoD_mono	398817	399029	None	+	True	RpoD_mono
TU0_8084_with_TERM0924_from_RpoD_mono	1946686	1948641	1948641	-	False	RpoD_mono
TU00265_with_TERM081_from_RpoD_mono	3148574	3150036	3150036	-	False	RpoD_mono
TU_8390_with_TERM1_from_RpoD_mono	925385	925908	925908	-	False	RpoD_mono
TU0_13966_from_RPON_MONOMER	3670159	3671336	3670159	+	True	RpoN_mono
TU0_8717_from_RpoD_mono	1987275	1987514	None	-	True	RpoD_mono
TU0_13863_from_RpoD_mono	3246991	3248398	None	+	True	RpoD_mono
TU0_14416_from_RPOS_MONOMER	2033654	2034710	2033654	+	True	RpoS_mono
TU0_6652_from_RpoD_mono	698797	699575	699575	-	True	RpoD_mono
TU0_3841_from_RpoD_mono	59687	63358	63358	-	True	RpoD_mono
TU0_14213_from_RpoD_mono	4600111	4601057	4601057	-	True	RpoD_mono
TU0_14527_with_TERM0_1143_from_RpoD_mono	1842956	1846048	1846048	-	False	RpoD_mono
TU0_2021_from_RpoD_mono	4238323	4238758	4238323	+	True	RpoD_mono
TU0_14741_from_RpoD_mono	4482463	4484124	4484124	-	True	RpoD_mono
TU0_8627_from_RpoD_mono	4626878	4628545	None	-	True	RpoD_mono
TU0_13033_from_RpoD_mono	751452	752018	None	-	True	RpoD_mono
TU0_8493_from_RpoD_mono	404059	404910	404910	-	True	RpoD_mono
TU00454_from_RpoD_mono	2926057	2928965	2926057	+	True	RpoD_mono
TU0_13320_from_RpoD_mono	1635978	1636133	None	-	True	RpoD_mono
TU0_13559_from_RpoD_mono	2303130	2304776	None	-	True	RpoD_mono
TU00047_from_RpoD_mono	2342777	2346536	2342777	+	True	RpoD_mono
TU0_5741_from_RPON_MONOMER	4260839	4261105	4260839	+	True	RpoN_mono
TU543_with_TERM0281_from_RpoD_mono	3267984	3268614	3268614	-	False	RpoD_mono
TU543_with_TERM0282_from_RpoD_mono	3268097	3268614	3268614	-	False	RpoD_mono
TU543_with_TERM0283_from_RpoD_mono	3268210	3268614	3268614	-	False	RpoD_mono
TU0_13194_from_RpoD_mono	1321212	1324665	1321212	+	True	RpoD_mono
TU0_14344_from_RpoD_mono	161501	162031	None	-	True	RpoD_mono
TU0_14075_from_RpoD_mono	4086130	4090846	None	-	True	RpoD_mono
TU00319_from_RpoD_mono	1187539	1189706	1189706	-	True	RpoD_mono
TU0_13808_from_RpoD_mono	3096580	3097587	None	-	True	RpoD_mono
TU00203_with_TERM4_from_RpoD_mono	1260118	1261400	1261400	-	False	RpoD_mono
TU0_14161_from_RpoD_mono	4431187	4432047	None	-	True	RpoD_mono
TU00526_from_RPOE_MONOMER	2705344	2707654	2707654	-	True	RpoE_mono
TU0_13104_from_RpoD_mono	1029562	1029891	None	-	True	RpoD_mono
TU0_13730_from_RpoD_mono	2894555	2895892	None	-	True	RpoD_mono
TU0_8783_from_RpoD_mono	1623359	1625404	None	-	True	RpoD_mono
TU0_12969_from_RpoD_mono	565321	565584	None	-	True	RpoD_mono
TU00117_from_RpoD_mono	808525	812170	808525	+	True	RpoD_mono
TU0_13430_from_RpoD_mono	1920145	1920336	None	+	True	RpoD_mono
TU00392_from_RpoD_mono	1100074	1102567	1102567	-	True	RpoD_mono
TU00392_from_RPOS_MONOMER	1100074	1102567	1102567	-	True	RpoS_mono
TU0_13504_from_RpoD_mono	2163213	2163545	None	+	True	RpoD_mono
TU0_13903_from_RpoD_mono	3390480	3394280	None	-	True	RpoD_mono
TU0_8101_from_RpoD_mono	797809	798804	None	+	True	RpoD_mono
TU0_12897_from_RpoD_mono	344628	344873	None	+	True	RpoD_mono
TU0_14016_from_RpoD_mono	3859372	3861626	None	-	True	RpoD_mono
TU0_8869_with_DNAC_from_RpoD_mono	4598162	4600200	4600200	-	False	RpoD_mono
TU0_3862_from_RPOS_MONOMER	17317	19620	17317	+	True	RpoS_mono
TU0_2041_from_RpoD_mono	141360	141967	141360	+	True	RpoD_mono
TU0_13669_from_RpoD_mono	2697685	2697945	None	+	True	RpoD_mono
TU0_8555_from_RpoD_mono	443882	444398	443882	+	True	RpoD_mono
TU0_6653_with_AROF_TYRA_TERMINATOR_from_RpoD_mono	2735601	2736962	2735601	+	False	RpoD_mono
TU870_with_TERM202_from_RpoD_mono	425279	427010	425279	+	False	RpoD_mono
TU0_13372_from_RpoD_mono	1769095	1770309	None	+	True	RpoD_mono
TU0_1189_from_RpoD_mono	223485	228875	223485	+	True	RpoD_mono
TU0_1189_from_RPOH_MONOMER	223485	228875	223485	+	True	RpoH_mono
TU0_13260_from_RpoD_mono	1496675	1496899	None	+	True	RpoD_mono
TU0_14742_from_RpoD_mono	3656085	3661550	3656085	+	True	RpoD_mono
TU0_12846_from_RpoD_mono	243543	244121	None	+	True	RpoD_mono
TU0_5761_from_RPOS_MONOMER	3662887	3662991	3662887	+	True	RpoS_mono
TU0_8718_from_RpoD_mono	2027563	2028483	None	+	True	RpoD_mono
TU0_14291_from_RpoD_mono	3340284	3341433	3340284	+	True	RpoD_mono
TU00266_from_RpoD_mono	1147982	1150627	None	+	True	RpoD_mono
TU_8391_from_RPOE_MONOMER	2733983	2734905	2733983	+	True	RpoE_mono
TU0_8628_from_RpoD_mono	4594013	4595035	None	+	True	RpoD_mono
TU0_13034_from_RpoD_mono	780291	780445	None	+	True	RpoD_mono
TU0_14629_from_RpoD_mono	1713050	1715307	1715307	-	True	RpoD_mono
TU00455_from_RpoD_mono	3999217	4000399	3999217	+	True	RpoD_mono
TU0_13618_from_RpoD_mono	2513665	2515854	None	-	True	RpoD_mono
TU0_14417_from_RpoD_mono	567538	567870	None	+	True	RpoD_mono
TU00048_from_RpoD_mono	1018236	1019414	1019414	-	True	RpoD_mono
TU0_14528_with_TERM0_1115_from_RpoD_mono	4166664	4169826	None	+	False	RpoD_mono
TU0_14528_with_TERM0_1116_from_RpoD_mono	4166664	4169985	None	+	False	RpoD_mono
TU544_from_RpoD_mono	1386329	1386868	1386868	-	True	RpoD_mono
TU0_8494_from_RpoD_mono	1928905	1930083	None	+	True	RpoD_mono
TU0_13195_from_RpoD_mono	1324876	1325751	None	+	True	RpoD_mono
TU0_3882_from_RPOS_MONOMER	4328430	4330027	4328430	+	True	RpoS_mono
TU0_8121_with_TERM0941_from_RpoD_mono	8191	9226	8191	+	False	RpoD_mono
TU0_13967_from_RpoD_mono	3671385	3672398	None	+	True	RpoD_mono
TU0_2042_with_TERM0703_from_RpoD_mono	138801	141263	141263	-	False	RpoD_mono
TU00204_from_RpoD_mono	3080899	3084070	3084070	-	True	RpoD_mono
TU00527_from_RpoD_mono	1753491	1755134	1753491	+	True	RpoD_mono
TU0_13864_from_RpoD_mono	3248584	3248976	None	+	True	RpoD_mono
TU0_13105_from_RpoD_mono	1029982	1030666	1030666	-	True	RpoD_mono
TU0_14215_from_RpoD_mono	4604692	4605723	None	-	True	RpoD_mono
TU0_14076_from_RpoD_mono	4099713	4100696	None	+	True	RpoD_mono
TU0_14345_from_RpoD_mono	4331970	4333613	None	-	True	RpoD_mono
TU00118_from_RpoD_mono	4358419	4359986	4359986	-	True	RpoD_mono
TU00320_from_RpoD_mono	1672996	1675999	1675999	-	True	RpoD_mono
TU0_13809_from_RpoD_mono	3099829	3100874	None	-	True	RpoD_mono
TU0_5781_from_RpoD_mono	3100933	3102390	3100933	+	True	RpoD_mono
TU0_6654_with_TERM86_from_RpoD_mono	3307021	3309348	3309348	-	False	RpoD_mono
TU0_13321_from_RpoD_mono	1637054	1638609	None	-	True	RpoD_mono
TU0_14162_from_RpoD_mono	4434778	4435518	None	+	True	RpoD_mono
TU0_13560_from_RpoD_mono	2304994	2306663	2306663	-	True	RpoD_mono
TU0_13731_from_RpoD_mono	2895986	2897440	None	-	True	RpoD_mono
TU0_8784_from_RpoD_mono	399053	400147	None	-	True	RpoD_mono
TU0_14744_from_RpoD_mono	3797368	3799159	3799159	-	True	RpoD_mono
TU0_13431_from_RpoD_mono	1921188	1921308	None	-	True	RpoD_mono
TU00393_from_RpoD_mono	2796113	2796558	2796558	-	True	RpoD_mono
TU0_13505_from_RpoD_mono	2163692	2165053	None	+	True	RpoD_mono
TU0_8556_from_RpoD_mono	505827	506306	None	-	True	RpoD_mono
TU0_14017_from_RpoD_mono	3862635	3864296	None	-	True	RpoD_mono
TU0_8872_from_RPOS_MONOMER	402911	404042	402911	+	True	RpoS_mono
TU0_13671_from_RpoD_mono	2717245	2720635	None	+	True	RpoD_mono
TU0_8719_from_RpoD_mono	2005701	2006114	None	-	True	RpoD_mono
TU0_13904_from_RpoD_mono	3399414	3401354	None	-	True	RpoD_mono
TU871_from_RpoD_mono	424209	425305	424209	+	True	RpoD_mono
TU0_3901_from_RPOS_MONOMER	1553850	1554070	1554070	-	True	RpoS_mono
TU0_13373_from_RpoD_mono	1770536	1773468	None	+	True	RpoD_mono
TU0_1190_from_RpoD_mono	223593	228875	223593	+	True	RpoD_mono
TU0_12900_from_RPOH_MONOMER	374610	375894	374610	+	True	RpoH_mono
TU0_13261_from_RpoD_mono	1500481	1501149	None	+	True	RpoD_mono
TU0_2081_from_RpoD_mono	1169741	1173251	1173251	-	True	RpoD_mono
TU0_8629_from_RpoD_mono	4631256	4631768	None	-	True	RpoD_mono
TU0_13035_from_RpoD_mono	780592	780667	None	+	True	RpoD_mono
TU0_12847_from_RpoD_mono	244327	245094	None	+	True	RpoD_mono
TU00456_with_TERM45_from_RpoD_mono	4275470	4275980	4275470	+	False	RpoD_mono
TU0_8143_from_RPOS_MONOMER	2576592	2579661	2576592	+	True	RpoS_mono
TU00049_with_OMPC_TERMINATOR_from_RpoD_mono	2309632	2310852	2310852	-	False	RpoD_mono
TU00267_from_RpoD_mono	202101	202556	None	+	True	RpoD_mono
TU0_5782_from_RpoD_mono	3100933	3103534	3100933	+	True	RpoD_mono
TU_8392_from_RPOE_MONOMER	3033206	3037655	3037655	-	True	RpoE_mono
TU546_from_RPOS_MONOMER	1294669	1297532	1297532	-	True	RpoS_mono
TU0_13196_from_RpoD_mono	1325791	1327136	None	-	True	RpoD_mono
TU0_14420_from_RpoD_mono	4577858	4577934	4577858	+	True	RpoD_mono
TU0_6657_with_RPLT_T2_from_RpoD_mono	1797387	1797787	1797787	-	False	RpoD_mono
TU101_from_RpoD_mono	4549541	4552384	4549541	+	True	RpoD_mono
TU00205_with_GUSAT1_from_RpoD_mono	2628928	2632129	2632129	-	False	RpoD_mono
TU0_13106_from_RpoD_mono	1041253	1045026	None	-	True	RpoD_mono
TU0_14292_from_RPOE_MONOMER	3341348	3342691	3341348	+	True	RpoE_mono
TU0_14529_from_RpoD_mono	34781	37824	None	-	True	RpoD_mono
TU0_14745_from_RpoD_mono	3381352	3382492	3382492	-	True	RpoD_mono
TU0_8495_from_RpoD_mono	408332	409243	None	-	True	RpoD_mono
TU00119_from_RpoD_mono	3483975	3484774	3483975	+	True	RpoD_mono
TU0_14630_from_RPOS_MONOMER	1753687	1755134	1753687	+	True	RpoS_mono
TU0_14630_from_RpoD_mono	1753687	1755134	1753687	+	True	RpoD_mono
TU0_13619_from_RpoD_mono	2516489	2517227	None	+	True	RpoD_mono
TU0_3941_from_RPOS_MONOMER	102742	103985	102742	+	True	RpoS_mono
TU0_14077_from_RpoD_mono	4100845	4101519	None	+	True	RpoD_mono
TU0_14346_from_RpoD_mono	2111458	2112375	2112375	-	True	RpoD_mono
TU0_2082_from_RpoD_mono	1169741	1173215	1173215	-	True	RpoD_mono
TU00321_from_RpoD_mono	1181006	1184817	None	-	True	RpoD_mono
TU0_8557_from_RpoD_mono	581375	581959	None	-	True	RpoD_mono
TU0_13810_from_RpoD_mono	3107575	3108282	None	+	True	RpoD_mono
TU0_14163_from_RpoD_mono	4435730	4436668	None	+	True	RpoD_mono
TU0_13732_from_RpoD_mono	2897510	2898295	None	-	True	RpoD_mono
TU0_13968_from_RpoD_mono	3672809	3674131	None	+	True	RpoD_mono
TU0_8787_from_RpoD_mono	2220207	2221922	None	+	True	RpoD_mono
TU0_13865_from_RpoD_mono	3249046	3250032	None	+	True	RpoD_mono
TU0_12971_from_RpoD_mono	566056	567227	None	+	True	RpoD_mono
TU0_13432_from_RpoD_mono	1921389	1922993	None	-	True	RpoD_mono
TU0_5843_from_RpoD_mono	2371670	2374909	2374909	-	True	RpoD_mono
TU0_14216_from_RpoD_mono	4605804	4607346	4605804	+	True	RpoD_mono
TU0_13506_from_RpoD_mono	2165138	2165224	2165138	+	True	RpoD_mono
TU0_13506_from_RPOE_MONOMER	2165138	2165224	2165138	+	True	RpoE_mono
TU00394_from_RpoD_mono	2796113	2796578	2796578	-	True	RpoD_mono
TU0_8720_from_RpoD_mono	2023535	2024350	None	+	True	RpoD_mono
TU0_8145_from_RPOS_MONOMER	3717454	3717791	3717454	+	True	RpoS_mono
TU0_14018_from_RpoD_mono	3868461	3873183	None	-	True	RpoD_mono
TU0_13322_from_RpoD_mono	1640513	1642328	None	-	True	RpoD_mono
TU0_13561_from_RpoD_mono	2308501	2309556	None	-	True	RpoD_mono
TU0_8873_from_RpoD_mono	532235	533050	None	+	True	RpoD_mono
TU0_8630_from_RpoD_mono	4603800	4604063	4603800	+	True	RpoD_mono
TU0_13036_from_RpoD_mono	780800	780875	None	+	True	RpoD_mono
TU00457_from_RpoD_mono	3590747	3595753	3595753	-	True	RpoD_mono
TU0_13672_from_RpoD_mono	2720749	2722104	None	+	True	RpoD_mono
TU0_6658_with_TERM5_from_RpoD_mono	3597910	3598887	3598887	-	False	RpoD_mono
TU872_from_RpoD_mono	3510656	3517402	3517402	-	True	RpoD_mono
TU0_13374_from_RpoD_mono	1773611	1776371	None	+	True	RpoD_mono
TU0_1191_from_RpoD_mono	3421445	3427069	3427069	-	True	RpoD_mono
TU0_1191_from_RPOH_MONOMER	3421445	3427069	3427069	-	True	RpoH_mono
TU00050_from_RpoD_mono	985117	986315	986315	-	True	RpoD_mono
TU0_14746_from_RpoD_mono	3239849	3242865	3242865	-	True	RpoD_mono
TU561_from_RPOS_MONOMER	1010889	1014122	1010889	+	True	RpoS_mono
TU561_from_RpoD_mono	1010889	1014122	1010889	+	True	RpoD_mono
TU0_13198_from_RpoD_mono	1333184	1333482	None	+	True	RpoD_mono
TU0_12848_from_RpoD_mono	245065	245805	None	-	True	RpoD_mono
TU0_3963_from_RpoD_mono	618607	621415	621415	-	True	RpoD_mono
TU0_2101_from_RpoD_mono	890115	892656	890115	+	True	RpoD_mono
TU00206_from_RpoD_mono	3931345	3937242	3931345	+	True	RpoD_mono
TU102_from_RpoD_mono	1486214	1487695	1486214	+	True	RpoD_mono
TU0_13107_from_RpoD_mono	1045072	1048555	None	-	True	RpoD_mono
TU0_13905_from_RpoD_mono	3409675	3410559	None	+	True	RpoD_mono
TU00268_from_RpoD_mono	4078322	4083845	None	-	True	RpoD_mono
TU0_12901_from_RpoD_mono	375996	376535	None	+	True	RpoD_mono
TU_8393_from_RPOE_MONOMER	3199064	3201151	3199064	+	True	RpoE_mono
TU00120_from_RpoD_mono	4432645	4434652	4434652	-	True	RpoD_mono
TU0_14421_from_RpoD_mono	2698540	2698618	2698540	+	True	RpoD_mono
TU0_5881_from_RpoD_mono	4016878	4019889	None	+	True	RpoD_mono
TU0_14530_from_RpoD_mono	4208066	4211182	None	+	True	RpoD_mono
TU0_8496_from_RpoD_mono	1268546	1268612	None	+	True	RpoD_mono
TU0_8558_from_RpoD_mono	631612	632700	None	-	True	RpoD_mono
TU0_8146_from_RPOS_MONOMER	4437534	4437816	4437534	+	True	RpoS_mono
TU0_14293_from_RpoD_mono	4304893	4305822	None	-	True	RpoD_mono
TU0_14078_from_RpoD_mono	4104492	4105394	None	+	True	RpoD_mono
TU0_14347_from_RpoD_mono	2639853	2640866	None	-	True	RpoD_mono
TU00322_from_RPON_MONOMER	892959	897152	892959	+	True	RpoN_mono
TU0_8721_from_RpoD_mono	2145698	2147050	None	+	True	RpoD_mono
TU0_13811_from_RpoD_mono	3108612	3109148	None	-	True	RpoD_mono
TU0_6660_with_TERM86_from_RpoD_mono	3307021	3309808	3309808	-	False	RpoD_mono
TU0_14631_from_RpoD_mono	1753624	1755134	1753624	+	True	RpoD_mono
TU0_14631_from_RPOS_MONOMER	1753624	1755134	1753624	+	True	RpoS_mono
TU0_14164_from_RpoD_mono	4437895	4439238	None	-	True	RpoD_mono
TU0_13620_from_RpoD_mono	2525963	2528223	2528223	-	True	RpoD_mono
TU0_3982_from_RPOS_MONOMER	2663423	2664737	2663423	+	True	RpoS_mono
TU0_3982_from_RpoD_mono	2663423	2664737	2663423	+	True	RpoD_mono
TU0_13733_from_RpoD_mono	2898614	2901396	None	+	True	RpoD_mono
TU0_8788_from_RpoD_mono	2023251	2023337	2023337	-	True	RpoD_mono
TU0_2121_from_RpoD_mono	891099	892656	891099	+	True	RpoD_mono
TU0_8631_from_RpoD_mono	311336	311563	None	+	True	RpoD_mono
TU0_14749_from_RpoD_mono	3243065	3244544	3243065	+	True	RpoD_mono
TU0_13037_from_RpoD_mono	781284	783108	781284	+	True	RpoD_mono
TU0_12972_from_RpoD_mono	567285	567870	None	+	True	RpoD_mono
TU0_13433_from_RpoD_mono	1923132	1923362	None	+	True	RpoD_mono
TU00459_from_RpoD_mono	2808769	2812176	2808769	+	True	RpoD_mono
TU0_13507_from_RpoD_mono	2168251	2169422	None	+	True	RpoD_mono
TU00395_from_RpoD_mono	2796113	2796600	2796600	-	True	RpoD_mono
TU0_14019_from_RpoD_mono	3874163	3874975	None	-	True	RpoD_mono
TU00051_from_RpoD_mono	4156480	4157430	4156480	+	True	RpoD_mono
TU00051_from_RPOS_MONOMER	4156480	4157430	4156480	+	True	RpoS_mono
TU0_5901_with_TERM0541_from_RpoD_mono	4054013	4056245	4056245	-	False	RpoD_mono
TU0_8874_from_RpoD_mono	254259	255737	255737	-	True	RpoD_mono
TU0_13969_from_RpoD_mono	3674313	3676388	None	-	True	RpoD_mono
TU562_from_RPOS_MONOMER	1010882	1014122	1010882	+	True	RpoS_mono
TU562_from_RpoD_mono	1010882	1014122	1010882	+	True	RpoD_mono
TU0_13866_from_RpoD_mono	3250326	3250691	None	+	True	RpoD_mono
TU0_13199_from_RpoD_mono	1337354	1338118	None	+	True	RpoD_mono
TU0_13673_from_RpoD_mono	2722201	2722473	None	+	True	RpoD_mono
TU0_14217_from_RpoD_mono	4607437	4609026	None	+	True	RpoD_mono
TU873_from_RpoD_mono	3510656	3517189	3517189	-	True	RpoD_mono
TU103_with_TERM7_from_RpoD_mono	1078391	1080061	1078391	+	False	RpoD_mono
TU0_13375_from_RpoD_mono	1785469	1786302	None	+	True	RpoD_mono
TU00207_from_RpoD_mono	2130091	2135607	2135607	-	True	RpoD_mono
TU0_13108_from_RpoD_mono	1048662	1048967	None	-	True	RpoD_mono
TU0_1192_from_RpoD_mono	3421445	3426962	3426962	-	True	RpoD_mono
TU0_13323_from_RpoD_mono	1642675	1642926	None	-	True	RpoD_mono
TU0_13562_from_RpoD_mono	2318065	2321273	None	+	True	RpoD_mono
TU0_12849_from_RpoD_mono	245961	246615	246615	-	True	RpoD_mono
TU00121_with_TERM73_from_RpoD_mono	709341	709939	709939	-	False	RpoD_mono
TU00121_with_TERM3_from_RpoD_mono	709385	709939	709939	-	False	RpoD_mono
TU0_8147_from_RPOS_MONOMER	1522505	1524035	1524035	-	True	RpoS_mono
TU00269_from_RpoD_mono	3538079	3540986	3538079	+	True	RpoD_mono
TU_8394_from_RpoD_mono	3167823	3169855	3167823	+	True	RpoD_mono
TU0_4_from_RpoD_mono	3098926	3099662	3099662	-	True	RpoD_mono
TU0_2261_with_TERM061_from_RPOS_MONOMER	3662938	3663862	3663862	-	False	RpoS_mono
TU0_8559_from_RpoD_mono	632809	633969	None	+	True	RpoD_mono
TU0_14422_from_RpoD_mono	2698081	2698399	None	-	True	RpoD_mono
TU0_6661_with_TERM0923_from_RpoD_mono	1942243	1944040	1944040	-	False	RpoD_mono
TU0_6661_with_TERM0921_from_RpoD_mono	1942297	1944040	1944040	-	False	RpoD_mono
TU0_14531_with_TERM52_from_RpoD_mono	2388027	2391063	None	-	False	RpoD_mono
TU0_13906_from_RpoD_mono	3410643	3410822	None	+	True	RpoD_mono
TU0_14750_from_RpoD_mono	645854	651262	651262	-	True	RpoD_mono
TU0_8497_from_RpoD_mono	1269081	1269146	None	+	True	RpoD_mono
TU0_12902_from_RpoD_mono	376759	379105	None	-	True	RpoD_mono
TU0_5903_with_TERM0541_from_RPON_MONOMER	4054013	4056130	4056130	-	False	RpoN_mono
TU0_8722_from_RPOS_MONOMER	2141290	2144607	None	+	True	RpoS_mono
TU0_8632_from_RpoD_mono	875933	877293	877293	-	True	RpoD_mono
TU0_13038_from_RpoD_mono	783105	784046	None	-	True	RpoD_mono
TU0_14349_from_RpoD_mono	1125380	1126027	None	+	True	RpoD_mono
TU0_14080_from_RpoD_mono	4106857	4107846	None	+	True	RpoD_mono
TU00460_from_RpoD_mono	4514787	4516305	4516305	-	True	RpoD_mono
TU00323_from_RpoD_mono	2621066	2624678	None	+	True	RpoD_mono
TU0_14165_from_RpoD_mono	4440405	4446258	None	+	True	RpoD_mono
TU0_13813_from_RpoD_mono	3111089	3111499	None	-	True	RpoD_mono
TU0_13735_from_RpoD_mono	2911721	2913065	2913065	-	True	RpoD_mono
TU00052_from_RpoD_mono	400931	402825	400931	+	True	RpoD_mono
TU0_8789_from_RpoD_mono	2022659	2022847	None	-	True	RpoD_mono
TU564_from_RpoD_mono	960940	963335	960940	+	True	RpoD_mono
TU0_13200_from_RpoD_mono	1338267	1339751	None	+	True	RpoD_mono
TU0_12973_from_RpoD_mono	568125	569651	None	+	True	RpoD_mono
TU0_13434_from_RpoD_mono	1923464	1924806	None	+	True	RpoD_mono
TU0_14294_from_RpoD_mono	2793696	2794358	None	+	True	RpoD_mono
TU0_13509_from_RpoD_mono	2176803	2180083	2176803	+	True	RpoD_mono
TU00396_from_RPOS_MONOMER	1244902	1246648	1246648	-	True	RpoS_mono
TU0_4001_from_RPOS_MONOMER	2786949	2793675	2786949	+	True	RpoS_mono
TU0_8148_from_RPOS_MONOMER	1522505	1524044	1524044	-	True	RpoS_mono
TU0_2302_from_RpoD_mono	220113	222714	222714	-	True	RpoD_mono
TU104_with_TERM7_from_RpoD_mono	1078402	1080061	1078402	+	False	RpoD_mono
TU00208_from_RpoD_mono	4097514	4098589	4098589	-	True	RpoD_mono
TU0_13109_from_RpoD_mono	1049056	1049754	None	+	True	RpoD_mono
TU0_1402_from_RPOS_MONOMER	4043693	4044675	4044675	-	True	RpoS_mono
TU0_14632_from_RpoD_mono	1864789	1868262	1864789	+	True	RpoD_mono
TU0_13621_from_RpoD_mono	2528269	2529255	None	-	True	RpoD_mono
TU00122_from_RpoD_mono	3562157	3567412	3567412	-	True	RpoD_mono
TU0_13674_from_RpoD_mono	2722470	2723768	None	-	True	RpoD_mono
TU0_5961_from_RpoD_mono	4121454	4122532	4122532	-	True	RpoD_mono
TU0_6683_from_RpoD_mono	2954018	2957033	2957033	-	True	RpoD_mono
TU874_from_RpoD_mono	3510656	3515622	3515622	-	True	RpoD_mono
TU0_13376_from_RpoD_mono	1787637	1787828	None	+	True	RpoD_mono
TU0_1193_from_RpoD_mono	3878171	3880756	3880756	-	True	RpoD_mono
TU0_1193_from_RPOS_MONOMER	3878171	3880756	3880756	-	True	RpoS_mono
TU0_13264_from_RpoD_mono	1504196	1504732	None	+	True	RpoD_mono
TU0_14751_from_RpoD_mono	651395	653765	651395	+	True	RpoD_mono
TU0_12850_from_RpoD_mono	246712	247461	None	+	True	RpoD_mono
TU0_13971_from_RpoD_mono	3681653	3683602	None	-	True	RpoD_mono
TU0_13867_from_RpoD_mono	3250933	3251289	None	+	True	RpoD_mono
TU0_8560_from_RpoD_mono	674216	674723	674216	+	True	RpoD_mono
TU0_14218_from_RpoD_mono	4610133	4610312	None	+	True	RpoD_mono
TU00270_from_RpoD_mono	611910	618610	611910	+	True	RpoD_mono
TU_8396_from_RPOE_MONOMER	3294094	3295006	3294094	+	True	RpoE_mono
TU0_13324_from_RpoD_mono	1643143	1643298	None	-	True	RpoD_mono
TU0_13563_from_RpoD_mono	2325389	2334666	None	-	True	RpoD_mono
TU0_8723_from_RpoD_mono	2135887	2137509	2135887	+	True	RpoD_mono
TU0_14423_from_RpoD_mono	2732175	2732317	2732317	-	True	RpoD_mono
TU0_4021_from_RPOS_MONOMER	1342781	1344867	1344867	-	True	RpoS_mono
TU0_2342_from_RpoD_mono	3055200	3056571	3056571	-	True	RpoD_mono
TU0_14532_from_RpoD_mono	3396409	3398000	None	-	True	RpoD_mono
TU0_8633_from_RpoD_mono	879077	879742	879742	-	True	RpoD_mono
TU0_13039_from_RpoD_mono	784160	784540	None	-	True	RpoD_mono
TU0_8498_from_RpoD_mono	1269616	1269683	None	+	True	RpoD_mono
TU00461_from_RpoD_mono	1039822	1041138	1039822	+	True	RpoD_mono
TU0_8149_with_TERM0961_from_RpoD_mono	601152	602632	601152	+	False	RpoD_mono
TU00053_from_RpoD_mono	416325	418408	416325	+	True	RpoD_mono
TU0_5964_from_RpoD_mono	956818	957964	956818	+	True	RpoD_mono
TU565_from_RpoD_mono	961082	963335	961082	+	True	RpoD_mono
TU0_13907_from_RpoD_mono	3416412	3416633	None	+	True	RpoD_mono
TU0_14081_from_RpoD_mono	4109638	4110237	None	-	True	RpoD_mono
TU0_14350_from_RpoD_mono	1126029	1126952	None	+	True	RpoD_mono
TU0_13203_from_RpoD_mono	1347004	1348131	None	-	True	RpoD_mono
TU00324_from_RpoD_mono	3031679	3034304	None	-	True	RpoD_mono
TU0_12903_from_RpoD_mono	379293	380283	None	-	True	RpoD_mono
TU0_6685_from_RpoD_mono	235535	236041	236041	-	True	RpoD_mono
TU0_13814_from_RpoD_mono	3111565	3112374	None	-	True	RpoD_mono
TU0_14166_from_RpoD_mono	4447985	4452601	None	+	True	RpoD_mono
TU121_with_TERM7_from_RpoD_mono	1078408	1080061	1078408	+	False	RpoD_mono
TU00209_from_RpoD_mono	1932863	1934400	1934400	-	True	RpoD_mono
TU0_13110_from_RpoD_mono	1051070	1051463	None	+	True	RpoD_mono
TU0_13736_from_RpoD_mono	2920557	2922135	None	-	True	RpoD_mono
TU0_8790_from_RpoD_mono	2301927	2302415	None	+	True	RpoD_mono
TU0_14759_from_RpoD_mono	4393608	4402327	None	+	True	RpoD_mono
TU0_12974_from_RpoD_mono	570116	571474	None	+	True	RpoD_mono
TU00123_from_RpoD_mono	4244759	4248497	4244759	+	True	RpoD_mono
TU0_13435_from_RpoD_mono	1924803	1926889	1926889	-	True	RpoD_mono
TU0_13510_from_RpoD_mono	2180057	2180803	None	-	True	RpoD_mono
TU00397_with_TERM01024_from_RpoD_mono	4464307	4465294	4465294	-	False	RpoD_mono
TU0_14020_from_RpoD_mono	3875090	3875488	None	-	True	RpoD_mono
TU0_901_from_RpoD_mono	1114885	1115932	1115932	-	True	RpoD_mono
TU0_4141_from_RPOE_MONOMER	3036134	3036856	3036856	-	True	RpoE_mono
TU0_2402_from_RpoD_mono	367743	374105	367743	+	True	RpoD_mono
TU0_13675_from_RpoD_mono	2732325	2734033	None	-	True	RpoD_mono
TU0_8561_from_RpoD_mono	674793	675770	None	-	True	RpoD_mono
TU0_14295_from_RpoD_mono	529356	530450	None	-	True	RpoD_mono
TU875_from_RpoD_mono	3510656	3514274	3514274	-	True	RpoD_mono
TU0_13377_from_RPOE_MONOMER	1789331	1790111	1790111	-	True	RpoE_mono
TU0_1194_from_RpoD_mono	3878171	3880613	3880613	-	True	RpoD_mono
TU0_1194_from_RPOS_MONOMER	3878171	3880613	3880613	-	True	RpoS_mono
TU0_13265_from_RpoD_mono	1504805	1506766	None	+	True	RpoD_mono
TU0_14633_from_RPOS_MONOMER	1935518	1937115	1935518	+	True	RpoS_mono
TU0_14633_from_RpoD_mono	1935518	1937115	1935518	+	True	RpoD_mono
TU0_13622_from_RpoD_mono	2529485	2530246	None	+	True	RpoD_mono
TU0_12851_from_RpoD_mono	247637	248134	None	+	True	RpoD_mono
TU0_5981_from_RpoD_mono	3585393	3590401	3590401	-	True	RpoD_mono
TU0_8724_from_RpoD_mono	2147063	2149009	None	-	True	RpoD_mono
TU0_8150_from_RPOS_MONOMER	1113030	1113436	1113436	-	True	RpoS_mono
TU00272_from_RpoD_mono	1128637	1130108	1130108	-	True	RpoD_mono
TU_8397_from_RPOE_MONOMER	3326261	3326875	3326875	-	True	RpoE_mono
TU0_8634_from_RpoD_mono	851894	852163	None	+	True	RpoD_mono
TU0_13040_from_RpoD_mono	791539	793867	None	-	True	RpoD_mono
TU00463_from_RpoD_mono	3489747	3490357	3490357	-	True	RpoD_mono
TU0_13972_from_RpoD_mono	3694481	3697916	None	+	True	RpoD_mono
TU0_14424_from_RpoD_mono	4526000	4526089	4526000	+	True	RpoD_mono
TU0_13868_from_RpoD_mono	3252341	3253229	None	+	True	RpoD_mono
TU0_6686_from_RpoD_mono	1990898	1993430	1993430	-	True	RpoD_mono
TU00054_from_RpoD_mono	1189839	1191909	1191909	-	True	RpoD_mono
TU0_14219_from_RpoD_mono	4610434	4612283	None	+	True	RpoD_mono
TU0_14761_from_RpoD_mono	637916	640541	637916	+	True	RpoD_mono
TU581_from_RpoD_mono	1228706	1229689	1229689	-	True	RpoD_mono
TU0_13204_from_RpoD_mono	1348275	1349142	1349142	-	True	RpoD_mono
TU0_14533_from_RpoD_mono	4035542	4038659	None	+	True	RpoD_mono
TU0_8499_from_RpoD_mono	4022356	4022844	None	-	True	RpoD_mono
TU0_4143_with_TERM0141_from_RPOE_MONOMER	1108480	1112783	1108480	+	False	RpoE_mono
TU0_4143_with_TERM0141_from_RpoD_mono	1108480	1112783	1108480	+	False	RpoD_mono
TU0_13564_from_RpoD_mono	2354926	2355825	None	+	True	RpoD_mono
TU0_13325_from_RpoD_mono	1643370	1643896	None	-	True	RpoD_mono
TU0_2405_from_RpoD_mono	365652	367752	367752	-	True	RpoD_mono
TU122_with_TERM7_from_RpoD_mono	1078433	1080061	1078433	+	False	RpoD_mono
TU00210_from_RpoD_mono	102867	106456	102867	+	True	RpoD_mono
TU00210_from_RPOS_MONOMER	102867	106456	102867	+	True	RpoS_mono
TU0_13111_from_RpoD_mono	1051512	1052585	None	-	True	RpoD_mono
TU0_14082_from_RpoD_mono	4110338	4110778	None	+	True	RpoD_mono
TU0_14351_from_RpoD_mono	1724047	1724646	None	+	True	RpoD_mono
TU00124_from_RPOS_MONOMER	3105042	3107197	3107197	-	True	RpoS_mono
TU00325_from_RpoD_mono	259612	261980	None	+	True	RpoD_mono
TU0_5982_from_RpoD_mono	3585393	3590449	3590449	-	True	RpoD_mono
TU0_14167_from_RpoD_mono	4455968	4457334	4455968	+	True	RpoD_mono
TU0_13815_from_RpoD_mono	3112572	3117134	None	-	True	RpoD_mono
TU0_13737_from_RpoD_mono	2922757	2923302	None	-	True	RpoD_mono
TU0_8791_from_RpoD_mono	1242403	1243014	None	+	True	RpoD_mono
TU0_12975_from_RpoD_mono	571689	573093	None	+	True	RpoD_mono
TU0_13436_from_RpoD_mono	1927072	1927756	1927756	-	True	RpoD_mono
TU0_13511_from_RpoD_mono	2180855	2181673	None	-	True	RpoD_mono
TU00398_with_TERM63_from_RPOS_MONOMER	1819889	1820307	1820307	-	False	RpoS_mono
TU00398_with_TERM63_from_RpoD_mono	1819889	1820307	1820307	-	False	RpoD_mono
TU0_13908_from_RpoD_mono	3434540	3435916	None	+	True	RpoD_mono
TU0_8562_from_RpoD_mono	678075	678629	None	-	True	RpoD_mono
TU0_8161_from_RpoD_mono	899067	899849	899849	-	True	RpoD_mono
TU0_12904_from_RpoD_mono	380530	381803	None	+	True	RpoD_mono
TU0_14021_from_RpoD_mono	3884851	3886215	None	+	True	RpoD_mono
TU0_921_from_RpoD_mono	1115995	1117082	1115995	+	True	RpoD_mono
TU0_13677_from_RPOH_MONOMER	2735176	2735517	None	+	True	RpoH_mono
TU0_8725_from_RpoD_mono	2149209	2149670	None	+	True	RpoD_mono
TU0_6687_with_VALS_from_RpoD_mono	4478955	4481942	4481942	-	False	RpoD_mono
TU876_from_RpoD_mono	3510656	3514004	3514004	-	True	RpoD_mono
TU0_4146_from_RPOE_MONOMER	200455	203348	200455	+	True	RpoE_mono
TU0_13378_from_RpoD_mono	1790291	1790755	None	-	True	RpoD_mono
TU0_1195_from_RpoD_mono	3878171	3880585	3880585	-	True	RpoD_mono
TU0_13266_from_RpoD_mono	1507245	1507948	1507245	+	True	RpoD_mono
TU0_2421_from_RpoD_mono	4465303	4468344	4465303	+	True	RpoD_mono
TU0_14762_from_RPOS_MONOMER	1214975	1216219	1214975	+	True	RpoS_mono
TU0_8635_from_RpoD_mono	1200720	1201061	None	+	True	RpoD_mono
TU0_13041_from_RpoD_mono	793996	794145	None	+	True	RpoD_mono
TU00464_from_RpoD_mono	3489747	3490417	3490417	-	True	RpoD_mono
TU0_14296_from_RpoD_mono	4091147	4091461	None	-	True	RpoD_mono
TU00055_from_RpoD_mono	2594927	2595803	2595803	-	True	RpoD_mono
TU00273_from_RpoD_mono	1130216	1137535	1130216	+	True	RpoD_mono
TU0_6_from_RpoD_mono	3495815	3497223	3495815	+	True	RpoD_mono
TU_8398_from_RPOE_MONOMER	3341418	3345991	3341418	+	True	RpoE_mono
TU582_with_TERM168_from_RpoD_mono	1344966	1347153	1347153	-	False	RpoD_mono
TU0_13205_from_RpoD_mono	1349431	1349784	None	-	True	RpoD_mono
TU0_14634_with_TERM0924_from_RpoD_mono	1946686	1948725	1948725	-	False	RpoD_mono
TU0_14425_from_RpoD_mono	75516	75608	75608	-	True	RpoD_mono
TU123_with_TERM7_from_RpoD_mono	1078514	1080061	1078514	+	False	RpoD_mono
TU00211_from_RpoD_mono	4275083	4275446	4275446	-	True	RpoD_mono
TU0_13112_from_RpoD_mono	1052657	1055401	None	-	True	RpoD_mono
TU00125_from_RpoD_mono	3256307	3265115	3265115	-	True	RpoD_mono
TU0_14535_from_RpoD_mono	262552	263956	None	-	True	RpoD_mono
TU0_8500_from_RpoD_mono	830095	831459	None	+	True	RpoD_mono
TU0_8181_from_RPOS_MONOMER	1804347	1805323	1804347	+	True	RpoS_mono
TU0_13973_from_RpoD_mono	3698159	3698222	3698159	+	True	RpoD_mono
TU0_13869_from_RpoD_mono	3253363	3255969	None	-	True	RpoD_mono
TU0_4161_with_TERM0161_from_RPOE_MONOMER	2595825	2597036	2597036	-	False	RpoE_mono
TU0_1422_from_RpoD_mono	103561	106456	103561	+	True	RpoD_mono
TU0_14352_from_RpoD_mono	1724683	1725780	None	+	True	RpoD_mono
TU0_14087_from_RpoD_mono	4122635	4124833	None	-	True	RpoD_mono
TU00326_from_RPON_MONOMER	1366062	1368027	1366062	+	True	RpoN_mono
TU0_13623_from_RpoD_mono	2541854	2542686	2542686	-	True	RpoD_mono
TU0_2422_from_RpoD_mono	4465386	4468344	4465386	+	True	RpoD_mono
TU0_8563_from_RpoD_mono	740298	741779	None	-	True	RpoD_mono
TU0_6702_from_RpoD_mono	754627	757628	754627	+	True	RpoD_mono
TU0_13816_from_RpoD_mono	3129363	3130430	None	-	True	RpoD_mono
TU0_14168_from_RpoD_mono	4457576	4457878	None	+	True	RpoD_mono
TU0_13565_from_RpoD_mono	2356064	2358174	None	-	True	RpoD_mono
TU0_13326_from_RpoD_mono	1643921	1644226	None	+	True	RpoD_mono
TU0_13738_from_RpoD_mono	2923343	2924218	2923343	+	True	RpoD_mono
TU0_8792_from_RpoD_mono	3410825	3411487	None	-	True	RpoD_mono
TU0_14763_from_RpoD_mono	3303993	3306108	3306108	-	True	RpoD_mono
TU0_12976_from_RpoD_mono	573179	573562	None	+	True	RpoD_mono
TU0_6003_from_RPOE_MONOMER	3865567	3866083	3865567	+	True	RpoE_mono
TU0_13437_from_RpoD_mono	1928058	1928414	None	-	True	RpoD_mono
TU0_13512_from_RpoD_mono	2181738	2183473	2183473	-	True	RpoD_mono
TU00399_with_TERM0_1078_from_RPOH_MONOMER	4187776	4188372	4187776	+	False	RpoH_mono
TU0_8726_from_RpoD_mono	2241932	2242768	None	+	True	RpoD_mono
TU0_14022_from_RpoD_mono	3889638	3890813	None	+	True	RpoD_mono
TU0_941_from_RpoD_mono	89596	107474	89596	+	True	RpoD_mono
TU0_8636_from_RpoD_mono	1392915	1393997	1393997	-	True	RpoD_mono
TU0_13042_from_RpoD_mono	799982	801034	None	+	True	RpoD_mono
TU00465_from_RpoD_mono	3489747	3490452	3490452	-	True	RpoD_mono
TU0_13678_from_RpoD_mono	2739382	2739747	None	+	True	RpoD_mono
TU0_13909_from_RpoD_mono	3436023	3436456	3436023	+	True	RpoD_mono
TU877_from_RpoD_mono	3510656	3513175	3513175	-	True	RpoD_mono
TU0_12905_from_RpoD_mono	381728	382114	None	-	True	RpoD_mono
TU0_1196_from_RPOS_MONOMER	3878171	3880371	3880371	-	True	RpoS_mono
TU0_1196_from_RpoD_mono	3878171	3880371	3880371	-	True	RpoD_mono
TU00056_from_RpoD_mono	4202665	4205650	4205650	-	True	RpoD_mono
TU0_13267_from_RpoD_mono	1508002	1509433	1508002	+	True	RpoD_mono
TU583_with_TERM168_from_RpoD_mono	1344966	1346968	1346968	-	False	RpoD_mono
TU0_13206_from_RpoD_mono	1349852	1355134	None	-	True	RpoD_mono
TU0_12853_from_RPOS_MONOMER	250880	253161	250880	+	True	RpoS_mono
TU0_12853_from_RpoD_mono	250880	253161	250880	+	True	RpoD_mono
TU0_4181_from_RpoD_mono	3791962	3796230	3791962	+	True	RpoD_mono
TU0_8182_from_RpoD_mono	1725825	1726268	1725825	+	True	RpoD_mono
TU0_2441_with_TERM01024_from_RpoD_mono	4464307	4465298	4465298	-	False	RpoD_mono
TU141_from_RpoD_mono	34218	34695	34218	+	True	RpoD_mono
TU00212_from_RpoD_mono	1057279	1061621	1057279	+	True	RpoD_mono
TU0_13113_from_RPOH_MONOMER	1063259	1064515	None	+	True	RpoH_mono
TU00274_with_TERM46_from_RpoD_mono	2001841	2004189	2001841	+	False	RpoD_mono
TU_8399_from_RpoD_mono	1986224	1986569	1986224	+	True	RpoD_mono
TU00126_from_RpoD_mono	2337561	2338311	2337561	+	True	RpoD_mono
TU0_14429_from_RpoD_mono	1100074	1102558	1102558	-	True	RpoD_mono
TU0_14429_from_RPOS_MONOMER	1100074	1102558	1102558	-	True	RpoS_mono
TU0_6021_from_RpoD_mono	4363495	4366455	4366455	-	True	RpoD_mono
TU0_6821_with_TERM0_1110_from_RpoD_mono	629096	631314	629096	+	False	RpoD_mono
TU0_14297_from_RpoD_mono	1957304	1957870	None	-	True	RpoD_mono
TU0_14764_from_RpoD_mono	3845328	3851011	None	-	True	RpoD_mono
TU0_14536_from_RpoD_mono	3117619	3121827	None	-	True	RpoD_mono
TU0_8501_from_RpoD_mono	4006462	4007082	None	-	True	RpoD_mono
TU0_14635_from_RpoD_mono	2069498	2072682	2069498	+	True	RpoD_mono
TU0_8564_from_RpoD_mono	796836	797654	None	-	True	RpoD_mono
TU0_14353_from_RpoD_mono	2165326	2165544	None	-	True	RpoD_mono
TU0_14088_from_RpoD_mono	4125309	4125917	None	-	True	RpoD_mono
[truncated: 1,515 more rows]
