# Supplementary material for: COBRAme: A computational framework for genome-scale models of metabolism and gene expression
Source: PLoS Comput Biol. 2018 Jul 5;14(7):e1006302. doi: 10.1371/journal.pcbi.1006302 (PMC6049947; doi:10.1371/journal.pcbi.1006302)
Supplement: S2 File — The ECOLIme version 0.0.9 source code. The latest version of ECOLIme can be downloaded from https://github.com/SBRG/ecolime. (ZIP) [file pcbi.1006302.s002.zip › S2_File/ecolime/characterization/biomass_allocation.py]

from collections import defaultdict
import pandas as pd
from sympy import Basic, Symbol
from os.path import dirname, join, abspath

import cobra.test
from cobrame.util import dogma

ecoli_data_files_dir = dirname(abspath(__file__))

del dirname, abspath


def fixpath(filename):
    return join(ecoli_data_files_dir, filename)


def get_biomass_composition(model, solution=None):
    if solution is None:
        solution = model.solution
    biomass_composition = defaultdict(float)

    # Account for total biomass produced in protein_biomass_dilution reaction
    protein_stoich = 1.
    for met, stoich in \
            model.reactions.protein_biomass_to_biomass.metabolites.items():
        if abs(stoich) >= 1:
            protein_stoich = stoich

    biomass_composition['protein'] = \
        solution.x_dict['protein_biomass_to_biomass'] * protein_stoich
    biomass_composition['tRNA'] = \
        solution.x_dict['tRNA_biomass_to_biomass']
    biomass_composition['mRNA'] = \
        solution.x_dict['mRNA_biomass_to_biomass']
    biomass_composition['ncRNA'] = \
        solution.x_dict['ncRNA_biomass_to_biomass']
    biomass_composition['rRNA'] = \
        solution.x_dict['rRNA_biomass_to_biomass']
    biomass_composition['lipid'] = \
        solution.x_dict['lipid_biomass_to_biomass']
    biomass_composition['DNA'] = \
        solution.x_dict['DNA_biomass_to_biomass']
    biomass_composition['peptidoglycan'] = \
        solution.x_dict['peptidoglycan_biomass_to_biomass']
    biomass_composition['Other'] = \
        solution.x_dict['constituent_biomass_to_biomass'] + \
        solution.x_dict['prosthetic_group_biomass_to_biomass']

    return biomass_composition


def rna_to_protein_ratio(model, solution=None):
    if solution is None:
        solution = model.solution

    composition = get_biomass_composition(model, solution=solution)
    rna_to_protein = (composition['mRNA'] + composition['tRNA'] +
                      composition['rRNA'] + composition['ncRNA']) / \
                     (composition['protein'])
    return rna_to_protein


def get_rna_fractions_dict(model, solution=None):
    if solution is None:
        solution = model.solution

    rna_fractions = {}
    composition = get_biomass_composition(model, solution=solution)

    trna_to_rna = (composition['tRNA']) / (
        composition['mRNA'] + composition['tRNA'] + composition['rRNA'] +
        composition['ncRNA'])
    rna_fractions['tRNA'] = trna_to_rna

    rrna_to_rna = (composition['rRNA']) / (
        composition['mRNA'] + composition['tRNA'] + composition['rRNA'] +
        composition['ncRNA'])
    rna_fractions['rRNA'] = rrna_to_rna

    mrna_to_rna = (composition['mRNA']) / (
        composition['mRNA'] + composition['tRNA'] + composition['rRNA'] +
        composition['ncRNA'])
    rna_fractions['mRNA'] = mrna_to_rna

    ncrna_to_rna = (composition['ncRNA']) / (
        composition['mRNA'] + composition['tRNA'] + composition['rRNA'] +
        composition['ncRNA'])
    rna_fractions['ncRNA'] = ncrna_to_rna

    return rna_fractions


def make_composition_piechart(model, kind='Biomass', solution=None):
    try:
        import pandas
    except ImportError:
        raise Exception("Pandas must be installed to get biomass piechart")

    if solution is None:
        solution = model.solution

    summary = {}
    if kind == 'Biomass':
        summary['Biomass composition'] = \
            get_biomass_composition(model, solution=solution)
        frame = pandas.DataFrame.from_dict(summary) / solution.f
    else:
        raise ('%s not a valid composition kind' % kind)

    print('Component sum =', frame.sum().values[0])
    frame = frame[frame > 1e-4].dropna()
    return frame, frame.plot(kind='pie', subplots=True, legend=None)


def compare_to_ijo_biomass(model, kind='amino_acid', solution=None):
    """
    First implementation. Can be improved
    """
    if solution:
        model.solution = solution
    ijo = cobra.test.create_test_model('ecoli')
    biomass_rxn = ijo.reactions.Ec_biomass_iJO1366_core_53p95M
    me_demand = defaultdict(float)
    x_dict = model.solution.x_dict

    # These are reactions that incorporate metabolites into biomass
    skip_list = ['SummaryVariable', 'ComplexFormation',
                 'TranscriptionReaction', 'TranslationReaction']

    growth_rate = model.solution.x_dict['biomass_dilution']
    mu = Symbol('mu')

    if solution:
        model.solution = solution

    if kind == 'amino_acid':
        for r in model.reactions.query('translation_'):
            for aa_letter, aa in dogma.amino_acids.items():
                me_demand[aa] += r.translation_data.amino_acid_count[aa] * r.x
    elif kind == 'cofactors':
        for d in model.complex_data:
            for mod, num in d.subreactions.items():
                me_demand[mod.replace('mod_', '')] += \
                    x_dict[d.formation.id] * num

    else:
        for met_id in biomass_rxn.metabolites:
            met = model.metabolites.get_by_id(met_id.id)
            for r in met.reactions:
                if r.__class__.__name__ not in skip_list:
                    stoich = r._metabolites[met]
                    if isinstance(stoich, Basic):
                        stoich = stoich.subs(mu, growth_rate)
                    me_demand[met_id.id] += x_dict[r.id] * stoich

    compare = dict()
    compare['ME_gr_%.2f' % growth_rate] = me_demand.copy()
    compare['Measured'] = {}
    for met in me_demand:

        if met in ijo.metabolites:
            ijo_met = ijo.metabolites.get_by_id(met)
        else:
            continue

        if ijo_met in biomass_rxn.metabolites and \
                biomass_rxn._metabolites[ijo_met] < 0:
            compare['Measured'][met] = \
                abs(model.solution.x_dict['biomass_dilution'] *
                    biomass_rxn._metabolites[ijo_met])

    return pd.DataFrame.from_dict(compare).dropna(how='any')


def get_protein_distribution(model, solution=None, groupby='COG'):
    """
    Return the synthesis flux for each protein.

    First implementation-can be improved
    """
    protein_dict = defaultdict(float)
    if not solution:
        solution = model.solution

    transcription = model.get_translation_flux(solution=solution)

    if groupby == 'COG':
        cog_df = pd.read_csv(fixpath('data/cogs_ecoli_mg1655.csv'),
                             encoding="ISO-8859-1")
        cog_df = cog_df.set_index('locus')
        for protein, flux in transcription.items():
            protein_mass = model.process_data.get_by_id(protein).mass
            if protein != 'dummy':
                if protein in cog_df. index:
                    try:
                        cog = cog_df.loc[protein, 'COG description'].values[0]
                    except:
                        cog = cog_df.loc[protein, 'COG description']
                else:
                    cog = 'No COG'

                protein_dict[cog] += protein_mass * flux
            else:
                protein_dict['dummy'] += protein_mass * flux

    elif groupby == 'Metabolic_Subsystem':
        for protein_id, flux in transcription.items():
            if flux <= 0:
                continue
            subsystem = set()
            protein = model.metabolites.get_by_id('protein_' + protein_id)
            protein_mass = protein.mass
            for complex in protein.complexes:
                for metabolic_reaction in complex.metabolic_reactions:
                    subsystem.add(metabolic_reaction.subsystem)
            if len(subsystem) > 0:
                protein_dict['_'.join(subsystem)] = protein_mass * flux
    else:
        raise Exception('groupby flag is not "COG" or "Metabolic_Subsystem')

    return protein_dict
