# Supplementary material for: COBRAme: A computational framework for genome-scale models of metabolism and gene expression
Source: PLoS Comput Biol. 2018 Jul 5;14(7):e1006302. doi: 10.1371/journal.pcbi.1006302 (PMC6049947; doi:10.1371/journal.pcbi.1006302)
Supplement: S2 File — The ECOLIme version 0.0.9 source code. The latest version of ECOLIme can be downloaded from https://github.com/SBRG/ecolime. (ZIP) [file pcbi.1006302.s002.zip › S2_File/ecolime/characterization/data/cogs_ecoli_mg1655.csv]

GI	gene	locus	COG ID	COG category	COG name	COG category primary	COG class	COG description
16127996	thrA	b0002	COG0460	E	Homoserine dehydrogenase	E	METABOLISM	Amino acid transport and metabolism
16131778	metL	b3940	COG0460	E	Homoserine dehydrogenase	E	METABOLISM	Amino acid transport and metabolism
16127996	thrA	b0002	COG0527	E	Aspartokinase	E	METABOLISM	Amino acid transport and metabolism
16131778	metL	b3940	COG0527	E	Aspartokinase	E	METABOLISM	Amino acid transport and metabolism
16131850	lysC	b4024	COG0527	E	Aspartokinase	E	METABOLISM	Amino acid transport and metabolism
16127997	thrB	b0003	COG0083	E	Homoserine kinase	E	METABOLISM	Amino acid transport and metabolism
16127998	thrC	b0004	COG0498	E	Threonine synthase	E	METABOLISM	Amino acid transport and metabolism
16128000	yaaA	b0006	COG3022	P	Cytoplasmic iron level regulating protein YaaA, DUF328/UPF0246 family	P	METABOLISM	Inorganic ion transport and metabolism
16128001	yaaJ	b0007	COG1115	E	Na+/alanine symporter	E	METABOLISM	Amino acid transport and metabolism
16128002	talB	b0008	COG0176	G	Transaldolase	G	METABOLISM	Carbohydrate transport and metabolism
90111174	fsaA	b0825	COG0176	G	Transaldolase	G	METABOLISM	Carbohydrate transport and metabolism
16130389	talA	b2464	COG0176	G	Transaldolase	G	METABOLISM	Carbohydrate transport and metabolism
16131784	fsaB	b3946	COG0176	G	Transaldolase	G	METABOLISM	Carbohydrate transport and metabolism
16128003	mog	b0009	COG0521	H	Molybdopterin biosynthesis enzyme MoaB	H	METABOLISM	Coenzyme transport and metabolism
16128750	moaB	b0782	COG0521	H	Molybdopterin biosynthesis enzyme MoaB	H	METABOLISM	Coenzyme transport and metabolism
16128004	yaaH	b0010	COG1584	C	Succinate-acetate transporter protein	C	METABOLISM	Energy production and conversion
16128005	yaaW	b0011	COG4735	S	Uncharacterized protein YaaW, UPF0174 family	S	POORLY CHARACTERIZED	Function unknown
16128008	dnaK	b0014	COG0443	O	Molecular chaperone DnaK (HSP70)	O	CELLULAR PROCESSES AND SIGNALING	Posttranslational modification, protein turnover, chaperones
16128633	hscC	b0650	COG0443	O	Molecular chaperone DnaK (HSP70)	O	CELLULAR PROCESSES AND SIGNALING	Posttranslational modification, protein turnover, chaperones
90111380	yegD	b2069	COG0443	O	Molecular chaperone DnaK (HSP70)	O	CELLULAR PROCESSES AND SIGNALING	Posttranslational modification, protein turnover, chaperones
16130451	hscA	b2526	COG0443	O	Molecular chaperone DnaK (HSP70)	O	CELLULAR PROCESSES AND SIGNALING	Posttranslational modification, protein turnover, chaperones
16128009	dnaJ	b0015	COG0484	O	DnaJ-class molecular chaperone with C-terminal Zn finger domain	O	CELLULAR PROCESSES AND SIGNALING	Posttranslational modification, protein turnover, chaperones
16128966	cbpA	b1000	COG0484	O	DnaJ-class molecular chaperone with C-terminal Zn finger domain	O	CELLULAR PROCESSES AND SIGNALING	Posttranslational modification, protein turnover, chaperones
90111296	quuQ	b1559	COG0484	O	DnaJ-class molecular chaperone with C-terminal Zn finger domain	O	CELLULAR PROCESSES AND SIGNALING	Posttranslational modification, protein turnover, chaperones
16128010	insL1	b0016	COG3385	X	IS4 transposase	X	MOBILOME	Mobilome: prophages, transposons
16128565	insL1	b0582	COG3385	X	IS4 transposase	X	MOBILOME	Mobilome: prophages, transposons
90111427	insL1	b2394	COG3385	X	IS4 transposase	X	MOBILOME	Mobilome: prophages, transposons
16132099	insG	b4278	COG3385	X	IS4 transposase	X	MOBILOME	Mobilome: prophages, transposons
16128013	nhaA	b0019	COG3004	CP	Na+/H+ antiporter NhaA	C	METABOLISM	Energy production and conversion
16128014	nhaR	b0020	COG0583	K	DNA-binding transcriptional regulator, LysR family	K	INFORMATION STORAGE AND PROCESSING	Transcription
90111083	leuO	b0076	COG0583	K	DNA-binding transcriptional regulator, LysR family	K	INFORMATION STORAGE AND PROCESSING	Transcription
16128195	yafC	b0208	COG0583	K	DNA-binding transcriptional regulator, LysR family	K	INFORMATION STORAGE AND PROCESSING	Transcription
16128239	perR	b0254	COG0583	K	DNA-binding transcriptional regulator, LysR family	K	INFORMATION STORAGE AND PROCESSING	Transcription
16128301	yahB	b0316	COG0583	K	DNA-binding transcriptional regulator, LysR family	K	INFORMATION STORAGE AND PROCESSING	Transcription
157783149	cynR	b0338	COG0583	K	DNA-binding transcriptional regulator, LysR family	K	INFORMATION STORAGE AND PROCESSING	Transcription
16128488	allS	b0504	COG0583	K	DNA-binding transcriptional regulator, LysR family	K	INFORMATION STORAGE AND PROCESSING	Transcription
16128586	ybdO	b0603	COG0583	K	DNA-binding transcriptional regulator, LysR family	K	INFORMATION STORAGE AND PROCESSING	Transcription
90111155	ybeF	b0629	COG0583	K	DNA-binding transcriptional regulator, LysR family	K	INFORMATION STORAGE AND PROCESSING	Transcription
145698233	ybhD	b0768	COG0583	K	DNA-binding transcriptional regulator, LysR family	K	INFORMATION STORAGE AND PROCESSING	Transcription
16128867	ycaN	b0900	COG0583	K	DNA-binding transcriptional regulator, LysR family	K	INFORMATION STORAGE AND PROCESSING	Transcription
16129236	cysB	b1275	COG0583	K	DNA-binding transcriptional regulator, LysR family	K	INFORMATION STORAGE AND PROCESSING	Transcription
16129289	ycjZ	b1328	COG0583	K	DNA-binding transcriptional regulator, LysR family	K	INFORMATION STORAGE AND PROCESSING	Transcription
16129300	abgR	b1339	COG0583	K	DNA-binding transcriptional regulator, LysR family	K	INFORMATION STORAGE AND PROCESSING	Transcription
90111269	ydcI	b1422	COG0583	K	DNA-binding transcriptional regulator, LysR family	K	INFORMATION STORAGE AND PROCESSING	Transcription
16129485	yneJ	b1526	COG0583	K	DNA-binding transcriptional regulator, LysR family	K	INFORMATION STORAGE AND PROCESSING	Transcription
16129553	ynfL	b1595	COG0583	K	DNA-binding transcriptional regulator, LysR family	K	INFORMATION STORAGE AND PROCESSING	Transcription
16129617	ydhB	b1659	COG0583	K	DNA-binding transcriptional regulator, LysR family	K	INFORMATION STORAGE AND PROCESSING	Transcription
90111335	dmlR	b1799	COG0583	K	DNA-binding transcriptional regulator, LysR family	K	INFORMATION STORAGE AND PROCESSING	Transcription
16129929	cbl	b1987	COG0583	K	DNA-binding transcriptional regulator, LysR family	K	INFORMATION STORAGE AND PROCESSING	Transcription
16129930	nac	b1988	COG0583	K	DNA-binding transcriptional regulator, LysR family	K	INFORMATION STORAGE AND PROCESSING	Transcription
90111371	yeeY	b2015	COG0583	K	DNA-binding transcriptional regulator, LysR family	K	INFORMATION STORAGE AND PROCESSING	Transcription
16130095	yeiE	b2157	COG0583	K	DNA-binding transcriptional regulator, LysR family	K	INFORMATION STORAGE AND PROCESSING	Transcription
16130224	lrhA	b2289	COG0583	K	DNA-binding transcriptional regulator, LysR family	K	INFORMATION STORAGE AND PROCESSING	Transcription
16130296	dsdC	b2364	COG0583	K	DNA-binding transcriptional regulator, LysR family	K	INFORMATION STORAGE AND PROCESSING	Transcription
16130331	xapR	b2405	COG0583	K	DNA-binding transcriptional regulator, LysR family	K	INFORMATION STORAGE AND PROCESSING	Transcription
16130335	yfeR	b2409	COG0583	K	DNA-binding transcriptional regulator, LysR family	K	INFORMATION STORAGE AND PROCESSING	Transcription
16130462	hcaR	b2537	COG0583	K	DNA-binding transcriptional regulator, LysR family	K	INFORMATION STORAGE AND PROCESSING	Transcription
90111462	yfiE	b2577	COG0583	K	DNA-binding transcriptional regulator, LysR family	K	INFORMATION STORAGE AND PROCESSING	Transcription
16130715	gcvA	b2808	COG0583	K	DNA-binding transcriptional regulator, LysR family	K	INFORMATION STORAGE AND PROCESSING	Transcription
16130743	lysR	b2839	COG0583	K	DNA-binding transcriptional regulator, LysR family	K	INFORMATION STORAGE AND PROCESSING	Transcription
16130817	argP	b2916	COG0583	K	DNA-binding transcriptional regulator, LysR family	K	INFORMATION STORAGE AND PROCESSING	Transcription
90111513	ygfI	b2921	COG0583	K	DNA-binding transcriptional regulator, LysR family	K	INFORMATION STORAGE AND PROCESSING	Transcription
16130956	ttdR	b3060	COG0583	K	DNA-binding transcriptional regulator, LysR family	K	INFORMATION STORAGE AND PROCESSING	Transcription
16131000	yhaJ	b3105	COG0583	K	DNA-binding transcriptional regulator, LysR family	K	INFORMATION STORAGE AND PROCESSING	Transcription
16131011	tdcA	b3118	COG0583	K	DNA-binding transcriptional regulator, LysR family	K	INFORMATION STORAGE AND PROCESSING	Transcription
16131133	aaeR	b3243	COG0583	K	DNA-binding transcriptional regulator, LysR family	K	INFORMATION STORAGE AND PROCESSING	Transcription
145698322	yhjC	b3521	COG0583	K	DNA-binding transcriptional regulator, LysR family	K	INFORMATION STORAGE AND PROCESSING	Transcription
16131456	yiaU	b3585	COG0583	K	DNA-binding transcriptional regulator, LysR family	K	INFORMATION STORAGE AND PROCESSING	Transcription
16131579	yidZ	b3711	COG0583	K	DNA-binding transcriptional regulator, LysR family	K	INFORMATION STORAGE AND PROCESSING	Transcription
49176402	hdfR	b4480	COG0583	K	DNA-binding transcriptional regulator, LysR family	K	INFORMATION STORAGE AND PROCESSING	Transcription
16131631	ilvY	b3773	COG0583	K	DNA-binding transcriptional regulator, LysR family	K	INFORMATION STORAGE AND PROCESSING	Transcription
16131677	metR	b3828	COG0583	K	DNA-binding transcriptional regulator, LysR family	K	INFORMATION STORAGE AND PROCESSING	Transcription
16131799	oxyR	b3961	COG0583	K	DNA-binding transcriptional regulator, LysR family	K	INFORMATION STORAGE AND PROCESSING	Transcription
16132148	yjiE	b4327	COG0583	K	DNA-binding transcriptional regulator, LysR family	K	INFORMATION STORAGE AND PROCESSING	Transcription
16128015	insB1	b0021	COG1662	X	Transposase and inactivated derivatives, IS1 family	X	MOBILOME	Mobilome: prophages, transposons
16128249	insB1	b0264	COG1662	X	Transposase and inactivated derivatives, IS1 family	X	MOBILOME	Mobilome: prophages, transposons
16128259	insB1	b0274	COG1662	X	Transposase and inactivated derivatives, IS1 family	X	MOBILOME	Mobilome: prophages, transposons
16128954	insB1	b0988	COG1662	X	Transposase and inactivated derivatives, IS1 family	X	MOBILOME	Mobilome: prophages, transposons
16129845	insB1	b1893	COG1662	X	Transposase and inactivated derivatives, IS1 family	X	MOBILOME	Mobilome: prophages, transposons
16131317	insB1	b3445	COG1662	X	Transposase and inactivated derivatives, IS1 family	X	MOBILOME	Mobilome: prophages, transposons
16128016	insA	b0022	COG3677	X	Transposase	X	MOBILOME	Mobilome: prophages, transposons
16128250	insA	b0265	COG3677	X	Transposase	X	MOBILOME	Mobilome: prophages, transposons
16128260	insA	b0275	COG3677	X	Transposase	X	MOBILOME	Mobilome: prophages, transposons
94541103	insA	b4516	COG3677	X	Transposase	X	MOBILOME	Mobilome: prophages, transposons
226524712	paaD	b1391	COG3677	X	Transposase	X	MOBILOME	Mobilome: prophages, transposons
16129846	insA	b1894	COG3677	X	Transposase	X	MOBILOME	Mobilome: prophages, transposons
16131316	insA	b3444	COG3677	X	Transposase	X	MOBILOME	Mobilome: prophages, transposons
16132115	insA	b4294	COG3677	X	Transposase	X	MOBILOME	Mobilome: prophages, transposons
16128017	rpsT	b0023	COG0268	J	Ribosomal protein S20	J	INFORMATION STORAGE AND PROCESSING	Translation, ribosomal structure and biogenesis
16128019	ribF	b0025	COG0196	H	FAD synthase	H	METABOLISM	Coenzyme transport and metabolism
16128020	ileS	b0026	COG0060	J	Isoleucyl-tRNA synthetase	J	INFORMATION STORAGE AND PROCESSING	Translation, ribosomal structure and biogenesis
16128021	lspA	b0027	COG0597	MU	Lipoprotein signal peptidase	M	CELLULAR PROCESSES AND SIGNALING	Cell wall/membrane/envelope biogenesis
16128022	fkpB	b0028	COG1047	O	FKBP-type peptidyl-prolyl cis-trans isomerase 2	O	CELLULAR PROCESSES AND SIGNALING	Posttranslational modification, protein turnover, chaperones
16131228	slyD	b3349	COG1047	O	FKBP-type peptidyl-prolyl cis-trans isomerase 2	O	CELLULAR PROCESSES AND SIGNALING	Posttranslational modification, protein turnover, chaperones
16128023	ispH	b0029	COG0761	I	4-Hydroxy-3-methylbut-2-enyl diphosphate reductase IspH	I	METABOLISM	Lipid transport and metabolism
16128024	rihC	b0030	COG1957	F	Inosine-uridine nucleoside N-ribohydrolase	F	METABOLISM	Nucleotide transport and metabolism
16128634	rihA	b0651	COG1957	F	Inosine-uridine nucleoside N-ribohydrolase	F	METABOLISM	Nucleotide transport and metabolism
16130100	rihB	b2162	COG1957	F	Inosine-uridine nucleoside N-ribohydrolase	F	METABOLISM	Nucleotide transport and metabolism
16128025	dapB	b0031	COG0289	E	Dihydrodipicolinate reductase	E	METABOLISM	Amino acid transport and metabolism
16128026	carA	b0032	COG0505	EF	Carbamoylphosphate synthase small subunit	E	METABOLISM	Amino acid transport and metabolism
16128027	carB	b0033	COG0458	EF	Carbamoylphosphate synthase large subunit	E	METABOLISM	Amino acid transport and metabolism
90111080	caiE	b0035	COG0663	R	Carbonic anhydrase or acetyltransferase, isoleucine patch superfamily	R	POORLY CHARACTERIZED	General function prediction only
16129361	paaY	b1400	COG0663	R	Carbonic anhydrase or acetyltransferase, isoleucine patch superfamily	R	POORLY CHARACTERIZED	General function prediction only
16129387	ydcK	b1428	COG0663	R	Carbonic anhydrase or acetyltransferase, isoleucine patch superfamily	R	POORLY CHARACTERIZED	General function prediction only
90111568	yrdA	b3279	COG0663	R	Carbonic anhydrase or acetyltransferase, isoleucine patch superfamily	R	POORLY CHARACTERIZED	General function prediction only
221800779	caiD	b0036	COG1024	I	Enoyl-CoA hydratase/carnithine racemase	I	METABOLISM	Lipid transport and metabolism
16129354	paaF	b1393	COG1024	I	Enoyl-CoA hydratase/carnithine racemase	I	METABOLISM	Lipid transport and metabolism
16129355	paaG	b1394	COG1024	I	Enoyl-CoA hydratase/carnithine racemase	I	METABOLISM	Lipid transport and metabolism
16130274	fadJ	b2341	COG1024	I	Enoyl-CoA hydratase/carnithine racemase	I	METABOLISM	Lipid transport and metabolism
90111512	scpB	b2919	COG1024	I	Enoyl-CoA hydratase/carnithine racemase	I	METABOLISM	Lipid transport and metabolism
16131692	fadB	b3846	COG1024	I	Enoyl-CoA hydratase/carnithine racemase	I	METABOLISM	Lipid transport and metabolism
221800780	caiC	b0037	COG0318	IQ	Acyl-CoA synthetase (AMP-forming)/AMP-acid ligase II	I	METABOLISM	Lipid transport and metabolism
145698273	fadK	b1701	COG0318	IQ	Acyl-CoA synthetase (AMP-forming)/AMP-acid ligase II	I	METABOLISM	Lipid transport and metabolism
16129759	fadD	b1805	COG0318	IQ	Acyl-CoA synthetase (AMP-forming)/AMP-acid ligase II	I	METABOLISM	Lipid transport and metabolism
16130195	menE	b2260	COG0318	IQ	Acyl-CoA synthetase (AMP-forming)/AMP-acid ligase II	I	METABOLISM	Lipid transport and metabolism
16130740	aas	b2836	COG0318	IQ	Acyl-CoA synthetase (AMP-forming)/AMP-acid ligase II	I	METABOLISM	Lipid transport and metabolism
16128032	caiB	b0038	COG1804	I	Crotonobetainyl-CoA:carnitine CoA-transferase CaiB and related acyl-CoA transferases	I	METABOLISM	Lipid transport and metabolism
162135906	yfdE	b2371	COG1804	I	Crotonobetainyl-CoA:carnitine CoA-transferase CaiB and related acyl-CoA transferases	I	METABOLISM	Lipid transport and metabolism
16130306	frc	b2374	COG1804	I	Crotonobetainyl-CoA:carnitine CoA-transferase CaiB and related acyl-CoA transferases	I	METABOLISM	Lipid transport and metabolism
16128033	caiA	b0039	COG1960	I	Acyl-CoA dehydrogenase related to the alkylation response protein AidB	I	METABOLISM	Lipid transport and metabolism
90111100	fadE	b0221	COG1960	I	Acyl-CoA dehydrogenase related to the alkylation response protein AidB	I	METABOLISM	Lipid transport and metabolism
90111318	ydiO	b1695	COG1960	I	Acyl-CoA dehydrogenase related to the alkylation response protein AidB	I	METABOLISM	Lipid transport and metabolism
162135915	aidB	b4187	COG1960	I	Acyl-CoA dehydrogenase related to the alkylation response protein AidB	I	METABOLISM	Lipid transport and metabolism
16128034	caiT	b0040	COG1292	M	Choline-glycine betaine transporter	M	CELLULAR PROCESSES AND SIGNALING	Cell wall/membrane/envelope biogenesis
16128299	betT	b0314	COG1292	M	Choline-glycine betaine transporter	M	CELLULAR PROCESSES AND SIGNALING	Cell wall/membrane/envelope biogenesis
16129755	yeaV	b1801	COG1292	M	Choline-glycine betaine transporter	M	CELLULAR PROCESSES AND SIGNALING	Cell wall/membrane/envelope biogenesis
90111081	fixA	b0041	COG2086	C	Electron transfer flavoprotein, alpha and beta subunits	C	METABOLISM	Energy production and conversion
16129653	ydiQ	b1697	COG2086	C	Electron transfer flavoprotein, alpha and beta subunits	C	METABOLISM	Energy production and conversion
90111487	ygcR	b2770	COG2086	C	Electron transfer flavoprotein, alpha and beta subunits	C	METABOLISM	Energy production and conversion
16128036	fixB	b0042	COG2025	C	Electron transfer flavoprotein, alpha subunit	C	METABOLISM	Energy production and conversion
16129654	ydiR	b1698	COG2025	C	Electron transfer flavoprotein, alpha subunit	C	METABOLISM	Energy production and conversion
90111486	ygcQ	b2769	COG2025	C	Electron transfer flavoprotein, alpha subunit	C	METABOLISM	Energy production and conversion
16128037	fixC	b0043	COG0644	C	Dehydrogenase (flavoprotein)	C	METABOLISM	Energy production and conversion
16129655	ydiS	b1699	COG0644	C	Dehydrogenase (flavoprotein)	C	METABOLISM	Energy production and conversion
90111484	ygcN	b2766	COG0644	C	Dehydrogenase (flavoprotein)	C	METABOLISM	Energy production and conversion
90111640	cbrA	b3690	COG0644	C	Dehydrogenase (flavoprotein)	C	METABOLISM	Energy production and conversion
16128038	fixX	b0044	COG2440	C	Ferredoxin-like protein FixX	C	METABOLISM	Energy production and conversion
16129656	ydiT	b1700	COG2440	C	Ferredoxin-like protein FixX	C	METABOLISM	Energy production and conversion
90111485	ygcO	b2767	COG2440	C	Ferredoxin-like protein FixX	C	METABOLISM	Energy production and conversion
16128039	yaaU	b0045	COG2271	G	Sugar phosphate permease	G	METABOLISM	Carbohydrate transport and metabolism
226524719	ydiN	b1691	COG2271	G	Sugar phosphate permease	G	METABOLISM	Carbohydrate transport and metabolism
16129729	ydjK	b1775	COG2271	G	Sugar phosphate permease	G	METABOLISM	Carbohydrate transport and metabolism
16130175	glpT	b2240	COG2271	G	Sugar phosphate permease	G	METABOLISM	Carbohydrate transport and metabolism
90111406	rhmT	b2246	COG2271	G	Sugar phosphate permease	G	METABOLISM	Carbohydrate transport and metabolism
16130696	gudP	b2789	COG2271	G	Sugar phosphate permease	G	METABOLISM	Carbohydrate transport and metabolism
16130988	exuT	b3093	COG2271	G	Sugar phosphate permease	G	METABOLISM	Carbohydrate transport and metabolism
16131019	garP	b3127	COG2271	G	Sugar phosphate permease	G	METABOLISM	Carbohydrate transport and metabolism
16131536	uhpT	b3666	COG2271	G	Sugar phosphate permease	G	METABOLISM	Carbohydrate transport and metabolism
90111632	uhpC	b3667	COG2271	G	Sugar phosphate permease	G	METABOLISM	Carbohydrate transport and metabolism
90111641	dgoT	b3691	COG2271	G	Sugar phosphate permease	G	METABOLISM	Carbohydrate transport and metabolism
16131714	yihN	b3874	COG2271	G	Sugar phosphate permease	G	METABOLISM	Carbohydrate transport and metabolism
16132177	yjjL	b4356	COG2271	G	Sugar phosphate permease	G	METABOLISM	Carbohydrate transport and metabolism
16128040	kefF	b0046	COG2249	R	Putative NADPH-quinone reductase (modulator of drug activity B)	R	POORLY CHARACTERIZED	General function prediction only
16128868	ycaK	b0901	COG2249	R	Putative NADPH-quinone reductase (modulator of drug activity B)	R	POORLY CHARACTERIZED	General function prediction only
16130924	mdaB	b3028	COG2249	R	Putative NADPH-quinone reductase (modulator of drug activity B)	R	POORLY CHARACTERIZED	General function prediction only
16131230	kefG	b3351	COG2249	R	Putative NADPH-quinone reductase (modulator of drug activity B)	R	POORLY CHARACTERIZED	General function prediction only
16128041	kefC	b0047	COG0475	P	Kef-type K+ transport system, membrane component KefB	P	METABOLISM	Inorganic ion transport and metabolism
16131229	kefB	b3350	COG0475	P	Kef-type K+ transport system, membrane component KefB	P	METABOLISM	Inorganic ion transport and metabolism
16128041	kefC	b0047	COG1226	P	Voltage-gated potassium channel Kch	P	METABOLISM	Inorganic ion transport and metabolism
16128462	ybaL	b0478	COG1226	P	Voltage-gated potassium channel Kch	P	METABOLISM	Inorganic ion transport and metabolism
16129211	kch	b1250	COG1226	P	Voltage-gated potassium channel Kch	P	METABOLISM	Inorganic ion transport and metabolism
16131229	kefB	b3350	COG1226	P	Voltage-gated potassium channel Kch	P	METABOLISM	Inorganic ion transport and metabolism
16128042	folA	b0048	COG0262	H	Dihydrofolate reductase	H	METABOLISM	Coenzyme transport and metabolism
16128043	apaH	b0049	COG0639	T	Diadenosine tetraphosphatase ApaH/serine/threonine protein phosphatase, PP2A family	T	CELLULAR PROCESSES AND SIGNALING	Signal transduction mechanisms
90111344	pphA	b1838	COG0639	T	Diadenosine tetraphosphatase ApaH/serine/threonine protein phosphatase, PP2A family	T	CELLULAR PROCESSES AND SIGNALING	Signal transduction mechanisms
16130641	pphB	b2734	COG0639	T	Diadenosine tetraphosphatase ApaH/serine/threonine protein phosphatase, PP2A family	T	CELLULAR PROCESSES AND SIGNALING	Signal transduction mechanisms
16128044	apaG	b0050	COG2967	P	Uncharacterized protein affecting Mg2+/Co2+ transport	P	METABOLISM	Inorganic ion transport and metabolism
16128045	rsmA	b0051	COG0030	J	16S rRNA A1518 and A1519 N6-dimethyltransferase RsmA/KsgA/DIM1 (may also have DNA glycosylase/AP lyase activity)	J	INFORMATION STORAGE AND PROCESSING	Translation, ribosomal structure and biogenesis
16128046	pdxA	b0052	COG1995	H	4-hydroxy-L-threonine phosphate dehydrogenase PdxA	H	METABOLISM	Coenzyme transport and metabolism
16128047	surA	b0053	COG0760	O	Parvulin-like peptidyl-prolyl isomerase	O	CELLULAR PROCESSES AND SIGNALING	Posttranslational modification, protein turnover, chaperones
16128426	ppiD	b0441	COG0760	O	Parvulin-like peptidyl-prolyl isomerase	O	CELLULAR PROCESSES AND SIGNALING	Posttranslational modification, protein turnover, chaperones
16131633	ppiC	b3775	COG0760	O	Parvulin-like peptidyl-prolyl isomerase	O	CELLULAR PROCESSES AND SIGNALING	Posttranslational modification, protein turnover, chaperones
16128048	lptD	b0054	COG1452	M	LPS assembly outer membrane protein LptD (organic solvent tolerance protein OstA)	M	CELLULAR PROCESSES AND SIGNALING	Cell wall/membrane/envelope biogenesis
16128049	djlA	b0055	COG1076	O	DnaJ-domain-containing proteins 1	O	CELLULAR PROCESSES AND SIGNALING	Posttranslational modification, protein turnover, chaperones
16130452	hscB	b2527	COG1076	O	DnaJ-domain-containing proteins 1	O	CELLULAR PROCESSES AND SIGNALING	Posttranslational modification, protein turnover, chaperones
16128052	rluA	b0058	COG0564	J	Pseudouridylate synthase, 23S rRNA- or tRNA-specific	J	INFORMATION STORAGE AND PROCESSING	Translation, ribosomal structure and biogenesis
16129049	rluC	b1086	COG0564	J	Pseudouridylate synthase, 23S rRNA- or tRNA-specific	J	INFORMATION STORAGE AND PROCESSING	Translation, ribosomal structure and biogenesis
16130515	rluD	b2594	COG0564	J	Pseudouridylate synthase, 23S rRNA- or tRNA-specific	J	INFORMATION STORAGE AND PROCESSING	Translation, ribosomal structure and biogenesis
16130698	truC	b2791	COG0564	J	Pseudouridylate synthase, 23S rRNA- or tRNA-specific	J	INFORMATION STORAGE AND PROCESSING	Translation, ribosomal structure and biogenesis
16128053	rapA	b0059	COG0553	KL	Superfamily II DNA or RNA helicase, SNF2 family	K	INFORMATION STORAGE AND PROCESSING	Transcription
16128054	polB	b0060	COG0417	L	DNA polymerase elongation subunit (family B)	L	INFORMATION STORAGE AND PROCESSING	Replication, recombination and repair
16128055	araD	b0061	COG0235	G	Ribulose-5-phosphate 4-epimerase/Fuculose-1-phosphate aldolase	G	METABOLISM	Carbohydrate transport and metabolism
16130645	ygbL	b2738	COG0235	G	Ribulose-5-phosphate 4-epimerase/Fuculose-1-phosphate aldolase	G	METABOLISM	Carbohydrate transport and metabolism
16130707	fucA	b2800	COG0235	G	Ribulose-5-phosphate 4-epimerase/Fuculose-1-phosphate aldolase	G	METABOLISM	Carbohydrate transport and metabolism
16131454	yiaS	b3583	COG0235	G	Ribulose-5-phosphate 4-epimerase/Fuculose-1-phosphate aldolase	G	METABOLISM	Carbohydrate transport and metabolism
16131742	rhaD	b3902	COG0235	G	Ribulose-5-phosphate 4-epimerase/Fuculose-1-phosphate aldolase	G	METABOLISM	Carbohydrate transport and metabolism
16132020	ulaF	b4198	COG0235	G	Ribulose-5-phosphate 4-epimerase/Fuculose-1-phosphate aldolase	G	METABOLISM	Carbohydrate transport and metabolism
16128056	araA	b0062	COG2160	G	L-arabinose isomerase	G	METABOLISM	Carbohydrate transport and metabolism
16128057	araB	b0063	COG1069	G	Ribulose kinase	G	METABOLISM	Carbohydrate transport and metabolism
16128058	araC	b0064	COG1917	R	Cupin domain protein related to quercetin dioxygenase	R	POORLY CHARACTERIZED	General function prediction only
16129260	puuR	b1299	COG1917	R	Cupin domain protein related to quercetin dioxygenase	R	POORLY CHARACTERIZED	General function prediction only
16129393	ydcN	b1434	COG1917	R	Cupin domain protein related to quercetin dioxygenase	R	POORLY CHARACTERIZED	General function prediction only
16129652	ydiP	b1696	COG1917	R	Cupin domain protein related to quercetin dioxygenase	R	POORLY CHARACTERIZED	General function prediction only
16129689	chbR	b1735	COG1917	R	Cupin domain protein related to quercetin dioxygenase	R	POORLY CHARACTERIZED	General function prediction only
16129744	yeaM	b1790	COG1917	R	Cupin domain protein related to quercetin dioxygenase	R	POORLY CHARACTERIZED	General function prediction only
16131745	rhaS	b3905	COG1917	R	Cupin domain protein related to quercetin dioxygenase	R	POORLY CHARACTERIZED	General function prediction only
171701684	rhaR	b3906	COG1917	R	Cupin domain protein related to quercetin dioxygenase	R	POORLY CHARACTERIZED	General function prediction only
16128058	araC	b0064	COG2207	K	AraC-type DNA-binding domain and AraC-containing proteins	K	INFORMATION STORAGE AND PROCESSING	Transcription
16128290	ykgD	b0305	COG2207	K	AraC-type DNA-binding domain and AraC-containing proteins	K	INFORMATION STORAGE AND PROCESSING	Transcription
16128529	ybcM	b0546	COG2207	K	AraC-type DNA-binding domain and AraC-containing proteins	K	INFORMATION STORAGE AND PROCESSING	Transcription
16128547	appY	b0564	COG2207	K	AraC-type DNA-binding domain and AraC-containing proteins	K	INFORMATION STORAGE AND PROCESSING	Transcription
16128549	envY	b0566	COG2207	K	AraC-type DNA-binding domain and AraC-containing proteins	K	INFORMATION STORAGE AND PROCESSING	Transcription
16129345	feaR	b1384	COG2207	K	AraC-type DNA-binding domain and AraC-containing proteins	K	INFORMATION STORAGE AND PROCESSING	Transcription
16129458	ydeO	b1499	COG2207	K	AraC-type DNA-binding domain and AraC-containing proteins	K	INFORMATION STORAGE AND PROCESSING	Transcription
16129652	ydiP	b1696	COG2207	K	AraC-type DNA-binding domain and AraC-containing proteins	K	INFORMATION STORAGE AND PROCESSING	Transcription
16129744	yeaM	b1790	COG2207	K	AraC-type DNA-binding domain and AraC-containing proteins	K	INFORMATION STORAGE AND PROCESSING	Transcription
16130314	ypdC	b2382	COG2207	K	AraC-type DNA-binding domain and AraC-containing proteins	K	INFORMATION STORAGE AND PROCESSING	Transcription
16130362	eutR	b2437	COG2207	K	AraC-type DNA-binding domain and AraC-containing proteins	K	INFORMATION STORAGE AND PROCESSING	Transcription
90111526	yqhC	b3010	COG2207	K	AraC-type DNA-binding domain and AraC-containing proteins	K	INFORMATION STORAGE AND PROCESSING	Transcription
16131387	gadW	b3515	COG2207	K	AraC-type DNA-binding domain and AraC-containing proteins	K	INFORMATION STORAGE AND PROCESSING	Transcription
16131388	gadX	b3516	COG2207	K	AraC-type DNA-binding domain and AraC-containing proteins	K	INFORMATION STORAGE AND PROCESSING	Transcription
16131440	xylR	b3569	COG2207	K	AraC-type DNA-binding domain and AraC-containing proteins	K	INFORMATION STORAGE AND PROCESSING	Transcription
226524758	yidL	b3680	COG2207	K	AraC-type DNA-binding domain and AraC-containing proteins	K	INFORMATION STORAGE AND PROCESSING	Transcription
16131792	yijO	b3954	COG2207	K	AraC-type DNA-binding domain and AraC-containing proteins	K	INFORMATION STORAGE AND PROCESSING	Transcription
16131888	soxS	b4062	COG2207	K	AraC-type DNA-binding domain and AraC-containing proteins	K	INFORMATION STORAGE AND PROCESSING	Transcription
16131942	adiY	b4116	COG2207	K	AraC-type DNA-binding domain and AraC-containing proteins	K	INFORMATION STORAGE AND PROCESSING	Transcription
16132213	rob	b4396	COG2207	K	AraC-type DNA-binding domain and AraC-containing proteins	K	INFORMATION STORAGE AND PROCESSING	Transcription
16128059	yabI	b0065	COG0586	S	Uncharacterized membrane protein DedA, SNARE-associated domain	S	POORLY CHARACTERIZED	Function unknown
90111395	yohD	b2136	COG0586	S	Uncharacterized membrane protein DedA, SNARE-associated domain	S	POORLY CHARACTERIZED	Function unknown
16130252	dedA	b2317	COG0586	S	Uncharacterized membrane protein DedA, SNARE-associated domain	S	POORLY CHARACTERIZED	Function unknown
16130907	yghB	b3009	COG0586	S	Uncharacterized membrane protein DedA, SNARE-associated domain	S	POORLY CHARACTERIZED	Function unknown
16130990	yqjA	b3095	COG0586	S	Uncharacterized membrane protein DedA, SNARE-associated domain	S	POORLY CHARACTERIZED	Function unknown
16128060	thiQ	b0066	COG3840	H	ABC-type thiamine transport system, ATPase component	H	METABOLISM	Coenzyme transport and metabolism
16128061	thiP	b0067	COG1178	P	ABC-type Fe3+ transport system, permease component	P	METABOLISM	Inorganic ion transport and metabolism
16128857	ftsK	b0890	COG1178	P	ABC-type Fe3+ transport system, permease component	P	METABOLISM	Inorganic ion transport and metabolism
16128062	thiB	b0068	COG4143	H	ABC-type thiamine transport system, periplasmic component	H	METABOLISM	Coenzyme transport and metabolism
16128063	sgrR	b0069	COG4533	K	DNA-binding transcriptional regulator SgrR of sgrS sRNA, contains a MarR-type HTH domain and a periplasmic-type solute-binding domain	K	INFORMATION STORAGE AND PROCESSING	Transcription
16128430	ybaE	b0445	COG4533	K	DNA-binding transcriptional regulator SgrR of sgrS sRNA, contains a MarR-type HTH domain and a periplasmic-type solute-binding domain	K	INFORMATION STORAGE AND PROCESSING	Transcription
49175994	setA	b0070	COG2814	G	Predicted arabinose efflux permease, MFS family	G	METABOLISM	Carbohydrate transport and metabolism
90111117	mhpT	b0353	COG2814	G	Predicted arabinose efflux permease, MFS family	G	METABOLISM	Carbohydrate transport and metabolism
49176018	araJ	b0396	COG2814	G	Predicted arabinose efflux permease, MFS family	G	METABOLISM	Carbohydrate transport and metabolism
90111133	yajR	b0427	COG2814	G	Predicted arabinose efflux permease, MFS family	G	METABOLISM	Carbohydrate transport and metabolism
16128810	mdfA	b0842	COG2814	G	Predicted arabinose efflux permease, MFS family	G	METABOLISM	Carbohydrate transport and metabolism
16129016	mdtG	b1053	COG2814	G	Predicted arabinose efflux permease, MFS family	G	METABOLISM	Carbohydrate transport and metabolism
16129487	ydeA	b1528	COG2814	G	Predicted arabinose efflux permease, MFS family	G	METABOLISM	Carbohydrate transport and metabolism
16129493	ydeE	b1534	COG2814	G	Predicted arabinose efflux permease, MFS family	G	METABOLISM	Carbohydrate transport and metabolism
16129554	ynfM	b1596	COG2814	G	Predicted arabinose efflux permease, MFS family	G	METABOLISM	Carbohydrate transport and metabolism
16129615	ydhP	b1657	COG2814	G	Predicted arabinose efflux permease, MFS family	G	METABOLISM	Carbohydrate transport and metabolism
49176132	ydhC	b1660	COG2814	G	Predicted arabinose efflux permease, MFS family	G	METABOLISM	Carbohydrate transport and metabolism
16130017	mdtD	b2077	COG2814	G	Predicted arabinose efflux permease, MFS family	G	METABOLISM	Carbohydrate transport and metabolism
16130108	setB	b2170	COG2814	G	Predicted arabinose efflux permease, MFS family	G	METABOLISM	Carbohydrate transport and metabolism
16130120	bcr	b2182	COG2814	G	Predicted arabinose efflux permease, MFS family	G	METABOLISM	Carbohydrate transport and metabolism
16130257	yfcJ	b2322	COG2814	G	Predicted arabinose efflux permease, MFS family	G	METABOLISM	Carbohydrate transport and metabolism
16130598	emrB	b2686	COG2814	G	Predicted arabinose efflux permease, MFS family	G	METABOLISM	Carbohydrate transport and metabolism
16130745	araE	b2841	COG2814	G	Predicted arabinose efflux permease, MFS family	G	METABOLISM	Carbohydrate transport and metabolism
16130844	galP	b2943	COG2814	G	Predicted arabinose efflux permease, MFS family	G	METABOLISM	Carbohydrate transport and metabolism
90111559	nanT	b3224	COG2814	G	Predicted arabinose efflux permease, MFS family	G	METABOLISM	Carbohydrate transport and metabolism
16131529	setC	b3659	COG2814	G	Predicted arabinose efflux permease, MFS family	G	METABOLISM	Carbohydrate transport and metabolism
145698327	nepI	b3662	COG2814	G	Predicted arabinose efflux permease, MFS family	G	METABOLISM	Carbohydrate transport and metabolism
90111634	emrD	b3673	COG2814	G	Predicted arabinose efflux permease, MFS family	G	METABOLISM	Carbohydrate transport and metabolism
16131578	mdtL	b3710	COG2814	G	Predicted arabinose efflux permease, MFS family	G	METABOLISM	Carbohydrate transport and metabolism
16131857	xylE	b4031	COG2814	G	Predicted arabinose efflux permease, MFS family	G	METABOLISM	Carbohydrate transport and metabolism
90111718	yjhB	b4279	COG2814	G	Predicted arabinose efflux permease, MFS family	G	METABOLISM	Carbohydrate transport and metabolism
16132158	mdtM	b4337	COG2814	G	Predicted arabinose efflux permease, MFS family	G	METABOLISM	Carbohydrate transport and metabolism
16128065	leuD	b0071	COG0066	E	3-isopropylmalate dehydratase small subunit	E	METABOLISM	Amino acid transport and metabolism
16128066	leuC	b0072	COG0065	E	Homoaconitase/3-isopropylmalate dehydratase large subunit	E	METABOLISM	Amino acid transport and metabolism
90111082	leuB	b0073	COG0473	CE	Isocitrate/isopropylmalate dehydrogenase	C	METABOLISM	Energy production and conversion
16129754	dmlA	b1800	COG0473	CE	Isocitrate/isopropylmalate dehydrogenase	C	METABOLISM	Energy production and conversion
16128068	leuA	b0074	COG0119	E	Isopropylmalate/homocitrate/citramalate synthases	E	METABOLISM	Amino acid transport and metabolism
16128337	mhpE	b0352	COG0119	E	Isopropylmalate/homocitrate/citramalate synthases	E	METABOLISM	Amino acid transport and metabolism
90111084	ilvI	b0077	COG0028	EH	Acetolactate synthase large subunit or other thiamine pyrophosphate-requiring enzyme	E	METABOLISM	Amino acid transport and metabolism
16128839	poxB	b0871	COG0028	EH	Acetolactate synthase large subunit or other thiamine pyrophosphate-requiring enzyme	E	METABOLISM	Amino acid transport and metabolism
16130305	oxc	b2373	COG0028	EH	Acetolactate synthase large subunit or other thiamine pyrophosphate-requiring enzyme	E	METABOLISM	Amino acid transport and metabolism
16131541	ilvB	b3671	COG0028	EH	Acetolactate synthase large subunit or other thiamine pyrophosphate-requiring enzyme	E	METABOLISM	Amino acid transport and metabolism
16128071	ilvH	b0078	COG0440	E	Acetolactate synthase, small subunit	E	METABOLISM	Amino acid transport and metabolism
16131540	ilvN	b3670	COG0440	E	Acetolactate synthase, small subunit	E	METABOLISM	Amino acid transport and metabolism
16128073	cra	b0080	COG1609	K	DNA-binding transcriptional regulator, LacI/PurR family	K	INFORMATION STORAGE AND PROCESSING	Transcription
49176012	lacI	b0345	COG1609	K	DNA-binding transcriptional regulator, LacI/PurR family	K	INFORMATION STORAGE AND PROCESSING	Transcription
16129281	ycjW	b1320	COG1609	K	DNA-binding transcriptional regulator, LacI/PurR family	K	INFORMATION STORAGE AND PROCESSING	Transcription
16129578	malI	b1620	COG1609	K	DNA-binding transcriptional regulator, LacI/PurR family	K	INFORMATION STORAGE AND PROCESSING	Transcription
16129616	purR	b1658	COG1609	K	DNA-binding transcriptional regulator, LacI/PurR family	K	INFORMATION STORAGE AND PROCESSING	Transcription
16130089	galS	b2151	COG1609	K	DNA-binding transcriptional regulator, LacI/PurR family	K	INFORMATION STORAGE AND PROCESSING	Transcription
345452722	ascG	b2714	COG1609	K	DNA-binding transcriptional regulator, LacI/PurR family	K	INFORMATION STORAGE AND PROCESSING	Transcription
16130741	galR	b2837	COG1609	K	DNA-binding transcriptional regulator, LacI/PurR family	K	INFORMATION STORAGE AND PROCESSING	Transcription
16130970	ebgR	b3075	COG1609	K	DNA-binding transcriptional regulator, LacI/PurR family	K	INFORMATION STORAGE AND PROCESSING	Transcription
49176356	gntR	b3438	COG1609	K	DNA-binding transcriptional regulator, LacI/PurR family	K	INFORMATION STORAGE AND PROCESSING	Transcription
16131440	xylR	b3569	COG1609	K	DNA-binding transcriptional regulator, LacI/PurR family	K	INFORMATION STORAGE AND PROCESSING	Transcription
16131621	rbsR	b3753	COG1609	K	DNA-binding transcriptional regulator, LacI/PurR family	K	INFORMATION STORAGE AND PROCESSING	Transcription
16131772	cytR	b3934	COG1609	K	DNA-binding transcriptional regulator, LacI/PurR family	K	INFORMATION STORAGE AND PROCESSING	Transcription
16132063	treR	b4241	COG1609	K	DNA-binding transcriptional regulator, LacI/PurR family	K	INFORMATION STORAGE AND PROCESSING	Transcription
16132086	idnR	b4264	COG1609	K	DNA-binding transcriptional regulator, LacI/PurR family	K	INFORMATION STORAGE AND PROCESSING	Transcription
16128074	mraZ	b0081	COG2001	J	MraZ, DNA-binding transcriptional regulator and inhibitor of RsmH methyltransferase activity	J	INFORMATION STORAGE AND PROCESSING	Translation, ribosomal structure and biogenesis
16128075	rsmH	b0082	COG0275	J	16S rRNA C1402 N4-methylase RsmH	J	INFORMATION STORAGE AND PROCESSING	Translation, ribosomal structure and biogenesis
16128076	ftsL	b0083	COG3116	D	Cell division protein FtsL, interacts with FtsB, FtsL and FtsQ	D	CELLULAR PROCESSES AND SIGNALING	Cell cycle control, cell division, chromosome partitioning
16128077	ftsI	b0084	COG0768	DM	Cell division protein FtsI/penicillin-binding protein 2	D	CELLULAR PROCESSES AND SIGNALING	Cell cycle control, cell division, chromosome partitioning
16128618	mrdA	b0635	COG0768	DM	Cell division protein FtsI/penicillin-binding protein 2	D	CELLULAR PROCESSES AND SIGNALING	Cell cycle control, cell division, chromosome partitioning
16128078	murE	b0085	COG0769	M	UDP-N-acetylmuramyl tripeptide synthase	M	CELLULAR PROCESSES AND SIGNALING	Cell wall/membrane/envelope biogenesis
16128079	murF	b0086	COG0770	M	UDP-N-acetylmuramyl pentapeptide synthase	M	CELLULAR PROCESSES AND SIGNALING	Cell wall/membrane/envelope biogenesis
16128080	mraY	b0087	COG0472	M	UDP-N-acetylmuramyl pentapeptide phosphotransferase/UDP-N-acetylglucosamine-1-phosphate transferase	M	CELLULAR PROCESSES AND SIGNALING	Cell wall/membrane/envelope biogenesis
16131640	wecA	b3784	COG0472	M	UDP-N-acetylmuramyl pentapeptide phosphotransferase/UDP-N-acetylglucosamine-1-phosphate transferase	M	CELLULAR PROCESSES AND SIGNALING	Cell wall/membrane/envelope biogenesis
16128081	murD	b0088	COG0771	M	UDP-N-acetylmuramoylalanine-D-glutamate ligase	M	CELLULAR PROCESSES AND SIGNALING	Cell wall/membrane/envelope biogenesis
16128082	ftsW	b0089	COG0772	D	Bacterial cell division protein FtsW, lipid II flippase	D	CELLULAR PROCESSES AND SIGNALING	Cell cycle control, cell division, chromosome partitioning
16128617	mrdB	b0634	COG0772	D	Bacterial cell division protein FtsW, lipid II flippase	D	CELLULAR PROCESSES AND SIGNALING	Cell cycle control, cell division, chromosome partitioning
16128083	murG	b0090	COG0707	M	UDP-N-acetylglucosamine:LPS N-acetylglucosamine transferase	M	CELLULAR PROCESSES AND SIGNALING	Cell wall/membrane/envelope biogenesis
16128084	murC	b0091	COG0773	M	UDP-N-acetylmuramate-alanine ligase	M	CELLULAR PROCESSES AND SIGNALING	Cell wall/membrane/envelope biogenesis
16132055	mpl	b4233	COG0773	M	UDP-N-acetylmuramate-alanine ligase	M	CELLULAR PROCESSES AND SIGNALING	Cell wall/membrane/envelope biogenesis
16128085	ddlB	b0092	COG1181	MR	D-alanine-D-alanine ligase and related ATP-grasp enzymes	M	CELLULAR PROCESSES AND SIGNALING	Cell wall/membrane/envelope biogenesis
16128366	ddlA	b0381	COG1181	MR	D-alanine-D-alanine ligase and related ATP-grasp enzymes	M	CELLULAR PROCESSES AND SIGNALING	Cell wall/membrane/envelope biogenesis
16128086	ftsQ	b0093	COG1589	D	Cell division septal protein FtsQ	D	CELLULAR PROCESSES AND SIGNALING	Cell cycle control, cell division, chromosome partitioning
16128087	ftsA	b0094	COG0849	D	Cell division ATPase FtsA	D	CELLULAR PROCESSES AND SIGNALING	Cell cycle control, cell division, chromosome partitioning
16128088	ftsZ	b0095	COG0206	D	Cell division GTPase FtsZ	D	CELLULAR PROCESSES AND SIGNALING	Cell cycle control, cell division, chromosome partitioning
16128089	lpxC	b0096	COG0774	M	UDP-3-O-acyl-N-acetylglucosamine deacetylase	M	CELLULAR PROCESSES AND SIGNALING	Cell wall/membrane/envelope biogenesis
16128091	secA	b0098	COG0653	U	Preprotein translocase subunit SecA (ATPase, RNA helicase)	U	CELLULAR PROCESSES AND SIGNALING	Intracellular trafficking, secretion, and vesicular transport
16128092	mutT	b0099	COG0494	V	8-oxo-dGTP pyrophosphatase MutT and related house-cleaning NTP pyrophosphohydrolases, NUDIX family	V	CELLULAR PROCESSES AND SIGNALING	Defense mechanisms
16129713	nudG	b1759	COG0494	V	8-oxo-dGTP pyrophosphatase MutT and related house-cleaning NTP pyrophosphohydrolases, NUDIX family	V	CELLULAR PROCESSES AND SIGNALING	Defense mechanisms
16129818	nudB	b1865	COG0494	V	8-oxo-dGTP pyrophosphatase MutT and related house-cleaning NTP pyrophosphohydrolases, NUDIX family	V	CELLULAR PROCESSES AND SIGNALING	Defense mechanisms
16130186	nudI	b2251	COG0494	V	8-oxo-dGTP pyrophosphatase MutT and related house-cleaning NTP pyrophosphohydrolases, NUDIX family	V	CELLULAR PROCESSES AND SIGNALING	Defense mechanisms
16130392	nudK	b2467	COG0494	V	8-oxo-dGTP pyrophosphatase MutT and related house-cleaning NTP pyrophosphohydrolases, NUDIX family	V	CELLULAR PROCESSES AND SIGNALING	Defense mechanisms
16130734	rppH	b2830	COG0494	V	8-oxo-dGTP pyrophosphatase MutT and related house-cleaning NTP pyrophosphohydrolases, NUDIX family	V	CELLULAR PROCESSES AND SIGNALING	Defense mechanisms
16130930	nudF	b3034	COG0494	V	8-oxo-dGTP pyrophosphatase MutT and related house-cleaning NTP pyrophosphohydrolases, NUDIX family	V	CELLULAR PROCESSES AND SIGNALING	Defense mechanisms
16131274	nudE	b3397	COG0494	V	8-oxo-dGTP pyrophosphatase MutT and related house-cleaning NTP pyrophosphohydrolases, NUDIX family	V	CELLULAR PROCESSES AND SIGNALING	Defense mechanisms
16128094	yacG	b0101	COG3024	L	Endogenous inhibitor of DNA gyrase, YacG/DUF329 family	L	INFORMATION STORAGE AND PROCESSING	Replication, recombination and repair
16128095	zapD	b0102	COG4582	D	Cell division protein ZapD, interacts with FtsZ	D	CELLULAR PROCESSES AND SIGNALING	Cell cycle control, cell division, chromosome partitioning
16128096	coaE	b0103	COG0237	H	Dephospho-CoA kinase	H	METABOLISM	Coenzyme transport and metabolism
16128097	guaC	b0104	COG0516	F	IMP dehydrogenase/GMP reductase	F	METABOLISM	Nucleotide transport and metabolism
16130433	guaB	b2508	COG0516	F	IMP dehydrogenase/GMP reductase	F	METABOLISM	Nucleotide transport and metabolism
16128099	hofC	b0106	COG1459	NUW	Type II secretory pathway, component PulF	N	CELLULAR PROCESSES AND SIGNALING	Cell motility
16131206	gspF	b3327	COG1459	NUW	Type II secretory pathway, component PulF	N	CELLULAR PROCESSES AND SIGNALING	Cell motility
16128100	hofB	b0107	COG2804	NUW	Type II secretory pathway ATPase GspE/PulE or T4P pilus assembly pathway ATPase PilB	N	CELLULAR PROCESSES AND SIGNALING	Cell motility
16131205	gspE	b3326	COG2804	NUW	Type II secretory pathway ATPase GspE/PulE or T4P pilus assembly pathway ATPase PilB	N	CELLULAR PROCESSES AND SIGNALING	Cell motility
16128101	ppdD	b0108	COG4969	NW	Tfp pilus assembly protein, major pilin PilA	N	CELLULAR PROCESSES AND SIGNALING	Cell motility
16128102	nadC	b0109	COG0157	H	Nicotinate-nucleotide pyrophosphorylase	H	METABOLISM	Coenzyme transport and metabolism
16128103	ampD	b0110	COG3023	M	N-acetyl-anhydromuramyl-L-alanine amidase AmpD	M	CELLULAR PROCESSES AND SIGNALING	Cell wall/membrane/envelope biogenesis
16128835	amiD	b0867	COG3023	M	N-acetyl-anhydromuramyl-L-alanine amidase AmpD	M	CELLULAR PROCESSES AND SIGNALING	Cell wall/membrane/envelope biogenesis
16128104	ampE	b0111	COG3725	V	Membrane protein required for beta-lactamase induction	V	CELLULAR PROCESSES AND SIGNALING	Defense mechanisms
16128105	aroP	b0112	COG1113	E	L-asparagine transporter and related permeases	E	METABOLISM	Amino acid transport and metabolism
16128387	proY	b0402	COG1113	E	L-asparagine transporter and related permeases	E	METABOLISM	Amino acid transport and metabolism
16128559	pheP	b0576	COG1113	E	L-asparagine transporter and related permeases	E	METABOLISM	Amino acid transport and metabolism
90111277	ansP	b1453	COG1113	E	L-asparagine transporter and related permeases	E	METABOLISM	Amino acid transport and metabolism
16130577	gabP	b2663	COG1113	E	L-asparagine transporter and related permeases	E	METABOLISM	Amino acid transport and metabolism
49176414	yifK	b3795	COG1113	E	L-asparagine transporter and related permeases	E	METABOLISM	Amino acid transport and metabolism
16132030	cycA	b4208	COG1113	E	L-asparagine transporter and related permeases	E	METABOLISM	Amino acid transport and metabolism
16128106	pdhR	b0113	COG2186	K	DNA-binding transcriptional regulator, FadR family	K	INFORMATION STORAGE AND PROCESSING	Transcription
16129150	fadR	b1187	COG2186	K	DNA-binding transcriptional regulator, FadR family	K	INFORMATION STORAGE AND PROCESSING	Transcription
16130880	glcC	b2980	COG2186	K	DNA-binding transcriptional regulator, FadR family	K	INFORMATION STORAGE AND PROCESSING	Transcription
90111537	exuR	b3094	COG2186	K	DNA-binding transcriptional regulator, FadR family	K	INFORMATION STORAGE AND PROCESSING	Transcription
49176329	nanR	b3226	COG2186	K	DNA-binding transcriptional regulator, FadR family	K	INFORMATION STORAGE AND PROCESSING	Transcription
16131475	lldR	b3604	COG2186	K	DNA-binding transcriptional regulator, FadR family	K	INFORMATION STORAGE AND PROCESSING	Transcription
49176392	dgoR	b4479	COG2186	K	DNA-binding transcriptional regulator, FadR family	K	INFORMATION STORAGE AND PROCESSING	Transcription
49176401	yieP	b3755	COG2186	K	DNA-binding transcriptional regulator, FadR family	K	INFORMATION STORAGE AND PROCESSING	Transcription
16132145	uxuR	b4324	COG2186	K	DNA-binding transcriptional regulator, FadR family	K	INFORMATION STORAGE AND PROCESSING	Transcription
16128107	aceE	b0114	COG2609	C	Pyruvate dehydrogenase complex, dehydrogenase (E1) component	C	METABOLISM	Energy production and conversion
16128108	aceF	b0115	COG0508	C	Pyruvate/2-oxoglutarate dehydrogenase complex, dihydrolipoamide acyltransferase (E2) component	C	METABOLISM	Energy production and conversion
16128702	sucB	b0727	COG0508	C	Pyruvate/2-oxoglutarate dehydrogenase complex, dihydrolipoamide acyltransferase (E2) component	C	METABOLISM	Energy production and conversion
16128109	lpd	b0116	COG1249	C	Pyruvate/2-oxoglutarate dehydrogenase complex, dihydrolipoamide dehydrogenase (E3) component or related enzyme	C	METABOLISM	Energy production and conversion
90111112	ykgC	b0304	COG1249	C	Pyruvate/2-oxoglutarate dehydrogenase complex, dihydrolipoamide dehydrogenase (E3) component or related enzyme	C	METABOLISM	Energy production and conversion
16131372	gor	b3500	COG1249	C	Pyruvate/2-oxoglutarate dehydrogenase complex, dihydrolipoamide dehydrogenase (E3) component or related enzyme	C	METABOLISM	Energy production and conversion
90111670	sthA	b3962	COG1249	C	Pyruvate/2-oxoglutarate dehydrogenase complex, dihydrolipoamide dehydrogenase (E3) component or related enzyme	C	METABOLISM	Energy production and conversion
16128110	yacH	b0117	COG3064	M	Membrane protein involved in colicin uptake	M	CELLULAR PROCESSES AND SIGNALING	Cell wall/membrane/envelope biogenesis
16128714	tolA	b0739	COG3064	M	Membrane protein involved in colicin uptake	M	CELLULAR PROCESSES AND SIGNALING	Cell wall/membrane/envelope biogenesis
16131060	infB	b3168	COG3064	M	Membrane protein involved in colicin uptake	M	CELLULAR PROCESSES AND SIGNALING	Cell wall/membrane/envelope biogenesis
16128111	acnB	b0118	COG1049	C	Aconitase B	C	METABOLISM	Energy production and conversion
90111086	yacL	b0119	COG3112	S	Uncharacterized protein YacL, UPF0231 family	S	POORLY CHARACTERIZED	Function unknown
16128113	speD	b0120	COG1586	E	S-adenosylmethionine decarboxylase or arginine decarboxylase	E	METABOLISM	Amino acid transport and metabolism
16128114	speE	b0121	COG0421	E	Spermidine synthase	E	METABOLISM	Amino acid transport and metabolism
16128116	cueO	b0123	COG2132	DPM	Multicopper oxidase with three cupredoxin domains (includes cell division protein FtsP and spore coat protein CotA)	D	CELLULAR PROCESSES AND SIGNALING	Cell cycle control, cell division, chromosome partitioning
16130913	ftsP	b3017	COG2132	DPM	Multicopper oxidase with three cupredoxin domains (includes cell division protein FtsP and spore coat protein CotA)	D	CELLULAR PROCESSES AND SIGNALING	Cell cycle control, cell division, chromosome partitioning
16128117	gcd	b0124	COG4993	G	Glucose dehydrogenase	G	METABOLISM	Carbohydrate transport and metabolism
90111088	hpt	b0125	COG0634	F	Hypoxanthine-guanine phosphoribosyltransferase	F	METABOLISM	Nucleotide transport and metabolism
16128119	can	b0126	COG0288	P	Carbonic anhydrase	P	METABOLISM	Inorganic ion transport and metabolism
16128324	cynT	b0339	COG0288	P	Carbonic anhydrase	P	METABOLISM	Inorganic ion transport and metabolism
16128120	yadG	b0127	COG1131	V	ABC-type multidrug transport system, ATPase component	V	CELLULAR PROCESSES AND SIGNALING	Defense mechanisms
90111168	ybhF	b0794	COG1131	V	ABC-type multidrug transport system, ATPase component	V	CELLULAR PROCESSES AND SIGNALING	Defense mechanisms
49176363	rbbA	b3486	COG1131	V	ABC-type multidrug transport system, ATPase component	V	CELLULAR PROCESSES AND SIGNALING	Defense mechanisms
16128121	yadH	b0128	COG0842	V	ABC-type multidrug transport system, permease component	V	CELLULAR PROCESSES AND SIGNALING	Defense mechanisms
16128760	ybhR	b0792	COG0842	V	ABC-type multidrug transport system, permease component	V	CELLULAR PROCESSES AND SIGNALING	Defense mechanisms
16128761	ybhS	b0793	COG0842	V	ABC-type multidrug transport system, permease component	V	CELLULAR PROCESSES AND SIGNALING	Defense mechanisms
226524752	yhhJ	b3485	COG0842	V	ABC-type multidrug transport system, permease component	V	CELLULAR PROCESSES AND SIGNALING	Defense mechanisms
49176363	rbbA	b3486	COG0842	V	ABC-type multidrug transport system, permease component	V	CELLULAR PROCESSES AND SIGNALING	Defense mechanisms
16128122	yadI	b0129	COG2893	G	Phosphotransferase system, mannose/fructose-specific component IIA	G	METABOLISM	Carbohydrate transport and metabolism
16129771	manX	b1817	COG2893	G	Phosphotransferase system, mannose/fructose-specific component IIA	G	METABOLISM	Carbohydrate transport and metabolism
16128123	yadE	b0130	COG0726	GM	Peptidoglycan/xylan/chitin deacetylase, PgdA/CDA1 family	G	METABOLISM	Carbohydrate transport and metabolism
16128987	pgaB	b1023	COG0726	GM	Peptidoglycan/xylan/chitin deacetylase, PgdA/CDA1 family	G	METABOLISM	Carbohydrate transport and metabolism
16130191	arnD	b2256	COG0726	GM	Peptidoglycan/xylan/chitin deacetylase, PgdA/CDA1 family	G	METABOLISM	Carbohydrate transport and metabolism
16128124	panD	b0131	COG0853	H	Aspartate 1-decarboxylase	H	METABOLISM	Coenzyme transport and metabolism
16128125	yadD	b0132	COG5464	L	Predicted transposase YdaD	L	INFORMATION STORAGE AND PROCESSING	Replication, recombination and repair
16130179	yfaD	b2244	COG5464	L	Predicted transposase YdaD	L	INFORMATION STORAGE AND PROCESSING	Replication, recombination and repair
145698287	ypaA	b4543	COG5464	L	Predicted transposase YdaD	L	INFORMATION STORAGE AND PROCESSING	Replication, recombination and repair
16130240	yfcI	b2305	COG5464	L	Predicted transposase YdaD	L	INFORMATION STORAGE AND PROCESSING	Replication, recombination and repair
16131287	yhgA	b3411	COG5464	L	Predicted transposase YdaD	L	INFORMATION STORAGE AND PROCESSING	Replication, recombination and repair
16128126	panC	b0133	COG0414	H	Panthothenate synthetase	H	METABOLISM	Coenzyme transport and metabolism
16128127	panB	b0134	COG0413	H	Ketopantoate hydroxymethyltransferase	H	METABOLISM	Coenzyme transport and metabolism
16128128	yadC	b0135	COG3539	N	Pilin (type 1 fimbria component protein)	N	CELLULAR PROCESSES AND SIGNALING	Cell motility
16128129	yadK	b0136	COG3539	N	Pilin (type 1 fimbria component protein)	N	CELLULAR PROCESSES AND SIGNALING	Cell motility
16128130	yadL	b0137	COG3539	N	Pilin (type 1 fimbria component protein)	N	CELLULAR PROCESSES AND SIGNALING	Cell motility
90111089	yadM	b0138	COG3539	N	Pilin (type 1 fimbria component protein)	N	CELLULAR PROCESSES AND SIGNALING	Cell motility
16128134	yadN	b0141	COG3539	N	Pilin (type 1 fimbria component protein)	N	CELLULAR PROCESSES AND SIGNALING	Cell motility
90111147	sfmA	b0530	COG3539	N	Pilin (type 1 fimbria component protein)	N	CELLULAR PROCESSES AND SIGNALING	Cell motility
145698227	sfmH	b0533	COG3539	N	Pilin (type 1 fimbria component protein)	N	CELLULAR PROCESSES AND SIGNALING	Cell motility
16128518	sfmF	b0534	COG3539	N	Pilin (type 1 fimbria component protein)	N	CELLULAR PROCESSES AND SIGNALING	Cell motility
90111164	ybgO	b0716	COG3539	N	Pilin (type 1 fimbria component protein)	N	CELLULAR PROCESSES AND SIGNALING	Cell motility
16128694	ybgD	b0719	COG3539	N	Pilin (type 1 fimbria component protein)	N	CELLULAR PROCESSES AND SIGNALING	Cell motility
90111190	elfA	b0938	COG3539	N	Pilin (type 1 fimbria component protein)	N	CELLULAR PROCESSES AND SIGNALING	Cell motility
16128908	elfG	b0941	COG3539	N	Pilin (type 1 fimbria component protein)	N	CELLULAR PROCESSES AND SIGNALING	Cell motility
16128909	ycbU	b0942	COG3539	N	Pilin (type 1 fimbria component protein)	N	CELLULAR PROCESSES AND SIGNALING	Cell motility
90111191	ycbV	b0943	COG3539	N	Pilin (type 1 fimbria component protein)	N	CELLULAR PROCESSES AND SIGNALING	Cell motility
16129461	ydeQ	b1502	COG3539	N	Pilin (type 1 fimbria component protein)	N	CELLULAR PROCESSES AND SIGNALING	Cell motility
16129462	ydeR	b1503	COG3539	N	Pilin (type 1 fimbria component protein)	N	CELLULAR PROCESSES AND SIGNALING	Cell motility
16129463	ydeS	b1504	COG3539	N	Pilin (type 1 fimbria component protein)	N	CELLULAR PROCESSES AND SIGNALING	Cell motility
16130046	yehA	b2108	COG3539	N	Pilin (type 1 fimbria component protein)	N	CELLULAR PROCESSES AND SIGNALING	Cell motility
16130049	yehD	b2111	COG3539	N	Pilin (type 1 fimbria component protein)	N	CELLULAR PROCESSES AND SIGNALING	Cell motility
16130268	yfcP	b2333	COG3539	N	Pilin (type 1 fimbria component protein)	N	CELLULAR PROCESSES AND SIGNALING	Cell motility
16130269	yfcQ	b2334	COG3539	N	Pilin (type 1 fimbria component protein)	N	CELLULAR PROCESSES AND SIGNALING	Cell motility
16130270	yfcR	b2335	COG3539	N	Pilin (type 1 fimbria component protein)	N	CELLULAR PROCESSES AND SIGNALING	Cell motility
16130272	yfcV	b2339	COG3539	N	Pilin (type 1 fimbria component protein)	N	CELLULAR PROCESSES AND SIGNALING	Cell motility
16130939	ygiL	b3043	COG3539	N	Pilin (type 1 fimbria component protein)	N	CELLULAR PROCESSES AND SIGNALING	Cell motility
16130944	yqiI	b3048	COG3539	N	Pilin (type 1 fimbria component protein)	N	CELLULAR PROCESSES AND SIGNALING	Cell motility
16131034	yraH	b3142	COG3539	N	Pilin (type 1 fimbria component protein)	N	CELLULAR PROCESSES AND SIGNALING	Cell motility
16131037	yraK	b3145	COG3539	N	Pilin (type 1 fimbria component protein)	N	CELLULAR PROCESSES AND SIGNALING	Cell motility
16132135	fimA	b4314	COG3539	N	Pilin (type 1 fimbria component protein)	N	CELLULAR PROCESSES AND SIGNALING	Cell motility
90111729	fimI	b4315	COG3539	N	Pilin (type 1 fimbria component protein)	N	CELLULAR PROCESSES AND SIGNALING	Cell motility
16132139	fimF	b4318	COG3539	N	Pilin (type 1 fimbria component protein)	N	CELLULAR PROCESSES AND SIGNALING	Cell motility
16132140	fimG	b4319	COG3539	N	Pilin (type 1 fimbria component protein)	N	CELLULAR PROCESSES AND SIGNALING	Cell motility
16132141	fimH	b4320	COG3539	N	Pilin (type 1 fimbria component protein)	N	CELLULAR PROCESSES AND SIGNALING	Cell motility
16128132	htrE	b0139	COG3188	NW	Outer membrane usher protein FimD/PapC	N	CELLULAR PROCESSES AND SIGNALING	Cell motility
16128276	ecpC	b0291	COG3188	NW	Outer membrane usher protein FimD/PapC	N	CELLULAR PROCESSES AND SIGNALING	Cell motility
16128516	sfmD	b0532	COG3188	NW	Outer membrane usher protein FimD/PapC	N	CELLULAR PROCESSES AND SIGNALING	Cell motility
90111165	ybgQ	b0718	COG3188	NW	Outer membrane usher protein FimD/PapC	N	CELLULAR PROCESSES AND SIGNALING	Cell motility
16128907	elfC	b0940	COG3188	NW	Outer membrane usher protein FimD/PapC	N	CELLULAR PROCESSES AND SIGNALING	Cell motility
16130047	yehB	b2109	COG3188	NW	Outer membrane usher protein FimD/PapC	N	CELLULAR PROCESSES AND SIGNALING	Cell motility
16131036	yraJ	b3144	COG3188	NW	Outer membrane usher protein FimD/PapC	N	CELLULAR PROCESSES AND SIGNALING	Cell motility
16131106	yhcD	b3216	COG3188	NW	Outer membrane usher protein FimD/PapC	N	CELLULAR PROCESSES AND SIGNALING	Cell motility
16132138	fimD	b4317	COG3188	NW	Outer membrane usher protein FimD/PapC	N	CELLULAR PROCESSES AND SIGNALING	Cell motility
16128133	yadV	b0140	COG3121	W	P pilus assembly protein, chaperone PapD	W	CELLULAR PROCESSES AND SIGNALING	Extracellular structures
90111108	ecpE	b0289	COG3121	W	P pilus assembly protein, chaperone PapD	W	CELLULAR PROCESSES AND SIGNALING	Extracellular structures
16128277	ecpB	b0292	COG3121	W	P pilus assembly protein, chaperone PapD	W	CELLULAR PROCESSES AND SIGNALING	Extracellular structures
16128515	sfmC	b0531	COG3121	W	P pilus assembly protein, chaperone PapD	W	CELLULAR PROCESSES AND SIGNALING	Extracellular structures
16128692	ybgP	b0717	COG3121	W	P pilus assembly protein, chaperone PapD	W	CELLULAR PROCESSES AND SIGNALING	Extracellular structures
16128906	elfD	b0939	COG3121	W	P pilus assembly protein, chaperone PapD	W	CELLULAR PROCESSES AND SIGNALING	Extracellular structures
90111192	ycbF	b0944	COG3121	W	P pilus assembly protein, chaperone PapD	W	CELLULAR PROCESSES AND SIGNALING	Extracellular structures
16130048	yehC	b2110	COG3121	W	P pilus assembly protein, chaperone PapD	W	CELLULAR PROCESSES AND SIGNALING	Extracellular structures
16130271	yfcS	b2336	COG3121	W	P pilus assembly protein, chaperone PapD	W	CELLULAR PROCESSES AND SIGNALING	Extracellular structures
90111532	yqiH	b3047	COG3121	W	P pilus assembly protein, chaperone PapD	W	CELLULAR PROCESSES AND SIGNALING	Extracellular structures
16131035	yraI	b3143	COG3121	W	P pilus assembly protein, chaperone PapD	W	CELLULAR PROCESSES AND SIGNALING	Extracellular structures
16131105	yhcA	b3215	COG3121	W	P pilus assembly protein, chaperone PapD	W	CELLULAR PROCESSES AND SIGNALING	Extracellular structures
49176488	fimC	b4316	COG3121	W	P pilus assembly protein, chaperone PapD	W	CELLULAR PROCESSES AND SIGNALING	Extracellular structures
16128135	folK	b0142	COG0801	H	7,8-dihydro-6-hydroxymethylpterin-pyrophosphokinase	H	METABOLISM	Coenzyme transport and metabolism
162135892	pcnB	b0143	COG0617	J	tRNA nucleotidyltransferase/poly(A) polymerase	J	INFORMATION STORAGE AND PROCESSING	Translation, ribosomal structure and biogenesis
16130952	cca	b3056	COG0617	J	tRNA nucleotidyltransferase/poly(A) polymerase	J	INFORMATION STORAGE AND PROCESSING	Translation, ribosomal structure and biogenesis
226524698	gluQ	b0144	COG0008	J	Glutamyl- or glutaminyl-tRNA synthetase	J	INFORMATION STORAGE AND PROCESSING	Translation, ribosomal structure and biogenesis
16128656	glnS	b0680	COG0008	J	Glutamyl- or glutaminyl-tRNA synthetase	J	INFORMATION STORAGE AND PROCESSING	Translation, ribosomal structure and biogenesis
16130330	gltX	b2400	COG0008	J	Glutamyl- or glutaminyl-tRNA synthetase	J	INFORMATION STORAGE AND PROCESSING	Translation, ribosomal structure and biogenesis
16128138	dksA	b0145	COG1734	J	RNA polymerase-binding transcription factor DksA	J	INFORMATION STORAGE AND PROCESSING	Translation, ribosomal structure and biogenesis
16128771	ybiI	b0803	COG1734	J	RNA polymerase-binding transcription factor DksA	J	INFORMATION STORAGE AND PROCESSING	Translation, ribosomal structure and biogenesis
16128139	sfsA	b0146	COG1489	GT	DNA-binding protein, stimulates sugar fermentation	G	METABOLISM	Carbohydrate transport and metabolism
90111091	ligT	b0147	COG1514	J	2'-5' RNA ligase	J	INFORMATION STORAGE AND PROCESSING	Translation, ribosomal structure and biogenesis
162135893	hrpB	b0148	COG1643	J	HrpA-like RNA helicase	J	INFORMATION STORAGE AND PROCESSING	Translation, ribosomal structure and biogenesis
145698255	hrpA	b1413	COG1643	J	HrpA-like RNA helicase	J	INFORMATION STORAGE AND PROCESSING	Translation, ribosomal structure and biogenesis
16128142	mrcB	b0149	COG0744	M	Membrane carboxypeptidase (penicillin-binding protein)	M	CELLULAR PROCESSES AND SIGNALING	Cell wall/membrane/envelope biogenesis
16131098	mtgA	b3208	COG0744	M	Membrane carboxypeptidase (penicillin-binding protein)	M	CELLULAR PROCESSES AND SIGNALING	Cell wall/membrane/envelope biogenesis
16128143	fhuA	b0150	COG4774	P	Outer membrane receptor for monomeric catechols	P	METABOLISM	Inorganic ion transport and metabolism
16128773	fiu	b0805	COG4774	P	Outer membrane receptor for monomeric catechols	P	METABOLISM	Inorganic ion transport and metabolism
16128144	fhuC	b0151	COG1120	PH	ABC-type cobalamin/Fe3+-siderophores transport system, ATPase component	P	METABOLISM	Inorganic ion transport and metabolism
16128571	fepC	b0588	COG1120	PH	ABC-type cobalamin/Fe3+-siderophores transport system, ATPase component	P	METABOLISM	Inorganic ion transport and metabolism
16132108	fecE	b4287	COG1120	PH	ABC-type cobalamin/Fe3+-siderophores transport system, ATPase component	P	METABOLISM	Inorganic ion transport and metabolism
16128145	fhuD	b0152	COG0614	P	ABC-type Fe3+-hydroxamate transport system, periplasmic component	P	METABOLISM	Inorganic ion transport and metabolism
16128151	btuF	b0158	COG0614	P	ABC-type Fe3+-hydroxamate transport system, periplasmic component	P	METABOLISM	Inorganic ion transport and metabolism
16128146	fhuB	b0153	COG0609	P	ABC-type Fe3+-siderophore transport system, permease component	P	METABOLISM	Inorganic ion transport and metabolism
16128573	fepD	b0590	COG0609	P	ABC-type Fe3+-siderophore transport system, permease component	P	METABOLISM	Inorganic ion transport and metabolism
16132109	fecD	b4288	COG0609	P	ABC-type Fe3+-siderophore transport system, permease component	P	METABOLISM	Inorganic ion transport and metabolism
16132110	fecC	b4289	COG0609	P	ABC-type Fe3+-siderophore transport system, permease component	P	METABOLISM	Inorganic ion transport and metabolism
16128147	hemL	b0154	COG0001	H	Glutamate-1-semialdehyde aminotransferase	H	METABOLISM	Coenzyme transport and metabolism
16128148	clcA	b0155	COG0038	P	H+/Cl- antiporter ClcA	P	METABOLISM	Inorganic ion transport and metabolism
90111303	clcB	b1592	COG0038	P	H+/Cl- antiporter ClcA	P	METABOLISM	Inorganic ion transport and metabolism
16130321	yfeO	b2389	COG0038	P	H+/Cl- antiporter ClcA	P	METABOLISM	Inorganic ion transport and metabolism
16128149	erpA	b0156	COG0316	O	Fe-S cluster assembly iron-binding protein IscA	O	CELLULAR PROCESSES AND SIGNALING	Posttranslational modification, protein turnover, chaperones
16129640	sufA	b1684	COG0316	O	Fe-S cluster assembly iron-binding protein IscA	O	CELLULAR PROCESSES AND SIGNALING	Posttranslational modification, protein turnover, chaperones
16130453	iscA	b2528	COG0316	O	Fe-S cluster assembly iron-binding protein IscA	O	CELLULAR PROCESSES AND SIGNALING	Posttranslational modification, protein turnover, chaperones
16131290	nfuA	b3414	COG0316	O	Fe-S cluster assembly iron-binding protein IscA	O	CELLULAR PROCESSES AND SIGNALING	Posttranslational modification, protein turnover, chaperones
16128150	yadS	b0157	COG2860	S	Uncharacterized membrane protein YeiH	S	POORLY CHARACTERIZED	Function unknown
90111627	yicG	b3646	COG2860	S	Uncharacterized membrane protein YeiH	S	POORLY CHARACTERIZED	Function unknown
16128152	mtn	b0159	COG0775	F	Nucleoside phosphorylase	F	METABOLISM	Nucleotide transport and metabolism
16129926	amn	b1982	COG0775	F	Nucleoside phosphorylase	F	METABOLISM	Nucleotide transport and metabolism
16128153	dgt	b0160	COG0232	F	dGTP triphosphohydrolase	F	METABOLISM	Nucleotide transport and metabolism
16128154	degP	b0161	COG0265	O	Periplasmic serine protease, S1-C subfamily, contain C-terminal PDZ domain	O	CELLULAR PROCESSES AND SIGNALING	Posttranslational modification, protein turnover, chaperones
16131124	degQ	b3234	COG0265	O	Periplasmic serine protease, S1-C subfamily, contain C-terminal PDZ domain	O	CELLULAR PROCESSES AND SIGNALING	Posttranslational modification, protein turnover, chaperones
16131125	degS	b3235	COG0265	O	Periplasmic serine protease, S1-C subfamily, contain C-terminal PDZ domain	O	CELLULAR PROCESSES AND SIGNALING	Posttranslational modification, protein turnover, chaperones
90111093	cdaR	b0162	COG3835	KT	Sugar diacid utilization regulator	K	INFORMATION STORAGE AND PROCESSING	Transcription
90111094	yaeI	b0164	COG1408	R	Predicted phosphohydrolase, MPP superfamily	R	POORLY CHARACTERIZED	General function prediction only
16128159	dapD	b0166	COG2171	E	Tetrahydrodipicolinate N-succinyltransferase	E	METABOLISM	Amino acid transport and metabolism
16128160	glnD	b0167	COG2844	OT	UTP:GlnB (protein PII) uridylyltransferase	O	CELLULAR PROCESSES AND SIGNALING	Posttranslational modification, protein turnover, chaperones
16128161	map	b0168	COG0024	J	Methionine aminopeptidase	J	INFORMATION STORAGE AND PROCESSING	Translation, ribosomal structure and biogenesis
16128162	rpsB	b0169	COG0052	J	Ribosomal protein S2	J	INFORMATION STORAGE AND PROCESSING	Translation, ribosomal structure and biogenesis
16128163	tsf	b0170	COG0264	J	Translation elongation factor EF-Ts	J	INFORMATION STORAGE AND PROCESSING	Translation, ribosomal structure and biogenesis
16128164	pyrH	b0171	COG0528	F	Uridylate kinase	F	METABOLISM	Nucleotide transport and metabolism
16128165	frr	b0172	COG0233	J	Ribosome recycling factor	J	INFORMATION STORAGE AND PROCESSING	Translation, ribosomal structure and biogenesis
16128166	dxr	b0173	COG0743	I	1-deoxy-D-xylulose 5-phosphate reductoisomerase	I	METABOLISM	Lipid transport and metabolism
16128167	ispU	b0174	COG0020	I	Undecaprenyl pyrophosphate synthase	I	METABOLISM	Lipid transport and metabolism
90111095	cdsA	b0175	COG0575	I	CDP-diglyceride synthetase	I	METABOLISM	Lipid transport and metabolism
16128169	rseP	b0176	COG0750	OK	Membrane-associated protease RseP, regulator of RpoE activity	O	CELLULAR PROCESSES AND SIGNALING	Posttranslational modification, protein turnover, chaperones
16128170	bamA	b0177	COG4775	M	Outer membrane protein assembly factor BamA	M	CELLULAR PROCESSES AND SIGNALING	Cell wall/membrane/envelope biogenesis
16128171	skp	b0178	COG2825	MO	Periplasmic chaperone for outer membrane proteins, Skp family	M	CELLULAR PROCESSES AND SIGNALING	Cell wall/membrane/envelope biogenesis
16128172	lpxD	b0179	COG1044	M	UDP-3-O-[3-hydroxymyristoyl] glucosamine N-acyltransferase	M	CELLULAR PROCESSES AND SIGNALING	Cell wall/membrane/envelope biogenesis
16128173	fabZ	b0180	COG0764	I	3-hydroxymyristoyl/3-hydroxydecanoyl-(acyl carrier protein) dehydratase	I	METABOLISM	Lipid transport and metabolism
16128921	fabA	b0954	COG0764	I	3-hydroxymyristoyl/3-hydroxydecanoyl-(acyl carrier protein) dehydratase	I	METABOLISM	Lipid transport and metabolism
16128174	lpxA	b0181	COG1043	M	Acyl-[acyl carrier protein]--UDP-N-acetylglucosamine O-acyltransferase	M	CELLULAR PROCESSES AND SIGNALING	Cell wall/membrane/envelope biogenesis
16128175	lpxB	b0182	COG0763	M	Lipid A disaccharide synthetase	M	CELLULAR PROCESSES AND SIGNALING	Cell wall/membrane/envelope biogenesis
16128176	rnhB	b0183	COG0164	L	Ribonuclease HII	L	INFORMATION STORAGE AND PROCESSING	Replication, recombination and repair
16128177	dnaE	b0184	COG0587	L	DNA polymerase III, alpha subunit	L	INFORMATION STORAGE AND PROCESSING	Replication, recombination and repair
16128178	accA	b0185	COG0825	I	Acetyl-CoA carboxylase alpha subunit	I	METABOLISM	Lipid transport and metabolism
16128179	ldcC	b0186	COG1982	E	Arginine/lysine/ornithine decarboxylase	E	METABOLISM	Amino acid transport and metabolism
16128669	speF	b0693	COG1982	E	Arginine/lysine/ornithine decarboxylase	E	METABOLISM	Amino acid transport and metabolism
90111522	speC	b2965	COG1982	E	Arginine/lysine/ornithine decarboxylase	E	METABOLISM	Amino acid transport and metabolism
221800782	adiA	b4117	COG1982	E	Arginine/lysine/ornithine decarboxylase	E	METABOLISM	Amino acid transport and metabolism
16131957	cadA	b4131	COG1982	E	Arginine/lysine/ornithine decarboxylase	E	METABOLISM	Amino acid transport and metabolism
90111096	yaeR	b0187	COG0346	Q	Catechol 2,3-dioxygenase or other lactoylglutathione lyase family enzyme	Q	METABOLISM	Secondary metabolites biosynthesis, transport and catabolism
16129609	gloA	b1651	COG0346	Q	Catechol 2,3-dioxygenase or other lactoylglutathione lyase family enzyme	Q	METABOLISM	Secondary metabolites biosynthesis, transport and catabolism
16128181	tilS	b0188	COG0037	J	tRNA(Ile)-lysidine synthase TilS/MesJ	J	INFORMATION STORAGE AND PROCESSING	Translation, ribosomal structure and biogenesis
16129305	ttcA	b1344	COG0037	J	tRNA(Ile)-lysidine synthase TilS/MesJ	J	INFORMATION STORAGE AND PROCESSING	Translation, ribosomal structure and biogenesis
90111097	rof	b0189	COG4568	K	Transcriptional antiterminator Rof (Rho-off)	K	INFORMATION STORAGE AND PROCESSING	Transcription
16128183	yaeQ	b0190	COG4681	S	Uncharacterized conserved protein YaeQ, suppresses RfaH defect	S	POORLY CHARACTERIZED	Function unknown
16128184	arfB	b0191	COG1186	J	Protein chain release factor B	J	INFORMATION STORAGE AND PROCESSING	Translation, ribosomal structure and biogenesis
16130793	prfB	b2891	COG1186	J	Protein chain release factor B	J	INFORMATION STORAGE AND PROCESSING	Translation, ribosomal structure and biogenesis
16128185	nlpE	b0192	COG3015	MV	Uncharacterized lipoprotein NlpE involved in copper resistance	M	CELLULAR PROCESSES AND SIGNALING	Cell wall/membrane/envelope biogenesis
90111098	yaeF	b0193	COG0791	M	Cell wall-associated hydrolase, NlpC family	M	CELLULAR PROCESSES AND SIGNALING	Cell wall/membrane/envelope biogenesis
16128213	yafL	b0227	COG0791	M	Cell wall-associated hydrolase, NlpC family	M	CELLULAR PROCESSES AND SIGNALING	Cell wall/membrane/envelope biogenesis
16129613	ydhO	b1655	COG0791	M	Cell wall-associated hydrolase, NlpC family	M	CELLULAR PROCESSES AND SIGNALING	Cell wall/membrane/envelope biogenesis
16129664	nlpC	b1708	COG0791	M	Cell wall-associated hydrolase, NlpC family	M	CELLULAR PROCESSES AND SIGNALING	Cell wall/membrane/envelope biogenesis
16130113	spr	b2175	COG0791	M	Cell wall-associated hydrolase, NlpC family	M	CELLULAR PROCESSES AND SIGNALING	Cell wall/membrane/envelope biogenesis
16128187	proS	b0194	COG0442	J	Prolyl-tRNA synthetase	J	INFORMATION STORAGE AND PROCESSING	Translation, ribosomal structure and biogenesis
16128188	tsaA	b0195	COG1720	J	tRNA (Thr-GGU) A37 N-methylase	J	INFORMATION STORAGE AND PROCESSING	Translation, ribosomal structure and biogenesis
16128190	metQ	b0197	COG1464	P	ABC-type metal ion transport system, periplasmic component/surface antigen	P	METABOLISM	Inorganic ion transport and metabolism
16131531	nlpA	b3661	COG1464	P	ABC-type metal ion transport system, periplasmic component/surface antigen	P	METABOLISM	Inorganic ion transport and metabolism
16128191	metI	b0198	COG2011	E	ABC-type methionine transport system, permease component	E	METABOLISM	Amino acid transport and metabolism
16128192	metN	b0199	COG1135	E	ABC-type methionine transport system, ATPase component	E	METABOLISM	Amino acid transport and metabolism
16128193	gmhB	b0200	COG0241	E	Histidinol phosphatase or a related phosphatase	E	METABOLISM	Amino acid transport and metabolism
90111373	hisB	b2022	COG0241	E	Histidinol phosphatase or a related phosphatase	E	METABOLISM	Amino acid transport and metabolism
16128194	dkgB	b0207	COG0656	Q	Aldo/keto reductase, related to diketogulonate reductase	Q	METABOLISM	Secondary metabolites biosynthesis, transport and catabolism
16129735	yeaE	b1781	COG0656	Q	Aldo/keto reductase, related to diketogulonate reductase	Q	METABOLISM	Secondary metabolites biosynthesis, transport and catabolism
90111527	dkgA	b3012	COG0656	Q	Aldo/keto reductase, related to diketogulonate reductase	Q	METABOLISM	Secondary metabolites biosynthesis, transport and catabolism
16128196	yafD	b0209	COG3021	R	Uncharacterized conserved protein YafD, endonuclease/exonuclease/phosphatase (EEP) superfamily	R	POORLY CHARACTERIZED	General function prediction only
16128197	yafE	b0210	COG2226	H	Ubiquinone/menaquinone biosynthesis C-methylase UbiE	H	METABOLISM	Coenzyme transport and metabolism
90111099	yafS	b0213	COG2226	H	Ubiquinone/menaquinone biosynthesis C-methylase UbiE	H	METABOLISM	Coenzyme transport and metabolism
16128745	bioC	b0777	COG2226	H	Ubiquinone/menaquinone biosynthesis C-methylase UbiE	H	METABOLISM	Coenzyme transport and metabolism
16129776	rlmA	b1822	COG2226	H	Ubiquinone/menaquinone biosynthesis C-methylase UbiE	H	METABOLISM	Coenzyme transport and metabolism
16129823	cmoA	b1870	COG2226	H	Ubiquinone/menaquinone biosynthesis C-methylase UbiE	H	METABOLISM	Coenzyme transport and metabolism
49176426	ubiE	b3833	COG2226	H	Ubiquinone/menaquinone biosynthesis C-methylase UbiE	H	METABOLISM	Coenzyme transport and metabolism
16128198	mltD	b0211	COG0741	M	Soluble lytic murein transglycosylase and related regulatory proteins (some contain LysM/invasin domains)	M	CELLULAR PROCESSES AND SIGNALING	Cell wall/membrane/envelope biogenesis
90111231	emtA	b1193	COG0741	M	Soluble lytic murein transglycosylase and related regulatory proteins (some contain LysM/invasin domains)	M	CELLULAR PROCESSES AND SIGNALING	Cell wall/membrane/envelope biogenesis
90111520	mltC	b2963	COG0741	M	Soluble lytic murein transglycosylase and related regulatory proteins (some contain LysM/invasin domains)	M	CELLULAR PROCESSES AND SIGNALING	Cell wall/membrane/envelope biogenesis
90111747	slt	b4392	COG0741	M	Soluble lytic murein transglycosylase and related regulatory proteins (some contain LysM/invasin domains)	M	CELLULAR PROCESSES AND SIGNALING	Cell wall/membrane/envelope biogenesis
16128198	mltD	b0211	COG1388	M	LysM repeat	M	CELLULAR PROCESSES AND SIGNALING	Cell wall/membrane/envelope biogenesis
16129076	ycfS	b1113	COG1388	M	LysM repeat	M	CELLULAR PROCESSES AND SIGNALING	Cell wall/membrane/envelope biogenesis
90111345	yebA	b1856	COG1388	M	LysM repeat	M	CELLULAR PROCESSES AND SIGNALING	Cell wall/membrane/envelope biogenesis
145698281	yeeJ	b1978	COG1388	M	LysM repeat	M	CELLULAR PROCESSES AND SIGNALING	Cell wall/membrane/envelope biogenesis
16130649	nlpD	b2742	COG1388	M	LysM repeat	M	CELLULAR PROCESSES AND SIGNALING	Cell wall/membrane/envelope biogenesis
90111503	ygeR	b2865	COG1388	M	LysM repeat	M	CELLULAR PROCESSES AND SIGNALING	Cell wall/membrane/envelope biogenesis
16128199	gloB	b0212	COG0491	R	Glyoxylase or a related metal-dependent hydrolase, beta-lactamase superfamily II	R	POORLY CHARACTERIZED	General function prediction only
16128894	ycbL	b0927	COG0491	R	Glyoxylase or a related metal-dependent hydrolase, beta-lactamase superfamily II	R	POORLY CHARACTERIZED	General function prediction only
16128201	rnhA	b0214	COG0328	L	Ribonuclease HI	L	INFORMATION STORAGE AND PROCESSING	Replication, recombination and repair
16128202	dnaQ	b0215	COG0847	L	DNA polymerase III, epsilon subunit or related 3'-5' exonuclease	L	INFORMATION STORAGE AND PROCESSING	Replication, recombination and repair
16129610	rnt	b1652	COG0847	L	DNA polymerase III, epsilon subunit or related 3'-5' exonuclease	L	INFORMATION STORAGE AND PROCESSING	Replication, recombination and repair
16129797	exoX	b1844	COG0847	L	DNA polymerase III, epsilon subunit or related 3'-5' exonuclease	L	INFORMATION STORAGE AND PROCESSING	Replication, recombination and repair
16128205	yafV	b0219	COG0388	R	Predicted amidohydrolase	R	POORLY CHARACTERIZED	General function prediction only
16129796	yobB	b1843	COG0388	R	Predicted amidohydrolase	R	POORLY CHARACTERIZED	General function prediction only
16128208	gmhA	b0222	COG0279	G	Phosphoheptose isomerase	G	METABOLISM	Carbohydrate transport and metabolism
16131041	diaA	b3149	COG0279	G	Phosphoheptose isomerase	G	METABOLISM	Carbohydrate transport and metabolism
16128209	yafJ	b0223	COG0121	R	Predicted glutamine amidotransferase	R	POORLY CHARACTERIZED	General function prediction only
16128210	yafK	b0224	COG3034	M	Murein L,D-transpeptidase YafK	M	CELLULAR PROCESSES AND SIGNALING	Cell wall/membrane/envelope biogenesis
16128211	yafQ	b0225	COG3041	J	mRNA-degrading endonuclease (mRNA interferase) YafQ, toxin component of the YafQ-DinJ toxin-antitoxin module	J	INFORMATION STORAGE AND PROCESSING	Translation, ribosomal structure and biogenesis
16128212	dinJ	b0226	COG3077	V	Antitoxin component of the RelBE or YafQ-DinJ toxin-antitoxin module	V	CELLULAR PROCESSES AND SIGNALING	Defense mechanisms
16129523	relB	b1564	COG3077	V	Antitoxin component of the RelBE or YafQ-DinJ toxin-antitoxin module	V	CELLULAR PROCESSES AND SIGNALING	Defense mechanisms
16128214	rayT	b0228	COG1943	X	REP element-mobilizing transposase RayT	X	MOBILOME	Mobilome: prophages, transposons
16128217	dinB	b0231	COG0389	L	Nucleotidyltransferase/DNA polymerase involved in DNA repair	L	INFORMATION STORAGE AND PROCESSING	Replication, recombination and repair
16129147	umuC	b1184	COG0389	L	Nucleotidyltransferase/DNA polymerase involved in DNA repair	L	INFORMATION STORAGE AND PROCESSING	Replication, recombination and repair
16128218	yafN	b0232	COG2161	V	Antitoxin component YafN of the YafNO toxin-antitoxin module, PHD/YefM family	V	CELLULAR PROCESSES AND SIGNALING	Defense mechanisms
90111372	yefM	b2017	COG2161	V	Antitoxin component YafN of the YafNO toxin-antitoxin module, PHD/YefM family	V	CELLULAR PROCESSES AND SIGNALING	Defense mechanisms
16128220	yafP	b0234	COG0454	KR	N-acetyltransferase, GNAT superfamily (includes histone acetyltransferase HPA2)	K	INFORMATION STORAGE AND PROCESSING	Transcription
16129879	yedL	b1932	COG0454	KR	N-acetyltransferase, GNAT superfamily (includes histone acetyltransferase HPA2)	K	INFORMATION STORAGE AND PROCESSING	Transcription
16128223	pepD	b0237	COG2195	E	Di- or tripeptidase	E	METABOLISM	Amino acid transport and metabolism
16129090	pepT	b1127	COG2195	E	Di- or tripeptidase	E	METABOLISM	Amino acid transport and metabolism
16128224	gpt	b0238	COG2236	H	Hypoxanthine phosphoribosyltransferase	H	METABOLISM	Coenzyme transport and metabolism
16128225	frsA	b0239	COG1073	T	Fermentation-respiration switch protein FrsA, has esterase activity, DUF1100 family	T	CELLULAR PROCESSES AND SIGNALING	Signal transduction mechanisms
221800781	ycjY	b1327	COG1073	T	Fermentation-respiration switch protein FrsA, has esterase activity, DUF1100 family	T	CELLULAR PROCESSES AND SIGNALING	Signal transduction mechanisms
226524738	yfhR	b2534	COG1073	T	Fermentation-respiration switch protein FrsA, has esterase activity, DUF1100 family	T	CELLULAR PROCESSES AND SIGNALING	Signal transduction mechanisms
16132012	yjfP	b4190	COG1073	T	Fermentation-respiration switch protein FrsA, has esterase activity, DUF1100 family	T	CELLULAR PROCESSES AND SIGNALING	Signal transduction mechanisms
16128227	phoE	b0241	COG3203	M	Outer membrane protein (porin)	M	CELLULAR PROCESSES AND SIGNALING	Cell wall/membrane/envelope biogenesis
16128896	ompF	b0929	COG3203	M	Outer membrane protein (porin)	M	CELLULAR PROCESSES AND SIGNALING	Cell wall/membrane/envelope biogenesis
16129338	ompN	b1377	COG3203	M	Outer membrane protein (porin)	M	CELLULAR PROCESSES AND SIGNALING	Cell wall/membrane/envelope biogenesis
16130152	ompC	b2215	COG3203	M	Outer membrane protein (porin)	M	CELLULAR PROCESSES AND SIGNALING	Cell wall/membrane/envelope biogenesis
16128228	proB	b0242	COG0263	E	Glutamate 5-kinase	E	METABOLISM	Amino acid transport and metabolism
16128229	proA	b0243	COG0014	E	Gamma-glutamyl phosphate reductase	E	METABOLISM	Amino acid transport and metabolism
16128232	ykfG	b0247	COG2003	L	DNA repair protein RadC, contains a helix-hairpin-helix DNA-binding motif	L	INFORMATION STORAGE AND PROCESSING	Replication, recombination and repair
16129943	yeeS	b2002	COG2003	L	DNA repair protein RadC, contains a helix-hairpin-helix DNA-binding motif	L	INFORMATION STORAGE AND PROCESSING	Replication, recombination and repair
16130559	yfjY	b2644	COG2003	L	DNA repair protein RadC, contains a helix-hairpin-helix DNA-binding motif	L	INFORMATION STORAGE AND PROCESSING	Replication, recombination and repair
162135914	yicR	b3638	COG2003	L	DNA repair protein RadC, contains a helix-hairpin-helix DNA-binding motif	L	INFORMATION STORAGE AND PROCESSING	Replication, recombination and repair
90111103	ykfA	b0253	COG3596	R	Predicted GTPase	R	POORLY CHARACTERIZED	General function prediction only
49176249	yfjP	b2632	COG3596	R	Predicted GTPase	R	POORLY CHARACTERIZED	General function prediction only
16128241	insI1	b0256	COG2826	X	Transposase and inactivated derivatives, IS30 family	X	MOBILOME	Mobilome: prophages, transposons
16129365	insI1	b1404	COG2826	X	Transposase and inactivated derivatives, IS30 family	X	MOBILOME	Mobilome: prophages, transposons
16132105	insI1	b4284	COG2826	X	Transposase and inactivated derivatives, IS30 family	X	MOBILOME	Mobilome: prophages, transposons
16128244	insH1	b0259	COG3039	X	Transposase and inactivated derivatives, IS5 family	X	MOBILOME	Mobilome: prophages, transposons
16128535	insH1	b0552	COG3039	X	Transposase and inactivated derivatives, IS5 family	X	MOBILOME	Mobilome: prophages, transposons
16128639	insH1	b0656	COG3039	X	Transposase and inactivated derivatives, IS5 family	X	MOBILOME	Mobilome: prophages, transposons
16129292	insH1	b1331	COG3039	X	Transposase and inactivated derivatives, IS5 family	X	MOBILOME	Mobilome: prophages, transposons
16129935	insH1	b1994	COG3039	X	Transposase and inactivated derivatives, IS5 family	X	MOBILOME	Mobilome: prophages, transposons
16129971	insH1	b2030	COG3039	X	Transposase and inactivated derivatives, IS5 family	X	MOBILOME	Mobilome: prophages, transposons
16130129	insH1	b2192	COG3039	X	Transposase and inactivated derivatives, IS5 family	X	MOBILOME	Mobilome: prophages, transposons
16130882	insH1	b2982	COG3039	X	Transposase and inactivated derivatives, IS5 family	X	MOBILOME	Mobilome: prophages, transposons
16131108	insH1	b3218	COG3039	X	Transposase and inactivated derivatives, IS5 family	X	MOBILOME	Mobilome: prophages, transposons
16131377	insH1	b3505	COG3039	X	Transposase and inactivated derivatives, IS5 family	X	MOBILOME	Mobilome: prophages, transposons
90111105	mmuP	b0260	COG0833	E	Amino acid permease	E	METABOLISM	Amino acid transport and metabolism
16130094	lysP	b2156	COG0833	E	Amino acid permease	E	METABOLISM	Amino acid transport and metabolism
16128246	mmuM	b0261	COG2040	E	Homocysteine/selenocysteine methylase (S-methylmethionine-dependent)	E	METABOLISM	Amino acid transport and metabolism
90111106	afuC	b0262	COG3842	E	ABC-type Fe3+/spermidine/putrescine transport systems, ATPase components	E	METABOLISM	Amino acid transport and metabolism
90111177	potG	b0855	COG3842	E	ABC-type Fe3+/spermidine/putrescine transport systems, ATPase components	E	METABOLISM	Amino acid transport and metabolism
16129089	potA	b1126	COG3842	E	ABC-type Fe3+/spermidine/putrescine transport systems, ATPase components	E	METABOLISM	Amino acid transport and metabolism
16129400	ydcT	b1441	COG3842	E	ABC-type Fe3+/spermidine/putrescine transport systems, ATPase components	E	METABOLISM	Amino acid transport and metabolism
90111593	ugpC	b3450	COG3842	E	ABC-type Fe3+/spermidine/putrescine transport systems, ATPase components	E	METABOLISM	Amino acid transport and metabolism
16131861	malK	b4035	COG3842	E	ABC-type Fe3+/spermidine/putrescine transport systems, ATPase components	E	METABOLISM	Amino acid transport and metabolism
16128252	yagA	b0267	COG2801	X	Transposase InsO and inactivated derivatives	X	MOBILOME	Mobilome: prophages, transposons
16128284	insF1	b0299	COG2801	X	Transposase InsO and inactivated derivatives	X	MOBILOME	Mobilome: prophages, transposons
16128346	insD1	b0361	COG2801	X	Transposase InsO and inactivated derivatives	X	MOBILOME	Mobilome: prophages, transposons
16128357	insF1	b0372	COG2801	X	Transposase InsO and inactivated derivatives	X	MOBILOME	Mobilome: prophages, transposons
16128524	insF1	b0541	COG2801	X	Transposase InsO and inactivated derivatives	X	MOBILOME	Mobilome: prophages, transposons
16128990	insF1	b1026	COG2801	X	Transposase InsO and inactivated derivatives	X	MOBILOME	Mobilome: prophages, transposons
16129363	insD1	b1402	COG2801	X	Transposase InsO and inactivated derivatives	X	MOBILOME	Mobilome: prophages, transposons
16129937	insD1	b1996	COG2801	X	Transposase InsO and inactivated derivatives	X	MOBILOME	Mobilome: prophages, transposons
16130028	insF1	b2089	COG2801	X	Transposase InsO and inactivated derivatives	X	MOBILOME	Mobilome: prophages, transposons
16130763	insD1	b2860	COG2801	X	Transposase InsO and inactivated derivatives	X	MOBILOME	Mobilome: prophages, transposons
16130941	insD1	b3045	COG2801	X	Transposase InsO and inactivated derivatives	X	MOBILOME	Mobilome: prophages, transposons
16131429	insK	b3558	COG2801	X	Transposase InsO and inactivated derivatives	X	MOBILOME	Mobilome: prophages, transposons
16132094	insD1	b4273	COG2801	X	Transposase InsO and inactivated derivatives	X	MOBILOME	Mobilome: prophages, transposons
16128252	yagA	b0267	COG3415	X	Transposase	X	MOBILOME	Mobilome: prophages, transposons
345452715	yagE	b0268	COG0329	EM	Dihydrodipicolinate synthase/N-acetylneuraminate lyase	E	METABOLISM	Amino acid transport and metabolism
16130403	dapA	b2478	COG0329	EM	Dihydrodipicolinate synthase/N-acetylneuraminate lyase	E	METABOLISM	Amino acid transport and metabolism
16131115	nanA	b3225	COG0329	EM	Dihydrodipicolinate synthase/N-acetylneuraminate lyase	E	METABOLISM	Amino acid transport and metabolism
90111725	yjhH	b4298	COG0329	EM	Dihydrodipicolinate synthase/N-acetylneuraminate lyase	E	METABOLISM	Amino acid transport and metabolism
16128254	yagF	b0269	COG0129	EG	Dihydroxyacid dehydratase/phosphogluconate dehydratase	E	METABOLISM	Amino acid transport and metabolism
16129804	edd	b1851	COG0129	EG	Dihydroxyacid dehydratase/phosphogluconate dehydratase	E	METABOLISM	Amino acid transport and metabolism
49176404	ilvD	b3771	COG0129	EG	Dihydroxyacid dehydratase/phosphogluconate dehydratase	E	METABOLISM	Amino acid transport and metabolism
16132118	yjhG	b4297	COG0129	EG	Dihydroxyacid dehydratase/phosphogluconate dehydratase	E	METABOLISM	Amino acid transport and metabolism
16128255	yagG	b0270	COG2211	G	Na+/melibiose symporter or related transporter	G	METABOLISM	Carbohydrate transport and metabolism
16129574	uidB	b1616	COG2211	G	Na+/melibiose symporter or related transporter	G	METABOLISM	Carbohydrate transport and metabolism
90111339	yebQ	b1828	COG2211	G	Na+/melibiose symporter or related transporter	G	METABOLISM	Carbohydrate transport and metabolism
16130036	yegT	b2098	COG2211	G	Na+/melibiose symporter or related transporter	G	METABOLISM	Carbohydrate transport and metabolism
90111629	yicJ	b3657	COG2211	G	Na+/melibiose symporter or related transporter	G	METABOLISM	Carbohydrate transport and metabolism
49176435	yihO	b3876	COG2211	G	Na+/melibiose symporter or related transporter	G	METABOLISM	Carbohydrate transport and metabolism
145698335	yihP	b3877	COG2211	G	Na+/melibiose symporter or related transporter	G	METABOLISM	Carbohydrate transport and metabolism
345452725	melB	b4120	COG2211	G	Na+/melibiose symporter or related transporter	G	METABOLISM	Carbohydrate transport and metabolism
16128256	yagH	b0271	COG3507	G	Beta-xylosidase	G	METABOLISM	Carbohydrate transport and metabolism
16128257	yagI	b0272	COG1414	K	DNA-binding transcriptional regulator, IclR family	K	INFORMATION STORAGE AND PROCESSING	Transcription
145698223	mhpR	b0346	COG1414	K	DNA-binding transcriptional regulator, IclR family	K	INFORMATION STORAGE AND PROCESSING	Transcription
16128490	allR	b0506	COG1414	K	DNA-binding transcriptional regulator, IclR family	K	INFORMATION STORAGE AND PROCESSING	Transcription
16129781	kdgR	b1827	COG1414	K	DNA-binding transcriptional regulator, IclR family	K	INFORMATION STORAGE AND PROCESSING	Transcription
16130183	rhmR	b2248	COG1414	K	DNA-binding transcriptional regulator, IclR family	K	INFORMATION STORAGE AND PROCESSING	Transcription
16131445	yiaJ	b3574	COG1414	K	DNA-binding transcriptional regulator, IclR family	K	INFORMATION STORAGE AND PROCESSING	Transcription
90111675	iclR	b4018	COG1414	K	DNA-binding transcriptional regulator, IclR family	K	INFORMATION STORAGE AND PROCESSING	Transcription
16132120	yjhI	b4299	COG1414	K	DNA-binding transcriptional regulator, IclR family	K	INFORMATION STORAGE AND PROCESSING	Transcription
16128258	argF	b0273	COG0078	E	Ornithine carbamoyltransferase	E	METABOLISM	Amino acid transport and metabolism
49176276	ygeW	b2870	COG0078	E	Ornithine carbamoyltransferase	E	METABOLISM	Amino acid transport and metabolism
16132076	argI	b4254	COG0078	E	Ornithine carbamoyltransferase	E	METABOLISM	Amino acid transport and metabolism
16128263	yagL	b0278	COG1961	L	Site-specific DNA recombinase related to the DNA invertase Pin	L	INFORMATION STORAGE AND PROCESSING	Replication, recombination and repair
16128527	ybcK	b0544	COG1961	L	Site-specific DNA recombinase related to the DNA invertase Pin	L	INFORMATION STORAGE AND PROCESSING	Replication, recombination and repair
16129121	pinE	b1158	COG1961	L	Site-specific DNA recombinase related to the DNA invertase Pin	L	INFORMATION STORAGE AND PROCESSING	Replication, recombination and repair
16129335	pinR	b1374	COG1961	L	Site-specific DNA recombinase related to the DNA invertase Pin	L	INFORMATION STORAGE AND PROCESSING	Replication, recombination and repair
16129504	pinQ	b1545	COG1961	L	Site-specific DNA recombinase related to the DNA invertase Pin	L	INFORMATION STORAGE AND PROCESSING	Replication, recombination and repair
16128266	intF	b0281	COG0582	LX	Integrase	L	INFORMATION STORAGE AND PROCESSING	Replication, recombination and repair
16128520	intD	b0537	COG0582	LX	Integrase	L	INFORMATION STORAGE AND PROCESSING	Replication, recombination and repair
16129103	intE	b1140	COG0582	LX	Integrase	L	INFORMATION STORAGE AND PROCESSING	Replication, recombination and repair
16129306	intR	b1345	COG0582	LX	Integrase	L	INFORMATION STORAGE AND PROCESSING	Replication, recombination and repair
16130281	intS	b2349	COG0582	LX	Integrase	L	INFORMATION STORAGE AND PROCESSING	Replication, recombination and repair
145698295	intZ	b2442	COG0582	LX	Integrase	L	INFORMATION STORAGE AND PROCESSING	Replication, recombination and repair
16130540	intA	b2622	COG0582	LX	Integrase	L	INFORMATION STORAGE AND PROCESSING	Replication, recombination and repair
16132133	fimB	b4312	COG0582	LX	Integrase	L	INFORMATION STORAGE AND PROCESSING	Replication, recombination and repair
16128268	paoD	b0283	COG1975	O	Xanthine and CO dehydrogenase maturation factor, XdhC/CoxF family	O	CELLULAR PROCESSES AND SIGNALING	Posttranslational modification, protein turnover, chaperones
16130777	yqeB	b2875	COG1975	O	Xanthine and CO dehydrogenase maturation factor, XdhC/CoxF family	O	CELLULAR PROCESSES AND SIGNALING	Posttranslational modification, protein turnover, chaperones
16128269	paoC	b0284	COG1529	C	CO or xanthine dehydrogenase, Mo-binding subunit	C	METABOLISM	Energy production and conversion
16130768	xdhA	b2866	COG1529	C	CO or xanthine dehydrogenase, Mo-binding subunit	C	METABOLISM	Energy production and conversion
16130783	xdhD	b2881	COG1529	C	CO or xanthine dehydrogenase, Mo-binding subunit	C	METABOLISM	Energy production and conversion
16128270	paoB	b0285	COG1319	C	CO or xanthine dehydrogenase, FAD-binding subunit	C	METABOLISM	Energy production and conversion
16130769	xdhB	b2867	COG1319	C	CO or xanthine dehydrogenase, FAD-binding subunit	C	METABOLISM	Energy production and conversion
16130782	ygfM	b2880	COG1319	C	CO or xanthine dehydrogenase, FAD-binding subunit	C	METABOLISM	Energy production and conversion
16128271	paoA	b0286	COG2080	C	Aerobic-type carbon monoxide dehydrogenase, small subunit, CoxS/CutS family	C	METABOLISM	Energy production and conversion
16130770	xdhC	b2868	COG2080	C	Aerobic-type carbon monoxide dehydrogenase, small subunit, CoxS/CutS family	C	METABOLISM	Energy production and conversion
16130783	xdhD	b2881	COG2080	C	Aerobic-type carbon monoxide dehydrogenase, small subunit, CoxS/CutS family	C	METABOLISM	Energy production and conversion
16128272	yagU	b0287	COG3477	S	Uncharacterized membrane protein YagU, involved in acid resistance, DUF1440 family	S	POORLY CHARACTERIZED	Function unknown
16128273	ykgJ	b0288	COG0727	R	Fe-S-cluster containining protein	R	POORLY CHARACTERIZED	General function prediction only
16128279	ecpR	b0294	COG2771	K	DNA-binding transcriptional regulator, CsgD family	K	INFORMATION STORAGE AND PROCESSING	Transcription
16128300	yahA	b0315	COG2771	K	DNA-binding transcriptional regulator, CsgD family	K	INFORMATION STORAGE AND PROCESSING	Transcription
90111495	yqeH	b2846	COG2771	K	DNA-binding transcriptional regulator, CsgD family	K	INFORMATION STORAGE AND PROCESSING	Transcription
16131384	gadE	b3512	COG2771	K	DNA-binding transcriptional regulator, CsgD family	K	INFORMATION STORAGE AND PROCESSING	Transcription
94541137	ykgO	b4506	COG0257	J	Ribosomal protein L36	J	INFORMATION STORAGE AND PROCESSING	Translation, ribosomal structure and biogenesis
16131178	rpmJ	b3299	COG0257	J	Ribosomal protein L36	J	INFORMATION STORAGE AND PROCESSING	Translation, ribosomal structure and biogenesis
16128281	ykgM	b0296	COG0254	J	Ribosomal protein L31	J	INFORMATION STORAGE AND PROCESSING	Translation, ribosomal structure and biogenesis
16131774	rpmE	b3936	COG0254	J	Ribosomal protein L31	J	INFORMATION STORAGE AND PROCESSING	Translation, ribosomal structure and biogenesis
226524700	insE1	b0298	COG2963	X	Transposase and inactivated derivatives	X	MOBILOME	Mobilome: prophages, transposons
145698224	insC1	b0360	COG2963	X	Transposase and inactivated derivatives	X	MOBILOME	Mobilome: prophages, transposons
226524701	insE1	b0373	COG2963	X	Transposase and inactivated derivatives	X	MOBILOME	Mobilome: prophages, transposons
226524703	insE1	b0540	COG2963	X	Transposase and inactivated derivatives	X	MOBILOME	Mobilome: prophages, transposons
226524706	insE1	b1027	COG2963	X	Transposase and inactivated derivatives	X	MOBILOME	Mobilome: prophages, transposons
145698254	insC1	b1403	COG2963	X	Transposase and inactivated derivatives	X	MOBILOME	Mobilome: prophages, transposons
145698282	insC1	b1997	COG2963	X	Transposase and inactivated derivatives	X	MOBILOME	Mobilome: prophages, transposons
226524731	insE1	b2088	COG2963	X	Transposase and inactivated derivatives	X	MOBILOME	Mobilome: prophages, transposons
145698306	insC1	b2861	COG2963	X	Transposase and inactivated derivatives	X	MOBILOME	Mobilome: prophages, transposons
145698309	insC1	b3044	COG2963	X	Transposase and inactivated derivatives	X	MOBILOME	Mobilome: prophages, transposons
16131428	insJ	b3557	COG2963	X	Transposase and inactivated derivatives	X	MOBILOME	Mobilome: prophages, transposons
145698344	insC1	b4272	COG2963	X	Transposase and inactivated derivatives	X	MOBILOME	Mobilome: prophages, transposons
90111110	ykgB	b0301	COG3059	S	Uncharacterized membrane protein YkgB	S	POORLY CHARACTERIZED	Function unknown
16128291	ykgE	b0306	COG0247	C	Fe-S oxidoreductase	C	METABOLISM	Energy production and conversion
16129643	ydiJ	b1687	COG0247	C	Fe-S oxidoreductase	C	METABOLISM	Energy production and conversion
16130178	glpC	b2243	COG0247	C	Fe-S oxidoreductase	C	METABOLISM	Energy production and conversion
49176294	glcF	b4467	COG0247	C	Fe-S oxidoreductase	C	METABOLISM	Energy production and conversion
16128292	ykgF	b0307	COG1139	C	L-lactate utilization protein LutB, contains a ferredoxin-type domain	C	METABOLISM	Energy production and conversion
90111113	ykgG	b0308	COG1556	C	L-lactate utilization protein LutC, contains LUD domain	C	METABOLISM	Energy production and conversion
16128296	betA	b0311	COG2303	IR	Choline dehydrogenase or related flavoprotein	I	METABOLISM	Lipid transport and metabolism
16128297	betB	b0312	COG1012	C	Acyl-CoA reductase or other NAD-dependent aldehyde dehydrogenase	C	METABOLISM	Energy production and conversion
16129202	adhE	b1241	COG1012	C	Acyl-CoA reductase or other NAD-dependent aldehyde dehydrogenase	C	METABOLISM	Energy production and conversion
16129261	puuC	b1300	COG1012	C	Acyl-CoA reductase or other NAD-dependent aldehyde dehydrogenase	C	METABOLISM	Energy production and conversion
90111264	feaB	b1385	COG1012	C	Acyl-CoA reductase or other NAD-dependent aldehyde dehydrogenase	C	METABOLISM	Energy production and conversion
16129348	paaZ	b1387	COG1012	C	Acyl-CoA reductase or other NAD-dependent aldehyde dehydrogenase	C	METABOLISM	Energy production and conversion
16129376	aldA	b1415	COG1012	C	Acyl-CoA reductase or other NAD-dependent aldehyde dehydrogenase	C	METABOLISM	Energy production and conversion
16129403	patD	b1444	COG1012	C	Acyl-CoA reductase or other NAD-dependent aldehyde dehydrogenase	C	METABOLISM	Energy production and conversion
90111288	sad	b1525	COG1012	C	Acyl-CoA reductase or other NAD-dependent aldehyde dehydrogenase	C	METABOLISM	Energy production and conversion
16129700	astD	b1746	COG1012	C	Acyl-CoA reductase or other NAD-dependent aldehyde dehydrogenase	C	METABOLISM	Energy production and conversion
16130380	eutE	b2455	COG1012	C	Acyl-CoA reductase or other NAD-dependent aldehyde dehydrogenase	C	METABOLISM	Energy production and conversion
16130575	gabD	b2661	COG1012	C	Acyl-CoA reductase or other NAD-dependent aldehyde dehydrogenase	C	METABOLISM	Energy production and conversion
90111619	aldB	b3588	COG1012	C	Acyl-CoA reductase or other NAD-dependent aldehyde dehydrogenase	C	METABOLISM	Energy production and conversion
49176011	betI	b0313	COG1309	K	DNA-binding transcriptional regulator, AcrR family	K	INFORMATION STORAGE AND PROCESSING	Transcription
16128448	acrR	b0464	COG1309	K	DNA-binding transcriptional regulator, AcrR family	K	INFORMATION STORAGE AND PROCESSING	Transcription
162135896	ybiH	b0796	COG1309	K	DNA-binding transcriptional regulator, AcrR family	K	INFORMATION STORAGE AND PROCESSING	Transcription
16128979	rutR	b1013	COG1309	K	DNA-binding transcriptional regulator, AcrR family	K	INFORMATION STORAGE AND PROCESSING	Transcription
90111214	ycfQ	b1111	COG1309	K	DNA-binding transcriptional regulator, AcrR family	K	INFORMATION STORAGE AND PROCESSING	Transcription
16129576	uidR	b1618	COG1309	K	DNA-binding transcriptional regulator, AcrR family	K	INFORMATION STORAGE AND PROCESSING	Transcription
145698269	nemR	b1649	COG1309	K	DNA-binding transcriptional regulator, AcrR family	K	INFORMATION STORAGE AND PROCESSING	Transcription
16131152	envR	b3264	COG1309	K	DNA-binding transcriptional regulator, AcrR family	K	INFORMATION STORAGE AND PROCESSING	Transcription
90111625	slmA	b3641	COG1309	K	DNA-binding transcriptional regulator, AcrR family	K	INFORMATION STORAGE AND PROCESSING	Transcription
145698338	fabR	b3963	COG1309	K	DNA-binding transcriptional regulator, AcrR family	K	INFORMATION STORAGE AND PROCESSING	Transcription
90111689	yjdC	b4135	COG1309	K	DNA-binding transcriptional regulator, AcrR family	K	INFORMATION STORAGE AND PROCESSING	Transcription
90111712	bdcR	b4251	COG1309	K	DNA-binding transcriptional regulator, AcrR family	K	INFORMATION STORAGE AND PROCESSING	Transcription
16128300	yahA	b0315	COG2200	T	EAL domain, c-di-GMP-specific phosphodiesterase class I (or its enzymatically inactive variant)	T	CELLULAR PROCESSES AND SIGNALING	Signal transduction mechanisms
16128801	yliE	b0833	COG2200	T	EAL domain, c-di-GMP-specific phosphodiesterase class I (or its enzymatically inactive variant)	T	CELLULAR PROCESSES AND SIGNALING	Signal transduction mechanisms
16129126	bluF	b1163	COG2200	T	EAL domain, c-di-GMP-specific phosphodiesterase class I (or its enzymatically inactive variant)	T	CELLULAR PROCESSES AND SIGNALING	Signal transduction mechanisms
90111225	ycgG	b1168	COG2200	T	EAL domain, c-di-GMP-specific phosphodiesterase class I (or its enzymatically inactive variant)	T	CELLULAR PROCESSES AND SIGNALING	Signal transduction mechanisms
162135902	dosP	b1489	COG2200	T	EAL domain, c-di-GMP-specific phosphodiesterase class I (or its enzymatically inactive variant)	T	CELLULAR PROCESSES AND SIGNALING	Signal transduction mechanisms
16129663	ydiV	b1707	COG2200	T	EAL domain, c-di-GMP-specific phosphodiesterase class I (or its enzymatically inactive variant)	T	CELLULAR PROCESSES AND SIGNALING	Signal transduction mechanisms
90111337	yoaD	b1815	COG2200	T	EAL domain, c-di-GMP-specific phosphodiesterase class I (or its enzymatically inactive variant)	T	CELLULAR PROCESSES AND SIGNALING	Signal transduction mechanisms
16130007	yegE	b2067	COG2200	T	EAL domain, c-di-GMP-specific phosphodiesterase class I (or its enzymatically inactive variant)	T	CELLULAR PROCESSES AND SIGNALING	Signal transduction mechanisms
16130114	rtn	b2176	COG2200	T	EAL domain, c-di-GMP-specific phosphodiesterase class I (or its enzymatically inactive variant)	T	CELLULAR PROCESSES AND SIGNALING	Signal transduction mechanisms
90111428	yfeA	b2395	COG2200	T	EAL domain, c-di-GMP-specific phosphodiesterase class I (or its enzymatically inactive variant)	T	CELLULAR PROCESSES AND SIGNALING	Signal transduction mechanisms
16130428	yfgF	b2503	COG2200	T	EAL domain, c-di-GMP-specific phosphodiesterase class I (or its enzymatically inactive variant)	T	CELLULAR PROCESSES AND SIGNALING	Signal transduction mechanisms
16131140	csrD	b3252	COG2200	T	EAL domain, c-di-GMP-specific phosphodiesterase class I (or its enzymatically inactive variant)	T	CELLULAR PROCESSES AND SIGNALING	Signal transduction mechanisms
90111605	yhjH	b3525	COG2200	T	EAL domain, c-di-GMP-specific phosphodiesterase class I (or its enzymatically inactive variant)	T	CELLULAR PROCESSES AND SIGNALING	Signal transduction mechanisms
226524755	yhjK	b3529	COG2200	T	EAL domain, c-di-GMP-specific phosphodiesterase class I (or its enzymatically inactive variant)	T	CELLULAR PROCESSES AND SIGNALING	Signal transduction mechanisms
16128303	yahD	b0318	COG0666	T	Ankyrin repeat	T	CELLULAR PROCESSES AND SIGNALING	Signal transduction mechanisms
16128305	yahF	b0320	COG0074	C	Succinyl-CoA synthetase, alpha subunit	C	METABOLISM	Energy production and conversion
16128502	fdrA	b0518	COG0074	C	Succinyl-CoA synthetase, alpha subunit	C	METABOLISM	Energy production and conversion
16128704	sucD	b0729	COG0074	C	Succinyl-CoA synthetase, alpha subunit	C	METABOLISM	Energy production and conversion
16128308	yahI	b0323	COG0549	E	Carbamate kinase	E	METABOLISM	Amino acid transport and metabolism
16128505	ybcF	b0521	COG0549	E	Carbamate kinase	E	METABOLISM	Amino acid transport and metabolism
16130776	yqeA	b2874	COG0549	E	Carbamate kinase	E	METABOLISM	Amino acid transport and metabolism
16128309	yahJ	b0324	COG0402	FR	Cytosine/adenosine deaminase or related metal-dependent hydrolase	F	METABOLISM	Nucleotide transport and metabolism
16128322	codA	b0337	COG0402	FR	Cytosine/adenosine deaminase or related metal-dependent hydrolase	F	METABOLISM	Nucleotide transport and metabolism
90111506	ssnA	b2879	COG0402	FR	Cytosine/adenosine deaminase or related metal-dependent hydrolase	F	METABOLISM	Nucleotide transport and metabolism
16130785	guaD	b2883	COG0402	FR	Cytosine/adenosine deaminase or related metal-dependent hydrolase	F	METABOLISM	Nucleotide transport and metabolism
16128310	yahK	b0325	COG1064	G	D-arabinose 1-dehydrogenase, Zn-dependent alcohol dehydrogenase family	G	METABOLISM	Carbohydrate transport and metabolism
90111280	adhP	b1478	COG1064	G	D-arabinose 1-dehydrogenase, Zn-dependent alcohol dehydrogenase family	G	METABOLISM	Carbohydrate transport and metabolism
90111716	yjgB	b4269	COG1064	G	D-arabinose 1-dehydrogenase, Zn-dependent alcohol dehydrogenase family	G	METABOLISM	Carbohydrate transport and metabolism
16128313	yahN	b0328	COG1280	E	Threonine/homoserine/homoserine lactone efflux protein	E	METABOLISM	Amino acid transport and metabolism
16129752	leuE	b1798	COG1280	E	Threonine/homoserine/homoserine lactone efflux protein	E	METABOLISM	Amino acid transport and metabolism
16130503	eamB	b2578	COG1280	E	Threonine/homoserine/homoserine lactone efflux protein	E	METABOLISM	Amino acid transport and metabolism
49176421	rhtC	b3823	COG1280	E	Threonine/homoserine/homoserine lactone efflux protein	E	METABOLISM	Amino acid transport and metabolism
49176422	rhtB	b3824	COG1280	E	Threonine/homoserine/homoserine lactone efflux protein	E	METABOLISM	Amino acid transport and metabolism
16128315	prpR	b0330	COG3829	KT	Transcriptional regulator containing PAS, AAA-type ATPase, and DNA-binding Fis domains	K	INFORMATION STORAGE AND PROCESSING	Transcription
16130007	yegE	b2067	COG3829	KT	Transcriptional regulator containing PAS, AAA-type ATPase, and DNA-binding Fis domains	K	INFORMATION STORAGE AND PROCESSING	Transcription
16130771	ygeV	b2869	COG3829	KT	Transcriptional regulator containing PAS, AAA-type ATPase, and DNA-binding Fis domains	K	INFORMATION STORAGE AND PROCESSING	Transcription
16128316	prpB	b0331	COG2513	G	2-Methylisocitrate lyase and related enzymes, PEP mutase family	G	METABOLISM	Carbohydrate transport and metabolism
16128318	prpC	b0333	COG0372	C	Citrate synthase	C	METABOLISM	Energy production and conversion
16128695	gltA	b0720	COG0372	C	Citrate synthase	C	METABOLISM	Energy production and conversion
16128319	prpD	b0334	COG2079	G	2-methylcitrate dehydratase PrpD	G	METABOLISM	Carbohydrate transport and metabolism
16128320	prpE	b0335	COG0365	I	Acyl-coenzyme A synthetase/AMP-(fatty) acid ligase	I	METABOLISM	Lipid transport and metabolism
16131895	acs	b4069	COG0365	I	Acyl-coenzyme A synthetase/AMP-(fatty) acid ligase	I	METABOLISM	Lipid transport and metabolism
16128321	codB	b0336	COG1457	F	Purine-cytosine permease or related protein	F	METABOLISM	Nucleotide transport and metabolism
16128325	cynS	b0340	COG1513	P	Cyanate lyase	P	METABOLISM	Inorganic ion transport and metabolism
16128326	cynX	b0341	COG2807	P	Cyanate permease	P	METABOLISM	Inorganic ion transport and metabolism
16129723	ydjE	b1769	COG2807	P	Cyanate permease	P	METABOLISM	Inorganic ion transport and metabolism
16129745	yeaN	b1791	COG2807	P	Cyanate permease	P	METABOLISM	Inorganic ion transport and metabolism
16128327	lacA	b0342	COG0110	R	Acetyltransferase (isoleucine patch superfamily)	R	POORLY CHARACTERIZED	General function prediction only
16128443	maa	b0459	COG0110	R	Acetyltransferase (isoleucine patch superfamily)	R	POORLY CHARACTERIZED	General function prediction only
16129973	wbbJ	b2033	COG0110	R	Acetyltransferase (isoleucine patch superfamily)	R	POORLY CHARACTERIZED	General function prediction only
16129994	wcaF	b2054	COG0110	R	Acetyltransferase (isoleucine patch superfamily)	R	POORLY CHARACTERIZED	General function prediction only
16128328	lacY	b0343	COG2223	P	Nitrate/nitrite transporter NarK	P	METABOLISM	Inorganic ion transport and metabolism
16128418	ampG	b0433	COG2223	P	Nitrate/nitrite transporter NarK	P	METABOLISM	Inorganic ion transport and metabolism
16128463	fsr	b0479	COG2223	P	Nitrate/nitrite transporter NarK	P	METABOLISM	Inorganic ion transport and metabolism
16129186	narK	b1223	COG2223	P	Nitrate/nitrite transporter NarK	P	METABOLISM	Inorganic ion transport and metabolism
16129428	narU	b1469	COG2223	P	Nitrate/nitrite transporter NarK	P	METABOLISM	Inorganic ion transport and metabolism
16130682	yqcE	b2775	COG2223	P	Nitrate/nitrite transporter NarK	P	METABOLISM	Inorganic ion transport and metabolism
16131418	yhjX	b3547	COG2223	P	Nitrate/nitrite transporter NarK	P	METABOLISM	Inorganic ion transport and metabolism
16128329	lacZ	b0344	COG3250	G	Beta-galactosidase/beta-glucuronidase	G	METABOLISM	Carbohydrate transport and metabolism
16129575	uidA	b1617	COG3250	G	Beta-galactosidase/beta-glucuronidase	G	METABOLISM	Carbohydrate transport and metabolism
49176308	ebgA	b3076	COG3250	G	Beta-galactosidase/beta-glucuronidase	G	METABOLISM	Carbohydrate transport and metabolism
16128332	mhpA	b0347	COG0654	HC	2-polyprenyl-6-methoxyphenol hydroxylase and related FAD-dependent oxidoreductases	H	METABOLISM	Coenzyme transport and metabolism
16128645	ubiF	b0662	COG0654	HC	2-polyprenyl-6-methoxyphenol hydroxylase and related FAD-dependent oxidoreductases	H	METABOLISM	Coenzyme transport and metabolism
16130808	visC	b2906	COG0654	HC	2-polyprenyl-6-methoxyphenol hydroxylase and related FAD-dependent oxidoreductases	H	METABOLISM	Coenzyme transport and metabolism
16130809	ubiH	b2907	COG0654	HC	2-polyprenyl-6-methoxyphenol hydroxylase and related FAD-dependent oxidoreductases	H	METABOLISM	Coenzyme transport and metabolism
16128333	mhpB	b0348	COG3384	Q	Aromatic ring-opening dioxygenase, catalytic subunit, LigB family	Q	METABOLISM	Secondary metabolites biosynthesis, transport and catabolism
226524747	ygiD	b3039	COG3384	Q	Aromatic ring-opening dioxygenase, catalytic subunit, LigB family	Q	METABOLISM	Secondary metabolites biosynthesis, transport and catabolism
459201369	mhpC	b0349	COG0596	HR	Pimeloyl-ACP methyl ester carboxylesterase	H	METABOLISM	Coenzyme transport and metabolism
16128662	ybfF	b0686	COG0596	HR	Pimeloyl-ACP methyl ester carboxylesterase	H	METABOLISM	Coenzyme transport and metabolism
16130198	menH	b2263	COG0596	HR	Pimeloyl-ACP methyl ester carboxylesterase	H	METABOLISM	Coenzyme transport and metabolism
16131288	bioH	b3412	COG0596	HR	Pimeloyl-ACP methyl ester carboxylesterase	H	METABOLISM	Coenzyme transport and metabolism
90111116	mhpD	b0350	COG3971	Q	2-keto-4-pentenoate hydratase	Q	METABOLISM	Secondary metabolites biosynthesis, transport and catabolism
16128336	mhpF	b0351	COG4569	Q	Acetaldehyde dehydrogenase (acetylating)	Q	METABOLISM	Secondary metabolites biosynthesis, transport and catabolism
90111118	yaiL	b0354	COG3122	S	Uncharacterized conserved protein YaiL, DUF2058 family	S	POORLY CHARACTERIZED	Function unknown
16128340	frmB	b0355	COG0627	V	S-formylglutathione hydrolase FrmB	V	CELLULAR PROCESSES AND SIGNALING	Defense mechanisms
16130092	yeiG	b2154	COG0627	V	S-formylglutathione hydrolase FrmB	V	CELLULAR PROCESSES AND SIGNALING	Defense mechanisms
16128341	frmA	b0356	COG1062	R	Zn-dependent alcohol dehydrogenase	R	POORLY CHARACTERIZED	General function prediction only
162135894	frmR	b0357	COG1937	K	DNA-binding transcriptional regulator, FrmR family	K	INFORMATION STORAGE AND PROCESSING	Transcription
16130043	rcnR	b2105	COG1937	K	DNA-binding transcriptional regulator, FrmR family	K	INFORMATION STORAGE AND PROCESSING	Transcription
16128348	yaiP	b0363	COG1215	N	Glycosyltransferase, catalytic subunit of cellulose synthase and poly-beta-1,6-N-acetylglucosamine synthase	N	CELLULAR PROCESSES AND SIGNALING	Cell motility
16128552	nfrB	b0569	COG1215	N	Glycosyltransferase, catalytic subunit of cellulose synthase and poly-beta-1,6-N-acetylglucosamine synthase	N	CELLULAR PROCESSES AND SIGNALING	Cell motility
16128986	pgaC	b1022	COG1215	N	Glycosyltransferase, catalytic subunit of cellulose synthase and poly-beta-1,6-N-acetylglucosamine synthase	N	CELLULAR PROCESSES AND SIGNALING	Cell motility
90111609	bcsA	b3533	COG1215	N	Glycosyltransferase, catalytic subunit of cellulose synthase and poly-beta-1,6-N-acetylglucosamine synthase	N	CELLULAR PROCESSES AND SIGNALING	Cell motility
90111121	yaiS	b0364	COG2120	G	N-acetylglucosaminyl deacetylase, LmbE family	G	METABOLISM	Carbohydrate transport and metabolism
90111122	tauA	b0365	COG4521	P	ABC-type taurine transport system, periplasmic component	P	METABOLISM	Inorganic ion transport and metabolism
16128351	tauB	b0366	COG4525	P	ABC-type taurine transport system, ATPase component	P	METABOLISM	Inorganic ion transport and metabolism
16128352	tauC	b0367	COG0600	P	ABC-type nitrate/sulfonate/bicarbonate transport system, permease component	P	METABOLISM	Inorganic ion transport and metabolism
90111188	ssuC	b0934	COG0600	P	ABC-type nitrate/sulfonate/bicarbonate transport system, permease component	P	METABOLISM	Inorganic ion transport and metabolism
16128353	tauD	b0368	COG2175	Q	Taurine dioxygenase, alpha-ketoglutarate-dependent	Q	METABOLISM	Secondary metabolites biosynthesis, transport and catabolism
90111123	hemB	b0369	COG0113	H	Delta-aminolevulinic acid dehydratase, porphobilinogen synthase	H	METABOLISM	Coenzyme transport and metabolism
226524702	yaiV	b0375	COG0664	T	cAMP-binding domain of CRP or a regulatory subunit of cAMP-dependent protein kinases	T	CELLULAR PROCESSES AND SIGNALING	Signal transduction mechanisms
16129295	fnr	b1334	COG0664	T	cAMP-binding domain of CRP or a regulatory subunit of cAMP-dependent protein kinases	T	CELLULAR PROCESSES AND SIGNALING	Signal transduction mechanisms
49176193	yeiL	b2163	COG0664	T	cAMP-binding domain of CRP or a regulatory subunit of cAMP-dependent protein kinases	T	CELLULAR PROCESSES AND SIGNALING	Signal transduction mechanisms
16131236	crp	b3357	COG0664	T	cAMP-binding domain of CRP or a regulatory subunit of cAMP-dependent protein kinases	T	CELLULAR PROCESSES AND SIGNALING	Signal transduction mechanisms
16128361	ampH	b0376	COG1680	V	CubicO group peptidase, beta-lactamase class C family	V	CELLULAR PROCESSES AND SIGNALING	Defense mechanisms
90111432	yfeW	b2430	COG1680	V	CubicO group peptidase, beta-lactamase class C family	V	CELLULAR PROCESSES AND SIGNALING	Defense mechanisms
16131975	ampC	b4150	COG1680	V	CubicO group peptidase, beta-lactamase class C family	V	CELLULAR PROCESSES AND SIGNALING	Defense mechanisms
16128362	sbmA	b0377	COG1133	I	ABC-type long-chain fatty acid transport system, fused permease and ATPase components	I	METABOLISM	Lipid transport and metabolism
49176017	phoA	b0383	COG1785	PR	Alkaline phosphatase	P	METABOLISM	Inorganic ion transport and metabolism
16128370	yaiC	b0385	COG3706	TK	Two-component response regulator, PleD family, consists of two REC domains and a diguanylate cyclase (GGDEF) domain	T	CELLULAR PROCESSES AND SIGNALING	Signal transduction mechanisms
16128989	ycdT	b1025	COG3706	TK	Two-component response regulator, PleD family, consists of two REC domains and a diguanylate cyclase (GGDEF) domain	T	CELLULAR PROCESSES AND SIGNALING	Signal transduction mechanisms
90111253	ydaM	b1341	COG3706	TK	Two-component response regulator, PleD family, consists of two REC domains and a diguanylate cyclase (GGDEF) domain	T	CELLULAR PROCESSES AND SIGNALING	Signal transduction mechanisms
145698262	dosC	b1490	COG3706	TK	Two-component response regulator, PleD family, consists of two REC domains and a diguanylate cyclase (GGDEF) domain	T	CELLULAR PROCESSES AND SIGNALING	Signal transduction mechanisms
16129494	ydeH	b1535	COG3706	TK	Two-component response regulator, PleD family, consists of two REC domains and a diguanylate cyclase (GGDEF) domain	T	CELLULAR PROCESSES AND SIGNALING	Signal transduction mechanisms
90111360	yedQ	b1956	COG3706	TK	Two-component response regulator, PleD family, consists of two REC domains and a diguanylate cyclase (GGDEF) domain	T	CELLULAR PROCESSES AND SIGNALING	Signal transduction mechanisms
16128371	proC	b0386	COG0345	E	Pyrroline-5-carboxylate reductase	E	METABOLISM	Amino acid transport and metabolism
90111127	yaiI	b0387	COG1671	S	Uncharacterized conserved protein YaiI, UPF0178 family	S	POORLY CHARACTERIZED	Function unknown
16128373	aroL	b0388	COG0703	E	Shikimate kinase	E	METABOLISM	Amino acid transport and metabolism
90111581	aroK	b3390	COG0703	E	Shikimate kinase	E	METABOLISM	Amino acid transport and metabolism
16128376	yaiE	b0391	COG3123	S	Uncharacterized conserved protein YaiE, UPF0345 family	S	POORLY CHARACTERIZED	Function unknown
16128378	rdgC	b0393	COG2974	L	DNA recombination-dependent growth factor C	L	INFORMATION STORAGE AND PROCESSING	Replication, recombination and repair
90111128	mak	b0394	COG1940	KG	Sugar kinase of the NBD/HSP70 family, may contain an N-terminal HTH domain	K	INFORMATION STORAGE AND PROCESSING	Transcription
16128652	nagC	b0676	COG1940	KG	Sugar kinase of the NBD/HSP70 family, may contain an N-terminal HTH domain	K	INFORMATION STORAGE AND PROCESSING	Transcription
16129082	nagK	b1119	COG1940	KG	Sugar kinase of the NBD/HSP70 family, may contain an N-terminal HTH domain	K	INFORMATION STORAGE AND PROCESSING	Transcription
16129552	mlc	b1594	COG1940	KG	Sugar kinase of the NBD/HSP70 family, may contain an N-terminal HTH domain	K	INFORMATION STORAGE AND PROCESSING	Transcription
90111457	yphH	b2550	COG1940	KG	Sugar kinase of the NBD/HSP70 family, may contain an N-terminal HTH domain	K	INFORMATION STORAGE AND PROCESSING	Transcription
90111558	nanK	b3222	COG1940	KG	Sugar kinase of the NBD/HSP70 family, may contain an N-terminal HTH domain	K	INFORMATION STORAGE AND PROCESSING	Transcription
16131910	alsK	b4084	COG1940	KG	Sugar kinase of the NBD/HSP70 family, may contain an N-terminal HTH domain	K	INFORMATION STORAGE AND PROCESSING	Transcription
16128382	sbcC	b0397	COG0419	L	DNA repair exonuclease SbcCD ATPase subunit	L	INFORMATION STORAGE AND PROCESSING	Replication, recombination and repair
16128383	sbcD	b0398	COG0420	L	DNA repair exonuclease SbcCD nuclease subunit	L	INFORMATION STORAGE AND PROCESSING	Replication, recombination and repair
16128384	phoB	b0399	COG0745	TK	DNA-binding response regulator, OmpR family, contains REC and winged-helix (wHTH) domain	T	CELLULAR PROCESSES AND SIGNALING	Signal transduction mechanisms
16128554	cusR	b0571	COG0745	TK	DNA-binding response regulator, OmpR family, contains REC and winged-helix (wHTH) domain	T	CELLULAR PROCESSES AND SIGNALING	Signal transduction mechanisms
16128670	kdpE	b0694	COG0745	TK	DNA-binding response regulator, OmpR family, contains REC and winged-helix (wHTH) domain	T	CELLULAR PROCESSES AND SIGNALING	Signal transduction mechanisms
16128961	torR	b0995	COG0745	TK	DNA-binding response regulator, OmpR family, contains REC and winged-helix (wHTH) domain	T	CELLULAR PROCESSES AND SIGNALING	Signal transduction mechanisms
16129093	phoP	b1130	COG0745	TK	DNA-binding response regulator, OmpR family, contains REC and winged-helix (wHTH) domain	T	CELLULAR PROCESSES AND SIGNALING	Signal transduction mechanisms
16129196	rssB	b1235	COG0745	TK	DNA-binding response regulator, OmpR family, contains REC and winged-helix (wHTH) domain	T	CELLULAR PROCESSES AND SIGNALING	Signal transduction mechanisms
145698268	rstA	b1608	COG0745	TK	DNA-binding response regulator, OmpR family, contains REC and winged-helix (wHTH) domain	T	CELLULAR PROCESSES AND SIGNALING	Signal transduction mechanisms
16129834	cheY	b1882	COG0745	TK	DNA-binding response regulator, OmpR family, contains REC and winged-helix (wHTH) domain	T	CELLULAR PROCESSES AND SIGNALING	Signal transduction mechanisms
90111362	yedW	b1969	COG0745	TK	DNA-binding response regulator, OmpR family, contains REC and winged-helix (wHTH) domain	T	CELLULAR PROCESSES AND SIGNALING	Signal transduction mechanisms
16130019	baeR	b2079	COG0745	TK	DNA-binding response regulator, OmpR family, contains REC and winged-helix (wHTH) domain	T	CELLULAR PROCESSES AND SIGNALING	Signal transduction mechanisms
16130921	qseB	b3025	COG0745	TK	DNA-binding response regulator, OmpR family, contains REC and winged-helix (wHTH) domain	T	CELLULAR PROCESSES AND SIGNALING	Signal transduction mechanisms
16131282	ompR	b3405	COG0745	TK	DNA-binding response regulator, OmpR family, contains REC and winged-helix (wHTH) domain	T	CELLULAR PROCESSES AND SIGNALING	Signal transduction mechanisms
16131752	cpxR	b3912	COG0745	TK	DNA-binding response regulator, OmpR family, contains REC and winged-helix (wHTH) domain	T	CELLULAR PROCESSES AND SIGNALING	Signal transduction mechanisms
16131939	basR	b4113	COG0745	TK	DNA-binding response regulator, OmpR family, contains REC and winged-helix (wHTH) domain	T	CELLULAR PROCESSES AND SIGNALING	Signal transduction mechanisms
16132215	creB	b4398	COG0745	TK	DNA-binding response regulator, OmpR family, contains REC and winged-helix (wHTH) domain	T	CELLULAR PROCESSES AND SIGNALING	Signal transduction mechanisms
16132218	arcA	b4401	COG0745	TK	DNA-binding response regulator, OmpR family, contains REC and winged-helix (wHTH) domain	T	CELLULAR PROCESSES AND SIGNALING	Signal transduction mechanisms
16128385	phoR	b0400	COG5002	T	Signal transduction histidine kinase	T	CELLULAR PROCESSES AND SIGNALING	Signal transduction mechanisms
16128553	cusS	b0570	COG5002	T	Signal transduction histidine kinase	T	CELLULAR PROCESSES AND SIGNALING	Signal transduction mechanisms
16130018	baeS	b2078	COG5002	T	Signal transduction histidine kinase	T	CELLULAR PROCESSES AND SIGNALING	Signal transduction mechanisms
16128386	brnQ	b0401	COG1114	E	Branched-chain amino acid permeases	E	METABOLISM	Amino acid transport and metabolism
345452716	malZ	b0403	COG0366	G	Glycosidase	G	METABOLISM	Carbohydrate transport and metabolism
90111247	ycjM	b1309	COG0366	G	Glycosidase	G	METABOLISM	Carbohydrate transport and metabolism
16129874	amyA	b1927	COG0366	G	Glycosidase	G	METABOLISM	Carbohydrate transport and metabolism
16131442	malS	b3571	COG0366	G	Glycosidase	G	METABOLISM	Carbohydrate transport and metabolism
16132061	treC	b4239	COG0366	G	Glycosidase	G	METABOLISM	Carbohydrate transport and metabolism
16128389	acpH	b0404	COG3124	I	Acyl carrier protein phosphodiesterase	I	METABOLISM	Lipid transport and metabolism
16128390	queA	b0405	COG0809	J	S-adenosylmethionine:tRNA-ribosyltransferase-isomerase (queuine synthetase)	J	INFORMATION STORAGE AND PROCESSING	Translation, ribosomal structure and biogenesis
16128391	tgt	b0406	COG0343	J	Queuine/archaeosine tRNA-ribosyltransferase	J	INFORMATION STORAGE AND PROCESSING	Translation, ribosomal structure and biogenesis
16128392	yajC	b0407	COG1862	U	Preprotein translocase subunit YajC	U	CELLULAR PROCESSES AND SIGNALING	Intracellular trafficking, secretion, and vesicular transport
16128393	secD	b0408	COG0342	U	Preprotein translocase subunit SecD	U	CELLULAR PROCESSES AND SIGNALING	Intracellular trafficking, secretion, and vesicular transport
16128394	secF	b0409	COG0341	U	Preprotein translocase subunit SecF	U	CELLULAR PROCESSES AND SIGNALING	Intracellular trafficking, secretion, and vesicular transport
16128395	yajD	b0410	COG1403	V	5-methylcytosine-specific restriction endonuclease McrA	V	CELLULAR PROCESSES AND SIGNALING	Defense mechanisms
16129122	mcrA	b1159	COG1403	V	5-methylcytosine-specific restriction endonuclease McrA	V	CELLULAR PROCESSES AND SIGNALING	Defense mechanisms
16128396	tsx	b0411	COG3248	M	Nucleoside-specific outer membrane channel protein Tsx	M	CELLULAR PROCESSES AND SIGNALING	Cell wall/membrane/envelope biogenesis
16128398	nrdR	b0413	COG1327	K	Transcriptional regulator NrdR, contains Zn-ribbon and ATP-cone domains	K	INFORMATION STORAGE AND PROCESSING	Transcription
16132060	nrdD	b4238	COG1327	K	Transcriptional regulator NrdR, contains Zn-ribbon and ATP-cone domains	K	INFORMATION STORAGE AND PROCESSING	Transcription
16128399	ribD	b0414	COG0117	H	Pyrimidine deaminase domain of riboflavin biosynthesis protein RibD	H	METABOLISM	Coenzyme transport and metabolism
16128399	ribD	b0414	COG1985	H	Pyrimidine reductase, riboflavin biosynthesis	H	METABOLISM	Coenzyme transport and metabolism
16128400	ribE	b0415	COG0054	H	6,7-dimethyl-8-ribityllumazine synthase (Riboflavin synthase beta chain)	H	METABOLISM	Coenzyme transport and metabolism
16128401	nusB	b0416	COG0781	K	Transcription termination factor NusB	K	INFORMATION STORAGE AND PROCESSING	Transcription
16131168	rsmB	b3289	COG0781	K	Transcription termination factor NusB	K	INFORMATION STORAGE AND PROCESSING	Transcription
16128402	thiL	b0417	COG0611	H	Thiamine monophosphate kinase	H	METABOLISM	Coenzyme transport and metabolism
16128403	pgpA	b0418	COG1267	I	Phosphatidylglycerophosphatase A	I	METABOLISM	Lipid transport and metabolism
90111130	yajO	b0419	COG0667	R	Predicted oxidoreductase (related to aryl-alcohol dehydrogenase)	R	POORLY CHARACTERIZED	General function prediction only
16129367	ydbC	b1406	COG0667	R	Predicted oxidoreductase (related to aryl-alcohol dehydrogenase)	R	POORLY CHARACTERIZED	General function prediction only
16129725	ydjG	b1771	COG0667	R	Predicted oxidoreductase (related to aryl-alcohol dehydrogenase)	R	POORLY CHARACTERIZED	General function prediction only
16130738	tas	b2834	COG0667	R	Predicted oxidoreductase (related to aryl-alcohol dehydrogenase)	R	POORLY CHARACTERIZED	General function prediction only
16130899	gpr	b3001	COG0667	R	Predicted oxidoreductase (related to aryl-alcohol dehydrogenase)	R	POORLY CHARACTERIZED	General function prediction only
16128405	dxs	b0420	COG1154	HI	Deoxyxylulose-5-phosphate synthase	H	METABOLISM	Coenzyme transport and metabolism
16128406	ispA	b0421	COG0142	H	Geranylgeranyl pyrophosphate synthase	H	METABOLISM	Coenzyme transport and metabolism
16131077	ispB	b3187	COG0142	H	Geranylgeranyl pyrophosphate synthase	H	METABOLISM	Coenzyme transport and metabolism
16128407	xseB	b0422	COG1722	L	Exonuclease VII small subunit	L	INFORMATION STORAGE AND PROCESSING	Replication, recombination and repair
16128408	thiI	b0423	COG0301	HJ	Adenylyl- and sulfurtransferase ThiI, participates in tRNA 4-thiouridine and thiamine biosynthesis	H	METABOLISM	Coenzyme transport and metabolism
16128408	thiI	b0423	COG0607	P	Rhodanese-related sulfurtransferase	P	METABOLISM	Inorganic ion transport and metabolism
16129269	pspE	b1308	COG0607	P	Rhodanese-related sulfurtransferase	P	METABOLISM	Inorganic ion transport and metabolism
16130582	ygaP	b2668	COG0607	P	Rhodanese-related sulfurtransferase	P	METABOLISM	Inorganic ion transport and metabolism
16131299	glpE	b3425	COG0607	P	Rhodanese-related sulfurtransferase	P	METABOLISM	Inorganic ion transport and metabolism
16131482	yibN	b3611	COG0607	P	Rhodanese-related sulfurtransferase	P	METABOLISM	Inorganic ion transport and metabolism
90111131	yajL	b0424	COG0693	R	Putative intracellular protease/amidase	R	POORLY CHARACTERIZED	General function prediction only
16129913	hchA	b1967	COG0693	R	Putative intracellular protease/amidase	R	POORLY CHARACTERIZED	General function prediction only
90111548	yhbO	b3153	COG0693	R	Putative intracellular protease/amidase	R	POORLY CHARACTERIZED	General function prediction only
16128410	panE	b0425	COG1893	H	Ketopantoate reductase	H	METABOLISM	Coenzyme transport and metabolism
90111132	yajQ	b0426	COG1666	S	Uncharacterized conserved protein YajQ, UPF0234 family	S	POORLY CHARACTERIZED	Function unknown
16128413	cyoE	b0428	COG0109	HI	Polyprenyltransferase (heme O synthase)	H	METABOLISM	Coenzyme transport and metabolism
16128414	cyoD	b0429	COG3125	C	Heme/copper-type cytochrome/quinol oxidase, subunit 4	C	METABOLISM	Energy production and conversion
16128415	cyoC	b0430	COG1845	C	Heme/copper-type cytochrome/quinol oxidase, subunit 3	C	METABOLISM	Energy production and conversion
16128416	cyoB	b0431	COG0843	C	Heme/copper-type cytochrome/quinol oxidase, subunit 1	C	METABOLISM	Energy production and conversion
16128417	cyoA	b0432	COG1622	C	Heme/copper-type cytochrome/quinol oxidase, subunit 2	C	METABOLISM	Energy production and conversion
90111134	yajG	b0434	COG3056	S	Uncharacterized lipoprotein YajG	S	POORLY CHARACTERIZED	Function unknown
90111135	bolA	b0435	COG0271	T	Stress-induced morphogen (activity unknown)	T	CELLULAR PROCESSES AND SIGNALING	Signal transduction mechanisms
16128421	tig	b0436	COG0544	O	FKBP-type peptidyl-prolyl cis-trans isomerase (trigger factor)	O	CELLULAR PROCESSES AND SIGNALING	Posttranslational modification, protein turnover, chaperones
16128422	clpP	b0437	COG0740	O	ATP-dependent protease ClpP, protease subunit	O	CELLULAR PROCESSES AND SIGNALING	Posttranslational modification, protein turnover, chaperones
16128423	clpX	b0438	COG1219	O	ATP-dependent protease Clp, ATPase subunit	O	CELLULAR PROCESSES AND SIGNALING	Posttranslational modification, protein turnover, chaperones
16128424	lon	b0439	COG0466	O	ATP-dependent Lon protease, bacterial type	O	CELLULAR PROCESSES AND SIGNALING	Posttranslational modification, protein turnover, chaperones
16128425	hupB	b0440	COG0776	L	Bacterial nucleoid DNA-binding protein	L	INFORMATION STORAGE AND PROCESSING	Replication, recombination and repair
16128879	ihfB	b0912	COG0776	L	Bacterial nucleoid DNA-binding protein	L	INFORMATION STORAGE AND PROCESSING	Replication, recombination and repair
16129668	ihfA	b1712	COG0776	L	Bacterial nucleoid DNA-binding protein	L	INFORMATION STORAGE AND PROCESSING	Replication, recombination and repair
16131830	hupA	b4000	COG0776	L	Bacterial nucleoid DNA-binding protein	L	INFORMATION STORAGE AND PROCESSING	Replication, recombination and repair
16128427	ybaV	b0442	COG1555	L	DNA uptake protein ComE and related DNA-binding proteins	L	INFORMATION STORAGE AND PROCESSING	Replication, recombination and repair
16128428	fadM	b0443	COG0824	I	Acyl-CoA thioesterase FadM	I	METABOLISM	Lipid transport and metabolism
16128711	ybgC	b0736	COG0824	I	Acyl-CoA thioesterase FadM	I	METABOLISM	Lipid transport and metabolism
16128429	queC	b0444	COG0603	J	7-cyano-7-deazaguanine synthase (queuosine biosynthesis)	J	INFORMATION STORAGE AND PROCESSING	Translation, ribosomal structure and biogenesis
90111136	cof	b0446	COG0561	HR	Hydroxymethylpyrimidine pyrophosphatase and other HAD family phosphatases	H	METABOLISM	Coenzyme transport and metabolism
16128734	ybhA	b0766	COG0561	HR	Hydroxymethylpyrimidine pyrophosphatase and other HAD family phosphatases	H	METABOLISM	Coenzyme transport and metabolism
16128790	ybiV	b0822	COG0561	HR	Hydroxymethylpyrimidine pyrophosphatase and other HAD family phosphatases	H	METABOLISM	Coenzyme transport and metabolism
90111176	ybjI	b0844	COG0561	HR	Hydroxymethylpyrimidine pyrophosphatase and other HAD family phosphatases	H	METABOLISM	Coenzyme transport and metabolism
16131565	yidA	b3697	COG0561	HR	Hydroxymethylpyrimidine pyrophosphatase and other HAD family phosphatases	H	METABOLISM	Coenzyme transport and metabolism
49176424	yigL	b3826	COG0561	HR	Hydroxymethylpyrimidine pyrophosphatase and other HAD family phosphatases	H	METABOLISM	Coenzyme transport and metabolism
90111137	ybaO	b0447	COG1522	K	DNA-binding transcriptional regulator, Lrp family	K	INFORMATION STORAGE AND PROCESSING	Transcription
16128856	lrp	b0889	COG1522	K	DNA-binding transcriptional regulator, Lrp family	K	INFORMATION STORAGE AND PROCESSING	Transcription
16130098	yeiI	b2160	COG1522	K	DNA-binding transcriptional regulator, Lrp family	K	INFORMATION STORAGE AND PROCESSING	Transcription
16131611	asnC	b3743	COG1522	K	DNA-binding transcriptional regulator, Lrp family	K	INFORMATION STORAGE AND PROCESSING	Transcription
16128433	mdlA	b0448	COG1132	V	ABC-type multidrug transport system, ATPase and permease component	V	CELLULAR PROCESSES AND SIGNALING	Defense mechanisms
16128434	mdlB	b0449	COG1132	V	ABC-type multidrug transport system, ATPase and permease component	V	CELLULAR PROCESSES AND SIGNALING	Defense mechanisms
16128881	msbA	b0914	COG1132	V	ABC-type multidrug transport system, ATPase and permease component	V	CELLULAR PROCESSES AND SIGNALING	Defense mechanisms
16128435	glnK	b0450	COG0347	TE	Nitrogen regulatory protein PII	T	CELLULAR PROCESSES AND SIGNALING	Signal transduction mechanisms
16130478	glnB	b2553	COG0347	TE	Nitrogen regulatory protein PII	T	CELLULAR PROCESSES AND SIGNALING	Signal transduction mechanisms
16128436	amtB	b0451	COG0004	P	Ammonia channel protein AmtB	P	METABOLISM	Inorganic ion transport and metabolism
16128437	tesB	b0452	COG1946	I	Acyl-CoA thioesterase	I	METABOLISM	Lipid transport and metabolism
49176025	ybaY	b0453	COG3126	S	Uncharacterized lipoprotein YbaY	S	POORLY CHARACTERIZED	Function unknown
16128439	ybaZ	b0454	COG3695	K	Alkylated DNA nucleotide flippase Atl1, participates in nucleotide excision repair, Ada-like DNA-binding domain	K	INFORMATION STORAGE AND PROCESSING	Transcription
16128440	ybaA	b0456	COG5507	S	Uncharacterized conserved protein YbaA, DUF1428 family	S	POORLY CHARACTERIZED	Function unknown
90111138	ylaB	b0457	COG4943	T	Environmental sensor c-di-GMP phosphodiesterase, contains periplasmic CSS-motif sensor and cytoplasmic EAL domain	T	CELLULAR PROCESSES AND SIGNALING	Signal transduction mechanisms
16131887	yjcC	b4061	COG4943	T	Environmental sensor c-di-GMP phosphodiesterase, contains periplasmic CSS-motif sensor and cytoplasmic EAL domain	T	CELLULAR PROCESSES AND SIGNALING	Signal transduction mechanisms
16128446	acrB	b0462	COG0841	V	Multidrug efflux pump subunit AcrB	V	CELLULAR PROCESSES AND SIGNALING	Defense mechanisms
16130015	mdtB	b2075	COG0841	V	Multidrug efflux pump subunit AcrB	V	CELLULAR PROCESSES AND SIGNALING	Defense mechanisms
16130016	mdtC	b2076	COG0841	V	Multidrug efflux pump subunit AcrB	V	CELLULAR PROCESSES AND SIGNALING	Defense mechanisms
16130395	acrD	b2470	COG0841	V	Multidrug efflux pump subunit AcrB	V	CELLULAR PROCESSES AND SIGNALING	Defense mechanisms
16131154	acrF	b3266	COG0841	V	Multidrug efflux pump subunit AcrB	V	CELLULAR PROCESSES AND SIGNALING	Defense mechanisms
16131386	mdtF	b3514	COG0841	V	Multidrug efflux pump subunit AcrB	V	CELLULAR PROCESSES AND SIGNALING	Defense mechanisms
16128447	acrA	b0463	COG0845	MV	Multidrug efflux pump subunit AcrA (membrane-fusion protein)	M	CELLULAR PROCESSES AND SIGNALING	Cell wall/membrane/envelope biogenesis
16128557	cusB	b0574	COG0845	MV	Multidrug efflux pump subunit AcrA (membrane-fusion protein)	M	CELLULAR PROCESSES AND SIGNALING	Cell wall/membrane/envelope biogenesis
16128763	ybhG	b0795	COG0845	MV	Multidrug efflux pump subunit AcrA (membrane-fusion protein)	M	CELLULAR PROCESSES AND SIGNALING	Cell wall/membrane/envelope biogenesis
90111182	macA	b0878	COG0845	MV	Multidrug efflux pump subunit AcrA (membrane-fusion protein)	M	CELLULAR PROCESSES AND SIGNALING	Cell wall/membrane/envelope biogenesis
90111381	mdtA	b2074	COG0845	MV	Multidrug efflux pump subunit AcrA (membrane-fusion protein)	M	CELLULAR PROCESSES AND SIGNALING	Cell wall/membrane/envelope biogenesis
16131153	acrE	b3265	COG0845	MV	Multidrug efflux pump subunit AcrA (membrane-fusion protein)	M	CELLULAR PROCESSES AND SIGNALING	Cell wall/membrane/envelope biogenesis
16131359	yhiI	b3487	COG0845	MV	Multidrug efflux pump subunit AcrA (membrane-fusion protein)	M	CELLULAR PROCESSES AND SIGNALING	Cell wall/membrane/envelope biogenesis
16131385	mdtE	b3513	COG0845	MV	Multidrug efflux pump subunit AcrA (membrane-fusion protein)	M	CELLULAR PROCESSES AND SIGNALING	Cell wall/membrane/envelope biogenesis
16128449	mscK	b0465	COG1196	D	Chromosome segregation ATPase	D	CELLULAR PROCESSES AND SIGNALING	Cell cycle control, cell division, chromosome partitioning
16128449	mscK	b0465	COG3264	M	Small-conductance mechanosensitive channel	M	CELLULAR PROCESSES AND SIGNALING	Cell wall/membrane/envelope biogenesis
16131984	mscM	b4159	COG3264	M	Small-conductance mechanosensitive channel	M	CELLULAR PROCESSES AND SIGNALING	Cell wall/membrane/envelope biogenesis
16128451	priC	b0467	COG3923	L	Primosomal replication protein N''	L	INFORMATION STORAGE AND PROCESSING	Replication, recombination and repair
16128452	ybaN	b0468	COG2832	S	Uncharacterized membrane protein YbaN, DUF454 family	S	POORLY CHARACTERIZED	Function unknown
16128453	apt	b0469	COG0503	F	Adenine/guanine phosphoribosyltransferase or related PRPP-binding protein	F	METABOLISM	Nucleotide transport and metabolism
16128454	dnaX	b0470	COG2812	L	DNA polymerase III, gamma/tau subunits	L	INFORMATION STORAGE AND PROCESSING	Replication, recombination and repair
16128455	ybaB	b0471	COG0718	R	Conserved DNA-binding protein YbaB (function unknown)	R	POORLY CHARACTERIZED	General function prediction only
16128456	recR	b0472	COG0353	L	Recombinational DNA repair protein RecR	L	INFORMATION STORAGE AND PROCESSING	Replication, recombination and repair
16128457	htpG	b0473	COG0326	O	Molecular chaperone, HSP90 family	O	CELLULAR PROCESSES AND SIGNALING	Posttranslational modification, protein turnover, chaperones
16128458	adk	b0474	COG0563	F	Adenylate kinase or related kinase	F	METABOLISM	Nucleotide transport and metabolism
16128459	hemH	b0475	COG0276	H	Protoheme ferro-lyase (ferrochelatase)	H	METABOLISM	Coenzyme transport and metabolism
16128460	aes	b0476	COG0657	I	Acetyl esterase/lipase	I	METABOLISM	Lipid transport and metabolism
16128461	gsk	b0477	COG0524	G	Sugar or nucleoside kinase, ribokinase family	G	METABOLISM	Carbohydrate transport and metabolism
90111328	ydjH	b1772	COG0524	G	Sugar or nucleoside kinase, ribokinase family	G	METABOLISM	Carbohydrate transport and metabolism
16130038	yegV	b2100	COG0524	G	Sugar or nucleoside kinase, ribokinase family	G	METABOLISM	Carbohydrate transport and metabolism
16130098	yeiI	b2160	COG0524	G	Sugar or nucleoside kinase, ribokinase family	G	METABOLISM	Carbohydrate transport and metabolism
16130104	psuK	b2166	COG0524	G	Sugar or nucleoside kinase, ribokinase family	G	METABOLISM	Carbohydrate transport and metabolism
16131252	frlD	b3374	COG0524	G	Sugar or nucleoside kinase, ribokinase family	G	METABOLISM	Carbohydrate transport and metabolism
90111606	kdgK	b3526	COG0524	G	Sugar or nucleoside kinase, ribokinase family	G	METABOLISM	Carbohydrate transport and metabolism
16131620	rbsK	b3752	COG0524	G	Sugar or nucleoside kinase, ribokinase family	G	METABOLISM	Carbohydrate transport and metabolism
90111659	yihV	b3883	COG0524	G	Sugar or nucleoside kinase, ribokinase family	G	METABOLISM	Carbohydrate transport and metabolism
16128462	ybaL	b0478	COG4651	P	Predicted Kef-type K+ transport protein, K+/H+ antiporter domain	P	METABOLISM	Inorganic ion transport and metabolism
16128464	ushA	b0480	COG0737	FV	2',3'-cyclic-nucleotide 2'-phosphodiesterase/5'- or 3'-nucleotidase, 5'-nucleotidase family	F	METABOLISM	Nucleotide transport and metabolism
16132035	cpdB	b4213	COG0737	FV	2',3'-cyclic-nucleotide 2'-phosphodiesterase/5'- or 3'-nucleotidase, 5'-nucleotidase family	F	METABOLISM	Nucleotide transport and metabolism
16128465	ybaK	b0481	COG2606	J	Cys-tRNA(Pro) deacylase, prolyl-tRNA editing enzyme YbaK/EbsC	J	INFORMATION STORAGE AND PROCESSING	Translation, ribosomal structure and biogenesis
16129741	yeaK	b1787	COG2606	J	Cys-tRNA(Pro) deacylase, prolyl-tRNA editing enzyme YbaK/EbsC	J	INFORMATION STORAGE AND PROCESSING	Translation, ribosomal structure and biogenesis
16128466	ybaP	b0482	COG3735	S	Uncharacterized conserved protein YbaP, TraB family	S	POORLY CHARACTERIZED	Function unknown
90111140	ybaQ	b0483	COG3093	V	Plasmid maintenance system antidote protein VapI, contains XRE-type HTH domain	V	CELLULAR PROCESSES AND SIGNALING	Defense mechanisms
145698261	yddM	b1477	COG3093	V	Plasmid maintenance system antidote protein VapI, contains XRE-type HTH domain	V	CELLULAR PROCESSES AND SIGNALING	Defense mechanisms
16128468	copA	b0484	COG2217	P	Cation transport ATPase	P	METABOLISM	Inorganic ion transport and metabolism
16131341	zntA	b3469	COG2217	P	Cation transport ATPase	P	METABOLISM	Inorganic ion transport and metabolism
16128468	copA	b0484	COG2608	P	Copper chaperone CopZ	P	METABOLISM	Inorganic ion transport and metabolism
16131341	zntA	b3469	COG2608	P	Copper chaperone CopZ	P	METABOLISM	Inorganic ion transport and metabolism
16128469	glsA	b0485	COG2066	E	Glutaminase	E	METABOLISM	Amino acid transport and metabolism
16129483	glsB	b1524	COG2066	E	Glutaminase	E	METABOLISM	Amino acid transport and metabolism
16128470	ybaT	b0486	COG0531	E	Amino acid transporter	E	METABOLISM	Amino acid transport and metabolism
16128668	potE	b0692	COG0531	E	Amino acid transporter	E	METABOLISM	Amino acid transport and metabolism
90111184	ycaM	b0899	COG0531	E	Amino acid transporter	E	METABOLISM	Amino acid transport and metabolism
90111243	puuP	b1296	COG0531	E	Amino acid transporter	E	METABOLISM	Amino acid transport and metabolism
16129451	gadC	b1492	COG0531	E	Amino acid transporter	E	METABOLISM	Amino acid transport and metabolism
16129563	ydgI	b1605	COG0531	E	Amino acid transporter	E	METABOLISM	Amino acid transport and metabolism
90111370	plaP	b2014	COG0531	E	Amino acid transporter	E	METABOLISM	Amino acid transport and metabolism
49176309	ygjI	b3078	COG0531	E	Amino acid transporter	E	METABOLISM	Amino acid transport and metabolism
90111576	frlA	b3370	COG0531	E	Amino acid transporter	E	METABOLISM	Amino acid transport and metabolism
16131941	adiC	b4115	COG0531	E	Amino acid transporter	E	METABOLISM	Amino acid transport and metabolism
16131958	cadB	b4132	COG0531	E	Amino acid transporter	E	METABOLISM	Amino acid transport and metabolism
16131966	yjeH	b4141	COG0531	E	Amino acid transporter	E	METABOLISM	Amino acid transport and metabolism
90111695	yjeM	b4156	COG0531	E	Amino acid transporter	E	METABOLISM	Amino acid transport and metabolism
16128471	cueR	b0487	COG0789	K	DNA-binding transcriptional regulator, MerR family	K	INFORMATION STORAGE AND PROCESSING	Transcription
16129125	bluR	b1162	COG0789	K	DNA-binding transcriptional regulator, MerR family	K	INFORMATION STORAGE AND PROCESSING	Transcription
16130065	mlrA	b2127	COG0789	K	DNA-binding transcriptional regulator, MerR family	K	INFORMATION STORAGE AND PROCESSING	Transcription
16131171	zntR	b3292	COG0789	K	DNA-binding transcriptional regulator, MerR family	K	INFORMATION STORAGE AND PROCESSING	Transcription
16131889	soxR	b4063	COG0789	K	DNA-binding transcriptional regulator, MerR family	K	INFORMATION STORAGE AND PROCESSING	Transcription
145698226	ybbJ	b0488	COG1585	O	Membrane protein implicated in regulation of membrane protease activity	O	CELLULAR PROCESSES AND SIGNALING	Posttranslational modification, protein turnover, chaperones
16128473	qmcA	b0489	COG0330	O	Regulator of protease activity HflC, stomatin/prohibitin superfamily	O	CELLULAR PROCESSES AND SIGNALING	Posttranslational modification, protein turnover, chaperones
16131996	hflK	b4174	COG0330	O	Regulator of protease activity HflC, stomatin/prohibitin superfamily	O	CELLULAR PROCESSES AND SIGNALING	Posttranslational modification, protein turnover, chaperones
16131997	hflC	b4175	COG0330	O	Regulator of protease activity HflC, stomatin/prohibitin superfamily	O	CELLULAR PROCESSES AND SIGNALING	Posttranslational modification, protein turnover, chaperones
16128474	ybbL	b0490	COG4619	P	ABC-type iron transport system FetAB, ATPase component	P	METABOLISM	Inorganic ion transport and metabolism
90111141	ybbM	b0491	COG0390	P	ABC-type iron transport system FetAB, permease component	P	METABOLISM	Inorganic ion transport and metabolism
90111142	ybbN	b0492	COG3118	O	Negative regulator of GroEL, contains thioredoxin-like and TPR-like domains	O	CELLULAR PROCESSES AND SIGNALING	Posttranslational modification, protein turnover, chaperones
16130507	trxC	b2582	COG3118	O	Negative regulator of GroEL, contains thioredoxin-like and TPR-like domains	O	CELLULAR PROCESSES AND SIGNALING	Posttranslational modification, protein turnover, chaperones
226524756	bcsC	b3530	COG3118	O	Negative regulator of GroEL, contains thioredoxin-like and TPR-like domains	O	CELLULAR PROCESSES AND SIGNALING	Posttranslational modification, protein turnover, chaperones
67005950	trxA	b3781	COG3118	O	Negative regulator of GroEL, contains thioredoxin-like and TPR-like domains	O	CELLULAR PROCESSES AND SIGNALING	Posttranslational modification, protein turnover, chaperones
16128477	ybbO	b0493	COG0300	R	Short-chain dehydrogenase	R	POORLY CHARACTERIZED	General function prediction only
16128478	tesA	b0494	COG2755	E	Lysophospholipase L1 or related esterase	E	METABOLISM	Amino acid transport and metabolism
16128479	ybbA	b0495	COG4181	Q	Predicted ABC-type transport system involved in lysophospholipase L1 biosynthesis, ATPase component	Q	METABOLISM	Secondary metabolites biosynthesis, transport and catabolism
16128480	ybbP	b0496	COG3127	Q	Predicted ABC-type transport system involved in lysophospholipase L1 biosynthesis, permease component	Q	METABOLISM	Secondary metabolites biosynthesis, transport and catabolism
16128481	rhsD	b0497	COG3209	R	Uncharacterized conserved protein RhaS, contains 28 RHS repeats	R	POORLY CHARACTERIZED	General function prediction only
16128676	rhsC	b0700	COG3209	R	Uncharacterized conserved protein RhaS, contains 28 RHS repeats	R	POORLY CHARACTERIZED	General function prediction only
49176361	rhsB	b3482	COG3209	R	Uncharacterized conserved protein RhaS, contains 28 RHS repeats	R	POORLY CHARACTERIZED	General function prediction only
16131464	rhsA	b3593	COG3209	R	Uncharacterized conserved protein RhaS, contains 28 RHS repeats	R	POORLY CHARACTERIZED	General function prediction only
16128487	selU	b0503	COG2603	J	tRNA 2-selenouridine synthase SelU, contains rhodanese domain	J	INFORMATION STORAGE AND PROCESSING	Translation, ribosomal structure and biogenesis
16128489	allA	b0505	COG3194	F	Ureidoglycolate hydrolase (allantoin degradation)	F	METABOLISM	Nucleotide transport and metabolism
16128491	gcl	b0507	COG3960	Q	Glyoxylate carboligase	Q	METABOLISM	Secondary metabolites biosynthesis, transport and catabolism
16128492	hyi	b0508	COG3622	G	Hydroxypyruvate isomerase	G	METABOLISM	Carbohydrate transport and metabolism
16130646	ygbM	b2739	COG3622	G	Hydroxypyruvate isomerase	G	METABOLISM	Carbohydrate transport and metabolism
16128493	glxR	b0509	COG2084	I	3-hydroxyisobutyrate dehydrogenase or related beta-hydroxyacid dehydrogenase	I	METABOLISM	Lipid transport and metabolism
16130643	ygbJ	b2736	COG2084	I	3-hydroxyisobutyrate dehydrogenase or related beta-hydroxyacid dehydrogenase	I	METABOLISM	Lipid transport and metabolism
145698315	garR	b3125	COG2084	I	3-hydroxyisobutyrate dehydrogenase or related beta-hydroxyacid dehydrogenase	I	METABOLISM	Lipid transport and metabolism
16131722	yihU	b3882	COG2084	I	3-hydroxyisobutyrate dehydrogenase or related beta-hydroxyacid dehydrogenase	I	METABOLISM	Lipid transport and metabolism
90111144	ybbW	b0511	COG1953	FH	Cytosine/uracil/thiamine/allantoin permease	F	METABOLISM	Nucleotide transport and metabolism
16128496	allB	b0512	COG0044	F	Dihydroorotase or related cyclic amidohydrolase	F	METABOLISM	Nucleotide transport and metabolism
90111504	hyuA	b2873	COG0044	F	Dihydroorotase or related cyclic amidohydrolase	F	METABOLISM	Nucleotide transport and metabolism
90111145	ybbY	b0513	COG2233	F	Xanthine/uracil permease	F	METABOLISM	Nucleotide transport and metabolism
90111201	rutG	b1006	COG2233	F	Xanthine/uracil permease	F	METABOLISM	Nucleotide transport and metabolism
16130422	uraA	b2497	COG2233	F	Xanthine/uracil permease	F	METABOLISM	Nucleotide transport and metabolism
90111507	xanQ	b2882	COG2233	F	Xanthine/uracil permease	F	METABOLISM	Nucleotide transport and metabolism
90111510	uacT	b2888	COG2233	F	Xanthine/uracil permease	F	METABOLISM	Nucleotide transport and metabolism
16131525	xanP	b3654	COG2233	F	Xanthine/uracil permease	F	METABOLISM	Nucleotide transport and metabolism
16128498	glxK	b0514	COG1929	G	Glycerate kinase	G	METABOLISM	Carbohydrate transport and metabolism
145698314	garK	b3124	COG1929	G	Glycerate kinase	G	METABOLISM	Carbohydrate transport and metabolism
16128499	ylbA	b0515	COG3257	S	Uncharacterized protein, possibly involved in glyoxylate utilization	S	POORLY CHARACTERIZED	Function unknown
16128500	allC	b0516	COG0624	E	Acetylornithine deacetylase/Succinyl-diaminopimelate desuccinylase or related deacylase	E	METABOLISM	Amino acid transport and metabolism
16130397	dapE	b2472	COG0624	E	Acetylornithine deacetylase/Succinyl-diaminopimelate desuccinylase or related deacylase	E	METABOLISM	Amino acid transport and metabolism
16130774	ygeY	b2872	COG0624	E	Acetylornithine deacetylase/Succinyl-diaminopimelate desuccinylase or related deacylase	E	METABOLISM	Amino acid transport and metabolism
16131795	argE	b3957	COG0624	E	Acetylornithine deacetylase/Succinyl-diaminopimelate desuccinylase or related deacylase	E	METABOLISM	Amino acid transport and metabolism
16128501	allD	b0517	COG2055	C	Malate/lactate/ureidoglycolate dehydrogenase, LDH2 family	C	METABOLISM	Energy production and conversion
16128769	ybiC	b0801	COG2055	C	Malate/lactate/ureidoglycolate dehydrogenase, LDH2 family	C	METABOLISM	Energy production and conversion
16131446	yiaK	b3575	COG2055	C	Malate/lactate/ureidoglycolate dehydrogenase, LDH2 family	C	METABOLISM	Energy production and conversion
16128506	purK	b0522	COG0026	F	Phosphoribosylaminoimidazole carboxylase (NCAIR synthetase)	F	METABOLISM	Nucleotide transport and metabolism
16128507	purE	b0523	COG0041	F	Phosphoribosylcarboxyaminoimidazole (NCAIR) mutase	F	METABOLISM	Nucleotide transport and metabolism
16128508	lpxH	b0524	COG2908	M	UDP-2,3-diacylglucosamine pyrophosphatase LpxH	M	CELLULAR PROCESSES AND SIGNALING	Cell wall/membrane/envelope biogenesis
16128509	ppiB	b0525	COG0652	O	Peptidyl-prolyl cis-trans isomerase (rotamase) - cyclophilin family	O	CELLULAR PROCESSES AND SIGNALING	Posttranslational modification, protein turnover, chaperones
16131242	ppiA	b3363	COG0652	O	Peptidyl-prolyl cis-trans isomerase (rotamase) - cyclophilin family	O	CELLULAR PROCESSES AND SIGNALING	Posttranslational modification, protein turnover, chaperones
16128510	cysS	b0526	COG0215	J	Cysteinyl-tRNA synthetase	J	INFORMATION STORAGE AND PROCESSING	Translation, ribosomal structure and biogenesis
16128511	ybcI	b0527	COG1988	R	Membrane-bound metal-dependent hydrolase YbcI, DUF457 family	R	POORLY CHARACTERIZED	General function prediction only
226524720	ydjM	b1728	COG1988	R	Membrane-bound metal-dependent hydrolase YbcI, DUF457 family	R	POORLY CHARACTERIZED	General function prediction only
90111146	ybcJ	b0528	COG2501	J	Ribosome-associated protein YbcJ, S4-like RNA binding protein	J	INFORMATION STORAGE AND PROCESSING	Translation, ribosomal structure and biogenesis
16128513	folD	b0529	COG0190	H	5,10-methylene-tetrahydrofolate dehydrogenase/Methenyl tetrahydrofolate cyclohydrolase	H	METABOLISM	Coenzyme transport and metabolism
16128519	fimZ	b0535	COG2197	TK	DNA-binding response regulator, NarL/FixJ family, contains REC and HTH domains	T	CELLULAR PROCESSES AND SIGNALING	Signal transduction mechanisms
16129003	csgD	b1040	COG2197	TK	DNA-binding response regulator, NarL/FixJ family, contains REC and HTH domains	T	CELLULAR PROCESSES AND SIGNALING	Signal transduction mechanisms
16129184	narL	b1221	COG2197	TK	DNA-binding response regulator, NarL/FixJ family, contains REC and HTH domains	T	CELLULAR PROCESSES AND SIGNALING	Signal transduction mechanisms
16129861	uvrY	b1914	COG2197	TK	DNA-binding response regulator, NarL/FixJ family, contains REC and HTH domains	T	CELLULAR PROCESSES AND SIGNALING	Signal transduction mechanisms
16129863	sdiA	b1916	COG2197	TK	DNA-binding response regulator, NarL/FixJ family, contains REC and HTH domains	T	CELLULAR PROCESSES AND SIGNALING	Signal transduction mechanisms
16129898	rcsA	b1951	COG2197	TK	DNA-binding response regulator, NarL/FixJ family, contains REC and HTH domains	T	CELLULAR PROCESSES AND SIGNALING	Signal transduction mechanisms
16130130	narP	b2193	COG2197	TK	DNA-binding response regulator, NarL/FixJ family, contains REC and HTH domains	T	CELLULAR PROCESSES AND SIGNALING	Signal transduction mechanisms
16130154	rcsB	b2217	COG2197	TK	DNA-binding response regulator, NarL/FixJ family, contains REC and HTH domains	T	CELLULAR PROCESSES AND SIGNALING	Signal transduction mechanisms
16130301	evgA	b2369	COG2197	TK	DNA-binding response regulator, NarL/FixJ family, contains REC and HTH domains	T	CELLULAR PROCESSES AND SIGNALING	Signal transduction mechanisms
16131379	dctR	b3507	COG2197	TK	DNA-binding response regulator, NarL/FixJ family, contains REC and HTH domains	T	CELLULAR PROCESSES AND SIGNALING	Signal transduction mechanisms
16131392	yhjB	b3520	COG2197	TK	DNA-binding response regulator, NarL/FixJ family, contains REC and HTH domains	T	CELLULAR PROCESSES AND SIGNALING	Signal transduction mechanisms
16131539	uhpA	b3669	COG2197	TK	DNA-binding response regulator, NarL/FixJ family, contains REC and HTH domains	T	CELLULAR PROCESSES AND SIGNALING	Signal transduction mechanisms
16132186	yjjQ	b4365	COG2197	TK	DNA-binding response regulator, NarL/FixJ family, contains REC and HTH domains	T	CELLULAR PROCESSES AND SIGNALING	Signal transduction mechanisms
345452726	bglJ	b4366	COG2197	TK	DNA-binding response regulator, NarL/FixJ family, contains REC and HTH domains	T	CELLULAR PROCESSES AND SIGNALING	Signal transduction mechanisms
16128526	emrE	b0543	COG2076	V	Multidrug transporter EmrE and related cation transporters	V	CELLULAR PROCESSES AND SIGNALING	Defense mechanisms
16129557	mdtI	b1599	COG2076	V	Multidrug transporter EmrE and related cation transporters	V	CELLULAR PROCESSES AND SIGNALING	Defense mechanisms
16129558	mdtJ	b1600	COG2076	V	Multidrug transporter EmrE and related cation transporters	V	CELLULAR PROCESSES AND SIGNALING	Defense mechanisms
94541119	arnE	b4544	COG2076	V	Multidrug transporter EmrE and related cation transporters	V	CELLULAR PROCESSES AND SIGNALING	Defense mechanisms
90111693	sugE	b4148	COG2076	V	Multidrug transporter EmrE and related cation transporters	V	CELLULAR PROCESSES AND SIGNALING	Defense mechanisms
16128528	ybcL	b0545	COG1881	R	Uncharacterized conserved protein, phosphatidylethanolamine-binding protein (PEBP) family	R	POORLY CHARACTERIZED	General function prediction only
16128741	ybhB	b0773	COG1881	R	Uncharacterized conserved protein, phosphatidylethanolamine-binding protein (PEBP) family	R	POORLY CHARACTERIZED	General function prediction only
16128533	rusA	b0550	COG4570	L	Holliday junction resolvase RusA (prophage-encoded endonuclease)	L	INFORMATION STORAGE AND PROCESSING	Replication, recombination and repair
16128538	rrrD	b0555	COG3772	M	Phage-related lysozyme (muramidase), GH24 family	M	CELLULAR PROCESSES AND SIGNALING	Cell wall/membrane/envelope biogenesis
16129513	rrrQ	b1554	COG3772	M	Phage-related lysozyme (muramidase), GH24 family	M	CELLULAR PROCESSES AND SIGNALING	Cell wall/membrane/envelope biogenesis
90111149	ybcV	b0558	COG5562	S	Uncharacterized conserved protein YbcV, DUF1398 family	S	POORLY CHARACTERIZED	Function unknown
16129124	ycgX	b1161	COG5562	S	Uncharacterized conserved protein YbcV, DUF1398 family	S	POORLY CHARACTERIZED	Function unknown
90111292	ydfO	b1549	COG5562	S	Uncharacterized conserved protein YbcV, DUF1398 family	S	POORLY CHARACTERIZED	Function unknown
16128543	nohD	b0560	COG4220	X	Phage DNA packaging protein, Nu1 subunit of terminase	X	MOBILOME	Mobilome: prophages, transposons
16128548	ompT	b0565	COG4571	M	Outer membrane protease	M	CELLULAR PROCESSES AND SIGNALING	Cell wall/membrane/envelope biogenesis
16128551	nfrA	b0568	COG4783	R	Putative Zn-dependent protease, contains TPR repeats	R	POORLY CHARACTERIZED	General function prediction only
16130419	yfgC	b2494	COG4783	R	Putative Zn-dependent protease, contains TPR repeats	R	POORLY CHARACTERIZED	General function prediction only
16128555	cusC	b0572	COG1538	M	Outer membrane protein TolC	M	CELLULAR PROCESSES AND SIGNALING	Cell wall/membrane/envelope biogenesis
90111528	tolC	b3035	COG1538	M	Outer membrane protein TolC	M	CELLULAR PROCESSES AND SIGNALING	Cell wall/membrane/envelope biogenesis
16131906	mdtP	b4080	COG1538	M	Outer membrane protein TolC	M	CELLULAR PROCESSES AND SIGNALING	Cell wall/membrane/envelope biogenesis
16128556	cusF	b0573	COG5569	P	Periplasmic Cu and Ag efflux protein CusF	P	METABOLISM	Inorganic ion transport and metabolism
16128558	cusA	b0575	COG3696	P	Cu/Ag efflux pump CusA	P	METABOLISM	Inorganic ion transport and metabolism
16128560	ybdG	b0577	COG0668	M	Small-conductance mechanosensitive channel	M	CELLULAR PROCESSES AND SIGNALING	Cell wall/membrane/envelope biogenesis
90111173	ybiO	b0808	COG0668	M	Small-conductance mechanosensitive channel	M	CELLULAR PROCESSES AND SIGNALING	Cell wall/membrane/envelope biogenesis
16129291	ynaI	b1330	COG0668	M	Small-conductance mechanosensitive channel	M	CELLULAR PROCESSES AND SIGNALING	Cell wall/membrane/envelope biogenesis
16130825	mscS	b2924	COG0668	M	Small-conductance mechanosensitive channel	M	CELLULAR PROCESSES AND SIGNALING	Cell wall/membrane/envelope biogenesis
16128561	nfsB	b0578	COG0778	C	Nitroreductase	C	METABOLISM	Energy production and conversion
16128819	nfsA	b0851	COG0778	C	Nitroreductase	C	METABOLISM	Energy production and conversion
16128974	rutE	b1008	COG0778	C	Nitroreductase	C	METABOLISM	Energy production and conversion
16129719	ydjA	b1765	COG0778	C	Nitroreductase	C	METABOLISM	Energy production and conversion
16128562	ybdF	b0579	COG2315	K	Predicted DNA-binding protein with �double-wing� structural motif, MmcQ/YjbR family	K	INFORMATION STORAGE AND PROCESSING	Transcription
16131883	yjbR	b4057	COG2315	K	Predicted DNA-binding protein with �double-wing� structural motif, MmcQ/YjbR family	K	INFORMATION STORAGE AND PROCESSING	Transcription
16128564	ybdK	b0581	COG2170	O	Gamma-glutamyl:cysteine ligase YbdK, ATP-grasp superfamily	O	CELLULAR PROCESSES AND SIGNALING	Posttranslational modification, protein turnover, chaperones
345452717	entD	b0583	COG2977	Q	4'-phosphopantetheinyl transferase EntD (siderophore biosynthesis)	Q	METABOLISM	Secondary metabolites biosynthesis, transport and catabolism
16128567	fepA	b0584	COG4771	P	Outer membrane receptor for ferrienterochelin and colicins	P	METABOLISM	Inorganic ion transport and metabolism
16129454	yddB	b1495	COG4771	P	Outer membrane receptor for ferrienterochelin and colicins	P	METABOLISM	Inorganic ion transport and metabolism
16130093	cirA	b2155	COG4771	P	Outer membrane receptor for ferrienterochelin and colicins	P	METABOLISM	Inorganic ion transport and metabolism
16128568	fes	b0585	COG2382	P	Enterochelin esterase or related enzyme	P	METABOLISM	Inorganic ion transport and metabolism
145698330	yieL	b3719	COG2382	P	Enterochelin esterase or related enzyme	P	METABOLISM	Inorganic ion transport and metabolism
94541099	ybdZ	b4511	COG3251	S	Uncharacterized conserved protein YbdZ, MbtH family	S	POORLY CHARACTERIZED	Function unknown
16128569	entF	b0586	COG1020	Q	Non-ribosomal peptide synthetase component F	Q	METABOLISM	Secondary metabolites biosynthesis, transport and catabolism
16128569	entF	b0586	COG3319	Q	Thioesterase domain of type I polyketide synthase or non-ribosomal peptide synthetase	Q	METABOLISM	Secondary metabolites biosynthesis, transport and catabolism
16128570	fepE	b0587	COG3765	M	LPS O-antigen chain length determinant protein, WzzB/FepE family	M	CELLULAR PROCESSES AND SIGNALING	Cell wall/membrane/envelope biogenesis
90111375	wzzB	b2027	COG3765	M	LPS O-antigen chain length determinant protein, WzzB/FepE family	M	CELLULAR PROCESSES AND SIGNALING	Cell wall/membrane/envelope biogenesis
90111649	wzzE	b3785	COG3765	M	LPS O-antigen chain length determinant protein, WzzB/FepE family	M	CELLULAR PROCESSES AND SIGNALING	Cell wall/membrane/envelope biogenesis
16128572	fepG	b0589	COG4779	P	ABC-type enterobactin transport system, permease component	P	METABOLISM	Inorganic ion transport and metabolism
16128574	entS	b0591	COG0477	GEPR	MFS family permease	G	METABOLISM	Carbohydrate transport and metabolism
16128865	ycaD	b0898	COG0477	GEPR	MFS family permease	G	METABOLISM	Carbohydrate transport and metabolism
90111209	mdtH	b1065	COG0477	GEPR	MFS family permease	G	METABOLISM	Carbohydrate transport and metabolism
16129723	ydjE	b1769	COG0477	GEPR	MFS family permease	G	METABOLISM	Carbohydrate transport and metabolism
90111339	yebQ	b1828	COG0477	GEPR	MFS family permease	G	METABOLISM	Carbohydrate transport and metabolism
16129925	shiA	b1981	COG0477	GEPR	MFS family permease	G	METABOLISM	Carbohydrate transport and metabolism
16130299	emrY	b2367	COG0477	GEPR	MFS family permease	G	METABOLISM	Carbohydrate transport and metabolism
16130512	kgtP	b2587	COG0477	GEPR	MFS family permease	G	METABOLISM	Carbohydrate transport and metabolism
90111488	ygcS	b2771	COG0477	GEPR	MFS family permease	G	METABOLISM	Carbohydrate transport and metabolism
16130739	lplT	b2835	COG0477	GEPR	MFS family permease	G	METABOLISM	Carbohydrate transport and metabolism
90111596	yhhS	b3473	COG0477	GEPR	MFS family permease	G	METABOLISM	Carbohydrate transport and metabolism
16131395	yhjE	b3523	COG0477	GEPR	MFS family permease	G	METABOLISM	Carbohydrate transport and metabolism
16131622	hsrA	b3754	COG0477	GEPR	MFS family permease	G	METABOLISM	Carbohydrate transport and metabolism
16131857	xylE	b4031	COG0477	GEPR	MFS family permease	G	METABOLISM	Carbohydrate transport and metabolism
16131937	proP	b4111	COG0477	GEPR	MFS family permease	G	METABOLISM	Carbohydrate transport and metabolism
16132153	yjiJ	b4332	COG0477	GEPR	MFS family permease	G	METABOLISM	Carbohydrate transport and metabolism
16128575	fepB	b0592	COG4592	P	ABC-type Fe2+-enterobactin transport system, periplasmic component	P	METABOLISM	Inorganic ion transport and metabolism
16128576	entC	b0593	COG1169	HQ	Isochorismate synthase EntC	H	METABOLISM	Coenzyme transport and metabolism
90111411	menF	b2265	COG1169	HQ	Isochorismate synthase EntC	H	METABOLISM	Coenzyme transport and metabolism
16128577	entE	b0594	COG1021	Q	Non-ribosomal peptide synthetase component E (peptide arylation enzyme)	Q	METABOLISM	Secondary metabolites biosynthesis, transport and catabolism
16128578	entB	b0595	COG1535	Q	Isochorismate hydrolase	Q	METABOLISM	Secondary metabolites biosynthesis, transport and catabolism
16128578	entB	b0595	COG3433	Q	Aryl carrier domain	Q	METABOLISM	Secondary metabolites biosynthesis, transport and catabolism
16128579	entA	b0596	COG1028	IQR	NAD(P)-dependent dehydrogenase, short-chain alcohol dehydrogenase family	I	METABOLISM	Lipid transport and metabolism
16129056	fabG	b1093	COG1028	IQR	NAD(P)-dependent dehydrogenase, short-chain alcohol dehydrogenase family	I	METABOLISM	Lipid transport and metabolism
16129232	yciK	b1271	COG1028	IQR	NAD(P)-dependent dehydrogenase, short-chain alcohol dehydrogenase family	I	METABOLISM	Lipid transport and metabolism
16129564	folM	b1606	COG1028	IQR	NAD(P)-dependent dehydrogenase, short-chain alcohol dehydrogenase family	I	METABOLISM	Lipid transport and metabolism
16129577	hdhA	b1619	COG1028	IQR	NAD(P)-dependent dehydrogenase, short-chain alcohol dehydrogenase family	I	METABOLISM	Lipid transport and metabolism
16130075	yohF	b2137	COG1028	IQR	NAD(P)-dependent dehydrogenase, short-chain alcohol dehydrogenase family	I	METABOLISM	Lipid transport and metabolism
90111431	ucpA	b2426	COG1028	IQR	NAD(P)-dependent dehydrogenase, short-chain alcohol dehydrogenase family	I	METABOLISM	Lipid transport and metabolism
16130466	hcaB	b2541	COG1028	IQR	NAD(P)-dependent dehydrogenase, short-chain alcohol dehydrogenase family	I	METABOLISM	Lipid transport and metabolism
16130612	srlD	b2705	COG1028	IQR	NAD(P)-dependent dehydrogenase, short-chain alcohol dehydrogenase family	I	METABOLISM	Lipid transport and metabolism
90111489	ygcW	b2774	COG1028	IQR	NAD(P)-dependent dehydrogenase, short-chain alcohol dehydrogenase family	I	METABOLISM	Lipid transport and metabolism
16130746	kduD	b2842	COG1028	IQR	NAD(P)-dependent dehydrogenase, short-chain alcohol dehydrogenase family	I	METABOLISM	Lipid transport and metabolism
16130804	ygfF	b2902	COG1028	IQR	NAD(P)-dependent dehydrogenase, short-chain alcohol dehydrogenase family	I	METABOLISM	Lipid transport and metabolism
16130901	yghA	b3003	COG1028	IQR	NAD(P)-dependent dehydrogenase, short-chain alcohol dehydrogenase family	I	METABOLISM	Lipid transport and metabolism
16132071	bdcA	b4249	COG1028	IQR	NAD(P)-dependent dehydrogenase, short-chain alcohol dehydrogenase family	I	METABOLISM	Lipid transport and metabolism
16132088	idnO	b4266	COG1028	IQR	NAD(P)-dependent dehydrogenase, short-chain alcohol dehydrogenase family	I	METABOLISM	Lipid transport and metabolism
16128580	entH	b0597	COG2050	Q	Acyl-coenzyme A thioesterase PaaI, contains HGG motif	Q	METABOLISM	Secondary metabolites biosynthesis, transport and catabolism
16129357	paaI	b1396	COG2050	Q	Acyl-coenzyme A thioesterase PaaI, contains HGG motif	Q	METABOLISM	Secondary metabolites biosynthesis, transport and catabolism
16129642	ydiI	b1686	COG2050	Q	Acyl-coenzyme A thioesterase PaaI, contains HGG motif	Q	METABOLISM	Secondary metabolites biosynthesis, transport and catabolism
90111652	yigI	b3820	COG2050	Q	Acyl-coenzyme A thioesterase PaaI, contains HGG motif	Q	METABOLISM	Secondary metabolites biosynthesis, transport and catabolism
16131728	yiiD	b3888	COG2050	Q	Acyl-coenzyme A thioesterase PaaI, contains HGG motif	Q	METABOLISM	Secondary metabolites biosynthesis, transport and catabolism
16128581	cstA	b0598	COG1966	T	Carbon starvation protein CstA	T	CELLULAR PROCESSES AND SIGNALING	Signal transduction mechanisms
90111739	yjiY	b4354	COG1966	T	Carbon starvation protein CstA	T	CELLULAR PROCESSES AND SIGNALING	Signal transduction mechanisms
94541100	ybdD	b4512	COG2879	S	Uncharacterized short protein YbdD, DUF466 family	S	POORLY CHARACTERIZED	Function unknown
16132174	yjiX	b4353	COG2879	S	Uncharacterized short protein YbdD, DUF466 family	S	POORLY CHARACTERIZED	Function unknown
16128582	ybdH	b0599	COG0371	C	Glycerol dehydrogenase or related enzyme, iron-containing ADH family	C	METABOLISM	Energy production and conversion
90111668	gldA	b3945	COG0371	C	Glycerol dehydrogenase or related enzyme, iron-containing ADH family	C	METABOLISM	Energy production and conversion
16128583	ybdL	b0600	COG0436	E	Aspartate/methionine/tyrosine aminotransferase	E	METABOLISM	Amino acid transport and metabolism
16130225	alaA	b2290	COG0436	E	Aspartate/methionine/tyrosine aminotransferase	E	METABOLISM	Amino acid transport and metabolism
16130311	alaC	b2379	COG0436	E	Aspartate/methionine/tyrosine aminotransferase	E	METABOLISM	Amino acid transport and metabolism
16128584	ybdM	b0601	COG1475	D	Chromosome segregation protein Spo0J, contains ParB-like nuclease domain	D	CELLULAR PROCESSES AND SIGNALING	Cell cycle control, cell division, chromosome partitioning
16129326	ynaK	b1365	COG1475	D	Chromosome segregation protein Spo0J, contains ParB-like nuclease domain	D	CELLULAR PROCESSES AND SIGNALING	Cell cycle control, cell division, chromosome partitioning
16128585	ybdN	b0602	COG3969	R	Predicted phosphoadenosine phosphosulfate sulfurtransferase, contains C-terminal DUF3440 domain	R	POORLY CHARACTERIZED	General function prediction only
90111151	dsbG	b0604	COG1651	O	Protein-disulfide isomerase	O	CELLULAR PROCESSES AND SIGNALING	Posttranslational modification, protein turnover, chaperones
16130795	dsbC	b2893	COG1651	O	Protein-disulfide isomerase	O	CELLULAR PROCESSES AND SIGNALING	Posttranslational modification, protein turnover, chaperones
16131701	dsbA	b3860	COG1651	O	Protein-disulfide isomerase	O	CELLULAR PROCESSES AND SIGNALING	Posttranslational modification, protein turnover, chaperones
16128588	ahpC	b0605	COG0450	V	Alkyl hydroperoxide reductase subunit AhpC (peroxiredoxin)	V	CELLULAR PROCESSES AND SIGNALING	Defense mechanisms
90111152	ahpF	b0606	COG3634	V	Alkyl hydroperoxide reductase subunit AhpF	V	CELLULAR PROCESSES AND SIGNALING	Defense mechanisms
16128590	uspG	b0607	COG0589	T	Nucleotide-binding universal stress protein, UspA family	T	CELLULAR PROCESSES AND SIGNALING	Signal transduction mechanisms
16129294	uspE	b1333	COG0589	T	Nucleotide-binding universal stress protein, UspA family	T	CELLULAR PROCESSES AND SIGNALING	Signal transduction mechanisms
90111262	uspF	b1376	COG0589	T	Nucleotide-binding universal stress protein, UspA family	T	CELLULAR PROCESSES AND SIGNALING	Signal transduction mechanisms
16129847	uspC	b1895	COG0589	T	Nucleotide-binding universal stress protein, UspA family	T	CELLULAR PROCESSES AND SIGNALING	Signal transduction mechanisms
16131367	uspA	b3495	COG0589	T	Nucleotide-binding universal stress protein, UspA family	T	CELLULAR PROCESSES AND SIGNALING	Signal transduction mechanisms
16131761	uspD	b3923	COG0589	T	Nucleotide-binding universal stress protein, UspA family	T	CELLULAR PROCESSES AND SIGNALING	Signal transduction mechanisms
16128591	ybdR	b0608	COG1063	ER	Threonine dehydrogenase or related Zn-dependent dehydrogenase	E	METABOLISM	Amino acid transport and metabolism
16129274	ycjQ	b1313	COG1063	ER	Threonine dehydrogenase or related Zn-dependent dehydrogenase	E	METABOLISM	Amino acid transport and metabolism
16129538	rspB	b1580	COG1063	ER	Threonine dehydrogenase or related Zn-dependent dehydrogenase	E	METABOLISM	Amino acid transport and metabolism
16129728	ydjJ	b1774	COG1063	ER	Threonine dehydrogenase or related Zn-dependent dehydrogenase	E	METABOLISM	Amino acid transport and metabolism
16129730	ydjL	b1776	COG1063	ER	Threonine dehydrogenase or related Zn-dependent dehydrogenase	E	METABOLISM	Amino acid transport and metabolism
16130029	gatD	b2091	COG1063	ER	Threonine dehydrogenase or related Zn-dependent dehydrogenase	E	METABOLISM	Amino acid transport and metabolism
90111455	yphC	b2545	COG1063	ER	Threonine dehydrogenase or related Zn-dependent dehydrogenase	E	METABOLISM	Amino acid transport and metabolism
49176285	yggP	b4465	COG1063	ER	Threonine dehydrogenase or related Zn-dependent dehydrogenase	E	METABOLISM	Amino acid transport and metabolism
16131487	tdh	b3616	COG1063	ER	Threonine dehydrogenase or related Zn-dependent dehydrogenase	E	METABOLISM	Amino acid transport and metabolism
16132089	idnD	b4267	COG1063	ER	Threonine dehydrogenase or related Zn-dependent dehydrogenase	E	METABOLISM	Amino acid transport and metabolism
226524765	yjjN	b4358	COG1063	ER	Threonine dehydrogenase or related Zn-dependent dehydrogenase	E	METABOLISM	Amino acid transport and metabolism
16128593	rnk	b0610	COG0782	K	Transcription elongation factor, GreA/GreB family	K	INFORMATION STORAGE AND PROCESSING	Transcription
90111554	greA	b3181	COG0782	K	Transcription elongation factor, GreA/GreB family	K	INFORMATION STORAGE AND PROCESSING	Transcription
90111587	greB	b3406	COG0782	K	Transcription elongation factor, GreA/GreB family	K	INFORMATION STORAGE AND PROCESSING	Transcription
16128594	rna	b0611	COG3719	J	Ribonuclease I	J	INFORMATION STORAGE AND PROCESSING	Translation, ribosomal structure and biogenesis
16128595	citT	b0612	COG0471	G	Di- and tricarboxylate transporter	G	METABOLISM	Carbohydrate transport and metabolism
16128738	ybhI	b0770	COG0471	G	Di- and tricarboxylate transporter	G	METABOLISM	Carbohydrate transport and metabolism
16130227	yfbS	b2292	COG0471	G	Di- and tricarboxylate transporter	G	METABOLISM	Carbohydrate transport and metabolism
16130959	ttdT	b3063	COG0471	G	Di- and tricarboxylate transporter	G	METABOLISM	Carbohydrate transport and metabolism
16128596	citG	b0613	COG1767	H	Triphosphoribosyl-dephospho-CoA synthetase	H	METABOLISM	Coenzyme transport and metabolism
16128597	citX	b0614	COG3697	HI	Phosphoribosyl-dephospho-CoA transferase (holo-ACP synthetase)	H	METABOLISM	Coenzyme transport and metabolism
16128598	citF	b0615	COG3051	C	Citrate lyase, alpha subunit	C	METABOLISM	Energy production and conversion
90111153	citE	b0616	COG2301	G	Citrate lyase beta subunit	G	METABOLISM	Carbohydrate transport and metabolism
16128600	citD	b0617	COG3052	C	Citrate lyase, gamma subunit	C	METABOLISM	Energy production and conversion
90111154	citC	b0618	COG3053	C	Citrate lyase synthetase	C	METABOLISM	Energy production and conversion
16128602	dpiB	b0619	COG3290	T	Sensor histidine kinase regulating citrate/malate metabolism	T	CELLULAR PROCESSES AND SIGNALING	Signal transduction mechanisms
16131951	dcuS	b4125	COG3290	T	Sensor histidine kinase regulating citrate/malate metabolism	T	CELLULAR PROCESSES AND SIGNALING	Signal transduction mechanisms
16128603	dpiA	b0620	COG4565	KT	Response regulator of citrate/malate metabolism	K	INFORMATION STORAGE AND PROCESSING	Transcription
16131950	dcuR	b4124	COG4565	KT	Response regulator of citrate/malate metabolism	K	INFORMATION STORAGE AND PROCESSING	Transcription
16128604	dcuC	b0621	COG3069	C	C4-dicarboxylate transporter	C	METABOLISM	Energy production and conversion
16131117	dcuD	b3227	COG3069	C	C4-dicarboxylate transporter	C	METABOLISM	Energy production and conversion
16128606	cspE	b0623	COG1278	K	Cold shock protein, CspA family	K	INFORMATION STORAGE AND PROCESSING	Transcription
16128848	cspD	b0880	COG1278	K	Cold shock protein, CspA family	K	INFORMATION STORAGE AND PROCESSING	Transcription
16128955	cspH	b0989	COG1278	K	Cold shock protein, CspA family	K	INFORMATION STORAGE AND PROCESSING	Transcription
16128956	cspG	b0990	COG1278	K	Cold shock protein, CspA family	K	INFORMATION STORAGE AND PROCESSING	Transcription
16129511	cspI	b1552	COG1278	K	Cold shock protein, CspA family	K	INFORMATION STORAGE AND PROCESSING	Transcription
16129516	cspB	b1557	COG1278	K	Cold shock protein, CspA family	K	INFORMATION STORAGE AND PROCESSING	Transcription
16129517	cspF	b1558	COG1278	K	Cold shock protein, CspA family	K	INFORMATION STORAGE AND PROCESSING	Transcription
16129777	cspC	b1823	COG1278	K	Cold shock protein, CspA family	K	INFORMATION STORAGE AND PROCESSING	Transcription
16131427	cspA	b3556	COG1278	K	Cold shock protein, CspA family	K	INFORMATION STORAGE AND PROCESSING	Transcription
16128607	crcB	b0624	COG0239	DP	Fluoride ion exporter CrcB/FEX, affects chromosome condensation	D	CELLULAR PROCESSES AND SIGNALING	Cell cycle control, cell division, chromosome partitioning
16128610	tatE	b0627	COG1826	U	Sec-independent protein translocase protein TatA	U	CELLULAR PROCESSES AND SIGNALING	Intracellular trafficking, secretion, and vesicular transport
90111653	tatA	b3836	COG1826	U	Sec-independent protein translocase protein TatA	U	CELLULAR PROCESSES AND SIGNALING	Intracellular trafficking, secretion, and vesicular transport
49176428	tatB	b3838	COG1826	U	Sec-independent protein translocase protein TatA	U	CELLULAR PROCESSES AND SIGNALING	Intracellular trafficking, secretion, and vesicular transport
16128611	lipA	b0628	COG0320	H	Lipoate synthase	H	METABOLISM	Coenzyme transport and metabolism
90111156	lipB	b0630	COG0321	H	Lipoate-protein ligase B	H	METABOLISM	Coenzyme transport and metabolism
16128614	ybeD	b0631	COG2921	T	Putative lipoic acid-binding regulatory protein	T	CELLULAR PROCESSES AND SIGNALING	Signal transduction mechanisms
16128615	dacA	b0632	COG1686	M	D-alanyl-D-alanine carboxypeptidase	M	CELLULAR PROCESSES AND SIGNALING	Cell wall/membrane/envelope biogenesis
16128807	dacC	b0839	COG1686	M	D-alanyl-D-alanine carboxypeptidase	M	CELLULAR PROCESSES AND SIGNALING	Cell wall/membrane/envelope biogenesis
162135904	dacD	b2010	COG1686	M	D-alanyl-D-alanine carboxypeptidase	M	CELLULAR PROCESSES AND SIGNALING	Cell wall/membrane/envelope biogenesis
162135905	pbpG	b2134	COG1686	M	D-alanyl-D-alanine carboxypeptidase	M	CELLULAR PROCESSES AND SIGNALING	Cell wall/membrane/envelope biogenesis
16128616	rlpA	b0633	COG0797	M	Rare lipoprotein A, peptidoglycan hydrolase digesting "naked" glycans, contains C-terminal SPOR domain	M	CELLULAR PROCESSES AND SIGNALING	Cell wall/membrane/envelope biogenesis
16128616	rlpA	b0633	COG3087	D	Cell division protein FtsN	D	CELLULAR PROCESSES AND SIGNALING	Cell cycle control, cell division, chromosome partitioning
16131771	ftsN	b3933	COG3087	D	Cell division protein FtsN	D	CELLULAR PROCESSES AND SIGNALING	Cell cycle control, cell division, chromosome partitioning
16128619	rlmH	b0636	COG1576	J	23S rRNA pseudoU1915 N3-methylase RlmH	J	INFORMATION STORAGE AND PROCESSING	Translation, ribosomal structure and biogenesis
90111157	rsfS	b0637	COG0799	J	Ribosomal silencing factor RsfS, regulates association of 30S and 50S subunits	J	INFORMATION STORAGE AND PROCESSING	Translation, ribosomal structure and biogenesis
16128621	cobC	b0638	COG0406	G	Broad specificity phosphatase PhoE	G	METABOLISM	Carbohydrate transport and metabolism
16130187	ais	b2252	COG0406	G	Broad specificity phosphatase PhoE	G	METABOLISM	Carbohydrate transport and metabolism
16132212	ytjC	b4395	COG0406	G	Broad specificity phosphatase PhoE	G	METABOLISM	Carbohydrate transport and metabolism
16128622	nadD	b0639	COG1057	H	Nicotinic acid mononucleotide adenylyltransferase	H	METABOLISM	Coenzyme transport and metabolism
16128623	holA	b0640	COG1466	L	DNA polymerase III, delta subunit	L	INFORMATION STORAGE AND PROCESSING	Replication, recombination and repair
16128624	lptE	b0641	COG2980	M	Outer membrane lipoprotein LptE/RlpB (LPS assembly)	M	CELLULAR PROCESSES AND SIGNALING	Cell wall/membrane/envelope biogenesis
16128625	leuS	b0642	COG0495	J	Leucyl-tRNA synthetase	J	INFORMATION STORAGE AND PROCESSING	Translation, ribosomal structure and biogenesis
90111158	ybeQ	b0644	COG0790	T	TPR repeat	T	CELLULAR PROCESSES AND SIGNALING	Signal transduction mechanisms
16128630	ybeT	b0647	COG0790	T	TPR repeat	T	CELLULAR PROCESSES AND SIGNALING	Signal transduction mechanisms
16131467	yibG	b3596	COG0790	T	TPR repeat	T	CELLULAR PROCESSES AND SIGNALING	Signal transduction mechanisms
16131904	yjcO	b4078	COG0790	T	TPR repeat	T	CELLULAR PROCESSES AND SIGNALING	Signal transduction mechanisms
16128629	djlB	b0646	COG2214	K	Curved DNA-binding protein CbpA, contains a DnaJ-like domain	K	INFORMATION STORAGE AND PROCESSING	Transcription
16128635	gltL	b0652	COG1126	E	ABC-type polar amino acid transport system, ATPase component	E	METABOLISM	Amino acid transport and metabolism
16128777	glnQ	b0809	COG1126	E	ABC-type polar amino acid transport system, ATPase component	E	METABOLISM	Amino acid transport and metabolism
16129864	yecC	b1917	COG1126	E	ABC-type polar amino acid transport system, ATPase component	E	METABOLISM	Amino acid transport and metabolism
16131159	yhdZ	b3271	COG1126	E	ABC-type polar amino acid transport system, ATPase component	E	METABOLISM	Amino acid transport and metabolism
16128636	gltK	b0653	COG0765	E	ABC-type amino acid transport system, permease component	E	METABOLISM	Amino acid transport and metabolism
16128637	gltJ	b0654	COG0765	E	ABC-type amino acid transport system, permease component	E	METABOLISM	Amino acid transport and metabolism
16128778	glnP	b0810	COG0765	E	ABC-type amino acid transport system, permease component	E	METABOLISM	Amino acid transport and metabolism
16129865	yecS	b1918	COG0765	E	ABC-type amino acid transport system, permease component	E	METABOLISM	Amino acid transport and metabolism
90111567	yhdY	b3270	COG0765	E	ABC-type amino acid transport system, permease component	E	METABOLISM	Amino acid transport and metabolism
16128638	gltI	b0655	COG0834	ET	ABC-type amino acid transport/signal transduction system, periplasmic component/domain	E	METABOLISM	Amino acid transport and metabolism
16128779	glnH	b0811	COG0834	ET	ABC-type amino acid transport/signal transduction system, periplasmic component/domain	E	METABOLISM	Amino acid transport and metabolism
16128828	artJ	b0860	COG0834	ET	ABC-type amino acid transport/signal transduction system, periplasmic component/domain	E	METABOLISM	Amino acid transport and metabolism
16128831	artI	b0863	COG0834	ET	ABC-type amino acid transport/signal transduction system, periplasmic component/domain	E	METABOLISM	Amino acid transport and metabolism
16129867	fliY	b1920	COG0834	ET	ABC-type amino acid transport/signal transduction system, periplasmic component/domain	E	METABOLISM	Amino acid transport and metabolism
16130244	hisJ	b2309	COG0834	ET	ABC-type amino acid transport/signal transduction system, periplasmic component/domain	E	METABOLISM	Amino acid transport and metabolism
16130245	argT	b2310	COG0834	ET	ABC-type amino acid transport/signal transduction system, periplasmic component/domain	E	METABOLISM	Amino acid transport and metabolism
16130302	evgS	b2370	COG0834	ET	ABC-type amino acid transport/signal transduction system, periplasmic component/domain	E	METABOLISM	Amino acid transport and metabolism
16128640	lnt	b0657	COG0815	M	Apolipoprotein N-acyltransferase	M	CELLULAR PROCESSES AND SIGNALING	Cell wall/membrane/envelope biogenesis
16128641	ybeX	b0658	COG4535	P	Mg2+ and Co2+ transporter CorC, contains CBS pair and CorC-HlyC domains	P	METABOLISM	Inorganic ion transport and metabolism
16128642	ybeY	b0659	COG0319	J	ssRNA-specific RNase YbeY, 16S rRNA maturation enzyme	J	INFORMATION STORAGE AND PROCESSING	Translation, ribosomal structure and biogenesis
145698230	ybeZ	b0660	COG1702	T	Phosphate starvation-inducible protein PhoH, predicted ATPase	T	CELLULAR PROCESSES AND SIGNALING	Signal transduction mechanisms
16128984	phoH	b1020	COG1702	T	Phosphate starvation-inducible protein PhoH, predicted ATPase	T	CELLULAR PROCESSES AND SIGNALING	Signal transduction mechanisms
16128644	miaB	b0661	COG0621	J	tRNA A37 methylthiotransferase MiaB	J	INFORMATION STORAGE AND PROCESSING	Translation, ribosomal structure and biogenesis
16128803	rimO	b0835	COG0621	J	tRNA A37 methylthiotransferase MiaB	J	INFORMATION STORAGE AND PROCESSING	Translation, ribosomal structure and biogenesis
16128650	asnB	b0674	COG0367	E	Asparagine synthetase B (glutamine-hydrolyzing)	E	METABOLISM	Amino acid transport and metabolism
16128651	nagD	b0675	COG0647	F	Ribonucleotide monophosphatase NagD, HAD superfamily	F	METABOLISM	Nucleotide transport and metabolism
16128652	nagC	b0676	COG1846	K	DNA-binding transcriptional regulator, MarR family	K	INFORMATION STORAGE AND PROCESSING	Transcription
90111289	marR	b1530	COG1846	K	DNA-binding transcriptional regulator, MarR family	K	INFORMATION STORAGE AND PROCESSING	Transcription
90111310	slyA	b1642	COG1846	K	DNA-binding transcriptional regulator, MarR family	K	INFORMATION STORAGE AND PROCESSING	Transcription
16130596	mprA	b2684	COG1846	K	DNA-binding transcriptional regulator, MarR family	K	INFORMATION STORAGE AND PROCESSING	Transcription
16128653	nagA	b0677	COG1820	G	N-acetylglucosamine-6-phosphate deacetylase	G	METABOLISM	Carbohydrate transport and metabolism
16132149	iadA	b4328	COG1820	G	N-acetylglucosamine-6-phosphate deacetylase	G	METABOLISM	Carbohydrate transport and metabolism
16128654	nagB	b0678	COG0363	G	6-phosphogluconolactonase/Glucosamine-6-phosphate isomerase/deaminase	G	METABOLISM	Carbohydrate transport and metabolism
16131033	agaI	b3141	COG0363	G	6-phosphogluconolactonase/Glucosamine-6-phosphate isomerase/deaminase	G	METABOLISM	Carbohydrate transport and metabolism
49176397	yieK	b3718	COG0363	G	6-phosphogluconolactonase/Glucosamine-6-phosphate isomerase/deaminase	G	METABOLISM	Carbohydrate transport and metabolism
16128655	nagE	b0679	COG1263	G	Phosphotransferase system IIC components, glucose/maltose/N-acetylglucosamine-specific	G	METABOLISM	Carbohydrate transport and metabolism
16129064	ptsG	b1101	COG1263	G	Phosphotransferase system IIC components, glucose/maltose/N-acetylglucosamine-specific	G	METABOLISM	Carbohydrate transport and metabolism
16129579	malX	b1621	COG1263	G	Phosphotransferase system IIC components, glucose/maltose/N-acetylglucosamine-specific	G	METABOLISM	Carbohydrate transport and metabolism
16130354	murP	b2429	COG1263	G	Phosphotransferase system IIC components, glucose/maltose/N-acetylglucosamine-specific	G	METABOLISM	Carbohydrate transport and metabolism
49176263	ascF	b2715	COG1263	G	Phosphotransferase system IIC components, glucose/maltose/N-acetylglucosamine-specific	G	METABOLISM	Carbohydrate transport and metabolism
16131590	bglF	b3722	COG1263	G	Phosphotransferase system IIC components, glucose/maltose/N-acetylglucosamine-specific	G	METABOLISM	Carbohydrate transport and metabolism
16132062	treB	b4240	COG1263	G	Phosphotransferase system IIC components, glucose/maltose/N-acetylglucosamine-specific	G	METABOLISM	Carbohydrate transport and metabolism
16128655	nagE	b0679	COG1264	G	Phosphotransferase system IIB components	G	METABOLISM	Carbohydrate transport and metabolism
16129064	ptsG	b1101	COG1264	G	Phosphotransferase system IIB components	G	METABOLISM	Carbohydrate transport and metabolism
16129579	malX	b1621	COG1264	G	Phosphotransferase system IIB components	G	METABOLISM	Carbohydrate transport and metabolism
16130354	murP	b2429	COG1264	G	Phosphotransferase system IIB components	G	METABOLISM	Carbohydrate transport and metabolism
49176263	ascF	b2715	COG1264	G	Phosphotransferase system IIB components	G	METABOLISM	Carbohydrate transport and metabolism
16131590	bglF	b3722	COG1264	G	Phosphotransferase system IIB components	G	METABOLISM	Carbohydrate transport and metabolism
16132062	treB	b4240	COG1264	G	Phosphotransferase system IIB components	G	METABOLISM	Carbohydrate transport and metabolism
16128655	nagE	b0679	COG2190	G	Phosphotransferase system IIA component	G	METABOLISM	Carbohydrate transport and metabolism
16130343	crr	b2417	COG2190	G	Phosphotransferase system IIA component	G	METABOLISM	Carbohydrate transport and metabolism
16131590	bglF	b3722	COG2190	G	Phosphotransferase system IIA component	G	METABOLISM	Carbohydrate transport and metabolism
16128659	fur	b0683	COG0735	P	Fe2+ or Zn2+ uptake regulation protein	P	METABOLISM	Inorganic ion transport and metabolism
90111679	zur	b4046	COG0735	P	Fe2+ or Zn2+ uptake regulation protein	P	METABOLISM	Inorganic ion transport and metabolism
16128660	fldA	b0684	COG0716	C	Flavodoxin	C	METABOLISM	Energy production and conversion
16130697	yqcA	b2790	COG0716	C	Flavodoxin	C	METABOLISM	Energy production and conversion
16130797	fldB	b2895	COG0716	C	Flavodoxin	C	METABOLISM	Energy production and conversion
16131610	mioC	b3742	COG0716	C	Flavodoxin	C	METABOLISM	Energy production and conversion
16128663	seqA	b0687	COG3057	L	Negative regulator of replication initiation	L	INFORMATION STORAGE AND PROCESSING	Replication, recombination and repair
16128664	pgm	b0688	COG0033	G	Phosphoglucomutase	G	METABOLISM	Carbohydrate transport and metabolism
16128671	kdpD	b0695	COG2205	T	K+-sensing histidine kinase KdpD	T	CELLULAR PROCESSES AND SIGNALING	Signal transduction mechanisms
90111200	torS	b0993	COG2205	T	K+-sensing histidine kinase KdpD	T	CELLULAR PROCESSES AND SIGNALING	Signal transduction mechanisms
16129092	phoQ	b1129	COG2205	T	K+-sensing histidine kinase KdpD	T	CELLULAR PROCESSES AND SIGNALING	Signal transduction mechanisms
16129567	rstB	b1609	COG2205	T	K+-sensing histidine kinase KdpD	T	CELLULAR PROCESSES AND SIGNALING	Signal transduction mechanisms
16129914	yedV	b1968	COG2205	T	K+-sensing histidine kinase KdpD	T	CELLULAR PROCESSES AND SIGNALING	Signal transduction mechanisms
145698285	rcsC	b2218	COG2205	T	K+-sensing histidine kinase KdpD	T	CELLULAR PROCESSES AND SIGNALING	Signal transduction mechanisms
16130302	evgS	b2370	COG2205	T	K+-sensing histidine kinase KdpD	T	CELLULAR PROCESSES AND SIGNALING	Signal transduction mechanisms
90111458	glrK	b2556	COG2205	T	K+-sensing histidine kinase KdpD	T	CELLULAR PROCESSES AND SIGNALING	Signal transduction mechanisms
16130693	barA	b2786	COG2205	T	K+-sensing histidine kinase KdpD	T	CELLULAR PROCESSES AND SIGNALING	Signal transduction mechanisms
49176326	arcB	b3210	COG2205	T	K+-sensing histidine kinase KdpD	T	CELLULAR PROCESSES AND SIGNALING	Signal transduction mechanisms
16131281	envZ	b3404	COG2205	T	K+-sensing histidine kinase KdpD	T	CELLULAR PROCESSES AND SIGNALING	Signal transduction mechanisms
16131751	cpxA	b3911	COG2205	T	K+-sensing histidine kinase KdpD	T	CELLULAR PROCESSES AND SIGNALING	Signal transduction mechanisms
16132216	creC	b4399	COG2205	T	K+-sensing histidine kinase KdpD	T	CELLULAR PROCESSES AND SIGNALING	Signal transduction mechanisms
16128672	kdpC	b0696	COG2156	P	K+-transporting ATPase, c chain	P	METABOLISM	Inorganic ion transport and metabolism
16128673	kdpB	b0697	COG2216	P	High-affinity K+ transport system, ATPase chain B	P	METABOLISM	Inorganic ion transport and metabolism
16128674	kdpA	b0698	COG2060	P	K+-transporting ATPase, A chain	P	METABOLISM	Inorganic ion transport and metabolism
16128681	ybfD	b0706	COG5433	X	Predicted transposase YbfD/YdcC associated with H repeats	X	MOBILOME	Mobilome: prophages, transposons
16129419	ydcC	b1460	COG5433	X	Predicted transposase YbfD/YdcC associated with H repeats	X	MOBILOME	Mobilome: prophages, transposons
16131356	yhhI	b3484	COG5433	X	Predicted transposase YbfD/YdcC associated with H repeats	X	MOBILOME	Mobilome: prophages, transposons
16128682	ybgA	b0707	COG3272	S	Uncharacterized conserved protein YbgA, DUF1722 family	S	POORLY CHARACTERIZED	Function unknown
16128683	phr	b0708	COG0415	L	Deoxyribodipyrimidine photolyase	L	INFORMATION STORAGE AND PROCESSING	Replication, recombination and repair
16128684	dtpD	b0709	COG3104	E	Dipeptide/tripeptide permease	E	METABOLISM	Amino acid transport and metabolism
16129592	dtpA	b1634	COG3104	E	Dipeptide/tripeptide permease	E	METABOLISM	Amino acid transport and metabolism
16131368	dtpB	b3496	COG3104	E	Dipeptide/tripeptide permease	E	METABOLISM	Amino acid transport and metabolism
16131956	yjdL	b4130	COG3104	E	Dipeptide/tripeptide permease	E	METABOLISM	Amino acid transport and metabolism
16128685	ybgI	b0710	COG0327	H	Putative GTP cyclohydrolase 1 type 2, NIF3 family	H	METABOLISM	Coenzyme transport and metabolism
16128686	ybgJ	b0711	COG2049	E	Allophanate hydrolase subunit 1	E	METABOLISM	Amino acid transport and metabolism
16128687	ybgK	b0712	COG1984	E	Allophanate hydrolase subunit 2	E	METABOLISM	Amino acid transport and metabolism
16128688	ybgL	b0713	COG1540	R	Lactam utilization protein B (function unknown)	R	POORLY CHARACTERIZED	General function prediction only
16128689	nei	b0714	COG0266	L	Formamidopyrimidine-DNA glycosylase	L	INFORMATION STORAGE AND PROCESSING	Replication, recombination and repair
16131506	mutM	b3635	COG0266	L	Formamidopyrimidine-DNA glycosylase	L	INFORMATION STORAGE AND PROCESSING	Replication, recombination and repair
90111163	abrB	b0715	COG3180	R	Uncharacterized membrane protein AbrB, regulator of aidB expression	R	POORLY CHARACTERIZED	General function prediction only
16128696	sdhC	b0721	COG2009	C	Succinate dehydrogenase/fumarate reductase, cytochrome b subunit	C	METABOLISM	Energy production and conversion
16128697	sdhD	b0722	COG2142	C	Succinate dehydrogenase, hydrophobic anchor subunit	C	METABOLISM	Energy production and conversion
16128698	sdhA	b0723	COG1053	C	Succinate dehydrogenase/fumarate reductase, flavoprotein subunit	C	METABOLISM	Energy production and conversion
16131979	frdA	b4154	COG1053	C	Succinate dehydrogenase/fumarate reductase, flavoprotein subunit	C	METABOLISM	Energy production and conversion
16128699	sdhB	b0724	COG0479	C	Succinate dehydrogenase/fumarate reductase, Fe-S protein subunit	C	METABOLISM	Energy production and conversion
16131978	frdB	b4153	COG0479	C	Succinate dehydrogenase/fumarate reductase, Fe-S protein subunit	C	METABOLISM	Energy production and conversion
16128701	sucA	b0726	COG0567	C	2-oxoglutarate dehydrogenase complex, dehydrogenase (E1) component, and related enzymes	C	METABOLISM	Energy production and conversion
16128703	sucC	b0728	COG0045	C	Succinyl-CoA synthetase, beta subunit	C	METABOLISM	Energy production and conversion
16130509	pka	b2584	COG0045	C	Succinyl-CoA synthetase, beta subunit	C	METABOLISM	Energy production and conversion
16128705	mngR	b0730	COG2188	K	DNA-binding transcriptional regulator, GntR family	K	INFORMATION STORAGE AND PROCESSING	Transcription
16130039	yegW	b2101	COG2188	K	DNA-binding transcriptional regulator, GntR family	K	INFORMATION STORAGE AND PROCESSING	Transcription
162135910	frlR	b3375	COG2188	K	DNA-binding transcriptional regulator, GntR family	K	INFORMATION STORAGE AND PROCESSING	Transcription
16131552	yidP	b3684	COG2188	K	DNA-binding transcriptional regulator, GntR family	K	INFORMATION STORAGE AND PROCESSING	Transcription
16131712	yihL	b3872	COG2188	K	DNA-binding transcriptional regulator, GntR family	K	INFORMATION STORAGE AND PROCESSING	Transcription
16131928	phnF	b4102	COG2188	K	DNA-binding transcriptional regulator, GntR family	K	INFORMATION STORAGE AND PROCESSING	Transcription
16128706	mngA	b0731	COG1299	G	Phosphotransferase system, fructose-specific IIC component	G	METABOLISM	Carbohydrate transport and metabolism
16130105	fruA	b2167	COG1299	G	Phosphotransferase system, fructose-specific IIC component	G	METABOLISM	Carbohydrate transport and metabolism
16130318	fryC	b2386	COG1299	G	Phosphotransferase system, fructose-specific IIC component	G	METABOLISM	Carbohydrate transport and metabolism
90111664	frvB	b3899	COG1299	G	Phosphotransferase system, fructose-specific IIC component	G	METABOLISM	Carbohydrate transport and metabolism
16131787	frwC	b3949	COG1299	G	Phosphotransferase system, fructose-specific IIC component	G	METABOLISM	Carbohydrate transport and metabolism
16128706	mngA	b0731	COG1445	G	Phosphotransferase system fructose-specific component IIB	G	METABOLISM	Carbohydrate transport and metabolism
16130105	fruA	b2167	COG1445	G	Phosphotransferase system fructose-specific component IIB	G	METABOLISM	Carbohydrate transport and metabolism
16130319	fryB	b2387	COG1445	G	Phosphotransferase system fructose-specific component IIB	G	METABOLISM	Carbohydrate transport and metabolism
90111664	frvB	b3899	COG1445	G	Phosphotransferase system fructose-specific component IIB	G	METABOLISM	Carbohydrate transport and metabolism
16131788	frwB	b3950	COG1445	G	Phosphotransferase system fructose-specific component IIB	G	METABOLISM	Carbohydrate transport and metabolism
16131791	frwD	b3953	COG1445	G	Phosphotransferase system fructose-specific component IIB	G	METABOLISM	Carbohydrate transport and metabolism
16128706	mngA	b0731	COG1762	GT	Phosphotransferase system mannitol/fructose-specific IIA domain (Ntr-type)	G	METABOLISM	Carbohydrate transport and metabolism
16130032	gatA	b2094	COG1762	GT	Phosphotransferase system mannitol/fructose-specific IIA domain (Ntr-type)	G	METABOLISM	Carbohydrate transport and metabolism
16130315	fryA	b2383	COG1762	GT	Phosphotransferase system mannitol/fructose-specific IIA domain (Ntr-type)	G	METABOLISM	Carbohydrate transport and metabolism
16130835	cmtB	b2934	COG1762	GT	Phosphotransferase system mannitol/fructose-specific IIA domain (Ntr-type)	G	METABOLISM	Carbohydrate transport and metabolism
16131094	ptsN	b3204	COG1762	GT	Phosphotransferase system mannitol/fructose-specific IIA domain (Ntr-type)	G	METABOLISM	Carbohydrate transport and metabolism
16131737	frvR	b3897	COG1762	GT	Phosphotransferase system mannitol/fructose-specific IIA domain (Ntr-type)	G	METABOLISM	Carbohydrate transport and metabolism
16131740	frvA	b3900	COG1762	GT	Phosphotransferase system mannitol/fructose-specific IIA domain (Ntr-type)	G	METABOLISM	Carbohydrate transport and metabolism
49176446	ptsA	b3947	COG1762	GT	Phosphotransferase system mannitol/fructose-specific IIA domain (Ntr-type)	G	METABOLISM	Carbohydrate transport and metabolism
16132017	ulaC	b4195	COG1762	GT	Phosphotransferase system mannitol/fructose-specific IIA domain (Ntr-type)	G	METABOLISM	Carbohydrate transport and metabolism
16132123	sgcA	b4302	COG1762	GT	Phosphotransferase system mannitol/fructose-specific IIA domain (Ntr-type)	G	METABOLISM	Carbohydrate transport and metabolism
16128707	mngB	b0732	COG0383	G	Alpha-mannosidase	G	METABOLISM	Carbohydrate transport and metabolism
90111166	cydA	b0733	COG1271	C	Cytochrome bd-type quinol oxidase, subunit 1	C	METABOLISM	Energy production and conversion
16128944	appC	b0978	COG1271	C	Cytochrome bd-type quinol oxidase, subunit 1	C	METABOLISM	Energy production and conversion
16128709	cydB	b0734	COG1294	C	Cytochrome bd-type quinol oxidase, subunit 2	C	METABOLISM	Energy production and conversion
16128945	appB	b0979	COG1294	C	Cytochrome bd-type quinol oxidase, subunit 2	C	METABOLISM	Energy production and conversion
94541102	ybgT	b4515	COG4890	S	Predicted outer membrane lipoprotein	S	POORLY CHARACTERIZED	Function unknown
16128710	ybgE	b0735	COG3790	S	Predicted membrane protein, encoded in cydAB operon	S	POORLY CHARACTERIZED	Function unknown
16128712	tolQ	b0737	COG0811	U	Biopolymer transport protein ExbB/TolQ	U	CELLULAR PROCESSES AND SIGNALING	Intracellular trafficking, secretion, and vesicular transport
16130904	exbB	b3006	COG0811	U	Biopolymer transport protein ExbB/TolQ	U	CELLULAR PROCESSES AND SIGNALING	Intracellular trafficking, secretion, and vesicular transport
16128713	tolR	b0738	COG0848	U	Biopolymer transport protein ExbD	U	CELLULAR PROCESSES AND SIGNALING	Intracellular trafficking, secretion, and vesicular transport
16130903	exbD	b3005	COG0848	U	Biopolymer transport protein ExbD	U	CELLULAR PROCESSES AND SIGNALING	Intracellular trafficking, secretion, and vesicular transport
16128715	tolB	b0740	COG0823	U	Periplasmic component of the Tol biopolymer transport system	U	CELLULAR PROCESSES AND SIGNALING	Intracellular trafficking, secretion, and vesicular transport
308209622	yidR	b3689	COG0823	U	Periplasmic component of the Tol biopolymer transport system	U	CELLULAR PROCESSES AND SIGNALING	Intracellular trafficking, secretion, and vesicular transport
16128716	pal	b0741	COG2885	M	Outer membrane protein OmpA and related peptidoglycan-associated (lipo)proteins	M	CELLULAR PROCESSES AND SIGNALING	Cell wall/membrane/envelope biogenesis
16128924	ompA	b0957	COG2885	M	Outer membrane protein OmpA and related peptidoglycan-associated (lipo)proteins	M	CELLULAR PROCESSES AND SIGNALING	Cell wall/membrane/envelope biogenesis
16130526	yfiB	b2605	COG2885	M	Outer membrane protein OmpA and related peptidoglycan-associated (lipo)proteins	M	CELLULAR PROCESSES AND SIGNALING	Cell wall/membrane/envelope biogenesis
49176370	yiaD	b3552	COG2885	M	Outer membrane protein OmpA and related peptidoglycan-associated (lipo)proteins	M	CELLULAR PROCESSES AND SIGNALING	Cell wall/membrane/envelope biogenesis
16128717	ybgF	b0742	COG1729	R	Periplasmic TolA-binding protein (function unknown)	R	POORLY CHARACTERIZED	General function prediction only
16128718	nadA	b0750	COG0379	H	Quinolinate synthase	H	METABOLISM	Coenzyme transport and metabolism
16128719	pnuC	b0751	COG3201	H	Nicotinamide riboside transporter PnuC	H	METABOLISM	Coenzyme transport and metabolism
16128720	zitB	b0752	COG1230	P	Co/Zn/Cd efflux system component	P	METABOLISM	Inorganic ion transport and metabolism
16128722	aroG	b0754	COG0722	E	3-deoxy-D-arabino-heptulosonate 7-phosphate (DAHP) synthase	E	METABOLISM	Amino acid transport and metabolism
16129660	aroH	b1704	COG0722	E	3-deoxy-D-arabino-heptulosonate 7-phosphate (DAHP) synthase	E	METABOLISM	Amino acid transport and metabolism
16130522	aroF	b2601	COG0722	E	3-deoxy-D-arabino-heptulosonate 7-phosphate (DAHP) synthase	E	METABOLISM	Amino acid transport and metabolism
16128723	gpmA	b0755	COG0588	G	Phosphoglycerate mutase (BPG-dependent)	G	METABOLISM	Carbohydrate transport and metabolism
16128724	galM	b0756	COG2017	G	Galactose mutarotase or related enzyme	G	METABOLISM	Carbohydrate transport and metabolism
16130469	yphB	b2544	COG2017	G	Galactose mutarotase or related enzyme	G	METABOLISM	Carbohydrate transport and metabolism
49176437	yihR	b3879	COG2017	G	Galactose mutarotase or related enzyme	G	METABOLISM	Carbohydrate transport and metabolism
16128725	galK	b0757	COG0153	G	Galactokinase	G	METABOLISM	Carbohydrate transport and metabolism
16128726	galT	b0758	COG1085	G	Galactose-1-phosphate uridylyltransferase	G	METABOLISM	Carbohydrate transport and metabolism
49176045	galE	b0759	COG1087	M	UDP-glucose 4-epimerase	M	CELLULAR PROCESSES AND SIGNALING	Cell wall/membrane/envelope biogenesis
16128728	modF	b0760	COG1119	P	ABC-type molybdenum transport system, ATPase component/photorepair protein PhrA	P	METABOLISM	Inorganic ion transport and metabolism
16128729	modE	b0761	COG2005	K	DNA-binding transcriptional regulator ModE (molybdenum-dependent)	K	INFORMATION STORAGE AND PROCESSING	Transcription
16128729	modE	b0761	COG3585	H	Molybdopterin-binding protein	H	METABOLISM	Coenzyme transport and metabolism
16128731	modA	b0763	COG0725	P	ABC-type molybdate transport system, periplasmic component	P	METABOLISM	Inorganic ion transport and metabolism
16128732	modB	b0764	COG4149	P	ABC-type molybdate transport system, permease component	P	METABOLISM	Inorganic ion transport and metabolism
16128733	modC	b0765	COG4148	P	ABC-type molybdate transport system, ATPase component	P	METABOLISM	Inorganic ion transport and metabolism
16128735	pgl	b0767	COG2706	G	6-phosphogluconolactonase, cycloisomerase 2 family	G	METABOLISM	Carbohydrate transport and metabolism
16128737	ybhH	b0769	COG2828	C	2-Methylaconitate cis-trans-isomerase PrpF (2-methyl citrate pathway)	C	METABOLISM	Energy production and conversion
90111167	ybhJ	b0771	COG1048	C	Aconitase A	C	METABOLISM	Energy production and conversion
16129237	acnA	b1276	COG1048	C	Aconitase A	C	METABOLISM	Energy production and conversion
16128740	ybhC	b0772	COG4677	GI	Pectin methylesterase and related acyl-CoA thioesterases	G	METABOLISM	Carbohydrate transport and metabolism
16128742	bioA	b0774	COG0161	H	Adenosylmethionine-8-amino-7-oxononanoate aminotransferase	H	METABOLISM	Coenzyme transport and metabolism
16128743	bioB	b0775	COG0502	H	Biotin synthase or related enzyme	H	METABOLISM	Coenzyme transport and metabolism
16131820	thiH	b3990	COG0502	H	Biotin synthase or related enzyme	H	METABOLISM	Coenzyme transport and metabolism
16128744	bioF	b0776	COG0156	H	7-keto-8-aminopelargonate synthetase or related enzyme	H	METABOLISM	Coenzyme transport and metabolism
16131488	kbl	b3617	COG0156	H	7-keto-8-aminopelargonate synthetase or related enzyme	H	METABOLISM	Coenzyme transport and metabolism
16128746	bioD	b0778	COG0132	H	Dethiobiotin synthetase	H	METABOLISM	Coenzyme transport and metabolism
90111304	ynfK	b1593	COG0132	H	Dethiobiotin synthetase	H	METABOLISM	Coenzyme transport and metabolism
16128747	uvrB	b0779	COG0556	L	Excinuclease UvrABC helicase subunit UvrB	L	INFORMATION STORAGE AND PROCESSING	Replication, recombination and repair
16128748	ybhK	b0780	COG0391	HG	Archaeal 2-phospho-L-lactate transferase/Bacterial gluconeogenesis factor, CofD/UPF0052 family	H	METABOLISM	Coenzyme transport and metabolism
16128749	moaA	b0781	COG2896	H	Molybdenum cofactor biosynthesis enzyme MoaA	H	METABOLISM	Coenzyme transport and metabolism
16128751	moaC	b0783	COG0315	H	Molybdenum cofactor biosynthesis enzyme	H	METABOLISM	Coenzyme transport and metabolism
16128752	moaD	b0784	COG1977	H	Molybdopterin converting factor, small subunit	H	METABOLISM	Coenzyme transport and metabolism
16128753	moaE	b0785	COG0314	H	Molybdopterin synthase catalytic subunit	H	METABOLISM	Coenzyme transport and metabolism
16128754	ybhL	b0786	COG0670	R	Integral membrane protein, interacts with FtsH	R	POORLY CHARACTERIZED	General function prediction only
16128755	ybhM	b0787	COG0670	R	Integral membrane protein, interacts with FtsH	R	POORLY CHARACTERIZED	General function prediction only
16128937	yccA	b0970	COG0670	R	Integral membrane protein, interacts with FtsH	R	POORLY CHARACTERIZED	General function prediction only
16128756	ybhN	b0788	COG0392	S	Uncharacterized membrane protein YbhN, UPF0104 family	S	POORLY CHARACTERIZED	Function unknown
16128757	clsB	b0789	COG1502	I	Phosphatidylserine/phosphatidylglycerophosphate/cardiolipin synthase or related enzyme	I	METABOLISM	Lipid transport and metabolism
90111207	clsC	b1046	COG1502	I	Phosphatidylserine/phosphatidylglycerophosphate/cardiolipin synthase or related enzyme	I	METABOLISM	Lipid transport and metabolism
16129210	clsA	b1249	COG1502	I	Phosphatidylserine/phosphatidylglycerophosphate/cardiolipin synthase or related enzyme	I	METABOLISM	Lipid transport and metabolism
90111464	pssA	b2585	COG1502	I	Phosphatidylserine/phosphatidylglycerophosphate/cardiolipin synthase or related enzyme	I	METABOLISM	Lipid transport and metabolism
16128758	ybhP	b0790	COG3568	R	Metal-dependent hydrolase, endonuclease/exonuclease/phosphatase family	R	POORLY CHARACTERIZED	General function prediction only
16128765	rhlE	b0797	COG0513	L	Superfamily II DNA and RNA helicase	L	INFORMATION STORAGE AND PROCESSING	Replication, recombination and repair
16129304	dbpA	b1343	COG0513	L	Superfamily II DNA and RNA helicase	L	INFORMATION STORAGE AND PROCESSING	Replication, recombination and repair
16130501	srmB	b2576	COG0513	L	Superfamily II DNA and RNA helicase	L	INFORMATION STORAGE AND PROCESSING	Replication, recombination and repair
90111550	deaD	b3162	COG0513	L	Superfamily II DNA and RNA helicase	L	INFORMATION STORAGE AND PROCESSING	Replication, recombination and repair
16131636	rhlB	b3780	COG0513	L	Superfamily II DNA and RNA helicase	L	INFORMATION STORAGE AND PROCESSING	Replication, recombination and repair
16128766	ybiA	b0798	COG3236	O	Predicted NAD-dependent protein-ADP-ribosyltransferase YbiA, DUF1768 family	O	CELLULAR PROCESSES AND SIGNALING	Posttranslational modification, protein turnover, chaperones
16128767	dinG	b0799	COG1199	L	Rad3-related DNA helicase	L	INFORMATION STORAGE AND PROCESSING	Replication, recombination and repair
16129762	yoaA	b1808	COG1199	L	Rad3-related DNA helicase	L	INFORMATION STORAGE AND PROCESSING	Replication, recombination and repair
16128768	ybiB	b0800	COG0547	E	Anthranilate phosphoribosyltransferase	E	METABOLISM	Amino acid transport and metabolism
16129224	trpD	b1263	COG0547	E	Anthranilate phosphoribosyltransferase	E	METABOLISM	Amino acid transport and metabolism
90111170	ybiX	b0804	COG3128	R	Predicted 2-oxoglutarate- and Fe(II)-dependent dioxygenase YbiX	R	POORLY CHARACTERIZED	General function prediction only
162135897	rlmF	b0807	COG3129	J	23S rRNA A1618 N6-methylase RlmF	J	INFORMATION STORAGE AND PROCESSING	Translation, ribosomal structure and biogenesis
16128780	dps	b0812	COG0783	PV	DNA-binding ferritin-like protein (oxidative damage protectant)	P	METABOLISM	Inorganic ion transport and metabolism
16128781	rhtA	b0813	COG5006	E	Threonine/homoserine efflux transporter RhtA	E	METABOLISM	Amino acid transport and metabolism
16128782	ompX	b0814	COG3637	M	Opacity protein and related surface antigens	M	CELLULAR PROCESSES AND SIGNALING	Cell wall/membrane/envelope biogenesis
16128924	ompA	b0957	COG3637	M	Opacity protein and related surface antigens	M	CELLULAR PROCESSES AND SIGNALING	Cell wall/membrane/envelope biogenesis
16128783	ybiP	b0815	COG2194	M	Phosphoethanolamine transferase for periplasmic glucans (OPG), alkaline phosphatase superfamily	M	CELLULAR PROCESSES AND SIGNALING	Cell wall/membrane/envelope biogenesis
90111552	yhbX	b3173	COG2194	M	Phosphoethanolamine transferase for periplasmic glucans (OPG), alkaline phosphatase superfamily	M	CELLULAR PROCESSES AND SIGNALING	Cell wall/membrane/envelope biogenesis
90111611	eptB	b3546	COG2194	M	Phosphoethanolamine transferase for periplasmic glucans (OPG), alkaline phosphatase superfamily	M	CELLULAR PROCESSES AND SIGNALING	Cell wall/membrane/envelope biogenesis
16131793	eptC	b3955	COG2194	M	Phosphoethanolamine transferase for periplasmic glucans (OPG), alkaline phosphatase superfamily	M	CELLULAR PROCESSES AND SIGNALING	Cell wall/membrane/envelope biogenesis
90111688	eptA	b4114	COG2194	M	Phosphoethanolamine transferase for periplasmic glucans (OPG), alkaline phosphatase superfamily	M	CELLULAR PROCESSES AND SIGNALING	Cell wall/membrane/envelope biogenesis
16128785	mntR	b0817	COG1321	K	Mn-dependent transcriptional regulator, DtxR family	K	INFORMATION STORAGE AND PROCESSING	Transcription
16128786	ybiR	b0818	COG1055	P	Na+/H+ antiporter NhaD or related arsenite permease	P	METABOLISM	Inorganic ion transport and metabolism
90111602	arsB	b3502	COG1055	P	Na+/H+ antiporter NhaD or related arsenite permease	P	METABOLISM	Inorganic ion transport and metabolism
16128787	ybiS	b0819	COG1376	M	Lipoprotein-anchoring transpeptidase ErfK/SrfK	M	CELLULAR PROCESSES AND SIGNALING	Cell wall/membrane/envelope biogenesis
16129076	ycfS	b1113	COG1376	M	Lipoprotein-anchoring transpeptidase ErfK/SrfK	M	CELLULAR PROCESSES AND SIGNALING	Cell wall/membrane/envelope biogenesis
16129634	ynhG	b1678	COG1376	M	Lipoprotein-anchoring transpeptidase ErfK/SrfK	M	CELLULAR PROCESSES AND SIGNALING	Cell wall/membrane/envelope biogenesis
16129931	erfK	b1990	COG1376	M	Lipoprotein-anchoring transpeptidase ErfK/SrfK	M	CELLULAR PROCESSES AND SIGNALING	Cell wall/membrane/envelope biogenesis
16128788	ybiT	b0820	COG0488	R	ATPase components of ABC transporters with duplicated ATPase domains	R	POORLY CHARACTERIZED	General function prediction only
16128916	uup	b0949	COG0488	R	ATPase components of ABC transporters with duplicated ATPase domains	R	POORLY CHARACTERIZED	General function prediction only
16131231	yheS	b3352	COG0488	R	ATPase components of ABC transporters with duplicated ATPase domains	R	POORLY CHARACTERIZED	General function prediction only
16132208	yjjK	b4391	COG0488	R	ATPase components of ABC transporters with duplicated ATPase domains	R	POORLY CHARACTERIZED	General function prediction only
16128791	ybiW	b0823	COG1882	C	Pyruvate-formate lyase	C	METABOLISM	Energy production and conversion
16128870	pflB	b0903	COG1882	C	Pyruvate-formate lyase	C	METABOLISM	Energy production and conversion
49176316	tdcE	b3114	COG1882	C	Pyruvate-formate lyase	C	METABOLISM	Energy production and conversion
16131789	pflD	b3951	COG1882	C	Pyruvate-formate lyase	C	METABOLISM	Energy production and conversion
226524704	ybiY	b0824	COG1180	O	Pyruvate-formate lyase-activating enzyme	O	CELLULAR PROCESSES AND SIGNALING	Posttranslational modification, protein turnover, chaperones
16128869	pflA	b0902	COG1180	O	Pyruvate-formate lyase-activating enzyme	O	CELLULAR PROCESSES AND SIGNALING	Posttranslational modification, protein turnover, chaperones
49176447	pflC	b3952	COG1180	O	Pyruvate-formate lyase-activating enzyme	O	CELLULAR PROCESSES AND SIGNALING	Posttranslational modification, protein turnover, chaperones
16132196	yjjW	b4379	COG1180	O	Pyruvate-formate lyase-activating enzyme	O	CELLULAR PROCESSES AND SIGNALING	Posttranslational modification, protein turnover, chaperones
16128794	moeB	b0826	COG0476	H	Molybdopterin or thiamine biosynthesis adenylyltransferase	H	METABOLISM	Coenzyme transport and metabolism
90111672	thiF	b3992	COG0476	H	Molybdopterin or thiamine biosynthesis adenylyltransferase	H	METABOLISM	Coenzyme transport and metabolism
16128795	moeA	b0827	COG0303	H	Molybdopterin biosynthesis enzyme	H	METABOLISM	Coenzyme transport and metabolism
16128796	iaaA	b0828	COG1446	E	Isoaspartyl peptidase or L-asparaginase, Ntn-hydrolase superfamily	E	METABOLISM	Amino acid transport and metabolism
145698235	gsiA	b0829	COG4172	Q	ABC-type microcin C transport system, duplicated ATPase component YejF	Q	METABOLISM	Secondary metabolites biosynthesis, transport and catabolism
16130118	yejF	b2180	COG4172	Q	ABC-type microcin C transport system, duplicated ATPase component YejF	Q	METABOLISM	Secondary metabolites biosynthesis, transport and catabolism
16128798	gsiB	b0830	COG0747	E	ABC-type transport system, periplasmic component	E	METABOLISM	Amino acid transport and metabolism
16129446	ddpA	b1487	COG0747	E	ABC-type transport system, periplasmic component	E	METABOLISM	Amino acid transport and metabolism
16131348	nikA	b3476	COG0747	E	ABC-type transport system, periplasmic component	E	METABOLISM	Amino acid transport and metabolism
16131416	dppA	b3544	COG0747	E	ABC-type transport system, periplasmic component	E	METABOLISM	Amino acid transport and metabolism
16128799	gsiC	b0831	COG0601	EP	ABC-type dipeptide/oligopeptide/nickel transport system, permease component	E	METABOLISM	Amino acid transport and metabolism
16129205	oppB	b1244	COG0601	EP	ABC-type dipeptide/oligopeptide/nickel transport system, permease component	E	METABOLISM	Amino acid transport and metabolism
16129445	ddpB	b1486	COG0601	EP	ABC-type dipeptide/oligopeptide/nickel transport system, permease component	E	METABOLISM	Amino acid transport and metabolism
16131349	nikB	b3477	COG0601	EP	ABC-type dipeptide/oligopeptide/nickel transport system, permease component	E	METABOLISM	Amino acid transport and metabolism
16131415	dppB	b3543	COG0601	EP	ABC-type dipeptide/oligopeptide/nickel transport system, permease component	E	METABOLISM	Amino acid transport and metabolism
16128800	gsiD	b0832	COG1173	EP	ABC-type dipeptide/oligopeptide/nickel transport system, permease component	E	METABOLISM	Amino acid transport and metabolism
16129206	oppC	b1245	COG1173	EP	ABC-type dipeptide/oligopeptide/nickel transport system, permease component	E	METABOLISM	Amino acid transport and metabolism
16129444	ddpC	b1485	COG1173	EP	ABC-type dipeptide/oligopeptide/nickel transport system, permease component	E	METABOLISM	Amino acid transport and metabolism
16131350	nikC	b3478	COG1173	EP	ABC-type dipeptide/oligopeptide/nickel transport system, permease component	E	METABOLISM	Amino acid transport and metabolism
16131414	dppC	b3542	COG1173	EP	ABC-type dipeptide/oligopeptide/nickel transport system, permease component	E	METABOLISM	Amino acid transport and metabolism
16128802	yliF	b0834	COG2199	T	GGDEF domain, diguanylate cyclase (c-di-GMP synthetase) or its enzymatically inactive variants	T	CELLULAR PROCESSES AND SIGNALING	Signal transduction mechanisms
162135902	dosP	b1489	COG2199	T	GGDEF domain, diguanylate cyclase (c-di-GMP synthetase) or its enzymatically inactive variants	T	CELLULAR PROCESSES AND SIGNALING	Signal transduction mechanisms
16129481	yneF	b1522	COG2199	T	GGDEF domain, diguanylate cyclase (c-di-GMP synthetase) or its enzymatically inactive variants	T	CELLULAR PROCESSES AND SIGNALING	Signal transduction mechanisms
16129739	yeaI	b1785	COG2199	T	GGDEF domain, diguanylate cyclase (c-di-GMP synthetase) or its enzymatically inactive variants	T	CELLULAR PROCESSES AND SIGNALING	Signal transduction mechanisms
90111331	yeaJ	b1786	COG2199	T	GGDEF domain, diguanylate cyclase (c-di-GMP synthetase) or its enzymatically inactive variants	T	CELLULAR PROCESSES AND SIGNALING	Signal transduction mechanisms
90111334	yeaP	b1794	COG2199	T	GGDEF domain, diguanylate cyclase (c-di-GMP synthetase) or its enzymatically inactive variants	T	CELLULAR PROCESSES AND SIGNALING	Signal transduction mechanisms
16130007	yegE	b2067	COG2199	T	GGDEF domain, diguanylate cyclase (c-di-GMP synthetase) or its enzymatically inactive variants	T	CELLULAR PROCESSES AND SIGNALING	Signal transduction mechanisms
90111428	yfeA	b2395	COG2199	T	GGDEF domain, diguanylate cyclase (c-di-GMP synthetase) or its enzymatically inactive variants	T	CELLULAR PROCESSES AND SIGNALING	Signal transduction mechanisms
16130428	yfgF	b2503	COG2199	T	GGDEF domain, diguanylate cyclase (c-di-GMP synthetase) or its enzymatically inactive variants	T	CELLULAR PROCESSES AND SIGNALING	Signal transduction mechanisms
16130525	yfiN	b2604	COG2199	T	GGDEF domain, diguanylate cyclase (c-di-GMP synthetase) or its enzymatically inactive variants	T	CELLULAR PROCESSES AND SIGNALING	Signal transduction mechanisms
16131140	csrD	b3252	COG2199	T	GGDEF domain, diguanylate cyclase (c-di-GMP synthetase) or its enzymatically inactive variants	T	CELLULAR PROCESSES AND SIGNALING	Signal transduction mechanisms
226524755	yhjK	b3529	COG2199	T	GGDEF domain, diguanylate cyclase (c-di-GMP synthetase) or its enzymatically inactive variants	T	CELLULAR PROCESSES AND SIGNALING	Signal transduction mechanisms
16128805	yliI	b0837	COG2133	G	Glucose/arabinose dehydrogenase, beta-propeller fold	G	METABOLISM	Carbohydrate transport and metabolism
90111175	gstB	b0838	COG0625	O	Glutathione S-transferase	O	CELLULAR PROCESSES AND SIGNALING	Posttranslational modification, protein turnover, chaperones
16129413	yncG	b1454	COG0625	O	Glutathione S-transferase	O	CELLULAR PROCESSES AND SIGNALING	Posttranslational modification, protein turnover, chaperones
16129593	gstA	b1635	COG0625	O	Glutathione S-transferase	O	CELLULAR PROCESSES AND SIGNALING	Posttranslational modification, protein turnover, chaperones
16130236	yfcF	b2301	COG0625	O	Glutathione S-transferase	O	CELLULAR PROCESSES AND SIGNALING	Posttranslational modification, protein turnover, chaperones
16130237	yfcG	b2302	COG0625	O	Glutathione S-transferase	O	CELLULAR PROCESSES AND SIGNALING	Posttranslational modification, protein turnover, chaperones
90111524	yghU	b2989	COG0625	O	Glutathione S-transferase	O	CELLULAR PROCESSES AND SIGNALING	Posttranslational modification, protein turnover, chaperones
16131119	sspA	b3229	COG0625	O	Glutathione S-transferase	O	CELLULAR PROCESSES AND SIGNALING	Posttranslational modification, protein turnover, chaperones
16131463	yibF	b3592	COG0625	O	Glutathione S-transferase	O	CELLULAR PROCESSES AND SIGNALING	Posttranslational modification, protein turnover, chaperones
16128808	deoR	b0840	COG1349	KG	DNA-binding transcriptional regulator of sugar metabolism, DeoR/GlpR family	K	INFORMATION STORAGE AND PROCESSING	Transcription
16129245	yciT	b1284	COG1349	KG	DNA-binding transcriptional regulator of sugar metabolism, DeoR/GlpR family	K	INFORMATION STORAGE AND PROCESSING	Transcription
16129724	ydjF	b1770	COG1349	KG	DNA-binding transcriptional regulator of sugar metabolism, DeoR/GlpR family	K	INFORMATION STORAGE AND PROCESSING	Transcription
16130614	srlR	b2707	COG1349	KG	DNA-binding transcriptional regulator of sugar metabolism, DeoR/GlpR family	K	INFORMATION STORAGE AND PROCESSING	Transcription
226524741	ygbI	b2735	COG1349	KG	DNA-binding transcriptional regulator of sugar metabolism, DeoR/GlpR family	K	INFORMATION STORAGE AND PROCESSING	Transcription
16130712	fucR	b2805	COG1349	KG	DNA-binding transcriptional regulator of sugar metabolism, DeoR/GlpR family	K	INFORMATION STORAGE AND PROCESSING	Transcription
16131023	agaR	b3131	COG1349	KG	DNA-binding transcriptional regulator of sugar metabolism, DeoR/GlpR family	K	INFORMATION STORAGE AND PROCESSING	Transcription
90111660	yihW	b3884	COG1349	KG	DNA-binding transcriptional regulator of sugar metabolism, DeoR/GlpR family	K	INFORMATION STORAGE AND PROCESSING	Transcription
16132013	ulaR	b4191	COG1349	KG	DNA-binding transcriptional regulator of sugar metabolism, DeoR/GlpR family	K	INFORMATION STORAGE AND PROCESSING	Transcription
16132121	sgcR	b4300	COG1349	KG	DNA-binding transcriptional regulator of sugar metabolism, DeoR/GlpR family	K	INFORMATION STORAGE AND PROCESSING	Transcription
16128809	ybjG	b0841	COG0671	I	Membrane-associated phospholipid phosphatase	I	METABOLISM	Lipid transport and metabolism
16129239	pgpB	b1278	COG0671	I	Membrane-associated phospholipid phosphatase	I	METABOLISM	Lipid transport and metabolism
16129372	ynbD	b1411	COG0671	I	Membrane-associated phospholipid phosphatase	I	METABOLISM	Lipid transport and metabolism
90111400	lpxT	b2174	COG0671	I	Membrane-associated phospholipid phosphatase	I	METABOLISM	Lipid transport and metabolism
16128813	ybjJ	b0845	COG0738	G	Fucose permease	G	METABOLISM	Carbohydrate transport and metabolism
16129646	ydiM	b1690	COG0738	G	Fucose permease	G	METABOLISM	Carbohydrate transport and metabolism
16130708	fucP	b2801	COG0738	G	Fucose permease	G	METABOLISM	Carbohydrate transport and metabolism
16131243	tsgA	b3364	COG0738	G	Fucose permease	G	METABOLISM	Carbohydrate transport and metabolism
16128814	ybjK	b0846	COG3226	K	DNA-binding transcriptional regulator YbjK	K	INFORMATION STORAGE AND PROCESSING	Transcription
16128815	ybjL	b0847	COG0569	P	Trk K+ transport system, NAD-binding component	P	METABOLISM	Inorganic ion transport and metabolism
16131169	trkA	b3290	COG0569	P	Trk K+ transport system, NAD-binding component	P	METABOLISM	Inorganic ion transport and metabolism
90111636	yidE	b3685	COG0569	P	Trk K+ transport system, NAD-binding component	P	METABOLISM	Inorganic ion transport and metabolism
16128815	ybjL	b0847	COG2985	R	Uncharacterized membrane protein YbjL, putative transporter	R	POORLY CHARACTERIZED	General function prediction only
90111636	yidE	b3685	COG2985	R	Uncharacterized membrane protein YbjL, putative transporter	R	POORLY CHARACTERIZED	General function prediction only
16128817	grxA	b0849	COG0695	O	Glutaredoxin	O	CELLULAR PROCESSES AND SIGNALING	Posttranslational modification, protein turnover, chaperones
16130587	nrdH	b2673	COG0695	O	Glutaredoxin	O	CELLULAR PROCESSES AND SIGNALING	Posttranslational modification, protein turnover, chaperones
16131481	grxC	b3610	COG0695	O	Glutaredoxin	O	CELLULAR PROCESSES AND SIGNALING	Posttranslational modification, protein turnover, chaperones
16128820	rimK	b0852	COG0189	HJ	Glutathione synthase/RimK-type ligase, ATP-grasp superfamily	H	METABOLISM	Coenzyme transport and metabolism
16130848	gshB	b2947	COG0189	HJ	Glutathione synthase/RimK-type ligase, ATP-grasp superfamily	H	METABOLISM	Coenzyme transport and metabolism
16128822	potF	b0854	COG0687	E	Spermidine/putrescine-binding periplasmic protein	E	METABOLISM	Amino acid transport and metabolism
16129086	potD	b1123	COG0687	E	Spermidine/putrescine-binding periplasmic protein	E	METABOLISM	Amino acid transport and metabolism
16129399	ydcS	b1440	COG0687	E	Spermidine/putrescine-binding periplasmic protein	E	METABOLISM	Amino acid transport and metabolism
16128824	potH	b0856	COG1176	E	ABC-type spermidine/putrescine transport system, permease component I	E	METABOLISM	Amino acid transport and metabolism
162135921	potB	b1125	COG1176	E	ABC-type spermidine/putrescine transport system, permease component I	E	METABOLISM	Amino acid transport and metabolism
16129401	ydcU	b1442	COG1176	E	ABC-type spermidine/putrescine transport system, permease component I	E	METABOLISM	Amino acid transport and metabolism
16128825	potI	b0857	COG1177	E	ABC-type spermidine/putrescine transport system, permease component II	E	METABOLISM	Amino acid transport and metabolism
16129087	potC	b1124	COG1177	E	ABC-type spermidine/putrescine transport system, permease component II	E	METABOLISM	Amino acid transport and metabolism
16129402	ydcV	b1443	COG1177	E	ABC-type spermidine/putrescine transport system, permease component II	E	METABOLISM	Amino acid transport and metabolism
16128827	rlmC	b0859	COG2265	J	tRNA/tmRNA/rRNA uracil-C5-methylase, TrmA/RlmC/RlmD family	J	INFORMATION STORAGE AND PROCESSING	Translation, ribosomal structure and biogenesis
16130692	rlmD	b2785	COG2265	J	tRNA/tmRNA/rRNA uracil-C5-methylase, TrmA/RlmC/RlmD family	J	INFORMATION STORAGE AND PROCESSING	Translation, ribosomal structure and biogenesis
16131803	trmA	b3965	COG2265	J	tRNA/tmRNA/rRNA uracil-C5-methylase, TrmA/RlmC/RlmD family	J	INFORMATION STORAGE AND PROCESSING	Translation, ribosomal structure and biogenesis
16128829	artM	b0861	COG4160	E	ABC-type arginine/histidine transport system, permease component	E	METABOLISM	Amino acid transport and metabolism
16130242	hisM	b2307	COG4160	E	ABC-type arginine/histidine transport system, permease component	E	METABOLISM	Amino acid transport and metabolism
16128830	artQ	b0862	COG4215	E	ABC-type arginine transport system, permease component	E	METABOLISM	Amino acid transport and metabolism
16130243	hisQ	b2308	COG4215	E	ABC-type arginine transport system, permease component	E	METABOLISM	Amino acid transport and metabolism
16128832	artP	b0864	COG4161	E	ABC-type arginine transport system, ATPase component	E	METABOLISM	Amino acid transport and metabolism
16128834	ybjQ	b0866	COG0393	S	Uncharacterized conserved protein YbjQ, UPF0145 family	S	POORLY CHARACTERIZED	Function unknown
90111178	ybjS	b0868	COG0451	M	Nucleoside-diphosphate-sugar epimerase	M	CELLULAR PROCESSES AND SIGNALING	Cell wall/membrane/envelope biogenesis
16129957	yeeZ	b2016	COG0451	M	Nucleoside-diphosphate-sugar epimerase	M	CELLULAR PROCESSES AND SIGNALING	Cell wall/membrane/envelope biogenesis
16129992	wcaG	b2052	COG0451	M	Nucleoside-diphosphate-sugar epimerase	M	CELLULAR PROCESSES AND SIGNALING	Cell wall/membrane/envelope biogenesis
16130190	arnA	b2255	COG0451	M	Nucleoside-diphosphate-sugar epimerase	M	CELLULAR PROCESSES AND SIGNALING	Cell wall/membrane/envelope biogenesis
16131490	hldD	b3619	COG0451	M	Nucleoside-diphosphate-sugar epimerase	M	CELLULAR PROCESSES AND SIGNALING	Cell wall/membrane/envelope biogenesis
90111179	ybjT	b0869	COG0702	R	Uncharacterized conserved protein YbjT, contains NAD(P)-binding and DUF2867 domains	R	POORLY CHARACTERIZED	General function prediction only
90111547	yraR	b3152	COG0702	R	Uncharacterized conserved protein YbjT, contains NAD(P)-binding and DUF2867 domains	R	POORLY CHARACTERIZED	General function prediction only
16132033	qorB	b4211	COG0702	R	Uncharacterized conserved protein YbjT, contains NAD(P)-binding and DUF2867 domains	R	POORLY CHARACTERIZED	General function prediction only
16128838	ltaE	b0870	COG2008	E	Threonine aldolase	E	METABOLISM	Amino acid transport and metabolism
16128840	hcr	b0872	COG1018	C	Ferredoxin-NADP reductase	C	METABOLISM	Energy production and conversion
16129353	paaE	b1392	COG1018	C	Ferredoxin-NADP reductase	C	METABOLISM	Energy production and conversion
16129757	yeaX	b1803	COG1018	C	Ferredoxin-NADP reductase	C	METABOLISM	Energy production and conversion
16130171	yfaE	b2236	COG1018	C	Ferredoxin-NADP reductase	C	METABOLISM	Energy production and conversion
16130477	hmp	b2552	COG1018	C	Ferredoxin-NADP reductase	C	METABOLISM	Energy production and conversion
16131762	fpr	b3924	COG1018	C	Ferredoxin-NADP reductase	C	METABOLISM	Energy production and conversion
90111180	hcp	b0873	COG1151	PC	Hydroxylamine reductase (hybrid-cluster protein)	P	METABOLISM	Inorganic ion transport and metabolism
90111181	ybjE	b0874	COG2431	S	Uncharacterized membrane protein YbjE, DUF340 family	S	POORLY CHARACTERIZED	Function unknown
16128843	aqpZ	b0875	COG0580	G	Glycerol uptake facilitator and related aquaporins (Major Intrinsic Protein Family)	G	METABOLISM	Carbohydrate transport and metabolism
16131765	glpF	b3927	COG0580	G	Glycerol uptake facilitator and related aquaporins (Major Intrinsic Protein Family)	G	METABOLISM	Carbohydrate transport and metabolism
16128844	ybjD	b0876	COG3593	L	Predicted ATP-dependent endonuclease of the OLD family, contains P-loop ATPase and TOPRIM domains	L	INFORMATION STORAGE AND PROCESSING	Replication, recombination and repair
16128845	ybjX	b0877	COG2990	S	Uncharacterized protein VirK/YbjX	S	POORLY CHARACTERIZED	Function unknown
16128847	macB	b0879	COG0577	V	ABC-type antimicrobial peptide transport system, permease component	V	CELLULAR PROCESSES AND SIGNALING	Defense mechanisms
16128847	macB	b0879	COG1136	M	ABC-type lipoprotein export system, ATPase component	M	CELLULAR PROCESSES AND SIGNALING	Cell wall/membrane/envelope biogenesis
90111215	lolD	b1117	COG1136	M	ABC-type lipoprotein export system, ATPase component	M	CELLULAR PROCESSES AND SIGNALING	Cell wall/membrane/envelope biogenesis
16128849	clpS	b0881	COG2127	O	ATP-dependent Clp protease adapter protein ClpS	O	CELLULAR PROCESSES AND SIGNALING	Posttranslational modification, protein turnover, chaperones
16128850	clpA	b0882	COG0542	O	ATP-dependent Clp protease ATP-binding subunit ClpA	O	CELLULAR PROCESSES AND SIGNALING	Posttranslational modification, protein turnover, chaperones
16130513	clpB	b2592	COG0542	O	ATP-dependent Clp protease ATP-binding subunit ClpA	O	CELLULAR PROCESSES AND SIGNALING	Posttranslational modification, protein turnover, chaperones
16128851	infA	b0884	COG0361	J	Translation initiation factor IF-1	J	INFORMATION STORAGE AND PROCESSING	Translation, ribosomal structure and biogenesis
16128852	aat	b0885	COG2360	O	Leu/Phe-tRNA-protein transferase	O	CELLULAR PROCESSES AND SIGNALING	Posttranslational modification, protein turnover, chaperones
16128853	cydC	b0886	COG4987	CO	ABC-type transport system involved in cytochrome bd biosynthesis, fused ATPase and permease components	C	METABOLISM	Energy production and conversion
16128854	cydD	b0887	COG4988	CO	ABC-type transport system involved in cytochrome bd biosynthesis, ATPase and permease components	C	METABOLISM	Energy production and conversion
16128855	trxB	b0888	COG0492	O	Thioredoxin reductase	O	CELLULAR PROCESSES AND SIGNALING	Posttranslational modification, protein turnover, chaperones
16128857	ftsK	b0890	COG1674	D	DNA segregation ATPase FtsK/SpoIIIE and related proteins	D	CELLULAR PROCESSES AND SIGNALING	Cell cycle control, cell division, chromosome partitioning
145698236	lolA	b0891	COG2834	M	Outer membrane lipoprotein-sorting protein	M	CELLULAR PROCESSES AND SIGNALING	Cell wall/membrane/envelope biogenesis
16128859	rarA	b0892	COG2256	L	Replication-associated recombination protein RarA (DNA-dependent ATPase)	L	INFORMATION STORAGE AND PROCESSING	Replication, recombination and repair
16128860	serS	b0893	COG0172	J	Seryl-tRNA synthetase	J	INFORMATION STORAGE AND PROCESSING	Translation, ribosomal structure and biogenesis
90111183	dmsA	b0894	COG0243	C	Anaerobic selenocysteine-containing dehydrogenase	C	METABOLISM	Energy production and conversion
16128963	torA	b0997	COG0243	C	Anaerobic selenocysteine-containing dehydrogenase	C	METABOLISM	Energy production and conversion
16129433	fdnG	b1474	COG0243	C	Anaerobic selenocysteine-containing dehydrogenase	C	METABOLISM	Energy production and conversion
16129460	ydeP	b1501	COG0243	C	Anaerobic selenocysteine-containing dehydrogenase	C	METABOLISM	Energy production and conversion
16129545	ynfE	b1587	COG0243	C	Anaerobic selenocysteine-containing dehydrogenase	C	METABOLISM	Energy production and conversion
171701681	ynfF	b1588	COG0243	C	Anaerobic selenocysteine-containing dehydrogenase	C	METABOLISM	Energy production and conversion
90111350	torZ	b1872	COG0243	C	Anaerobic selenocysteine-containing dehydrogenase	C	METABOLISM	Energy production and conversion
16130143	napA	b2206	COG0243	C	Anaerobic selenocysteine-containing dehydrogenase	C	METABOLISM	Energy production and conversion
145698325	bisC	b3551	COG0243	C	Anaerobic selenocysteine-containing dehydrogenase	C	METABOLISM	Energy production and conversion
16131734	fdoG	b3894	COG0243	C	Anaerobic selenocysteine-containing dehydrogenase	C	METABOLISM	Energy production and conversion
16128862	dmsB	b0895	COG0437	C	Fe-S-cluster-containing dehydrogenase component	C	METABOLISM	Energy production and conversion
16129434	fdnH	b1475	COG0437	C	Fe-S-cluster-containing dehydrogenase component	C	METABOLISM	Energy production and conversion
16129547	ynfG	b1589	COG0437	C	Fe-S-cluster-containing dehydrogenase component	C	METABOLISM	Energy production and conversion
226524717	ydhX	b1671	COG0437	C	Fe-S-cluster-containing dehydrogenase component	C	METABOLISM	Energy production and conversion
16129630	ydhY	b1674	COG0437	C	Fe-S-cluster-containing dehydrogenase component	C	METABOLISM	Energy production and conversion
16130896	hybA	b2996	COG0437	C	Fe-S-cluster-containing dehydrogenase component	C	METABOLISM	Energy production and conversion
16131733	fdoH	b3893	COG0437	C	Fe-S-cluster-containing dehydrogenase component	C	METABOLISM	Energy production and conversion
16131898	nrfC	b4072	COG0437	C	Fe-S-cluster-containing dehydrogenase component	C	METABOLISM	Energy production and conversion
16128863	dmsC	b0896	COG3302	C	DMSO reductase anchor subunit	C	METABOLISM	Energy production and conversion
16129548	ynfH	b1590	COG3302	C	DMSO reductase anchor subunit	C	METABOLISM	Energy production and conversion
16128864	ycaC	b0897	COG1335	HR	Nicotinamidase-related amidase	H	METABOLISM	Coenzyme transport and metabolism
90111203	rutB	b1011	COG1335	HR	Nicotinamidase-related amidase	H	METABOLISM	Coenzyme transport and metabolism
90111327	pncA	b1768	COG1335	HR	Nicotinamidase-related amidase	H	METABOLISM	Coenzyme transport and metabolism
90111348	yecD	b1867	COG1335	HR	Nicotinamidase-related amidase	H	METABOLISM	Coenzyme transport and metabolism
16128871	focA	b0904	COG2116	P	Formate/nitrite transporter FocA, FNT family	P	METABOLISM	Inorganic ion transport and metabolism
16130280	yfdC	b2347	COG2116	P	Formate/nitrite transporter FocA, FNT family	P	METABOLISM	Inorganic ion transport and metabolism
16130417	focB	b2492	COG2116	P	Formate/nitrite transporter FocA, FNT family	P	METABOLISM	Inorganic ion transport and metabolism
90111575	nirC	b3367	COG2116	P	Formate/nitrite transporter FocA, FNT family	P	METABOLISM	Inorganic ion transport and metabolism
90111185	ycaO	b0905	COG1944	J	Ribosomal protein S12 methylthiotransferase accessory factor YcaO	J	INFORMATION STORAGE AND PROCESSING	Translation, ribosomal structure and biogenesis
16128873	ycaP	b0906	COG2323	S	Uncharacterized membrane protein YcaP, DUF421 family	S	POORLY CHARACTERIZED	Function unknown
16128874	serC	b0907	COG1932	HE	Phosphoserine aminotransferase	H	METABOLISM	Coenzyme transport and metabolism
16128875	aroA	b0908	COG0128	E	5-enolpyruvylshikimate-3-phosphate synthase	E	METABOLISM	Amino acid transport and metabolism
90111186	ycaL	b0909	COG0501	O	Zn-dependent protease with chaperone function	O	CELLULAR PROCESSES AND SIGNALING	Posttranslational modification, protein turnover, chaperones
16129783	htpX	b1829	COG0501	O	Zn-dependent protease with chaperone function	O	CELLULAR PROCESSES AND SIGNALING	Posttranslational modification, protein turnover, chaperones
90111514	loiP	b2936	COG0501	O	Zn-dependent protease with chaperone function	O	CELLULAR PROCESSES AND SIGNALING	Posttranslational modification, protein turnover, chaperones
16128877	cmk	b0910	COG0283	F	Cytidylate kinase	F	METABOLISM	Nucleotide transport and metabolism
16128878	rpsA	b0911	COG0539	J	Ribosomal protein S1	J	INFORMATION STORAGE AND PROCESSING	Translation, ribosomal structure and biogenesis
16128878	rpsA	b0911	COG2183	K	Transcriptional accessory protein Tex/SPT6	K	INFORMATION STORAGE AND PROCESSING	Transcription
90111588	yhgF	b3407	COG2183	K	Transcriptional accessory protein Tex/SPT6	K	INFORMATION STORAGE AND PROCESSING	Transcription
90111187	ycaI	b0913	COG0658	R	Predicted membrane metal-binding protein	R	POORLY CHARACTERIZED	General function prediction only
90111187	ycaI	b0913	COG2333	R	Metal-dependent hydrolase, beta-lactamase superfamily II	R	POORLY CHARACTERIZED	General function prediction only
16128882	lpxK	b0915	COG1663	M	Tetraacyldisaccharide-1-P 4'-kinase	M	CELLULAR PROCESSES AND SIGNALING	Cell wall/membrane/envelope biogenesis
16128883	ycaQ	b0916	COG3214	R	Uncharacterized conserved protein YcaQ, contains winged helix DNA-binding domain	R	POORLY CHARACTERIZED	General function prediction only
16128884	ycaR	b0917	COG2835	S	Uncharacterized conserved protein YbaR, Trm112 family	S	POORLY CHARACTERIZED	Function unknown
16128885	kdsB	b0918	COG1212	M	CMP-2-keto-3-deoxyoctulosonic acid synthetase	M	CELLULAR PROCESSES AND SIGNALING	Cell wall/membrane/envelope biogenesis
16128886	ycbJ	b0919	COG3173	R	Predicted kinase, aminoglycoside phosphotransferase (APT) family	R	POORLY CHARACTERIZED	General function prediction only
16128887	ycbC	b0920	COG1434	R	Uncharacterized SAM-binding protein YcdF, DUF218 family	R	POORLY CHARACTERIZED	General function prediction only
16129375	ydcF	b1414	COG1434	R	Uncharacterized SAM-binding protein YcdF, DUF218 family	R	POORLY CHARACTERIZED	General function prediction only
16128888	smtA	b0921	COG2227	H	2-polyprenyl-3-methyl-5-hydroxy-6-metoxy-1,4-benzoquinol methylase	H	METABOLISM	Coenzyme transport and metabolism
16129100	ymfD	b1137	COG2227	H	2-polyprenyl-3-methyl-5-hydroxy-6-metoxy-1,4-benzoquinol methylase	H	METABOLISM	Coenzyme transport and metabolism
16130167	ubiG	b2232	COG2227	H	2-polyprenyl-3-methyl-5-hydroxy-6-metoxy-1,4-benzoquinol methylase	H	METABOLISM	Coenzyme transport and metabolism
16128889	mukF	b0922	COG3006	D	Chromosome condensin MukBEF complex, kleisin-like MukF subunit	D	CELLULAR PROCESSES AND SIGNALING	Cell cycle control, cell division, chromosome partitioning
226524705	mukE	b0923	COG3095	D	Chromosome condensin MukBEF, MukE localization factor	D	CELLULAR PROCESSES AND SIGNALING	Cell cycle control, cell division, chromosome partitioning
16128891	mukB	b0924	COG3096	D	Chromosome condensin MukBEF, ATPase and DNA-binding subunit MukB [Escherichia coli str. K-12 substr. MG1655	D	CELLULAR PROCESSES AND SIGNALING	Cell cycle control, cell division, chromosome partitioning
16128892	ycbB	b0925	COG2989	M	Murein L,D-transpeptidase YcbB/YkuD	M	CELLULAR PROCESSES AND SIGNALING	Cell wall/membrane/envelope biogenesis
16128893	ycbK	b0926	COG3108	S	Uncharacterized conserved protein YcbK, DUF882 family	S	POORLY CHARACTERIZED	Function unknown
16128895	aspC	b0928	COG1448	E	Aspartate/tyrosine/aromatic aminotransferase	E	METABOLISM	Amino acid transport and metabolism
16131880	tyrB	b4054	COG1448	E	Aspartate/tyrosine/aromatic aminotransferase	E	METABOLISM	Amino acid transport and metabolism
16128897	asnS	b0930	COG0017	J	Aspartyl/asparaginyl-tRNA synthetase	J	INFORMATION STORAGE AND PROCESSING	Translation, ribosomal structure and biogenesis
16128898	pncB	b0931	COG1488	H	Nicotinic acid phosphoribosyltransferase	H	METABOLISM	Coenzyme transport and metabolism
16128899	pepN	b0932	COG0308	E	Aminopeptidase N	E	METABOLISM	Amino acid transport and metabolism
16128900	ssuB	b0933	COG1116	P	ABC-type nitrate/sulfonate/bicarbonate transport system, ATPase component	P	METABOLISM	Inorganic ion transport and metabolism
16128902	ssuD	b0935	COG2141	HR	Flavin-dependent oxidoreductase, luciferase family (includes alkanesulfonate monooxygenase SsuD and methylene tetrahydromethanopterin reductase)	H	METABOLISM	Coenzyme transport and metabolism
49176071	rutA	b1012	COG2141	HR	Flavin-dependent oxidoreductase, luciferase family (includes alkanesulfonate monooxygenase SsuD and methylene tetrahydromethanopterin reductase)	H	METABOLISM	Coenzyme transport and metabolism
16131052	yhbW	b3160	COG2141	HR	Flavin-dependent oxidoreductase, luciferase family (includes alkanesulfonate monooxygenase SsuD and methylene tetrahydromethanopterin reductase)	H	METABOLISM	Coenzyme transport and metabolism
90111189	ssuA	b0936	COG0715	P	ABC-type nitrate/sulfonate/bicarbonate transport system, periplasmic component	P	METABOLISM	Inorganic ion transport and metabolism
16128904	ssuE	b0937	COG0431	C	NAD(P)H-dependent FMN reductase	C	METABOLISM	Energy production and conversion
16129990	wcaI	b2050	COG0431	C	NAD(P)H-dependent FMN reductase	C	METABOLISM	Energy production and conversion
16131581	chrR	b3713	COG0431	C	NAD(P)H-dependent FMN reductase	C	METABOLISM	Energy production and conversion
16128912	pyrD	b0945	COG0167	F	Dihydroorotate dehydrogenase	F	METABOLISM	Nucleotide transport and metabolism
90111398	preA	b2147	COG0167	F	Dihydroorotate dehydrogenase	F	METABOLISM	Nucleotide transport and metabolism
16128914	ycbX	b0947	COG0633	C	Ferredoxin	C	METABOLISM	Energy production and conversion
16130450	fdx	b2525	COG0633	C	Ferredoxin	C	METABOLISM	Energy production and conversion
16128914	ycbX	b0947	COG3217	R	Uncharacterized conserved protein YcbX, contains MOSC and Fe-S domains	R	POORLY CHARACTERIZED	General function prediction only
16128915	rlmL	b0948	COG0116	J	23S rRNA G2445 N2-methylase RlmL	J	INFORMATION STORAGE AND PROCESSING	Translation, ribosomal structure and biogenesis
16128915	rlmL	b0948	COG1092	J	23S rRNA G2069 N7-methylase RlmK or C1962 C5-methylase RlmI	J	INFORMATION STORAGE AND PROCESSING	Translation, ribosomal structure and biogenesis
145698239	rlmI	b0967	COG1092	J	23S rRNA G2069 N7-methylase RlmK or C1962 C5-methylase RlmI	J	INFORMATION STORAGE AND PROCESSING	Translation, ribosomal structure and biogenesis
16128917	pqiA	b0950	COG2995	S	Uncharacterized paraquat-inducible protein A	S	POORLY CHARACTERIZED	Function unknown
16129786	yebS	b1833	COG2995	S	Uncharacterized paraquat-inducible protein A	S	POORLY CHARACTERIZED	Function unknown
16128918	pqiB	b0951	COG1463	M	ABC-type transporter Mla maintaining outer membrane lipid asymmetry, periplasmic component MlaD	M	CELLULAR PROCESSES AND SIGNALING	Cell wall/membrane/envelope biogenesis
16131083	mlaD	b3193	COG1463	M	ABC-type transporter Mla maintaining outer membrane lipid asymmetry, periplasmic component MlaD	M	CELLULAR PROCESSES AND SIGNALING	Cell wall/membrane/envelope biogenesis
16128918	pqiB	b0951	COG3008	S	Paraquat-inducible protein B	S	POORLY CHARACTERIZED	Function unknown
90111340	yebT	b1834	COG3008	S	Paraquat-inducible protein B	S	POORLY CHARACTERIZED	Function unknown
145698237	ymbA	b0952	COG3009	S	Uncharacterized lipoprotein YmbA	S	POORLY CHARACTERIZED	Function unknown
16128920	rmf	b0953	COG3130	J	Ribosome modulation factor	J	INFORMATION STORAGE AND PROCESSING	Translation, ribosomal structure and biogenesis
16128922	ycbZ	b0955	COG1067	O	Predicted ATP-dependent protease	O	CELLULAR PROCESSES AND SIGNALING	Posttranslational modification, protein turnover, chaperones
16128923	matP	b0956	COG3120	L	Macrodomain Ter protein organizer, MatP/YcbG family	L	INFORMATION STORAGE AND PROCESSING	Replication, recombination and repair
16128925	sulA	b0958	COG5404	D	Cell division inhibitor SulA, prevents FtsZ ring assembly	D	CELLULAR PROCESSES AND SIGNALING	Cell cycle control, cell division, chromosome partitioning
16128926	sxy	b0959	COG3070	K	Transcriptional regulator of competence genes, TfoX/Sxy family	K	INFORMATION STORAGE AND PROCESSING	Transcription
90111194	yccS	b0960	COG1289	S	Uncharacterized membrane protein YccC	S	POORLY CHARACTERIZED	Function unknown
16129603	ydhK	b1645	COG1289	S	Uncharacterized membrane protein YccC	S	POORLY CHARACTERIZED	Function unknown
16129949	yeeA	b2008	COG1289	S	Uncharacterized membrane protein YccC	S	POORLY CHARACTERIZED	Function unknown
16131130	aaeB	b3240	COG1289	S	Uncharacterized membrane protein YccC	S	POORLY CHARACTERIZED	Function unknown
90111574	yhfK	b3358	COG1289	S	Uncharacterized membrane protein YccC	S	POORLY CHARACTERIZED	Function unknown
90111683	mdtO	b4081	COG1289	S	Uncharacterized membrane protein YccC	S	POORLY CHARACTERIZED	Function unknown
16128928	yccF	b0961	COG3304	S	Uncharacterized membrane protein YccF, DUF307 family	S	POORLY CHARACTERIZED	Function unknown
16128929	helD	b0962	COG0210	L	Superfamily I DNA or RNA helicase	L	INFORMATION STORAGE AND PROCESSING	Replication, recombination and repair
49176407	rep	b3778	COG0210	L	Superfamily I DNA or RNA helicase	L	INFORMATION STORAGE AND PROCESSING	Replication, recombination and repair
16131665	uvrD	b3813	COG0210	L	Superfamily I DNA or RNA helicase	L	INFORMATION STORAGE AND PROCESSING	Replication, recombination and repair
90111195	mgsA	b0963	COG1803	G	Methylglyoxal synthase	G	METABOLISM	Carbohydrate transport and metabolism
16128931	yccT	b0964	COG3110	S	Uncharacterized conserved protein YccT, UPF0319 family	S	POORLY CHARACTERIZED	Function unknown
90111196	yccU	b0965	COG1832	R	Predicted CoA-binding protein	R	POORLY CHARACTERIZED	General function prediction only
145698238	hspQ	b0966	COG3785	O	Heat shock protein HspQ	O	CELLULAR PROCESSES AND SIGNALING	Posttranslational modification, protein turnover, chaperones
16128935	yccX	b0968	COG1254	C	Acylphosphatase	C	METABOLISM	Energy production and conversion
90111197	tusE	b0969	COG2920	P	Sulfur relay (sulfurtransferase) protein, DsrC/TusE family	P	METABOLISM	Inorganic ion transport and metabolism
16128938	hyaA	b0972	COG1740	C	Ni,Fe-hydrogenase I small subunit	C	METABOLISM	Energy production and conversion
16130897	hybO	b2997	COG1740	C	Ni,Fe-hydrogenase I small subunit	C	METABOLISM	Energy production and conversion
16128939	hyaB	b0973	COG0374	C	Ni,Fe-hydrogenase I large subunit	C	METABOLISM	Energy production and conversion
16130894	hybC	b2994	COG0374	C	Ni,Fe-hydrogenase I large subunit	C	METABOLISM	Energy production and conversion
16128940	hyaC	b0974	COG1969	C	Ni,Fe-hydrogenase I cytochrome b subunit	C	METABOLISM	Energy production and conversion
16128941	hyaD	b0975	COG0680	C	Ni,Fe-hydrogenase maturation factor	C	METABOLISM	Energy production and conversion
16130624	hycI	b2717	COG0680	C	Ni,Fe-hydrogenase maturation factor	C	METABOLISM	Energy production and conversion
16130893	hybD	b2993	COG0680	C	Ni,Fe-hydrogenase maturation factor	C	METABOLISM	Energy production and conversion
16128942	hyaE	b0976	COG1999	O	Cytochrome oxidase Cu insertion factor, SCO1/SenC/PrrC family	O	CELLULAR PROCESSES AND SIGNALING	Posttranslational modification, protein turnover, chaperones
16128947	etk	b0981	COG0489	D	Chromosome partitioning ATPase, Mrp family, contains Fe-S cluster	D	CELLULAR PROCESSES AND SIGNALING	Cell cycle control, cell division, chromosome partitioning
90111377	wzc	b2060	COG0489	D	Chromosome partitioning ATPase, Mrp family, contains Fe-S cluster	D	CELLULAR PROCESSES AND SIGNALING	Cell cycle control, cell division, chromosome partitioning
90111388	mrp	b2113	COG0489	D	Chromosome partitioning ATPase, Mrp family, contains Fe-S cluster	D	CELLULAR PROCESSES AND SIGNALING	Cell cycle control, cell division, chromosome partitioning
16128947	etk	b0981	COG3206	M	Uncharacterized protein involved in exopolysaccharide biosynthesis	M	CELLULAR PROCESSES AND SIGNALING	Cell wall/membrane/envelope biogenesis
90111377	wzc	b2060	COG3206	M	Uncharacterized protein involved in exopolysaccharide biosynthesis	M	CELLULAR PROCESSES AND SIGNALING	Cell wall/membrane/envelope biogenesis
90111198	etp	b0982	COG0394	T	Protein-tyrosine-phosphatase	T	CELLULAR PROCESSES AND SIGNALING	Signal transduction mechanisms
16130001	wzb	b2061	COG0394	T	Protein-tyrosine-phosphatase	T	CELLULAR PROCESSES AND SIGNALING	Signal transduction mechanisms
16128949	gfcE	b0983	COG1596	M	Periplasmic protein involved in polysaccharide export, contains SLBB domain of the beta-grasp fold	M	CELLULAR PROCESSES AND SIGNALING	Cell wall/membrane/envelope biogenesis
16130002	wza	b2062	COG1596	M	Periplasmic protein involved in polysaccharide export, contains SLBB domain of the beta-grasp fold	M	CELLULAR PROCESSES AND SIGNALING	Cell wall/membrane/envelope biogenesis
16128958	yccM	b0992	COG0348	C	Polyferredoxin	C	METABOLISM	Energy production and conversion
16130141	napH	b2204	COG0348	C	Polyferredoxin	C	METABOLISM	Energy production and conversion
90111200	torS	b0993	COG0784	T	CheY chemotaxis protein or a CheY-like REC (receiver) domain	T	CELLULAR PROCESSES AND SIGNALING	Signal transduction mechanisms
145698285	rcsC	b2218	COG0784	T	CheY chemotaxis protein or a CheY-like REC (receiver) domain	T	CELLULAR PROCESSES AND SIGNALING	Signal transduction mechanisms
16130302	evgS	b2370	COG0784	T	CheY chemotaxis protein or a CheY-like REC (receiver) domain	T	CELLULAR PROCESSES AND SIGNALING	Signal transduction mechanisms
49176326	arcB	b3210	COG0784	T	CheY chemotaxis protein or a CheY-like REC (receiver) domain	T	CELLULAR PROCESSES AND SIGNALING	Signal transduction mechanisms
90111200	torS	b0993	COG2198	T	HPt (histidine-containing phosphotransfer) domain	T	CELLULAR PROCESSES AND SIGNALING	Signal transduction mechanisms
16129840	cheA	b1888	COG2198	T	HPt (histidine-containing phosphotransfer) domain	T	CELLULAR PROCESSES AND SIGNALING	Signal transduction mechanisms
16130153	rcsD	b2216	COG2198	T	HPt (histidine-containing phosphotransfer) domain	T	CELLULAR PROCESSES AND SIGNALING	Signal transduction mechanisms
16130302	evgS	b2370	COG2198	T	HPt (histidine-containing phosphotransfer) domain	T	CELLULAR PROCESSES AND SIGNALING	Signal transduction mechanisms
16130693	barA	b2786	COG2198	T	HPt (histidine-containing phosphotransfer) domain	T	CELLULAR PROCESSES AND SIGNALING	Signal transduction mechanisms
49176326	arcB	b3210	COG2198	T	HPt (histidine-containing phosphotransfer) domain	T	CELLULAR PROCESSES AND SIGNALING	Signal transduction mechanisms
16128960	torT	b0994	COG1879	G	ABC-type sugar transport system, periplasmic component, contains N-terminal xre family HTH domain	G	METABOLISM	Carbohydrate transport and metabolism
16129475	lsrB	b1516	COG1879	G	ABC-type sugar transport system, periplasmic component, contains N-terminal xre family HTH domain	G	METABOLISM	Carbohydrate transport and metabolism
16129851	araF	b1901	COG1879	G	ABC-type sugar transport system, periplasmic component, contains N-terminal xre family HTH domain	G	METABOLISM	Carbohydrate transport and metabolism
16130088	mglB	b2150	COG1879	G	ABC-type sugar transport system, periplasmic component, contains N-terminal xre family HTH domain	G	METABOLISM	Carbohydrate transport and metabolism
16130473	yphF	b2548	COG1879	G	ABC-type sugar transport system, periplasmic component, contains N-terminal xre family HTH domain	G	METABOLISM	Carbohydrate transport and metabolism
16131619	rbsB	b3751	COG1879	G	ABC-type sugar transport system, periplasmic component, contains N-terminal xre family HTH domain	G	METABOLISM	Carbohydrate transport and metabolism
16131914	alsB	b4088	COG1879	G	ABC-type sugar transport system, periplasmic component, contains N-terminal xre family HTH domain	G	METABOLISM	Carbohydrate transport and metabolism
16132049	ytfQ	b4227	COG1879	G	ABC-type sugar transport system, periplasmic component, contains N-terminal xre family HTH domain	G	METABOLISM	Carbohydrate transport and metabolism
16128962	torC	b0996	COG3005	C	Tetraheme cytochrome c subunit of nitrate or TMAO reductase	C	METABOLISM	Energy production and conversion
16129826	torY	b1873	COG3005	C	Tetraheme cytochrome c subunit of nitrate or TMAO reductase	C	METABOLISM	Energy production and conversion
16130139	napC	b2202	COG3005	C	Tetraheme cytochrome c subunit of nitrate or TMAO reductase	C	METABOLISM	Energy production and conversion
16128964	torD	b0998	COG3381	O	Cytoplasmic chaperone TorD involved in molybdoenzyme TorA maturation	O	CELLULAR PROCESSES AND SIGNALING	Posttranslational modification, protein turnover, chaperones
16128998	ycdY	b1035	COG3381	O	Cytoplasmic chaperone TorD involved in molybdoenzyme TorA maturation	O	CELLULAR PROCESSES AND SIGNALING	Posttranslational modification, protein turnover, chaperones
90111302	dmsD	b1591	COG3381	O	Cytoplasmic chaperone TorD involved in molybdoenzyme TorA maturation	O	CELLULAR PROCESSES AND SIGNALING	Posttranslational modification, protein turnover, chaperones
16128970	wrbA	b1004	COG0655	C	Multimeric flavodoxin WrbA	C	METABOLISM	Energy production and conversion
94541090	ymdF	b4518	COG3729	R	General stress protein YciG, contains tandem KGG domains	R	POORLY CHARACTERIZED	General function prediction only
90111238	yciG	b1259	COG3729	R	General stress protein YciG, contains tandem KGG domains	R	POORLY CHARACTERIZED	General function prediction only
90111202	rutF	b1007	COG1853	C	NADH-FMN oxidoreductase RutF, flavin reductase (DIM6/NTAB) family	C	METABOLISM	Energy production and conversion
90111278	yddH	b1462	COG1853	C	NADH-FMN oxidoreductase RutF, flavin reductase (DIM6/NTAB) family	C	METABOLISM	Energy production and conversion
16128975	rutD	b1009	COG2021	E	Homoserine acetyltransferase	E	METABOLISM	Amino acid transport and metabolism
16128976	rutC	b1010	COG0251	V	Enamine deaminase RidA, house cleaning of reactive enamine intermediates, YjgF/YER057c/UK114 family	V	CELLULAR PROCESSES AND SIGNALING	Defense mechanisms
90111336	yoaB	b1809	COG0251	V	Enamine deaminase RidA, house cleaning of reactive enamine intermediates, YjgF/YER057c/UK114 family	V	CELLULAR PROCESSES AND SIGNALING	Defense mechanisms
90111542	tdcF	b3113	COG0251	V	Enamine deaminase RidA, house cleaning of reactive enamine intermediates, YjgF/YER057c/UK114 family	V	CELLULAR PROCESSES AND SIGNALING	Defense mechanisms
90111711	ridA	b4243	COG0251	V	Enamine deaminase RidA, house cleaning of reactive enamine intermediates, YjgF/YER057c/UK114 family	V	CELLULAR PROCESSES AND SIGNALING	Defense mechanisms
16132070	yjgH	b4248	COG0251	V	Enamine deaminase RidA, house cleaning of reactive enamine intermediates, YjgF/YER057c/UK114 family	V	CELLULAR PROCESSES AND SIGNALING	Defense mechanisms
16128980	putA	b1014	COG0506	E	Proline dehydrogenase	E	METABOLISM	Amino acid transport and metabolism
16128980	putA	b1014	COG3905	K	Predicted transcriptional regulator	K	INFORMATION STORAGE AND PROCESSING	Transcription
16128980	putA	b1014	COG4230	E	Delta 1-pyrroline-5-carboxylate dehydrogenase	E	METABOLISM	Amino acid transport and metabolism
16128981	putP	b1015	COG0591	E	Na+/proline symporter	E	METABOLISM	Amino acid transport and metabolism
16128982	efeO	b1018	COG2822	P	Iron uptake system EfeUOB, periplasmic (or lipoprotein) component EfeO/EfeM	P	METABOLISM	Inorganic ion transport and metabolism
16128982	efeO	b1018	COG3794	C	Plastocyanin	C	METABOLISM	Energy production and conversion
16128983	efeB	b1019	COG2837	P	Periplasmic deferrochelatase/peroxidase EfeB	P	METABOLISM	Inorganic ion transport and metabolism
90111433	yfeX	b2431	COG2837	P	Periplasmic deferrochelatase/peroxidase EfeB	P	METABOLISM	Inorganic ion transport and metabolism
16128987	pgaB	b1023	COG1649	S	Uncharacterized lipoprotein YddW, UPF0748 family	S	POORLY CHARACTERIZED	Function unknown
16129450	yddW	b1491	COG1649	S	Uncharacterized lipoprotein YddW, UPF0748 family	S	POORLY CHARACTERIZED	Function unknown
16128988	pgaA	b1024	COG0457	R	Tetratricopeptide (TPR) repeat	R	POORLY CHARACTERIZED	General function prediction only
162135907	yphG	b2549	COG0457	R	Tetratricopeptide (TPR) repeat	R	POORLY CHARACTERIZED	General function prediction only
16130756	ygeH	b2852	COG0457	R	Tetratricopeptide (TPR) repeat	R	POORLY CHARACTERIZED	General function prediction only
226524756	bcsC	b3530	COG0457	R	Tetratricopeptide (TPR) repeat	R	POORLY CHARACTERIZED	General function prediction only
90111205	ghrA	b1033	COG0111	HR	Phosphoglycerate dehydrogenase or related dehydrogenase	H	METABOLISM	Coenzyme transport and metabolism
16130255	pdxB	b2320	COG0111	HR	Phosphoglycerate dehydrogenase or related dehydrogenase	H	METABOLISM	Coenzyme transport and metabolism
16130814	serA	b2913	COG0111	HR	Phosphoglycerate dehydrogenase or related dehydrogenase	H	METABOLISM	Coenzyme transport and metabolism
16128997	ycdX	b1034	COG1387	ER	Histidinol phosphatase or related hydrolase of the PHP family	E	METABOLISM	Amino acid transport and metabolism
16129000	csgG	b1037	COG1462	M	Curli biogenesis system outer membrane secretion channel CsgG	M	CELLULAR PROCESSES AND SIGNALING	Cell wall/membrane/envelope biogenesis
16129008	ymdB	b1045	COG2110	J	O-acetyl-ADP-ribose deacetylase (regulator of RNase III), contains Macro domain	J	INFORMATION STORAGE AND PROCESSING	Translation, ribosomal structure and biogenesis
16129010	opgC	b1047	COG1835	M	Peptidoglycan/LPS O-acetylase OafA/YrhL, contains acyltransferase and SGNH-hydrolase domains	M	CELLULAR PROCESSES AND SIGNALING	Cell wall/membrane/envelope biogenesis
16129011	opgG	b1048	COG3131	M	Periplasmic glucans biosynthesis protein	M	CELLULAR PROCESSES AND SIGNALING	Cell wall/membrane/envelope biogenesis
145698256	opgD	b1424	COG3131	M	Periplasmic glucans biosynthesis protein	M	CELLULAR PROCESSES AND SIGNALING	Cell wall/membrane/envelope biogenesis
16129012	opgH	b1049	COG2943	MG	Membrane glycosyltransferase	M	CELLULAR PROCESSES AND SIGNALING	Cell wall/membrane/envelope biogenesis
16129013	yceK	b1050	COG5645	S	Uncharacterized conserved protein YceK	S	POORLY CHARACTERIZED	Function unknown
90111638	yidQ	b3688	COG5645	S	Uncharacterized conserved protein YceK	S	POORLY CHARACTERIZED	Function unknown
16129017	waaM	b1054	COG1560	I	Lauroyl/myristoyl acyltransferase	I	METABOLISM	Lipid transport and metabolism
16129808	waaN	b1855	COG1560	I	Lauroyl/myristoyl acyltransferase	I	METABOLISM	Lipid transport and metabolism
90111426	lpxP	b2378	COG1560	I	Lauroyl/myristoyl acyltransferase	I	METABOLISM	Lipid transport and metabolism
16129018	yceA	b1055	COG1054	R	Predicted sulfurtransferase	R	POORLY CHARACTERIZED	General function prediction only
16129019	yceI	b1056	COG2353	R	Polyisoprenoid-binding periplasmic protein YceI	R	POORLY CHARACTERIZED	General function prediction only
16129020	yceJ	b1057	COG3038	C	Cytochrome b561	C	METABOLISM	Energy production and conversion
90111268	cybB	b1418	COG3038	C	Cytochrome b561	C	METABOLISM	Energy production and conversion
90111363	yodB	b1974	COG3038	C	Cytochrome b561	C	METABOLISM	Energy production and conversion
16129022	solA	b1059	COG0665	E	Glycine/D-amino acid oxidase (deaminating)	E	METABOLISM	Amino acid transport and metabolism
16129152	dadA	b1189	COG0665	E	Glycine/D-amino acid oxidase (deaminating)	E	METABOLISM	Amino acid transport and metabolism
16129262	puuB	b1301	COG0665	E	Glycine/D-amino acid oxidase (deaminating)	E	METABOLISM	Amino acid transport and metabolism
90111418	mnmC	b2324	COG0665	E	Glycine/D-amino acid oxidase (deaminating)	E	METABOLISM	Amino acid transport and metabolism
16129025	pyrC	b1062	COG0418	F	Dihydroorotase	F	METABOLISM	Nucleotide transport and metabolism
16129027	grxB	b1064	COG2999	O	Glutaredoxin 2	O	CELLULAR PROCESSES AND SIGNALING	Posttranslational modification, protein turnover, chaperones
16129029	rimJ	b1066	COG1670	JO	Protein N-acetyltransferase, RimJ/RimL family	J	INFORMATION STORAGE AND PROCESSING	Translation, ribosomal structure and biogenesis
16129386	rimL	b1427	COG1670	JO	Protein N-acetyltransferase, RimJ/RimL family	J	INFORMATION STORAGE AND PROCESSING	Translation, ribosomal structure and biogenesis
16129542	speG	b1584	COG1670	JO	Protein N-acetyltransferase, RimJ/RimL family	J	INFORMATION STORAGE AND PROCESSING	Translation, ribosomal structure and biogenesis
16130509	pka	b2584	COG1670	JO	Protein N-acetyltransferase, RimJ/RimL family	J	INFORMATION STORAGE AND PROCESSING	Translation, ribosomal structure and biogenesis
16129030	yceH	b1067	COG3132	S	Uncharacterized conserved protein YceH, UPF0502 family	S	POORLY CHARACTERIZED	Function unknown
16129031	yceM	b1068	COG0673	R	Predicted dehydrogenase	R	POORLY CHARACTERIZED	General function prediction only
16129276	ycjS	b1315	COG0673	R	Predicted dehydrogenase	R	POORLY CHARACTERIZED	General function prediction only
90111307	ydgJ	b1624	COG0673	R	Predicted dehydrogenase	R	POORLY CHARACTERIZED	General function prediction only
145698311	ygjR	b3087	COG0673	R	Predicted dehydrogenase	R	POORLY CHARACTERIZED	General function prediction only
16131312	yhhX	b3440	COG0673	R	Predicted dehydrogenase	R	POORLY CHARACTERIZED	General function prediction only
90111719	yjhC	b4280	COG0673	R	Predicted dehydrogenase	R	POORLY CHARACTERIZED	General function prediction only
16129032	murJ	b1069	COG0728	M	Peptidoglycan biosynthesis protein MviN/MurJ, putative lipid II flippase	M	CELLULAR PROCESSES AND SIGNALING	Cell wall/membrane/envelope biogenesis
16129033	flgN	b1070	COG3418	NU	Flagellar biosynthesis/type III secretory pathway chaperone	N	CELLULAR PROCESSES AND SIGNALING	Cell motility
16129034	flgM	b1071	COG2747	KN	Negative regulator of flagellin synthesis (anti-sigma28 factor)	K	INFORMATION STORAGE AND PROCESSING	Transcription
16129035	flgA	b1072	COG1261	N	Flagella basal body P-ring formation protein FlgA	N	CELLULAR PROCESSES AND SIGNALING	Cell motility
16129036	flgB	b1073	COG1815	N	Flagellar basal body rod protein FlgB	N	CELLULAR PROCESSES AND SIGNALING	Cell motility
16129037	flgC	b1074	COG1558	N	Flagellar basal body rod protein FlgC	N	CELLULAR PROCESSES AND SIGNALING	Cell motility
16129038	flgD	b1075	COG1843	N	Flagellar hook assembly protein FlgD	N	CELLULAR PROCESSES AND SIGNALING	Cell motility
16129039	flgE	b1076	COG1749	N	Flagellar hook protein FlgE	N	CELLULAR PROCESSES AND SIGNALING	Cell motility
16129040	flgF	b1077	COG4787	N	Flagellar basal body rod protein FlgF	N	CELLULAR PROCESSES AND SIGNALING	Cell motility
16129041	flgG	b1078	COG4786	N	Flagellar basal body rod protein FlgG	N	CELLULAR PROCESSES AND SIGNALING	Cell motility
16129042	flgH	b1079	COG2063	N	Flagellar basal body L-ring protein FlgH	N	CELLULAR PROCESSES AND SIGNALING	Cell motility
49176076	flgI	b1080	COG1706	N	Flagellar basal body P-ring protein FlgI	N	CELLULAR PROCESSES AND SIGNALING	Cell motility
16129044	flgJ	b1081	COG1705	MN	Flagellum-specific peptidoglycan hydrolase FlgJ	M	CELLULAR PROCESSES AND SIGNALING	Cell wall/membrane/envelope biogenesis
16129044	flgJ	b1081	COG3951	N	Rod binding protein domain	N	CELLULAR PROCESSES AND SIGNALING	Cell motility
16129045	flgK	b1082	COG1256	N	Flagellar hook-associated protein FlgK	N	CELLULAR PROCESSES AND SIGNALING	Cell motility
16129046	flgL	b1083	COG1344	N	Flagellin and related hook-associated protein FlgL	N	CELLULAR PROCESSES AND SIGNALING	Cell motility
16129870	fliC	b1923	COG1344	N	Flagellin and related hook-associated protein FlgL	N	CELLULAR PROCESSES AND SIGNALING	Cell motility
16129047	rne	b1084	COG1530	J	Ribonuclease G or E	J	INFORMATION STORAGE AND PROCESSING	Translation, ribosomal structure and biogenesis
90111563	rng	b3247	COG1530	J	Ribonuclease G or E	J	INFORMATION STORAGE AND PROCESSING	Translation, ribosomal structure and biogenesis
90111211	yceF	b1087	COG0424	Q	Predicted house-cleaning NTP pyrophosphatase, Maf/HAM1 superfamily	Q	METABOLISM	Secondary metabolites biosynthesis, transport and catabolism
16131136	yhdE	b3248	COG0424	Q	Predicted house-cleaning NTP pyrophosphatase, Maf/HAM1 superfamily	Q	METABOLISM	Secondary metabolites biosynthesis, transport and catabolism
16129051	yceD	b1088	COG1399	S	Uncharacterized metal-binding protein YceD, DUF177 family	S	POORLY CHARACTERIZED	Function unknown
16129052	rpmF	b1089	COG0333	J	Ribosomal protein L32	J	INFORMATION STORAGE AND PROCESSING	Translation, ribosomal structure and biogenesis
90111212	plsX	b1090	COG0416	I	Fatty acid/phospholipid biosynthesis enzyme	I	METABOLISM	Lipid transport and metabolism
16129054	fabH	b1091	COG0332	I	3-oxoacyl-[acyl-carrier-protein] synthase III	I	METABOLISM	Lipid transport and metabolism
16129055	fabD	b1092	COG0331	I	Malonyl CoA-acyl carrier protein transacylase	I	METABOLISM	Lipid transport and metabolism
16129057	acpP	b1094	COG0236	IQ	Acyl carrier protein	I	METABOLISM	Lipid transport and metabolism
16129058	fabF	b1095	COG0304	IQ	3-oxoacyl-(acyl-carrier-protein) synthase	I	METABOLISM	Lipid transport and metabolism
16130258	fabB	b2323	COG0304	IQ	3-oxoacyl-(acyl-carrier-protein) synthase	I	METABOLISM	Lipid transport and metabolism
16129059	pabC	b1096	COG0115	EH	Branched-chain amino acid aminotransferase/4-amino-4-deoxychorismate lyase	E	METABOLISM	Amino acid transport and metabolism
49176403	ilvE	b3770	COG0115	EH	Branched-chain amino acid aminotransferase/4-amino-4-deoxychorismate lyase	E	METABOLISM	Amino acid transport and metabolism
16129060	yceG	b1097	COG1559	D	Cell division protein YceG, involved in septum cleavage	D	CELLULAR PROCESSES AND SIGNALING	Cell cycle control, cell division, chromosome partitioning
16129061	tmk	b1098	COG0125	F	Thymidylate kinase	F	METABOLISM	Nucleotide transport and metabolism
16130884	yghR	b2984	COG0125	F	Thymidylate kinase	F	METABOLISM	Nucleotide transport and metabolism
16130885	yghS	b2985	COG0125	F	Thymidylate kinase	F	METABOLISM	Nucleotide transport and metabolism
16130886	yghT	b2986	COG0125	F	Thymidylate kinase	F	METABOLISM	Nucleotide transport and metabolism
16129062	holB	b1099	COG0470	L	DNA polymerase III, delta prime subunit	L	INFORMATION STORAGE AND PROCESSING	Replication, recombination and repair
16129063	ycfH	b1100	COG0084	N	Tat protein secretion system quality control protein TatD (DNase activity)	N	CELLULAR PROCESSES AND SIGNALING	Cell motility
49176429	tatD	b4483	COG0084	N	Tat protein secretion system quality control protein TatD (DNase activity)	N	CELLULAR PROCESSES AND SIGNALING	Cell motility
90111745	yjjV	b4378	COG0084	N	Tat protein secretion system quality control protein TatD (DNase activity)	N	CELLULAR PROCESSES AND SIGNALING	Cell motility
16129065	fhuE	b1102	COG4773	P	Outer membrane receptor for ferric coprogen and ferric-rhodotorulic acid	P	METABOLISM	Inorganic ion transport and metabolism
49176077	hinT	b1103	COG0537	FGR	Diadenosine tetraphosphate (Ap4A) hydrolase or other HIT family hydrolase	F	METABOLISM	Nucleotide transport and metabolism
16129067	ycfL	b1104	COG5633	S	Uncharacterized conserved protein YcfL	S	POORLY CHARACTERIZED	Function unknown
16129068	lpoB	b1105	COG3417	M	Outer membrane lipoprotein LpoB, binds and activates PBP1b	M	CELLULAR PROCESSES AND SIGNALING	Cell wall/membrane/envelope biogenesis
16129069	thiK	b1106	COG0510	H	Thiamine kinase and related kinases	H	METABOLISM	Coenzyme transport and metabolism
16129070	nagZ	b1107	COG1472	G	Periplasmic beta-glucosidase and related glycosidases	G	METABOLISM	Carbohydrate transport and metabolism
16130070	bglX	b2132	COG1472	G	Periplasmic beta-glucosidase and related glycosidases	G	METABOLISM	Carbohydrate transport and metabolism
90111213	ycfP	b1108	COG3150	R	Predicted esterase YcpF, UPF0227 family	R	POORLY CHARACTERIZED	General function prediction only
16130927	yqiA	b3031	COG3150	R	Predicted esterase YcpF, UPF0227 family	R	POORLY CHARACTERIZED	General function prediction only
16129072	ndh	b1109	COG1252	C	NADH dehydrogenase, FAD-containing subunit	C	METABOLISM	Energy production and conversion
16129073	ycfJ	b1110	COG3134	S	Uncharacterized conserved protein YcfJ, contains glycine zipper 2TM domain	S	POORLY CHARACTERIZED	Function unknown
16129077	mfd	b1114	COG1197	LK	Transcription-repair coupling factor (superfamily II helicase)	L	INFORMATION STORAGE AND PROCESSING	Replication, recombination and repair
16129078	ycfT	b1115	COG4763	S	Uncharacterized membrane protein YcfT	S	POORLY CHARACTERIZED	Function unknown
16129079	lolC	b1116	COG4591	M	ABC-type transport system, involved in lipoprotein release, permease component	M	CELLULAR PROCESSES AND SIGNALING	Cell wall/membrane/envelope biogenesis
16129081	lolE	b1118	COG4591	M	ABC-type transport system, involved in lipoprotein release, permease component	M	CELLULAR PROCESSES AND SIGNALING	Cell wall/membrane/envelope biogenesis
308209619	cobB	b1120	COG0846	O	NAD-dependent protein deacetylase, SIR2 family	O	CELLULAR PROCESSES AND SIGNALING	Posttranslational modification, protein turnover, chaperones
16129084	ycfZ	b1121	COG1512	S	Uncharacterized membrane protein YgcG, contains a TPM-fold domain	S	POORLY CHARACTERIZED	Function unknown
90111490	ygcG	b2778	COG1512	S	Uncharacterized membrane protein YgcG, contains a TPM-fold domain	S	POORLY CHARACTERIZED	Function unknown
90111217	ycfD	b1128	COG2850	J	Ribosomal protein L16 Arg81 hydroxylase, contains JmjC domain	J	INFORMATION STORAGE AND PROCESSING	Translation, ribosomal structure and biogenesis
16129094	purB	b1131	COG0015	F	Adenylosuccinate lyase	F	METABOLISM	Nucleotide transport and metabolism
16129095	hflD	b1132	COG2915	XT	Regulator of phage lambda lysogenization HflD, binds to CII and stimulates its degradation	X	MOBILOME	Mobilome: prophages, transposons
90111218	mnmA	b1133	COG0482	J	tRNA U34 2-thiouridine synthase MnmA/TrmU, contains the PP-loop ATPase domain	J	INFORMATION STORAGE AND PROCESSING	Translation, ribosomal structure and biogenesis
16129097	nudJ	b1134	COG1051	F	ADP-ribose pyrophosphatase YjhB, NUDIX family	F	METABOLISM	Nucleotide transport and metabolism
90111376	wcaH	b2051	COG1051	F	ADP-ribose pyrophosphatase YjhB, NUDIX family	F	METABOLISM	Nucleotide transport and metabolism
162135898	rluE	b1135	COG1187	J	16S rRNA U516 pseudouridylate synthase RsuA and related 23S rRNA U2605, pseudouridylate synthases	J	INFORMATION STORAGE AND PROCESSING	Translation, ribosomal structure and biogenesis
16129230	rluB	b1269	COG1187	J	16S rRNA U516 pseudouridylate synthase RsuA and related 23S rRNA U2605, pseudouridylate synthases	J	INFORMATION STORAGE AND PROCESSING	Translation, ribosomal structure and biogenesis
16130121	rsuA	b2183	COG1187	J	16S rRNA U516 pseudouridylate synthase RsuA and related 23S rRNA U2605, pseudouridylate synthases	J	INFORMATION STORAGE AND PROCESSING	Translation, ribosomal structure and biogenesis
16131848	rluF	b4022	COG1187	J	16S rRNA U516 pseudouridylate synthase RsuA and related 23S rRNA U2605, pseudouridylate synthases	J	INFORMATION STORAGE AND PROCESSING	Translation, ribosomal structure and biogenesis
16129099	icd	b1136	COG0538	C	Isocitrate dehydrogenase	C	METABOLISM	Energy production and conversion
16129108	cohE	b1145	COG1974	KT	SOS-response transcriptional repressor LexA (RecA-mediated autopeptidase)	K	INFORMATION STORAGE AND PROCESSING	Transcription
16129146	umuD	b1183	COG1974	KT	SOS-response transcriptional repressor LexA (RecA-mediated autopeptidase)	K	INFORMATION STORAGE AND PROCESSING	Transcription
16131869	lexA	b4043	COG1974	KT	SOS-response transcriptional repressor LexA (RecA-mediated autopeptidase)	K	INFORMATION STORAGE AND PROCESSING	Transcription
90111222	croE	b1146	COG4197	K	DNA-binding transcriptional regulator YdaS, prophage-encoded, Cro superfamily	K	INFORMATION STORAGE AND PROCESSING	Transcription
16129318	ydaS	b1357	COG4197	K	DNA-binding transcriptional regulator YdaS, prophage-encoded, Cro superfamily	K	INFORMATION STORAGE AND PROCESSING	Transcription
16129116	ymfQ	b1153	COG3778	X	Uncharacterized protein YmfQ in lambdoid prophage, DUF2313 family	X	MOBILOME	Mobilome: prophages, transposons
16129137	minE	b1174	COG0851	D	Septum formation topological specificity factor MinE	D	CELLULAR PROCESSES AND SIGNALING	Cell cycle control, cell division, chromosome partitioning
16129138	minD	b1175	COG2894	D	Septum formation inhibitor-activating ATPase MinD	D	CELLULAR PROCESSES AND SIGNALING	Cell cycle control, cell division, chromosome partitioning
16129139	minC	b1176	COG0850	D	Septum formation inhibitor MinC	D	CELLULAR PROCESSES AND SIGNALING	Cell cycle control, cell division, chromosome partitioning
308209620	ycgL	b1179	COG3100	S	Uncharacterized conserved protein YcgL, UPF0745 family	S	POORLY CHARACTERIZED	Function unknown
16129143	ycgM	b1180	COG0179	Q	2-keto-4-pentenoate hydratase/2-oxohepta-3-ene-1,7-dioic acid hydratase (catechol pathway)	Q	METABOLISM	Secondary metabolites biosynthesis, transport and catabolism
145698245	ycgN	b1181	COG2983	S	Uncharacterized cysteine cluster protein YcgN, CxxCxxCC family	S	POORLY CHARACTERIZED	Function unknown
49176085	dsbB	b1185	COG1495	O	Disulfide bond formation protein DsbB	O	CELLULAR PROCESSES AND SIGNALING	Posttranslational modification, protein turnover, chaperones
16129149	nhaB	b1186	COG3067	CP	Na+/H+ antiporter NhaB	C	METABOLISM	Energy production and conversion
16129151	ycgB	b1188	COG2719	D	Stage V sporulation protein SpoVR/YcgB, involved in spore cortex formation (function unknown)	D	CELLULAR PROCESSES AND SIGNALING	Cell cycle control, cell division, chromosome partitioning
16129153	dadX	b1190	COG0787	M	Alanine racemase	M	CELLULAR PROCESSES AND SIGNALING	Cell wall/membrane/envelope biogenesis
16131879	alr	b4053	COG0787	M	Alanine racemase	M	CELLULAR PROCESSES AND SIGNALING	Cell wall/membrane/envelope biogenesis
90111230	cvrA	b1191	COG3263	CP	NhaP-type Na+/H+ and K+/H+ antiporter with C-terminal TrkAC and CorC domains	C	METABOLISM	Energy production and conversion
16129155	ldcA	b1192	COG1619	M	Muramoyltetrapeptide carboxypeptidase LdcA (peptidoglycan recycling)	M	CELLULAR PROCESSES AND SIGNALING	Cell wall/membrane/envelope biogenesis
16129157	ycgR	b1194	COG5581	N	c-di-GMP-binding flagellar brake protein YcgR, contains PilZNR and PilZ domains	N	CELLULAR PROCESSES AND SIGNALING	Cell motility
16129158	ymgE	b1195	COG2261	R	Uncharacterized membrane protein YeaQ/YmgE, transglycosylase-associated protein family	R	POORLY CHARACTERIZED	General function prediction only
16129749	yeaQ	b1795	COG2261	R	Uncharacterized membrane protein YeaQ/YmgE, transglycosylase-associated protein family	R	POORLY CHARACTERIZED	General function prediction only
16129160	treA	b1197	COG1626	G	Neutral trehalase	G	METABOLISM	Carbohydrate transport and metabolism
16130975	ygjK	b3080	COG1626	G	Neutral trehalase	G	METABOLISM	Carbohydrate transport and metabolism
16131391	treF	b3519	COG1626	G	Neutral trehalase	G	METABOLISM	Carbohydrate transport and metabolism
226524708	dhaM	b1198	COG1080	G	Phosphoenolpyruvate-protein kinase (PTS system EI component in bacteria)	G	METABOLISM	Carbohydrate transport and metabolism
16129658	ppsA	b1702	COG1080	G	Phosphoenolpyruvate-protein kinase (PTS system EI component in bacteria)	G	METABOLISM	Carbohydrate transport and metabolism
16130315	fryA	b2383	COG1080	G	Phosphoenolpyruvate-protein kinase (PTS system EI component in bacteria)	G	METABOLISM	Carbohydrate transport and metabolism
16130342	ptsI	b2416	COG1080	G	Phosphoenolpyruvate-protein kinase (PTS system EI component in bacteria)	G	METABOLISM	Carbohydrate transport and metabolism
49176446	ptsA	b3947	COG1080	G	Phosphoenolpyruvate-protein kinase (PTS system EI component in bacteria)	G	METABOLISM	Carbohydrate transport and metabolism
226524708	dhaM	b1198	COG1925	TG	Phosphotransferase system, HPr and related phosphotransfer proteins	T	CELLULAR PROCESSES AND SIGNALING	Signal transduction mechanisms
16130107	fruB	b2169	COG1925	TG	Phosphotransferase system, HPr and related phosphotransfer proteins	T	CELLULAR PROCESSES AND SIGNALING	Signal transduction mechanisms
16130315	fryA	b2383	COG1925	TG	Phosphotransferase system, HPr and related phosphotransfer proteins	T	CELLULAR PROCESSES AND SIGNALING	Signal transduction mechanisms
16130341	ptsH	b2415	COG1925	TG	Phosphotransferase system, HPr and related phosphotransfer proteins	T	CELLULAR PROCESSES AND SIGNALING	Signal transduction mechanisms
16131096	npr	b3206	COG1925	TG	Phosphotransferase system, HPr and related phosphotransfer proteins	T	CELLULAR PROCESSES AND SIGNALING	Signal transduction mechanisms
49176446	ptsA	b3947	COG1925	TG	Phosphotransferase system, HPr and related phosphotransfer proteins	T	CELLULAR PROCESSES AND SIGNALING	Signal transduction mechanisms
226524708	dhaM	b1198	COG3412	T	PTS-EIIA-like component DhaM of the dihydroxyacetone kinase DhaKLM complex	T	CELLULAR PROCESSES AND SIGNALING	Signal transduction mechanisms
16129162	dhaL	b1199	COG1461	R	Predicted kinase related to dihydroxyacetone kinase	R	POORLY CHARACTERIZED	General function prediction only
162135900	dhaK	b1200	COG2376	G	Dihydroxyacetone kinase	G	METABOLISM	Carbohydrate transport and metabolism
90111234	dhaR	b1201	COG3284	K	Transcriptional regulator of acetoin/glycerol metabolism	K	INFORMATION STORAGE AND PROCESSING	Transcription
16129165	ycgV	b1202	COG3468	MU	Type V secretory pathway, adhesin AidA	M	CELLULAR PROCESSES AND SIGNALING	Cell wall/membrane/envelope biogenesis
49176177	flu	b2000	COG3468	MU	Type V secretory pathway, adhesin AidA	M	CELLULAR PROCESSES AND SIGNALING	Cell wall/membrane/envelope biogenesis
16130168	yfaL	b2233	COG3468	MU	Type V secretory pathway, adhesin AidA	M	CELLULAR PROCESSES AND SIGNALING	Cell wall/membrane/envelope biogenesis
90111474	ypjA	b2647	COG3468	MU	Type V secretory pathway, adhesin AidA	M	CELLULAR PROCESSES AND SIGNALING	Cell wall/membrane/envelope biogenesis
16129166	ychF	b1203	COG0012	J	Ribosome-binding ATPase YchF, GTP1/OBG family	J	INFORMATION STORAGE AND PROCESSING	Translation, ribosomal structure and biogenesis
16129167	pth	b1204	COG0193	J	Peptidyl-tRNA hydrolase	J	INFORMATION STORAGE AND PROCESSING	Translation, ribosomal structure and biogenesis
90111235	dauA	b1206	COG0659	P	Sulfate permease or related transporter, MFS superfamily	P	METABOLISM	Inorganic ion transport and metabolism
16129170	prs	b1207	COG0462	FE	Phosphoribosylpyrophosphate synthetase	F	METABOLISM	Nucleotide transport and metabolism
16129171	ispE	b1208	COG1947	I	4-diphosphocytidyl-2C-methyl-D-erythritol kinase	I	METABOLISM	Lipid transport and metabolism
16129172	lolB	b1209	COG3017	M	Outer membrane lipoprotein LolB, involved in outer membrane biogenesis	M	CELLULAR PROCESSES AND SIGNALING	Cell wall/membrane/envelope biogenesis
16129173	hemA	b1210	COG0373	H	Glutamyl-tRNA reductase	H	METABOLISM	Coenzyme transport and metabolism
16129174	prfA	b1211	COG0216	J	Protein chain release factor A	J	INFORMATION STORAGE AND PROCESSING	Translation, ribosomal structure and biogenesis
16129175	prmC	b1212	COG2890	J	Methylase of polypeptide chain release factors	J	INFORMATION STORAGE AND PROCESSING	Translation, ribosomal structure and biogenesis
90111419	prmB	b2330	COG2890	J	Methylase of polypeptide chain release factors	J	INFORMATION STORAGE AND PROCESSING	Translation, ribosomal structure and biogenesis
16129176	ychQ	b1213	COG3094	S	Uncharacterized membrane protein SirB2	S	POORLY CHARACTERIZED	Function unknown
16129177	ychA	b1214	COG2912	T	Regulator of sirC expression, contains transglutaminase-like and TPR domains	T	CELLULAR PROCESSES AND SIGNALING	Signal transduction mechanisms
16129178	kdsA	b1215	COG2877	M	3-deoxy-D-manno-octulosonic acid (KDO) 8-phosphate synthase	M	CELLULAR PROCESSES AND SIGNALING	Cell wall/membrane/envelope biogenesis
16129179	chaA	b1216	COG0387	P	Ca2+/H+ antiporter	P	METABOLISM	Inorganic ion transport and metabolism
16129180	chaB	b1217	COG4572	P	Cation transport regulator ChaB	P	METABOLISM	Inorganic ion transport and metabolism
145698247	chaC	b1218	COG3703	P	Cation transport regulator ChaC	P	METABOLISM	Inorganic ion transport and metabolism
16129182	ychN	b1219	COG1553	P	Sulfur relay (sulfurtransferase) complex TusBCD TusD component, DsrE family	P	METABOLISM	Inorganic ion transport and metabolism
16131224	tusD	b3345	COG1553	P	Sulfur relay (sulfurtransferase) complex TusBCD TusD component, DsrE family	P	METABOLISM	Inorganic ion transport and metabolism
16129185	narX	b1222	COG3850	T	Signal transduction histidine kinase, nitrate/nitrite-specific	T	CELLULAR PROCESSES AND SIGNALING	Signal transduction mechanisms
16130018	baeS	b2078	COG3850	T	Signal transduction histidine kinase, nitrate/nitrite-specific	T	CELLULAR PROCESSES AND SIGNALING	Signal transduction mechanisms
16130394	narQ	b2469	COG3850	T	Signal transduction histidine kinase, nitrate/nitrite-specific	T	CELLULAR PROCESSES AND SIGNALING	Signal transduction mechanisms
16130693	barA	b2786	COG3850	T	Signal transduction histidine kinase, nitrate/nitrite-specific	T	CELLULAR PROCESSES AND SIGNALING	Signal transduction mechanisms
16129187	narG	b1224	COG5013	CP	Nitrate reductase alpha subunit	C	METABOLISM	Energy production and conversion
16129427	narZ	b1468	COG5013	CP	Nitrate reductase alpha subunit	C	METABOLISM	Energy production and conversion
16129188	narH	b1225	COG1140	CP	Nitrate reductase beta subunit	C	METABOLISM	Energy production and conversion
16129426	narY	b1467	COG1140	CP	Nitrate reductase beta subunit	C	METABOLISM	Energy production and conversion
16129189	narJ	b1226	COG2180	CPO	Nitrate reductase assembly protein NarJ, required for insertion of molybdenum cofactor	C	METABOLISM	Energy production and conversion
16129425	narW	b1466	COG2180	CPO	Nitrate reductase assembly protein NarJ, required for insertion of molybdenum cofactor	C	METABOLISM	Energy production and conversion
16129190	narI	b1227	COG2181	CP	Nitrate reductase gamma subunit	C	METABOLISM	Energy production and conversion
16129424	narV	b1465	COG2181	CP	Nitrate reductase gamma subunit	C	METABOLISM	Energy production and conversion
16129193	purU	b1232	COG0788	F	Formyltetrahydrofolate hydrolase	F	METABOLISM	Nucleotide transport and metabolism
16129194	ychJ	b1233	COG3012	S	Uncharacterized conserved protein YchJ, contains N- and C-terminal SEC-C domains	S	POORLY CHARACTERIZED	Function unknown
16129858	yecA	b1908	COG3012	S	Uncharacterized conserved protein YchJ, contains N- and C-terminal SEC-C domains	S	POORLY CHARACTERIZED	Function unknown
226524709	rssA	b1234	COG1752	R	Predicted acylesterase/phospholipase RssA, containd patatin domain	R	POORLY CHARACTERIZED	General function prediction only
16129197	galU	b1236	COG1210	M	UTP-glucose-1-phosphate uridylyltransferase	M	CELLULAR PROCESSES AND SIGNALING	Cell wall/membrane/envelope biogenesis
16129982	wcaN	b2042	COG1210	M	UTP-glucose-1-phosphate uridylyltransferase	M	CELLULAR PROCESSES AND SIGNALING	Cell wall/membrane/envelope biogenesis
16129198	hns	b1237	COG2916	K	DNA-binding protein H-NS	K	INFORMATION STORAGE AND PROCESSING	Transcription
16130583	stpA	b2669	COG2916	K	DNA-binding protein H-NS	K	INFORMATION STORAGE AND PROCESSING	Transcription
16129199	tdk	b1238	COG1435	F	Thymidine kinase	F	METABOLISM	Nucleotide transport and metabolism
16129202	adhE	b1241	COG1454	C	Alcohol dehydrogenase, class IV	C	METABOLISM	Energy production and conversion
90111438	eutG	b2453	COG1454	C	Alcohol dehydrogenase, class IV	C	METABOLISM	Energy production and conversion
345452723	fucO	b2799	COG1454	C	Alcohol dehydrogenase, class IV	C	METABOLISM	Energy production and conversion
49176377	yiaY	b3589	COG1454	C	Alcohol dehydrogenase, class IV	C	METABOLISM	Energy production and conversion
16129203	ychE	b1242	COG2095	E	Small neutral amino acid transporter SnatA, MarC family	E	METABOLISM	Amino acid transport and metabolism
16129488	marC	b1529	COG2095	E	Small neutral amino acid transporter SnatA, MarC family	E	METABOLISM	Amino acid transport and metabolism
16131308	yhgN	b3434	COG2095	E	Small neutral amino acid transporter SnatA, MarC family	E	METABOLISM	Amino acid transport and metabolism
16129204	oppA	b1243	COG4166	E	ABC-type oligopeptide transport system, periplasmic component	E	METABOLISM	Amino acid transport and metabolism
16129255	sapA	b1294	COG4166	E	ABC-type oligopeptide transport system, periplasmic component	E	METABOLISM	Amino acid transport and metabolism
[truncated: 1,769 more rows]
