# Supplementary material for: COBRAme: A computational framework for genome-scale models of metabolism and gene expression
Source: PLoS Comput Biol. 2018 Jul 5;14(7):e1006302. doi: 10.1371/journal.pcbi.1006302 (PMC6049947; doi:10.1371/journal.pcbi.1006302)
Supplement: S2 File — The ECOLIme version 0.0.9 source code. The latest version of ECOLIme can be downloaded from https://github.com/SBRG/ecolime. (ZIP) [file pcbi.1006302.s002.zip › S2_File/ecolime/dna_replication.py]

from __future__ import division, absolute_import, print_function

import math

import numpy as np
from scipy.optimize import leastsq

from cobrame import mu

# Experimental Data
gr_data_doublings_per_hour = [0, 0.6, 1.0, 1.5, 2.0, 2.5]
gr_data = [m * math.log(2) for m in gr_data_doublings_per_hour]

# First point is mass 1 genome in 0.4 um^3 at density
percent_dna_data = [0.0592, 0.0512, 0.0330, 0.0252, 0.0222, 0.0208]

#  Genes not included in 1678 model genes. Here for reference
DNA_polymerase_stoichiometry = {
    "b3702": 1,  # dnaA (initiator)
    "b4052": 6,  # dnaB (helicase)
    "b4361": 1,  # dnaC
    "b3066": 3,  # dnaG (primase)
    # CPLXO-3803 (dna polymerase iii, holoenzyme)
    # core
    "b0184": 3,  # dnaE
    "b0215": 3,  # dnaQ
    "b1842": 3,  # holE
    # holo
    "b0470": 5,  # dnaX
    "b1099": 1,  # holB
    "b0640": 1,  # holA
    "b3701": 4,  # dnaN
    "b4259": 4,  # holC
    "b4372": 4,  # holD

    # CPLX0-2425 (dna gyrase)
    "b2231": 2,  # gyrA
    "b3699": 2,  # gyrB
}


def percent_dna_template_function(params, gr):
    [g_p_gdw_0, g_per_gdw_inf, b, d] = params
    c = g_per_gdw_inf
    a = g_p_gdw_0 - g_per_gdw_inf
    g_p_gdw = (-a * gr ** d) / (b + gr ** d) + a + c
    return g_p_gdw


def optimize_dna_function(gr, percent_dna):
    params = np.array([0.9, 0.3, 0.2, 1])

    def _minimization_function(params, gr, percent_dna):
        return percent_dna_template_function(params, gr) - percent_dna
    a = leastsq(_minimization_function, params, args=(gr, percent_dna))
    return a[0]


def get_dna_mw_no_ppi_dict(model):
    """
    Return the molecular weight of dna component with the diphosphate group
    removed.
    """
    dna_mw_no_ppi = {}
    ppi_mw = model.metabolites.ppi_c.formula_weight
    for dna in ['dctp', 'dgtp', 'datp', 'dttp']:
        dna_mw = model.metabolites.get_by_id(dna + '_c').formula_weight
        dna_mw_no_ppi[dna] = dna_mw - ppi_mw

    return dna_mw_no_ppi


def return_gr_dependent_dna_demand(model, gc_fraction):
    """
    Returns dNTP coefficients and lower/upper bounds of DNA_replication
    reaction
    """

    fit_params = optimize_dna_function(gr_data, percent_dna_data)
    dna_g_per_g = percent_dna_template_function(fit_params, mu)  # gDNA / gDW

    # average dinucleotide molecular weight
    dna_mw = get_dna_mw_no_ppi_dict(model)
    dntp_mw = (gc_fraction * (dna_mw['dctp'] + dna_mw['dgtp'])) / 2 + \
              ((1 - gc_fraction) * (dna_mw['datp'] + dna_mw['dttp'])) / 2

    # 1 / (gDNA / mol) * (1000 mmol / 1 mol)
    mmol_dntps_per_gram_dna = 1 / dntp_mw * 1000

    # (mmol / gDNA) * (gDNA / gDW)
    mmol_dntp_per_gdw = dna_g_per_g * mmol_dntps_per_gram_dna

    # lower and upper bound
    mmol_dntp_per_gdw_per_hr = mmol_dntp_per_gdw * mu

    # Fraction of each nucleotide in DNA, based on gc_fraction
    dna_demand_stoich = {
        'datp_c': -((1 - gc_fraction) / 2),
        'dctp_c': -(gc_fraction / 2),
        'dgtp_c': -(gc_fraction / 2),
        'dttp_c': -((1 - gc_fraction) / 2),
        'ppi_c': 1}

    return dna_demand_stoich, mmol_dntp_per_gdw_per_hr
