# Supplementary material for: COBRAme: A computational framework for genome-scale models of metabolism and gene expression
Source: PLoS Comput Biol. 2018 Jul 5;14(7):e1006302. doi: 10.1371/journal.pcbi.1006302 (PMC6049947; doi:10.1371/journal.pcbi.1006302)
Supplement: S2 File — The ECOLIme version 0.0.9 source code. The latest version of ECOLIme can be downloaded from https://github.com/SBRG/ecolime. (ZIP) [file pcbi.1006302.s002.zip › S2_File/ecolime/solve_demo.ipynb]

# %% [code]
import pickle
import cobrame
from cobrame.io.json import load_reduced_json_me_model, load_json_me_model

# %% [code]
with open('./me_models/iJL1678b.pickle', 'rb') as f:
    me = pickle.load(f)

# %% [code]
def solve_me_model(me, max_mu, precision=1e-6, min_mu=0, using_soplex=True,
                  compiled_expressions=None):
    if using_soplex:
        from cobrame.solve.algorithms import binary_search
        binary_search(me, min_mu=min_mu, max_mu=max_mu, debug=True, mu_accuracy=precision,
                      compiled_expressions=compiled_expressions)
    else:
        from qminospy.me1 import ME_NLP1
        # The object containing solveME methods--composite that uses a ME model object 
        me_nlp = ME_NLP1(me, growth_key='mu')
        # Use bisection for now (until the NLP formulation is worked out)
        muopt, hs, xopt, cache = me_nlp.bisectmu(precision=precision, mumax=max_mu)
        me.solution.f = me.solution.x_dict['biomass_dilution']
        
def show_escher_map(me, solution=None):
    import escher
    view = escher.Builder("iJO1366.Central metabolism")
    view.reaction_data = me.get_metabolic_flux(solution=solution)
    return view

# %% [code]
solve_me_model(me, 1., min_mu = .1, precision=1e-2, using_soplex=False)

# %% [code]
# Display metabolic flux on escher map
show_escher_map(me).display_in_notebook()
