# Supplementary material for: COBRAme: A computational framework for genome-scale models of metabolism and gene expression
Source: PLoS Comput Biol. 2018 Jul 5;14(7):e1006302. doi: 10.1371/journal.pcbi.1006302 (PMC6049947; doi:10.1371/journal.pcbi.1006302)
Supplement: S2 File — The ECOLIme version 0.0.9 source code. The latest version of ECOLIme can be downloaded from https://github.com/SBRG/ecolime. (ZIP) [file pcbi.1006302.s002.zip › S2_File/ecolime/util/helper_functions.py]

import cobrame


def get_base_complex_data(model, complex_id):
    """If a complex is modified in a metabolic reaction it will not
    have a formation reaction associated with it. This function returns
    the complex data of the "base" complex, which will have the subunit
    stoichiometry of that complex"""

    # First try unmodified complex id
    try_1 = complex_id.split('_')[0]
    if try_1 in model.process_data:
        return model.process_data.get_by_id(try_1)

    try_2 = complex_id.split('_')[0] + '_'
    count = 0
    for i in model.process_data.query(try_2):
        if isinstance(i, cobrame.ComplexData):
            count += 1
            data = i
    if count == 0:
        raise UserWarning('No base complex found for %s' % complex_id)
    if count > 1:
        raise UserWarning('More than one possible base complex found for %s' %
                          complex_id)
    return data
