# Supplementary material for: COBRAme: A computational framework for genome-scale models of metabolism and gene expression
Source: PLoS Comput Biol. 2018 Jul 5;14(7):e1006302. doi: 10.1371/journal.pcbi.1006302 (PMC6049947; doi:10.1371/journal.pcbi.1006302)
Supplement: S2 File — The ECOLIme version 0.0.9 source code. The latest version of ECOLIme can be downloaded from https://github.com/SBRG/ecolime. (ZIP) [file pcbi.1006302.s002.zip › S2_File/README.md]

# ECOLIme

ECOLIme contains all the information and building scripts required to construct
a ME-model for E. coli K-12 MG1655, *i*JL1678b-ME using
[COBRAme](https://github.com/sbrg/cobrame). See the COBRAme 
[github](https://github.com/sbrg/cobrame) and 
[documentation](https://cobrame.readthedocs.io) for further instructions on 
how to build and solve ME-models.

**Note**: The current version of *i*JL1678b-ME is provided prior to peer-reviewed
publication. The model may be edited and updated until it is finalized for 
publication.


## Installation

1. clone the repository
2. run ```python setup.py develop --user```
3. Run build_me_model.py or build_me_model.ipynb to construct and save *i*JL1678b-ME
4. The saved model can be solved using solve_demo.ipynb


codon table source:
http://openwetware.org/wiki/Escherichia_coli/Codon_usage
