# Supplementary material for: COBRAme: A computational framework for genome-scale models of metabolism and gene expression
Source: PLoS Comput Biol. 2018 Jul 5;14(7):e1006302. doi: 10.1371/journal.pcbi.1006302 (PMC6049947; doi:10.1371/journal.pcbi.1006302)
Supplement: S2 File — The ECOLIme version 0.0.9 source code. The latest version of ECOLIme can be downloaded from https://github.com/SBRG/ecolime. (ZIP) [file pcbi.1006302.s002.zip › S2_File/setup.py]

from setuptools import setup, find_packages


setup(name='ECOLIme',
      version='0.0.9',
      description='ME-model data files specific to E. coli K-12 MG1655',
      author='Colton Lloyd and Ali Ebrahim',
      url='https://github.com/SBRG/ecolime',
      install_requires=['Biopython', 'setuptools', 'cobra<=0.5.11', 'xlrd',
                        'pandas', 'six', 'scipy', 'numpy'],
      packages=find_packages(),
      package_data={'': ['building_data/*', 'me_models/*']},
      license='MIT')
