# Supplementary material for: COBRAme: A computational framework for genome-scale models of metabolism and gene expression
Source: PLoS Comput Biol. 2018 Jul 5;14(7):e1006302. doi: 10.1371/journal.pcbi.1006302 (PMC6049947; doi:10.1371/journal.pcbi.1006302)
Supplement: S3 File — All results outlined in the manuscript can be reproduced by following the instructions in the README. A JSON version of iJL1678b-ME is also contained in this file. Alternatively, these scripts can be found at https://github.com/coltonlloyd/cobrame_supplement. (ZIP) [file pcbi.1006302.s003.zip]

Archive with 205 entries (184 files):
- S3_File/
- S3_File/.gitignore
- __MACOSX/
- __MACOSX/S3_File/
- __MACOSX/S3_File/._.gitignore
- S3_File/Figure_4_solver_accuracy/
- S3_File/Figure_4_solver_accuracy/Figure_4_PGI.png
- __MACOSX/S3_File/Figure_4_solver_accuracy/
- __MACOSX/S3_File/Figure_4_solver_accuracy/._Figure_4_PGI.png
- S3_File/Figure_4_solver_accuracy/Figure_S2.png
- __MACOSX/S3_File/Figure_4_solver_accuracy/._Figure_S2.png
- S3_File/Figure_4_solver_accuracy/make_figure_4.py
- __MACOSX/S3_File/Figure_4_solver_accuracy/._make_figure_4.py
- S3_File/Figure_4_solver_accuracy/make_figure_S2.py
- __MACOSX/S3_File/Figure_4_solver_accuracy/._make_figure_S2.py
- S3_File/Figure_4_solver_accuracy/run_qminos_simulations.py
- __MACOSX/S3_File/Figure_4_solver_accuracy/._run_qminos_simulations.py
- S3_File/Figure_4_solver_accuracy/simulation_output/
- S3_File/Figure_4_solver_accuracy/simulation_output/AKGt2rpp_fva.json
- __MACOSX/S3_File/Figure_4_solver_accuracy/simulation_output/
- __MACOSX/S3_File/Figure_4_solver_accuracy/simulation_output/._AKGt2rpp_fva.json
- S3_File/Figure_4_solver_accuracy/simulation_output/AKGt2rpp_time.json
- __MACOSX/S3_File/Figure_4_solver_accuracy/simulation_output/._AKGt2rpp_time.json
- S3_File/Figure_4_solver_accuracy/simulation_output/CYSTL_fva.json
- __MACOSX/S3_File/Figure_4_solver_accuracy/simulation_output/._CYSTL_fva.json
- S3_File/Figure_4_solver_accuracy/simulation_output/CYSTL_time.json
- __MACOSX/S3_File/Figure_4_solver_accuracy/simulation_output/._CYSTL_time.json
- S3_File/Figure_4_solver_accuracy/simulation_output/DHAD1_fva.json
- __MACOSX/S3_File/Figure_4_solver_accuracy/simulation_output/._DHAD1_fva.json
- S3_File/Figure_4_solver_accuracy/simulation_output/DHAD1_time.json
- __MACOSX/S3_File/Figure_4_solver_accuracy/simulation_output/._DHAD1_time.json
- S3_File/Figure_4_solver_accuracy/simulation_output/dummy_reaction_fva.json
- __MACOSX/S3_File/Figure_4_solver_accuracy/simulation_output/._dummy_reaction_fva.json
- S3_File/Figure_4_solver_accuracy/simulation_output/dummy_reaction_time.json
- __MACOSX/S3_File/Figure_4_solver_accuracy/simulation_output/._dummy_reaction_time.json
- S3_File/Figure_4_solver_accuracy/simulation_output/E4PD_fva.json
- __MACOSX/S3_File/Figure_4_solver_accuracy/simulation_output/._E4PD_fva.json
- S3_File/Figure_4_solver_accuracy/simulation_output/E4PD_time.json
- __MACOSX/S3_File/Figure_4_solver_accuracy/simulation_output/._E4PD_time.json
- S3_File/Figure_4_solver_accuracy/simulation_output/ENO_fva.json
- __MACOSX/S3_File/Figure_4_solver_accuracy/simulation_output/._ENO_fva.json
- S3_File/Figure_4_solver_accuracy/simulation_output/ENO_time.json
- __MACOSX/S3_File/Figure_4_solver_accuracy/simulation_output/._ENO_time.json
- S3_File/Figure_4_solver_accuracy/simulation_output/MGSA_fva.json
- __MACOSX/S3_File/Figure_4_solver_accuracy/simulation_output/._MGSA_fva.json
- S3_File/Figure_4_solver_accuracy/simulation_output/MGSA_time.json
- __MACOSX/S3_File/Figure_4_solver_accuracy/simulation_output/._MGSA_time.json
- S3_File/Figure_4_solver_accuracy/simulation_output/PGI_fva.json
- __MACOSX/S3_File/Figure_4_solver_accuracy/simulation_output/._PGI_fva.json
- S3_File/Figure_4_solver_accuracy/simulation_output/PGI_time.json
- __MACOSX/S3_File/Figure_4_solver_accuracy/simulation_output/._PGI_time.json
- S3_File/Figure_4_solver_accuracy/simulation_output/PSERT_fva.json
- __MACOSX/S3_File/Figure_4_solver_accuracy/simulation_output/._PSERT_fva.json
- S3_File/Figure_4_solver_accuracy/simulation_output/PSERT_time.json
- __MACOSX/S3_File/Figure_4_solver_accuracy/simulation_output/._PSERT_time.json
- S3_File/Figure_4_solver_accuracy/simulation_output/TYRL_fva.json
- __MACOSX/S3_File/Figure_4_solver_accuracy/simulation_output/._TYRL_fva.json
- S3_File/Figure_4_solver_accuracy/simulation_output/TYRL_time.json
- __MACOSX/S3_File/Figure_4_solver_accuracy/simulation_output/._TYRL_time.json
- __MACOSX/S3_File/Figure_4_solver_accuracy/._simulation_output
- __MACOSX/S3_File/._Figure_4_solver_accuracy
- S3_File/Figure_5_flux_comparison/
- S3_File/Figure_5_flux_comparison/COBRAme_iOL1650.json
- __MACOSX/S3_File/Figure_5_flux_comparison/
- __MACOSX/S3_File/Figure_5_flux_comparison/._COBRAme_iOL1650.json
- S3_File/Figure_5_flux_comparison/COBRAme_simulations/
- S3_File/Figure_5_flux_comparison/COBRAme_simulations/COBRAme_metabolic.json
- __MACOSX/S3_File/Figure_5_flux_comparison/COBRAme_simulations/
- __MACOSX/S3_File/Figure_5_flux_comparison/COBRAme_simulations/._COBRAme_metabolic.json
- S3_File/Figure_5_flux_comparison/COBRAme_simulations/COBRAme_transcription.json
- __MACOSX/S3_File/Figure_5_flux_comparison/COBRAme_simulations/._COBRAme_transcription.json
- S3_File/Figure_5_flux_comparison/COBRAme_simulations/COBRAme_translation.json
- __MACOSX/S3_File/Figure_5_flux_comparison/COBRAme_simulations/._COBRAme_translation.json
- __MACOSX/S3_File/Figure_5_flux_comparison/._COBRAme_simulations
- S3_File/Figure_5_flux_comparison/iOL1650_simulations/
- S3_File/Figure_5_flux_comparison/iOL1650_simulations/iOL1650_metabolic.json
- __MACOSX/S3_File/Figure_5_flux_comparison/iOL1650_simulations/
- __MACOSX/S3_File/Figure_5_flux_comparison/iOL1650_simulations/._iOL1650_metabolic.json
- S3_File/Figure_5_flux_comparison/iOL1650_simulations/iOL1650_transcription.json
- __MACOSX/S3_File/Figure_5_flux_comparison/iOL1650_simulations/._iOL1650_transcription.json
- S3_File/Figure_5_flux_comparison/iOL1650_simulations/iOL1650_translation.json
- __MACOSX/S3_File/Figure_5_flux_comparison/iOL1650_simulations/._iOL1650_translation.json
- __MACOSX/S3_File/Figure_5_flux_comparison/._iOL1650_simulations
- S3_File/Figure_5_flux_comparison/make_figure_5.py
- __MACOSX/S3_File/Figure_5_flux_comparison/._make_figure_5.py
- S3_File/Figure_5_flux_comparison/run_simulation.py
- __MACOSX/S3_File/Figure_5_flux_comparison/._run_simulation.py
- __MACOSX/S3_File/._Figure_5_flux_comparison
- S3_File/Figure_S1_shadow_prices/
- S3_File/Figure_S1_shadow_prices/Figure_S1.png
- __MACOSX/S3_File/Figure_S1_shadow_prices/
- __MACOSX/S3_File/Figure_S1_shadow_prices/._Figure_S1.png
- S3_File/Figure_S1_shadow_prices/glucose_sweep/
- S3_File/Figure_S1_shadow_prices/glucose_sweep/01.000_glucose_dual.json
- __MACOSX/S3_File/Figure_S1_shadow_prices/glucose_sweep/
- __MACOSX/S3_File/Figure_S1_shadow_prices/glucose_sweep/._01.000_glucose_dual.json
- S3_File/Figure_S1_shadow_prices/glucose_sweep/01.000_glucose_flux.json
- __MACOSX/S3_File/Figure_S1_shadow_prices/glucose_sweep/._01.000_glucose_flux.json
- S3_File/Figure_S1_shadow_prices/glucose_sweep/01.526_glucose_dual.json
- __MACOSX/S3_File/Figure_S1_shadow_prices/glucose_sweep/._01.526_glucose_dual.json
- S3_File/Figure_S1_shadow_prices/glucose_sweep/01.526_glucose_flux.json
- __MACOSX/S3_File/Figure_S1_shadow_prices/glucose_sweep/._01.526_glucose_flux.json
- S3_File/Figure_S1_shadow_prices/glucose_sweep/02.053_glucose_dual.json
- __MACOSX/S3_File/Figure_S1_shadow_prices/glucose_sweep/._02.053_glucose_dual.json
- S3_File/Figure_S1_shadow_prices/glucose_sweep/02.053_glucose_flux.json
- __MACOSX/S3_File/Figure_S1_shadow_prices/glucose_sweep/._02.053_glucose_flux.json
- S3_File/Figure_S1_shadow_prices/glucose_sweep/02.579_glucose_dual.json
- __MACOSX/S3_File/Figure_S1_shadow_prices/glucose_sweep/._02.579_glucose_dual.json
- S3_File/Figure_S1_shadow_prices/glucose_sweep/02.579_glucose_flux.json
- __MACOSX/S3_File/Figure_S1_shadow_prices/glucose_sweep/._02.579_glucose_flux.json
- S3_File/Figure_S1_shadow_prices/glucose_sweep/03.105_glucose_dual.json
- __MACOSX/S3_File/Figure_S1_shadow_prices/glucose_sweep/._03.105_glucose_dual.json
- S3_File/Figure_S1_shadow_prices/glucose_sweep/03.105_glucose_flux.json
- __MACOSX/S3_File/Figure_S1_shadow_prices/glucose_sweep/._03.105_glucose_flux.json
- S3_File/Figure_S1_shadow_prices/glucose_sweep/03.632_glucose_dual.json
- __MACOSX/S3_File/Figure_S1_shadow_prices/glucose_sweep/._03.632_glucose_dual.json
- S3_File/Figure_S1_shadow_prices/glucose_sweep/03.632_glucose_flux.json
- __MACOSX/S3_File/Figure_S1_shadow_prices/glucose_sweep/._03.632_glucose_flux.json
- S3_File/Figure_S1_shadow_prices/glucose_sweep/04.158_glucose_dual.json
- __MACOSX/S3_File/Figure_S1_shadow_prices/glucose_sweep/._04.158_glucose_dual.json
- S3_File/Figure_S1_shadow_prices/glucose_sweep/04.158_glucose_flux.json
- __MACOSX/S3_File/Figure_S1_shadow_prices/glucose_sweep/._04.158_glucose_flux.json
- S3_File/Figure_S1_shadow_prices/glucose_sweep/04.684_glucose_dual.json
- __MACOSX/S3_File/Figure_S1_shadow_prices/glucose_sweep/._04.684_glucose_dual.json
- S3_File/Figure_S1_shadow_prices/glucose_sweep/04.684_glucose_flux.json
- __MACOSX/S3_File/Figure_S1_shadow_prices/glucose_sweep/._04.684_glucose_flux.json
- S3_File/Figure_S1_shadow_prices/glucose_sweep/05.211_glucose_dual.json
- __MACOSX/S3_File/Figure_S1_shadow_prices/glucose_sweep/._05.211_glucose_dual.json
- S3_File/Figure_S1_shadow_prices/glucose_sweep/05.211_glucose_flux.json
- __MACOSX/S3_File/Figure_S1_shadow_prices/glucose_sweep/._05.211_glucose_flux.json
- S3_File/Figure_S1_shadow_prices/glucose_sweep/05.737_glucose_dual.json
- __MACOSX/S3_File/Figure_S1_shadow_prices/glucose_sweep/._05.737_glucose_dual.json
- S3_File/Figure_S1_shadow_prices/glucose_sweep/05.737_glucose_flux.json
- __MACOSX/S3_File/Figure_S1_shadow_prices/glucose_sweep/._05.737_glucose_flux.json
- S3_File/Figure_S1_shadow_prices/glucose_sweep/06.263_glucose_dual.json
- __MACOSX/S3_File/Figure_S1_shadow_prices/glucose_sweep/._06.263_glucose_dual.json
- S3_File/Figure_S1_shadow_prices/glucose_sweep/06.263_glucose_flux.json
- __MACOSX/S3_File/Figure_S1_shadow_prices/glucose_sweep/._06.263_glucose_flux.json
- S3_File/Figure_S1_shadow_prices/glucose_sweep/06.789_glucose_dual.json
- __MACOSX/S3_File/Figure_S1_shadow_prices/glucose_sweep/._06.789_glucose_dual.json
- S3_File/Figure_S1_shadow_prices/glucose_sweep/06.789_glucose_flux.json
- __MACOSX/S3_File/Figure_S1_shadow_prices/glucose_sweep/._06.789_glucose_flux.json
- S3_File/Figure_S1_shadow_prices/glucose_sweep/07.316_glucose_dual.json
- __MACOSX/S3_File/Figure_S1_shadow_prices/glucose_sweep/._07.316_glucose_dual.json
- S3_File/Figure_S1_shadow_prices/glucose_sweep/07.316_glucose_flux.json
- __MACOSX/S3_File/Figure_S1_shadow_prices/glucose_sweep/._07.316_glucose_flux.json
- S3_File/Figure_S1_shadow_prices/glucose_sweep/07.842_glucose_dual.json
- __MACOSX/S3_File/Figure_S1_shadow_prices/glucose_sweep/._07.842_glucose_dual.json
- S3_File/Figure_S1_shadow_prices/glucose_sweep/07.842_glucose_flux.json
- __MACOSX/S3_File/Figure_S1_shadow_prices/glucose_sweep/._07.842_glucose_flux.json
- S3_File/Figure_S1_shadow_prices/glucose_sweep/08.368_glucose_dual.json
- __MACOSX/S3_File/Figure_S1_shadow_prices/glucose_sweep/._08.368_glucose_dual.json
- S3_File/Figure_S1_shadow_prices/glucose_sweep/08.368_glucose_flux.json
- __MACOSX/S3_File/Figure_S1_shadow_prices/glucose_sweep/._08.368_glucose_flux.json
- S3_File/Figure_S1_shadow_prices/glucose_sweep/08.895_glucose_dual.json
- __MACOSX/S3_File/Figure_S1_shadow_prices/glucose_sweep/._08.895_glucose_dual.json
- S3_File/Figure_S1_shadow_prices/glucose_sweep/08.895_glucose_flux.json
- __MACOSX/S3_File/Figure_S1_shadow_prices/glucose_sweep/._08.895_glucose_flux.json
- S3_File/Figure_S1_shadow_prices/glucose_sweep/09.421_glucose_dual.json
- __MACOSX/S3_File/Figure_S1_shadow_prices/glucose_sweep/._09.421_glucose_dual.json
- S3_File/Figure_S1_shadow_prices/glucose_sweep/09.421_glucose_flux.json
- __MACOSX/S3_File/Figure_S1_shadow_prices/glucose_sweep/._09.421_glucose_flux.json
- S3_File/Figure_S1_shadow_prices/glucose_sweep/09.947_glucose_dual.json
- __MACOSX/S3_File/Figure_S1_shadow_prices/glucose_sweep/._09.947_glucose_dual.json
- S3_File/Figure_S1_shadow_prices/glucose_sweep/09.947_glucose_flux.json
- __MACOSX/S3_File/Figure_S1_shadow_prices/glucose_sweep/._09.947_glucose_flux.json
- S3_File/Figure_S1_shadow_prices/glucose_sweep/10.474_glucose_dual.json
- __MACOSX/S3_File/Figure_S1_shadow_prices/glucose_sweep/._10.474_glucose_dual.json
- S3_File/Figure_S1_shadow_prices/glucose_sweep/10.474_glucose_flux.json
- __MACOSX/S3_File/Figure_S1_shadow_prices/glucose_sweep/._10.474_glucose_flux.json
- S3_File/Figure_S1_shadow_prices/glucose_sweep/11.000_glucose_dual.json
- __MACOSX/S3_File/Figure_S1_shadow_prices/glucose_sweep/._11.000_glucose_dual.json
- S3_File/Figure_S1_shadow_prices/glucose_sweep/11.000_glucose_flux.json
- __MACOSX/S3_File/Figure_S1_shadow_prices/glucose_sweep/._11.000_glucose_flux.json
- __MACOSX/S3_File/Figure_S1_shadow_prices/._glucose_sweep
- S3_File/Figure_S1_shadow_prices/make_figure_S1.py
- __MACOSX/S3_File/Figure_S1_shadow_prices/._make_figure_S1.py
- S3_File/Figure_S1_shadow_prices/run_qminos_simulations.py
- __MACOSX/S3_File/Figure_S1_shadow_prices/._run_qminos_simulations.py
- __MACOSX/S3_File/._Figure_S1_shadow_prices
- S3_File/iJL1678b.json
- __MACOSX/S3_File/._iJL1678b.json
- S3_File/LICENSE
- __MACOSX/S3_File/._LICENSE
- S3_File/README.md
- __MACOSX/S3_File/._README.md
- S3_File/Table_3_model_essentiality/
- S3_File/Table_3_model_essentiality/essentiality.py
- __MACOSX/S3_File/Table_3_model_essentiality/
- __MACOSX/S3_File/Table_3_model_essentiality/._essentiality.py
- S3_File/Table_3_model_essentiality/iOL1650_essentiality.xlsx
- __MACOSX/S3_File/Table_3_model_essentiality/._iOL1650_essentiality.xlsx
- S3_File/Table_3_model_essentiality/make_table_3.py
- __MACOSX/S3_File/Table_3_model_essentiality/._make_table_3.py
- S3_File/Table_3_model_essentiality/Monk_essentiality.csv
- __MACOSX/S3_File/Table_3_model_essentiality/._Monk_essentiality.csv
- S3_File/Table_3_model_essentiality/simulation_output/
- S3_File/Table_3_model_essentiality/simulation_output/iJL1678b_essentiality_0.10_gr.json
- __MACOSX/S3_File/Table_3_model_essentiality/simulation_output/
- __MACOSX/S3_File/Table_3_model_essentiality/simulation_output/._iJL1678b_essentiality_0.10_gr.json
- __MACOSX/S3_File/Table_3_model_essentiality/._simulation_output
- S3_File/Table_3_model_essentiality/Table_3.csv
- __MACOSX/S3_File/Table_3_model_essentiality/._Table_3.csv
- __MACOSX/S3_File/._Table_3_model_essentiality
- __MACOSX/._S3_File
