# Supplementary material for: COBRAme: A computational framework for genome-scale models of metabolism and gene expression
Source: PLoS Comput Biol. 2018 Jul 5;14(7):e1006302. doi: 10.1371/journal.pcbi.1006302 (PMC6049947; doi:10.1371/journal.pcbi.1006302)
Supplement: S3 File — All results outlined in the manuscript can be reproduced by following the instructions in the README. A JSON version of iJL1678b-ME is also contained in this file. Alternatively, these scripts can be found at https://github.com/coltonlloyd/cobrame_supplement. (ZIP) [file pcbi.1006302.s003.zip › S3_File/Figure_4_solver_accuracy/simulation_output/AKGt2rpp_fva.json]

[[0.1, {"translation_b2587": {"maximum": 0.0005767370249195403, "minimum": -1.1311942563148933e-28}, "AKGt2rpp_REV_KGTP-MONOMER": {"maximum": 52.30259303181428, "minimum": 0.0}, "AKGt2rpp_FWD_KGTP-MONOMER": {"maximum": 52.30259303181428, "minimum": 0.0}, "transcription_TU0_13674_from_RpoD_mono": {"maximum": 0.0006304873323885261, "minimum": -1.0940565774528236e-30}}, 0.75], [0.01, {"translation_b2587": {"maximum": 9.709519627542714e-06, "minimum": -1.2173573072614814e-28}, "AKGt2rpp_REV_KGTP-MONOMER": {"maximum": 0.7937153092230467, "minimum": 0.0}, "AKGt2rpp_FWD_KGTP-MONOMER": {"maximum": 0.7937153092230467, "minimum": 0.0}, "transcription_TU0_13674_from_RpoD_mono": {"maximum": 9.593459603955117e-06, "minimum": -1.1448975299334061e-30}}, 0.83203125], [0.001, {"translation_b2587": {"maximum": 4.097267200952942e-06, "minimum": -1.218115421576521e-28}, "AKGt2rpp_REV_KGTP-MONOMER": {"maximum": 0.33464101352840875, "minimum": 0.0}, "AKGt2rpp_FWD_KGTP-MONOMER": {"maximum": 0.33464101352840875, "minimum": 0.0}, "transcription_TU0_13674_from_RpoD_mono": {"maximum": 4.044808173694091e-06, "minimum": -1.145353491281643e-30}}, 0.832763671875], [0.0001, {"translation_b2587": {"maximum": 5.847039002486502e-07, "minimum": -1.2185891467607065e-28}, "AKGt2rpp_REV_KGTP-MONOMER": {"maximum": 0.04772898599855562, "minimum": 0.0}, "AKGt2rpp_FWD_KGTP-MONOMER": {"maximum": 0.04772898599855562, "minimum": 0.0}, "transcription_TU0_13674_from_RpoD_mono": {"maximum": 5.76907426643639e-07, "minimum": -1.1456384834343743e-30}}, 0.833221435546875], [1e-05, {"translation_b2587": {"maximum": 1.3555983035914052e-08, "minimum": -1.2186661201144446e-28}, "AKGt2rpp_REV_KGTP-MONOMER": {"maximum": 0.0011064669941482355, "minimum": 0.0}, "AKGt2rpp_FWD_KGTP-MONOMER": {"maximum": 0.0011064669941482355, "minimum": 0.0}, "transcription_TU0_13674_from_RpoD_mono": {"maximum": 1.337405863762377e-08, "minimum": -1.1456847958437636e-30}}, 0.8332958221435547], [1e-06, {"translation_b2587": {"maximum": 2.5713928351748065e-09, "minimum": -1.2186676003521004e-28}, "AKGt2rpp_REV_KGTP-MONOMER": {"maximum": 0.00020988196940922152, "minimum": 0.0}, "AKGt2rpp_FWD_KGTP-MONOMER": {"maximum": 0.00020988196940922152, "minimum": 0.0}, "transcription_TU0_13674_from_RpoD_mono": {"maximum": 2.536879893217375e-09, "minimum": -1.1456856864688578e-30}}, 0.8332972526550293], [1e-07, {"translation_b2587": {"maximum": 5.117780909376392e-10, "minimum": -1.2186678778965778e-28}, "AKGt2rpp_REV_KGTP-MONOMER": {"maximum": 4.177228682571308e-05, "minimum": 0.0}, "AKGt2rpp_FWD_KGTP-MONOMER": {"maximum": 4.177228682571308e-05, "minimum": 0.0}, "transcription_TU0_13674_from_RpoD_mono": {"maximum": 5.049089046432525e-10, "minimum": -1.1456858534614208e-30}}, 0.8332975208759308], [1e-08, {"translation_b2587": {"maximum": 3.978285948766696e-11, "minimum": -1.2186679415005182e-28}, "AKGt2rpp_REV_KGTP-MONOMER": {"maximum": 3.247151302703851e-06, "minimum": 0.0}, "AKGt2rpp_FWD_KGTP-MONOMER": {"maximum": 3.247151302703851e-06, "minimum": 0.0}, "transcription_TU0_13674_from_RpoD_mono": {"maximum": 3.9248883282651695e-11, "minimum": -1.1456858917304497e-30}}, 0.8332975823432207], [1e-09, {"translation_b2587": {"maximum": 2.237708833070511e-12, "minimum": -1.2186679465599227e-28}, "AKGt2rpp_REV_KGTP-MONOMER": {"maximum": 1.8264597375144627e-07, "minimum": 0.0}, "AKGt2rpp_FWD_KGTP-MONOMER": {"maximum": 1.826459737514456e-07, "minimum": 0.0}, "transcription_TU0_13674_from_RpoD_mono": {"maximum": 2.2076736925551666e-12, "minimum": -1.1456858947745785e-30}}, 0.8332975872326642], [1e-10, {"translation_b2587": {"maximum": 2.2636874145353375e-13, "minimum": -1.218667946830962e-28}, "AKGt2rpp_REV_KGTP-MONOMER": {"maximum": 1.8476639402607453e-08, "minimum": 0.0}, "AKGt2rpp_FWD_KGTP-MONOMER": {"maximum": 1.847663940260734e-08, "minimum": 0.0}, "transcription_TU0_13674_from_RpoD_mono": {"maximum": 2.2333035817012621e-13, "minimum": -1.1456858949376568e-30}}, 0.8332975874945987], [1e-11, {"translation_b2587": {"maximum": 1.6895785479522863e-14, "minimum": -1.2186679468591954e-28}, "AKGt2rpp_REV_KGTP-MONOMER": {"maximum": 1.3790655622950698e-09, "minimum": 0.0}, "AKGt2rpp_FWD_KGTP-MONOMER": {"maximum": 1.3790655622905414e-09, "minimum": 0.0}, "transcription_TU0_13674_from_RpoD_mono": {"maximum": 1.6669005616063728e-14, "minimum": -1.1456858949546443e-30}}, 0.8332975875218835], [1e-12, {"translation_b2587": {"maximum": 1.1857197052278145e-15, "minimum": -1.2186679468613128e-28}, "AKGt2rpp_REV_KGTP-MONOMER": {"maximum": 9.678065657226687e-11, "minimum": 0.0}, "AKGt2rpp_FWD_KGTP-MONOMER": {"maximum": 9.678065657253727e-11, "minimum": 0.0}, "transcription_TU0_13674_from_RpoD_mono": {"maximum": 1.1698046502888794e-15, "minimum": -1.1456858949559184e-30}}, 0.8332975875239299], [1e-13, {"translation_b2587": {"maximum": 5.310682631614533e-16, "minimum": -1.2186679468614012e-28}, "AKGt2rpp_REV_KGTP-MONOMER": {"maximum": 4.33467833640713e-11, "minimum": 0.0}, "AKGt2rpp_FWD_KGTP-MONOMER": {"maximum": 4.334678336407162e-11, "minimum": 0.0}, "transcription_TU0_13674_from_RpoD_mono": {"maximum": 5.239401193015449e-16, "minimum": -1.1456858949559711e-30}}, 0.8332975875240152], [1e-14, {"translation_b2587": {"maximum": 4.0153015171197893e-17, "minimum": -1.2186679468614673e-28}, "AKGt2rpp_REV_KGTP-MONOMER": {"maximum": 3.2773640804621604e-12, "minimum": 0.0}, "AKGt2rpp_FWD_KGTP-MONOMER": {"maximum": 3.2773640801659146e-12, "minimum": 0.0}, "transcription_TU0_13674_from_RpoD_mono": {"maximum": 3.9614070397368256e-17, "minimum": -1.145685894956011e-30}}, 0.8332975875240791], [1e-15, {"translation_b2587": {"maximum": 4.475329112539458e-18, "minimum": -1.218667946861472e-28}, "AKGt2rpp_REV_KGTP-MONOMER": {"maximum": 3.652847190883e-13, "minimum": 0.0}, "AKGt2rpp_FWD_KGTP-MONOMER": {"maximum": 3.6528471913362847e-13, "minimum": 0.0}, "transcription_TU0_13674_from_RpoD_mono": {"maximum": 4.4152600112202385e-18, "minimum": -1.145685894956014e-30}}, 0.8332975875240838]]
