# Supplementary material for: COBRAme: A computational framework for genome-scale models of metabolism and gene expression
Source: PLoS Comput Biol. 2018 Jul 5;14(7):e1006302. doi: 10.1371/journal.pcbi.1006302 (PMC6049947; doi:10.1371/journal.pcbi.1006302)
Supplement: S3 File — All results outlined in the manuscript can be reproduced by following the instructions in the README. A JSON version of iJL1678b-ME is also contained in this file. Alternatively, these scripts can be found at https://github.com/coltonlloyd/cobrame_supplement. (ZIP) [file pcbi.1006302.s003.zip › S3_File/Figure_4_solver_accuracy/simulation_output/AKGt2rpp_time.json]

[[0.1, 196.4353597164154, 0.75], [0.01, 216.29604649543762, 0.83203125], [0.001, 230.62921261787415, 0.832763671875], [0.0001, 243.83061528205872, 0.833221435546875], [1e-05, 262.3250775337219, 0.8332958221435547], [1e-06, 276.5304937362671, 0.8332972526550293], [1e-07, 289.8004615306854, 0.8332975208759308], [1e-08, 307.8660442829132, 0.8332975823432207], [1e-09, 321.9170343875885, 0.8332975872326642], [1e-10, 336.8083145618439, 0.8332975874945987], [1e-11, 354.14981961250305, 0.8332975875218835], [1e-12, 368.00636053085327, 0.8332975875239299], [1e-13, 381.928325176239, 0.8332975875240152], [1e-14, 400.3973722457886, 0.8332975875240791], [1e-15, 413.93597173690796, 0.8332975875240838]]
