# Supplementary material for: COBRAme: A computational framework for genome-scale models of metabolism and gene expression
Source: PLoS Comput Biol. 2018 Jul 5;14(7):e1006302. doi: 10.1371/journal.pcbi.1006302 (PMC6049947; doi:10.1371/journal.pcbi.1006302)
Supplement: S3 File — All results outlined in the manuscript can be reproduced by following the instructions in the README. A JSON version of iJL1678b-ME is also contained in this file. Alternatively, these scripts can be found at https://github.com/coltonlloyd/cobrame_supplement. (ZIP) [file pcbi.1006302.s003.zip › S3_File/Figure_4_solver_accuracy/simulation_output/CYSTL_fva.json]

[[0.1, {"CYSTL_FWD_CYSTATHIONINE-BETA-LYASE-CPLX_mod_pydx5p": {"maximum": 0.2885657269032297, "minimum": 0.0}, "transcription_TU00132_from_RpoD_mono": {"maximum": 0.00028970159838113935, "minimum": -1.6298331917257006e-31}, "transcription_TU00191_from_RpoD_mono": {"maximum": 0.0006178858037352291, "minimum": 0.0}, "translation_b1622": {"maximum": 1.7480293489861632e-06, "minimum": -6.128752595649773e-40}, "translation_b3008": {"maximum": 6.566863873882604e-05, "minimum": -4.62001763147833e-29}, "CYSTL_FWD_EG10564-MONOMER": {"maximum": 0.2995182925735609, "minimum": 0.0}}, 0.75], [0.01, {"CYSTL_FWD_CYSTATHIONINE-BETA-LYASE-CPLX_mod_pydx5p": {"maximum": 0.0701475841874797, "minimum": 0.0}, "transcription_TU00132_from_RpoD_mono": {"maximum": 4.416256780639682e-06, "minimum": 4.045413540828186e-09}, "transcription_TU00191_from_RpoD_mono": {"maximum": 9.402077094929191e-06, "minimum": -1.3844085288411352e-39}, "translation_b1622": {"maximum": 9.028700367948042e-07, "minimum": 4.3014449818126396e-07}, "translation_b3008": {"maximum": 1.081957873475581e-05, "minimum": 8.298664236631557e-39}, "CYSTL_FWD_EG10564-MONOMER": {"maximum": 0.1394509563662737, "minimum": 0.066437094158105}}, 0.83203125], [0.001, {"CYSTL_FWD_CYSTATHIONINE-BETA-LYASE-CPLX_mod_pydx5p": {"maximum": 0.02957466782016086, "minimum": 0.0}, "transcription_TU00132_from_RpoD_mono": {"maximum": 1.8668112789066165e-06, "minimum": 6.52733494407685e-09}, "transcription_TU00191_from_RpoD_mono": {"maximum": 3.964118786136848e-06, "minimum": -6.918925935352832e-40}, "translation_b1622": {"maximum": 8.944067131947351e-07, "minimum": 6.942002986551243e-07}, "translation_b3008": {"maximum": 4.565618731910347e-06, "minimum": -6.915553539409817e-40}, "CYSTL_FWD_EG10564-MONOMER": {"maximum": 0.13802227244285004, "minimum": 0.10712699417096622}}, 0.832763671875], [0.0001, {"CYSTL_FWD_CYSTATHIONINE-BETA-LYASE-CPLX_mod_pydx5p": {"maximum": 0.004218114682907643, "minimum": 0.0}, "transcription_TU00132_from_RpoD_mono": {"maximum": 2.7341084871287957e-07, "minimum": 8.080093133177814e-09}, "transcription_TU00191_from_RpoD_mono": {"maximum": 5.653989110349201e-07, "minimum": 0.0}, "translation_b1622": {"maximum": 8.891089861630178e-07, "minimum": 8.594608106549206e-07}, "translation_b3008": {"maximum": 6.515335917021319e-07, "minimum": -4.322220965596307e-40}, "CYSTL_FWD_EG10564-MONOMER": {"maximum": 0.13712936350125937, "minimum": 0.1325566558808535}}, 0.833221435546875], [1e-05, {"CYSTL_FWD_CYSTATHIONINE-BETA-LYASE-CPLX_mod_pydx5p": {"maximum": 9.778537424381801e-05, "minimum": 0.0}, "transcription_TU00132_from_RpoD_mono": {"maximum": 1.4483515109853832e-08, "minimum": 8.332529480261391e-09}, "transcription_TU00191_from_RpoD_mono": {"maximum": 1.3107264954682767e-08, "minimum": 1.3509109494393146e-42}, "translation_b1622": {"maximum": 8.871455418751287e-07, "minimum": 8.863320355912404e-07}, "translation_b3008": {"maximum": 1.5105360734677105e-08, "minimum": 0.0}, "CYSTL_FWD_EG10564-MONOMER": {"maximum": 0.13681432266303295, "minimum": 0.13668886488191503}}, 0.8332958221435547], [1e-06, {"CYSTL_FWD_CYSTATHIONINE-BETA-LYASE-CPLX_mod_pydx5p": {"maximum": 1.8548575208152403e-05, "minimum": 0.0}, "transcription_TU00132_from_RpoD_mono": {"maximum": 9.504143971152177e-09, "minimum": 8.337384335388099e-09}, "transcription_TU00191_from_RpoD_mono": {"maximum": 2.4862727048988737e-09, "minimum": 0.0}, "translation_b1622": {"maximum": 8.870031463870931e-07, "minimum": 8.868488348262819e-07}, "translation_b3008": {"maximum": 2.8652894442304847e-09, "minimum": 6.753470259640404e-43}, "CYSTL_FWD_EG10564-MONOMER": {"maximum": 0.13679212780373992, "minimum": 0.13676833013533923}}, 0.8332972526550293], [1e-07, {"CYSTL_FWD_CYSTATHIONINE-BETA-LYASE-CPLX_mod_pydx5p": {"maximum": 3.691676808854339e-06, "minimum": 0.0}, "transcription_TU00132_from_RpoD_mono": {"maximum": 8.570511894650435e-09, "minimum": 8.338294622017703e-09}, "transcription_TU00191_from_RpoD_mono": {"maximum": 4.94836681710497e-10, "minimum": 0.0}, "translation_b1622": {"maximum": 8.869764471287914e-07, "minimum": 8.86945734870567e-07}, "translation_b3008": {"maximum": 5.702716180603832e-10, "minimum": 8.441837824554468e-44}, "CYSTL_FWD_EG10564-MONOMER": {"maximum": 0.13678796626002185, "minimum": 0.13678322986893124}}, 0.8332975208759308], [1e-08, {"CYSTL_FWD_CYSTATHIONINE-BETA-LYASE-CPLX_mod_pydx5p": {"maximum": 2.869709573777148e-07, "minimum": 0.0}, "transcription_TU00132_from_RpoD_mono": {"maximum": 8.356554542342646e-09, "minimum": 8.338503229429761e-09}, "transcription_TU00191_from_RpoD_mono": {"maximum": 3.8465923231833874e-11, "minimum": 0.0}, "translation_b1622": {"maximum": 8.869703285440675e-07, "minimum": 8.869679411392685e-07}, "translation_b3008": {"maximum": 4.4329829707514334e-11, "minimum": -1.0552297280694219e-44}, "CYSTL_FWD_EG10564-MONOMER": {"maximum": 0.13678701257257284, "minimum": 0.1367866443911808}}, 0.8332975823432207], [1e-09, {"CYSTL_FWD_CYSTATHIONINE-BETA-LYASE-CPLX_mod_pydx5p": {"maximum": 1.6141560727111983e-08, "minimum": 0.0}, "transcription_TU00132_from_RpoD_mono": {"maximum": 8.339535174635113e-09, "minimum": 8.33851982323398e-09}, "transcription_TU00191_from_RpoD_mono": {"maximum": 2.163633705634592e-12, "minimum": 3.298118859467028e-46}, "translation_b1622": {"maximum": 8.869698418374295e-07, "minimum": 8.86969707550531e-07}, "translation_b3008": {"maximum": 2.493467105464371e-12, "minimum": 3.2975929002169723e-46}, "CYSTL_FWD_EG10564-MONOMER": {"maximum": 0.13678693671091766, "minimum": 0.1367869160014272}}, 0.8332975872326642], [1e-10, {"CYSTL_FWD_CYSTATHIONINE-BETA-LYASE-CPLX_mod_pydx5p": {"maximum": 1.6328955455102134e-09, "minimum": 0.0}, "transcription_TU00132_from_RpoD_mono": {"maximum": 8.338623426092369e-09, "minimum": 8.338520712184581e-09}, "transcription_TU00191_from_RpoD_mono": {"maximum": 2.1887523144867465e-13, "minimum": 4.1226485736705083e-47}, "translation_b1622": {"maximum": 8.869698157639558e-07, "minimum": 8.869698021793661e-07}, "translation_b3008": {"maximum": 2.522414901200149e-13, "minimum": 0.0}, "CYSTL_FWD_EG10564-MONOMER": {"maximum": 0.13678693264691524, "minimum": 0.13678693055192362}}, 0.8332975874945987], [1e-11, {"CYSTL_FWD_CYSTATHIONINE-BETA-LYASE-CPLX_mod_pydx5p": {"maximum": 1.2187660126532851e-10, "minimum": 0.0}, "transcription_TU00132_from_RpoD_mono": {"maximum": 8.338528471160139e-09, "minimum": 8.338520804765297e-09}, "transcription_TU00191_from_RpoD_mono": {"maximum": 1.6336482381273122e-14, "minimum": -2.5766553585008855e-48}, "translation_b1622": {"maximum": 8.869698130485205e-07, "minimum": 8.869698120345893e-07}, "translation_b3008": {"maximum": 1.8826884303074714e-14, "minimum": -7.728733359883533e-48}, "CYSTL_FWD_EG10564-MONOMER": {"maximum": 0.13678693222366672, "minimum": 0.13678693206730005}}, 0.8332975875218835], [1e-12, {"CYSTL_FWD_CYSTATHIONINE-BETA-LYASE-CPLX_mod_pydx5p": {"maximum": 8.553108554482594e-12, "minimum": 0.0}, "transcription_TU00132_from_RpoD_mono": {"maximum": 8.33852134972423e-09, "minimum": 8.338520811708673e-09}, "transcription_TU00191_from_RpoD_mono": {"maximum": 1.1464686884676346e-15, "minimum": -3.2208191981220583e-49}, "translation_b1622": {"maximum": 8.869698128448682e-07, "minimum": 8.869698127737121e-07}, "translation_b3008": {"maximum": 1.3212411859157487e-15, "minimum": -4.830458349927207e-49}, "CYSTL_FWD_EG10564-MONOMER": {"maximum": 0.13678693219192392, "minimum": 0.13678693218095034}}, 0.8332975875239299], [1e-13, {"CYSTL_FWD_CYSTATHIONINE-BETA-LYASE-CPLX_mod_pydx5p": {"maximum": 3.8308248295827745e-12, "minimum": 0.0}, "transcription_TU00132_from_RpoD_mono": {"maximum": 8.3385210529681e-09, "minimum": 8.338520811998007e-09}, "transcription_TU00191_from_RpoD_mono": {"maximum": 5.134882474428649e-16, "minimum": 0.0}, "translation_b1622": {"maximum": 8.869698128363817e-07, "minimum": 8.869698128045119e-07}, "translation_b3008": {"maximum": 5.917665493883235e-16, "minimum": 8.050763916545345e-50}, "CYSTL_FWD_EG10564-MONOMER": {"maximum": 0.13678693219060117, "minimum": 0.13678693218568624}}, 0.8332975875240152], [1e-14, {"CYSTL_FWD_CYSTATHIONINE-BETA-LYASE-CPLX_mod_pydx5p": {"maximum": 2.896410225713387e-13, "minimum": 0.0}, "transcription_TU00132_from_RpoD_mono": {"maximum": 8.338520830434247e-09, "minimum": 8.338520812214977e-09}, "transcription_TU00191_from_RpoD_mono": {"maximum": 3.882382189410866e-17, "minimum": 5.032529997065255e-51}, "translation_b1622": {"maximum": 8.86969812830018e-07, "minimum": 8.869698128276084e-07}, "translation_b3008": {"maximum": 4.474228779448435e-17, "minimum": -1.0063454895681684e-50}, "CYSTL_FWD_EG10564-MONOMER": {"maximum": 0.13678693218960924, "minimum": 0.13678693218923765}}, 0.8332975875240791], [1e-15, {"CYSTL_FWD_CYSTATHIONINE-BETA-LYASE-CPLX_mod_pydx5p": {"maximum": 3.22824567903972e-14, "minimum": 0.0}, "transcription_TU00132_from_RpoD_mono": {"maximum": 8.33852081426141e-09, "minimum": 8.338520812230746e-09}, "transcription_TU00191_from_RpoD_mono": {"maximum": 4.3271783187544285e-18, "minimum": 6.290662496331551e-52}, "translation_b1622": {"maximum": 8.869698128295556e-07, "minimum": 8.86969812829287e-07}, "translation_b3008": {"maximum": 4.9868315243639524e-18, "minimum": -1.2579318619602105e-51}, "CYSTL_FWD_EG10564-MONOMER": {"maximum": 0.13678693218953716, "minimum": 0.13678693218949575}}, 0.8332975875240838]]
