# Supplementary material for: COBRAme: A computational framework for genome-scale models of metabolism and gene expression
Source: PLoS Comput Biol. 2018 Jul 5;14(7):e1006302. doi: 10.1371/journal.pcbi.1006302 (PMC6049947; doi:10.1371/journal.pcbi.1006302)
Supplement: S3 File — All results outlined in the manuscript can be reproduced by following the instructions in the README. A JSON version of iJL1678b-ME is also contained in this file. Alternatively, these scripts can be found at https://github.com/coltonlloyd/cobrame_supplement. (ZIP) [file pcbi.1006302.s003.zip › S3_File/Figure_4_solver_accuracy/simulation_output/CYSTL_time.json]

[[0.1, 196.8454213142395, 0.75], [0.01, 216.67633843421936, 0.83203125], [0.001, 230.46481227874756, 0.832763671875], [0.0001, 244.4709393978119, 0.833221435546875], [1e-05, 262.5459973812103, 0.8332958221435547], [1e-06, 276.67841935157776, 0.8332972526550293], [1e-07, 290.1085970401764, 0.8332975208759308], [1e-08, 308.7717134952545, 0.8332975823432207], [1e-09, 322.1997048854828, 0.8332975872326642], [1e-10, 336.30206656455994, 0.8332975874945987], [1e-11, 354.2346422672272, 0.8332975875218835], [1e-12, 368.2679738998413, 0.8332975875239299], [1e-13, 382.14416790008545, 0.8332975875240152], [1e-14, 401.11007475852966, 0.8332975875240791], [1e-15, 415.0575726032257, 0.8332975875240838]]
