# Supplementary material for: COBRAme: A computational framework for genome-scale models of metabolism and gene expression
Source: PLoS Comput Biol. 2018 Jul 5;14(7):e1006302. doi: 10.1371/journal.pcbi.1006302 (PMC6049947; doi:10.1371/journal.pcbi.1006302)
Supplement: S3 File — All results outlined in the manuscript can be reproduced by following the instructions in the README. A JSON version of iJL1678b-ME is also contained in this file. Alternatively, these scripts can be found at https://github.com/coltonlloyd/cobrame_supplement. (ZIP) [file pcbi.1006302.s003.zip › S3_File/Figure_4_solver_accuracy/simulation_output/DHAD1_fva.json]

[[0.1, {"transcription_TU525_from_RpoD_mono": {"maximum": 0.0001259509148104926, "minimum": 0.0}, "transcription_TU524_from_RpoD_mono": {"maximum": 0.0001246870071321062, "minimum": 0.0}, "transcription_TU524_with_TERM165_from_RpoD_mono": {"maximum": 0.00012261790187036004, "minimum": 0.0}, "transcription_TU526_with_TERM165_from_RpoD_mono": {"maximum": 0.00018000778478462106, "minimum": 0.0}, "transcription_TU525_with_TERM165_from_RpoD_mono": {"maximum": 0.00012384000446154065, "minimum": 0.0}, "DHAD1_FWD_DIHYDROXYACIDDEHYDRAT-CPLX_mod_4fe4s": {"maximum": 6.564567894907881, "minimum": 0.6146831611936583}, "translation_b3771": {"maximum": 0.00011598248243667279, "minimum": 1.3915978665960764e-05}}, 0.75], [0.01, {"transcription_TU525_from_RpoD_mono": {"maximum": 2.2389907034327118e-06, "minimum": 0.0}, "transcription_TU524_from_RpoD_mono": {"maximum": 2.2165192919103377e-06, "minimum": 0.0}, "transcription_TU524_with_TERM165_from_RpoD_mono": {"maximum": 2.1797317762739297e-06, "minimum": 0.0}, "transcription_TU526_with_TERM165_from_RpoD_mono": {"maximum": 3.1999555990440858e-06, "minimum": 0.0}, "transcription_TU525_with_TERM165_from_RpoD_mono": {"maximum": 2.201459806827671e-06, "minimum": 0.0}, "DHAD1_FWD_DIHYDROXYACIDDEHYDRAT-CPLX_mod_4fe4s": {"maximum": 0.9128854143665449, "minimum": 0.8212124966127912}, "translation_b3771": {"maximum": 2.239568642467097e-05, "minimum": 2.065092658821749e-05}}, 0.83203125], [0.001, {"transcription_TU525_from_RpoD_mono": {"maximum": 1.1333572452031626e-06, "minimum": 0.0}, "transcription_TU524_from_RpoD_mono": {"maximum": 1.1219824245096267e-06, "minimum": 0.0}, "transcription_TU524_with_TERM165_from_RpoD_mono": {"maximum": 1.103360897900666e-06, "minimum": 0.0}, "transcription_TU526_with_TERM165_from_RpoD_mono": {"maximum": 1.6197891268107582e-06, "minimum": 0.0}, "transcription_TU525_with_TERM165_from_RpoD_mono": {"maximum": 1.1143594257802427e-06, "minimum": 0.0}, "DHAD1_FWD_DIHYDROXYACIDDEHYDRAT-CPLX_mod_4fe4s": {"maximum": 0.8620608193266781, "minimum": 0.8233201188390971}, "translation_b3771": {"maximum": 2.1458855706822813e-05, "minimum": 2.072235288233501e-05}}, 0.832763671875], [0.0001, {"transcription_TU525_from_RpoD_mono": {"maximum": 3.829554284250239e-07, "minimum": 0.0}, "transcription_TU524_from_RpoD_mono": {"maximum": 3.704492972318741e-07, "minimum": 0.0}, "transcription_TU524_with_TERM165_from_RpoD_mono": {"maximum": 3.51164876584555e-07, "minimum": 0.0}, "transcription_TU526_with_TERM165_from_RpoD_mono": {"maximum": 6.321864478951325e-07, "minimum": 8.486826150237316e-08}, "transcription_TU525_with_TERM165_from_RpoD_mono": {"maximum": 3.623831239178189e-07, "minimum": 0.0}, "DHAD1_FWD_DIHYDROXYACIDDEHYDRAT-CPLX_mod_4fe4s": {"maximum": 0.8302979973045439, "minimum": 0.8246400216262039}, "translation_b3771": {"maximum": 2.0872530056099743e-05, "minimum": 2.0767108622785503e-05}}, 0.833221435546875], [1e-05, {"transcription_TU525_from_RpoD_mono": {"maximum": 8.877799728703307e-09, "minimum": 0.0}, "transcription_TU524_from_RpoD_mono": {"maximum": 8.587878468917504e-09, "minimum": 0.0}, "transcription_TU524_with_TERM165_from_RpoD_mono": {"maximum": 8.140820602677616e-09, "minimum": 0.0}, "transcription_TU526_with_TERM165_from_RpoD_mono": {"maximum": 4.7170112286610163e-07, "minimum": 4.59013011203308e-07}, "transcription_TU525_with_TERM165_from_RpoD_mono": {"maximum": 8.400885711896164e-09, "minimum": 0.0}, "DHAD1_FWD_DIHYDROXYACIDDEHYDRAT-CPLX_mod_4fe4s": {"maximum": 0.8251367242093, "minimum": 0.824992693685184}, "translation_b3771": {"maximum": 2.077719355350927e-05, "minimum": 2.077455006624003e-05}}, 0.8332958221435547], [1e-06, {"transcription_TU525_from_RpoD_mono": {"maximum": 1.6839997683819816e-09, "minimum": 0.0}, "transcription_TU524_from_RpoD_mono": {"maximum": 1.629005586424376e-09, "minimum": 0.0}, "transcription_TU524_with_TERM165_from_RpoD_mono": {"maximum": 1.5442046934950382e-09, "minimum": 0.0}, "transcription_TU526_with_TERM165_from_RpoD_mono": {"maximum": 4.686148669264105e-07, "minimum": 4.662081019898789e-07}, "transcription_TU525_with_TERM165_from_RpoD_mono": {"maximum": 1.593535563351422e-09, "minimum": 0.0}, "DHAD1_FWD_DIHYDROXYACIDDEHYDRAT-CPLX_mod_4fe4s": {"maximum": 0.8250374694657885, "minimum": 0.8250082630817932}, "translation_b3771": {"maximum": 2.0775359998723736e-05, "minimum": 2.077477049000447e-05}}, 0.8332972526550293], [1e-07, {"transcription_TU525_from_RpoD_mono": {"maximum": 3.351622916364322e-10, "minimum": 0.0}, "transcription_TU524_from_RpoD_mono": {"maximum": 3.242169361839295e-10, "minimum": 0.0}, "transcription_TU524_with_TERM165_from_RpoD_mono": {"maximum": 3.0733922506542565e-10, "minimum": 0.0}, "transcription_TU526_with_TERM165_from_RpoD_mono": {"maximum": 4.6803619394474514e-07, "minimum": 4.6755718149670433e-07}, "transcription_TU525_with_TERM165_from_RpoD_mono": {"maximum": 3.1715742557544807e-10, "minimum": 0.0}, "DHAD1_FWD_DIHYDROXYACIDDEHYDRAT-CPLX_mod_4fe4s": {"maximum": 0.8250188592037018, "minimum": 0.8250124382599889}, "translation_b3771": {"maximum": 2.077501620653068e-05, "minimum": 2.0774883387363176e-05}}, 0.8332975208759308], [1e-08, {"transcription_TU525_from_RpoD_mono": {"maximum": 2.6053701063141398e-11, "minimum": 0.0}, "transcription_TU524_from_RpoD_mono": {"maximum": 2.5202868418515377e-11, "minimum": 0.0}, "transcription_TU524_with_TERM165_from_RpoD_mono": {"maximum": 2.389088657834255e-11, "minimum": 0.0}, "transcription_TU526_with_TERM165_from_RpoD_mono": {"maximum": 4.6790358138553363e-07, "minimum": 4.678663455525113e-07}, "transcription_TU525_with_TERM165_from_RpoD_mono": {"maximum": 2.465410030325155e-11, "minimum": 0.0}, "DHAD1_FWD_DIHYDROXYACIDDEHYDRAT-CPLX_mod_4fe4s": {"maximum": 0.825014594352037, "minimum": 0.8250140952223687}, "translation_b3771": {"maximum": 2.077493742078918e-05, "minimum": 2.0774927096138528e-05}}, 0.8332975823432207], [1e-09, {"transcription_TU525_from_RpoD_mono": {"maximum": 1.4654702406859984e-12, "minimum": 0.0}, "transcription_TU524_from_RpoD_mono": {"maximum": 1.4176125517756996e-12, "minimum": 0.0}, "transcription_TU524_with_TERM165_from_RpoD_mono": {"maximum": 1.3438161134711016e-12, "minimum": 0.0}, "transcription_TU526_with_TERM165_from_RpoD_mono": {"maximum": 4.6789303263885494e-07, "minimum": 4.678909381953419e-07}, "transcription_TU525_with_TERM165_from_RpoD_mono": {"maximum": 1.386745407792004e-12, "minimum": 0.0}, "DHAD1_FWD_DIHYDROXYACIDDEHYDRAT-CPLX_mod_4fe4s": {"maximum": 0.8250142551018106, "minimum": 0.8250142270267319}, "translation_b3771": {"maximum": 2.0774931153728546e-05, "minimum": 2.07749305729869e-05}}, 0.8332975872326642], [1e-10, {"transcription_TU525_from_RpoD_mono": {"maximum": 1.4824835519811776e-13, "minimum": 0.0}, "transcription_TU524_from_RpoD_mono": {"maximum": 1.4340702613897814e-13, "minimum": 0.0}, "transcription_TU524_with_TERM165_from_RpoD_mono": {"maximum": 1.3594170866304304e-13, "minimum": 0.0}, "transcription_TU526_with_TERM165_from_RpoD_mono": {"maximum": 4.678924675294711e-07, "minimum": 4.6789225565358493e-07}, "transcription_TU525_with_TERM165_from_RpoD_mono": {"maximum": 1.4028447666570304e-13, "minimum": 0.0}, "DHAD1_FWD_DIHYDROXYACIDDEHYDRAT-CPLX_mod_4fe4s": {"maximum": 0.8250142369277579, "minimum": 0.8250142340876564}, "translation_b3771": {"maximum": 2.077493081799441e-05, "minimum": 2.0774930759246034e-05}}, 0.8332975874945987], [1e-11, {"transcription_TU525_from_RpoD_mono": {"maximum": 1.106501008250386e-14, "minimum": 0.0}, "transcription_TU524_from_RpoD_mono": {"maximum": 1.0703661354766878e-14, "minimum": 0.0}, "transcription_TU524_with_TERM165_from_RpoD_mono": {"maximum": 1.014646250391813e-14, "minimum": 0.0}, "transcription_TU526_with_TERM165_from_RpoD_mono": {"maximum": 4.6789240867561306e-07, "minimum": 4.678923928615501e-07}, "transcription_TU525_with_TERM165_from_RpoD_mono": {"maximum": 1.0470599465747593e-14, "minimum": 0.0}, "DHAD1_FWD_DIHYDROXYACIDDEHYDRAT-CPLX_mod_4fe4s": {"maximum": 0.8250142350350085, "minimum": 0.825014234823028}, "translation_b3771": {"maximum": 2.0774930783029303e-05, "minimum": 2.0774930778644424e-05}}, 0.8332975875218835], [1e-12, {"transcription_TU525_from_RpoD_mono": {"maximum": 7.765250376983959e-16, "minimum": 0.0}, "transcription_TU524_from_RpoD_mono": {"maximum": 7.511661533309508e-16, "minimum": 0.0}, "transcription_TU524_with_TERM165_from_RpoD_mono": {"maximum": 7.120628125781195e-16, "minimum": 0.0}, "transcription_TU526_with_TERM165_from_RpoD_mono": {"maximum": 4.678924042616879e-07, "minimum": 4.6789240315188177e-07}, "transcription_TU525_with_TERM165_from_RpoD_mono": {"maximum": 7.348102337900135e-16, "minimum": 0.0}, "DHAD1_FWD_DIHYDROXYACIDDEHYDRAT-CPLX_mod_4fe4s": {"maximum": 0.825014234893056, "minimum": 0.8250142348781796}, "translation_b3771": {"maximum": 2.077493078040699e-05, "minimum": 2.0774930780099267e-05}}, 0.8332975875239299], [1e-13, {"transcription_TU525_from_RpoD_mono": {"maximum": 3.477953513928911e-16, "minimum": 0.0}, "transcription_TU524_from_RpoD_mono": {"maximum": 3.3643744144556046e-16, "minimum": 0.0}, "transcription_TU524_with_TERM165_from_RpoD_mono": {"maximum": 3.1892356977080836e-16, "minimum": 0.0}, "transcription_TU526_with_TERM165_from_RpoD_mono": {"maximum": 4.6789240407775585e-07, "minimum": 4.678924035806883e-07}, "transcription_TU525_with_TERM165_from_RpoD_mono": {"maximum": 3.2911183935664705e-16, "minimum": 0.0}, "DHAD1_FWD_DIHYDROXYACIDDEHYDRAT-CPLX_mod_4fe4s": {"maximum": 0.8250142348871408, "minimum": 0.8250142348804778}, "translation_b3771": {"maximum": 2.0774930780297717e-05, "minimum": 2.0774930780159895e-05}}, 0.8332975875240152], [1e-14, {"transcription_TU525_from_RpoD_mono": {"maximum": 2.6296112640063823e-17, "minimum": 0.0}, "transcription_TU524_from_RpoD_mono": {"maximum": 2.5437365848614968e-17, "minimum": 0.0}, "transcription_TU524_with_TERM165_from_RpoD_mono": {"maximum": 2.411317686751941e-17, "minimum": 0.0}, "transcription_TU526_with_TERM165_from_RpoD_mono": {"maximum": 4.678924039398275e-07, "minimum": 4.678924039022452e-07}, "transcription_TU525_with_TERM165_from_RpoD_mono": {"maximum": 2.4883489637957274e-17, "minimum": 0.0}, "DHAD1_FWD_DIHYDROXYACIDDEHYDRAT-CPLX_mod_4fe4s": {"maximum": 0.825014234882705, "minimum": 0.8250142348822012}, "translation_b3771": {"maximum": 2.0774930780215775e-05, "minimum": 2.0774930780205353e-05}}, 0.8332975875240791], [1e-15, {"transcription_TU525_from_RpoD_mono": {"maximum": 2.930880137512401e-18, "minimum": 0.0}, "transcription_TU524_from_RpoD_mono": {"maximum": 2.8351692936375074e-18, "minimum": 0.0}, "transcription_TU524_with_TERM165_from_RpoD_mono": {"maximum": 2.687579303941463e-18, "minimum": 0.0}, "transcription_TU526_with_TERM165_from_RpoD_mono": {"maximum": 4.678924039298035e-07, "minimum": 4.678924039256147e-07}, "transcription_TU525_with_TERM165_from_RpoD_mono": {"maximum": 2.7734337475031912e-18, "minimum": 0.0}, "DHAD1_FWD_DIHYDROXYACIDDEHYDRAT-CPLX_mod_4fe4s": {"maximum": 0.8250142348823826, "minimum": 0.8250142348823265}, "translation_b3771": {"maximum": 2.077493078020982e-05, "minimum": 2.0774930780208657e-05}}, 0.8332975875240838]]
