# Supplementary material for: COBRAme: A computational framework for genome-scale models of metabolism and gene expression
Source: PLoS Comput Biol. 2018 Jul 5;14(7):e1006302. doi: 10.1371/journal.pcbi.1006302 (PMC6049947; doi:10.1371/journal.pcbi.1006302)
Supplement: S3 File — All results outlined in the manuscript can be reproduced by following the instructions in the README. A JSON version of iJL1678b-ME is also contained in this file. Alternatively, these scripts can be found at https://github.com/coltonlloyd/cobrame_supplement. (ZIP) [file pcbi.1006302.s003.zip › S3_File/Figure_4_solver_accuracy/simulation_output/dummy_reaction_fva.json]

[[0.1, {"translation_dummy": {"maximum": 0.005835507148699991, "minimum": 0.0040951544105855145}, "dummy_reaction_FWD_SPONT": {"maximum": 0.0008283660329502085, "minimum": 0.0}, "transcription_RNA_dummy": {"maximum": 0.0009670101077820022, "minimum": 3.960708075762814e-05}}, 0.75], [0.01, {"translation_dummy": {"maximum": 0.0055072304593072625, "minimum": 0.0054751677474217915}, "dummy_reaction_FWD_SPONT": {"maximum": 1.39819886438009e-05, "minimum": 0.0}, "transcription_RNA_dummy": {"maximum": 6.563893028278227e-05, "minimum": 5.149273752745315e-05}}, 0.83203125], [0.001, {"translation_dummy": {"maximum": 0.005503414790045936, "minimum": 0.005489249232483705}, "dummy_reaction_FWD_SPONT": {"maximum": 5.900319550340464e-06, "minimum": 0.0}, "transcription_RNA_dummy": {"maximum": 5.758268092886859e-05, "minimum": 5.161358818391721e-05}}, 0.832763671875], [0.0001, {"translation_dummy": {"maximum": 0.005501022082036407, "minimum": 0.00549806777392873}, "dummy_reaction_FWD_SPONT": {"maximum": 8.420221451531481e-07, "minimum": 0.0}, "transcription_RNA_dummy": {"maximum": 5.254752651015844e-05, "minimum": 5.168926740477603e-05}}, 0.833221435546875], [1e-05, {"translation_dummy": {"maximum": 0.005500407627321668, "minimum": 0.0055002954661890575}, "dummy_reaction_FWD_SPONT": {"maximum": 1.9521786528416437e-08, "minimum": 0.0}, "transcription_RNA_dummy": {"maximum": 5.172931407763014e-05, "minimum": 5.1709034855764775e-05}}, 0.8332958221435547], [1e-06, {"translation_dummy": {"maximum": 0.005500393358107866, "minimum": 0.005500349867070052}, "dummy_reaction_FWD_SPONT": {"maximum": 3.7030279650797345e-09, "minimum": 0.0}, "transcription_RNA_dummy": {"maximum": 5.171357922364304e-05, "minimum": 5.1709523675302275e-05}}, 0.8332972526550293], [1e-07, {"translation_dummy": {"maximum": 0.005500390682621392, "minimum": 0.005500377935226065}, "dummy_reaction_FWD_SPONT": {"maximum": 7.370046975248719e-10, "minimum": 0.0}, "transcription_RNA_dummy": {"maximum": 5.171062893855175e-05, "minimum": 5.170978330828017e-05}}, 0.8332975208759308], [1e-08, {"translation_dummy": {"maximum": 0.00550039006948867, "minimum": 0.005500389078573276}, "dummy_reaction_FWD_SPONT": {"maximum": 5.729075726270963e-11, "minimum": 0.0}, "transcription_RNA_dummy": {"maximum": 5.170995283154678e-05, "minimum": 5.1709887096812094e-05}}, 0.8332975823432207], [1e-09, {"translation_dummy": {"maximum": 0.005500390020716593, "minimum": 0.005500389964979513}, "dummy_reaction_FWD_SPONT": {"maximum": 3.2224941910013436e-12, "minimum": 0.0}, "transcription_RNA_dummy": {"maximum": 5.1709899050203536e-05, "minimum": 5.17098953527519e-05}}, 0.8332975872326642], [1e-10, {"translation_dummy": {"maximum": 0.005500390018103819, "minimum": 0.005500390012465403}, "dummy_reaction_FWD_SPONT": {"maximum": 3.2599055943845433e-13, "minimum": 0.0}, "transcription_RNA_dummy": {"maximum": 5.17098961690706e-05, "minimum": 5.17098957950329e-05}}, 0.8332975874945987], [1e-11, {"translation_dummy": {"maximum": 0.00550039001783174, "minimum": 0.005500390017410898}, "dummy_reaction_FWD_SPONT": {"maximum": 2.433139189057283e-14, "minimum": 0.0}, "transcription_RNA_dummy": {"maximum": 5.170989586901245e-05, "minimum": 5.170989584109489e-05}}, 0.8332975875218835], [1e-12, {"translation_dummy": {"maximum": 0.005500390017811336, "minimum": 0.005500390017781801}, "dummy_reaction_FWD_SPONT": {"maximum": 1.7075388897225495e-15, "minimum": 0.0}, "transcription_RNA_dummy": {"maximum": 5.170989584650867e-05, "minimum": 5.1709895844549464e-05}}, 0.8332975875239299], [1e-13, {"translation_dummy": {"maximum": 0.005500390017810485, "minimum": 0.005500390017797257}, "dummy_reaction_FWD_SPONT": {"maximum": 7.647842122250225e-16, "minimum": 0.0}, "transcription_RNA_dummy": {"maximum": 5.1709895845570905e-05, "minimum": 5.17098958446934e-05}}, 0.8332975875240152], [1e-14, {"translation_dummy": {"maximum": 0.005500390017809847, "minimum": 0.005500390017808847}, "dummy_reaction_FWD_SPONT": {"maximum": 5.782381079263897e-17, "minimum": 0.0}, "transcription_RNA_dummy": {"maximum": 5.17098958448677e-05, "minimum": 5.170989584480135e-05}}, 0.8332975875240791], [1e-15, {"translation_dummy": {"maximum": 0.005500390017809801, "minimum": 0.0055003900178096895}, "dummy_reaction_FWD_SPONT": {"maximum": 6.444874985334789e-18, "minimum": 0.0}, "transcription_RNA_dummy": {"maximum": 5.17098958448166e-05, "minimum": 5.1709895844809205e-05}}, 0.8332975875240838]]
