# Supplementary material for: COBRAme: A computational framework for genome-scale models of metabolism and gene expression
Source: PLoS Comput Biol. 2018 Jul 5;14(7):e1006302. doi: 10.1371/journal.pcbi.1006302 (PMC6049947; doi:10.1371/journal.pcbi.1006302)
Supplement: S3 File — All results outlined in the manuscript can be reproduced by following the instructions in the README. A JSON version of iJL1678b-ME is also contained in this file. Alternatively, these scripts can be found at https://github.com/coltonlloyd/cobrame_supplement. (ZIP) [file pcbi.1006302.s003.zip › S3_File/Figure_4_solver_accuracy/simulation_output/dummy_reaction_time.json]

[[0.1, 198.09975004196167, 0.75], [0.01, 214.94953751564026, 0.83203125], [0.001, 228.51188373565674, 0.832763671875], [0.0001, 242.6718556880951, 0.833221435546875], [1e-05, 260.4325375556946, 0.8332958221435547], [1e-06, 275.1013271808624, 0.8332972526550293], [1e-07, 289.2314443588257, 0.8332975208759308], [1e-08, 307.3220796585083, 0.8332975823432207], [1e-09, 320.0965452194214, 0.8332975872326642], [1e-10, 335.09013843536377, 0.8332975874945987], [1e-11, 353.23864912986755, 0.8332975875218835], [1e-12, 367.3794665336609, 0.8332975875239299], [1e-13, 380.5673727989197, 0.8332975875240152], [1e-14, 399.7716546058655, 0.8332975875240791], [1e-15, 413.5853064060211, 0.8332975875240838]]
