# Supplementary material for: COBRAme: A computational framework for genome-scale models of metabolism and gene expression
Source: PLoS Comput Biol. 2018 Jul 5;14(7):e1006302. doi: 10.1371/journal.pcbi.1006302 (PMC6049947; doi:10.1371/journal.pcbi.1006302)
Supplement: S3 File — All results outlined in the manuscript can be reproduced by following the instructions in the README. A JSON version of iJL1678b-ME is also contained in this file. Alternatively, these scripts can be found at https://github.com/coltonlloyd/cobrame_supplement. (ZIP) [file pcbi.1006302.s003.zip › S3_File/Figure_4_solver_accuracy/simulation_output/E4PD_fva.json]

[[0.1, {"E4PD_FWD_ERYTH4PDEHYDROG-CPLX": {"maximum": 0.01811296146197929, "minimum": 0.0}, "transcription_TU0_4905_from_RpoD_mono": {"maximum": 0.0008070939692840738, "minimum": 0.0}, "transcription_TU0_4904_from_RPOH_MONOMER": {"maximum": 0.00039831251631136866, "minimum": 0.0}, "transcription_TU0_4906_from_RpoD_mono": {"maximum": 0.0007131041392523477, "minimum": 0.0}, "E4PD_FWD_GAPDH-A-CPLX": {"maximum": 41.62593364996442, "minimum": 0.0}, "transcription_TU0_8082_from_RpoD_mono": {"maximum": 0.00022890416373862857, "minimum": 0.0}, "translation_b2927": {"maximum": 0.0007345123633116431, "minimum": -2.817904243919541e-37}, "transcription_TU0_4905_from_RPOS_MONOMER": {"maximum": 0.0008113661280884982, "minimum": 0.0}, "transcription_TU0_4907_from_RpoD_mono": {"maximum": 0.00067362060455311, "minimum": 0.0}, "E4PD_REV_ERYTH4PDEHYDROG-CPLX": {"maximum": 40.58325568188203, "minimum": 0.0}, "translation_b1779": {"maximum": 0.0008420008806535991, "minimum": -3.804584237616554e-30}, "E4PD_REV_GAPDH-A-CPLX": {"maximum": 41.625891224608516, "minimum": 0.0}, "transcription_TU00443_with_TERM0902_from_RpoD_mono": {"maximum": 0.0003477866955741247, "minimum": 0.0}, "transcription_TU0_8082_from_RPOS_MONOMER": {"maximum": 0.00023012168919963317, "minimum": 0.0}, "transcription_TU00443_with_TERM0902_from_RPOS_MONOMER": {"maximum": 0.000349625684577693, "minimum": 0.0}}, 0.75], [0.01, {"E4PD_FWD_ERYTH4PDEHYDROG-CPLX": {"maximum": 0.0002779499361342839, "minimum": 0.0}, "transcription_TU0_4905_from_RpoD_mono": {"maximum": 1.2741179642148071e-05, "minimum": 0.0}, "transcription_TU0_4904_from_RPOH_MONOMER": {"maximum": 6.286827022258537e-06, "minimum": 0.0}, "transcription_TU0_4906_from_RpoD_mono": {"maximum": 1.1257582761682907e-05, "minimum": 0.0}, "E4PD_FWD_GAPDH-A-CPLX": {"maximum": 0.6347335198525446, "minimum": 0.0}, "transcription_TU0_8082_from_RpoD_mono": {"maximum": 3.816327115490363e-06, "minimum": 0.0}, "translation_b2927": {"maximum": 1.2503679148277672e-05, "minimum": 2.8179045715963293e-39}, "transcription_TU0_4905_from_RPOS_MONOMER": {"maximum": 1.2806428757603361e-05, "minimum": 0.0}, "transcription_TU0_4907_from_RpoD_mono": {"maximum": 1.063426924274599e-05, "minimum": 0.0}, "E4PD_REV_ERYTH4PDEHYDROG-CPLX": {"maximum": 0.6204992523972054, "minimum": 0.0}, "translation_b1779": {"maximum": 6.340092375800443e-05, "minimum": 4.251952086161362e-05}, "E4PD_REV_GAPDH-A-CPLX": {"maximum": 0.6346818064462616, "minimum": 0.0}, "transcription_TU00443_with_TERM0902_from_RpoD_mono": {"maximum": 5.589829357456301e-06, "minimum": 0.0}, "transcription_TU0_8082_from_RPOS_MONOMER": {"maximum": 3.83596721665399e-06, "minimum": 0.0}, "transcription_TU00443_with_TERM0902_from_RPOS_MONOMER": {"maximum": 5.618426742759407e-06, "minimum": 0.0}}, 0.83203125], [0.001, {"E4PD_FWD_ERYTH4PDEHYDROG-CPLX": {"maximum": 0.00011720220789305598, "minimum": 0.0}, "transcription_TU0_4905_from_RpoD_mono": {"maximum": 5.6424188031714506e-06, "minimum": 0.0}, "transcription_TU0_4904_from_RPOH_MONOMER": {"maximum": 2.784110649805369e-06, "minimum": 0.0}, "transcription_TU0_4906_from_RpoD_mono": {"maximum": 4.985409660584006e-06, "minimum": 0.0}, "E4PD_FWD_GAPDH-A-CPLX": {"maximum": 0.26765341695546724, "minimum": 0.0}, "transcription_TU0_8082_from_RpoD_mono": {"maximum": 1.8046877631340106e-06, "minimum": 0.0}, "translation_b2927": {"maximum": 5.276729489937925e-06, "minimum": 4.025577963187788e-40}, "transcription_TU0_4905_from_RPOS_MONOMER": {"maximum": 5.6713064055862295e-06, "minimum": 0.0}, "transcription_TU0_4907_from_RpoD_mono": {"maximum": 4.7093759939519225e-06, "minimum": 0.0}, "E4PD_REV_ERYTH4PDEHYDROG-CPLX": {"maximum": 0.2616180702755017, "minimum": 0.0}, "translation_b1779": {"maximum": 5.565274452242434e-05, "minimum": 4.5287917389166804e-05}, "E4PD_REV_GAPDH-A-CPLX": {"maximum": 0.2676016171076746, "minimum": 0.0}, "transcription_TU00443_with_TERM0902_from_RpoD_mono": {"maximum": 2.531638831990641e-06, "minimum": 0.0}, "transcription_TU0_8082_from_RPOS_MONOMER": {"maximum": 1.8139727552672305e-06, "minimum": 0.0}, "transcription_TU00443_with_TERM0902_from_RPOS_MONOMER": {"maximum": 2.5445870723336957e-06, "minimum": 0.0}}, 0.832763671875], [0.0001, {"E4PD_FWD_ERYTH4PDEHYDROG-CPLX": {"maximum": 1.6720482528329145e-05, "minimum": 0.0}, "transcription_TU0_4905_from_RpoD_mono": {"maximum": 1.2056990934644472e-06, "minimum": 0.0}, "transcription_TU0_4904_from_RPOH_MONOMER": {"maximum": 5.949215102169544e-07, "minimum": 0.0}, "transcription_TU0_4906_from_RpoD_mono": {"maximum": 1.065306266734569e-06, "minimum": 0.0}, "E4PD_FWD_GAPDH-A-CPLX": {"maximum": 0.03822018712033535, "minimum": 3.5134428592112815e-05}, "transcription_TU0_8082_from_RpoD_mono": {"maximum": 4.198784404563285e-07, "minimum": 0.0}, "translation_b2927": {"maximum": 7.531187204388066e-07, "minimum": 0.0}, "transcription_TU0_4905_from_RPOS_MONOMER": {"maximum": 1.2118708806911054e-06, "minimum": 0.0}, "transcription_TU0_4907_from_RpoD_mono": {"maximum": 1.0063220843350368e-06, "minimum": 0.0}, "E4PD_REV_ERYTH4PDEHYDROG-CPLX": {"maximum": 0.03731455951299702, "minimum": 0.0}, "translation_b1779": {"maximum": 5.0802988263740624e-05, "minimum": 4.750006364584292e-05}, "E4PD_REV_GAPDH-A-CPLX": {"maximum": 0.03816833321551163, "minimum": 0.0}, "transcription_TU00443_with_TERM0902_from_RpoD_mono": {"maximum": 6.202720430873052e-07, "minimum": 0.0}, "transcription_TU0_8082_from_RPOS_MONOMER": {"maximum": 4.2312791484793955e-07, "minimum": 0.0}, "transcription_TU00443_with_TERM0902_from_RPOS_MONOMER": {"maximum": 6.234439253930861e-07, "minimum": 0.0}}, 0.833221435546875], [1e-05, {"E4PD_FWD_ERYTH4PDEHYDROG-CPLX": {"maximum": 3.876195598513138e-07, "minimum": 0.0}, "transcription_TU0_4905_from_RpoD_mono": {"maximum": 4.847326127887839e-07, "minimum": 0.0}, "transcription_TU0_4904_from_RPOH_MONOMER": {"maximum": 1.6583781604021406e-08, "minimum": 0.0}, "transcription_TU0_4906_from_RpoD_mono": {"maximum": 1.250033005363854e-07, "minimum": 0.0}, "E4PD_FWD_GAPDH-A-CPLX": {"maximum": 0.0009366956812148062, "minimum": 5.147509512207245e-05}, "transcription_TU0_8082_from_RpoD_mono": {"maximum": 1.496524547401047e-08, "minimum": 0.0}, "translation_b2927": {"maximum": 1.7460597095574748e-08, "minimum": 6.289965571748058e-42}, "transcription_TU0_4905_from_RPOS_MONOMER": {"maximum": 4.872138152582023e-07, "minimum": 0.0}, "transcription_TU0_4907_from_RpoD_mono": {"maximum": 8.419715272053294e-08, "minimum": 0.0}, "E4PD_REV_ERYTH4PDEHYDROG-CPLX": {"maximum": 0.0008650392234865308, "minimum": 0.0}, "translation_b1779": {"maximum": 5.001438381521644e-05, "minimum": 4.970724778842932e-05}, "E4PD_REV_GAPDH-A-CPLX": {"maximum": 0.0008848329898653364, "minimum": 0.0}, "transcription_TU00443_with_TERM0902_from_RpoD_mono": {"maximum": 1.4965245474010464e-08, "minimum": 0.0}, "transcription_TU0_8082_from_RPOS_MONOMER": {"maximum": 1.5205350974738204e-08, "minimum": 0.0}, "transcription_TU00443_with_TERM0902_from_RPOS_MONOMER": {"maximum": 1.5121408492662153e-08, "minimum": 0.0}}, 0.8332958221435547], [1e-06, {"E4PD_FWD_ERYTH4PDEHYDROG-CPLX": {"maximum": 7.35262409764112e-08, "minimum": 0.0}, "transcription_TU0_4905_from_RpoD_mono": {"maximum": 4.7086787410854785e-07, "minimum": 0.0}, "transcription_TU0_4904_from_RPOH_MONOMER": {"maximum": 3.1457213640413067e-09, "minimum": 0.0}, "transcription_TU0_4906_from_RpoD_mono": {"maximum": 2.371145327172042e-08, "minimum": 0.0}, "E4PD_FWD_GAPDH-A-CPLX": {"maximum": 0.00021970384135415572, "minimum": 5.178933851219799e-05}, "transcription_TU0_8082_from_RpoD_mono": {"maximum": 2.8387067374410704e-09, "minimum": 0.0}, "translation_b2927": {"maximum": 3.3120471888528838e-09, "minimum": 1.1793685447049102e-42}, "transcription_TU0_4905_from_RPOS_MONOMER": {"maximum": 4.732781058075014e-07, "minimum": 0.0}, "transcription_TU0_4907_from_RpoD_mono": {"maximum": 1.5971073011770646e-08, "minimum": 0.0}, "E4PD_REV_ERYTH4PDEHYDROG-CPLX": {"maximum": 0.0001640863637615552, "minimum": 0.0}, "translation_b1779": {"maximum": 4.999921692290587e-05, "minimum": 4.994095807132635e-05}, "E4PD_REV_GAPDH-A-CPLX": {"maximum": 0.00016784098102685022, "minimum": 0.0}, "transcription_TU00443_with_TERM0902_from_RpoD_mono": {"maximum": 2.8387067374410725e-09, "minimum": 0.0}, "transcription_TU0_8082_from_RPOS_MONOMER": {"maximum": 2.8842515122456847e-09, "minimum": 0.0}, "transcription_TU00443_with_TERM0902_from_RPOS_MONOMER": {"maximum": 2.868328755749354e-09, "minimum": 0.0}}, 0.8332972526550293], [1e-07, {"E4PD_FWD_ERYTH4PDEHYDROG-CPLX": {"maximum": 1.4633745108225084e-08, "minimum": 0.0}, "transcription_TU0_4905_from_RpoD_mono": {"maximum": 1.2685598961896704e-07, "minimum": 0.0}, "transcription_TU0_4904_from_RPOH_MONOMER": {"maximum": 6.260851101373136e-10, "minimum": 0.0}, "transcription_TU0_4906_from_RpoD_mono": {"maximum": 4.719231674514989e-09, "minimum": 0.0}, "E4PD_FWD_GAPDH-A-CPLX": {"maximum": 8.5267865903008e-05, "minimum": 5.184825914643709e-05}, "transcription_TU0_8082_from_RpoD_mono": {"maximum": 5.649807519027013e-10, "minimum": 0.0}, "translation_b2927": {"maximum": 6.591887373156611e-10, "minimum": -1.965614241175522e-43}, "transcription_TU0_4905_from_RPOS_MONOMER": {"maximum": 4.706651603253758e-07, "minimum": 3.4315983293329577e-07}, "transcription_TU0_4907_from_RpoD_mono": {"maximum": 3.1786830051730975e-09, "minimum": 0.0}, "E4PD_REV_ERYTH4PDEHYDROG-CPLX": {"maximum": 3.2657701565584526e-05, "minimum": 0.0}, "translation_b1779": {"maximum": 4.99963731246515e-05, "minimum": 4.9984778037772787e-05}, "E4PD_REV_GAPDH-A-CPLX": {"maximum": 3.3404973892332536e-05, "minimum": 0.0}, "transcription_TU00443_with_TERM0902_from_RpoD_mono": {"maximum": 5.649807519027053e-10, "minimum": 0.0}, "transcription_TU0_8082_from_RPOS_MONOMER": {"maximum": 5.740454144030007e-10, "minimum": 0.0}, "transcription_TU00443_with_TERM0902_from_RPOS_MONOMER": {"maximum": 5.708763480461482e-10, "minimum": 0.0}}, 0.8332975208759308], [1e-08, {"E4PD_FWD_ERYTH4PDEHYDROG-CPLX": {"maximum": 1.1375480769370815e-09, "minimum": 0.0}, "transcription_TU0_4905_from_RpoD_mono": {"maximum": 9.861097711202116e-09, "minimum": 0.0}, "transcription_TU0_4904_from_RPOH_MONOMER": {"maximum": 4.866846511060227e-11, "minimum": 0.0}, "transcription_TU0_4906_from_RpoD_mono": {"maximum": 3.6684750782208137e-10, "minimum": 0.0}, "E4PD_FWD_GAPDH-A-CPLX": {"maximum": 5.44596210005427e-05, "minimum": 5.18617617918456e-05}, "transcription_TU0_8082_from_RpoD_mono": {"maximum": 4.3918543295605026e-11, "minimum": 0.0}, "translation_b2927": {"maximum": 5.1241765538411214e-11, "minimum": 0.0}, "transcription_TU0_4905_from_RPOS_MONOMER": {"maximum": 4.7006636031529616e-07, "minimum": 4.601547866029158e-07}, "transcription_TU0_4907_from_RpoD_mono": {"maximum": 2.4709359885441723e-10, "minimum": 0.0}, "E4PD_REV_ERYTH4PDEHYDROG-CPLX": {"maximum": 2.538632823040587e-06, "minimum": 0.0}, "translation_b1779": {"maximum": 4.999572142061431e-05, "minimum": 4.9994820081860794e-05}, "E4PD_REV_GAPDH-A-CPLX": {"maximum": 2.59672172909376e-06, "minimum": 0.0}, "transcription_TU00443_with_TERM0902_from_RpoD_mono": {"maximum": 4.391854329560879e-11, "minimum": 0.0}, "transcription_TU0_8082_from_RPOS_MONOMER": {"maximum": 4.462318104107661e-11, "minimum": 0.0}, "transcription_TU00443_with_TERM0902_from_RPOS_MONOMER": {"maximum": 4.437683499429028e-11, "minimum": 0.0}}, 0.8332975823432207], [1e-09, {"E4PD_FWD_ERYTH4PDEHYDROG-CPLX": {"maximum": 6.398487685123135e-11, "minimum": 0.0}, "transcription_TU0_4905_from_RpoD_mono": {"maximum": 5.546676546056059e-10, "minimum": 0.0}, "transcription_TU0_4904_from_RPOH_MONOMER": {"maximum": 2.737506932537819e-12, "minimum": 0.0}, "transcription_TU0_4906_from_RpoD_mono": {"maximum": 2.0634462041238858e-11, "minimum": 0.0}, "E4PD_FWD_GAPDH-A-CPLX": {"maximum": 5.2008960418627854e-05, "minimum": 5.186283586798538e-05}, "transcription_TU0_8082_from_RpoD_mono": {"maximum": 2.470333027078787e-12, "minimum": 0.0}, "translation_b2927": {"maximum": 2.882250116127871e-12, "minimum": 3.8390903147962665e-46}, "transcription_TU0_4905_from_RPOS_MONOMER": {"maximum": 4.7001872840433003e-07, "minimum": 4.694612215723884e-07}, "transcription_TU0_4907_from_RpoD_mono": {"maximum": 1.3898536523651966e-11, "minimum": 0.0}, "E4PD_REV_ERYTH4PDEHYDROG-CPLX": {"maximum": 1.427931811066269e-07, "minimum": 0.0}, "translation_b1779": {"maximum": 4.999566958041498e-05, "minimum": 4.999561888185743e-05}, "E4PD_REV_GAPDH-A-CPLX": {"maximum": 1.4606056961664705e-07, "minimum": 0.0}, "transcription_TU00443_with_TERM0902_from_RpoD_mono": {"maximum": 2.4703330270804103e-12, "minimum": 0.0}, "transcription_TU0_8082_from_RPOS_MONOMER": {"maximum": 2.509967535901414e-12, "minimum": 0.0}, "transcription_TU00443_with_TERM0902_from_RPOS_MONOMER": {"maximum": 2.4961110477573172e-12, "minimum": 0.0}}, 0.8332975872326642], [1e-10, {"E4PD_FWD_ERYTH4PDEHYDROG-CPLX": {"maximum": 6.4727706421563564e-12, "minimum": 0.0}, "transcription_TU0_4905_from_RpoD_mono": {"maximum": 5.611070440266792e-11, "minimum": 0.0}, "transcription_TU0_4904_from_RPOH_MONOMER": {"maximum": 2.7692878970206523e-13, "minimum": 0.0}, "transcription_TU0_4906_from_RpoD_mono": {"maximum": 2.08740169069138e-12, "minimum": 0.0}, "E4PD_FWD_GAPDH-A-CPLX": {"maximum": 5.18776755052796e-05, "minimum": 5.186289340757047e-05}, "transcription_TU0_8082_from_RpoD_mono": {"maximum": 2.499012248004227e-13, "minimum": 0.0}, "translation_b2927": {"maximum": 2.915711471050488e-13, "minimum": 2.3994314467476674e-46}, "transcription_TU0_4905_from_RPOS_MONOMER": {"maximum": 4.700161767040469e-07, "minimum": 4.699597787857807e-07}, "transcription_TU0_4907_from_RpoD_mono": {"maximum": 1.4059890962595442e-12, "minimum": 0.0}, "E4PD_REV_ERYTH4PDEHYDROG-CPLX": {"maximum": 1.4445093216646434e-08, "minimum": 0.0}, "translation_b1779": {"maximum": 4.999566680327158e-05, "minimum": 4.999566167455757e-05}, "E4PD_REV_GAPDH-A-CPLX": {"maximum": 1.477562532761309e-08, "minimum": 0.0}, "transcription_TU00443_with_TERM0902_from_RpoD_mono": {"maximum": 2.499012248044756e-13, "minimum": 0.0}, "transcription_TU0_8082_from_RPOS_MONOMER": {"maximum": 2.5391068919196984e-13, "minimum": 0.0}, "transcription_TU00443_with_TERM0902_from_RPOS_MONOMER": {"maximum": 2.52508953749887e-13, "minimum": 0.0}}, 0.8332975874945987], [1e-11, {"E4PD_FWD_ERYTH4PDEHYDROG-CPLX": {"maximum": 4.831168098663783e-13, "minimum": 0.0}, "transcription_TU0_4905_from_RpoD_mono": {"maximum": 4.188009433564529e-12, "minimum": 0.0}, "transcription_TU0_4904_from_RPOH_MONOMER": {"maximum": 2.066950319075659e-14, "minimum": 0.0}, "transcription_TU0_4906_from_RpoD_mono": {"maximum": 1.5580018225081527e-13, "minimum": 0.0}, "E4PD_FWD_GAPDH-A-CPLX": {"maximum": 5.186400271121617e-05, "minimum": 5.1862899400086395e-05}, "transcription_TU0_8082_from_RpoD_mono": {"maximum": 1.865221080101624e-14, "minimum": 0.0}, "translation_b2927": {"maximum": 2.1762384337480255e-14, "minimum": 0.0}, "transcription_TU0_4905_from_RPOS_MONOMER": {"maximum": 4.7001591095476237e-07, "minimum": 4.700117015081655e-07}, "transcription_TU0_4907_from_RpoD_mono": {"maximum": 1.049406821762493e-13, "minimum": 0.0}, "E4PD_REV_ERYTH4PDEHYDROG-CPLX": {"maximum": 1.0781576760333448e-09, "minimum": 0.0}, "translation_b1779": {"maximum": 4.999566651404393e-05, "minimum": 4.9995666131245275e-05}, "E4PD_REV_GAPDH-A-CPLX": {"maximum": 1.102828041545459e-09, "minimum": 0.0}, "transcription_TU00443_with_TERM0902_from_RpoD_mono": {"maximum": 1.865221080498638e-14, "minimum": 0.0}, "transcription_TU0_8082_from_RPOS_MONOMER": {"maximum": 1.895147054265708e-14, "minimum": 0.0}, "transcription_TU00443_with_TERM0902_from_RPOS_MONOMER": {"maximum": 1.8846847345993298e-14, "minimum": 0.0}}, 0.8332975875218835], [1e-12, {"E4PD_FWD_ERYTH4PDEHYDROG-CPLX": {"maximum": 3.3904379413332014e-14, "minimum": 0.0}, "transcription_TU0_4905_from_RpoD_mono": {"maximum": 2.9390792859655457e-13, "minimum": 0.0}, "transcription_TU0_4904_from_RPOH_MONOMER": {"maximum": 1.4505532895112982e-15, "minimum": 0.0}, "transcription_TU0_4906_from_RpoD_mono": {"maximum": 1.0933812245454355e-14, "minimum": 0.0}, "E4PD_FWD_GAPDH-A-CPLX": {"maximum": 5.186297727815691e-05, "minimum": 5.1862899849513465e-05}, "transcription_TU0_8082_from_RpoD_mono": {"maximum": 1.3089828729648528e-15, "minimum": 0.0}, "translation_b2927": {"maximum": 1.5272499743565943e-15, "minimum": -5.6236674533148446e-49}, "transcription_TU0_4905_from_RPOS_MONOMER": {"maximum": 4.7001589102408114e-07, "minimum": 4.700155956117268e-07}, "transcription_TU0_4907_from_RpoD_mono": {"maximum": 7.364572336726595e-15, "minimum": 0.0}, "E4PD_REV_ERYTH4PDEHYDROG-CPLX": {"maximum": 7.566341342722219e-11, "minimum": 0.0}, "translation_b1779": {"maximum": 4.999566649235243e-05, "minimum": 4.999566646548822e-05}, "E4PD_REV_GAPDH-A-CPLX": {"maximum": 7.739474073253589e-11, "minimum": 0.0}, "transcription_TU00443_with_TERM0902_from_RpoD_mono": {"maximum": 1.3089828777710918e-15, "minimum": 0.0}, "transcription_TU0_8082_from_RPOS_MONOMER": {"maximum": 1.3299844564757077e-15, "minimum": 0.0}, "transcription_TU00443_with_TERM0902_from_RPOS_MONOMER": {"maximum": 1.3226421646122515e-15, "minimum": 0.0}}, 0.8332975875239299], [1e-13, {"E4PD_FWD_ERYTH4PDEHYDROG-CPLX": {"maximum": 1.518532567957539e-14, "minimum": 0.0}, "transcription_TU0_4905_from_RpoD_mono": {"maximum": 1.3163749614749937e-13, "minimum": 0.0}, "transcription_TU0_4904_from_RPOH_MONOMER": {"maximum": 6.496837435049327e-16, "minimum": 0.0}, "transcription_TU0_4906_from_RpoD_mono": {"maximum": 4.8971107195713585e-15, "minimum": 0.0}, "E4PD_FWD_GAPDH-A-CPLX": {"maximum": 5.186293454751284e-05, "minimum": 5.1862899868241465e-05}, "transcription_TU0_8082_from_RpoD_mono": {"maximum": 5.86276213164712e-16, "minimum": 0.0}, "translation_b2927": {"maximum": 6.840351794371814e-16, "minimum": 0.0}, "transcription_TU0_4905_from_RPOS_MONOMER": {"maximum": 4.70015890193553e-07, "minimum": 4.700157578822446e-07}, "transcription_TU0_4907_from_RpoD_mono": {"maximum": 3.298495092754192e-15, "minimum": 0.0}, "E4PD_REV_ERYTH4PDEHYDROG-CPLX": {"maximum": 3.388864785850762e-11, "minimum": 0.0}, "translation_b1779": {"maximum": 4.999566649144852e-05, "minimum": 4.99956664794164e-05}, "E4PD_REV_GAPDH-A-CPLX": {"maximum": 3.466408646493054e-11, "minimum": 0.0}, "transcription_TU00443_with_TERM0902_from_RpoD_mono": {"maximum": 5.86276217233417e-16, "minimum": 0.0}, "transcription_TU0_8082_from_RPOS_MONOMER": {"maximum": 5.956825481775649e-16, "minimum": 0.0}, "transcription_TU00443_with_TERM0902_from_RPOS_MONOMER": {"maximum": 5.923940321132493e-16, "minimum": 0.0}}, 0.8332975875240152], [1e-14, {"E4PD_FWD_ERYTH4PDEHYDROG-CPLX": {"maximum": 1.1481322735478956e-15, "minimum": 0.0}, "transcription_TU0_4905_from_RpoD_mono": {"maximum": 9.95284928161484e-15, "minimum": 0.0}, "transcription_TU0_4904_from_RPOH_MONOMER": {"maximum": 4.912129565074705e-17, "minimum": 0.0}, "transcription_TU0_4906_from_RpoD_mono": {"maximum": 3.7026080180386174e-16, "minimum": 0.0}, "E4PD_FWD_GAPDH-A-CPLX": {"maximum": 5.186290250431635e-05, "minimum": 5.1862899882285366e-05}, "transcription_TU0_8082_from_RpoD_mono": {"maximum": 4.4327174037673913e-17, "minimum": 0.0}, "translation_b2927": {"maximum": 5.171853946275111e-17, "minimum": 0.0}, "transcription_TU0_4905_from_RPOS_MONOMER": {"maximum": 4.7001588957075e-07, "minimum": 4.700158795669556e-07}, "transcription_TU0_4907_from_RpoD_mono": {"maximum": 2.4939263739155097e-16, "minimum": 0.0}, "E4PD_REV_ERYTH4PDEHYDROG-CPLX": {"maximum": 2.5622532662077985e-12, "minimum": 0.0}, "translation_b1779": {"maximum": 4.99956664907707e-05, "minimum": 4.999566648986097e-05}, "E4PD_REV_GAPDH-A-CPLX": {"maximum": 2.620882420065488e-12, "minimum": 0.0}, "transcription_TU00443_with_TERM0902_from_RpoD_mono": {"maximum": 4.4327178892054886e-17, "minimum": 0.0}, "transcription_TU0_8082_from_RPOS_MONOMER": {"maximum": 4.5038372879450167e-17, "minimum": 0.0}, "transcription_TU00443_with_TERM0902_from_RPOS_MONOMER": {"maximum": 4.47897345919088e-17, "minimum": 0.0}}, 0.8332975875240791], [1e-15, {"E4PD_FWD_ERYTH4PDEHYDROG-CPLX": {"maximum": 1.2796722156345543e-16, "minimum": 0.0}, "transcription_TU0_4905_from_RpoD_mono": {"maximum": 1.1093133601528468e-15, "minimum": 0.0}, "transcription_TU0_4904_from_RPOH_MONOMER": {"maximum": 5.4749055161762535e-18, "minimum": 0.0}, "transcription_TU0_4906_from_RpoD_mono": {"maximum": 4.1268107491091053e-17, "minimum": 0.0}, "E4PD_FWD_GAPDH-A-CPLX": {"maximum": 5.186290017554941e-05, "minimum": 5.186289988330602e-05}, "transcription_TU0_8082_from_RpoD_mono": {"maximum": 4.940563960162595e-18, "minimum": 0.0}, "translation_b2927": {"maximum": 5.764384295024619e-18, "minimum": 2.928993465268149e-51}, "transcription_TU0_4905_from_RPOS_MONOMER": {"maximum": 4.700158895254874e-07, "minimum": 4.700158884104965e-07}, "transcription_TU0_4907_from_RpoD_mono": {"maximum": 2.7796497053208275e-17, "minimum": 0.0}, "E4PD_REV_ERYTH4PDEHYDROG-CPLX": {"maximum": 2.855807120067275e-13, "minimum": 0.0}, "translation_b1779": {"maximum": 4.999566649072144e-05, "minimum": 4.999566649062005e-05}, "E4PD_REV_GAPDH-A-CPLX": {"maximum": 2.921151248788911e-13, "minimum": 0.0}, "transcription_TU00443_with_TERM0902_from_RpoD_mono": {"maximum": 4.94056840849676e-18, "minimum": 0.0}, "transcription_TU0_8082_from_RPOS_MONOMER": {"maximum": 5.019835891332278e-18, "minimum": 0.0}, "transcription_TU00443_with_TERM0902_from_RPOS_MONOMER": {"maximum": 4.992123301850841e-18, "minimum": 0.0}}, 0.8332975875240838]]
