# Supplementary material for: COBRAme: A computational framework for genome-scale models of metabolism and gene expression
Source: PLoS Comput Biol. 2018 Jul 5;14(7):e1006302. doi: 10.1371/journal.pcbi.1006302 (PMC6049947; doi:10.1371/journal.pcbi.1006302)
Supplement: S3 File — All results outlined in the manuscript can be reproduced by following the instructions in the README. A JSON version of iJL1678b-ME is also contained in this file. Alternatively, these scripts can be found at https://github.com/coltonlloyd/cobrame_supplement. (ZIP) [file pcbi.1006302.s003.zip › S3_File/Figure_4_solver_accuracy/simulation_output/ENO_fva.json]

[[0.1, {"transcription_TU0_6557_from_RpoD_mono": {"maximum": 0.000273488683829145, "minimum": 0.0}, "transcription_TU0_6428_from_RpoD_mono": {"maximum": 0.00026679118359600743, "minimum": 0.0}, "transcription_TU0_14413_from_RpoD_mono": {"maximum": 0.00040959378975383, "minimum": 0.0}, "transcription_TU0_14414_from_RpoD_mono": {"maximum": 0.000384230489356919, "minimum": 0.0}, "transcription_TU0_14821_from_RpoD_mono": {"maximum": 0.0005597800977342715, "minimum": 0.0}, "ENO_FWD_Eno_dim_mod_4:mg2": {"maximum": 133.60079236745634, "minimum": 0.0}, "transcription_TU0_14654_from_RpoD_mono": {"maximum": 0.00027400881175050027, "minimum": 0.0}, "translation_b2779": {"maximum": 0.0006476606772707191, "minimum": 1.0197911283728775e-08}, "transcription_TU0_14820_from_RPOS_MONOMER": {"maximum": 0.0006440478248296108, "minimum": 0.0}, "transcription_TU0_14412_from_RpoD_mono": {"maximum": 0.0004152041692606766, "minimum": 0.0}, "transcription_TU0_14653_from_RpoD_mono": {"maximum": 0.0006164080650292404, "minimum": 0.0}, "ENO_REV_Eno_dim_mod_4:mg2": {"maximum": 123.13907333235724, "minimum": 0.0}, "transcription_TU0_14820_from_RpoD_mono": {"maximum": 0.0006405878255249379, "minimum": 0.0}, "transcription_TU0_14821_from_RPOS_MONOMER": {"maximum": 0.0005627887743890201, "minimum": 0.0}}, 0.75], [0.01, {"transcription_TU0_6557_from_RpoD_mono": {"maximum": 4.430376394964621e-06, "minimum": 0.0}, "transcription_TU0_6428_from_RpoD_mono": {"maximum": 4.321892849159249e-06, "minimum": 0.0}, "transcription_TU0_14413_from_RpoD_mono": {"maximum": 6.257871915668219e-06, "minimum": 0.0}, "transcription_TU0_14414_from_RpoD_mono": {"maximum": 5.870424412827172e-06, "minimum": 0.0}, "transcription_TU0_14821_from_RpoD_mono": {"maximum": 8.552472260493262e-06, "minimum": 0.0}, "ENO_FWD_Eno_dim_mod_4:mg2": {"maximum": 13.51435802428966, "minimum": 9.452707897229617}, "transcription_TU0_14654_from_RpoD_mono": {"maximum": 4.4388101628793125e-06, "minimum": 0.0}, "translation_b2779": {"maximum": 4.2209042906091876e-05, "minimum": 2.649633045862073e-05}, "transcription_TU0_14820_from_RPOS_MONOMER": {"maximum": 9.838326392481185e-06, "minimum": 0.0}, "transcription_TU0_14412_from_RpoD_mono": {"maximum": 6.3435906381067395e-06, "minimum": 0.0}, "transcription_TU0_14653_from_RpoD_mono": {"maximum": 9.417736595810962e-06, "minimum": 0.0}, "ENO_REV_Eno_dim_mod_4:mg2": {"maximum": 1.8758581507605852, "minimum": 0.0}, "transcription_TU0_14820_from_RpoD_mono": {"maximum": 9.78719547367453e-06, "minimum": 0.0}, "transcription_TU0_14821_from_RPOS_MONOMER": {"maximum": 8.596932595144105e-06, "minimum": 0.0}}, 0.83203125], [0.001, {"transcription_TU0_6557_from_RpoD_mono": {"maximum": 2.0263043976480464e-06, "minimum": 0.0}, "transcription_TU0_6428_from_RpoD_mono": {"maximum": 1.9766877384003406e-06, "minimum": 0.0}, "transcription_TU0_14413_from_RpoD_mono": {"maximum": 2.6541821953230226e-06, "minimum": 0.0}, "transcription_TU0_14414_from_RpoD_mono": {"maximum": 2.489852371335396e-06, "minimum": 0.0}, "transcription_TU0_14821_from_RpoD_mono": {"maximum": 3.6274024517738987e-06, "minimum": 0.0}, "ENO_FWD_Eno_dim_mod_4:mg2": {"maximum": 12.355275839922086, "minimum": 10.145145381706863}, "transcription_TU0_14654_from_RpoD_mono": {"maximum": 2.030161747857148e-06, "minimum": 0.0}, "translation_b2779": {"maximum": 3.619005314372688e-05, "minimum": 2.8461212052934342e-05}, "transcription_TU0_14820_from_RPOS_MONOMER": {"maximum": 4.172772624381821e-06, "minimum": 0.0}, "transcription_TU0_14412_from_RpoD_mono": {"maximum": 2.6905385096234346e-06, "minimum": 0.0}, "transcription_TU0_14653_from_RpoD_mono": {"maximum": 3.994391601335157e-06, "minimum": 0.0}, "ENO_REV_Eno_dim_mod_4:mg2": {"maximum": 0.7909132750185993, "minimum": 0.0}, "transcription_TU0_14820_from_RpoD_mono": {"maximum": 4.151092139728648e-06, "minimum": 0.0}, "transcription_TU0_14821_from_RPOS_MONOMER": {"maximum": 3.646254477920703e-06, "minimum": 0.0}}, 0.832763671875], [0.0001, {"transcription_TU0_6557_from_RpoD_mono": {"maximum": 5.237598989084271e-07, "minimum": 0.0}, "transcription_TU0_6428_from_RpoD_mono": {"maximum": 5.109349744002407e-07, "minimum": 0.0}, "transcription_TU0_14413_from_RpoD_mono": {"maximum": 4.0187844405208894e-07, "minimum": 0.0}, "transcription_TU0_14414_from_RpoD_mono": {"maximum": 3.769967448778263e-07, "minimum": 0.0}, "transcription_TU0_14821_from_RpoD_mono": {"maximum": 5.492369246664885e-07, "minimum": 0.0}, "ENO_FWD_Eno_dim_mod_4:mg2": {"maximum": 11.473735613467666, "minimum": 10.70004718897545}, "transcription_TU0_14654_from_RpoD_mono": {"maximum": 5.247569530143783e-07, "minimum": 0.0}, "translation_b2779": {"maximum": 3.2422693879652685e-05, "minimum": 3.003362540460637e-05}, "transcription_TU0_14820_from_RPOS_MONOMER": {"maximum": 6.318126934740039e-07, "minimum": 0.0}, "transcription_TU0_14412_from_RpoD_mono": {"maximum": 4.073832737921081e-07, "minimum": 0.0}, "transcription_TU0_14653_from_RpoD_mono": {"maximum": 6.048039858872345e-07, "minimum": 0.0}, "ENO_REV_Eno_dim_mod_4:mg2": {"maximum": 0.11280827013721645, "minimum": 0.0}, "transcription_TU0_14820_from_RpoD_mono": {"maximum": 6.285305400114726e-07, "minimum": 0.0}, "transcription_TU0_14821_from_RPOS_MONOMER": {"maximum": 5.520908846438262e-07, "minimum": 0.0}}, 0.833221435546875], [1e-05, {"transcription_TU0_6557_from_RpoD_mono": {"maximum": 2.653774103100922e-07, "minimum": 0.0}, "transcription_TU0_6428_from_RpoD_mono": {"maximum": 2.1448723941369108e-07, "minimum": 0.0}, "transcription_TU0_14413_from_RpoD_mono": {"maximum": 2.3877048706420675e-08, "minimum": 0.0}, "transcription_TU0_14414_from_RpoD_mono": {"maximum": 2.0211665933029534e-08, "minimum": 0.0}, "transcription_TU0_14821_from_RpoD_mono": {"maximum": 4.903528662360387e-08, "minimum": 0.0}, "ENO_FWD_Eno_dim_mod_4:mg2": {"maximum": 11.330448391194569, "minimum": 11.254473245168846}, "transcription_TU0_14654_from_RpoD_mono": {"maximum": 2.662556578999315e-07, "minimum": 0.0}, "translation_b2779": {"maximum": 3.181009909287459e-05, "minimum": 3.159186886177109e-05}, "transcription_TU0_14820_from_RPOS_MONOMER": {"maximum": 5.640755560306998e-08, "minimum": 0.0}, "transcription_TU0_14412_from_RpoD_mono": {"maximum": 2.4798018462218594e-08, "minimum": 0.0}, "transcription_TU0_14653_from_RpoD_mono": {"maximum": 5.399625497046527e-08, "minimum": 0.0}, "ENO_REV_Eno_dim_mod_4:mg2": {"maximum": 0.00261516239612129, "minimum": 0.0}, "transcription_TU0_14820_from_RpoD_mono": {"maximum": 5.6114536562597015e-08, "minimum": 0.0}, "transcription_TU0_14821_from_RPOS_MONOMER": {"maximum": 4.9290078060812405e-08, "minimum": 0.0}}, 0.8332958221435547], [1e-06, {"transcription_TU0_6557_from_RpoD_mono": {"maximum": 2.572257809123388e-07, "minimum": 0.0}, "transcription_TU0_6428_from_RpoD_mono": {"maximum": 4.068535817914487e-08, "minimum": 0.0}, "transcription_TU0_14413_from_RpoD_mono": {"maximum": 4.529156538899799e-09, "minimum": 0.0}, "transcription_TU0_14414_from_RpoD_mono": {"maximum": 3.833882487830818e-09, "minimum": 0.0}, "transcription_TU0_14821_from_RpoD_mono": {"maximum": 1.7235372432655692e-08, "minimum": 0.0}, "ENO_FWD_Eno_dim_mod_4:mg2": {"maximum": 11.327692766474428, "minimum": 11.31328150966796}, "transcription_TU0_14654_from_RpoD_mono": {"maximum": 2.580770512810697e-07, "minimum": 0.0}, "translation_b2779": {"maximum": 3.1798317330960245e-05, "minimum": 3.175692250057409e-05}, "transcription_TU0_14820_from_RPOS_MONOMER": {"maximum": 4.534207454434232e-08, "minimum": 0.0}, "transcription_TU0_14412_from_RpoD_mono": {"maximum": 4.703852175089345e-09, "minimum": 0.0}, "transcription_TU0_14653_from_RpoD_mono": {"maximum": 4.340379933986619e-08, "minimum": 0.0}, "ENO_REV_Eno_dim_mod_4:mg2": {"maximum": 0.0004960613128049797, "minimum": 0.0}, "transcription_TU0_14820_from_RpoD_mono": {"maximum": 4.5106537230420764e-08, "minimum": 0.0}, "transcription_TU0_14821_from_RPOS_MONOMER": {"maximum": 1.7945396670330718e-08, "minimum": 0.0}}, 0.8332972526550293], [1e-07, {"transcription_TU0_6557_from_RpoD_mono": {"maximum": 1.1515205659055818e-07, "minimum": 0.0}, "transcription_TU0_6428_from_RpoD_mono": {"maximum": 8.097505796380218e-09, "minimum": 0.0}, "transcription_TU0_14413_from_RpoD_mono": {"maximum": 9.014267784843138e-10, "minimum": 0.0}, "transcription_TU0_14414_from_RpoD_mono": {"maximum": 7.63048110663924e-10, "minimum": 0.0}, "transcription_TU0_14821_from_RpoD_mono": {"maximum": 3.430313382066838e-09, "minimum": 0.0}, "ENO_FWD_Eno_dim_mod_4:mg2": {"maximum": 11.327176086419318, "minimum": 11.324307857655787}, "transcription_TU0_14654_from_RpoD_mono": {"maximum": 2.5654356255319896e-07, "minimum": 1.410104184463155e-07}, "translation_b2779": {"maximum": 3.1796108246031826e-05, "minimum": 3.1787869555268765e-05}, "transcription_TU0_14820_from_RPOS_MONOMER": {"maximum": 4.326729687625655e-08, "minimum": 0.0}, "transcription_TU0_14412_from_RpoD_mono": {"maximum": 9.36196017160949e-10, "minimum": 0.0}, "transcription_TU0_14653_from_RpoD_mono": {"maximum": 1.1549436014923182e-08, "minimum": 0.0}, "ENO_REV_Eno_dim_mod_4:mg2": {"maximum": 9.872985160397646e-05, "minimum": 0.0}, "transcription_TU0_14820_from_RpoD_mono": {"maximum": 4.3042537379119326e-08, "minimum": 0.0}, "transcription_TU0_14821_from_RPOS_MONOMER": {"maximum": 3.5716277290455213e-09, "minimum": 0.0}}, 0.8332975208759308], [1e-08, {"transcription_TU0_6557_from_RpoD_mono": {"maximum": 8.95129712462574e-09, "minimum": 0.0}, "transcription_TU0_6428_from_RpoD_mono": {"maximum": 6.294562385097597e-10, "minimum": 0.0}, "transcription_TU0_14413_from_RpoD_mono": {"maximum": 7.007203497541547e-11, "minimum": 0.0}, "transcription_TU0_14414_from_RpoD_mono": {"maximum": 5.931522689798238e-11, "minimum": 0.0}, "transcription_TU0_14821_from_RpoD_mono": {"maximum": 2.666539813914532e-10, "minimum": 0.0}, "ENO_FWD_Eno_dim_mod_4:mg2": {"maximum": 11.327057680553569, "minimum": 11.326834720126472}, "transcription_TU0_14654_from_RpoD_mono": {"maximum": 2.5619213805040036e-07, "minimum": 2.472112172465065e-07}, "translation_b2779": {"maximum": 3.179560199719444e-05, "minimum": 3.1794961566349196e-05}, "transcription_TU0_14820_from_RPOS_MONOMER": {"maximum": 4.279182699094728e-08, "minimum": 3.507705076415352e-08}, "transcription_TU0_14412_from_RpoD_mono": {"maximum": 7.277480725524011e-11, "minimum": 0.0}, "transcription_TU0_14653_from_RpoD_mono": {"maximum": 8.977905978305432e-10, "minimum": 0.0}, "ENO_REV_Eno_dim_mod_4:mg2": {"maximum": 7.67472387816429e-06, "minimum": 0.0}, "transcription_TU0_14820_from_RpoD_mono": {"maximum": 7.67470048111695e-09, "minimum": 0.0}, "transcription_TU0_14821_from_RPOS_MONOMER": {"maximum": 2.7763899301811145e-10, "minimum": 0.0}}, 0.8332975823432207], [1e-09, {"transcription_TU0_6557_from_RpoD_mono": {"maximum": 5.034931320996121e-10, "minimum": 0.0}, "transcription_TU0_6428_from_RpoD_mono": {"maximum": 3.540569468874518e-11, "minimum": 0.0}, "transcription_TU0_14413_from_RpoD_mono": {"maximum": 3.9414162968144296e-12, "minimum": 0.0}, "transcription_TU0_14414_from_RpoD_mono": {"maximum": 3.3363666693419287e-12, "minimum": 0.0}, "transcription_TU0_14821_from_RpoD_mono": {"maximum": 1.499877016959652e-11, "minimum": 0.0}, "ENO_FWD_Eno_dim_mod_4:mg2": {"maximum": 11.327048261886546, "minimum": 11.327035720794836}, "transcription_TU0_14654_from_RpoD_mono": {"maximum": 2.561641837745966e-07, "minimum": 2.5565902436789485e-07}, "translation_b2779": {"maximum": 3.179556172731882e-05, "minimum": 3.179552570432531e-05}, "transcription_TU0_14820_from_RPOS_MONOMER": {"maximum": 4.2754005449765964e-08, "minimum": 4.2320064223261664e-08}, "transcription_TU0_14412_from_RpoD_mono": {"maximum": 4.093442004559732e-12, "minimum": 0.0}, "transcription_TU0_14653_from_RpoD_mono": {"maximum": 5.049898287307609e-11, "minimum": 0.0}, "ENO_REV_Eno_dim_mod_4:mg2": {"maximum": 4.316883586991879e-07, "minimum": 0.0}, "transcription_TU0_14820_from_RpoD_mono": {"maximum": 4.31687043403457e-10, "minimum": 0.0}, "transcription_TU0_14821_from_RPOS_MONOMER": {"maximum": 1.5616655803788722e-11, "minimum": 0.0}}, 0.8332975872326642], [1e-10, {"transcription_TU0_6557_from_RpoD_mono": {"maximum": 5.0933841313111313e-11, "minimum": 0.0}, "transcription_TU0_6428_from_RpoD_mono": {"maximum": 3.5816735519826567e-12, "minimum": 0.0}, "transcription_TU0_14413_from_RpoD_mono": {"maximum": 3.9871739933090873e-13, "minimum": 0.0}, "transcription_TU0_14414_from_RpoD_mono": {"maximum": 3.375100069201661e-13, "minimum": 0.0}, "transcription_TU0_14821_from_RpoD_mono": {"maximum": 1.517289772214942e-12, "minimum": 0.0}, "ENO_FWD_Eno_dim_mod_4:mg2": {"maximum": 11.327047757316933, "minimum": 11.327046488648241}, "transcription_TU0_14654_from_RpoD_mono": {"maximum": 2.561626862295257e-07, "minimum": 2.561115838262988e-07}, "translation_b2779": {"maximum": 3.179555957001192e-05, "minimum": 3.1795555925891845e-05}, "transcription_TU0_14820_from_RPOS_MONOMER": {"maximum": 4.275197930310481e-08, "minimum": 4.2708081398321496e-08}, "transcription_TU0_14412_from_RpoD_mono": {"maximum": 4.1409646366628867e-13, "minimum": 0.0}, "transcription_TU0_14653_from_RpoD_mono": {"maximum": 5.1085248560132756e-12, "minimum": 0.0}, "ENO_REV_Eno_dim_mod_4:mg2": {"maximum": 4.367000254234387e-08, "minimum": 0.0}, "transcription_TU0_14820_from_RpoD_mono": {"maximum": 4.366986948985842e-11, "minimum": 0.0}, "transcription_TU0_14821_from_RPOS_MONOMER": {"maximum": 1.5797956671945892e-12, "minimum": 0.0}}, 0.8332975874945987], [1e-11, {"transcription_TU0_6557_from_RpoD_mono": {"maximum": 3.801617002951808e-12, "minimum": 0.0}, "transcription_TU0_6428_from_RpoD_mono": {"maximum": 2.673301428545919e-13, "minimum": 0.0}, "transcription_TU0_14413_from_RpoD_mono": {"maximum": 2.975960197761024e-14, "minimum": 0.0}, "transcription_TU0_14414_from_RpoD_mono": {"maximum": 2.519118424793971e-14, "minimum": 0.0}, "transcription_TU0_14821_from_RpoD_mono": {"maximum": 1.132479790990816e-13, "minimum": 0.0}, "ENO_FWD_Eno_dim_mod_4:mg2": {"maximum": 11.327047704768114, "minimum": 11.327047610076798}, "transcription_TU0_14654_from_RpoD_mono": {"maximum": 2.5616253026625147e-07, "minimum": 2.561587160680688e-07}, "translation_b2779": {"maximum": 3.1795559345337507e-05, "minimum": 3.179555907334646e-05}, "transcription_TU0_14820_from_RPOS_MONOMER": {"maximum": 4.275176828810458e-08, "minimum": 4.2748491821674886e-08}, "transcription_TU0_14412_from_RpoD_mono": {"maximum": 3.0907469694796795e-14, "minimum": 0.0}, "transcription_TU0_14653_from_RpoD_mono": {"maximum": 3.8129177874672367e-13, "minimum": 0.0}, "ENO_REV_Eno_dim_mod_4:mg2": {"maximum": 3.2594561867736007e-09, "minimum": 0.0}, "transcription_TU0_14820_from_RpoD_mono": {"maximum": 3.2594462559862258e-12, "minimum": 0.0}, "transcription_TU0_14821_from_RPOS_MONOMER": {"maximum": 1.1791331489557503e-13, "minimum": 0.0}}, 0.8332975875218835], [1e-12, {"transcription_TU0_6557_from_RpoD_mono": {"maximum": 2.6679151422593187e-13, "minimum": 0.0}, "transcription_TU0_6428_from_RpoD_mono": {"maximum": 1.8760809822627452e-14, "minimum": 0.0}, "transcription_TU0_14413_from_RpoD_mono": {"maximum": 2.0884821559422186e-15, "minimum": 0.0}, "transcription_TU0_14414_from_RpoD_mono": {"maximum": 1.7678777702847638e-15, "minimum": 0.0}, "transcription_TU0_14821_from_RpoD_mono": {"maximum": 7.947565418477148e-15, "minimum": 0.0}, "ENO_FWD_Eno_dim_mod_4:mg2": {"maximum": 11.327047700827055, "minimum": 11.327047694181767}, "transcription_TU0_14654_from_RpoD_mono": {"maximum": 2.561625185693083e-07, "minimum": 2.5616225089486706e-07}, "translation_b2779": {"maximum": 3.1795559328487365e-05, "minimum": 3.1795559309399464e-05}, "transcription_TU0_14820_from_RPOS_MONOMER": {"maximum": 4.2751752462388435e-08, "minimum": 4.2751522525117637e-08}, "transcription_TU0_14412_from_RpoD_mono": {"maximum": 2.1690377061637164e-15, "minimum": 0.0}, "transcription_TU0_14653_from_RpoD_mono": {"maximum": 2.675845855495616e-14, "minimum": 0.0}, "ENO_REV_Eno_dim_mod_4:mg2": {"maximum": 2.2874351911602242e-10, "minimum": 0.0}, "transcription_TU0_14820_from_RpoD_mono": {"maximum": 2.2874282220009946e-13, "minimum": 0.0}, "transcription_TU0_14821_from_RPOS_MONOMER": {"maximum": 8.274971361981269e-15, "minimum": 0.0}}, 0.8332975875239299], [1e-13, {"transcription_TU0_6557_from_RpoD_mono": {"maximum": 1.1949241077908523e-13, "minimum": 0.0}, "transcription_TU0_6428_from_RpoD_mono": {"maximum": 8.402720005422644e-15, "minimum": 0.0}, "transcription_TU0_14413_from_RpoD_mono": {"maximum": 9.354036930511563e-16, "minimum": 0.0}, "transcription_TU0_14414_from_RpoD_mono": {"maximum": 7.918092048260511e-16, "minimum": 0.0}, "transcription_TU0_14821_from_RpoD_mono": {"maximum": 3.559610036294957e-15, "minimum": 0.0}, "ENO_FWD_Eno_dim_mod_4:mg2": {"maximum": 11.327047700662828, "minimum": 11.32704769768649}, "transcription_TU0_14654_from_RpoD_mono": {"maximum": 2.5616251808188687e-07, "minimum": 2.56162398194025e-07}, "translation_b2779": {"maximum": 3.179555932778521e-05, "minimum": 3.179555931923598e-05}, "transcription_TU0_14820_from_RPOS_MONOMER": {"maximum": 4.275175180291775e-08, "minimum": 4.275164881703819e-08}, "transcription_TU0_14412_from_RpoD_mono": {"maximum": 9.714834633499974e-16, "minimum": 0.0}, "transcription_TU0_14653_from_RpoD_mono": {"maximum": 1.1984761688426001e-14, "minimum": 0.0}, "ENO_REV_Eno_dim_mod_4:mg2": {"maximum": 1.0245121404141599e-10, "minimum": 0.0}, "transcription_TU0_14820_from_RpoD_mono": {"maximum": 1.0245090197737451e-13, "minimum": 0.0}, "transcription_TU0_14821_from_RPOS_MONOMER": {"maximum": 3.706250852918425e-15, "minimum": 0.0}}, 0.8332975875240152], [1e-14, {"transcription_TU0_6557_from_RpoD_mono": {"maximum": 9.034583528491332e-15, "minimum": 0.0}, "transcription_TU0_6428_from_RpoD_mono": {"maximum": 6.353129478545459e-16, "minimum": 0.0}, "transcription_TU0_14413_from_RpoD_mono": {"maximum": 7.072401285949647e-17, "minimum": 0.0}, "transcription_TU0_14414_from_RpoD_mono": {"maximum": 5.986711918785048e-17, "minimum": 0.0}, "transcription_TU0_14821_from_RpoD_mono": {"maximum": 2.691350353879083e-16, "minimum": 0.0}, "ENO_FWD_Eno_dim_mod_4:mg2": {"maximum": 11.327047700539675, "minimum": 11.32704770031464}, "transcription_TU0_14654_from_RpoD_mono": {"maximum": 2.561625177163754e-07, "minimum": 2.5616250865189316e-07}, "translation_b2779": {"maximum": 3.1795559327258666e-05, "minimum": 3.179555932661228e-05}, "transcription_TU0_14820_from_RPOS_MONOMER": {"maximum": 4.275175130838866e-08, "minimum": 4.275174352183156e-08}, "transcription_TU0_14412_from_RpoD_mono": {"maximum": 7.345192673855554e-17, "minimum": 0.0}, "transcription_TU0_14653_from_RpoD_mono": {"maximum": 9.061439964974188e-16, "minimum": 0.0}, "ENO_REV_Eno_dim_mod_4:mg2": {"maximum": 7.746132541277402e-12, "minimum": 0.0}, "transcription_TU0_14820_from_RpoD_mono": {"maximum": 7.746108941152122e-15, "minimum": 0.0}, "transcription_TU0_14821_from_RPOS_MONOMER": {"maximum": 2.802222558758764e-16, "minimum": 0.0}}, 0.8332975875240791], [1e-15, {"transcription_TU0_6557_from_RpoD_mono": {"maximum": 1.006966338949547e-15, "minimum": 0.0}, "transcription_TU0_6428_from_RpoD_mono": {"maximum": 7.080998816971179e-17, "minimum": 0.0}, "transcription_TU0_14413_from_RpoD_mono": {"maximum": 7.88267661069601e-18, "minimum": 0.0}, "transcription_TU0_14414_from_RpoD_mono": {"maximum": 6.672601302688182e-18, "minimum": 0.0}, "transcription_TU0_14821_from_RpoD_mono": {"maximum": 2.99969467551903e-17, "minimum": 0.0}, "ENO_FWD_Eno_dim_mod_4:mg2": {"maximum": 11.327047700530725, "minimum": 11.327047700505643}, "transcription_TU0_14654_from_RpoD_mono": {"maximum": 2.561625176898117e-07, "minimum": 2.5616251667951366e-07}, "translation_b2779": {"maximum": 3.17955593272204e-05, "minimum": 3.1795559327148355e-05}, "transcription_TU0_14820_from_RPOS_MONOMER": {"maximum": 4.275175127244827e-08, "minimum": 4.275175040458347e-08}, "transcription_TU0_14412_from_RpoD_mono": {"maximum": 8.186716414990532e-18, "minimum": 0.0}, "transcription_TU0_14653_from_RpoD_mono": {"maximum": 1.009959314901153e-16, "minimum": 0.0}, "ENO_REV_Eno_dim_mod_4:mg2": {"maximum": 8.633594984325812e-13, "minimum": 0.0}, "transcription_TU0_14820_from_RpoD_mono": {"maximum": 8.633570004746715e-16, "minimum": 0.0}, "transcription_TU0_14821_from_RPOS_MONOMER": {"maximum": 3.123269348459973e-17, "minimum": 0.0}}, 0.8332975875240838]]
