# Supplementary material for: COBRAme: A computational framework for genome-scale models of metabolism and gene expression
Source: PLoS Comput Biol. 2018 Jul 5;14(7):e1006302. doi: 10.1371/journal.pcbi.1006302 (PMC6049947; doi:10.1371/journal.pcbi.1006302)
Supplement: S3 File — All results outlined in the manuscript can be reproduced by following the instructions in the README. A JSON version of iJL1678b-ME is also contained in this file. Alternatively, these scripts can be found at https://github.com/coltonlloyd/cobrame_supplement. (ZIP) [file pcbi.1006302.s003.zip › S3_File/Figure_4_solver_accuracy/simulation_output/ENO_time.json]

[[0.1, 197.1916060447693, 0.75], [0.01, 216.6803207397461, 0.83203125], [0.001, 230.60962748527527, 0.832763671875], [0.0001, 244.15842962265015, 0.833221435546875], [1e-05, 262.99642300605774, 0.8332958221435547], [1e-06, 276.9994463920593, 0.8332972526550293], [1e-07, 291.07263469696045, 0.8332975208759308], [1e-08, 308.7349705696106, 0.8332975823432207], [1e-09, 323.1698908805847, 0.8332975872326642], [1e-10, 337.0136902332306, 0.8332975874945987], [1e-11, 354.6245381832123, 0.8332975875218835], [1e-12, 369.1423590183258, 0.8332975875239299], [1e-13, 383.0321457386017, 0.8332975875240152], [1e-14, 401.5980260372162, 0.8332975875240791], [1e-15, 439.3136739730835, 0.8332975875240838]]
