# Supplementary material for: COBRAme: A computational framework for genome-scale models of metabolism and gene expression
Source: PLoS Comput Biol. 2018 Jul 5;14(7):e1006302. doi: 10.1371/journal.pcbi.1006302 (PMC6049947; doi:10.1371/journal.pcbi.1006302)
Supplement: S3 File — All results outlined in the manuscript can be reproduced by following the instructions in the README. A JSON version of iJL1678b-ME is also contained in this file. Alternatively, these scripts can be found at https://github.com/coltonlloyd/cobrame_supplement. (ZIP) [file pcbi.1006302.s003.zip › S3_File/Figure_4_solver_accuracy/simulation_output/MGSA_fva.json]

[[0.1, {"translation_b0963": {"maximum": 0.0002535232295489312, "minimum": -3.8848555889127986e-28}, "MGSA_FWD_METHGLYSYN-CPLX": {"maximum": 13.630745680229381, "minimum": 0.0}, "transcription_TU0_13100_from_RpoD_mono": {"maximum": 0.00172804462137053, "minimum": -2.811496095273685e-30}}, 0.75], [0.01, {"translation_b0963": {"maximum": 4.7393842342305125e-06, "minimum": -3.229851547777244e-28}, "MGSA_FWD_METHGLYSYN-CPLX": {"maximum": 0.22969175238102912, "minimum": 0.0}, "transcription_TU0_13100_from_RpoD_mono": {"maximum": 2.629569437210852e-05, "minimum": -3.037603698621308e-30}}, 0.83203125], [0.001, {"translation_b0963": {"maximum": 1.999868889805799e-06, "minimum": -3.2327492524276595e-28}, "MGSA_FWD_METHGLYSYN-CPLX": {"maximum": 0.09683734477078436, "minimum": 0.0}, "transcription_TU0_13100_from_RpoD_mono": {"maximum": 1.1086834684970814e-05, "minimum": -3.0396468007494923e-30}}, 0.832763671875], [0.0001, {"translation_b0963": {"maximum": 2.8538598534891387e-07, "minimum": -3.2345604462748405e-28}, "MGSA_FWD_METHGLYSYN-CPLX": {"maximum": 0.013811324451458462, "minimum": 0.0}, "transcription_TU0_13100_from_RpoD_mono": {"maximum": 1.581306032064417e-06, "minimum": -3.0409239524670047e-30}}, 0.833221435546875], [1e-05, {"translation_b0963": {"maximum": 6.6164639073077215e-09, "minimum": -3.2348547746022618e-28}, "MGSA_FWD_METHGLYSYN-CPLX": {"maximum": 0.0003201768024436299, "minimum": 0.0}, "transcription_TU0_13100_from_RpoD_mono": {"maximum": 3.6658361208543815e-08, "minimum": -3.0411315050569202e-30}}, 0.8332958221435547], [1e-06, {"translation_b0963": {"maximum": 1.2550566450561164e-09, "minimum": -3.2348604347879513e-28}, "MGSA_FWD_METHGLYSYN-CPLX": {"maximum": 6.0733246533981756e-05, "minimum": 0.0}, "transcription_TU0_13100_from_RpoD_mono": {"maximum": 6.953600406004607e-09, "minimum": -3.0411354964953878e-30}}, 0.8332972526550293], [1e-07, {"translation_b0963": {"maximum": 2.4979088214972476e-10, "minimum": -3.234861496072878e-28}, "MGSA_FWD_METHGLYSYN-CPLX": {"maximum": 1.2087586966054294e-05, "minimum": 0.0}, "transcription_TU0_13100_from_RpoD_mono": {"maximum": 1.383957819385741e-09, "minimum": -3.041136244892462e-30}}, 0.8332975208759308], [1e-08, {"translation_b0963": {"maximum": 1.9417391461856417e-11, "minimum": -3.234861739284011e-28}, "MGSA_FWD_METHGLYSYN-CPLX": {"maximum": 9.396235307553793e-07, "minimum": 0.0}, "transcription_TU0_13100_from_RpoD_mono": {"maximum": 1.0758138433343735e-10, "minimum": -3.0411364163998744e-30}}, 0.8332975823432207], [1e-09, {"translation_b0963": {"maximum": 1.0921906805502908e-12, "minimum": -3.234861758630351e-28}, "MGSA_FWD_METHGLYSYN-CPLX": {"maximum": 5.2852004323606056e-08, "minimum": 0.0}, "transcription_TU0_13100_from_RpoD_mono": {"maximum": 6.051244574071302e-12, "minimum": -3.0411364300425106e-30}}, 0.8332975872326642], [1e-10, {"translation_b0963": {"maximum": 1.1048704198067986e-13, "minimum": -3.234861759666762e-28}, "MGSA_FWD_METHGLYSYN-CPLX": {"maximum": 5.346558730649066e-09, "minimum": 0.0}, "transcription_TU0_13100_from_RpoD_mono": {"maximum": 6.12149622772627e-13, "minimum": -3.041136430773366e-30}}, 0.8332975874945987], [1e-11, {"translation_b0963": {"maximum": 8.246568618896493e-15, "minimum": -3.2348617597747214e-28}, "MGSA_FWD_METHGLYSYN-CPLX": {"maximum": 3.9905823031741556e-10, "minimum": 0.0}, "transcription_TU0_13100_from_RpoD_mono": {"maximum": 4.568982731882294e-14, "minimum": -3.0411364308494963e-30}}, 0.8332975875218835], [1e-12, {"translation_b0963": {"maximum": 5.787312418111426e-16, "minimum": -3.2348617597828184e-28}, "MGSA_FWD_METHGLYSYN-CPLX": {"maximum": 2.8005280239397027e-11, "minimum": 0.0}, "transcription_TU0_13100_from_RpoD_mono": {"maximum": 3.206440366167381e-15, "minimum": -3.0411364308552062e-30}}, 0.8332975875239299], [1e-13, {"translation_b0963": {"maximum": 2.5920611260010663e-16, "minimum": -3.234861759783156e-28}, "MGSA_FWD_METHGLYSYN-CPLX": {"maximum": 1.254319673576103e-11, "minimum": 0.0}, "transcription_TU0_13100_from_RpoD_mono": {"maximum": 1.4361224737476144e-15, "minimum": -3.0411364308554434e-30}}, 0.8332975875240152], [1e-14, {"translation_b0963": {"maximum": 1.9598058655919064e-17, "minimum": -3.2348617597834094e-28}, "MGSA_FWD_METHGLYSYN-CPLX": {"maximum": 9.483661587093684e-13, "minimum": 0.0}, "transcription_TU0_13100_from_RpoD_mono": {"maximum": 1.0858236400695124e-16, "minimum": -3.041136430855622e-30}}, 0.8332975875240791], [1e-15, {"translation_b0963": {"maximum": 2.1843381394781083e-18, "minimum": -3.2348617597834274e-28}, "MGSA_FWD_METHGLYSYN-CPLX": {"maximum": 1.0570191694042336e-13, "minimum": 0.0}, "transcription_TU0_13100_from_RpoD_mono": {"maximum": 1.2102249618914298e-17, "minimum": -3.0411364308556354e-30}}, 0.8332975875240838]]
