# Supplementary material for: COBRAme: A computational framework for genome-scale models of metabolism and gene expression
Source: PLoS Comput Biol. 2018 Jul 5;14(7):e1006302. doi: 10.1371/journal.pcbi.1006302 (PMC6049947; doi:10.1371/journal.pcbi.1006302)
Supplement: S3 File — All results outlined in the manuscript can be reproduced by following the instructions in the README. A JSON version of iJL1678b-ME is also contained in this file. Alternatively, these scripts can be found at https://github.com/coltonlloyd/cobrame_supplement. (ZIP) [file pcbi.1006302.s003.zip › S3_File/Figure_4_solver_accuracy/simulation_output/MGSA_time.json]

[[0.1, 209.74484705924988, 0.75], [0.01, 221.43491625785828, 0.83203125], [0.001, 242.9758265018463, 0.832763671875], [0.0001, 260.36895203590393, 0.833221435546875], [1e-05, 264.80461025238037, 0.8332958221435547], [1e-06, 277.1297392845154, 0.8332972526550293], [1e-07, 291.2937970161438, 0.8332975208759308], [1e-08, 334.0928797721863, 0.8332975823432207], [1e-09, 347.37380719184875, 0.8332975872326642], [1e-10, 352.4740483760834, 0.8332975874945987], [1e-11, 370.97816801071167, 0.8332975875218835], [1e-12, 398.17415976524353, 0.8332975875239299], [1e-13, 411.1854863166809, 0.8332975875240152], [1e-14, 430.8391635417938, 0.8332975875240791], [1e-15, 438.21605801582336, 0.8332975875240838]]
