# Supplementary material for: COBRAme: A computational framework for genome-scale models of metabolism and gene expression
Source: PLoS Comput Biol. 2018 Jul 5;14(7):e1006302. doi: 10.1371/journal.pcbi.1006302 (PMC6049947; doi:10.1371/journal.pcbi.1006302)
Supplement: S3 File — All results outlined in the manuscript can be reproduced by following the instructions in the README. A JSON version of iJL1678b-ME is also contained in this file. Alternatively, these scripts can be found at https://github.com/coltonlloyd/cobrame_supplement. (ZIP) [file pcbi.1006302.s003.zip › S3_File/Figure_4_solver_accuracy/simulation_output/PGI_fva.json]

[[0.1, {"transcription_TU0_6444_from_RPOS_MONOMER": {"maximum": 0.0004994112061557941, "minimum": 0.0}, "transcription_TU0_6444_from_RpoD_mono": {"maximum": 0.0004967657615329459, "minimum": 0.0}, "PGI_FWD_CPLX0-7877": {"maximum": 1000.0, "minimum": 0.0}, "translation_b4025": {"maximum": 0.00027777777777777783, "minimum": 9.46554112094601e-38}, "PGI_REV_CPLX0-7877": {"maximum": 1000.0, "minimum": 0.0}}, 0.75], [0.01, {"transcription_TU0_6444_from_RPOS_MONOMER": {"maximum": 7.604357182162489e-06, "minimum": 0.0}, "transcription_TU0_6444_from_RpoD_mono": {"maximum": 7.565377482011337e-06, "minimum": 0.0}, "PGI_FWD_CPLX0-7877": {"maximum": 29.294607637387568, "minimum": 2.9402118717926298}, "translation_b4025": {"maximum": 8.350170669697897e-06, "minimum": 4.530274368430485e-07}, "PGI_REV_CPLX0-7877": {"maximum": 24.899176089327792, "minimum": 0.0}}, 0.83203125], [0.001, {"transcription_TU0_6444_from_RPOS_MONOMER": {"maximum": 3.209851209553639e-06, "minimum": 0.0}, "transcription_TU0_6444_from_RpoD_mono": {"maximum": 3.1934020866299307e-06, "minimum": 0.0}, "PGI_FWD_CPLX0-7877": {"maximum": 14.897644631910408, "minimum": 3.652269100550085}, "translation_b4025": {"maximum": 3.916413218498623e-06, "minimum": 5.632364864536469e-07}, "PGI_REV_CPLX0-7877": {"maximum": 10.498073378069044, "minimum": 0.0}}, 0.832763671875], [0.0001, {"transcription_TU0_6444_from_RPOS_MONOMER": {"maximum": 4.6329399816051927e-07, "minimum": 0.0}, "transcription_TU0_6444_from_RpoD_mono": {"maximum": 4.6092021652089854e-07, "minimum": 0.0}, "PGI_FWD_CPLX0-7877": {"maximum": 5.899494250870514, "minimum": 4.097389163952965}, "translation_b4025": {"maximum": 1.141332748400675e-06, "minimum": 6.322282372561296e-07}, "PGI_REV_CPLX0-7877": {"maximum": 1.4973351853747285, "minimum": 0.0}}, 0.833221435546875], [1e-05, {"transcription_TU0_6444_from_RPOS_MONOMER": {"maximum": 1.697913691601261e-08, "minimum": 0.0}, "transcription_TU0_6444_from_RpoD_mono": {"maximum": 1.6892143231706395e-08, "minimum": 0.0}, "PGI_FWD_CPLX0-7877": {"maximum": 4.437291356013266, "minimum": 4.370307173804001}, "translation_b4025": {"maximum": 6.900928689735556e-07, "minimum": 6.743997610027556e-07}, "PGI_REV_CPLX0-7877": {"maximum": 0.03471173512334472, "minimum": 0.0}}, 0.8332958221435547], [1e-06, {"transcription_TU0_6444_from_RPOS_MONOMER": {"maximum": 8.396160717139083e-09, "minimum": 0.0}, "transcription_TU0_6444_from_RpoD_mono": {"maximum": 8.353142478283248e-09, "minimum": 0.0}, "PGI_FWD_CPLX0-7877": {"maximum": 4.409172060138718, "minimum": 4.396466151600198}, "translation_b4025": {"maximum": 6.814143863427898e-07, "minimum": 6.784376232443102e-07}, "PGI_REV_CPLX0-7877": {"maximum": 0.006584351546430812, "minimum": 0.0}}, 0.8332972526550293], [1e-07, {"transcription_TU0_6444_from_RPOS_MONOMER": {"maximum": 6.786852703743953e-09, "minimum": 0.0}, "transcription_TU0_6444_from_RpoD_mono": {"maximum": 6.752079855594531e-09, "minimum": 0.0}, "PGI_FWD_CPLX0-7877": {"maximum": 4.403899692174696, "minimum": 4.401370870267617}, "translation_b4025": {"maximum": 6.797871675356611e-07, "minimum": 6.791947101202858e-07}, "PGI_REV_CPLX0-7877": {"maximum": 0.0013104671378023878, "minimum": 0.0}}, 0.8332975208759308], [1e-08, {"transcription_TU0_6444_from_RPOS_MONOMER": {"maximum": 6.418052948329635e-09, "minimum": 3.5099360574061505e-10}, "transcription_TU0_6444_from_RpoD_mono": {"maximum": 6.035974399739127e-09, "minimum": 0.0}, "PGI_FWD_CPLX0-7877": {"maximum": 4.40269144117233, "minimum": 4.402494864317853}, "translation_b4025": {"maximum": 6.794142630748593e-07, "minimum": 6.793682086508356e-07}, "PGI_REV_CPLX0-7877": {"maximum": 0.00010186861686121321, "minimum": 0.0}}, 0.8332975823432207], [1e-09, {"transcription_TU0_6444_from_RPOS_MONOMER": {"maximum": 6.388716547501996e-09, "minimum": 6.047456205659038e-09}, "transcription_TU0_6444_from_RpoD_mono": {"maximum": 3.395118739929237e-10, "minimum": 0.0}, "PGI_FWD_CPLX0-7877": {"maximum": 4.402595330111461, "minimum": 4.40258427304428}, "translation_b4025": {"maximum": 6.793846001603531e-07, "minimum": 6.793820096881986e-07}, "PGI_REV_CPLX0-7877": {"maximum": 5.72991246472868e-06, "minimum": 0.0}}, 0.8332975872326642], [1e-10, {"transcription_TU0_6444_from_RPOS_MONOMER": {"maximum": 6.387144960286551e-09, "minimum": 6.3526227414293645e-09}, "transcription_TU0_6444_from_RpoD_mono": {"maximum": 3.4345342196294214e-11, "minimum": 0.0}, "PGI_FWD_CPLX0-7877": {"maximum": 4.40259018132326, "minimum": 4.402589062779891}, "translation_b4025": {"maximum": 6.793830110813883e-07, "minimum": 6.79382749026776e-07}, "PGI_REV_CPLX0-7877": {"maximum": 5.796433627535458e-07, "minimum": 0.0}}, 0.8332975874945987], [1e-11, {"transcription_TU0_6444_from_RPOS_MONOMER": {"maximum": 6.386981285818617e-09, "minimum": 6.384404604956024e-09}, "transcription_TU0_6444_from_RpoD_mono": {"maximum": 2.5634790833649336e-12, "minimum": 0.0}, "PGI_FWD_CPLX0-7877": {"maximum": 4.4025896450977715, "minimum": 4.402589561611559}, "translation_b4025": {"maximum": 6.793828455852342e-07, "minimum": 6.793828260259147e-07}, "PGI_REV_CPLX0-7877": {"maximum": 4.326361425429588e-08, "minimum": 0.0}}, 0.8332975875218835], [1e-12, {"transcription_TU0_6444_from_RPOS_MONOMER": {"maximum": 6.3869690105506966e-09, "minimum": 6.386788183132501e-09}, "transcription_TU0_6444_from_RpoD_mono": {"maximum": 1.7990093791603982e-13, "minimum": 0.0}, "PGI_FWD_CPLX0-7877": {"maximum": 4.402589604881898, "minimum": 4.402589599022967}, "translation_b4025": {"maximum": 6.793828331733432e-07, "minimum": 6.793828318007009e-07}, "PGI_REV_CPLX0-7877": {"maximum": 3.0361725329927086e-09, "minimum": 0.0}}, 0.8332975875239299], [1e-13, {"transcription_TU0_6444_from_RPOS_MONOMER": {"maximum": 6.386968499030122e-09, "minimum": 6.386887508807702e-09}, "transcription_TU0_6444_from_RpoD_mono": {"maximum": 8.057526405566525e-14, "minimum": 0.0}, "PGI_FWD_CPLX0-7877": {"maximum": 4.40258960320607, "minimum": 4.402589600581932}, "translation_b4025": {"maximum": 6.793828326561295e-07, "minimum": 6.79382832041341e-07}, "PGI_REV_CPLX0-7877": {"maximum": 1.3598617452586915e-09, "minimum": 0.0}}, 0.8332975875240152], [1e-14, {"transcription_TU0_6444_from_RPOS_MONOMER": {"maximum": 6.386968115446992e-09, "minimum": 6.386961991937715e-09}, "transcription_TU0_6444_from_RpoD_mono": {"maximum": 6.092134963075855e-15, "minimum": 0.0}, "PGI_FWD_CPLX0-7877": {"maximum": 4.402589601949386, "minimum": 4.40258960175098}, "translation_b4025": {"maximum": 6.79382832268277e-07, "minimum": 6.793828322217941e-07}, "PGI_REV_CPLX0-7877": {"maximum": 1.0281643352908676e-10, "minimum": 0.0}}, 0.8332975875240791], [1e-15, {"transcription_TU0_6444_from_RPOS_MONOMER": {"maximum": 6.386968087569761e-09, "minimum": 6.386967405062977e-09}, "transcription_TU0_6444_from_RpoD_mono": {"maximum": 6.790097670826158e-16, "minimum": 0.0}, "PGI_FWD_CPLX0-7877": {"maximum": 4.402589601858056, "minimum": 4.402589601835942}, "translation_b4025": {"maximum": 6.793828322400896e-07, "minimum": 6.793828322349088e-07}, "PGI_REV_CPLX0-7877": {"maximum": 1.145958898804802e-11, "minimum": 0.0}}, 0.8332975875240838]]
