# Supplementary material for: COBRAme: A computational framework for genome-scale models of metabolism and gene expression
Source: PLoS Comput Biol. 2018 Jul 5;14(7):e1006302. doi: 10.1371/journal.pcbi.1006302 (PMC6049947; doi:10.1371/journal.pcbi.1006302)
Supplement: S3 File — All results outlined in the manuscript can be reproduced by following the instructions in the README. A JSON version of iJL1678b-ME is also contained in this file. Alternatively, these scripts can be found at https://github.com/coltonlloyd/cobrame_supplement. (ZIP) [file pcbi.1006302.s003.zip › S3_File/Figure_4_solver_accuracy/simulation_output/PSERT_fva.json]

[[0.1, {"transcription_TU0_5964_from_RpoD_mono": {"maximum": 0.0007298533637134111, "minimum": 0.0}, "PSERT_FWD_PSERTRANSAM-CPLX_mod_pydx5p": {"maximum": 15.474041634172895, "minimum": -5.3278257773682274e-33}, "transcription_TU00357_from_RpoD_mono": {"maximum": 0.00033458525060079, "minimum": 3.6511430101268697e-07}, "translation_b0907": {"maximum": 0.0006471703213477621, "minimum": 6.0893644055651685e-12}}, 0.75], [0.01, {"transcription_TU0_5964_from_RpoD_mono": {"maximum": 1.110627490673073e-05, "minimum": 0.0}, "PSERT_FWD_PSERTRANSAM-CPLX_mod_pydx5p": {"maximum": 1.5917650994636279, "minimum": 1.1932381635827387}, "transcription_TU00357_from_RpoD_mono": {"maximum": 5.617272642542165e-06, "minimum": 5.300555559114377e-07}, "translation_b0907": {"maximum": 1.114651152953012e-05, "minimum": 2.1809116505290073e-07}}, 0.83203125], [0.001, {"transcription_TU0_5964_from_RpoD_mono": {"maximum": 4.682646051034635e-06, "minimum": 0.0}, "PSERT_FWD_PSERTRANSAM-CPLX_mod_pydx5p": {"maximum": 1.4426297296015276, "minimum": 1.22852877306168}, "transcription_TU00357_from_RpoD_mono": {"maximum": 2.6772449314361292e-06, "minimum": 5.317954998351284e-07}, "translation_b0907": {"maximum": 4.836126921898045e-06, "minimum": 2.2473871227312932e-07}}, 0.832763671875], [0.0001, {"transcription_TU0_5964_from_RpoD_mono": {"maximum": 6.678819058836786e-07, "minimum": 0.0}, "PSERT_FWD_PSERTRANSAM-CPLX_mod_pydx5p": {"maximum": 1.3270035957587356, "minimum": 1.2505841234581567}, "transcription_TU00357_from_RpoD_mono": {"maximum": 8.397297139321668e-07, "minimum": 5.32981294997015e-07}, "translation_b0907": {"maximum": 8.86951149755437e-07, "minimum": 2.2889896135266133e-07}}, 0.833221435546875], [1e-05, {"transcription_TU0_5964_from_RpoD_mono": {"maximum": 1.548305992922655e-08, "minimum": 0.0}, "PSERT_FWD_PSERTRANSAM-CPLX_mod_pydx5p": {"maximum": 1.2559482032753309, "minimum": 1.2541680247024474}, "transcription_TU00357_from_RpoD_mono": {"maximum": 5.411336644033795e-07, "minimum": 5.339262215958206e-07}, "translation_b0907": {"maximum": 2.4483341306832374e-07, "minimum": 2.2957540371277854e-07}}, 0.8332958221435547], [1e-06, {"transcription_TU0_5964_from_RpoD_mono": {"maximum": 2.93692920941025e-09, "minimum": 0.0}, "PSERT_FWD_PSERTRANSAM-CPLX_mod_pydx5p": {"maximum": 1.2545817511572301, "minimum": 1.2542378664787912}, "transcription_TU00357_from_RpoD_mono": {"maximum": 5.353914331727605e-07, "minimum": 5.340242776891328e-07}, "translation_b0907": {"maximum": 2.3248396309228093e-07, "minimum": 2.295885819036342e-07}}, 0.8332972526550293], [1e-07, {"transcription_TU0_5964_from_RpoD_mono": {"maximum": 5.845297266121522e-10, "minimum": 0.0}, "PSERT_FWD_PSERTRANSAM-CPLX_mod_pydx5p": {"maximum": 1.2543255413781145, "minimum": 1.254254215668117}, "transcription_TU00357_from_RpoD_mono": {"maximum": 5.343147648297251e-07, "minimum": 5.34042663266824e-07}, "translation_b0907": {"maximum": 2.3016843690934103e-07, "minimum": 2.2959164845626653e-07}}, 0.8332975208759308], [1e-08, {"transcription_TU0_5964_from_RpoD_mono": {"maximum": 4.5438174698630916e-11, "minimum": 0.0}, "PSERT_FWD_PSERTRANSAM-CPLX_mod_pydx5p": {"maximum": 1.254266826636214, "minimum": 1.2542612821606136}, "transcription_TU00357_from_RpoD_mono": {"maximum": 5.340680283327311e-07, "minimum": 5.340468766310937e-07}, "translation_b0907": {"maximum": 2.2963779529571302e-07, "minimum": 2.2959295888241686e-07}}, 0.8332975823432207], [1e-09, {"transcription_TU0_5964_from_RpoD_mono": {"maximum": 2.5558093512546034e-12, "minimum": 0.0}, "PSERT_FWD_PSERTRANSAM-CPLX_mod_pydx5p": {"maximum": 1.2542621561363405, "minimum": 1.2542618442703173}, "transcription_TU00357_from_RpoD_mono": {"maximum": 5.340484015280148e-07, "minimum": 5.340472117857506e-07}, "translation_b0907": {"maximum": 2.2959558508275037e-07, "minimum": 2.2959306312129827e-07}}, 0.8332975872326642], [1e-10, {"transcription_TU0_5964_from_RpoD_mono": {"maximum": 2.5854809057474277e-13, "minimum": 0.0}, "PSERT_FWD_PSERTRANSAM-CPLX_mod_pydx5p": {"maximum": 1.2542619059318965, "minimum": 1.2542618743832348}, "transcription_TU00357_from_RpoD_mono": {"maximum": 5.340473500958528e-07, "minimum": 5.340472297404005e-07}, "translation_b0907": {"maximum": 2.2959332382951047e-07, "minimum": 2.295930687055053e-07}}, 0.8332975874945987], [1e-11, {"transcription_TU0_5964_from_RpoD_mono": {"maximum": 1.9297598446866116e-14, "minimum": 0.0}, "PSERT_FWD_PSERTRANSAM-CPLX_mod_pydx5p": {"maximum": 1.2542618798741216, "minimum": 1.2542618775193821}, "transcription_TU00357_from_RpoD_mono": {"maximum": 5.340472405934406e-07, "minimum": 5.340472316103103e-07}, "translation_b0907": {"maximum": 2.2959308832911146e-07, "minimum": 2.2959306928708103e-07}}, 0.8332975875218835], [1e-12, {"transcription_TU0_5964_from_RpoD_mono": {"maximum": 1.3542751655631687e-15, "minimum": 0.0}, "PSERT_FWD_PSERTRANSAM-CPLX_mod_pydx5p": {"maximum": 1.254261877919839, "minimum": 1.2542618777545869}, "transcription_TU00357_from_RpoD_mono": {"maximum": 5.34047232380972e-07, "minimum": 5.340472317505501e-07}, "translation_b0907": {"maximum": 2.2959307066703786e-07, "minimum": 2.2959306933069804e-07}}, 0.8332975875239299], [1e-13, {"transcription_TU0_5964_from_RpoD_mono": {"maximum": 6.065620349934303e-16, "minimum": 0.0}, "PSERT_FWD_PSERTRANSAM-CPLX_mod_pydx5p": {"maximum": 1.2542618778384023, "minimum": 1.2542618777643881}, "transcription_TU00357_from_RpoD_mono": {"maximum": 5.340472320387516e-07, "minimum": 5.340472317563939e-07}, "translation_b0907": {"maximum": 2.295930699310446e-07, "minimum": 2.295930693325156e-07}}, 0.8332975875240152], [1e-14, {"transcription_TU0_5964_from_RpoD_mono": {"maximum": 4.586094532742846e-17, "minimum": 0.0}, "PSERT_FWD_PSERTRANSAM-CPLX_mod_pydx5p": {"maximum": 1.254261877777334, "minimum": 1.2542618777717378}, "transcription_TU00357_from_RpoD_mono": {"maximum": 5.340472317821246e-07, "minimum": 5.340472317607761e-07}, "translation_b0907": {"maximum": 2.2959306937913215e-07, "minimum": 2.2959306933387857e-07}}, 0.8332975875240791], [1e-15, {"transcription_TU0_5964_from_RpoD_mono": {"maximum": 5.111513461581337e-18, "minimum": 0.0}, "PSERT_FWD_PSERTRANSAM-CPLX_mod_pydx5p": {"maximum": 1.2542618777728958, "minimum": 1.254261877772272}, "transcription_TU00357_from_RpoD_mono": {"maximum": 5.340472317634741e-07, "minimum": 5.340472317610946e-07}, "translation_b0907": {"maximum": 2.2959306933902147e-07, "minimum": 2.2959306933397765e-07}}, 0.8332975875240838]]
