# Supplementary material for: COBRAme: A computational framework for genome-scale models of metabolism and gene expression
Source: PLoS Comput Biol. 2018 Jul 5;14(7):e1006302. doi: 10.1371/journal.pcbi.1006302 (PMC6049947; doi:10.1371/journal.pcbi.1006302)
Supplement: S3 File — All results outlined in the manuscript can be reproduced by following the instructions in the README. A JSON version of iJL1678b-ME is also contained in this file. Alternatively, these scripts can be found at https://github.com/coltonlloyd/cobrame_supplement. (ZIP) [file pcbi.1006302.s003.zip › S3_File/Figure_4_solver_accuracy/simulation_output/TYRL_fva.json]

[[0.1, {"transcription_TU00365_from_RpoD_mono": {"maximum": 0.00015361319280856112, "minimum": 1.835895237285675e-12}, "TYRL_FWD_THIG-MONOMER": {"maximum": 0.0003854988853480546, "minimum": 2.0123462120493307e-05}, "translation_b3991": {"maximum": 3.235101919621803e-09, "minimum": 1.6887584740139139e-10}}, 0.75], [0.01, {"transcription_TU00365_from_RpoD_mono": {"maximum": 2.337556546916301e-06, "minimum": 2.5354733460133023e-12}, "TYRL_FWD_THIG-MONOMER": {"maximum": 3.6310100741481166e-05, "minimum": 2.5762587554106993e-05}, "translation_b3991": {"maximum": 3.3804200528890016e-10, "minimum": 2.3984611940974577e-10}}, 0.83203125], [0.001, {"transcription_TU00365_from_RpoD_mono": {"maximum": 9.855658651167547e-07, "minimum": 2.552432504349263e-12}, "TYRL_FWD_THIG-MONOMER": {"maximum": 3.286255627713592e-05, "minimum": 2.5917912152275755e-05}, "translation_b3991": {"maximum": 3.0621516268355553e-10, "minimum": 2.415045749696898e-10}}, 0.832763671875], [0.0001, {"transcription_TU00365_from_RpoD_mono": {"maximum": 1.4057275254564764e-07, "minimum": 2.6080330184374676e-12}, "TYRL_FWD_THIG-MONOMER": {"maximum": 3.070491109135161e-05, "minimum": 2.647164830277714e-05}, "translation_b3991": {"maximum": 2.8626737498862407e-10, "minimum": 2.467999092624795e-10}}, 0.833221435546875], [1e-05, {"transcription_TU00365_from_RpoD_mono": {"maximum": 3.2614584556142807e-09, "minimum": 2.707835263117215e-12}, "TYRL_FWD_THIG-MONOMER": {"maximum": 2.7710627311488644e-05, "minimum": 2.748281686614828e-05}, "translation_b3991": {"maximum": 2.583741965743695e-10, "minimum": 2.5625008945386187e-10}}, 0.8332958221435547], [1e-06, {"transcription_TU00365_from_RpoD_mono": {"maximum": 6.208568911583087e-10, "minimum": 2.715520965583143e-12}, "TYRL_FWD_THIG-MONOMER": {"maximum": 2.7603998937493454e-05, "minimum": 2.7560786627614867e-05}, "translation_b3991": {"maximum": 2.5738043427384484e-10, "minimum": 2.5697752152530755e-10}}, 0.8332972526550293], [1e-07, {"transcription_TU00365_from_RpoD_mono": {"maximum": 1.2574410374478067e-10, "minimum": 2.7169620136295774e-12}, "TYRL_FWD_THIG-MONOMER": {"maximum": 2.7584006149046745e-05, "minimum": 2.7575405720857175e-05}, "translation_b3991": {"maximum": 2.5719410375784077e-10, "minimum": 2.5711391310648294e-10}}, 0.8332975208759308], [1e-08, {"transcription_TU00365_from_RpoD_mono": {"maximum": 1.2280755844294186e-11, "minimum": 2.7172922528685643e-12}, "TYRL_FWD_THIG-MONOMER": {"maximum": 2.7579424469727567e-05, "minimum": 2.7578755919213955e-05}, "translation_b3991": {"maximum": 2.5715140301042956e-10, "minimum": 2.5714516942485396e-10}}, 0.8332975823432207], [1e-09, {"transcription_TU00365_from_RpoD_mono": {"maximum": 3.2552448325627747e-12, "minimum": 2.717318521934522e-12}, "TYRL_FWD_THIG-MONOMER": {"maximum": 2.757906001728152e-05, "minimum": 2.7579022412610387e-05}, "translation_b3991": {"maximum": 2.5714800635343756e-10, "minimum": 2.571476557263239e-10}}, 0.8332975872326642], [1e-10, {"transcription_TU00365_from_RpoD_mono": {"maximum": 2.771737063410941e-12, "minimum": 2.7173199292007664e-12}, "TYRL_FWD_THIG-MONOMER": {"maximum": 2.7579040493114133e-05, "minimum": 2.757903668899005e-05}, "translation_b3991": {"maximum": 2.5714782439032913e-10, "minimum": 2.571477889205588e-10}}, 0.8332975874945987], [1e-11, {"transcription_TU00365_from_RpoD_mono": {"maximum": 2.721381679938853e-12, "minimum": 2.7173200757619174e-12}, "TYRL_FWD_THIG-MONOMER": {"maximum": 2.7579038459751234e-05, "minimum": 2.7579038175817753e-05}, "translation_b3991": {"maximum": 2.5714780543961054e-10, "minimum": 2.57147802792206e-10}}, 0.8332975875218835], [1e-12, {"transcription_TU00365_from_RpoD_mono": {"maximum": 2.7176051237589372e-12, "minimum": 2.7173200867537203e-12}, "TYRL_FWD_THIG-MONOMER": {"maximum": 2.7579038307252957e-05, "minimum": 2.757903828732695e-05}, "translation_b3991": {"maximum": 2.571478040183434e-10, "minimum": 2.5714780383255273e-10}}, 0.8332975875239299], [1e-13, {"transcription_TU00365_from_RpoD_mono": {"maximum": 2.717447751537537e-12, "minimum": 2.7173200872117567e-12}, "TYRL_FWD_THIG-MONOMER": {"maximum": 2.7579038300898228e-05, "minimum": 2.757903829197363e-05}, "translation_b3991": {"maximum": 2.5714780395911803e-10, "minimum": 2.571478038759048e-10}}, 0.8332975875240152], [1e-14, {"transcription_TU00365_from_RpoD_mono": {"maximum": 2.7173297400002063e-12, "minimum": 2.717320087555234e-12}, "TYRL_FWD_THIG-MONOMER": {"maximum": 2.7579038296132895e-05, "minimum": 2.7579038295458125e-05}, "translation_b3991": {"maximum": 2.571478039147056e-10, "minimum": 2.5714780390841403e-10}}, 0.8332975875240791], [1e-15, {"transcription_TU00365_from_RpoD_mono": {"maximum": 2.7173211634106675e-12, "minimum": 2.7173200875801966e-12}, "TYRL_FWD_THIG-MONOMER": {"maximum": 2.757903829578657e-05, "minimum": 2.757903829571136e-05}, "translation_b3991": {"maximum": 2.571478039114779e-10, "minimum": 2.5714780391077666e-10}}, 0.8332975875240838]]
