# Supplementary material for: COBRAme: A computational framework for genome-scale models of metabolism and gene expression
Source: PLoS Comput Biol. 2018 Jul 5;14(7):e1006302. doi: 10.1371/journal.pcbi.1006302 (PMC6049947; doi:10.1371/journal.pcbi.1006302)
Supplement: S3 File — All results outlined in the manuscript can be reproduced by following the instructions in the README. A JSON version of iJL1678b-ME is also contained in this file. Alternatively, these scripts can be found at https://github.com/coltonlloyd/cobrame_supplement. (ZIP) [file pcbi.1006302.s003.zip › S3_File/Figure_4_solver_accuracy/simulation_output/TYRL_time.json]

[[0.1, 197.70378708839417, 0.75], [0.01, 216.91819596290588, 0.83203125], [0.001, 231.95770597457886, 0.832763671875], [0.0001, 244.59005880355835, 0.833221435546875], [1e-05, 263.8691945075989, 0.8332958221435547], [1e-06, 276.60253620147705, 0.8332972526550293], [1e-07, 290.7919261455536, 0.8332975208759308], [1e-08, 309.95490407943726, 0.8332975823432207], [1e-09, 323.33850932121277, 0.8332975872326642], [1e-10, 337.13500213623047, 0.8332975874945987], [1e-11, 355.1740086078644, 0.8332975875218835], [1e-12, 369.452525138855, 0.8332975875239299], [1e-13, 383.2395658493042, 0.8332975875240152], [1e-14, 401.1205587387085, 0.8332975875240791], [1e-15, 415.08570408821106, 0.8332975875240838]]
