# Supplementary material for: COBRAme: A computational framework for genome-scale models of metabolism and gene expression
Source: PLoS Comput Biol. 2018 Jul 5;14(7):e1006302. doi: 10.1371/journal.pcbi.1006302 (PMC6049947; doi:10.1371/journal.pcbi.1006302)
Supplement: S3 File — All results outlined in the manuscript can be reproduced by following the instructions in the README. A JSON version of iJL1678b-ME is also contained in this file. Alternatively, these scripts can be found at https://github.com/coltonlloyd/cobrame_supplement. (ZIP) [file pcbi.1006302.s003.zip › S3_File/Figure_5_flux_comparison/COBRAme_iOL1650.json]

{"reactions": [{"reaction_type": {"SummaryVariable": {}}, "name": "", "upper_bound": "mu", "lower_bound": "mu", "metabolites": {"biomass": -1}, "objective_coefficient": 0.0, "variable_kind": "continuous", "id": "biomass_dilution"}, {"reaction_type": {"SummaryVariable": {}}, "name": "", "upper_bound": 1000.0, "lower_bound": 0.0, "metabolites": {"protein_biomass": -1, "biomass": 1.8181818181818181, "unmodeled_protein_biomass": -0.8181818181818181}, "objective_coefficient": 0.0, "variable_kind": "continuous", "id": "protein_biomass_to_biomass"}, {"reaction_type": {"SummaryVariable": {}}, "name": "", "upper_bound": 1000.0, "lower_bound": 0.0, "metabolites": {"mRNA_biomass": -1, "biomass": 1}, "objective_coefficient": 0.0, "variable_kind": "continuous", "id": "mRNA_biomass_to_biomass"}, {"reaction_type": {"SummaryVariable": {}}, "name": "", "upper_bound": 1000.0, "lower_bound": 0.0, "metabolites": {"biomass": 1, "tRNA_biomass": -1}, "objective_coefficient": 0.0, "variable_kind": "continuous", "id": "tRNA_biomass_to_biomass"}, {"reaction_type": {"SummaryVariable": {}}, "name": "", "upper_bound": 1000.0, "lower_bound": 0.0, "metabolites": {"rRNA_biomass": -1, "biomass": 1}, "objective_coefficient": 0.0, "variable_kind": "continuous", "id": "rRNA_biomass_to_biomass"}, {"reaction_type": {"SummaryVariable": {}}, "name": "", "upper_bound": 1000.0, "lower_bound": 0.0, "metabolites": {"ncRNA_biomass": -1, "biomass": 1}, "objective_coefficient": 0.0, "variable_kind": "continuous", "id": "ncRNA_biomass_to_biomass"}, {"reaction_type": {"SummaryVariable": {}}, "name": "", "upper_bound": 1000.0, "lower_bound": 0.0, "metabolites": {"DNA_biomass": -1, "biomass": 1}, "objective_coefficient": 0.0, "variable_kind": "continuous", "id": "DNA_biomass_to_biomass"}, {"reaction_type": {"SummaryVariable": {}}, "name": "", "upper_bound": 1000.0, "lower_bound": 0.0, "metabolites": {"lipid_biomass": -1, "biomass": 1}, "objective_coefficient": 0.0, "variable_kind": "continuous", "id": "lipid_biomass_to_biomass"}, {"reaction_type": {"SummaryVariable": {}}, "name": "", "upper_bound": 1000.0, "lower_bound": 0.0, "metabolites": {"biomass": 1, "constituent_biomass": -1}, "objective_coefficient": 0.0, "variable_kind": "continuous", "id": "constituent_biomass_to_biomass"}, {"reaction_type": {"SummaryVariable": {}}, "name": "", "upper_bound": 1000.0, "lower_bound": 0.0, "metabolites": {"prosthetic_group_biomass": -1}, "objective_coefficient": 0.0, "variable_kind": "continuous", "id": "prosthetic_group_biomass_sink"}, {"reaction_type": {"SummaryVariable": {}}, "name": "", "upper_bound": 1000.0, "lower_bound": 0.0, "metabolites": {"biomass": 1, "peptidoglycan_biomass": -1}, "objective_coefficient": 0.0, "variable_kind": "continuous", "id": "peptidoglycan_biomass_to_biomass"}, {"reaction_type": {"MEReaction": {}}, "name": "", "upper_bound": 1000.0, "lower_bound": 0.0, "metabolites": {"4crsol_c": -1.0}, "objective_coefficient": 0.0, "variable_kind": "continuous", "id": "DM_4CRSOL"}, {"reaction_type": {"MEReaction": {}}, "name": "", "upper_bound": 1000.0, "lower_bound": 0.0, "metabolites": {"5drib_c": -1.0}, "objective_coefficient": 0.0, "variable_kind": "continuous", "id": "DM_5DRIB"}, {"reaction_type": {"MEReaction": {}}, "name": "", "upper_bound": 1000.0, "lower_bound": 0.0, "metabolites": {"aacald_c": -1.0}, "objective_coefficient": 0.0, "variable_kind": "continuous", "id": "DM_AACALD"}, {"reaction_type": {"MEReaction": {}}, "name": "", "upper_bound": 1000.0, "lower_bound": 0.0, "metabolites": {"amob_c": -1.0}, "objective_coefficient": 0.0, "variable_kind": "continuous", "id": "DM_AMOB"}, {"reaction_type": {"MEReaction": {}}, "name": "", "upper_bound": 1000.0, "lower_bound": 0.0, "metabolites": {"mththf_c": -1.0}, "objective_coefficient": 0.0, "variable_kind": "continuous", "id": "DM_MTHTHF"}, {"reaction_type": {"MEReaction": {}}, "name": "", "upper_bound": 1000.0, "lower_bound": 0.0, "metabolites": {"oxam_c": -1.0}, "objective_coefficient": 0.0, "variable_kind": "continuous", "id": "DM_OXAM"}, {"reaction_type": {"MEReaction": {}}, "name": "", "upper_bound": 1000.0, "lower_bound": 0.0, "metabolites": {"12ppd__R_e": -1.0}, "objective_coefficient": 0.0, "variable_kind": "continuous", "id": "EX_12ppd__R_e"}, {"reaction_type": {"MEReaction": {}}, "name": "", "upper_bound": 1000.0, "lower_bound": 0.0, "metabolites": {"12ppd__S_e": -1.0}, "objective_coefficient": 0.0, "variable_kind": "continuous", "id": "EX_12ppd__S_e"}, {"reaction_type": {"MEReaction": {}}, "name": "", "upper_bound": 1000.0, "lower_bound": 0.0, "metabolites": {"14glucan_e": -1.0}, "objective_coefficient": 0.0, "variable_kind": "continuous", "id": "EX_14glucan_e"}, {"reaction_type": {"MEReaction": {}}, "name": "", "upper_bound": 1000.0, "lower_bound": 0.0, "metabolites": {"15dap_e": -1.0}, "objective_coefficient": 0.0, "variable_kind": "continuous", "id": "EX_15dap_e"}, {"reaction_type": {"MEReaction": {}}, "name": "", "upper_bound": 1000.0, "lower_bound": 0.0, "metabolites": {"23camp_e": -1.0}, "objective_coefficient": 0.0, "variable_kind": "continuous", "id": "EX_23camp_e"}, {"reaction_type": {"MEReaction": {}}, "name": "", "upper_bound": 1000.0, "lower_bound": 0.0, "metabolites": {"23ccmp_e": -1.0}, "objective_coefficient": 0.0, "variable_kind": "continuous", "id": "EX_23ccmp_e"}, {"reaction_type": {"MEReaction": {}}, "name": "", "upper_bound": 1000.0, "lower_bound": 0.0, "metabolites": {"23cgmp_e": -1.0}, "objective_coefficient": 0.0, "variable_kind": "continuous", "id": "EX_23cgmp_e"}, {"reaction_type": {"MEReaction": {}}, "name": "", "upper_bound": 1000.0, "lower_bound": 0.0, "metabolites": {"23cump_e": -1.0}, "objective_coefficient": 0.0, "variable_kind": "continuous", "id": "EX_23cump_e"}, {"reaction_type": {"MEReaction": {}}, "name": "", "upper_bound": 1000.0, "lower_bound": 0.0, "metabolites": {"23dappa_e": -1.0}, "objective_coefficient": 0.0, "variable_kind": "continuous", "id": "EX_23dappa_e"}, {"reaction_type": {"MEReaction": {}}, "name": "", "upper_bound": 1000.0, "lower_bound": 0.0, "metabolites": {"26dap__M_e": -1.0}, "objective_coefficient": 0.0, "variable_kind": "continuous", "id": "EX_26dap__M_e"}, {"reaction_type": {"MEReaction": {}}, "name": "", "upper_bound": 1000.0, "lower_bound": 0.0, "metabolites": {"2ddglcn_e": -1.0}, "objective_coefficient": 0.0, "variable_kind": "continuous", "id": "EX_2ddglcn_e"}, {"reaction_type": {"MEReaction": {}}, "name": "", "upper_bound": 1000.0, "lower_bound": 0.0, "metabolites": {"34dhpac_e": -1.0}, "objective_coefficient": 0.0, "variable_kind": "continuous", "id": "EX_34dhpac_e"}, {"reaction_type": {"MEReaction": {}}, "name": "", "upper_bound": 1000.0, "lower_bound": 0.0, "metabolites": {"3amp_e": -1.0}, "objective_coefficient": 0.0, "variable_kind": "continuous", "id": "EX_3amp_e"}, {"reaction_type": {"MEReaction": {}}, "name": "", "upper_bound": 1000.0, "lower_bound": 0.0, "metabolites": {"3cmp_e": -1.0}, "objective_coefficient": 0.0, "variable_kind": "continuous", "id": "EX_3cmp_e"}, {"reaction_type": {"MEReaction": {}}, "name": "", "upper_bound": 1000.0, "lower_bound": 0.0, "metabolites": {"3gmp_e": -1.0}, "objective_coefficient": 0.0, "variable_kind": "continuous", "id": "EX_3gmp_e"}, {"reaction_type": {"MEReaction": {}}, "name": "", "upper_bound": 1000.0, "lower_bound": 0.0, "metabolites": {"3hcinnm_e": -1.0}, "objective_coefficient": 0.0, "variable_kind": "continuous", "id": "EX_3hcinnm_e"}, {"reaction_type": {"MEReaction": {}}, "name": "", "upper_bound": 1000.0, "lower_bound": 0.0, "metabolites": {"3hpp_e": -1.0}, "objective_coefficient": 0.0, "variable_kind": "continuous", "id": "EX_3hpp_e"}, {"reaction_type": {"MEReaction": {}}, "name": "", "upper_bound": 1000.0, "lower_bound": 0.0, "metabolites": {"3hpppn_e": -1.0}, "objective_coefficient": 0.0, "variable_kind": "continuous", "id": "EX_3hpppn_e"}, {"reaction_type": {"MEReaction": {}}, "name": "", "upper_bound": 1000.0, "lower_bound": 0.0, "metabolites": {"3ump_e": -1.0}, "objective_coefficient": 0.0, "variable_kind": "continuous", "id": "EX_3ump_e"}, {"reaction_type": {"MEReaction": {}}, "name": "", "upper_bound": 1000.0, "lower_bound": 0.0, "metabolites": {"4abut_e": -1.0}, "objective_coefficient": 0.0, "variable_kind": "continuous", "id": "EX_4abut_e"}, {"reaction_type": {"MEReaction": {}}, "name": "", "upper_bound": 1000.0, "lower_bound": 0.0, "metabolites": {"4hoxpacd_e": -1.0}, "objective_coefficient": 0.0, "variable_kind": "continuous", "id": "EX_4hoxpacd_e"}, {"reaction_type": {"MEReaction": {}}, "name": "", "upper_bound": 1000.0, "lower_bound": 0.0, "metabolites": {"5dglcn_e": -1.0}, "objective_coefficient": 0.0, "variable_kind": "continuous", "id": "EX_5dglcn_e"}, {"reaction_type": {"MEReaction": {}}, "name": "", "upper_bound": 1000.0, "lower_bound": 0.0, "metabolites": {"5mtr_e": -1.0}, "objective_coefficient": 0.0, "variable_kind": "continuous", "id": "EX_5mtr_e"}, {"reaction_type": {"MEReaction": {}}, "name": "", "upper_bound": 1000.0, "lower_bound": 0.0, "metabolites": {"LalaDglu_e": -1.0}, "objective_coefficient": 0.0, "variable_kind": "continuous", "id": "EX_LalaDglu_e"}, {"reaction_type": {"MEReaction": {}}, "name": "", "upper_bound": 1000.0, "lower_bound": 0.0, "metabolites": {"LalaDgluMdap_e": -1.0}, "objective_coefficient": 0.0, "variable_kind": "continuous", "id": "EX_LalaDgluMdap_e"}, {"reaction_type": {"MEReaction": {}}, "name": "", "upper_bound": 1000.0, "lower_bound": 0.0, "metabolites": {"LalaDgluMdapDala_e": -1.0}, "objective_coefficient": 0.0, "variable_kind": "continuous", "id": "EX_LalaDgluMdapDala_e"}, {"reaction_type": {"MEReaction": {}}, "name": "", "upper_bound": 1000.0, "lower_bound": 0.0, "metabolites": {"LalaLglu_e": -1.0}, "objective_coefficient": 0.0, "variable_kind": "continuous", "id": "EX_LalaLglu_e"}, {"reaction_type": {"MEReaction": {}}, "name": "", "upper_bound": 1000.0, "lower_bound": 0.0, "metabolites": {"ac_e": -1.0}, "objective_coefficient": 0.0, "variable_kind": "continuous", "id": "EX_ac_e"}, {"reaction_type": {"MEReaction": {}}, "name": "", "upper_bound": 1000.0, "lower_bound": 0.0, "metabolites": {"acac_e": -1.0}, "objective_coefficient": 0.0, "variable_kind": "continuous", "id": "EX_acac_e"}, {"reaction_type": {"MEReaction": {}}, "name": "", "upper_bound": 1000.0, "lower_bound": 0.0, "metabolites": {"acald_e": -1.0}, "objective_coefficient": 0.0, "variable_kind": "continuous", "id": "EX_acald_e"}, {"reaction_type": {"MEReaction": {}}, "name": "", "upper_bound": 1000.0, "lower_bound": 0.0, "metabolites": {"acgal_e": -1.0}, "objective_coefficient": 0.0, "variable_kind": "continuous", "id": "EX_acgal_e"}, {"reaction_type": {"MEReaction": {}}, "name": "", "upper_bound": 1000.0, "lower_bound": 0.0, "metabolites": {"acgal1p_e": -1.0}, "objective_coefficient": 0.0, "variable_kind": "continuous", "id": "EX_acgal1p_e"}, {"reaction_type": {"MEReaction": {}}, "name": "", "upper_bound": 1000.0, "lower_bound": 0.0, "metabolites": {"acgam_e": -1.0}, "objective_coefficient": 0.0, "variable_kind": "continuous", "id": "EX_acgam_e"}, {"reaction_type": {"MEReaction": {}}, "name": "", "upper_bound": 1000.0, "lower_bound": 0.0, "metabolites": {"acgam1p_e": -1.0}, "objective_coefficient": 0.0, "variable_kind": "continuous", "id": "EX_acgam1p_e"}, {"reaction_type": {"MEReaction": {}}, "name": "", "upper_bound": 1000.0, "lower_bound": 0.0, "metabolites": {"acmana_e": -1.0}, "objective_coefficient": 0.0, "variable_kind": "continuous", "id": "EX_acmana_e"}, {"reaction_type": {"MEReaction": {}}, "name": "", "upper_bound": 1000.0, "lower_bound": 0.0, "metabolites": {"acmum_e": -1.0}, "objective_coefficient": 0.0, "variable_kind": "continuous", "id": "EX_acmum_e"}, {"reaction_type": {"MEReaction": {}}, "name": "", "upper_bound": 1000.0, "lower_bound": 0.0, "metabolites": {"acnam_e": -1.0}, "objective_coefficient": 0.0, "variable_kind": "continuous", "id": "EX_acnam_e"}, {"reaction_type": {"MEReaction": {}}, "name": "", "upper_bound": 1000.0, "lower_bound": 0.0, "metabolites": {"acolipa_e": -1.0}, "objective_coefficient": 0.0, "variable_kind": "continuous", "id": "EX_acolipa_e"}, {"reaction_type": {"MEReaction": {}}, "name": "", "upper_bound": 1000.0, "lower_bound": 0.0, "metabolites": {"acser_e": -1.0}, "objective_coefficient": 0.0, "variable_kind": "continuous", "id": "EX_acser_e"}, {"reaction_type": {"MEReaction": {}}, "name": "", "upper_bound": 1000.0, "lower_bound": 0.0, "metabolites": {"ade_e": -1.0}, "objective_coefficient": 0.0, "variable_kind": "continuous", "id": "EX_ade_e"}, {"reaction_type": {"MEReaction": {}}, "name": "", "upper_bound": 1000.0, "lower_bound": 0.0, "metabolites": {"adn_e": -1.0}, "objective_coefficient": 0.0, "variable_kind": "continuous", "id": "EX_adn_e"}, {"reaction_type": {"MEReaction": {}}, "name": "", "upper_bound": 1000.0, "lower_bound": 0.0, "metabolites": {"adocbl_e": -1.0}, "objective_coefficient": 0.0, "variable_kind": "continuous", "id": "EX_adocbl_e"}, {"reaction_type": {"MEReaction": {}}, "name": "", "upper_bound": 1000.0, "lower_bound": 0.0, "metabolites": {"ag_e": -1.0}, "objective_coefficient": 0.0, "variable_kind": "continuous", "id": "EX_ag_e"}, {"reaction_type": {"MEReaction": {}}, "name": "", "upper_bound": 1000.0, "lower_bound": 0.0, "metabolites": {"agm_e": -1.0}, "objective_coefficient": 0.0, "variable_kind": "continuous", "id": "EX_agm_e"}, {"reaction_type": {"MEReaction": {}}, "name": "", "upper_bound": 1000.0, "lower_bound": 0.0, "metabolites": {"akg_e": -1.0}, "objective_coefficient": 0.0, "variable_kind": "continuous", "id": "EX_akg_e"}, {"reaction_type": {"MEReaction": {}}, "name": "", "upper_bound": 1000.0, "lower_bound": 0.0, "metabolites": {"ala__B_e": -1.0}, "objective_coefficient": 0.0, "variable_kind": "continuous", "id": "EX_ala__B_e"}, {"reaction_type": {"MEReaction": {}}, "name": "", "upper_bound": 1000.0, "lower_bound": 0.0, "metabolites": {"ala__D_e": -1.0}, "objective_coefficient": 0.0, "variable_kind": "continuous", "id": "EX_ala__D_e"}, {"reaction_type": {"MEReaction": {}}, "name": "", "upper_bound": 1000.0, "lower_bound": 0.0, "metabolites": {"ala__L_e": -1.0}, "objective_coefficient": 0.0, "variable_kind": "continuous", "id": "EX_ala__L_e"}, {"reaction_type": {"MEReaction": {}}, "name": "", "upper_bound": 1000.0, "lower_bound": 0.0, "metabolites": {"alaala_e": -1.0}, "objective_coefficient": 0.0, "variable_kind": "continuous", "id": "EX_alaala_e"}, {"reaction_type": {"MEReaction": {}}, "name": "", "upper_bound": 1000.0, "lower_bound": 0.0, "metabolites": {"all__D_e": -1.0}, "objective_coefficient": 0.0, "variable_kind": "continuous", "id": "EX_all__D_e"}, {"reaction_type": {"MEReaction": {}}, "name": "", "upper_bound": 1000.0, "lower_bound": 0.0, "metabolites": {"alltn_e": -1.0}, "objective_coefficient": 0.0, "variable_kind": "continuous", "id": "EX_alltn_e"}, {"reaction_type": {"MEReaction": {}}, "name": "", "upper_bound": 1000.0, "lower_bound": 0.0, "metabolites": {"amp_e": -1.0}, "objective_coefficient": 0.0, "variable_kind": "continuous", "id": "EX_amp_e"}, {"reaction_type": {"MEReaction": {}}, "name": "", "upper_bound": 1000.0, "lower_bound": 0.0, "metabolites": {"anhgm_e": -1.0}, "objective_coefficient": 0.0, "variable_kind": "continuous", "id": "EX_anhgm_e"}, {"reaction_type": {"MEReaction": {}}, "name": "", "upper_bound": 1000.0, "lower_bound": 0.0, "metabolites": {"arab__L_e": -1.0}, "objective_coefficient": 0.0, "variable_kind": "continuous", "id": "EX_arab__L_e"}, {"reaction_type": {"MEReaction": {}}, "name": "", "upper_bound": 1000.0, "lower_bound": 0.0, "metabolites": {"arbt_e": -1.0}, "objective_coefficient": 0.0, "variable_kind": "continuous", "id": "EX_arbt_e"}, {"reaction_type": {"MEReaction": {}}, "name": "", "upper_bound": 1000.0, "lower_bound": 0.0, "metabolites": {"arbtn_e": -1.0}, "objective_coefficient": 0.0, "variable_kind": "continuous", "id": "EX_arbtn_e"}, {"reaction_type": {"MEReaction": {}}, "name": "", "upper_bound": 1000.0, "lower_bound": 0.0, "metabolites": {"arbtn__fe3_e": -1.0}, "objective_coefficient": 0.0, "variable_kind": "continuous", "id": "EX_arbtn__fe3_e"}, {"reaction_type": {"MEReaction": {}}, "name": "", "upper_bound": 1000.0, "lower_bound": 0.0, "metabolites": {"arg__L_e": -1.0}, "objective_coefficient": 0.0, "variable_kind": "continuous", "id": "EX_arg__L_e"}, {"reaction_type": {"MEReaction": {}}, "name": "", "upper_bound": 1000.0, "lower_bound": 0.0, "metabolites": {"ascb__L_e": -1.0}, "objective_coefficient": 0.0, "variable_kind": "continuous", "id": "EX_ascb__L_e"}, {"reaction_type": {"MEReaction": {}}, "name": "", "upper_bound": 1000.0, "lower_bound": 0.0, "metabolites": {"asn__L_e": -1.0}, "objective_coefficient": 0.0, "variable_kind": "continuous", "id": "EX_asn__L_e"}, {"reaction_type": {"MEReaction": {}}, "name": "", "upper_bound": 1000.0, "lower_bound": 0.0, "metabolites": {"aso3_e": -1.0}, "objective_coefficient": 0.0, "variable_kind": "continuous", "id": "EX_aso3_e"}, {"reaction_type": {"MEReaction": {}}, "name": "", "upper_bound": 1000.0, "lower_bound": 0.0, "metabolites": {"asp__L_e": -1.0}, "objective_coefficient": 0.0, "variable_kind": "continuous", "id": "EX_asp__L_e"}, {"reaction_type": {"MEReaction": {}}, "name": "", "upper_bound": 1000.0, "lower_bound": -1, "metabolites": {"btn_e": -1.0}, "objective_coefficient": 0.0, "variable_kind": "continuous", "id": "EX_btn_e"}, {"reaction_type": {"MEReaction": {}}, "name": "", "upper_bound": 1000.0, "lower_bound": 0.0, "metabolites": {"but_e": -1.0}, "objective_coefficient": 0.0, "variable_kind": "continuous", "id": "EX_but_e"}, {"reaction_type": {"MEReaction": {}}, "name": "", "upper_bound": 1000.0, "lower_bound": 0.0, "metabolites": {"butso3_e": -1.0}, "objective_coefficient": 0.0, "variable_kind": "continuous", "id": "EX_butso3_e"}, {"reaction_type": {"MEReaction": {}}, "name": "", "upper_bound": 1000.0, "lower_bound": -1000.0, "metabolites": {"ca2_e": -1.0}, "objective_coefficient": 0.0, "variable_kind": "continuous", "id": "EX_ca2_e"}, {"reaction_type": {"MEReaction": {}}, "name": "", "upper_bound": 1000.0, "lower_bound": 0.0, "metabolites": {"cbi_e": -1.0}, "objective_coefficient": 0.0, "variable_kind": "continuous", "id": "EX_cbi_e"}, {"reaction_type": {"MEReaction": {}}, "name": "", "upper_bound": 1000.0, "lower_bound": -1000, "metabolites": {"cbl1_e": -1.0}, "objective_coefficient": 0.0, "variable_kind": "continuous", "id": "EX_cbl1_e"}, {"reaction_type": {"MEReaction": {}}, "name": "", "upper_bound": 1000.0, "lower_bound": 0.0, "metabolites": {"cd2_e": -1.0}, "objective_coefficient": 0.0, "variable_kind": "continuous", "id": "EX_cd2_e"}, {"reaction_type": {"MEReaction": {}}, "name": "", "upper_bound": 1000.0, "lower_bound": 0.0, "metabolites": {"cgly_e": -1.0}, "objective_coefficient": 0.0, "variable_kind": "continuous", "id": "EX_cgly_e"}, {"reaction_type": {"MEReaction": {}}, "name": "", "upper_bound": 1000.0, "lower_bound": 0.0, "metabolites": {"chol_e": -1.0}, "objective_coefficient": 0.0, "variable_kind": "continuous", "id": "EX_chol_e"}, {"reaction_type": {"MEReaction": {}}, "name": "", "upper_bound": 1000.0, "lower_bound": 0.0, "metabolites": {"chtbs_e": -1.0}, "objective_coefficient": 0.0, "variable_kind": "continuous", "id": "EX_chtbs_e"}, {"reaction_type": {"MEReaction": {}}, "name": "", "upper_bound": 1000.0, "lower_bound": 0.0, "metabolites": {"cit_e": -1.0}, "objective_coefficient": 0.0, "variable_kind": "continuous", "id": "EX_cit_e"}, {"reaction_type": {"MEReaction": {}}, "name": "", "upper_bound": 1000.0, "lower_bound": -1000.0, "metabolites": {"cl_e": -1.0}, "objective_coefficient": 0.0, "variable_kind": "continuous", "id": "EX_cl_e"}, {"reaction_type": {"MEReaction": {}}, "name": "", "upper_bound": 1000.0, "lower_bound": 0.0, "metabolites": {"cm_e": -1.0}, "objective_coefficient": 0.0, "variable_kind": "continuous", "id": "EX_cm_e"}, {"reaction_type": {"MEReaction": {}}, "name": "", "upper_bound": 1000.0, "lower_bound": 0.0, "metabolites": {"cmp_e": -1.0}, "objective_coefficient": 0.0, "variable_kind": "continuous", "id": "EX_cmp_e"}, {"reaction_type": {"MEReaction": {}}, "name": "", "upper_bound": 1000.0, "lower_bound": -1000.0, "metabolites": {"co2_e": -1.0}, "objective_coefficient": 0.0, "variable_kind": "continuous", "id": "EX_co2_e"}, {"reaction_type": {"MEReaction": {}}, "name": "", "upper_bound": 1000.0, "lower_bound": -1000.0, "metabolites": {"cobalt2_e": -1.0}, "objective_coefficient": 0.0, "variable_kind": "continuous", "id": "EX_cobalt2_e"}, {"reaction_type": {"MEReaction": {}}, "name": "", "upper_bound": 1000.0, "lower_bound": 0.0, "metabolites": {"colipa_e": -1.0}, "objective_coefficient": 0.0, "variable_kind": "continuous", "id": "EX_colipa_e"}, {"reaction_type": {"MEReaction": {}}, "name": "", "upper_bound": 1000.0, "lower_bound": 0.0, "metabolites": {"colipap_e": -1.0}, "objective_coefficient": 0.0, "variable_kind": "continuous", "id": "EX_colipap_e"}, {"reaction_type": {"MEReaction": {}}, "name": "", "upper_bound": 1000.0, "lower_bound": 0.0, "metabolites": {"cpgn_e": -1.0}, "objective_coefficient": 0.0, "variable_kind": "continuous", "id": "EX_cpgn_e"}, {"reaction_type": {"MEReaction": {}}, "name": "", "upper_bound": 1000.0, "lower_bound": 0.0, "metabolites": {"cpgn__un_e": -1.0}, "objective_coefficient": 0.0, "variable_kind": "continuous", "id": "EX_cpgn__un_e"}, {"reaction_type": {"MEReaction": {}}, "name": "", "upper_bound": 1000.0, "lower_bound": 0.0, "metabolites": {"crn_e": -1.0}, "objective_coefficient": 0.0, "variable_kind": "continuous", "id": "EX_crn_e"}, {"reaction_type": {"MEReaction": {}}, "name": "", "upper_bound": 1000.0, "lower_bound": 0.0, "metabolites": {"crn__D_e": -1.0}, "objective_coefficient": 0.0, "variable_kind": "continuous", "id": "EX_crn__D_e"}, {"reaction_type": {"MEReaction": {}}, "name": "", "upper_bound": 1000.0, "lower_bound": 0.0, "metabolites": {"csn_e": -1.0}, "objective_coefficient": 0.0, "variable_kind": "continuous", "id": "EX_csn_e"}, {"reaction_type": {"MEReaction": {}}, "name": "", "upper_bound": 1000.0, "lower_bound": 0.0, "metabolites": {"cu_e": -1.0}, "objective_coefficient": 0.0, "variable_kind": "continuous", "id": "EX_cu_e"}, {"reaction_type": {"MEReaction": {}}, "name": "", "upper_bound": 1000.0, "lower_bound": -1000.0, "metabolites": {"cu2_e": -1.0}, "objective_coefficient": 0.0, "variable_kind": "continuous", "id": "EX_cu2_e"}, {"reaction_type": {"MEReaction": {}}, "name": "", "upper_bound": 1000.0, "lower_bound": 0.0, "metabolites": {"cyan_e": -1.0}, "objective_coefficient": 0.0, "variable_kind": "continuous", "id": "EX_cyan_e"}, {"reaction_type": {"MEReaction": {}}, "name": "", "upper_bound": 1000.0, "lower_bound": 0.0, "metabolites": {"cynt_e": -1.0}, "objective_coefficient": 0.0, "variable_kind": "continuous", "id": "EX_cynt_e"}, {"reaction_type": {"MEReaction": {}}, "name": "", "upper_bound": 1000.0, "lower_bound": 0.0, "metabolites": {"cys__D_e": -1.0}, "objective_coefficient": 0.0, "variable_kind": "continuous", "id": "EX_cys__D_e"}, {"reaction_type": {"MEReaction": {}}, "name": "", "upper_bound": 1000.0, "lower_bound": 0.0, "metabolites": {"cys__L_e": -1.0}, "objective_coefficient": 0.0, "variable_kind": "continuous", "id": "EX_cys__L_e"}, {"reaction_type": {"MEReaction": {}}, "name": "", "upper_bound": 1000.0, "lower_bound": 0.0, "metabolites": {"cytd_e": -1.0}, "objective_coefficient": 0.0, "variable_kind": "continuous", "id": "EX_cytd_e"}, {"reaction_type": {"MEReaction": {}}, "name": "", "upper_bound": 1000.0, "lower_bound": 0.0, "metabolites": {"dad__2_e": -1.0}, "objective_coefficient": 0.0, "variable_kind": "continuous", "id": "EX_dad__2_e"}, {"reaction_type": {"MEReaction": {}}, "name": "", "upper_bound": 1000.0, "lower_bound": 0.0, "metabolites": {"damp_e": -1.0}, "objective_coefficient": 0.0, "variable_kind": "continuous", "id": "EX_damp_e"}, {"reaction_type": {"MEReaction": {}}, "name": "", "upper_bound": 1000.0, "lower_bound": 0.0, "metabolites": {"dca_e": -1.0}, "objective_coefficient": 0.0, "variable_kind": "continuous", "id": "EX_dca_e"}, {"reaction_type": {"MEReaction": {}}, "name": "", "upper_bound": 1000.0, "lower_bound": 0.0, "metabolites": {"dcmp_e": -1.0}, "objective_coefficient": 0.0, "variable_kind": "continuous", "id": "EX_dcmp_e"}, {"reaction_type": {"MEReaction": {}}, "name": "", "upper_bound": 1000.0, "lower_bound": 0.0, "metabolites": {"dcyt_e": -1.0}, "objective_coefficient": 0.0, "variable_kind": "continuous", "id": "EX_dcyt_e"}, {"reaction_type": {"MEReaction": {}}, "name": "", "upper_bound": 1000.0, "lower_bound": 0.0, "metabolites": {"ddca_e": -1.0}, "objective_coefficient": 0.0, "variable_kind": "continuous", "id": "EX_ddca_e"}, {"reaction_type": {"MEReaction": {}}, "name": "", "upper_bound": 1000.0, "lower_bound": 0.0, "metabolites": {"dgmp_e": -1.0}, "objective_coefficient": 0.0, "variable_kind": "continuous", "id": "EX_dgmp_e"}, {"reaction_type": {"MEReaction": {}}, "name": "", "upper_bound": 1000.0, "lower_bound": 0.0, "metabolites": {"dgsn_e": -1.0}, "objective_coefficient": 0.0, "variable_kind": "continuous", "id": "EX_dgsn_e"}, {"reaction_type": {"MEReaction": {}}, "name": "", "upper_bound": 1000.0, "lower_bound": 0.0, "metabolites": {"dha_e": -1.0}, "objective_coefficient": 0.0, "variable_kind": "continuous", "id": "EX_dha_e"}, {"reaction_type": {"MEReaction": {}}, "name": "", "upper_bound": 1000.0, "lower_bound": 0.0, "metabolites": {"dimp_e": -1.0}, "objective_coefficient": 0.0, "variable_kind": "continuous", "id": "EX_dimp_e"}, {"reaction_type": {"MEReaction": {}}, "name": "", "upper_bound": 1000.0, "lower_bound": 0.0, "metabolites": {"din_e": -1.0}, "objective_coefficient": 0.0, "variable_kind": "continuous", "id": "EX_din_e"}, {"reaction_type": {"MEReaction": {}}, "name": "", "upper_bound": 1000.0, "lower_bound": 0.0, "metabolites": {"dms_e": -1.0}, "objective_coefficient": 0.0, "variable_kind": "continuous", "id": "EX_dms_e"}, {"reaction_type": {"MEReaction": {}}, "name": "", "upper_bound": 1000.0, "lower_bound": 0.0, "metabolites": {"dmso_e": -1.0}, "objective_coefficient": 0.0, "variable_kind": "continuous", "id": "EX_dmso_e"}, {"reaction_type": {"MEReaction": {}}, "name": "", "upper_bound": 1000.0, "lower_bound": 0.0, "metabolites": {"dopa_e": -1.0}, "objective_coefficient": 0.0, "variable_kind": "continuous", "id": "EX_dopa_e"}, {"reaction_type": {"MEReaction": {}}, "name": "", "upper_bound": 1000.0, "lower_bound": 0.0, "metabolites": {"doxrbcn_e": -1.0}, "objective_coefficient": 0.0, "variable_kind": "continuous", "id": "EX_doxrbcn_e"}, {"reaction_type": {"MEReaction": {}}, "name": "", "upper_bound": 1000.0, "lower_bound": 0.0, "metabolites": {"dtmp_e": -1.0}, "objective_coefficient": 0.0, "variable_kind": "continuous", "id": "EX_dtmp_e"}, {"reaction_type": {"MEReaction": {}}, "name": "", "upper_bound": 1000.0, "lower_bound": 0.0, "metabolites": {"dump_e": -1.0}, "objective_coefficient": 0.0, "variable_kind": "continuous", "id": "EX_dump_e"}, {"reaction_type": {"MEReaction": {}}, "name": "", "upper_bound": 1000.0, "lower_bound": 0.0, "metabolites": {"duri_e": -1.0}, "objective_coefficient": 0.0, "variable_kind": "continuous", "id": "EX_duri_e"}, {"reaction_type": {"MEReaction": {}}, "name": "", "upper_bound": 1000.0, "lower_bound": 0.0, "metabolites": {"eca4colipa_e": -1.0}, "objective_coefficient": 0.0, "variable_kind": "continuous", "id": "EX_eca4colipa_e"}, {"reaction_type": {"MEReaction": {}}, "name": "", "upper_bound": 1000.0, "lower_bound": 0.0, "metabolites": {"enlipa_e": -1.0}, "objective_coefficient": 0.0, "variable_kind": "continuous", "id": "EX_enlipa_e"}, {"reaction_type": {"MEReaction": {}}, "name": "", "upper_bound": 1000.0, "lower_bound": 0.0, "metabolites": {"enter_e": -1.0}, "objective_coefficient": 0.0, "variable_kind": "continuous", "id": "EX_enter_e"}, {"reaction_type": {"MEReaction": {}}, "name": "", "upper_bound": 1000.0, "lower_bound": 0.0, "metabolites": {"etha_e": -1.0}, "objective_coefficient": 0.0, "variable_kind": "continuous", "id": "EX_etha_e"}, {"reaction_type": {"MEReaction": {}}, "name": "", "upper_bound": 1000.0, "lower_bound": 0.0, "metabolites": {"ethso3_e": -1.0}, "objective_coefficient": 0.0, "variable_kind": "continuous", "id": "EX_ethso3_e"}, {"reaction_type": {"MEReaction": {}}, "name": "", "upper_bound": 1000.0, "lower_bound": 0.0, "metabolites": {"etoh_e": -1.0}, "objective_coefficient": 0.0, "variable_kind": "continuous", "id": "EX_etoh_e"}, {"reaction_type": {"MEReaction": {}}, "name": "", "upper_bound": 1000.0, "lower_bound": 0.0, "metabolites": {"f6p_e": -1.0}, "objective_coefficient": 0.0, "variable_kind": "continuous", "id": "EX_f6p_e"}, {"reaction_type": {"MEReaction": {}}, "name": "", "upper_bound": 1000.0, "lower_bound": 0.0, "metabolites": {"fald_e": -1.0}, "objective_coefficient": 0.0, "variable_kind": "continuous", "id": "EX_fald_e"}, {"reaction_type": {"MEReaction": {}}, "name": "", "upper_bound": 1000.0, "lower_bound": -1000.0, "metabolites": {"fe2_e": -1.0}, "objective_coefficient": 0.0, "variable_kind": "continuous", "id": "EX_fe2_e"}, {"reaction_type": {"MEReaction": {}}, "name": "", "upper_bound": 1000.0, "lower_bound": -1000.0, "metabolites": {"fe3_e": -1.0}, "objective_coefficient": 0.0, "variable_kind": "continuous", "id": "EX_fe3_e"}, {"reaction_type": {"MEReaction": {}}, "name": "", "upper_bound": 1000.0, "lower_bound": 0.0, "metabolites": {"fe3dcit_e": -1.0}, "objective_coefficient": 0.0, "variable_kind": "continuous", "id": "EX_fe3dcit_e"}, {"reaction_type": {"MEReaction": {}}, "name": "", "upper_bound": 1000.0, "lower_bound": 0.0, "metabolites": {"fe3dhbzs_e": -1.0}, "objective_coefficient": 0.0, "variable_kind": "continuous", "id": "EX_fe3dhbzs_e"}, {"reaction_type": {"MEReaction": {}}, "name": "", "upper_bound": 1000.0, "lower_bound": 0.0, "metabolites": {"fe3hox_e": -1.0}, "objective_coefficient": 0.0, "variable_kind": "continuous", "id": "EX_fe3hox_e"}, {"reaction_type": {"MEReaction": {}}, "name": "", "upper_bound": 1000.0, "lower_bound": 0.0, "metabolites": {"fe3hox__un_e": -1.0}, "objective_coefficient": 0.0, "variable_kind": "continuous", "id": "EX_fe3hox__un_e"}, {"reaction_type": {"MEReaction": {}}, "name": "", "upper_bound": 1000.0, "lower_bound": 0.0, "metabolites": {"fecrm_e": -1.0}, "objective_coefficient": 0.0, "variable_kind": "continuous", "id": "EX_fecrm_e"}, {"reaction_type": {"MEReaction": {}}, "name": "", "upper_bound": 1000.0, "lower_bound": 0.0, "metabolites": {"fecrm__un_e": -1.0}, "objective_coefficient": 0.0, "variable_kind": "continuous", "id": "EX_fecrm__un_e"}, {"reaction_type": {"MEReaction": {}}, "name": "", "upper_bound": 1000.0, "lower_bound": 0.0, "metabolites": {"feenter_e": -1.0}, "objective_coefficient": 0.0, "variable_kind": "continuous", "id": "EX_feenter_e"}, {"reaction_type": {"MEReaction": {}}, "name": "", "upper_bound": 1000.0, "lower_bound": 0.0, "metabolites": {"feoxam_e": -1.0}, "objective_coefficient": 0.0, "variable_kind": "continuous", "id": "EX_feoxam_e"}, {"reaction_type": {"MEReaction": {}}, "name": "", "upper_bound": 1000.0, "lower_bound": 0.0, "metabolites": {"feoxam__un_e": -1.0}, "objective_coefficient": 0.0, "variable_kind": "continuous", "id": "EX_feoxam__un_e"}, {"reaction_type": {"MEReaction": {}}, "name": "", "upper_bound": 1000.0, "lower_bound": 0.0, "metabolites": {"for_e": -1.0}, "objective_coefficient": 0.0, "variable_kind": "continuous", "id": "EX_for_e"}, {"reaction_type": {"MEReaction": {}}, "name": "", "upper_bound": 1000.0, "lower_bound": 0.0, "metabolites": {"fru_e": -1.0}, "objective_coefficient": 0.0, "variable_kind": "continuous", "id": "EX_fru_e"}, {"reaction_type": {"MEReaction": {}}, "name": "", "upper_bound": 1000.0, "lower_bound": 0.0, "metabolites": {"frulys_e": -1.0}, "objective_coefficient": 0.0, "variable_kind": "continuous", "id": "EX_frulys_e"}, {"reaction_type": {"MEReaction": {}}, "name": "", "upper_bound": 1000.0, "lower_bound": 0.0, "metabolites": {"fruur_e": -1.0}, "objective_coefficient": 0.0, "variable_kind": "continuous", "id": "EX_fruur_e"}, {"reaction_type": {"MEReaction": {}}, "name": "", "upper_bound": 1000.0, "lower_bound": 0.0, "metabolites": {"fuc__L_e": -1.0}, "objective_coefficient": 0.0, "variable_kind": "continuous", "id": "EX_fuc__L_e"}, {"reaction_type": {"MEReaction": {}}, "name": "", "upper_bound": 1000.0, "lower_bound": 0.0, "metabolites": {"fum_e": -1.0}, "objective_coefficient": 0.0, "variable_kind": "continuous", "id": "EX_fum_e"}, {"reaction_type": {"MEReaction": {}}, "name": "", "upper_bound": 1000.0, "lower_bound": 0.0, "metabolites": {"fusa_e": -1.0}, "objective_coefficient": 0.0, "variable_kind": "continuous", "id": "EX_fusa_e"}, {"reaction_type": {"MEReaction": {}}, "name": "", "upper_bound": 1000.0, "lower_bound": 0.0, "metabolites": {"g1p_e": -1.0}, "objective_coefficient": 0.0, "variable_kind": "continuous", "id": "EX_g1p_e"}, {"reaction_type": {"MEReaction": {}}, "name": "", "upper_bound": 1000.0, "lower_bound": 0.0, "metabolites": {"g3pc_e": -1.0}, "objective_coefficient": 0.0, "variable_kind": "continuous", "id": "EX_g3pc_e"}, {"reaction_type": {"MEReaction": {}}, "name": "", "upper_bound": 1000.0, "lower_bound": 0.0, "metabolites": {"g3pe_e": -1.0}, "objective_coefficient": 0.0, "variable_kind": "continuous", "id": "EX_g3pe_e"}, {"reaction_type": {"MEReaction": {}}, "name": "", "upper_bound": 1000.0, "lower_bound": 0.0, "metabolites": {"g3pg_e": -1.0}, "objective_coefficient": 0.0, "variable_kind": "continuous", "id": "EX_g3pg_e"}, {"reaction_type": {"MEReaction": {}}, "name": "", "upper_bound": 1000.0, "lower_bound": 0.0, "metabolites": {"g3pi_e": -1.0}, "objective_coefficient": 0.0, "variable_kind": "continuous", "id": "EX_g3pi_e"}, {"reaction_type": {"MEReaction": {}}, "name": "", "upper_bound": 1000.0, "lower_bound": 0.0, "metabolites": {"g3ps_e": -1.0}, "objective_coefficient": 0.0, "variable_kind": "continuous", "id": "EX_g3ps_e"}, {"reaction_type": {"MEReaction": {}}, "name": "", "upper_bound": 1000.0, "lower_bound": 0.0, "metabolites": {"g6p_e": -1.0}, "objective_coefficient": 0.0, "variable_kind": "continuous", "id": "EX_g6p_e"}, {"reaction_type": {"MEReaction": {}}, "name": "", "upper_bound": 1000.0, "lower_bound": 0.0, "metabolites": {"gal_e": -1.0}, "objective_coefficient": 0.0, "variable_kind": "continuous", "id": "EX_gal_e"}, {"reaction_type": {"MEReaction": {}}, "name": "", "upper_bound": 1000.0, "lower_bound": 0.0, "metabolites": {"gal__bD_e": -1.0}, "objective_coefficient": 0.0, "variable_kind": "continuous", "id": "EX_gal__bD_e"}, {"reaction_type": {"MEReaction": {}}, "name": "", "upper_bound": 1000.0, "lower_bound": 0.0, "metabolites": {"gal1p_e": -1.0}, "objective_coefficient": 0.0, "variable_kind": "continuous", "id": "EX_gal1p_e"}, {"reaction_type": {"MEReaction": {}}, "name": "", "upper_bound": 1000.0, "lower_bound": 0.0, "metabolites": {"galct__D_e": -1.0}, "objective_coefficient": 0.0, "variable_kind": "continuous", "id": "EX_galct__D_e"}, {"reaction_type": {"MEReaction": {}}, "name": "", "upper_bound": 1000.0, "lower_bound": 0.0, "metabolites": {"galctn__D_e": -1.0}, "objective_coefficient": 0.0, "variable_kind": "continuous", "id": "EX_galctn__D_e"}, {"reaction_type": {"MEReaction": {}}, "name": "", "upper_bound": 1000.0, "lower_bound": 0.0, "metabolites": {"galctn__L_e": -1.0}, "objective_coefficient": 0.0, "variable_kind": "continuous", "id": "EX_galctn__L_e"}, {"reaction_type": {"MEReaction": {}}, "name": "", "upper_bound": 1000.0, "lower_bound": 0.0, "metabolites": {"galt_e": -1.0}, "objective_coefficient": 0.0, "variable_kind": "continuous", "id": "EX_galt_e"}, {"reaction_type": {"MEReaction": {}}, "name": "", "upper_bound": 1000.0, "lower_bound": 0.0, "metabolites": {"galur_e": -1.0}, "objective_coefficient": 0.0, "variable_kind": "continuous", "id": "EX_galur_e"}, {"reaction_type": {"MEReaction": {}}, "name": "", "upper_bound": 1000.0, "lower_bound": 0.0, "metabolites": {"gam_e": -1.0}, "objective_coefficient": 0.0, "variable_kind": "continuous", "id": "EX_gam_e"}, {"reaction_type": {"MEReaction": {}}, "name": "", "upper_bound": 1000.0, "lower_bound": 0.0, "metabolites": {"gam6p_e": -1.0}, "objective_coefficient": 0.0, "variable_kind": "continuous", "id": "EX_gam6p_e"}, {"reaction_type": {"MEReaction": {}}, "name": "", "upper_bound": 1000.0, "lower_bound": 0.0, "metabolites": {"gbbtn_e": -1.0}, "objective_coefficient": 0.0, "variable_kind": "continuous", "id": "EX_gbbtn_e"}, {"reaction_type": {"MEReaction": {}}, "name": "", "upper_bound": 1000.0, "lower_bound": 0.0, "metabolites": {"gdp_e": -1.0}, "objective_coefficient": 0.0, "variable_kind": "continuous", "id": "EX_gdp_e"}, {"reaction_type": {"MEReaction": {}}, "name": "", "upper_bound": 1000.0, "lower_bound": -1000, "metabolites": {"glc__D_e": -1.0}, "objective_coefficient": 0.0, "variable_kind": "continuous", "id": "EX_glc__D_e"}, {"reaction_type": {"MEReaction": {}}, "name": "", "upper_bound": 1000.0, "lower_bound": 0.0, "metabolites": {"glcn_e": -1.0}, "objective_coefficient": 0.0, "variable_kind": "continuous", "id": "EX_glcn_e"}, {"reaction_type": {"MEReaction": {}}, "name": "", "upper_bound": 1000.0, "lower_bound": 0.0, "metabolites": {"glcr_e": -1.0}, "objective_coefficient": 0.0, "variable_kind": "continuous", "id": "EX_glcr_e"}, {"reaction_type": {"MEReaction": {}}, "name": "", "upper_bound": 1000.0, "lower_bound": 0.0, "metabolites": {"glcur_e": -1.0}, "objective_coefficient": 0.0, "variable_kind": "continuous", "id": "EX_glcur_e"}, {"reaction_type": {"MEReaction": {}}, "name": "", "upper_bound": 1000.0, "lower_bound": 0.0, "metabolites": {"glcur1p_e": -1.0}, "objective_coefficient": 0.0, "variable_kind": "continuous", "id": "EX_glcur1p_e"}, {"reaction_type": {"MEReaction": {}}, "name": "", "upper_bound": 1000.0, "lower_bound": 0.0, "metabolites": {"gln__L_e": -1.0}, "objective_coefficient": 0.0, "variable_kind": "continuous", "id": "EX_gln__L_e"}, {"reaction_type": {"MEReaction": {}}, "name": "", "upper_bound": 1000.0, "lower_bound": 0.0, "metabolites": {"glu__L_e": -1.0}, "objective_coefficient": 0.0, "variable_kind": "continuous", "id": "EX_glu__L_e"}, {"reaction_type": {"MEReaction": {}}, "name": "", "upper_bound": 1000.0, "lower_bound": 0.0, "metabolites": {"gly_e": -1.0}, "objective_coefficient": 0.0, "variable_kind": "continuous", "id": "EX_gly_e"}, {"reaction_type": {"MEReaction": {}}, "name": "", "upper_bound": 1000.0, "lower_bound": 0.0, "metabolites": {"glyald_e": -1.0}, "objective_coefficient": 0.0, "variable_kind": "continuous", "id": "EX_glyald_e"}, {"reaction_type": {"MEReaction": {}}, "name": "", "upper_bound": 1000.0, "lower_bound": 0.0, "metabolites": {"glyb_e": -1.0}, "objective_coefficient": 0.0, "variable_kind": "continuous", "id": "EX_glyb_e"}, {"reaction_type": {"MEReaction": {}}, "name": "", "upper_bound": 1000.0, "lower_bound": 0.0, "metabolites": {"glyc_e": -1.0}, "objective_coefficient": 0.0, "variable_kind": "continuous", "id": "EX_glyc_e"}, {"reaction_type": {"MEReaction": {}}, "name": "", "upper_bound": 1000.0, "lower_bound": 0.0, "metabolites": {"glyc__R_e": -1.0}, "objective_coefficient": 0.0, "variable_kind": "continuous", "id": "EX_glyc__R_e"}, {"reaction_type": {"MEReaction": {}}, "name": "", "upper_bound": 1000.0, "lower_bound": 0.0, "metabolites": {"glyc2p_e": -1.0}, "objective_coefficient": 0.0, "variable_kind": "continuous", "id": "EX_glyc2p_e"}, {"reaction_type": {"MEReaction": {}}, "name": "", "upper_bound": 1000.0, "lower_bound": 0.0, "metabolites": {"glyc3p_e": -1.0}, "objective_coefficient": 0.0, "variable_kind": "continuous", "id": "EX_glyc3p_e"}, {"reaction_type": {"MEReaction": {}}, "name": "", "upper_bound": 1000.0, "lower_bound": 0.0, "metabolites": {"glyclt_e": -1.0}, "objective_coefficient": 0.0, "variable_kind": "continuous", "id": "EX_glyclt_e"}, {"reaction_type": {"MEReaction": {}}, "name": "", "upper_bound": 1000.0, "lower_bound": 0.0, "metabolites": {"gmp_e": -1.0}, "objective_coefficient": 0.0, "variable_kind": "continuous", "id": "EX_gmp_e"}, {"reaction_type": {"MEReaction": {}}, "name": "", "upper_bound": 1000.0, "lower_bound": 0.0, "metabolites": {"gsn_e": -1.0}, "objective_coefficient": 0.0, "variable_kind": "continuous", "id": "EX_gsn_e"}, {"reaction_type": {"MEReaction": {}}, "name": "", "upper_bound": 1000.0, "lower_bound": 0.0, "metabolites": {"gthox_e": -1.0}, "objective_coefficient": 0.0, "variable_kind": "continuous", "id": "EX_gthox_e"}, {"reaction_type": {"MEReaction": {}}, "name": "", "upper_bound": 1000.0, "lower_bound": 0.0, "metabolites": {"gthrd_e": -1.0}, "objective_coefficient": 0.0, "variable_kind": "continuous", "id": "EX_gthrd_e"}, {"reaction_type": {"MEReaction": {}}, "name": "", "upper_bound": 1000.0, "lower_bound": 0.0, "metabolites": {"gtp_e": -1.0}, "objective_coefficient": 0.0, "variable_kind": "continuous", "id": "EX_gtp_e"}, {"reaction_type": {"MEReaction": {}}, "name": "", "upper_bound": 1000.0, "lower_bound": 0.0, "metabolites": {"gua_e": -1.0}, "objective_coefficient": 0.0, "variable_kind": "continuous", "id": "EX_gua_e"}, {"reaction_type": {"MEReaction": {}}, "name": "", "upper_bound": 1000.0, "lower_bound": -1000.0, "metabolites": {"h_e": -1.0}, "objective_coefficient": 0.0, "variable_kind": "continuous", "id": "EX_h_e"}, {"reaction_type": {"MEReaction": {}}, "name": "", "upper_bound": 1000.0, "lower_bound": 0.0, "metabolites": {"h2_e": -1.0}, "objective_coefficient": 0.0, "variable_kind": "continuous", "id": "EX_h2_e"}, {"reaction_type": {"MEReaction": {}}, "name": "", "upper_bound": 1000.0, "lower_bound": -1000.0, "metabolites": {"h2o_e": -1.0}, "objective_coefficient": 0.0, "variable_kind": "continuous", "id": "EX_h2o_e"}, {"reaction_type": {"MEReaction": {}}, "name": "", "upper_bound": 1000.0, "lower_bound": 0.0, "metabolites": {"h2o2_e": -1.0}, "objective_coefficient": 0.0, "variable_kind": "continuous", "id": "EX_h2o2_e"}, {"reaction_type": {"MEReaction": {}}, "name": "", "upper_bound": 1000.0, "lower_bound": 0.0, "metabolites": {"h2s_e": -1.0}, "objective_coefficient": 0.0, "variable_kind": "continuous", "id": "EX_h2s_e"}, {"reaction_type": {"MEReaction": {}}, "name": "", "upper_bound": 1000.0, "lower_bound": 0.0, "metabolites": {"hacolipa_e": -1.0}, "objective_coefficient": 0.0, "variable_kind": "continuous", "id": "EX_hacolipa_e"}, {"reaction_type": {"MEReaction": {}}, "name": "", "upper_bound": 1000.0, "lower_bound": 0.0, "metabolites": {"halipa_e": -1.0}, "objective_coefficient": 0.0, "variable_kind": "continuous", "id": "EX_halipa_e"}, {"reaction_type": {"MEReaction": {}}, "name": "", "upper_bound": 1000.0, "lower_bound": 0.0, "metabolites": {"hdca_e": -1.0}, "objective_coefficient": 0.0, "variable_kind": "continuous", "id": "EX_hdca_e"}, {"reaction_type": {"MEReaction": {}}, "name": "", "upper_bound": 1000.0, "lower_bound": 0.0, "metabolites": {"hdcea_e": -1.0}, "objective_coefficient": 0.0, "variable_kind": "continuous", "id": "EX_hdcea_e"}, {"reaction_type": {"MEReaction": {}}, "name": "", "upper_bound": 1000.0, "lower_bound": 0.0, "metabolites": {"hg2_e": -1.0}, "objective_coefficient": 0.0, "variable_kind": "continuous", "id": "EX_hg2_e"}, {"reaction_type": {"MEReaction": {}}, "name": "", "upper_bound": 1000.0, "lower_bound": 0.0, "metabolites": {"his__L_e": -1.0}, "objective_coefficient": 0.0, "variable_kind": "continuous", "id": "EX_his__L_e"}, {"reaction_type": {"MEReaction": {}}, "name": "", "upper_bound": 1000.0, "lower_bound": 0.0, "metabolites": {"hom__L_e": -1.0}, "objective_coefficient": 0.0, "variable_kind": "continuous", "id": "EX_hom__L_e"}, {"reaction_type": {"MEReaction": {}}, "name": "", "upper_bound": 1000.0, "lower_bound": 0.0, "metabolites": {"hxa_e": -1.0}, "objective_coefficient": 0.0, "variable_kind": "continuous", "id": "EX_hxa_e"}, {"reaction_type": {"MEReaction": {}}, "name": "", "upper_bound": 1000.0, "lower_bound": 0.0, "metabolites": {"hxan_e": -1.0}, "objective_coefficient": 0.0, "variable_kind": "continuous", "id": "EX_hxan_e"}, {"reaction_type": {"MEReaction": {}}, "name": "", "upper_bound": 1000.0, "lower_bound": 0.0, "metabolites": {"idon__L_e": -1.0}, "objective_coefficient": 0.0, "variable_kind": "continuous", "id": "EX_idon__L_e"}, {"reaction_type": {"MEReaction": {}}, "name": "", "upper_bound": 1000.0, "lower_bound": 0.0, "metabolites": {"ile__L_e": -1.0}, "objective_coefficient": 0.0, "variable_kind": "continuous", "id": "EX_ile__L_e"}, {"reaction_type": {"MEReaction": {}}, "name": "", "upper_bound": 1000.0, "lower_bound": 0.0, "metabolites": {"imp_e": -1.0}, "objective_coefficient": 0.0, "variable_kind": "continuous", "id": "EX_imp_e"}, {"reaction_type": {"MEReaction": {}}, "name": "", "upper_bound": 1000.0, "lower_bound": 0.0, "metabolites": {"indole_e": -1.0}, "objective_coefficient": 0.0, "variable_kind": "continuous", "id": "EX_indole_e"}, {"reaction_type": {"MEReaction": {}}, "name": "", "upper_bound": 1000.0, "lower_bound": 0.0, "metabolites": {"inost_e": -1.0}, "objective_coefficient": 0.0, "variable_kind": "continuous", "id": "EX_inost_e"}, {"reaction_type": {"MEReaction": {}}, "name": "", "upper_bound": 1000.0, "lower_bound": 0.0, "metabolites": {"ins_e": -1.0}, "objective_coefficient": 0.0, "variable_kind": "continuous", "id": "EX_ins_e"}, {"reaction_type": {"MEReaction": {}}, "name": "", "upper_bound": 1000.0, "lower_bound": 0.0, "metabolites": {"isetac_e": -1.0}, "objective_coefficient": 0.0, "variable_kind": "continuous", "id": "EX_isetac_e"}, {"reaction_type": {"MEReaction": {}}, "name": "", "upper_bound": 1000.0, "lower_bound": -1000.0, "metabolites": {"k_e": -1.0}, "objective_coefficient": 0.0, "variable_kind": "continuous", "id": "EX_k_e"}, {"reaction_type": {"MEReaction": {}}, "name": "", "upper_bound": 1000.0, "lower_bound": 0.0, "metabolites": {"kdo2lipid4_e": -1.0}, "objective_coefficient": 0.0, "variable_kind": "continuous", "id": "EX_kdo2lipid4_e"}, {"reaction_type": {"MEReaction": {}}, "name": "", "upper_bound": 1000.0, "lower_bound": 0.0, "metabolites": {"lac__D_e": -1.0}, "objective_coefficient": 0.0, "variable_kind": "continuous", "id": "EX_lac__D_e"}, {"reaction_type": {"MEReaction": {}}, "name": "", "upper_bound": 1000.0, "lower_bound": 0.0, "metabolites": {"lac__L_e": -1.0}, "objective_coefficient": 0.0, "variable_kind": "continuous", "id": "EX_lac__L_e"}, {"reaction_type": {"MEReaction": {}}, "name": "", "upper_bound": 1000.0, "lower_bound": 0.0, "metabolites": {"lcts_e": -1.0}, "objective_coefficient": 0.0, "variable_kind": "continuous", "id": "EX_lcts_e"}, {"reaction_type": {"MEReaction": {}}, "name": "", "upper_bound": 1000.0, "lower_bound": 0.0, "metabolites": {"leu__L_e": -1.0}, "objective_coefficient": 0.0, "variable_kind": "continuous", "id": "EX_leu__L_e"}, {"reaction_type": {"MEReaction": {}}, "name": "", "upper_bound": 1000.0, "lower_bound": 0.0, "metabolites": {"lipa_e": -1.0}, "objective_coefficient": 0.0, "variable_kind": "continuous", "id": "EX_lipa_e"}, {"reaction_type": {"MEReaction": {}}, "name": "", "upper_bound": 1000.0, "lower_bound": 0.0, "metabolites": {"lipa_cold_e": -1.0}, "objective_coefficient": 0.0, "variable_kind": "continuous", "id": "EX_lipa_cold_e"}, {"reaction_type": {"MEReaction": {}}, "name": "", "upper_bound": 1000.0, "lower_bound": 0.0, "metabolites": {"lipoate_e": -1.0}, "objective_coefficient": 0.0, "variable_kind": "continuous", "id": "EX_lipoate_e"}, {"reaction_type": {"MEReaction": {}}, "name": "", "upper_bound": 1000.0, "lower_bound": 0.0, "metabolites": {"lys__L_e": -1.0}, "objective_coefficient": 0.0, "variable_kind": "continuous", "id": "EX_lys__L_e"}, {"reaction_type": {"MEReaction": {}}, "name": "", "upper_bound": 1000.0, "lower_bound": 0.0, "metabolites": {"lyx__L_e": -1.0}, "objective_coefficient": 0.0, "variable_kind": "continuous", "id": "EX_lyx__L_e"}, {"reaction_type": {"MEReaction": {}}, "name": "", "upper_bound": 1000.0, "lower_bound": 0.0, "metabolites": {"mal__D_e": -1.0}, "objective_coefficient": 0.0, "variable_kind": "continuous", "id": "EX_mal__D_e"}, {"reaction_type": {"MEReaction": {}}, "name": "", "upper_bound": 1000.0, "lower_bound": 0.0, "metabolites": {"mal__L_e": -1.0}, "objective_coefficient": 0.0, "variable_kind": "continuous", "id": "EX_mal__L_e"}, {"reaction_type": {"MEReaction": {}}, "name": "", "upper_bound": 1000.0, "lower_bound": 0.0, "metabolites": {"malt_e": -1.0}, "objective_coefficient": 0.0, "variable_kind": "continuous", "id": "EX_malt_e"}, {"reaction_type": {"MEReaction": {}}, "name": "", "upper_bound": 1000.0, "lower_bound": 0.0, "metabolites": {"malthx_e": -1.0}, "objective_coefficient": 0.0, "variable_kind": "continuous", "id": "EX_malthx_e"}, {"reaction_type": {"MEReaction": {}}, "name": "", "upper_bound": 1000.0, "lower_bound": 0.0, "metabolites": {"maltpt_e": -1.0}, "objective_coefficient": 0.0, "variable_kind": "continuous", "id": "EX_maltpt_e"}, {"reaction_type": {"MEReaction": {}}, "name": "", "upper_bound": 1000.0, "lower_bound": 0.0, "metabolites": {"malttr_e": -1.0}, "objective_coefficient": 0.0, "variable_kind": "continuous", "id": "EX_malttr_e"}, {"reaction_type": {"MEReaction": {}}, "name": "", "upper_bound": 1000.0, "lower_bound": 0.0, "metabolites": {"maltttr_e": -1.0}, "objective_coefficient": 0.0, "variable_kind": "continuous", "id": "EX_maltttr_e"}, {"reaction_type": {"MEReaction": {}}, "name": "", "upper_bound": 1000.0, "lower_bound": 0.0, "metabolites": {"man_e": -1.0}, "objective_coefficient": 0.0, "variable_kind": "continuous", "id": "EX_man_e"}, {"reaction_type": {"MEReaction": {}}, "name": "", "upper_bound": 1000.0, "lower_bound": 0.0, "metabolites": {"man6p_e": -1.0}, "objective_coefficient": 0.0, "variable_kind": "continuous", "id": "EX_man6p_e"}, {"reaction_type": {"MEReaction": {}}, "name": "", "upper_bound": 1000.0, "lower_bound": 0.0, "metabolites": {"manglyc_e": -1.0}, "objective_coefficient": 0.0, "variable_kind": "continuous", "id": "EX_manglyc_e"}, {"reaction_type": {"MEReaction": {}}, "name": "", "upper_bound": 1000.0, "lower_bound": 0.0, "metabolites": {"melib_e": -1.0}, "objective_coefficient": 0.0, "variable_kind": "continuous", "id": "EX_melib_e"}, {"reaction_type": {"MEReaction": {}}, "name": "", "upper_bound": 1000.0, "lower_bound": 0.0, "metabolites": {"meoh_e": -1.0}, "objective_coefficient": 0.0, "variable_kind": "continuous", "id": "EX_meoh_e"}, {"reaction_type": {"MEReaction": {}}, "name": "", "upper_bound": 1000.0, "lower_bound": 0.0, "metabolites": {"met__D_e": -1.0}, "objective_coefficient": 0.0, "variable_kind": "continuous", "id": "EX_met__D_e"}, {"reaction_type": {"MEReaction": {}}, "name": "", "upper_bound": 1000.0, "lower_bound": 0.0, "metabolites": {"met__L_e": -1.0}, "objective_coefficient": 0.0, "variable_kind": "continuous", "id": "EX_met__L_e"}, {"reaction_type": {"MEReaction": {}}, "name": "", "upper_bound": 1000.0, "lower_bound": 0.0, "metabolites": {"metsox__R__L_e": -1.0}, "objective_coefficient": 0.0, "variable_kind": "continuous", "id": "EX_metsox__R__L_e"}, {"reaction_type": {"MEReaction": {}}, "name": "", "upper_bound": 1000.0, "lower_bound": 0.0, "metabolites": {"metsox__S__L_e": -1.0}, "objective_coefficient": 0.0, "variable_kind": "continuous", "id": "EX_metsox__S__L_e"}, {"reaction_type": {"MEReaction": {}}, "name": "", "upper_bound": 1000.0, "lower_bound": -1000.0, "metabolites": {"mg2_e": -1.0}, "objective_coefficient": 0.0, "variable_kind": "continuous", "id": "EX_mg2_e"}, {"reaction_type": {"MEReaction": {}}, "name": "", "upper_bound": 1000.0, "lower_bound": 0.0, "metabolites": {"mincyc_e": -1.0}, "objective_coefficient": 0.0, "variable_kind": "continuous", "id": "EX_mincyc_e"}, {"reaction_type": {"MEReaction": {}}, "name": "", "upper_bound": 1000.0, "lower_bound": 0.0, "metabolites": {"minohp_e": -1.0}, "objective_coefficient": 0.0, "variable_kind": "continuous", "id": "EX_minohp_e"}, {"reaction_type": {"MEReaction": {}}, "name": "", "upper_bound": 1000.0, "lower_bound": 0.0, "metabolites": {"mmet_e": -1.0}, "objective_coefficient": 0.0, "variable_kind": "continuous", "id": "EX_mmet_e"}, {"reaction_type": {"MEReaction": {}}, "name": "", "upper_bound": 1000.0, "lower_bound": -1000.0, "metabolites": {"mn2_e": -1.0}, "objective_coefficient": 0.0, "variable_kind": "continuous", "id": "EX_mn2_e"}, {"reaction_type": {"MEReaction": {}}, "name": "", "upper_bound": 1000.0, "lower_bound": 0.0, "metabolites": {"mnl_e": -1.0}, "objective_coefficient": 0.0, "variable_kind": "continuous", "id": "EX_mnl_e"}, {"reaction_type": {"MEReaction": {}}, "name": "", "upper_bound": 1000.0, "lower_bound": -1000.0, "metabolites": {"mobd_e": -1.0}, "objective_coefficient": 0.0, "variable_kind": "continuous", "id": "EX_mobd_e"}, {"reaction_type": {"MEReaction": {}}, "name": "", "upper_bound": 1000.0, "lower_bound": 0.0, "metabolites": {"mso3_e": -1.0}, "objective_coefficient": 0.0, "variable_kind": "continuous", "id": "EX_mso3_e"}, {"reaction_type": {"MEReaction": {}}, "name": "", "upper_bound": 1000.0, "lower_bound": 0.0, "metabolites": {"n2o_e": -1.0}, "objective_coefficient": 0.0, "variable_kind": "continuous", "id": "EX_n2o_e"}, {"reaction_type": {"MEReaction": {}}, "name": "", "upper_bound": 1000.0, "lower_bound": -1000.0, "metabolites": {"na1_e": -1.0}, "objective_coefficient": 0.0, "variable_kind": "continuous", "id": "EX_na1_e"}, {"reaction_type": {"MEReaction": {}}, "name": "", "upper_bound": 1000.0, "lower_bound": 0.0, "metabolites": {"nac_e": -1.0}, "objective_coefficient": 0.0, "variable_kind": "continuous", "id": "EX_nac_e"}, {"reaction_type": {"MEReaction": {}}, "name": "", "upper_bound": 1000.0, "lower_bound": -1000.0, "metabolites": {"nh4_e": -1.0}, "objective_coefficient": 0.0, "variable_kind": "continuous", "id": "EX_nh4_e"}, {"reaction_type": {"MEReaction": {}}, "name": "", "upper_bound": 1000.0, "lower_bound": -1000.0, "metabolites": {"ni2_e": -1.0}, "objective_coefficient": 0.0, "variable_kind": "continuous", "id": "EX_ni2_e"}, {"reaction_type": {"MEReaction": {}}, "name": "", "upper_bound": 1000.0, "lower_bound": 0.0, "metabolites": {"nmn_e": -1.0}, "objective_coefficient": 0.0, "variable_kind": "continuous", "id": "EX_nmn_e"}, {"reaction_type": {"MEReaction": {}}, "name": "", "upper_bound": 1000.0, "lower_bound": 0.0, "metabolites": {"no_e": -1.0}, "objective_coefficient": 0.0, "variable_kind": "continuous", "id": "EX_no_e"}, {"reaction_type": {"MEReaction": {}}, "name": "", "upper_bound": 1000.0, "lower_bound": 0.0, "metabolites": {"no2_e": -1.0}, "objective_coefficient": 0.0, "variable_kind": "continuous", "id": "EX_no2_e"}, {"reaction_type": {"MEReaction": {}}, "name": "", "upper_bound": 1000.0, "lower_bound": 0.0, "metabolites": {"no3_e": -1.0}, "objective_coefficient": 0.0, "variable_kind": "continuous", "id": "EX_no3_e"}, {"reaction_type": {"MEReaction": {}}, "name": "", "upper_bound": 1000.0, "lower_bound": 0.0, "metabolites": {"novbcn_e": -1.0}, "objective_coefficient": 0.0, "variable_kind": "continuous", "id": "EX_novbcn_e"}, {"reaction_type": {"MEReaction": {}}, "name": "", "upper_bound": 1000.0, "lower_bound": 0.0, "metabolites": {"o16a4colipa_e": -1.0}, "objective_coefficient": 0.0, "variable_kind": "continuous", "id": "EX_o16a4colipa_e"}, {"reaction_type": {"MEReaction": {}}, "name": "", "upper_bound": 1000.0, "lower_bound": -1000.0, "metabolites": {"o2_e": -1.0}, "objective_coefficient": 0.0, "variable_kind": "continuous", "id": "EX_o2_e"}, {"reaction_type": {"MEReaction": {}}, "name": "", "upper_bound": 1000.0, "lower_bound": 0.0, "metabolites": {"o2s_e": -1.0}, "objective_coefficient": 0.0, "variable_kind": "continuous", "id": "EX_o2s_e"}, {"reaction_type": {"MEReaction": {}}, "name": "", "upper_bound": 1000.0, "lower_bound": 0.0, "metabolites": {"ocdca_e": -1.0}, "objective_coefficient": 0.0, "variable_kind": "continuous", "id": "EX_ocdca_e"}, {"reaction_type": {"MEReaction": {}}, "name": "", "upper_bound": 1000.0, "lower_bound": 0.0, "metabolites": {"ocdcea_e": -1.0}, "objective_coefficient": 0.0, "variable_kind": "continuous", "id": "EX_ocdcea_e"}, {"reaction_type": {"MEReaction": {}}, "name": "", "upper_bound": 1000.0, "lower_bound": 0.0, "metabolites": {"octa_e": -1.0}, "objective_coefficient": 0.0, "variable_kind": "continuous", "id": "EX_octa_e"}, {"reaction_type": {"MEReaction": {}}, "name": "", "upper_bound": 1000.0, "lower_bound": 0.0, "metabolites": {"orn_e": -1.0}, "objective_coefficient": 0.0, "variable_kind": "continuous", "id": "EX_orn_e"}, {"reaction_type": {"MEReaction": {}}, "name": "", "upper_bound": 1000.0, "lower_bound": 0.0, "metabolites": {"orot_e": -1.0}, "objective_coefficient": 0.0, "variable_kind": "continuous", "id": "EX_orot_e"}, {"reaction_type": {"MEReaction": {}}, "name": "", "upper_bound": 1000.0, "lower_bound": 0.0, "metabolites": {"pacald_e": -1.0}, "objective_coefficient": 0.0, "variable_kind": "continuous", "id": "EX_pacald_e"}, {"reaction_type": {"MEReaction": {}}, "name": "", "upper_bound": 1000.0, "lower_bound": 0.0, "metabolites": {"peamn_e": -1.0}, "objective_coefficient": 0.0, "variable_kind": "continuous", "id": "EX_peamn_e"}, {"reaction_type": {"MEReaction": {}}, "name": "", "upper_bound": 1000.0, "lower_bound": 0.0, "metabolites": {"phe__L_e": -1.0}, "objective_coefficient": 0.0, "variable_kind": "continuous", "id": "EX_phe__L_e"}, {"reaction_type": {"MEReaction": {}}, "name": "", "upper_bound": 1000.0, "lower_bound": 0.0, "metabolites": {"pheme_e": -1.0}, "objective_coefficient": 0.0, "variable_kind": "continuous", "id": "EX_pheme_e"}, {"reaction_type": {"MEReaction": {}}, "name": "", "upper_bound": 1000.0, "lower_bound": -1000.0, "metabolites": {"pi_e": -1.0}, "objective_coefficient": 0.0, "variable_kind": "continuous", "id": "EX_pi_e"}, {"reaction_type": {"MEReaction": {}}, "name": "", "upper_bound": 1000.0, "lower_bound": 0.0, "metabolites": {"pnto__R_e": -1.0}, "objective_coefficient": 0.0, "variable_kind": "continuous", "id": "EX_pnto__R_e"}, {"reaction_type": {"MEReaction": {}}, "name": "", "upper_bound": 1000.0, "lower_bound": 0.0, "metabolites": {"ppa_e": -1.0}, "objective_coefficient": 0.0, "variable_kind": "continuous", "id": "EX_ppa_e"}, {"reaction_type": {"MEReaction": {}}, "name": "", "upper_bound": 1000.0, "lower_bound": 0.0, "metabolites": {"ppal_e": -1.0}, "objective_coefficient": 0.0, "variable_kind": "continuous", "id": "EX_ppal_e"}, {"reaction_type": {"MEReaction": {}}, "name": "", "upper_bound": 1000.0, "lower_bound": 0.0, "metabolites": {"pppn_e": -1.0}, "objective_coefficient": 0.0, "variable_kind": "continuous", "id": "EX_pppn_e"}, {"reaction_type": {"MEReaction": {}}, "name": "", "upper_bound": 1000.0, "lower_bound": 0.0, "metabolites": {"ppt_e": -1.0}, "objective_coefficient": 0.0, "variable_kind": "continuous", "id": "EX_ppt_e"}, {"reaction_type": {"MEReaction": {}}, "name": "", "upper_bound": 1000.0, "lower_bound": 0.0, "metabolites": {"pro__L_e": -1.0}, "objective_coefficient": 0.0, "variable_kind": "continuous", "id": "EX_pro__L_e"}, {"reaction_type": {"MEReaction": {}}, "name": "", "upper_bound": 1000.0, "lower_bound": 0.0, "metabolites": {"progly_e": -1.0}, "objective_coefficient": 0.0, "variable_kind": "continuous", "id": "EX_progly_e"}, {"reaction_type": {"MEReaction": {}}, "name": "", "upper_bound": 1000.0, "lower_bound": 0.0, "metabolites": {"psclys_e": -1.0}, "objective_coefficient": 0.0, "variable_kind": "continuous", "id": "EX_psclys_e"}, {"reaction_type": {"MEReaction": {}}, "name": "", "upper_bound": 1000.0, "lower_bound": 0.0, "metabolites": {"pser__L_e": -1.0}, "objective_coefficient": 0.0, "variable_kind": "continuous", "id": "EX_pser__L_e"}, {"reaction_type": {"MEReaction": {}}, "name": "", "upper_bound": 1000.0, "lower_bound": 0.0, "metabolites": {"ptrc_e": -1.0}, "objective_coefficient": 0.0, "variable_kind": "continuous", "id": "EX_ptrc_e"}, {"reaction_type": {"MEReaction": {}}, "name": "", "upper_bound": 1000.0, "lower_bound": 0.0, "metabolites": {"pydam_e": -1.0}, "objective_coefficient": 0.0, "variable_kind": "continuous", "id": "EX_pydam_e"}, {"reaction_type": {"MEReaction": {}}, "name": "", "upper_bound": 1000.0, "lower_bound": 0.0, "metabolites": {"pydx_e": -1.0}, "objective_coefficient": 0.0, "variable_kind": "continuous", "id": "EX_pydx_e"}, {"reaction_type": {"MEReaction": {}}, "name": "", "upper_bound": 1000.0, "lower_bound": 0.0, "metabolites": {"pydxn_e": -1.0}, "objective_coefficient": 0.0, "variable_kind": "continuous", "id": "EX_pydxn_e"}, {"reaction_type": {"MEReaction": {}}, "name": "", "upper_bound": 1000.0, "lower_bound": 0.0, "metabolites": {"pyr_e": -1.0}, "objective_coefficient": 0.0, "variable_kind": "continuous", "id": "EX_pyr_e"}, {"reaction_type": {"MEReaction": {}}, "name": "", "upper_bound": 1000.0, "lower_bound": 0.0, "metabolites": {"quin_e": -1.0}, "objective_coefficient": 0.0, "variable_kind": "continuous", "id": "EX_quin_e"}, {"reaction_type": {"MEReaction": {}}, "name": "", "upper_bound": 1000.0, "lower_bound": 0.0, "metabolites": {"r5p_e": -1.0}, "objective_coefficient": 0.0, "variable_kind": "continuous", "id": "EX_r5p_e"}, {"reaction_type": {"MEReaction": {}}, "name": "", "upper_bound": 1000.0, "lower_bound": 0.0, "metabolites": {"rfamp_e": -1.0}, "objective_coefficient": 0.0, "variable_kind": "continuous", "id": "EX_rfamp_e"}, {"reaction_type": {"MEReaction": {}}, "name": "", "upper_bound": 1000.0, "lower_bound": 0.0, "metabolites": {"rib__D_e": -1.0}, "objective_coefficient": 0.0, "variable_kind": "continuous", "id": "EX_rib__D_e"}, {"reaction_type": {"MEReaction": {}}, "name": "", "upper_bound": 1000.0, "lower_bound": 0.0, "metabolites": {"rmn_e": -1.0}, "objective_coefficient": 0.0, "variable_kind": "continuous", "id": "EX_rmn_e"}, {"reaction_type": {"MEReaction": {}}, "name": "", "upper_bound": 1000.0, "lower_bound": 0.0, "metabolites": {"sbt__D_e": -1.0}, "objective_coefficient": 0.0, "variable_kind": "continuous", "id": "EX_sbt__D_e"}, {"reaction_type": {"MEReaction": {}}, "name": "", "upper_bound": 1000.0, "lower_bound": -1000.0, "metabolites": {"sel_e": -1.0}, "objective_coefficient": 0.0, "variable_kind": "continuous", "id": "EX_sel_e"}, {"reaction_type": {"MEReaction": {}}, "name": "", "upper_bound": 1000.0, "lower_bound": 0.0, "metabolites": {"ser__D_e": -1.0}, "objective_coefficient": 0.0, "variable_kind": "continuous", "id": "EX_ser__D_e"}, {"reaction_type": {"MEReaction": {}}, "name": "", "upper_bound": 1000.0, "lower_bound": 0.0, "metabolites": {"ser__L_e": -1.0}, "objective_coefficient": 0.0, "variable_kind": "continuous", "id": "EX_ser__L_e"}, {"reaction_type": {"MEReaction": {}}, "name": "", "upper_bound": 1000.0, "lower_bound": 0.0, "metabolites": {"skm_e": -1.0}, "objective_coefficient": 0.0, "variable_kind": "continuous", "id": "EX_skm_e"}, {"reaction_type": {"MEReaction": {}}, "name": "", "upper_bound": 1000.0, "lower_bound": -1000.0, "metabolites": {"slnt_e": -1.0}, "objective_coefficient": 0.0, "variable_kind": "continuous", "id": "EX_slnt_e"}, {"reaction_type": {"MEReaction": {}}, "name": "", "upper_bound": 1000.0, "lower_bound": 0.0, "metabolites": {"so2_e": -1.0}, "objective_coefficient": 0.0, "variable_kind": "continuous", "id": "EX_so2_e"}, {"reaction_type": {"MEReaction": {}}, "name": "", "upper_bound": 1000.0, "lower_bound": 0.0, "metabolites": {"so3_e": -1.0}, "objective_coefficient": 0.0, "variable_kind": "continuous", "id": "EX_so3_e"}, {"reaction_type": {"MEReaction": {}}, "name": "", "upper_bound": 1000.0, "lower_bound": -1000.0, "metabolites": {"so4_e": -1.0}, "objective_coefficient": 0.0, "variable_kind": "continuous", "id": "EX_so4_e"}, {"reaction_type": {"MEReaction": {}}, "name": "", "upper_bound": 1000.0, "lower_bound": 0.0, "metabolites": {"spmd_e": -1.0}, "objective_coefficient": 0.0, "variable_kind": "continuous", "id": "EX_spmd_e"}, {"reaction_type": {"MEReaction": {}}, "name": "", "upper_bound": 1000.0, "lower_bound": 0.0, "metabolites": {"succ_e": -1.0}, "objective_coefficient": 0.0, "variable_kind": "continuous", "id": "EX_succ_e"}, {"reaction_type": {"MEReaction": {}}, "name": "", "upper_bound": 1000.0, "lower_bound": 0.0, "metabolites": {"sucr_e": -1.0}, "objective_coefficient": 0.0, "variable_kind": "continuous", "id": "EX_sucr_e"}, {"reaction_type": {"MEReaction": {}}, "name": "", "upper_bound": 1000.0, "lower_bound": 0.0, "metabolites": {"sulfac_e": -1.0}, "objective_coefficient": 0.0, "variable_kind": "continuous", "id": "EX_sulfac_e"}, {"reaction_type": {"MEReaction": {}}, "name": "", "upper_bound": 1000.0, "lower_bound": 0.0, "metabolites": {"tartr__D_e": -1.0}, "objective_coefficient": 0.0, "variable_kind": "continuous", "id": "EX_tartr__D_e"}, {"reaction_type": {"MEReaction": {}}, "name": "", "upper_bound": 1000.0, "lower_bound": 0.0, "metabolites": {"tartr__L_e": -1.0}, "objective_coefficient": 0.0, "variable_kind": "continuous", "id": "EX_tartr__L_e"}, {"reaction_type": {"MEReaction": {}}, "name": "", "upper_bound": 1000.0, "lower_bound": 0.0, "metabolites": {"taur_e": -1.0}, "objective_coefficient": 0.0, "variable_kind": "continuous", "id": "EX_taur_e"}, {"reaction_type": {"MEReaction": {}}, "name": "", "upper_bound": 1000.0, "lower_bound": 0.0, "metabolites": {"tcynt_e": -1.0}, "objective_coefficient": 0.0, "variable_kind": "continuous", "id": "EX_tcynt_e"}, {"reaction_type": {"MEReaction": {}}, "name": "", "upper_bound": 1000.0, "lower_bound": 0.0, "metabolites": {"thm_e": -1.0}, "objective_coefficient": 0.0, "variable_kind": "continuous", "id": "EX_thm_e"}, {"reaction_type": {"MEReaction": {}}, "name": "", "upper_bound": 1000.0, "lower_bound": 0.0, "metabolites": {"thr__L_e": -1.0}, "objective_coefficient": 0.0, "variable_kind": "continuous", "id": "EX_thr__L_e"}, {"reaction_type": {"MEReaction": {}}, "name": "", "upper_bound": 1000.0, "lower_bound": 0.0, "metabolites": {"thrp_e": -1.0}, "objective_coefficient": 0.0, "variable_kind": "continuous", "id": "EX_thrp_e"}, {"reaction_type": {"MEReaction": {}}, "name": "", "upper_bound": 1000.0, "lower_bound": 0.0, "metabolites": {"thym_e": -1.0}, "objective_coefficient": 0.0, "variable_kind": "continuous", "id": "EX_thym_e"}, {"reaction_type": {"MEReaction": {}}, "name": "", "upper_bound": 1000.0, "lower_bound": 0.0, "metabolites": {"thymd_e": -1.0}, "objective_coefficient": 0.0, "variable_kind": "continuous", "id": "EX_thymd_e"}, {"reaction_type": {"MEReaction": {}}, "name": "", "upper_bound": 1000.0, "lower_bound": 0.0, "metabolites": {"tma_e": -1.0}, "objective_coefficient": 0.0, "variable_kind": "continuous", "id": "EX_tma_e"}, {"reaction_type": {"MEReaction": {}}, "name": "", "upper_bound": 1000.0, "lower_bound": 0.0, "metabolites": {"tmao_e": -1.0}, "objective_coefficient": 0.0, "variable_kind": "continuous", "id": "EX_tmao_e"}, {"reaction_type": {"MEReaction": {}}, "name": "", "upper_bound": 1000.0, "lower_bound": 0.0, "metabolites": {"tre_e": -1.0}, "objective_coefficient": 0.0, "variable_kind": "continuous", "id": "EX_tre_e"}, {"reaction_type": {"MEReaction": {}}, "name": "", "upper_bound": 1000.0, "lower_bound": 0.0, "metabolites": {"trp__L_e": -1.0}, "objective_coefficient": 0.0, "variable_kind": "continuous", "id": "EX_trp__L_e"}, {"reaction_type": {"MEReaction": {}}, "name": "", "upper_bound": 1000.0, "lower_bound": 0.0, "metabolites": {"tsul_e": -1.0}, "objective_coefficient": 0.0, "variable_kind": "continuous", "id": "EX_tsul_e"}, {"reaction_type": {"MEReaction": {}}, "name": "", "upper_bound": 1000.0, "lower_bound": 0.0, "metabolites": {"ttdca_e": -1.0}, "objective_coefficient": 0.0, "variable_kind": "continuous", "id": "EX_ttdca_e"}, {"reaction_type": {"MEReaction": {}}, "name": "", "upper_bound": 1000.0, "lower_bound": 0.0, "metabolites": {"ttdcea_e": -1.0}, "objective_coefficient": 0.0, "variable_kind": "continuous", "id": "EX_ttdcea_e"}, {"reaction_type": {"MEReaction": {}}, "name": "", "upper_bound": 1000.0, "lower_bound": 0.0, "metabolites": {"ttrcyc_e": -1.0}, "objective_coefficient": 0.0, "variable_kind": "continuous", "id": "EX_ttrcyc_e"}, {"reaction_type": {"MEReaction": {}}, "name": "", "upper_bound": 1000.0, "lower_bound": -1000.0, "metabolites": {"tungs_e": -1.0}, "objective_coefficient": 0.0, "variable_kind": "continuous", "id": "EX_tungs_e"}, {"reaction_type": {"MEReaction": {}}, "name": "", "upper_bound": 1000.0, "lower_bound": 0.0, "metabolites": {"tym_e": -1.0}, "objective_coefficient": 0.0, "variable_kind": "continuous", "id": "EX_tym_e"}, {"reaction_type": {"MEReaction": {}}, "name": "", "upper_bound": 1000.0, "lower_bound": 0.0, "metabolites": {"tyr__L_e": -1.0}, "objective_coefficient": 0.0, "variable_kind": "continuous", "id": "EX_tyr__L_e"}, {"reaction_type": {"MEReaction": {}}, "name": "", "upper_bound": 1000.0, "lower_bound": 0.0, "metabolites": {"tyrp_e": -1.0}, "objective_coefficient": 0.0, "variable_kind": "continuous", "id": "EX_tyrp_e"}, {"reaction_type": {"MEReaction": {}}, "name": "", "upper_bound": 1000.0, "lower_bound": 0.0, "metabolites": {"uacgam_e": -1.0}, "objective_coefficient": 0.0, "variable_kind": "continuous", "id": "EX_uacgam_e"}, {"reaction_type": {"MEReaction": {}}, "name": "", "upper_bound": 1000.0, "lower_bound": 0.0, "metabolites": {"udpacgal_e": -1.0}, "objective_coefficient": 0.0, "variable_kind": "continuous", "id": "EX_udpacgal_e"}, {"reaction_type": {"MEReaction": {}}, "name": "", "upper_bound": 1000.0, "lower_bound": 0.0, "metabolites": {"udpg_e": -1.0}, "objective_coefficient": 0.0, "variable_kind": "continuous", "id": "EX_udpg_e"}, {"reaction_type": {"MEReaction": {}}, "name": "", "upper_bound": 1000.0, "lower_bound": 0.0, "metabolites": {"udpgal_e": -1.0}, "objective_coefficient": 0.0, "variable_kind": "continuous", "id": "EX_udpgal_e"}, {"reaction_type": {"MEReaction": {}}, "name": "", "upper_bound": 1000.0, "lower_bound": 0.0, "metabolites": {"udpglcur_e": -1.0}, "objective_coefficient": 0.0, "variable_kind": "continuous", "id": "EX_udpglcur_e"}, {"reaction_type": {"MEReaction": {}}, "name": "", "upper_bound": 1000.0, "lower_bound": 0.0, "metabolites": {"ump_e": -1.0}, "objective_coefficient": 0.0, "variable_kind": "continuous", "id": "EX_ump_e"}, {"reaction_type": {"MEReaction": {}}, "name": "", "upper_bound": 1000.0, "lower_bound": 0.0, "metabolites": {"ura_e": -1.0}, "objective_coefficient": 0.0, "variable_kind": "continuous", "id": "EX_ura_e"}, {"reaction_type": {"MEReaction": {}}, "name": "", "upper_bound": 1000.0, "lower_bound": 0.0, "metabolites": {"urea_e": -1.0}, "objective_coefficient": 0.0, "variable_kind": "continuous", "id": "EX_urea_e"}, {"reaction_type": {"MEReaction": {}}, "name": "", "upper_bound": 1000.0, "lower_bound": 0.0, "metabolites": {"uri_e": -1.0}, "objective_coefficient": 0.0, "variable_kind": "continuous", "id": "EX_uri_e"}, {"reaction_type": {"MEReaction": {}}, "name": "", "upper_bound": 1000.0, "lower_bound": 0.0, "metabolites": {"val__L_e": -1.0}, "objective_coefficient": 0.0, "variable_kind": "continuous", "id": "EX_val__L_e"}, {"reaction_type": {"MEReaction": {}}, "name": "", "upper_bound": 1000.0, "lower_bound": 0.0, "metabolites": {"xan_e": -1.0}, "objective_coefficient": 0.0, "variable_kind": "continuous", "id": "EX_xan_e"}, {"reaction_type": {"MEReaction": {}}, "name": "", "upper_bound": 1000.0, "lower_bound": 0.0, "metabolites": {"xmp_e": -1.0}, "objective_coefficient": 0.0, "variable_kind": "continuous", "id": "EX_xmp_e"}, {"reaction_type": {"MEReaction": {}}, "name": "", "upper_bound": 1000.0, "lower_bound": 0.0, "metabolites": {"xtsn_e": -1.0}, "objective_coefficient": 0.0, "variable_kind": "continuous", "id": "EX_xtsn_e"}, {"reaction_type": {"MEReaction": {}}, "name": "", "upper_bound": 1000.0, "lower_bound": 0.0, "metabolites": {"xyl__D_e": -1.0}, "objective_coefficient": 0.0, "variable_kind": "continuous", "id": "EX_xyl__D_e"}, {"reaction_type": {"MEReaction": {}}, "name": "", "upper_bound": 1000.0, "lower_bound": 0.0, "metabolites": {"xylu__L_e": -1.0}, "objective_coefficient": 0.0, "variable_kind": "continuous", "id": "EX_xylu__L_e"}, {"reaction_type": {"MEReaction": {}}, "name": "", "upper_bound": 1000.0, "lower_bound": -1000.0, "metabolites": {"zn2_e": -1.0}, "objective_coefficient": 0.0, "variable_kind": "continuous", "id": "EX_zn2_e"}, {"reaction_type": {"MEReaction": {}}, "name": "", "upper_bound": 1000, "lower_bound": -1000, "metabolites": {"LI_c": -1}, "objective_coefficient": 0.0, "variable_kind": "continuous", "id": "EX_LI_c"}, {"reaction_type": {"MEReaction": {}}, "name": "", "upper_bound": 1000, "lower_bound": 0.0, "metabolites": {"pqq_e": -1}, "objective_coefficient": 0.0, "variable_kind": "continuous", "id": "EX_pqq_e"}, {"reaction_type": {"MEReaction": {}}, "name": "", "upper_bound": 1000, "lower_bound": -1000, "metabolites": {"cs_e": -1}, "objective_coefficient": 0.0, "variable_kind": "continuous", "id": "EX_cs_e"}, {"reaction_type": {"MEReaction": {}}, "name": "", "upper_bound": 1000, "lower_bound": -1000, "metabolites": {"tl_c": -1}, "objective_coefficient": 0.0, "variable_kind": "continuous", "id": "EX_tl_c"}, {"reaction_type": {"MEReaction": {}}, "name": "", "upper_bound": 1000, "lower_bound": -1000, "metabolites": {"cu_c": -1}, "objective_coefficient": 0.0, "variable_kind": "continuous", "id": "EX_cu_c"}, {"reaction_type": {"MEReaction": {}}, "name": "", "upper_bound": 1000, "lower_bound": -1000, "metabolites": {"C10H8O5_c": -1}, "objective_coefficient": 0.0, "variable_kind": "continuous", "id": "EX_C10H8O5_c"}, {"reaction_type": {"MEReaction": {}}, "name": "", "upper_bound": 1000, "lower_bound": -1000, "metabolites": {"C9H9O4_c": -1}, "objective_coefficient": 0.0, "variable_kind": "continuous", "id": "EX_C9H9O4_c"}, {"reaction_type": {"MEReaction": {}}, "name": "", "upper_bound": 1000, "lower_bound": -1000, "metabolites": {"NiFeCoCN2_c": -1}, "objective_coefficient": 0.0, "variable_kind": "continuous", "id": "EX_NiFeCoCN2_c"}, {"reaction_type": {"MEReaction": {}}, "name": "", "upper_bound": 1000, "lower_bound": -1000, "metabolites": {"RNase_m5": -1}, "objective_coefficient": 0.0, "variable_kind": "continuous", "id": "EX_RNase_m5"}, {"reaction_type": {"MEReaction": {}}, "name": "", "upper_bound": 1000, "lower_bound": -1000, "metabolites": {"RNase_m16": -1}, "objective_coefficient": 0.0, "variable_kind": "continuous", "id": "EX_RNase_m16"}, {"reaction_type": {"MEReaction": {}}, "name": "", "upper_bound": 1000, "lower_bound": -1000, "metabolites": {"RNase_m23": -1}, "objective_coefficient": 0.0, "variable_kind": "continuous", "id": "EX_RNase_m23"}, {"reaction_type": {"MEReaction": {}}, "name": "", "upper_bound": 1000, "lower_bound": -1000, "metabolites": {"trdox_c": -1}, "objective_coefficient": 0.0, "variable_kind": "continuous", "id": "EX_trdox_c"}, {"reaction_type": {"MEReaction": {}}, "name": "", "upper_bound": 1000, "lower_bound": -1000, "metabolites": {"trdrd_c": -1}, "objective_coefficient": 0.0, "variable_kind": "continuous", "id": "EX_trdrd_c"}, {"reaction_type": {"MEReaction": {}}, "name": "", "upper_bound": 1000, "lower_bound": -1000, "metabolites": {"fldrd_c": -1}, "objective_coefficient": 0.0, "variable_kind": "continuous", "id": "EX_fldrd_c"}, {"reaction_type": {"MEReaction": {}}, "name": "", "upper_bound": 1000, "lower_bound": -1000, "metabolites": {"fldox_c": -1}, "objective_coefficient": 0.0, "variable_kind": "continuous", "id": "EX_fldox_c"}, {"reaction_type": {"TranscriptionReaction": {"transcription_data": "TU0_13350_from_RpoD_mono"}}, "name": "", "upper_bound": 1000.0, "lower_bound": 0.0, "metabolites": {"Rho_hexa_mod_3:mg2": "-4.27350427350427e-6*mu", "h2o_c": -3.0, "Mfd_mono_mod_1:mg2": "-4.27350427350427e-6*mu", "adp_c": 3.0, "atp_c": -239.0, "RNAP70-CPLX": "-0.00409270065359477*mu - 0.00160229230588235", "ppi_c": 1002, "RpoZ_mono_mod_1:mg2": "-4.27350427350427e-6*mu", "NusG_mono": "-4.27350427350427e-6*mu", "utp_c": -226, "RNA_b1623": 1, "GreA_mono": "-4.27350427350427e-6*mu", "mRNA_biomass": 321.640635962, "gtp_c": -274, "h_c": 3.0, "NusA_mono": "-4.27350427350427e-6*mu", "ctp_c": -266, "pi_c": 3.0, "GreB_mono": "-4.27350427350427e-6*mu"}, "objective_coefficient": 0.0, "variable_kind": "continuous", "id": "transcription_TU0_13350_from_RpoD_mono"}, {"reaction_type": {"TranscriptionReaction": {"transcription_data": "TU0_7622_from_RpoD_mono"}}, "name": "", "upper_bound": 1000.0, "lower_bound": 0.0, "metabolites": {"Rho_hexa_mod_3:mg2": "-4.27350427350427e-6*mu", "h2o_c": -3.0, "Mfd_mono_mod_1:mg2": "-4.27350427350427e-6*mu", "adp_c": 3.0, "atp_c": -771.0, "RNAP70-CPLX": "-0.0128703590413943*mu - 0.00503874556470588", "ppi_c": 3151, "RpoZ_mono_mod_1:mg2": "-4.27350427350427e-6*mu", "NusG_mono": "-4.27350427350427e-6*mu", "utp_c": -805, "GreA_mono": "-4.27350427350427e-6*mu", "mRNA_biomass": 731.0308837059999, "gtp_c": -749, "h_c": 3.0, "NusA_mono": "-4.27350427350427e-6*mu", "ctp_c": -829, "pi_c": 3.0, "GreB_mono": "-4.27350427350427e-6*mu", "RNA_b0517": 1, "RNA_b0516": 1}, "objective_coefficient": 0.0, "variable_kind": "continuous", "id": "transcription_TU0_7622_from_RpoD_mono"}, {"reaction_type": {"TranscriptionReaction": {"transcription_data": "TU00158_from_RpoD_mono"}}, "name": "", "upper_bound": 1000.0, "lower_bound": 0.0, "metabolites": {"RNA_b1109": 1, "Rho_hexa_mod_3:mg2": "-4.27350427350427e-6*mu", "utp_c": -359, "Mfd_mono_mod_1:mg2": "-4.27350427350427e-6*mu", "NusA_mono": "-4.27350427350427e-6*mu", "atp_c": -324.0, "RNAP70-CPLX": "-0.00571017516339869*mu - 0.00223553357647059", "ppi_c": 1398, "RpoZ_mono_mod_1:mg2": "-4.27350427350427e-6*mu", "NusG_mono": "-4.27350427350427e-6*mu", "h2o_c": -3.0, "GreA_mono": "-4.27350427350427e-6*mu", "mRNA_biomass": 417.31420796500004, "gtp_c": -339, "h_c": 3.0, "adp_c": 3.0, "ctp_c": -379, "pi_c": 3.0, "GreB_mono": "-4.27350427350427e-6*mu"}, "objective_coefficient": 0.0, "variable_kind": "continuous", "id": "transcription_TU00158_from_RpoD_mono"}, {"reaction_type": {"TranscriptionReaction": {"transcription_data": "TU0_1002_from_RpoD_mono"}}, "name": "", "upper_bound": 1000.0, "lower_bound": 0.0, "metabolites": {"h2o_c": -3.0, "NusG_mono": "-4.27350427350427e-6*mu", "utp_c": -1295, "mRNA_biomass": 1935.681579188, "h_c": 3.0, "ctp_c": -1836, "Rho_hexa_mod_3:mg2": "-4.27350427350427e-6*mu", "atp_c": -1387.0, "RNAP70-CPLX": "-0.0247481769063181*mu - 0.00968891125882353", "GreA_mono": "-4.27350427350427e-6*mu", "adp_c": 3.0, "Mfd_mono_mod_1:mg2": "-4.27350427350427e-6*mu", "RpoZ_mono_mod_1:mg2": "-4.27350427350427e-6*mu", "NusA_mono": "-4.27350427350427e-6*mu", "RNA_b1748": 1, "ppi_c": 6059, "RNA_b1747": 1, "RNA_b1746": 1, "RNA_b1745": 1, "RNA_b1744": 1, "gtp_c": -1544, "pi_c": 3.0, "GreB_mono": "-4.27350427350427e-6*mu"}, "objective_coefficient": 0.0, "variable_kind": "continuous", "id": "transcription_TU0_1002_from_RpoD_mono"}, {"reaction_type": {"TranscriptionReaction": {"transcription_data": "TU0_4702_with_TERM0223_from_RpoD_mono"}}, "name": "", "upper_bound": 1000.0, "lower_bound": 0.0, "metabolites": {"utp_c": -1187, "Mfd_mono_mod_1:mg2": "-4.27350427350427e-6*mu", "atp_c": -1326, "RNAP70-CPLX": "-0.0213457620915033*mu - 0.00835686585882353", "ppi_c": 5226, "RpoZ_mono_mod_1:mg2": "-4.27350427350427e-6*mu", "NusG_mono": "-4.27350427350427e-6*mu", "GreA_mono": "-4.27350427350427e-6*mu", "mRNA_biomass": 1389.1645363090001, "RNA_b0343": 1, "RNA_b0344": 1, "NusA_mono": "-4.27350427350427e-6*mu", "ctp_c": -1390, "gtp_c": -1323, "GreB_mono": "-4.27350427350427e-6*mu"}, "objective_coefficient": 0.0, "variable_kind": "continuous", "id": "transcription_TU0_4702_with_TERM0223_from_RpoD_mono"}, {"reaction_type": {"TranscriptionReaction": {"transcription_data": "TU0_4702_with_TERM0222_from_RpoD_mono"}}, "name": "", "upper_bound": 1000.0, "lower_bound": 0.0, "metabolites": {"utp_c": -1165, "Mfd_mono_mod_1:mg2": "-4.27350427350427e-6*mu", "atp_c": -1314, "RNAP70-CPLX": "-0.0210516758169935*mu - 0.00824173108235294", "ppi_c": 5154, "RpoZ_mono_mod_1:mg2": "-4.27350427350427e-6*mu", "NusG_mono": "-4.27350427350427e-6*mu", "GreA_mono": "-4.27350427350427e-6*mu", "mRNA_biomass": 1389.1645363090001, "RNA_b0343": 1, "RNA_b0344": 1, "NusA_mono": "-4.27350427350427e-6*mu", "ctp_c": -1374, "gtp_c": -1301, "GreB_mono": "-4.27350427350427e-6*mu"}, "objective_coefficient": 0.0, "variable_kind": "continuous", "id": "transcription_TU0_4702_with_TERM0222_from_RpoD_mono"}, {"reaction_type": {"TranscriptionReaction": {"transcription_data": "TU0_3421_from_RPOE_MONOMER"}}, "name": "", "upper_bound": 1000.0, "lower_bound": 0.0, "metabolites": {"Rho_hexa_mod_3:mg2": "-4.27350427350427e-6*mu", "utp_c": -238, "RNA_b2378": 1, "Mfd_mono_mod_1:mg2": "-4.27350427350427e-6*mu", "atp_c": -251.0, "RNAPE-CPLX": "-0.00403551721132897*mu - 0.00157990498823529", "adp_c": 3.0, "ppi_c": 988, "RpoZ_mono_mod_1:mg2": "-4.27350427350427e-6*mu", "NusG_mono": "-4.27350427350427e-6*mu", "h2o_c": -3.0, "GreA_mono": "-4.27350427350427e-6*mu", "mRNA_biomass": 294.98543900100003, "gtp_c": -242, "h_c": 3.0, "NusA_mono": "-4.27350427350427e-6*mu", "ctp_c": -260, "pi_c": 3.0, "GreB_mono": "-4.27350427350427e-6*mu"}, "objective_coefficient": 0.0, "variable_kind": "continuous", "id": "transcription_TU0_3421_from_RPOE_MONOMER"}, {"reaction_type": {"TranscriptionReaction": {"transcription_data": "TU0_14474_from_RPOH_MONOMER"}}, "name": "", "upper_bound": 1000.0, "lower_bound": 0.0, "metabolites": {"Rho_hexa_mod_3:mg2": "-4.27350427350427e-6*mu", "utp_c": -812, "Mfd_mono_mod_1:mg2": "-4.27350427350427e-6*mu", "NusA_mono": "-4.27350427350427e-6*mu", "atp_c": -685.0, "RNAP32-CPLX": "-0.0134462779956427*mu - 0.00526421783529412", "ppi_c": 3292, "RpoZ_mono_mod_1:mg2": "-4.27350427350427e-6*mu", "NusG_mono": "-4.27350427350427e-6*mu", "h2o_c": -3.0, "GreA_mono": "-4.27350427350427e-6*mu", "mRNA_biomass": 913.944997936, "gtp_c": -870, "h_c": 3.0, "RNA_b4258": 1, "ctp_c": -928, "pi_c": 3.0, "GreB_mono": "-4.27350427350427e-6*mu", "adp_c": 3.0}, "objective_coefficient": 0.0, "variable_kind": "continuous", "id": "transcription_TU0_14474_from_RPOH_MONOMER"}, {"reaction_type": {"TranscriptionReaction": {"transcription_data": "TU0_12820_from_RpoD_mono"}}, "name": "", "upper_bound": 1000.0, "lower_bound": 0.0, "metabolites": {"Rho_hexa_mod_3:mg2": "-4.27350427350427e-6*mu", "h2o_c": -3.0, "RpoZ_mono_mod_1:mg2": "-4.27350427350427e-6*mu", "Mfd_mono_mod_1:mg2": "-4.27350427350427e-6*mu", "adp_c": 3.0, "atp_c": -548.0, "RNAP70-CPLX": "-0.0103910483660131*mu - 0.00406809543529412", "ppi_c": 2544, "RNA_b0149": 1, "NusG_mono": "-4.27350427350427e-6*mu", "utp_c": -598, "GreA_mono": "-4.27350427350427e-6*mu", "mRNA_biomass": 810.2110850549999, "gtp_c": -637, "h_c": 3.0, "NusA_mono": "-4.27350427350427e-6*mu", "ctp_c": -764, "pi_c": 3.0, "GreB_mono": "-4.27350427350427e-6*mu"}, "objective_coefficient": 0.0, "variable_kind": "continuous", "id": "transcription_TU0_12820_from_RpoD_mono"}, {"reaction_type": {"TranscriptionReaction": {"transcription_data": "TU0_14822_from_RpoD_mono"}}, "name": "", "upper_bound": 1000.0, "lower_bound": 0.0, "metabolites": {"Rho_hexa_mod_3:mg2": "-4.27350427350427e-6*mu", "h2o_c": -3.0, "Mfd_mono_mod_1:mg2": "-4.27350427350427e-6*mu", "adp_c": 3.0, "atp_c": -347.0, "RNAP70-CPLX": "-0.00610229019607843*mu - 0.00238904661176471", "ppi_c": 1494, "RpoZ_mono_mod_1:mg2": "-4.27350427350427e-6*mu", "NusG_mono": "-4.27350427350427e-6*mu", "utp_c": -406, "GreA_mono": "-4.27350427350427e-6*mu", "mRNA_biomass": 451.984444113, "gtp_c": -375, "h_c": 3.0, "NusA_mono": "-4.27350427350427e-6*mu", "ctp_c": -369, "RNA_b1676": 1, "pi_c": 3.0, "GreB_mono": "-4.27350427350427e-6*mu"}, "objective_coefficient": 0.0, "variable_kind": "continuous", "id": "transcription_TU0_14822_from_RpoD_mono"}, {"reaction_type": {"TranscriptionReaction": {"transcription_data": "TU0_14253_with_TERM0_1039_from_RpoD_mono"}}, "name": "", "upper_bound": 1000.0, "lower_bound": 0.0, "metabolites": {"utp_c": -509, "Mfd_mono_mod_1:mg2": "-4.27350427350427e-6*mu", "atp_c": -525, "RNA_b0029": 1, "RNAP70-CPLX": "-0.00925554858387799*mu - 0.00362354727058823", "ppi_c": 2266, "RpoZ_mono_mod_1:mg2": "-4.27350427350427e-6*mu", "NusG_mono": "-4.27350427350427e-6*mu", "GreA_mono": "-4.27350427350427e-6*mu", "mRNA_biomass": 303.584064151, "gtp_c": -567, "NusA_mono": "-4.27350427350427e-6*mu", "ctp_c": -665, "GreB_mono": "-4.27350427350427e-6*mu"}, "objective_coefficient": 0.0, "variable_kind": "continuous", "id": "transcription_TU0_14253_with_TERM0_1039_from_RpoD_mono"}, {"reaction_type": {"TranscriptionReaction": {"transcription_data": "TU0_8529_from_RpoD_mono"}}, "name": "", "upper_bound": 1000.0, "lower_bound": 0.0, "metabolites": {"Rho_hexa_mod_3:mg2": "-4.27350427350427e-6*mu", "h2o_c": -3.0, "Mfd_mono_mod_1:mg2": "-4.27350427350427e-6*mu", "adp_c": 3.0, "atp_c": -347.0, "RNAP70-CPLX": "-0.0059184862745098*mu - 0.00231708737647059", "ppi_c": 1449, "RpoZ_mono_mod_1:mg2": "-4.27350427350427e-6*mu", "NusG_mono": "-4.27350427350427e-6*mu", "utp_c": -349, "RNA_b0423": 1, "GreA_mono": "-4.27350427350427e-6*mu", "mRNA_biomass": 463.683918989, "gtp_c": -358, "h_c": 3.0, "NusA_mono": "-4.27350427350427e-6*mu", "ctp_c": -398, "pi_c": 3.0, "GreB_mono": "-4.27350427350427e-6*mu"}, "objective_coefficient": 0.0, "variable_kind": "continuous", "id": "transcription_TU0_8529_from_RpoD_mono"}, {"reaction_type": {"TranscriptionReaction": {"transcription_data": "TU423_with_TERM141_from_RpoD_mono"}}, "name": "", "upper_bound": 1000.0, "lower_bound": 0.0, "metabolites": {"utp_c": -253, "Mfd_mono_mod_1:mg2": "-4.27350427350427e-6*mu", "atp_c": -368, "RNAP70-CPLX": "-0.00526904575163399*mu - 0.00206283141176471", "ppi_c": 1290, "RpoZ_mono_mod_1:mg2": "-4.27350427350427e-6*mu", "NusG_mono": "-4.27350427350427e-6*mu", "GreA_mono": "-4.27350427350427e-6*mu", "mRNA_biomass": 394.83745299300006, "gtp_c": -287, "NusA_mono": "-4.27350427350427e-6*mu", "ctp_c": -382, "RNA_b0842": 1, "GreB_mono": "-4.27350427350427e-6*mu"}, "objective_coefficient": 0.0, "variable_kind": "continuous", "id": "transcription_TU423_with_TERM141_from_RpoD_mono"}, {"reaction_type": {"TranscriptionReaction": {"transcription_data": "TU0_14574_with_TERM0_1066_from_RpoD_mono"}}, "name": "", "upper_bound": 1000.0, "lower_bound": 0.0, "metabolites": {"utp_c": -142, "RNA_degradosome": "-1.70940170940171e-5*mu", "NusG_mono": "-4.27350427350427e-6*mu", "h2o_c": -503.0, "tRNA_biomass": 27.800818207, "RpsJ_mono": "-4.27350427350427e-6*mu", "h_c": 503.0, "NusB_mono": "-4.27350427350427e-6*mu", "ctp_c": -146, "RplD_mono": "-4.27350427350427e-6*mu", "ump_c": 125, "RpsD_mono": "-4.27350427350427e-6*mu", "atp_c": -173.0, "cmp_c": 117, "RplC_mono": "-4.27350427350427e-6*mu", "RNAP70-CPLX": "-0.00227099956427015*mu - 0.000889096329411764", "GreA_mono": "-4.27350427350427e-6*mu", "RNA_b3174": 1, "gmp_c": 108, "Mfd_mono_mod_1:mg2": "-4.27350427350427e-6*mu", "adp_c": 34.0, "RpoZ_mono_mod_1:mg2": "-4.27350427350427e-6*mu", "amp_c": 119, "NusA_mono": "-4.27350427350427e-6*mu", "monocistronic_excision_machinery": "-1.70940170940171e-5*mu", "ppi_c": 556, "RplM_mono": "-4.27350427350427e-6*mu", "gtp_c": -129, "pi_c": 34.0, "GreB_mono": "-4.27350427350427e-6*mu"}, "objective_coefficient": 0.0, "variable_kind": "continuous", "id": "transcription_TU0_14574_with_TERM0_1066_from_RpoD_mono"}, {"reaction_type": {"TranscriptionReaction": {"transcription_data": "TU0_14121_from_RpoD_mono"}}, "name": "", "upper_bound": 1000.0, "lower_bound": 0.0, "metabolites": {"Rho_hexa_mod_3:mg2": "-4.27350427350427e-6*mu", "h2o_c": -3.0, "Mfd_mono_mod_1:mg2": "-4.27350427350427e-6*mu", "adp_c": 3.0, "atp_c": -181.0, "RNAP70-CPLX": "-0.00291635555555555*mu - 0.0011417532", "ppi_c": 714, "RpoZ_mono_mod_1:mg2": "-4.27350427350427e-6*mu", "NusG_mono": "-4.27350427350427e-6*mu", "utp_c": -183, "GreB_mono": "-4.27350427350427e-6*mu", "GreA_mono": "-4.27350427350427e-6*mu", "mRNA_biomass": 228.80065849399998, "gtp_c": -179, "h_c": 3.0, "NusA_mono": "-4.27350427350427e-6*mu", "ctp_c": -174, "pi_c": 3.0, "RNA_b4055": 1}, "objective_coefficient": 0.0, "variable_kind": "continuous", "id": "transcription_TU0_14121_from_RpoD_mono"}, {"reaction_type": {"TranscriptionReaction": {"transcription_data": "TU00497_from_RpoD_mono"}}, "name": "", "upper_bound": 1000.0, "lower_bound": 0.0, "metabolites": {"utp_c": -19, "RNA_degradosome": "-8.54700854700855e-6*mu", "NusG_mono": "-4.27350427350427e-6*mu", "h2o_c": -13.0, "tRNA_biomass": 24.333854835999997, "ctp_c": -23, "RNA_b1977": 1, "h_c": 13.0, "NusB_mono": "-4.27350427350427e-6*mu", "RpsJ_mono": "-4.27350427350427e-6*mu", "RplD_mono": "-4.27350427350427e-6*mu", "ump_c": 3, "RpsD_mono": "-4.27350427350427e-6*mu", "atp_c": -26.0, "cmp_c": 1, "RplC_mono": "-4.27350427350427e-6*mu", "RNAP70-CPLX": "-0.000343100653594771*mu - 0.000134323905882353", "GreA_mono": "-4.27350427350427e-6*mu", "adp_c": 5.0, "gmp_c": 3, "Mfd_mono_mod_1:mg2": "-4.27350427350427e-6*mu", "Rho_hexa_mod_3:mg2": "-4.27350427350427e-6*mu", "RpoZ_mono_mod_1:mg2": "-4.27350427350427e-6*mu", "amp_c": 1, "NusA_mono": "-4.27350427350427e-6*mu", "monocistronic_excision_machinery": "-8.54700854700855e-6*mu", "ppi_c": 84, "RplM_mono": "-4.27350427350427e-6*mu", "gtp_c": -21, "pi_c": 5.0, "GreB_mono": "-4.27350427350427e-6*mu"}, "objective_coefficient": 0.0, "variable_kind": "continuous", "id": "transcription_TU00497_from_RpoD_mono"}, {"reaction_type": {"TranscriptionReaction": {"transcription_data": "TU0_13075_from_RpoD_mono"}}, "name": "", "upper_bound": 1000.0, "lower_bound": 0.0, "metabolites": {"Rho_hexa_mod_3:mg2": "-4.27350427350427e-6*mu", "utp_c": -972, "Mfd_mono_mod_1:mg2": "-4.27350427350427e-6*mu", "atp_c": -927.0, "RNA_b0870": 1, "RNA_b0871": 1, "RNAP70-CPLX": "-0.0171468636165577*mu - 0.00671299710588235", "ppi_c": 4198, "RpoZ_mono_mod_1:mg2": "-4.27350427350427e-6*mu", "NusG_mono": "-4.27350427350427e-6*mu", "h2o_c": -3.0, "GreA_mono": "-4.27350427350427e-6*mu", "mRNA_biomass": 870.989331001, "gtp_c": -1107, "h_c": 3.0, "NusA_mono": "-4.27350427350427e-6*mu", "ctp_c": -1195, "pi_c": 3.0, "GreB_mono": "-4.27350427350427e-6*mu", "adp_c": 3.0}, "objective_coefficient": 0.0, "variable_kind": "continuous", "id": "transcription_TU0_13075_from_RpoD_mono"}, {"reaction_type": {"TranscriptionReaction": {"transcription_data": "TU0_8464_from_RpoD_mono"}}, "name": "", "upper_bound": 1000.0, "lower_bound": 0.0, "metabolites": {"Rho_hexa_mod_3:mg2": "-4.27350427350427e-6*mu", "h2o_c": -3.0, "Mfd_mono_mod_1:mg2": "-4.27350427350427e-6*mu", "adp_c": 3.0, "atp_c": -88.0, "RNAP70-CPLX": "-0.0014949385620915*mu - 0.000585268447058823", "ppi_c": 366, "RpoZ_mono_mod_1:mg2": "-4.27350427350427e-6*mu", "NusG_mono": "-4.27350427350427e-6*mu", "utp_c": -112, "GreA_mono": "-4.27350427350427e-6*mu", "mRNA_biomass": 116.281507786, "gtp_c": -70, "h_c": 3.0, "NusA_mono": "-4.27350427350427e-6*mu", "ctp_c": -99, "pi_c": 3.0, "GreB_mono": "-4.27350427350427e-6*mu", "RNA_b3986": 1}, "objective_coefficient": 0.0, "variable_kind": "continuous", "id": "transcription_TU0_8464_from_RpoD_mono"}, {"reaction_type": {"TranscriptionReaction": {"transcription_data": "TU00088_from_RpoD_mono"}}, "name": "", "upper_bound": 1000.0, "lower_bound": 0.0, "metabolites": {"Rho_hexa_mod_3:mg2": "-4.27350427350427e-6*mu", "h2o_c": -3.0, "Mfd_mono_mod_1:mg2": "-4.27350427350427e-6*mu", "adp_c": 3.0, "RNA_b1907": 1, "RNAP70-CPLX": "-0.0050974954248366*mu - 0.00199566945882353", "ppi_c": 1248, "RpoZ_mono_mod_1:mg2": "-4.27350427350427e-6*mu", "NusG_mono": "-4.27350427350427e-6*mu", "utp_c": -232, "GreA_mono": "-4.27350427350427e-6*mu", "mRNA_biomass": 388.286277472, "gtp_c": -267, "h_c": 3.0, "NusA_mono": "-4.27350427350427e-6*mu", "ctp_c": -368, "pi_c": 3.0, "GreB_mono": "-4.27350427350427e-6*mu", "atp_c": -384.0}, "objective_coefficient": 0.0, "variable_kind": "continuous", "id": "transcription_TU00088_from_RpoD_mono"}, {"reaction_type": {"TranscriptionReaction": {"transcription_data": "TU0_4703_with_TERM0223_from_RpoD_mono"}}, "name": "", "upper_bound": 1000.0, "lower_bound": 0.0, "metabolites": {"utp_c": -1190, "Mfd_mono_mod_1:mg2": "-4.27350427350427e-6*mu", "atp_c": -1331, "RNAP70-CPLX": "-0.0213947764705882*mu - 0.00837605498823529", "ppi_c": 5238, "RpoZ_mono_mod_1:mg2": "-4.27350427350427e-6*mu", "NusG_mono": "-4.27350427350427e-6*mu", "GreA_mono": "-4.27350427350427e-6*mu", "mRNA_biomass": 1389.1645363090001, "RNA_b0343": 1, "RNA_b0344": 1, "NusA_mono": "-4.27350427350427e-6*mu", "ctp_c": -1391, "gtp_c": -1326, "GreB_mono": "-4.27350427350427e-6*mu"}, "objective_coefficient": 0.0, "variable_kind": "continuous", "id": "transcription_TU0_4703_with_TERM0223_from_RpoD_mono"}, {"reaction_type": {"TranscriptionReaction": {"transcription_data": "TU0_4703_with_TERM0222_from_RpoD_mono"}}, "name": "", "upper_bound": 1000.0, "lower_bound": 0.0, "metabolites": {"utp_c": -1168, "Mfd_mono_mod_1:mg2": "-4.27350427350427e-6*mu", "atp_c": -1319, "RNAP70-CPLX": "-0.0211006901960784*mu - 0.0082609202117647", "ppi_c": 5166, "RpoZ_mono_mod_1:mg2": "-4.27350427350427e-6*mu", "NusG_mono": "-4.27350427350427e-6*mu", "GreA_mono": "-4.27350427350427e-6*mu", "mRNA_biomass": 1389.1645363090001, "RNA_b0343": 1, "RNA_b0344": 1, "NusA_mono": "-4.27350427350427e-6*mu", "ctp_c": -1375, "gtp_c": -1304, "GreB_mono": "-4.27350427350427e-6*mu"}, "objective_coefficient": 0.0, "variable_kind": "continuous", "id": "transcription_TU0_4703_with_TERM0222_from_RpoD_mono"}, {"reaction_type": {"TranscriptionReaction": {"transcription_data": "TU0_12942_from_RpoD_mono"}}, "name": "", "upper_bound": 1000.0, "lower_bound": 0.0, "metabolites": {"RNA_b0459": 1, "h2o_c": -3.0, "Mfd_mono_mod_1:mg2": "-4.27350427350427e-6*mu", "adp_c": 3.0, "atp_c": -148.0, "Rho_hexa_mod_3:mg2": "-4.27350427350427e-6*mu", "RNAP70-CPLX": "-0.0022546614379085*mu - 0.000882699952941176", "ppi_c": 552, "RpoZ_mono_mod_1:mg2": "-4.27350427350427e-6*mu", "NusG_mono": "-4.27350427350427e-6*mu", "utp_c": -140, "GreA_mono": "-4.27350427350427e-6*mu", "mRNA_biomass": 176.728243052, "gtp_c": -130, "h_c": 3.0, "NusA_mono": "-4.27350427350427e-6*mu", "ctp_c": -137, "pi_c": 3.0, "GreB_mono": "-4.27350427350427e-6*mu"}, "objective_coefficient": 0.0, "variable_kind": "continuous", "id": "transcription_TU0_12942_from_RpoD_mono"}, {"reaction_type": {"TranscriptionReaction": {"transcription_data": "TU0_6514_from_RpoD_mono"}}, "name": "", "upper_bound": 1000.0, "lower_bound": 0.0, "metabolites": {"Rho_hexa_mod_3:mg2": "-4.27350427350427e-6*mu", "h2o_c": -3.0, "Mfd_mono_mod_1:mg2": "-4.27350427350427e-6*mu", "adp_c": 3.0, "atp_c": -520.0, "RNAP70-CPLX": "-0.00996217254901961*mu - 0.00390019055294118", "ppi_c": 2439, "RpoZ_mono_mod_1:mg2": "-4.27350427350427e-6*mu", "NusG_mono": "-4.27350427350427e-6*mu", "utp_c": -528, "GreA_mono": "-4.27350427350427e-6*mu", "mRNA_biomass": 309.891613169, "gtp_c": -633, "h_c": 3.0, "NusA_mono": "-4.27350427350427e-6*mu", "ctp_c": -761, "pi_c": 3.0, "GreB_mono": "-4.27350427350427e-6*mu", "RNA_b4388": 1}, "objective_coefficient": 0.0, "variable_kind": "continuous", "id": "transcription_TU0_6514_from_RpoD_mono"}, {"reaction_type": {"TranscriptionReaction": {"transcription_data": "TU0_13538_from_RpoD_mono"}}, "name": "", "upper_bound": 1000.0, "lower_bound": 0.0, "metabolites": {"Rho_hexa_mod_3:mg2": "-4.27350427350427e-6*mu", "RNA_b2146": 1, "RNA_b2147": 1, "Mfd_mono_mod_1:mg2": "-4.27350427350427e-6*mu", "adp_c": 3.0, "atp_c": -598.0, "mRNA_biomass": 790.3947464150001, "RNAP70-CPLX": "-0.0102603433551198*mu - 0.00401692442352941", "ppi_c": 2512, "RpoZ_mono_mod_1:mg2": "-4.27350427350427e-6*mu", "NusG_mono": "-4.27350427350427e-6*mu", "h2o_c": -3.0, "GreA_mono": "-4.27350427350427e-6*mu", "ctp_c": -703, "gtp_c": -582, "h_c": 3.0, "NusA_mono": "-4.27350427350427e-6*mu", "utp_c": -632, "pi_c": 3.0, "GreB_mono": "-4.27350427350427e-6*mu"}, "objective_coefficient": 0.0, "variable_kind": "continuous", "id": "transcription_TU0_13538_from_RpoD_mono"}, {"reaction_type": {"TranscriptionReaction": {"transcription_data": "TU0_13300_from_RpoD_mono"}}, "name": "", "upper_bound": 1000.0, "lower_bound": 0.0, "metabolites": {"Rho_hexa_mod_3:mg2": "-4.27350427350427e-6*mu", "h2o_c": -3.0, "Mfd_mono_mod_1:mg2": "-4.27350427350427e-6*mu", "NusA_mono": "-4.27350427350427e-6*mu", "atp_c": -187.0, "RNA_b1519": 1, "RNAP70-CPLX": "-0.00310015947712418*mu - 0.00121371243529412", "ppi_c": 759, "RpoZ_mono_mod_1:mg2": "-4.27350427350427e-6*mu", "NusG_mono": "-4.27350427350427e-6*mu", "utp_c": -166, "GreA_mono": "-4.27350427350427e-6*mu", "mRNA_biomass": 243.616466819, "gtp_c": -204, "h_c": 3.0, "adp_c": 3.0, "ctp_c": -205, "pi_c": 3.0, "GreB_mono": "-4.27350427350427e-6*mu"}, "objective_coefficient": 0.0, "variable_kind": "continuous", "id": "transcription_TU0_13300_from_RpoD_mono"}, {"reaction_type": {"TranscriptionReaction": {"transcription_data": "TU00159_with_TERM64_from_RpoD_mono"}}, "name": "", "upper_bound": 1000.0, "lower_bound": 0.0, "metabolites": {"utp_c": -442, "Mfd_mono_mod_1:mg2": "-4.27350427350427e-6*mu", "atp_c": -330, "RNAP70-CPLX": "-0.00701722527233115*mu - 0.00274724369411765", "ppi_c": 1718, "RpoZ_mono_mod_1:mg2": "-4.27350427350427e-6*mu", "NusG_mono": "-4.27350427350427e-6*mu", "RNA_b4122": 1, "GreA_mono": "-4.27350427350427e-6*mu", "mRNA_biomass": 528.104199147, "gtp_c": -502, "NusA_mono": "-4.27350427350427e-6*mu", "ctp_c": -444, "GreB_mono": "-4.27350427350427e-6*mu"}, "objective_coefficient": 0.0, "variable_kind": "continuous", "id": "transcription_TU00159_with_TERM64_from_RpoD_mono"}, {"reaction_type": {"TranscriptionReaction": {"transcription_data": "TU0_5003_from_RpoD_mono"}}, "name": "", "upper_bound": 1000.0, "lower_bound": 0.0, "metabolites": {"Rho_hexa_mod_3:mg2": "-4.27350427350427e-6*mu", "h2o_c": -3.0, "Mfd_mono_mod_1:mg2": "-4.27350427350427e-6*mu", "RNA_b4143": 1, "atp_c": -434.0, "adp_c": 3.0, "RNAP70-CPLX": "-0.00839779694989107*mu - 0.00328773750588235", "ppi_c": 2056, "RpoZ_mono_mod_1:mg2": "-4.27350427350427e-6*mu", "NusG_mono": "-4.27350427350427e-6*mu", "utp_c": -557, "GreA_mono": "-4.27350427350427e-6*mu", "mRNA_biomass": 618.953606501, "gtp_c": -484, "h_c": 3.0, "NusA_mono": "-4.27350427350427e-6*mu", "ctp_c": -584, "RNA_b4142": 1, "pi_c": 3.0, "GreB_mono": "-4.27350427350427e-6*mu"}, "objective_coefficient": 0.0, "variable_kind": "continuous", "id": "transcription_TU0_5003_from_RpoD_mono"}, {"reaction_type": {"TranscriptionReaction": {"transcription_data": "TU0_5003_from_RPOH_MONOMER"}}, "name": "", "upper_bound": 1000.0, "lower_bound": 0.0, "metabolites": {"Rho_hexa_mod_3:mg2": "-4.27350427350427e-6*mu", "utp_c": -557, "Mfd_mono_mod_1:mg2": "-4.27350427350427e-6*mu", "RNA_b4143": 1, "atp_c": -434.0, "RNAP32-CPLX": "-0.00839779694989107*mu - 0.00328773750588235", "ppi_c": 2056, "RpoZ_mono_mod_1:mg2": "-4.27350427350427e-6*mu", "NusG_mono": "-4.27350427350427e-6*mu", "h2o_c": -3.0, "GreA_mono": "-4.27350427350427e-6*mu", "mRNA_biomass": 618.953606501, "gtp_c": -484, "h_c": 3.0, "NusA_mono": "-4.27350427350427e-6*mu", "ctp_c": -584, "RNA_b4142": 1, "pi_c": 3.0, "GreB_mono": "-4.27350427350427e-6*mu", "adp_c": 3.0}, "objective_coefficient": 0.0, "variable_kind": "continuous", "id": "transcription_TU0_5003_from_RPOH_MONOMER"}, {"reaction_type": {"TranscriptionReaction": {"transcription_data": "TU00368_from_RpoD_mono"}}, "name": "", "upper_bound": 1000.0, "lower_bound": 0.0, "metabolites": {"Rho_hexa_mod_3:mg2": "-4.27350427350427e-6*mu", "h2o_c": -3.0, "utp_c": -664, "NusA_mono": "-4.27350427350427e-6*mu", "atp_c": -733.0, "RNAP70-CPLX": "-0.0125150047930283*mu - 0.00489962437647059", "ppi_c": 3064, "RpoZ_mono_mod_1:mg2": "-4.27350427350427e-6*mu", "NusG_mono": "-4.27350427350427e-6*mu", "RNA_b3061": 1, "RNA_b3062": 1, "RNA_b3063": 1, "GreA_mono": "-4.27350427350427e-6*mu", "mRNA_biomass": 956.4996420219999, "gtp_c": -820, "h_c": 3.0, "adp_c": 3.0, "ctp_c": -850, "Mfd_mono_mod_1:mg2": "-4.27350427350427e-6*mu", "pi_c": 3.0, "GreB_mono": "-4.27350427350427e-6*mu"}, "objective_coefficient": 0.0, "variable_kind": "continuous", "id": "transcription_TU00368_from_RpoD_mono"}, {"reaction_type": {"TranscriptionReaction": {"transcription_data": "TU0_13996_from_RpoD_mono"}}, "name": "", "upper_bound": 1000.0, "lower_bound": 0.0, "metabolites": {"Rho_hexa_mod_3:mg2": "-4.27350427350427e-6*mu", "h2o_c": -3.0, "RpoZ_mono_mod_1:mg2": "-4.27350427350427e-6*mu", "Mfd_mono_mod_1:mg2": "-4.27350427350427e-6*mu", "adp_c": 3.0, "atp_c": -57.0, "RNAP70-CPLX": "-0.00102930196078431*mu - 0.000402971717647059", "ppi_c": 252, "RNA_b3610": 1, "NusG_mono": "-4.27350427350427e-6*mu", "utp_c": -66, "GreA_mono": "-4.27350427350427e-6*mu", "mRNA_biomass": 80.53551811199999, "gtp_c": -63, "h_c": 3.0, "NusA_mono": "-4.27350427350427e-6*mu", "ctp_c": -69, "pi_c": 3.0, "GreB_mono": "-4.27350427350427e-6*mu"}, "objective_coefficient": 0.0, "variable_kind": "continuous", "id": "transcription_TU0_13996_from_RpoD_mono"}, {"reaction_type": {"TranscriptionReaction": {"transcription_data": "TU0_1003_from_RPON_MONOMER"}}, "name": "", "upper_bound": 1000.0, "lower_bound": 0.0, "metabolites": {"utp_c": -1308, "NusG_mono": "-4.27350427350427e-6*mu", "h2o_c": -3.0, "mRNA_biomass": 1935.681579188, "h_c": 3.0, "ctp_c": -1838, "Rho_hexa_mod_3:mg2": "-4.27350427350427e-6*mu", "atp_c": -1397.0, "GreA_mono": "-4.27350427350427e-6*mu", "adp_c": 3.0, "Mfd_mono_mod_1:mg2": "-4.27350427350427e-6*mu", "RpoZ_mono_mod_1:mg2": "-4.27350427350427e-6*mu", "NusA_mono": "-4.27350427350427e-6*mu", "RNA_b1748": 1, "ppi_c": 6090, "RNA_b1747": 1, "RNA_b1746": 1, "RNA_b1745": 1, "RNA_b1744": 1, "RNAP54-CPLX": "-0.0248747973856209*mu - 0.00973848317647059", "gtp_c": -1550, "pi_c": 3.0, "GreB_mono": "-4.27350427350427e-6*mu"}, "objective_coefficient": 0.0, "variable_kind": "continuous", "id": "transcription_TU0_1003_from_RPON_MONOMER"}, {"reaction_type": {"TranscriptionReaction": {"transcription_data": "TU0_4742_from_RpoD_mono"}}, "name": "", "upper_bound": 1000.0, "lower_bound": 0.0, "metabolites": {"Rho_hexa_mod_3:mg2": "-4.27350427350427e-6*mu", "utp_c": -288, "Mfd_mono_mod_1:mg2": "-4.27350427350427e-6*mu", "NusA_mono": "-4.27350427350427e-6*mu", "atp_c": -267.0, "RNAP70-CPLX": "-0.00479932461873638*mu - 0.00187893558823529", "ppi_c": 1175, "RpoZ_mono_mod_1:mg2": "-4.27350427350427e-6*mu", "NusG_mono": "-4.27350427350427e-6*mu", "h2o_c": -3.0, "RNA_b0957": 1, "GreA_mono": "-4.27350427350427e-6*mu", "mRNA_biomass": 333.86415470099996, "gtp_c": -310, "h_c": 3.0, "adp_c": 3.0, "ctp_c": -313, "pi_c": 3.0, "GreB_mono": "-4.27350427350427e-6*mu"}, "objective_coefficient": 0.0, "variable_kind": "continuous", "id": "transcription_TU0_4742_from_RpoD_mono"}, {"reaction_type": {"TranscriptionReaction": {"transcription_data": "TU0_12821_from_RpoD_mono"}}, "name": "", "upper_bound": 1000.0, "lower_bound": 0.0, "metabolites": {"Rho_hexa_mod_3:mg2": "-4.27350427350427e-6*mu", "h2o_c": -3.0, "Mfd_mono_mod_1:mg2": "-4.27350427350427e-6*mu", "adp_c": 3.0, "atp_c": -394.0, "RNAP70-CPLX": "-0.00580820392156863*mu - 0.00227391183529412", "ppi_c": 1422, "RpoZ_mono_mod_1:mg2": "-4.27350427350427e-6*mu", "NusG_mono": "-4.27350427350427e-6*mu", "utp_c": -265, "GreA_mono": "-4.27350427350427e-6*mu", "mRNA_biomass": 455.597126622, "gtp_c": -335, "h_c": 3.0, "NusA_mono": "-4.27350427350427e-6*mu", "ctp_c": -431, "RNA_b0155": 1, "pi_c": 3.0, "GreB_mono": "-4.27350427350427e-6*mu"}, "objective_coefficient": 0.0, "variable_kind": "continuous", "id": "transcription_TU0_12821_from_RpoD_mono"}, {"reaction_type": {"TranscriptionReaction": {"transcription_data": "TU00498_from_RpoD_mono"}}, "name": "", "upper_bound": 1000.0, "lower_bound": 0.0, "metabolites": {"utp_c": -19, "RNA_degradosome": "-8.54700854700855e-6*mu", "NusG_mono": "-4.27350427350427e-6*mu", "h2o_c": -10.5, "tRNA_biomass": 24.333854835999997, "ctp_c": -23, "h_c": 10.5, "NusB_mono": "-4.27350427350427e-6*mu", "RpsJ_mono": "-4.27350427350427e-6*mu", "RplD_mono": "-4.27350427350427e-6*mu", "ump_c": 3, "RpsD_mono": "-4.27350427350427e-6*mu", "atp_c": -25.5, "cmp_c": 1, "RplC_mono": "-4.27350427350427e-6*mu", "RNAP70-CPLX": "-0.000334931590413943*mu - 0.000131125717647059", "GreA_mono": "-4.27350427350427e-6*mu", "adp_c": 4.5, "gmp_c": 1, "Mfd_mono_mod_1:mg2": "-4.27350427350427e-6*mu", "Rho_hexa_mod_3:mg2": "-4.27350427350427e-6*mu", "RpoZ_mono_mod_1:mg2": "-4.27350427350427e-6*mu", "amp_c": 1, "NusA_mono": "-4.27350427350427e-6*mu", "monocistronic_excision_machinery": "-8.54700854700855e-6*mu", "ppi_c": 82, "RplM_mono": "-4.27350427350427e-6*mu", "gtp_c": -19, "pi_c": 4.5, "GreB_mono": "-4.27350427350427e-6*mu", "RNA_b1986": 1}, "objective_coefficient": 0.0, "variable_kind": "continuous", "id": "transcription_TU00498_from_RpoD_mono"}, {"reaction_type": {"TranscriptionReaction": {"transcription_data": "TU00243_with_TERM70_from_RpoD_mono"}}, "name": "", "upper_bound": 1000.0, "lower_bound": 0.0, "metabolites": {"utp_c": -1649, "NusG_mono": "-4.27350427350427e-6*mu", "mRNA_biomass": 2130.3518580309997, "ctp_c": -1942, "atp_c": -1655, "GreB_mono": "-4.27350427350427e-6*mu", "RNAP70-CPLX": "-0.028665242701525*mu - 0.0112224425176471", "GreA_mono": "-4.27350427350427e-6*mu", "Mfd_mono_mod_1:mg2": "-4.27350427350427e-6*mu", "RpoZ_mono_mod_1:mg2": "-4.27350427350427e-6*mu", "NusA_mono": "-4.27350427350427e-6*mu", "RNA_b3738": 1, "RNA_b3739": 1, "RNA_b3734": 1, "RNA_b3735": 1, "RNA_b3736": 1, "RNA_b3737": 1, "RNA_b3731": 1, "RNA_b3732": 1, "RNA_b3733": 1, "gtp_c": -1772, "ppi_c": 7018}, "objective_coefficient": 0.0, "variable_kind": "continuous", "id": "transcription_TU00243_with_TERM70_from_RpoD_mono"}, {"reaction_type": {"TranscriptionReaction": {"transcription_data": "TU0_8343_from_RpoD_mono"}}, "name": "", "upper_bound": 1000.0, "lower_bound": 0.0, "metabolites": {"Rho_hexa_mod_3:mg2": "-4.27350427350427e-6*mu", "h2o_c": -3.0, "Mfd_mono_mod_1:mg2": "-4.27350427350427e-6*mu", "NusA_mono": "-4.27350427350427e-6*mu", "atp_c": -1226.0, "mRNA_biomass": 1414.49876873, "RNAP70-CPLX": "-0.0221830910675381*mu - 0.00868468015294117", "ppi_c": 5431, "RpoZ_mono_mod_1:mg2": "-4.27350427350427e-6*mu", "NusG_mono": "-4.27350427350427e-6*mu", "utp_c": -1306, "GreA_mono": "-4.27350427350427e-6*mu", "ctp_c": -1445, "gtp_c": -1457, "h_c": 3.0, "RNA_b2919": 1, "RNA_b2917": 1, "RNA_b2920": 1, "pi_c": 3.0, "GreB_mono": "-4.27350427350427e-6*mu", "adp_c": 3.0}, "objective_coefficient": 0.0, "variable_kind": "continuous", "id": "transcription_TU0_8343_from_RpoD_mono"}, {"reaction_type": {"TranscriptionReaction": {"transcription_data": "TU0_5021_from_RpoD_mono"}}, "name": "", "upper_bound": 1000.0, "lower_bound": 0.0, "metabolites": {"RNA_b3091": 1, "Rho_hexa_mod_3:mg2": "-4.27350427350427e-6*mu", "h2o_c": -3.0, "RNA_b3092": 1, "Mfd_mono_mod_1:mg2": "-4.27350427350427e-6*mu", "adp_c": 3.0, "atp_c": -673.0, "RNAP70-CPLX": "-0.0123802152505447*mu - 0.00484685427058823", "ppi_c": 3031, "RpoZ_mono_mod_1:mg2": "-4.27350427350427e-6*mu", "NusG_mono": "-4.27350427350427e-6*mu", "utp_c": -739, "GreA_mono": "-4.27350427350427e-6*mu", "mRNA_biomass": 928.546918261, "gtp_c": -780, "h_c": 3.0, "NusA_mono": "-4.27350427350427e-6*mu", "ctp_c": -842, "pi_c": 3.0, "GreB_mono": "-4.27350427350427e-6*mu"}, "objective_coefficient": 0.0, "variable_kind": "continuous", "id": "transcription_TU0_5021_from_RpoD_mono"}, {"reaction_type": {"TranscriptionReaction": {"transcription_data": "TU0_14254_with_AROH_TERMINATOR_from_RpoD_mono"}}, "name": "", "upper_bound": 1000.0, "lower_bound": 0.0, "metabolites": {"utp_c": -279, "Mfd_mono_mod_1:mg2": "-4.27350427350427e-6*mu", "atp_c": -251, "RNAP70-CPLX": "-0.00460326710239651*mu - 0.00180217907058823", "ppi_c": 1127, "RpoZ_mono_mod_1:mg2": "-4.27350427350427e-6*mu", "NusG_mono": "-4.27350427350427e-6*mu", "GreA_mono": "-4.27350427350427e-6*mu", "mRNA_biomass": 335.745121987, "gtp_c": -308, "NusA_mono": "-4.27350427350427e-6*mu", "ctp_c": -289, "RNA_b1704": 1, "GreB_mono": "-4.27350427350427e-6*mu"}, "objective_coefficient": 0.0, "variable_kind": "continuous", "id": "transcription_TU0_14254_with_AROH_TERMINATOR_from_RpoD_mono"}, {"reaction_type": {"TranscriptionReaction": {"transcription_data": "TU0_14496_from_RpoD_mono"}}, "name": "", "upper_bound": 1000.0, "lower_bound": 0.0, "metabolites": {"Rho_hexa_mod_3:mg2": "-4.27350427350427e-6*mu", "h2o_c": -3.0, "utp_c": -204, "NusA_mono": "-4.27350427350427e-6*mu", "atp_c": -205.0, "RNAP70-CPLX": "-0.00352903529411765*mu - 0.00138161731764706", "ppi_c": 864, "RpoZ_mono_mod_1:mg2": "-4.27350427350427e-6*mu", "NusG_mono": "-4.27350427350427e-6*mu", "RNA_b1636": 1, "GreA_mono": "-4.27350427350427e-6*mu", "mRNA_biomass": 276.184625304, "gtp_c": -208, "h_c": 3.0, "adp_c": 3.0, "ctp_c": -250, "Mfd_mono_mod_1:mg2": "-4.27350427350427e-6*mu", "pi_c": 3.0, "GreB_mono": "-4.27350427350427e-6*mu"}, "objective_coefficient": 0.0, "variable_kind": "continuous", "id": "transcription_TU0_14496_from_RpoD_mono"}, {"reaction_type": {"TranscriptionReaction": {"transcription_data": "TU355_from_RpoD_mono"}}, "name": "", "upper_bound": 1000.0, "lower_bound": 0.0, "metabolites": {"Rho_hexa_mod_3:mg2": "-4.27350427350427e-6*mu", "h2o_c": -3.0, "RpoZ_mono_mod_1:mg2": "-4.27350427350427e-6*mu", "Mfd_mono_mod_1:mg2": "-4.27350427350427e-6*mu", "adp_c": 3.0, "atp_c": -861.0, "RNAP70-CPLX": "-0.0163626335511983*mu - 0.00640597103529412", "ppi_c": 4006, "RNA_b1014": 1, "NusG_mono": "-4.27350427350427e-6*mu", "utp_c": -872, "GreA_mono": "-4.27350427350427e-6*mu", "mRNA_biomass": 1269.7385925429999, "gtp_c": -1085, "h_c": 3.0, "NusA_mono": "-4.27350427350427e-6*mu", "ctp_c": -1191, "pi_c": 3.0, "GreB_mono": "-4.27350427350427e-6*mu"}, "objective_coefficient": 0.0, "variable_kind": "continuous", "id": "transcription_TU355_from_RpoD_mono"}, {"reaction_type": {"TranscriptionReaction": {"transcription_data": "TU0_8469_from_RPOS_MONOMER"}}, "name": "", "upper_bound": 1000.0, "lower_bound": 0.0, "metabolites": {"Rho_hexa_mod_3:mg2": "-4.27350427350427e-6*mu", "h2o_c": -3.0, "utp_c": -291, "adp_c": 3.0, "atp_c": -278.0, "RNAPS-CPLX": "-0.00472171851851852*mu - 0.0018485528", "ppi_c": 1156, "RpoZ_mono_mod_1:mg2": "-4.27350427350427e-6*mu", "NusG_mono": "-4.27350427350427e-6*mu", "RNA_b2097": 1, "GreA_mono": "-4.27350427350427e-6*mu", "mRNA_biomass": 336.96808677300004, "gtp_c": -281, "h_c": 3.0, "NusA_mono": "-4.27350427350427e-6*mu", "ctp_c": -309, "Mfd_mono_mod_1:mg2": "-4.27350427350427e-6*mu", "pi_c": 3.0, "GreB_mono": "-4.27350427350427e-6*mu"}, "objective_coefficient": 0.0, "variable_kind": "continuous", "id": "transcription_TU0_8469_from_RPOS_MONOMER"}, {"reaction_type": {"TranscriptionReaction": {"transcription_data": "TU00160_with_TERM66_from_RpoD_mono"}}, "name": "", "upper_bound": 1000.0, "lower_bound": 0.0, "metabolites": {"utp_c": -455, "Mfd_mono_mod_1:mg2": "-4.27350427350427e-6*mu", "atp_c": -364, "RNA_b4139": 1, "RNAP70-CPLX": "-0.00649032069716775*mu - 0.00254096055294118", "ppi_c": 1589, "RpoZ_mono_mod_1:mg2": "-4.27350427350427e-6*mu", "NusG_mono": "-4.27350427350427e-6*mu", "GreA_mono": "-4.27350427350427e-6*mu", "mRNA_biomass": 459.638572417, "gtp_c": -384, "NusA_mono": "-4.27350427350427e-6*mu", "ctp_c": -386, "GreB_mono": "-4.27350427350427e-6*mu"}, "objective_coefficient": 0.0, "variable_kind": "continuous", "id": "transcription_TU00160_with_TERM66_from_RpoD_mono"}, {"reaction_type": {"TranscriptionReaction": {"transcription_data": "TU00429_from_RpoD_mono"}}, "name": "", "upper_bound": 1000.0, "lower_bound": 0.0, "metabolites": {"Rho_hexa_mod_3:mg2": "-4.27350427350427e-6*mu", "h2o_c": -3.0, "Mfd_mono_mod_1:mg2": "-4.27350427350427e-6*mu", "adp_c": 3.0, "atp_c": -422.0, "RNA_b4129": 1, "ppi_c": 1598, "RpoZ_mono_mod_1:mg2": "-4.27350427350427e-6*mu", "NusG_mono": "-4.27350427350427e-6*mu", "utp_c": -428, "GreA_mono": "-4.27350427350427e-6*mu", "mRNA_biomass": 485.27595957799997, "gtp_c": -354, "h_c": 3.0, "NusA_mono": "-4.27350427350427e-6*mu", "RNAP70-CPLX": "-0.00652708148148148*mu - 0.0025553524", "ctp_c": -397, "pi_c": 3.0, "GreB_mono": "-4.27350427350427e-6*mu"}, "objective_coefficient": 0.0, "variable_kind": "continuous", "id": "transcription_TU00429_from_RpoD_mono"}, {"reaction_type": {"TranscriptionReaction": {"transcription_data": "TU00293_from_RpoD_mono"}}, "name": "", "upper_bound": 1000.0, "lower_bound": 0.0, "metabolites": {"mRNA_biomass": 564.224760198, "Rho_hexa_mod_3:mg2": "-4.27350427350427e-6*mu", "h2o_c": -3.0, "Mfd_mono_mod_1:mg2": "-4.27350427350427e-6*mu", "RNA_b3633": 1, "atp_c": -447.0, "adp_c": 3.0, "RNAP70-CPLX": "-0.00730722701525054*mu - 0.00286077937647059", "ppi_c": 1789, "RpoZ_mono_mod_1:mg2": "-4.27350427350427e-6*mu", "NusG_mono": "-4.27350427350427e-6*mu", "utp_c": -392, "GreA_mono": "-4.27350427350427e-6*mu", "RNA_b3634": 1, "gtp_c": -474, "h_c": 3.0, "NusA_mono": "-4.27350427350427e-6*mu", "ctp_c": -479, "pi_c": 3.0, "GreB_mono": "-4.27350427350427e-6*mu"}, "objective_coefficient": 0.0, "variable_kind": "continuous", "id": "transcription_TU00293_from_RpoD_mono"}, {"reaction_type": {"TranscriptionReaction": {"transcription_data": "TU00023_with_TERM69_from_RpoD_mono"}}, "name": "", "upper_bound": 1000.0, "lower_bound": 0.0, "metabolites": {"RNA_b4154": 1, "utp_c": -804, "Mfd_mono_mod_1:mg2": "-4.27350427350427e-6*mu", "atp_c": -758, "RNA_b4153": 1, "RNA_b4152": 1, "RNAP70-CPLX": "-0.0140793803921569*mu - 0.00551207742352941", "ppi_c": 3447, "RpoZ_mono_mod_1:mg2": "-4.27350427350427e-6*mu", "NusG_mono": "-4.27350427350427e-6*mu", "GreA_mono": "-4.27350427350427e-6*mu", "mRNA_biomass": 1057.0443291000001, "gtp_c": -909, "NusA_mono": "-4.27350427350427e-6*mu", "ctp_c": -976, "RNA_b4151": 1, "GreB_mono": "-4.27350427350427e-6*mu"}, "objective_coefficient": 0.0, "variable_kind": "continuous", "id": "transcription_TU00023_with_TERM69_from_RpoD_mono"}, {"reaction_type": {"TranscriptionReaction": {"transcription_data": "TU0_3424_from_RPOE_MONOMER"}}, "name": "", "upper_bound": 1000.0, "lower_bound": 0.0, "metabolites": {"Rho_hexa_mod_3:mg2": "-4.27350427350427e-6*mu", "utp_c": -1042, "Mfd_mono_mod_1:mg2": "-4.27350427350427e-6*mu", "adp_c": 3.0, "RNAPE-CPLX": "-0.0187561690631808*mu - 0.00734304018823529", "ppi_c": 4592, "RpoZ_mono_mod_1:mg2": "-4.27350427350427e-6*mu", "NusG_mono": "-4.27350427350427e-6*mu", "h2o_c": -3.0, "GreA_mono": "-4.27350427350427e-6*mu", "mRNA_biomass": 310.788053129, "gtp_c": -1229, "h_c": 3.0, "NusA_mono": "-4.27350427350427e-6*mu", "ctp_c": -1285, "pi_c": 3.0, "RNA_b4160": 1, "GreB_mono": "-4.27350427350427e-6*mu", "atp_c": -1039.0}, "objective_coefficient": 0.0, "variable_kind": "continuous", "id": "transcription_TU0_3424_from_RPOE_MONOMER"}, {"reaction_type": {"TranscriptionReaction": {"transcription_data": "TU0_13783_from_RpoD_mono"}}, "name": "", "upper_bound": 1000.0, "lower_bound": 0.0, "metabolites": {"Rho_hexa_mod_3:mg2": "-4.27350427350427e-6*mu", "RNA_b2883": 1, "RNA_b2882": 1, "utp_c": -908, "adp_c": 3.0, "atp_c": -1166.0, "RNAP70-CPLX": "-0.0169017917211329*mu - 0.00661705145882353", "ppi_c": 4138, "RpoZ_mono_mod_1:mg2": "-4.27350427350427e-6*mu", "NusG_mono": "-4.27350427350427e-6*mu", "h2o_c": -3.0, "GreA_mono": "-4.27350427350427e-6*mu", "mRNA_biomass": 872.590411921, "gtp_c": -992, "h_c": 3.0, "NusA_mono": "-4.27350427350427e-6*mu", "ctp_c": -1075, "Mfd_mono_mod_1:mg2": "-4.27350427350427e-6*mu", "pi_c": 3.0, "GreB_mono": "-4.27350427350427e-6*mu"}, "objective_coefficient": 0.0, "variable_kind": "continuous", "id": "transcription_TU0_13783_from_RpoD_mono"}, {"reaction_type": {"TranscriptionReaction": {"transcription_data": "TU0_12809_with_TERM0_1064_from_RpoD_mono"}}, "name": "", "upper_bound": 1000.0, "lower_bound": 0.0, "metabolites": {"utp_c": -245, "Mfd_mono_mod_1:mg2": "-4.27350427350427e-6*mu", "NusA_mono": "-4.27350427350427e-6*mu", "atp_c": -270, "RNAP70-CPLX": "-0.00423565925925926*mu - 0.0016582606", "ppi_c": 1037, "RpoZ_mono_mod_1:mg2": "-4.27350427350427e-6*mu", "NusG_mono": "-4.27350427350427e-6*mu", "GreA_mono": "-4.27350427350427e-6*mu", "mRNA_biomass": 294.419304538, "gtp_c": -256, "RNA_b0096": 1, "ctp_c": -266, "GreB_mono": "-4.27350427350427e-6*mu"}, "objective_coefficient": 0.0, "variable_kind": "continuous", "id": "transcription_TU0_12809_with_TERM0_1064_from_RpoD_mono"}, {"reaction_type": {"TranscriptionReaction": {"transcription_data": "TU00369_from_RpoD_mono"}}, "name": "", "upper_bound": 1000.0, "lower_bound": 0.0, "metabolites": {"Rho_hexa_mod_3:mg2": "-4.27350427350427e-6*mu", "h2o_c": -3.0, "Mfd_mono_mod_1:mg2": "-4.27350427350427e-6*mu", "adp_c": 3.0, "atp_c": -395.0, "RNA_b4040": 1, "RNAP70-CPLX": "-0.00590623267973856*mu - 0.00231229009411765", "ppi_c": 1446, "RpoZ_mono_mod_1:mg2": "-4.27350427350427e-6*mu", "NusG_mono": "-4.27350427350427e-6*mu", "utp_c": -308, "GreA_mono": "-4.27350427350427e-6*mu", "mRNA_biomass": 438.525854611, "gtp_c": -323, "h_c": 3.0, "NusA_mono": "-4.27350427350427e-6*mu", "RNA_b4039": 1, "ctp_c": -423, "pi_c": 3.0, "GreB_mono": "-4.27350427350427e-6*mu"}, "objective_coefficient": 0.0, "variable_kind": "continuous", "id": "transcription_TU00369_from_RpoD_mono"}, {"reaction_type": {"TranscriptionReaction": {"transcription_data": "TU0_7701_from_RpoD_mono"}}, "name": "", "upper_bound": 1000.0, "lower_bound": 0.0, "metabolites": {"Rho_hexa_mod_3:mg2": "-4.27350427350427e-6*mu", "h2o_c": -3.0, "Mfd_mono_mod_1:mg2": "-4.27350427350427e-6*mu", "adp_c": 3.0, "atp_c": -197.0, "RNAP70-CPLX": "-0.00334931590413943*mu - 0.00131125717647059", "ppi_c": 820, "RpoZ_mono_mod_1:mg2": "-4.27350427350427e-6*mu", "NusG_mono": "-4.27350427350427e-6*mu", "utp_c": -199, "GreA_mono": "-4.27350427350427e-6*mu", "mRNA_biomass": 253.012434029, "gtp_c": -218, "h_c": 3.0, "NusA_mono": "-4.27350427350427e-6*mu", "ctp_c": -209, "RNA_b4367": 1, "pi_c": 3.0, "GreB_mono": "-4.27350427350427e-6*mu"}, "objective_coefficient": 0.0, "variable_kind": "continuous", "id": "transcription_TU0_7701_from_RpoD_mono"}, {"reaction_type": {"TranscriptionReaction": {"transcription_data": "TU0_13539_from_RpoD_mono"}}, "name": "", "upper_bound": 1000.0, "lower_bound": 0.0, "metabolites": {"RNA_b2153": 1, "Rho_hexa_mod_3:mg2": "-4.27350427350427e-6*mu", "utp_c": -433, "Mfd_mono_mod_1:mg2": "-4.27350427350427e-6*mu", "NusA_mono": "-4.27350427350427e-6*mu", "atp_c": -541.0, "RNAP70-CPLX": "-0.00832835991285403*mu - 0.00326055290588235", "ppi_c": 2039, "RpoZ_mono_mod_1:mg2": "-4.27350427350427e-6*mu", "NusG_mono": "-4.27350427350427e-6*mu", "h2o_c": -3.0, "GreA_mono": "-4.27350427350427e-6*mu", "mRNA_biomass": 214.42234664900002, "gtp_c": -510, "h_c": 3.0, "adp_c": 3.0, "ctp_c": -558, "pi_c": 3.0, "GreB_mono": "-4.27350427350427e-6*mu"}, "objective_coefficient": 0.0, "variable_kind": "continuous", "id": "transcription_TU0_13539_from_RpoD_mono"}, {"reaction_type": {"TranscriptionReaction": {"transcription_data": "TU441_from_RpoD_mono"}}, "name": "", "upper_bound": 1000.0, "lower_bound": 0.0, "metabolites": {"Rho_hexa_mod_3:mg2": "-4.27350427350427e-6*mu", "h2o_c": -3.0, "Mfd_mono_mod_1:mg2": "-4.27350427350427e-6*mu", "adp_c": 3.0, "atp_c": -388.0, "RNAP70-CPLX": "-0.00656384226579521*mu - 0.00256974424705882", "ppi_c": 1607, "RpoZ_mono_mod_1:mg2": "-4.27350427350427e-6*mu", "NusG_mono": "-4.27350427350427e-6*mu", "utp_c": -389, "GreA_mono": "-4.27350427350427e-6*mu", "mRNA_biomass": 472.727989039, "RNA_b1095": 1, "RNA_b1094": 1, "gtp_c": -384, "h_c": 3.0, "NusA_mono": "-4.27350427350427e-6*mu", "ctp_c": -449, "pi_c": 3.0, "GreB_mono": "-4.27350427350427e-6*mu"}, "objective_coefficient": 0.0, "variable_kind": "continuous", "id": "transcription_TU441_from_RpoD_mono"}, {"reaction_type": {"TranscriptionReaction": {"transcription_data": "TU0_1004_from_RPOS_MONOMER"}}, "name": "", "upper_bound": 1000.0, "lower_bound": 0.0, "metabolites": {"h2o_c": -3.0, "NusG_mono": "-4.27350427350427e-6*mu", "utp_c": -1306, "mRNA_biomass": 1935.681579188, "h_c": 3.0, "ctp_c": -1837, "Rho_hexa_mod_3:mg2": "-4.27350427350427e-6*mu", "atp_c": -1397.0, "GreA_mono": "-4.27350427350427e-6*mu", "adp_c": 3.0, "Mfd_mono_mod_1:mg2": "-4.27350427350427e-6*mu", "RpoZ_mono_mod_1:mg2": "-4.27350427350427e-6*mu", "NusA_mono": "-4.27350427350427e-6*mu", "RNA_b1748": 1, "RNAPS-CPLX": "-0.0248543747276688*mu - 0.00973048770588235", "ppi_c": 6085, "RNA_b1747": 1, "RNA_b1746": 1, "RNA_b1745": 1, "RNA_b1744": 1, "gtp_c": -1548, "pi_c": 3.0, "GreB_mono": "-4.27350427350427e-6*mu"}, "objective_coefficient": 0.0, "variable_kind": "continuous", "id": "transcription_TU0_1004_from_RPOS_MONOMER"}, {"reaction_type": {"TranscriptionReaction": {"transcription_data": "TU0_6550_from_RpoD_mono"}}, "name": "", "upper_bound": 1000.0, "lower_bound": 0.0, "metabolites": {"Rho_hexa_mod_3:mg2": "-4.27350427350427e-6*mu", "h2o_c": -3.0, "Mfd_mono_mod_1:mg2": "-4.27350427350427e-6*mu", "NusA_mono": "-4.27350427350427e-6*mu", "atp_c": -356.0, "RNAP70-CPLX": "-0.00620848801742919*mu - 0.00243062305882353", "ppi_c": 1520, "RpoZ_mono_mod_1:mg2": "-4.27350427350427e-6*mu", "NusG_mono": "-4.27350427350427e-6*mu", "utp_c": -375, "GreA_mono": "-4.27350427350427e-6*mu", "mRNA_biomass": 452.98158495599995, "gtp_c": -378, "RNA_b2400": 1, "adp_c": 3.0, "ctp_c": -414, "pi_c": 3.0, "GreB_mono": "-4.27350427350427e-6*mu", "h_c": 3.0}, "objective_coefficient": 0.0, "variable_kind": "continuous", "id": "transcription_TU0_6550_from_RpoD_mono"}, {"reaction_type": {"TranscriptionReaction": {"transcription_data": "TU00499_from_RpoD_mono"}}, "name": "", "upper_bound": 1000.0, "lower_bound": 0.0, "metabolites": {"h2o_c": -13.0, "RNA_degradosome": "-8.54700854700855e-6*mu", "NusG_mono": "-4.27350427350427e-6*mu", "utp_c": -19, "tRNA_biomass": 24.333854835999997, "ctp_c": -23, "h_c": 13.0, "NusB_mono": "-4.27350427350427e-6*mu", "RpsJ_mono": "-4.27350427350427e-6*mu", "RplD_mono": "-4.27350427350427e-6*mu", "ump_c": 3, "RpsD_mono": "-4.27350427350427e-6*mu", "atp_c": -26.0, "cmp_c": 1, "RplC_mono": "-4.27350427350427e-6*mu", "RNAP70-CPLX": "-0.000343100653594771*mu - 0.000134323905882353", "GreA_mono": "-4.27350427350427e-6*mu", "adp_c": 5.0, "gmp_c": 3, "Mfd_mono_mod_1:mg2": "-4.27350427350427e-6*mu", "Rho_hexa_mod_3:mg2": "-4.27350427350427e-6*mu", "RpoZ_mono_mod_1:mg2": "-4.27350427350427e-6*mu", "amp_c": 1, "NusA_mono": "-4.27350427350427e-6*mu", "monocistronic_excision_machinery": "-8.54700854700855e-6*mu", "ppi_c": 84, "RNA_b1989": 1, "RplM_mono": "-4.27350427350427e-6*mu", "gtp_c": -21, "pi_c": 5.0, "GreB_mono": "-4.27350427350427e-6*mu"}, "objective_coefficient": 0.0, "variable_kind": "continuous", "id": "transcription_TU00499_from_RpoD_mono"}, {"reaction_type": {"TranscriptionReaction": {"transcription_data": "TU0_12822_from_RPOS_MONOMER"}}, "name": "", "upper_bound": 1000.0, "lower_bound": 0.0, "metabolites": {"Rho_hexa_mod_3:mg2": "-4.27350427350427e-6*mu", "h2o_c": -3.0, "Mfd_mono_mod_1:mg2": "-4.27350427350427e-6*mu", "adp_c": 3.0, "atp_c": -540.0, "RNAPS-CPLX": "-0.00891653246187364*mu - 0.00349082245882353", "RNA_b0158": 1, "ppi_c": 2183, "RpoZ_mono_mod_1:mg2": "-4.27350427350427e-6*mu", "NusG_mono": "-4.27350427350427e-6*mu", "utp_c": -491, "GreA_mono": "-4.27350427350427e-6*mu", "mRNA_biomass": 480.76956556000005, "gtp_c": -555, "h_c": 3.0, "NusA_mono": "-4.27350427350427e-6*mu", "ctp_c": -600, "pi_c": 3.0, "RNA_b0159": 1, "GreB_mono": "-4.27350427350427e-6*mu"}, "objective_coefficient": 0.0, "variable_kind": "continuous", "id": "transcription_TU0_12822_from_RPOS_MONOMER"}, {"reaction_type": {"TranscriptionReaction": {"transcription_data": "TU0_12822_from_RpoD_mono"}}, "name": "", "upper_bound": 1000.0, "lower_bound": 0.0, "metabolites": {"Rho_hexa_mod_3:mg2": "-4.27350427350427e-6*mu", "h2o_c": -3.0, "Mfd_mono_mod_1:mg2": "-4.27350427350427e-6*mu", "adp_c": 3.0, "atp_c": -540.0, "RNA_b0159": 1, "RNAP70-CPLX": "-0.00891653246187364*mu - 0.00349082245882353", "ppi_c": 2183, "RpoZ_mono_mod_1:mg2": "-4.27350427350427e-6*mu", "NusG_mono": "-4.27350427350427e-6*mu", "utp_c": -491, "GreA_mono": "-4.27350427350427e-6*mu", "mRNA_biomass": 480.76956556000005, "gtp_c": -555, "h_c": 3.0, "NusA_mono": "-4.27350427350427e-6*mu", "RNA_b0158": 1, "ctp_c": -600, "pi_c": 3.0, "GreB_mono": "-4.27350427350427e-6*mu"}, "objective_coefficient": 0.0, "variable_kind": "continuous", "id": "transcription_TU0_12822_from_RpoD_mono"}, {"reaction_type": {"TranscriptionReaction": {"transcription_data": "TU00090_from_RpoD_mono"}}, "name": "", "upper_bound": 1000.0, "lower_bound": 0.0, "metabolites": {"Rho_hexa_mod_3:mg2": "-4.27350427350427e-6*mu", "h2o_c": -3.0, "Mfd_mono_mod_1:mg2": "-4.27350427350427e-6*mu", "adp_c": 3.0, "atp_c": -323.0, "RNAP70-CPLX": "-0.00626567145969499*mu - 0.00245301037647059", "ppi_c": 1534, "RpoZ_mono_mod_1:mg2": "-4.27350427350427e-6*mu", "NusG_mono": "-4.27350427350427e-6*mu", "utp_c": -394, "GreA_mono": "-4.27350427350427e-6*mu", "mRNA_biomass": 471.251575816, "gtp_c": -377, "h_c": 3.0, "NusA_mono": "-4.27350427350427e-6*mu", "ctp_c": -443, "RNA_b3774": 1, "pi_c": 3.0, "GreB_mono": "-4.27350427350427e-6*mu"}, "objective_coefficient": 0.0, "variable_kind": "continuous", "id": "transcription_TU00090_from_RpoD_mono"}, {"reaction_type": {"TranscriptionReaction": {"transcription_data": "TU0_13885_from_RpoD_mono"}}, "name": "", "upper_bound": 1000.0, "lower_bound": 0.0, "metabolites": {"Rho_hexa_mod_3:mg2": "-4.27350427350427e-6*mu", "h2o_c": -3.0, "Mfd_mono_mod_1:mg2": "-4.27350427350427e-6*mu", "adp_c": 3.0, "atp_c": -219.0, "RNAP70-CPLX": "-0.00397016470588235*mu - 0.00155431948235294", "ppi_c": 972, "RpoZ_mono_mod_1:mg2": "-4.27350427350427e-6*mu", "NusG_mono": "-4.27350427350427e-6*mu", "utp_c": -244, "GreA_mono": "-4.27350427350427e-6*mu", "mRNA_biomass": 310.891969712, "gtp_c": -245, "h_c": 3.0, "NusA_mono": "-4.27350427350427e-6*mu", "ctp_c": -267, "pi_c": 3.0, "RNA_b3187": 1, "GreB_mono": "-4.27350427350427e-6*mu"}, "objective_coefficient": 0.0, "variable_kind": "continuous", "id": "transcription_TU0_13885_from_RpoD_mono"}, {"reaction_type": {"TranscriptionReaction": {"transcription_data": "TU0_4782_with_TERM0322_from_RpoD_mono"}}, "name": "", "upper_bound": 1000.0, "lower_bound": 0.0, "metabolites": {"utp_c": -218, "Mfd_mono_mod_1:mg2": "-4.27350427350427e-6*mu", "atp_c": -185, "mRNA_biomass": 162.81903968999998, "RNAP70-CPLX": "-0.00314917385620915*mu - 0.00123290156470588", "ppi_c": 771, "RpoZ_mono_mod_1:mg2": "-4.27350427350427e-6*mu", "NusG_mono": "-4.27350427350427e-6*mu", "GreA_mono": "-4.27350427350427e-6*mu", "RNA_b2417": 1, "gtp_c": -174, "NusA_mono": "-4.27350427350427e-6*mu", "ctp_c": -194, "GreB_mono": "-4.27350427350427e-6*mu"}, "objective_coefficient": 0.0, "variable_kind": "continuous", "id": "transcription_TU0_4782_with_TERM0322_from_RpoD_mono"}, {"reaction_type": {"TranscriptionReaction": {"transcription_data": "TU0_3425_from_RPOE_MONOMER"}}, "name": "", "upper_bound": 1000.0, "lower_bound": 0.0, "metabolites": {"Rho_hexa_mod_3:mg2": "-4.27350427350427e-6*mu", "h2o_c": -3.0, "Mfd_mono_mod_1:mg2": "-4.27350427350427e-6*mu", "adp_c": 3.0, "RNAPE-CPLX": "-0.00353720435729847*mu - 0.00138481550588235", "ppi_c": 866, "RpoZ_mono_mod_1:mg2": "-4.27350427350427e-6*mu", "NusG_mono": "-4.27350427350427e-6*mu", "utp_c": -157, "GreA_mono": "-4.27350427350427e-6*mu", "mRNA_biomass": 263.24763372199993, "RNA_b3057": 1, "gtp_c": -183, "h_c": 3.0, "NusA_mono": "-4.27350427350427e-6*mu", "ctp_c": -263, "pi_c": 3.0, "GreB_mono": "-4.27350427350427e-6*mu", "atp_c": -266.0}, "objective_coefficient": 0.0, "variable_kind": "continuous", "id": "transcription_TU0_3425_from_RPOE_MONOMER"}, {"reaction_type": {"TranscriptionReaction": {"transcription_data": "TU00161_from_RpoD_mono"}}, "name": "", "upper_bound": 1000.0, "lower_bound": 0.0, "metabolites": {"Rho_hexa_mod_3:mg2": "-4.27350427350427e-6*mu", "h2o_c": -3.0, "Mfd_mono_mod_1:mg2": "-4.27350427350427e-6*mu", "RNA_b2168": 1, "atp_c": -888.0, "RNA_b2169": 1, "RNA_b2167": 1, "ppi_c": 3879, "RpoZ_mono_mod_1:mg2": "-4.27350427350427e-6*mu", "NusG_mono": "-4.27350427350427e-6*mu", "utp_c": -867, "GreA_mono": "-4.27350427350427e-6*mu", "mRNA_biomass": 1202.575515282, "gtp_c": -949, "h_c": 3.0, "NusA_mono": "-4.27350427350427e-6*mu", "RNAP70-CPLX": "-0.0158438980392157*mu - 0.00620288608235294", "ctp_c": -1178, "pi_c": 3.0, "GreB_mono": "-4.27350427350427e-6*mu", "adp_c": 3.0}, "objective_coefficient": 0.0, "variable_kind": "continuous", "id": "transcription_TU00161_from_RpoD_mono"}, {"reaction_type": {"TranscriptionReaction": {"transcription_data": "TU0_14499_from_RpoD_mono"}}, "name": "", "upper_bound": 1000.0, "lower_bound": 0.0, "metabolites": {"Rho_hexa_mod_3:mg2": "-4.27350427350427e-6*mu", "h2o_c": -3.0, "Mfd_mono_mod_1:mg2": "-4.27350427350427e-6*mu", "adp_c": 3.0, "atp_c": -70.0, "RNAP70-CPLX": "-0.00128662745098039*mu - 0.000503714647058823", "ppi_c": 315, "RpoZ_mono_mod_1:mg2": "-4.27350427350427e-6*mu", "NusG_mono": "-4.27350427350427e-6*mu", "utp_c": -88, "GreA_mono": "-4.27350427350427e-6*mu", "mRNA_biomass": 100.512711095, "RNA_b1308": 1, "gtp_c": -75, "h_c": 3.0, "NusA_mono": "-4.27350427350427e-6*mu", "ctp_c": -85, "pi_c": 3.0, "GreB_mono": "-4.27350427350427e-6*mu"}, "objective_coefficient": 0.0, "variable_kind": "continuous", "id": "transcription_TU0_14499_from_RpoD_mono"}, {"reaction_type": {"TranscriptionReaction": {"transcription_data": "TU0_7722_with_TERM0_1145_from_RPOS_MONOMER"}}, "name": "", "upper_bound": 1000.0, "lower_bound": 0.0, "metabolites": {"utp_c": -623, "Mfd_mono_mod_1:mg2": "-4.27350427350427e-6*mu", "atp_c": -554, "mRNA_biomass": 711.560815346, "RNAPS-CPLX": "-0.00958639564270152*mu - 0.00375307389411765", "ppi_c": 2347, "RpoZ_mono_mod_1:mg2": "-4.27350427350427e-6*mu", "NusG_mono": "-4.27350427350427e-6*mu", "GreA_mono": "-4.27350427350427e-6*mu", "RNA_b1897": 1, "gtp_c": -555, "NusA_mono": "-4.27350427350427e-6*mu", "ctp_c": -615, "RNA_b1896": 1, "GreB_mono": "-4.27350427350427e-6*mu"}, "objective_coefficient": 0.0, "variable_kind": "continuous", "id": "transcription_TU0_7722_with_TERM0_1145_from_RPOS_MONOMER"}, {"reaction_type": {"TranscriptionReaction": {"transcription_data": "TU0_13008_from_RpoD_mono"}}, "name": "", "upper_bound": 1000.0, "lower_bound": 0.0, "metabolites": {"Rho_hexa_mod_3:mg2": "-4.27350427350427e-6*mu", "h2o_c": -3.0, "Mfd_mono_mod_1:mg2": "-4.27350427350427e-6*mu", "adp_c": 3.0, "atp_c": -305.0, "RNAP70-CPLX": "-0.0049504522875817*mu - 0.00193810207058823", "ppi_c": 1212, "RpoZ_mono_mod_1:mg2": "-4.27350427350427e-6*mu", "NusG_mono": "-4.27350427350427e-6*mu", "utp_c": -312, "GreB_mono": "-4.27350427350427e-6*mu", "GreA_mono": "-4.27350427350427e-6*mu", "mRNA_biomass": 388.06787893200004, "gtp_c": -296, "h_c": 3.0, "NusA_mono": "-4.27350427350427e-6*mu", "ctp_c": -302, "pi_c": 3.0, "RNA_b0632": 1}, "objective_coefficient": 0.0, "variable_kind": "continuous", "id": "transcription_TU0_13008_from_RpoD_mono"}, {"reaction_type": {"TranscriptionReaction": {"transcription_data": "TU00430_with_TERM0_1045_from_RPOH_MONOMER"}}, "name": "", "upper_bound": 1000.0, "lower_bound": 0.0, "metabolites": {"utp_c": -305, "Mfd_mono_mod_1:mg2": "-4.27350427350427e-6*mu", "atp_c": -267, "RNAP32-CPLX": "-0.00473397211328976*mu - 0.00185335008235294", "ppi_c": 1159, "RpoZ_mono_mod_1:mg2": "-4.27350427350427e-6*mu", "NusG_mono": "-4.27350427350427e-6*mu", "GreA_mono": "-4.27350427350427e-6*mu", "mRNA_biomass": 352.000107341, "gtp_c": -285, "NusA_mono": "-4.27350427350427e-6*mu", "ctp_c": -302, "RNA_b3965": 1, "GreB_mono": "-4.27350427350427e-6*mu"}, "objective_coefficient": 0.0, "variable_kind": "continuous", "id": "transcription_TU00430_with_TERM0_1045_from_RPOH_MONOMER"}, {"reaction_type": {"TranscriptionReaction": {"transcription_data": "TU0_14255_with_RPLT_T2_from_RpoD_mono"}}, "name": "", "upper_bound": 1000.0, "lower_bound": 0.0, "metabolites": {"utp_c": -312, "Mfd_mono_mod_1:mg2": "-4.27350427350427e-6*mu", "NusA_mono": "-4.27350427350427e-6*mu", "atp_c": -252, "RNAP70-CPLX": "-0.00435002614379085*mu - 0.00170303523529412", "ppi_c": 1065, "RpoZ_mono_mod_1:mg2": "-4.27350427350427e-6*mu", "NusG_mono": "-4.27350427350427e-6*mu", "GreA_mono": "-4.27350427350427e-6*mu", "mRNA_biomass": 177.562236235, "gtp_c": -244, "RNA_b1716": 1, "RNA_b1717": 1, "ctp_c": -257, "GreB_mono": "-4.27350427350427e-6*mu"}, "objective_coefficient": 0.0, "variable_kind": "continuous", "id": "transcription_TU0_14255_with_RPLT_T2_from_RpoD_mono"}, {"reaction_type": {"TranscriptionReaction": {"transcription_data": "TU00295_from_RpoD_mono"}}, "name": "", "upper_bound": 1000.0, "lower_bound": 0.0, "metabolites": {"Rho_hexa_mod_3:mg2": "-4.27350427350427e-6*mu", "h2o_c": -3.0, "Mfd_mono_mod_1:mg2": "-4.27350427350427e-6*mu", "adp_c": 3.0, "atp_c": -450.0, "mRNA_biomass": 254.81128757500002, "RNAP70-CPLX": "-0.00684975947712418*mu - 0.00268168083529412", "ppi_c": 1677, "RpoZ_mono_mod_1:mg2": "-4.27350427350427e-6*mu", "NusG_mono": "-4.27350427350427e-6*mu", "utp_c": -357, "GreA_mono": "-4.27350427350427e-6*mu", "ctp_c": -431, "gtp_c": -442, "h_c": 3.0, "NusA_mono": "-4.27350427350427e-6*mu", "RNA_b2827": 1, "pi_c": 3.0, "GreB_mono": "-4.27350427350427e-6*mu"}, "objective_coefficient": 0.0, "variable_kind": "continuous", "id": "transcription_TU00295_from_RpoD_mono"}, {"reaction_type": {"TranscriptionReaction": {"transcription_data": "TU0_6551_from_RpoD_mono"}}, "name": "", "upper_bound": 1000.0, "lower_bound": 0.0, "metabolites": {"Rho_hexa_mod_3:mg2": "-4.27350427350427e-6*mu", "h2o_c": -3.0, "Mfd_mono_mod_1:mg2": "-4.27350427350427e-6*mu", "NusA_mono": "-4.27350427350427e-6*mu", "atp_c": -357.0, "RNAP70-CPLX": "-0.0062411642701525*mu - 0.0024434158117647", "ppi_c": 1528, "RpoZ_mono_mod_1:mg2": "-4.27350427350427e-6*mu", "NusG_mono": "-4.27350427350427e-6*mu", "utp_c": -379, "GreA_mono": "-4.27350427350427e-6*mu", "mRNA_biomass": 452.98158495599995, "gtp_c": -378, "RNA_b2400": 1, "adp_c": 3.0, "ctp_c": -417, "pi_c": 3.0, "GreB_mono": "-4.27350427350427e-6*mu", "h_c": 3.0}, "objective_coefficient": 0.0, "variable_kind": "continuous", "id": "transcription_TU0_6551_from_RpoD_mono"}, {"reaction_type": {"TranscriptionReaction": {"transcription_data": "TU0_14606_from_RpoD_mono"}}, "name": "", "upper_bound": 1000.0, "lower_bound": 0.0, "metabolites": {"Rho_hexa_mod_3:mg2": "-4.27350427350427e-6*mu", "h2o_c": -3.0, "Mfd_mono_mod_1:mg2": "-4.27350427350427e-6*mu", "adp_c": 3.0, "atp_c": -247.0, "RNAP70-CPLX": "-0.00385988235294118*mu - 0.00151114394117647", "ppi_c": 945, "RpoZ_mono_mod_1:mg2": "-4.27350427350427e-6*mu", "NusG_mono": "-4.27350427350427e-6*mu", "utp_c": -221, "RNA_b0096": 1, "GreA_mono": "-4.27350427350427e-6*mu", "mRNA_biomass": 294.419304538, "gtp_c": -234, "h_c": 3.0, "NusA_mono": "-4.27350427350427e-6*mu", "ctp_c": -246, "pi_c": 3.0, "GreB_mono": "-4.27350427350427e-6*mu"}, "objective_coefficient": 0.0, "variable_kind": "continuous", "id": "transcription_TU0_14606_from_RpoD_mono"}, {"reaction_type": {"TranscriptionReaction": {"transcription_data": "TU442_from_RpoD_mono"}}, "name": "", "upper_bound": 1000.0, "lower_bound": 0.0, "metabolites": {"Rho_hexa_mod_3:mg2": "-4.27350427350427e-6*mu", "h2o_c": -3.0, "Mfd_mono_mod_1:mg2": "-4.27350427350427e-6*mu", "adp_c": 3.0, "atp_c": -496.0, "RNAP70-CPLX": "-0.00867554509803921*mu - 0.00339647590588235", "ppi_c": 2124, "RpoZ_mono_mod_1:mg2": "-4.27350427350427e-6*mu", "NusG_mono": "-4.27350427350427e-6*mu", "utp_c": -537, "GreA_mono": "-4.27350427350427e-6*mu", "mRNA_biomass": 607.1208780019999, "RNA_b1094": 1, "gtp_c": -479, "RNA_b1092": 1, "NusA_mono": "-4.27350427350427e-6*mu", "ctp_c": -615, "RNA_b1093": 1, "pi_c": 3.0, "GreB_mono": "-4.27350427350427e-6*mu", "h_c": 3.0}, "objective_coefficient": 0.0, "variable_kind": "continuous", "id": "transcription_TU442_from_RpoD_mono"}, {"reaction_type": {"TranscriptionReaction": {"transcription_data": "TU0_4783_from_RpoD_mono"}}, "name": "", "upper_bound": 1000.0, "lower_bound": 0.0, "metabolites": {"Rho_hexa_mod_3:mg2": "-4.27350427350427e-6*mu", "h2o_c": -3.0, "Mfd_mono_mod_1:mg2": "-4.27350427350427e-6*mu", "adp_c": 3.0, "atp_c": -642.0, "RNA_b4238": 1, "RNAP70-CPLX": "-0.0120044383442266*mu - 0.0046997376117647", "ppi_c": 2939, "RpoZ_mono_mod_1:mg2": "-4.27350427350427e-6*mu", "NusG_mono": "-4.27350427350427e-6*mu", "utp_c": -757, "GreA_mono": "-4.27350427350427e-6*mu", "mRNA_biomass": 833.3275260639999, "gtp_c": -756, "h_c": 3.0, "NusA_mono": "-4.27350427350427e-6*mu", "ctp_c": -787, "pi_c": 3.0, "GreB_mono": "-4.27350427350427e-6*mu", "RNA_b4237": 1}, "objective_coefficient": 0.0, "variable_kind": "continuous", "id": "transcription_TU0_4783_from_RpoD_mono"}, {"reaction_type": {"TranscriptionReaction": {"transcription_data": "TU00370_from_RpoD_mono"}}, "name": "", "upper_bound": 1000.0, "lower_bound": 0.0, "metabolites": {"Rho_hexa_mod_3:mg2": "-4.27350427350427e-6*mu", "h2o_c": -3.0, "Mfd_mono_mod_1:mg2": "-4.27350427350427e-6*mu", "atp_c": -313.0, "RNA_b2065": 1, "adp_c": 3.0, "RNAP70-CPLX": "-0.00537115904139433*mu - 0.00210280876470588", "ppi_c": 1315, "RpoZ_mono_mod_1:mg2": "-4.27350427350427e-6*mu", "NusG_mono": "-4.27350427350427e-6*mu", "utp_c": -300, "GreA_mono": "-4.27350427350427e-6*mu", "mRNA_biomass": 391.816455764, "gtp_c": -324, "h_c": 3.0, "NusA_mono": "-4.27350427350427e-6*mu", "ctp_c": -381, "pi_c": 3.0, "GreB_mono": "-4.27350427350427e-6*mu", "RNA_b2066": 1}, "objective_coefficient": 0.0, "variable_kind": "continuous", "id": "transcription_TU00370_from_RpoD_mono"}, {"reaction_type": {"TranscriptionReaction": {"transcription_data": "TU00178_from_RpoD_mono"}}, "name": "", "upper_bound": 1000.0, "lower_bound": 0.0, "metabolites": {"Rho_hexa_mod_3:mg2": "-4.27350427350427e-6*mu", "h2o_c": -3.0, "RNA_b0004": 1, "RNA_b0003": 1, "adp_c": 3.0, "atp_c": -1152.0, "RNAP70-CPLX": "-0.0199039224400871*mu - 0.00779238563529411", "ppi_c": 4873, "RpoZ_mono_mod_1:mg2": "-4.27350427350427e-6*mu", "NusG_mono": "-4.27350427350427e-6*mu", "utp_c": -1121, "GreA_mono": "-4.27350427350427e-6*mu", "mRNA_biomass": 1498.848139663, "gtp_c": -1216, "h_c": 3.0, "NusA_mono": "-4.27350427350427e-6*mu", "ctp_c": -1387, "Mfd_mono_mod_1:mg2": "-4.27350427350427e-6*mu", "pi_c": 3.0, "GreB_mono": "-4.27350427350427e-6*mu", "RNA_b0002": 1}, "objective_coefficient": 0.0, "variable_kind": "continuous", "id": "transcription_TU00178_from_RpoD_mono"}, {"reaction_type": {"TranscriptionReaction": {"transcription_data": "TU00500_from_RpoD_mono"}}, "name": "", "upper_bound": 1000.0, "lower_bound": 0.0, "metabolites": {"utp_c": -19, "RNA_degradosome": "-8.54700854700855e-6*mu", "NusG_mono": "-4.27350427350427e-6*mu", "h2o_c": -4.25, "tRNA_biomass": 24.048635215, "ctp_c": -18, "h_c": 4.25, "NusB_mono": "-4.27350427350427e-6*mu", "RpsJ_mono": "-4.27350427350427e-6*mu", "RplD_mono": "-4.27350427350427e-6*mu", "Rho_hexa_mod_3:mg2": "-4.27350427350427e-6*mu", "RpsD_mono": "-4.27350427350427e-6*mu", "atp_c": -23.25, "RplC_mono": "-4.27350427350427e-6*mu", "RNAP70-CPLX": "-0.00031042440087146*mu - 0.000121531152941176", "GreA_mono": "-4.27350427350427e-6*mu", "adp_c": 3.25, "Mfd_mono_mod_1:mg2": "-4.27350427350427e-6*mu", "RpoZ_mono_mod_1:mg2": "-4.27350427350427e-6*mu", "amp_c": 1, "NusA_mono": "-4.27350427350427e-6*mu", "monocistronic_excision_machinery": "-8.54700854700855e-6*mu", "ppi_c": 76, "RplM_mono": "-4.27350427350427e-6*mu", "gtp_c": -19, "pi_c": 3.25, "GreB_mono": "-4.27350427350427e-6*mu", "RNA_b2348": 1}, "objective_coefficient": 0.0, "variable_kind": "continuous", "id": "transcription_TU00500_from_RpoD_mono"}, {"reaction_type": {"TranscriptionReaction": {"transcription_data": "TU0_13078_from_RpoD_mono"}}, "name": "", "upper_bound": 1000.0, "lower_bound": 0.0, "metabolites": {"Rho_hexa_mod_3:mg2": "-4.27350427350427e-6*mu", "h2o_c": -3.0, "Mfd_mono_mod_1:mg2": "-4.27350427350427e-6*mu", "adp_c": 3.0, "atp_c": -222.0, "RNAP70-CPLX": "-0.00406002440087146*mu - 0.00158949955294118", "ppi_c": 994, "RpoZ_mono_mod_1:mg2": "-4.27350427350427e-6*mu", "NusG_mono": "-4.27350427350427e-6*mu", "utp_c": -244, "GreA_mono": "-4.27350427350427e-6*mu", "mRNA_biomass": 309.580298686, "gtp_c": -268, "h_c": 3.0, "NusA_mono": "-4.27350427350427e-6*mu", "ctp_c": -263, "pi_c": 3.0, "GreB_mono": "-4.27350427350427e-6*mu", "RNA_b0888": 1}, "objective_coefficient": 0.0, "variable_kind": "continuous", "id": "transcription_TU0_13078_from_RpoD_mono"}, {"reaction_type": {"TranscriptionReaction": {"transcription_data": "TU0_14323_from_RpoD_mono"}}, "name": "", "upper_bound": 1000.0, "lower_bound": 0.0, "metabolites": {"Rho_hexa_mod_3:mg2": "-4.27350427350427e-6*mu", "h2o_c": -3.0, "Mfd_mono_mod_1:mg2": "-4.27350427350427e-6*mu", "adp_c": 3.0, "RNA_b4311": 1, "RNAP70-CPLX": "-0.0029286091503268*mu - 0.00114655048235294", "ppi_c": 717, "RpoZ_mono_mod_1:mg2": "-4.27350427350427e-6*mu", "NusG_mono": "-4.27350427350427e-6*mu", "utp_c": -222, "GreA_mono": "-4.27350427350427e-6*mu", "mRNA_biomass": 228.60698693700002, "gtp_c": -145, "h_c": 3.0, "NusA_mono": "-4.27350427350427e-6*mu", "ctp_c": -163, "pi_c": 3.0, "GreB_mono": "-4.27350427350427e-6*mu", "atp_c": -190.0}, "objective_coefficient": 0.0, "variable_kind": "continuous", "id": "transcription_TU0_14323_from_RpoD_mono"}, {"reaction_type": {"TranscriptionReaction": {"transcription_data": "TU0_5061_from_RpoD_mono"}}, "name": "", "upper_bound": 1000.0, "lower_bound": 0.0, "metabolites": {"Rho_hexa_mod_3:mg2": "-4.27350427350427e-6*mu", "h2o_c": -3.0, "Mfd_mono_mod_1:mg2": "-4.27350427350427e-6*mu", "adp_c": 3.0, "atp_c": -288.0, "RNAP70-CPLX": "-0.00429284270152505*mu - 0.00168064791764706", "ppi_c": 1051, "RpoZ_mono_mod_1:mg2": "-4.27350427350427e-6*mu", "NusG_mono": "-4.27350427350427e-6*mu", "utp_c": -253, "GreA_mono": "-4.27350427350427e-6*mu", "mRNA_biomass": 298.52053281, "gtp_c": -264, "h_c": 3.0, "NusA_mono": "-4.27350427350427e-6*mu", "RNA_b4013": 1, "ctp_c": -249, "pi_c": 3.0, "GreB_mono": "-4.27350427350427e-6*mu"}, "objective_coefficient": 0.0, "variable_kind": "continuous", "id": "transcription_TU0_5061_from_RpoD_mono"}, {"reaction_type": {"TranscriptionReaction": {"transcription_data": "TU0_1021_from_RpoD_mono"}}, "name": "", "upper_bound": 1000.0, "lower_bound": 0.0, "metabolites": {"Rho_hexa_mod_3:mg2": "-4.27350427350427e-6*mu", "h2o_c": -3.0, "Mfd_mono_mod_1:mg2": "-4.27350427350427e-6*mu", "atp_c": -182.0, "RNA_b0171": 1, "adp_c": 3.0, "RNAP70-CPLX": "-0.00314100479302832*mu - 0.00122970337647059", "ppi_c": 769, "RpoZ_mono_mod_1:mg2": "-4.27350427350427e-6*mu", "NusG_mono": "-4.27350427350427e-6*mu", "utp_c": -193, "GreA_mono": "-4.27350427350427e-6*mu", "mRNA_biomass": 231.75629214600002, "gtp_c": -176, "h_c": 3.0, "NusA_mono": "-4.27350427350427e-6*mu", "ctp_c": -221, "pi_c": 3.0, "GreB_mono": "-4.27350427350427e-6*mu"}, "objective_coefficient": 0.0, "variable_kind": "continuous", "id": "transcription_TU0_1021_from_RpoD_mono"}, {"reaction_type": {"TranscriptionReaction": {"transcription_data": "TU0_13947_from_RpoD_mono"}}, "name": "", "upper_bound": 1000.0, "lower_bound": 0.0, "metabolites": {"Rho_hexa_mod_3:mg2": "-4.27350427350427e-6*mu", "h2o_c": -3.0, "Mfd_mono_mod_1:mg2": "-4.27350427350427e-6*mu", "adp_c": 3.0, "atp_c": -127.0, "RNAP70-CPLX": "-0.0024017045751634*mu - 0.00094026734117647", "ppi_c": 588, "RpoZ_mono_mod_1:mg2": "-4.27350427350427e-6*mu", "NusG_mono": "-4.27350427350427e-6*mu", "utp_c": -132, "GreA_mono": "-4.27350427350427e-6*mu", "mRNA_biomass": 188.767049108, "RNA_b3475": 1, "gtp_c": -170, "h_c": 3.0, "NusA_mono": "-4.27350427350427e-6*mu", "ctp_c": -162, "pi_c": 3.0, "GreB_mono": "-4.27350427350427e-6*mu"}, "objective_coefficient": 0.0, "variable_kind": "continuous", "id": "transcription_TU0_13947_from_RpoD_mono"}, {"reaction_type": {"TranscriptionReaction": {"transcription_data": "TU358_from_RpoD_mono"}}, "name": "", "upper_bound": 1000.0, "lower_bound": 0.0, "metabolites": {"Rho_hexa_mod_3:mg2": "-4.27350427350427e-6*mu", "utp_c": -571, "Mfd_mono_mod_1:mg2": "-4.27350427350427e-6*mu", "adp_c": 3.0, "atp_c": -805.0, "RNAP70-CPLX": "-0.0118369725490196*mu - 0.00463417475294118", "ppi_c": 2898, "RpoZ_mono_mod_1:mg2": "-4.27350427350427e-6*mu", "NusG_mono": "-4.27350427350427e-6*mu", "h2o_c": -3.0, "GreA_mono": "-4.27350427350427e-6*mu", "mRNA_biomass": 870.191491329, "RNA_b0733": 1, "gtp_c": -732, "RNA_b0734": 1, "NusA_mono": "-4.27350427350427e-6*mu", "ctp_c": -793, "pi_c": 3.0, "GreB_mono": "-4.27350427350427e-6*mu", "h_c": 3.0}, "objective_coefficient": 0.0, "variable_kind": "continuous", "id": "transcription_TU358_from_RpoD_mono"}, {"reaction_type": {"TranscriptionReaction": {"transcription_data": "TU0_12823_from_RpoD_mono"}}, "name": "", "upper_bound": 1000.0, "lower_bound": 0.0, "metabolites": {"Rho_hexa_mod_3:mg2": "-4.27350427350427e-6*mu", "h2o_c": -3.0, "Mfd_mono_mod_1:mg2": "-4.27350427350427e-6*mu", "adp_c": 3.0, "atp_c": -406.0, "mRNA_biomass": 485.382098018, "RNAP70-CPLX": "-0.00636778474945534*mu - 0.00249298772941176", "ppi_c": 1559, "RpoZ_mono_mod_1:mg2": "-4.27350427350427e-6*mu", "NusG_mono": "-4.27350427350427e-6*mu", "utp_c": -404, "GreA_mono": "-4.27350427350427e-6*mu", "ctp_c": -399, "gtp_c": -353, "h_c": 3.0, "NusA_mono": "-4.27350427350427e-6*mu", "RNA_b0160": 1, "pi_c": 3.0, "GreB_mono": "-4.27350427350427e-6*mu"}, "objective_coefficient": 0.0, "variable_kind": "continuous", "id": "transcription_TU0_12823_from_RpoD_mono"}, {"reaction_type": {"TranscriptionReaction": {"transcription_data": "TU00162_from_RpoD_mono"}}, "name": "", "upper_bound": 1000.0, "lower_bound": 0.0, "metabolites": {"Rho_hexa_mod_3:mg2": "-4.27350427350427e-6*mu", "h2o_c": -3.0, "Mfd_mono_mod_1:mg2": "-4.27350427350427e-6*mu", "adp_c": 3.0, "atp_c": -556.0, "RNAP70-CPLX": "-0.00991724270152505*mu - 0.00388260051764706", "ppi_c": 2428, "RpoZ_mono_mod_1:mg2": "-4.27350427350427e-6*mu", "NusG_mono": "-4.27350427350427e-6*mu", "utp_c": -557, "GreB_mono": "-4.27350427350427e-6*mu", "GreA_mono": "-4.27350427350427e-6*mu", "mRNA_biomass": 761.3579155990001, "gtp_c": -616, "h_c": 3.0, "NusA_mono": "-4.27350427350427e-6*mu", "ctp_c": -702, "pi_c": 3.0, "RNA_b1702": 1}, "objective_coefficient": 0.0, "variable_kind": "continuous", "id": "transcription_TU00162_from_RpoD_mono"}, {"reaction_type": {"TranscriptionReaction": {"transcription_data": "TU0_8346_from_RpoD_mono"}}, "name": "", "upper_bound": 1000.0, "lower_bound": 0.0, "metabolites": {"h2o_c": -3.0, "RNA_b4474": 1, "NusG_mono": "-4.27350427350427e-6*mu", "utp_c": -1091, "mRNA_biomass": 1276.141150338, "h_c": 3.0, "ctp_c": -1335, "RNA_b3374": 1, "Rho_hexa_mod_3:mg2": "-4.27350427350427e-6*mu", "RNA_b3370": 1, "RNA_b3371": 1, "atp_c": -1137.0, "RNAP70-CPLX": "-0.0199080069716776*mu - 0.00779398472941176", "GreA_mono": "-4.27350427350427e-6*mu", "adp_c": 3.0, "Mfd_mono_mod_1:mg2": "-4.27350427350427e-6*mu", "RpoZ_mono_mod_1:mg2": "-4.27350427350427e-6*mu", "NusA_mono": "-4.27350427350427e-6*mu", "ppi_c": 4874, "gtp_c": -1314, "pi_c": 3.0, "GreB_mono": "-4.27350427350427e-6*mu"}, "objective_coefficient": 0.0, "variable_kind": "continuous", "id": "transcription_TU0_8346_from_RpoD_mono"}, {"reaction_type": {"TranscriptionReaction": {"transcription_data": "TU0_13998_from_RpoD_mono"}}, "name": "", "upper_bound": 1000.0, "lower_bound": 0.0, "metabolites": {"Rho_hexa_mod_3:mg2": "-4.27350427350427e-6*mu", "h2o_c": -3.0, "Mfd_mono_mod_1:mg2": "-4.27350427350427e-6*mu", "adp_c": 3.0, "atp_c": -784.0, "RNA_b3612": 1, "ppi_c": 3826, "RpoZ_mono_mod_1:mg2": "-4.27350427350427e-6*mu", "NusG_mono": "-4.27350427350427e-6*mu", "utp_c": -963, "GreA_mono": "-4.27350427350427e-6*mu", "mRNA_biomass": 494.011483925, "gtp_c": -1004, "h_c": 3.0, "NusA_mono": "-4.27350427350427e-6*mu", "RNAP70-CPLX": "-0.0156274178649237*mu - 0.00611813409411765", "ctp_c": -1078, "pi_c": 3.0, "GreB_mono": "-4.27350427350427e-6*mu"}, "objective_coefficient": 0.0, "variable_kind": "continuous", "id": "transcription_TU0_13998_from_RpoD_mono"}, {"reaction_type": {"TranscriptionReaction": {"transcription_data": "TU0_4786_with_TERM0322_from_RpoD_mono"}}, "name": "", "upper_bound": 1000.0, "lower_bound": 0.0, "metabolites": {"utp_c": -247, "Mfd_mono_mod_1:mg2": "-4.27350427350427e-6*mu", "atp_c": -223, "mRNA_biomass": 162.81903968999998, "RNAP70-CPLX": "-0.00368016296296296*mu - 0.0014407838", "ppi_c": 901, "RpoZ_mono_mod_1:mg2": "-4.27350427350427e-6*mu", "NusG_mono": "-4.27350427350427e-6*mu", "GreA_mono": "-4.27350427350427e-6*mu", "RNA_b2417": 1, "gtp_c": -204, "NusA_mono": "-4.27350427350427e-6*mu", "ctp_c": -227, "GreB_mono": "-4.27350427350427e-6*mu"}, "objective_coefficient": 0.0, "variable_kind": "continuous", "id": "transcription_TU0_4786_with_TERM0322_from_RpoD_mono"}, {"reaction_type": {"TranscriptionReaction": {"transcription_data": "TU0_6552_from_RpoD_mono"}}, "name": "", "upper_bound": 1000.0, "lower_bound": 0.0, "metabolites": {"Rho_hexa_mod_3:mg2": "-4.27350427350427e-6*mu", "h2o_c": -3.0, "Mfd_mono_mod_1:mg2": "-4.27350427350427e-6*mu", "adp_c": 3.0, "atp_c": -400.0, "RNAP70-CPLX": "-0.00676398431372549*mu - 0.00264809985882353", "ppi_c": 1656, "RpoZ_mono_mod_1:mg2": "-4.27350427350427e-6*mu", "NusG_mono": "-4.27350427350427e-6*mu", "utp_c": -354, "GreA_mono": "-4.27350427350427e-6*mu", "mRNA_biomass": 432.92214106999995, "gtp_c": -433, "h_c": 3.0, "NusA_mono": "-4.27350427350427e-6*mu", "ctp_c": -472, "RNA_b4024": 1, "pi_c": 3.0, "GreB_mono": "-4.27350427350427e-6*mu"}, "objective_coefficient": 0.0, "variable_kind": "continuous", "id": "transcription_TU0_6552_from_RpoD_mono"}, {"reaction_type": {"TranscriptionReaction": {"transcription_data": "TU0_13770_from_RpoD_mono"}}, "name": "", "upper_bound": 1000.0, "lower_bound": 0.0, "metabolites": {"utp_c": -15, "NusG_mono": "-4.27350427350427e-6*mu", "h2o_c": -3.0, "tRNA_biomass": 23.812545773999997, "RNA_b2864": 1, "ctp_c": -20, "h_c": 3.0, "NusB_mono": "-4.27350427350427e-6*mu", "RpsJ_mono": "-4.27350427350427e-6*mu", "RplD_mono": "-4.27350427350427e-6*mu", "Rho_hexa_mod_3:mg2": "-4.27350427350427e-6*mu", "RpsD_mono": "-4.27350427350427e-6*mu", "atp_c": -20.0, "RplC_mono": "-4.27350427350427e-6*mu", "RNAP70-CPLX": "-0.000302255337690632*mu - 0.000118332964705882", "GreA_mono": "-4.27350427350427e-6*mu", "adp_c": 3.0, "Mfd_mono_mod_1:mg2": "-4.27350427350427e-6*mu", "RpoZ_mono_mod_1:mg2": "-4.27350427350427e-6*mu", "NusA_mono": "-4.27350427350427e-6*mu", "ppi_c": 74, "RplM_mono": "-4.27350427350427e-6*mu", "gtp_c": -22, "pi_c": 3.0, "GreB_mono": "-4.27350427350427e-6*mu"}, "objective_coefficient": 0.0, "variable_kind": "continuous", "id": "transcription_TU0_13770_from_RpoD_mono"}, {"reaction_type": {"TranscriptionReaction": {"transcription_data": "TU0_8601_from_RpoD_mono"}}, "name": "", "upper_bound": 1000.0, "lower_bound": 0.0, "metabolites": {"Rho_hexa_mod_3:mg2": "-4.27350427350427e-6*mu", "h2o_c": -3.0, "Mfd_mono_mod_1:mg2": "-4.27350427350427e-6*mu", "adp_c": 3.0, "atp_c": -394.0, "RNAP70-CPLX": "-0.00546510326797385*mu - 0.00213958792941176", "ppi_c": 1338, "RpoZ_mono_mod_1:mg2": "-4.27350427350427e-6*mu", "NusG_mono": "-4.27350427350427e-6*mu", "utp_c": -228, "GreA_mono": "-4.27350427350427e-6*mu", "mRNA_biomass": 429.76998861799996, "RNA_b3714": 1, "gtp_c": -329, "h_c": 3.0, "NusA_mono": "-4.27350427350427e-6*mu", "ctp_c": -390, "pi_c": 3.0, "GreB_mono": "-4.27350427350427e-6*mu"}, "objective_coefficient": 0.0, "variable_kind": "continuous", "id": "transcription_TU0_8601_from_RpoD_mono"}, {"reaction_type": {"TranscriptionReaction": {"transcription_data": "TU0_8472_from_RpoD_mono"}}, "name": "", "upper_bound": 1000.0, "lower_bound": 0.0, "metabolites": {"Rho_hexa_mod_3:mg2": "-4.27350427350427e-6*mu", "h2o_c": -3.0, "Mfd_mono_mod_1:mg2": "-4.27350427350427e-6*mu", "adp_c": 3.0, "atp_c": -331.0, "RNAP70-CPLX": "-0.00579186579520697*mu - 0.00226751545882353", "ppi_c": 1418, "RpoZ_mono_mod_1:mg2": "-4.27350427350427e-6*mu", "NusG_mono": "-4.27350427350427e-6*mu", "utp_c": -359, "GreA_mono": "-4.27350427350427e-6*mu", "mRNA_biomass": 425.765266972, "RNA_b2818": 1, "gtp_c": -341, "h_c": 3.0, "NusA_mono": "-4.27350427350427e-6*mu", "ctp_c": -390, "pi_c": 3.0, "GreB_mono": "-4.27350427350427e-6*mu"}, "objective_coefficient": 0.0, "variable_kind": "continuous", "id": "transcription_TU0_8472_from_RpoD_mono"}, {"reaction_type": {"TranscriptionReaction": {"transcription_data": "TU0_14689_from_RpoD_mono"}}, "name": "", "upper_bound": 1000.0, "lower_bound": 0.0, "metabolites": {"utp_c": -269, "RNA_degradosome": "-1.70940170940171e-5*mu", "NusG_mono": "-4.27350427350427e-6*mu", "h2o_c": -77.75, "mRNA_biomass": 175.890892369, "h_c": 77.75, "NusB_mono": "-4.27350427350427e-6*mu", "RpsJ_mono": "-4.27350427350427e-6*mu", "RplD_mono": "-4.27350427350427e-6*mu", "Rho_hexa_mod_3:mg2": "-4.27350427350427e-6*mu", "RpsD_mono": "-4.27350427350427e-6*mu", "atp_c": -319.75, "RplC_mono": "-4.27350427350427e-6*mu", "RNAP70-CPLX": "-0.00421115206971678*mu - 0.00164866603529412", "GreA_mono": "-4.27350427350427e-6*mu", "adp_c": 77.75, "Mfd_mono_mod_1:mg2": "-4.27350427350427e-6*mu", "RpoZ_mono_mod_1:mg2": "-4.27350427350427e-6*mu", "NusA_mono": "-4.27350427350427e-6*mu", "RNA_b2912": 1, "monocistronic_excision_machinery": "-1.70940170940171e-5*mu", "ppi_c": 1031, "RplM_mono": "-4.27350427350427e-6*mu", "gtp_c": -261, "ctp_c": -259, "pi_c": 77.75, "GreB_mono": "-4.27350427350427e-6*mu"}, "objective_coefficient": 0.0, "variable_kind": "continuous", "id": "transcription_TU0_14689_from_RpoD_mono"}, {"reaction_type": {"TranscriptionReaction": {"transcription_data": "TU0_14689_from_RPOS_MONOMER"}}, "name": "", "upper_bound": 1000.0, "lower_bound": 0.0, "metabolites": {"utp_c": -269, "RNA_degradosome": "-1.70940170940171e-5*mu", "NusG_mono": "-4.27350427350427e-6*mu", "h2o_c": -77.75, "mRNA_biomass": 175.890892369, "h_c": 77.75, "NusB_mono": "-4.27350427350427e-6*mu", "RpsJ_mono": "-4.27350427350427e-6*mu", "RplD_mono": "-4.27350427350427e-6*mu", "Rho_hexa_mod_3:mg2": "-4.27350427350427e-6*mu", "RpsD_mono": "-4.27350427350427e-6*mu", "atp_c": -319.75, "RplC_mono": "-4.27350427350427e-6*mu", "GreA_mono": "-4.27350427350427e-6*mu", "adp_c": 77.75, "Mfd_mono_mod_1:mg2": "-4.27350427350427e-6*mu", "RpoZ_mono_mod_1:mg2": "-4.27350427350427e-6*mu", "NusA_mono": "-4.27350427350427e-6*mu", "RNA_b2912": 1, "monocistronic_excision_machinery": "-1.70940170940171e-5*mu", "RNAPS-CPLX": "-0.00421115206971678*mu - 0.00164866603529412", "ppi_c": 1031, "RplM_mono": "-4.27350427350427e-6*mu", "gtp_c": -261, "ctp_c": -259, "pi_c": 77.75, "GreB_mono": "-4.27350427350427e-6*mu"}, "objective_coefficient": 0.0, "variable_kind": "continuous", "id": "transcription_TU0_14689_from_RPOS_MONOMER"}, {"reaction_type": {"TranscriptionReaction": {"transcription_data": "TU0_13009_from_RpoD_mono"}}, "name": "", "upper_bound": 1000.0, "lower_bound": 0.0, "metabolites": {"Rho_hexa_mod_3:mg2": "-4.27350427350427e-6*mu", "h2o_c": -3.0, "Mfd_mono_mod_1:mg2": "-4.27350427350427e-6*mu", "adp_c": 3.0, "atp_c": -1149.0, "mRNA_biomass": 758.96900433, "RNAP70-CPLX": "-0.0203042065359477*mu - 0.00794909685882353", "ppi_c": 4971, "RpoZ_mono_mod_1:mg2": "-4.27350427350427e-6*mu", "NusG_mono": "-4.27350427350427e-6*mu", "RNA_b0635": 1, "RNA_b0636": 1, "GreA_mono": "-4.27350427350427e-6*mu", "ctp_c": -1362, "gtp_c": -1315, "h_c": 3.0, "NusA_mono": "-4.27350427350427e-6*mu", "utp_c": -1148, "pi_c": 3.0, "GreB_mono": "-4.27350427350427e-6*mu"}, "objective_coefficient": 0.0, "variable_kind": "continuous", "id": "transcription_TU0_13009_from_RpoD_mono"}, {"reaction_type": {"TranscriptionReaction": {"transcription_data": "TU443_from_RpoD_mono"}}, "name": "", "upper_bound": 1000.0, "lower_bound": 0.0, "metabolites": {"Rho_hexa_mod_3:mg2": "-4.27350427350427e-6*mu", "h2o_c": -3.0, "Mfd_mono_mod_1:mg2": "-4.27350427350427e-6*mu", "adp_c": 3.0, "atp_c": -290.0, "RNAP70-CPLX": "-0.00482791633986928*mu - 0.00189012924705882", "ppi_c": 1182, "RpoZ_mono_mod_1:mg2": "-4.27350427350427e-6*mu", "NusG_mono": "-4.27350427350427e-6*mu", "utp_c": -318, "GreA_mono": "-4.27350427350427e-6*mu", "mRNA_biomass": 309.98038065199995, "RNA_b1094": 1, "gtp_c": -250, "h_c": 3.0, "NusA_mono": "-4.27350427350427e-6*mu", "ctp_c": -327, "RNA_b1093": 1, "pi_c": 3.0, "GreB_mono": "-4.27350427350427e-6*mu"}, "objective_coefficient": 0.0, "variable_kind": "continuous", "id": "transcription_TU443_from_RpoD_mono"}, {"reaction_type": {"TranscriptionReaction": {"transcription_data": "TU0_14054_from_RpoD_mono"}}, "name": "", "upper_bound": 1000.0, "lower_bound": 0.0, "metabolites": {"Rho_hexa_mod_3:mg2": "-4.27350427350427e-6*mu", "h2o_c": -3.0, "Mfd_mono_mod_1:mg2": "-4.27350427350427e-6*mu", "adp_c": 3.0, "atp_c": -352.0, "RNAP70-CPLX": "-0.00610229019607843*mu - 0.00238904661176471", "ppi_c": 1494, "RpoZ_mono_mod_1:mg2": "-4.27350427350427e-6*mu", "NusG_mono": "-4.27350427350427e-6*mu", "utp_c": -341, "GreB_mono": "-4.27350427350427e-6*mu", "GreA_mono": "-4.27350427350427e-6*mu", "mRNA_biomass": 478.00427625400005, "gtp_c": -371, "h_c": 3.0, "NusA_mono": "-4.27350427350427e-6*mu", "ctp_c": -433, "pi_c": 3.0, "RNA_b3843": 1}, "objective_coefficient": 0.0, "variable_kind": "continuous", "id": "transcription_TU0_14054_from_RpoD_mono"}, {"reaction_type": {"TranscriptionReaction": {"transcription_data": "TU00025_from_RPOS_MONOMER"}}, "name": "", "upper_bound": 1000.0, "lower_bound": 0.0, "metabolites": {"utp_c": -1030, "NusG_mono": "-4.27350427350427e-6*mu", "h2o_c": -3.0, "mRNA_biomass": 1363.8605837139999, "h_c": 3.0, "ctp_c": -1157, "Rho_hexa_mod_3:mg2": "-4.27350427350427e-6*mu", "atp_c": -921.0, "GreA_mono": "-4.27350427350427e-6*mu", "adp_c": 3.0, "RNA_b0759": 1, "Mfd_mono_mod_1:mg2": "-4.27350427350427e-6*mu", "RpoZ_mono_mod_1:mg2": "-4.27350427350427e-6*mu", "NusA_mono": "-4.27350427350427e-6*mu", "RNA_b0757": 1, "RNA_b0756": 1, "RNAPS-CPLX": "-0.0175022178649237*mu - 0.00685211829411765", "ppi_c": 4285, "RNA_b0758": 1, "gtp_c": -1180, "pi_c": 3.0, "GreB_mono": "-4.27350427350427e-6*mu"}, "objective_coefficient": 0.0, "variable_kind": "continuous", "id": "transcription_TU00025_from_RPOS_MONOMER"}, {"reaction_type": {"TranscriptionReaction": {"transcription_data": "TU00025_from_RpoD_mono"}}, "name": "", "upper_bound": 1000.0, "lower_bound": 0.0, "metabolites": {"utp_c": -1030, "NusG_mono": "-4.27350427350427e-6*mu", "h2o_c": -3.0, "mRNA_biomass": 1363.8605837139999, "h_c": 3.0, "ctp_c": -1157, "Rho_hexa_mod_3:mg2": "-4.27350427350427e-6*mu", "atp_c": -921.0, "RNAP70-CPLX": "-0.0175022178649237*mu - 0.00685211829411765", "GreA_mono": "-4.27350427350427e-6*mu", "adp_c": 3.0, "Mfd_mono_mod_1:mg2": "-4.27350427350427e-6*mu", "RpoZ_mono_mod_1:mg2": "-4.27350427350427e-6*mu", "NusA_mono": "-4.27350427350427e-6*mu", "RNA_b0757": 1, "RNA_b0756": 1, "RNA_b0759": 1, "RNA_b0758": 1, "GreB_mono": "-4.27350427350427e-6*mu", "gtp_c": -1180, "pi_c": 3.0, "ppi_c": 4285}, "objective_coefficient": 0.0, "variable_kind": "continuous", "id": "transcription_TU00025_from_RpoD_mono"}, {"reaction_type": {"TranscriptionReaction": {"transcription_data": "TU00179_from_RpoD_mono"}}, "name": "", "upper_bound": 1000.0, "lower_bound": 0.0, "metabolites": {"h2o_c": -3.0, "NusG_mono": "-4.27350427350427e-6*mu", "utp_c": -1219, "mRNA_biomass": 1495.2859963709998, "h_c": 3.0, "ctp_c": -1335, "RNA_b0074": 1, "RNA_b0072": 1, "RNA_b0073": 1, "RNA_b0071": 1, "Rho_hexa_mod_3:mg2": "-4.27350427350427e-6*mu", "atp_c": -1031.0, "RNAP70-CPLX": "-0.0199651904139434*mu - 0.00781637204705882", "GreA_mono": "-4.27350427350427e-6*mu", "adp_c": 3.0, "Mfd_mono_mod_1:mg2": "-4.27350427350427e-6*mu", "RpoZ_mono_mod_1:mg2": "-4.27350427350427e-6*mu", "NusA_mono": "-4.27350427350427e-6*mu", "ppi_c": 4888, "gtp_c": -1306, "pi_c": 3.0, "GreB_mono": "-4.27350427350427e-6*mu"}, "objective_coefficient": 0.0, "variable_kind": "continuous", "id": "transcription_TU00179_from_RpoD_mono"}, {"reaction_type": {"TranscriptionReaction": {"transcription_data": "TU0_14139_from_RpoD_mono"}}, "name": "", "upper_bound": 1000.0, "lower_bound": 0.0, "metabolites": {"Rho_hexa_mod_3:mg2": "-4.27350427350427e-6*mu", "h2o_c": -3.0, "Mfd_mono_mod_1:mg2": "-4.27350427350427e-6*mu", "NusA_mono": "-4.27350427350427e-6*mu", "atp_c": -427.0, "RNAP70-CPLX": "-0.00595524705882353*mu - 0.00233147922352941", "ppi_c": 1458, "RpoZ_mono_mod_1:mg2": "-4.27350427350427e-6*mu", "NusG_mono": "-4.27350427350427e-6*mu", "utp_c": -289, "RNA_b4130": 1, "GreA_mono": "-4.27350427350427e-6*mu", "mRNA_biomass": 468.12427269799997, "gtp_c": -354, "h_c": 3.0, "adp_c": 3.0, "ctp_c": -391, "pi_c": 3.0, "GreB_mono": "-4.27350427350427e-6*mu"}, "objective_coefficient": 0.0, "variable_kind": "continuous", "id": "transcription_TU0_14139_from_RpoD_mono"}, {"reaction_type": {"TranscriptionReaction": {"transcription_data": "TU00501_from_RpoD_mono"}}, "name": "", "upper_bound": 1000.0, "lower_bound": 0.0, "metabolites": {"utp_c": -15, "RNA_degradosome": "-8.54700854700855e-6*mu", "NusG_mono": "-4.27350427350427e-6*mu", "h2o_c": -4.25, "tRNA_biomass": 24.356843576000003, "RNA_b2967": 1, "h_c": 4.25, "NusB_mono": "-4.27350427350427e-6*mu", "ctp_c": -24, "RplD_mono": "-4.27350427350427e-6*mu", "Rho_hexa_mod_3:mg2": "-4.27350427350427e-6*mu", "RpsD_mono": "-4.27350427350427e-6*mu", "atp_c": -20.25, "RplC_mono": "-4.27350427350427e-6*mu", "RNAP70-CPLX": "-0.000314508932461874*mu - 0.000123130247058823", "GreA_mono": "-4.27350427350427e-6*mu", "adp_c": 3.25, "Mfd_mono_mod_1:mg2": "-4.27350427350427e-6*mu", "RpoZ_mono_mod_1:mg2": "-4.27350427350427e-6*mu", "amp_c": 1, "NusA_mono": "-4.27350427350427e-6*mu", "RpsJ_mono": "-4.27350427350427e-6*mu", "monocistronic_excision_machinery": "-8.54700854700855e-6*mu", "ppi_c": 77, "RplM_mono": "-4.27350427350427e-6*mu", "gtp_c": -21, "pi_c": 3.25, "GreB_mono": "-4.27350427350427e-6*mu"}, "objective_coefficient": 0.0, "variable_kind": "continuous", "id": "transcription_TU00501_from_RpoD_mono"}, {"reaction_type": {"TranscriptionReaction": {"transcription_data": "TU0_13410_from_RpoD_mono"}}, "name": "", "upper_bound": 1000.0, "lower_bound": 0.0, "metabolites": {"Rho_hexa_mod_3:mg2": "-4.27350427350427e-6*mu", "h2o_c": -3.0, "Mfd_mono_mod_1:mg2": "-4.27350427350427e-6*mu", "adp_c": 3.0, "atp_c": -267.0, "mRNA_biomass": 348.116831326, "RNAP70-CPLX": "-0.00443580130718954*mu - 0.00173661621176471", "ppi_c": 1086, "RpoZ_mono_mod_1:mg2": "-4.27350427350427e-6*mu", "NusG_mono": "-4.27350427350427e-6*mu", "utp_c": -239, "GreA_mono": "-4.27350427350427e-6*mu", "RNA_b1800": 1, "gtp_c": -280, "h_c": 3.0, "NusA_mono": "-4.27350427350427e-6*mu", "ctp_c": -303, "pi_c": 3.0, "GreB_mono": "-4.27350427350427e-6*mu"}, "objective_coefficient": 0.0, "variable_kind": "continuous", "id": "transcription_TU0_13410_from_RpoD_mono"}, {"reaction_type": {"TranscriptionReaction": {"transcription_data": "TU0_12810_from_RpoD_mono"}}, "name": "", "upper_bound": 1000.0, "lower_bound": 0.0, "metabolites": {"Rho_hexa_mod_3:mg2": "-4.27350427350427e-6*mu", "utp_c": -382, "Mfd_mono_mod_1:mg2": "-4.27350427350427e-6*mu", "NusA_mono": "-4.27350427350427e-6*mu", "atp_c": -377.0, "RNAP70-CPLX": "-0.0064167991285403*mu - 0.00251217685882353", "ppi_c": 1571, "RpoZ_mono_mod_1:mg2": "-4.27350427350427e-6*mu", "NusG_mono": "-4.27350427350427e-6*mu", "h2o_c": -3.0, "GreB_mono": "-4.27350427350427e-6*mu", "GreA_mono": "-4.27350427350427e-6*mu", "mRNA_biomass": 198.936715041, "gtp_c": -402, "h_c": 3.0, "adp_c": 3.0, "ctp_c": -413, "pi_c": 3.0, "RNA_b0103": 1}, "objective_coefficient": 0.0, "variable_kind": "continuous", "id": "transcription_TU0_12810_from_RpoD_mono"}, {"reaction_type": {"TranscriptionReaction": {"transcription_data": "TU0_14257_from_RpoD_mono"}}, "name": "", "upper_bound": 1000.0, "lower_bound": 0.0, "metabolites": {"h2o_c": -3.0, "NusG_mono": "-4.27350427350427e-6*mu", "utp_c": -1932, "mRNA_biomass": 2045.5078665190001, "h_c": 3.0, "ctp_c": -2026, "Rho_hexa_mod_3:mg2": "-4.27350427350427e-6*mu", "atp_c": -1744.0, "RNAP70-CPLX": "-0.0305563808278867*mu - 0.0119628230941176", "GreA_mono": "-4.27350427350427e-6*mu", "RNA_b1713": 1, "RNA_b1714": 1, "RNA_b1716": 1, "RNA_b1717": 1, "RNA_b1718": 1, "RNA_b1719": 1, "Mfd_mono_mod_1:mg2": "-4.27350427350427e-6*mu", "adp_c": 3.0, "RpoZ_mono_mod_1:mg2": "-4.27350427350427e-6*mu", "NusA_mono": "-4.27350427350427e-6*mu", "ppi_c": 7481, "gtp_c": -1782, "pi_c": 3.0, "GreB_mono": "-4.27350427350427e-6*mu"}, "objective_coefficient": 0.0, "variable_kind": "continuous", "id": "transcription_TU0_14257_from_RpoD_mono"}, {"reaction_type": {"TranscriptionReaction": {"transcription_data": "TU00092_from_RpoD_mono"}}, "name": "", "upper_bound": 1000.0, "lower_bound": 0.0, "metabolites": {"Rho_hexa_mod_3:mg2": "-4.27350427350427e-6*mu", "h2o_c": -3.0, "utp_c": -131, "adp_c": 3.0, "atp_c": -134.0, "RNAP70-CPLX": "-0.00223423877995643*mu - 0.000874704482352941", "ppi_c": 547, "RpoZ_mono_mod_1:mg2": "-4.27350427350427e-6*mu", "NusG_mono": "-4.27350427350427e-6*mu", "RNA_b0954": 1, "GreA_mono": "-4.27350427350427e-6*mu", "mRNA_biomass": 165.748100299, "gtp_c": -124, "h_c": 3.0, "NusA_mono": "-4.27350427350427e-6*mu", "ctp_c": -161, "Mfd_mono_mod_1:mg2": "-4.27350427350427e-6*mu", "pi_c": 3.0, "GreB_mono": "-4.27350427350427e-6*mu"}, "objective_coefficient": 0.0, "variable_kind": "continuous", "id": "transcription_TU00092_from_RpoD_mono"}, {"reaction_type": {"TranscriptionReaction": {"transcription_data": "TU0_14608_from_RpoD_mono"}}, "name": "", "upper_bound": 1000.0, "lower_bound": 0.0, "metabolites": {"Rho_hexa_mod_3:mg2": "-4.27350427350427e-6*mu", "h2o_c": -3.0, "Mfd_mono_mod_1:mg2": "-4.27350427350427e-6*mu", "adp_c": 3.0, "atp_c": -577.0, "RNAP70-CPLX": "-0.0108199241830065*mu - 0.00423600031764706", "ppi_c": 2649, "RpoZ_mono_mod_1:mg2": "-4.27350427350427e-6*mu", "NusG_mono": "-4.27350427350427e-6*mu", "utp_c": -595, "GreA_mono": "-4.27350427350427e-6*mu", "mRNA_biomass": 832.571359238, "gtp_c": -715, "RNA_b0118": 1, "NusA_mono": "-4.27350427350427e-6*mu", "ctp_c": -765, "pi_c": 3.0, "GreB_mono": "-4.27350427350427e-6*mu", "h_c": 3.0}, "objective_coefficient": 0.0, "variable_kind": "continuous", "id": "transcription_TU0_14608_from_RpoD_mono"}, {"reaction_type": {"TranscriptionReaction": {"transcription_data": "TU0_4802_from_RpoD_mono"}}, "name": "", "upper_bound": 1000.0, "lower_bound": 0.0, "metabolites": {"Rho_hexa_mod_3:mg2": "-4.27350427350427e-6*mu", "utp_c": -1129, "Mfd_mono_mod_1:mg2": "-4.27350427350427e-6*mu", "adp_c": 3.0, "atp_c": -1171.0, "RNAP70-CPLX": "-0.0180086997821351*mu - 0.00705040596470588", "ppi_c": 4409, "RpoZ_mono_mod_1:mg2": "-4.27350427350427e-6*mu", "NusG_mono": "-4.27350427350427e-6*mu", "h2o_c": -3.0, "GreA_mono": "-4.27350427350427e-6*mu", "mRNA_biomass": 601.764642138, "gtp_c": -954, "h_c": 3.0, "NusA_mono": "-4.27350427350427e-6*mu", "RNA_b3722": 1, "ctp_c": -1158, "pi_c": 3.0, "GreB_mono": "-4.27350427350427e-6*mu"}, "objective_coefficient": 0.0, "variable_kind": "continuous", "id": "transcription_TU0_4802_from_RpoD_mono"}, {"reaction_type": {"TranscriptionReaction": {"transcription_data": "TU0_4802_with_TERM0563_from_RpoD_mono"}}, "name": "", "upper_bound": 1000.0, "lower_bound": 0.0, "metabolites": {"utp_c": -1139, "Mfd_mono_mod_1:mg2": "-4.27350427350427e-6*mu", "atp_c": -1180, "RNAP70-CPLX": "-0.0181720810457516*mu - 0.00711436972941176", "ppi_c": 4449, "RpoZ_mono_mod_1:mg2": "-4.27350427350427e-6*mu", "NusG_mono": "-4.27350427350427e-6*mu", "GreA_mono": "-4.27350427350427e-6*mu", "mRNA_biomass": 601.764642138, "gtp_c": -962, "NusA_mono": "-4.27350427350427e-6*mu", "RNA_b3722": 1, "ctp_c": -1168, "GreB_mono": "-4.27350427350427e-6*mu"}, "objective_coefficient": 0.0, "variable_kind": "continuous", "id": "transcription_TU0_4802_with_TERM0563_from_RpoD_mono"}, {"reaction_type": {"TranscriptionReaction": {"transcription_data": "TU0_1022_from_RpoD_mono"}}, "name": "", "upper_bound": 1000.0, "lower_bound": 0.0, "metabolites": {"Rho_hexa_mod_3:mg2": "-4.27350427350427e-6*mu", "utp_c": -940, "RNA_b2675": 1, "Mfd_mono_mod_1:mg2": "-4.27350427350427e-6*mu", "adp_c": 3.0, "atp_c": -916.0, "RNAP70-CPLX": "-0.0155457272331155*mu - 0.0060861522117647", "ppi_c": 3806, "RpoZ_mono_mod_1:mg2": "-4.27350427350427e-6*mu", "NusG_mono": "-4.27350427350427e-6*mu", "h2o_c": -3.0, "GreA_mono": "-4.27350427350427e-6*mu", "mRNA_biomass": 994.9086731049999, "gtp_c": -976, "h_c": 3.0, "NusA_mono": "-4.27350427350427e-6*mu", "ctp_c": -977, "RNA_b2676": 1, "pi_c": 3.0, "GreB_mono": "-4.27350427350427e-6*mu"}, "objective_coefficient": 0.0, "variable_kind": "continuous", "id": "transcription_TU0_1022_from_RpoD_mono"}, {"reaction_type": {"TranscriptionReaction": {"transcription_data": "TU0_6553_from_RpoD_mono"}}, "name": "", "upper_bound": 1000.0, "lower_bound": 0.0, "metabolites": {"Rho_hexa_mod_3:mg2": "-4.27350427350427e-6*mu", "h2o_c": -3.0, "Mfd_mono_mod_1:mg2": "-4.27350427350427e-6*mu", "adp_c": 3.0, "atp_c": -417.0, "RNAP70-CPLX": "-0.00707849324618736*mu - 0.00277123010588235", "ppi_c": 1733, "RpoZ_mono_mod_1:mg2": "-4.27350427350427e-6*mu", "NusG_mono": "-4.27350427350427e-6*mu", "utp_c": -375, "GreA_mono": "-4.27350427350427e-6*mu", "mRNA_biomass": 432.92214106999995, "gtp_c": -458, "h_c": 3.0, "NusA_mono": "-4.27350427350427e-6*mu", "ctp_c": -486, "RNA_b4024": 1, "pi_c": 3.0, "GreB_mono": "-4.27350427350427e-6*mu"}, "objective_coefficient": 0.0, "variable_kind": "continuous", "id": "transcription_TU0_6553_from_RpoD_mono"}, {"reaction_type": {"TranscriptionReaction": {"transcription_data": "TU788_from_RPOS_MONOMER"}}, "name": "", "upper_bound": 1000.0, "lower_bound": 0.0, "metabolites": {"Rho_hexa_mod_3:mg2": "-4.27350427350427e-6*mu", "h2o_c": -3.0, "Mfd_mono_mod_1:mg2": "-4.27350427350427e-6*mu", "NusA_mono": "-4.27350427350427e-6*mu", "atp_c": -258.0, "RNAPS-CPLX": "-0.00425199738562091*mu - 0.00166465697647059", "ppi_c": 1041, "RpoZ_mono_mod_1:mg2": "-4.27350427350427e-6*mu", "NusG_mono": "-4.27350427350427e-6*mu", "utp_c": -238, "GreB_mono": "-4.27350427350427e-6*mu", "GreA_mono": "-4.27350427350427e-6*mu", "mRNA_biomass": 307.967878683, "gtp_c": -248, "h_c": 3.0, "adp_c": 3.0, "ctp_c": -300, "pi_c": 3.0, "RNA_b3916": 1}, "objective_coefficient": 0.0, "variable_kind": "continuous", "id": "transcription_TU788_from_RPOS_MONOMER"}, {"reaction_type": {"TranscriptionReaction": {"transcription_data": "TU788_from_RpoD_mono"}}, "name": "", "upper_bound": 1000.0, "lower_bound": 0.0, "metabolites": {"Rho_hexa_mod_3:mg2": "-4.27350427350427e-6*mu", "h2o_c": -3.0, "Mfd_mono_mod_1:mg2": "-4.27350427350427e-6*mu", "NusA_mono": "-4.27350427350427e-6*mu", "atp_c": -258.0, "RNAP70-CPLX": "-0.00425199738562091*mu - 0.00166465697647059", "RNA_b3916": 1, "RpoZ_mono_mod_1:mg2": "-4.27350427350427e-6*mu", "NusG_mono": "-4.27350427350427e-6*mu", "utp_c": -238, "GreB_mono": "-4.27350427350427e-6*mu", "GreA_mono": "-4.27350427350427e-6*mu", "mRNA_biomass": 307.967878683, "gtp_c": -248, "h_c": 3.0, "adp_c": 3.0, "ctp_c": -300, "pi_c": 3.0, "ppi_c": 1041}, "objective_coefficient": 0.0, "variable_kind": "continuous", "id": "transcription_TU788_from_RpoD_mono"}, {"reaction_type": {"TranscriptionReaction": {"transcription_data": "TU00163_from_RpoD_mono"}}, "name": "", "upper_bound": 1000.0, "lower_bound": 0.0, "metabolites": {"RNA_b0583": 1, "h2o_c": -3.0, "Mfd_mono_mod_1:mg2": "-4.27350427350427e-6*mu", "adp_c": 3.0, "RNA_b0584": 1, "Rho_hexa_mod_3:mg2": "-4.27350427350427e-6*mu", "RNAP70-CPLX": "-0.0131072618736383*mu - 0.00513149302352941", "ppi_c": 3209, "RpoZ_mono_mod_1:mg2": "-4.27350427350427e-6*mu", "NusG_mono": "-4.27350427350427e-6*mu", "utp_c": -839, "GreA_mono": "-4.27350427350427e-6*mu", "mRNA_biomass": 914.2515961219999, "gtp_c": -788, "h_c": 3.0, "NusA_mono": "-4.27350427350427e-6*mu", "ctp_c": -888, "pi_c": 3.0, "GreB_mono": "-4.27350427350427e-6*mu", "atp_c": -697.0}, "objective_coefficient": 0.0, "variable_kind": "continuous", "id": "transcription_TU00163_from_RpoD_mono"}, {"reaction_type": {"TranscriptionReaction": {"transcription_data": "TU0_13240_from_RpoD_mono"}}, "name": "", "upper_bound": 1000.0, "lower_bound": 0.0, "metabolites": {"Rho_hexa_mod_3:mg2": "-4.27350427350427e-6*mu", "h2o_c": -3.0, "utp_c": -312, "adp_c": 3.0, "atp_c": -296.0, "RNAP70-CPLX": "-0.00463185882352941*mu - 0.00181337272941176", "ppi_c": 1134, "RpoZ_mono_mod_1:mg2": "-4.27350427350427e-6*mu", "NusG_mono": "-4.27350427350427e-6*mu", "RNA_b1377": 1, "GreA_mono": "-4.27350427350427e-6*mu", "mRNA_biomass": 362.405102854, "gtp_c": -253, "h_c": 3.0, "NusA_mono": "-4.27350427350427e-6*mu", "ctp_c": -276, "Mfd_mono_mod_1:mg2": "-4.27350427350427e-6*mu", "pi_c": 3.0, "GreB_mono": "-4.27350427350427e-6*mu"}, "objective_coefficient": 0.0, "variable_kind": "continuous", "id": "transcription_TU0_13240_from_RpoD_mono"}, {"reaction_type": {"TranscriptionReaction": {"transcription_data": "TU0_8693_from_RpoD_mono"}}, "name": "", "upper_bound": 1000.0, "lower_bound": 0.0, "metabolites": {"RNA_b1325": 1, "Rho_hexa_mod_3:mg2": "-4.27350427350427e-6*mu", "h2o_c": -3.0, "Mfd_mono_mod_1:mg2": "-4.27350427350427e-6*mu", "adp_c": 3.0, "atp_c": -233.0, "RNAP70-CPLX": "-0.00417439128540305*mu - 0.00163427418823529", "ppi_c": 1022, "RpoZ_mono_mod_1:mg2": "-4.27350427350427e-6*mu", "NusG_mono": "-4.27350427350427e-6*mu", "utp_c": -236, "GreA_mono": "-4.27350427350427e-6*mu", "mRNA_biomass": 308.262950526, "gtp_c": -238, "h_c": 3.0, "NusA_mono": "-4.27350427350427e-6*mu", "ctp_c": -318, "pi_c": 3.0, "GreB_mono": "-4.27350427350427e-6*mu"}, "objective_coefficient": 0.0, "variable_kind": "continuous", "id": "transcription_TU0_8693_from_RpoD_mono"}, {"reaction_type": {"TranscriptionReaction": {"transcription_data": "TU0_8533_from_RpoD_mono"}}, "name": "", "upper_bound": 1000.0, "lower_bound": 0.0, "metabolites": {"RNA_b0662": 1, "h2o_c": -3.0, "Mfd_mono_mod_1:mg2": "-4.27350427350427e-6*mu", "adp_c": 3.0, "atp_c": -275.0, "Rho_hexa_mod_3:mg2": "-4.27350427350427e-6*mu", "RNAP70-CPLX": "-0.0048034091503268*mu - 0.00188053468235294", "ppi_c": 1176, "RpoZ_mono_mod_1:mg2": "-4.27350427350427e-6*mu", "NusG_mono": "-4.27350427350427e-6*mu", "utp_c": -232, "GreA_mono": "-4.27350427350427e-6*mu", "mRNA_biomass": 375.957901396, "gtp_c": -287, "h_c": 3.0, "NusA_mono": "-4.27350427350427e-6*mu", "ctp_c": -385, "pi_c": 3.0, "GreB_mono": "-4.27350427350427e-6*mu"}, "objective_coefficient": 0.0, "variable_kind": "continuous", "id": "transcription_TU0_8533_from_RpoD_mono"}, {"reaction_type": {"TranscriptionReaction": {"transcription_data": "TU00246_from_RpoD_mono"}}, "name": "", "upper_bound": 1000.0, "lower_bound": 0.0, "metabolites": {"Rho_hexa_mod_3:mg2": "-4.27350427350427e-6*mu", "h2o_c": -3.0, "NusA_mono": "-4.27350427350427e-6*mu", "RNA_b1709": 1, "atp_c": -584.0, "RNA_b1710": 1, "RNAP70-CPLX": "-0.00957414204793028*mu - 0.0037482766117647", "ppi_c": 2344, "RpoZ_mono_mod_1:mg2": "-4.27350427350427e-6*mu", "NusG_mono": "-4.27350427350427e-6*mu", "utp_c": -506, "GreA_mono": "-4.27350427350427e-6*mu", "mRNA_biomass": 730.666642763, "gtp_c": -566, "h_c": 3.0, "adp_c": 3.0, "ctp_c": -691, "Mfd_mono_mod_1:mg2": "-4.27350427350427e-6*mu", "RNA_b1711": 1, "pi_c": 3.0, "GreB_mono": "-4.27350427350427e-6*mu"}, "objective_coefficient": 0.0, "variable_kind": "continuous", "id": "transcription_TU00246_from_RpoD_mono"}, {"reaction_type": {"TranscriptionReaction": {"transcription_data": "TU0_13303_from_RpoD_mono"}}, "name": "", "upper_bound": 1000.0, "lower_bound": 0.0, "metabolites": {"Rho_hexa_mod_3:mg2": "-4.27350427350427e-6*mu", "h2o_c": -3.0, "Mfd_mono_mod_1:mg2": "-4.27350427350427e-6*mu", "adp_c": 3.0, "atp_c": -336.0, "RNA_b1524": 1, "RNAP70-CPLX": "-0.00525270762527233*mu - 0.00205643503529412", "ppi_c": 1286, "RpoZ_mono_mod_1:mg2": "-4.27350427350427e-6*mu", "NusG_mono": "-4.27350427350427e-6*mu", "utp_c": -281, "GreA_mono": "-4.27350427350427e-6*mu", "mRNA_biomass": 296.267522407, "gtp_c": -304, "h_c": 3.0, "NusA_mono": "-4.27350427350427e-6*mu", "ctp_c": -368, "pi_c": 3.0, "GreB_mono": "-4.27350427350427e-6*mu"}, "objective_coefficient": 0.0, "variable_kind": "continuous", "id": "transcription_TU0_13303_from_RpoD_mono"}, {"reaction_type": {"TranscriptionReaction": {"transcription_data": "TU0_14501_from_RpoD_mono"}}, "name": "", "upper_bound": 1000.0, "lower_bound": 0.0, "metabolites": {"Rho_hexa_mod_3:mg2": "-4.27350427350427e-6*mu", "h2o_c": -3.0, "Mfd_mono_mod_1:mg2": "-4.27350427350427e-6*mu", "adp_c": 3.0, "atp_c": -114.0, "RNAP70-CPLX": "-0.00189930718954248*mu - 0.000743578764705882", "ppi_c": 465, "RpoZ_mono_mod_1:mg2": "-4.27350427350427e-6*mu", "NusG_mono": "-4.27350427350427e-6*mu", "utp_c": -117, "GreA_mono": "-4.27350427350427e-6*mu", "mRNA_biomass": 149.025435585, "gtp_c": -120, "h_c": 3.0, "NusA_mono": "-4.27350427350427e-6*mu", "ctp_c": -117, "pi_c": 3.0, "GreB_mono": "-4.27350427350427e-6*mu", "RNA_b4237": 1}, "objective_coefficient": 0.0, "variable_kind": "continuous", "id": "transcription_TU0_14501_from_RpoD_mono"}, {"reaction_type": {"TranscriptionReaction": {"transcription_data": "TU461_from_RpoD_mono"}}, "name": "", "upper_bound": 1000.0, "lower_bound": 0.0, "metabolites": {"Rho_hexa_mod_3:mg2": "-4.27350427350427e-6*mu", "h2o_c": -3.0, "Mfd_mono_mod_1:mg2": "-4.27350427350427e-6*mu", "NusA_mono": "-4.27350427350427e-6*mu", "atp_c": -547.0, "mRNA_biomass": 758.00245437, "RNAP70-CPLX": "-0.00997034161220043*mu - 0.00390338874117647", "ppi_c": 2441, "RpoZ_mono_mod_1:mg2": "-4.27350427350427e-6*mu", "NusG_mono": "-4.27350427350427e-6*mu", "utp_c": -519, "GreA_mono": "-4.27350427350427e-6*mu", "ctp_c": -765, "RNA_b1190": 1, "gtp_c": -613, "h_c": 3.0, "adp_c": 3.0, "RNA_b1189": 1, "pi_c": 3.0, "GreB_mono": "-4.27350427350427e-6*mu"}, "objective_coefficient": 0.0, "variable_kind": "continuous", "id": "transcription_TU461_from_RpoD_mono"}, {"reaction_type": {"TranscriptionReaction": {"transcription_data": "TU0_8473_from_RpoD_mono"}}, "name": "", "upper_bound": 1000.0, "lower_bound": 0.0, "metabolites": {"Rho_hexa_mod_3:mg2": "-4.27350427350427e-6*mu", "h2o_c": -3.0, "Mfd_mono_mod_1:mg2": "-4.27350427350427e-6*mu", "adp_c": 3.0, "atp_c": -456.0, "RNAP70-CPLX": "-0.00653933507625272*mu - 0.00256014968235294", "ppi_c": 1601, "RpoZ_mono_mod_1:mg2": "-4.27350427350427e-6*mu", "NusG_mono": "-4.27350427350427e-6*mu", "utp_c": -332, "RNA_b1634": 1, "GreA_mono": "-4.27350427350427e-6*mu", "mRNA_biomass": 482.478355043, "gtp_c": -390, "h_c": 3.0, "NusA_mono": "-4.27350427350427e-6*mu", "ctp_c": -426, "pi_c": 3.0, "GreB_mono": "-4.27350427350427e-6*mu"}, "objective_coefficient": 0.0, "variable_kind": "continuous", "id": "transcription_TU0_8473_from_RpoD_mono"}, {"reaction_type": {"TranscriptionReaction": {"transcription_data": "TU0_13010_from_RpoD_mono"}}, "name": "", "upper_bound": 1000.0, "lower_bound": 0.0, "metabolites": {"RNA_b0638": 1, "Rho_hexa_mod_3:mg2": "-4.27350427350427e-6*mu", "utp_c": -1369, "Mfd_mono_mod_1:mg2": "-4.27350427350427e-6*mu", "adp_c": 3.0, "atp_c": -1242.0, "RNA_b0639": 1, "RNAP70-CPLX": "-0.0224159093681917*mu - 0.00877582851764706", "ppi_c": 5488, "RpoZ_mono_mod_1:mg2": "-4.27350427350427e-6*mu", "NusG_mono": "-4.27350427350427e-6*mu", "h2o_c": -3.0, "RNA_b0642": 1, "GreA_mono": "-4.27350427350427e-6*mu", "mRNA_biomass": 1227.5115336570002, "gtp_c": -1396, "h_c": 3.0, "NusA_mono": "-4.27350427350427e-6*mu", "ctp_c": -1484, "pi_c": 3.0, "GreB_mono": "-4.27350427350427e-6*mu"}, "objective_coefficient": 0.0, "variable_kind": "continuous", "id": "transcription_TU0_13010_from_RpoD_mono"}, {"reaction_type": {"TranscriptionReaction": {"transcription_data": "TU00502_from_RpoD_mono"}}, "name": "", "upper_bound": 1000.0, "lower_bound": 0.0, "metabolites": {"utp_c": -15, "RNA_degradosome": "-8.54700854700855e-6*mu", "NusG_mono": "-4.27350427350427e-6*mu", "h2o_c": -4.25, "tRNA_biomass": 24.396867676000003, "ctp_c": -23, "h_c": 4.25, "NusB_mono": "-4.27350427350427e-6*mu", "RpsJ_mono": "-4.27350427350427e-6*mu", "RplD_mono": "-4.27350427350427e-6*mu", "Rho_hexa_mod_3:mg2": "-4.27350427350427e-6*mu", "RpsD_mono": "-4.27350427350427e-6*mu", "RNA_b3069": 1, "atp_c": -20.25, "RplC_mono": "-4.27350427350427e-6*mu", "RNAP70-CPLX": "-0.000314508932461874*mu - 0.000123130247058823", "GreA_mono": "-4.27350427350427e-6*mu", "adp_c": 3.25, "Mfd_mono_mod_1:mg2": "-4.27350427350427e-6*mu", "RpoZ_mono_mod_1:mg2": "-4.27350427350427e-6*mu", "amp_c": 1, "NusA_mono": "-4.27350427350427e-6*mu", "monocistronic_excision_machinery": "-8.54700854700855e-6*mu", "ppi_c": 77, "RplM_mono": "-4.27350427350427e-6*mu", "gtp_c": -22, "pi_c": 3.25, "GreB_mono": "-4.27350427350427e-6*mu"}, "objective_coefficient": 0.0, "variable_kind": "continuous", "id": "transcription_TU00502_from_RpoD_mono"}, {"reaction_type": {"TranscriptionReaction": {"transcription_data": "TU0_13080_from_RpoD_mono"}}, "name": "", "upper_bound": 1000.0, "lower_bound": 0.0, "metabolites": {"Rho_hexa_mod_3:mg2": "-4.27350427350427e-6*mu", "h2o_c": -3.0, "RpoZ_mono_mod_1:mg2": "-4.27350427350427e-6*mu", "Mfd_mono_mod_1:mg2": "-4.27350427350427e-6*mu", "adp_c": 3.0, "atp_c": -308.0, "RNAP70-CPLX": "-0.00553862483660131*mu - 0.00216837162352941", "ppi_c": 1356, "RNA_b0893": 1, "NusG_mono": "-4.27350427350427e-6*mu", "utp_c": -338, "GreA_mono": "-4.27350427350427e-6*mu", "mRNA_biomass": 413.36500597299994, "gtp_c": -337, "h_c": 3.0, "NusA_mono": "-4.27350427350427e-6*mu", "ctp_c": -376, "pi_c": 3.0, "GreB_mono": "-4.27350427350427e-6*mu"}, "objective_coefficient": 0.0, "variable_kind": "continuous", "id": "transcription_TU0_13080_from_RpoD_mono"}, {"reaction_type": {"TranscriptionReaction": {"transcription_data": "TU0_13650_from_RpoD_mono"}}, "name": "", "upper_bound": 1000.0, "lower_bound": 0.0, "metabolites": {"Rho_hexa_mod_3:mg2": "-4.27350427350427e-6*mu", "h2o_c": -3.0, "Mfd_mono_mod_1:mg2": "-4.27350427350427e-6*mu", "adp_c": 3.0, "atp_c": -257.0, "NusG_mono": "-4.27350427350427e-6*mu", "ppi_c": 1155, "RpoZ_mono_mod_1:mg2": "-4.27350427350427e-6*mu", "RNA_b2517": 1, "utp_c": -289, "GreA_mono": "-4.27350427350427e-6*mu", "mRNA_biomass": 369.314021095, "gtp_c": -290, "h_c": 3.0, "NusA_mono": "-4.27350427350427e-6*mu", "RNAP70-CPLX": "-0.0047176339869281*mu - 0.00184695370588235", "ctp_c": -322, "pi_c": 3.0, "GreB_mono": "-4.27350427350427e-6*mu"}, "objective_coefficient": 0.0, "variable_kind": "continuous", "id": "transcription_TU0_13650_from_RpoD_mono"}, {"reaction_type": {"TranscriptionReaction": {"transcription_data": "TU0_13887_from_RpoD_mono"}}, "name": "", "upper_bound": 1000.0, "lower_bound": 0.0, "metabolites": {"Rho_hexa_mod_3:mg2": "-4.27350427350427e-6*mu", "h2o_c": -3.0, "Mfd_mono_mod_1:mg2": "-4.27350427350427e-6*mu", "NusA_mono": "-4.27350427350427e-6*mu", "atp_c": -293.0, "RNAP70-CPLX": "-0.00514650980392157*mu - 0.00201485858823529", "ppi_c": 1260, "RpoZ_mono_mod_1:mg2": "-4.27350427350427e-6*mu", "NusG_mono": "-4.27350427350427e-6*mu", "utp_c": -298, "GreA_mono": "-4.27350427350427e-6*mu", "mRNA_biomass": 402.72633124, "RNA_b3189": 1, "gtp_c": -305, "h_c": 3.0, "adp_c": 3.0, "ctp_c": -367, "pi_c": 3.0, "GreB_mono": "-4.27350427350427e-6*mu"}, "objective_coefficient": 0.0, "variable_kind": "continuous", "id": "transcription_TU0_13887_from_RpoD_mono"}, {"reaction_type": {"TranscriptionReaction": {"transcription_data": "TU0_14055_from_RpoD_mono"}}, "name": "", "upper_bound": 1000.0, "lower_bound": 0.0, "metabolites": {"Rho_hexa_mod_3:mg2": "-4.27350427350427e-6*mu", "h2o_c": -3.0, "Mfd_mono_mod_1:mg2": "-4.27350427350427e-6*mu", "adp_c": 3.0, "atp_c": -207.0, "RNAP70-CPLX": "-0.00321044183006536*mu - 0.00125688797647059", "ppi_c": 786, "RpoZ_mono_mod_1:mg2": "-4.27350427350427e-6*mu", "NusG_mono": "-4.27350427350427e-6*mu", "utp_c": -173, "GreA_mono": "-4.27350427350427e-6*mu", "mRNA_biomass": 224.486706262, "gtp_c": -180, "h_c": 3.0, "NusA_mono": "-4.27350427350427e-6*mu", "ctp_c": -229, "RNA_b3844": 1, "pi_c": 3.0, "GreB_mono": "-4.27350427350427e-6*mu"}, "objective_coefficient": 0.0, "variable_kind": "continuous", "id": "transcription_TU0_14055_from_RpoD_mono"}, {"reaction_type": {"TranscriptionReaction": {"transcription_data": "TU00298_from_RpoD_mono"}}, "name": "", "upper_bound": 1000.0, "lower_bound": 0.0, "metabolites": {"h2o_c": -3.0, "NusG_mono": "-4.27350427350427e-6*mu", "utp_c": -1511, "mRNA_biomass": 2209.856783923, "h_c": 3.0, "ctp_c": -2106, "Rho_hexa_mod_3:mg2": "-4.27350427350427e-6*mu", "atp_c": -1560.0, "RNAP70-CPLX": "-0.0285753830065359*mu - 0.0111872624470588", "RNA_b2261": 1, "RNA_b2260": 1, "RNA_b2263": 1, "RNA_b2262": 1, "RNA_b2265": 1, "RNA_b2264": 1, "adp_c": 3.0, "Mfd_mono_mod_1:mg2": "-4.27350427350427e-6*mu", "RpoZ_mono_mod_1:mg2": "-4.27350427350427e-6*mu", "GreA_mono": "-4.27350427350427e-6*mu", "NusA_mono": "-4.27350427350427e-6*mu", "ppi_c": 6996, "gtp_c": -1822, "pi_c": 3.0, "GreB_mono": "-4.27350427350427e-6*mu"}, "objective_coefficient": 0.0, "variable_kind": "continuous", "id": "transcription_TU00298_from_RpoD_mono"}, {"reaction_type": {"TranscriptionReaction": {"transcription_data": "TU00093_from_RpoD_mono"}}, "name": "", "upper_bound": 1000.0, "lower_bound": 0.0, "metabolites": {"RNA_b3161": 1, "h2o_c": -3.0, "Mfd_mono_mod_1:mg2": "-4.27350427350427e-6*mu", "adp_c": 3.0, "atp_c": -371.0, "Rho_hexa_mod_3:mg2": "-4.27350427350427e-6*mu", "RNAP70-CPLX": "-0.00526087668845316*mu - 0.00205963322352941", "ppi_c": 1288, "RpoZ_mono_mod_1:mg2": "-4.27350427350427e-6*mu", "NusG_mono": "-4.27350427350427e-6*mu", "utp_c": -239, "GreA_mono": "-4.27350427350427e-6*mu", "mRNA_biomass": 399.48636400500004, "gtp_c": -311, "h_c": 3.0, "NusA_mono": "-4.27350427350427e-6*mu", "ctp_c": -370, "pi_c": 3.0, "GreB_mono": "-4.27350427350427e-6*mu"}, "objective_coefficient": 0.0, "variable_kind": "continuous", "id": "transcription_TU00093_from_RpoD_mono"}, {"reaction_type": {"TranscriptionReaction": {"transcription_data": "TU00026_from_RpoD_mono"}}, "name": "", "upper_bound": 1000.0, "lower_bound": 0.0, "metabolites": {"utp_c": -1031, "NusG_mono": "-4.27350427350427e-6*mu", "h2o_c": -3.0, "mRNA_biomass": 1363.8605837139999, "h_c": 3.0, "ctp_c": -1157, "Rho_hexa_mod_3:mg2": "-4.27350427350427e-6*mu", "atp_c": -924.0, "RNAP70-CPLX": "-0.0175226405228758*mu - 0.00686011376470588", "GreA_mono": "-4.27350427350427e-6*mu", "adp_c": 3.0, "Mfd_mono_mod_1:mg2": "-4.27350427350427e-6*mu", "RpoZ_mono_mod_1:mg2": "-4.27350427350427e-6*mu", "NusA_mono": "-4.27350427350427e-6*mu", "RNA_b0757": 1, "RNA_b0756": 1, "RNA_b0759": 1, "RNA_b0758": 1, "GreB_mono": "-4.27350427350427e-6*mu", "gtp_c": -1181, "pi_c": 3.0, "ppi_c": 4290}, "objective_coefficient": 0.0, "variable_kind": "continuous", "id": "transcription_TU00026_from_RpoD_mono"}, {"reaction_type": {"TranscriptionReaction": {"transcription_data": "TU0_13786_from_RpoD_mono"}}, "name": "", "upper_bound": 1000.0, "lower_bound": 0.0, "metabolites": {"Rho_hexa_mod_3:mg2": "-4.27350427350427e-6*mu", "h2o_c": -3.0, "Mfd_mono_mod_1:mg2": "-4.27350427350427e-6*mu", "adp_c": 3.0, "atp_c": -133.0, "RNA_b2889": 1, "RNAP70-CPLX": "-0.00224240784313725*mu - 0.000877902670588235", "ppi_c": 549, "RpoZ_mono_mod_1:mg2": "-4.27350427350427e-6*mu", "NusG_mono": "-4.27350427350427e-6*mu", "utp_c": -144, "GreA_mono": "-4.27350427350427e-6*mu", "mRNA_biomass": 175.539339889, "gtp_c": -132, "h_c": 3.0, "NusA_mono": "-4.27350427350427e-6*mu", "ctp_c": -143, "pi_c": 3.0, "GreB_mono": "-4.27350427350427e-6*mu"}, "objective_coefficient": 0.0, "variable_kind": "continuous", "id": "transcription_TU0_13786_from_RpoD_mono"}, {"reaction_type": {"TranscriptionReaction": {"transcription_data": "TU0_6554_from_RpoD_mono"}}, "name": "", "upper_bound": 1000.0, "lower_bound": 0.0, "metabolites": {"Rho_hexa_mod_3:mg2": "-4.27350427350427e-6*mu", "h2o_c": -3.0, "RNA_b3360": 1, "Mfd_mono_mod_1:mg2": "-4.27350427350427e-6*mu", "adp_c": 3.0, "atp_c": -146.0, "RNAP70-CPLX": "-0.00239353551198257*mu - 0.000937069152941176", "ppi_c": 586, "RpoZ_mono_mod_1:mg2": "-4.27350427350427e-6*mu", "NusG_mono": "-4.27350427350427e-6*mu", "utp_c": -129, "GreA_mono": "-4.27350427350427e-6*mu", "mRNA_biomass": 180.869732284, "gtp_c": -155, "h_c": 3.0, "NusA_mono": "-4.27350427350427e-6*mu", "ctp_c": -159, "pi_c": 3.0, "GreB_mono": "-4.27350427350427e-6*mu"}, "objective_coefficient": 0.0, "variable_kind": "continuous", "id": "transcription_TU0_6554_from_RpoD_mono"}, {"reaction_type": {"TranscriptionReaction": {"transcription_data": "TU0_14140_from_RpoD_mono"}}, "name": "", "upper_bound": 1000.0, "lower_bound": 0.0, "metabolites": {"Rho_hexa_mod_3:mg2": "-4.27350427350427e-6*mu", "utp_c": -513, "Mfd_mono_mod_1:mg2": "-4.27350427350427e-6*mu", "adp_c": 3.0, "atp_c": -552.0, "RNA_b4136": 1, "ppi_c": 2310, "RpoZ_mono_mod_1:mg2": "-4.27350427350427e-6*mu", "NusG_mono": "-4.27350427350427e-6*mu", "h2o_c": -3.0, "GreA_mono": "-4.27350427350427e-6*mu", "mRNA_biomass": 545.7135311979999, "gtp_c": -624, "h_c": 3.0, "NusA_mono": "-4.27350427350427e-6*mu", "RNAP70-CPLX": "-0.00943526797385621*mu - 0.0036939074117647", "ctp_c": -624, "pi_c": 3.0, "GreB_mono": "-4.27350427350427e-6*mu"}, "objective_coefficient": 0.0, "variable_kind": "continuous", "id": "transcription_TU0_14140_from_RpoD_mono"}, {"reaction_type": {"TranscriptionReaction": {"transcription_data": "TU361_from_RpoD_mono"}}, "name": "", "upper_bound": 1000.0, "lower_bound": 0.0, "metabolites": {"Rho_hexa_mod_3:mg2": "-4.27350427350427e-6*mu", "h2o_c": -3.0, "Mfd_mono_mod_1:mg2": "-4.27350427350427e-6*mu", "RNA_b0910": 1, "atp_c": -566.0, "adp_c": 3.0, "RNAP70-CPLX": "-0.0102276671023965*mu - 0.00400413167058823", "ppi_c": 2504, "RpoZ_mono_mod_1:mg2": "-4.27350427350427e-6*mu", "NusG_mono": "-4.27350427350427e-6*mu", "utp_c": -651, "GreA_mono": "-4.27350427350427e-6*mu", "mRNA_biomass": 753.2391545580001, "gtp_c": -597, "h_c": 3.0, "NusA_mono": "-4.27350427350427e-6*mu", "ctp_c": -693, "RNA_b0911": 1, "pi_c": 3.0, "GreB_mono": "-4.27350427350427e-6*mu"}, "objective_coefficient": 0.0, "variable_kind": "continuous", "id": "transcription_TU361_from_RpoD_mono"}, {"reaction_type": {"TranscriptionReaction": {"transcription_data": "TU0_13411_from_RpoD_mono"}}, "name": "", "upper_bound": 1000.0, "lower_bound": 0.0, "metabolites": {"Rho_hexa_mod_3:mg2": "-4.27350427350427e-6*mu", "h2o_c": -3.0, "Mfd_mono_mod_1:mg2": "-4.27350427350427e-6*mu", "adp_c": 3.0, "atp_c": -674.0, "RNAP70-CPLX": "-0.0106279511982571*mu - 0.00416084289411765", "ppi_c": 2602, "RpoZ_mono_mod_1:mg2": "-4.27350427350427e-6*mu", "NusG_mono": "-4.27350427350427e-6*mu", "utp_c": -593, "GreA_mono": "-4.27350427350427e-6*mu", "mRNA_biomass": 465.246263306, "gtp_c": -680, "h_c": 3.0, "NusA_mono": "-4.27350427350427e-6*mu", "ctp_c": -658, "RNA_b1801": 1, "pi_c": 3.0, "GreB_mono": "-4.27350427350427e-6*mu"}, "objective_coefficient": 0.0, "variable_kind": "continuous", "id": "transcription_TU0_13411_from_RpoD_mono"}, {"reaction_type": {"TranscriptionReaction": {"transcription_data": "TU00372_from_RpoD_mono"}}, "name": "", "upper_bound": 1000.0, "lower_bound": 0.0, "metabolites": {"Rho_hexa_mod_3:mg2": "-4.27350427350427e-6*mu", "RNA_b1521": 1, "utp_c": -366, "adp_c": 3.0, "atp_c": -367.0, "RNAP70-CPLX": "-0.00616355816993464*mu - 0.00241303302352941", "ppi_c": 1509, "RpoZ_mono_mod_1:mg2": "-4.27350427350427e-6*mu", "NusG_mono": "-4.27350427350427e-6*mu", "h2o_c": -3.0, "GreA_mono": "-4.27350427350427e-6*mu", "mRNA_biomass": 464.85868987200007, "gtp_c": -374, "h_c": 3.0, "NusA_mono": "-4.27350427350427e-6*mu", "ctp_c": -405, "Mfd_mono_mod_1:mg2": "-4.27350427350427e-6*mu", "pi_c": 3.0, "GreB_mono": "-4.27350427350427e-6*mu"}, "objective_coefficient": 0.0, "variable_kind": "continuous", "id": "transcription_TU00372_from_RpoD_mono"}, {"reaction_type": {"TranscriptionReaction": {"transcription_data": "TU00164_from_RpoD_mono"}}, "name": "", "upper_bound": 1000.0, "lower_bound": 0.0, "metabolites": {"Rho_hexa_mod_3:mg2": "-4.27350427350427e-6*mu", "h2o_c": -3.0, "RNA_b0592": 1, "Mfd_mono_mod_1:mg2": "-4.27350427350427e-6*mu", "NusA_mono": "-4.27350427350427e-6*mu", "atp_c": -259.0, "RNAP70-CPLX": "-0.00479524008714597*mu - 0.00187733649411765", "ppi_c": 1174, "RpoZ_mono_mod_1:mg2": "-4.27350427350427e-6*mu", "NusG_mono": "-4.27350427350427e-6*mu", "utp_c": -276, "GreA_mono": "-4.27350427350427e-6*mu", "mRNA_biomass": 306.696518857, "gtp_c": -325, "h_c": 3.0, "adp_c": 3.0, "ctp_c": -317, "pi_c": 3.0, "GreB_mono": "-4.27350427350427e-6*mu"}, "objective_coefficient": 0.0, "variable_kind": "continuous", "id": "transcription_TU00164_from_RpoD_mono"}, {"reaction_type": {"TranscriptionReaction": {"transcription_data": "TU0_4823_from_RPOS_MONOMER"}}, "name": "", "upper_bound": 1000.0, "lower_bound": 0.0, "metabolites": {"Rho_hexa_mod_3:mg2": "-4.27350427350427e-6*mu", "utp_c": -1015, "Mfd_mono_mod_1:mg2": "-4.27350427350427e-6*mu", "adp_c": 3.0, "atp_c": -1055.0, "RNAPS-CPLX": "-0.0193688488017429*mu - 0.00758290430588235", "ppi_c": 4742, "RpoZ_mono_mod_1:mg2": "-4.27350427350427e-6*mu", "NusG_mono": "-4.27350427350427e-6*mu", "h2o_c": -3.0, "GreA_mono": "-4.27350427350427e-6*mu", "mRNA_biomass": 1324.139294631, "gtp_c": -1281, "h_c": 3.0, "NusA_mono": "-4.27350427350427e-6*mu", "ctp_c": -1394, "pi_c": 3.0, "RNA_b2661": 1, "GreB_mono": "-4.27350427350427e-6*mu", "RNA_b2663": 1, "RNA_b2662": 1}, "objective_coefficient": 0.0, "variable_kind": "continuous", "id": "transcription_TU0_4823_from_RPOS_MONOMER"}, {"reaction_type": {"TranscriptionReaction": {"transcription_data": "TU0_14692_with_TERM0_1093_from_RPOS_MONOMER"}}, "name": "", "upper_bound": 1000.0, "lower_bound": 0.0, "metabolites": {"utp_c": -302, "RNA_b3728": 1, "Mfd_mono_mod_1:mg2": "-4.27350427350427e-6*mu", "atp_c": -245, "RNAPS-CPLX": "-0.0045991825708061*mu - 0.00180057997647059", "ppi_c": 1126, "RpoZ_mono_mod_1:mg2": "-4.27350427350427e-6*mu", "NusG_mono": "-4.27350427350427e-6*mu", "GreA_mono": "-4.27350427350427e-6*mu", "mRNA_biomass": 332.594906181, "gtp_c": -280, "NusA_mono": "-4.27350427350427e-6*mu", "ctp_c": -299, "GreB_mono": "-4.27350427350427e-6*mu"}, "objective_coefficient": 0.0, "variable_kind": "continuous", "id": "transcription_TU0_14692_with_TERM0_1093_from_RPOS_MONOMER"}, {"reaction_type": {"TranscriptionReaction": {"transcription_data": "TU0_14692_with_TERM0_1093_from_RpoD_mono"}}, "name": "", "upper_bound": 1000.0, "lower_bound": 0.0, "metabolites": {"utp_c": -302, "RNA_b3728": 1, "Mfd_mono_mod_1:mg2": "-4.27350427350427e-6*mu", "atp_c": -245, "RNAP70-CPLX": "-0.0045991825708061*mu - 0.00180057997647059", "ppi_c": 1126, "RpoZ_mono_mod_1:mg2": "-4.27350427350427e-6*mu", "NusG_mono": "-4.27350427350427e-6*mu", "GreA_mono": "-4.27350427350427e-6*mu", "mRNA_biomass": 332.594906181, "gtp_c": -280, "NusA_mono": "-4.27350427350427e-6*mu", "ctp_c": -299, "GreB_mono": "-4.27350427350427e-6*mu"}, "objective_coefficient": 0.0, "variable_kind": "continuous", "id": "transcription_TU0_14692_with_TERM0_1093_from_RpoD_mono"}, {"reaction_type": {"TranscriptionReaction": {"transcription_data": "TU0_14486_from_RpoD_mono"}}, "name": "", "upper_bound": 1000.0, "lower_bound": 0.0, "metabolites": {"utp_c": -1396, "RNA_degradosome": "-4.27350427350427e-5*mu", "NusA_mono": "-4.27350427350427e-6*mu", "NusG_mono": "-4.27350427350427e-6*mu", "h2o_c": -704.25, "tRNA_biomass": 49.016875693, "RpsJ_mono": "-4.27350427350427e-6*mu", "h_c": 704.25, "NusB_mono": "-4.27350427350427e-6*mu", "ctp_c": -1605, "RplD_mono": "-4.27350427350427e-6*mu", "Rho_hexa_mod_3:mg2": "-4.27350427350427e-6*mu", "RpsD_mono": "-4.27350427350427e-6*mu", "atp_c": -1256.25, "cmp_c": 117, "RplC_mono": "-4.27350427350427e-6*mu", "RNAP70-CPLX": "-0.021570411328976*mu - 0.00844481603529412", "GreA_mono": "-4.27350427350427e-6*mu", "adp_c": 143.25, "gmp_c": 103, "Mfd_mono_mod_1:mg2": "-4.27350427350427e-6*mu", "ump_c": 190, "RpoZ_mono_mod_1:mg2": "-4.27350427350427e-6*mu", "rRNA_biomass": 1453.566129387, "amp_c": 151, "rRNA_containing_excision_machinery": "-4.27350427350427e-5*mu", "ppi_c": 5281, "RplM_mono": "-4.27350427350427e-6*mu", "gtp_c": -1167, "RNA_b3855": 1, "RNA_b3854": 1, "pi_c": 143.25, "RNA_b3851": 1, "GreB_mono": "-4.27350427350427e-6*mu", "RNA_b3853": 1, "RNA_b3852": 1}, "objective_coefficient": 0.0, "variable_kind": "continuous", "id": "transcription_TU0_14486_from_RpoD_mono"}, {"reaction_type": {"TranscriptionReaction": {"transcription_data": "TU0_14609_from_RpoD_mono"}}, "name": "", "upper_bound": 1000.0, "lower_bound": 0.0, "metabolites": {"Rho_hexa_mod_3:mg2": "-4.27350427350427e-6*mu", "h2o_c": -3.0, "RNA_b0174": 1, "Mfd_mono_mod_1:mg2": "-4.27350427350427e-6*mu", "adp_c": 3.0, "atp_c": -187.0, "RNAP70-CPLX": "-0.00312058213507625*mu - 0.00122170790588235", "ppi_c": 764, "RpoZ_mono_mod_1:mg2": "-4.27350427350427e-6*mu", "NusG_mono": "-4.27350427350427e-6*mu", "utp_c": -197, "GreA_mono": "-4.27350427350427e-6*mu", "mRNA_biomass": 243.038598482, "gtp_c": -167, "h_c": 3.0, "NusA_mono": "-4.27350427350427e-6*mu", "ctp_c": -216, "pi_c": 3.0, "GreB_mono": "-4.27350427350427e-6*mu"}, "objective_coefficient": 0.0, "variable_kind": "continuous", "id": "transcription_TU0_14609_from_RpoD_mono"}, {"reaction_type": {"TranscriptionReaction": {"transcription_data": "TU0_7745_from_RpoD_mono"}}, "name": "", "upper_bound": 1000.0, "lower_bound": 0.0, "metabolites": {"Rho_hexa_mod_3:mg2": "-4.27350427350427e-6*mu", "h2o_c": -3.0, "Mfd_mono_mod_1:mg2": "-4.27350427350427e-6*mu", "NusA_mono": "-4.27350427350427e-6*mu", "atp_c": -391.0, "RNAP70-CPLX": "-0.00586538736383442*mu - 0.00229629915294118", "ppi_c": 1436, "RpoZ_mono_mod_1:mg2": "-4.27350427350427e-6*mu", "NusG_mono": "-4.27350427350427e-6*mu", "utp_c": -397, "RNA_b2374": 1, "GreA_mono": "-4.27350427350427e-6*mu", "mRNA_biomass": 399.822542471, "gtp_c": -304, "h_c": 3.0, "adp_c": 3.0, "ctp_c": -347, "pi_c": 3.0, "GreB_mono": "-4.27350427350427e-6*mu"}, "objective_coefficient": 0.0, "variable_kind": "continuous", "id": "transcription_TU0_7745_from_RpoD_mono"}, {"reaction_type": {"TranscriptionReaction": {"transcription_data": "TU0_8534_from_RpoD_mono"}}, "name": "", "upper_bound": 1000.0, "lower_bound": 0.0, "metabolites": {"Rho_hexa_mod_3:mg2": "-4.27350427350427e-6*mu", "utp_c": -452, "pi_c": 3.0, "Mfd_mono_mod_1:mg2": "-4.27350427350427e-6*mu", "NusA_mono": "-4.27350427350427e-6*mu", "atp_c": -363.0, "RNAP70-CPLX": "-0.00675173071895425*mu - 0.00264330257647059", "ppi_c": 1653, "RpoZ_mono_mod_1:mg2": "-4.27350427350427e-6*mu", "NusG_mono": "-4.27350427350427e-6*mu", "h2o_c": -3.0, "GreA_mono": "-4.27350427350427e-6*mu", "mRNA_biomass": 526.501266573, "gtp_c": -365, "h_c": 3.0, "adp_c": 3.0, "ctp_c": -476, "RNA_b0480": 1, "GreB_mono": "-4.27350427350427e-6*mu"}, "objective_coefficient": 0.0, "variable_kind": "continuous", "id": "transcription_TU0_8534_from_RpoD_mono"}, {"reaction_type": {"TranscriptionReaction": {"transcription_data": "TU0_5101_from_RpoD_mono"}}, "name": "", "upper_bound": 1000.0, "lower_bound": 0.0, "metabolites": {"Rho_hexa_mod_3:mg2": "-4.27350427350427e-6*mu", "h2o_c": -3.0, "Mfd_mono_mod_1:mg2": "-4.27350427350427e-6*mu", "NusA_mono": "-4.27350427350427e-6*mu", "atp_c": -361.0, "RNAP70-CPLX": "-0.0059756697167756*mu - 0.00233947469411765", "ppi_c": 1463, "RpoZ_mono_mod_1:mg2": "-4.27350427350427e-6*mu", "NusG_mono": "-4.27350427350427e-6*mu", "utp_c": -368, "GreA_mono": "-4.27350427350427e-6*mu", "mRNA_biomass": 450.3682925869999, "gtp_c": -357, "h_c": 3.0, "adp_c": 3.0, "ctp_c": -380, "pi_c": 3.0, "GreB_mono": "-4.27350427350427e-6*mu", "RNA_b2029": 1}, "objective_coefficient": 0.0, "variable_kind": "continuous", "id": "transcription_TU0_5101_from_RpoD_mono"}, {"reaction_type": {"TranscriptionReaction": {"transcription_data": "TU00247_from_RpoD_mono"}}, "name": "", "upper_bound": 1000.0, "lower_bound": 0.0, "metabolites": {"h2o_c": -3.0, "NusG_mono": "-4.27350427350427e-6*mu", "utp_c": -1740, "mRNA_biomass": 1625.212559133, "h_c": 3.0, "ctp_c": -1994, "Rho_hexa_mod_3:mg2": "-4.27350427350427e-6*mu", "RNA_b0036": 1, "RNA_b0037": 1, "atp_c": -1737.0, "RNAP70-CPLX": "-0.029641445751634*mu - 0.0116046260117647", "RNA_b0038": 1, "GreA_mono": "-4.27350427350427e-6*mu", "adp_c": 3.0, "Mfd_mono_mod_1:mg2": "-4.27350427350427e-6*mu", "RpoZ_mono_mod_1:mg2": "-4.27350427350427e-6*mu", "RNA_b0040": 1, "NusA_mono": "-4.27350427350427e-6*mu", "ppi_c": 7257, "gtp_c": -1789, "pi_c": 3.0, "GreB_mono": "-4.27350427350427e-6*mu"}, "objective_coefficient": 0.0, "variable_kind": "continuous", "id": "transcription_TU00247_from_RpoD_mono"}, {"reaction_type": {"TranscriptionReaction": {"transcription_data": "TU462_from_RpoD_mono"}}, "name": "", "upper_bound": 1000.0, "lower_bound": 0.0, "metabolites": {"Rho_hexa_mod_3:mg2": "-4.27350427350427e-6*mu", "h2o_c": -3.0, "Mfd_mono_mod_1:mg2": "-4.27350427350427e-6*mu", "NusA_mono": "-4.27350427350427e-6*mu", "atp_c": -535.0, "mRNA_biomass": 758.00245437, "RNAP70-CPLX": "-0.00985189019607843*mu - 0.0038570150117647", "ppi_c": 2412, "RpoZ_mono_mod_1:mg2": "-4.27350427350427e-6*mu", "NusG_mono": "-4.27350427350427e-6*mu", "utp_c": -509, "GreA_mono": "-4.27350427350427e-6*mu", "ctp_c": -759, "RNA_b1190": 1, "gtp_c": -612, "h_c": 3.0, "adp_c": 3.0, "RNA_b1189": 1, "pi_c": 3.0, "GreB_mono": "-4.27350427350427e-6*mu"}, "objective_coefficient": 0.0, "variable_kind": "continuous", "id": "transcription_TU462_from_RpoD_mono"}, {"reaction_type": {"TranscriptionReaction": {"transcription_data": "TU0_13846_from_RpoD_mono"}}, "name": "", "upper_bound": 1000.0, "lower_bound": 0.0, "metabolites": {"Rho_hexa_mod_3:mg2": "-4.27350427350427e-6*mu", "h2o_c": -3.0, "Mfd_mono_mod_1:mg2": "-4.27350427350427e-6*mu", "adp_c": 3.0, "atp_c": -310.0, "RNAP70-CPLX": "-0.00585721830065359*mu - 0.00229310096470588", "ppi_c": 1434, "RpoZ_mono_mod_1:mg2": "-4.27350427350427e-6*mu", "NusG_mono": "-4.27350427350427e-6*mu", "utp_c": -328, "GreA_mono": "-4.27350427350427e-6*mu", "mRNA_biomass": 457.971581014, "gtp_c": -352, "h_c": 3.0, "NusA_mono": "-4.27350427350427e-6*mu", "RNA_b3052": 1, "ctp_c": -447, "pi_c": 3.0, "GreB_mono": "-4.27350427350427e-6*mu"}, "objective_coefficient": 0.0, "variable_kind": "continuous", "id": "transcription_TU0_13846_from_RpoD_mono"}, {"reaction_type": {"TranscriptionReaction": {"transcription_data": "TU0_14393_from_RpoD_mono"}}, "name": "", "upper_bound": 1000.0, "lower_bound": 0.0, "metabolites": {"Rho_hexa_mod_3:mg2": "-4.27350427350427e-6*mu", "h2o_c": -3.0, "Mfd_mono_mod_1:mg2": "-4.27350427350427e-6*mu", "adp_c": 3.0, "atp_c": -403.0, "mRNA_biomass": 485.382098018, "RNAP70-CPLX": "-0.00629426318082789*mu - 0.00246420403529412", "ppi_c": 1541, "RpoZ_mono_mod_1:mg2": "-4.27350427350427e-6*mu", "NusG_mono": "-4.27350427350427e-6*mu", "utp_c": -400, "GreA_mono": "-4.27350427350427e-6*mu", "ctp_c": -392, "gtp_c": -349, "h_c": 3.0, "NusA_mono": "-4.27350427350427e-6*mu", "RNA_b0160": 1, "pi_c": 3.0, "GreB_mono": "-4.27350427350427e-6*mu"}, "objective_coefficient": 0.0, "variable_kind": "continuous", "id": "transcription_TU0_14393_from_RpoD_mono"}, {"reaction_type": {"TranscriptionReaction": {"transcription_data": "TU0_6556_from_RpoD_mono"}}, "name": "", "upper_bound": 1000.0, "lower_bound": 0.0, "metabolites": {"Rho_hexa_mod_3:mg2": "-4.27350427350427e-6*mu", "h2o_c": -3.0, "RpoZ_mono_mod_1:mg2": "-4.27350427350427e-6*mu", "Mfd_mono_mod_1:mg2": "-4.27350427350427e-6*mu", "adp_c": 3.0, "atp_c": -370.0, "RNAP70-CPLX": "-0.00633510849673203*mu - 0.00248019497647059", "ppi_c": 1551, "RNA_b0237": 1, "NusG_mono": "-4.27350427350427e-6*mu", "utp_c": -393, "GreA_mono": "-4.27350427350427e-6*mu", "mRNA_biomass": 466.379043418, "gtp_c": -382, "h_c": 3.0, "NusA_mono": "-4.27350427350427e-6*mu", "ctp_c": -409, "pi_c": 3.0, "GreB_mono": "-4.27350427350427e-6*mu"}, "objective_coefficient": 0.0, "variable_kind": "continuous", "id": "transcription_TU0_6556_from_RpoD_mono"}, {"reaction_type": {"TranscriptionReaction": {"transcription_data": "TU00503_from_RpoD_mono"}}, "name": "", "upper_bound": 1000.0, "lower_bound": 0.0, "metabolites": {"utp_c": -97, "RNA_degradosome": "-3.41880341880342e-5*mu", "RNA_b3798": 1, "NusG_mono": "-4.27350427350427e-6*mu", "h2o_c": -165.5, "tRNA_biomass": 102.024160658, "RpsJ_mono": "-4.27350427350427e-6*mu", "h_c": 165.5, "NusB_mono": "-4.27350427350427e-6*mu", "ctp_c": -134, "RplD_mono": "-4.27350427350427e-6*mu", "Rho_hexa_mod_3:mg2": "-4.27350427350427e-6*mu", "RpsD_mono": "-4.27350427350427e-6*mu", "atp_c": -143.5, "cmp_c": 29, "RplC_mono": "-4.27350427350427e-6*mu", "RNAP70-CPLX": "-0.00182987015250545*mu - 0.000716394164705882", "GreA_mono": "-4.27350427350427e-6*mu", "adp_c": 35.5, "gmp_c": 20, "Mfd_mono_mod_1:mg2": "-4.27350427350427e-6*mu", "ump_c": 43, "RpoZ_mono_mod_1:mg2": "-4.27350427350427e-6*mu", "amp_c": 38, "polycistronic_wout_rRNA_excision_machinery": "-3.41880341880342e-5*mu", "RNA_b3799": 1, "RNA_b3796": 1, "RNA_b3797": 1, "NusA_mono": "-4.27350427350427e-6*mu", "ppi_c": 448, "RplM_mono": "-4.27350427350427e-6*mu", "gtp_c": -109, "pi_c": 35.5, "GreB_mono": "-4.27350427350427e-6*mu"}, "objective_coefficient": 0.0, "variable_kind": "continuous", "id": "transcription_TU00503_from_RpoD_mono"}, {"reaction_type": {"TranscriptionReaction": {"transcription_data": "TU0_14126_from_RpoD_mono"}}, "name": "", "upper_bound": 1000.0, "lower_bound": 0.0, "metabolites": {"Rho_hexa_mod_3:mg2": "-4.27350427350427e-6*mu", "h2o_c": -3.0, "NusA_mono": "-4.27350427350427e-6*mu", "RNA_b4077": 1, "atp_c": -369.0, "RNAP70-CPLX": "-0.00536707450980392*mu - 0.00210120967058823", "ppi_c": 1314, "RpoZ_mono_mod_1:mg2": "-4.27350427350427e-6*mu", "NusG_mono": "-4.27350427350427e-6*mu", "utp_c": -248, "GreA_mono": "-4.27350427350427e-6*mu", "mRNA_biomass": 420.96835279399994, "gtp_c": -306, "h_c": 3.0, "adp_c": 3.0, "ctp_c": -394, "Mfd_mono_mod_1:mg2": "-4.27350427350427e-6*mu", "pi_c": 3.0, "GreB_mono": "-4.27350427350427e-6*mu"}, "objective_coefficient": 0.0, "variable_kind": "continuous", "id": "transcription_TU0_14126_from_RpoD_mono"}, {"reaction_type": {"TranscriptionReaction": {"transcription_data": "TU0_8474_with_RPSOT1_from_RpoD_mono"}}, "name": "", "upper_bound": 1000.0, "lower_bound": 0.0, "metabolites": {"utp_c": -104, "Mfd_mono_mod_1:mg2": "-4.27350427350427e-6*mu", "atp_c": -109, "RNAP70-CPLX": "-0.00169508061002179*mu - 0.000663624058823529", "ppi_c": 415, "RpoZ_mono_mod_1:mg2": "-4.27350427350427e-6*mu", "NusG_mono": "-4.27350427350427e-6*mu", "GreA_mono": "-4.27350427350427e-6*mu", "mRNA_biomass": 86.65599812999999, "RNA_b3165": 1, "NusA_mono": "-4.27350427350427e-6*mu", "ctp_c": -98, "gtp_c": -104, "GreB_mono": "-4.27350427350427e-6*mu"}, "objective_coefficient": 0.0, "variable_kind": "continuous", "id": "transcription_TU0_8474_with_RPSOT1_from_RpoD_mono"}, {"reaction_type": {"TranscriptionReaction": {"transcription_data": "TU00094_from_RpoD_mono"}}, "name": "", "upper_bound": 1000.0, "lower_bound": 0.0, "metabolites": {"Rho_hexa_mod_3:mg2": "-4.27350427350427e-6*mu", "h2o_c": -3.0, "Mfd_mono_mod_1:mg2": "-4.27350427350427e-6*mu", "adp_c": 3.0, "atp_c": -321.0, "RNAP70-CPLX": "-0.00539975076252723*mu - 0.00211400242352941", "ppi_c": 1322, "RpoZ_mono_mod_1:mg2": "-4.27350427350427e-6*mu", "NusG_mono": "-4.27350427350427e-6*mu", "utp_c": -297, "GreA_mono": "-4.27350427350427e-6*mu", "mRNA_biomass": 416.10740351900006, "gtp_c": -332, "h_c": 3.0, "NusA_mono": "-4.27350427350427e-6*mu", "ctp_c": -375, "pi_c": 3.0, "RNA_b4177": 1, "GreB_mono": "-4.27350427350427e-6*mu"}, "objective_coefficient": 0.0, "variable_kind": "continuous", "id": "transcription_TU00094_from_RpoD_mono"}, {"reaction_type": {"TranscriptionReaction": {"transcription_data": "TU0_13304_from_RpoD_mono"}}, "name": "", "upper_bound": 1000.0, "lower_bound": 0.0, "metabolites": {"Rho_hexa_mod_3:mg2": "-4.27350427350427e-6*mu", "h2o_c": -3.0, "Mfd_mono_mod_1:mg2": "-4.27350427350427e-6*mu", "atp_c": -324.0, "RNA_b1525": 1, "adp_c": 3.0, "RNAP70-CPLX": "-0.00567341437908497*mu - 0.00222114172941176", "ppi_c": 1389, "RpoZ_mono_mod_1:mg2": "-4.27350427350427e-6*mu", "NusG_mono": "-4.27350427350427e-6*mu", "utp_c": -331, "GreA_mono": "-4.27350427350427e-6*mu", "mRNA_biomass": 443.022118549, "gtp_c": -312, "h_c": 3.0, "NusA_mono": "-4.27350427350427e-6*mu", "ctp_c": -425, "pi_c": 3.0, "GreB_mono": "-4.27350427350427e-6*mu"}, "objective_coefficient": 0.0, "variable_kind": "continuous", "id": "transcription_TU0_13304_from_RpoD_mono"}, {"reaction_type": {"TranscriptionReaction": {"transcription_data": "TU0_4881_from_RpoD_mono"}}, "name": "", "upper_bound": 1000.0, "lower_bound": 0.0, "metabolites": {"Rho_hexa_mod_3:mg2": "-4.27350427350427e-6*mu", "h2o_c": -3.0, "Mfd_mono_mod_1:mg2": "-4.27350427350427e-6*mu", "NusA_mono": "-4.27350427350427e-6*mu", "atp_c": -774.0, "RNA_b4476": 1, "RNAP70-CPLX": "-0.0123720461873638*mu - 0.00484365608235294", "ppi_c": 3029, "RpoZ_mono_mod_1:mg2": "-4.27350427350427e-6*mu", "NusG_mono": "-4.27350427350427e-6*mu", "utp_c": -648, "GreA_mono": "-4.27350427350427e-6*mu", "mRNA_biomass": 598.4778078689999, "RNA_b3437": 1, "h_c": 3.0, "adp_c": 3.0, "ctp_c": -864, "gtp_c": -746, "pi_c": 3.0, "GreB_mono": "-4.27350427350427e-6*mu"}, "objective_coefficient": 0.0, "variable_kind": "continuous", "id": "transcription_TU0_4881_from_RpoD_mono"}, {"reaction_type": {"TranscriptionReaction": {"transcription_data": "TU0_4881_with_TERM0382_from_RpoD_mono"}}, "name": "", "upper_bound": 1000.0, "lower_bound": 0.0, "metabolites": {"utp_c": -651, "Mfd_mono_mod_1:mg2": "-4.27350427350427e-6*mu", "atp_c": -781, "RNA_b4476": 1, "RNAP70-CPLX": "-0.0125068357298475*mu - 0.00489642618823529", "ppi_c": 3062, "RpoZ_mono_mod_1:mg2": "-4.27350427350427e-6*mu", "NusG_mono": "-4.27350427350427e-6*mu", "GreA_mono": "-4.27350427350427e-6*mu", "mRNA_biomass": 598.4778078689999, "RNA_b3437": 1, "NusA_mono": "-4.27350427350427e-6*mu", "ctp_c": -876, "gtp_c": -754, "GreB_mono": "-4.27350427350427e-6*mu"}, "objective_coefficient": 0.0, "variable_kind": "continuous", "id": "transcription_TU0_4881_with_TERM0382_from_RpoD_mono"}, {"reaction_type": {"TranscriptionReaction": {"transcription_data": "TU0_14056_from_RpoD_mono"}}, "name": "", "upper_bound": 1000.0, "lower_bound": 0.0, "metabolites": {"Rho_hexa_mod_3:mg2": "-4.27350427350427e-6*mu", "utp_c": -888, "Mfd_mono_mod_1:mg2": "-4.27350427350427e-6*mu", "adp_c": 3.0, "atp_c": -982.0, "RNAP70-CPLX": "-0.0163667180827887*mu - 0.00640757012941176", "ppi_c": 4007, "RpoZ_mono_mod_1:mg2": "-4.27350427350427e-6*mu", "NusG_mono": "-4.27350427350427e-6*mu", "h2o_c": -3.0, "RNA_b3850": 1, "GreA_mono": "-4.27350427350427e-6*mu", "mRNA_biomass": 641.356758438, "gtp_c": -1012, "h_c": 3.0, "NusA_mono": "-4.27350427350427e-6*mu", "RNA_b3849": 1, "ctp_c": -1128, "pi_c": 3.0, "GreB_mono": "-4.27350427350427e-6*mu"}, "objective_coefficient": 0.0, "variable_kind": "continuous", "id": "transcription_TU0_14056_from_RpoD_mono"}, {"reaction_type": {"TranscriptionReaction": {"transcription_data": "TU0_14_from_RpoD_mono"}}, "name": "", "upper_bound": 1000.0, "lower_bound": 0.0, "metabolites": {"Rho_hexa_mod_3:mg2": "-4.27350427350427e-6*mu", "h2o_c": -3.0, "Mfd_mono_mod_1:mg2": "-4.27350427350427e-6*mu", "adp_c": 3.0, "atp_c": -334.0, "RNA_b3500": 1, "RNAP70-CPLX": "-0.00629017864923747*mu - 0.00246260494117647", "ppi_c": 1540, "RpoZ_mono_mod_1:mg2": "-4.27350427350427e-6*mu", "NusG_mono": "-4.27350427350427e-6*mu", "utp_c": -378, "GreA_mono": "-4.27350427350427e-6*mu", "mRNA_biomass": 432.62393581299995, "gtp_c": -395, "h_c": 3.0, "NusA_mono": "-4.27350427350427e-6*mu", "ctp_c": -436, "pi_c": 3.0, "GreB_mono": "-4.27350427350427e-6*mu"}, "objective_coefficient": 0.0, "variable_kind": "continuous", "id": "transcription_TU0_14_from_RpoD_mono"}, {"reaction_type": {"TranscriptionReaction": {"transcription_data": "TU00027_from_RpoD_mono"}}, "name": "", "upper_bound": 1000.0, "lower_bound": 0.0, "metabolites": {"Rho_hexa_mod_3:mg2": "-4.27350427350427e-6*mu", "h2o_c": -3.0, "Mfd_mono_mod_1:mg2": "-4.27350427350427e-6*mu", "adp_c": 3.0, "atp_c": -996.0, "RNAP70-CPLX": "-0.0177840505446623*mu - 0.00696245578823529", "ppi_c": 4354, "RpoZ_mono_mod_1:mg2": "-4.27350427350427e-6*mu", "NusG_mono": "-4.27350427350427e-6*mu", "utp_c": -998, "GreA_mono": "-4.27350427350427e-6*mu", "mRNA_biomass": 452.42338249, "RNA_b3870": 1, "gtp_c": -1154, "h_c": 3.0, "NusA_mono": "-4.27350427350427e-6*mu", "ctp_c": -1209, "pi_c": 3.0, "GreB_mono": "-4.27350427350427e-6*mu"}, "objective_coefficient": 0.0, "variable_kind": "continuous", "id": "transcription_TU00027_from_RpoD_mono"}, {"reaction_type": {"TranscriptionReaction": {"transcription_data": "TU00165_from_RpoD_mono"}}, "name": "", "upper_bound": 1000.0, "lower_bound": 0.0, "metabolites": {"Rho_hexa_mod_3:mg2": "-4.27350427350427e-6*mu", "h2o_c": -3.0, "RpoZ_mono_mod_1:mg2": "-4.27350427350427e-6*mu", "Mfd_mono_mod_1:mg2": "-4.27350427350427e-6*mu", "adp_c": 3.0, "atp_c": -695.0, "RNA_b0590": 1, "RNAP70-CPLX": "-0.0116449995642701*mu - 0.00455901732941176", "ppi_c": 2851, "RNA_b0589": 1, "NusG_mono": "-4.27350427350427e-6*mu", "utp_c": -518, "GreB_mono": "-4.27350427350427e-6*mu", "GreA_mono": "-4.27350427350427e-6*mu", "mRNA_biomass": 903.508252314, "gtp_c": -774, "h_c": 3.0, "NusA_mono": "-4.27350427350427e-6*mu", "ctp_c": -867, "pi_c": 3.0, "RNA_b0588": 1}, "objective_coefficient": 0.0, "variable_kind": "continuous", "id": "transcription_TU00165_from_RpoD_mono"}, {"reaction_type": {"TranscriptionReaction": {"transcription_data": "TU0_12947_from_RpoD_mono"}}, "name": "", "upper_bound": 1000.0, "lower_bound": 0.0, "metabolites": {"Rho_hexa_mod_3:mg2": "-4.27350427350427e-6*mu", "h2o_c": -3.0, "Mfd_mono_mod_1:mg2": "-4.27350427350427e-6*mu", "adp_c": 3.0, "atp_c": -148.0, "mRNA_biomass": 177.06334171199998, "RNAP70-CPLX": "-0.00267128366013072*mu - 0.00104580755294118", "ppi_c": 654, "RpoZ_mono_mod_1:mg2": "-4.27350427350427e-6*mu", "NusG_mono": "-4.27350427350427e-6*mu", "utp_c": -161, "GreA_mono": "-4.27350427350427e-6*mu", "RNA_b0469": 1, "gtp_c": -177, "h_c": 3.0, "NusA_mono": "-4.27350427350427e-6*mu", "ctp_c": -171, "pi_c": 3.0, "GreB_mono": "-4.27350427350427e-6*mu"}, "objective_coefficient": 0.0, "variable_kind": "continuous", "id": "transcription_TU0_12947_from_RpoD_mono"}, {"reaction_type": {"TranscriptionReaction": {"transcription_data": "TU0_13651_from_RpoD_mono"}}, "name": "", "upper_bound": 1000.0, "lower_bound": 0.0, "metabolites": {"Rho_hexa_mod_3:mg2": "-4.27350427350427e-6*mu", "h2o_c": -3.0, "RNA_b2518": 1, "Mfd_mono_mod_1:mg2": "-4.27350427350427e-6*mu", "adp_c": 3.0, "atp_c": -111.0, "RNAP70-CPLX": "-0.00176451764705882*mu - 0.000690808658823529", "ppi_c": 432, "RpoZ_mono_mod_1:mg2": "-4.27350427350427e-6*mu", "NusG_mono": "-4.27350427350427e-6*mu", "utp_c": -98, "GreA_mono": "-4.27350427350427e-6*mu", "mRNA_biomass": 138.65678751200002, "gtp_c": -114, "h_c": 3.0, "NusA_mono": "-4.27350427350427e-6*mu", "ctp_c": -112, "pi_c": 3.0, "GreB_mono": "-4.27350427350427e-6*mu"}, "objective_coefficient": 0.0, "variable_kind": "continuous", "id": "transcription_TU0_13651_from_RpoD_mono"}, {"reaction_type": {"TranscriptionReaction": {"transcription_data": "TU0_5121_from_RPOE_MONOMER"}}, "name": "", "upper_bound": 1000.0, "lower_bound": 0.0, "metabolites": {"RNA_b3339": 1, "utp_c": -908, "Mfd_mono_mod_1:mg2": "-4.27350427350427e-6*mu", "atp_c": -811.0, "RNAPE-CPLX": "-0.0144633263616558*mu - 0.00566239227058823", "Rho_hexa_mod_3:mg2": "-4.27350427350427e-6*mu", "ppi_c": 3541, "RpoZ_mono_mod_1:mg2": "-4.27350427350427e-6*mu", "NusG_mono": "-4.27350427350427e-6*mu", "RNA_b3340": 1, "h2o_c": -3.0, "GreA_mono": "-4.27350427350427e-6*mu", "mRNA_biomass": 1055.64262142, "gtp_c": -880, "h_c": 3.0, "NusA_mono": "-4.27350427350427e-6*mu", "ctp_c": -945, "pi_c": 3.0, "GreB_mono": "-4.27350427350427e-6*mu", "adp_c": 3.0}, "objective_coefficient": 0.0, "variable_kind": "continuous", "id": "transcription_TU0_5121_from_RPOE_MONOMER"}, {"reaction_type": {"TranscriptionReaction": {"transcription_data": "TU0_12812_from_RpoD_mono"}}, "name": "", "upper_bound": 1000.0, "lower_bound": 0.0, "metabolites": {"Rho_hexa_mod_3:mg2": "-4.27350427350427e-6*mu", "h2o_c": -3.0, "Mfd_mono_mod_1:mg2": "-4.27350427350427e-6*mu", "adp_c": 3.0, "atp_c": -196.0, "RNAP70-CPLX": "-0.00365157124183006*mu - 0.00142959014117647", "ppi_c": 894, "RpoZ_mono_mod_1:mg2": "-4.27350427350427e-6*mu", "NusG_mono": "-4.27350427350427e-6*mu", "utp_c": -226, "GreA_mono": "-4.27350427350427e-6*mu", "mRNA_biomass": 286.356013854, "gtp_c": -239, "h_c": 3.0, "NusA_mono": "-4.27350427350427e-6*mu", "RNA_b0109": 1, "ctp_c": -236, "pi_c": 3.0, "GreB_mono": "-4.27350427350427e-6*mu"}, "objective_coefficient": 0.0, "variable_kind": "continuous", "id": "transcription_TU0_12812_from_RpoD_mono"}, {"reaction_type": {"TranscriptionReaction": {"transcription_data": "TU00373_from_RpoD_mono"}}, "name": "", "upper_bound": 1000.0, "lower_bound": 0.0, "metabolites": {"Rho_hexa_mod_3:mg2": "-4.27350427350427e-6*mu", "h2o_c": -3.0, "Mfd_mono_mod_1:mg2": "-4.27350427350427e-6*mu", "adp_c": 3.0, "atp_c": -915.0, "mRNA_biomass": 885.216764023, "NusG_mono": "-4.27350427350427e-6*mu", "ppi_c": 4213, "RpoZ_mono_mod_1:mg2": "-4.27350427350427e-6*mu", "RNA_b0421": 1, "RNA_b0420": 1, "GreA_mono": "-4.27350427350427e-6*mu", "ctp_c": -1168, "gtp_c": -1086, "h_c": 3.0, "NusA_mono": "-4.27350427350427e-6*mu", "RNAP70-CPLX": "-0.0172081315904139*mu - 0.00673698351764706", "utp_c": -1047, "pi_c": 3.0, "GreB_mono": "-4.27350427350427e-6*mu"}, "objective_coefficient": 0.0, "variable_kind": "continuous", "id": "transcription_TU00373_from_RpoD_mono"}, {"reaction_type": {"TranscriptionReaction": {"transcription_data": "TU0_13355_from_RpoD_mono"}}, "name": "", "upper_bound": 1000.0, "lower_bound": 0.0, "metabolites": {"Rho_hexa_mod_3:mg2": "-4.27350427350427e-6*mu", "h2o_c": -3.0, "Mfd_mono_mod_1:mg2": "-4.27350427350427e-6*mu", "adp_c": 3.0, "atp_c": -270.0, "RNAP70-CPLX": "-0.00453383006535948*mu - 0.00177499447058823", "ppi_c": 1110, "RpoZ_mono_mod_1:mg2": "-4.27350427350427e-6*mu", "NusG_mono": "-4.27350427350427e-6*mu", "utp_c": -237, "GreA_mono": "-4.27350427350427e-6*mu", "mRNA_biomass": 355.64719153, "gtp_c": -284, "h_c": 3.0, "NusA_mono": "-4.27350427350427e-6*mu", "ctp_c": -322, "RNA_b1640": 1, "pi_c": 3.0, "GreB_mono": "-4.27350427350427e-6*mu"}, "objective_coefficient": 0.0, "variable_kind": "continuous", "id": "transcription_TU0_13355_from_RpoD_mono"}, {"reaction_type": {"TranscriptionReaction": {"transcription_data": "TU0_14693_with_TERM0_1094_from_RPOS_MONOMER"}}, "name": "", "upper_bound": 1000.0, "lower_bound": 0.0, "metabolites": {"utp_c": -666, "RNA_b3728": 1, "Mfd_mono_mod_1:mg2": "-4.27350427350427e-6*mu", "atp_c": -757, "RNAPS-CPLX": "-0.0125558501089325*mu - 0.00491561531764706", "RNA_b3727": 1, "ppi_c": 3074, "RpoZ_mono_mod_1:mg2": "-4.27350427350427e-6*mu", "NusG_mono": "-4.27350427350427e-6*mu", "RNA_b3726": 1, "GreA_mono": "-4.27350427350427e-6*mu", "mRNA_biomass": 926.7610439719999, "gtp_c": -784, "NusA_mono": "-4.27350427350427e-6*mu", "ctp_c": -867, "GreB_mono": "-4.27350427350427e-6*mu"}, "objective_coefficient": 0.0, "variable_kind": "continuous", "id": "transcription_TU0_14693_with_TERM0_1094_from_RPOS_MONOMER"}, {"reaction_type": {"TranscriptionReaction": {"transcription_data": "TU0_14693_with_TERM0_1094_from_RpoD_mono"}}, "name": "", "upper_bound": 1000.0, "lower_bound": 0.0, "metabolites": {"utp_c": -666, "RNA_b3728": 1, "Mfd_mono_mod_1:mg2": "-4.27350427350427e-6*mu", "atp_c": -757, "NusG_mono": "-4.27350427350427e-6*mu", "ppi_c": 3074, "RpoZ_mono_mod_1:mg2": "-4.27350427350427e-6*mu", "RNA_b3727": 1, "RNA_b3726": 1, "GreA_mono": "-4.27350427350427e-6*mu", "mRNA_biomass": 926.7610439719999, "gtp_c": -784, "NusA_mono": "-4.27350427350427e-6*mu", "RNAP70-CPLX": "-0.0125558501089325*mu - 0.00491561531764706", "ctp_c": -867, "GreB_mono": "-4.27350427350427e-6*mu"}, "objective_coefficient": 0.0, "variable_kind": "continuous", "id": "transcription_TU0_14693_with_TERM0_1094_from_RpoD_mono"}, {"reaction_type": {"TranscriptionReaction": {"transcription_data": "TU0_6557_from_RpoD_mono"}}, "name": "", "upper_bound": 1000.0, "lower_bound": 0.0, "metabolites": {"Rho_hexa_mod_3:mg2": "-4.27350427350427e-6*mu", "h2o_c": -3.0, "Mfd_mono_mod_1:mg2": "-4.27350427350427e-6*mu", "RNA_b2780": 1, "atp_c": -728.0, "adp_c": 3.0, "RNAP70-CPLX": "-0.0125599346405229*mu - 0.0049172144117647", "ppi_c": 3075, "RpoZ_mono_mod_1:mg2": "-4.27350427350427e-6*mu", "NusG_mono": "-4.27350427350427e-6*mu", "utp_c": -784, "RNA_b2779": 1, "GreA_mono": "-4.27350427350427e-6*mu", "mRNA_biomass": 939.5158418569999, "gtp_c": -757, "h_c": 3.0, "NusA_mono": "-4.27350427350427e-6*mu", "ctp_c": -809, "pi_c": 3.0, "GreB_mono": "-4.27350427350427e-6*mu"}, "objective_coefficient": 0.0, "variable_kind": "continuous", "id": "transcription_TU0_6557_from_RpoD_mono"}, {"reaction_type": {"TranscriptionReaction": {"transcription_data": "TU0_1061_from_RpoD_mono"}}, "name": "", "upper_bound": 1000.0, "lower_bound": 0.0, "metabolites": {"Rho_hexa_mod_3:mg2": "-4.27350427350427e-6*mu", "h2o_c": -3.0, "Mfd_mono_mod_1:mg2": "-4.27350427350427e-6*mu", "adp_c": 3.0, "atp_c": -441.0, "RNAP70-CPLX": "-0.00675581525054466*mu - 0.00264490167058823", "ppi_c": 1654, "RpoZ_mono_mod_1:mg2": "-4.27350427350427e-6*mu", "NusG_mono": "-4.27350427350427e-6*mu", "utp_c": -416, "GreA_mono": "-4.27350427350427e-6*mu", "mRNA_biomass": 199.71011022700003, "gtp_c": -359, "h_c": 3.0, "NusA_mono": "-4.27350427350427e-6*mu", "ctp_c": -441, "RNA_b3860": 1, "pi_c": 3.0, "GreB_mono": "-4.27350427350427e-6*mu"}, "objective_coefficient": 0.0, "variable_kind": "continuous", "id": "transcription_TU0_1061_from_RpoD_mono"}, {"reaction_type": {"TranscriptionReaction": {"transcription_data": "TU0_14487_from_RpoD_mono"}}, "name": "", "upper_bound": 1000.0, "lower_bound": 0.0, "metabolites": {"utp_c": -1363, "RNA_degradosome": "-3.41880341880342e-5*mu", "NusA_mono": "-4.27350427350427e-6*mu", "NusG_mono": "-4.27350427350427e-6*mu", "h2o_c": -686.75, "tRNA_biomass": 24.523929316, "RpsJ_mono": "-4.27350427350427e-6*mu", "RNA_b4007": 1, "h_c": 686.75, "NusB_mono": "-4.27350427350427e-6*mu", "ctp_c": -1581, "RplD_mono": "-4.27350427350427e-6*mu", "RNA_b4009": 1, "RNA_b4008": 1, "Rho_hexa_mod_3:mg2": "-4.27350427350427e-6*mu", "RpsD_mono": "-4.27350427350427e-6*mu", "atp_c": -1226.75, "cmp_c": 119, "RplC_mono": "-4.27350427350427e-6*mu", "RNAP70-CPLX": "-0.0211946344226579*mu - 0.00829769937647059", "GreA_mono": "-4.27350427350427e-6*mu", "adp_c": 139.75, "gmp_c": 105, "Mfd_mono_mod_1:mg2": "-4.27350427350427e-6*mu", "ump_c": 174, "RpoZ_mono_mod_1:mg2": "-4.27350427350427e-6*mu", "RNA_b4010": 1, "amp_c": 149, "rRNA_containing_excision_machinery": "-3.41880341880342e-5*mu", "ppi_c": 5189, "RplM_mono": "-4.27350427350427e-6*mu", "gtp_c": -1158, "rRNA_biomass": 1453.299959466, "pi_c": 139.75, "GreB_mono": "-4.27350427350427e-6*mu"}, "objective_coefficient": 0.0, "variable_kind": "continuous", "id": "transcription_TU0_14487_from_RpoD_mono"}, {"reaction_type": {"TranscriptionReaction": {"transcription_data": "TU482_with_TERM161_from_RpoD_mono"}}, "name": "", "upper_bound": 1000.0, "lower_bound": 0.0, "metabolites": {"utp_c": -1156, "RNA_degradosome": "-4.27350427350427e-5*mu", "NusG_mono": "-4.27350427350427e-6*mu", "h2o_c": -577.5, "mRNA_biomass": 1323.3665532169998, "h_c": 577.5, "NusB_mono": "-4.27350427350427e-6*mu", "ctp_c": -1441, "RplD_mono": "-4.27350427350427e-6*mu", "ump_c": 126, "RpsD_mono": "-4.27350427350427e-6*mu", "atp_c": -1291.5, "cmp_c": 122, "RplC_mono": "-4.27350427350427e-6*mu", "RNAP70-CPLX": "-0.0203246291938998*mu - 0.00795709232941176", "GreA_mono": "-4.27350427350427e-6*mu", "adp_c": 115.5, "gmp_c": 111, "Mfd_mono_mod_1:mg2": "-4.27350427350427e-6*mu", "RpoZ_mono_mod_1:mg2": "-4.27350427350427e-6*mu", "amp_c": 103, "NusA_mono": "-4.27350427350427e-6*mu", "RpsJ_mono": "-4.27350427350427e-6*mu", "monocistronic_excision_machinery": "-4.27350427350427e-5*mu", "RNA_b3125": 1, "RNA_b3124": 1, "RNA_b3127": 1, "RNA_b3126": 1, "ncRNA_biomass": 120.17085059700001, "RNA_b3123": 1, "GreB_mono": "-4.27350427350427e-6*mu", "RplM_mono": "-4.27350427350427e-6*mu", "gtp_c": -1203, "pi_c": 115.5, "ppi_c": 4976}, "objective_coefficient": 0.0, "variable_kind": "continuous", "id": "transcription_TU482_with_TERM161_from_RpoD_mono"}, {"reaction_type": {"TranscriptionReaction": {"transcription_data": "TU0_12827_from_RpoD_mono"}}, "name": "", "upper_bound": 1000.0, "lower_bound": 0.0, "metabolites": {"RNA_b0168": 1, "Rho_hexa_mod_3:mg2": "-4.27350427350427e-6*mu", "utp_c": -1066, "Mfd_mono_mod_1:mg2": "-4.27350427350427e-6*mu", "NusA_mono": "-4.27350427350427e-6*mu", "atp_c": -1004.0, "RNAP70-CPLX": "-0.0179065864923747*mu - 0.0070104286117647", "ppi_c": 4384, "RpoZ_mono_mod_1:mg2": "-4.27350427350427e-6*mu", "NusG_mono": "-4.27350427350427e-6*mu", "h2o_c": -3.0, "GreA_mono": "-4.27350427350427e-6*mu", "mRNA_biomass": 517.92602334, "gtp_c": -1160, "h_c": 3.0, "adp_c": 3.0, "ctp_c": -1157, "pi_c": 3.0, "GreB_mono": "-4.27350427350427e-6*mu", "RNA_b0166": 1}, "objective_coefficient": 0.0, "variable_kind": "continuous", "id": "transcription_TU0_12827_from_RpoD_mono"}, {"reaction_type": {"TranscriptionReaction": {"transcription_data": "TU00504_from_RpoD_mono"}}, "name": "", "upper_bound": 1000.0, "lower_bound": 0.0, "metabolites": {"utp_c": -415, "RNA_degradosome": "-4.27350427350427e-5*mu", "NusA_mono": "-4.27350427350427e-6*mu", "NusG_mono": "-4.27350427350427e-6*mu", "h2o_c": -316.75, "tRNA_biomass": 100.173868152, "mRNA_biomass": 379.312812185, "RNA_b3978": 1, "RNA_b3979": 1, "h_c": 316.75, "NusB_mono": "-4.27350427350427e-6*mu", "ctp_c": -470, "RplD_mono": "-4.27350427350427e-6*mu", "RNA_b3976": 1, "RNA_b3977": 1, "ump_c": 56, "RpsD_mono": "-4.27350427350427e-6*mu", "atp_c": -476.75, "cmp_c": 59, "RplC_mono": "-4.27350427350427e-6*mu", "RNAP70-CPLX": "-0.00713976122004357*mu - 0.00279521651764706", "GreA_mono": "-4.27350427350427e-6*mu", "RNA_b3980": 1, "adp_c": 65.75, "gmp_c": 57, "Mfd_mono_mod_1:mg2": "-4.27350427350427e-6*mu", "Rho_hexa_mod_3:mg2": "-4.27350427350427e-6*mu", "RpoZ_mono_mod_1:mg2": "-4.27350427350427e-6*mu", "amp_c": 79, "polycistronic_wout_rRNA_excision_machinery": "-4.27350427350427e-5*mu", "RpsJ_mono": "-4.27350427350427e-6*mu", "ppi_c": 1748, "RplM_mono": "-4.27350427350427e-6*mu", "gtp_c": -452, "pi_c": 65.75, "GreB_mono": "-4.27350427350427e-6*mu"}, "objective_coefficient": 0.0, "variable_kind": "continuous", "id": "transcription_TU00504_from_RpoD_mono"}, {"reaction_type": {"TranscriptionReaction": {"transcription_data": "TU00182_from_RpoD_mono"}}, "name": "", "upper_bound": 1000.0, "lower_bound": 0.0, "metabolites": {"Rho_hexa_mod_3:mg2": "-4.27350427350427e-6*mu", "h2o_c": -3.0, "Mfd_mono_mod_1:mg2": "-4.27350427350427e-6*mu", "adp_c": 3.0, "atp_c": -1652.0, "RNAP70-CPLX": "-0.0303562387799564*mu - 0.0118844674823529", "ppi_c": 7432, "RpoZ_mono_mod_1:mg2": "-4.27350427350427e-6*mu", "NusG_mono": "-4.27350427350427e-6*mu", "utp_c": -1792, "GreA_mono": "-4.27350427350427e-6*mu", "mRNA_biomass": 1884.5121229999997, "gtp_c": -1982, "h_c": 3.0, "NusA_mono": "-4.27350427350427e-6*mu", "ctp_c": -2009, "RNA_b3213": 1, "pi_c": 3.0, "GreB_mono": "-4.27350427350427e-6*mu", "RNA_b3212": 1}, "objective_coefficient": 0.0, "variable_kind": "continuous", "id": "transcription_TU00182_from_RpoD_mono"}, {"reaction_type": {"TranscriptionReaction": {"transcription_data": "TU00248_from_RpoD_mono"}}, "name": "", "upper_bound": 1000.0, "lower_bound": 0.0, "metabolites": {"Rho_hexa_mod_3:mg2": "-4.27350427350427e-6*mu", "h2o_c": -3.0, "Mfd_mono_mod_1:mg2": "-4.27350427350427e-6*mu", "adp_c": 3.0, "atp_c": -1476.0, "RNAP70-CPLX": "-0.0218154832244009*mu - 0.00854076168235294", "ppi_c": 5341, "RpoZ_mono_mod_1:mg2": "-4.27350427350427e-6*mu", "NusG_mono": "-4.27350427350427e-6*mu", "utp_c": -1360, "GreA_mono": "-4.27350427350427e-6*mu", "mRNA_biomass": 431.62444599300005, "gtp_c": -1111, "h_c": 3.0, "NusA_mono": "-4.27350427350427e-6*mu", "ctp_c": -1397, "pi_c": 3.0, "GreB_mono": "-4.27350427350427e-6*mu", "RNA_b1734": 1}, "objective_coefficient": 0.0, "variable_kind": "continuous", "id": "transcription_TU00248_from_RpoD_mono"}, {"reaction_type": {"TranscriptionReaction": {"transcription_data": "TU0_1461_from_RpoD_mono"}}, "name": "", "upper_bound": 1000.0, "lower_bound": 0.0, "metabolites": {"Rho_hexa_mod_3:mg2": "-4.27350427350427e-6*mu", "h2o_c": -3.0, "Mfd_mono_mod_1:mg2": "-4.27350427350427e-6*mu", "adp_c": 3.0, "atp_c": -365.0, "RNA_b3528": 1, "ppi_c": 1338, "RpoZ_mono_mod_1:mg2": "-4.27350427350427e-6*mu", "NusG_mono": "-4.27350427350427e-6*mu", "utp_c": -287, "GreA_mono": "-4.27350427350427e-6*mu", "mRNA_biomass": 412.67508140699994, "gtp_c": -328, "h_c": 3.0, "NusA_mono": "-4.27350427350427e-6*mu", "RNAP70-CPLX": "-0.00546510326797385*mu - 0.00213958792941176", "ctp_c": -361, "pi_c": 3.0, "GreB_mono": "-4.27350427350427e-6*mu"}, "objective_coefficient": 0.0, "variable_kind": "continuous", "id": "transcription_TU0_1461_from_RpoD_mono"}, {"reaction_type": {"TranscriptionReaction": {"transcription_data": "TU0_5162_from_RpoD_mono"}}, "name": "", "upper_bound": 1000.0, "lower_bound": 0.0, "metabolites": {"h2o_c": -3.0, "NusG_mono": "-4.27350427350427e-6*mu", "utp_c": -998, "mRNA_biomass": 1396.1914038619998, "RNA_b4193": 1, "RNA_b4195": 1, "RNA_b4194": 1, "RNA_b4197": 1, "RNA_b4196": 1, "ctp_c": -1312, "RNA_b4198": 1, "Rho_hexa_mod_3:mg2": "-4.27350427350427e-6*mu", "atp_c": -1018.0, "RNAP70-CPLX": "-0.0182170108932462*mu - 0.00713195976470588", "GreA_mono": "-4.27350427350427e-6*mu", "adp_c": 3.0, "Mfd_mono_mod_1:mg2": "-4.27350427350427e-6*mu", "RpoZ_mono_mod_1:mg2": "-4.27350427350427e-6*mu", "NusA_mono": "-4.27350427350427e-6*mu", "ppi_c": 4460, "gtp_c": -1135, "pi_c": 3.0, "GreB_mono": "-4.27350427350427e-6*mu", "h_c": 3.0}, "objective_coefficient": 0.0, "variable_kind": "continuous", "id": "transcription_TU0_5162_from_RpoD_mono"}, {"reaction_type": {"TranscriptionReaction": {"transcription_data": "TU0_14394_with_TERM0_1039_from_RpoD_mono"}}, "name": "", "upper_bound": 1000.0, "lower_bound": 0.0, "metabolites": {"utp_c": -1246, "Mfd_mono_mod_1:mg2": "-4.27350427350427e-6*mu", "atp_c": -1209, "RNA_b0026": 1, "RNA_b0029": 1, "RNAP70-CPLX": "-0.0222484435729847*mu - 0.00871026565882353", "ppi_c": 5447, "RpoZ_mono_mod_1:mg2": "-4.27350427350427e-6*mu", "NusG_mono": "-4.27350427350427e-6*mu", "GreA_mono": "-4.27350427350427e-6*mu", "mRNA_biomass": 1205.1818712680001, "gtp_c": -1402, "NusA_mono": "-4.27350427350427e-6*mu", "ctp_c": -1590, "GreB_mono": "-4.27350427350427e-6*mu"}, "objective_coefficient": 0.0, "variable_kind": "continuous", "id": "transcription_TU0_14394_with_TERM0_1039_from_RpoD_mono"}, {"reaction_type": {"TranscriptionReaction": {"transcription_data": "TU0_13774_from_RpoD_mono"}}, "name": "", "upper_bound": 1000.0, "lower_bound": 0.0, "metabolites": {"Rho_hexa_mod_3:mg2": "-4.27350427350427e-6*mu", "h2o_c": -3.0, "utp_c": -301, "adp_c": 3.0, "atp_c": -257.0, "RNAP70-CPLX": "-0.00488918431372549*mu - 0.00191411565882353", "ppi_c": 1197, "RpoZ_mono_mod_1:mg2": "-4.27350427350427e-6*mu", "NusG_mono": "-4.27350427350427e-6*mu", "RNA_b2871": 1, "GreA_mono": "-4.27350427350427e-6*mu", "mRNA_biomass": 383.46193625700005, "gtp_c": -324, "h_c": 3.0, "NusA_mono": "-4.27350427350427e-6*mu", "ctp_c": -318, "Mfd_mono_mod_1:mg2": "-4.27350427350427e-6*mu", "pi_c": 3.0, "GreB_mono": "-4.27350427350427e-6*mu"}, "objective_coefficient": 0.0, "variable_kind": "continuous", "id": "transcription_TU0_13774_from_RpoD_mono"}, {"reaction_type": {"TranscriptionReaction": {"transcription_data": "TU363_from_RpoD_mono"}}, "name": "", "upper_bound": 1000.0, "lower_bound": 0.0, "metabolites": {"utp_c": -2532, "RNA_b2199": 1, "RNA_b2198": 1, "RNA_b2197": 1, "NusG_mono": "-4.27350427350427e-6*mu", "h2o_c": -3.0, "mRNA_biomass": 2501.838237295, "h_c": 3.0, "ctp_c": -3695, "RNA_b2203": 1, "RNA_b2202": 1, "RNA_b2201": 1, "RNA_b2200": 1, "RNA_b2206": 1, "RNA_b2205": 1, "RNA_b2204": 1, "RNAP70-CPLX": "-0.0499129760348584*mu - 0.0195409301176471", "GreA_mono": "-4.27350427350427e-6*mu", "adp_c": 3.0, "Mfd_mono_mod_1:mg2": "-4.27350427350427e-6*mu", "Rho_hexa_mod_3:mg2": "-4.27350427350427e-6*mu", "RpoZ_mono_mod_1:mg2": "-4.27350427350427e-6*mu", "NusA_mono": "-4.27350427350427e-6*mu", "atp_c": -2893.0, "ppi_c": 12220, "gtp_c": -3103, "pi_c": 3.0, "GreB_mono": "-4.27350427350427e-6*mu"}, "objective_coefficient": 0.0, "variable_kind": "continuous", "id": "transcription_TU363_from_RpoD_mono"}, {"reaction_type": {"TranscriptionReaction": {"transcription_data": "TU00166_from_RpoD_mono"}}, "name": "", "upper_bound": 1000.0, "lower_bound": 0.0, "metabolites": {"h2o_c": -3.0, "NusG_mono": "-4.27350427350427e-6*mu", "utp_c": -1066, "mRNA_biomass": 1407.010845872, "h_c": 3.0, "ctp_c": -1459, "Rho_hexa_mod_3:mg2": "-4.27350427350427e-6*mu", "RNA_b0593": 1, "RNA_b0595": 1, "RNA_b0594": 1, "atp_c": -1081.0, "RNA_b0596": 1, "RNAP70-CPLX": "-0.0199447677559913*mu - 0.00780837657647059", "GreA_mono": "-4.27350427350427e-6*mu", "adp_c": 3.0, "Mfd_mono_mod_1:mg2": "-4.27350427350427e-6*mu", "RpoZ_mono_mod_1:mg2": "-4.27350427350427e-6*mu", "NusA_mono": "-4.27350427350427e-6*mu", "ppi_c": 4883, "gtp_c": -1280, "pi_c": 3.0, "GreB_mono": "-4.27350427350427e-6*mu"}, "objective_coefficient": 0.0, "variable_kind": "continuous", "id": "transcription_TU00166_from_RpoD_mono"}, {"reaction_type": {"TranscriptionReaction": {"transcription_data": "TU00434_with_TERM72_from_RpoD_mono"}}, "name": "", "upper_bound": 1000.0, "lower_bound": 0.0, "metabolites": {"utp_c": -1112, "RpoZ_mono_mod_1:mg2": "-4.27350427350427e-6*mu", "Mfd_mono_mod_1:mg2": "-4.27350427350427e-6*mu", "atp_c": -901, "RNA_b3065": 1, "ppi_c": 4251, "RNA_b3067": 1, "NusG_mono": "-4.27350427350427e-6*mu", "GreA_mono": "-4.27350427350427e-6*mu", "mRNA_biomass": 657.660027318, "gtp_c": -1098, "NusA_mono": "-4.27350427350427e-6*mu", "RNAP70-CPLX": "-0.0173633437908497*mu - 0.00679774909411765", "ctp_c": -1140, "GreB_mono": "-4.27350427350427e-6*mu"}, "objective_coefficient": 0.0, "variable_kind": "continuous", "id": "transcription_TU00434_with_TERM72_from_RpoD_mono"}, {"reaction_type": {"TranscriptionReaction": {"transcription_data": "TU00300_from_RpoD_mono"}}, "name": "", "upper_bound": 1000.0, "lower_bound": 0.0, "metabolites": {"utp_c": -693, "NusG_mono": "-4.27350427350427e-6*mu", "h2o_c": -3.0, "mRNA_biomass": 696.097561755, "h_c": 3.0, "ctp_c": -834, "RNA_b0784": 1, "Rho_hexa_mod_3:mg2": "-4.27350427350427e-6*mu", "atp_c": -652.0, "RNAP70-CPLX": "-0.0119309167755991*mu - 0.00467095391764706", "GreA_mono": "-4.27350427350427e-6*mu", "adp_c": 3.0, "RNA_b0781": 1, "RNA_b0783": 1, "Mfd_mono_mod_1:mg2": "-4.27350427350427e-6*mu", "RNA_b0785": 1, "RpoZ_mono_mod_1:mg2": "-4.27350427350427e-6*mu", "NusA_mono": "-4.27350427350427e-6*mu", "ppi_c": 2921, "gtp_c": -745, "pi_c": 3.0, "GreB_mono": "-4.27350427350427e-6*mu"}, "objective_coefficient": 0.0, "variable_kind": "continuous", "id": "transcription_TU00300_from_RpoD_mono"}, {"reaction_type": {"TranscriptionReaction": {"transcription_data": "TU0_14694_from_RpoD_mono"}}, "name": "", "upper_bound": 1000.0, "lower_bound": 0.0, "metabolites": {"Rho_hexa_mod_3:mg2": "-4.27350427350427e-6*mu", "h2o_c": -3.0, "Mfd_mono_mod_1:mg2": "-4.27350427350427e-6*mu", "adp_c": 3.0, "atp_c": -357.0, "RNAP70-CPLX": "-0.00651482788671024*mu - 0.00255055511764706", "ppi_c": 1595, "RpoZ_mono_mod_1:mg2": "-4.27350427350427e-6*mu", "NusG_mono": "-4.27350427350427e-6*mu", "utp_c": -402, "RNA_b3725": 1, "GreA_mono": "-4.27350427350427e-6*mu", "mRNA_biomass": 248.013457254, "gtp_c": -395, "h_c": 3.0, "NusA_mono": "-4.27350427350427e-6*mu", "ctp_c": -444, "pi_c": 3.0, "GreB_mono": "-4.27350427350427e-6*mu"}, "objective_coefficient": 0.0, "variable_kind": "continuous", "id": "transcription_TU0_14694_from_RpoD_mono"}, {"reaction_type": {"TranscriptionReaction": {"transcription_data": "TU0_3561_from_RpoD_mono"}}, "name": "", "upper_bound": 1000.0, "lower_bound": 0.0, "metabolites": {"utp_c": -16, "NusG_mono": "-4.27350427350427e-6*mu", "h2o_c": -3.0, "tRNA_biomass": 24.333854835999997, "RpsJ_mono": "-4.27350427350427e-6*mu", "h_c": 3.0, "NusB_mono": "-4.27350427350427e-6*mu", "ctp_c": -22, "RplD_mono": "-4.27350427350427e-6*mu", "Rho_hexa_mod_3:mg2": "-4.27350427350427e-6*mu", "RpsD_mono": "-4.27350427350427e-6*mu", "atp_c": -23.0, "RplC_mono": "-4.27350427350427e-6*mu", "RNAP70-CPLX": "-0.00031042440087146*mu - 0.000121531152941176", "GreA_mono": "-4.27350427350427e-6*mu", "adp_c": 3.0, "Mfd_mono_mod_1:mg2": "-4.27350427350427e-6*mu", "RpoZ_mono_mod_1:mg2": "-4.27350427350427e-6*mu", "NusA_mono": "-4.27350427350427e-6*mu", "ppi_c": 76, "RNA_b1984": 1, "RplM_mono": "-4.27350427350427e-6*mu", "gtp_c": -18, "pi_c": 3.0, "GreB_mono": "-4.27350427350427e-6*mu"}, "objective_coefficient": 0.0, "variable_kind": "continuous", "id": "transcription_TU0_3561_from_RpoD_mono"}, {"reaction_type": {"TranscriptionReaction": {"transcription_data": "TU00374_from_RpoD_mono"}}, "name": "", "upper_bound": 1000.0, "lower_bound": 0.0, "metabolites": {"Rho_hexa_mod_3:mg2": "-4.27350427350427e-6*mu", "h2o_c": -3.0, "RNA_b3566": 1, "Mfd_mono_mod_1:mg2": "-4.27350427350427e-6*mu", "adp_c": 3.0, "atp_c": -1287.0, "RNAP70-CPLX": "-0.0207861812636166*mu - 0.00813778996470588", "ppi_c": 5089, "RpoZ_mono_mod_1:mg2": "-4.27350427350427e-6*mu", "NusG_mono": "-4.27350427350427e-6*mu", "utp_c": -1340, "GreA_mono": "-4.27350427350427e-6*mu", "mRNA_biomass": 1188.589142717, "gtp_c": -1181, "h_c": 3.0, "NusA_mono": "-4.27350427350427e-6*mu", "ctp_c": -1284, "RNA_b3567": 1, "pi_c": 3.0, "GreB_mono": "-4.27350427350427e-6*mu", "RNA_b3568": 1}, "objective_coefficient": 0.0, "variable_kind": "continuous", "id": "transcription_TU00374_from_RpoD_mono"}, {"reaction_type": {"TranscriptionReaction": {"transcription_data": "TU0_5163_from_RpoD_mono"}}, "name": "", "upper_bound": 1000.0, "lower_bound": 0.0, "metabolites": {"Rho_hexa_mod_3:mg2": "-4.27350427350427e-6*mu", "utp_c": -287, "Mfd_mono_mod_1:mg2": "-4.27350427350427e-6*mu", "adp_c": 3.0, "atp_c": -258.0, "RNAP70-CPLX": "-0.00455425272331155*mu - 0.00178298994117647", "ppi_c": 1115, "RpoZ_mono_mod_1:mg2": "-4.27350427350427e-6*mu", "NusG_mono": "-4.27350427350427e-6*mu", "h2o_c": -3.0, "GreA_mono": "-4.27350427350427e-6*mu", "mRNA_biomass": 340.507788085, "RNA_b4192": 1, "gtp_c": -270, "h_c": 3.0, "NusA_mono": "-4.27350427350427e-6*mu", "ctp_c": -303, "pi_c": 3.0, "GreB_mono": "-4.27350427350427e-6*mu"}, "objective_coefficient": 0.0, "variable_kind": "continuous", "id": "transcription_TU0_5163_from_RpoD_mono"}, {"reaction_type": {"TranscriptionReaction": {"transcription_data": "TU483_from_RpoD_mono"}}, "name": "", "upper_bound": 1000.0, "lower_bound": 0.0, "metabolites": {"utp_c": -892, "NusG_mono": "-4.27350427350427e-6*mu", "h2o_c": -3.0, "mRNA_biomass": 862.64401454, "h_c": 3.0, "ctp_c": -1009, "Rho_hexa_mod_3:mg2": "-4.27350427350427e-6*mu", "atp_c": -810.0, "RNAP70-CPLX": "-0.0147288209150327*mu - 0.00576633338823529", "GreA_mono": "-4.27350427350427e-6*mu", "adp_c": 3.0, "Mfd_mono_mod_1:mg2": "-4.27350427350427e-6*mu", "RpoZ_mono_mod_1:mg2": "-4.27350427350427e-6*mu", "NusA_mono": "-4.27350427350427e-6*mu", "ppi_c": 3606, "GreB_mono": "-4.27350427350427e-6*mu", "gtp_c": -898, "RNA_b2563": 1, "pi_c": 3.0, "RNA_b2566": 1, "RNA_b2567": 1, "RNA_b2564": 1}, "objective_coefficient": 0.0, "variable_kind": "continuous", "id": "transcription_TU483_from_RpoD_mono"}, {"reaction_type": {"TranscriptionReaction": {"transcription_data": "TU0_13652_from_RpoD_mono"}}, "name": "", "upper_bound": 1000.0, "lower_bound": 0.0, "metabolites": {"Rho_hexa_mod_3:mg2": "-4.27350427350427e-6*mu", "RNA_b2519": 1, "utp_c": -1690, "adp_c": 3.0, "atp_c": -1665.0, "RNAP70-CPLX": "-0.0298660949891067*mu - 0.0116925761882353", "ppi_c": 7312, "RpoZ_mono_mod_1:mg2": "-4.27350427350427e-6*mu", "NusG_mono": "-4.27350427350427e-6*mu", "h2o_c": -3.0, "GreA_mono": "-4.27350427350427e-6*mu", "mRNA_biomass": 741.5076919129998, "gtp_c": -1830, "h_c": 3.0, "NusA_mono": "-4.27350427350427e-6*mu", "ctp_c": -2130, "Mfd_mono_mod_1:mg2": "-4.27350427350427e-6*mu", "pi_c": 3.0, "GreB_mono": "-4.27350427350427e-6*mu"}, "objective_coefficient": 0.0, "variable_kind": "continuous", "id": "transcription_TU0_13652_from_RpoD_mono"}, {"reaction_type": {"TranscriptionReaction": {"transcription_data": "TU00505_from_RpoD_mono"}}, "name": "", "upper_bound": 1000.0, "lower_bound": 0.0, "metabolites": {"utp_c": -92, "RNA_degradosome": "-2.56410256410256e-5*mu", "NusA_mono": "-4.27350427350427e-6*mu", "NusG_mono": "-4.27350427350427e-6*mu", "h2o_c": -150.5, "tRNA_biomass": 73.136696268, "RpsJ_mono": "-4.27350427350427e-6*mu", "h_c": 150.5, "NusB_mono": "-4.27350427350427e-6*mu", "ctp_c": -97, "RplD_mono": "-4.27350427350427e-6*mu", "Rho_hexa_mod_3:mg2": "-4.27350427350427e-6*mu", "RpsD_mono": "-4.27350427350427e-6*mu", "atp_c": -102.5, "cmp_c": 22, "RplC_mono": "-4.27350427350427e-6*mu", "RNAP70-CPLX": "-0.00141324793028322*mu - 0.000553286564705882", "GreA_mono": "-4.27350427350427e-6*mu", "adp_c": 32.5, "gmp_c": 24, "Mfd_mono_mod_1:mg2": "-4.27350427350427e-6*mu", "ump_c": 53, "RpoZ_mono_mod_1:mg2": "-4.27350427350427e-6*mu", "amp_c": 19, "polycistronic_wout_rRNA_excision_machinery": "-2.56410256410256e-5*mu", "RNA_b4164": 1, "RNA_b4165": 1, "RNA_b4163": 1, "ppi_c": 346, "RplM_mono": "-4.27350427350427e-6*mu", "gtp_c": -87, "pi_c": 32.5, "GreB_mono": "-4.27350427350427e-6*mu"}, "objective_coefficient": 0.0, "variable_kind": "continuous", "id": "transcription_TU00505_from_RpoD_mono"}, {"reaction_type": {"TranscriptionReaction": {"transcription_data": "TU00183_from_RpoD_mono"}}, "name": "", "upper_bound": 1000.0, "lower_bound": 0.0, "metabolites": {"Rho_hexa_mod_3:mg2": "-4.27350427350427e-6*mu", "h2o_c": -3.0, "Mfd_mono_mod_1:mg2": "-4.27350427350427e-6*mu", "adp_c": 3.0, "atp_c": -234.0, "mRNA_biomass": 352.136745104, "RNAP70-CPLX": "-0.00493411416122004*mu - 0.00193170569411765", "ppi_c": 1208, "RpoZ_mono_mod_1:mg2": "-4.27350427350427e-6*mu", "NusG_mono": "-4.27350427350427e-6*mu", "utp_c": -334, "GreA_mono": "-4.27350427350427e-6*mu", "RNA_b3460": 1, "gtp_c": -292, "h_c": 3.0, "NusA_mono": "-4.27350427350427e-6*mu", "ctp_c": -351, "pi_c": 3.0, "GreB_mono": "-4.27350427350427e-6*mu"}, "objective_coefficient": 0.0, "variable_kind": "continuous", "id": "transcription_TU00183_from_RpoD_mono"}, {"reaction_type": {"TranscriptionReaction": {"transcription_data": "TU0_1062_from_RpoD_mono"}}, "name": "", "upper_bound": 1000.0, "lower_bound": 0.0, "metabolites": {"Rho_hexa_mod_3:mg2": "-4.27350427350427e-6*mu", "h2o_c": -3.0, "Mfd_mono_mod_1:mg2": "-4.27350427350427e-6*mu", "adp_c": 3.0, "atp_c": -177.0, "RNAP70-CPLX": "-0.00272846710239651*mu - 0.00106819487058823", "ppi_c": 668, "RpoZ_mono_mod_1:mg2": "-4.27350427350427e-6*mu", "NusG_mono": "-4.27350427350427e-6*mu", "utp_c": -179, "GreA_mono": "-4.27350427350427e-6*mu", "mRNA_biomass": 199.71011022700003, "gtp_c": -130, "h_c": 3.0, "NusA_mono": "-4.27350427350427e-6*mu", "ctp_c": -185, "RNA_b3860": 1, "pi_c": 3.0, "GreB_mono": "-4.27350427350427e-6*mu"}, "objective_coefficient": 0.0, "variable_kind": "continuous", "id": "transcription_TU0_1062_from_RpoD_mono"}, {"reaction_type": {"TranscriptionReaction": {"transcription_data": "TU0_13356_from_RPOS_MONOMER"}}, "name": "", "upper_bound": 1000.0, "lower_bound": 0.0, "metabolites": {"Rho_hexa_mod_3:mg2": "-4.27350427350427e-6*mu", "utp_c": -147, "Mfd_mono_mod_1:mg2": "-4.27350427350427e-6*mu", "adp_c": 3.0, "atp_c": -114.0, "RNAPS-CPLX": "-0.00223015424836601*mu - 0.000873105388235294", "ppi_c": 546, "RpoZ_mono_mod_1:mg2": "-4.27350427350427e-6*mu", "NusG_mono": "-4.27350427350427e-6*mu", "h2o_c": -3.0, "GreA_mono": "-4.27350427350427e-6*mu", "mRNA_biomass": 166.769168862, "gtp_c": -137, "h_c": 3.0, "NusA_mono": "-4.27350427350427e-6*mu", "ctp_c": -151, "pi_c": 3.0, "RNA_b1646": 1, "GreB_mono": "-4.27350427350427e-6*mu"}, "objective_coefficient": 0.0, "variable_kind": "continuous", "id": "transcription_TU0_13356_from_RPOS_MONOMER"}, {"reaction_type": {"TranscriptionReaction": {"transcription_data": "TU0_13243_from_RpoD_mono"}}, "name": "", "upper_bound": 1000.0, "lower_bound": 0.0, "metabolites": {"Rho_hexa_mod_3:mg2": "-4.27350427350427e-6*mu", "h2o_c": -3.0, "Mfd_mono_mod_1:mg2": "-4.27350427350427e-6*mu", "RNA_b1386": 1, "atp_c": -545.0, "adp_c": 3.0, "RNAP70-CPLX": "-0.00989682004357298*mu - 0.00387460504705882", "ppi_c": 2423, "RpoZ_mono_mod_1:mg2": "-4.27350427350427e-6*mu", "NusG_mono": "-4.27350427350427e-6*mu", "utp_c": -657, "GreA_mono": "-4.27350427350427e-6*mu", "mRNA_biomass": 727.2521176140001, "gtp_c": -607, "h_c": 3.0, "NusA_mono": "-4.27350427350427e-6*mu", "ctp_c": -617, "pi_c": 3.0, "GreB_mono": "-4.27350427350427e-6*mu"}, "objective_coefficient": 0.0, "variable_kind": "continuous", "id": "transcription_TU0_13243_from_RpoD_mono"}, {"reaction_type": {"TranscriptionReaction": {"transcription_data": "TU0_4904_from_RPOH_MONOMER"}}, "name": "", "upper_bound": 1000.0, "lower_bound": 0.0, "metabolites": {"Rho_hexa_mod_3:mg2": "-4.27350427350427e-6*mu", "utp_c": -553, "Mfd_mono_mod_1:mg2": "-4.27350427350427e-6*mu", "adp_c": 3.0, "atp_c": -528.0, "RNAP32-CPLX": "-0.00864695337690632*mu - 0.00338528224705882", "ppi_c": 2117, "RpoZ_mono_mod_1:mg2": "-4.27350427350427e-6*mu", "NusG_mono": "-4.27350427350427e-6*mu", "h2o_c": -3.0, "GreA_mono": "-4.27350427350427e-6*mu", "mRNA_biomass": 319.319805836, "gtp_c": -518, "h_c": 3.0, "NusA_mono": "-4.27350427350427e-6*mu", "ctp_c": -521, "pi_c": 3.0, "GreB_mono": "-4.27350427350427e-6*mu", "RNA_b1779": 1}, "objective_coefficient": 0.0, "variable_kind": "continuous", "id": "transcription_TU0_4904_from_RPOH_MONOMER"}, {"reaction_type": {"TranscriptionReaction": {"transcription_data": "TU0_8353_from_RPOH_MONOMER"}}, "name": "", "upper_bound": 1000.0, "lower_bound": 0.0, "metabolites": {"Rho_hexa_mod_3:mg2": "-4.27350427350427e-6*mu", "utp_c": -283, "RNA_b1380": 1, "Mfd_mono_mod_1:mg2": "-4.27350427350427e-6*mu", "adp_c": 3.0, "atp_c": -269.0, "RNAP32-CPLX": "-0.00433777254901961*mu - 0.00169823795294118", "ppi_c": 1062, "RpoZ_mono_mod_1:mg2": "-4.27350427350427e-6*mu", "NusG_mono": "-4.27350427350427e-6*mu", "h2o_c": -3.0, "GreA_mono": "-4.27350427350427e-6*mu", "mRNA_biomass": 316.66730505, "gtp_c": -246, "h_c": 3.0, "NusA_mono": "-4.27350427350427e-6*mu", "ctp_c": -267, "pi_c": 3.0, "GreB_mono": "-4.27350427350427e-6*mu"}, "objective_coefficient": 0.0, "variable_kind": "continuous", "id": "transcription_TU0_8353_from_RPOH_MONOMER"}, {"reaction_type": {"TranscriptionReaction": {"transcription_data": "TU0_3581_from_RPON_MONOMER"}}, "name": "", "upper_bound": 1000.0, "lower_bound": 0.0, "metabolites": {"utp_c": -1006, "NusG_mono": "-4.27350427350427e-6*mu", "h2o_c": -3.0, "mRNA_biomass": 1198.232395724, "h_c": 3.0, "ctp_c": -1094, "Rho_hexa_mod_3:mg2": "-4.27350427350427e-6*mu", "atp_c": -1055.0, "GreA_mono": "-4.27350427350427e-6*mu", "RNA_b2309": 1, "adp_c": 3.0, "RNA_b2310": 1, "Mfd_mono_mod_1:mg2": "-4.27350427350427e-6*mu", "RpoZ_mono_mod_1:mg2": "-4.27350427350427e-6*mu", "NusA_mono": "-4.27350427350427e-6*mu", "ppi_c": 4114, "GreB_mono": "-4.27350427350427e-6*mu", "RNA_b2308": 1, "RNAP54-CPLX": "-0.016803762962963*mu - 0.0065786732", "gtp_c": -962, "pi_c": 3.0, "RNA_b2306": 1, "RNA_b2307": 1}, "objective_coefficient": 0.0, "variable_kind": "continuous", "id": "transcription_TU0_3581_from_RPON_MONOMER"}, {"reaction_type": {"TranscriptionReaction": {"transcription_data": "TU0_14395_with_TERM0_1039_from_RpoD_mono"}}, "name": "", "upper_bound": 1000.0, "lower_bound": 0.0, "metabolites": {"utp_c": -1207, "Mfd_mono_mod_1:mg2": "-4.27350427350427e-6*mu", "atp_c": -1163, "RNA_b0026": 1, "RNA_b0029": 1, "RNAP70-CPLX": "-0.0214274527233115*mu - 0.00838884774117647", "ppi_c": 5246, "RpoZ_mono_mod_1:mg2": "-4.27350427350427e-6*mu", "NusG_mono": "-4.27350427350427e-6*mu", "GreA_mono": "-4.27350427350427e-6*mu", "mRNA_biomass": 1205.1818712680001, "gtp_c": -1348, "NusA_mono": "-4.27350427350427e-6*mu", "ctp_c": -1528, "GreB_mono": "-4.27350427350427e-6*mu"}, "objective_coefficient": 0.0, "variable_kind": "continuous", "id": "transcription_TU0_14395_with_TERM0_1039_from_RpoD_mono"}, {"reaction_type": {"TranscriptionReaction": {"transcription_data": "TU0_6562_with_PROS_TERMINATOR_from_RpoD_mono"}}, "name": "", "upper_bound": 1000.0, "lower_bound": 0.0, "metabolites": {"utp_c": -431, "Mfd_mono_mod_1:mg2": "-4.27350427350427e-6*mu", "atp_c": -403, "mRNA_biomass": 549.899440839, "RNAP70-CPLX": "-0.00742567843137255*mu - 0.00290715310588235", "ppi_c": 1818, "RpoZ_mono_mod_1:mg2": "-4.27350427350427e-6*mu", "NusG_mono": "-4.27350427350427e-6*mu", "GreA_mono": "-4.27350427350427e-6*mu", "RNA_b0194": 1, "gtp_c": -471, "NusA_mono": "-4.27350427350427e-6*mu", "ctp_c": -513, "GreB_mono": "-4.27350427350427e-6*mu"}, "objective_coefficient": 0.0, "variable_kind": "continuous", "id": "transcription_TU0_6562_with_PROS_TERMINATOR_from_RpoD_mono"}, {"reaction_type": {"TranscriptionReaction": {"transcription_data": "TU00167_with_TERM0261_from_RpoD_mono"}}, "name": "", "upper_bound": 1000.0, "lower_bound": 0.0, "metabolites": {"utp_c": -206, "Mfd_mono_mod_1:mg2": "-4.27350427350427e-6*mu", "atp_c": -163, "RNAP70-CPLX": "-0.00323903355119826*mu - 0.00126808163529412", "ppi_c": 793, "RpoZ_mono_mod_1:mg2": "-4.27350427350427e-6*mu", "NusG_mono": "-4.27350427350427e-6*mu", "RNA_b1252": 1, "GreA_mono": "-4.27350427350427e-6*mu", "mRNA_biomass": 230.52422128, "gtp_c": -214, "NusA_mono": "-4.27350427350427e-6*mu", "ctp_c": -210, "GreB_mono": "-4.27350427350427e-6*mu"}, "objective_coefficient": 0.0, "variable_kind": "continuous", "id": "transcription_TU00167_with_TERM0261_from_RpoD_mono"}, {"reaction_type": {"TranscriptionReaction": {"transcription_data": "TU0_14263_from_RpoD_mono"}}, "name": "", "upper_bound": 1000.0, "lower_bound": 0.0, "metabolites": {"Rho_hexa_mod_3:mg2": "-4.27350427350427e-6*mu", "h2o_c": -3.0, "Mfd_mono_mod_1:mg2": "-4.27350427350427e-6*mu", "adp_c": 3.0, "atp_c": -772.0, "mRNA_biomass": 605.3973142699999, "RNAP70-CPLX": "-0.013429939869281*mu - 0.00525782145882353", "ppi_c": 3288, "RpoZ_mono_mod_1:mg2": "-4.27350427350427e-6*mu", "NusG_mono": "-4.27350427350427e-6*mu", "utp_c": -828, "GreA_mono": "-4.27350427350427e-6*mu", "RNA_b3741": 1, "gtp_c": -843, "h_c": 3.0, "NusA_mono": "-4.27350427350427e-6*mu", "ctp_c": -848, "pi_c": 3.0, "GreB_mono": "-4.27350427350427e-6*mu"}, "objective_coefficient": 0.0, "variable_kind": "continuous", "id": "transcription_TU0_14263_from_RpoD_mono"}, {"reaction_type": {"TranscriptionReaction": {"transcription_data": "TU0_14506_from_RpoD_mono"}}, "name": "", "upper_bound": 1000.0, "lower_bound": 0.0, "metabolites": {"Rho_hexa_mod_3:mg2": "-4.27350427350427e-6*mu", "h2o_c": -3.0, "Mfd_mono_mod_1:mg2": "-4.27350427350427e-6*mu", "NusA_mono": "-4.27350427350427e-6*mu", "atp_c": -260.0, "RNAP70-CPLX": "-0.00468087320261438*mu - 0.00183256185882353", "ppi_c": 1146, "RpoZ_mono_mod_1:mg2": "-4.27350427350427e-6*mu", "NusG_mono": "-4.27350427350427e-6*mu", "utp_c": -252, "GreB_mono": "-4.27350427350427e-6*mu", "GreA_mono": "-4.27350427350427e-6*mu", "mRNA_biomass": 365.051159466, "gtp_c": -251, "h_c": 3.0, "adp_c": 3.0, "ctp_c": -386, "pi_c": 3.0, "RNA_b0514": 1}, "objective_coefficient": 0.0, "variable_kind": "continuous", "id": "transcription_TU0_14506_from_RpoD_mono"}, {"reaction_type": {"TranscriptionReaction": {"transcription_data": "TU0_5182_from_RpoD_mono"}}, "name": "", "upper_bound": 1000.0, "lower_bound": 0.0, "metabolites": {"mRNA_biomass": 623.60199085, "RNA_b2320": 1, "h2o_c": -3.0, "Mfd_mono_mod_1:mg2": "-4.27350427350427e-6*mu", "adp_c": 3.0, "atp_c": -935.0, "Rho_hexa_mod_3:mg2": "-4.27350427350427e-6*mu", "RNAP70-CPLX": "-0.0155334736383442*mu - 0.00608135492941176", "ppi_c": 3803, "RpoZ_mono_mod_1:mg2": "-4.27350427350427e-6*mu", "NusG_mono": "-4.27350427350427e-6*mu", "utp_c": -857, "GreA_mono": "-4.27350427350427e-6*mu", "RNA_b2318": 1, "gtp_c": -921, "h_c": 3.0, "NusA_mono": "-4.27350427350427e-6*mu", "ctp_c": -1093, "pi_c": 3.0, "GreB_mono": "-4.27350427350427e-6*mu"}, "objective_coefficient": 0.0, "variable_kind": "continuous", "id": "transcription_TU0_5182_from_RpoD_mono"}, {"reaction_type": {"TranscriptionReaction": {"transcription_data": "TU0_8476_with_METYT2_from_RpoD_mono"}}, "name": "", "upper_bound": 1000.0, "lower_bound": 0.0, "metabolites": {"utp_c": -81, "RNA_degradosome": "-8.54700854700855e-6*mu", "NusG_mono": "-4.27350427350427e-6*mu", "h2o_c": -335.0, "tRNA_biomass": 24.765038577, "RpsJ_mono": "-4.27350427350427e-6*mu", "h_c": 335.0, "NusB_mono": "-4.27350427350427e-6*mu", "ctp_c": -80, "RplD_mono": "-4.27350427350427e-6*mu", "ump_c": 66, "RpsD_mono": "-4.27350427350427e-6*mu", "atp_c": -166.0, "cmp_c": 56, "RplC_mono": "-4.27350427350427e-6*mu", "RNAP70-CPLX": "-0.00140916339869281*mu - 0.000551687470588235", "GreA_mono": "-4.27350427350427e-6*mu", "RNA_b3171": 1, "adp_c": 67.0, "gmp_c": 59, "Mfd_mono_mod_1:mg2": "-4.27350427350427e-6*mu", "RpoZ_mono_mod_1:mg2": "-4.27350427350427e-6*mu", "amp_c": 87, "NusA_mono": "-4.27350427350427e-6*mu", "monocistronic_excision_machinery": "-8.54700854700855e-6*mu", "ppi_c": 345, "RplM_mono": "-4.27350427350427e-6*mu", "gtp_c": -85, "pi_c": 67.0, "GreB_mono": "-4.27350427350427e-6*mu"}, "objective_coefficient": 0.0, "variable_kind": "continuous", "id": "transcription_TU0_8476_with_METYT2_from_RpoD_mono"}, {"reaction_type": {"TranscriptionReaction": {"transcription_data": "TU0_8476_with_METYT1_from_RpoD_mono"}}, "name": "", "upper_bound": 1000.0, "lower_bound": 0.0, "metabolites": {"utp_c": -72, "RNA_degradosome": "-8.54700854700855e-6*mu", "NusG_mono": "-4.27350427350427e-6*mu", "h2o_c": -283.75, "tRNA_biomass": 24.765038577, "RpsJ_mono": "-4.27350427350427e-6*mu", "h_c": 283.75, "NusB_mono": "-4.27350427350427e-6*mu", "ctp_c": -72, "RplD_mono": "-4.27350427350427e-6*mu", "ump_c": 57, "RpsD_mono": "-4.27350427350427e-6*mu", "atp_c": -139.75, "cmp_c": 48, "RplC_mono": "-4.27350427350427e-6*mu", "RNAP70-CPLX": "-0.00124169760348584*mu - 0.000486124611764706", "GreA_mono": "-4.27350427350427e-6*mu", "RNA_b3171": 1, "adp_c": 56.75, "gmp_c": 51, "Mfd_mono_mod_1:mg2": "-4.27350427350427e-6*mu", "RpoZ_mono_mod_1:mg2": "-4.27350427350427e-6*mu", "amp_c": 71, "NusA_mono": "-4.27350427350427e-6*mu", "monocistronic_excision_machinery": "-8.54700854700855e-6*mu", "ppi_c": 304, "RplM_mono": "-4.27350427350427e-6*mu", "gtp_c": -77, "pi_c": 56.75, "GreB_mono": "-4.27350427350427e-6*mu"}, "objective_coefficient": 0.0, "variable_kind": "continuous", "id": "transcription_TU0_8476_with_METYT1_from_RpoD_mono"}, {"reaction_type": {"TranscriptionReaction": {"transcription_data": "TU0_14696_with_TERM0_1095_from_RpoD_mono"}}, "name": "", "upper_bound": 1000.0, "lower_bound": 0.0, "metabolites": {"utp_c": -184, "Mfd_mono_mod_1:mg2": "-4.27350427350427e-6*mu", "atp_c": -160, "RNAP70-CPLX": "-0.00316142745098039*mu - 0.00123769884705882", "ppi_c": 774, "RpoZ_mono_mod_1:mg2": "-4.27350427350427e-6*mu", "NusG_mono": "-4.27350427350427e-6*mu", "GreA_mono": "-4.27350427350427e-6*mu", "mRNA_biomass": 219.247079267, "RNA_b3643": 1, "gtp_c": -190, "NusA_mono": "-4.27350427350427e-6*mu", "ctp_c": -240, "GreB_mono": "-4.27350427350427e-6*mu"}, "objective_coefficient": 0.0, "variable_kind": "continuous", "id": "transcription_TU0_14696_with_TERM0_1095_from_RpoD_mono"}, {"reaction_type": {"TranscriptionReaction": {"transcription_data": "TU0_13013_from_RpoD_mono"}}, "name": "", "upper_bound": 1000.0, "lower_bound": 0.0, "metabolites": {"Rho_hexa_mod_3:mg2": "-4.27350427350427e-6*mu", "h2o_c": -3.0, "Mfd_mono_mod_1:mg2": "-4.27350427350427e-6*mu", "adp_c": 3.0, "atp_c": -409.0, "RNAP70-CPLX": "-0.0068252522875817*mu - 0.00267208627058823", "ppi_c": 1671, "RpoZ_mono_mod_1:mg2": "-4.27350427350427e-6*mu", "NusG_mono": "-4.27350427350427e-6*mu", "utp_c": -429, "RNA_b0650": 1, "GreA_mono": "-4.27350427350427e-6*mu", "mRNA_biomass": 533.899378811, "gtp_c": -386, "h_c": 3.0, "NusA_mono": "-4.27350427350427e-6*mu", "ctp_c": -450, "pi_c": 3.0, "GreB_mono": "-4.27350427350427e-6*mu"}, "objective_coefficient": 0.0, "variable_kind": "continuous", "id": "transcription_TU0_13013_from_RpoD_mono"}, {"reaction_type": {"TranscriptionReaction": {"transcription_data": "TU00435_with_TERM72_from_RpoD_mono"}}, "name": "", "upper_bound": 1000.0, "lower_bound": 0.0, "metabolites": {"utp_c": -1105, "RpoZ_mono_mod_1:mg2": "-4.27350427350427e-6*mu", "Mfd_mono_mod_1:mg2": "-4.27350427350427e-6*mu", "atp_c": -895, "RNA_b3065": 1, "ppi_c": 4228, "RNA_b3067": 1, "NusG_mono": "-4.27350427350427e-6*mu", "GreA_mono": "-4.27350427350427e-6*mu", "mRNA_biomass": 657.660027318, "gtp_c": -1092, "NusA_mono": "-4.27350427350427e-6*mu", "RNAP70-CPLX": "-0.0172693995642701*mu - 0.00676096992941176", "ctp_c": -1136, "GreB_mono": "-4.27350427350427e-6*mu"}, "objective_coefficient": 0.0, "variable_kind": "continuous", "id": "transcription_TU00435_with_TERM72_from_RpoD_mono"}, {"reaction_type": {"TranscriptionReaction": {"transcription_data": "TU00301_from_RpoD_mono"}}, "name": "", "upper_bound": 1000.0, "lower_bound": 0.0, "metabolites": {"Rho_hexa_mod_3:mg2": "-4.27350427350427e-6*mu", "h2o_c": -3.0, "RpoZ_mono_mod_1:mg2": "-4.27350427350427e-6*mu", "Mfd_mono_mod_1:mg2": "-4.27350427350427e-6*mu", "RNA_b0763": 1, "atp_c": -637.0, "adp_c": 3.0, "RNAP70-CPLX": "-0.010419640087146*mu - 0.00407928909411765", "ppi_c": 2551, "RNA_b0765": 1, "NusG_mono": "-4.27350427350427e-6*mu", "utp_c": -572, "GreB_mono": "-4.27350427350427e-6*mu", "GreA_mono": "-4.27350427350427e-6*mu", "mRNA_biomass": 807.117628703, "gtp_c": -608, "h_c": 3.0, "NusA_mono": "-4.27350427350427e-6*mu", "ctp_c": -737, "pi_c": 3.0, "RNA_b0764": 1}, "objective_coefficient": 0.0, "variable_kind": "continuous", "id": "transcription_TU00301_from_RpoD_mono"}, {"reaction_type": {"TranscriptionReaction": {"transcription_data": "TU00029_from_RPON_MONOMER"}}, "name": "", "upper_bound": 1000.0, "lower_bound": 0.0, "metabolites": {"Rho_hexa_mod_3:mg2": "-4.27350427350427e-6*mu", "utp_c": -972, "RpoZ_mono_mod_1:mg2": "-4.27350427350427e-6*mu", "Mfd_mono_mod_1:mg2": "-4.27350427350427e-6*mu", "adp_c": 3.0, "atp_c": -957.0, "ppi_c": 4239, "RNAP54-CPLX": "-0.0173143294117647*mu - 0.00677855996470588", "NusG_mono": "-4.27350427350427e-6*mu", "h2o_c": -3.0, "GreA_mono": "-4.27350427350427e-6*mu", "mRNA_biomass": 452.42338249, "RNA_b3870": 1, "gtp_c": -1130, "h_c": 3.0, "NusA_mono": "-4.27350427350427e-6*mu", "ctp_c": -1183, "pi_c": 3.0, "GreB_mono": "-4.27350427350427e-6*mu"}, "objective_coefficient": 0.0, "variable_kind": "continuous", "id": "transcription_TU00029_from_RPON_MONOMER"}, {"reaction_type": {"TranscriptionReaction": {"transcription_data": "TU0_8764_from_RpoD_mono"}}, "name": "", "upper_bound": 1000.0, "lower_bound": 0.0, "metabolites": {"Rho_hexa_mod_3:mg2": "-4.27350427350427e-6*mu", "h2o_c": -3.0, "Mfd_mono_mod_1:mg2": "-4.27350427350427e-6*mu", "adp_c": 3.0, "atp_c": -157.0, "RNA_b0404": 1, "RNAP70-CPLX": "-0.00237719738562091*mu - 0.000930672776470588", "ppi_c": 582, "RpoZ_mono_mod_1:mg2": "-4.27350427350427e-6*mu", "NusG_mono": "-4.27350427350427e-6*mu", "utp_c": -119, "GreA_mono": "-4.27350427350427e-6*mu", "mRNA_biomass": 187.08961102199996, "gtp_c": -156, "h_c": 3.0, "NusA_mono": "-4.27350427350427e-6*mu", "ctp_c": -153, "pi_c": 3.0, "GreB_mono": "-4.27350427350427e-6*mu"}, "objective_coefficient": 0.0, "variable_kind": "continuous", "id": "transcription_TU0_8764_from_RpoD_mono"}, {"reaction_type": {"TranscriptionReaction": {"transcription_data": "TU0_13713_from_RpoD_mono"}}, "name": "", "upper_bound": 1000.0, "lower_bound": 0.0, "metabolites": {"Rho_hexa_mod_3:mg2": "-4.27350427350427e-6*mu", "h2o_c": -3.0, "Mfd_mono_mod_1:mg2": "-4.27350427350427e-6*mu", "adp_c": 3.0, "atp_c": -303.0, "RNAP70-CPLX": "-0.00434185708061002*mu - 0.00169983704705882", "ppi_c": 1063, "RpoZ_mono_mod_1:mg2": "-4.27350427350427e-6*mu", "NusG_mono": "-4.27350427350427e-6*mu", "utp_c": -194, "RNA_b2682": 1, "GreA_mono": "-4.27350427350427e-6*mu", "mRNA_biomass": 345.443388054, "gtp_c": -281, "h_c": 3.0, "NusA_mono": "-4.27350427350427e-6*mu", "ctp_c": -288, "pi_c": 3.0, "RNA_b2683": 1, "GreB_mono": "-4.27350427350427e-6*mu"}, "objective_coefficient": 0.0, "variable_kind": "continuous", "id": "transcription_TU0_13713_from_RpoD_mono"}, {"reaction_type": {"TranscriptionReaction": {"transcription_data": "TU0_13848_from_RpoD_mono"}}, "name": "", "upper_bound": 1000.0, "lower_bound": 0.0, "metabolites": {"Rho_hexa_mod_3:mg2": "-4.27350427350427e-6*mu", "utp_c": -96, "Mfd_mono_mod_1:mg2": "-4.27350427350427e-6*mu", "NusA_mono": "-4.27350427350427e-6*mu", "atp_c": -88.0, "RNAP70-CPLX": "-0.00150719215686274*mu - 0.000590065729411765", "ppi_c": 369, "RpoZ_mono_mod_1:mg2": "-4.27350427350427e-6*mu", "NusG_mono": "-4.27350427350427e-6*mu", "h2o_c": -3.0, "GreB_mono": "-4.27350427350427e-6*mu", "GreA_mono": "-4.27350427350427e-6*mu", "mRNA_biomass": 117.218295629, "gtp_c": -71, "h_c": 3.0, "adp_c": 3.0, "ctp_c": -117, "pi_c": 3.0, "RNA_b3058": 1}, "objective_coefficient": 0.0, "variable_kind": "continuous", "id": "transcription_TU0_13848_from_RpoD_mono"}, {"reaction_type": {"TranscriptionReaction": {"transcription_data": "TU484_from_RpoD_mono"}}, "name": "", "upper_bound": 1000.0, "lower_bound": 0.0, "metabolites": {"Rho_hexa_mod_3:mg2": "-4.27350427350427e-6*mu", "utp_c": -298, "Mfd_mono_mod_1:mg2": "-4.27350427350427e-6*mu", "adp_c": 3.0, "atp_c": -257.0, "RNAP70-CPLX": "-0.00488509978213507*mu - 0.00191251656470588", "ppi_c": 1196, "RpoZ_mono_mod_1:mg2": "-4.27350427350427e-6*mu", "NusG_mono": "-4.27350427350427e-6*mu", "h2o_c": -3.0, "GreA_mono": "-4.27350427350427e-6*mu", "mRNA_biomass": 355.376112473, "gtp_c": -288, "h_c": 3.0, "NusA_mono": "-4.27350427350427e-6*mu", "ctp_c": -356, "RNA_b2563": 1, "pi_c": 3.0, "GreB_mono": "-4.27350427350427e-6*mu", "RNA_b2564": 1}, "objective_coefficient": 0.0, "variable_kind": "continuous", "id": "transcription_TU484_from_RpoD_mono"}, {"reaction_type": {"TranscriptionReaction": {"transcription_data": "TU0_12951_from_RpoD_mono"}}, "name": "", "upper_bound": 1000.0, "lower_bound": 0.0, "metabolites": {"Rho_hexa_mod_3:mg2": "-4.27350427350427e-6*mu", "h2o_c": -3.0, "Mfd_mono_mod_1:mg2": "-4.27350427350427e-6*mu", "NusA_mono": "-4.27350427350427e-6*mu", "atp_c": -234.0, "RNAP70-CPLX": "-0.00403143267973856*mu - 0.00157830589411765", "ppi_c": 987, "RpoZ_mono_mod_1:mg2": "-4.27350427350427e-6*mu", "NusG_mono": "-4.27350427350427e-6*mu", "utp_c": -227, "GreA_mono": "-4.27350427350427e-6*mu", "mRNA_biomass": 308.40907734300004, "gtp_c": -248, "h_c": 3.0, "adp_c": 3.0, "RNA_b0475": 1, "ctp_c": -281, "pi_c": 3.0, "GreB_mono": "-4.27350427350427e-6*mu"}, "objective_coefficient": 0.0, "variable_kind": "continuous", "id": "transcription_TU0_12951_from_RpoD_mono"}, {"reaction_type": {"TranscriptionReaction": {"transcription_data": "TU0_4905_from_RPOS_MONOMER"}}, "name": "", "upper_bound": 1000.0, "lower_bound": 0.0, "metabolites": {"Rho_hexa_mod_3:mg2": "-4.27350427350427e-6*mu", "utp_c": -272, "Mfd_mono_mod_1:mg2": "-4.27350427350427e-6*mu", "adp_c": 3.0, "atp_c": -254.0, "RNAPS-CPLX": "-0.00421523660130719*mu - 0.00165026512941176", "ppi_c": 1032, "RpoZ_mono_mod_1:mg2": "-4.27350427350427e-6*mu", "NusG_mono": "-4.27350427350427e-6*mu", "h2o_c": -3.0, "GreA_mono": "-4.27350427350427e-6*mu", "mRNA_biomass": 319.319805836, "gtp_c": -265, "h_c": 3.0, "NusA_mono": "-4.27350427350427e-6*mu", "ctp_c": -244, "pi_c": 3.0, "GreB_mono": "-4.27350427350427e-6*mu", "RNA_b1779": 1}, "objective_coefficient": 0.0, "variable_kind": "continuous", "id": "transcription_TU0_4905_from_RPOS_MONOMER"}, {"reaction_type": {"TranscriptionReaction": {"transcription_data": "TU0_4905_from_RpoD_mono"}}, "name": "", "upper_bound": 1000.0, "lower_bound": 0.0, "metabolites": {"Rho_hexa_mod_3:mg2": "-4.27350427350427e-6*mu", "h2o_c": -3.0, "Mfd_mono_mod_1:mg2": "-4.27350427350427e-6*mu", "adp_c": 3.0, "atp_c": -254.0, "RNAP70-CPLX": "-0.00421523660130719*mu - 0.00165026512941176", "ppi_c": 1032, "RpoZ_mono_mod_1:mg2": "-4.27350427350427e-6*mu", "NusG_mono": "-4.27350427350427e-6*mu", "utp_c": -272, "GreA_mono": "-4.27350427350427e-6*mu", "mRNA_biomass": 319.319805836, "gtp_c": -265, "h_c": 3.0, "NusA_mono": "-4.27350427350427e-6*mu", "ctp_c": -244, "pi_c": 3.0, "GreB_mono": "-4.27350427350427e-6*mu", "RNA_b1779": 1}, "objective_coefficient": 0.0, "variable_kind": "continuous", "id": "transcription_TU0_4905_from_RpoD_mono"}, {"reaction_type": {"TranscriptionReaction": {"transcription_data": "TU0_3602_from_RPON_MONOMER"}}, "name": "", "upper_bound": 1000.0, "lower_bound": 0.0, "metabolites": {"Rho_hexa_mod_3:mg2": "-4.27350427350427e-6*mu", "utp_c": -1331, "Mfd_mono_mod_1:mg2": "-4.27350427350427e-6*mu", "NusA_mono": "-4.27350427350427e-6*mu", "atp_c": -1247.0, "mRNA_biomass": 1127.321965993, "ppi_c": 5947, "RpoZ_mono_mod_1:mg2": "-4.27350427350427e-6*mu", "NusG_mono": "-4.27350427350427e-6*mu", "h2o_c": -3.0, "GreA_mono": "-4.27350427350427e-6*mu", "RNA_b0334": 1, "RNAP54-CPLX": "-0.0242907093681917*mu - 0.00950981271764706", "gtp_c": -1639, "h_c": 3.0, "RNA_b0333": 1, "ctp_c": -1733, "RNA_b0331": 1, "pi_c": 3.0, "GreB_mono": "-4.27350427350427e-6*mu", "adp_c": 3.0}, "objective_coefficient": 0.0, "variable_kind": "continuous", "id": "transcription_TU0_3602_from_RPON_MONOMER"}, {"reaction_type": {"TranscriptionReaction": {"transcription_data": "TU00375_from_RpoD_mono"}}, "name": "", "upper_bound": 1000.0, "lower_bound": 0.0, "metabolites": {"Rho_hexa_mod_3:mg2": "-4.27350427350427e-6*mu", "h2o_c": -3.0, "Mfd_mono_mod_1:mg2": "-4.27350427350427e-6*mu", "adp_c": 3.0, "atp_c": -363.0, "RNAP70-CPLX": "-0.00575918954248366*mu - 0.00225472270588235", "ppi_c": 1410, "RpoZ_mono_mod_1:mg2": "-4.27350427350427e-6*mu", "NusG_mono": "-4.27350427350427e-6*mu", "utp_c": -334, "GreB_mono": "-4.27350427350427e-6*mu", "GreA_mono": "-4.27350427350427e-6*mu", "mRNA_biomass": 425.22139248900004, "gtp_c": -336, "h_c": 3.0, "NusA_mono": "-4.27350427350427e-6*mu", "ctp_c": -380, "pi_c": 3.0, "RNA_b2366": 1}, "objective_coefficient": 0.0, "variable_kind": "continuous", "id": "transcription_TU00375_from_RpoD_mono"}, {"reaction_type": {"TranscriptionReaction": {"transcription_data": "TU0_8681_from_RpoD_mono"}}, "name": "", "upper_bound": 1000.0, "lower_bound": 0.0, "metabolites": {"Rho_hexa_mod_3:mg2": "-4.27350427350427e-6*mu", "h2o_c": -3.0, "Mfd_mono_mod_1:mg2": "-4.27350427350427e-6*mu", "adp_c": 3.0, "atp_c": -66.0, "RNA_b0968": 1, "RNAP70-CPLX": "-0.00113958431372549*mu - 0.000446147258823529", "ppi_c": 279, "RpoZ_mono_mod_1:mg2": "-4.27350427350427e-6*mu", "NusG_mono": "-4.27350427350427e-6*mu", "utp_c": -70, "GreA_mono": "-4.27350427350427e-6*mu", "mRNA_biomass": 88.72821397899999, "gtp_c": -57, "h_c": 3.0, "NusA_mono": "-4.27350427350427e-6*mu", "ctp_c": -89, "pi_c": 3.0, "GreB_mono": "-4.27350427350427e-6*mu"}, "objective_coefficient": 0.0, "variable_kind": "continuous", "id": "transcription_TU0_8681_from_RpoD_mono"}, {"reaction_type": {"TranscriptionReaction": {"transcription_data": "TU00506_from_RpoD_mono"}}, "name": "", "upper_bound": 1000.0, "lower_bound": 0.0, "metabolites": {"utp_c": -26, "RNA_degradosome": "-8.54700854700855e-6*mu", "NusG_mono": "-4.27350427350427e-6*mu", "h2o_c": -26.75, "tRNA_biomass": 27.142305465, "ctp_c": -26, "h_c": 26.75, "NusB_mono": "-4.27350427350427e-6*mu", "RpsJ_mono": "-4.27350427350427e-6*mu", "RplD_mono": "-4.27350427350427e-6*mu", "ump_c": 3, "RpsD_mono": "-4.27350427350427e-6*mu", "atp_c": -30.75, "cmp_c": 2, "RplC_mono": "-4.27350427350427e-6*mu", "RNAP70-CPLX": "-0.00042479128540305*mu - 0.000166305788235294", "GreA_mono": "-4.27350427350427e-6*mu", "adp_c": 7.75, "gmp_c": 7, "Mfd_mono_mod_1:mg2": "-4.27350427350427e-6*mu", "Rho_hexa_mod_3:mg2": "-4.27350427350427e-6*mu", "RpoZ_mono_mod_1:mg2": "-4.27350427350427e-6*mu", "RNA_b4270": 1, "amp_c": 7, "NusA_mono": "-4.27350427350427e-6*mu", "monocistronic_excision_machinery": "-8.54700854700855e-6*mu", "ppi_c": 104, "RplM_mono": "-4.27350427350427e-6*mu", "gtp_c": -29, "pi_c": 7.75, "GreB_mono": "-4.27350427350427e-6*mu"}, "objective_coefficient": 0.0, "variable_kind": "continuous", "id": "transcription_TU00506_from_RpoD_mono"}, {"reaction_type": {"TranscriptionReaction": {"transcription_data": "TU00184_from_RpoD_mono"}}, "name": "", "upper_bound": 1000.0, "lower_bound": 0.0, "metabolites": {"h2o_c": -3.0, "NusG_mono": "-4.27350427350427e-6*mu", "utp_c": -1067, "mRNA_biomass": 1536.557160137, "h_c": 3.0, "ctp_c": -1488, "Rho_hexa_mod_3:mg2": "-4.27350427350427e-6*mu", "atp_c": -1208.0, "RNAP70-CPLX": "-0.020553362962963*mu - 0.0080466416", "GreA_mono": "-4.27350427350427e-6*mu", "adp_c": 3.0, "Mfd_mono_mod_1:mg2": "-4.27350427350427e-6*mu", "RpoZ_mono_mod_1:mg2": "-4.27350427350427e-6*mu", "NusA_mono": "-4.27350427350427e-6*mu", "RNA_b3455": 1, "RNA_b3454": 1, "RNA_b3457": 1, "RNA_b3456": 1, "RNA_b3458": 1, "ppi_c": 5032, "gtp_c": -1272, "pi_c": 3.0, "GreB_mono": "-4.27350427350427e-6*mu"}, "objective_coefficient": 0.0, "variable_kind": "continuous", "id": "transcription_TU00184_from_RpoD_mono"}, {"reaction_type": {"TranscriptionReaction": {"transcription_data": "TU00097_from_RPOS_MONOMER"}}, "name": "", "upper_bound": 1000.0, "lower_bound": 0.0, "metabolites": {"Rho_hexa_mod_3:mg2": "-4.27350427350427e-6*mu", "h2o_c": -3.0, "Mfd_mono_mod_1:mg2": "-4.27350427350427e-6*mu", "RNA_b0979": 1, "atp_c": -1085.0, "RNA_b0978": 1, "RNAPS-CPLX": "-0.017179539869281*mu - 0.00672578985882353", "ppi_c": 4206, "RpoZ_mono_mod_1:mg2": "-4.27350427350427e-6*mu", "NusG_mono": "-4.27350427350427e-6*mu", "utp_c": -879, "RNA_b0980": 1, "GreA_mono": "-4.27350427350427e-6*mu", "mRNA_biomass": 1276.708942501, "gtp_c": -1059, "h_c": 3.0, "NusA_mono": "-4.27350427350427e-6*mu", "ctp_c": -1186, "pi_c": 3.0, "GreB_mono": "-4.27350427350427e-6*mu", "adp_c": 3.0}, "objective_coefficient": 0.0, "variable_kind": "continuous", "id": "transcription_TU00097_from_RPOS_MONOMER"}, {"reaction_type": {"TranscriptionReaction": {"transcription_data": "TU00097_from_RpoD_mono"}}, "name": "", "upper_bound": 1000.0, "lower_bound": 0.0, "metabolites": {"Rho_hexa_mod_3:mg2": "-4.27350427350427e-6*mu", "h2o_c": -3.0, "Mfd_mono_mod_1:mg2": "-4.27350427350427e-6*mu", "RNA_b0979": 1, "atp_c": -1085.0, "RNA_b0978": 1, "RNAP70-CPLX": "-0.017179539869281*mu - 0.00672578985882353", "ppi_c": 4206, "RpoZ_mono_mod_1:mg2": "-4.27350427350427e-6*mu", "NusG_mono": "-4.27350427350427e-6*mu", "utp_c": -879, "RNA_b0980": 1, "GreA_mono": "-4.27350427350427e-6*mu", "mRNA_biomass": 1276.708942501, "gtp_c": -1059, "h_c": 3.0, "NusA_mono": "-4.27350427350427e-6*mu", "ctp_c": -1186, "pi_c": 3.0, "GreB_mono": "-4.27350427350427e-6*mu", "adp_c": 3.0}, "objective_coefficient": 0.0, "variable_kind": "continuous", "id": "transcription_TU00097_from_RpoD_mono"}, {"reaction_type": {"TranscriptionReaction": {"transcription_data": "TU0_5183_from_RpoD_mono"}}, "name": "", "upper_bound": 1000.0, "lower_bound": 0.0, "metabolites": {"Rho_hexa_mod_3:mg2": "-4.27350427350427e-6*mu", "h2o_c": -3.0, "Mfd_mono_mod_1:mg2": "-4.27350427350427e-6*mu", "adp_c": 3.0, "atp_c": -690.0, "mRNA_biomass": 259.984323953, "RNAP70-CPLX": "-0.0114734492374728*mu - 0.00449185537647059", "ppi_c": 2809, "RpoZ_mono_mod_1:mg2": "-4.27350427350427e-6*mu", "NusG_mono": "-4.27350427350427e-6*mu", "utp_c": -636, "GreA_mono": "-4.27350427350427e-6*mu", "RNA_b2318": 1, "gtp_c": -685, "h_c": 3.0, "NusA_mono": "-4.27350427350427e-6*mu", "ctp_c": -801, "pi_c": 3.0, "GreB_mono": "-4.27350427350427e-6*mu"}, "objective_coefficient": 0.0, "variable_kind": "continuous", "id": "transcription_TU0_5183_from_RpoD_mono"}, {"reaction_type": {"TranscriptionReaction": {"transcription_data": "TU0_14489_from_RpoD_mono"}}, "name": "", "upper_bound": 1000.0, "lower_bound": 0.0, "metabolites": {"RNA_b2893": 1, "h2o_c": -3.0, "Mfd_mono_mod_1:mg2": "-4.27350427350427e-6*mu", "adp_c": 3.0, "atp_c": -807.0, "Rho_hexa_mod_3:mg2": "-4.27350427350427e-6*mu", "RNAP70-CPLX": "-0.0142100854030501*mu - 0.00556324843529412", "ppi_c": 3479, "RpoZ_mono_mod_1:mg2": "-4.27350427350427e-6*mu", "NusG_mono": "-4.27350427350427e-6*mu", "utp_c": -811, "GreA_mono": "-4.27350427350427e-6*mu", "mRNA_biomass": 226.65093369099998, "gtp_c": -846, "h_c": 3.0, "NusA_mono": "-4.27350427350427e-6*mu", "ctp_c": -1018, "pi_c": 3.0, "GreB_mono": "-4.27350427350427e-6*mu"}, "objective_coefficient": 0.0, "variable_kind": "continuous", "id": "transcription_TU0_14489_from_RpoD_mono"}, {"reaction_type": {"TranscriptionReaction": {"transcription_data": "TU0_14489_from_RPOH_MONOMER"}}, "name": "", "upper_bound": 1000.0, "lower_bound": 0.0, "metabolites": {"RNA_b2893": 1, "h2o_c": -3.0, "Mfd_mono_mod_1:mg2": "-4.27350427350427e-6*mu", "adp_c": 3.0, "atp_c": -807.0, "RNAP32-CPLX": "-0.0142100854030501*mu - 0.00556324843529412", "ppi_c": 3479, "RpoZ_mono_mod_1:mg2": "-4.27350427350427e-6*mu", "NusG_mono": "-4.27350427350427e-6*mu", "utp_c": -811, "GreA_mono": "-4.27350427350427e-6*mu", "mRNA_biomass": 226.65093369099998, "gtp_c": -846, "h_c": 3.0, "NusA_mono": "-4.27350427350427e-6*mu", "ctp_c": -1018, "pi_c": 3.0, "Rho_hexa_mod_3:mg2": "-4.27350427350427e-6*mu", "GreB_mono": "-4.27350427350427e-6*mu"}, "objective_coefficient": 0.0, "variable_kind": "continuous", "id": "transcription_TU0_14489_from_RPOH_MONOMER"}, {"reaction_type": {"TranscriptionReaction": {"transcription_data": "TU0_12830_from_RpoD_mono"}}, "name": "", "upper_bound": 1000.0, "lower_bound": 0.0, "metabolites": {"Rho_hexa_mod_3:mg2": "-4.27350427350427e-6*mu", "h2o_c": -3.0, "NusA_mono": "-4.27350427350427e-6*mu", "RNA_b0172": 1, "atp_c": -114.0, "RNAP70-CPLX": "-0.00227916862745098*mu - 0.000892294517647059", "ppi_c": 558, "RpoZ_mono_mod_1:mg2": "-4.27350427350427e-6*mu", "NusG_mono": "-4.27350427350427e-6*mu", "utp_c": -163, "GreA_mono": "-4.27350427350427e-6*mu", "mRNA_biomass": 177.75909253800003, "gtp_c": -130, "h_c": 3.0, "adp_c": 3.0, "ctp_c": -154, "Mfd_mono_mod_1:mg2": "-4.27350427350427e-6*mu", "pi_c": 3.0, "GreB_mono": "-4.27350427350427e-6*mu"}, "objective_coefficient": 0.0, "variable_kind": "continuous", "id": "transcription_TU0_12830_from_RpoD_mono"}, {"reaction_type": {"TranscriptionReaction": {"transcription_data": "TU0_1601_from_RpoD_mono"}}, "name": "", "upper_bound": 1000.0, "lower_bound": 0.0, "metabolites": {"h2o_c": -3.0, "NusG_mono": "-4.27350427350427e-6*mu", "utp_c": -980, "mRNA_biomass": 1266.607625671, "h_c": 3.0, "ctp_c": -1339, "Rho_hexa_mod_3:mg2": "-4.27350427350427e-6*mu", "atp_c": -1110.0, "RNAP70-CPLX": "-0.018817437037037*mu - 0.0073670266", "GreA_mono": "-4.27350427350427e-6*mu", "adp_c": 3.0, "Mfd_mono_mod_1:mg2": "-4.27350427350427e-6*mu", "RpoZ_mono_mod_1:mg2": "-4.27350427350427e-6*mu", "NusA_mono": "-4.27350427350427e-6*mu", "ppi_c": 4607, "RNA_b3222": 1, "RNA_b3223": 1, "gtp_c": -1181, "RNA_b3224": 1, "RNA_b3225": 1, "pi_c": 3.0, "GreB_mono": "-4.27350427350427e-6*mu"}, "objective_coefficient": 0.0, "variable_kind": "continuous", "id": "transcription_TU0_1601_from_RpoD_mono"}, {"reaction_type": {"TranscriptionReaction": {"transcription_data": "TU00168_from_RPOS_MONOMER"}}, "name": "", "upper_bound": 1000.0, "lower_bound": 0.0, "metabolites": {"Rho_hexa_mod_3:mg2": "-4.27350427350427e-6*mu", "utp_c": -1005, "RNA_b2150": 1, "Mfd_mono_mod_1:mg2": "-4.27350427350427e-6*mu", "adp_c": 3.0, "atp_c": -985.0, "RNAPS-CPLX": "-0.0156192488017429*mu - 0.00611493590588235", "NusG_mono": "-4.27350427350427e-6*mu", "ppi_c": 3824, "RpoZ_mono_mod_1:mg2": "-4.27350427350427e-6*mu", "RNA_b2148": 1, "h2o_c": -3.0, "RNA_b2149": 1, "GreA_mono": "-4.27350427350427e-6*mu", "mRNA_biomass": 1127.637902471, "gtp_c": -841, "h_c": 3.0, "NusA_mono": "-4.27350427350427e-6*mu", "ctp_c": -996, "pi_c": 3.0, "GreB_mono": "-4.27350427350427e-6*mu"}, "objective_coefficient": 0.0, "variable_kind": "continuous", "id": "transcription_TU00168_from_RPOS_MONOMER"}, {"reaction_type": {"TranscriptionReaction": {"transcription_data": "TU00168_from_RpoD_mono"}}, "name": "", "upper_bound": 1000.0, "lower_bound": 0.0, "metabolites": {"Rho_hexa_mod_3:mg2": "-4.27350427350427e-6*mu", "h2o_c": -3.0, "RNA_b2150": 1, "Mfd_mono_mod_1:mg2": "-4.27350427350427e-6*mu", "NusA_mono": "-4.27350427350427e-6*mu", "atp_c": -985.0, "NusG_mono": "-4.27350427350427e-6*mu", "ppi_c": 3824, "RpoZ_mono_mod_1:mg2": "-4.27350427350427e-6*mu", "RNA_b2148": 1, "utp_c": -1005, "RNA_b2149": 1, "GreA_mono": "-4.27350427350427e-6*mu", "mRNA_biomass": 1127.637902471, "gtp_c": -841, "h_c": 3.0, "adp_c": 3.0, "RNAP70-CPLX": "-0.0156192488017429*mu - 0.00611493590588235", "ctp_c": -996, "pi_c": 3.0, "GreB_mono": "-4.27350427350427e-6*mu"}, "objective_coefficient": 0.0, "variable_kind": "continuous", "id": "transcription_TU00168_from_RpoD_mono"}, {"reaction_type": {"TranscriptionReaction": {"transcription_data": "TU0_8699_from_RpoD_mono"}}, "name": "", "upper_bound": 1000.0, "lower_bound": 0.0, "metabolites": {"Rho_hexa_mod_3:mg2": "-4.27350427350427e-6*mu", "h2o_c": -3.0, "Mfd_mono_mod_1:mg2": "-4.27350427350427e-6*mu", "adp_c": 3.0, "RNA_b1378": 1, "RNAP70-CPLX": "-0.0143979738562091*mu - 0.00563680676470588", "ppi_c": 3525, "RpoZ_mono_mod_1:mg2": "-4.27350427350427e-6*mu", "NusG_mono": "-4.27350427350427e-6*mu", "utp_c": -831, "GreA_mono": "-4.27350427350427e-6*mu", "mRNA_biomass": 1129.959862685, "gtp_c": -932, "h_c": 3.0, "NusA_mono": "-4.27350427350427e-6*mu", "ctp_c": -945, "pi_c": 3.0, "GreB_mono": "-4.27350427350427e-6*mu", "atp_c": -820.0}, "objective_coefficient": 0.0, "variable_kind": "continuous", "id": "transcription_TU0_8699_from_RpoD_mono"}, {"reaction_type": {"TranscriptionReaction": {"transcription_data": "TU0_4906_from_RpoD_mono"}}, "name": "", "upper_bound": 1000.0, "lower_bound": 0.0, "metabolites": {"Rho_hexa_mod_3:mg2": "-4.27350427350427e-6*mu", "h2o_c": -3.0, "Mfd_mono_mod_1:mg2": "-4.27350427350427e-6*mu", "adp_c": 3.0, "atp_c": -290.0, "RNAP70-CPLX": "-0.00477890196078431*mu - 0.00187094011764706", "ppi_c": 1170, "RpoZ_mono_mod_1:mg2": "-4.27350427350427e-6*mu", "NusG_mono": "-4.27350427350427e-6*mu", "utp_c": -305, "GreA_mono": "-4.27350427350427e-6*mu", "mRNA_biomass": 319.319805836, "gtp_c": -295, "h_c": 3.0, "NusA_mono": "-4.27350427350427e-6*mu", "ctp_c": -283, "pi_c": 3.0, "GreB_mono": "-4.27350427350427e-6*mu", "RNA_b1779": 1}, "objective_coefficient": 0.0, "variable_kind": "continuous", "id": "transcription_TU0_4906_from_RpoD_mono"}, {"reaction_type": {"TranscriptionReaction": {"transcription_data": "TU0_14509_with_TERM0_1033_from_RpoD_mono"}}, "name": "", "upper_bound": 1000.0, "lower_bound": 0.0, "metabolites": {"utp_c": -668, "Mfd_mono_mod_1:mg2": "-4.27350427350427e-6*mu", "atp_c": -621, "RNAP70-CPLX": "-0.0119104941176471*mu - 0.00466295844705882", "ppi_c": 2916, "RpoZ_mono_mod_1:mg2": "-4.27350427350427e-6*mu", "NusG_mono": "-4.27350427350427e-6*mu", "GreA_mono": "-4.27350427350427e-6*mu", "mRNA_biomass": 921.1990964339999, "RNA_b2903": 1, "gtp_c": -806, "NusA_mono": "-4.27350427350427e-6*mu", "ctp_c": -821, "GreB_mono": "-4.27350427350427e-6*mu"}, "objective_coefficient": 0.0, "variable_kind": "continuous", "id": "transcription_TU0_14509_with_TERM0_1033_from_RpoD_mono"}, {"reaction_type": {"TranscriptionReaction": {"transcription_data": "TU0_8477_from_RpoD_mono"}}, "name": "", "upper_bound": 1000.0, "lower_bound": 0.0, "metabolites": {"Rho_hexa_mod_3:mg2": "-4.27350427350427e-6*mu", "h2o_c": -3.0, "Mfd_mono_mod_1:mg2": "-4.27350427350427e-6*mu", "adp_c": 3.0, "atp_c": -307.0, "RNAP70-CPLX": "-0.0058000348583878*mu - 0.00227071364705882", "ppi_c": 1420, "RpoZ_mono_mod_1:mg2": "-4.27350427350427e-6*mu", "NusG_mono": "-4.27350427350427e-6*mu", "utp_c": -347, "GreA_mono": "-4.27350427350427e-6*mu", "mRNA_biomass": 442.93074784600003, "gtp_c": -358, "h_c": 3.0, "NusA_mono": "-4.27350427350427e-6*mu", "ctp_c": -411, "pi_c": 3.0, "RNA_b0526": 1, "GreB_mono": "-4.27350427350427e-6*mu"}, "objective_coefficient": 0.0, "variable_kind": "continuous", "id": "transcription_TU0_8477_from_RpoD_mono"}, {"reaction_type": {"TranscriptionReaction": {"transcription_data": "TU0_13014_from_RpoD_mono"}}, "name": "", "upper_bound": 1000.0, "lower_bound": 0.0, "metabolites": {"Rho_hexa_mod_3:mg2": "-4.27350427350427e-6*mu", "h2o_c": -3.0, "Mfd_mono_mod_1:mg2": "-4.27350427350427e-6*mu", "adp_c": 3.0, "atp_c": -234.0, "RNAP70-CPLX": "-0.00382312156862745*mu - 0.00149675209411765", "ppi_c": 936, "RpoZ_mono_mod_1:mg2": "-4.27350427350427e-6*mu", "NusG_mono": "-4.27350427350427e-6*mu", "utp_c": -229, "RNA_b0651": 1, "GreA_mono": "-4.27350427350427e-6*mu", "mRNA_biomass": 299.76701667599997, "gtp_c": -232, "h_c": 3.0, "NusA_mono": "-4.27350427350427e-6*mu", "ctp_c": -244, "pi_c": 3.0, "GreB_mono": "-4.27350427350427e-6*mu"}, "objective_coefficient": 0.0, "variable_kind": "continuous", "id": "transcription_TU0_13014_from_RpoD_mono"}, {"reaction_type": {"TranscriptionReaction": {"transcription_data": "TU00436_with_TERM72_from_RpoD_mono"}}, "name": "", "upper_bound": 1000.0, "lower_bound": 0.0, "metabolites": {"utp_c": -676, "RpoZ_mono_mod_1:mg2": "-4.27350427350427e-6*mu", "Mfd_mono_mod_1:mg2": "-4.27350427350427e-6*mu", "atp_c": -505, "RNAP70-CPLX": "-0.0101704836601307*mu - 0.00398174435294118", "ppi_c": 2490, "RNA_b3067": 1, "NusG_mono": "-4.27350427350427e-6*mu", "GreA_mono": "-4.27350427350427e-6*mu", "mRNA_biomass": 588.6180564619999, "gtp_c": -644, "NusA_mono": "-4.27350427350427e-6*mu", "ctp_c": -665, "GreB_mono": "-4.27350427350427e-6*mu"}, "objective_coefficient": 0.0, "variable_kind": "continuous", "id": "transcription_TU00436_with_TERM72_from_RpoD_mono"}, {"reaction_type": {"TranscriptionReaction": {"transcription_data": "TU0_13172_from_RpoD_mono"}}, "name": "", "upper_bound": 1000.0, "lower_bound": 0.0, "metabolites": {"Rho_hexa_mod_3:mg2": "-4.27350427350427e-6*mu", "h2o_c": -3.0, "Mfd_mono_mod_1:mg2": "-4.27350427350427e-6*mu", "adp_c": 3.0, "atp_c": -167.0, "RNAP70-CPLX": "-0.0021688862745098*mu - 0.000849118976470588", "ppi_c": 531, "RpoZ_mono_mod_1:mg2": "-4.27350427350427e-6*mu", "NusG_mono": "-4.27350427350427e-6*mu", "utp_c": -87, "GreA_mono": "-4.27350427350427e-6*mu", "mRNA_biomass": 170.464712051, "gtp_c": -123, "h_c": 3.0, "NusA_mono": "-4.27350427350427e-6*mu", "ctp_c": -157, "RNA_b1185": 1, "pi_c": 3.0, "GreB_mono": "-4.27350427350427e-6*mu"}, "objective_coefficient": 0.0, "variable_kind": "continuous", "id": "transcription_TU0_13172_from_RpoD_mono"}, {"reaction_type": {"TranscriptionReaction": {"transcription_data": "TU00302_from_RpoD_mono"}}, "name": "", "upper_bound": 1000.0, "lower_bound": 0.0, "metabolites": {"Rho_hexa_mod_3:mg2": "-4.27350427350427e-6*mu", "h2o_c": -3.0, "Mfd_mono_mod_1:mg2": "-4.27350427350427e-6*mu", "adp_c": 3.0, "atp_c": -467.0, "RNAP70-CPLX": "-0.00823033115468409*mu - 0.00322217464705882", "ppi_c": 2015, "RpoZ_mono_mod_1:mg2": "-4.27350427350427e-6*mu", "NusG_mono": "-4.27350427350427e-6*mu", "utp_c": -426, "RNA_b0827": 1, "RNA_b0826": 1, "GreA_mono": "-4.27350427350427e-6*mu", "mRNA_biomass": 636.016329266, "gtp_c": -523, "h_c": 3.0, "NusA_mono": "-4.27350427350427e-6*mu", "ctp_c": -602, "pi_c": 3.0, "GreB_mono": "-4.27350427350427e-6*mu"}, "objective_coefficient": 0.0, "variable_kind": "continuous", "id": "transcription_TU00302_from_RpoD_mono"}, {"reaction_type": {"TranscriptionReaction": {"transcription_data": "TU00030_with_TERM0621_from_RpoD_mono"}}, "name": "", "upper_bound": 1000.0, "lower_bound": 0.0, "metabolites": {"utp_c": -941, "Mfd_mono_mod_1:mg2": "-4.27350427350427e-6*mu", "NusA_mono": "-4.27350427350427e-6*mu", "atp_c": -913, "RNAP70-CPLX": "-0.0170324967320261*mu - 0.00666822247058823", "ppi_c": 4170, "RpoZ_mono_mod_1:mg2": "-4.27350427350427e-6*mu", "NusG_mono": "-4.27350427350427e-6*mu", "GreA_mono": "-4.27350427350427e-6*mu", "mRNA_biomass": 1308.82858378, "gtp_c": -1156, "RNA_b2242": 1, "RNA_b2241": 1, "ctp_c": -1160, "RNA_b2243": 1, "GreB_mono": "-4.27350427350427e-6*mu"}, "objective_coefficient": 0.0, "variable_kind": "continuous", "id": "transcription_TU00030_with_TERM0621_from_RpoD_mono"}, {"reaction_type": {"TranscriptionReaction": {"transcription_data": "TU00507_from_RpoD_mono"}}, "name": "", "upper_bound": 1000.0, "lower_bound": 0.0, "metabolites": {"utp_c": -175, "RNA_degradosome": "-5.98290598290598e-5*mu", "NusA_mono": "-4.27350427350427e-6*mu", "NusG_mono": "-4.27350427350427e-6*mu", "h2o_c": -246.75, "tRNA_biomass": 173.045283239, "ctp_c": -188, "h_c": 246.75, "NusB_mono": "-4.27350427350427e-6*mu", "RpsJ_mono": "-4.27350427350427e-6*mu", "RplD_mono": "-4.27350427350427e-6*mu", "Rho_hexa_mod_3:mg2": "-4.27350427350427e-6*mu", "RpsD_mono": "-4.27350427350427e-6*mu", "RNA_b0666": 1, "RNA_b0665": 1, "RNA_b0664": 1, "RplC_mono": "-4.27350427350427e-6*mu", "RNAP70-CPLX": "-0.00299804618736383*mu - 0.00117373508235294", "RNA_b0668": 1, "GreA_mono": "-4.27350427350427e-6*mu", "adp_c": 51.75, "gmp_c": 40, "Mfd_mono_mod_1:mg2": "-4.27350427350427e-6*mu", "ump_c": 60, "RpoZ_mono_mod_1:mg2": "-4.27350427350427e-6*mu", "amp_c": 59, "polycistronic_wout_rRNA_excision_machinery": "-5.98290598290598e-5*mu", "RNA_b0670": 1, "atp_c": -229.75, "RNA_b0672": 1, "RNA_b0673": 1, "ppi_c": 734, "cmp_c": 36, "RplM_mono": "-4.27350427350427e-6*mu", "gtp_c": -193, "pi_c": 51.75, "GreB_mono": "-4.27350427350427e-6*mu"}, "objective_coefficient": 0.0, "variable_kind": "continuous", "id": "transcription_TU00507_from_RpoD_mono"}, {"reaction_type": {"TranscriptionReaction": {"transcription_data": "TU00185_from_RpoD_mono"}}, "name": "", "upper_bound": 1000.0, "lower_bound": 0.0, "metabolites": {"Rho_hexa_mod_3:mg2": "-4.27350427350427e-6*mu", "h2o_c": -3.0, "Mfd_mono_mod_1:mg2": "-4.27350427350427e-6*mu", "adp_c": 3.0, "atp_c": -340.0, "mRNA_biomass": 404.179749343, "RNAP70-CPLX": "-0.00537115904139433*mu - 0.00210280876470588", "ppi_c": 1315, "RpoZ_mono_mod_1:mg2": "-4.27350427350427e-6*mu", "NusG_mono": "-4.27350427350427e-6*mu", "utp_c": -292, "GreA_mono": "-4.27350427350427e-6*mu", "ctp_c": -376, "gtp_c": -310, "h_c": 3.0, "NusA_mono": "-4.27350427350427e-6*mu", "RNA_b2838": 1, "pi_c": 3.0, "GreB_mono": "-4.27350427350427e-6*mu"}, "objective_coefficient": 0.0, "variable_kind": "continuous", "id": "transcription_TU00185_from_RpoD_mono"}, {"reaction_type": {"TranscriptionReaction": {"transcription_data": "TU0_8765_from_RpoD_mono"}}, "name": "", "upper_bound": 1000.0, "lower_bound": 0.0, "metabolites": {"Rho_hexa_mod_3:mg2": "-4.27350427350427e-6*mu", "utp_c": -423, "Mfd_mono_mod_1:mg2": "-4.27350427350427e-6*mu", "NusA_mono": "-4.27350427350427e-6*mu", "atp_c": -427.0, "RNAP70-CPLX": "-0.00743793202614379*mu - 0.00291195038823529", "ppi_c": 1821, "RpoZ_mono_mod_1:mg2": "-4.27350427350427e-6*mu", "NusG_mono": "-4.27350427350427e-6*mu", "h2o_c": -3.0, "GreA_mono": "-4.27350427350427e-6*mu", "mRNA_biomass": 566.572655267, "gtp_c": -477, "h_c": 3.0, "adp_c": 3.0, "ctp_c": -497, "pi_c": 3.0, "GreB_mono": "-4.27350427350427e-6*mu", "RNA_b3665": 1}, "objective_coefficient": 0.0, "variable_kind": "continuous", "id": "transcription_TU0_8765_from_RpoD_mono"}, {"reaction_type": {"TranscriptionReaction": {"transcription_data": "TU0_13714_from_RpoD_mono"}}, "name": "", "upper_bound": 1000.0, "lower_bound": 0.0, "metabolites": {"Rho_hexa_mod_3:mg2": "-4.27350427350427e-6*mu", "h2o_c": -3.0, "Mfd_mono_mod_1:mg2": "-4.27350427350427e-6*mu", "adp_c": 3.0, "atp_c": -381.0, "RNAP70-CPLX": "-0.00635961568627451*mu - 0.00248978954117647", "ppi_c": 1557, "RpoZ_mono_mod_1:mg2": "-4.27350427350427e-6*mu", "NusG_mono": "-4.27350427350427e-6*mu", "utp_c": -380, "GreA_mono": "-4.27350427350427e-6*mu", "mRNA_biomass": 497.862292057, "gtp_c": -370, "h_c": 3.0, "NusA_mono": "-4.27350427350427e-6*mu", "RNA_b2688": 1, "ctp_c": -429, "pi_c": 3.0, "GreB_mono": "-4.27350427350427e-6*mu"}, "objective_coefficient": 0.0, "variable_kind": "continuous", "id": "transcription_TU0_13714_from_RpoD_mono"}, {"reaction_type": {"TranscriptionReaction": {"transcription_data": "TU00098_from_RpoD_mono"}}, "name": "", "upper_bound": 1000.0, "lower_bound": 0.0, "metabolites": {"RNA_b1901": 1, "RNA_b1900": 1, "h2o_c": -3.0, "Mfd_mono_mod_1:mg2": "-4.27350427350427e-6*mu", "adp_c": 3.0, "atp_c": -916.0, "Rho_hexa_mod_3:mg2": "-4.27350427350427e-6*mu", "NusG_mono": "-4.27350427350427e-6*mu", "ppi_c": 3685, "RpoZ_mono_mod_1:mg2": "-4.27350427350427e-6*mu", "utp_c": -881, "RNA_b4460": 1, "GreA_mono": "-4.27350427350427e-6*mu", "mRNA_biomass": 1116.817804932, "gtp_c": -867, "h_c": 3.0, "NusA_mono": "-4.27350427350427e-6*mu", "RNAP70-CPLX": "-0.0150514989106754*mu - 0.00589266182352941", "ctp_c": -1024, "pi_c": 3.0, "GreB_mono": "-4.27350427350427e-6*mu"}, "objective_coefficient": 0.0, "variable_kind": "continuous", "id": "transcription_TU00098_from_RpoD_mono"}, {"reaction_type": {"TranscriptionReaction": {"transcription_data": "TU0_13488_with_TERM0_1097_from_RpoD_mono"}}, "name": "", "upper_bound": 1000.0, "lower_bound": 0.0, "metabolites": {"utp_c": -295, "Mfd_mono_mod_1:mg2": "-4.27350427350427e-6*mu", "atp_c": -315, "RNAP70-CPLX": "-0.00493002962962963*mu - 0.0019301066", "ppi_c": 1207, "RpoZ_mono_mod_1:mg2": "-4.27350427350427e-6*mu", "NusG_mono": "-4.27350427350427e-6*mu", "GreA_mono": "-4.27350427350427e-6*mu", "mRNA_biomass": 372.780491607, "RNA_b2010": 1, "gtp_c": -266, "NusA_mono": "-4.27350427350427e-6*mu", "ctp_c": -331, "GreB_mono": "-4.27350427350427e-6*mu"}, "objective_coefficient": 0.0, "variable_kind": "continuous", "id": "transcription_TU0_13488_with_TERM0_1097_from_RpoD_mono"}, {"reaction_type": {"TranscriptionReaction": {"transcription_data": "TU00377_with_TERM65_from_RpoD_mono"}}, "name": "", "upper_bound": 1000.0, "lower_bound": 0.0, "metabolites": {"RNA_b0904": 1, "Mfd_mono_mod_1:mg2": "-4.27350427350427e-6*mu", "RNA_b0903": 1, "atp_c": -813, "RNAP70-CPLX": "-0.0134258553376906*mu - 0.00525622236470588", "ppi_c": 3287, "RpoZ_mono_mod_1:mg2": "-4.27350427350427e-6*mu", "NusG_mono": "-4.27350427350427e-6*mu", "utp_c": -828, "GreA_mono": "-4.27350427350427e-6*mu", "mRNA_biomass": 1007.2982644409999, "gtp_c": -833, "NusA_mono": "-4.27350427350427e-6*mu", "ctp_c": -813, "GreB_mono": "-4.27350427350427e-6*mu"}, "objective_coefficient": 0.0, "variable_kind": "continuous", "id": "transcription_TU00377_with_TERM65_from_RpoD_mono"}, {"reaction_type": {"TranscriptionReaction": {"transcription_data": "TU0_1603_from_RpoD_mono"}}, "name": "", "upper_bound": 1000.0, "lower_bound": 0.0, "metabolites": {"Rho_hexa_mod_3:mg2": "-4.27350427350427e-6*mu", "h2o_c": -3.0, "NusA_mono": "-4.27350427350427e-6*mu", "adp_c": 3.0, "atp_c": -465.0, "RNAP70-CPLX": "-0.00613088191721133*mu - 0.00240024027058823", "ppi_c": 1501, "RpoZ_mono_mod_1:mg2": "-4.27350427350427e-6*mu", "NusG_mono": "-4.27350427350427e-6*mu", "utp_c": -296, "GreA_mono": "-4.27350427350427e-6*mu", "mRNA_biomass": 445.234408966, "gtp_c": -353, "h_c": 3.0, "RNA_b0621": 1, "ctp_c": -390, "Mfd_mono_mod_1:mg2": "-4.27350427350427e-6*mu", "pi_c": 3.0, "GreB_mono": "-4.27350427350427e-6*mu"}, "objective_coefficient": 0.0, "variable_kind": "continuous", "id": "transcription_TU0_1603_from_RpoD_mono"}, {"reaction_type": {"TranscriptionReaction": {"transcription_data": "TU0_4907_from_RpoD_mono"}}, "name": "", "upper_bound": 1000.0, "lower_bound": 0.0, "metabolites": {"Rho_hexa_mod_3:mg2": "-4.27350427350427e-6*mu", "h2o_c": -3.0, "Mfd_mono_mod_1:mg2": "-4.27350427350427e-6*mu", "adp_c": 3.0, "atp_c": -311.0, "RNAP70-CPLX": "-0.0050689037037037*mu - 0.0019844758", "ppi_c": 1241, "RpoZ_mono_mod_1:mg2": "-4.27350427350427e-6*mu", "NusG_mono": "-4.27350427350427e-6*mu", "utp_c": -327, "GreA_mono": "-4.27350427350427e-6*mu", "mRNA_biomass": 319.319805836, "gtp_c": -309, "h_c": 3.0, "NusA_mono": "-4.27350427350427e-6*mu", "ctp_c": -297, "pi_c": 3.0, "GreB_mono": "-4.27350427350427e-6*mu", "RNA_b1779": 1}, "objective_coefficient": 0.0, "variable_kind": "continuous", "id": "transcription_TU0_4907_from_RpoD_mono"}, {"reaction_type": {"TranscriptionReaction": {"transcription_data": "TU369_with_TERM102_from_RpoD_mono"}}, "name": "", "upper_bound": 1000.0, "lower_bound": 0.0, "metabolites": {"utp_c": -739, "Mfd_mono_mod_1:mg2": "-4.27350427350427e-6*mu", "atp_c": -845, "mRNA_biomass": 942.283882417, "RNAP70-CPLX": "-0.0129438806100218*mu - 0.00506752925882353", "ppi_c": 3169, "RpoZ_mono_mod_1:mg2": "-4.27350427350427e-6*mu", "NusG_mono": "-4.27350427350427e-6*mu", "GreA_mono": "-4.27350427350427e-6*mu", "RNA_b1493": 1, "gtp_c": -783, "NusA_mono": "-4.27350427350427e-6*mu", "ctp_c": -802, "RNA_b1492": 1, "GreB_mono": "-4.27350427350427e-6*mu"}, "objective_coefficient": 0.0, "variable_kind": "continuous", "id": "transcription_TU369_with_TERM102_from_RpoD_mono"}, {"reaction_type": {"TranscriptionReaction": {"transcription_data": "TU369_with_TERM102_from_RPOS_MONOMER"}}, "name": "", "upper_bound": 1000.0, "lower_bound": 0.0, "metabolites": {"utp_c": -739, "Mfd_mono_mod_1:mg2": "-4.27350427350427e-6*mu", "atp_c": -845, "mRNA_biomass": 942.283882417, "RNAPS-CPLX": "-0.0129438806100218*mu - 0.00506752925882353", "ppi_c": 3169, "RpoZ_mono_mod_1:mg2": "-4.27350427350427e-6*mu", "NusG_mono": "-4.27350427350427e-6*mu", "GreA_mono": "-4.27350427350427e-6*mu", "RNA_b1493": 1, "gtp_c": -783, "NusA_mono": "-4.27350427350427e-6*mu", "ctp_c": -802, "RNA_b1492": 1, "GreB_mono": "-4.27350427350427e-6*mu"}, "objective_coefficient": 0.0, "variable_kind": "continuous", "id": "transcription_TU369_with_TERM102_from_RPOS_MONOMER"}, {"reaction_type": {"TranscriptionReaction": {"transcription_data": "TU00169_from_RpoD_mono"}}, "name": "", "upper_bound": 1000.0, "lower_bound": 0.0, "metabolites": {"h2o_c": -3.0, "RNA_b2092": 1, "RNA_b2093": 1, "RNA_b2091": 1, "NusG_mono": "-4.27350427350427e-6*mu", "utp_c": -1320, "RNA_b2094": 1, "RNA_b2095": 1, "mRNA_biomass": 1679.2526493730002, "h_c": 3.0, "ctp_c": -1451, "Rho_hexa_mod_3:mg2": "-4.27350427350427e-6*mu", "atp_c": -1439.0, "RNAP70-CPLX": "-0.0220564705882353*mu - 0.00863510823529411", "GreA_mono": "-4.27350427350427e-6*mu", "adp_c": 3.0, "Mfd_mono_mod_1:mg2": "-4.27350427350427e-6*mu", "RNA_b2096": 1, "RpoZ_mono_mod_1:mg2": "-4.27350427350427e-6*mu", "NusA_mono": "-4.27350427350427e-6*mu", "ppi_c": 5400, "gtp_c": -1193, "pi_c": 3.0, "GreB_mono": "-4.27350427350427e-6*mu"}, "objective_coefficient": 0.0, "variable_kind": "continuous", "id": "transcription_TU00169_from_RpoD_mono"}, {"reaction_type": {"TranscriptionReaction": {"transcription_data": "TU0_5186_from_RpoD_mono"}}, "name": "", "upper_bound": 1000.0, "lower_bound": 0.0, "metabolites": {"Rho_hexa_mod_3:mg2": "-4.27350427350427e-6*mu", "h2o_c": -3.0, "Mfd_mono_mod_1:mg2": "-4.27350427350427e-6*mu", "adp_c": 3.0, "atp_c": -508.0, "RNAP70-CPLX": "-0.0090227302832244*mu - 0.00353239890588235", "ppi_c": 2209, "RpoZ_mono_mod_1:mg2": "-4.27350427350427e-6*mu", "NusG_mono": "-4.27350427350427e-6*mu", "utp_c": -511, "GreA_mono": "-4.27350427350427e-6*mu", "mRNA_biomass": 533.412592185, "gtp_c": -585, "RNA_b0051": 1, "NusA_mono": "-4.27350427350427e-6*mu", "ctp_c": -608, "RNA_b0049": 1, "pi_c": 3.0, "GreB_mono": "-4.27350427350427e-6*mu", "h_c": 3.0}, "objective_coefficient": 0.0, "variable_kind": "continuous", "id": "transcription_TU0_5186_from_RpoD_mono"}, {"reaction_type": {"TranscriptionReaction": {"transcription_data": "TU0_12831_from_RpoD_mono"}}, "name": "", "upper_bound": 1000.0, "lower_bound": 0.0, "metabolites": {"Rho_hexa_mod_3:mg2": "-4.27350427350427e-6*mu", "h2o_c": -3.0, "Mfd_mono_mod_1:mg2": "-4.27350427350427e-6*mu", "adp_c": 3.0, "atp_c": -282.0, "RNAP70-CPLX": "-0.00488918431372549*mu - 0.00191411565882353", "ppi_c": 1197, "RpoZ_mono_mod_1:mg2": "-4.27350427350427e-6*mu", "NusG_mono": "-4.27350427350427e-6*mu", "utp_c": -288, "GreA_mono": "-4.27350427350427e-6*mu", "mRNA_biomass": 382.969101177, "gtp_c": -297, "h_c": 3.0, "NusA_mono": "-4.27350427350427e-6*mu", "ctp_c": -333, "RNA_b0173": 1, "pi_c": 3.0, "GreB_mono": "-4.27350427350427e-6*mu"}, "objective_coefficient": 0.0, "variable_kind": "continuous", "id": "transcription_TU0_12831_from_RpoD_mono"}, {"reaction_type": {"TranscriptionReaction": {"transcription_data": "TU0_6569_with_TERM0_1108_from_RpoD_mono"}}, "name": "", "upper_bound": 1000.0, "lower_bound": 0.0, "metabolites": {"utp_c": -295, "RNA_b2957": 1, "atp_c": -242, "RNAP70-CPLX": "-0.00464411241830065*mu - 0.00181817001176471", "ppi_c": 1137, "RpoZ_mono_mod_1:mg2": "-4.27350427350427e-6*mu", "NusG_mono": "-4.27350427350427e-6*mu", "GreA_mono": "-4.27350427350427e-6*mu", "mRNA_biomass": 335.26251762699997, "gtp_c": -302, "NusA_mono": "-4.27350427350427e-6*mu", "ctp_c": -298, "Mfd_mono_mod_1:mg2": "-4.27350427350427e-6*mu", "GreB_mono": "-4.27350427350427e-6*mu"}, "objective_coefficient": 0.0, "variable_kind": "continuous", "id": "transcription_TU0_6569_with_TERM0_1108_from_RpoD_mono"}, {"reaction_type": {"TranscriptionReaction": {"transcription_data": "TU0_13777_from_RpoD_mono"}}, "name": "", "upper_bound": 1000.0, "lower_bound": 0.0, "metabolites": {"Rho_hexa_mod_3:mg2": "-4.27350427350427e-6*mu", "h2o_c": -3.0, "Mfd_mono_mod_1:mg2": "-4.27350427350427e-6*mu", "adp_c": 3.0, "atp_c": -229.0, "RNA_b2874": 1, "RNAP70-CPLX": "-0.00381086797385621*mu - 0.00149195481176471", "ppi_c": 933, "RpoZ_mono_mod_1:mg2": "-4.27350427350427e-6*mu", "NusG_mono": "-4.27350427350427e-6*mu", "utp_c": -249, "GreA_mono": "-4.27350427350427e-6*mu", "mRNA_biomass": 297.51332137300005, "gtp_c": -201, "h_c": 3.0, "NusA_mono": "-4.27350427350427e-6*mu", "ctp_c": -257, "pi_c": 3.0, "GreB_mono": "-4.27350427350427e-6*mu"}, "objective_coefficient": 0.0, "variable_kind": "continuous", "id": "transcription_TU0_13777_from_RpoD_mono"}, {"reaction_type": {"TranscriptionReaction": {"transcription_data": "TU0_14510_from_RpoD_mono"}}, "name": "", "upper_bound": 1000.0, "lower_bound": 0.0, "metabolites": {"h2o_c": -3.0, "NusG_mono": "-4.27350427350427e-6*mu", "utp_c": -23, "RpsJ_mono": "-4.27350427350427e-6*mu", "h_c": 3.0, "NusB_mono": "-4.27350427350427e-6*mu", "ctp_c": -41, "RplD_mono": "-4.27350427350427e-6*mu", "Rho_hexa_mod_3:mg2": "-4.27350427350427e-6*mu", "RpsD_mono": "-4.27350427350427e-6*mu", "atp_c": -23.0, "RplC_mono": "-4.27350427350427e-6*mu", "RNAP70-CPLX": "-0.000490143790849673*mu - 0.000191891294117647", "GreA_mono": "-4.27350427350427e-6*mu", "adp_c": 3.0, "Mfd_mono_mod_1:mg2": "-4.27350427350427e-6*mu", "RpoZ_mono_mod_1:mg2": "-4.27350427350427e-6*mu", "rRNA_biomass": 38.4448072, "NusA_mono": "-4.27350427350427e-6*mu", "RNA_b2588": 1, "ppi_c": 120, "RplM_mono": "-4.27350427350427e-6*mu", "gtp_c": -36, "pi_c": 3.0, "GreB_mono": "-4.27350427350427e-6*mu"}, "objective_coefficient": 0.0, "variable_kind": "continuous", "id": "transcription_TU0_14510_from_RpoD_mono"}, {"reaction_type": {"TranscriptionReaction": {"transcription_data": "TU0_13173_from_RpoD_mono"}}, "name": "", "upper_bound": 1000.0, "lower_bound": 0.0, "metabolites": {"Rho_hexa_mod_3:mg2": "-4.27350427350427e-6*mu", "h2o_c": -3.0, "Mfd_mono_mod_1:mg2": "-4.27350427350427e-6*mu", "adp_c": 3.0, "atp_c": -443.0, "RNAP70-CPLX": "-0.0062983477124183*mu - 0.00246580312941176", "ppi_c": 1542, "RpoZ_mono_mod_1:mg2": "-4.27350427350427e-6*mu", "NusG_mono": "-4.27350427350427e-6*mu", "utp_c": -287, "GreA_mono": "-4.27350427350427e-6*mu", "mRNA_biomass": 496.058460662, "gtp_c": -404, "h_c": 3.0, "NusA_mono": "-4.27350427350427e-6*mu", "RNA_b1186": 1, "ctp_c": -411, "pi_c": 3.0, "GreB_mono": "-4.27350427350427e-6*mu"}, "objective_coefficient": 0.0, "variable_kind": "continuous", "id": "transcription_TU0_13173_from_RpoD_mono"}, {"reaction_type": {"TranscriptionReaction": {"transcription_data": "TU0_8478_from_RPOS_MONOMER"}}, "name": "", "upper_bound": 1000.0, "lower_bound": 0.0, "metabolites": {"Rho_hexa_mod_3:mg2": "-4.27350427350427e-6*mu", "utp_c": -1027, "Mfd_mono_mod_1:mg2": "-4.27350427350427e-6*mu", "adp_c": 3.0, "atp_c": -951.0, "RNAPS-CPLX": "-0.0155498117647059*mu - 0.00608775130588235", "ppi_c": 3807, "RpoZ_mono_mod_1:mg2": "-4.27350427350427e-6*mu", "NusG_mono": "-4.27350427350427e-6*mu", "h2o_c": -3.0, "GreA_mono": "-4.27350427350427e-6*mu", "mRNA_biomass": 768.0597677000001, "gtp_c": -888, "RNA_b1489": 1, "NusA_mono": "-4.27350427350427e-6*mu", "ctp_c": -944, "pi_c": 3.0, "GreB_mono": "-4.27350427350427e-6*mu", "h_c": 3.0}, "objective_coefficient": 0.0, "variable_kind": "continuous", "id": "transcription_TU0_8478_from_RPOS_MONOMER"}, {"reaction_type": {"TranscriptionReaction": {"transcription_data": "TU0_3623_from_RPON_MONOMER"}}, "name": "", "upper_bound": 1000.0, "lower_bound": 0.0, "metabolites": {"utp_c": -1353, "NusG_mono": "-4.27350427350427e-6*mu", "h2o_c": -3.0, "mRNA_biomass": 1912.6564572270004, "h_c": 3.0, "ctp_c": -1636, "Rho_hexa_mod_3:mg2": "-4.27350427350427e-6*mu", "atp_c": -1467.0, "GreA_mono": "-4.27350427350427e-6*mu", "RNA_b1488": 1, "adp_c": 3.0, "RNA_b1484": 1, "RNA_b1485": 1, "RNA_b1486": 1, "RNA_b1487": 1, "RNA_b1483": 1, "Mfd_mono_mod_1:mg2": "-4.27350427350427e-6*mu", "RpoZ_mono_mod_1:mg2": "-4.27350427350427e-6*mu", "NusA_mono": "-4.27350427350427e-6*mu", "ppi_c": 5996, "RNAP54-CPLX": "-0.024490851416122*mu - 0.00958816832941176", "gtp_c": -1543, "pi_c": 3.0, "GreB_mono": "-4.27350427350427e-6*mu"}, "objective_coefficient": 0.0, "variable_kind": "continuous", "id": "transcription_TU0_3623_from_RPON_MONOMER"}, {"reaction_type": {"TranscriptionReaction": {"transcription_data": "TU0_13474_from_RpoD_mono"}}, "name": "", "upper_bound": 1000.0, "lower_bound": 0.0, "metabolites": {"Rho_hexa_mod_3:mg2": "-4.27350427350427e-6*mu", "h2o_c": -3.0, "Mfd_mono_mod_1:mg2": "-4.27350427350427e-6*mu", "adp_c": 3.0, "atp_c": -397.0, "mRNA_biomass": 422.6844689569999, "RNAP70-CPLX": "-0.00537932810457516*mu - 0.00210600695294118", "ppi_c": 1317, "RpoZ_mono_mod_1:mg2": "-4.27350427350427e-6*mu", "NusG_mono": "-4.27350427350427e-6*mu", "utp_c": -259, "GreA_mono": "-4.27350427350427e-6*mu", "RNA_b1981": 1, "gtp_c": -309, "h_c": 3.0, "NusA_mono": "-4.27350427350427e-6*mu", "ctp_c": -355, "pi_c": 3.0, "GreB_mono": "-4.27350427350427e-6*mu"}, "objective_coefficient": 0.0, "variable_kind": "continuous", "id": "transcription_TU0_13474_from_RpoD_mono"}, {"reaction_type": {"TranscriptionReaction": {"transcription_data": "TU0_1681_from_RpoD_mono"}}, "name": "", "upper_bound": 1000.0, "lower_bound": 0.0, "metabolites": {"Rho_hexa_mod_3:mg2": "-4.27350427350427e-6*mu", "h2o_c": -3.0, "Mfd_mono_mod_1:mg2": "-4.27350427350427e-6*mu", "adp_c": 3.0, "atp_c": -156.0, "RNAP70-CPLX": "-0.00260184662309368*mu - 0.00101862295294118", "ppi_c": 637, "RpoZ_mono_mod_1:mg2": "-4.27350427350427e-6*mu", "NusG_mono": "-4.27350427350427e-6*mu", "utp_c": -174, "GreA_mono": "-4.27350427350427e-6*mu", "mRNA_biomass": 186.62369638200002, "gtp_c": -159, "h_c": 3.0, "NusA_mono": "-4.27350427350427e-6*mu", "ctp_c": -151, "pi_c": 3.0, "GreB_mono": "-4.27350427350427e-6*mu", "RNA_b1656": 1}, "objective_coefficient": 0.0, "variable_kind": "continuous", "id": "transcription_TU0_1681_from_RpoD_mono"}, {"reaction_type": {"TranscriptionReaction": {"transcription_data": "TU00508_from_RpoD_mono"}}, "name": "", "upper_bound": 1000.0, "lower_bound": 0.0, "metabolites": {"utp_c": -28, "RNA_degradosome": "-8.54700854700855e-6*mu", "NusG_mono": "-4.27350427350427e-6*mu", "h2o_c": -48.0, "tRNA_biomass": 28.129949768, "ctp_c": -38, "h_c": 48.0, "NusB_mono": "-4.27350427350427e-6*mu", "RpsJ_mono": "-4.27350427350427e-6*mu", "RplD_mono": "-4.27350427350427e-6*mu", "ump_c": 10, "RpsD_mono": "-4.27350427350427e-6*mu", "atp_c": -38.0, "cmp_c": 8, "RplC_mono": "-4.27350427350427e-6*mu", "RNAP70-CPLX": "-0.000506481917211329*mu - 0.000198287670588235", "GreA_mono": "-4.27350427350427e-6*mu", "RNA_b0883": 1, "adp_c": 12.0, "gmp_c": 8, "Mfd_mono_mod_1:mg2": "-4.27350427350427e-6*mu", "Rho_hexa_mod_3:mg2": "-4.27350427350427e-6*mu", "RpoZ_mono_mod_1:mg2": "-4.27350427350427e-6*mu", "amp_c": 10, "NusA_mono": "-4.27350427350427e-6*mu", "monocistronic_excision_machinery": "-8.54700854700855e-6*mu", "ppi_c": 124, "RplM_mono": "-4.27350427350427e-6*mu", "gtp_c": -32, "pi_c": 12.0, "GreB_mono": "-4.27350427350427e-6*mu"}, "objective_coefficient": 0.0, "variable_kind": "continuous", "id": "transcription_TU00508_from_RpoD_mono"}, {"reaction_type": {"TranscriptionReaction": {"transcription_data": "TU00437_with_TERM72_from_RpoD_mono"}}, "name": "", "upper_bound": 1000.0, "lower_bound": 0.0, "metabolites": {"utp_c": -636, "RpoZ_mono_mod_1:mg2": "-4.27350427350427e-6*mu", "Mfd_mono_mod_1:mg2": "-4.27350427350427e-6*mu", "atp_c": -464, "RNAP70-CPLX": "-0.00950062047930283*mu - 0.00371949291764706", "ppi_c": 2326, "RNA_b3067": 1, "NusG_mono": "-4.27350427350427e-6*mu", "GreA_mono": "-4.27350427350427e-6*mu", "mRNA_biomass": 588.6180564619999, "gtp_c": -602, "NusA_mono": "-4.27350427350427e-6*mu", "ctp_c": -624, "GreB_mono": "-4.27350427350427e-6*mu"}, "objective_coefficient": 0.0, "variable_kind": "continuous", "id": "transcription_TU00437_with_TERM72_from_RpoD_mono"}, {"reaction_type": {"TranscriptionReaction": {"transcription_data": "TU00031_from_RpoD_mono"}}, "name": "", "upper_bound": 1000.0, "lower_bound": 0.0, "metabolites": {"Rho_hexa_mod_3:mg2": "-4.27350427350427e-6*mu", "h2o_c": -3.0, "Mfd_mono_mod_1:mg2": "-4.27350427350427e-6*mu", "adp_c": 3.0, "atp_c": -346.0, "RNAP70-CPLX": "-0.00632285490196078*mu - 0.00247539769411765", "ppi_c": 1548, "RpoZ_mono_mod_1:mg2": "-4.27350427350427e-6*mu", "NusG_mono": "-4.27350427350427e-6*mu", "utp_c": -359, "GreA_mono": "-4.27350427350427e-6*mu", "mRNA_biomass": 482.016388686, "RNA_b3426": 1, "gtp_c": -395, "h_c": 3.0, "NusA_mono": "-4.27350427350427e-6*mu", "ctp_c": -451, "pi_c": 3.0, "GreB_mono": "-4.27350427350427e-6*mu"}, "objective_coefficient": 0.0, "variable_kind": "continuous", "id": "transcription_TU00031_from_RpoD_mono"}, {"reaction_type": {"TranscriptionReaction": {"transcription_data": "TU0_5201_from_RpoD_mono"}}, "name": "", "upper_bound": 1000.0, "lower_bound": 0.0, "metabolites": {"Rho_hexa_mod_3:mg2": "-4.27350427350427e-6*mu", "h2o_c": -3.0, "Mfd_mono_mod_1:mg2": "-4.27350427350427e-6*mu", "RNA_b0052": 1, "atp_c": -697.0, "adp_c": 3.0, "RNAP70-CPLX": "-0.0124047224400871*mu - 0.00485644883529412", "ppi_c": 3037, "RpoZ_mono_mod_1:mg2": "-4.27350427350427e-6*mu", "NusG_mono": "-4.27350427350427e-6*mu", "utp_c": -681, "GreA_mono": "-4.27350427350427e-6*mu", "mRNA_biomass": 851.286318575, "gtp_c": -818, "h_c": 3.0, "NusA_mono": "-4.27350427350427e-6*mu", "ctp_c": -844, "RNA_b0049": 1, "pi_c": 3.0, "GreB_mono": "-4.27350427350427e-6*mu", "RNA_b0051": 1}, "objective_coefficient": 0.0, "variable_kind": "continuous", "id": "transcription_TU0_5201_from_RpoD_mono"}, {"reaction_type": {"TranscriptionReaction": {"transcription_data": "TU0_13715_from_RpoD_mono"}}, "name": "", "upper_bound": 1000.0, "lower_bound": 0.0, "metabolites": {"Rho_hexa_mod_3:mg2": "-4.27350427350427e-6*mu", "h2o_c": -3.0, "Mfd_mono_mod_1:mg2": "-4.27350427350427e-6*mu", "NusA_mono": "-4.27350427350427e-6*mu", "atp_c": -272.0, "RNAP70-CPLX": "-0.00405185533769063*mu - 0.00158630136470588", "ppi_c": 992, "RpoZ_mono_mod_1:mg2": "-4.27350427350427e-6*mu", "NusG_mono": "-4.27350427350427e-6*mu", "utp_c": -210, "GreA_mono": "-4.27350427350427e-6*mu", "mRNA_biomass": 181.268979427, "gtp_c": -225, "h_c": 3.0, "adp_c": 3.0, "RNA_b2690": 1, "ctp_c": -288, "pi_c": 3.0, "GreB_mono": "-4.27350427350427e-6*mu"}, "objective_coefficient": 0.0, "variable_kind": "continuous", "id": "transcription_TU0_13715_from_RpoD_mono"}, {"reaction_type": {"TranscriptionReaction": {"transcription_data": "TU4_from_RpoD_mono"}}, "name": "", "upper_bound": 1000.0, "lower_bound": 0.0, "metabolites": {"Rho_hexa_mod_3:mg2": "-4.27350427350427e-6*mu", "h2o_c": -3.0, "Mfd_mono_mod_1:mg2": "-4.27350427350427e-6*mu", "adp_c": 3.0, "atp_c": -484.0, "RNAP70-CPLX": "-0.00847131851851852*mu - 0.0033165212", "ppi_c": 2074, "RpoZ_mono_mod_1:mg2": "-4.27350427350427e-6*mu", "NusG_mono": "-4.27350427350427e-6*mu", "utp_c": -472, "GreA_mono": "-4.27350427350427e-6*mu", "mRNA_biomass": 654.320403606, "gtp_c": -505, "h_c": 3.0, "NusA_mono": "-4.27350427350427e-6*mu", "ctp_c": -616, "RNA_b1387": 1, "pi_c": 3.0, "GreB_mono": "-4.27350427350427e-6*mu"}, "objective_coefficient": 0.0, "variable_kind": "continuous", "id": "transcription_TU4_from_RpoD_mono"}, {"reaction_type": {"TranscriptionReaction": {"transcription_data": "TU0_14269_from_RpoD_mono"}}, "name": "", "upper_bound": 1000.0, "lower_bound": 0.0, "metabolites": {"Rho_hexa_mod_3:mg2": "-4.27350427350427e-6*mu", "h2o_c": -3.0, "Mfd_mono_mod_1:mg2": "-4.27350427350427e-6*mu", "NusA_mono": "-4.27350427350427e-6*mu", "atp_c": -808.0, "RNAP70-CPLX": "-0.0143857202614379*mu - 0.00563200948235294", "ppi_c": 3522, "RpoZ_mono_mod_1:mg2": "-4.27350427350427e-6*mu", "NusG_mono": "-4.27350427350427e-6*mu", "utp_c": -896, "GreA_mono": "-4.27350427350427e-6*mu", "mRNA_biomass": 714.0552506550001, "RNA_b2784": 1, "gtp_c": -808, "h_c": 3.0, "adp_c": 3.0, "ctp_c": -1013, "pi_c": 3.0, "GreB_mono": "-4.27350427350427e-6*mu"}, "objective_coefficient": 0.0, "variable_kind": "continuous", "id": "transcription_TU0_14269_from_RpoD_mono"}, {"reaction_type": {"TranscriptionReaction": {"transcription_data": "TU00378_with_TERM65_from_RpoD_mono"}}, "name": "", "upper_bound": 1000.0, "lower_bound": 0.0, "metabolites": {"RNA_b0904": 1, "Mfd_mono_mod_1:mg2": "-4.27350427350427e-6*mu", "RNA_b0903": 1, "atp_c": -817, "RNAP70-CPLX": "-0.0134667006535948*mu - 0.00527221330588235", "ppi_c": 3297, "RpoZ_mono_mod_1:mg2": "-4.27350427350427e-6*mu", "NusG_mono": "-4.27350427350427e-6*mu", "utp_c": -830, "GreA_mono": "-4.27350427350427e-6*mu", "mRNA_biomass": 1007.2982644409999, "gtp_c": -835, "NusA_mono": "-4.27350427350427e-6*mu", "ctp_c": -815, "GreB_mono": "-4.27350427350427e-6*mu"}, "objective_coefficient": 0.0, "variable_kind": "continuous", "id": "transcription_TU00378_with_TERM65_from_RpoD_mono"}, {"reaction_type": {"TranscriptionReaction": {"transcription_data": "TU00170_with_TERM0_1033_from_RpoD_mono"}}, "name": "", "upper_bound": 1000.0, "lower_bound": 0.0, "metabolites": {"utp_c": -1084, "Mfd_mono_mod_1:mg2": "-4.27350427350427e-6*mu", "atp_c": -1015, "RNAP70-CPLX": "-0.0189808183006536*mu - 0.00743099036470588", "ppi_c": 4647, "RpoZ_mono_mod_1:mg2": "-4.27350427350427e-6*mu", "NusG_mono": "-4.27350427350427e-6*mu", "GreA_mono": "-4.27350427350427e-6*mu", "mRNA_biomass": 1395.7388241589997, "RNA_b2903": 1, "gtp_c": -1226, "RNA_b2905": 1, "NusA_mono": "-4.27350427350427e-6*mu", "ctp_c": -1322, "RNA_b2904": 1, "GreB_mono": "-4.27350427350427e-6*mu"}, "objective_coefficient": 0.0, "variable_kind": "continuous", "id": "transcription_TU00170_with_TERM0_1033_from_RpoD_mono"}, {"reaction_type": {"TranscriptionReaction": {"transcription_data": "TU0_14699_with_TERM141_from_RpoD_mono"}}, "name": "", "upper_bound": 1000.0, "lower_bound": 0.0, "metabolites": {"utp_c": -272, "Mfd_mono_mod_1:mg2": "-4.27350427350427e-6*mu", "atp_c": -397, "RNAP70-CPLX": "-0.0055958082788671*mu - 0.00219075894117647", "ppi_c": 1370, "RpoZ_mono_mod_1:mg2": "-4.27350427350427e-6*mu", "NusG_mono": "-4.27350427350427e-6*mu", "GreA_mono": "-4.27350427350427e-6*mu", "mRNA_biomass": 394.83745299300006, "gtp_c": -304, "NusA_mono": "-4.27350427350427e-6*mu", "ctp_c": -397, "RNA_b0842": 1, "GreB_mono": "-4.27350427350427e-6*mu"}, "objective_coefficient": 0.0, "variable_kind": "continuous", "id": "transcription_TU0_14699_with_TERM141_from_RpoD_mono"}, {"reaction_type": {"TranscriptionReaction": {"transcription_data": "TU0_4927_from_RpoD_mono"}}, "name": "", "upper_bound": 1000.0, "lower_bound": 0.0, "metabolites": {"Rho_hexa_mod_3:mg2": "-4.27350427350427e-6*mu", "utp_c": -283, "Mfd_mono_mod_1:mg2": "-4.27350427350427e-6*mu", "adp_c": 3.0, "atp_c": -397.0, "mRNA_biomass": 422.652258977, "RNAP70-CPLX": "-0.0058286265795207*mu - 0.00228190730588235", "ppi_c": 1427, "RpoZ_mono_mod_1:mg2": "-4.27350427350427e-6*mu", "NusG_mono": "-4.27350427350427e-6*mu", "h2o_c": -3.0, "GreA_mono": "-4.27350427350427e-6*mu", "ctp_c": -403, "gtp_c": -347, "h_c": 3.0, "NusA_mono": "-4.27350427350427e-6*mu", "RNA_b3415": 1, "pi_c": 3.0, "GreB_mono": "-4.27350427350427e-6*mu"}, "objective_coefficient": 0.0, "variable_kind": "continuous", "id": "transcription_TU0_4927_from_RpoD_mono"}, {"reaction_type": {"TranscriptionReaction": {"transcription_data": "TU0_6581_from_RpoD_mono"}}, "name": "", "upper_bound": 1000.0, "lower_bound": 0.0, "metabolites": {"Rho_hexa_mod_3:mg2": "-4.27350427350427e-6*mu", "h2o_c": -3.0, "Mfd_mono_mod_1:mg2": "-4.27350427350427e-6*mu", "adp_c": 3.0, "atp_c": -626.0, "RNAP70-CPLX": "-0.0112733071895425*mu - 0.00441349976470588", "ppi_c": 2760, "RpoZ_mono_mod_1:mg2": "-4.27350427350427e-6*mu", "NusG_mono": "-4.27350427350427e-6*mu", "utp_c": -623, "GreA_mono": "-4.27350427350427e-6*mu", "mRNA_biomass": 411.178086001, "gtp_c": -718, "h_c": 3.0, "NusA_mono": "-4.27350427350427e-6*mu", "ctp_c": -796, "pi_c": 3.0, "GreB_mono": "-4.27350427350427e-6*mu", "RNA_b3132": 1}, "objective_coefficient": 0.0, "variable_kind": "continuous", "id": "transcription_TU0_6581_from_RpoD_mono"}, {"reaction_type": {"TranscriptionReaction": {"transcription_data": "TU794_from_RpoD_mono"}}, "name": "", "upper_bound": 1000.0, "lower_bound": 0.0, "metabolites": {"Rho_hexa_mod_3:mg2": "-4.27350427350427e-6*mu", "h2o_c": -3.0, "Mfd_mono_mod_1:mg2": "-4.27350427350427e-6*mu", "adp_c": 3.0, "atp_c": -618.0, "RNAP70-CPLX": "-0.0111344331154684*mu - 0.00435913056470588", "ppi_c": 2726, "RpoZ_mono_mod_1:mg2": "-4.27350427350427e-6*mu", "NusG_mono": "-4.27350427350427e-6*mu", "utp_c": -669, "GreA_mono": "-4.27350427350427e-6*mu", "mRNA_biomass": 855.843789476, "gtp_c": -680, "h_c": 3.0, "NusA_mono": "-4.27350427350427e-6*mu", "ctp_c": -762, "pi_c": 3.0, "GreB_mono": "-4.27350427350427e-6*mu", "RNA_b1276": 1}, "objective_coefficient": 0.0, "variable_kind": "continuous", "id": "transcription_TU794_from_RpoD_mono"}, {"reaction_type": {"TranscriptionReaction": {"transcription_data": "TU0_1106_from_RpoD_mono"}}, "name": "", "upper_bound": 1000.0, "lower_bound": 0.0, "metabolites": {"Rho_hexa_mod_3:mg2": "-4.27350427350427e-6*mu", "h2o_c": -3.0, "RNA_b0875": 1, "Mfd_mono_mod_1:mg2": "-4.27350427350427e-6*mu", "adp_c": 3.0, "atp_c": -218.0, "RNAP70-CPLX": "-0.0028428339869281*mu - 0.00111296950588235", "ppi_c": 696, "RpoZ_mono_mod_1:mg2": "-4.27350427350427e-6*mu", "NusG_mono": "-4.27350427350427e-6*mu", "utp_c": -117, "GreA_mono": "-4.27350427350427e-6*mu", "mRNA_biomass": 223.188880416, "gtp_c": -155, "h_c": 3.0, "NusA_mono": "-4.27350427350427e-6*mu", "ctp_c": -209, "pi_c": 3.0, "GreB_mono": "-4.27350427350427e-6*mu"}, "objective_coefficient": 0.0, "variable_kind": "continuous", "id": "transcription_TU0_1106_from_RpoD_mono"}, {"reaction_type": {"TranscriptionReaction": {"transcription_data": "TU0_14491_from_RPOH_MONOMER"}}, "name": "", "upper_bound": 1000.0, "lower_bound": 0.0, "metabolites": {"Rho_hexa_mod_3:mg2": "-4.27350427350427e-6*mu", "utp_c": -411, "Mfd_mono_mod_1:mg2": "-4.27350427350427e-6*mu", "NusA_mono": "-4.27350427350427e-6*mu", "atp_c": -419.0, "RNAP32-CPLX": "-0.00728680435729847*mu - 0.00285278390588235", "ppi_c": 1784, "RpoZ_mono_mod_1:mg2": "-4.27350427350427e-6*mu", "NusG_mono": "-4.27350427350427e-6*mu", "h2o_c": -3.0, "RNA_b2954": 1, "GreA_mono": "-4.27350427350427e-6*mu", "mRNA_biomass": 190.371933954, "gtp_c": -458, "h_c": 3.0, "adp_c": 3.0, "ctp_c": -499, "pi_c": 3.0, "GreB_mono": "-4.27350427350427e-6*mu"}, "objective_coefficient": 0.0, "variable_kind": "continuous", "id": "transcription_TU0_14491_from_RPOH_MONOMER"}, {"reaction_type": {"TranscriptionReaction": {"transcription_data": "TU00252_from_RpoD_mono"}}, "name": "", "upper_bound": 1000.0, "lower_bound": 0.0, "metabolites": {"Rho_hexa_mod_3:mg2": "-4.27350427350427e-6*mu", "h2o_c": -3.0, "RNA_b1991": 1, "Mfd_mono_mod_1:mg2": "-4.27350427350427e-6*mu", "adp_c": 3.0, "atp_c": -660.0, "mRNA_biomass": 756.9585734699999, "RNAP70-CPLX": "-0.0101582300653595*mu - 0.00397694707058823", "ppi_c": 2487, "RpoZ_mono_mod_1:mg2": "-4.27350427350427e-6*mu", "NusG_mono": "-4.27350427350427e-6*mu", "utp_c": -552, "GreA_mono": "-4.27350427350427e-6*mu", "RNA_b1992": 1, "gtp_c": -535, "h_c": 3.0, "NusA_mono": "-4.27350427350427e-6*mu", "ctp_c": -743, "RNA_b1993": 1, "pi_c": 3.0, "GreB_mono": "-4.27350427350427e-6*mu"}, "objective_coefficient": 0.0, "variable_kind": "continuous", "id": "transcription_TU00252_from_RpoD_mono"}, {"reaction_type": {"TranscriptionReaction": {"transcription_data": "TU0_5202_from_RpoD_mono"}}, "name": "", "upper_bound": 1000.0, "lower_bound": 0.0, "metabolites": {"Rho_hexa_mod_3:mg2": "-4.27350427350427e-6*mu", "h2o_c": -3.0, "Mfd_mono_mod_1:mg2": "-4.27350427350427e-6*mu", "adp_c": 3.0, "atp_c": -378.0, "RNAP70-CPLX": "-0.00675989978213508*mu - 0.00264650076470588", "ppi_c": 1655, "RpoZ_mono_mod_1:mg2": "-4.27350427350427e-6*mu", "NusG_mono": "-4.27350427350427e-6*mu", "utp_c": -386, "GreA_mono": "-4.27350427350427e-6*mu", "mRNA_biomass": 269.842170743, "gtp_c": -431, "h_c": 3.0, "NusA_mono": "-4.27350427350427e-6*mu", "ctp_c": -463, "RNA_b0049": 1, "pi_c": 3.0, "GreB_mono": "-4.27350427350427e-6*mu"}, "objective_coefficient": 0.0, "variable_kind": "continuous", "id": "transcription_TU0_5202_from_RpoD_mono"}, {"reaction_type": {"TranscriptionReaction": {"transcription_data": "TU0_14399_with_TERM0_1041_from_RpoD_mono"}}, "name": "", "upper_bound": 1000.0, "lower_bound": 0.0, "metabolites": {"utp_c": -238, "RNA_b0031": 1, "Mfd_mono_mod_1:mg2": "-4.27350427350427e-6*mu", "atp_c": -251, "RNAP70-CPLX": "-0.00402326361655773*mu - 0.00157510770588235", "ppi_c": 985, "RpoZ_mono_mod_1:mg2": "-4.27350427350427e-6*mu", "NusG_mono": "-4.27350427350427e-6*mu", "GreA_mono": "-4.27350427350427e-6*mu", "mRNA_biomass": 262.327903242, "gtp_c": -210, "NusA_mono": "-4.27350427350427e-6*mu", "ctp_c": -286, "GreB_mono": "-4.27350427350427e-6*mu"}, "objective_coefficient": 0.0, "variable_kind": "continuous", "id": "transcription_TU0_14399_with_TERM0_1041_from_RpoD_mono"}, {"reaction_type": {"TranscriptionReaction": {"transcription_data": "TU00509_from_RpoD_mono"}}, "name": "", "upper_bound": 1000.0, "lower_bound": 0.0, "metabolites": {"utp_c": -19, "RNA_degradosome": "-8.54700854700855e-6*mu", "NusG_mono": "-4.27350427350427e-6*mu", "h2o_c": -5.5, "tRNA_biomass": 28.130934527999997, "ctp_c": -29, "h_c": 5.5, "NusB_mono": "-4.27350427350427e-6*mu", "RpsJ_mono": "-4.27350427350427e-6*mu", "RplD_mono": "-4.27350427350427e-6*mu", "Rho_hexa_mod_3:mg2": "-4.27350427350427e-6*mu", "RpsD_mono": "-4.27350427350427e-6*mu", "atp_c": -19.5, "RplC_mono": "-4.27350427350427e-6*mu", "RNAP70-CPLX": "-0.000367607843137255*mu - 0.000143918470588235", "GreA_mono": "-4.27350427350427e-6*mu", "adp_c": 3.5, "gmp_c": 2, "Mfd_mono_mod_1:mg2": "-4.27350427350427e-6*mu", "RpoZ_mono_mod_1:mg2": "-4.27350427350427e-6*mu", "RNA_b0971": 1, "NusA_mono": "-4.27350427350427e-6*mu", "monocistronic_excision_machinery": "-8.54700854700855e-6*mu", "ppi_c": 90, "RplM_mono": "-4.27350427350427e-6*mu", "gtp_c": -26, "pi_c": 3.5, "GreB_mono": "-4.27350427350427e-6*mu"}, "objective_coefficient": 0.0, "variable_kind": "continuous", "id": "transcription_TU00509_from_RpoD_mono"}, {"reaction_type": {"TranscriptionReaction": {"transcription_data": "TU0_13087_from_RpoD_mono"}}, "name": "", "upper_bound": 1000.0, "lower_bound": 0.0, "metabolites": {"RNA_b0915": 1, "Rho_hexa_mod_3:mg2": "-4.27350427350427e-6*mu", "h2o_c": -3.0, "Mfd_mono_mod_1:mg2": "-4.27350427350427e-6*mu", "adp_c": 3.0, "atp_c": -1655.0, "RNA_b0914": 1, "RNAP70-CPLX": "-0.0257407180827887*mu - 0.0100774911294118", "ppi_c": 6302, "RpoZ_mono_mod_1:mg2": "-4.27350427350427e-6*mu", "NusG_mono": "-4.27350427350427e-6*mu", "utp_c": -1423, "GreA_mono": "-4.27350427350427e-6*mu", "mRNA_biomass": 875.9753028559999, "gtp_c": -1490, "h_c": 3.0, "NusA_mono": "-4.27350427350427e-6*mu", "ctp_c": -1737, "pi_c": 3.0, "GreB_mono": "-4.27350427350427e-6*mu"}, "objective_coefficient": 0.0, "variable_kind": "continuous", "id": "transcription_TU0_13087_from_RpoD_mono"}, {"reaction_type": {"TranscriptionReaction": {"transcription_data": "TU0_14511_from_RpoD_mono"}}, "name": "", "upper_bound": 1000.0, "lower_bound": 0.0, "metabolites": {"Rho_hexa_mod_3:mg2": "-4.27350427350427e-6*mu", "h2o_c": -3.0, "Mfd_mono_mod_1:mg2": "-4.27350427350427e-6*mu", "NusA_mono": "-4.27350427350427e-6*mu", "atp_c": -161.0, "RNAP70-CPLX": "-0.00300213071895425*mu - 0.00117533417647059", "ppi_c": 735, "RpoZ_mono_mod_1:mg2": "-4.27350427350427e-6*mu", "NusG_mono": "-4.27350427350427e-6*mu", "utp_c": -204, "GreA_mono": "-4.27350427350427e-6*mu", "mRNA_biomass": 234.568387375, "gtp_c": -175, "h_c": 3.0, "adp_c": 3.0, "ctp_c": -198, "RNA_b2762": 1, "pi_c": 3.0, "GreB_mono": "-4.27350427350427e-6*mu"}, "objective_coefficient": 0.0, "variable_kind": "continuous", "id": "transcription_TU0_14511_from_RpoD_mono"}, {"reaction_type": {"TranscriptionReaction": {"transcription_data": "TU00100_from_RpoD_mono"}}, "name": "", "upper_bound": 1000.0, "lower_bound": 0.0, "metabolites": {"Rho_hexa_mod_3:mg2": "-4.27350427350427e-6*mu", "utp_c": -611, "Mfd_mono_mod_1:mg2": "-4.27350427350427e-6*mu", "adp_c": 3.0, "atp_c": -840.0, "RNAP70-CPLX": "-0.0123026091503268*mu - 0.00481647148235294", "ppi_c": 3012, "RpoZ_mono_mod_1:mg2": "-4.27350427350427e-6*mu", "NusG_mono": "-4.27350427350427e-6*mu", "h2o_c": -3.0, "GreA_mono": "-4.27350427350427e-6*mu", "mRNA_biomass": 870.191491329, "RNA_b0733": 1, "gtp_c": -749, "RNA_b0734": 1, "NusA_mono": "-4.27350427350427e-6*mu", "ctp_c": -815, "pi_c": 3.0, "GreB_mono": "-4.27350427350427e-6*mu", "h_c": 3.0}, "objective_coefficient": 0.0, "variable_kind": "continuous", "id": "transcription_TU00100_from_RpoD_mono"}, {"reaction_type": {"TranscriptionReaction": {"transcription_data": "TU0_7805_from_RpoD_mono"}}, "name": "", "upper_bound": 1000.0, "lower_bound": 0.0, "metabolites": {"Rho_hexa_mod_3:mg2": "-4.27350427350427e-6*mu", "h2o_c": -3.0, "RNA_b0677": 1, "Mfd_mono_mod_1:mg2": "-4.27350427350427e-6*mu", "adp_c": 3.0, "atp_c": -383.0, "RNAP70-CPLX": "-0.00642496819172113*mu - 0.00251537504705882", "ppi_c": 1573, "RpoZ_mono_mod_1:mg2": "-4.27350427350427e-6*mu", "NusG_mono": "-4.27350427350427e-6*mu", "utp_c": -397, "GreA_mono": "-4.27350427350427e-6*mu", "mRNA_biomass": 367.793277089, "gtp_c": -388, "h_c": 3.0, "NusA_mono": "-4.27350427350427e-6*mu", "ctp_c": -408, "pi_c": 3.0, "GreB_mono": "-4.27350427350427e-6*mu"}, "objective_coefficient": 0.0, "variable_kind": "continuous", "id": "transcription_TU0_7805_from_RpoD_mono"}, {"reaction_type": {"TranscriptionReaction": {"transcription_data": "TU00438_with_TERM72_from_RPOH_MONOMER"}}, "name": "", "upper_bound": 1000.0, "lower_bound": 0.0, "metabolites": {"utp_c": -619, "RpoZ_mono_mod_1:mg2": "-4.27350427350427e-6*mu", "Mfd_mono_mod_1:mg2": "-4.27350427350427e-6*mu", "atp_c": -452, "RNAP32-CPLX": "-0.00929230936819172*mu - 0.00363793911764706", "ppi_c": 2275, "RNA_b3067": 1, "NusG_mono": "-4.27350427350427e-6*mu", "GreA_mono": "-4.27350427350427e-6*mu", "mRNA_biomass": 588.6180564619999, "gtp_c": -592, "NusA_mono": "-4.27350427350427e-6*mu", "ctp_c": -612, "GreB_mono": "-4.27350427350427e-6*mu"}, "objective_coefficient": 0.0, "variable_kind": "continuous", "id": "transcription_TU00438_with_TERM72_from_RPOH_MONOMER"}, {"reaction_type": {"TranscriptionReaction": {"transcription_data": "TU0_4928_from_RpoD_mono"}}, "name": "", "upper_bound": 1000.0, "lower_bound": 0.0, "metabolites": {"Rho_hexa_mod_3:mg2": "-4.27350427350427e-6*mu", "utp_c": -283, "Mfd_mono_mod_1:mg2": "-4.27350427350427e-6*mu", "adp_c": 3.0, "atp_c": -400.0, "mRNA_biomass": 422.652258977, "RNAP70-CPLX": "-0.00584088017429194*mu - 0.00228670458823529", "ppi_c": 1430, "RpoZ_mono_mod_1:mg2": "-4.27350427350427e-6*mu", "NusG_mono": "-4.27350427350427e-6*mu", "h2o_c": -3.0, "GreA_mono": "-4.27350427350427e-6*mu", "ctp_c": -403, "gtp_c": -347, "h_c": 3.0, "NusA_mono": "-4.27350427350427e-6*mu", "RNA_b3415": 1, "pi_c": 3.0, "GreB_mono": "-4.27350427350427e-6*mu"}, "objective_coefficient": 0.0, "variable_kind": "continuous", "id": "transcription_TU0_4928_from_RpoD_mono"}, {"reaction_type": {"TranscriptionReaction": {"transcription_data": "TU401_with_TERM121_from_RpoD_mono"}}, "name": "", "upper_bound": 1000.0, "lower_bound": 0.0, "metabolites": {"utp_c": -463, "Mfd_mono_mod_1:mg2": "-4.27350427350427e-6*mu", "atp_c": -501, "mRNA_biomass": 104.34415594699999, "RNAP70-CPLX": "-0.00856526274509804*mu - 0.00335330036470588", "ppi_c": 2097, "RpoZ_mono_mod_1:mg2": "-4.27350427350427e-6*mu", "NusG_mono": "-4.27350427350427e-6*mu", "GreA_mono": "-4.27350427350427e-6*mu", "RNA_b3425": 1, "gtp_c": -537, "NusA_mono": "-4.27350427350427e-6*mu", "ctp_c": -596, "GreB_mono": "-4.27350427350427e-6*mu"}, "objective_coefficient": 0.0, "variable_kind": "continuous", "id": "transcription_TU401_with_TERM121_from_RpoD_mono"}, {"reaction_type": {"TranscriptionReaction": {"transcription_data": "TU00032_with_TERM0_1119_from_RpoD_mono"}}, "name": "", "upper_bound": 1000.0, "lower_bound": 0.0, "metabolites": {"utp_c": -534, "Mfd_mono_mod_1:mg2": "-4.27350427350427e-6*mu", "atp_c": -493, "mRNA_biomass": 634.32666988, "RNAP70-CPLX": "-0.00930456296296296*mu - 0.0036427364", "ppi_c": 2278, "RpoZ_mono_mod_1:mg2": "-4.27350427350427e-6*mu", "NusG_mono": "-4.27350427350427e-6*mu", "GreA_mono": "-4.27350427350427e-6*mu", "ctp_c": -636, "gtp_c": -615, "NusA_mono": "-4.27350427350427e-6*mu", "RNA_b3671": 1, "RNA_b3670": 1, "GreB_mono": "-4.27350427350427e-6*mu"}, "objective_coefficient": 0.0, "variable_kind": "continuous", "id": "transcription_TU00032_with_TERM0_1119_from_RpoD_mono"}, {"reaction_type": {"TranscriptionReaction": {"transcription_data": "TU00032_from_RpoD_mono"}}, "name": "", "upper_bound": 1000.0, "lower_bound": 0.0, "metabolites": {"Rho_hexa_mod_3:mg2": "-4.27350427350427e-6*mu", "h2o_c": -3.0, "Mfd_mono_mod_1:mg2": "-4.27350427350427e-6*mu", "adp_c": 3.0, "atp_c": -478.0, "mRNA_biomass": 634.32666988, "RNAP70-CPLX": "-0.00907582919389978*mu - 0.00355318712941176", "ppi_c": 2222, "RpoZ_mono_mod_1:mg2": "-4.27350427350427e-6*mu", "NusG_mono": "-4.27350427350427e-6*mu", "utp_c": -521, "GreA_mono": "-4.27350427350427e-6*mu", "RNA_b3671": 1, "gtp_c": -602, "h_c": 3.0, "NusA_mono": "-4.27350427350427e-6*mu", "ctp_c": -624, "RNA_b3670": 1, "pi_c": 3.0, "GreB_mono": "-4.27350427350427e-6*mu"}, "objective_coefficient": 0.0, "variable_kind": "continuous", "id": "transcription_TU00032_from_RpoD_mono"}, {"reaction_type": {"TranscriptionReaction": {"transcription_data": "TU0_14701_from_RpoD_mono"}}, "name": "", "upper_bound": 1000.0, "lower_bound": 0.0, "metabolites": {"Rho_hexa_mod_3:mg2": "-4.27350427350427e-6*mu", "h2o_c": -3.0, "Mfd_mono_mod_1:mg2": "-4.27350427350427e-6*mu", "adp_c": 3.0, "atp_c": -791.0, "RNAP70-CPLX": "-0.0146144540305011*mu - 0.00572155875294117", "ppi_c": 3578, "RpoZ_mono_mod_1:mg2": "-4.27350427350427e-6*mu", "NusG_mono": "-4.27350427350427e-6*mu", "utp_c": -938, "GreA_mono": "-4.27350427350427e-6*mu", "mRNA_biomass": 474.946384662, "gtp_c": -943, "h_c": 3.0, "NusA_mono": "-4.27350427350427e-6*mu", "ctp_c": -909, "RNA_b3035": 1, "pi_c": 3.0, "GreB_mono": "-4.27350427350427e-6*mu"}, "objective_coefficient": 0.0, "variable_kind": "continuous", "id": "transcription_TU0_14701_from_RpoD_mono"}, {"reaction_type": {"TranscriptionReaction": {"transcription_data": "TU0_13792_from_RpoD_mono"}}, "name": "", "upper_bound": 1000.0, "lower_bound": 0.0, "metabolites": {"Rho_hexa_mod_3:mg2": "-4.27350427350427e-6*mu", "h2o_c": -3.0, "Mfd_mono_mod_1:mg2": "-4.27350427350427e-6*mu", "adp_c": 3.0, "atp_c": -968.0, "RNAP70-CPLX": "-0.0176860217864924*mu - 0.00692407752941176", "ppi_c": 4330, "RpoZ_mono_mod_1:mg2": "-4.27350427350427e-6*mu", "NusG_mono": "-4.27350427350427e-6*mu", "utp_c": -980, "GreA_mono": "-4.27350427350427e-6*mu", "mRNA_biomass": 377.795989039, "gtp_c": -1111, "h_c": 3.0, "NusA_mono": "-4.27350427350427e-6*mu", "RNA_b2907": 1, "ctp_c": -1274, "pi_c": 3.0, "GreB_mono": "-4.27350427350427e-6*mu"}, "objective_coefficient": 0.0, "variable_kind": "continuous", "id": "transcription_TU0_13792_from_RpoD_mono"}, {"reaction_type": {"TranscriptionReaction": {"transcription_data": "TU0_8767_from_RpoD_mono"}}, "name": "", "upper_bound": 1000.0, "lower_bound": 0.0, "metabolites": {"Rho_hexa_mod_3:mg2": "-4.27350427350427e-6*mu", "h2o_c": -3.0, "Mfd_mono_mod_1:mg2": "-4.27350427350427e-6*mu", "NusA_mono": "-4.27350427350427e-6*mu", "atp_c": -270.0, "RNAP70-CPLX": "-0.00512200261437908*mu - 0.00200526402352941", "ppi_c": 1254, "RpoZ_mono_mod_1:mg2": "-4.27350427350427e-6*mu", "NusG_mono": "-4.27350427350427e-6*mu", "utp_c": -316, "GreB_mono": "-4.27350427350427e-6*mu", "GreA_mono": "-4.27350427350427e-6*mu", "mRNA_biomass": 400.48652131399996, "gtp_c": -308, "h_c": 3.0, "adp_c": 3.0, "ctp_c": -363, "pi_c": 3.0, "RNA_b2817": 1}, "objective_coefficient": 0.0, "variable_kind": "continuous", "id": "transcription_TU0_8767_from_RpoD_mono"}, {"reaction_type": {"TranscriptionReaction": {"transcription_data": "TU0_5221_from_RpoD_mono"}}, "name": "", "upper_bound": 1000.0, "lower_bound": 0.0, "metabolites": {"Rho_hexa_mod_3:mg2": "-4.27350427350427e-6*mu", "h2o_c": -3.0, "Mfd_mono_mod_1:mg2": "-4.27350427350427e-6*mu", "adp_c": 3.0, "RNA_b0052": 1, "RNAP70-CPLX": "-0.00738483311546841*mu - 0.00289116216470588", "ppi_c": 1808, "RpoZ_mono_mod_1:mg2": "-4.27350427350427e-6*mu", "NusG_mono": "-4.27350427350427e-6*mu", "utp_c": -400, "GreA_mono": "-4.27350427350427e-6*mu", "mRNA_biomass": 581.444147832, "gtp_c": -497, "RNA_b0051": 1, "NusA_mono": "-4.27350427350427e-6*mu", "ctp_c": -496, "pi_c": 3.0, "GreB_mono": "-4.27350427350427e-6*mu", "atp_c": -418.0, "h_c": 3.0}, "objective_coefficient": 0.0, "variable_kind": "continuous", "id": "transcription_TU0_5221_from_RpoD_mono"}, {"reaction_type": {"TranscriptionReaction": {"transcription_data": "TU0_13417_from_RpoD_mono"}}, "name": "", "upper_bound": 1000.0, "lower_bound": 0.0, "metabolites": {"Rho_hexa_mod_3:mg2": "-4.27350427350427e-6*mu", "h2o_c": -3.0, "Mfd_mono_mod_1:mg2": "-4.27350427350427e-6*mu", "adp_c": 3.0, "atp_c": -480.0, "RNAP70-CPLX": "-0.00794032941176471*mu - 0.00310863896470588", "ppi_c": 1944, "RpoZ_mono_mod_1:mg2": "-4.27350427350427e-6*mu", "NusG_mono": "-4.27350427350427e-6*mu", "utp_c": -453, "GreA_mono": "-4.27350427350427e-6*mu", "mRNA_biomass": 436.565582402, "gtp_c": -509, "h_c": 3.0, "NusA_mono": "-4.27350427350427e-6*mu", "ctp_c": -505, "pi_c": 3.0, "GreB_mono": "-4.27350427350427e-6*mu", "RNA_b1812": 1}, "objective_coefficient": 0.0, "variable_kind": "continuous", "id": "transcription_TU0_13417_from_RpoD_mono"}, {"reaction_type": {"TranscriptionReaction": {"transcription_data": "TU00379_with_TERM65_from_RpoD_mono"}}, "name": "", "upper_bound": 1000.0, "lower_bound": 0.0, "metabolites": {"RNA_b0904": 1, "Mfd_mono_mod_1:mg2": "-4.27350427350427e-6*mu", "RNA_b0903": 1, "atp_c": -943, "RNAP70-CPLX": "-0.0147369899782135*mu - 0.00576953157647059", "ppi_c": 3608, "RpoZ_mono_mod_1:mg2": "-4.27350427350427e-6*mu", "NusG_mono": "-4.27350427350427e-6*mu", "utp_c": -927, "GreA_mono": "-4.27350427350427e-6*mu", "mRNA_biomass": 1007.2982644409999, "gtp_c": -879, "NusA_mono": "-4.27350427350427e-6*mu", "ctp_c": -859, "GreB_mono": "-4.27350427350427e-6*mu"}, "objective_coefficient": 0.0, "variable_kind": "continuous", "id": "transcription_TU00379_with_TERM65_from_RpoD_mono"}, {"reaction_type": {"TranscriptionReaction": {"transcription_data": "TU0_8611_from_RpoD_mono"}}, "name": "", "upper_bound": 1000.0, "lower_bound": 0.0, "metabolites": {"Rho_hexa_mod_3:mg2": "-4.27350427350427e-6*mu", "h2o_c": -3.0, "Mfd_mono_mod_1:mg2": "-4.27350427350427e-6*mu", "adp_c": 3.0, "atp_c": -279.0, "RNAP70-CPLX": "-0.00475847930283224*mu - 0.00186294464705882", "ppi_c": 1165, "RpoZ_mono_mod_1:mg2": "-4.27350427350427e-6*mu", "NusG_mono": "-4.27350427350427e-6*mu", "utp_c": -279, "GreA_mono": "-4.27350427350427e-6*mu", "mRNA_biomass": 364.99585086, "gtp_c": -296, "h_c": 3.0, "NusA_mono": "-4.27350427350427e-6*mu", "ctp_c": -314, "RNA_b4166": 1, "pi_c": 3.0, "GreB_mono": "-4.27350427350427e-6*mu"}, "objective_coefficient": 0.0, "variable_kind": "continuous", "id": "transcription_TU0_8611_from_RpoD_mono"}, {"reaction_type": {"TranscriptionReaction": {"transcription_data": "TU0_14272_from_RpoD_mono"}}, "name": "", "upper_bound": 1000.0, "lower_bound": 0.0, "metabolites": {"Rho_hexa_mod_3:mg2": "-4.27350427350427e-6*mu", "h2o_c": -3.0, "Mfd_mono_mod_1:mg2": "-4.27350427350427e-6*mu", "adp_c": 3.0, "atp_c": -721.0, "RNAP70-CPLX": "-0.0146267076252723*mu - 0.00572635603529412", "ppi_c": 3581, "RpoZ_mono_mod_1:mg2": "-4.27350427350427e-6*mu", "NusG_mono": "-4.27350427350427e-6*mu", "utp_c": -900, "GreA_mono": "-4.27350427350427e-6*mu", "mRNA_biomass": 1020.1585426660001, "RNA_b1084": 1, "gtp_c": -978, "h_c": 3.0, "NusA_mono": "-4.27350427350427e-6*mu", "ctp_c": -985, "pi_c": 3.0, "GreB_mono": "-4.27350427350427e-6*mu"}, "objective_coefficient": 0.0, "variable_kind": "continuous", "id": "transcription_TU0_14272_from_RpoD_mono"}, {"reaction_type": {"TranscriptionReaction": {"transcription_data": "TU795_from_RpoD_mono"}}, "name": "", "upper_bound": 1000.0, "lower_bound": 0.0, "metabolites": {"Rho_hexa_mod_3:mg2": "-4.27350427350427e-6*mu", "h2o_c": -3.0, "Mfd_mono_mod_1:mg2": "-4.27350427350427e-6*mu", "adp_c": 3.0, "atp_c": -740.0, "RNAP70-CPLX": "-0.0125926108932462*mu - 0.00493000716470588", "ppi_c": 3083, "RpoZ_mono_mod_1:mg2": "-4.27350427350427e-6*mu", "NusG_mono": "-4.27350427350427e-6*mu", "utp_c": -762, "GreA_mono": "-4.27350427350427e-6*mu", "mRNA_biomass": 855.843789476, "gtp_c": -755, "h_c": 3.0, "NusA_mono": "-4.27350427350427e-6*mu", "ctp_c": -829, "pi_c": 3.0, "GreB_mono": "-4.27350427350427e-6*mu", "RNA_b1276": 1}, "objective_coefficient": 0.0, "variable_kind": "continuous", "id": "transcription_TU795_from_RpoD_mono"}, {"reaction_type": {"TranscriptionReaction": {"transcription_data": "TU795_from_RPOS_MONOMER"}}, "name": "", "upper_bound": 1000.0, "lower_bound": 0.0, "metabolites": {"Rho_hexa_mod_3:mg2": "-4.27350427350427e-6*mu", "utp_c": -762, "Mfd_mono_mod_1:mg2": "-4.27350427350427e-6*mu", "RNA_b1276": 1, "atp_c": -740.0, "adp_c": 3.0, "RNAPS-CPLX": "-0.0125926108932462*mu - 0.00493000716470588", "ppi_c": 3083, "RpoZ_mono_mod_1:mg2": "-4.27350427350427e-6*mu", "NusG_mono": "-4.27350427350427e-6*mu", "h2o_c": -3.0, "GreA_mono": "-4.27350427350427e-6*mu", "mRNA_biomass": 855.843789476, "gtp_c": -755, "h_c": 3.0, "NusA_mono": "-4.27350427350427e-6*mu", "ctp_c": -829, "pi_c": 3.0, "GreB_mono": "-4.27350427350427e-6*mu"}, "objective_coefficient": 0.0, "variable_kind": "continuous", "id": "transcription_TU795_from_RPOS_MONOMER"}, {"reaction_type": {"TranscriptionReaction": {"transcription_data": "TU0_1122_from_RpoD_mono"}}, "name": "", "upper_bound": 1000.0, "lower_bound": 0.0, "metabolites": {"Rho_hexa_mod_3:mg2": "-4.27350427350427e-6*mu", "h2o_c": -3.0, "utp_c": -947, "NusA_mono": "-4.27350427350427e-6*mu", "atp_c": -957.0, "NusG_mono": "-4.27350427350427e-6*mu", "ppi_c": 4019, "RpoZ_mono_mod_1:mg2": "-4.27350427350427e-6*mu", "RNA_b0894": 1, "RNA_b0895": 1, "RNA_b0896": 1, "GreA_mono": "-4.27350427350427e-6*mu", "mRNA_biomass": 1256.3167965869998, "gtp_c": -979, "h_c": 3.0, "adp_c": 3.0, "RNAP70-CPLX": "-0.0164157324618736*mu - 0.00642675925882353", "ctp_c": -1139, "Mfd_mono_mod_1:mg2": "-4.27350427350427e-6*mu", "pi_c": 3.0, "GreB_mono": "-4.27350427350427e-6*mu"}, "objective_coefficient": 0.0, "variable_kind": "continuous", "id": "transcription_TU0_1122_from_RpoD_mono"}, {"reaction_type": {"TranscriptionReaction": {"transcription_data": "TU0_14492_from_RpoD_mono"}}, "name": "", "upper_bound": 1000.0, "lower_bound": 0.0, "metabolites": {"Rho_hexa_mod_3:mg2": "-4.27350427350427e-6*mu", "h2o_c": -3.0, "Mfd_mono_mod_1:mg2": "-4.27350427350427e-6*mu", "adp_c": 3.0, "RNA_b2065": 1, "RNAP70-CPLX": "-0.00237719738562091*mu - 0.000930672776470588", "ppi_c": 582, "RpoZ_mono_mod_1:mg2": "-4.27350427350427e-6*mu", "NusG_mono": "-4.27350427350427e-6*mu", "utp_c": -106, "GreA_mono": "-4.27350427350427e-6*mu", "mRNA_biomass": 186.42011694200002, "gtp_c": -157, "h_c": 3.0, "NusA_mono": "-4.27350427350427e-6*mu", "ctp_c": -194, "pi_c": 3.0, "GreB_mono": "-4.27350427350427e-6*mu", "atp_c": -128.0}, "objective_coefficient": 0.0, "variable_kind": "continuous", "id": "transcription_TU0_14492_from_RpoD_mono"}, {"reaction_type": {"TranscriptionReaction": {"transcription_data": "TU0_4929_from_RpoD_mono"}}, "name": "", "upper_bound": 1000.0, "lower_bound": 0.0, "metabolites": {"RNA_b0674": 1, "Rho_hexa_mod_3:mg2": "-4.27350427350427e-6*mu", "h2o_c": -3.0, "Mfd_mono_mod_1:mg2": "-4.27350427350427e-6*mu", "adp_c": 3.0, "atp_c": -396.0, "RNAP70-CPLX": "-0.00698454901960784*mu - 0.00273445094117647", "ppi_c": 1710, "RpoZ_mono_mod_1:mg2": "-4.27350427350427e-6*mu", "NusG_mono": "-4.27350427350427e-6*mu", "utp_c": -431, "GreA_mono": "-4.27350427350427e-6*mu", "mRNA_biomass": 532.8229222049999, "gtp_c": -425, "h_c": 3.0, "NusA_mono": "-4.27350427350427e-6*mu", "ctp_c": -461, "pi_c": 3.0, "GreB_mono": "-4.27350427350427e-6*mu"}, "objective_coefficient": 0.0, "variable_kind": "continuous", "id": "transcription_TU0_4929_from_RpoD_mono"}, {"reaction_type": {"TranscriptionReaction": {"transcription_data": "TU0_13175_from_RpoD_mono"}}, "name": "", "upper_bound": 1000.0, "lower_bound": 0.0, "metabolites": {"GreA_mono": "-4.27350427350427e-6*mu", "h2o_c": -3.0, "Mfd_mono_mod_1:mg2": "-4.27350427350427e-6*mu", "NusA_mono": "-4.27350427350427e-6*mu", "atp_c": -234.0, "Rho_hexa_mod_3:mg2": "-4.27350427350427e-6*mu", "RNAP70-CPLX": "-0.00373734640522876*mu - 0.00146317111764706", "ppi_c": 915, "RpoZ_mono_mod_1:mg2": "-4.27350427350427e-6*mu", "NusG_mono": "-4.27350427350427e-6*mu", "utp_c": -199, "RNA_b1192": 1, "mRNA_biomass": 293.7100514549999, "gtp_c": -241, "h_c": 3.0, "adp_c": 3.0, "ctp_c": -244, "pi_c": 3.0, "GreB_mono": "-4.27350427350427e-6*mu"}, "objective_coefficient": 0.0, "variable_kind": "continuous", "id": "transcription_TU0_13175_from_RpoD_mono"}, {"reaction_type": {"TranscriptionReaction": {"transcription_data": "TU0_12833_from_RpoD_mono"}}, "name": "", "upper_bound": 1000.0, "lower_bound": 0.0, "metabolites": {"Rho_hexa_mod_3:mg2": "-4.27350427350427e-6*mu", "h2o_c": -3.0, "Mfd_mono_mod_1:mg2": "-4.27350427350427e-6*mu", "adp_c": 3.0, "atp_c": -283.0, "RNAP70-CPLX": "-0.00530580653594771*mu - 0.00207722325882353", "ppi_c": 1299, "RpoZ_mono_mod_1:mg2": "-4.27350427350427e-6*mu", "NusG_mono": "-4.27350427350427e-6*mu", "utp_c": -265, "GreA_mono": "-4.27350427350427e-6*mu", "mRNA_biomass": 415.597117099, "gtp_c": -337, "h_c": 3.0, "NusA_mono": "-4.27350427350427e-6*mu", "ctp_c": -417, "pi_c": 3.0, "GreB_mono": "-4.27350427350427e-6*mu", "RNA_b0188": 1}, "objective_coefficient": 0.0, "variable_kind": "continuous", "id": "transcription_TU0_12833_from_RpoD_mono"}, {"reaction_type": {"TranscriptionReaction": {"transcription_data": "TU0_36402_from_RpoD_mono"}}, "name": "", "upper_bound": 1000.0, "lower_bound": 0.0, "metabolites": {"Rho_hexa_mod_3:mg2": "-4.27350427350427e-6*mu", "h2o_c": -3.0, "Mfd_mono_mod_1:mg2": "-4.27350427350427e-6*mu", "adp_c": 3.0, "atp_c": -214.0, "RNAP70-CPLX": "-0.00358621873638344*mu - 0.00140400463529412", "ppi_c": 878, "RpoZ_mono_mod_1:mg2": "-4.27350427350427e-6*mu", "NusG_mono": "-4.27350427350427e-6*mu", "utp_c": -216, "GreA_mono": "-4.27350427350427e-6*mu", "mRNA_biomass": 253.012434029, "gtp_c": -232, "h_c": 3.0, "NusA_mono": "-4.27350427350427e-6*mu", "ctp_c": -219, "RNA_b4367": 1, "pi_c": 3.0, "GreB_mono": "-4.27350427350427e-6*mu"}, "objective_coefficient": 0.0, "variable_kind": "continuous", "id": "transcription_TU0_36402_from_RpoD_mono"}, {"reaction_type": {"TranscriptionReaction": {"transcription_data": "TU0_7806_from_EG11355_MONOMER"}}, "name": "", "upper_bound": 1000.0, "lower_bound": 0.0, "metabolites": {"Rho_hexa_mod_3:mg2": "-4.27350427350427e-6*mu", "utp_c": -273, "NusA_mono": "-4.27350427350427e-6*mu", "RNA_b0154": 1, "atp_c": -321.0, "ppi_c": 1320, "RpoZ_mono_mod_1:mg2": "-4.27350427350427e-6*mu", "NusG_mono": "-4.27350427350427e-6*mu", "h2o_c": -3.0, "GreA_mono": "-4.27350427350427e-6*mu", "mRNA_biomass": 410.248381761, "gtp_c": -337, "h_c": 3.0, "adp_c": 3.0, "ctp_c": -392, "Mfd_mono_mod_1:mg2": "-4.27350427350427e-6*mu", "pi_c": 3.0, "GreB_mono": "-4.27350427350427e-6*mu", "CPLX0-222": "-0.0053915816993464*mu - 0.00211080423529412"}, "objective_coefficient": 0.0, "variable_kind": "continuous", "id": "transcription_TU0_7806_from_EG11355_MONOMER"}, {"reaction_type": {"TranscriptionReaction": {"transcription_data": "TU00510_from_RpoD_mono"}}, "name": "", "upper_bound": 1000.0, "lower_bound": 0.0, "metabolites": {"utp_c": -28, "RNA_degradosome": "-8.54700854700855e-6*mu", "RNA_b1032": 1, "NusG_mono": "-4.27350427350427e-6*mu", "h2o_c": -33.0, "tRNA_biomass": 28.129949768, "ctp_c": -35, "h_c": 33.0, "NusB_mono": "-4.27350427350427e-6*mu", "RpsJ_mono": "-4.27350427350427e-6*mu", "RplD_mono": "-4.27350427350427e-6*mu", "ump_c": 10, "RpsD_mono": "-4.27350427350427e-6*mu", "atp_c": -28.0, "cmp_c": 5, "RplC_mono": "-4.27350427350427e-6*mu", "RNAP70-CPLX": "-0.000457467538126362*mu - 0.000179098541176471", "GreA_mono": "-4.27350427350427e-6*mu", "adp_c": 9.0, "gmp_c": 6, "Mfd_mono_mod_1:mg2": "-4.27350427350427e-6*mu", "Rho_hexa_mod_3:mg2": "-4.27350427350427e-6*mu", "RpoZ_mono_mod_1:mg2": "-4.27350427350427e-6*mu", "amp_c": 3, "NusA_mono": "-4.27350427350427e-6*mu", "monocistronic_excision_machinery": "-8.54700854700855e-6*mu", "ppi_c": 112, "RplM_mono": "-4.27350427350427e-6*mu", "gtp_c": -30, "pi_c": 9.0, "GreB_mono": "-4.27350427350427e-6*mu"}, "objective_coefficient": 0.0, "variable_kind": "continuous", "id": "transcription_TU00510_from_RpoD_mono"}, {"reaction_type": {"TranscriptionReaction": {"transcription_data": "TU00188_from_RpoD_mono"}}, "name": "", "upper_bound": 1000.0, "lower_bound": 0.0, "metabolites": {"Rho_hexa_mod_3:mg2": "-4.27350427350427e-6*mu", "h2o_c": -3.0, "Mfd_mono_mod_1:mg2": "-4.27350427350427e-6*mu", "NusA_mono": "-4.27350427350427e-6*mu", "atp_c": -159.0, "mRNA_biomass": 238.87199372700002, "RNAP70-CPLX": "-0.00316142745098039*mu - 0.00123769884705882", "ppi_c": 774, "RpoZ_mono_mod_1:mg2": "-4.27350427350427e-6*mu", "NusG_mono": "-4.27350427350427e-6*mu", "utp_c": -208, "GreA_mono": "-4.27350427350427e-6*mu", "RNA_b3924": 1, "gtp_c": -199, "h_c": 3.0, "adp_c": 3.0, "ctp_c": -211, "pi_c": 3.0, "GreB_mono": "-4.27350427350427e-6*mu"}, "objective_coefficient": 0.0, "variable_kind": "continuous", "id": "transcription_TU00188_from_RpoD_mono"}, {"reaction_type": {"TranscriptionReaction": {"transcription_data": "TU0_13088_from_RpoD_mono"}}, "name": "", "upper_bound": 1000.0, "lower_bound": 0.0, "metabolites": {"Rho_hexa_mod_3:mg2": "-4.27350427350427e-6*mu", "h2o_c": -3.0, "Mfd_mono_mod_1:mg2": "-4.27350427350427e-6*mu", "adp_c": 3.0, "atp_c": -243.0, "RNAP70-CPLX": "-0.00390889673202614*mu - 0.00153033307058823", "ppi_c": 957, "RpoZ_mono_mod_1:mg2": "-4.27350427350427e-6*mu", "NusG_mono": "-4.27350427350427e-6*mu", "utp_c": -221, "RNA_b0918": 1, "GreA_mono": "-4.27350427350427e-6*mu", "mRNA_biomass": 239.22099514699997, "gtp_c": -234, "h_c": 3.0, "NusA_mono": "-4.27350427350427e-6*mu", "ctp_c": -262, "pi_c": 3.0, "GreB_mono": "-4.27350427350427e-6*mu"}, "objective_coefficient": 0.0, "variable_kind": "continuous", "id": "transcription_TU0_13088_from_RpoD_mono"}, {"reaction_type": {"TranscriptionReaction": {"transcription_data": "TU0_8360_from_RpoD_mono"}}, "name": "", "upper_bound": 1000.0, "lower_bound": 0.0, "metabolites": {"Rho_hexa_mod_3:mg2": "-4.27350427350427e-6*mu", "h2o_c": -3.0, "Mfd_mono_mod_1:mg2": "-4.27350427350427e-6*mu", "adp_c": 3.0, "atp_c": -378.0, "RNA_b3519": 1, "RNAP70-CPLX": "-0.006739477124183*mu - 0.00263850529411765", "ppi_c": 1650, "RpoZ_mono_mod_1:mg2": "-4.27350427350427e-6*mu", "NusG_mono": "-4.27350427350427e-6*mu", "utp_c": -385, "GreA_mono": "-4.27350427350427e-6*mu", "mRNA_biomass": 528.6448011499999, "gtp_c": -434, "h_c": 3.0, "NusA_mono": "-4.27350427350427e-6*mu", "ctp_c": -456, "pi_c": 3.0, "GreB_mono": "-4.27350427350427e-6*mu"}, "objective_coefficient": 0.0, "variable_kind": "continuous", "id": "transcription_TU0_8360_from_RpoD_mono"}, {"reaction_type": {"TranscriptionReaction": {"transcription_data": "TU00101_from_RpoD_mono"}}, "name": "", "upper_bound": 1000.0, "lower_bound": 0.0, "metabolites": {"h2o_c": -3.0, "NusG_mono": "-4.27350427350427e-6*mu", "utp_c": -1003, "mRNA_biomass": 1533.306716876, "h_c": 3.0, "ctp_c": -1311, "Rho_hexa_mod_3:mg2": "-4.27350427350427e-6*mu", "RNA_b0429": 1, "RNA_b0428": 1, "atp_c": -1297.0, "RNAP70-CPLX": "-0.0197650483660131*mu - 0.00773801643529412", "GreA_mono": "-4.27350427350427e-6*mu", "adp_c": 3.0, "Mfd_mono_mod_1:mg2": "-4.27350427350427e-6*mu", "RpoZ_mono_mod_1:mg2": "-4.27350427350427e-6*mu", "NusA_mono": "-4.27350427350427e-6*mu", "ppi_c": 4839, "RNA_b0432": 1, "RNA_b0430": 1, "RNA_b0431": 1, "gtp_c": -1231, "pi_c": 3.0, "GreB_mono": "-4.27350427350427e-6*mu"}, "objective_coefficient": 0.0, "variable_kind": "continuous", "id": "transcription_TU00101_from_RpoD_mono"}, {"reaction_type": {"TranscriptionReaction": {"transcription_data": "TU0_5261_from_RpoD_mono"}}, "name": "", "upper_bound": 1000.0, "lower_bound": 0.0, "metabolites": {"utp_c": -1195, "RNA_b2199": 1, "RNA_b2198": 1, "RNA_b2197": 1, "NusG_mono": "-4.27350427350427e-6*mu", "h2o_c": -3.0, "mRNA_biomass": 870.003834555, "h_c": 3.0, "ctp_c": -1939, "Rho_hexa_mod_3:mg2": "-4.27350427350427e-6*mu", "RNA_b2201": 1, "RNA_b2200": 1, "atp_c": -1596.0, "RNAP70-CPLX": "-0.0256794501089325*mu - 0.0100535047176471", "GreA_mono": "-4.27350427350427e-6*mu", "adp_c": 3.0, "Mfd_mono_mod_1:mg2": "-4.27350427350427e-6*mu", "RpoZ_mono_mod_1:mg2": "-4.27350427350427e-6*mu", "NusA_mono": "-4.27350427350427e-6*mu", "ppi_c": 6287, "gtp_c": -1560, "pi_c": 3.0, "GreB_mono": "-4.27350427350427e-6*mu"}, "objective_coefficient": 0.0, "variable_kind": "continuous", "id": "transcription_TU0_5261_from_RpoD_mono"}, {"reaction_type": {"TranscriptionReaction": {"transcription_data": "TU0_14402_from_RpoD_mono"}}, "name": "", "upper_bound": 1000.0, "lower_bound": 0.0, "metabolites": {"Rho_hexa_mod_3:mg2": "-4.27350427350427e-6*mu", "h2o_c": -3.0, "Mfd_mono_mod_1:mg2": "-4.27350427350427e-6*mu", "adp_c": 3.0, "atp_c": -729.0, "RNAP70-CPLX": "-0.0118859869281046*mu - 0.00465336388235294", "ppi_c": 2910, "RpoZ_mono_mod_1:mg2": "-4.27350427350427e-6*mu", "NusG_mono": "-4.27350427350427e-6*mu", "utp_c": -695, "GreA_mono": "-4.27350427350427e-6*mu", "mRNA_biomass": 816.385522887, "gtp_c": -723, "h_c": 3.0, "NusA_mono": "-4.27350427350427e-6*mu", "ctp_c": -766, "RNA_b3806": 1, "pi_c": 3.0, "GreB_mono": "-4.27350427350427e-6*mu"}, "objective_coefficient": 0.0, "variable_kind": "continuous", "id": "transcription_TU0_14402_from_RpoD_mono"}, {"reaction_type": {"TranscriptionReaction": {"transcription_data": "TU0_6583_from_RpoD_mono"}}, "name": "", "upper_bound": 1000.0, "lower_bound": 0.0, "metabolites": {"Rho_hexa_mod_3:mg2": "-4.27350427350427e-6*mu", "h2o_c": -3.0, "Mfd_mono_mod_1:mg2": "-4.27350427350427e-6*mu", "adp_c": 3.0, "atp_c": -1281.0, "RNA_b3137": 1, "ppi_c": 5137, "RpoZ_mono_mod_1:mg2": "-4.27350427350427e-6*mu", "NusG_mono": "-4.27350427350427e-6*mu", "utp_c": -1267, "GreA_mono": "-4.27350427350427e-6*mu", "mRNA_biomass": 275.323895421, "gtp_c": -1289, "h_c": 3.0, "NusA_mono": "-4.27350427350427e-6*mu", "RNAP70-CPLX": "-0.0209822387799564*mu - 0.00821454648235294", "ctp_c": -1303, "pi_c": 3.0, "GreB_mono": "-4.27350427350427e-6*mu"}, "objective_coefficient": 0.0, "variable_kind": "continuous", "id": "transcription_TU0_6583_from_RpoD_mono"}, {"reaction_type": {"TranscriptionReaction": {"transcription_data": "TU0_14512_from_RpoD_mono"}}, "name": "", "upper_bound": 1000.0, "lower_bound": 0.0, "metabolites": {"h2o_c": -3.0, "NusG_mono": "-4.27350427350427e-6*mu", "utp_c": -17, "tRNA_biomass": 24.694985196999998, "ctp_c": -23, "h_c": 3.0, "NusB_mono": "-4.27350427350427e-6*mu", "RpsJ_mono": "-4.27350427350427e-6*mu", "RplD_mono": "-4.27350427350427e-6*mu", "Rho_hexa_mod_3:mg2": "-4.27350427350427e-6*mu", "RpsD_mono": "-4.27350427350427e-6*mu", "atp_c": -17.0, "RplC_mono": "-4.27350427350427e-6*mu", "RNAP70-CPLX": "-0.000314508932461874*mu - 0.000123130247058823", "GreA_mono": "-4.27350427350427e-6*mu", "RNA_b2691": 1, "adp_c": 3.0, "Mfd_mono_mod_1:mg2": "-4.27350427350427e-6*mu", "RpoZ_mono_mod_1:mg2": "-4.27350427350427e-6*mu", "NusA_mono": "-4.27350427350427e-6*mu", "ppi_c": 77, "RplM_mono": "-4.27350427350427e-6*mu", "gtp_c": -23, "pi_c": 3.0, "GreB_mono": "-4.27350427350427e-6*mu"}, "objective_coefficient": 0.0, "variable_kind": "continuous", "id": "transcription_TU0_14512_from_RpoD_mono"}, {"reaction_type": {"TranscriptionReaction": {"transcription_data": "TU0_8480_from_RpoD_mono"}}, "name": "", "upper_bound": 1000.0, "lower_bound": 0.0, "metabolites": {"Rho_hexa_mod_3:mg2": "-4.27350427350427e-6*mu", "h2o_c": -3.0, "Mfd_mono_mod_1:mg2": "-4.27350427350427e-6*mu", "adp_c": 3.0, "atp_c": -105.0, "RNA_b0156": 1, "RNAP70-CPLX": "-0.00160930544662309*mu - 0.000630043082352941", "ppi_c": 394, "RpoZ_mono_mod_1:mg2": "-4.27350427350427e-6*mu", "NusG_mono": "-4.27350427350427e-6*mu", "utp_c": -98, "GreA_mono": "-4.27350427350427e-6*mu", "mRNA_biomass": 110.267520945, "gtp_c": -87, "h_c": 3.0, "NusA_mono": "-4.27350427350427e-6*mu", "ctp_c": -107, "pi_c": 3.0, "GreB_mono": "-4.27350427350427e-6*mu"}, "objective_coefficient": 0.0, "variable_kind": "continuous", "id": "transcription_TU0_8480_from_RpoD_mono"}, {"reaction_type": {"TranscriptionReaction": {"transcription_data": "TU0_14702_from_RpoD_mono"}}, "name": "", "upper_bound": 1000.0, "lower_bound": 0.0, "metabolites": {"Rho_hexa_mod_3:mg2": "-4.27350427350427e-6*mu", "h2o_c": -3.0, "Mfd_mono_mod_1:mg2": "-4.27350427350427e-6*mu", "adp_c": 3.0, "atp_c": -790.0, "RNAP70-CPLX": "-0.0145817777777778*mu - 0.005708766", "ppi_c": 3570, "RpoZ_mono_mod_1:mg2": "-4.27350427350427e-6*mu", "NusG_mono": "-4.27350427350427e-6*mu", "utp_c": -936, "GreA_mono": "-4.27350427350427e-6*mu", "mRNA_biomass": 474.946384662, "gtp_c": -939, "h_c": 3.0, "NusA_mono": "-4.27350427350427e-6*mu", "ctp_c": -908, "RNA_b3035": 1, "pi_c": 3.0, "GreB_mono": "-4.27350427350427e-6*mu"}, "objective_coefficient": 0.0, "variable_kind": "continuous", "id": "transcription_TU0_14702_from_RpoD_mono"}, {"reaction_type": {"TranscriptionReaction": {"transcription_data": "TU0_1741_from_RpoD_mono"}}, "name": "", "upper_bound": 1000.0, "lower_bound": 0.0, "metabolites": {"Rho_hexa_mod_3:mg2": "-4.27350427350427e-6*mu", "h2o_c": -3.0, "RNA_b1277": 1, "adp_c": 3.0, "atp_c": -153.0, "RNAP70-CPLX": "-0.00253649411764706*mu - 0.000993037447058823", "ppi_c": 621, "RpoZ_mono_mod_1:mg2": "-4.27350427350427e-6*mu", "NusG_mono": "-4.27350427350427e-6*mu", "utp_c": -164, "GreA_mono": "-4.27350427350427e-6*mu", "mRNA_biomass": 189.21213927099998, "gtp_c": -153, "h_c": 3.0, "NusA_mono": "-4.27350427350427e-6*mu", "ctp_c": -154, "Mfd_mono_mod_1:mg2": "-4.27350427350427e-6*mu", "pi_c": 3.0, "GreB_mono": "-4.27350427350427e-6*mu"}, "objective_coefficient": 0.0, "variable_kind": "continuous", "id": "transcription_TU0_1741_from_RpoD_mono"}, {"reaction_type": {"TranscriptionReaction": {"transcription_data": "TU0_13549_from_RpoD_mono"}}, "name": "", "upper_bound": 1000.0, "lower_bound": 0.0, "metabolites": {"Rho_hexa_mod_3:mg2": "-4.27350427350427e-6*mu", "h2o_c": -3.0, "Mfd_mono_mod_1:mg2": "-4.27350427350427e-6*mu", "adp_c": 3.0, "atp_c": -458.0, "RNAP70-CPLX": "-0.00710300043572985*mu - 0.00278082467058823", "ppi_c": 1739, "RpoZ_mono_mod_1:mg2": "-4.27350427350427e-6*mu", "NusG_mono": "-4.27350427350427e-6*mu", "utp_c": -418, "GreA_mono": "-4.27350427350427e-6*mu", "mRNA_biomass": 229.018569594, "gtp_c": -415, "h_c": 3.0, "NusA_mono": "-4.27350427350427e-6*mu", "RNA_b2174": 1, "ctp_c": -451, "pi_c": 3.0, "GreB_mono": "-4.27350427350427e-6*mu"}, "objective_coefficient": 0.0, "variable_kind": "continuous", "id": "transcription_TU0_13549_from_RpoD_mono"}, {"reaction_type": {"TranscriptionReaction": {"transcription_data": "TU00172_from_RPON_MONOMER"}}, "name": "", "upper_bound": 1000.0, "lower_bound": 0.0, "metabolites": {"RNA_b0810": 1, "RNA_b0811": 1, "h2o_c": -3.0, "Mfd_mono_mod_1:mg2": "-4.27350427350427e-6*mu", "atp_c": -548.0, "RNA_b0809": 1, "Rho_hexa_mod_3:mg2": "-4.27350427350427e-6*mu", "ppi_c": 2307, "RpoZ_mono_mod_1:mg2": "-4.27350427350427e-6*mu", "NusG_mono": "-4.27350427350427e-6*mu", "utp_c": -565, "GreA_mono": "-4.27350427350427e-6*mu", "mRNA_biomass": 681.43640207, "RNAP54-CPLX": "-0.00942301437908497*mu - 0.00368911012941176", "gtp_c": -565, "h_c": 3.0, "NusA_mono": "-4.27350427350427e-6*mu", "ctp_c": -632, "pi_c": 3.0, "GreB_mono": "-4.27350427350427e-6*mu", "adp_c": 3.0}, "objective_coefficient": 0.0, "variable_kind": "continuous", "id": "transcription_TU00172_from_RPON_MONOMER"}, {"reaction_type": {"TranscriptionReaction": {"transcription_data": "TU00439_from_RpoD_mono"}}, "name": "", "upper_bound": 1000.0, "lower_bound": 0.0, "metabolites": {"Rho_hexa_mod_3:mg2": "-4.27350427350427e-6*mu", "h2o_c": -3.0, "Mfd_mono_mod_1:mg2": "-4.27350427350427e-6*mu", "adp_c": 3.0, "atp_c": -538.0, "RNAP70-CPLX": "-0.00832835991285403*mu - 0.00326055290588235", "ppi_c": 2039, "RpoZ_mono_mod_1:mg2": "-4.27350427350427e-6*mu", "NusG_mono": "-4.27350427350427e-6*mu", "utp_c": -460, "GreA_mono": "-4.27350427350427e-6*mu", "mRNA_biomass": 614.229482277, "RNA_b2498": 1, "gtp_c": -486, "h_c": 3.0, "NusA_mono": "-4.27350427350427e-6*mu", "ctp_c": -558, "RNA_b2497": 1, "pi_c": 3.0, "GreB_mono": "-4.27350427350427e-6*mu"}, "objective_coefficient": 0.0, "variable_kind": "continuous", "id": "transcription_TU00439_from_RpoD_mono"}, {"reaction_type": {"TranscriptionReaction": {"transcription_data": "TU00305_from_RpoD_mono"}}, "name": "", "upper_bound": 1000.0, "lower_bound": 0.0, "metabolites": {"utp_c": -2532, "RNA_b2199": 1, "RNA_b2198": 1, "RNA_b2197": 1, "NusG_mono": "-4.27350427350427e-6*mu", "h2o_c": -3.0, "mRNA_biomass": 2501.838237295, "h_c": 3.0, "ctp_c": -3694, "RNA_b2203": 1, "RNA_b2202": 1, "RNA_b2201": 1, "RNA_b2200": 1, "RNA_b2206": 1, "RNA_b2205": 1, "RNA_b2204": 1, "RNAP70-CPLX": "-0.0499007224400871*mu - 0.0195361328352941", "GreA_mono": "-4.27350427350427e-6*mu", "adp_c": 3.0, "Mfd_mono_mod_1:mg2": "-4.27350427350427e-6*mu", "Rho_hexa_mod_3:mg2": "-4.27350427350427e-6*mu", "RpoZ_mono_mod_1:mg2": "-4.27350427350427e-6*mu", "NusA_mono": "-4.27350427350427e-6*mu", "atp_c": -2892.0, "ppi_c": 12217, "gtp_c": -3102, "pi_c": 3.0, "GreB_mono": "-4.27350427350427e-6*mu"}, "objective_coefficient": 0.0, "variable_kind": "continuous", "id": "transcription_TU00305_from_RpoD_mono"}, {"reaction_type": {"TranscriptionReaction": {"transcription_data": "TU0_14004_from_RpoD_mono"}}, "name": "", "upper_bound": 1000.0, "lower_bound": 0.0, "metabolites": {"Rho_hexa_mod_3:mg2": "-4.27350427350427e-6*mu", "h2o_c": -3.0, "Mfd_mono_mod_1:mg2": "-4.27350427350427e-6*mu", "adp_c": 3.0, "atp_c": -175.0, "mRNA_biomass": 199.82428306399999, "RNAP70-CPLX": "-0.00271212897603486*mu - 0.00106179849411765", "ppi_c": 664, "RpoZ_mono_mod_1:mg2": "-4.27350427350427e-6*mu", "NusG_mono": "-4.27350427350427e-6*mu", "utp_c": -172, "GreA_mono": "-4.27350427350427e-6*mu", "RNA_b3648": 1, "gtp_c": -159, "h_c": 3.0, "NusA_mono": "-4.27350427350427e-6*mu", "ctp_c": -161, "pi_c": 3.0, "GreB_mono": "-4.27350427350427e-6*mu"}, "objective_coefficient": 0.0, "variable_kind": "continuous", "id": "transcription_TU0_14004_from_RpoD_mono"}, {"reaction_type": {"TranscriptionReaction": {"transcription_data": "TU0_13656_from_RpoD_mono"}}, "name": "", "upper_bound": 1000.0, "lower_bound": 0.0, "metabolites": {"Rho_hexa_mod_3:mg2": "-4.27350427350427e-6*mu", "h2o_c": -3.0, "Mfd_mono_mod_1:mg2": "-4.27350427350427e-6*mu", "adp_c": 3.0, "atp_c": -264.0, "RNAP70-CPLX": "-0.0052445385620915*mu - 0.00205323684705882", "ppi_c": 1284, "RpoZ_mono_mod_1:mg2": "-4.27350427350427e-6*mu", "NusG_mono": "-4.27350427350427e-6*mu", "utp_c": -293, "GreA_mono": "-4.27350427350427e-6*mu", "mRNA_biomass": 410.205380564, "gtp_c": -327, "RNA_b2523": 1, "NusA_mono": "-4.27350427350427e-6*mu", "ctp_c": -403, "pi_c": 3.0, "GreB_mono": "-4.27350427350427e-6*mu", "h_c": 3.0}, "objective_coefficient": 0.0, "variable_kind": "continuous", "id": "transcription_TU0_13656_from_RpoD_mono"}, {"reaction_type": {"TranscriptionReaction": {"transcription_data": "TU00380_with_TERM65_from_RpoD_mono"}}, "name": "", "upper_bound": 1000.0, "lower_bound": 0.0, "metabolites": {"utp_c": -621, "Mfd_mono_mod_1:mg2": "-4.27350427350427e-6*mu", "RNA_b0903": 1, "atp_c": -547, "RNAP70-CPLX": "-0.00969259346405229*mu - 0.00379465034117647", "ppi_c": 2373, "RpoZ_mono_mod_1:mg2": "-4.27350427350427e-6*mu", "NusG_mono": "-4.27350427350427e-6*mu", "GreA_mono": "-4.27350427350427e-6*mu", "mRNA_biomass": 731.932250183, "gtp_c": -623, "NusA_mono": "-4.27350427350427e-6*mu", "ctp_c": -582, "GreB_mono": "-4.27350427350427e-6*mu"}, "objective_coefficient": 0.0, "variable_kind": "continuous", "id": "transcription_TU00380_with_TERM65_from_RpoD_mono"}, {"reaction_type": {"TranscriptionReaction": {"transcription_data": "TU0_7821_from_RpoD_mono"}}, "name": "", "upper_bound": 1000.0, "lower_bound": 0.0, "metabolites": {"Rho_hexa_mod_3:mg2": "-4.27350427350427e-6*mu", "h2o_c": -3.0, "Mfd_mono_mod_1:mg2": "-4.27350427350427e-6*mu", "NusA_mono": "-4.27350427350427e-6*mu", "atp_c": -173.0, "RNAP70-CPLX": "-0.00241804270152505*mu - 0.000946663717647058", "ppi_c": 592, "RpoZ_mono_mod_1:mg2": "-4.27350427350427e-6*mu", "NusG_mono": "-4.27350427350427e-6*mu", "utp_c": -152, "GreA_mono": "-4.27350427350427e-6*mu", "mRNA_biomass": 179.37182708099996, "gtp_c": -123, "RNA_b0622": 1, "adp_c": 3.0, "ctp_c": -147, "pi_c": 3.0, "GreB_mono": "-4.27350427350427e-6*mu", "h_c": 3.0}, "objective_coefficient": 0.0, "variable_kind": "continuous", "id": "transcription_TU0_7821_from_RpoD_mono"}, {"reaction_type": {"TranscriptionReaction": {"transcription_data": "TU0_12887_from_RpoD_mono"}}, "name": "", "upper_bound": 1000.0, "lower_bound": 0.0, "metabolites": {"Rho_hexa_mod_3:mg2": "-4.27350427350427e-6*mu", "utp_c": -717, "RpoZ_mono_mod_1:mg2": "-4.27350427350427e-6*mu", "Mfd_mono_mod_1:mg2": "-4.27350427350427e-6*mu", "adp_c": 3.0, "atp_c": -687.0, "RNAP70-CPLX": "-0.0116245769063181*mu - 0.00455102185882353", "RNA_b0306": 1, "RNA_b0307": 1, "NusG_mono": "-4.27350427350427e-6*mu", "h2o_c": -3.0, "GreA_mono": "-4.27350427350427e-6*mu", "mRNA_biomass": 907.221913504, "ppi_c": 2846, "gtp_c": -625, "h_c": 3.0, "NusA_mono": "-4.27350427350427e-6*mu", "ctp_c": -820, "RNA_b0308": 1, "pi_c": 3.0, "GreB_mono": "-4.27350427350427e-6*mu"}, "objective_coefficient": 0.0, "variable_kind": "continuous", "id": "transcription_TU0_12887_from_RpoD_mono"}, {"reaction_type": {"TranscriptionReaction": {"transcription_data": "TU0_5321_from_RpoD_mono"}}, "name": "", "upper_bound": 1000.0, "lower_bound": 0.0, "metabolites": {"Rho_hexa_mod_3:mg2": "-4.27350427350427e-6*mu", "h2o_c": -3.0, "Mfd_mono_mod_1:mg2": "-4.27350427350427e-6*mu", "adp_c": 3.0, "atp_c": -824.0, "RNAP70-CPLX": "-0.0142836069716776*mu - 0.00559203212941176", "ppi_c": 3497, "RpoZ_mono_mod_1:mg2": "-4.27350427350427e-6*mu", "NusG_mono": "-4.27350427350427e-6*mu", "utp_c": -808, "GreA_mono": "-4.27350427350427e-6*mu", "mRNA_biomass": 1105.243007156, "gtp_c": -854, "h_c": 3.0, "NusA_mono": "-4.27350427350427e-6*mu", "RNA_b2341": 1, "ctp_c": -1014, "RNA_b2342": 1, "pi_c": 3.0, "GreB_mono": "-4.27350427350427e-6*mu"}, "objective_coefficient": 0.0, "variable_kind": "continuous", "id": "transcription_TU0_5321_from_RpoD_mono"}, {"reaction_type": {"TranscriptionReaction": {"transcription_data": "TU0_8361_from_RpoD_mono"}}, "name": "", "upper_bound": 1000.0, "lower_bound": 0.0, "metabolites": {"RNA_b0142": 1, "Rho_hexa_mod_3:mg2": "-4.27350427350427e-6*mu", "h2o_c": -3.0, "Mfd_mono_mod_1:mg2": "-4.27350427350427e-6*mu", "adp_c": 3.0, "atp_c": -420.0, "RNAP70-CPLX": "-0.00775652549019608*mu - 0.00303667972941176", "ppi_c": 1899, "RpoZ_mono_mod_1:mg2": "-4.27350427350427e-6*mu", "NusG_mono": "-4.27350427350427e-6*mu", "utp_c": -451, "GreA_mono": "-4.27350427350427e-6*mu", "mRNA_biomass": 153.79510012000003, "gtp_c": -518, "h_c": 3.0, "NusA_mono": "-4.27350427350427e-6*mu", "ctp_c": -513, "pi_c": 3.0, "GreB_mono": "-4.27350427350427e-6*mu"}, "objective_coefficient": 0.0, "variable_kind": "continuous", "id": "transcription_TU0_8361_from_RpoD_mono"}, {"reaction_type": {"TranscriptionReaction": {"transcription_data": "TU00511_from_RpoD_mono"}}, "name": "", "upper_bound": 1000.0, "lower_bound": 0.0, "metabolites": {"utp_c": -155, "RNA_degradosome": "-2.56410256410256e-5*mu", "polycistronic_wout_rRNA_excision_machinery": "-2.56410256410256e-5*mu", "NusG_mono": "-4.27350427350427e-6*mu", "h2o_c": -491.75, "tRNA_biomass": 54.67697385, "RpsJ_mono": "-4.27350427350427e-6*mu", "h_c": 491.75, "NusB_mono": "-4.27350427350427e-6*mu", "ctp_c": -154, "RplD_mono": "-4.27350427350427e-6*mu", "Rho_hexa_mod_3:mg2": "-4.27350427350427e-6*mu", "RpsD_mono": "-4.27350427350427e-6*mu", "atp_c": -189.75, "cmp_c": 108, "RplC_mono": "-4.27350427350427e-6*mu", "RNAP70-CPLX": "-0.00236494379084967*mu - 0.000925875494117647", "GreA_mono": "-4.27350427350427e-6*mu", "adp_c": 82.75, "gmp_c": 109, "Mfd_mono_mod_1:mg2": "-4.27350427350427e-6*mu", "ump_c": 117, "RpoZ_mono_mod_1:mg2": "-4.27350427350427e-6*mu", "amp_c": 75, "NusA_mono": "-4.27350427350427e-6*mu", "ppi_c": 579, "RplM_mono": "-4.27350427350427e-6*mu", "gtp_c": -163, "RNA_b1231": 1, "RNA_b1230": 1, "pi_c": 82.75, "GreB_mono": "-4.27350427350427e-6*mu"}, "objective_coefficient": 0.0, "variable_kind": "continuous", "id": "transcription_TU00511_from_RpoD_mono"}, {"reaction_type": {"TranscriptionReaction": {"transcription_data": "TU796_from_RpoD_mono"}}, "name": "", "upper_bound": 1000.0, "lower_bound": 0.0, "metabolites": {"Rho_hexa_mod_3:mg2": "-4.27350427350427e-6*mu", "h2o_c": -3.0, "Mfd_mono_mod_1:mg2": "-4.27350427350427e-6*mu", "adp_c": 3.0, "atp_c": -588.0, "RNAP70-CPLX": "-0.0110037281045752*mu - 0.00430795955294118", "ppi_c": 2694, "RpoZ_mono_mod_1:mg2": "-4.27350427350427e-6*mu", "NusG_mono": "-4.27350427350427e-6*mu", "utp_c": -605, "GreA_mono": "-4.27350427350427e-6*mu", "mRNA_biomass": 832.571359238, "gtp_c": -728, "RNA_b0118": 1, "NusA_mono": "-4.27350427350427e-6*mu", "ctp_c": -776, "pi_c": 3.0, "GreB_mono": "-4.27350427350427e-6*mu", "h_c": 3.0}, "objective_coefficient": 0.0, "variable_kind": "continuous", "id": "transcription_TU796_from_RpoD_mono"}, {"reaction_type": {"TranscriptionReaction": {"transcription_data": "TU0_1123_from_RpoD_mono"}}, "name": "", "upper_bound": 1000.0, "lower_bound": 0.0, "metabolites": {"utp_c": -662, "NusG_mono": "-4.27350427350427e-6*mu", "h2o_c": -3.0, "mRNA_biomass": 696.097561755, "h_c": 3.0, "ctp_c": -816, "RNA_b0784": 1, "Rho_hexa_mod_3:mg2": "-4.27350427350427e-6*mu", "atp_c": -629.0, "RNAP70-CPLX": "-0.0115755625272331*mu - 0.00453183272941176", "GreA_mono": "-4.27350427350427e-6*mu", "adp_c": 3.0, "RNA_b0781": 1, "RNA_b0783": 1, "Mfd_mono_mod_1:mg2": "-4.27350427350427e-6*mu", "RNA_b0785": 1, "RpoZ_mono_mod_1:mg2": "-4.27350427350427e-6*mu", "NusA_mono": "-4.27350427350427e-6*mu", "ppi_c": 2834, "gtp_c": -730, "pi_c": 3.0, "GreB_mono": "-4.27350427350427e-6*mu"}, "objective_coefficient": 0.0, "variable_kind": "continuous", "id": "transcription_TU0_1123_from_RpoD_mono"}, {"reaction_type": {"TranscriptionReaction": {"transcription_data": "TU00103_from_RPOS_MONOMER"}}, "name": "", "upper_bound": 1000.0, "lower_bound": 0.0, "metabolites": {"utp_c": -1554, "NusG_mono": "-4.27350427350427e-6*mu", "h2o_c": -3.0, "mRNA_biomass": 1939.1912958770001, "h_c": 3.0, "ctp_c": -1832, "Rho_hexa_mod_3:mg2": "-4.27350427350427e-6*mu", "atp_c": -1364.0, "GreA_mono": "-4.27350427350427e-6*mu", "RNA_b0726": 1, "RNA_b0727": 1, "adp_c": 3.0, "RNA_b0728": 1, "RNA_b0729": 1, "Mfd_mono_mod_1:mg2": "-4.27350427350427e-6*mu", "RpoZ_mono_mod_1:mg2": "-4.27350427350427e-6*mu", "NusA_mono": "-4.27350427350427e-6*mu", "RNAPS-CPLX": "-0.0264024122004357*mu - 0.0103365443764706", "ppi_c": 6464, "gtp_c": -1717, "pi_c": 3.0, "GreB_mono": "-4.27350427350427e-6*mu"}, "objective_coefficient": 0.0, "variable_kind": "continuous", "id": "transcription_TU00103_from_RPOS_MONOMER"}, {"reaction_type": {"TranscriptionReaction": {"transcription_data": "TU0_1742_from_RpoD_mono"}}, "name": "", "upper_bound": 1000.0, "lower_bound": 0.0, "metabolites": {"Rho_hexa_mod_3:mg2": "-4.27350427350427e-6*mu", "h2o_c": -3.0, "RNA_b1277": 1, "adp_c": 3.0, "atp_c": -165.0, "RNAP70-CPLX": "-0.00271621350762527*mu - 0.00106339758823529", "ppi_c": 665, "RpoZ_mono_mod_1:mg2": "-4.27350427350427e-6*mu", "NusG_mono": "-4.27350427350427e-6*mu", "utp_c": -176, "GreA_mono": "-4.27350427350427e-6*mu", "mRNA_biomass": 189.21213927099998, "gtp_c": -163, "h_c": 3.0, "NusA_mono": "-4.27350427350427e-6*mu", "ctp_c": -164, "Mfd_mono_mod_1:mg2": "-4.27350427350427e-6*mu", "pi_c": 3.0, "GreB_mono": "-4.27350427350427e-6*mu"}, "objective_coefficient": 0.0, "variable_kind": "continuous", "id": "transcription_TU0_1742_from_RpoD_mono"}, {"reaction_type": {"TranscriptionReaction": {"transcription_data": "TU0_14273_from_RpoD_mono"}}, "name": "", "upper_bound": 1000.0, "lower_bound": 0.0, "metabolites": {"Rho_hexa_mod_3:mg2": "-4.27350427350427e-6*mu", "h2o_c": -3.0, "Mfd_mono_mod_1:mg2": "-4.27350427350427e-6*mu", "adp_c": 3.0, "atp_c": -753.0, "RNAP70-CPLX": "-0.0150800906318083*mu - 0.00590385548235294", "ppi_c": 3692, "RpoZ_mono_mod_1:mg2": "-4.27350427350427e-6*mu", "NusG_mono": "-4.27350427350427e-6*mu", "utp_c": -938, "GreA_mono": "-4.27350427350427e-6*mu", "mRNA_biomass": 1020.1585426660001, "RNA_b1084": 1, "gtp_c": -997, "h_c": 3.0, "NusA_mono": "-4.27350427350427e-6*mu", "ctp_c": -1007, "pi_c": 3.0, "GreB_mono": "-4.27350427350427e-6*mu"}, "objective_coefficient": 0.0, "variable_kind": "continuous", "id": "transcription_TU0_14273_from_RpoD_mono"}, {"reaction_type": {"TranscriptionReaction": {"transcription_data": "TU00254_from_RpoD_mono"}}, "name": "", "upper_bound": 1000.0, "lower_bound": 0.0, "metabolites": {"mRNA_biomass": 1119.9228076089998, "GreA_mono": "-4.27350427350427e-6*mu", "h2o_c": -3.0, "Mfd_mono_mod_1:mg2": "-4.27350427350427e-6*mu", "adp_c": 3.0, "atp_c": -926.0, "Rho_hexa_mod_3:mg2": "-4.27350427350427e-6*mu", "RNAP70-CPLX": "-0.0145327633986928*mu - 0.00568957687058823", "ppi_c": 3558, "RpoZ_mono_mod_1:mg2": "-4.27350427350427e-6*mu", "NusG_mono": "-4.27350427350427e-6*mu", "utp_c": -733, "RNA_b0887": 1, "RNA_b0886": 1, "gtp_c": -927, "h_c": 3.0, "NusA_mono": "-4.27350427350427e-6*mu", "ctp_c": -975, "pi_c": 3.0, "GreB_mono": "-4.27350427350427e-6*mu"}, "objective_coefficient": 0.0, "variable_kind": "continuous", "id": "transcription_TU00254_from_RpoD_mono"}, {"reaction_type": {"TranscriptionReaction": {"transcription_data": "TU0_4961_with_TERM0441_from_RpoD_mono"}}, "name": "", "upper_bound": 1000.0, "lower_bound": 0.0, "metabolites": {"utp_c": -287, "RNA_b4321": 1, "Mfd_mono_mod_1:mg2": "-4.27350427350427e-6*mu", "atp_c": -380, "RNAP70-CPLX": "-0.0057714431372549*mu - 0.00225951998823529", "ppi_c": 1413, "RpoZ_mono_mod_1:mg2": "-4.27350427350427e-6*mu", "NusG_mono": "-4.27350427350427e-6*mu", "GreA_mono": "-4.27350427350427e-6*mu", "mRNA_biomass": 431.042958604, "gtp_c": -344, "NusA_mono": "-4.27350427350427e-6*mu", "ctp_c": -402, "GreB_mono": "-4.27350427350427e-6*mu"}, "objective_coefficient": 0.0, "variable_kind": "continuous", "id": "transcription_TU0_4961_with_TERM0441_from_RpoD_mono"}, {"reaction_type": {"TranscriptionReaction": {"transcription_data": "TU0_14704_from_RpoD_mono"}}, "name": "", "upper_bound": 1000.0, "lower_bound": 0.0, "metabolites": {"Rho_hexa_mod_3:mg2": "-4.27350427350427e-6*mu", "h2o_c": -3.0, "Mfd_mono_mod_1:mg2": "-4.27350427350427e-6*mu", "adp_c": 3.0, "atp_c": -778.0, "RNAP70-CPLX": "-0.0143775511982571*mu - 0.00562881129411765", "ppi_c": 3520, "RpoZ_mono_mod_1:mg2": "-4.27350427350427e-6*mu", "NusG_mono": "-4.27350427350427e-6*mu", "utp_c": -926, "GreA_mono": "-4.27350427350427e-6*mu", "mRNA_biomass": 474.946384662, "gtp_c": -924, "h_c": 3.0, "NusA_mono": "-4.27350427350427e-6*mu", "ctp_c": -895, "RNA_b3035": 1, "pi_c": 3.0, "GreB_mono": "-4.27350427350427e-6*mu"}, "objective_coefficient": 0.0, "variable_kind": "continuous", "id": "transcription_TU0_14704_from_RpoD_mono"}, {"reaction_type": {"TranscriptionReaction": {"transcription_data": "TU0_14614_from_RpoD_mono"}}, "name": "", "upper_bound": 1000.0, "lower_bound": 0.0, "metabolites": {"Rho_hexa_mod_3:mg2": "-4.27350427350427e-6*mu", "h2o_c": -3.0, "Mfd_mono_mod_1:mg2": "-4.27350427350427e-6*mu", "adp_c": 3.0, "atp_c": -263.0, "RNA_b0436": 1, "RNAP70-CPLX": "-0.00535073638344226*mu - 0.00209481329411765", "ppi_c": 1310, "RpoZ_mono_mod_1:mg2": "-4.27350427350427e-6*mu", "NusG_mono": "-4.27350427350427e-6*mu", "utp_c": -380, "GreA_mono": "-4.27350427350427e-6*mu", "mRNA_biomass": 413.639982099, "gtp_c": -299, "h_c": 3.0, "NusA_mono": "-4.27350427350427e-6*mu", "ctp_c": -371, "pi_c": 3.0, "GreB_mono": "-4.27350427350427e-6*mu"}, "objective_coefficient": 0.0, "variable_kind": "continuous", "id": "transcription_TU0_14614_from_RpoD_mono"}, {"reaction_type": {"TranscriptionReaction": {"transcription_data": "TU0_14403_from_RpoD_mono"}}, "name": "", "upper_bound": 1000.0, "lower_bound": 0.0, "metabolites": {"Rho_hexa_mod_3:mg2": "-4.27350427350427e-6*mu", "h2o_c": -3.0, "Mfd_mono_mod_1:mg2": "-4.27350427350427e-6*mu", "adp_c": 3.0, "atp_c": -734.0, "RNAP70-CPLX": "-0.0119513394335512*mu - 0.00467894938823529", "ppi_c": 2926, "RpoZ_mono_mod_1:mg2": "-4.27350427350427e-6*mu", "NusG_mono": "-4.27350427350427e-6*mu", "utp_c": -699, "GreA_mono": "-4.27350427350427e-6*mu", "mRNA_biomass": 816.385522887, "gtp_c": -729, "h_c": 3.0, "NusA_mono": "-4.27350427350427e-6*mu", "ctp_c": -767, "RNA_b3806": 1, "pi_c": 3.0, "GreB_mono": "-4.27350427350427e-6*mu"}, "objective_coefficient": 0.0, "variable_kind": "continuous", "id": "transcription_TU0_14403_from_RpoD_mono"}, {"reaction_type": {"TranscriptionReaction": {"transcription_data": "TU00173_with_TERM0781_from_RpoD_mono"}}, "name": "", "upper_bound": 1000.0, "lower_bound": 0.0, "metabolites": {"RNA_b3925": 1, "utp_c": -830, "Mfd_mono_mod_1:mg2": "-4.27350427350427e-6*mu", "atp_c": -852, "RNAP70-CPLX": "-0.0148472723311547*mu - 0.00581270711764706", "ppi_c": 3635, "RpoZ_mono_mod_1:mg2": "-4.27350427350427e-6*mu", "NusG_mono": "-4.27350427350427e-6*mu", "GreA_mono": "-4.27350427350427e-6*mu", "mRNA_biomass": 1077.463511706, "RNA_b3927": 1, "RNA_b3926": 1, "gtp_c": -928, "NusA_mono": "-4.27350427350427e-6*mu", "ctp_c": -1025, "GreB_mono": "-4.27350427350427e-6*mu"}, "objective_coefficient": 0.0, "variable_kind": "continuous", "id": "transcription_TU00173_with_TERM0781_from_RpoD_mono"}, {"reaction_type": {"TranscriptionReaction": {"transcription_data": "TU0_13780_from_RpoD_mono"}}, "name": "", "upper_bound": 1000.0, "lower_bound": 0.0, "metabolites": {"Rho_hexa_mod_3:mg2": "-4.27350427350427e-6*mu", "h2o_c": -3.0, "RpoZ_mono_mod_1:mg2": "-4.27350427350427e-6*mu", "Mfd_mono_mod_1:mg2": "-4.27350427350427e-6*mu", "adp_c": 3.0, "atp_c": -151.0, "RNAP70-CPLX": "-0.00236494379084967*mu - 0.000925875494117647", "ppi_c": 579, "RNA_b2877": 1, "NusG_mono": "-4.27350427350427e-6*mu", "utp_c": -181, "GreA_mono": "-4.27350427350427e-6*mu", "mRNA_biomass": 185.173443739, "gtp_c": -133, "h_c": 3.0, "NusA_mono": "-4.27350427350427e-6*mu", "ctp_c": -117, "pi_c": 3.0, "GreB_mono": "-4.27350427350427e-6*mu"}, "objective_coefficient": 0.0, "variable_kind": "continuous", "id": "transcription_TU0_13780_from_RpoD_mono"}, {"reaction_type": {"TranscriptionReaction": {"transcription_data": "TU0_14513_from_RpoD_mono"}}, "name": "", "upper_bound": 1000.0, "lower_bound": 0.0, "metabolites": {"Rho_hexa_mod_3:mg2": "-4.27350427350427e-6*mu", "utp_c": -588, "Mfd_mono_mod_1:mg2": "-4.27350427350427e-6*mu", "NusA_mono": "-4.27350427350427e-6*mu", "atp_c": -541.0, "RNAP70-CPLX": "-0.00877357385620915*mu - 0.00343485416470588", "ppi_c": 2148, "RpoZ_mono_mod_1:mg2": "-4.27350427350427e-6*mu", "NusG_mono": "-4.27350427350427e-6*mu", "h2o_c": -3.0, "RNA_b4131": 1, "GreA_mono": "-4.27350427350427e-6*mu", "mRNA_biomass": 687.881230528, "gtp_c": -525, "h_c": 3.0, "adp_c": 3.0, "ctp_c": -497, "pi_c": 3.0, "GreB_mono": "-4.27350427350427e-6*mu"}, "objective_coefficient": 0.0, "variable_kind": "continuous", "id": "transcription_TU0_14513_from_RpoD_mono"}, {"reaction_type": {"TranscriptionReaction": {"transcription_data": "TU0_5322_from_RpoD_mono"}}, "name": "", "upper_bound": 1000.0, "lower_bound": 0.0, "metabolites": {"Rho_hexa_mod_3:mg2": "-4.27350427350427e-6*mu", "h2o_c": -3.0, "Mfd_mono_mod_1:mg2": "-4.27350427350427e-6*mu", "adp_c": 3.0, "atp_c": -1195.0, "RNAP70-CPLX": "-0.020671814379085*mu - 0.00809301532941176", "ppi_c": 5061, "RpoZ_mono_mod_1:mg2": "-4.27350427350427e-6*mu", "NusG_mono": "-4.27350427350427e-6*mu", "utp_c": -1238, "GreA_mono": "-4.27350427350427e-6*mu", "mRNA_biomass": 527.089062907, "gtp_c": -1259, "h_c": 3.0, "NusA_mono": "-4.27350427350427e-6*mu", "ctp_c": -1372, "pi_c": 3.0, "GreB_mono": "-4.27350427350427e-6*mu", "RNA_b1701": 1}, "objective_coefficient": 0.0, "variable_kind": "continuous", "id": "transcription_TU0_5322_from_RpoD_mono"}, {"reaction_type": {"TranscriptionReaction": {"transcription_data": "TU0_8704_from_RpoD_mono"}}, "name": "", "upper_bound": 1000.0, "lower_bound": 0.0, "metabolites": {"Rho_hexa_mod_3:mg2": "-4.27350427350427e-6*mu", "utp_c": -170, "Mfd_mono_mod_1:mg2": "-4.27350427350427e-6*mu", "NusA_mono": "-4.27350427350427e-6*mu", "atp_c": -285.0, "RNA_b1533": 1, "RNAP70-CPLX": "-0.00367607843137255*mu - 0.00143918470588235", "ppi_c": 900, "RpoZ_mono_mod_1:mg2": "-4.27350427350427e-6*mu", "NusG_mono": "-4.27350427350427e-6*mu", "h2o_c": -3.0, "GreA_mono": "-4.27350427350427e-6*mu", "mRNA_biomass": 288.18285219999996, "gtp_c": -187, "h_c": 3.0, "adp_c": 3.0, "ctp_c": -261, "pi_c": 3.0, "GreB_mono": "-4.27350427350427e-6*mu"}, "objective_coefficient": 0.0, "variable_kind": "continuous", "id": "transcription_TU0_8704_from_RpoD_mono"}, {"reaction_type": {"TranscriptionReaction": {"transcription_data": "TU0_7822_from_RpoD_mono"}}, "name": "", "upper_bound": 1000.0, "lower_bound": 0.0, "metabolites": {"Rho_hexa_mod_3:mg2": "-4.27350427350427e-6*mu", "h2o_c": -3.0, "Mfd_mono_mod_1:mg2": "-4.27350427350427e-6*mu", "NusA_mono": "-4.27350427350427e-6*mu", "atp_c": -220.0, "RNAP70-CPLX": "-0.0029286091503268*mu - 0.00114655048235294", "ppi_c": 717, "RpoZ_mono_mod_1:mg2": "-4.27350427350427e-6*mu", "NusG_mono": "-4.27350427350427e-6*mu", "utp_c": -136, "GreA_mono": "-4.27350427350427e-6*mu", "mRNA_biomass": 191.889804077, "gtp_c": -177, "h_c": 3.0, "adp_c": 3.0, "ctp_c": -187, "RNA_b0841": 1, "pi_c": 3.0, "GreB_mono": "-4.27350427350427e-6*mu"}, "objective_coefficient": 0.0, "variable_kind": "continuous", "id": "transcription_TU0_7822_from_RpoD_mono"}, {"reaction_type": {"TranscriptionReaction": {"transcription_data": "TU0_13018_from_RpoD_mono"}}, "name": "", "upper_bound": 1000.0, "lower_bound": 0.0, "metabolites": {"RNA_b0661": 1, "Rho_hexa_mod_3:mg2": "-4.27350427350427e-6*mu", "h2o_c": -3.0, "Mfd_mono_mod_1:mg2": "-4.27350427350427e-6*mu", "adp_c": 3.0, "atp_c": -311.0, "RNAP70-CPLX": "-0.00582045751633987*mu - 0.00227870911764706", "ppi_c": 1425, "RpoZ_mono_mod_1:mg2": "-4.27350427350427e-6*mu", "NusG_mono": "-4.27350427350427e-6*mu", "utp_c": -345, "GreA_mono": "-4.27350427350427e-6*mu", "mRNA_biomass": 456.155317125, "gtp_c": -374, "h_c": 3.0, "NusA_mono": "-4.27350427350427e-6*mu", "ctp_c": -398, "pi_c": 3.0, "GreB_mono": "-4.27350427350427e-6*mu"}, "objective_coefficient": 0.0, "variable_kind": "continuous", "id": "transcription_TU0_13018_from_RpoD_mono"}, {"reaction_type": {"TranscriptionReaction": {"transcription_data": "TU00440_from_RpoD_mono"}}, "name": "", "upper_bound": 1000.0, "lower_bound": 0.0, "metabolites": {"Rho_hexa_mod_3:mg2": "-4.27350427350427e-6*mu", "h2o_c": -3.0, "RNA_b2741": 1, "Mfd_mono_mod_1:mg2": "-4.27350427350427e-6*mu", "adp_c": 3.0, "atp_c": -480.0, "RNAP70-CPLX": "-0.00908399825708061*mu - 0.00355638531764706", "ppi_c": 2224, "RpoZ_mono_mod_1:mg2": "-4.27350427350427e-6*mu", "NusG_mono": "-4.27350427350427e-6*mu", "utp_c": -588, "GreA_mono": "-4.27350427350427e-6*mu", "mRNA_biomass": 316.63312283299996, "gtp_c": -552, "h_c": 3.0, "NusA_mono": "-4.27350427350427e-6*mu", "ctp_c": -607, "pi_c": 3.0, "GreB_mono": "-4.27350427350427e-6*mu"}, "objective_coefficient": 0.0, "variable_kind": "continuous", "id": "transcription_TU00440_from_RpoD_mono"}, {"reaction_type": {"TranscriptionReaction": {"transcription_data": "TU0_8362_from_RpoD_mono"}}, "name": "", "upper_bound": 1000.0, "lower_bound": 0.0, "metabolites": {"RNA_b0142": 1, "Rho_hexa_mod_3:mg2": "-4.27350427350427e-6*mu", "h2o_c": -3.0, "Mfd_mono_mod_1:mg2": "-4.27350427350427e-6*mu", "adp_c": 3.0, "atp_c": -438.0, "RNAP70-CPLX": "-0.00793624488017429*mu - 0.00310703987058823", "ppi_c": 1943, "RpoZ_mono_mod_1:mg2": "-4.27350427350427e-6*mu", "NusG_mono": "-4.27350427350427e-6*mu", "utp_c": -459, "GreA_mono": "-4.27350427350427e-6*mu", "mRNA_biomass": 153.79510012000003, "gtp_c": -526, "h_c": 3.0, "NusA_mono": "-4.27350427350427e-6*mu", "ctp_c": -523, "pi_c": 3.0, "GreB_mono": "-4.27350427350427e-6*mu"}, "objective_coefficient": 0.0, "variable_kind": "continuous", "id": "transcription_TU0_8362_from_RpoD_mono"}, {"reaction_type": {"TranscriptionReaction": {"transcription_data": "TU0_14064_from_RpoD_mono"}}, "name": "", "upper_bound": 1000.0, "lower_bound": 0.0, "metabolites": {"Rho_hexa_mod_3:mg2": "-4.27350427350427e-6*mu", "h2o_c": -3.0, "Mfd_mono_mod_1:mg2": "-4.27350427350427e-6*mu", "adp_c": 3.0, "RNA_b3875": 1, "RNAP70-CPLX": "-0.00283058039215686*mu - 0.00110817222352941", "ppi_c": 693, "RpoZ_mono_mod_1:mg2": "-4.27350427350427e-6*mu", "NusG_mono": "-4.27350427350427e-6*mu", "utp_c": -216, "GreA_mono": "-4.27350427350427e-6*mu", "mRNA_biomass": 221.268971553, "gtp_c": -140, "h_c": 3.0, "NusA_mono": "-4.27350427350427e-6*mu", "ctp_c": -143, "pi_c": 3.0, "GreB_mono": "-4.27350427350427e-6*mu", "atp_c": -197.0}, "objective_coefficient": 0.0, "variable_kind": "continuous", "id": "transcription_TU0_14064_from_RpoD_mono"}, {"reaction_type": {"TranscriptionReaction": {"transcription_data": "TU00306_from_RpoD_mono"}}, "name": "", "upper_bound": 1000.0, "lower_bound": 0.0, "metabolites": {"Rho_hexa_mod_3:mg2": "-4.27350427350427e-6*mu", "h2o_c": -3.0, "Mfd_mono_mod_1:mg2": "-4.27350427350427e-6*mu", "adp_c": 3.0, "atp_c": -1465.0, "RNAP70-CPLX": "-0.0275869263616558*mu - 0.0108002816705882", "ppi_c": 6754, "RpoZ_mono_mod_1:mg2": "-4.27350427350427e-6*mu", "NusG_mono": "-4.27350427350427e-6*mu", "utp_c": -1597, "GreA_mono": "-4.27350427350427e-6*mu", "mRNA_biomass": 1912.392630847, "gtp_c": -1821, "h_c": 3.0, "NusA_mono": "-4.27350427350427e-6*mu", "RNA_b1465": 1, "ctp_c": -1874, "RNA_b1468": 1, "pi_c": 3.0, "GreB_mono": "-4.27350427350427e-6*mu", "RNA_b1467": 1}, "objective_coefficient": 0.0, "variable_kind": "continuous", "id": "transcription_TU00306_from_RpoD_mono"}, {"reaction_type": {"TranscriptionReaction": {"transcription_data": "TU00034_from_RpoD_mono"}}, "name": "", "upper_bound": 1000.0, "lower_bound": 0.0, "metabolites": {"Rho_hexa_mod_3:mg2": "-4.27350427350427e-6*mu", "h2o_c": -3.0, "Mfd_mono_mod_1:mg2": "-4.27350427350427e-6*mu", "adp_c": 3.0, "atp_c": -483.0, "RNAP70-CPLX": "-0.00900230762527233*mu - 0.00352440343529412", "ppi_c": 2204, "RpoZ_mono_mod_1:mg2": "-4.27350427350427e-6*mu", "NusG_mono": "-4.27350427350427e-6*mu", "utp_c": -496, "GreB_mono": "-4.27350427350427e-6*mu", "GreA_mono": "-4.27350427350427e-6*mu", "mRNA_biomass": 698.012939021, "gtp_c": -571, "h_c": 3.0, "NusA_mono": "-4.27350427350427e-6*mu", "ctp_c": -657, "pi_c": 3.0, "RNA_b3942": 1}, "objective_coefficient": 0.0, "variable_kind": "continuous", "id": "transcription_TU00034_from_RpoD_mono"}, {"reaction_type": {"TranscriptionReaction": {"transcription_data": "TU0_13794_from_RpoD_mono"}}, "name": "", "upper_bound": 1000.0, "lower_bound": 0.0, "metabolites": {"utp_c": -198, "RNA_degradosome": "-1.70940170940171e-5*mu", "NusG_mono": "-4.27350427350427e-6*mu", "h2o_c": -24.0, "mRNA_biomass": 175.890892369, "h_c": 24.0, "NusB_mono": "-4.27350427350427e-6*mu", "RpsJ_mono": "-4.27350427350427e-6*mu", "RplD_mono": "-4.27350427350427e-6*mu", "Rho_hexa_mod_3:mg2": "-4.27350427350427e-6*mu", "RpsD_mono": "-4.27350427350427e-6*mu", "atp_c": -216.0, "RplC_mono": "-4.27350427350427e-6*mu", "RNAP70-CPLX": "-0.00333297777777778*mu - 0.0013048608", "GreA_mono": "-4.27350427350427e-6*mu", "adp_c": 24.0, "Mfd_mono_mod_1:mg2": "-4.27350427350427e-6*mu", "RpoZ_mono_mod_1:mg2": "-4.27350427350427e-6*mu", "NusA_mono": "-4.27350427350427e-6*mu", "RNA_b2912": 1, "monocistronic_excision_machinery": "-1.70940170940171e-5*mu", "ppi_c": 816, "RplM_mono": "-4.27350427350427e-6*mu", "gtp_c": -216, "ctp_c": -210, "pi_c": 24.0, "GreB_mono": "-4.27350427350427e-6*mu"}, "objective_coefficient": 0.0, "variable_kind": "continuous", "id": "transcription_TU0_13794_from_RpoD_mono"}, {"reaction_type": {"TranscriptionReaction": {"transcription_data": "TU0_13310_from_RpoD_mono"}}, "name": "", "upper_bound": 1000.0, "lower_bound": 0.0, "metabolites": {"Rho_hexa_mod_3:mg2": "-4.27350427350427e-6*mu", "h2o_c": -3.0, "utp_c": -200, "NusA_mono": "-4.27350427350427e-6*mu", "atp_c": -186.0, "RNAP70-CPLX": "-0.00315734291938998*mu - 0.00123609975294118", "ppi_c": 773, "RpoZ_mono_mod_1:mg2": "-4.27350427350427e-6*mu", "NusG_mono": "-4.27350427350427e-6*mu", "RNA_b1539": 1, "GreA_mono": "-4.27350427350427e-6*mu", "mRNA_biomass": 238.532118487, "gtp_c": -174, "h_c": 3.0, "adp_c": 3.0, "ctp_c": -216, "Mfd_mono_mod_1:mg2": "-4.27350427350427e-6*mu", "pi_c": 3.0, "GreB_mono": "-4.27350427350427e-6*mu"}, "objective_coefficient": 0.0, "variable_kind": "continuous", "id": "transcription_TU0_13310_from_RpoD_mono"}, {"reaction_type": {"TranscriptionReaction": {"transcription_data": "TU0_14150_from_RpoD_mono"}}, "name": "", "upper_bound": 1000.0, "lower_bound": 0.0, "metabolites": {"Rho_hexa_mod_3:mg2": "-4.27350427350427e-6*mu", "h2o_c": -3.0, "Mfd_mono_mod_1:mg2": "-4.27350427350427e-6*mu", "adp_c": 3.0, "atp_c": -235.0, "RNAP70-CPLX": "-0.00430101176470588*mu - 0.00168384610588235", "ppi_c": 1053, "RpoZ_mono_mod_1:mg2": "-4.27350427350427e-6*mu", "NusG_mono": "-4.27350427350427e-6*mu", "utp_c": -253, "RNA_b4161": 1, "GreA_mono": "-4.27350427350427e-6*mu", "mRNA_biomass": 337.123988133, "gtp_c": -275, "h_c": 3.0, "NusA_mono": "-4.27350427350427e-6*mu", "ctp_c": -293, "pi_c": 3.0, "GreB_mono": "-4.27350427350427e-6*mu"}, "objective_coefficient": 0.0, "variable_kind": "continuous", "id": "transcription_TU0_14150_from_RpoD_mono"}, {"reaction_type": {"TranscriptionReaction": {"transcription_data": "TU0_13719_from_RpoD_mono"}}, "name": "", "upper_bound": 1000.0, "lower_bound": 0.0, "metabolites": {"Rho_hexa_mod_3:mg2": "-4.27350427350427e-6*mu", "h2o_c": -3.0, "Mfd_mono_mod_1:mg2": "-4.27350427350427e-6*mu", "adp_c": 3.0, "atp_c": -238.0, "RNAP70-CPLX": "-0.00443580130718954*mu - 0.00173661621176471", "ppi_c": 1086, "RpoZ_mono_mod_1:mg2": "-4.27350427350427e-6*mu", "NusG_mono": "-4.27350427350427e-6*mu", "utp_c": -252, "GreA_mono": "-4.27350427350427e-6*mu", "mRNA_biomass": 347.833157906, "gtp_c": -290, "h_c": 3.0, "NusA_mono": "-4.27350427350427e-6*mu", "ctp_c": -309, "pi_c": 3.0, "GreB_mono": "-4.27350427350427e-6*mu", "RNA_b2701": 1}, "objective_coefficient": 0.0, "variable_kind": "continuous", "id": "transcription_TU0_13719_from_RpoD_mono"}, {"reaction_type": {"TranscriptionReaction": {"transcription_data": "TU0_1282_with_TERM73_from_RpoD_mono"}}, "name": "", "upper_bound": 1000.0, "lower_bound": 0.0, "metabolites": {"utp_c": -393, "Mfd_mono_mod_1:mg2": "-4.27350427350427e-6*mu", "atp_c": -360, "RNAP70-CPLX": "-0.00573468235294118*mu - 0.00224512814117647", "ppi_c": 1404, "RpoZ_mono_mod_1:mg2": "-4.27350427350427e-6*mu", "NusG_mono": "-4.27350427350427e-6*mu", "RNA_b0684": 1, "GreA_mono": "-4.27350427350427e-6*mu", "mRNA_biomass": 169.688937731, "gtp_c": -323, "NusA_mono": "-4.27350427350427e-6*mu", "ctp_c": -328, "GreB_mono": "-4.27350427350427e-6*mu"}, "objective_coefficient": 0.0, "variable_kind": "continuous", "id": "transcription_TU0_1282_with_TERM73_from_RpoD_mono"}, {"reaction_type": {"TranscriptionReaction": {"transcription_data": "TU0_1282_with_TERM3_from_RpoD_mono"}}, "name": "", "upper_bound": 1000.0, "lower_bound": 0.0, "metabolites": {"utp_c": -376, "Mfd_mono_mod_1:mg2": "-4.27350427350427e-6*mu", "atp_c": -349, "RNAP70-CPLX": "-0.00555496296296296*mu - 0.002174768", "ppi_c": 1360, "RpoZ_mono_mod_1:mg2": "-4.27350427350427e-6*mu", "NusG_mono": "-4.27350427350427e-6*mu", "RNA_b0684": 1, "GreA_mono": "-4.27350427350427e-6*mu", "mRNA_biomass": 169.688937731, "gtp_c": -317, "NusA_mono": "-4.27350427350427e-6*mu", "ctp_c": -318, "GreB_mono": "-4.27350427350427e-6*mu"}, "objective_coefficient": 0.0, "variable_kind": "continuous", "id": "transcription_TU0_1282_with_TERM3_from_RpoD_mono"}, {"reaction_type": {"TranscriptionReaction": {"transcription_data": "TU00381_with_TERM65_from_RpoD_mono"}}, "name": "", "upper_bound": 1000.0, "lower_bound": 0.0, "metabolites": {"utp_c": -644, "Mfd_mono_mod_1:mg2": "-4.27350427350427e-6*mu", "RNA_b0903": 1, "atp_c": -562, "RNAP70-CPLX": "-0.00994583442265795*mu - 0.00389379417647059", "ppi_c": 2435, "RpoZ_mono_mod_1:mg2": "-4.27350427350427e-6*mu", "NusG_mono": "-4.27350427350427e-6*mu", "GreA_mono": "-4.27350427350427e-6*mu", "mRNA_biomass": 731.932250183, "gtp_c": -635, "NusA_mono": "-4.27350427350427e-6*mu", "ctp_c": -594, "GreB_mono": "-4.27350427350427e-6*mu"}, "objective_coefficient": 0.0, "variable_kind": "continuous", "id": "transcription_TU00381_with_TERM65_from_RpoD_mono"}, {"reaction_type": {"TranscriptionReaction": {"transcription_data": "TU00512_from_RpoD_mono"}}, "name": "", "upper_bound": 1000.0, "lower_bound": 0.0, "metabolites": {"utp_c": -85, "RNA_degradosome": "-2.56410256410256e-5*mu", "polycistronic_wout_rRNA_excision_machinery": "-2.56410256410256e-5*mu", "NusG_mono": "-4.27350427350427e-6*mu", "h2o_c": -164.25, "tRNA_biomass": 76.001221597, "RpsJ_mono": "-4.27350427350427e-6*mu", "h_c": 164.25, "NusB_mono": "-4.27350427350427e-6*mu", "ctp_c": -106, "RplD_mono": "-4.27350427350427e-6*mu", "Rho_hexa_mod_3:mg2": "-4.27350427350427e-6*mu", "RNA_b1910": 1, "RNA_b1911": 1, "atp_c": -120.25, "cmp_c": 32, "RplC_mono": "-4.27350427350427e-6*mu", "RNAP70-CPLX": "-0.0014949385620915*mu - 0.000585268447058823", "GreA_mono": "-4.27350427350427e-6*mu", "adp_c": 35.25, "gmp_c": 24, "Mfd_mono_mod_1:mg2": "-4.27350427350427e-6*mu", "ump_c": 39, "RpoZ_mono_mod_1:mg2": "-4.27350427350427e-6*mu", "RpsD_mono": "-4.27350427350427e-6*mu", "amp_c": 34, "NusA_mono": "-4.27350427350427e-6*mu", "RNA_b1909": 1, "ppi_c": 366, "RplM_mono": "-4.27350427350427e-6*mu", "gtp_c": -90, "pi_c": 35.25, "GreB_mono": "-4.27350427350427e-6*mu"}, "objective_coefficient": 0.0, "variable_kind": "continuous", "id": "transcription_TU00512_from_RpoD_mono"}, {"reaction_type": {"TranscriptionReaction": {"transcription_data": "TU0_14005_from_RpoD_mono"}}, "name": "", "upper_bound": 1000.0, "lower_bound": 0.0, "metabolites": {"Rho_hexa_mod_3:mg2": "-4.27350427350427e-6*mu", "h2o_c": -3.0, "RNA_b3654": 1, "Mfd_mono_mod_1:mg2": "-4.27350427350427e-6*mu", "adp_c": 3.0, "atp_c": -376.0, "RNAP70-CPLX": "-0.00568566797385621*mu - 0.00222593901176471", "ppi_c": 1392, "RpoZ_mono_mod_1:mg2": "-4.27350427350427e-6*mu", "NusG_mono": "-4.27350427350427e-6*mu", "utp_c": -255, "GreA_mono": "-4.27350427350427e-6*mu", "mRNA_biomass": 447.590575292, "gtp_c": -374, "h_c": 3.0, "NusA_mono": "-4.27350427350427e-6*mu", "ctp_c": -390, "pi_c": 3.0, "GreB_mono": "-4.27350427350427e-6*mu"}, "objective_coefficient": 0.0, "variable_kind": "continuous", "id": "transcription_TU0_14005_from_RpoD_mono"}, {"reaction_type": {"TranscriptionReaction": {"transcription_data": "TU00104_from_RpoD_mono"}}, "name": "", "upper_bound": 1000.0, "lower_bound": 0.0, "metabolites": {"Rho_hexa_mod_3:mg2": "-4.27350427350427e-6*mu", "h2o_c": -3.0, "Mfd_mono_mod_1:mg2": "-4.27350427350427e-6*mu", "adp_c": 3.0, "atp_c": -373.0, "RNAP70-CPLX": "-0.00698454901960784*mu - 0.00273445094117647", "ppi_c": 1710, "RpoZ_mono_mod_1:mg2": "-4.27350427350427e-6*mu", "NusG_mono": "-4.27350427350427e-6*mu", "utp_c": -459, "GreA_mono": "-4.27350427350427e-6*mu", "mRNA_biomass": 526.035371087, "gtp_c": -414, "h_c": 3.0, "NusA_mono": "-4.27350427350427e-6*mu", "RNA_b1612": 1, "ctp_c": -467, "pi_c": 3.0, "GreB_mono": "-4.27350427350427e-6*mu"}, "objective_coefficient": 0.0, "variable_kind": "continuous", "id": "transcription_TU00104_from_RpoD_mono"}, {"reaction_type": {"TranscriptionReaction": {"transcription_data": "TU0_13657_from_RpoD_mono"}}, "name": "", "upper_bound": 1000.0, "lower_bound": 0.0, "metabolites": {"Rho_hexa_mod_3:mg2": "-4.27350427350427e-6*mu", "h2o_c": -3.0, "Mfd_mono_mod_1:mg2": "-4.27350427350427e-6*mu", "adp_c": 3.0, "atp_c": -163.0, "RNAP70-CPLX": "-0.00302663790849673*mu - 0.00118492874117647", "ppi_c": 741, "RpoZ_mono_mod_1:mg2": "-4.27350427350427e-6*mu", "NusG_mono": "-4.27350427350427e-6*mu", "utp_c": -170, "GreA_mono": "-4.27350427350427e-6*mu", "mRNA_biomass": 236.848259841, "gtp_c": -186, "h_c": 3.0, "NusA_mono": "-4.27350427350427e-6*mu", "RNA_b2532": 1, "ctp_c": -225, "pi_c": 3.0, "GreB_mono": "-4.27350427350427e-6*mu"}, "objective_coefficient": 0.0, "variable_kind": "continuous", "id": "transcription_TU0_13657_from_RpoD_mono"}, {"reaction_type": {"TranscriptionReaction": {"transcription_data": "TU0_5341_from_RPOS_MONOMER"}}, "name": "", "upper_bound": 1000.0, "lower_bound": 0.0, "metabolites": {"h2o_c": -3.0, "NusG_mono": "-4.27350427350427e-6*mu", "utp_c": -746, "mRNA_biomass": 1196.2423020749998, "h_c": 3.0, "ctp_c": -1164, "Rho_hexa_mod_3:mg2": "-4.27350427350427e-6*mu", "atp_c": -925.0, "GreA_mono": "-4.27350427350427e-6*mu", "adp_c": 3.0, "RNA_b2128": 1, "RNA_b2129": 1, "Mfd_mono_mod_1:mg2": "-4.27350427350427e-6*mu", "RpoZ_mono_mod_1:mg2": "-4.27350427350427e-6*mu", "NusA_mono": "-4.27350427350427e-6*mu", "RNAPS-CPLX": "-0.0154354448801743*mu - 0.00604297667058823", "ppi_c": 3779, "RNA_b2131": 1, "RNA_b2130": 1, "gtp_c": -947, "pi_c": 3.0, "GreB_mono": "-4.27350427350427e-6*mu"}, "objective_coefficient": 0.0, "variable_kind": "continuous", "id": "transcription_TU0_5341_from_RPOS_MONOMER"}, {"reaction_type": {"TranscriptionReaction": {"transcription_data": "TU0_1141_from_RpoD_mono"}}, "name": "", "upper_bound": 1000.0, "lower_bound": 0.0, "metabolites": {"Rho_hexa_mod_3:mg2": "-4.27350427350427e-6*mu", "h2o_c": -3.0, "Mfd_mono_mod_1:mg2": "-4.27350427350427e-6*mu", "adp_c": 3.0, "atp_c": -414.0, "RNA_b1101": 1, "RNAP70-CPLX": "-0.00627792505446623*mu - 0.00245780765882353", "ppi_c": 1537, "RpoZ_mono_mod_1:mg2": "-4.27350427350427e-6*mu", "NusG_mono": "-4.27350427350427e-6*mu", "utp_c": -318, "GreA_mono": "-4.27350427350427e-6*mu", "mRNA_biomass": 460.81381145399996, "gtp_c": -404, "h_c": 3.0, "NusA_mono": "-4.27350427350427e-6*mu", "ctp_c": -404, "pi_c": 3.0, "GreB_mono": "-4.27350427350427e-6*mu"}, "objective_coefficient": 0.0, "variable_kind": "continuous", "id": "transcription_TU0_1141_from_RpoD_mono"}, {"reaction_type": {"TranscriptionReaction": {"transcription_data": "TU0_14714_from_RpoD_mono"}}, "name": "", "upper_bound": 1000.0, "lower_bound": 0.0, "metabolites": {"Rho_hexa_mod_3:mg2": "-4.27350427350427e-6*mu", "RNA_b2429": 1, "RNA_b2428": 1, "utp_c": -491, "NusA_mono": "-4.27350427350427e-6*mu", "atp_c": -573.0, "RNAP70-CPLX": "-0.00965991721132897*mu - 0.00378185758823529", "ppi_c": 2365, "RpoZ_mono_mod_1:mg2": "-4.27350427350427e-6*mu", "NusG_mono": "-4.27350427350427e-6*mu", "h2o_c": -3.0, "GreA_mono": "-4.27350427350427e-6*mu", "mRNA_biomass": 744.141338702, "gtp_c": -610, "h_c": 3.0, "adp_c": 3.0, "ctp_c": -694, "Mfd_mono_mod_1:mg2": "-4.27350427350427e-6*mu", "pi_c": 3.0, "GreB_mono": "-4.27350427350427e-6*mu"}, "objective_coefficient": 0.0, "variable_kind": "continuous", "id": "transcription_TU0_14714_from_RpoD_mono"}, {"reaction_type": {"TranscriptionReaction": {"transcription_data": "TU00255_from_RpoD_mono"}}, "name": "", "upper_bound": 1000.0, "lower_bound": 0.0, "metabolites": {"Rho_hexa_mod_3:mg2": "-4.27350427350427e-6*mu", "h2o_c": -3.0, "Mfd_mono_mod_1:mg2": "-4.27350427350427e-6*mu", "NusA_mono": "-4.27350427350427e-6*mu", "atp_c": -542.0, "mRNA_biomass": 758.00245437, "RNAP70-CPLX": "-0.00990498910675381*mu - 0.00387780323529412", "ppi_c": 2425, "RpoZ_mono_mod_1:mg2": "-4.27350427350427e-6*mu", "NusG_mono": "-4.27350427350427e-6*mu", "utp_c": -514, "GreA_mono": "-4.27350427350427e-6*mu", "ctp_c": -760, "RNA_b1190": 1, "gtp_c": -612, "h_c": 3.0, "adp_c": 3.0, "RNA_b1189": 1, "pi_c": 3.0, "GreB_mono": "-4.27350427350427e-6*mu"}, "objective_coefficient": 0.0, "variable_kind": "continuous", "id": "transcription_TU00255_from_RpoD_mono"}, {"reaction_type": {"TranscriptionReaction": {"transcription_data": "TU0_5_from_RpoD_mono"}}, "name": "", "upper_bound": 1000.0, "lower_bound": 0.0, "metabolites": {"h2o_c": -3.0, "NusG_mono": "-4.27350427350427e-6*mu", "utp_c": -885, "mRNA_biomass": 1179.39122249, "h_c": 3.0, "ctp_c": -1115, "Rho_hexa_mod_3:mg2": "-4.27350427350427e-6*mu", "atp_c": -887.0, "RNAP70-CPLX": "-0.0154558675381264*mu - 0.00605097214117647", "GreA_mono": "-4.27350427350427e-6*mu", "adp_c": 3.0, "RNA_b1093": 1, "Mfd_mono_mod_1:mg2": "-4.27350427350427e-6*mu", "RpoZ_mono_mod_1:mg2": "-4.27350427350427e-6*mu", "NusA_mono": "-4.27350427350427e-6*mu", "ppi_c": 3784, "gtp_c": -900, "RNA_b1092": 1, "RNA_b1091": 1, "RNA_b1090": 1, "pi_c": 3.0, "GreB_mono": "-4.27350427350427e-6*mu"}, "objective_coefficient": 0.0, "variable_kind": "continuous", "id": "transcription_TU0_5_from_RpoD_mono"}, {"reaction_type": {"TranscriptionReaction": {"transcription_data": "TU0_14404_from_RpoD_mono"}}, "name": "", "upper_bound": 1000.0, "lower_bound": 0.0, "metabolites": {"Rho_hexa_mod_3:mg2": "-4.27350427350427e-6*mu", "h2o_c": -3.0, "Mfd_mono_mod_1:mg2": "-4.27350427350427e-6*mu", "adp_c": 3.0, "atp_c": -350.0, "RNAP70-CPLX": "-0.00573059782135076*mu - 0.00224352904705882", "ppi_c": 1403, "RpoZ_mono_mod_1:mg2": "-4.27350427350427e-6*mu", "NusG_mono": "-4.27350427350427e-6*mu", "utp_c": -326, "GreA_mono": "-4.27350427350427e-6*mu", "mRNA_biomass": 361.06412588800004, "RNA_b2472": 1, "gtp_c": -332, "h_c": 3.0, "NusA_mono": "-4.27350427350427e-6*mu", "ctp_c": -398, "pi_c": 3.0, "GreB_mono": "-4.27350427350427e-6*mu"}, "objective_coefficient": 0.0, "variable_kind": "continuous", "id": "transcription_TU0_14404_from_RpoD_mono"}, {"reaction_type": {"TranscriptionReaction": {"transcription_data": "TU0_6623_from_RpoD_mono"}}, "name": "", "upper_bound": 1000.0, "lower_bound": 0.0, "metabolites": {"Rho_hexa_mod_3:mg2": "-4.27350427350427e-6*mu", "h2o_c": -3.0, "Mfd_mono_mod_1:mg2": "-4.27350427350427e-6*mu", "adp_c": 3.0, "atp_c": -370.0, "mRNA_biomass": 201.320372347, "RNAP70-CPLX": "-0.00657609586056645*mu - 0.00257454152941176", "ppi_c": 1610, "RpoZ_mono_mod_1:mg2": "-4.27350427350427e-6*mu", "NusG_mono": "-4.27350427350427e-6*mu", "utp_c": -365, "GreA_mono": "-4.27350427350427e-6*mu", "RNA_b0494": 1, "gtp_c": -436, "h_c": 3.0, "NusA_mono": "-4.27350427350427e-6*mu", "ctp_c": -442, "pi_c": 3.0, "GreB_mono": "-4.27350427350427e-6*mu"}, "objective_coefficient": 0.0, "variable_kind": "continuous", "id": "transcription_TU0_6623_from_RpoD_mono"}, {"reaction_type": {"TranscriptionReaction": {"transcription_data": "TU0_3641_from_RPON_MONOMER"}}, "name": "", "upper_bound": 1000.0, "lower_bound": 0.0, "metabolites": {"utp_c": -756, "NusG_mono": "-4.27350427350427e-6*mu", "h2o_c": -3.0, "mRNA_biomass": 977.328084771, "h_c": 3.0, "ctp_c": -848, "ppi_c": 3218, "Rho_hexa_mod_3:mg2": "-4.27350427350427e-6*mu", "atp_c": -829.0, "GreA_mono": "-4.27350427350427e-6*mu", "adp_c": 3.0, "Mfd_mono_mod_1:mg2": "-4.27350427350427e-6*mu", "RpoZ_mono_mod_1:mg2": "-4.27350427350427e-6*mu", "NusA_mono": "-4.27350427350427e-6*mu", "RNA_b0654": 1, "RNA_b0655": 1, "RNA_b0652": 1, "RNA_b0653": 1, "RNAP54-CPLX": "-0.0131440226579521*mu - 0.00514588487058823", "gtp_c": -788, "pi_c": 3.0, "GreB_mono": "-4.27350427350427e-6*mu"}, "objective_coefficient": 0.0, "variable_kind": "continuous", "id": "transcription_TU0_3641_from_RPON_MONOMER"}, {"reaction_type": {"TranscriptionReaction": {"transcription_data": "TU0_14134_from_RpoD_mono"}}, "name": "", "upper_bound": 1000.0, "lower_bound": 0.0, "metabolites": {"Rho_hexa_mod_3:mg2": "-4.27350427350427e-6*mu", "h2o_c": -3.0, "Mfd_mono_mod_1:mg2": "-4.27350427350427e-6*mu", "NusA_mono": "-4.27350427350427e-6*mu", "atp_c": -373.0, "RNAP70-CPLX": "-0.00546510326797385*mu - 0.00213958792941176", "ppi_c": 1338, "RpoZ_mono_mod_1:mg2": "-4.27350427350427e-6*mu", "NusG_mono": "-4.27350427350427e-6*mu", "utp_c": -249, "GreA_mono": "-4.27350427350427e-6*mu", "mRNA_biomass": 430.24672827800003, "gtp_c": -353, "h_c": 3.0, "adp_c": 3.0, "RNA_b4115": 1, "ctp_c": -366, "pi_c": 3.0, "GreB_mono": "-4.27350427350427e-6*mu"}, "objective_coefficient": 0.0, "variable_kind": "continuous", "id": "transcription_TU0_14134_from_RpoD_mono"}, {"reaction_type": {"TranscriptionReaction": {"transcription_data": "TU00442_from_RpoD_mono"}}, "name": "", "upper_bound": 1000.0, "lower_bound": 0.0, "metabolites": {"Rho_hexa_mod_3:mg2": "-4.27350427350427e-6*mu", "h2o_c": -3.0, "RNA_b2741": 1, "Mfd_mono_mod_1:mg2": "-4.27350427350427e-6*mu", "adp_c": 3.0, "atp_c": -335.0, "RNAP70-CPLX": "-0.00637186928104575*mu - 0.00249458682352941", "ppi_c": 1560, "RpoZ_mono_mod_1:mg2": "-4.27350427350427e-6*mu", "NusG_mono": "-4.27350427350427e-6*mu", "utp_c": -414, "GreA_mono": "-4.27350427350427e-6*mu", "mRNA_biomass": 316.63312283299996, "gtp_c": -370, "h_c": 3.0, "NusA_mono": "-4.27350427350427e-6*mu", "ctp_c": -444, "pi_c": 3.0, "GreB_mono": "-4.27350427350427e-6*mu"}, "objective_coefficient": 0.0, "variable_kind": "continuous", "id": "transcription_TU00442_from_RpoD_mono"}, {"reaction_type": {"TranscriptionReaction": {"transcription_data": "TU0_14615_from_RpoD_mono"}}, "name": "", "upper_bound": 1000.0, "lower_bound": 0.0, "metabolites": {"Rho_hexa_mod_3:mg2": "-4.27350427350427e-6*mu", "h2o_c": -3.0, "Mfd_mono_mod_1:mg2": "-4.27350427350427e-6*mu", "adp_c": 3.0, "atp_c": -826.0, "RNAP70-CPLX": "-0.0140181124183007*mu - 0.0054880910117647", "ppi_c": 3432, "RpoZ_mono_mod_1:mg2": "-4.27350427350427e-6*mu", "NusG_mono": "-4.27350427350427e-6*mu", "utp_c": -757, "GreA_mono": "-4.27350427350427e-6*mu", "mRNA_biomass": 1009.0767051899999, "RNA_b0462": 1, "gtp_c": -860, "h_c": 3.0, "NusA_mono": "-4.27350427350427e-6*mu", "ctp_c": -992, "pi_c": 3.0, "GreB_mono": "-4.27350427350427e-6*mu"}, "objective_coefficient": 0.0, "variable_kind": "continuous", "id": "transcription_TU0_14615_from_RpoD_mono"}, {"reaction_type": {"TranscriptionReaction": {"transcription_data": "TU00035_from_RpoD_mono"}}, "name": "", "upper_bound": 1000.0, "lower_bound": 0.0, "metabolites": {"RNA_b0698": 1, "utp_c": -890, "NusG_mono": "-4.27350427350427e-6*mu", "h2o_c": -3.0, "RNA_b4513": 1, "mRNA_biomass": 1405.749374806, "h_c": 3.0, "ctp_c": -1325, "Rho_hexa_mod_3:mg2": "-4.27350427350427e-6*mu", "atp_c": -1098.0, "RNAP70-CPLX": "-0.0181475738562091*mu - 0.00710477516470588", "GreA_mono": "-4.27350427350427e-6*mu", "adp_c": 3.0, "Mfd_mono_mod_1:mg2": "-4.27350427350427e-6*mu", "RNA_b0696": 1, "RpoZ_mono_mod_1:mg2": "-4.27350427350427e-6*mu", "RNA_b0697": 1, "NusA_mono": "-4.27350427350427e-6*mu", "ppi_c": 4443, "gtp_c": -1133, "pi_c": 3.0, "GreB_mono": "-4.27350427350427e-6*mu"}, "objective_coefficient": 0.0, "variable_kind": "continuous", "id": "transcription_TU00035_from_RpoD_mono"}, {"reaction_type": {"TranscriptionReaction": {"transcription_data": "TU0_5402_with_TERM0582_from_RpoD_mono"}}, "name": "", "upper_bound": 1000.0, "lower_bound": 0.0, "metabolites": {"RNA_b0403": 1, "utp_c": -455, "Mfd_mono_mod_1:mg2": "-4.27350427350427e-6*mu", "atp_c": -463, "RNAP70-CPLX": "-0.00822624662309368*mu - 0.00322057555294118", "ppi_c": 2014, "RpoZ_mono_mod_1:mg2": "-4.27350427350427e-6*mu", "NusG_mono": "-4.27350427350427e-6*mu", "GreA_mono": "-4.27350427350427e-6*mu", "mRNA_biomass": 580.4414194949999, "gtp_c": -499, "NusA_mono": "-4.27350427350427e-6*mu", "ctp_c": -597, "GreB_mono": "-4.27350427350427e-6*mu"}, "objective_coefficient": 0.0, "variable_kind": "continuous", "id": "transcription_TU0_5402_with_TERM0582_from_RpoD_mono"}, {"reaction_type": {"TranscriptionReaction": {"transcription_data": "TU0_5402_with_TERM0583_from_RpoD_mono"}}, "name": "", "upper_bound": 1000.0, "lower_bound": 0.0, "metabolites": {"RNA_b0403": 1, "utp_c": -468, "Mfd_mono_mod_1:mg2": "-4.27350427350427e-6*mu", "atp_c": -472, "RNAP70-CPLX": "-0.00841005054466231*mu - 0.00329253478823529", "ppi_c": 2059, "RpoZ_mono_mod_1:mg2": "-4.27350427350427e-6*mu", "NusG_mono": "-4.27350427350427e-6*mu", "GreA_mono": "-4.27350427350427e-6*mu", "mRNA_biomass": 580.4414194949999, "gtp_c": -513, "NusA_mono": "-4.27350427350427e-6*mu", "ctp_c": -606, "GreB_mono": "-4.27350427350427e-6*mu"}, "objective_coefficient": 0.0, "variable_kind": "continuous", "id": "transcription_TU0_5402_with_TERM058
[truncated: 22,401,378 more chars]
