# Supplementary material for: COBRAme: A computational framework for genome-scale models of metabolism and gene expression
Source: PLoS Comput Biol. 2018 Jul 5;14(7):e1006302. doi: 10.1371/journal.pcbi.1006302 (PMC6049947; doi:10.1371/journal.pcbi.1006302)
Supplement: S3 File — All results outlined in the manuscript can be reproduced by following the instructions in the README. A JSON version of iJL1678b-ME is also contained in this file. Alternatively, these scripts can be found at https://github.com/coltonlloyd/cobrame_supplement. (ZIP) [file pcbi.1006302.s003.zip › S3_File/Figure_5_flux_comparison/COBRAme_simulations/COBRAme_metabolic.json]

{"12DGR120tipp": 0.0, "12DGR140tipp": 0.0, "12DGR141tipp": 0.0, "12DGR160tipp": 0.0, "12DGR161tipp": 0.0, "12DGR180tipp": 0.0, "12DGR181tipp": 0.0, "12PPDRtex": 0.0, "12PPDRtpp": 0.0, "12PPDStex": 0.0, "12PPDStpp": 0.0, "14GLUCANabcpp": 0.0, "14GLUCANtexi": 0.0, "23CAMPtex": 0.0, "23CCMPtex": 0.0, "23CGMPtex": 0.0, "23CUMPtex": 0.0, "23DAPPAt2pp": 0.0, "23DAPPAtex": 0.0, "23PDE2pp": 0.0, "23PDE4pp": 0.0, "23PDE7pp": 0.0, "23PDE9pp": 0.0, "26DAHtex": 0.0, "2AGPA120tipp": 0.0, "2AGPA140tipp": 0.0, "2AGPA141tipp": 0.0, "2AGPA160tipp": 0.0, "2AGPA161tipp": 0.0, "2AGPA180tipp": 0.0, "2AGPA181tipp": 0.0, "2AGPE120tipp": 0.0, "2AGPE140tipp": 0.0, "2AGPE141tipp": 0.0, "2AGPE160tipp": 0.0, "2AGPE161tipp": 0.0, "2AGPE180tipp": 0.0, "2AGPE181tipp": 0.0, "2AGPEAT120": 0.0, "2AGPEAT140": 0.0, "2AGPEAT141": 0.0, "2AGPEAT160": 0.0, "2AGPEAT161": 0.0, "2AGPEAT180": 0.0, "2AGPEAT181": 0.0, "2AGPG120tipp": 0.0, "2AGPG140tipp": 0.0, "2AGPG141tipp": 0.0, "2AGPG160tipp": 0.0, "2AGPG161tipp": 0.0, "2AGPG180tipp": 0.0, "2AGPG181tipp": 0.0, "2AGPGAT120": 0.0, "2AGPGAT140": 0.0, "2AGPGAT141": 0.0, "2AGPGAT160": 0.0, "2AGPGAT161": 0.0, "2AGPGAT180": 0.0, "2AGPGAT181": 0.0, "2DGULRGx": 0.0, "2DGULRGy": 0.0, "2DGULRx": 0.0, "2DGULRy": 0.0, "2MAHMP": 0.0, "34dhpactex": 0.0, "3AMACHYD": 0.0, "3AMPtex": 0.0, "3CMPtex": 0.0, "3GMPtex": 0.0, "3HCINNMH": 0.0, "3HPPPNH": 0.0, "3HPPtex": 0.0, "3HPPtpp": 0.0, "3KGK": 0.0, "3NTD2pp": 0.0, "3NTD4pp": 0.0, "3NTD7pp": 0.0, "3NTD9pp": 0.0, "3OXCOAT": 0.0, "3PEPTabcpp": 0.0, "3PEPTtex": 0.0, "3UMPtex": 0.0, "42A12BOOXpp": 0.0, "4HOXPACDtex": 0.0, "4HTHRS": 0.0, "4PCP": 0.0, "4PCPpp": 0.0, "4PEPTabcpp": 0.0, "4PEPTtex": 0.0, "5DGLCNR": 0.0, "5DGLCNt2rpp": 0.0, "5DGLCNtex": 0.0, "5DOAN": 9.760644661315802e-05, "5MTRtex": -0.00021185017232325774, "5MTRtpp": 0.00021185017232325774, "A5PISO": 0.035468827023754534, "AACTOOR": 0.0, "AADDGT": 0.0, "AAMYL": 0.0, "AAMYLpp": 0.0, "AB6PGH": 0.0, "ABTA": 0.0, "ABUTD": 0.0, "ABUTt2pp": 0.0, "ABUTtex": 0.0, "ACACCT": 0.0, "ACACT1r": 0.32446843179375356, "ACACT2r": 0.32446843179375356, "ACACT3r": 0.32446843179375356, "ACACT4r": 0.3244677354592595, "ACACT5r": 0.3244677354592595, "ACACT6r": 0.25353008141175043, "ACACT7r": 0.25353008141175043, "ACACT8r": 0.0, "ACACt2pp": 0.0, "ACACtex": 0.0, "ACALD": 0.00011544836597292954, "ACALDtex": 0.0, "ACALDtpp": 0.0, "ACANTHAT": 0.0, "ACBIPGT": 0.0, "ACCOAC": 0.07093765404750907, "ACCOAL": 0.0, "ACGAL1PPpp": 0.0, "ACGAL1Ptex": 0.0, "ACGALtex": 0.0, "ACGAM1PPpp": 0.0, "ACGAM1Ptex": 0.0, "ACGAMK": 0.0, "ACGAMT": 0.0, "ACGAptspp": 0.0, "ACGAtex": 0.0, "ACGK": 0.29189304719688003, "ACGS": 0.29189304719688003, "ACHBS": 0.3157483302933398, "ACKr": 0.0, "ACLS": 0.9181469010642819, "ACM6PH": 0.0, "ACMAMUT": 0.0, "ACMANAptspp": 0.0, "ACMANAtex": 0.0, "ACMUMptspp": 0.0, "ACMUMtex": 0.0, "ACNAMt2pp": 0.0, "ACNAMtex": 0.0, "ACNML": 0.0, "ACOAD1f": -0.32446843179375356, "ACOAD2f": -0.32446843179375356, "ACOAD3f": -0.32446843179375356, "ACOAD4f": -0.3244677354592595, "ACOAD5f": -0.3244677354592595, "ACOAD6f": -0.25353008141175043, "ACOAD7f": -0.11637057725932505, "ACOAD8f": 0.0, "ACODA": 0.29189304719688003, "ACOLIPAabctex": 0.0, "ACONIs": 0.0, "ACONMT": 0.0, "ACONTa": 6.402430529196515, "ACONTb": 6.402430529196515, "ACOTA": -0.29189304719688003, "ACS": 0.0, "ACSERtex": 0.0, "ACSERtpp": 0.0, "ACt2rpp": -0.5278813311832921, "ACt4pp": 0.0, "ACtex": -0.5278813311832921, "ADA": 0.0, "ADCL": 0.0, "ADCS": 0.0, "ADD": 0.0, "ADEt2rpp": 0.0, "ADEtex": 0.0, "ADK1": 7.66085430786577, "ADK3": 0.0, "ADK4": 0.0, "ADMDC": 0.0, "ADNCYC": 0.0, "ADNK1": 0.0, "ADNUC": 0.0, "ADNt2pp": 0.0, "ADNt2rpp": 0.0, "ADNtex": 0.0, "ADOCBIK": 0.0, "ADOCBLS": 0.0, "ADOCBLabcpp": 0.0, "ADOCBLtonex": 0.0, "ADPRDP": 0.0, "ADPT": 0.004867426930637305, "ADSK": 0.20051945696265752, "ADSL1r": 0.27199146374139627, "ADSL2r": 0.3238978383487452, "ADSS": 0.27199146374139627, "AGDC": 0.0, "AGM3PA": 0.0, "AGM3PApp": 0.0, "AGM3PH": 0.0, "AGM3Pt2pp": 0.0, "AGM4PA": 0.0, "AGM4PApp": 0.0, "AGM4PCP": 0.0, "AGM4PCPpp": 0.0, "AGM4PH": 0.0, "AGM4Pt2pp": 0.0, "AGMH": 0.0, "AGMHE": 0.0, "AGMT": 0.0, "AGMt2pp": 0.0, "AGMtex": 0.0, "AGPR": -0.29189304719688003, "AGt3": 0.0, "AHCYSNS": 0.004441634475488279, "AICART": 0.44260912370335076, "AIRC2": 0.3238978383487452, "AIRC3": -0.3238978383487452, "AKGDH": 5.3376350329779685, "AKGt2rpp": 0.0, "AKGtex": 0.0, "ALAALAD": 0.0, "ALAALAabcpp": 0.0, "ALAALAr": 0.025336960548485634, "ALAALAtex": 0.0, "ALAGLUE": 0.0, "ALAR": 0.03800544082272845, "ALATA_D2": 0.0, "ALATA_L": -0.5974923763096786, "ALATA_L2": 0.0, "ALAabcpp": 0.0, "ALAt2pp": 0.0, "ALAt2rpp": 0.0, "ALAt4pp": 0.0, "ALAtex": 0.0, "ALCD19": 0.0, "ALCD2x": 0.0, "ALDD19xr": 0.0, "ALDD2x": 0.0, "ALDD2y": 0.0, "ALDD3y": 0.0, "ALDD4": 0.0, "ALLK": 0.0, "ALLPI": 0.0, "ALLTAMH": 0.0, "ALLTN": 0.0, "ALLTNt2rpp": 0.0, "ALLTNtex": 0.0, "ALLULPE": 0.0, "ALLabcpp": 0.0, "ALLtex": 0.0, "ALR2": 0.0, "ALR4x": 0.0, "ALTRH": 0.0, "AM3PA": 0.0, "AM4PA": 0.0, "AM4PCP": 0.0, "AMALT1": 0.0, "AMALT2": 0.0, "AMALT3": 0.0, "AMALT4": 0.0, "AMANAPEr": 0.0, "AMANK": 0.0, "AMAOTr": 0.0, "AMMQLT8": 0.0, "AMPMS2": 3.7393942040966586e-06, "AMPN": 0.0, "AMPTASECG": 0.0, "AMPTASEPG": 0.0, "AMPtex": 0.0, "ANHGMtex": 0.0, "ANHMK": 0.0, "ANPRT": 0.06241465504623659, "ANS": 0.06241465504623659, "AOBUTDs": 0.0, "AP4AH": 0.0, "AP4AS": 0.0, "AP5AH": 0.0, "APCS": 0.0, "APG3PAT120": 0.0, "APG3PAT140": 0.0, "APG3PAT141": 0.0, "APG3PAT160": 0.0, "APG3PAT161": 0.0, "APG3PAT180": 0.0, "APG3PAT181": 0.0, "APH120": 0.0, "APH140": 0.0, "APH141": 0.0, "APH160": 0.0, "APH161": 0.0, "APH180": 0.0, "APH181": 0.0, "APPLDHr": 0.0, "APRAUR": 0.00022028089092121148, "ARAI": 0.0, "ARBTNR1": 0.0, "ARBTNR2": 0.0, "ARBTNR3": 0.0, "ARBTNabcpp": 0.0, "ARBTNexs": 0.0, "ARBTNtex": 0.0, "ARBTNtonex": 0.0, "ARBTNtpp": 0.0, "ARBTptspp": 0.0, "ARBTtex": 0.0, "ARBabcpp": 0.0, "ARBt2rpp": 0.0, "ARBt3ipp": 0.0, "ARBtex": 0.0, "ARGAGMt7pp": 0.0, "ARGDC": 0.0, "ARGDCpp": 0.0, "ARGORNt7pp": 0.0, "ARGSL": 0.29189304719688003, "ARGSS": 0.29189304719688003, "ARGabcpp": 0.0, "ARGt3pp": 0.0, "ARGtex": 0.0, "ASAD": -1.0363812875648684, "ASCBPL": 0.0, "ASCBptspp": 0.0, "ASCBtex": 0.0, "ASNN": 0.0, "ASNNpp": 0.0, "ASNS1": 0.20813366152367338, "ASNS2": 0.0, "ASNabcpp": 0.0, "ASNt2rpp": 0.0, "ASNtex": 0.0, "ASO3t8pp": 0.0, "ASO3tex": 0.0, "ASP1DC": 0.0, "ASPCT": 0.40069532642172184, "ASPK": 1.0363812875648684, "ASPO3": 3.650037858399932e-05, "ASPO4": 0.0, "ASPO5": 0.0, "ASPO6": 0.0, "ASPT": 0.0, "ASPTA": -2.82165457632526, "ASPabcpp": 0.0, "ASPt2_2pp": 0.0, "ASPt2_3pp": 0.0, "ASPt2pp": 0.0, "ASPt2rpp": 0.0, "ASPtex": 0.0, "ASR": 0.0, "AST": 0.0, "ATHRDHr": 0.0, "ATPHs": 0.0, "ATPPRT": 0.11871128535460561, "ATPS4rpp": 48.47788174220091, "BALAt2pp": 0.0, "BALAtex": 0.0, "BETALDHx": 0.0, "BETALDHy": 0.0, "BMOCOS": 0.0, "BMOGDS1": 0.0, "BMOGDS2": 0.0, "BPNT": 0.20051945696265752, "BSORx": 0.0, "BSORy": 0.0, "BTNt2ipp": 6.520354541885656e-07, "BTNtex": 6.520354541885656e-07, "BUTCT": 0.0, "BUTSO3abcpp": 0.0, "BUTSO3tex": 0.0, "BUTt2rpp": 0.0, "BUTtex": 0.0, "CA2t3pp": 0.0, "CA2tex": 0.0, "CADVtpp": 0.0, "CAT": 0.0, "CAt6pp": 0.0, "CBIAT": 0.0, "CBItonex": 0.0, "CBIuabcpp": 0.0, "CBL1abcpp": 4.4985148450650844e-10, "CBL1tonex": 4.4985148450650844e-10, "CBLAT": 4.4985148450650844e-10, "CBMD": 0.0, "CBMKr": 0.6925883736186019, "CBPS": 0.0, "CCGS": 0.00011544836597292954, "CD2abcpp": 0.0, "CD2t3pp": 0.0, "CD2tex": 0.0, "CD2tpp": 0.0, "CDAPPA120": 0.0, "CDAPPA140": 0.0, "CDAPPA141": 0.0, "CDAPPA160": 0.0, "CDAPPA161": 0.0, "CDAPPA180": 0.0, "CDAPPA181": 0.0, "CDGR": 0.00011544836597292954, "CDGS": 0.00011544836597292954, "CDPMEK": 9.247438342100103e-05, "CFAS160E": 0.0, "CFAS160G": 0.0, "CFAS180E": 0.0, "CFAS180G": 0.0, "CGLYabcpp": 0.0, "CGLYtex": 0.0, "CHLabcpp": 0.0, "CHLt2pp": 0.0, "CHLtex": 0.0, "CHOLD": 0.0, "CHORM": 0.3365044860552949, "CHORS": 0.39914857705224593, "CHRPL": 0.0, "CHTBSptspp": 0.0, "CHTBStex": 0.0, "CINNDO": 0.0, "CITL": 0.0, "CITt3pp": 0.0, "CITt7pp": 0.0, "CITtex": 0.0, "CLIPAabctex": 0.0, "CLPNH120pp": 0.0, "CLPNH140pp": 0.0, "CLPNH141pp": 0.0, "CLPNH160pp": 0.0, "CLPNH161pp": 0.0, "CLPNH180pp": 0.0, "CLPNH181pp": 0.0, "CLPNS120pp": 0.0, "CLPNS140pp": 0.0, "CLPNS141pp": 0.0, "CLPNS160pp": 0.0, "CLPNS161pp": 0.0, "CLPNS180pp": 0.0, "CLPNS181pp": 0.0, "CLt3_2pp": 0.0, "CLtex": 0.0, "CMPN": 0.0, "CMPtex": 0.0, "CMtex": 0.0, "CMtpp": 0.0, "CO2tex": -21.639646941760706, "CO2tpp": -21.639646941760706, "COBALT2abcpp": 0.0, "COBALT2t3pp": 0.0, "COBALT2tex": 4.143657531068327e-05, "COBALT2tpp": 4.143657531068327e-05, "COLIPAKpp": 0.0, "COLIPAPabctex": 0.0, "COLIPAabcpp": 0.0, "COLIPAabctex": 0.0, "CPGNR1": 0.0, "CPGNR2": 0.0, "CPGNR3": 0.0, "CPGNUtex": 0.0, "CPGNUtpp": 0.0, "CPGNabcpp": 0.0, "CPGNexs": 0.0, "CPGNtonex": 0.0, "CPH4S": 0.00011544836597292954, "CPMPS": 0.0, "CPPPGO": 2.8449331199774837e-06, "CPPPGO2": 0.0, "CRNBTCT": 0.0, "CRNCAL2": 0.0, "CRNCAR": 0.0, "CRNCBCT": 0.0, "CRNCDH": 0.0, "CRNDCAL2": 0.0, "CRNDabcpp": 0.0, "CRNDt2rpp": 0.0, "CRNDtex": 0.0, "CRNabcpp": 0.0, "CRNt2rpp": 0.0, "CRNt7pp": 0.0, "CRNt8pp": 0.0, "CRNtex": 0.0, "CS": 6.402430529196515, "CSND": 0.0, "CSNt2pp": 0.0, "CSNtex": 0.0, "CTBTCAL2": 0.0, "CTBTabcpp": 0.0, "CTBTt2rpp": 0.0, "CTECOAI6": 0.0, "CTECOAI7": -0.1371595041524254, "CTECOAI8": 0.0, "CTPS2": 0.22060972371513163, "CU1Opp": 0.0, "CU1abcpp": 0.0, "CU2abcpp": 0.0, "CU2tex": 2.8449331199774837e-06, "CU2tpp": 2.8449331199774837e-06, "CUt3": 0.0, "CUtex": 0.0, "CYANST": 0.0, "CYANSTpp": 0.0, "CYANtex": 0.0, "CYNTAH": 0.0, "CYNTt2pp": 0.0, "CYNTtex": 0.0, "CYSDDS": 0.0, "CYSDS": 0.0, "CYSDabcpp": 0.0, "CYSDtex": 0.0, "CYSS": 0.20051945696265752, "CYSSADS": 0.0, "CYSTL": 0.14996862090982543, "CYSabc2pp": 0.0, "CYSabcpp": 0.0, "CYStex": 0.0, "CYStpp": 0.0, "CYTBD2pp": 0.0, "CYTBDpp": 0.0, "CYTBO3_4pp": 38.97041255160848, "CYTD": 0.0, "CYTDH": 0.0, "CYTDK2": 0.0, "CYTDt2pp": 0.0, "CYTDt2rpp": 0.0, "CYTDtex": 0.0, "CYTK1": 0.21815332356579745, "CYTK2": 0.0, "D__LACt2pp": 0.0, "D__LACtex": 0.0, "DAAD": 0.0, "DADA": 0.0, "DADK": 0.0, "DADNt2pp": 0.0, "DADNtex": 0.0, "DAGK120": 0.0, "DAGK140": 0.0, "DAGK141": 0.0, "DAGK160": 0.0, "DAGK161": 0.0, "DAGK180": 0.0, "DAGK181": 0.0, "DALAt2pp": 0.012668480274242817, "DALAtex": 0.0, "DAMPtex": 0.0, "DAPAL": 0.0, "DAPDC": 0.2769567773398776, "DAPE": 0.3022937378883632, "DAPabcpp": 0.0, "DAPtex": 0.0, "DASYN120": 0.0, "DASYN140": 0.0, "DASYN141": 0.0, "DASYN160": 0.058185288629662525, "DASYN161": 0.0685797520762127, "DASYN180": 0.0, "DASYN181": 0.0, "DATPHs": 0.0, "DB4PS": 0.00044056178184242296, "DBTS": 0.0, "DC6PH": 0.0, "DCAtex": 0.0, "DCMPtex": 0.0, "DCTPD": 0.0, "DCYTD": 0.0, "DCYTt2pp": 0.0, "DCYTtex": 0.0, "DDCAtexi": 0.0, "DDGALK": 0.0, "DDGLCNt2rpp": 0.0, "DDGLCNtex": 0.0, "DDGLK": 0.0, "DDPA": 0.39914857705224593, "DDPGALA": 0.0, "DGK1": 0.0, "DGMPtex": 0.0, "DGSNt2pp": 0.0, "DGSNtex": 0.0, "DHACOAH": 0.0, "DHAD1": 0.9181469010642819, "DHAD2": 0.3157483302933398, "DHAPT": 0.0, "DHAtex": 0.0, "DHAtpp": 0.0, "DHBD": 0.0, "DHBS": 0.0, "DHBSH": 0.0, "DHCIND": 0.0, "DHCINDO": 0.0, "DHDPRy": 0.3022937378883632, "DHDPS": 0.3022937378883632, "DHFR": 0.019225738307007304, "DHFS": 0.0, "DHMPTR": 0.0, "DHNAOT4": 0.0, "DHNCOAS": 0.0, "DHNCOAT": 0.0, "DHNPA2r": 0.0, "DHNPTE": 0.0, "DHORD2": 0.40069532642172184, "DHORD5": 0.0, "DHORDfum": 0.0, "DHORTS": -0.40069532642172184, "DHPPD": 0.0, "DHPPDA2": 0.00022028089092121148, "DHPS2": 0.0, "DHPTDCs2": 0.004441634475488279, "DHPTDNR": 0.0, "DHPTDNRN": 0.0, "DHPTPE": 0.0, "DHQS": 0.39914857705224593, "DHQTi": 0.39914857705224593, "DIMPtex": 0.0, "DINSt2pp": 0.0, "DINStex": 0.0, "DKGLCNR1": 0.0, "DKGLCNR2x": 0.0, "DKGLCNR2y": 0.0, "DMATT": 0.0, "DMPPS": 9.247438342100103e-05, "DMQMT": 0.0, "DMSOR1": 0.0, "DMSOR1pp": 0.0, "DMSOR2": 0.0, "DMSOR2pp": 0.0, "DMSOtex": 0.0, "DMSOtpp": 0.0, "DMStex": 0.0, "DNMPPA": 0.0, "DNTPPA": 0.0, "DOGULNR": 0.0, "DOPAtex": 0.0, "DOXRBCNtex": 0.0, "DOXRBCNtpp": 0.0, "DPCOAK": 0.0, "DPR": 0.0, "DRPA": 0.0, "DSERDHr": 0.0, "DSERt2pp": 0.0, "DSERtex": 0.0, "DTARTD": 0.0, "DTMPK": 0.019225738307007304, "DTMPtex": 0.0, "DUMPtex": 0.0, "DURADx": 0.0, "DURIK1": 8.874702396811345e-07, "DURIPP": -8.874702396811345e-07, "DURIt2pp": 0.0, "DURItex": 0.0, "DUTPDP": 0.019224850836767626, "DXPRIi": 9.247438342100103e-05, "DXPS": 0.0001620856559134057, "DXYLK": 0.0, "E4PD": 6.5871878288308e-05, "ECA4COLIPAabctex": 0.0, "ECA4OALpp": 0.0, "ECAP1pp": 0.0, "ECAP2pp": 0.0, "ECAP3pp": 0.0, "ECAtpp": 0.0, "ECOAH1": 0.32446843179375356, "ECOAH2": 0.32446843179375356, "ECOAH3": 0.32446843179375356, "ECOAH4": 0.3244677354592595, "ECOAH5": 0.3244677354592595, "ECOAH6": 0.25353008141175043, "ECOAH7": 0.25353008141175043, "ECOAH8": 0.0, "EDA": 4.349825656820515, "EDD": 4.349825656820515, "ENLIPAabctex": 0.0, "ENO": 12.36990906216636, "ENTCS": 0.0, "ENTERES": 0.0, "ENTERES2": 0.0, "ETHAAL": 0.0, "ETHAt2pp": 0.0, "ETHAtex": 0.0, "ETHSO3abcpp": 0.0, "ETHSO3tex": 0.0, "ETOHtex": 0.0, "ETOHtrpp": 0.0, "F6PA": 0.0, "F6PP": 0.0, "F6Pt6_2pp": 0.0, "F6Ptex": 0.0, "FACOAE100": 0.0, "FACOAE120": 0.07093765404750907, "FACOAE140": 0.0, "FACOAE141": 0.0, "FACOAE160": 0.11637057725932505, "FACOAE161": 0.1371595041524254, "FACOAE180": 0.0, "FACOAE181": 0.0, "FACOAE60": 0.0, "FACOAE80": 6.963344940301678e-07, "FACOAL100t2pp": 0.0, "FACOAL120t2pp": 0.0, "FACOAL140t2pp": 0.0, "FACOAL141t2pp": 0.0, "FACOAL160t2pp": 0.0, "FACOAL161t2pp": 0.0, "FACOAL180t2pp": 0.0, "FACOAL181t2pp": 0.0, "FACOAL60t2pp": 0.0, "FACOAL80t2pp": 0.0, "FADRx": 1.992321010584344, "FADRx2": 0.0, "FALDH2": 0.0, "FALDtex": 0.0, "FALDtpp": 0.0, "FALGTHLs": 0.0, "FBA": 4.634389544580128, "FBA3": 0.1996072244652671, "FBP": 0.0, "FCI": 0.0, "FCLK": 0.0, "FCLPA": 0.0, "FCLT": 2.8449331199774837e-06, "FDH4pp": 0.0, "FDH5pp": 0.0, "FDMO": 0.0, "FDMO2": 0.0, "FDMO3": 0.0, "FDMO4": 0.0, "FDMO6": 0.0, "FE2abcpp": 0.0, "FE2t2pp": 0.0, "FE2t3pp": 0.0, "FE2tex": 0.00038233524713876174, "FE2tpp": 0.00038233524713876174, "FE3DCITabcpp": 0.0, "FE3DCITtonex": 0.0, "FE3DHBZR": 0.0, "FE3DHBZSabcpp": 0.0, "FE3DHBZStonex": 0.0, "FE3HOXR1": 0.0, "FE3HOXR2": 0.0, "FE3HOXR3": 0.0, "FE3HOXUtex": 0.0, "FE3HOXUtpp": 0.0, "FE3HOXabcpp": 0.0, "FE3HOXexs": 0.0, "FE3HOXtonex": 0.0, "FE3Ri": 0.0, "FE3abcpp": 0.0, "FE3tex": 0.0, "FECRMR1": 0.0, "FECRMR2": 0.0, "FECRMR3": 0.0, "FECRMUtex": 0.0, "FECRMUtpp": 0.0, "FECRMabcpp": 0.0, "FECRMexs": 0.0, "FECRMtonex": 0.0, "FEENTERR1": 0.0, "FEENTERR2": 0.0, "FEENTERR3": 0.0, "FEENTERabcpp": 0.0, "FEENTERexs": 0.0, "FEENTERtex": 0.0, "FEENTERtonex": 0.0, "FEENTERtpp": 0.0, "FEOXAMR1": 0.0, "FEOXAMR2": 0.0, "FEOXAMR3": 0.0, "FEOXAMUtex": 0.0, "FEOXAMUtpp": 0.0, "FEOXAMabcpp": 0.0, "FEOXAMexs": 0.0, "FEOXAMtonex": 0.0, "FEROpp": 0.0, "FFSD": 0.0, "FHL": 0.0, "FLVR": 0.0, "FLVRx": 0.0, "FMNAT": 0.00017936382259520846, "FMNRx": 1.599916912056237e-05, "FMNRx2": 0.0, "FOMETRi": 0.0, "FORCT": 0.0, "FORt2pp": 0.0, "FORtex": 0.0, "FORtppi": 0.0, "FRD2": 0.0, "FRD3": 0.0, "FRUK": 0.0, "FRULYSDG": 0.0, "FRULYSE": 0.0, "FRULYSK": 0.0, "FRULYSt2pp": 0.0, "FRULYStex": 0.0, "FRUURt2rpp": 0.0, "FRUURtex": 0.0, "FRUpts2pp": 0.0, "FRUptspp": 0.0, "FRUtex": 0.0, "FTHFD": 0.0, "FTHFLi": 0.22818062231270742, "FUCtex": 0.0, "FUCtpp": 0.0, "FUM": 6.22541738226499, "FUMt2_2pp": 0.0, "FUMt2_3pp": 0.0, "FUMtex": 0.0, "FUSAtex": 0.0, "FUSAtpp": 0.0, "G1PACT": 0.08614274812072581, "G1PPpp": 0.0, "G1PTT": 0.0, "G1Ptex": 0.0, "G1SAT": 5.3390728783669726e-05, "G2PP": 0.0, "G2PPpp": 0.0, "G3PCabcpp": 0.0, "G3PCtex": 0.0, "G3PD2": -0.12676504070587521, "G3PD5": 0.0, "G3PD6": 0.0, "G3PD7": 0.0, "G3PEabcpp": 0.0, "G3PEtex": 0.0, "G3PGabcpp": 0.0, "G3PGtex": 0.0, "G3PIabcpp": 0.0, "G3PItex": 0.0, "G3PSabcpp": 0.0, "G3PStex": 0.0, "G3PT": 0.0, "G5SADs": 0.20367234328312342, "G5SD": 0.20367234328312342, "G6PDA": 0.0, "G6PDH2r": 5.496083602861847, "G6PP": 0.0, "G6Pt6_2pp": 0.0, "G6Ptex": 0.0, "GAL1PPpp": 0.0, "GAL1Ptex": 0.0, "GALBDtex": 0.0, "GALCTD": 0.0, "GALCTLO": 0.0, "GALCTND": 0.0, "GALCTNLt2pp": 0.0, "GALCTNLtex": 0.0, "GALCTNt2pp": 0.0, "GALCTNtex": 0.0, "GALCTt2rpp": 0.0, "GALCTtex": 0.0, "GALKr": 0.0, "GALM2pp": 0.0, "GALS3": 0.0, "GALT1": 0.0, "GALTptspp": 0.0, "GALTtex": 0.0, "GALURt2rpp": 0.0, "GALURtex": 0.0, "GALUi": 0.0, "GALabcpp": 0.0, "GALt2pp": 0.0, "GALtex": 0.0, "GAM6Pt6_2pp": 0.0, "GAMAN6Ptex": 0.0, "GAMptspp": 0.0, "GAMtex": 0.0, "GAPD": 13.753662998751903, "GARFT": 0.32390157774294925, "GART": 0.0, "GBBTNtex": 0.0, "GCALDD": 0.0, "GDMANE": 0.0, "GDPDPK": 0.0, "GDPMNH": 0.0, "GDPMNP": 0.0, "GDPTPDP": 0.0, "GDPtex": 0.0, "GF6PTA": 0.08614274812072581, "GGGABADr": 0.0, "GGGABAH": 0.0, "GGPTRCO": 0.0, "GGPTRCS": 0.0, "GHBDHx": 0.0, "GHMT2r": 0.7314985586541576, "GK1": 0.2210055411013748, "GLBRAN2": 0.0, "GLCATr": 0.0, "GLCDpp": 0.0, "GLCNt2rpp": 0.0, "GLCNtex": 0.0, "GLCP": 0.0, "GLCP2": 0.0, "GLCRAL": 0.0, "GLCRD": 0.0, "GLCRt2rpp": 0.0, "GLCRtex": 0.0, "GLCS1": 0.1293401276480696, "GLCTR1": 0.0, "GLCTR2": 0.0, "GLCTR3": 0.0, "GLCUR1Ptex": 0.0, "GLCURt2rpp": 0.0, "GLCURtex": 0.0, "GLCabcpp": 0.0, "GLCptspp": 8.512229680124197, "GLCt2pp": 2.0333335675518427, "GLCtex": 10.545563247676037, "GLCtexi": 0.0, "GLDBRAN2": 0.0, "GLGC": 0.1293401276480696, "GLNS": 1.734824235529487, "GLNabcpp": 0.0, "GLNtex": 0.0, "GLTPD": 0.0, "GLU5K": 0.20367234328312342, "GLUABUTt7pp": 0.0, "GLUCYS": 0.0, "GLUDC": 0.0, "GLUDy": -8.15106004517008, "GLUN": 0.0, "GLUNpp": 0.0, "GLUPRT": 0.32390157774294925, "GLUR": -0.025336960548485634, "GLUSy": 0.0, "GLUabcpp": 0.0, "GLUt2rpp": 0.0, "GLUt4pp": 0.0, "GLUtex": 0.0, "GLXCL": 0.0, "GLYALDtex": 0.0, "GLYALDtpp": 0.0, "GLYAT": 0.0, "GLYBabcpp": 0.0, "GLYBt2pp": 0.0, "GLYBtex": 0.0, "GLYC2Pabcpp": 0.0, "GLYC2Ptex": 0.0, "GLYC3Pabcpp": 0.0, "GLYC3Pt6pp": 0.0, "GLYC3Ptex": 0.0, "GLYCAt2rpp": 0.0, "GLYCAtex": 0.0, "GLYCDx": 0.0, "GLYCK": 0.0, "GLYCK2": 0.0, "GLYCL": 0.0, "GLYCLTDx": 0.0, "GLYCLTDy": 0.0, "GLYCLTt2rpp": 0.0, "GLYCLTt4pp": 0.0, "GLYCLTtex": 0.0, "GLYCTO2": 0.0, "GLYCTO3": 0.0, "GLYCTO4": 0.0, "GLYCtex": 0.0, "GLYCtpp": 0.0, "GLYK": 0.0, "GLYOX": 0.0, "GLYOX3": 0.0, "GLYt2pp": 0.0, "GLYt2rpp": 0.0, "GLYt4pp": 0.0, "GLYtex": 0.0, "GMAND": 0.0, "GMHEPAT": 0.0, "GMHEPK": 0.0, "GMHEPPA": 0.0, "GMPR": 0.0, "GMPS2": 0.1706176599619545, "GMPtex": 0.0, "GND": 1.146257946041332, "GNK": 0.0, "GOFUCR": 0.0, "GP4GH": 0.0, "GPDDA1": 0.0, "GPDDA1pp": 0.0, "GPDDA2": 0.0, "GPDDA2pp": 0.0, "GPDDA3": 0.0, "GPDDA3pp": 0.0, "GPDDA4": 0.0, "GPDDA4pp": 0.0, "GPDDA5": 0.0, "GPDDA5pp": 0.0, "GRTT": 0.0, "GSNK": 0.0, "GSNt2pp": 0.0, "GSNtex": 0.0, "GSPMDA": 0.0, "GSPMDS": 0.0, "GTHOXtex": 0.0, "GTHOr": 0.0, "GTHPi": 0.0, "GTHRDHpp": 0.0, "GTHRDabc2pp": 0.0, "GTHRDabcpp": 0.0, "GTHRDtex": 0.0, "GTHS": 0.0, "GTPCI": 0.00011544836597292954, "GTPCII2": 0.00022028089092121148, "GTPDPDP": 0.0, "GTPDPK": 0.0, "GTPHs": 0.0, "GTPtex": 0.0, "GUACYC": 0.0, "GUAD": 0.0, "GUAPRT": 0.00011544836597292954, "GUAt2pp": 0.0, "GUAtex": 0.0, "GUAtpp": 0.0, "GUI1": 0.0, "GUI2": 0.0, "GUR1PPpp": 0.0, "H2O2tex": 0.0, "H2Otex": -46.934317544229344, "H2Otpp": -46.934317544229344, "H2SO": 0.0, "H2St1pp": 0.0, "H2Stex": 0.0, "H2tex": 0.0, "H2tpp": 0.0, "HACD1": 0.32446843179375356, "HACD2": 0.32446843179375356, "HACD3": 0.32446843179375356, "HACD4": 0.3244677354592595, "HACD5": 0.3244677354592595, "HACD6": 0.25353008141175043, "HACD7": 0.25353008141175043, "HACD8": 0.0, "HADPCOADH3": 0.0, "HBZOPT": 0.0, "HCINNMt2rpp": 0.0, "HCINNMtex": 0.0, "HCO3E": 0.3950342437763876, "HCYSMT": 0.0, "HCYSMT2": 0.0, "HDCAtexi": 0.0, "HDCEAtexi": 0.0, "HEMEOS": 0.0, "HEPK1": 0.0, "HEPK2": 0.0, "HEPT1": 0.0, "HEPT2": 0.0, "HEPT3": 0.0, "HEPT4": 0.0, "HETZK": 0.0, "HEX1": 2.0333335675518427, "HEX4": 0.0, "HEX7": 0.0, "HEXt2rpp": 0.0, "HG2abcpp": 0.0, "HG2t3pp": 0.0, "HG2tex": 0.0, "HISTD": 0.11871128535460561, "HISTP": 0.11871128535460561, "HISabcpp": 0.0, "HISt2rpp": 0.0, "HIStex": 0.0, "HKNDDH": 0.0, "HKNTDH": 0.0, "HMBS": 6.673841097958716e-06, "HMPK1": 0.0, "HOMt2pp": 0.0, "HOMtex": 0.0, "HOPNTAL": 0.0, "HPPK2": 0.0, "HPPPNDO": 0.0, "HPPPNt2rpp": 0.0, "HPPPNtex": 0.0, "HPYRI": 0.0, "HPYRRx": 0.0, "HPYRRy": 0.0, "HSDy": -0.7340875496765051, "HSK": 0.5841189287666797, "HSST": 0.14996862090982543, "HSTPT": 0.11871128535460561, "HXAND": 0.1706176599619545, "HXAtex": 0.0, "HXCT": 0.0, "HXPRT": 0.0, "HYD1pp": 0.0, "HYD2pp": 0.0, "HYD3pp": 0.0, "HYPOE": 0.0, "HYXNtex": 0.0, "HYXNtpp": 0.0, "Htex": -9.243260019577452, "ICDHyr": 6.402430529196515, "ICHORS": 0.0, "ICHORSi": 0.0, "ICHORT": 0.0, "ICL": 0.0, "IDOND": 0.0, "IDOND2": 0.0, "IDONt2rpp": 0.0, "IDONtex": 0.0, "IG3PS": 0.11871128535460561, "IGPDH": 0.11871128535460561, "IGPS": 0.06241465504623659, "ILETA": -0.3157483302933398, "ILEabcpp": 0.0, "ILEt2rpp": 0.0, "ILEtex": 0.0, "IMPC": -0.44260912370335076, "IMPD": 0.0, "IMPtex": 0.0, "INDOLEt2pp": 0.0, "INDOLEt2rpp": 0.0, "INDOLEtex": 0.0, "INOSTt4pp": 0.0, "INSH": 0.0, "INSK": 0.0, "INSTtex": 0.0, "INSt2pp": 0.0, "INSt2rpp": 0.0, "INStex": 0.0, "IPDDI": 0.0, "IPDPS": 0.0, "IPMD": 0.5165754223492239, "IPPMIa": -0.5165754223492239, "IPPMIb": -0.5165754223492239, "IPPS": 0.5165754223492239, "ISETACabcpp": 0.0, "ISETACtex": 0.0, "K2L4Aabcpp": 0.017734413511877267, "K2L4Aabctex": 0.017734413511877267, "KARA1": -0.9181469010642819, "KARA2": 0.3157483302933398, "KDOCT2": 0.035468827023754534, "KDOPP": 0.035468827023754534, "KDOPS": 0.035468827023754534, "KG6PDC": 0.0, "Kabcpp": 0.0, "Kt2pp": 5.253288535412204e-05, "Kt3pp": 0.0, "Ktex": 5.253288535412204e-05, "L__LACD2": 0.0, "L__LACD3": 0.0, "L__LACt2rpp": 0.0, "L__LACtex": 0.0, "LA4NTpp": 0.0, "LACZ": 0.0, "LACZpp": 0.0, "LADGMDH": 0.0, "LALADGLUtex": 0.0, "LALADGLUtpp": 0.0, "LALALGLUtex": 0.0, "LALALGLUtpp": 0.0, "LALDO2x": 0.0, "LALDO3": 0.0, "LALGP": 0.0, "LCADi": 0.0, "LCARR": 0.0, "LCARS": 0.0, "LCTSt3ipp": 0.0, "LCTStex": 0.0, "LCTStpp": 0.0, "LDH_D": 0.0, "LDH_D2": 0.0, "LEUTAi": 0.5165754223492239, "LEUabcpp": 0.0, "LEUt2rpp": 0.0, "LEUtex": 0.0, "LGTHL": 0.0, "LIPACabcpp": 0.0, "LIPAHT2ex": 0.0, "LIPAHTex": 0.0, "LIPATPT": 0.0, "LIPAabcpp": 0.0, "LIPAabctex": 0.0, "LIPOt2pp": 0.0, "LIPOtex": 0.0, "LPADSS": 0.017734413511877267, "LPLIPAL1A120pp": 0.0, "LPLIPAL1A140pp": 0.0, "LPLIPAL1A141pp": 0.0, "LPLIPAL1A160pp": 0.0, "LPLIPAL1A161pp": 0.0, "LPLIPAL1A180pp": 0.0, "LPLIPAL1A181pp": 0.0, "LPLIPAL1E120pp": 0.0, "LPLIPAL1E140pp": 0.0, "LPLIPAL1E141pp": 0.0, "LPLIPAL1E160pp": 0.0, "LPLIPAL1E161pp": 0.0, "LPLIPAL1E180pp": 0.0, "LPLIPAL1E181pp": 0.0, "LPLIPAL1G120pp": 0.0, "LPLIPAL1G140pp": 0.0, "LPLIPAL1G141pp": 0.0, "LPLIPAL1G160pp": 0.0, "LPLIPAL1G161pp": 0.0, "LPLIPAL1G180pp": 0.0, "LPLIPAL1G181pp": 0.0, "LPLIPAL2A120": 0.0, "LPLIPAL2A140": 0.0, "LPLIPAL2A141": 0.0, "LPLIPAL2A160": 0.0, "LPLIPAL2A161": 0.0, "LPLIPAL2A180": 0.0, "LPLIPAL2A181": 0.0, "LPLIPAL2ATE120": 0.0, "LPLIPAL2ATE140": 0.0, "LPLIPAL2ATE141": 0.0, "LPLIPAL2ATE160": 0.0, "LPLIPAL2ATE161": 0.0, "LPLIPAL2ATE180": 0.0, "LPLIPAL2ATE181": 0.0, "LPLIPAL2ATG120": 0.0, "LPLIPAL2ATG140": 0.0, "LPLIPAL2ATG141": 0.0, "LPLIPAL2ATG160": 0.0, "LPLIPAL2ATG161": 0.0, "LPLIPAL2ATG180": 0.0, "LPLIPAL2ATG181": 0.0, "LPLIPAL2E120": 0.0, "LPLIPAL2E140": 0.0, "LPLIPAL2E141": 0.0, "LPLIPAL2E160": 0.0, "LPLIPAL2E161": 0.0, "LPLIPAL2E180": 0.0, "LPLIPAL2E181": 0.0, "LPLIPAL2G120": 0.0, "LPLIPAL2G140": 0.0, "LPLIPAL2G141": 0.0, "LPLIPAL2G160": 0.0, "LPLIPAL2G161": 0.0, "LPLIPAL2G180": 0.0, "LPLIPAL2G181": 0.0, "LSERDHr": 0.0, "LYSDC": 0.0, "LYSabcpp": 0.0, "LYSt2pp": 0.0, "LYSt3pp": 0.0, "LYStex": 0.0, "LYXI": 0.0, "LYXt2pp": 0.0, "LYXtex": 0.0, "M1PD": 0.0, "MALCOAMT": 0.0, "MALDDH": 0.0, "MALDt2_2pp": 0.0, "MALDtex": 0.0, "MALS": 9.128289135097718e-05, "MALTATr": 0.0, "MALTHXabcpp": 0.0, "MALTHXtexi": 0.0, "MALTPTabcpp": 0.0, "MALTPTtexi": 0.0, "MALTTRabcpp": 0.0, "MALTTRtexi": 0.0, "MALTTTRabcpp": 0.0, "MALTTTRtexi": 0.0, "MALTabcpp": 0.0, "MALTptspp": 0.0, "MALTtexi": 0.0, "MALt2_2pp": 0.0, "MALt2_3pp": 0.0, "MALt3pp": 0.0, "MALtex": 0.0, "MAN1PT2": 0.0, "MAN6PI": 0.0, "MAN6Pt6_2pp": 0.0, "MAN6Ptex": 0.0, "MANAO": 0.0, "MANGLYCptspp": 0.0, "MANGLYCtex": 0.0, "MANPGH": 0.0, "MANptspp": 0.0, "MANtex": 0.0, "MCITD": 0.0, "MCITL2": 0.0, "MCITS": 0.0, "MCPST": 0.0, "MCTP1App": 0.012668480274242817, "MCTP1Bpp": 0.0, "MCTP2App": 0.0, "MDDCP1pp": 0.0, "MDDCP2pp": 0.0, "MDDCP3pp": 0.0, "MDDCP4pp": 0.0, "MDDCP5pp": 0.0, "MDDEP1pp": 0.0, "MDDEP2pp": 0.0, "MDDEP3pp": 0.0, "MDDEP4pp": 0.0, "MDH": 6.225508665156341, "MDH2": 0.0, "MDH3": 0.0, "ME1": 0.0, "ME2": 0.0, "MECDPS": 9.247438342100103e-05, "MELIBt2pp": 0.0, "MELIBt3ipp": 0.0, "MELIBtex": 0.0, "MEOHtex": 0.0, "MEOHtrpp": 0.0, "MEPCT": 9.247438342100103e-05, "METAT": 0.004867426930637304, "METDabcpp": 0.0, "METDtex": 0.0, "METOX1s": 0.0, "METOX2s": 0.0, "METS": 0.1544102553853137, "METSOX1abcpp": 0.0, "METSOX1tex": 0.0, "METSOX2abcpp": 0.0, "METSOX2tex": 0.0, "METabcpp": 0.0, "METtex": 0.0, "MG2t3_2pp": 0.015337306508866654, "MG2tex": 0.015337306508866654, "MG2tpp": 0.0, "MG2uabcpp": 0.0, "MGSA": 0.0, "MI1PP": 0.0, "MICITDr": 0.0, "MINCYCtex": 0.0, "MINCYCtpp": 0.0, "MINOHPtexi": 0.0, "MLDCP1App": 0.0, "MLDCP1Bpp": 0.0, "MLDCP2App": 0.0, "MLDCP2Bpp": 0.0, "MLDCP3App": 0.0, "MLDEP1pp": 0.0, "MLDEP2pp": 0.0, "MLTG1": 0.0, "MLTG2": 0.0, "MLTG3": 0.0, "MLTG4": 0.0, "MLTG5": 0.0, "MLTGY1pp": 0.0, "MLTGY2pp": 0.0, "MLTGY3pp": 0.0, "MLTGY4pp": 0.0, "MLTP1": 0.0, "MLTP2": 0.0, "MLTP3": 0.0, "MMCD": 0.0, "MMETt2pp": 0.0, "MMETtex": 0.0, "MMM": 0.0, "MN2t3pp": 0.0, "MN2tpp": 5.328723280800166e-05, "MN6PP": 0.0, "MNLptspp": 0.0, "MNLtex": 0.0, "MNNH": 0.0, "MNt2pp": 0.0, "MNtex": 5.328723280800166e-05, "MOAT": 0.017734413511877267, "MOAT2": 0.017734413511877267, "MOAT3C": 0.0, "MOBDabcpp": 0.0, "MOBDtex": 0.0, "MOCDS": 0.0, "MOCOS": 0.0, "MOGDS": 0.0, "MOHMT": 0.0, "MOX": 0.0, "MPTAT": 0.0, "MPTG": 0.012668480274242817, "MPTG2": 0.0, "MSAR": 0.0, "MSO3abcpp": 0.0, "MSO3tex": 0.0, "MTAN": 0.00021185017232325774, "MTHFC": 0.5577712820704855, "MTHFD": 0.5578625649618365, "MTHFR2": 0.1544102553853137, "MTHTHFSs": 0.004441634475488279, "MTRPOX": 0.0, "N2Otex": 0.0, "N2Otpp": 0.0, "NACODA": 0.0, "NACtex": 0.0, "NACtpp": 0.0, "NADDP": 0.0, "NADH10": 0.0, "NADH16pp": 16.616018578515426, "NADH17pp": 0.0, "NADH18pp": 0.0, "NADH5": 16.616018578515426, "NADH9": 0.0, "NADK": 4.6263623005523496e-10, "NADN": 0.0, "NADPHQR2": 0.0, "NADPHQR3": 0.0, "NADPHQR4": 0.0, "NADPPPS": 0.0, "NADS1": 3.650037858399932e-05, "NADTRHD": 0.0, "NAMNPP": 0.0, "NAt3_1p5pp": 0.0, "NAt3_2pp": 0.0, "NAt3pp": 0.0, "NAtex": 0.0, "NDPK1": 11.177077524231509, "NDPK2": 0.5478386646884258, "NDPK3": 0.21815332356579745, "NDPK4": 0.019225738307007304, "NDPK5": 0.0, "NDPK6": 0.0, "NDPK7": 0.0, "NDPK8": 0.0, "NH4tex": 10.112503339856708, "NH4tpp": 10.112503339856708, "NHFRBO": 0.0, "NI2abcpp": 0.0, "NI2t3pp": 0.0, "NI2tex": 0.0, "NI2tpp": 0.0, "NI2uabcpp": 0.0, "NMNAT": 0.0, "NMNDA": 0.0, "NMNN": 0.0, "NMNPtpp": 0.0, "NMNt7pp": 0.0, "NMNtex": 0.0, "NNAM": 0.0, "NNATr": 3.650037858399932e-05, "NNDMBRT": 0.0, "NNDPR": 3.650037858399932e-05, "NO2t2rpp": 0.0, "NO2tex": 0.0, "NO3R1bpp": 0.0, "NO3R1pp": 0.0, "NO3R2bpp": 0.0, "NO3R2pp": 0.0, "NO3t7pp": 0.0, "NO3tex": 0.0, "NODOx": 0.0, "NODOy": 0.0, "NOVBCNtex": 0.0, "NOVBCNtpp": 0.0, "NOtex": 0.0, "NOtpp": 0.0, "NTD1": 0.0, "NTD10": 0.0, "NTD10pp": 0.0, "NTD11": 0.1706176599619545, "NTD11pp": 0.0, "NTD12": 0.0, "NTD12pp": 0.0, "NTD1pp": 0.0, "NTD2": 8.874702396811345e-07, "NTD2pp": 0.0, "NTD3": 0.0, "NTD3pp": 0.0, "NTD4": 0.0, "NTD4pp": 0.0, "NTD5": 0.0, "NTD5pp": 0.0, "NTD6": 0.0, "NTD6pp": 0.0, "NTD7": 0.0, "NTD7pp": 0.0, "NTD8": 0.0, "NTD8pp": 0.0, "NTD9": 0.0, "NTD9pp": 0.0, "NTP1": 0.0, "NTP10": 0.0, "NTP11": 0.0, "NTP12": 0.0, "NTP3": 0.0, "NTP3pp": 0.0, "NTP5": 0.0, "NTPP1": 0.0, "NTPP10": 0.0, "NTPP11": 0.0, "NTPP2": 0.0, "NTPP3": 0.0, "NTPP4": 0.0, "NTPP5": 0.0, "NTPP6": 0.0, "NTPP7": 0.0, "NTPP8": 0.0, "NTPP9": 0.0, "NTPTP1": 0.0, "NTPTP2": 0.0, "NTRIR2x": 0.0, "NTRIR3pp": 0.0, "NTRIR4pp": 0.0, "O16A4COLIPAabctex": 0.0, "O16A4Lpp": 0.0, "O16AP1pp": 0.0, "O16AP2pp": 0.0, "O16AP3pp": 0.0, "O16AT": 0.0, "O16AUNDtpp": 0.0, "O16GALFT": 0.0, "O16GLCT1": 0.0, "O16GLCT2": 0.0, "O2Stex": 0.0, "O2tex": 19.485209120737363, "O2tpp": 19.485209120737363, "OAADC": 0.0, "OBTFL": 0.0, "OCBT": 0.29189304719688003, "OCDCAtexi": 0.0, "OCDCEAtexi": 0.0, "OCTAtex": 0.0, "OCTDPS": 0.0, "OHPBAT": 6.5871878288308e-05, "OHPHM": 0.0, "OMBZLM": 0.0, "OMCDC": 0.5165754223492239, "OMMBLHX": 0.0, "OMMBLHX3": 0.0, "OMPDC": 0.40069532642172184, "OMPHHX": 0.0, "OMPHHX3": 0.0, "OP4ENH": 0.0, "OPHBDC": 0.0, "OPHHX": 0.0, "OPHHX3": 0.0, "ORNDC": 0.0, "ORNabcpp": 0.0, "ORNtex": 0.0, "OROTt2_2pp": 0.0, "OROTtex": 0.0, "ORPT": -0.40069532642172184, "OXAMTC": 0.0, "OXCDC": 0.0, "OXCOAHDH": 0.0, "OXDHCOAT": 0.0, "P5CD": 0.0, "P5CR": 0.20367234328312342, "PA120abcpp": 0.0, "PA140abcpp": 0.0, "PA141abcpp": 0.0, "PA160abcpp": 0.0, "PA161abcpp": 0.0, "PA180abcpp": 0.0, "PA181abcpp": 0.0, "PACALDt2rpp": 0.0, "PACALDtex": 0.0, "PACCOAE": 0.0, "PACCOAL": 0.0, "PANTS": 0.0, "PAPA120": 0.0, "PAPA120pp": 0.0, "PAPA140": 0.0, "PAPA140pp": 0.0, "PAPA141": 0.0, "PAPA141pp": 0.0, "PAPA160": 0.0, "PAPA160pp": 0.0, "PAPA161": 0.0, "PAPA161pp": 0.0, "PAPA180": 0.0, "PAPA180pp": 0.0, "PAPA181": 0.0, "PAPA181pp": 0.0, "PAPPT3": 0.025336960548485634, "PDE1": 0.0, "PDE4": 0.0, "PDH": 9.736263551096595, "PDX5PO2": 6.5871878288308e-05, "PDX5POi": 0.0, "PDXPP": 0.0, "PE120abcpp": 0.0, "PE140abcpp": 0.0, "PE141abcpp": 0.0, "PE160abcpp": 0.041893334869753884, "PE161abcpp": 0.019202403524942686, "PE180abcpp": 0.0, "PE181abcpp": 0.0, "PEAMNOpp": 0.0, "PEAMNtex": 0.0, "PERD": 6.5871878288308e-05, "PETNT161pp": 0.0, "PETNT181pp": 0.0, "PFK": 4.634389544580128, "PFK_2": 0.0, "PFK_3": 0.1996072244652671, "PFL": 0.20795564954866974, "PG120abcpp": 0.0, "PG140abcpp": 0.0, "PG141abcpp": 0.0, "PG160abcpp": 0.0, "PG161abcpp": 0.0, "PG180abcpp": 0.0, "PG181abcpp": 0.0, "PGAMT": -0.08614274812072581, "PGCD": 1.3837539365855418, "PGI": 4.920139517166121, "PGK": -13.753662998751903, "PGL": 5.496083602861847, "PGLYCP": 0.0, "PGM": -12.36990906216636, "PGMT": -0.1293401276480696, "PGP120abcpp": 0.0, "PGP140abcpp": 0.0, "PGP141abcpp": 0.0, "PGP160abcpp": 0.0, "PGP161abcpp": 0.0, "PGP180abcpp": 0.0, "PGP181abcpp": 0.0, "PGPP120": 0.0, "PGPP120pp": 0.0, "PGPP140": 0.0, "PGPP140pp": 0.0, "PGPP141": 0.0, "PGPP141pp": 0.0, "PGPP160": 0.0, "PGPP160pp": 0.0, "PGPP161": 0.0, "PGPP161pp": 0.0, "PGPP180": 0.0, "PGPP180pp": 0.0, "PGPP181": 0.0, "PGPP181pp": 0.0, "PGSA120": 0.0, "PGSA140": 0.0, "PGSA141": 0.0, "PGSA160": 0.0, "PGSA161": 0.0, "PGSA180": 0.0, "PGSA181": 0.0, "PHEMEabcpp": 0.0, "PHEMEtiex": 0.0, "PHETA1": -0.18996998859322517, "PHEt2rpp": 0.0, "PHEtex": 0.0, "PHYTSpp": 0.0, "PIt2rpp": 0.8871120578130687, "PItex": 0.8871120578130687, "PIuabcpp": 0.0, "PLIPA1A120pp": 0.0, "PLIPA1A140pp": 0.0, "PLIPA1A141pp": 0.0, "PLIPA1A160pp": 0.0, "PLIPA1A161pp": 0.0, "PLIPA1A180pp": 0.0, "PLIPA1A181pp": 0.0, "PLIPA1E120pp": 0.0, "PLIPA1E140pp": 0.0, "PLIPA1E141pp": 0.0, "PLIPA1E160pp": 0.0, "PLIPA1E161pp": 0.0, "PLIPA1E180pp": 0.0, "PLIPA1E181pp": 0.0, "PLIPA1G120pp": 0.0, "PLIPA1G140pp": 0.0, "PLIPA1G141pp": 0.0, "PLIPA1G160pp": 0.0, "PLIPA1G161pp": 0.0, "PLIPA1G180pp": 0.0, "PLIPA1G181pp": 0.0, "PLIPA2A120pp": 0.0, "PLIPA2A140pp": 0.0, "PLIPA2A141pp": 0.0, "PLIPA2A160pp": 0.0, "PLIPA2A161pp": 0.0, "PLIPA2A180pp": 0.0, "PLIPA2A181pp": 0.0, "PLIPA2E120pp": 0.0, "PLIPA2E140pp": 0.0, "PLIPA2E141pp": 0.0, "PLIPA2E160pp": 0.0, "PLIPA2E161pp": 0.0, "PLIPA2E180pp": 0.0, "PLIPA2E181pp": 0.0, "PLIPA2G120pp": 0.0, "PLIPA2G140pp": 0.0, "PLIPA2G141pp": 0.0, "PLIPA2G160pp": 0.0, "PLIPA2G161pp": 0.0, "PLIPA2G180pp": 0.0, "PLIPA2G181pp": 0.0, "PMANM": 0.0, "PMDPHT": 0.00022028089092121148, "PMPK": 3.7393942040966586e-06, "PNTK": 0.0, "PNTOt4pp": 0.0, "PNTOtex": 0.0, "POAACR": 0.0, "POX": 0.0, "PPA": 0.0, "PPA2": 0.0, "PPAKr": 0.0, "PPALtex": 0.0, "PPALtpp": 0.0, "PPAt4pp": 0.0, "PPAtex": 0.0, "PPBNGS": 2.6695364391834863e-05, "PPC": 2.998576440365434, "PPCDC": 0.0, "PPCK": 0.0, "PPCSCT": 0.0, "PPGPPDP": 0.0, "PPK2r": -0.00011544881582441404, "PPKr": -8.96704875495862, "PPM": 0.0, "PPM2": 0.0, "PPNCL2": 0.0, "PPND": 0.14653449746206973, "PPNDH": 0.18996998859322517, "PPPGO": 0.0, "PPPGO3": 2.8449331199774837e-06, "PPPNDO": 0.0, "PPPNt2rpp": 0.0, "PPPNtex": 0.0, "PPS": 0.0, "PPTHpp": 0.0, "PPTtex": 0.0, "PRAGSr": 0.32390157774294925, "PRAIS": 0.32390157774294925, "PRAIi": 0.06241465504623659, "PRAMPC": 0.11871128535460561, "PRASCSi": 0.3238978383487452, "PRATPP": 0.11871128535460561, "PRFGS": 0.32390157774294925, "PRMICI": 0.11871128535460561, "PROD2": 0.0, "PROGLYabcpp": 0.0, "PROGLYtex": 0.0, "PROabcpp": 0.0, "PROt2rpp": 0.0, "PROt4pp": 0.0, "PROtex": 0.0, "PRPPS": 0.9107413327704679, "PSCLYSt2pp": 0.0, "PSCLYStex": 0.0, "PSCVT": 0.39914857705224593, "PSD120": 0.0, "PSD140": 0.0, "PSD141": 0.0, "PSD160": 0.058185288629662525, "PSD161": 0.0685797520762127, "PSD180": 0.0, "PSD181": 0.0, "PSERT": 1.3837539365855418, "PSERtex": 0.0, "PSP_L": 1.3837539365855418, "PSP_Lpp": 0.0, "PSSA120": 0.0, "PSSA140": 0.0, "PSSA141": 0.0, "PSSA160": 0.058185288629662525, "PSSA161": 0.0685797520762127, "PSSA180": 0.0, "PSSA181": 0.0, "PTA2": 0.0, "PTAr": 0.0, "PTHRpp": 0.0, "PTPATi": 0.0, "PTRCORNt7pp": 0.0, "PTRCTA": 0.0, "PTRCabcpp": 0.0, "PTRCt2pp": 0.0, "PTRCtex": 0.0, "PUNP1": 0.0, "PUNP2": 8.874702396811345e-07, "PUNP3": 0.0, "PUNP4": 0.0, "PUNP5": 0.1706176599619545, "PUNP6": 0.0, "PUNP7": 0.0, "PYAM5PO": 0.0, "PYDAMK": 0.0, "PYDAMtex": 0.0, "PYDAMtpp": 0.0, "PYDXK": 0.0, "PYDXNK": 0.0, "PYDXNtex": 0.0, "PYDXNtpp": 0.0, "PYDXPP": 0.0, "PYDXtex": 0.0, "PYDXtpp": 0.0, "PYK": 0.0, "PYNP2r": 8.874702396811345e-07, "PYROX": 0.0, "PYRt2rpp": 0.0, "PYRtex": 0.0, "QMO2": 0.0, "QMO3": 0.0, "QUIN2tex": 0.0, "QUIN2tpp": 0.0, "QUINDH": 0.0, "QULNS": 3.650037858399932e-05, "R15BPK": 0.17061854743219418, "R1PK": 0.17061854743219418, "R5PP": 0.0, "R5PPpp": 0.0, "R5Ptex": 0.0, "RBFK": 0.00022028089092121148, "RBFSa": 0.00044056178184242296, "RBFSb": 0.00022028089092121148, "RBK": 0.0, "RBK_L1": 0.0, "RBP4E": 0.0, "REPHACCOAI": 0.0, "RFAMPtex": 0.0, "RFAMPtpp": 0.0, "RHAT1": 0.0, "RHCCE": 0.004441634475488279, "RIBabcpp": 0.0, "RIBtex": 0.0, "RMI": 0.0, "RMK": 0.0, "RMNtex": 0.0, "RMNtpp": 0.0, "RMPA": 0.0, "RPE": 0.0, "RPI": -1.110348557235735, "RZ5PP": 0.0, "S7PI": 0.0, "SADH": 0.0, "SADT2": 0.20051945696265752, "SARCOX": 0.0, "SBTPD": 0.0, "SBTptspp": 0.0, "SBTtex": 0.0, "SDPDS": 0.3022937378883632, "SDPTA": -0.3022937378883632, "SELGTHR": 0.0, "SELGTHR2": 0.0, "SELGTHR3": 0.0, "SELNPS": 0.0, "SELR": 0.0, "SELtex": 0.0, "SELtpp": 0.0, "SEPHCHCS": 0.0, "SERASr": 0.0, "SERAT": 0.20051945696265752, "SERD_D": 0.0, "SERD_L": 0.0, "SERt2rpp": 0.0, "SERt4pp": 0.0, "SERtex": 0.0, "SFGTHi": 0.0, "SGDS": 0.0, "SGSAD": 0.0, "SHCHCS3": 0.0, "SHCHD2": 3.828907977981232e-06, "SHCHF": 3.828907977981232e-06, "SHK3Dr": 0.39914857705224593, "SHKK": 0.39914857705224593, "SHSL1": 0.14996862090982543, "SKMt2pp": 0.0, "SKMtex": 0.0, "SLNTtex": 0.0, "SLNTtpp": 0.0, "SO2tex": 0.0, "SO2tpp": 0.0, "SO3tex": 0.0, "SO4t2pp": 0.20051945696265752, "SO4tex": 0.20051945696265752, "SOTA": 0.0, "SPMDAT1": 0.0, "SPMDAT2": 0.0, "SPMDabcpp": 0.0, "SPMDt3pp": 0.0, "SPMDtex": 0.0, "SPMS": 0.0, "SPODM": 0.0, "SPODMpp": 0.0, "SSALx": 0.0, "SSALy": 0.0, "SUCASPtpp": 0.0, "SUCBZL": 0.0, "SUCBZS": 0.0, "SUCCt2_2pp": 0.0, "SUCCt2_3pp": 0.0, "SUCCt3pp": 0.0, "SUCCtex": 0.0, "SUCDi": 5.337643567777328, "SUCFUMtpp": 0.0, "SUCMALtpp": 0.0, "SUCOAS": -4.88537267417978, "SUCRtex": 0.0, "SUCTARTtpp": 0.0, "SUCptspp": 0.0, "SULFACabcpp": 0.0, "SULFACtex": 0.0, "SULRi": 0.20051945696265752, "SULabcpp": 0.0, "TAGURr": 0.0, "TALA": 0.0, "TARTD": 0.0, "TARTRDtex": 0.0, "TARTRt7pp": 0.0, "TARTRtex": 0.0, "TARTt2_3pp": 0.0, "TAUDO": 0.0, "TAURabcpp": 0.0, "TAURtex": 0.0, "TCYNTtex": 0.0, "TDP": 0.0, "TDPADGAT": 0.0, "TDPAGTA": 0.0, "TDPDRE": 0.0, "TDPDRR": 0.0, "TDPGDH": 0.0, "TDSK": 0.017734413511877267, "TGBPA": 0.0, "THD2pp": 0.0, "THDPS": 0.3022937378883632, "THFAT": 9.128289135097718e-05, "THMDt2pp": 0.0, "THMDt2rpp": 0.0, "THMDtex": 0.0, "THMabcpp": 0.0, "THMtex": 0.0, "THRA2i": 0.0, "THRAi": 0.0, "THRD": 0.0, "THRD_L": 0.3157483302933398, "THRPtex": 0.0, "THRS": 0.5841189287666797, "THRabcpp": 0.0, "THRt2pp": 0.0, "THRt2rpp": 0.0, "THRt4pp": 0.0, "THRtex": 0.0, "THYMt3pp": 0.0, "THYMtex": 0.0, "TKT1": 0.1996072244652671, "TKT2": -0.1996072244652671, "TMAOR1": 0.0, "TMAOR1pp": 0.0, "TMAOR2": 0.0, "TMAOR2pp": 0.0, "TMAOtex": 0.0, "TMAtex": 0.0, "TMDK1": 0.0, "TMDPP": 0.0, "TMDS": 0.019225738307007304, "TMK": 0.0, "TMPK": 3.7393942040966586e-06, "TMPPP": 3.7393942040966586e-06, "TPI": 4.707195227960936, "TPRDCOAS": 0.0, "TRE6PH": 0.0, "TRE6PP": 0.0, "TRE6PS": 0.0, "TREH": 0.0, "TREHpp": 0.0, "TREptspp": 0.0, "TREtex": 0.0, "TRPAS2": 0.0, "TRPS1": 0.06241465504623659, "TRPS2": 0.0, "TRPS3": 0.0, "TRPt2rpp": 0.0, "TRPtex": 0.0, "TRSARr": 0.0, "TSULabcpp": 0.0, "TSULtex": 0.0, "TTDCAtexi": 0.0, "TTDCEAtexi": 0.0, "TTRCYCtex": 0.0, "TTRCYCtpp": 0.0, "TUNGSabcpp": 0.0, "TUNGStex": 0.0, "TYMtex": 0.0, "TYRL": 3.7393942040966586e-06, "TYROXDApp": 0.0, "TYRPpp": 0.0, "TYRPtex": 0.0, "TYRTA": -0.14653449746206973, "TYRt2rpp": 0.0, "TYRtex": 0.0, "ThDPAT": 0.0, "UAAGDS": 0.025336960548485634, "UACGALPpp": 0.0, "UACGAMPpp": 0.0, "UACGAMtex": 0.0, "UACMAMO": 0.0, "UAG2E": 0.0, "UAGCVT": 0.025336960548485634, "UAGDP": 0.08614274812072581, "UAGPT3": 0.025336960548485634, "UAMAGS": 0.025336960548485634, "UAMAS": 0.025336960548485634, "UAPGR": 0.025336960548485634, "UDCPDP": 0.025336960548485634, "UDCPDPS": 0.0, "UDCPDPpp": 0.0, "UDCPPtppi": 0.0, "UDPACGALtex": 0.0, "UDPG4E": 0.0, "UDPGALM": 0.0, "UDPGALPpp": 0.0, "UDPGALtex": 0.0, "UDPGD": 0.0, "UDPGDC": 0.0, "UDPGLCURtex": 0.0, "UDPGPpp": 0.0, "UDPGtex": 0.0, "UDPKAAT": 0.0, "UGLCURPpp": 0.0, "UGLT": 0.0, "UGLYCH": 0.0, "UGMDDS": 0.025336960548485634, "UHGADA": 0.035468827023754534, "ULA4NFT": 0.0, "ULA4Ntppi": 0.0, "UM3PL": 0.0, "UM4PCP": 0.0, "UM4PL": 0.0, "UMPK": 0.5047672906280629, "UMPtex": 0.0, "UPLA4FNF": 0.0, "UPLA4FNT": 0.0, "UPP3MT": 3.828907977981232e-06, "UPP3S": 6.673841097958716e-06, "UPPDC1": 2.8449331199774837e-06, "UPPRT": 0.0, "URACPAH": 0.0, "URAt2pp": 0.0, "URAt2rpp": 0.0, "URAtex": 0.0, "URDGLYCD": 0.0, "UREAtex": 0.0, "UREAtpp": 0.0, "URIC": 0.0, "URIH": 0.0, "URIK2": 0.0, "URIt2pp": 0.0, "URIt2rpp": 0.0, "URItex": 0.0, "USHD": 0.017734413511877267, "VALTA": -0.4015714787150579, "VALabcpp": 0.0, "VALt2rpp": 0.0, "VALtex": 0.0, "VPAMTr": 0.0, "X5PL3E": 0.0, "XAND": 0.0, "XANt2pp": 0.0, "XANtex": 0.0, "XANtpp": 0.0, "XMPtex": 0.0, "XPPT": 0.1706176599619545, "XTSNH": 0.0, "XTSNt2rpp": 0.0, "XTSNtex": 0.0, "XYLI1": 0.0, "XYLI2": 0.0, "XYLK": 0.0, "XYLK2": 0.0, "XYLUt2pp": 0.0, "XYLUtex": 0.0, "XYLabcpp": 0.0, "XYLt2pp": 0.0, "XYLtex": 0.0, "ZN2abcpp": 0.0, "ZN2t3pp": 0.0, "ZN2tpp": 0.00010209492310771969, "ZNabcpp": 0.0, "Zn2tex": 0.00010209492310771969, "RNDR1b3": 0.0, "RNDR1b1": 0.0, "RNDR1b4": 0.0, "RNDR1b2": 0.0, "3OAR401": 0.0, "ACPPAT1201": 0.0, "3OAS1401": 0.07093765404750907, "GLUTRR": 5.3390728783669726e-05, "AOXSr21": 0.0, "SufBCD_mod_1:2Fe2S_mod_1:fe2atp_mediated_FE_loading": 0.0, "OPMEACPS1": 0.0, "3HAD1411": 0.0, "PAPSR24": 0.0, "3HAD1211": 0.0, "2Fe2S_to_IscA_by_IscU": 0.0, "3OAR1611": 0.0, "Fe_transfer_CyaY_mod_1:fe2_to_IscU_mod_1:fe2": 0.00011605893115294454, "3OAS801": 0.0, "EAR120y1": 0.0, "EAR60y1": 0.0, "FA120ACPHi1": 0.0, "3HAD601": 0.0, "3HAD1611": 0.0, "FA141ACPHi1": 0.0, "DSBDR1": 0.0, "DSBDR2": 0.0, "OPMEACPR1": 0.0, "EAR60x1": 0.0, "EPMEACPR1": 0.0, "acp_lipoate_synthase": 6.963344940301678e-07, "EAR160y1": 0.0, "EAR120x1": 0.0, "S_transfer_to_SufBCD_mod_1:2Fe1S": 0.0, "AGPAT1601": 0.058185288629662525, "3HAD1601": 0.0, "G3PAT1801": 0.0, "FA80ACPHi1": 0.0, "SufBCD_mod_1:2Fe2Satp_mediated_FE_loading": 0.0, "SufBCD_2:2fe2s_to_SufBCD_1:4fe4s": 0.0, "PAPSR21": 0.0, "PAPSR23": 0.0, "PAPSR22": 0.0, "DSBAO11": 0.0, "RNDR2b1": 0.0, "RNDR2b3": 0.0, "RNDR2b2": 0.0, "RNDR2b4": 0.0, "AGPAT1611": 0.0685797520762127, "3OAS1211": 0.0, "S_transfer_to_IscU_mod_1:2Fe2S_mod_2:fe2": 7.958561348892831e-05, "G3PAT1811": 0.0, "PMEACPE1": 0.0, "Cs_cyto_import": 0.0, "RNTR1c21": 0.0, "RNTR1c22": 0.019225738307007304, "RNDR22": 0.0, "RNDR21": 0.0, "4Fe4S_to_ErpA_by_SufA": 0.0, "pqq_transport": 0.0, "EAR160x1": 0.0, "AGPAT1811": 0.0, "OGMEACPR1": 0.0, "RNTR3c22": 0.019842786358666976, "RNTR3c21": 0.0, "PDX5PS1": 6.5871878288308e-05, "PDX5PS2": 6.5871878288308e-05, "RNTR2c21": 0.0, "RNTR2c22": 0.019842786358666976, "EAR161x1": 0.0, "S_transfer_to_IscU_mod_2:fe2": 0.00011605893115294454, "CPLX0-782_mod_4fe4s_regeneration": 6.963344940301678e-07, "3OAS1201": 0.0, "3HAD1401": 0.0, "ACPPAT1801": 0.0, "I4FE4SR1": 7.958561348892831e-05, "RNDR31": 0.0, "Fe_transfer_CyaY_mod_1:fe2_to_IscU_mod_1:2Fe2S": 7.958561348892831e-05, "AACPS21": 0.0, "MPTS1": 0.0, "EAR80x1": 0.0, "4Fe4S_to_IscA_by_IscU": 0.0, "UAGAAT1": 0.035468827023754534, "OGMEACPS1": 0.0, "4Fe4S_to_IscA_by_SufBCD": 0.0, "3OAR1401": 0.07093765404750907, "EAR161y1": 0.0, "ACPPAT1811": 0.0, "DSBCGT1": 0.0, "KAS141": 0.0, "MPTSS1": 0.0, "BTS6": 0.0, "AACPS31": 0.11637057725932505, "Cs_peri_import": 0.0, "S_transfer_to_IscU_mod_1:2Fe2S_mod_1:2Fe1S": 7.958561348892831e-05, "OPMEACPD1": 0.0, "EAR121x1": 0.0, "MECDPDH52": 9.247438342100103e-05, "MECDPDH51": 0.0, "S_transfer_to_SufBCD_mod_1:2Fe2S_mod_1:2Fe1S": 0.0, "CyaY_Fe_loading": 0.00027523015813080116, "EAR80y1": 0.0, "POR51": 4.4373511984056723e-07, "POR52": 0.07822863624452987, "3OAR1411": 0.0, "DSBAO21": 0.0, "SufBCD_mod_1:fe2atp_mediated_FE_loading": 0.0, "G3PAT1201": 0.0, "3OAR801": 0.0, "3OAS1001": 0.0, "KAS151": 0.0, "EDTXS21": 0.0, "RNDR12": 0.0, "EAR121y1": 0.0, "3HAD801": 0.0, "SufBCDatp_mediated_FE_loading": 0.0, "METSOXR21": 0.0, "METSOXR22": 0.0, "3OAR1201": 0.0, "MACPD1": 0.0, "FLDR21": 0.0, "3OAS1611": 0.0, "2Fe2S_to_IscA_by_SufBCD": 0.0, "EDTXS31": 0.0, "AACPS11": 0.0, "Fe_transfer_CyaY_mod_1:fe2_to_IscU": 0.0, "TRDR1": 0.20051945696265752, "TRDR2": 0.0, "EAR180y1": 0.0, "IscU_mod_1:fe2_Fe_loading": 0.0, "AGPAT1401": 0.0, "FA160ACPHi1": 0.0, "EAR40x1": 0.0, "23bpg_generation": 0.0, "3OAS1801": 0.0, "3OAR1211": 0.0, "THZPSN31": 3.7393942040966586e-06, "ACPPAT1601": 0.0, "3HAD1201": 0.0, "hemeD_synthesis": 0.0, "3OAS1601": 0.0, "AACPS61": 0.0, "CU2R": 0.0, "2Fe2S_to_ErpA_by_SufA": 0.0, "TDSR11": 0.0, "G3PAT1401": 0.0, "3OAR601": 0.0, "AGPAT1411": 0.0, "EAR40y1": 0.0, "EAR100y1": 0.0, "EAR180x1": 0.0, "ACPPAT1611": 0.0, "RNDR41": 0.0, "RNDR42": 0.0, "EDTXS11": 0.0, "AACPS71": 0.07093765404750907, "FA100ACPHi1": 0.0, "3OAR1001": 0.0, "RNDR11": 0.0, "PAPSR2": 0.0, "PAPSR1": 0.20051945696265752, "S_transfer_to_IscU_mod_1:2Fe1S": 0.00011605893115294454, "METSOXR11": 0.0, "METSOXR12": 0.0, "AGPAT1201": 0.0, "EAR100x1": 0.0, "MCOATA1": 0.07093765404750907, "OGMEACPD1": 0.0, "ACPPAT1401": 0.0, "EAR140y1": 0.0, "GRXR2": 0.0, "GRXR3": 0.0, "GRXR1": 0.0, "AACPS41": 0.1371595041524254, "GRXR4": 0.0, "T2DECAI1": 0.0, "EAR181x1": 0.0, "G3PAT1601": 0.058185288629662525, "tl_generation": 0.0, "S_transfer_to_SufBCD_mod_2:fe2": 0.0, "ACPPAT1411": 0.0, "2Fe2S_to_SufA_by_IscU": 0.0, "2Fe2S_to_ErpA_by_IscU": 3.647331766401623e-05, "EAR140x1": 0.0, "TDSR21": 0.0, "AACPS51": 0.0, "2Fe2S_to_ErpA_by_IscA": 0.0, "EAR181y1": 0.0, "EGMEACPR1": 0.0, "FA161ACPHi1": 0.0, "RNDR32": 0.0, "3OAR1801": 0.0, "ACPS11": 0.0, "G3PAT1611": 0.0685797520762127, "dpm_import": 8.735207610961968e-11, "3HAD1811": 0.0, "EAR141x1": 0.0, "MOADSUx1": 0.0, "IscU_Fe_loading": 0.00011605893115294454, "Fe_transfer_CyaY_mod_1:fe2_to_IscU_mod_1:2Fe2S_mod_1:fe2": 7.958561348892831e-05, "SCYSDS1": 0.0, "EDTXS41": 0.0, "AACPS81": 0.0, "S_transfer_to_SufBCD_mod_1:2Fe2S_mod_2:fe2": 0.0, "FLDR22": 0.0, "RNDR3b4": 0.0, "RNDR3b1": 0.0, "RNDR3b2": 0.0, "RNDR3b3": 0.0, "U23GAAT1": 0.035468827023754534, "3OAR1811": 0.0, "DSBGGT1": 0.0, "FA140ACPHi1": 0.0, "3HAD1801": 0.0, "EAR141y1": 0.0, "4Fe4S_to_ErpA_by_IscU": 7.958561348892831e-05, "4Fe4S_to_ErpA_by_IscA": 0.0, "3OAS601": 0.0, "3HAD401": 0.0, "THIORDXi1": 0.0, "THIORDXi2": 0.0, "3OAS1411": 0.0, "RNDR4b4": 0.0, "RNDR4b3": 0.0, "RNDR4b2": 0.0, "RNDR4b1": 0.0, "AACPS91": 6.963344940301678e-07, "4Fe4S_to_SufA_by_IscU": 0.0, "3OAS1811": 0.0, "G3PAT1411": 0.0, "RNTR4c22": 0.019224850836767626, "RNTR4c21": 0.0, "AGPAT1801": 0.0, "3OAR1601": 0.0, "ICYSDS1": 0.0009844318443517964, "3HAD1001": 0.0, "ACOATA1": 0.0, "dummy_reaction": 7.155739301179528e-17, "DM_4CRSOL": 3.7393942040966586e-06, "DM_5DRIB": 9.760644661315802e-05, "DM_AACALD": 0.0, "DM_AMOB": 0.0, "DM_MTHTHF": 0.004441634475488279, "DM_OXAM": 0.0, "EX_12ppd__R_e": 0.0, "EX_12ppd__S_e": 0.0, "EX_14glucan_e": 0.0, "EX_15dap_e": 0.0, "EX_23camp_e": 0.0, "EX_23ccmp_e": 0.0, "EX_23cgmp_e": 0.0, "EX_23cump_e": 0.0, "EX_23dappa_e": 0.0, "EX_26dap__M_e": 0.0, "EX_2ddglcn_e": 0.0, "EX_34dhpac_e": 0.0, "EX_3amp_e": 0.0, "EX_3cmp_e": 0.0, "EX_3gmp_e": 0.0, "EX_3hcinnm_e": 0.0, "EX_3hpp_e": 0.0, "EX_3hpppn_e": 0.0, "EX_3ump_e": 0.0, "EX_4abut_e": 0.0, "EX_4hoxpacd_e": 0.0, "EX_5dglcn_e": 0.0, "EX_5mtr_e": 0.00021185017232325774, "EX_LalaDglu_e": 0.0, "EX_LalaDgluMdap_e": 0.0, "EX_LalaDgluMdapDala_e": 0.0, "EX_LalaLglu_e": 0.0, "EX_ac_e": 0.5278813311832921, "EX_acac_e": 0.0, "EX_acald_e": 0.0, "EX_acgal_e": 0.0, "EX_acgal1p_e": 0.0, "EX_acgam_e": 0.0, "EX_acgam1p_e": 0.0, "EX_acmana_e": 0.0, "EX_acmum_e": 0.0, "EX_acnam_e": 0.0, "EX_acolipa_e": 0.0, "EX_acser_e": 0.0, "EX_ade_e": 0.0, "EX_adn_e": 0.0, "EX_adocbl_e": 0.0, "EX_ag_e": 0.0, "EX_agm_e": 0.0, "EX_akg_e": 0.0, "EX_ala__B_e": 0.0, "EX_ala__D_e": 0.0, "EX_ala__L_e": 0.0, "EX_alaala_e": 0.0, "EX_all__D_e": 0.0, "EX_alltn_e": 0.0, "EX_amp_e": 0.0, "EX_anhgm_e": 0.0, "EX_arab__L_e": 0.0, "EX_arbt_e": 0.0, "EX_arbtn_e": 0.0, "EX_arbtn__fe3_e": 0.0, "EX_arg__L_e": 0.0, "EX_ascb__L_e": 0.0, "EX_asn__L_e": 0.0, "EX_aso3_e": 0.0, "EX_asp__L_e": 0.0, "EX_btn_e": -6.520354541885656e-07, "EX_but_e": 0.0, "EX_butso3_e": 0.0, "EX_ca2_e": 0.0, "EX_cbi_e": 0.0, "EX_cbl1_e": -4.4985148450650844e-10, "EX_cd2_e": 0.0, "EX_cgly_e": 0.0, "EX_chol_e": 0.0, "EX_chtbs_e": 0.0, "EX_cit_e": 0.0, "EX_cl_e": 0.0, "EX_cm_e": 0.0, "EX_cmp_e": 0.0, "EX_co2_e": 21.639646941760706, "EX_cobalt2_e": -4.143657531068327e-05, "EX_colipa_e": 0.0, "EX_colipap_e": 0.0, "EX_cpgn_e": 0.0, "EX_cpgn__un_e": 0.0, "EX_crn_e": 0.0, "EX_crn__D_e": 0.0, "EX_csn_e": 0.0, "EX_cu_e": 0.0, "EX_cu2_e": -2.8449331199774837e-06, "EX_cyan_e": 0.0, "EX_cynt_e": 0.0, "EX_cys__D_e": 0.0, "EX_cys__L_e": 0.0, "EX_cytd_e": 0.0, "EX_dad__2_e": 0.0, "EX_damp_e": 0.0, "EX_dca_e": 0.0, "EX_dcmp_e": 0.0, "EX_dcyt_e": 0.0, "EX_ddca_e": 0.0, "EX_dgmp_e": 0.0, "EX_dgsn_e": 0.0, "EX_dha_e": 0.0, "EX_dimp_e": 0.0, "EX_din_e": 0.0, "EX_dms_e": 0.0, "EX_dmso_e": 0.0, "EX_dopa_e": 0.0, "EX_doxrbcn_e": 0.0, "EX_dtmp_e": 0.0, "EX_dump_e": 0.0, "EX_duri_e": 0.0, "EX_eca4colipa_e": 0.0, "EX_enlipa_e": 0.0, "EX_enter_e": 0.0, "EX_etha_e": 0.0, "EX_ethso3_e": 0.0, "EX_etoh_e": 0.0, "EX_f6p_e": 0.0, "EX_fald_e": 0.0, "EX_fe2_e": -0.00038233524713876174, "EX_fe3_e": 0.0, "EX_fe3dcit_e": 0.0, "EX_fe3dhbzs_e": 0.0, "EX_fe3hox_e": 0.0, "EX_fe3hox__un_e": 0.0, "EX_fecrm_e": 0.0, "EX_fecrm__un_e": 0.0, "EX_feenter_e": 0.0, "EX_feoxam_e": 0.0, "EX_feoxam__un_e": 0.0, "EX_for_e": 0.0, "EX_fru_e": 0.0, "EX_frulys_e": 0.0, "EX_fruur_e": 0.0, "EX_fuc__L_e": 0.0, "EX_fum_e": 0.0, "EX_fusa_e": 0.0, "EX_g1p_e": 0.0, "EX_g3pc_e": 0.0, "EX_g3pe_e": 0.0, "EX_g3pg_e": 0.0, "EX_g3pi_e": 0.0, "EX_g3ps_e": 0.0, "EX_g6p_e": 0.0, "EX_gal_e": 0.0, "EX_gal__bD_e": 0.0, "EX_gal1p_e": 0.0, "EX_galct__D_e": 0.0, "EX_galctn__D_e": 0.0, "EX_galctn__L_e": 0.0, "EX_galt_e": 0.0, "EX_galur_e": 0.0, "EX_gam_e": 0.0, "EX_gam6p_e": 0.0, "EX_gbbtn_e": 0.0, "EX_gdp_e": 0.0, "EX_glc__D_e": -10.545563247676037, "EX_glcn_e": 0.0, "EX_glcr_e": 0.0, "EX_glcur_e": 0.0, "EX_glcur1p_e": 0.0, "EX_gln__L_e": 0.0, "EX_glu__L_e": 0.0, "EX_gly_e": 0.0, "EX_glyald_e": 0.0, "EX_glyb_e": 0.0, "EX_glyc_e": 0.0, "EX_glyc__R_e": 0.0, "EX_glyc2p_e": 0.0, "EX_glyc3p_e": 0.0, "EX_glyclt_e": 0.0, "EX_gmp_e": 0.0, "EX_gsn_e": 0.0, "EX_gthox_e": 0.0, "EX_gthrd_e": 0.0, "EX_gtp_e": 0.0, "EX_gua_e": 0.0, "EX_h_e": 9.243260019577452, "EX_h2_e": 0.0, "EX_h2o_e": 46.934317544229344, "EX_h2o2_e": 0.0, "EX_h2s_e": 0.0, "EX_hacolipa_e": 0.0, "EX_halipa_e": 0.0, "EX_hdca_e": 0.0, "EX_hdcea_e": 0.0, "EX_hg2_e": 0.0, "EX_his__L_e": 0.0, "EX_hom__L_e": 0.0, "EX_hxa_e": 0.0, "EX_hxan_e": 0.0, "EX_idon__L_e": 0.0, "EX_ile__L_e": 0.0, "EX_imp_e": 0.0, "EX_indole_e": 0.0, "EX_inost_e": 0.0, "EX_ins_e": 0.0, "EX_isetac_e": 0.0, "EX_k_e": -5.253288535412204e-05, "EX_kdo2lipid4_e": 0.0, "EX_lac__D_e": 0.0, "EX_lac__L_e": 0.0, "EX_lcts_e": 0.0, "EX_leu__L_e": 0.0, "EX_lipa_e": 0.0, "EX_lipa_cold_e": 0.0, "EX_lipoate_e": 0.0, "EX_lys__L_e": 0.0, "EX_lyx__L_e": 0.0, "EX_mal__D_e": 0.0, "EX_mal__L_e": 0.0, "EX_malt_e": 0.0, "EX_malthx_e": 0.0, "EX_maltpt_e": 0.0, "EX_malttr_e": 0.0, "EX_maltttr_e": 0.0, "EX_man_e": 0.0, "EX_man6p_e": 0.0, "EX_manglyc_e": 0.0, "EX_melib_e": 0.0, "EX_meoh_e": 0.0, "EX_met__D_e": 0.0, "EX_met__L_e": 0.0, "EX_metsox__R__L_e": 0.0, "EX_metsox__S__L_e": 0.0, "EX_mg2_e": -0.015337306508866654, "EX_mincyc_e": 0.0, "EX_minohp_e": 0.0, "EX_mmet_e": 0.0, "EX_mn2_e": -5.328723280800166e-05, "EX_mnl_e": 0.0, "EX_mobd_e": 0.0, "EX_mso3_e": 0.0, "EX_n2o_e": 0.0, "EX_na1_e": 0.0, "EX_nac_e": 0.0, "EX_nh4_e": -10.112503339856708, "EX_ni2_e": 0.0, "EX_nmn_e": 0.0, "EX_no_e": 0.0, "EX_no2_e": 0.0, "EX_no3_e": 0.0, "EX_novbcn_e": 0.0, "EX_o16a4colipa_e": 0.0, "EX_o2_e": -19.485209120737363, "EX_o2s_e": 0.0, "EX_ocdca_e": 0.0, "EX_ocdcea_e": 0.0, "EX_octa_e": 0.0, "EX_orn_e": 0.0, "EX_orot_e": 0.0, "EX_pacald_e": 0.0, "EX_peamn_e": 0.0, "EX_phe__L_e": 0.0, "EX_pheme_e": 0.0, "EX_pi_e": -0.8871120578130687, "EX_pnto__R_e": 0.0, "EX_ppa_e": 0.0, "EX_ppal_e": 0.0, "EX_pppn_e": 0.0, "EX_ppt_e": 0.0, "EX_pro__L_e": 0.0, "EX_progly_e": 0.0, "EX_psclys_e": 0.0, "EX_pser__L_e": 0.0, "EX_ptrc_e": 0.0, "EX_pydam_e": 0.0, "EX_pydx_e": 0.0, "EX_pydxn_e": 0.0, "EX_pyr_e": 0.0, "EX_quin_e": 0.0, "EX_r5p_e": 0.0, "EX_rfamp_e": 0.0, "EX_rib__D_e": 0.0, "EX_rmn_e": 0.0, "EX_sbt__D_e": 0.0, "EX_sel_e": 0.0, "EX_ser__D_e": 0.0, "EX_ser__L_e": 0.0, "EX_skm_e": 0.0, "EX_slnt_e": 0.0, "EX_so2_e": 0.0, "EX_so3_e": 0.0, "EX_so4_e": -0.20051945696265752, "EX_spmd_e": 0.0, "EX_succ_e": 0.0, "EX_sucr_e": 0.0, "EX_sulfac_e": 0.0, "EX_tartr__D_e": 0.0, "EX_tartr__L_e": 0.0, "EX_taur_e": 0.0, "EX_tcynt_e": 0.0, "EX_thm_e": 0.0, "EX_thr__L_e": 0.0, "EX_thrp_e": 0.0, "EX_thym_e": 0.0, "EX_thymd_e": 0.0, "EX_tma_e": 0.0, "EX_tmao_e": 0.0, "EX_tre_e": 0.0, "EX_trp__L_e": 0.0, "EX_tsul_e": 0.0, "EX_ttdca_e": 0.0, "EX_ttdcea_e": 0.0, "EX_ttrcyc_e": 0.0, "EX_tungs_e": 0.0, "EX_tym_e": 0.0, "EX_tyr__L_e": 0.0, "EX_tyrp_e": 0.0, "EX_uacgam_e": 0.0, "EX_udpacgal_e": 0.0, "EX_udpg_e": 0.0, "EX_udpgal_e": 0.0, "EX_udpglcur_e": 0.0, "EX_ump_e": 0.0, "EX_ura_e": 0.0, "EX_urea_e": 0.0, "EX_uri_e": 0.0, "EX_val__L_e": 0.0, "EX_xan_e": 0.0, "EX_xmp_e": 0.0, "EX_xtsn_e": 0.0, "EX_xyl__D_e": 0.0, "EX_xylu__L_e": 0.0, "EX_zn2_e": -0.00010209492310771969, "EX_LI_c": -5.216897663307833e-10, "EX_pqq_e": 0.0, "EX_cs_e": 0.0, "EX_tl_c": 0.0, "EX_cu_c": -0.0001108468909464557, "EX_C10H8O5_c": 0.00011471797535721252, "EX_C9H9O4_c": 0.00011471797535721252, "EX_NiFeCoCN2_c": 0.0, "EX_RNase_m5": -4.33013482916284e-09, "EX_RNase_m16": -4.33013482916284e-09, "EX_RNase_m23": -4.33013482916284e-09, "EX_trdox_c": 0.0004969267521060428, "EX_trdrd_c": -0.0004969286171109704, "EX_fldrd_c": -9.247474375298416e-05, "EX_fldox_c": 9.247438342100103e-05, "DM_RNA_b1623": 0.0, "DM_RNA_b0517": 0.0, "DM_RNA_b0516": 0.0, "DM_RNA_b1109": 0.0, "DM_RNA_b1748": 0.0, "DM_RNA_b1747": 0.0, "DM_RNA_b1746": 0.0, "DM_RNA_b1745": 0.0, "DM_RNA_b1744": 0.0, "DM_RNA_b0343": 0.0, "DM_RNA_b0344": 0.0, "DM_RNA_b2378": 0.0, "DM_RNA_b4258": 0.0, "DM_RNA_b0149": 0.0, "DM_RNA_b1676": 0.0, "DM_RNA_b0029": 1.1308514295537137e-08, "DM_RNA_b0423": 0.0, "DM_RNA_b0842": 0.0, "DM_RNA_b3174": 0.0, "DM_RNA_b4055": 0.0, "DM_RNA_b1977": 0.0, "DM_RNA_b0870": 0.0, "DM_RNA_b0871": 0.0, "DM_RNA_b3986": 0.0, "DM_RNA_b1907": 0.0, "DM_RNA_b0459": 0.0, "DM_RNA_b4388": 0.0, "DM_RNA_b2146": 0.0, "DM_RNA_b2147": 0.0, "DM_RNA_b1519": 0.0, "DM_RNA_b4122": 0.0, "DM_RNA_b4142": 0.0, "DM_RNA_b4143": 0.0, "DM_RNA_b3061": 0.0, "DM_RNA_b3062": 0.0, "DM_RNA_b3063": 0.0, "DM_RNA_b3610": 0.0, "DM_RNA_b0957": 0.0, "DM_RNA_b0155": 0.0, "DM_RNA_b1986": 0.0, "DM_RNA_b3738": 0.0, "DM_RNA_b3739": 0.0, "DM_RNA_b3734": 0.0, "DM_RNA_b3735": 0.0, "DM_RNA_b3736": 0.0, "DM_RNA_b3737": 0.0, "DM_RNA_b3731": 0.0, "DM_RNA_b3732": 0.0, "DM_RNA_b3733": 0.0, "DM_RNA_b2917": 0.0, "DM_RNA_b2920": 0.0, "DM_RNA_b2919": 0.0, "DM_RNA_b3091": 0.0, "DM_RNA_b3092": 0.0, "DM_RNA_b1704": 0.0, "DM_RNA_b1636": 1.050388637641784e-08, "DM_RNA_b1014": 0.0, "DM_RNA_b2097": 0.0, "DM_RNA_b4139": 0.0, "DM_RNA_b4129": 0.0, "DM_RNA_b3634": 0.0, "DM_RNA_b3633": 0.0, "DM_RNA_b4154": 0.0, "DM_RNA_b4151": 0.0, "DM_RNA_b4153": 0.0, "DM_RNA_b4152": 0.0, "DM_RNA_b4160": 0.0, "DM_RNA_b2883": 0.0, "DM_RNA_b2882": 0.0, "DM_RNA_b0096": 7.717675375785132e-08, "DM_RNA_b4040": 0.0, "DM_RNA_b4039": 0.0, "DM_RNA_b4367": 0.0, "DM_RNA_b2153": 0.0, "DM_RNA_b1095": 0.0, "DM_RNA_b1094": 5.800393618386852e-10, "DM_RNA_b2400": 0.0, "DM_RNA_b1989": 0.0, "DM_RNA_b0159": 0.0, "DM_RNA_b0158": 1.0693545244287281e-11, "DM_RNA_b3774": 0.0, "DM_RNA_b3187": 0.0, "DM_RNA_b2417": 1.4745493631489201e-07, "DM_RNA_b3057": 0.0, "DM_RNA_b2167": 0.0, "DM_RNA_b2168": 0.0, "DM_RNA_b2169": 0.0, "DM_RNA_b1308": 0.0, "DM_RNA_b1897": 0.0, "DM_RNA_b1896": 0.0, "DM_RNA_b0632": 0.0, "DM_RNA_b3965": 0.0, "DM_RNA_b1716": 0.0, "DM_RNA_b1717": 0.0, "DM_RNA_b2827": 0.0, "DM_RNA_b1093": 0.0, "DM_RNA_b1092": 0.0, "DM_RNA_b4238": 0.0, "DM_RNA_b4237": 3.84744241630662e-09, "DM_RNA_b2066": 0.0, "DM_RNA_b2065": 0.0, "DM_RNA_b0004": 3.9031860703127324e-07, "DM_RNA_b0003": 0.0, "DM_RNA_b0002": 3.9122704453203867e-07, "DM_RNA_b2348": 0.0, "DM_RNA_b0888": 0.0, "DM_RNA_b4311": 0.0, "DM_RNA_b4013": 0.0, "DM_RNA_b0171": 0.0, "DM_RNA_b3475": 0.0, "DM_RNA_b0733": 0.0, "DM_RNA_b0734": 0.0, "DM_RNA_b0160": 0.0, "DM_RNA_b1702": 0.0, "DM_RNA_b3374": 0.0, "DM_RNA_b4474": 0.0, "DM_RNA_b3370": 0.0, "DM_RNA_b3371": 0.0, "DM_RNA_b3612": 0.0, "DM_RNA_b4024": 0.0, "DM_RNA_b2864": 0.0, "DM_RNA_b3714": 0.0, "DM_RNA_b2818": 0.0, "DM_RNA_b2912": 0.0, "DM_RNA_b0635": 6.000612623657684e-12, "DM_RNA_b0636": 0.0, "DM_RNA_b3843": 0.0, "DM_RNA_b0759": 0.0, "DM_RNA_b0758": 0.0, "DM_RNA_b0757": 0.0, "DM_RNA_b0756": 0.0, "DM_RNA_b0074": 2.9707613799165963e-09, "DM_RNA_b0072": 0.0, "DM_RNA_b0073": 2.323431229979217e-09, "DM_RNA_b0071": 0.0, "DM_RNA_b4130": 0.0, "DM_RNA_b2967": 0.0, "DM_RNA_b1800": 0.0, "DM_RNA_b0103": 0.0, "DM_RNA_b1713": 0.0, "DM_RNA_b1714": 0.0, "DM_RNA_b1718": 1.8526775904815883e-08, "DM_RNA_b1719": 0.0, "DM_RNA_b0954": 0.0, "DM_RNA_b0118": 0.0, "DM_RNA_b3722": 0.0, "DM_RNA_b2676": 0.0, "DM_RNA_b2675": 0.0, "DM_RNA_b3916": 0.0, "DM_RNA_b0583": 0.0, "DM_RNA_b0584": 0.0, "DM_RNA_b1377": 0.0, "DM_RNA_b1325": 0.0, "DM_RNA_b0662": 0.0, "DM_RNA_b1710": 1.7272177464524923e-12, "DM_RNA_b1711": 0.0, "DM_RNA_b1709": 0.0, "DM_RNA_b1524": 0.0, "DM_RNA_b1189": 0.0, "DM_RNA_b1190": 0.0, "DM_RNA_b1634": 0.0, "DM_RNA_b0638": 1.8515053128617656e-08, "DM_RNA_b0639": 1.5118408983476625e-08, "DM_RNA_b0642": 0.0, "DM_RNA_b3069": 0.0, "DM_RNA_b0893": 0.0, "DM_RNA_b2517": 0.0, "DM_RNA_b3189": 0.0, "DM_RNA_b3844": 0.0, "DM_RNA_b2261": 0.0, "DM_RNA_b2260": 0.0, "DM_RNA_b2263": 0.0, "DM_RNA_b2262": 0.0, "DM_RNA_b2265": 0.0, "DM_RNA_b2264": 0.0, "DM_RNA_b3161": 0.0, "DM_RNA_b2889": 0.0, "DM_RNA_b3360": 0.0, "DM_RNA_b4136": 0.0, "DM_RNA_b0911": 0.0, "DM_RNA_b0910": 0.0, "DM_RNA_b1801": 0.0, "DM_RNA_b1521": 0.0, "DM_RNA_b0592": 0.0, "DM_RNA_b2661": 0.0, "DM_RNA_b2663": 0.0, "DM_RNA_b2662": 0.0, "DM_RNA_b3728": 0.0, "DM_RNA_b3855": 0.0, "DM_RNA_b3854": 2.7897200301836844e-05, "DM_RNA_b3851": 4.589611787650983e-06, "DM_RNA_b3853": 0.0, "DM_RNA_b3852": 0.0, "DM_RNA_b0174": 0.0, "DM_RNA_b2374": 0.0, "DM_RNA_b0480": 0.0, "DM_RNA_b2029": 0.0, "DM_RNA_b0036": 0.0, "DM_RNA_b0037": 0.0, "DM_RNA_b0038": 0.0, "DM_RNA_b0040": 0.0, "DM_RNA_b3052": 0.0, "DM_RNA_b0237": 0.0, "DM_RNA_b3796": 1.595874910015252e-05, "DM_RNA_b3797": 0.0, "DM_RNA_b3798": 0.0, "DM_RNA_b3799": 0.0, "DM_RNA_b4077": 0.0, "DM_RNA_b3165": 0.0, "DM_RNA_b4177": 0.0, "DM_RNA_b1525": 0.0, "DM_RNA_b4476": 0.0, "DM_RNA_b3437": 0.0, "DM_RNA_b3849": 4.507569759004143e-13, "DM_RNA_b3850": 0.0, "DM_RNA_b3500": 0.0, "DM_RNA_b3870": 0.0, "DM_RNA_b0590": 0.0, "DM_RNA_b0588": 0.0, "DM_RNA_b0589": 0.0, "DM_RNA_b0469": 0.0, "DM_RNA_b2518": 0.0, "DM_RNA_b3339": 5.828144670503185e-07, "DM_RNA_b3340": 5.828144670503184e-07, "DM_RNA_b0109": 0.0, "DM_RNA_b0421": 3.828197285689373e-08, "DM_RNA_b0420": 0.0, "DM_RNA_b1640": 0.0, "DM_RNA_b3727": 0.0, "DM_RNA_b3726": 0.0, "DM_RNA_b2780": 0.0, "DM_RNA_b2779": 0.0, "DM_RNA_b3860": 0.0, "DM_RNA_b4010": 2.7897200301836844e-05, "DM_RNA_b4009": 0.0, "DM_RNA_b4008": 0.0, "DM_RNA_b4007": 0.0, "DM_RNA_b3125": 0.0, "DM_RNA_b3124": 0.0, "DM_RNA_b3127": 0.0, "DM_RNA_b3126": 0.0, "DM_RNA_b3123": 0.0, "DM_RNA_b0168": 0.0, "DM_RNA_b0166": 0.0, "DM_RNA_b3978": 0.0, "DM_RNA_b3979": 0.0, "DM_RNA_b3976": 0.0, "DM_RNA_b3977": 0.0, "DM_RNA_b3980": 4.278068493328863e-06, "DM_RNA_b3213": 0.0, "DM_RNA_b3212": 0.0, "DM_RNA_b1734": 0.0, "DM_RNA_b3528": 0.0, "DM_RNA_b4193": 0.0, "DM_RNA_b4195": 0.0, "DM_RNA_b4194": 0.0, "DM_RNA_b4197": 0.0, "DM_RNA_b4196": 0.0, "DM_RNA_b4198": 0.0, "DM_RNA_b0026": 0.0, "DM_RNA_b2871": 0.0, "DM_RNA_b2203": 0.0, "DM_RNA_b2202": 0.0, "DM_RNA_b2201": 0.0, "DM_RNA_b2200": 0.0, "DM_RNA_b2205": 0.0, "DM_RNA_b2199": 0.0, "DM_RNA_b2198": 0.0, "DM_RNA_b2197": 0.0, "DM_RNA_b2204": 0.0, "DM_RNA_b2206": 0.0, "DM_RNA_b0593": 0.0, "DM_RNA_b0595": 0.0, "DM_RNA_b0594": 0.0, "DM_RNA_b0596": 0.0, "DM_RNA_b3065": 0.0, "DM_RNA_b3067": 0.0, "DM_RNA_b0781": 0.0, "DM_RNA_b0783": 0.0, "DM_RNA_b0784": 0.0, "DM_RNA_b0785": 0.0, "DM_RNA_b3725": 0.0, "DM_RNA_b1984": 0.0, "DM_RNA_b3567": 0.0, "DM_RNA_b3566": 0.0, "DM_RNA_b3568": 0.0, "DM_RNA_b4192": 0.0, "DM_RNA_b2563": 1.6465191050356797e-07, "DM_RNA_b2566": 1.3811529331984748e-10, "DM_RNA_b2567": 0.0, "DM_RNA_b2564": 0.0, "DM_RNA_b2519": 0.0, "DM_RNA_b4164": 0.0, "DM_RNA_b4165": 0.0, "DM_RNA_b4163": 0.0, "DM_RNA_b3460": 0.0, "DM_RNA_b1646": 0.0, "DM_RNA_b1386": 0.0, "DM_RNA_b1779": 0.0, "DM_RNA_b1380": 0.0, "DM_RNA_b2310": 0.0, "DM_RNA_b2308": 0.0, "DM_RNA_b2309": 0.0, "DM_RNA_b2306": 0.0, "DM_RNA_b2307": 0.0, "DM_RNA_b0194": 0.0, "DM_RNA_b1252": 0.0, "DM_RNA_b3741": 0.0, "DM_RNA_b0514": 0.0, "DM_RNA_b2320": 0.0, "DM_RNA_b2318": 6.674488167680006e-08, "DM_RNA_b3171": 0.0, "DM_RNA_b3643": 2.79965270747261e-08, "DM_RNA_b0650": 0.0, "DM_RNA_b0764": 0.0, "DM_RNA_b0765": 0.0, "DM_RNA_b0763": 0.0, "DM_RNA_b0404": 0.0, "DM_RNA_b2683": 0.0, "DM_RNA_b2682": 0.0, "DM_RNA_b3058": 0.0, "DM_RNA_b0475": 0.0, "DM_RNA_b0334": 0.0, "DM_RNA_b0331": 0.0, "DM_RNA_b0333": 0.0, "DM_RNA_b2366": 0.0, "DM_RNA_b0968": 0.0, "DM_RNA_b4270": 0.0, "DM_RNA_b3458": 0.0, "DM_RNA_b3455": 0.0, "DM_RNA_b3454": 0.0, "DM_RNA_b3457": 0.0, "DM_RNA_b3456": 0.0, "DM_RNA_b0980": 0.0, "DM_RNA_b0979": 0.0, "DM_RNA_b0978": 0.0, "DM_RNA_b2893": 0.0, "DM_RNA_b0172": 0.0, "DM_RNA_b3222": 0.0, "DM_RNA_b3223": 0.0, "DM_RNA_b3224": 0.0, "DM_RNA_b3225": 0.0, "DM_RNA_b2150": 0.0, "DM_RNA_b2148": 0.0, "DM_RNA_b2149": 0.0, "DM_RNA_b1378": 0.0, "DM_RNA_b2903": 0.0, "DM_RNA_b0526": 0.0, "DM_RNA_b0651": 0.0, "DM_RNA_b1185": 0.0, "DM_RNA_b0827": 0.0, "DM_RNA_b0826": 0.0, "DM_RNA_b2243": 0.0, "DM_RNA_b2242": 0.0, "DM_RNA_b2241": 0.0, "DM_RNA_b0673": 0.0, "DM_RNA_b0670": 0.0, "DM_RNA_b0666": 2.527606911432316e-06, "DM_RNA_b0672": 0.0, "DM_RNA_b0664": 1.1522744129094019e-05, "DM_RNA_b0668": 0.0, "DM_RNA_b0665": 1.1774420927676462e-06, "DM_RNA_b2838": 0.0, "DM_RNA_b3665": 0.0, "DM_RNA_b2688": 0.0, "DM_RNA_b1901": 0.0, "DM_RNA_b1900": 0.0, "DM_RNA_b4460": 0.0, "DM_RNA_b2010": 0.0, "DM_RNA_b0904": 0.0, "DM_RNA_b0903": 0.0, "DM_RNA_b0621": 0.0, "DM_RNA_b1493": 0.0, "DM_RNA_b1492": 0.0, "DM_RNA_b2092": 0.0, "DM_RNA_b2093": 0.0, "DM_RNA_b2091": 0.0, "DM_RNA_b2096": 0.0, "DM_RNA_b2094": 0.0, "DM_RNA_b2095": 0.0, "DM_RNA_b0049": 0.0, "DM_RNA_b0051": 1.6556795457430166e-08, "DM_RNA_b0173": 0.0, "DM_RNA_b2957": 0.0, "DM_RNA_b2874": 0.0, "DM_RNA_b2588": 0.0, "DM_RNA_b1186": 0.0, "DM_RNA_b1489": 0.0, "DM_RNA_b1488": 0.0, "DM_RNA_b1484": 0.0, "DM_RNA_b1485": 0.0, "DM_RNA_b1486": 0.0, "DM_RNA_b1487": 0.0, "DM_RNA_b1483": 0.0, "DM_RNA_b1981": 0.0, "DM_RNA_b1656": 0.0, "DM_RNA_b0883": 0.0, "DM_RNA_b3426": 0.0, "DM_RNA_b0052": 0.0, "DM_RNA_b2690": 0.0, "DM_RNA_b1387": 0.0, "DM_RNA_b2784": 0.0, "DM_RNA_b2904": 0.0, "DM_RNA_b2905": 0.0, "DM_RNA_b3415": 0.0, "DM_RNA_b3132": 0.0, "DM_RNA_b1276": 0.0, "DM_RNA_b0875": 0.0, "DM_RNA_b2954": 0.0, "DM_RNA_b1992": 0.0, "DM_RNA_b1993": 0.0, "DM_RNA_b1991": 0.0, "DM_RNA_b0031": 0.0, "DM_RNA_b0971": 0.0, "DM_RNA_b0915": 1.951621912362848e-10, "DM_RNA_b0914": 0.0, "DM_RNA_b2762": 2.600309553167057e-07, "DM_RNA_b0677": 0.0, "DM_RNA_b3425": 0.0, "DM_RNA_b3671": 0.0, "DM_RNA_b3670": 0.0, "DM_RNA_b3035": 0.0, "DM_RNA_b2907": 0.0, "DM_RNA_b2817": 0.0, "DM_RNA_b1812": 0.0, "DM_RNA_b4166": 0.0, "DM_RNA_b1084": 0.0, "DM_RNA_b0894": 0.0, "DM_RNA_b0895": 0.0, "DM_RNA_b0896": 0.0, "DM_RNA_b0674": 0.0, "DM_RNA_b1192": 0.0, "DM_RNA_b0188": 0.0, "DM_RNA_b0154": 0.0, "DM_RNA_b1032": 0.0, "DM_RNA_b3924": 0.0, "DM_RNA_b0918": 0.0, "DM_RNA_b3519": 0.0, "DM_RNA_b0432": 0.0, "DM_RNA_b0429": 0.0, "DM_RNA_b0428": 2.6168686043168836e-08, "DM_RNA_b0430": 0.0, "DM_RNA_b0431": 0.0, "DM_RNA_b3806": 0.0, "DM_RNA_b3137": 0.0, "DM_RNA_b2691": 0.0, "DM_RNA_b0156": 0.0, "DM_RNA_b1277": 0.0, "DM_RNA_b2174": 0.0, "DM_RNA_b0810": 0.0, "DM_RNA_b0811": 0.0, "DM_RNA_b0809": 0.0, "DM_RNA_b2497": 0.0, "DM_RNA_b2498": 0.0, "DM_RNA_b3648": 0.0, "DM_RNA_b2523": 0.0, "DM_RNA_b0622": 0.0, "DM_RNA_b0306": 0.0, "DM_RNA_b0307": 0.0, "DM_RNA_b0308": 0.0, "DM_RNA_b2342": 4.893580223759291e-08, "DM_RNA_b2341": 0.0, "DM_RNA_b0142": 0.0, "DM_RNA_b1231": 0.0, "DM_RNA_b1230": 0.0, "DM_RNA_b0728": 0.0, "DM_RNA_b0729": 0.0, "DM_RNA_b0726": 2.35517899367787e-07, "DM_RNA_b0727": 2.083013979923064e-07, "DM_RNA_b0887": 0.0, "DM_RNA_b0886": 0.0, "DM_RNA_b4321": 0.0, "DM_RNA_b0436": 0.0, "DM_RNA_b3925": 0.0, "DM_RNA_b3927": 0.0, "DM_RNA_b3926": 0.0, "DM_RNA_b2877": 0.0, "DM_RNA_b4131": 0.0, "DM_RNA_b1701": 0.0, "DM_RNA_b1533": 0.0, "DM_RNA_b0841": 0.0, "DM_RNA_b0661": 0.0, "DM_RNA_b2741": 0.0, "DM_RNA_b3875": 0.0, "DM_RNA_b1468": 0.0, "DM_RNA_b1467": 0.0, "DM_RNA_b1465": 0.0, "DM_RNA_b3942": 0.0, "DM_RNA_b1539": 0.0, "DM_RNA_b4161": 0.0, "DM_RNA_b2701": 0.0, "DM_RNA_b0684": 0.0, "DM_RNA_b1909": 0.0, "DM_RNA_b1910": 4.3269353544311163e-07, "DM_RNA_b1911": 0.0, "DM_RNA_b3654": 0.0, "DM_RNA_b1612": 0.0, "DM_RNA_b2532": 0.0, "DM_RNA_b2131": 0.0, "DM_RNA_b2130": 0.0, "DM_RNA_b2128": 0.0, "DM_RNA_b2129": 0.0, "DM_RNA_b1101": 0.0, "DM_RNA_b2429": 0.0, "DM_RNA_b2428": 0.0, "DM_RNA_b1091": 0.0, "DM_RNA_b1090": 0.0, "DM_RNA_b2472": 0.0, "DM_RNA_b0494": 0.0, "DM_RNA_b0654": 0.0, "DM_RNA_b0655": 0.0, "DM_RNA_b0652": 0.0, "DM_RNA_b0653": 0.0, "DM_RNA_b4115": 0.0, "DM_RNA_b0462": 0.0, "DM_RNA_b0698": 0.0, "DM_RNA_b0696": 0.0, "DM_RNA_b0697": 0.0, "DM_RNA_b4513": 0.0, "DM_RNA_b0403": 0.0, "DM_RNA_b1394": 0.0, "DM_RNA_b1395": 0.0, "DM_RNA_b1397": 0.0, "DM_RNA_b1390": 0.0, "DM_RNA_b1392": 0.0, "DM_RNA_b1393": 0.0, "DM_RNA_b1389": 0.0, "DM_RNA_b1388": 0.0, "DM_RNA_b1398": 0.0, "DM_RNA_b1975": 0.0, "DM_RNA_b4162": 0.0, "DM_RNA_b3008": 0.0, "DM_RNA_b3496": 0.0, "DM_RNA_b1611": 0.0, "DM_RNA_b0023": 0.0, "DM_RNA_b2533": 0.0, "DM_RNA_b2937": 0.0, "DM_RNA_b4169": 0.0, "DM_RNA_b4171": 0.0, "DM_RNA_b2478": 0.0, "DM_RNA_b2926": 0.0, "DM_RNA_b2927": 0.0, "DM_RNA_b1206": 0.0, "DM_RNA_b2397": 0.0, "DM_RNA_b2396": 0.0, "DM_RNA_b2551": 0.0, "DM_RNA_b0930": 0.0, "DM_RNA_b0720": 0.0, "DM_RNA_b3477": 0.0, "DM_RNA_b3476": 0.0, "DM_RNA_b3479": 0.0, "DM_RNA_b3478": 0.0, "DM_RNA_b3480": 0.0, "DM_RNA_b1587": 0.0, "DM_RNA_b1589": 0.0, "DM_RNA_b1588": 0.0, "DM_RNA_b1590": 0.0, "DM_RNA_b2373": 0.0, "DM_RNA_b3412": 0.0, "DM_RNA_b2027": 0.0, "DM_RNA_b3658": 0.0, "DM_RNA_b2687": 0.0, "DM_RNA_b3084": 0.0, "DM_RNA_b2290": 0.0, "DM_RNA_b2291": 0.0, "DM_RNA_b2579": 0.0, "DM_RNA_b2942": 0.0, "DM_RNA_b2311": 3.7223559089875296e-08, "DM_RNA_b2312": 0.0, "DM_RNA_b3172": 0.0, "DM_RNA_b1661": 0.0, "DM_RNA_b0933": 0.0, "DM_RNA_b0937": 0.0, "DM_RNA_b0936": 0.0, "DM_RNA_b0935": 0.0, "DM_RNA_b0934": 0.0, "DM_RNA_b3599": 0.0, "DM_RNA_b3600": 0.0, "DM_RNA_b2692": 0.0, "DM_RNA_b2693": 5.997963078338315e-06, "DM_RNA_b2694": 1.596178154818988e-05, "DM_RNA_b2695": 0.0, "DM_RNA_b1136": 0.0, "DM_RNA_b2515": 0.0, "DM_RNA_b2923": 0.0, "DM_RNA_b2738": 0.0, "DM_RNA_b3551": 0.0, "DM_RNA_b3637": 0.0, "DM_RNA_b3636": 0.0, "DM_RNA_b1822": 0.0, "DM_RNA_b2028": 0.0, "DM_RNA_b2536": 0.0, "DM_RNA_b4386": 0.0, "DM_RNA_b0186": 0.0, "DM_RNA_b4034": 0.0, "DM_RNA_b4032": 0.0, "DM_RNA_b4033": 0.0, "DM_RNA_b0200": 0.0, "DM_RNA_b3428": 8.896893082748923e-09, "DM_RNA_b3429": 8.461218484145395e-09, "DM_RNA_b2574": 0.0, "DM_RNA_b3288": 1.501964498032892e-11, "DM_RNA_b3287": 0.0, "DM_RNA_b3236": 0.0, "DM_RNA_b1198": 0.0, "DM_RNA_b0131": 0.0, "DM_RNA_b3882": 0.0, "DM_RNA_b2279": 0.0, "DM_RNA_b2286": 0.0, "DM_RNA_b2288": 0.0, "DM_RNA_b2276": 0.0, "DM_RNA_b2277": 0.0, "DM_RNA_b2283": 0.0, "DM_RNA_b2282": 0.0, "DM_RNA_b2278": 0.0, "DM_RNA_b2280": 0.0, "DM_RNA_b2287": 0.0, "DM_RNA_b2281": 0.0, "DM_RNA_b2285": 0.0, "DM_RNA_b2284": 0.0, "DM_RNA_b0126": 0.0, "DM_RNA_b0521": 0.0, "DM_RNA_b2296": 0.0, "DM_RNA_b3417": 0.0, "DM_RNA_b3416": 0.0, "DM_RNA_b1232": 0.0, "DM_RNA_b2143": 0.0, "DM_RNA_b0931": 0.0, "DM_RNA_b3169": 7.047594469741593e-10, "DM_RNA_b3168": 0.0, "DM_RNA_b2379": 0.0, "DM_RNA_b0032": 0.0, "DM_RNA_b0033": 0.0, "DM_RNA_b0207": 0.0, "DM_RNA_b0573": 0.0, "DM_RNA_b0572": 0.0, "DM_RNA_b0575": 0.0, "DM_RNA_b0574": 0.0, "DM_RNA_b0115": 0.0, "DM_RNA_b0114": 0.0, "DM_RNA_b2964": 0.0, "DM_RNA_b2963": 0.0, "DM_RNA_b2418": 0.0, "DM_RNA_b2930": 0.0, "DM_RNA_b1216": 0.0, "DM_RNA_b0524": 0.0, "DM_RNA_b2781": 0.0, "DM_RNA_b2045": 0.0, "DM_RNA_b1199": 0.0, "DM_RNA_b1200": 0.0, "DM_RNA_b1817": 0.0, "DM_RNA_b1819": 0.0, "DM_RNA_b1818": 0.0, "DM_RNA_b3384": 3.31260566662721e-07, "DM_RNA_b3969": 0.0, "DM_RNA_b3968": 0.0, "DM_RNA_b3970": 0.0, "DM_RNA_b3971": 0.0, "DM_RNA_b0014": 1.721298440501501e-11, "DM_RNA_b0015": 0.0, "DM_RNA_b1528": 0.0, "DM_RNA_b2935": 0.0, "DM_RNA_b0337": 0.0, "DM_RNA_b0336": 0.0, "DM_RNA_b3545": 0.0, "DM_RNA_b2183": 0.0, "DM_RNA_b3359": 0.0, "DM_RNA_b2049": 0.0, "DM_RNA_b2048": 0.0, "DM_RNA_b2052": 0.0, "DM_RNA_b2053": 0.0, "DM_RNA_b2051": 0.0, "DM_RNA_b2530": 0.0, "DM_RNA_b2528": 4.0938848472992715e-11, "DM_RNA_b2529": 4.0938848472992715e-11, "DM_RNA_b2162": 0.0, "DM_RNA_b3758": 0.0, "DM_RNA_b3759": 0.0, "DM_RNA_b3756": 0.0, "DM_RNA_b3757": 0.0, "DM_RNA_b3761": 0.0, "DM_RNA_b3760": 0.0, "DM_RNA_b2470": 0.0, "DM_RNA_b0411": 0.0, "DM_RNA_b4383": 2.574248456987376e-08, "DM_RNA_b4384": 0.0, "DM_RNA_b4019": 0.0, "DM_RNA_b3770": 0.0, "DM_RNA_b3771": 3.4209320363988653e-07, "DM_RNA_b3772": 5.770604841086498e-07, "DM_RNA_b0932": 0.0, "DM_RNA_b1241": 0.0, "DM_RNA_b4134": 0.0, "DM_RNA_b3744": 0.0, "DM_RNA_b0175": 0.0, "DM_RNA_b0133": 0.0, "DM_RNA_b0134": 0.0, "DM_RNA_b0529": 0.0, "DM_RNA_b4356": 0.0, "DM_RNA_b1638": 0.0, "DM_RNA_b1637": 0.0, "DM_RNA_b1249": 0.0, "DM_RNA_b0212": 0.0, "DM_RNA_b0678": 0.0, "DM_RNA_b3543": 0.0, "DM_RNA_b3542": 0.0, "DM_RNA_b3541": 0.0, "DM_RNA_b3540": 0.0, "DM_RNA_b3544": 0.0, "DM_RNA_b0323": 0.0, "DM_RNA_b4072": 0.0, "DM_RNA_b4073": 0.0, "DM_RNA_b4070": 0.0, "DM_RNA_b4071": 0.0, "DM_RNA_b4370": 0.0, "DM_RNA_b4368": 0.0, "DM_RNA_b4369": 0.0, "DM_RNA_b0963": 0.0, "DM_RNA_b2038": 0.0, "DM_RNA_b2039": 0.0, "DM_RNA_b2037": 0.0, "DM_RNA_b3919": 0.0, "DM_RNA_b1440": 0.0, "DM_RNA_b1441": 0.0, "DM_RNA_b1442": 0.0, "DM_RNA_b1443": 0.0, "DM_RNA_b3258": 0.0, "DM_RNA_b4468": 0.0, "DM_RNA_b4467": 0.0, "DM_RNA_b2975": 0.0, "DM_RNA_b2976": 0.0, "DM_RNA_b2979": 0.0, "DM_RNA_b2946": 0.0, "DM_RNA_b2947": 6.000612623657684e-12, "DM_RNA_b2765": 0.0, "DM_RNA_b3089": 0.0, "DM_RNA_b1224": 0.0, "DM_RNA_b1225": 0.0, "DM_RNA_b1227": 0.0, "DM_RNA_b2185": 0.0, "DM_RNA_b1006": 0.0, "DM_RNA_b1007": 0.0, "DM_RNA_b1008": 0.0, "DM_RNA_b1009": 0.0, "DM_RNA_b1012": 0.0, "DM_RNA_b1011": 0.0, "DM_RNA_b1010": 0.0, "DM_RNA_b2925": 0.0, "DM_RNA_b0019": 0.0, "DM_RNA_b0116": 0.0, "DM_RNA_b2224": 0.0, "DM_RNA_b2221": 0.0, "DM_RNA_b2223": 0.0, "DM_RNA_b2222": 0.0, "DM_RNA_b0205": 0.0, "DM_RNA_b0204": 0.0, "DM_RNA_b3493": 0.0, "DM_RNA_b4069": 0.0, "DM_RNA_b4067": 0.0, "DM_RNA_b4208": 0.0, "DM_RNA_b3182": 0.0, "DM_RNA_b1835": 0.0, "DM_RNA_b1223": 0.0, "DM_RNA_b2559": 0.0, "DM_RNA_b2026": 4.665252222418437e-07, "DM_RNA_b2025": 5.478979769967961e-07, "DM_RNA_b2024": 6.426963158945834e-07, "DM_RNA_b2023": 5.478979769967961e-07, "DM_RNA_b2022": 8.872720383314327e-07, "DM_RNA_b4094": 0.0, "DM_RNA_b2591": 0.0, "DM_RNA_b2590": 0.0, "DM_RNA_b2589": 0.0, "DM_RNA_b0312": 0.0, "DM_RNA_b0311": 0.0, "DM_RNA_b0884": 0.0, "DM_RNA_b3624": 0.0, "DM_RNA_b3623": 0.0, "DM_RNA_b4226": 0.0, "DM_RNA_b3951": 0.0, "DM_RNA_b3952": 0.0, "DM_RNA_b4260": 0.0, "DM_RNA_b3368": 0.0, "DM_RNA_b3367": 0.0, "DM_RNA_b3366": 0.0, "DM_RNA_b3365": 0.0, "DM_RNA_b0839": 0.0, "DM_RNA_b3940": 2.0801071329848622e-07, "DM_RNA_b3939": 0.0, "DM_RNA_b0948": 0.0, "DM_RNA_b0722": 0.0, "DM_RNA_b0723": 0.0, "DM_RNA_b0721": 0.0, "DM_RNA_b0724": 0.0, "DM_RNA_b0967": 0.0, "DM_RNA_b3679": 0.0, "DM_RNA_b0314": 0.0, "DM_RNA_b3196": 3.8466059046117765e-09, "DM_RNA_b3197": 0.0, "DM_RNA_b1866": 0.0, "DM_RNA_b3006": 0.0, "DM_RNA_b3005": 0.0, "DM_RNA_b0058": 0.0, "DM_RNA_b1764": 0.0, "DM_RNA_b0386": 0.0, "DM_RNA_b2797": 0.0, "DM_RNA_b2796": 0.0, "DM_RNA_b2210": 0.0, "DM_RNA_b2234": 0.0, "DM_RNA_b2235": 0.0, "DM_RNA_b1207": 1.768440477681502e-08, "DM_RNA_b0969": 0.0, "DM_RNA_b0775": 0.0, "DM_RNA_b0777": 0.0, "DM_RNA_b0776": 0.0, "DM_RNA_b0778": 0.0, "DM_RNA_b0767": 0.0, "DM_RNA_b0125": 0.0, "DM_RNA_b2599": 0.0, "DM_RNA_b0406": 0.0, "DM_RNA_b0201": 0.0, "DM_RNA_b0203": 0.0, "DM_RNA_b0202": 0.0, "DM_RNA_b0222": 0.0, "DM_RNA_b3198": 0.0, "DM_RNA_b3199": 1.6899336673644525e-08, "DM_RNA_b4358": 0.0, "DM_RNA_b0746": 0.0, "DM_RNA_b0747": 0.0, "DM_RNA_b3816": 0.0, "DM_RNA_b1849": 0.0, "DM_RNA_b1269": 0.0, "DM_RNA_b4111": 0.0, "DM_RNA_b0008": 0.0, "DM_RNA_b0124": 0.0, "DM_RNA_b2938": 0.0, "DM_RNA_b4371": 0.0, "DM_RNA_b3909": 0.0, "DM_RNA_b1602": 0.0, "DM_RNA_b1603": 0.0, "DM_RNA_b2960": 0.0, "DM_RNA_b3164": 0.0, "DM_RNA_b4214": 0.0, "DM_RNA_b0381": 0.0, "DM_RNA_b3625": 0.0, "DM_RNA_b0405": 0.0, "DM_RNA_b1480": 0.0, "DM_RNA_b1693": 0.0, "DM_RNA_b1692": 3.090089875801558e-07, "DM_RNA_b0353": 0.0, "DM_RNA_b1114": 0.0, "DM_RNA_b4394": 0.0, "DM_RNA_b0748": 0.0, "DM_RNA_b2465": 0.0, "DM_RNA_b2464": 0.0, "DM_RNA_b2215": 0.0, "DM_RNA_b0180": 5.920036461682192e-08, "DM_RNA_b2891": 1.9827733547559136e-08, "DM_RNA_b1270": 0.0, "DM_RNA_b4322": 0.0, "DM_RNA_b4323": 0.0, "DM_RNA_b2507": 0.0, "DM_RNA_b2508": 2.0040641113005668e-07, "DM_RNA_b3200": 3.452631524554414e-08, "DM_RNA_b3201": 0.0, "DM_RNA_b1126": 0.0, "DM_RNA_b1125": 0.0, "DM_RNA_b1124": 0.0, "DM_RNA_b1123": 0.0, "DM_RNA_b2133": 0.0, "DM_RNA_b4374": 0.0, "DM_RNA_b3693": 0.0, "DM_RNA_b4477": 0.0, "DM_RNA_b3691": 0.0, "DM_RNA_b4478": 0.0, "DM_RNA_b0749": 0.0, "DM_RNA_b2585": 0.0, "DM_RNA_b3461": 0.0, "DM_RNA_b3389": 0.0, "DM_RNA_b3390": 2.8812092155277023e-07, "DM_RNA_b3385": 3.357346883657245e-07, "DM_RNA_b3386": 3.357346883657245e-07, "DM_RNA_b3278": 2.3307588514185863e-05, "DM_RNA_b3275": 0.0, "DM_RNA_b3274": 2.3307588514185863e-05, "DM_RNA_b3277": 1.6455533903788246e-05, "DM_RNA_b3276": 0.0, "DM_RNA_b3273": 0.0, "DM_RNA_b3272": 0.0, "DM_RNA_b0929": 0.0, "DM_RNA_b3749": 0.0, "DM_RNA_b3748": 0.0, "DM_RNA_b3752": 0.0, "DM_RNA_b3750": 0.0, "DM_RNA_b3751": 0.0, "DM_RNA_b1415": 0.0, "DM_RNA_b3893": 0.0, "DM_RNA_b3892": 0.0, "DM_RNA_b3894": 0.0, "DM_RNA_b4213": 0.0, "DM_RNA_b3835": 0.0, "DM_RNA_b3833": 0.0, "DM_RNA_b4084": 0.0, "DM_RNA_b3915": 0.0, "DM_RNA_b0854": 0.0, "DM_RNA_b0855": 0.0, "DM_RNA_b0856": 0.0, "DM_RNA_b0857": 0.0, "DM_RNA_b2411": 0.0, "DM_RNA_b3093": 0.0, "DM_RNA_b0751": 5.1685066212186747e-08, "DM_RNA_b0750": 0.0, "DM_RNA_b1278": 0.0, "DM_RNA_b4375": 0.0, "DM_RNA_b1015": 0.0, "DM_RNA_b1453": 0.0, "DM_RNA_b3409": 0.0, "DM_RNA_b0613": 0.0, "DM_RNA_b0616": 0.0, "DM_RNA_b0617": 0.0, "DM_RNA_b0615": 0.0, "DM_RNA_b0356": 0.0, "DM_RNA_b0355": 0.0, "DM_RNA_b0752": 0.0, "DM_RNA_b3917": 0.0, "DM_RNA_b4293": 0.0, "DM_RNA_b2501": 0.0, "DM_RNA_b2502": 5.230158599602853e-07, "DM_RNA_b2785": 0.0, "DM_RNA_b0383": 0.0, "DM_RNA_b1197": 0.0, "DM_RNA_b0197": 0.0, "DM_RNA_b0199": 0.0, "DM_RNA_b0198": 0.0, "DM_RNA_b3907": 0.0, "DM_RNA_b3430": 0.0, "DM_RNA_b2587": 0.0, "DM_RNA_b0586": 0.0, "DM_RNA_b0585": 0.0, "DM_RNA_b2913": 0.0, "DM_RNA_b0576": 0.0, "DM_RNA_b0907": 6.790788350419432e-07, "DM_RNA_b2890": 0.0, "DM_RNA_b4227": 0.0, "DM_RNA_b4230": 0.0, "DM_RNA_b4485": 0.0, "DM_RNA_b4231": 0.0, "DM_RNA_b1852": 0.0, "DM_RNA_b2791": 0.0, "DM_RNA_b4036": 0.0, "DM_RNA_b4035": 0.0, "DM_RNA_b1054": 0.0, "DM_RNA_b0347": 9.200084482106553e-12, "DM_RNA_b0348": 9.200084482106553e-12, "DM_RNA_b0349": 9.200084482106553e-12, "DM_RNA_b0352": 9.200084482106553e-12, "DM_RNA_b0351": 0.0, "DM_RNA_b0350": 9.200084482106553e-12, "DM_RNA_b2594": 0.0, "DM_RNA_b1854": 0.0, "DM_RNA_b3451": 0.0, "DM_RNA_b3450": 0.0, "DM_RNA_b3453": 0.0, "DM_RNA_b3449": 0.0, "DM_RNA_b3452": 0.0, "DM_RNA_b3181": 0.0, "DM_RNA_b1131": 0.0, "DM_RNA_b1288": 0.0, "DM_RNA_b2965": 0.0, "DM_RNA_b0243": 0.0, "DM_RNA_b0242": 4.050587594341987e-07, "DM_RNA_b1193": 0.0, "DM_RNA_b3290": 0.0, "DM_RNA_b0860": 0.0, "DM_RNA_b3706": 0.0, "DM_RNA_b0181": 0.0, "DM_RNA_b0179": 0.0, "DM_RNA_b4242": 0.0, "DM_RNA_b2476": 0.0, "DM_RNA_b3202": 0.0, "DM_RNA_b1286": 0.0, "DM_RNA_b3114": 2.605329599535116e-08, "DM_RNA_b3115": 3.421655646421421e-08, "DM_RNA_b3116": 3.421655646421421e-08, "DM_RNA_b3117": 0.0, "DM_RNA_b4471": 3.421655646421421e-08, "DM_RNA_b1723": 0.0, "DM_RNA_b0709": 0.0, "DM_RNA_b2794": 0.0, "DM_RNA_b2103": 0.0, "DM_RNA_b2104": 1.6879349250072386e-09, "DM_RNA_b2154": 0.0, "DM_RNA_b0090": 7.592951858736322e-08, "DM_RNA_b0091": 4.702928736567246e-08, "DM_RNA_b0092": 8.502268858073299e-08, "DM_RNA_b0088": 0.0, "DM_RNA_b0087": 8.498585363470917e-08, "DM_RNA_b0086": 7.652624307708504e-08, "DM_RNA_b0085": 5.711414257320604e-08, "DM_RNA_b0084": 8.44017020941666e-08, "DM_RNA_b0082": 0.0, "DM_RNA_b4006": 2.569107509665297e-07, "DM_RNA_b4005": 0.0, "DM_RNA_b1291": 0.0, "DM_RNA_b3619": 0.0, "DM_RNA_b3622": 0.0, "DM_RNA_b3620": 0.0, "DM_RNA_b3621": 0.0, "DM_RNA_b1651": 0.0, "DM_RNA_b0997": 0.0, "DM_RNA_b0996": 0.0, "DM_RNA_b2232": 0.0, "DM_RNA_b4138": 0.0, "DM_RNA_b3824": 0.0, "DM_RNA_b0766": 0.0, "DM_RNA_b0221": 0.0, "DM_RNA_b2557": 0.0, "DM_RNA_b0591": 0.0, "DM_RNA_b4239": 0.0, "DM_RNA_b4240": 0.0, "DM_RNA_b1444": 0.0, "DM_RNA_b4382": 0.0, "DM_RNA_b4180": 0.0, "DM_RNA_b1804": 0.0, "DM_RNA_b4132": 0.0, "DM_RNA_b2987": 0.0, "DM_RNA_b2500": 3.7066902100384364e-07, "DM_RNA_b2499": 0.0, "DM_RNA_b3517": 0.0, "DM_RNA_b1297": 0.0, "DM_RNA_b0061": 0.0, "DM_RNA_b0063": 0.0, "DM_RNA_b0062": 0.0, "DM_RNA_b3546": 0.0, "DM_RNA_b2801": 0.0, "DM_RNA_b2803": 0.0, "DM_RNA_b2802": 0.0, "DM_RNA_b1761": 0.0, "DM_RNA_b1805": 0.0, "DM_RNA_b0369": 0.0, "DM_RNA_b4123": 0.0, "DM_RNA_b3167": 2.5468006339163082e-11, "DM_RNA_b3166": 0.0, "DM_RNA_b0451": 0.0, "DM_RNA_b1298": 0.0, "DM_RNA_b3289": 0.0, "DM_RNA_b2988": 0.0, "DM_RNA_b3846": 0.0, "DM_RNA_b3845": 6.781228065661258e-09, "DM_RNA_b2810": 0.0, "DM_RNA_b2811": 0.0, "DM_RNA_b1385": 0.0, "DM_RNA_b3829": 0.0, "DM_RNA_b4233": 0.0, "DM_RNA_b0077": 0.0, "DM_RNA_b0078": 0.0, "DM_RNA_b0238": 0.0, "DM_RNA_b2251": 0.0, "DM_RNA_b3179": 0.0, "DM_RNA_b1062": 0.0, "DM_RNA_b3578": 0.0, "DM_RNA_b3579": 0.0, "DM_RNA_b3577": 0.0, "DM_RNA_b3575": 0.0, "DM_RNA_b3583": 0.0, "DM_RNA_b3581": 0.0, "DM_RNA_b3580": 0.0, "DM_RNA_b1302": 0.0, "DM_RNA_b1301": 0.0, "DM_RNA_b1300": 0.0, "DM_RNA_b1662": 0.0, "DM_RNA_b2240": 0.0, "DM_RNA_b2239": 0.0, "DM_RNA_b3666": 0.0, "DM_RNA_b3639": 0.0, "DM_RNA_b3946": 0.0, "DM_RNA_b3945": 0.0, "DM_RNA_b2041": 0.0, "DM_RNA_b2040": 0.0, "DM_RNA_b3967": 0.0, "DM_RNA_b3966": 1.7493963936181834e-08, "DM_RNA_b1855": 0.0, "DM_RNA_b0807": 0.0, "DM_RNA_b0945": 0.0, "DM_RNA_b3605": 0.0, "DM_RNA_b3603": 0.0, "DM_RNA_b3941": 0.0, "DM_RNA_b2441": 0.0, "DM_RNA_b2440": 0.0, "DM_RNA_b4119": 0.0, "DM_RNA_b4120": 0.0, "DM_RNA_b4022": 0.0, "DM_RNA_b2258": 0.0, "DM_RNA_b2253": 0.0, "DM_RNA_b2254": 0.0, "DM_RNA_b2255": 0.0, "DM_RNA_b2256": 0.0, "DM_RNA_b2257": 0.0, "DM_RNA_b4544": 0.0, "DM_RNA_b1211": 0.0, "DM_RNA_b1210": 3.62066658110805e-13, "DM_RNA_b0825": 0.0, "DM_RNA_b2813": 0.0, "DM_RNA_b3930": 0.0, "DM_RNA_b1922": 0.0, "DM_RNA_b2615": 0.0, "DM_RNA_b1089": 0.0, "DM_RNA_b1319": 0.0, "DM_RNA_b2388": 0.0, "DM_RNA_b0805": 0.0, "DM_RNA_b1033": 0.0, "DM_RNA_b3903": 0.0, "DM_RNA_b3902": 0.0, "DM_RNA_b3904": 0.0, "DM_RNA_b1621": 9.78749568642778e-09, "DM_RNA_b1622": 0.0, "DM_RNA_b4390": 0.0, "DM_RNA_b1652": 0.0, "DM_RNA_b3936": 0.0, "DM_RNA_b3447": 0.0, "DM_RNA_b3345": 0.0, "DM_RNA_b3344": 0.0, "DM_RNA_b3343": 0.0, "DM_RNA_b0789": 0.0, "DM_RNA_b1871": 0.0, "DM_RNA_b1870": 0.0, "DM_RNA_b3740": 3.543201218634349e-12, "DM_RNA_b4014": 0.0, "DM_RNA_b4015": 4.675707117616103e-12, "DM_RNA_b3957": 0.0, "DM_RNA_b2708": 0.0, "DM_RNA_b2704": 0.0, "DM_RNA_b2705": 0.0, "DM_RNA_b2702": 0.0, "DM_RNA_b2703": 0.0, "DM_RNA_b2414": 0.0, "DM_RNA_b1865": 0.0, "DM_RNA_b3642": 0.0, "DM_RNA_b1102": 0.0, "DM_RNA_b3653": 0.0, "DM_RNA_b4392": 0.0, "DM_RNA_b3432": 0.0, "DM_RNA_b3431": 0.0, "DM_RNA_b0048": 0.0, "DM_RNA_b4088": 0.0, "DM_RNA_b4087": 0.0, "DM_RNA_b4086": 0.0, "DM_RNA_b4085": 0.0, "DM_RNA_b3908": 0.0, "DM_RNA_b1326": 0.0, "DM_RNA_b1876": 0.0, "DM_RNA_b2114": 0.0, "DM_RNA_b3831": 0.0, "DM_RNA_b1740": 0.0, "DM_RNA_b3988": 7.275001027214522e-07, "DM_RNA_b3987": 7.275001027214522e-07, "DM_RNA_b3985": 0.0, "DM_RNA_b3783": 0.0, "DM_RNA_b1654": 0.0, "DM_RNA_b1679": 0.0, "DM_RNA_b1684": 0.0, "DM_RNA_b1682": 0.0, "DM_RNA_b1683": 0.0, "DM_RNA_b1680": 0.0, "DM_RNA_b1681": 0.0, "DM_RNA_b2156": 0.0, "DM_RNA_b3012": 0.0, "DM_RNA_b4262": 0.0, "DM_RNA_b4261": 0.0, "DM_RNA_b3350": 0.0, "DM_RNA_b1246": 0.0, "DM_RNA_b1247": 0.0, "DM_RNA_b1244": 0.0, "DM_RNA_b1245": 0.0, "DM_RNA_b1243": 0.0, "DM_RNA_b2800": 0.0, "DM_RNA_b2799": 0.0, "DM_RNA_b3231": 0.0, "DM_RNA_b3230": 1.6741992466009373e-11, "DM_RNA_b3553": 0.0, "DM_RNA_b0477": 0.0, "DM_RNA_b3974": 0.0, "DM_RNA_b0112": 0.0, "DM_RNA_b2268": 0.0, "DM_RNA_b1469": 0.0, "DM_RNA_b4219": 0.0, "DM_RNA_b1814": 0.0, "DM_RNA_b1133": 0.0, "DM_RNA_b3972": 0.0, "DM_RNA_b1281": 0.0, "DM_RNA_b3299": 0.0, "DM_RNA_b3310": 0.0, "DM_RNA_b3301": 0.0, "DM_RNA_b3303": 0.0, "DM_RNA_b3302": 0.0, "DM_RNA_b3305": 0.0, "DM_RNA_b3304": 0.0, "DM_RNA_b3307": 0.0, "DM_RNA_b3306": 0.0, "DM_RNA_b3309": 0.0, "DM_RNA_b3308": 0.0, "DM_RNA_b0104": 0.0, "DM_RNA_b3747": 0.0, "DM_RNA_b3958": 3.576070268925001e-07, "DM_RNA_b3959": 0.0, "DM_RNA_b3960": 1.7429696810294455e-06, "DM_RNA_b1264": 6.889938946888671e-07, "DM_RNA_b1260": 7.530889777372356e-07, "DM_RNA_b1261": 7.530889777372356e-07, "DM_RNA_b1262": 5.112331555746369e-07, "DM_RNA_b1263": 0.0, "DM_RNA_b1329": 0.0, "DM_RNA_b3807": 0.0, "DM_RNA_b3571": 0.0, "DM_RNA_b3470": 0.0, "DM_RNA_b3186": 0.0, "DM_RNA_b3185": 0.0, "DM_RNA_b0273": 0.0, "DM_RNA_b0007": 0.0, "DM_RNA_b1850": 0.0, "DM_RNA_b3617": 0.0, "DM_RNA_b3616": 0.0, "DM_RNA_b4041": 0.0, "DM_RNA_b3588": 0.0, "DM_RNA_b1982": 0.0, "DM_RNA_b1584": 0.0, "DM_RNA_b3996": 6.390947148510239e-14, "DM_RNA_b3997": 0.0, "DM_RNA_b0099": 0.0, "DM_RNA_b4254": 0.0, "DM_RNA_b0009": 0.0, "DM_RNA_b2868": 0.0, "DM_RNA_b2867": 0.0, "DM_RNA_b2866": 0.0, "DM_RNA_b0261": 0.0, "DM_RNA_b0260": 0.0, "DM_RNA_b2806": 0.0, "DM_RNA_b3704": 7.699065961271267e-07, "DM_RNA_b3703": 0.0, "DM_RNA_b1613": 0.0, "DM_RNA_b2575": 0.0, "DM_RNA_b2416": 0.0, "DM_RNA_b2415": 1.4745493631489201e-07, "DM_RNA_b3565": 0.0, "DM_RNA_b3564": 0.0, "DM_RNA_b2614": 0.0, "DM_RNA_b1250": 0.0, "DM_RNA_b2435": 0.0, "DM_RNA_b2436": 0.0, "DM_RNA_b1059": 0.0, "DM_RNA_b1851": 0.0, "DM_RNA_b2573": 0.0, "DM_RNA_b1296": 0.0, "DM_RNA_b0813": 0.0, "DM_RNA_b2697": 0.0, "DM_RNA_b3018": 0.0, "DM_RNA_b3857": 0.0, "DM_RNA_b3856": 0.0, "DM_RNA_b3572": 0.0, "DM_RNA_b2835": 1.3347711339890063e-08, "DM_RNA_b2836": 0.0, "DM_RNA_b0401": 0.0, "DM_RNA_b3403": 0.0, "DM_RNA_b3779": 0.0, "DM_RNA_b1592": 0.0, "DM_RNA_b2601": 0.0, "DM_RNA_b2600": 0.0, "DM_RNA_b2552": 0.0, "DM_RNA_b0679": 0.0, "DM_RNA_b2297": 0.0, "DM_RNA_b0340": 4.836928499763156e-08, "DM_RNA_b0341": 0.0, "DM_RNA_b0339": 0.0, "DM_RNA_b3380": 0.0, "DM_RNA_b3649": 0.0, "DM_RNA_b3651": 8.557761287502712e-12, "DM_RNA_b3650": 2.145301655447472e-11, "DM_RNA_b1912": 0.0, "DM_RNA_b3780": 0.0, "DM_RNA_b0754": 0.0, "DM_RNA_b2578": 0.0, "DM_RNA_b2710": 0.0, "DM_RNA_b1773": 0.0, "DM_RNA_b3781": 0.0, "DM_RNA_b1473": 0.0, "DM_RNA_b4025": 0.0, "DM_RNA_b2943": 0.0, "DM_RNA_b1064": 0.0, "DM_RNA_b0185": 0.0, "DM_RNA_b0169": 0.0, "DM_RNA_b0170": 5.828144670503184e-07, "DM_RNA_b0688": 0.0, "DM_RNA_b2392": 0.0, "DM_RNA_b3640": 0.0, "DM_RNA_b3794": 0.0, "DM_RNA_b4481": 0.0, "DM_RNA_b3789": 0.0, "DM_RNA_b3788": 0.0, "DM_RNA_b3785": 0.0, "DM_RNA_b3784": 0.0, "DM_RNA_b3787": 0.0, "DM_RNA_b3786": 0.0, "DM_RNA_b3792": 0.0, "DM_RNA_b3793": 0.0, "DM_RNA_b3790": 0.0, "DM_RNA_b3791": 0.0, "DM_RNA_b0822": 0.0, "DM_RNA_b0474": 0.0, "DM_RNA_b3128": 0.0, "DM_RNA_b2324": 0.0, "DM_RNA_b2582": 0.0, "DM_RNA_b2458": 0.0, "DM_RNA_b1873": 0.0, "DM_RNA_b1872": 0.0, "DM_RNA_b2423": 0.0, "DM_RNA_b2422": 0.0, "DM_RNA_b2421": 0.0, "DM_RNA_b2425": 0.0, "DM_RNA_b2424": 0.0, "DM_RNA_b1344": 0.0, "DM_RNA_b4200": 0.0, "DM_RNA_b4203": 0.0, "DM_RNA_b4202": 0.0, "DM_RNA_b2914": 0.0, "DM_RNA_b3630": 0.0, "DM_RNA_b3626": 0.0, "DM_RNA_b3627": 0.0, "DM_RNA_b3631": 0.0, "DM_RNA_b3632": 0.0, "DM_RNA_b3628": 0.0, "DM_RNA_b3629": 0.0, "DM_RNA_b3256": 0.0, "DM_RNA_b3255": 0.0, "DM_RNA_b1759": 0.0, "DM_RNA_b1208": 0.0, "DM_RNA_b0928": 0.0, "DM_RNA_b2787": 0.0, "DM_RNA_b2788": 0.0, "DM_RNA_b2789": 0.0, "DM_RNA_b0484": 0.0, "DM_RNA_b0414": 0.0, "DM_RNA_b0415": 4.999782287145364e-08, "DM_RNA_b0416": 5.0065428554201616e-08, "DM_RNA_b0417": 4.9075813694928004e-08, "DM_RNA_b0418": 5.0082170546667625e-08, "DM_RNA_b0604": 0.0, "DM_RNA_b1478": 0.0, "DM_RNA_b4245": 0.0, "DM_RNA_b4244": 4.111582663432614e-08, "DM_RNA_b1919": 0.0, "DM_RNA_b3729": 1.6861708170433953e-08, "DM_RNA_b3730": 0.0, "DM_RNA_b0388": 0.0, "DM_RNA_b1778": 0.0, "DM_RNA_b1069": 0.0, "DM_RNA_b0908": 0.0, "DM_RNA_b0444": 0.0, "DM_RNA_b2751": 2.7549732675382003e-07, "DM_RNA_b2750": 0.0, "DM_RNA_b2752": 2.7549732675382003e-07, "DM_RNA_b3321": 0.0, "DM_RNA_b3320": 0.0, "DM_RNA_b3312": 1.6741992466009373e-11, "DM_RNA_b3313": 1.6741992466009373e-11, "DM_RNA_b3311": 1.6741992466009373e-11, "DM_RNA_b3316": 1.6741992466009373e-11, "DM_RNA_b3317": 1.6741992466009373e-11, "DM_RNA_b3314": 1.6741992466009373e-11, "DM_RNA_b3315": 1.6741992466009373e-11, "DM_RNA_b3318": 1.6741992466009373e-11, "DM_RNA_b3319": 0.0, "DM_RNA_b0731": 0.0, "DM_RNA_b0732": 0.0, "DM_RNA_b2480": 0.0, "DM_RNA_b0485": 0.0, "DM_RNA_b3397": 0.0, "DM_RNA_b2463": 0.0, "DM_RNA_b2316": 0.0, "DM_RNA_b0829": 0.0, "DM_RNA_b0828": 0.0, "DM_RNA_b0830": 0.0, "DM_RNA_b0831": 0.0, "DM_RNA_b0832": 0.0, "DM_RNA_b1479": 0.0, "DM_RNA_b0206": 0.0, "DM_RNA_b2841": 0.0, "DM_RNA_b0425": 0.0, "DM_RNA_b4090": 0.0, "DM_RNA_b0123": 0.0, "DM_RNA_b2407": 0.0, "DM_RNA_b2406": 0.0, "DM_RNA_b3559": 0.0, "DM_RNA_b3560": 0.0, "DM_RNA_b4053": 0.0, "DM_RNA_b2303": 0.0, "DM_RNA_b2393": 0.0, "DM_RNA_b3341": 0.0, "DM_RNA_b3342": 0.0, "DM_RNA_b3433": 0.0, "DM_RNA_b2490": 0.0, "DM_RNA_b2492": 0.0, "DM_RNA_b2489": 0.0, "DM_RNA_b2488": 0.0, "DM_RNA_b2485": 0.0, "DM_RNA_b2484": 0.0, "DM_RNA_b2487": 0.0, "DM_RNA_b2486": 0.0, "DM_RNA_b2481": 0.0, "DM_RNA_b2483": 0.0, "DM_RNA_b2482": 0.0, "DM_RNA_b2134": 0.0, "DM_RNA_b1002": 0.0, "DM_RNA_b0463": 0.0, "DM_RNA_b3918": 0.0, "DM_RNA_b0368": 0.0, "DM_RNA_b0366": 0.0, "DM_RNA_b0367": 0.0, "DM_RNA_b0365": 0.0, "DM_RNA_b1086": 0.0, "DM_RNA_b3809": 0.0, "DM_RNA_b3297": 1.6741992466009373e-11, "DM_RNA_b3296": 0.0, "DM_RNA_b3295": 6.85028466684019e-07, "DM_RNA_b3294": 1.6741992466009373e-11, "DM_RNA_b3298": 1.6741992466009373e-11, "DM_RNA_b0774": 0.0, "DM_RNA_b1781": 0.0, "DM_RNA_b0030": 0.0, "DM_RNA_b0120": 0.0, "DM_RNA_b0121": 0.0, "DM_RNA_b3146": 0.0, "DM_RNA_b2763": 1.4087851845848424e-07, "DM_RNA_b2764": 0.0, "DM_RNA_b2746": 6.549718703645042e-08, "DM_RNA_b2747": 0.0, "DM_RNA_b3266": 0.0, "DM_RNA_b3265": 0.0, "DM_RNA_b0446": 0.0, "DM_RNA_b1215": 0.0, "DM_RNA_b1096": 7.365546064955615e-09, "DM_RNA_b1098": 0.0, "DM_RNA_b4031": 0.0, "DM_RNA_b2607": 7.699861234595639e-07, "DM_RNA_b2606": 0.0, "DM_RNA_b2609": 0.0, "DM_RNA_b2608": 7.699854804450398e-07, "DM_RNA_b0433": 0.0, "DM_RNA_b1236": 0.0, "DM_RNA_b0612": 0.0, "DM_RNA_b1463": 0.0, "DM_RNA_b2467": 0.0, "DM_RNA_b3803": 5.506306937534961e-13, "DM_RNA_b3804": 7.895856743190489e-13, "DM_RNA_b3805": 0.0, "DM_RNA_b1600": 0.0, "DM_RNA_b1599": 0.0, "DM_RNA_b2155": 0.0, "DM_RNA_b3607": 0.0, "DM_RNA_b0692": 0.0, "DM_RNA_b0693": 0.0, "DM_RNA_b0837": 0.0, "DM_RNA_b2677": 0.0, "DM_RNA_b2678": 0.0, "DM_RNA_b2679": 0.0, "DM_RNA_b0680": 0.0, "DM_RNA_b2315": 0.0, "DM_RNA_b2540": 0.0, "DM_RNA_b2541": 0.0, "DM_RNA_b2542": 0.0, "DM_RNA_b2539": 0.0, "DM_RNA_b2538": 0.0, "DM_RNA_b1107": 0.0, "DM_RNA_b1106": 0.0, "DM_RNA_b2170": 0.0, "DM_RNA_b1927": 0.0, "DM_RNA_b4117": 0.0, "DM_RNA_b3028": 0.0, "DM_RNA_b2745": 0.0, "DM_RNA_b0182": 0.0, "DM_RNA_b0216": 0.0, "DM_RNA_b0047": 0.0, "DM_RNA_b2344": 0.0, "DM_RNA_b2132": 0.0, "DM_RNA_b0394": 0.0, "DM_RNA_b4289": 0.0, "DM_RNA_b4288": 0.0, "DM_RNA_b4290": 0.0, "DM_RNA_b4291": 0.0, "DM_RNA_b4287": 0.0, "DM_RNA_b4042": 0.0, "DM_RNA_b2895": 0.0, "DM_RNA_b3406": 0.0, "DM_RNA_b3962": 0.0, "DM_RNA_b3029": 0.0, "DM_RNA_b0244": 0.0, "DM_RNA_b2035": 0.0, "DM_RNA_b2036": 0.0, "DM_RNA_b2021": 5.797608354853606e-07, "DM_RNA_b2020": 1.9834862426471197e-07, "DM_RNA_b2019": 0.0, "DM_RNA_b3867": 0.0, "DM_RNA_b3281": 7.1236303613121745e-12, "DM_RNA_b3282": 0.0, "DM_RNA_b4079": 0.0, "DM_RNA_b3982": 0.0, "DM_RNA_b2901": 0.0, "DM_RNA_b1606": 0.0, "DM_RNA_b1605": 0.0, "DM_RNA_b0110": 0.0, "DM_RNA_b2514": 0.0, "DM_RNA_b0536": 0.0, "DM_RNA_b0864": 0.0, "DM_RNA_b0861": 0.0, "DM_RNA_b0863": 0.0, "DM_RNA_b0862": 0.0, "DM_RNA_b0522": 5.305101398610512e-07, "DM_RNA_b0523": 0.0, "DM_RNA_b2328": 5.886637274212927e-07, "DM_RNA_b2329": 0.0, "DM_RNA_b2526": 0.0, "DM_RNA_b2527": 0.0, "DM_RNA_b3821": 0.0, "DM_RNA_b4381": 0.0, "DM_RNA_b2724": 0.0, "DM_RNA_b2720": 0.0, "DM_RNA_b2722": 0.0, "DM_RNA_b2723": 0.0, "DM_RNA_b2719": 0.0, "DM_RNA_b2721": 0.0, "DM_RNA_b3034": 0.0, "DM_RNA_b2744": 0.0, "DM_RNA_b3590": 0.0, "DM_RNA_b3591": 0.0, "DM_RNA_b3526": 0.0, "DM_RNA_b3396": 0.0, "DM_RNA_b1732": 0.0, "DM_RNA_b0849": 0.0, "DM_RNA_b1859": 0.0, "DM_RNA_b1858": 0.0, "DM_RNA_b0744": 0.0, "DM_RNA_b0745": 0.0, "DM_RNA_b0743": 0.0, "DM_RNA_b1767": 0.0, "DM_RNA_b1768": 0.0, "DM_RNA_b2558": 0.0, "DM_RNA_b3469": 0.0, "DM_RNA_b2032": 0.0, "DM_RNA_b2033": 0.0, "DM_RNA_b2034": 0.0, "DM_RNA_b4395": 0.0, "DM_RNA_b3465": 0.0, "DM_RNA_b1665": 0.0, "DM_RNA_b1666": 0.0, "DM_RNA_b1363": 0.0, "DM_RNA_b2140": 0.0, "DM_RNA_b2521": 0.0, "DM_RNA_b3503": 0.0, "DM_RNA_b3502": 0.0, "DM_RNA_b0578": 0.0, "DM_RNA_b4232": 0.0, "DM_RNA_b3073": 0.0, "DM_RNA_b1119": 0.0, "DM_RNA_b4049": 0.0, "DM_RNA_b0755": 0.0, "DM_RNA_b3823": 0.0, "DM_RNA_b0974": 0.0, "DM_RNA_b0973": 0.0, "DM_RNA_b0972": 0.0, "DM_RNA_b3001": 0.0, "DM_RNA_b1857": 0.0, "DM_RNA_b0067": 0.0, "DM_RNA_b0066": 0.0, "DM_RNA_b0068": 0.0, "DM_RNA_b3994": 2.247858746111e-13, "DM_RNA_b4407": 2.883859645680982e-13, "DM_RNA_b3990": 2.883859645680982e-13, "DM_RNA_b3991": 4.3524895681157634e-14, "DM_RNA_b3992": 2.883859645680982e-13, "DM_RNA_b3993": 0.0, "DM_RNA_b3040": 0.0, "DM_RNA_b0505": 0.0, "DM_RNA_b2189": 0.0, "DM_RNA_b0859": 0.0, "DM_RNA_b3709": 0.0, "DM_RNA_b3708": 0.0, "DM_RNA_b3956": 0.0, "DM_RNA_b3041": 0.0, "DM_RNA_b2323": 0.0, "DM_RNA_b1238": 0.0, "DM_RNA_b4268": 0.0, "DM_RNA_b0628": 0.0, "DM_RNA_b2474": 0.0, "DM_RNA_b3825": 0.0, "DM_RNA_b3826": 0.0, "DM_RNA_b2997": 0.0, "DM_RNA_b2996": 0.0, "DM_RNA_b2995": 0.0, "DM_RNA_b2994": 0.0, "DM_RNA_b0151": 0.0, "DM_RNA_b0150": 0.0, "DM_RNA_b0153": 0.0, "DM_RNA_b0152": 0.0, "DM_RNA_b2404": 0.0, "DM_RNA_b2401": 0.0, "DM_RNA_b2403": 0.0, "DM_RNA_b2402": 0.0, "DM_RNA_b2652": 0.0, "DM_RNA_b0070": 0.0, "DM_RNA_b0241": 0.0, "DM_RNA_b4267": 0.0, "DM_RNA_b4266": 0.0, "DM_RNA_b4265": 0.0, "DM_RNA_b1475": 0.0, "DM_RNA_b1474": 0.0, "DM_RNA_b1476": 0.0, "DM_RNA_b0508": 0.0, "DM_RNA_b0509": 0.0, "DM_RNA_b0511": 0.0, "DM_RNA_b0512": 0.0, "DM_RNA_b0507": 0.0, "DM_RNA_b0452": 0.0, "DM_RNA_b2715": 0.0, "DM_RNA_b3983": 0.0, "DM_RNA_b3984": 0.0, "DM_RNA_b4301": 0.0, "DM_RNA_b2816": 0.0, "DM_RNA_b2814": 0.0, "DM_RNA_b2815": 0.0, "DM_RNA_b4054": 0.0, "DM_RNA_b0025": 0.0, "DM_RNA_b3608": 0.0, "DM_RNA_b3260": 0.0, "DM_RNA_b3059": 0.0, "DM_RNA_b1134": 3.000306311828842e-12, "DM_RNA_b1135": 0.0, "DM_RNA_b3176": 0.0, "DM_RNA_b3177": 1.1922448921789876e-07, "DM_RNA_b0736": 0.0, "DM_RNA_b3247": 0.0, "DM_RNA_dummy": 0.0}
