# Supplementary material for: COBRAme: A computational framework for genome-scale models of metabolism and gene expression
Source: PLoS Comput Biol. 2018 Jul 5;14(7):e1006302. doi: 10.1371/journal.pcbi.1006302 (PMC6049947; doi:10.1371/journal.pcbi.1006302)
Supplement: S3 File — All results outlined in the manuscript can be reproduced by following the instructions in the README. A JSON version of iJL1678b-ME is also contained in this file. Alternatively, these scripts can be found at https://github.com/coltonlloyd/cobrame_supplement. (ZIP) [file pcbi.1006302.s003.zip › S3_File/Figure_5_flux_comparison/COBRAme_simulations/COBRAme_transcription.json]

{"b1623": 0.0, "b0517": 0.0, "b0516": 0.0, "b1109": 1.0196083231869194e-06, "b1748": 0.0, "b1747": 0.0, "b1746": 0.0, "b1745": 0.0, "b1744": 0.0, "b0343": 0.0, "b0344": 0.0, "b2378": 0.0, "b4258": 1.4393091389315921e-08, "b0149": 0.0, "b1676": 0.0, "b0029": 1.1317025274000212e-08, "b0423": 1.4000369429064049e-11, "b0842": 0.0, "b3174": 1.3489914366257674e-05, "b4055": 0.0, "b1977": 0.0, "b0870": 0.0, "b0871": 0.0, "b3986": 1.5399769615027033e-06, "b1907": 0.0, "b0459": 0.0, "b4388": 4.846087637847386e-09, "b2146": 0.0, "b2147": 0.0, "b1519": 0.0, "b4122": 0.0, "b4142": 3.732346680381021e-10, "b4143": 3.732346680381021e-10, "b3061": 0.0, "b3062": 0.0, "b3063": 0.0, "b3610": 0.0, "b0957": 0.0, "b0155": 0.0, "b1986": 0.0, "b3738": 8.784033722126452e-07, "b3739": 8.784033722126452e-07, "b3734": 8.784033722126452e-07, "b3735": 8.784033722126452e-07, "b3736": 8.784033722126452e-07, "b3737": 8.784033722126452e-07, "b3731": 8.784033722126452e-07, "b3732": 8.784033722126452e-07, "b3733": 8.784033722126452e-07, "b2917": 0.0, "b2920": 0.0, "b2919": 0.0, "b3091": 0.0, "b3092": 0.0, "b1704": 0.0, "b1636": 1.050388637641784e-08, "b1014": 0.0, "b2097": 0.0, "b4139": 0.0, "b4129": 0.0, "b3634": 0.0, "b3633": 1.3234340409963254e-10, "b4154": 0.0, "b4151": 0.0, "b4153": 0.0, "b4152": 0.0, "b4160": 7.716112569412197e-08, "b2883": 0.0, "b2882": 0.0, "b0096": 8.502268858073299e-08, "b4040": 0.0, "b4039": 0.0, "b4367": 0.0, "b2153": 3.1773867763203057e-06, "b1095": 0.0, "b1094": 5.800393618386852e-10, "b2400": 1.1594924446889222e-08, "b1989": 0.0, "b0159": 1.1557154117513527e-11, "b0158": 1.1557154117513527e-11, "b3774": 2.349026376939147e-09, "b3187": 0.0, "b2417": 2.9490987262978403e-07, "b3057": 0.0, "b2167": 0.0, "b2168": 0.0, "b2169": 0.0, "b1308": 0.0, "b1897": 0.0, "b1896": 0.0, "b0632": 0.0, "b3965": 2.7770912992637716e-11, "b1716": 7.699884807513516e-07, "b1717": 7.699884807513516e-07, "b2827": 1.0367249179951307e-08, "b1093": 5.800393618386852e-10, "b1092": 1.7199937997191133e-10, "b4238": 3.84744241630662e-09, "b4237": 3.84744241630662e-09, "b2066": 0.0, "b2065": 0.0, "b0004": 3.9122704453203867e-07, "b0003": 3.9122704453203867e-07, "b0002": 3.9122704453203867e-07, "b2348": 6.250063474425555e-08, "b0888": 1.557005232782275e-08, "b4311": 0.0, "b4013": 4.0834462171554696e-07, "b0171": 0.0, "b3475": 0.0, "b0733": 0.0, "b0734": 0.0, "b0160": 0.0, "b1702": 0.0, "b3374": 0.0, "b4474": 0.0, "b3370": 0.0, "b3371": 0.0, "b3612": 0.0, "b4024": 7.427930426891098e-08, "b2864": 6.252690029687384e-06, "b3714": 0.0, "b2818": 1.299989794264379e-07, "b2912": 0.0, "b0635": 6.000612623657684e-12, "b0636": 6.000612623657684e-12, "b3843": 0.0, "b0759": 0.0, "b0758": 0.0, "b0757": 0.0, "b0756": 0.0, "b0074": 4.0270306734627036e-09, "b0072": 4.0270306734627036e-09, "b0073": 4.0270306734627036e-09, "b0071": 4.0270306734627036e-09, "b4130": 0.0, "b2967": 1.458586662135819e-05, "b1800": 0.0, "b0103": 0.0, "b1713": 1.3617776918812165e-08, "b1714": 1.3617776918812165e-08, "b1718": 1.922358587619208e-08, "b1719": 1.922358587619208e-08, "b0954": 0.0, "b0118": 0.0, "b3722": 0.0, "b2676": 0.0, "b2675": 0.0, "b3916": 2.1813786981532922e-08, "b0583": 0.0, "b0584": 0.0, "b1377": 4.950364263447429e-06, "b1325": 0.0, "b0662": 0.0, "b1710": 1.7272177464524923e-12, "b1711": 1.7272177464524923e-12, "b1709": 1.7272177464524923e-12, "b1524": 0.0, "b1189": 0.0, "b1190": 0.0, "b1634": 0.0, "b0638": 1.8515053128617656e-08, "b0639": 1.8515053128617656e-08, "b0642": 1.8515053128617656e-08, "b3069": 0.0, "b0893": 1.8821036575946695e-08, "b2517": 3.000306311828842e-12, "b3189": 5.757715113849265e-08, "b3844": 1.904695048821131e-07, "b2261": 0.0, "b2260": 0.0, "b2263": 0.0, "b2262": 0.0, "b2265": 0.0, "b2264": 0.0, "b3161": 0.0, "b2889": 0.0, "b3360": 0.0, "b4136": 0.0, "b0911": 7.699884807513516e-07, "b0910": 1.1641797335314009e-07, "b1801": 0.0, "b1521": 0.0, "b0592": 0.0, "b2661": 0.0, "b2663": 0.0, "b2662": 0.0, "b3728": 0.0, "b3855": 3.928631317878145e-05, "b3854": 3.928631317878145e-05, "b3851": 3.928631317878145e-05, "b3853": 3.928631317878145e-05, "b3852": 3.928631317878145e-05, "b0174": 0.0, "b2374": 0.0, "b0480": 0.0, "b2029": 7.859121592843414e-08, "b0036": 0.0, "b0037": 0.0, "b0038": 0.0, "b0040": 0.0, "b3052": 0.0, "b0237": 0.0, "b3796": 1.7985568403805826e-05, "b3797": 1.7985568403805826e-05, "b3798": 1.7985568403805826e-05, "b3799": 1.7985568403805826e-05, "b4077": 0.0, "b3165": 7.699884807513516e-07, "b4177": 3.755912084096292e-10, "b1525": 0.0, "b4476": 0.0, "b3437": 0.0, "b3849": 4.507569759004143e-13, "b3850": 4.507569759004143e-13, "b3500": 0.0, "b3870": 0.0, "b0590": 0.0, "b0588": 0.0, "b0589": 0.0, "b0469": 6.82067189352416e-10, "b2518": 0.0, "b3339": 7.699884807513516e-07, "b3340": 7.699884807513516e-07, "b0109": 1.2039545998122339e-07, "b0421": 3.828197285689373e-08, "b0420": 3.828197285689373e-08, "b1640": 0.0, "b3727": 0.0, "b3726": 0.0, "b2780": 3.017959577486662e-07, "b2779": 3.494906049781073e-07, "b3860": 0.0, "b4010": 4.9012726253690024e-05, "b4009": 4.9012726253690024e-05, "b4008": 4.9012726253690024e-05, "b4007": 4.9012726253690024e-05, "b3125": 0.0, "b3124": 0.0, "b3127": 0.0, "b3126": 0.0, "b3123": 8.902100743241012e-09, "b0168": 8.893028435361352e-12, "b0166": 2.537343160722581e-09, "b3978": 4.278068493328863e-06, "b3979": 4.278068493328863e-06, "b3976": 4.278068493328863e-06, "b3977": 4.278068493328863e-06, "b3980": 4.278068493328863e-06, "b3213": 0.0, "b3212": 0.0, "b1734": 0.0, "b3528": 0.0, "b4193": 0.0, "b4195": 0.0, "b4194": 0.0, "b4197": 0.0, "b4196": 0.0, "b4198": 0.0, "b0026": 1.1317025274000212e-08, "b2871": 0.0, "b2203": 0.0, "b2202": 0.0, "b2201": 0.0, "b2200": 0.0, "b2205": 0.0, "b2199": 0.0, "b2198": 0.0, "b2197": 0.0, "b2204": 0.0, "b2206": 0.0, "b0593": 0.0, "b0595": 0.0, "b0594": 0.0, "b0596": 0.0, "b3065": 7.699884807513516e-07, "b3067": 4.2267218356945534e-08, "b0781": 0.0, "b0783": 0.0, "b0784": 0.0, "b0785": 0.0, "b3725": 0.0, "b1984": 3.1533667547163534e-05, "b3567": 0.0, "b3566": 0.0, "b3568": 0.0, "b4192": 0.0, "b2563": 1.6465191050356797e-07, "b2566": 1.4411590594350516e-10, "b2567": 1.4411590594350516e-10, "b2564": 1.6465191050356797e-07, "b2519": 3.4413163107585913e-10, "b4164": 1.4422263090175798e-05, "b4165": 1.4422263090175798e-05, "b4163": 1.4422263090175798e-05, "b3460": 0.0, "b1646": 0.0, "b1386": 0.0, "b1779": 5.500885792248261e-07, "b1380": 0.0, "b2310": 0.0, "b2308": 0.0, "b2309": 0.0, "b2306": 0.0, "b2307": 0.0, "b0194": 1.460001422277402e-08, "b1252": 1.2495103589093405e-17, "b3741": 6.5435075304631915e-12, "b0514": 0.0, "b2320": 6.677210398338559e-08, "b2318": 6.677210398338559e-08, "b3171": 2.945921007365966e-06, "b3643": 2.807841169895107e-08, "b0650": 0.0, "b0764": 0.0, "b0765": 0.0, "b0763": 0.0, "b0404": 0.0, "b2683": 0.0, "b2682": 0.0, "b3058": 0.0, "b0475": 6.637680695691834e-14, "b0334": 0.0, "b0331": 0.0, "b0333": 0.0, "b2366": 0.0, "b0968": 0.0, "b4270": 7.934911247746203e-06, "b3458": 0.0, "b3455": 0.0, "b3454": 0.0, "b3457": 0.0, "b3456": 0.0, "b0980": 0.0, "b0979": 0.0, "b0978": 0.0, "b2893": 0.0, "b0172": 4.2741369171573235e-11, "b3222": 0.0, "b3223": 0.0, "b3224": 0.0, "b3225": 0.0, "b2150": 0.0, "b2148": 0.0, "b2149": 0.0, "b1378": 2.2665244815517704e-09, "b2903": 0.0, "b0526": 1.7765549184299653e-09, "b0651": 0.0, "b1185": 0.0, "b0827": 0.0, "b0826": 0.0, "b2243": 0.0, "b2242": 0.0, "b2241": 0.0, "b0673": 1.1522744129094019e-05, "b0670": 1.1522744129094019e-05, "b0666": 1.1522744129094019e-05, "b0672": 1.1522744129094019e-05, "b0664": 1.1522744129094019e-05, "b0668": 1.1522744129094019e-05, "b0665": 1.1522744129094019e-05, "b2838": 3.0509787531622283e-07, "b3665": 0.0, "b2688": 0.0, "b1901": 0.0, "b1900": 0.0, "b4460": 0.0, "b2010": 0.0, "b0904": 0.0, "b0903": 0.0, "b0621": 0.0, "b1493": 0.0, "b1492": 0.0, "b2092": 0.0, "b2093": 0.0, "b2091": 0.0, "b2096": 0.0, "b2094": 0.0, "b2095": 0.0, "b0049": 0.0, "b0051": 1.6562796070053822e-08, "b0173": 6.30838507942924e-08, "b2957": 0.0, "b2874": 5.565460325953494e-08, "b2588": 0.0, "b1186": 0.0, "b1489": 0.0, "b1488": 0.0, "b1484": 0.0, "b1485": 0.0, "b1486": 0.0, "b1487": 0.0, "b1483": 0.0, "b1981": 0.0, "b1656": 0.0, "b0883": 0.0, "b3426": 0.0, "b0052": 1.6562796070053822e-08, "b2690": 1.4732782726515694e-08, "b1387": 0.0, "b2784": 0.0, "b2904": 0.0, "b2905": 0.0, "b3415": 0.0, "b3132": 0.0, "b1276": 3.727253769875753e-08, "b0875": 0.0, "b2954": 0.0, "b1992": 0.0, "b1993": 0.0, "b1991": 0.0, "b0031": 8.63561343472855e-08, "b0971": 4.162248875939505e-06, "b0915": 2.2118488389604243e-10, "b0914": 2.2118488389604243e-10, "b2762": 2.817570369169685e-07, "b0677": 0.0, "b3425": 0.0, "b3671": 0.0, "b3670": 0.0, "b3035": 0.0, "b2907": 0.0, "b2817": 0.0, "b1812": 0.0, "b4166": 4.137890687636769e-12, "b1084": 6.789045128956988e-10, "b0894": 0.0, "b0895": 0.0, "b0896": 0.0, "b0674": 1.2314707871313867e-08, "b1192": 0.0, "b0188": 6.091889816766663e-14, "b0154": 3.0904619969594716e-12, "b1032": 1.5168193078006257e-05, "b3924": 0.0, "b0918": 8.600922609138523e-08, "b3519": 0.0, "b0432": 2.6168686043168836e-08, "b0429": 2.6168686043168836e-08, "b0428": 2.6168686043168836e-08, "b0430": 2.6168686043168836e-08, "b0431": 2.6168686043168836e-08, "b3806": 0.0, "b3137": 0.0, "b2691": 1.596178154818988e-05, "b0156": 0.0, "b1277": 1.8546423744300642e-07, "b2174": 0.0, "b0810": 0.0, "b0811": 0.0, "b0809": 0.0, "b2497": 0.0, "b2498": 0.0, "b3648": 2.33137211422138e-08, "b2523": 0.0, "b0622": 0.0, "b0306": 0.0, "b0307": 0.0, "b0308": 0.0, "b2342": 1.8135164038856208e-07, "b2341": 1.8135164038856208e-07, "b0142": 0.0, "b1231": 0.0, "b1230": 1.7922339535433784e-05, "b0728": 2.6273440074326765e-07, "b0729": 2.6273440074326765e-07, "b0726": 2.6273440074326765e-07, "b0727": 2.6273440074326765e-07, "b0887": 0.0, "b0886": 0.0, "b4321": 0.0, "b0436": 7.699884807513516e-07, "b3925": 0.0, "b3927": 0.0, "b3926": 0.0, "b2877": 0.0, "b4131": 0.0, "b1701": 0.0, "b1533": 0.0, "b0841": 2.7270575747922147e-09, "b0661": 3.314459124457735e-12, "b2741": 1.2609129615783456e-10, "b3875": 0.0, "b1468": 0.0, "b1467": 0.0, "b1465": 0.0, "b3942": 0.0, "b1539": 0.0, "b4161": 0.0, "b2701": 0.0, "b0684": 0.0, "b1909": 7.942341424094542e-06, "b1910": 7.942341424094542e-06, "b1911": 7.942341424094542e-06, "b3654": 0.0, "b1612": 8.187569347357073e-08, "b2532": 1.3371781336905563e-12, "b2131": 0.0, "b2130": 0.0, "b2128": 0.0, "b2129": 0.0, "b1101": 2.9490987262978403e-07, "b2429": 0.0, "b2428": 0.0, "b1091": 0.0, "b1090": 0.0, "b2472": 1.17597784470815e-07, "b0494": 0.0, "b0654": 0.0, "b0655": 0.0, "b0652": 0.0, "b0653": 0.0, "b4115": 0.0, "b0462": 0.0, "b0698": 0.0, "b0696": 0.0, "b0697": 0.0, "b4513": 0.0, "b0403": 0.0, "b1394": 0.0, "b1395": 0.0, "b1397": 0.0, "b1390": 0.0, "b1392": 0.0, "b1393": 0.0, "b1389": 0.0, "b1388": 0.0, "b1398": 0.0, "b1975": 4.486833176196155e-06, "b4162": 1.7568300799790502e-10, "b3008": 0.0, "b3496": 0.0, "b1611": 0.0, "b0023": 7.699884807513516e-07, "b2533": 0.0, "b2937": 0.0, "b4169": 0.0, "b4171": 6.62891824891547e-12, "b2478": 3.2728679692040586e-09, "b2926": 9.38636686240035e-07, "b2927": 0.0, "b1206": 1.9886127758232368e-10, "b2397": 9.241303160589934e-06, "b2396": 9.241303160589934e-06, "b2551": 5.518655642492225e-08, "b0930": 1.491981861405461e-08, "b0720": 1.8145402176855934e-07, "b3477": 0.0, "b3476": 0.0, "b3479": 0.0, "b3478": 0.0, "b3480": 0.0, "b1587": 0.0, "b1589": 0.0, "b1588": 0.0, "b1590": 0.0, "b2373": 0.0, "b3412": 0.0, "b2027": 0.0, "b3658": 0.0, "b2687": 2.082850685004152e-06, "b3084": 3.000306311828842e-12, "b2290": 4.492730162633654e-08, "b2291": 0.0, "b2579": 0.0, "b2942": 4.7986842330945305e-12, "b2311": 3.7223559089875296e-08, "b2312": 3.7223559089875296e-08, "b3172": 6.910096747570232e-10, "b1661": 0.0, "b0933": 0.0, "b0937": 0.0, "b0936": 0.0, "b0935": 0.0, "b0934": 0.0, "b3599": 0.0, "b3600": 0.0, "b2692": 1.596178154818988e-05, "b2693": 1.596178154818988e-05, "b2694": 1.596178154818988e-05, "b2695": 1.596178154818988e-05, "b1136": 7.637481409329334e-09, "b2515": 6.360735957954898e-12, "b2923": 0.0, "b2738": 0.0, "b3551": 0.0, "b3637": 7.699884807513516e-07, "b3636": 7.699884807513516e-07, "b1822": 6.000612623657684e-12, "b2028": 0.0, "b2536": 0.0, "b4386": 0.0, "b0186": 0.0, "b4034": 0.0, "b4032": 0.0, "b4033": 0.0, "b0200": 0.0, "b3428": 8.896893082748923e-09, "b3429": 8.896893082748923e-09, "b2574": 1.868166523177047e-12, "b3288": 4.4422137132765124e-11, "b3287": 4.4422137132765124e-11, "b3236": 3.0248981219331e-07, "b1198": 0.0, "b0131": 0.0, "b3882": 0.0, "b2279": 1.642550009720907e-07, "b2286": 1.642550009720907e-07, "b2288": 1.642550009720907e-07, "b2276": 1.642550009720907e-07, "b2277": 1.642550009720907e-07, "b2283": 1.642550009720907e-07, "b2282": 1.642550009720907e-07, "b2278": 1.642550009720907e-07, "b2280": 1.642550009720907e-07, "b2287": 1.642550009720907e-07, "b2281": 1.642550009720907e-07, "b2285": 1.642550009720907e-07, "b2284": 1.642550009720907e-07, "b0126": 0.0, "b0521": 0.0, "b2296": 0.0, "b3417": 0.0, "b3416": 0.0, "b1232": 0.0, "b2143": 0.0, "b0931": 0.0, "b3169": 7.26212463528634e-10, "b3168": 7.26212463528634e-10, "b2379": 0.0, "b0032": 0.0, "b0033": 0.0, "b0207": 0.0, "b0573": 0.0, "b0572": 0.0, "b0575": 0.0, "b0574": 0.0, "b0115": 9.929005212730743e-08, "b0114": 9.929005212730743e-08, "b2964": 0.0, "b2963": 0.0, "b2418": 0.0, "b2930": 0.0, "b1216": 0.0, "b0524": 3.358344187706747e-11, "b2781": 0.0, "b2045": 0.0, "b1199": 0.0, "b1200": 0.0, "b1817": 0.0, "b1819": 0.0, "b1818": 0.0, "b3384": 3.357346883657245e-07, "b3969": 0.0, "b3968": 0.0, "b3970": 0.0, "b3971": 0.0, "b0014": 3.442596881003002e-11, "b0015": 3.442596881003002e-11, "b1528": 0.0, "b2935": 0.0, "b0337": 0.0, "b0336": 0.0, "b3545": 1.078276292771202e-05, "b2183": 3.000306311828842e-12, "b3359": 2.360770715942083e-08, "b2049": 0.0, "b2048": 0.0, "b2052": 0.0, "b2053": 0.0, "b2051": 0.0, "b2530": 4.0938848472992715e-11, "b2528": 4.0938848472992715e-11, "b2529": 4.0938848472992715e-11, "b2162": 0.0, "b3758": 0.0, "b3759": 0.0, "b3756": 0.0, "b3757": 0.0, "b3761": 9.456245414080009e-06, "b3760": 2.4767021019324223e-05, "b2470": 0.0, "b0411": 0.0, "b4383": 2.5742484569873763e-08, "b4384": 2.5742484569873763e-08, "b4019": 0.0, "b3770": 5.770604841086498e-07, "b3771": 5.770604841086498e-07, "b3772": 5.770604841086498e-07, "b0932": 0.0, "b1241": 0.0, "b4134": 1.4195880744172347e-05, "b3744": 0.0, "b0175": 2.468403755597201e-10, "b0133": 0.0, "b0134": 0.0, "b0529": 1.1179298869845693e-07, "b4356": 0.0, "b1638": 0.0, "b1637": 1.050388637641784e-08, "b1249": 0.0, "b0212": 0.0, "b0678": 0.0, "b3543": 0.0, "b3542": 0.0, "b3541": 0.0, "b3540": 0.0, "b3544": 0.0, "b0323": 0.0, "b4072": 0.0, "b4073": 0.0, "b4070": 0.0, "b4071": 0.0, "b4370": 6.4630719586299944e-06, "b4368": 6.4630719586299944e-06, "b4369": 6.4630719586299944e-06, "b0963": 0.0, "b2038": 0.0, "b2039": 0.0, "b2037": 0.0, "b3919": 5.242204044973475e-07, "b1440": 0.0, "b1441": 0.0, "b1442": 0.0, "b1443": 0.0, "b3258": 0.0, "b4468": 0.0, "b4467": 0.0, "b2975": 0.0, "b2976": 0.0, "b2979": 0.0, "b2946": 6.000612623657684e-12, "b2947": 6.000612623657684e-12, "b2765": 1.7906661345985317e-11, "b3089": 0.0, "b1224": 0.0, "b1225": 0.0, "b1227": 0.0, "b2185": 7.699884807513516e-07, "b1006": 0.0, "b1007": 0.0, "b1008": 0.0, "b1009": 0.0, "b1012": 0.0, "b1011": 0.0, "b1010": 0.0, "b2925": 2.232493847197936e-07, "b0019": 0.0, "b0116": 5.418110962623382e-08, "b2224": 0.0, "b2221": 0.0, "b2223": 0.0, "b2222": 0.0, "b0205": 0.0, "b0204": 0.0, "b3493": 4.9751400064237955e-08, "b4069": 0.0, "b4067": 0.0, "b4208": 7.282991884211165e-10, "b3182": 0.0, "b1835": 3.000306311828842e-12, "b1223": 0.0, "b2559": 3.002648060918215e-12, "b2026": 1.1677988580132243e-06, "b2025": 1.1677988580132243e-06, "b2024": 1.1677988580132243e-06, "b2023": 1.1677988580132243e-06, "b2022": 1.1677988580132243e-06, "b4094": 1.9462942454026906e-08, "b2591": 0.0, "b2590": 0.0, "b2589": 0.0, "b0312": 0.0, "b0311": 0.0, "b0884": 6.968099713761973e-10, "b3624": 0.0, "b3623": 0.0, "b4226": 0.0, "b3951": 0.0, "b3952": 0.0, "b4260": 0.0, "b3368": 1.690473210109705e-08, "b3367": 0.0, "b3366": 0.0, "b3365": 0.0, "b0839": 0.0, "b3940": 2.414227548533411e-07, "b3939": 2.414227548533411e-07, "b0948": 6.000612623657684e-12, "b0722": 1.648341553151792e-07, "b0723": 1.648341553151792e-07, "b0721": 1.648341553151792e-07, "b0724": 1.648341553151792e-07, "b0967": 6.000612623657684e-12, "b3679": 0.0, "b0314": 0.0, "b3196": 3.8466059046117765e-09, "b3197": 3.8466059046117765e-09, "b1866": 2.0689778611610106e-08, "b3006": 1.2495103589093405e-17, "b3005": 1.2495103589093405e-17, "b0058": 4.585728206178871e-12, "b1764": 0.0, "b0386": 8.506864641326572e-07, "b2797": 0.0, "b2796": 0.0, "b2210": 0.0, "b2234": 0.0, "b2235": 0.0, "b1207": 8.902127251743924e-08, "b0969": 3.260657674785397e-12, "b0775": 0.0, "b0777": 0.0, "b0776": 0.0, "b0778": 0.0, "b0767": 4.1188086292266305e-07, "b0125": 0.0, "b2599": 3.6830616238157447e-07, "b0406": 2.4827344125820616e-11, "b0201": 0.0, "b0203": 0.0, "b0202": 0.0, "b0222": 0.0, "b3198": 5.142565191918867e-08, "b3199": 5.142565191918867e-08, "b4358": 0.0, "b0746": 2.9976256384499886e-05, "b0747": 2.9976256384499886e-05, "b3816": 0.0, "b1849": 0.0, "b1269": 3.000306311828842e-12, "b4111": 0.0, "b0008": 0.0, "b0124": 0.0, "b2938": 0.0, "b4371": 3.000306311828842e-12, "b3909": 0.0, "b1602": 0.0, "b1603": 0.0, "b2960": 1.9724906940145854e-11, "b3164": 2.6352451199685755e-10, "b4214": 6.815945495650185e-07, "b0381": 1.7884545370483672e-09, "b3625": 0.0, "b0405": 4.137890687636769e-12, "b1480": 7.699884807513516e-07, "b1693": 3.488327648744724e-07, "b1692": 3.488327648744724e-07, "b0353": 0.0, "b1114": 2.145301655447472e-11, "b4394": 0.0, "b0748": 1.1984324529104277e-05, "b2465": 1.7703308639112076e-08, "b2464": 0.0, "b2215": 0.0, "b0180": 5.920036461682192e-08, "b2891": 1.9853201510258484e-08, "b1270": 5.339601797173832e-11, "b4322": 0.0, "b4323": 0.0, "b2507": 2.0040641113005668e-07, "b2508": 2.0040641113005668e-07, "b3200": 6.905263049108829e-08, "b3201": 6.905263049108829e-08, "b1126": 0.0, "b1125": 0.0, "b1124": 0.0, "b1123": 0.0, "b2133": 0.0, "b4374": 8.721024108700278e-14, "b3693": 0.0, "b4477": 0.0, "b3691": 0.0, "b4478": 0.0, "b0749": 0.0, "b2585": 2.1752759871885468e-09, "b3461": 3.267908222810282e-11, "b3389": 3.357346883657245e-07, "b3390": 3.357346883657245e-07, "b3385": 3.357346883657245e-07, "b3386": 3.357346883657245e-07, "b3278": 2.3307588514185863e-05, "b3275": 2.3307588514185863e-05, "b3274": 2.3307588514185863e-05, "b3277": 2.3307588514185863e-05, "b3276": 2.3307588514185863e-05, "b3273": 2.3307588514185863e-05, "b3272": 2.3307588514185863e-05, "b0929": 0.0, "b3749": 0.0, "b3748": 0.0, "b3752": 0.0, "b3750": 0.0, "b3751": 0.0, "b1415": 0.0, "b3893": 0.0, "b3892": 0.0, "b3894": 0.0, "b4213": 0.0, "b3835": 0.0, "b3833": 0.0, "b4084": 0.0, "b3915": 0.0, "b0854": 0.0, "b0855": 0.0, "b0856": 0.0, "b0857": 0.0, "b2411": 0.0, "b3093": 0.0, "b0751": 5.1685066212186747e-08, "b0750": 5.1685066212186747e-08, "b1278": 0.0, "b4375": 6.968099713761973e-10, "b1015": 0.0, "b1453": 0.0, "b3409": 0.0, "b0613": 0.0, "b0616": 0.0, "b0617": 0.0, "b0615": 0.0, "b0356": 0.0, "b0355": 0.0, "b0752": 0.0, "b3917": 0.0, "b4293": 0.0, "b2501": 5.230158599602853e-07, "b2502": 5.230158599602853e-07, "b2785": 3.000306311828842e-12, "b0383": 0.0, "b1197": 0.0, "b0197": 0.0, "b0199": 0.0, "b0198": 0.0, "b3907": 0.0, "b3430": 8.896893082748923e-09, "b2587": 0.0, "b0586": 0.0, "b0585": 0.0, "b2913": 1.0048068269326917e-08, "b0576": 0.0, "b0907": 6.816282415995433e-07, "b2890": 1.9853201510258484e-08, "b4227": 0.0, "b4230": 0.0, "b4485": 0.0, "b4231": 0.0, "b1852": 4.4235643874728326e-08, "b2791": 3.8656459637559585e-12, "b4036": 0.0, "b4035": 0.0, "b1054": 0.0, "b0347": 9.200084482106553e-12, "b0348": 9.200084482106553e-12, "b0349": 9.200084482106553e-12, "b0352": 9.200084482106553e-12, "b0351": 9.200084482106553e-12, "b0350": 9.200084482106553e-12, "b2594": 9.00091893548652e-12, "b1854": 0.0, "b3451": 0.0, "b3450": 0.0, "b3453": 0.0, "b3449": 0.0, "b3452": 0.0, "b3181": 2.145301655447472e-11, "b1131": 1.3934041237684166e-07, "b1288": 0.0, "b2965": 0.0, "b0243": 5.886125502188986e-07, "b0242": 5.886125502188986e-07, "b1193": 0.0, "b3290": 0.0, "b0860": 0.0, "b3706": 6.5435075304631915e-12, "b0181": 5.920036461682192e-08, "b0179": 9.950872023448116e-08, "b4242": 0.0, "b2476": 1.6965668364809156e-09, "b3202": 1.2340798906206579e-11, "b1286": 0.0, "b3114": 3.421655646421421e-08, "b3115": 3.421655646421421e-08, "b3116": 3.421655646421421e-08, "b3117": 3.421655646421421e-08, "b4471": 3.421655646421421e-08, "b1723": 4.4917420516279174e-07, "b0709": 0.0, "b2794": 1.5444402197642393e-07, "b2103": 1.6879349250072386e-09, "b2104": 1.6879349250072386e-09, "b2154": 0.0, "b0090": 8.502268858073299e-08, "b0091": 8.502268858073299e-08, "b0092": 8.502268858073299e-08, "b0088": 8.502268858073299e-08, "b0087": 8.502268858073299e-08, "b0086": 8.502268858073299e-08, "b0085": 8.502268858073299e-08, "b0084": 8.502268858073299e-08, "b0082": 0.0, "b4006": 2.5895606786918197e-07, "b4005": 2.5895606786918197e-07, "b1291": 0.0, "b3619": 0.0, "b3622": 0.0, "b3620": 0.0, "b3621": 0.0, "b1651": 0.0, "b0997": 0.0, "b0996": 0.0, "b2232": 0.0, "b4138": 0.0, "b3824": 0.0, "b0766": 0.0, "b0221": 3.982715019626814e-08, "b2557": 3.484699918975174e-08, "b0591": 0.0, "b4239": 0.0, "b4240": 0.0, "b1444": 0.0, "b4382": 6.493521459533871e-14, "b4180": 6.000612623657684e-12, "b1804": 0.0, "b4132": 0.0, "b2987": 0.0, "b2500": 4.0459357058674245e-07, "b2499": 4.0459357058674245e-07, "b3517": 0.0, "b1297": 1.2913290437717308e-08, "b0061": 0.0, "b0063": 0.0, "b0062": 0.0, "b3546": 0.0, "b2801": 0.0, "b2803": 0.0, "b2802": 0.0, "b1761": 1.4474960467107239e-08, "b1805": 0.0, "b0369": 1.697218587755719e-12, "b4123": 0.0, "b3167": 2.8468312650991922e-11, "b3166": 2.8468312650991922e-11, "b0451": 1.3389931329760185e-07, "b1298": 0.0, "b3289": 3.000306311828842e-12, "b2988": 0.0, "b3846": 6.781228065661258e-09, "b3845": 6.781228065661258e-09, "b2810": 0.0, "b2811": 0.0, "b1385": 0.0, "b3829": 6.128845503570979e-09, "b4233": 0.0, "b0077": 6.024096474046465e-08, "b0078": 6.024096474046465e-08, "b0238": 3.201528468428393e-08, "b2251": 2.619178813928709e-09, "b3179": 3.000306311828842e-12, "b1062": 1.3219077187868013e-09, "b3578": 0.0, "b3579": 0.0, "b3577": 0.0, "b3575": 0.0, "b3583": 0.0, "b3581": 0.0, "b3580": 0.0, "b1302": 0.0, "b1301": 0.0, "b1300": 0.0, "b1662": 6.031970133989413e-11, "b2240": 0.0, "b2239": 0.0, "b3666": 0.0, "b3639": 0.0, "b3946": 0.0, "b3945": 0.0, "b2041": 0.0, "b2040": 0.0, "b3967": 1.7493963948676936e-08, "b3966": 1.7493963948676936e-08, "b1855": 0.0, "b0807": 3.000306311828842e-12, "b0945": 2.9728887971806646e-08, "b3605": 0.0, "b3603": 0.0, "b3941": 1.661910467760239e-06, "b2441": 0.0, "b2440": 0.0, "b4119": 0.0, "b4120": 0.0, "b4022": 3.000306311828842e-12, "b2258": 0.0, "b2253": 0.0, "b2254": 0.0, "b2255": 0.0, "b2256": 0.0, "b2257": 0.0, "b4544": 0.0, "b1211": 4.449904531920501e-13, "b1210": 4.449904531920501e-13, "b0825": 0.0, "b2813": 0.0, "b3930": 0.0, "b1922": 1.1605191411782788e-11, "b2615": 5.885655485197579e-17, "b1089": 7.699884807513516e-07, "b1319": 0.0, "b2388": 1.5752321793352805e-07, "b0805": 0.0, "b1033": 0.0, "b3903": 0.0, "b3902": 0.0, "b3904": 0.0, "b1621": 9.78749568642778e-09, "b1622": 9.78749568642778e-09, "b4390": 0.0, "b1652": 1.4411590594350516e-10, "b3936": 7.699884807513516e-07, "b3447": 0.0, "b3345": 6.521315349570794e-12, "b3344": 6.521315349570794e-12, "b3343": 6.521315349570794e-12, "b0789": 0.0, "b1871": 4.111712088211452e-12, "b1870": 4.111712088211452e-12, "b3740": 6.5435075304631915e-12, "b4014": 4.675707117616103e-12, "b4015": 4.675707117616103e-12, "b3957": 7.679209753949437e-07, "b2708": 0.0, "b2704": 0.0, "b2705": 0.0, "b2702": 0.0, "b2703": 0.0, "b2414": 1.8566087830905695e-08, "b1865": 0.0, "b3642": 2.807841169895107e-08, "b1102": 0.0, "b3653": 0.0, "b4392": 0.0, "b3432": 0.0, "b3431": 0.0, "b0048": 2.439622705884813e-09, "b4088": 0.0, "b4087": 0.0, "b4086": 0.0, "b4085": 0.0, "b3908": 0.0, "b1326": 0.0, "b1876": 1.0462006210335635e-08, "b2114": 1.1101647932195968e-08, "b3831": 1.2939148655833527e-13, "b1740": 8.455256087360296e-07, "b3988": 7.699884807513516e-07, "b3987": 7.699884807513516e-07, "b3985": 7.699884807513516e-07, "b3783": 1.1001916476466882e-10, "b1654": 0.0, "b1679": 0.0, "b1684": 0.0, "b1682": 0.0, "b1683": 0.0, "b1680": 0.0, "b1681": 0.0, "b2156": 0.0, "b3012": 0.0, "b4262": 3.452631524554414e-08, "b4261": 3.452631524554414e-08, "b3350": 0.0, "b1246": 0.0, "b1247": 0.0, "b1244": 0.0, "b1245": 0.0, "b1243": 0.0, "b2800": 0.0, "b2799": 0.0, "b3231": 7.700052227438176e-07, "b3230": 7.700052227438176e-07, "b3553": 0.0, "b0477": 0.0, "b3974": 0.0, "b0112": 0.0, "b2268": 0.0, "b1469": 0.0, "b4219": 0.0, "b1814": 0.0, "b1133": 3.260657674785397e-12, "b3972": 1.0561454810363396e-08, "b1281": 2.3405968616772602e-07, "b3299": 7.699884807513516e-07, "b3310": 7.699884807513516e-07, "b3301": 7.699884807513516e-07, "b3303": 7.699884807513516e-07, "b3302": 7.699884807513516e-07, "b3305": 7.699884807513516e-07, "b3304": 7.699884807513516e-07, "b3307": 7.699884807513516e-07, "b3306": 7.699884807513516e-07, "b3309": 7.699884807513516e-07, "b3308": 7.699884807513516e-07, "b0104": 0.0, "b3747": 2.4228923163752868e-12, "b3958": 2.229366765107653e-06, "b3959": 2.229366765107653e-06, "b3960": 2.229366765107653e-06, "b1264": 7.564269873467867e-07, "b1260": 7.564269873467867e-07, "b1261": 7.564269873467867e-07, "b1262": 7.564269873467867e-07, "b1263": 7.564269873467867e-07, "b1329": 0.0, "b3807": 0.0, "b3571": 0.0, "b3470": 3.260657674785397e-12, "b3186": 7.699884807513516e-07, "b3185": 7.699884807513516e-07, "b0273": 0.0, "b0007": 0.0, "b1850": 6.186198077729291e-07, "b3617": 0.0, "b3616": 0.0, "b4041": 4.750941178404509e-09, "b3588": 0.0, "b1982": 0.0, "b1584": 0.0, "b3996": 6.390947148510239e-14, "b3997": 6.390947148510239e-14, "b0099": 0.0, "b4254": 2.843108178237474e-08, "b0009": 0.0, "b2868": 4.916114500360332e-09, "b2867": 4.916114500360332e-09, "b2866": 4.916114500360332e-09, "b0261": 0.0, "b0260": 0.0, "b2806": 3.000306311828842e-12, "b3704": 7.699884807513516e-07, "b3703": 7.699884807513516e-07, "b1613": 0.0, "b2575": 1.0744064768549344e-12, "b2416": 2.9490987262978403e-07, "b2415": 2.9490987262978403e-07, "b3565": 0.0, "b3564": 0.0, "b2614": 3.442596881003002e-11, "b1250": 0.0, "b2435": 0.0, "b2436": 8.51863573254559e-14, "b1059": 0.0, "b1851": 1.943481522928553e-08, "b2573": 3.8443304249892406e-11, "b1296": 0.0, "b0813": 0.0, "b2697": 7.672097079242717e-08, "b3018": 2.6420787903157615e-10, "b3857": 0.0, "b3856": 0.0, "b3572": 0.0, "b2835": 1.3347711339890063e-08, "b2836": 1.3347711339890063e-08, "b0401": 0.0, "b3403": 0.0, "b3779": 0.0, "b1592": 0.0, "b2601": 3.383332637110444e-08, "b2600": 3.383332637110444e-08, "b2552": 0.0, "b0679": 0.0, "b2297": 0.0, "b0340": 4.836928499763156e-08, "b0341": 0.0, "b0339": 4.836928499763156e-08, "b3380": 0.0, "b3649": 2.145301655447472e-11, "b3651": 2.145301655447472e-11, "b3650": 2.145301655447472e-11, "b1912": 0.0, "b3780": 1.7568300799790502e-10, "b0754": 0.0, "b2578": 0.0, "b2710": 0.0, "b1773": 0.0, "b3781": 0.0, "b1473": 0.0, "b4025": 5.177522987693361e-09, "b2943": 1.1805200718142797e-07, "b1064": 0.0, "b0185": 1.1995298567729152e-08, "b0169": 7.699884807513516e-07, "b0170": 7.699884807513516e-07, "b0688": 0.0, "b2392": 0.0, "b3640": 0.0, "b3794": 0.0, "b4481": 0.0, "b3789": 0.0, "b3788": 0.0, "b3785": 0.0, "b3784": 0.0, "b3787": 0.0, "b3786": 0.0, "b3792": 0.0, "b3793": 0.0, "b3790": 0.0, "b3791": 0.0, "b0822": 0.0, "b0474": 2.0321531868242706e-06, "b3128": 0.0, "b2324": 3.2717537652315958e-12, "b2582": 0.0, "b2458": 0.0, "b1873": 0.0, "b1872": 0.0, "b2423": 0.0, "b2422": 0.0, "b2421": 0.0, "b2425": 0.0, "b2424": 0.0, "b1344": 1.311684038506222e-12, "b4200": 7.699884807513516e-07, "b4203": 7.699884807513516e-07, "b4202": 7.699884807513516e-07, "b2914": 0.0, "b3630": 0.0, "b3626": 0.0, "b3627": 0.0, "b3631": 0.0, "b3632": 0.0, "b3628": 0.0, "b3629": 0.0, "b3256": 1.1995298567729152e-08, "b3255": 1.1995298567729152e-08, "b1759": 0.0, "b1208": 8.902127251743924e-08, "b0928": 4.375874487074671e-08, "b2787": 0.0, "b2788": 0.0, "b2789": 0.0, "b0484": 0.0, "b0414": 5.0082170546667625e-08, "b0415": 5.0082170546667625e-08, "b0416": 5.0082170546667625e-08, "b0417": 5.0082170546667625e-08, "b0418": 5.0082170546667625e-08, "b0604": 0.0, "b1478": 0.0, "b4245": 4.111582663432614e-08, "b4244": 4.111582663432614e-08, "b1919": 0.0, "b3729": 5.951172430731224e-08, "b3730": 5.951172430731224e-08, "b0388": 0.0, "b1778": 0.0, "b1069": 3.4413163107585913e-10, "b0908": 6.816282415995433e-07, "b0444": 1.1584058034127567e-07, "b2751": 3.0104275640976007e-07, "b2750": 3.0104275640976007e-07, "b2752": 3.0104275640976007e-07, "b3321": 7.700052227438176e-07, "b3320": 7.700052227438176e-07, "b3312": 7.700052227438176e-07, "b3313": 7.700052227438176e-07, "b3311": 7.700052227438176e-07, "b3316": 7.700052227438176e-07, "b3317": 7.700052227438176e-07, "b3314": 7.700052227438176e-07, "b3315": 7.700052227438176e-07, "b3318": 7.700052227438176e-07, "b3319": 7.700052227438176e-07, "b0731": 0.0, "b0732": 0.0, "b2480": 0.0, "b0485": 0.0, "b3397": 0.0, "b2463": 0.0, "b2316": 1.1995298567729152e-08, "b0829": 0.0, "b0828": 0.0, "b0830": 0.0, "b0831": 0.0, "b0832": 0.0, "b1479": 0.0, "b0206": 1.896170097387331e-05, "b2841": 0.0, "b0425": 0.0, "b4090": 1.8234640081265718e-07, "b0123": 0.0, "b2407": 0.0, "b2406": 0.0, "b3559": 2.9211570363684047e-08, "b3560": 2.9211570363684047e-08, "b4053": 2.6903756592890694e-09, "b2303": 0.0, "b2393": 0.0, "b3341": 7.699884807513516e-07, "b3342": 7.699884807513516e-07, "b3433": 1.6695023746521687e-09, "b2490": 0.0, "b2492": 0.0, "b2489": 0.0, "b2488": 0.0, "b2485": 0.0, "b2484": 0.0, "b2487": 0.0, "b2486": 0.0, "b2481": 0.0, "b2483": 0.0, "b2482": 0.0, "b2134": 0.0, "b1002": 0.0, "b0463": 0.0, "b3918": 0.0, "b0368": 0.0, "b0366": 0.0, "b0367": 0.0, "b0365": 0.0, "b1086": 9.00091893548652e-12, "b3809": 1.408773654129966e-07, "b3297": 7.700052227438176e-07, "b3296": 7.700052227438176e-07, "b3295": 7.700052227438176e-07, "b3294": 7.700052227438176e-07, "b3298": 7.700052227438176e-07, "b0774": 0.0, "b1781": 0.0, "b0030": 0.0, "b0120": 0.0, "b0121": 0.0, "b3146": 3.000306311828842e-12, "b2763": 2.817570369169685e-07, "b2764": 2.817570369169685e-07, "b2746": 7.921056528732843e-08, "b2747": 7.921056528732843e-08, "b3266": 0.0, "b3265": 0.0, "b0446": 0.0, "b1215": 3.598108622339451e-10, "b1096": 7.365546064955615e-09, "b1098": 7.365546064955615e-09, "b4031": 0.0, "b2607": 7.699884807513516e-07, "b2606": 7.699884807513516e-07, "b2609": 7.699884807513516e-07, "b2608": 7.699884807513516e-07, "b0433": 0.0, "b1236": 0.0, "b0612": 0.0, "b1463": 0.0, "b2467": 0.0, "b3803": 8.034948304688856e-13, "b3804": 8.034948304688856e-13, "b3805": 8.034948304688856e-13, "b1600": 0.0, "b1599": 0.0, "b2155": 0.0, "b3607": 1.0507120408458213e-07, "b0692": 0.0, "b0693": 0.0, "b0837": 0.0, "b2677": 0.0, "b2678": 0.0, "b2679": 0.0, "b0680": 7.89924822142837e-09, "b2315": 0.0, "b2540": 0.0, "b2541": 0.0, "b2542": 0.0, "b2539": 0.0, "b2538": 0.0, "b1107": 0.0, "b1106": 0.0, "b2170": 0.0, "b1927": 0.0, "b4117": 0.0, "b3028": 0.0, "b2745": 1.756710039433465e-12, "b0182": 2.2745530120676477e-09, "b0216": 0.0, "b0047": 0.0, "b2344": 0.0, "b2132": 0.0, "b0394": 0.0, "b4289": 0.0, "b4288": 0.0, "b4290": 0.0, "b4291": 0.0, "b4287": 0.0, "b4042": 0.0, "b2895": 0.0, "b3406": 2.145301655447472e-11, "b3962": 0.0, "b3029": 0.0, "b0244": 8.766136145942956e-06, "b2035": 0.0, "b2036": 0.0, "b2021": 1.1677988580132243e-06, "b2020": 1.1677988580132243e-06, "b2019": 1.1677988580132243e-06, "b3867": 0.0, "b3281": 7.1236303613121745e-12, "b3282": 7.1236303613121745e-12, "b4079": 0.0, "b3982": 2.145301655447472e-11, "b2901": 0.0, "b1606": 0.0, "b1605": 0.0, "b0110": 0.0, "b2514": 8.509679943004032e-09, "b0536": 2.470835489387362e-07, "b0864": 0.0, "b0861": 0.0, "b0863": 0.0, "b0862": 0.0, "b0522": 5.908720263969016e-07, "b0523": 5.908720263969016e-07, "b2328": 5.886637274212927e-07, "b2329": 5.886637274212927e-07, "b2526": 4.562908216539031e-12, "b2527": 4.562908216539031e-12, "b3821": 0.0, "b4381": 0.0, "b2724": 0.0, "b2720": 0.0, "b2722": 0.0, "b2723": 0.0, "b2719": 0.0, "b2721": 0.0, "b3034": 0.0, "b2744": 1.600966668814981e-08, "b3590": 0.0, "b3591": 0.0, "b3526": 0.0, "b3396": 0.0, "b1732": 0.0, "b0849": 0.0, "b1859": 0.0, "b1858": 0.0, "b0744": 0.0, "b0745": 0.0, "b0743": 0.0, "b1767": 0.0, "b1768": 0.0, "b2558": 0.0, "b3469": 0.0, "b2032": 0.0, "b2033": 0.0, "b2034": 0.0, "b4395": 1.261896532030713e-06, "b3465": 3.000306311828842e-12, "b1665": 1.543227909199702e-05, "b1666": 1.543227909199702e-05, "b1363": 0.0, "b2140": 5.6728332447144145e-11, "b2521": 0.0, "b3503": 0.0, "b3502": 0.0, "b0578": 0.0, "b4232": 0.0, "b3073": 0.0, "b1119": 0.0, "b4049": 0.0, "b0755": 0.0, "b3823": 0.0, "b0974": 0.0, "b0973": 0.0, "b0972": 0.0, "b3001": 0.0, "b1857": 0.0, "b0067": 0.0, "b0066": 0.0, "b0068": 0.0, "b3994": 3.9444795628755037e-13, "b4407": 3.9444795628755037e-13, "b3990": 3.9444795628755037e-13, "b3991": 3.9444795628755037e-13, "b3992": 3.9444795628755037e-13, "b3993": 3.9444795628755037e-13, "b3040": 5.497950879079379e-11, "b0505": 0.0, "b2189": 2.089416111277571e-06, "b0859": 3.000306311828842e-12, "b3709": 0.0, "b3708": 0.0, "b3956": 1.4961921297202935e-07, "b3041": 2.0380457254498153e-07, "b2323": 5.60504602526713e-09, "b1238": 9.228294238026136e-14, "b4268": 0.0, "b0628": 0.0, "b2474": 7.354001889873807e-13, "b3825": 0.0, "b3826": 0.0, "b2997": 0.0, "b2996": 0.0, "b2995": 0.0, "b2994": 0.0, "b0151": 0.0, "b0150": 0.0, "b0153": 0.0, "b0152": 0.0, "b2404": 0.0, "b2401": 0.0, "b2403": 0.0, "b2402": 0.0, "b2652": 1.6996551579628802e-06, "b0070": 0.0, "b0241": 0.0, "b4267": 0.0, "b4266": 0.0, "b4265": 0.0, "b1475": 0.0, "b1474": 0.0, "b1476": 0.0, "b0508": 0.0, "b0509": 0.0, "b0511": 0.0, "b0512": 0.0, "b0507": 0.0, "b0452": 3.7824840977878333e-08, "b2715": 0.0, "b3983": 7.699884807513516e-07, "b3984": 7.699884807513516e-07, "b4301": 0.0, "b2816": 0.0, "b2814": 0.0, "b2815": 0.0, "b4054": 4.0162240805328e-08, "b0025": 6.836417087751494e-09, "b3608": 3.119641807618813e-08, "b3260": 0.0, "b3059": 0.0, "b1134": 3.000306311828842e-12, "b1135": 3.000306311828842e-12, "b3176": 1.1922448921789876e-07, "b3177": 1.1922448921789876e-07, "b0736": 0.0, "b3247": 1.4411590594350516e-10, "dummy": 7.095347433759681e-05}
