# Supplementary material for: COBRAme: A computational framework for genome-scale models of metabolism and gene expression
Source: PLoS Comput Biol. 2018 Jul 5;14(7):e1006302. doi: 10.1371/journal.pcbi.1006302 (PMC6049947; doi:10.1371/journal.pcbi.1006302)
Supplement: S3 File — All results outlined in the manuscript can be reproduced by following the instructions in the README. A JSON version of iJL1678b-ME is also contained in this file. Alternatively, these scripts can be found at https://github.com/coltonlloyd/cobrame_supplement. (ZIP) [file pcbi.1006302.s003.zip › S3_File/Figure_5_flux_comparison/COBRAme_simulations/COBRAme_translation.json]

{"b0002": 0.0, "b0003": 4.2532314178252294e-05, "b0004": 9.876093622330944e-08, "b0007": 0.0, "b0008": 0.0, "b0009": 0.0, "b0014": 1.8713125048273626e-09, "b0015": 3.742625009654725e-09, "b0019": 0.0, "b0023": 8.370942764482048e-05, "b0025": 7.432222375567577e-07, "b0026": 1.2303323127692942e-06, "b0029": 9.252724601104699e-10, "b0030": 0.0, "b0031": 9.388221720897224e-06, "b0032": 0.0, "b0033": 0.0, "b0036": 0.0, "b0037": 0.0, "b0038": 0.0, "b0040": 0.0, "b0047": 0.0, "b0048": 2.652239942338481e-07, "b0049": 0.0, "b0051": 6.523576141743316e-10, "b0052": 1.800627170252188e-06, "b0058": 4.985382159215748e-10, "b0061": 0.0, "b0062": 0.0, "b0063": 0.0, "b0066": 0.0, "b0067": 0.0, "b0068": 0.0, "b0070": 0.0, "b0071": 4.377993193544372e-07, "b0072": 4.377993193544372e-07, "b0073": 1.852071010346567e-07, "b0074": 1.1483249452675445e-07, "b0077": 6.549106649329905e-06, "b0078": 6.549106649329905e-06, "b0082": 0.0, "b0084": 6.751065069819669e-08, "b0085": 3.0340822896591372e-06, "b0086": 9.236925069733005e-07, "b0087": 4.004517374042562e-09, "b0088": 9.243255939325271e-06, "b0090": 9.885655105895597e-07, "b0091": 4.130459025684796e-06, "b0092": 0.0, "b0096": 8.529721285195184e-07, "b0099": 0.0, "b0103": 0.0, "b0104": 0.0, "b0109": 1.3088812752404815e-05, "b0110": 0.0, "b0112": 0.0, "b0114": 1.0794334775360476e-05, "b0115": 1.0794334775360476e-05, "b0116": 5.8903084777938676e-06, "b0118": 0.0, "b0120": 0.0, "b0121": 0.0, "b0123": 0.0, "b0124": 0.0, "b0125": 0.0, "b0126": 0.0, "b0131": 0.0, "b0133": 0.0, "b0134": 0.0, "b0142": 0.0, "b0149": 0.0, "b0150": 0.0, "b0151": 0.0, "b0152": 0.0, "b0153": 0.0, "b0154": 3.359800976127684e-10, "b0155": 0.0, "b0156": 0.0, "b0158": 9.388738441413431e-11, "b0159": 1.25643796052119e-09, "b0160": 0.0, "b0166": 2.7584768997495706e-07, "b0168": 9.668070873304497e-10, "b0169": 8.370942764482048e-05, "b0170": 2.034865449104937e-05, "b0171": 0.0, "b0172": 4.646635163447009e-09, "b0173": 6.858171486498828e-06, "b0174": 0.0, "b0175": 2.6835293091104378e-08, "b0179": 1.0818107315539036e-05, "b0180": 0.0, "b0181": 6.435977631253864e-06, "b0182": 2.472784146097773e-07, "b0185": 1.3040709083771311e-06, "b0186": 0.0, "b0188": 6.6228082962909e-12, "b0194": 1.5872430104435774e-06, "b0197": 0.0, "b0198": 0.0, "b0199": 0.0, "b0200": 0.0, "b0207": 0.0, "b0212": 0.0, "b0221": 4.3298153556799865e-06, "b0222": 0.0, "b0237": 0.0, "b0238": 3.4805470780449604e-06, "b0241": 0.0, "b0242": 1.9955081345672946e-05, "b0243": 6.399111274405342e-05, "b0260": 0.0, "b0261": 0.0, "b0273": 0.0, "b0306": 0.0, "b0307": 0.0, "b0308": 0.0, "b0311": 0.0, "b0312": 0.0, "b0314": 0.0, "b0323": 0.0, "b0331": 0.0, "b0333": 0.0, "b0334": 0.0, "b0336": 0.0, "b0337": 0.0, "b0339": 5.258474982365939e-06, "b0340": 0.0, "b0341": 0.0, "b0343": 0.0, "b0344": 0.0, "b0347": 0.0, "b0348": 0.0, "b0349": 0.0, "b0350": 0.0, "b0351": 1.0001887372777848e-09, "b0352": 0.0, "b0353": 0.0, "b0355": 0.0, "b0356": 0.0, "b0365": 0.0, "b0366": 0.0, "b0367": 0.0, "b0368": 0.0, "b0369": 1.8451340522724098e-10, "b0381": 1.9443213685354657e-07, "b0383": 0.0, "b0386": 9.248252252845907e-05, "b0388": 0.0, "b0394": 0.0, "b0401": 0.0, "b0403": 0.0, "b0404": 0.0, "b0405": 4.4985148450650844e-10, "b0406": 2.699108907039051e-09, "b0411": 0.0, "b0414": 5.444691623933069e-06, "b0415": 9.169871747229593e-09, "b0416": 1.8201085366835618e-09, "b0417": 1.094062549914568e-07, "b0418": 0.0, "b0420": 4.161831140432295e-06, "b0421": 0.0, "b0423": 1.5220525254863515e-09, "b0425": 0.0, "b0428": 0.0, "b0429": 2.8449331199774837e-06, "b0430": 2.8449331199774837e-06, "b0431": 2.8449331199774837e-06, "b0432": 2.8449331199774837e-06, "b0433": 0.0, "b0436": 8.370942764482048e-05, "b0444": 1.2593628243567732e-05, "b0446": 0.0, "b0451": 1.4556886444897735e-05, "b0452": 4.112133971049657e-06, "b0459": 0.0, "b0462": 0.0, "b0463": 0.0, "b0469": 7.415104961088332e-08, "b0474": 0.00022092587669579763, "b0475": 7.216165771509328e-12, "b0477": 0.0, "b0480": 0.0, "b0484": 0.0, "b0485": 0.0, "b0494": 0.0, "b0505": 0.0, "b0507": 0.0, "b0508": 0.0, "b0509": 0.0, "b0511": 0.0, "b0512": 0.0, "b0514": 0.0, "b0516": 0.0, "b0517": 0.0, "b0521": 0.0, "b0522": 6.56225268272465e-06, "b0523": 6.423675207810319e-05, "b0524": 3.651029551934604e-09, "b0526": 1.9313846780700957e-07, "b0529": 1.2153593634959439e-05, "b0572": 0.0, "b0573": 0.0, "b0574": 0.0, "b0575": 0.0, "b0576": 0.0, "b0578": 0.0, "b0583": 0.0, "b0584": 0.0, "b0585": 0.0, "b0586": 0.0, "b0588": 0.0, "b0589": 0.0, "b0590": 0.0, "b0591": 0.0, "b0592": 0.0, "b0593": 0.0, "b0594": 0.0, "b0595": 0.0, "b0596": 0.0, "b0604": 0.0, "b0612": 0.0, "b0613": 0.0, "b0615": 0.0, "b0616": 0.0, "b0617": 0.0, "b0621": 0.0, "b0622": 0.0, "b0628": 0.0, "b0632": 0.0, "b0635": 0.0, "b0636": 6.523576141743307e-10, "b0638": 0.0, "b0639": 3.6926674153025904e-07, "b0642": 2.0128671258791506e-06, "b0650": 0.0, "b0651": 0.0, "b0652": 0.0, "b0653": 0.0, "b0654": 0.0, "b0655": 0.0, "b0661": 3.6033198313535e-10, "b0662": 0.0, "b0674": 1.3387955447267773e-06, "b0677": 0.0, "b0678": 0.0, "b0679": 0.0, "b0680": 8.587681036408471e-07, "b0684": 0.0, "b0688": 0.0, "b0692": 0.0, "b0693": 0.0, "b0696": 0.0, "b0697": 0.0, "b0698": 0.0, "b4513": 0.0, "b0709": 0.0, "b0720": 1.9726804602680723e-05, "b0721": 1.791997301607278e-05, "b0722": 1.791997301607278e-05, "b0723": 1.791997301607278e-05, "b0724": 1.791997301607278e-05, "b0726": 2.9588465406817758e-06, "b0727": 5.9176930813635515e-06, "b0728": 2.8563214721553774e-05, "b0729": 2.8563214721553774e-05, "b0731": 0.0, "b0732": 0.0, "b0733": 0.0, "b0734": 0.0, "b0736": 0.0, "b0750": 5.618950696749378e-06, "b0751": 0.0, "b0752": 0.0, "b0754": 0.0, "b0755": 0.0, "b0756": 0.0, "b0757": 0.0, "b0758": 0.0, "b0759": 0.0, "b0763": 0.0, "b0764": 0.0, "b0765": 0.0, "b0766": 0.0, "b0767": 4.477769753057486e-05, "b0774": 0.0, "b0775": 0.0, "b0776": 0.0, "b0777": 0.0, "b0778": 0.0, "b0781": 0.0, "b0783": 0.0, "b0784": 0.0, "b0785": 0.0, "b0789": 0.0, "b0805": 0.0, "b0807": 3.2617880708716534e-10, "b0809": 0.0, "b0810": 0.0, "b0811": 0.0, "b0813": 0.0, "b0822": 0.0, "b0825": 0.0, "b0826": 0.0, "b0827": 0.0, "b0828": 0.0, "b0829": 0.0, "b0830": 0.0, "b0831": 0.0, "b0832": 0.0, "b0837": 0.0, "b0839": 0.0, "b0841": 2.9647252452085184e-07, "b0842": 0.0, "b0849": 0.0, "b0854": 0.0, "b0855": 0.0, "b0856": 0.0, "b0857": 0.0, "b0859": 3.2617880708716534e-10, "b0860": 0.0, "b0861": 0.0, "b0862": 0.0, "b0863": 0.0, "b0864": 0.0, "b0870": 0.0, "b0871": 0.0, "b0875": 0.0, "b0884": 7.575381364690998e-08, "b0886": 0.0, "b0887": 0.0, "b0888": 1.6927008667585958e-06, "b0893": 2.0461321679999225e-06, "b0894": 0.0, "b0895": 0.0, "b0896": 0.0, "b0903": 0.0, "b0904": 0.0, "b0907": 2.771591642025692e-07, "b0908": 7.410332933184342e-05, "b0910": 1.2656399622305925e-05, "b0911": 8.370942764482048e-05, "b0914": 2.404615198471108e-08, "b0915": 2.829061424658927e-09, "b0918": 9.350507531305272e-06, "b0928": 4.757239334297017e-06, "b0929": 0.0, "b0930": 1.6220105988187643e-06, "b0931": 0.0, "b0932": 0.0, "b0933": 0.0, "b0934": 0.0, "b0935": 0.0, "b0936": 0.0, "b0937": 0.0, "b0945": 3.2319810735461503e-06, "b0948": 6.523576141743307e-10, "b0954": 0.0, "b0957": 0.0, "b0963": 0.0, "b0967": 6.523576141743307e-10, "b0968": 0.0, "b0969": 3.544829494535236e-10, "b0972": 0.0, "b0973": 0.0, "b0974": 0.0, "b0978": 0.0, "b0979": 0.0, "b0980": 0.0, "b0996": 0.0, "b0997": 0.0, "b1002": 0.0, "b1006": 0.0, "b1007": 0.0, "b1008": 0.0, "b1009": 0.0, "b1010": 0.0, "b1011": 0.0, "b1012": 0.0, "b1014": 0.0, "b1015": 0.0, "b1033": 0.0, "b1054": 0.0, "b1059": 0.0, "b1062": 1.4371142076169197e-07, "b1064": 0.0, "b1069": 3.741232835552147e-08, "b1084": 7.38072187060895e-08, "b1086": 9.785364212614955e-10, "b1089": 8.370942764482048e-05, "b1090": 0.0, "b1091": 0.0, "b1092": 1.869894162398796e-08, "b1093": 6.305907712230154e-08, "b1094": 0.0, "b1095": 0.0, "b1096": 0.0, "b1098": 8.007465836207733e-07, "b1101": 3.20611765783261e-05, "b1102": 0.0, "b1106": 0.0, "b1107": 0.0, "b1109": 0.0001108468909464557, "b1114": 2.332268315595558e-09, "b1119": 0.0, "b1123": 0.0, "b1124": 0.0, "b1125": 0.0, "b1126": 0.0, "b1131": 1.5148416449655049e-05, "b1133": 3.544829494535236e-10, "b1134": 0.0, "b1135": 3.2617880708716534e-10, "b1136": 8.303100804820622e-07, "b1185": 0.0, "b1186": 0.0, "b1189": 0.0, "b1190": 0.0, "b1192": 0.0, "b1193": 0.0, "b1197": 0.0, "b1198": 0.0, "b1199": 0.0, "b1200": 0.0, "b1206": 2.161923735649972e-08, "b1207": 7.755399616777228e-06, "b1208": 9.677962666891944e-06, "b1210": 9.015074378273705e-12, "b1211": 4.8377212225003025e-11, "b1215": 3.911689861723951e-08, "b1216": 0.0, "b1223": 0.0, "b1224": 0.0, "b1225": 0.0, "b1227": 0.0, "b1232": 0.0, "b1236": 0.0, "b1238": 1.0032555656538717e-11, "b1241": 0.0, "b1243": 0.0, "b1244": 0.0, "b1245": 0.0, "b1246": 0.0, "b1247": 0.0, "b1249": 0.0, "b1250": 0.0, "b1252": 1.3584072956326692e-15, "b1260": 3.628922780971471e-07, "b1261": 3.628922780971471e-07, "b1262": 2.6656288805332273e-05, "b1263": 8.223508760041178e-05, "b1264": 7.331000049775331e-06, "b1269": 3.2617880708716534e-10, "b1270": 5.8049571060663136e-09, "b1276": 4.052090226841371e-06, "b1277": 2.0162775876579114e-05, "b1278": 0.0, "b1281": 2.544583828670772e-05, "b1286": 0.0, "b1288": 0.0, "b1291": 0.0, "b1296": 0.0, "b1297": 1.403870549463089e-06, "b1298": 0.0, "b1300": 0.0, "b1301": 0.0, "b1302": 0.0, "b1308": 0.0, "b1319": 0.0, "b1325": 0.0, "b1326": 0.0, "b1329": 0.0, "b1344": 1.42599951634419e-10, "b1363": 0.0, "b1377": 0.0005381796864314066, "b1378": 2.4640559155967494e-07, "b1380": 0.0, "b1385": 0.0, "b1386": 0.0, "b1387": 0.0, "b1388": 0.0, "b1389": 0.0, "b1390": 0.0, "b1392": 0.0, "b1393": 0.0, "b1394": 0.0, "b1395": 0.0, "b1397": 0.0, "b1398": 0.0, "b1415": 0.0, "b1440": 0.0, "b1441": 0.0, "b1442": 0.0, "b1443": 0.0, "b1444": 0.0, "b1453": 0.0, "b1463": 0.0, "b1465": 0.0, "b1467": 0.0, "b1468": 0.0, "b1469": 0.0, "b1473": 0.0, "b1474": 0.0, "b1475": 0.0, "b1476": 0.0, "b1478": 0.0, "b1479": 0.0, "b1480": 8.370942764482048e-05, "b1483": 0.0, "b1484": 0.0, "b1485": 0.0, "b1486": 0.0, "b1487": 0.0, "b1488": 0.0, "b1489": 0.0, "b1492": 0.0, "b1493": 0.0, "b1519": 0.0, "b1521": 0.0, "b1524": 0.0, "b1525": 0.0, "b1528": 0.0, "b1533": 0.0, "b1539": 0.0, "b1584": 0.0, "b1587": 0.0, "b1588": 0.0, "b1589": 0.0, "b1590": 0.0, "b1592": 0.0, "b1599": 0.0, "b1600": 0.0, "b1602": 0.0, "b1603": 0.0, "b1605": 0.0, "b1606": 0.0, "b1611": 0.0, "b1612": 8.901129835095056e-06, "b1613": 0.0, "b1621": 0.0, "b1622": 1.0640492454998078e-06, "b1623": 0.0, "b1634": 0.0, "b1636": 0.0, "b1637": 1.1419317802756899e-06, "b1638": 0.0, "b1640": 0.0, "b1646": 0.0, "b1651": 0.0, "b1652": 1.5667585038770625e-08, "b1654": 0.0, "b1656": 0.0, "b1661": 0.0, "b1662": 6.557666512026174e-09, "b1676": 0.0, "b1679": 0.0, "b1680": 0.0, "b1681": 0.0, "b1682": 0.0, "b1683": 0.0, "b1684": 0.0, "b1692": 4.329448670075042e-06, "b1693": 3.79234129099029e-05, "b1701": 0.0, "b1702": 0.0, "b1704": 0.0, "b1709": 1.8777476882826861e-10, "b1710": 0.0, "b1711": 1.8777476882826861e-10, "b1713": 1.4804589161597173e-06, "b1714": 1.4804589161597173e-06, "b1716": 8.370942764482048e-05, "b1717": 8.370942764482048e-05, "b1718": 7.575381364690998e-08, "b1719": 2.0898953831190407e-06, "b1723": 4.8832049526642827e-05, "b1732": 0.0, "b1734": 0.0, "b1740": 9.192145926295695e-05, "b1744": 0.0, "b1745": 0.0, "b1746": 0.0, "b1747": 0.0, "b1748": 0.0, "b1759": 0.0, "b1761": 1.5736477702894823e-06, "b1764": 0.0, "b1767": 0.0, "b1768": 0.0, "b1773": 0.0, "b1778": 0.0, "b1779": 5.9802972735292896e-05, "b1781": 0.0, "b1800": 0.0, "b1801": 0.0, "b1804": 0.0, "b1805": 0.0, "b1812": 0.0, "b1814": 0.0, "b1817": 0.0, "b1818": 0.0, "b1819": 0.0, "b1822": 6.523576141743307e-10, "b1835": 3.2617880708716534e-10, "b1849": 0.0, "b1850": 6.725335681371473e-05, "b1851": 2.112859217892237e-06, "b1852": 4.8090854900066856e-06, "b1854": 0.0, "b1855": 0.0, "b1857": 0.0, "b1858": 0.0, "b1859": 0.0, "b1865": 0.0, "b1866": 2.2492927738164616e-06, "b1870": 4.4700547365151755e-10, "b1871": 4.4700547365151755e-10, "b1872": 0.0, "b1873": 0.0, "b1876": 1.137378770951459e-06, "b1896": 0.0, "b1897": 0.0, "b4460": 0.0, "b1900": 0.0, "b1901": 0.0, "b1907": 0.0, "b1912": 0.0, "b1919": 0.0, "b1922": 1.2616603430754871e-09, "b1927": 0.0, "b1981": 0.0, "b1982": 0.0, "b1991": 0.0, "b1992": 0.0, "b1993": 0.0, "b2010": 0.0, "b2019": 0.00012695744995194254, "b2020": 0.00010539394578739346, "b2021": 6.392865286915284e-05, "b2022": 3.0497520549489482e-05, "b2023": 6.739262890760341e-05, "b2024": 5.7086611494109046e-05, "b2025": 6.739262890760341e-05, "b2026": 7.623908167501704e-05, "b2027": 0.0, "b2028": 0.0, "b2029": 8.544057304415944e-06, "b2032": 0.0, "b2033": 0.0, "b2034": 0.0, "b2035": 0.0, "b2036": 0.0, "b2037": 0.0, "b2038": 0.0, "b2039": 0.0, "b2040": 0.0, "b2041": 0.0, "b2045": 0.0, "b2048": 0.0, "b2049": 0.0, "b2051": 0.0, "b2052": 0.0, "b2053": 0.0, "b2065": 0.0, "b2066": 0.0, "b2091": 0.0, "b2092": 0.0, "b2093": 0.0, "b2094": 0.0, "b2095": 0.0, "b2096": 0.0, "b2097": 0.0, "b2103": 1.8350413026462786e-07, "b2104": 0.0, "b2114": 1.2069175287032996e-06, "b2128": 0.0, "b2129": 0.0, "b2130": 0.0, "b2131": 0.0, "b2132": 0.0, "b2133": 0.0, "b2134": 0.0, "b2140": 6.167230236693641e-09, "b2143": 0.0, "b2146": 0.0, "b2147": 0.0, "b2148": 0.0, "b2149": 0.0, "b2150": 0.0, "b2153": 0.00034543013967229037, "b2154": 0.0, "b2155": 0.0, "b2156": 0.0, "b2162": 0.0, "b2167": 0.0, "b2168": 0.0, "b2169": 0.0, "b2170": 0.0, "b2174": 0.0, "b2183": 3.2617880708716534e-10, "b2185": 8.370942764482048e-05, "b2197": 0.0, "b2198": 0.0, "b2199": 0.0, "b2200": 0.0, "b2201": 0.0, "b2202": 0.0, "b2203": 0.0, "b2204": 0.0, "b2205": 0.0, "b2206": 0.0, "b2210": 0.0, "b2215": 0.0, "b2221": 0.0, "b2222": 0.0, "b2223": 0.0, "b2224": 0.0, "b2232": 0.0, "b2234": 0.0, "b2235": 0.0, "b2239": 0.0, "b2240": 0.0, "b2241": 0.0, "b2242": 0.0, "b2243": 0.0, "b2251": 2.84744466825619e-07, "b2253": 0.0, "b2254": 0.0, "b2255": 0.0, "b2256": 0.0, "b2257": 0.0, "b4544": 0.0, "b2258": 0.0, "b2260": 0.0, "b2261": 0.0, "b2262": 0.0, "b2263": 0.0, "b2264": 0.0, "b2265": 0.0, "b2268": 0.0, "b2276": 1.785701015391328e-05, "b2277": 1.785701015391328e-05, "b2278": 1.785701015391328e-05, "b2279": 1.785701015391328e-05, "b2280": 1.785701015391328e-05, "b2281": 1.785701015391328e-05, "b2282": 1.785701015391328e-05, "b2283": 1.785701015391328e-05, "b2284": 1.785701015391328e-05, "b2285": 1.785701015391328e-05, "b2286": 1.785701015391328e-05, "b2287": 1.785701015391328e-05, "b2288": 1.785701015391328e-05, "b2290": 4.884279179211919e-06, "b2291": 0.0, "b2296": 0.0, "b2297": 0.0, "b2303": 0.0, "b2306": 0.0, "b2307": 0.0, "b2308": 0.0, "b2309": 0.0, "b2310": 0.0, "b2311": 0.0, "b2312": 4.046765509110048e-06, "b2315": 0.0, "b2316": 1.3040709083771311e-06, "b2318": 2.959477655071792e-09, "b2320": 7.2591405544606055e-06, "b2323": 6.093535246659129e-07, "b2324": 3.556892627991987e-10, "b2328": 0.0, "b2329": 6.399667648224948e-05, "b2341": 1.9715674193674223e-05, "b2342": 1.4395610193948162e-05, "b2344": 0.0, "b2366": 0.0, "b2373": 0.0, "b2374": 0.0, "b2378": 0.0, "b2379": 0.0, "b2388": 1.7125163224674397e-05, "b2392": 0.0, "b2393": 0.0, "b2400": 1.2605441682542077e-06, "b2406": 0.0, "b2407": 0.0, "b2411": 0.0, "b2414": 2.018415372152117e-06, "b2415": 1.603058828916305e-05, "b2416": 3.20611765783261e-05, "b2417": 1.603058828916305e-05, "b2418": 0.0, "b2421": 0.0, "b2422": 0.0, "b2423": 0.0, "b2424": 0.0, "b2425": 0.0, "b2428": 0.0, "b2429": 0.0, "b2435": 0.0, "b2436": 9.261049214532105e-12, "b2440": 0.0, "b2441": 0.0, "b2458": 0.0, "b2463": 0.0, "b2464": 0.0, "b2465": 1.924618186694966e-06, "b2467": 0.0, "b2470": 0.0, "b2472": 1.2784662987094437e-05, "b2474": 7.994915566783094e-11, "b2476": 1.8444254997739705e-07, "b2478": 3.5581039367212224e-07, "b2480": 0.0, "b2481": 0.0, "b2482": 0.0, "b2483": 0.0, "b2484": 0.0, "b2485": 0.0, "b2486": 0.0, "b2487": 0.0, "b2488": 0.0, "b2489": 0.0, "b2490": 0.0, "b2492": 0.0, "b2497": 0.0, "b2498": 0.0, "b2499": 4.398545831431393e-05, "b2500": 3.6881131337467815e-06, "b2501": 5.685975749106974e-05, "b2502": 0.0, "b2507": 2.1787216810931726e-05, "b2508": 0.0, "b2514": 9.25131291281627e-07, "b2515": 6.91508483244668e-10, "b2517": 3.2617880708716534e-10, "b2518": 0.0, "b2519": 3.741232835552147e-08, "b2521": 0.0, "b2523": 0.0, "b2526": 4.960573368962837e-10, "b2527": 4.960573368962837e-10, "b2528": 0.0, "b2529": 0.0, "b2530": 4.450673821468384e-09, "b2532": 1.4537154649531974e-10, "b2533": 0.0, "b2536": 0.0, "b2538": 0.0, "b2539": 0.0, "b2540": 0.0, "b2541": 0.0, "b2542": 0.0, "b2551": 5.999615796214265e-06, "b2552": 0.0, "b2557": 3.788397398448381e-06, "b2558": 0.0, "b2559": 3.2643339073466086e-10, "b2563": 0.0, "b2564": 1.790016024061888e-05, "b2566": 6.523576141743307e-10, "b2567": 1.5667585038770625e-08, "b2573": 4.179370310051927e-09, "b2574": 2.030980388794477e-10, "b2575": 1.1680428147139752e-10, "b2578": 0.0, "b2579": 0.0, "b2582": 0.0, "b2585": 2.3648549609390434e-07, "b2587": 0.0, "b2594": 9.785364212614955e-10, "b2599": 4.004046660663994e-05, "b2600": 3.678195786879754e-06, "b2601": 3.678195786879754e-06, "b2606": 8.370942764482048e-05, "b2607": 2.562733745701007e-10, "b2608": 3.2617880708716534e-10, "b2609": 8.370942764482048e-05, "b2614": 3.742625009654725e-09, "b2615": 6.3986002946398316e-15, "b2661": 0.0, "b2662": 0.0, "b2663": 0.0, "b2675": 0.0, "b2676": 0.0, "b2677": 0.0, "b2678": 0.0, "b2679": 0.0, "b2682": 0.0, "b2683": 0.0, "b2687": 0.00022643746376723155, "b2688": 0.0, "b2690": 1.6016769607367424e-06, "b2697": 8.340733288791858e-06, "b2701": 0.0, "b2702": 0.0, "b2703": 0.0, "b2704": 0.0, "b2705": 0.0, "b2708": 0.0, "b2710": 0.0, "b2715": 0.0, "b2719": 0.0, "b2720": 0.0, "b2721": 0.0, "b2722": 0.0, "b2723": 0.0, "b2724": 0.0, "b2738": 0.0, "b2741": 1.3708036543697807e-08, "b2744": 1.7404936161403955e-06, "b2745": 1.9098102843745332e-10, "b2746": 1.4908522311110081e-06, "b2747": 8.611389974502953e-06, "b2750": 3.272791407358453e-05, "b2751": 2.777175696645655e-06, "b2752": 2.777175696645655e-06, "b2762": 2.361954628136786e-06, "b2763": 1.531563191192493e-05, "b2764": 3.063126382384986e-05, "b2765": 1.9467257105448983e-09, "b2779": 3.799493010780091e-05, "b2780": 3.2809798484270285e-05, "b2781": 0.0, "b2784": 0.0, "b2785": 3.2617880708716534e-10, "b2787": 0.0, "b2788": 0.0, "b2789": 0.0, "b2791": 4.202543533998885e-10, "b2794": 1.6790407916486003e-05, "b2796": 0.0, "b2797": 0.0, "b2799": 0.0, "b2800": 0.0, "b2801": 0.0, "b2802": 0.0, "b2803": 0.0, "b2806": 3.2617880708716534e-10, "b2810": 0.0, "b2811": 0.0, "b2813": 0.0, "b2817": 0.0, "b2818": 1.4132860989789304e-05, "b2827": 1.1270772443999774e-06, "b2835": 0.0, "b2836": 1.451098691165083e-06, "b2838": 3.3168767009930346e-05, "b2841": 0.0, "b2866": 5.344562176566609e-07, "b2867": 5.344562176566609e-07, "b2868": 5.344562176566609e-07, "b2871": 0.0, "b2874": 6.0504995868369066e-06, "b2877": 0.0, "b2882": 0.0, "b2883": 0.0, "b2889": 0.0, "b2890": 2.1583441530441445e-06, "b2891": 2.768753863385004e-09, "b2893": 0.0, "b2895": 0.0, "b2901": 0.0, "b2903": 0.0, "b2904": 0.0, "b2905": 0.0, "b2907": 0.0, "b2912": 0.0, "b2913": 1.0923774378295617e-06, "b2914": 0.0, "b2917": 0.0, "b2919": 0.0, "b2920": 0.0, "b2923": 0.0, "b2925": 2.4270594540215074e-05, "b2926": 0.00010204404576924752, "b2927": 0.0, "b2930": 0.0, "b2935": 0.0, "b2937": 0.0, "b2938": 0.0, "b2942": 5.216897663307833e-10, "b2943": 1.2834043885743192e-05, "b2946": 6.523576141743307e-10, "b2947": 0.0, "b2954": 0.0, "b2957": 0.0, "b2960": 2.1443965872005785e-09, "b2963": 0.0, "b2964": 0.0, "b2965": 0.0, "b2975": 0.0, "b2976": 0.0, "b4467": 0.0, "b4468": 0.0, "b2979": 0.0, "b2987": 0.0, "b2988": 0.0, "b2994": 0.0, "b2995": 0.0, "b2996": 0.0, "b2997": 0.0, "b3001": 0.0, "b3005": 1.3584072956326692e-15, "b3006": 1.3584072956326692e-15, "b3008": 0.0, "b3012": 0.0, "b3018": 2.8723404162363353e-08, "b3028": 0.0, "b3029": 0.0, "b3034": 0.0, "b3035": 0.0, "b3040": 5.977106577724145e-09, "b3041": 2.215664850270262e-05, "b3052": 0.0, "b3057": 0.0, "b3058": 0.0, "b3059": 0.0, "b3061": 0.0, "b3062": 0.0, "b3063": 0.0, "b3065": 8.370942764482048e-05, "b3067": 4.595087777606795e-06, "b3073": 0.0, "b3084": 3.2617880708716534e-10, "b3089": 0.0, "b3091": 0.0, "b3092": 0.0, "b3093": 0.0, "b4471": 0.0, "b3114": 8.874702396811345e-07, "b3115": 0.0, "b3116": 0.0, "b3117": 3.7198587111343953e-06, "b3124": 0.0, "b3125": 0.0, "b3126": 0.0, "b3127": 0.0, "b3128": 0.0, "b3132": 0.0, "b3137": 0.0, "b3146": 3.2617880708716534e-10, "b3161": 0.0, "b3164": 2.8649111799844093e-08, "b3165": 8.370942764482048e-05, "b3166": 3.0949374147817768e-09, "b3167": 3.2617880708716534e-10, "b3168": 7.89503105438637e-08, "b3169": 2.332268315595558e-09, "b3172": 7.512323342097276e-08, "b3176": 1.2961510468231584e-05, "b3177": 0.0, "b3179": 3.2617880708716534e-10, "b3181": 2.332268315595558e-09, "b3182": 0.0, "b3185": 8.370942764482048e-05, "b3186": 8.370942764482048e-05, "b3187": 0.0, "b3189": 6.259509703988625e-06, "b3196": 0.0, "b3197": 4.1818441015641587e-07, "b3198": 5.590748428101716e-06, "b3199": 3.753534189328282e-06, "b3200": 3.753534189328282e-06, "b3201": 7.507068378656564e-06, "b3202": 1.3416320359888267e-09, "b3212": 0.0, "b3213": 0.0, "b3222": 0.0, "b3223": 0.0, "b3224": 0.0, "b3225": 0.0, "b3230": 8.370942764482048e-05, "b3231": 8.371124775335718e-05, "b3236": 3.288523098732964e-05, "b3247": 1.5667585038770625e-08, "b3255": 1.3040709083771311e-06, "b3256": 1.3040709083771311e-06, "b3258": 0.0, "b3260": 0.0, "b3265": 0.0, "b3266": 0.0, "b3281": 0.0, "b3282": 7.744466770682415e-10, "b3287": 4.829360136030799e-09, "b3288": 3.1964968969536627e-09, "b3289": 3.2617880708716534e-10, "b3290": 0.0, "b3294": 8.370942764482048e-05, "b3295": 9.238262377559334e-06, "b3296": 8.371124775335718e-05, "b3297": 8.370942764482048e-05, "b3298": 8.370942764482048e-05, "b3299": 8.370942764482048e-05, "b3301": 8.370942764482048e-05, "b3302": 8.370942764482048e-05, "b3303": 8.370942764482048e-05, "b3304": 8.370942764482048e-05, "b3305": 8.370942764482048e-05, "b3306": 8.370942764482048e-05, "b3307": 8.370942764482048e-05, "b3308": 8.370942764482048e-05, "b3309": 8.370942764482048e-05, "b3310": 8.370942764482048e-05, "b3311": 8.370942764482048e-05, "b3312": 8.370942764482048e-05, "b3313": 8.370942764482048e-05, "b3314": 8.370942764482048e-05, "b3315": 8.370942764482048e-05, "b3316": 8.370942764482048e-05, "b3317": 8.370942764482048e-05, "b3318": 8.370942764482048e-05, "b3319": 8.371124775335718e-05, "b3320": 8.371124775335718e-05, "b3321": 8.371124775335718e-05, "b3339": 2.0348654491049365e-05, "b3340": 2.034865449104937e-05, "b3341": 8.370942764482048e-05, "b3342": 8.370942764482048e-05, "b3343": 7.089658989070472e-10, "b3344": 7.089658989070472e-10, "b3345": 7.089658989070472e-10, "b3350": 0.0, "b3359": 2.566515868384541e-06, "b3360": 0.0, "b3365": 0.0, "b3366": 0.0, "b3367": 0.0, "b3368": 1.837800803579585e-06, "b3370": 0.0, "b3371": 0.0, "b4474": 0.0, "b3374": 0.0, "b3380": 0.0, "b3384": 4.864048960917259e-07, "b3385": 0.0, "b3386": 0.0, "b3389": 3.649945331153921e-05, "b3390": 5.176338695401129e-06, "b3396": 0.0, "b3397": 0.0, "b3403": 0.0, "b3406": 2.332268315595558e-09, "b3409": 0.0, "b3412": 0.0, "b3415": 0.0, "b3416": 0.0, "b3417": 0.0, "b3425": 0.0, "b3426": 0.0, "b3428": 0.0, "b3429": 4.736443752106636e-08, "b3430": 9.67227233123471e-07, "b3431": 0.0, "b3432": 0.0, "b3433": 1.8150023244169991e-07, "b4476": 0.0, "b3437": 0.0, "b3447": 0.0, "b3449": 0.0, "b3450": 0.0, "b3451": 0.0, "b3452": 0.0, "b3453": 0.0, "b3454": 0.0, "b3455": 0.0, "b3456": 0.0, "b3457": 0.0, "b3458": 0.0, "b3460": 0.0, "b3461": 3.5527119400580852e-09, "b3465": 3.2617880708716534e-10, "b3469": 0.0, "b3470": 3.544829494535236e-10, "b3475": 0.0, "b3476": 0.0, "b3477": 0.0, "b3478": 0.0, "b3479": 0.0, "b3480": 0.0, "b3493": 5.4087318551077346e-06, "b3496": 0.0, "b3500": 0.0, "b3502": 0.0, "b3503": 0.0, "b3517": 0.0, "b3519": 0.0, "b3526": 0.0, "b3528": 0.0, "b3540": 0.0, "b3541": 0.0, "b3542": 0.0, "b3543": 0.0, "b3544": 0.0, "b3546": 0.0, "b3551": 0.0, "b3553": 0.0, "b3559": 3.175740802465375e-06, "b3560": 3.175740802465375e-06, "b3564": 0.0, "b3565": 0.0, "b3566": 0.0, "b3567": 0.0, "b3568": 0.0, "b3571": 0.0, "b3572": 0.0, "b3575": 0.0, "b3577": 0.0, "b3578": 0.0, "b3579": 0.0, "b3580": 0.0, "b3581": 0.0, "b3583": 0.0, "b3588": 0.0, "b3590": 0.0, "b3591": 0.0, "b3599": 0.0, "b3600": 0.0, "b3603": 0.0, "b3605": 0.0, "b3607": 1.1422833686148045e-05, "b3608": 3.3915238565361564e-06, "b3610": 0.0, "b3612": 0.0, "b3616": 0.0, "b3617": 0.0, "b3619": 0.0, "b3620": 0.0, "b3621": 0.0, "b3622": 0.0, "b3623": 0.0, "b3624": 0.0, "b3625": 0.0, "b3626": 0.0, "b3627": 0.0, "b3628": 0.0, "b3629": 0.0, "b3630": 0.0, "b3631": 0.0, "b3632": 0.0, "b3633": 1.438773551383156e-08, "b3634": 0.0, "b3636": 8.370942764482048e-05, "b3637": 8.370942764482048e-05, "b3639": 0.0, "b3640": 0.0, "b3642": 3.052549266972524e-06, "b3643": 8.902100743241012e-09, "b3648": 2.5345551289044297e-06, "b3649": 2.332268315595558e-09, "b3650": 0.0, "b3651": 1.4019098528315078e-09, "b3653": 0.0, "b3654": 0.0, "b3665": 0.0, "b3666": 0.0, "b3670": 0.0, "b3671": 0.0, "b3679": 0.0, "b3691": 0.0, "b4478": 0.0, "b4477": 0.0, "b3693": 0.0, "b3703": 8.370942764482048e-05, "b3704": 8.902100743241012e-09, "b3706": 7.113785255983974e-10, "b3708": 0.0, "b3709": 0.0, "b3714": 0.0, "b3722": 0.0, "b3725": 0.0, "b3726": 0.0, "b3727": 0.0, "b3728": 0.0, "b3729": 4.63670370286143e-06, "b3730": 6.469827152557325e-06, "b3731": 9.549577086848084e-05, "b3732": 9.549577086848084e-05, "b3733": 9.549577086848084e-05, "b3734": 9.549577086848084e-05, "b3735": 9.549577086848084e-05, "b3736": 9.549577086848084e-05, "b3737": 9.549577086848084e-05, "b3738": 9.549577086848084e-05, "b3739": 9.549577086848084e-05, "b3740": 3.2617880708716534e-10, "b3741": 7.113785255983974e-10, "b3744": 0.0, "b3747": 2.6340514711453695e-10, "b3748": 0.0, "b3749": 0.0, "b3750": 0.0, "b3751": 0.0, "b3752": 0.0, "b3770": 6.273522792710079e-05, "b3771": 2.5544507554330258e-05, "b3772": 0.0, "b3774": 2.553747990415208e-07, "b3779": 0.0, "b3780": 1.909940786656273e-08, "b3781": 0.0, "b3783": 1.1960752066608708e-08, "b3784": 0.0, "b3785": 0.0, "b3786": 0.0, "b3787": 0.0, "b3788": 0.0, "b3789": 0.0, "b3790": 0.0, "b3791": 0.0, "b3792": 0.0, "b4481": 0.0, "b3793": 0.0, "b3794": 0.0, "b3803": 2.7490167301843424e-11, "b3804": 1.5121362584400274e-12, "b3805": 8.735207610961968e-11, "b3806": 0.0, "b3807": 0.0, "b3809": 1.5315506558390125e-05, "b3816": 0.0, "b3821": 0.0, "b3823": 0.0, "b3824": 0.0, "b3825": 0.0, "b3826": 0.0, "b3829": 6.662984733574634e-07, "b3831": 1.406681730009987e-11, "b3833": 0.0, "b3835": 0.0, "b3843": 0.0, "b3844": 2.0706924371018963e-05, "b3845": 0.0, "b3846": 7.372223537053228e-07, "b3849": 0.0, "b3850": 4.900412071452614e-11, "b3856": 0.0, "b3857": 0.0, "b3860": 0.0, "b3867": 0.0, "b3870": 0.0, "b3875": 0.0, "b3882": 0.0, "b3892": 0.0, "b3893": 0.0, "b3894": 0.0, "b3902": 0.0, "b3903": 0.0, "b3904": 0.0, "b3907": 0.0, "b3908": 0.0, "b3909": 0.0, "b3915": 0.0, "b3916": 2.3714895334646235e-06, "b3917": 0.0, "b3918": 0.0, "b3919": 5.6990709753721475e-05, "b3924": 0.0, "b3925": 0.0, "b3926": 0.0, "b3927": 0.0, "b3930": 0.0, "b3936": 8.370942764482048e-05, "b3939": 2.624631554161535e-05, "b3940": 3.632395736976034e-06, "b3941": 0.00018067487700256912, "b3942": 0.0, "b3945": 0.0, "b3946": 0.0, "b3951": 0.0, "b3952": 0.0, "b3956": 1.6265877991233954e-05, "b3957": 8.34846584510416e-05, "b3958": 0.0002034886758587842, "b3959": 0.0002423659841449115, "b3960": 5.2878741090471716e-05, "b3962": 0.0, "b3965": 3.0191194932155242e-09, "b3966": 1.3584072956326692e-15, "b3967": 1.9018592433407641e-06, "b3972": 1.1481903422885771e-06, "b3974": 0.0, "b3980": 0.0, "b3982": 2.332268315595558e-09, "b3983": 8.370942764482048e-05, "b3984": 8.370942764482048e-05, "b3985": 8.370942764482048e-05, "b3986": 0.00016741885528964097, "b3987": 4.619131188779667e-06, "b3988": 4.619131188779667e-06, "b3990": 1.153054733109973e-11, "b3991": 3.81506597632022e-11, "b4407": 1.153054733109973e-11, "b3992": 1.153054733109973e-11, "b3993": 4.288247614338359e-11, "b3994": 1.844484184530382e-11, "b3996": 0.0, "b3997": 6.947928979249871e-12, "b4005": 2.815245262543424e-05, "b4006": 2.2235697228383308e-07, "b4013": 4.439325447089057e-05, "b4014": 5.083202884652639e-10, "b4015": 0.0, "b4019": 0.0, "b4022": 3.2617880708716534e-10, "b4024": 8.075287100579257e-06, "b4025": 5.628752854780306e-07, "b4031": 0.0, "b4032": 0.0, "b4033": 0.0, "b4034": 0.0, "b4035": 0.0, "b4036": 0.0, "b4039": 0.0, "b4040": 0.0, "b4041": 5.164993720820054e-07, "b4042": 0.0, "b4049": 0.0, "b4053": 2.9248464388569263e-07, "b4054": 4.36624478780108e-06, "b4055": 0.0, "b4067": 0.0, "b4069": 0.0, "b4070": 0.0, "b4071": 0.0, "b4072": 0.0, "b4073": 0.0, "b4077": 0.0, "b4079": 0.0, "b4084": 0.0, "b4085": 0.0, "b4086": 0.0, "b4087": 0.0, "b4088": 0.0, "b4090": 1.982381974107704e-05, "b4094": 2.1159170738773554e-06, "b4111": 0.0, "b4115": 0.0, "b4117": 0.0, "b4119": 0.0, "b4120": 0.0, "b4122": 0.0, "b4123": 0.0, "b4129": 0.0, "b4130": 0.0, "b4131": 0.0, "b4132": 0.0, "b4136": 0.0, "b4138": 0.0, "b4139": 0.0, "b4142": 4.057626993093073e-08, "b4143": 4.057626993093073e-08, "b4151": 0.0, "b4152": 0.0, "b4153": 0.0, "b4154": 0.0, "b4160": 8.388584803219686e-06, "b4161": 0.0, "b4162": 1.909940786656273e-08, "b4166": 4.4985148450650844e-10, "b4169": 0.0, "b4171": 7.206639662707e-10, "b4177": 4.083246161516211e-08, "b4180": 6.523576141743307e-10, "b4192": 0.0, "b4193": 0.0, "b4194": 0.0, "b4195": 0.0, "b4196": 0.0, "b4197": 0.0, "b4198": 0.0, "b4200": 8.370942764482048e-05, "b4202": 8.370942764482048e-05, "b4203": 8.370942764482048e-05, "b4208": 7.917716919275083e-08, "b4213": 0.0, "b4214": 7.409966649662346e-05, "b4219": 0.0, "b4226": 0.0, "b4227": 0.0, "b4485": 0.0, "b4230": 0.0, "b4231": 0.0, "b4232": 0.0, "b4233": 0.0, "b4237": 0.0, "b4238": 4.1827535166650866e-07, "b4239": 0.0, "b4240": 0.0, "b4242": 0.0, "b4244": 0.0, "b4245": 4.469914032148416e-06, "b4254": 3.0908898546161717e-06, "b4258": 1.5647473596794e-06, "b4260": 0.0, "b4261": 3.753534189328282e-06, "b4262": 3.753534189328282e-06, "b4265": 0.0, "b4266": 0.0, "b4267": 0.0, "b4268": 0.0, "b4287": 0.0, "b4288": 0.0, "b4289": 0.0, "b4290": 0.0, "b4291": 0.0, "b4293": 0.0, "b4301": 0.0, "b4311": 0.0, "b4321": 0.0, "b4322": 0.0, "b4323": 0.0, "b4356": 0.0, "b4358": 0.0, "b4367": 0.0, "b4371": 3.2617880708716534e-10, "b4374": 9.481076079263144e-12, "b4375": 7.575381364690998e-08, "b4381": 0.0, "b4382": 7.059442814605841e-12, "b4383": 0.0, "b4384": 2.7985985548732154e-06, "b4386": 0.0, "b4388": 5.268432354793155e-07, "b4390": 0.0, "b4392": 0.0, "b4394": 0.0, "b4395": 0.00013718729446471586, "dummy": 0.0077137189382573265}
