# Supplementary material for: COBRAme: A computational framework for genome-scale models of metabolism and gene expression
Source: PLoS Comput Biol. 2018 Jul 5;14(7):e1006302. doi: 10.1371/journal.pcbi.1006302 (PMC6049947; doi:10.1371/journal.pcbi.1006302)
Supplement: S3 File — All results outlined in the manuscript can be reproduced by following the instructions in the README. A JSON version of iJL1678b-ME is also contained in this file. Alternatively, these scripts can be found at https://github.com/coltonlloyd/cobrame_supplement. (ZIP) [file pcbi.1006302.s003.zip › S3_File/Figure_5_flux_comparison/iOL1650_simulations/iOL1650_metabolic.json]

{"12DGR120tipp":0.0,"12DGR140tipp":0.0,"12DGR141tipp":0.0,"12DGR160tipp":0.0,"12DGR161tipp":0.0,"12DGR180tipp":0.0,"12DGR181tipp":0.0,"12PPDRtex":0.0,"12PPDRtpp":0.0,"12PPDStex":0.0,"12PPDStpp":0.0,"14GLUCANabcpp":0.0,"14GLUCANtexi":0.0,"23CAMPtex":0.0,"23CCMPtex":0.0,"23CGMPtex":0.0,"23CUMPtex":0.0,"23DAPPAt2pp":0.0,"23DAPPAtex":0.0,"23PDE2pp":0.0,"23PDE4pp":0.0,"23PDE7pp":0.0,"23PDE9pp":0.0,"23bpg_generation":0.0,"26DAHtex":0.0,"2AGPA120tipp":0.0,"2AGPA140tipp":0.0,"2AGPA141tipp":0.0,"2AGPA160tipp":0.0,"2AGPA161tipp":0.0,"2AGPA180tipp":0.0,"2AGPA181tipp":0.0,"2AGPE120tipp":0.0,"2AGPE140tipp":0.0,"2AGPE141tipp":0.0,"2AGPE160tipp":0.0,"2AGPE161tipp":0.0,"2AGPE180tipp":0.0,"2AGPE181tipp":0.0,"2AGPEAT120":0.0,"2AGPEAT140":0.0,"2AGPEAT141":0.0,"2AGPEAT160":0.0,"2AGPEAT161":0.0,"2AGPEAT180":0.0,"2AGPEAT181":0.0,"2AGPG120tipp":0.0,"2AGPG140tipp":0.0,"2AGPG141tipp":0.0,"2AGPG160tipp":0.0,"2AGPG161tipp":0.0,"2AGPG180tipp":0.0,"2AGPG181tipp":0.0,"2AGPGAT120":0.0,"2AGPGAT140":0.0,"2AGPGAT141":0.0,"2AGPGAT160":0.0,"2AGPGAT161":0.0,"2AGPGAT180":0.0,"2AGPGAT181":0.0,"2DGULRGx":0.0,"2DGULRGy":0.0,"2DGULRx":0.0,"2DGULRy":0.0,"2Fe2S_to_ErpA_by_IscA":0.0,"2Fe2S_to_ErpA_by_IscU":0.0,"2Fe2S_to_ErpA_by_SufA":0.0,"2Fe2S_to_IscA_by_IscU":0.0,"2Fe2S_to_IscA_by_SufBCD":0.0000348732,"2Fe2S_to_SufA_by_IscU":0.0,"2MAHMP":0.0,"34dhpactex":0.0,"3AMACHYD":0.0,"3AMPtex":0.0,"3CMPtex":0.0,"3GMPtex":0.0,"3HAD1001":0.0,"3HAD1201":0.0,"3HAD1211":0.0,"3HAD1401":0.0,"3HAD1411":0.0,"3HAD1601":0.0,"3HAD1611":0.0,"3HAD1801":0.0,"3HAD1811":0.0,"3HAD401":0.0,"3HAD601":0.0,"3HAD801":0.0,"3HCINNMH":0.0,"3HPPPNH":0.0,"3HPPtex":0.0,"3HPPtpp":0.0,"3KGK":0.0,"3NTD2pp":0.0,"3NTD4pp":0.0,"3NTD7pp":0.0,"3NTD9pp":0.0,"3OAR1001":0.0,"3OAR1201":0.0,"3OAR1211":0.0,"3OAR1401":0.096033848,"3OAR1411":0.0,"3OAR1601":0.0,"3OAR1611":0.0,"3OAR1801":0.0,"3OAR1811":0.0,"3OAR401":0.0,"3OAR601":0.0,"3OAR801":0.0,"3OAS1001":0.0,"3OAS1201":0.0,"3OAS1211":0.0,"3OAS1401":0.096033848,"3OAS1411":0.0,"3OAS1601":0.0,"3OAS1611":0.0,"3OAS1801":0.0,"3OAS1811":0.0,"3OAS601":0.0,"3OAS801":0.0,"3OXCOAT":0.0,"3PEPTabcpp":0.0,"3PEPTtex":0.0,"3UMPtex":0.0,"42A12BOOXpp":0.0,"4Fe4S_to_ErpA_by_IscA":0.0000535425,"4Fe4S_to_ErpA_by_IscU":0.0,"4Fe4S_to_ErpA_by_SufA":0.0,"4Fe4S_to_IscA_by_IscU":0.0,"4Fe4S_to_IscA_by_SufBCD":0.0000763483,"4Fe4S_to_SufA_by_IscU":0.0,"4HOXPACDtex":0.0,"4HTHRS":0.0,"4PCP":0.0,"4PCPpp":0.0,"4PEPTabcpp":0.0,"4PEPTtex":0.0,"5DGLCNR":0.0,"5DGLCNt2rpp":0.0,"5DGLCNtex":0.0,"5DOAN":0.0000877379,"5MTRtex":-0.0001871911,"5MTRtpp":0.0001871911,"A5PISO":0.048016924,"AACPS11":0.0,"AACPS21":0.0,"AACPS31":0.157520068,"AACPS41":0.185686524,"AACPS51":0.0,"AACPS61":0.0,"AACPS71":0.096033848,"AACPS81":0.0,"AACPS91":0.0000007292,"AACTOOR":0.0,"AADDGT":0.0,"AAMYL":0.0,"AAMYLpp":0.0,"AB6PGH":0.0,"ABTA":0.0,"ABUTD":0.0,"ABUTt2pp":0.0,"ABUTtex":0.0,"ACACCT":0.0,"ACACT1r":0.4392411692,"ACACT2r":0.4392411692,"ACACT3r":0.4392411692,"ACACT4r":0.43924044,"ACACT5r":0.43924044,"ACACT6r":0.343206592,"ACACT7r":0.343206592,"ACACT8r":0.0,"ACACt2pp":0.0,"ACACtex":0.0,"ACALD":0.0001079315,"ACALDtex":0.0,"ACALDtpp":0.0,"ACANTHAT":0.0,"ACBIPGT":0.0,"ACCOAC":0.096033848,"ACCOAL":0.0,"ACGAL1PPpp":0.0,"ACGAL1Ptex":0.0,"ACGALtex":0.0,"ACGAM1PPpp":0.0,"ACGAM1Ptex":0.0,"ACGAMK":0.0,"ACGAMT":0.0,"ACGAptspp":0.0,"ACGAtex":0.0,"ACGK":0.2661373105,"ACGS":0.2661373105,"ACHBS":0.2761908389,"ACKr":0.0,"ACLS":0.9005427892,"ACM6PH":0.0,"ACMAMUT":0.0,"ACMANAptspp":0.0,"ACMANAtex":0.0,"ACMUMptspp":0.0,"ACMUMtex":0.0,"ACNAMt2pp":0.0,"ACNAMtex":0.0,"ACNML":0.0,"ACOAD1f":-0.4392411692,"ACOAD2f":-0.4392411692,"ACOAD3f":-0.4392411692,"ACOAD4f":-0.43924044,"ACOAD5f":-0.43924044,"ACOAD6f":-0.343206592,"ACOAD7f":-0.157520068,"ACOAD8f":0.0,"ACOATA1":0.0,"ACODA":0.2661373105,"ACOLIPAabctex":0.0,"ACONIs":0.0,"ACONMT":0.0,"ACONTa":6.1057928755,"ACONTb":6.1057928755,"ACOTA":-0.2661373105,"ACPPAT1201":0.0,"ACPPAT1401":0.0,"ACPPAT1411":0.0,"ACPPAT1601":0.0,"ACPPAT1611":0.0,"ACPPAT1801":0.0,"ACPPAT1811":0.0,"ACPS11":0.0,"ACS":0.0,"ACSERtex":0.0,"ACSERtpp":0.0,"ACt2rpp":-0.4710167999,"ACt4pp":0.0,"ACtex":-0.4710167999,"ADA":0.0,"ADCL":0.0,"ADCS":0.0,"ADD":0.0,"ADEt2rpp":0.0,"ADEtex":0.0,"ADK1":7.2025867137,"ADK3":0.0,"ADK4":0.0,"ADMDC":0.0,"ADNCYC":0.0,"ADNK1":0.0,"ADNUC":0.0,"ADNt2pp":0.0,"ADNt2rpp":0.0,"ADNtex":0.0,"ADOCBIK":0.0,"ADOCBLS":0.0,"ADOCBLabcpp":0.0,"ADOCBLtonex":0.0,"ADPRDP":0.0,"ADPT":0.0046573401,"ADSK":0.1568625655,"ADSL1r":0.2255744398,"ADSL2r":0.2956872925,"ADSS":0.2255744398,"AGDC":0.0,"AGM3PA":0.0,"AGM3PApp":0.0,"AGM3PH":0.0,"AGM3Pt2pp":0.0,"AGM4PA":0.0,"AGM4PApp":0.0,"AGM4PCP":0.0,"AGM4PCPpp":0.0,"AGM4PH":0.0,"AGM4Pt2pp":0.0,"AGMH":0.0,"AGMHE":0.0,"AGMT":0.0,"AGMt2pp":0.0,"AGMtex":0.0,"AGPAT1201":0.0,"AGPAT1401":0.0,"AGPAT1411":0.0,"AGPAT1601":0.078760034,"AGPAT1611":0.092843262,"AGPAT1801":0.0,"AGPAT1811":0.0,"AGPR":-0.2661373105,"AGt3":0.0,"AHCYSNS":0.0042744796,"AICART":0.3879818013,"AIRC2":0.2956872925,"AIRC3":-0.2956872925,"AKGDH":5.0693746925,"AKGt2rpp":0.0,"AKGtex":0.0,"ALAALAD":0.0,"ALAALAabcpp":0.0,"ALAALAr":0.034287172,"ALAALAtex":0.0,"ALAGLUE":0.0,"ALAR":0.051430758,"ALATA_D2":0.0,"ALATA_L":-0.5730836113,"ALATA_L2":0.0,"ALAabcpp":0.0,"ALAt2pp":0.0,"ALAt2rpp":0.0,"ALAt4pp":0.0,"ALAtex":0.0,"ALCD19":0.0,"ALCD2x":0.0,"ALDD19xr":0.0,"ALDD2x":0.0,"ALDD2y":0.0,"ALDD3y":0.0,"ALDD4":0.0,"ALLK":0.0,"ALLPI":0.0,"ALLTAMH":0.0,"ALLTN":0.0,"ALLTNt2rpp":0.0,"ALLTNtex":0.0,"ALLULPE":0.0,"ALLabcpp":0.0,"ALLtex":0.0,"ALPATE160pp1":0.0,"ALPATG160pp1":0.0,"ALR2":0.0,"ALR4x":0.0,"ALTRH":0.0,"AM3PA":0.0,"AM4PA":0.0,"AM4PCP":0.0,"AMALT1":0.0,"AMALT2":0.0,"AMALT3":0.0,"AMALT4":0.0,"AMANAPEr":0.0,"AMANK":0.0,"AMAOTr":0.0,"AMMQLT8":0.0,"AMPMS2":0.0000034233,"AMPN":0.0,"AMPTASECG":0.0,"AMPTASEPG":0.0,"AMPtex":0.0,"ANHGMtex":0.0,"ANHMK":0.0,"ANPRT":0.0446994996,"ANS":0.0446994996,"AOBUTDs":0.0,"AOXSr21":0.0,"AP4AH":0.0,"AP4AS":0.0,"AP5AH":0.0,"APCS":0.0,"APG3PAT120":0.0,"APG3PAT140":0.0,"APG3PAT141":0.0,"APG3PAT160":0.0,"APG3PAT161":0.0,"APG3PAT180":0.0,"APG3PAT181":0.0,"APH120":0.0,"APH140":0.0,"APH141":0.0,"APH160":0.0,"APH161":0.0,"APH180":0.0,"APH181":0.0,"APPLDHr":0.0,"APRAUR":0.0002061927,"ARAI":0.0,"ARBTNR1":0.0,"ARBTNR2":0.0,"ARBTNR3":0.0,"ARBTNabcpp":0.0,"ARBTNexs":0.0,"ARBTNtex":0.0,"ARBTNtonex":0.0,"ARBTNtpp":0.0,"ARBTptspp":0.0,"ARBTtex":0.0,"ARBabcpp":0.0,"ARBt2rpp":0.0,"ARBt3ipp":0.0,"ARBtex":0.0,"ARGAGMt7pp":0.0,"ARGDC":0.0,"ARGDCpp":0.0,"ARGORNt7pp":0.0,"ARGSL":0.2661373105,"ARGSS":0.2661373105,"ARGabcpp":0.0,"ARGt3pp":0.0,"ARGtex":0.0,"ASAD":-0.9693838827,"ASCBPL":0.0,"ASCBptspp":0.0,"ASCBtex":0.0,"ASNN":0.0,"ASNNpp":0.0,"ASNS1":0.2073687775,"ASNS2":0.0,"ASNabcpp":0.0,"ASNt2rpp":0.0,"ASNtex":0.0,"ASO3t8pp":0.0,"ASO3tex":0.0,"ASP1DC":0.0,"ASPCT":0.2390858551,"ASPK":0.9693838827,"ASPO3":0.0000303983,"ASPO4":0.0,"ASPO5":0.0,"ASPO6":0.0,"ASPT":0.0,"ASPTA":-2.4971592958,"ASPabcpp":0.0,"ASPt2_2pp":0.0,"ASPt2_3pp":0.0,"ASPt2pp":0.0,"ASPt2rpp":0.0,"ASPtex":0.0,"ASR":0.0,"AST":0.0,"ATHRDHr":0.0,"ATPHs":0.0,"ATPM":0.0,"ATPPRT":0.0922945088,"ATPS4rpp":46.6504794907,"BALAt2pp":0.0,"BALAtex":0.0,"BETALDHx":0.0,"BETALDHy":0.0,"BMOCOS":0.0,"BMOGDS1":0.0,"BMOGDS2":0.0,"BPNT":0.1568625655,"BSORx":0.0,"BSORy":0.0,"BTNt2ipp":0.0,"BTNtex":0.0,"BTS6":0.0,"BUTCT":0.0,"BUTSO3abcpp":0.0,"BUTSO3tex":0.0,"BUTt2rpp":0.0,"BUTtex":0.0,"CA2t3pp":0.0,"CA2tex":0.0,"CADVtpp":0.0,"CAT":0.0,"CAt6pp":0.0,"CBIAT":0.0,"CBItonex":0.0,"CBIuabcpp":0.0,"CBL1abcpp":0.0000000004,"CBL1tonex":0.0000000004,"CBLAT":0.0000000004,"CBMD":0.0,"CBMKr":0.5052231656,"CBPS":0.0,"CCGS":0.0001079315,"CD2abcpp":0.0,"CD2t3pp":0.0,"CD2tex":0.0,"CD2tpp":0.0,"CDAPPA120":0.0,"CDAPPA140":0.0,"CDAPPA141":0.0,"CDAPPA160":0.0,"CDAPPA161":0.0,"CDAPPA180":0.0,"CDAPPA181":0.0,"CDGR":0.0001079315,"CDGS":0.0001079315,"CDPMEK":0.0000828563,"CFAS160E":0.0,"CFAS160G":0.0,"CFAS180E":0.0,"CFAS180G":0.0,"CGLYabcpp":0.0,"CGLYtex":0.0,"CHLabcpp":0.0,"CHLt2pp":0.0,"CHLtex":0.0,"CHOLD":0.0,"CHORM":0.2809181876,"CHORS":0.3258383218,"CHRPL":0.0,"CHTBSptspp":0.0,"CHTBStex":0.0,"CINNDO":0.0,"CITL":0.0,"CITLY-CPLX_2tpr3dpcoa":0.0,"CITt3pp":0.0,"CITt7pp":0.0,"CITtex":0.0,"CLIPAabctex":0.0,"CLPNH120pp":0.0,"CLPNH140pp":0.0,"CLPNH141pp":0.0,"CLPNH160pp":0.0,"CLPNH161pp":0.0,"CLPNH180pp":0.0,"CLPNH181pp":0.0,"CLPNS120pp":0.0,"CLPNS140pp":0.0,"CLPNS141pp":0.0,"CLPNS160pp":0.0,"CLPNS161pp":0.0,"CLPNS180pp":0.0,"CLPNS181pp":0.0,"CLt3_2pp":0.0,"CLtex":0.0,"CMPN":0.0,"CMPtex":0.0,"CMtex":0.0,"CMtpp":0.0,"CO2tex":-21.7160682823,"CO2tpp":-21.7160682823,"COBALT2abcpp":0.0,"COBALT2t3pp":0.0,"COBALT2tex":0.0000355855,"COBALT2tpp":0.0000355855,"COLIPAKpp":0.0,"COLIPAPabctex":0.0,"COLIPAabcpp":0.0,"COLIPAabctex":0.0,"CPGNR1":0.0,"CPGNR2":0.0,"CPGNR3":0.0,"CPGNUtex":0.0,"CPGNUtpp":0.0,"CPGNabcpp":0.0,"CPGNexs":0.0,"CPGNtonex":0.0,"CPH4S":0.0001079315,"CPMPS":0.0,"CPPPGO":0.0000027749,"CPPPGO2":0.0,"CRNBTCT":0.0,"CRNCAL2":0.0,"CRNCAR":0.0,"CRNCBCT":0.0,"CRNCDH":0.0,"CRNDCAL2":0.0,"CRNDabcpp":0.0,"CRNDt2rpp":0.0,"CRNDtex":0.0,"CRNabcpp":0.0,"CRNt2rpp":0.0,"CRNt7pp":0.0,"CRNt8pp":0.0,"CRNtex":0.0,"CS":6.1057928755,"CSND":0.0,"CSNt2pp":0.0,"CSNtex":0.0,"CTBTCAL2":0.0,"CTBTabcpp":0.0,"CTBTt2rpp":0.0,"CTECOAI6":0.0,"CTECOAI7":-0.185686524,"CTECOAI8":0.0,"CTPS2":0.1257171314,"CU1Opp":0.0,"CU1abcpp":0.0,"CU2abcpp":0.0,"CU2tex":0.0000027749,"CU2tpp":0.0000027749,"CUt3":0.0,"CUtex":0.0,"CYANST":0.0,"CYANSTpp":0.0,"CYANtex":0.0,"CYNTAH":0.0,"CYNTt2pp":0.0,"CYNTtex":0.0,"CYSDDS":0.0,"CYSDS":0.0,"CYSDabcpp":0.0,"CYSDtex":0.0,"CYSS":0.1568625655,"CYSSADS":0.0,"CYSTL":0.126765124,"CYSabc2pp":0.0,"CYSabcpp":0.0,"CYStex":0.0,"CYStpp":0.0,"CYTBD2pp":0.0,"CYTBDpp":0.0,"CYTBO3_4pp":37.2621413597,"CYTD":0.0,"CYTDH":0.0,"CYTDK2":0.0,"CYTDt2pp":0.0,"CYTDt2rpp":0.0,"CYTDtex":0.0,"CYTK1":0.2986482013,"CYTK2":0.0,"Cs_cyto_import":0.0,"Cs_peri_import":0.0,"CyaY_Fe_loading":0.0,"DAAD":0.0,"DADA":0.0,"DADK":0.0,"DADNt2pp":0.0,"DADNtex":0.0,"DAGK120":0.0,"DAGK140":0.0,"DAGK141":0.0,"DAGK160":0.0,"DAGK161":0.0,"DAGK180":0.0,"DAGK181":0.0,"DALAt2pp":0.017143586,"DALAtex":0.0,"DAMPtex":0.0,"DAPAL":0.0,"DAPDC":0.2898066447,"DAPE":0.3240938167,"DAPabcpp":0.0,"DAPtex":0.0,"DASYN120":0.0,"DASYN140":0.0,"DASYN141":0.0,"DASYN160":0.078760034,"DASYN161":0.092843262,"DASYN180":0.0,"DASYN181":0.0,"DATPHs":0.0,"DB4PS":0.0004123854,"DBTS":0.0,"DC6PH":0.0,"DCAtex":0.0,"DCMPtex":0.0,"DCTPD":0.0,"DCYTD":0.0,"DCYTt2pp":0.0,"DCYTtex":0.0,"DDCAtexi":0.0,"DDGALK":0.0,"DDGLCNt2rpp":0.0,"DDGLCNtex":0.0,"DDGLK":0.0,"DDPA":0.3258383218,"DDPGALA":0.0,"DGK1":0.0,"DGMPtex":0.0,"DGSNt2pp":0.0,"DGSNtex":0.0,"DHACOAH":0.0,"DHAD1":0.9005427892,"DHAD2":0.2761908389,"DHAPT":0.0,"DHAtex":0.0,"DHAtpp":0.0,"DHBD":0.0,"DHBS":0.0,"DHBSH":0.0,"DHCIND":0.0,"DHCINDO":0.0,"DHDPRy":0.3240938167,"DHDPS":0.3240938167,"DHFR":0.019376066,"DHFS":0.0,"DHMPTR":0.0,"DHNAOT4":0.0,"DHNCOAS":0.0,"DHNCOAT":0.0,"DHNPA2r":0.0,"DHNPTE":0.0,"DHORD2":0.2390858551,"DHORD5":0.0,"DHORDfum":0.0,"DHORTS":-0.2390858551,"DHPPD":0.0,"DHPPDA2":0.0002061927,"DHPS2":0.0,"DHPTDCs2":0.0042744796,"DHPTDNR":0.0,"DHPTDNRN":0.0,"DHPTPE":0.0,"DHQS":0.3258383218,"DHQTi":0.3258383218,"DIMPtex":0.0,"DINSt2pp":0.0,"DINStex":0.0,"DKGLCNR1":0.0,"DKGLCNR2x":0.0,"DKGLCNR2y":0.0,"DMATT":0.0,"DMPPS":0.0000828563,"DMQMT":0.0,"DMSOR1":0.0,"DMSOR1pp":0.0,"DMSOR2":0.0,"DMSOR2pp":0.0,"DMSOtex":0.0,"DMSOtpp":0.0,"DMStex":0.0,"DNMPPA":0.0,"DNTPPA":0.0,"DOGULNR":0.0,"DOPAtex":0.0,"DOXRBCNtex":0.0,"DOXRBCNtpp":0.0,"DPCOAK":0.0,"DPR":0.0,"DRPA":0.0,"DSBAO11":0.0,"DSBAO21":0.0,"DSBCGT1":0.0,"DSBDR1":0.0,"DSBDR2":0.0,"DSBGGT1":0.0,"DSERDHr":0.0,"DSERt2pp":0.0,"DSERtex":0.0,"DTARTD":0.0,"DTMPK":0.019376066,"DTMPtex":0.0,"DUMPtex":0.0,"DURADx":0.0,"DURIK1":0.0,"DURIPP":0.0,"DURIt2pp":0.0,"DURItex":0.0,"DUTPDP":0.019376066,"DXPRIi":0.0000828563,"DXPS":0.0001433881,"DXYLK":0.0,"D_DASH_LACt2pp":0.0,"D_DASH_LACtex":0.0,"E4PD":0.0000571086,"EAR100x1":0.0,"EAR100y1":0.0,"EAR120x1":0.0,"EAR120y1":0.0,"EAR121x1":0.0,"EAR121y1":0.0,"EAR140x1":0.0,"EAR140y1":0.0,"EAR141x1":0.0,"EAR141y1":0.0,"EAR160x1":0.0,"EAR160y1":0.0,"EAR161x1":0.0,"EAR161y1":0.0,"EAR180x1":0.0,"EAR180y1":0.0,"EAR181x1":0.0,"EAR181y1":0.0,"EAR40x1":0.0,"EAR40y1":0.0,"EAR60x1":0.0,"EAR60y1":0.0,"EAR80x1":0.0,"EAR80y1":0.0,"ECA4COLIPAabctex":0.0,"ECA4OALpp":0.0,"ECAP1pp":0.0,"ECAP2pp":0.0,"ECAP3pp":0.0,"ECAtpp":0.0,"ECOAH1":0.4392411692,"ECOAH2":0.4392411692,"ECOAH3":0.4392411692,"ECOAH4":0.43924044,"ECOAH5":0.43924044,"ECOAH6":0.343206592,"ECOAH7":0.343206592,"ECOAH8":0.0,"EDA":4.223467948,"EDD":4.223467948,"EDTXS11":0.0,"EDTXS21":0.0,"EDTXS31":0.0,"EDTXS41":0.0,"EGMEACPR1":0.0,"ENLIPAabctex":0.0,"ENO":12.6391251673,"ENTCS":0.0,"ENTERES":0.0,"ENTERES2":0.0,"EPMEACPR1":0.0,"ETHAAL":0.0,"ETHAt2pp":0.0,"ETHAtex":0.0,"ETHSO3abcpp":0.0,"ETHSO3tex":0.0,"ETOHtex":0.0,"ETOHtrpp":0.0,"F6PA":0.0,"F6PP":0.0,"F6Pt6_2pp":0.0,"F6Ptex":0.0,"FA100ACPHi1":0.0,"FA120ACPHi1":0.0,"FA140ACPHi1":0.0,"FA141ACPHi1":0.0,"FA160ACPHi1":0.0,"FA161ACPHi1":0.0,"FA80ACPHi1":0.0,"FACOAE100":0.0,"FACOAE120":0.096033848,"FACOAE140":0.0,"FACOAE141":0.0,"FACOAE160":0.157520068,"FACOAE161":0.185686524,"FACOAE180":0.0,"FACOAE181":0.0,"FACOAE60":0.0,"FACOAE80":0.0000007292,"FACOAL100t2pp":0.0,"FACOAL120t2pp":0.0,"FACOAL140t2pp":0.0,"FACOAL141t2pp":0.0,"FACOAL160t2pp":0.0,"FACOAL161t2pp":0.0,"FACOAL180t2pp":0.0,"FACOAL181t2pp":0.0,"FACOAL60t2pp":0.0,"FACOAL80t2pp":0.0,"FADRx":2.6969310475,"FADRx2":0.0,"FALDH2":0.0,"FALDtex":0.0,"FALDtpp":0.0,"FALGTHLs":0.0,"FBA":4.8710978788,"FBA3":0.1629477152,"FBP":0.0,"FCI":0.0,"FCLK":0.0,"FCLPA":0.0,"FCLT":0.0000027749,"FDH4pp":0.0,"FDH5pp":0.0,"FDMO":0.0,"FDMO2":0.0,"FDMO3":0.0,"FDMO4":0.0,"FDMO6":0.0,"FE2abcpp":0.0,"FE2t2pp":0.0,"FE2t3pp":0.0,"FE2tex":0.0002125215,"FE2tpp":0.0002125215,"FE3DCITabcpp":0.0,"FE3DCITtonex":0.0,"FE3DHBZR":0.0,"FE3DHBZSabcpp":0.0,"FE3DHBZStonex":0.0,"FE3HOXR1":0.0,"FE3HOXR2":0.0,"FE3HOXR3":0.0,"FE3HOXUtex":0.0,"FE3HOXUtpp":0.0,"FE3HOXabcpp":0.0,"FE3HOXexs":0.0,"FE3HOXtonex":0.0,"FE3Ri":0.0,"FE3abcpp":0.0,"FE3tex":0.0,"FECRMR1":0.0,"FECRMR2":0.0,"FECRMR3":0.0,"FECRMUtex":0.0,"FECRMUtpp":0.0,"FECRMabcpp":0.0,"FECRMexs":0.0,"FECRMtonex":0.0,"FEENTERR1":0.0,"FEENTERR2":0.0,"FEENTERR3":0.0,"FEENTERabcpp":0.0,"FEENTERexs":0.0,"FEENTERtex":0.0,"FEENTERtonex":0.0,"FEENTERtpp":0.0,"FEOXAMR1":0.0,"FEOXAMR2":0.0,"FEOXAMR3":0.0,"FEOXAMUtex":0.0,"FEOXAMUtpp":0.0,"FEOXAMabcpp":0.0,"FEOXAMexs":0.0,"FEOXAMtonex":0.0,"FEROpp":0.0,"FFSD":0.0,"FHL":0.0,"FLDR21":0.0,"FLDR22":0.0,"FLVR":0.0,"FLVRx":0.0,"FMNAT":0.0001703355,"FMNRx":0.0000133235,"FMNRx2":0.0,"FOMETRi":0.0,"FORCT":0.0,"FORt2pp":0.0,"FORtex":0.0,"FORtppi":0.0,"FRD2":0.0,"FRD3":0.0,"FRUK":0.0,"FRULYSDG":0.0,"FRULYSE":0.0,"FRULYSK":0.0,"FRULYSt2pp":0.0,"FRULYStex":0.0,"FRUURt2rpp":0.0,"FRUURtex":0.0,"FRUpts2pp":0.0,"FRUptspp":0.0,"FRUtex":0.0,"FTHFD":0.0,"FTHFLi":0.1148079766,"FUCtex":0.0,"FUCtpp":0.0,"FUM":5.8567737353,"FUMt2_2pp":0.0,"FUMt2_3pp":0.0,"FUMtex":0.0,"FUSAtex":0.0,"FUSAtpp":0.0,"Fe_transfer_CyaY_mod_1:fe2_to_IscU":0.0,"Fe_transfer_CyaY_mod_1:fe2_to_IscU_mod_1:2Fe2S":0.0,"Fe_transfer_CyaY_mod_1:fe2_to_IscU_mod_1:2Fe2S_mod_1:fe2":0.0,"Fe_transfer_CyaY_mod_1:fe2_to_IscU_mod_1:fe2":0.0,"G1PACT":0.116591268,"G1PPpp":0.0,"G1PTT":0.0,"G1Ptex":0.0,"G1SAT":0.0000466448,"G2PP":0.0,"G2PPpp":0.0,"G3PAT1201":0.0,"G3PAT1401":0.0,"G3PAT1411":0.0,"G3PAT1601":0.078760034,"G3PAT1611":0.092843262,"G3PAT1801":0.0,"G3PAT1811":0.0,"G3PCabcpp":0.0,"G3PCtex":0.0,"G3PD2":-0.171603296,"G3PD5":0.0,"G3PD6":0.0,"G3PD7":0.0,"G3PEabcpp":0.0,"G3PEtex":0.0,"G3PGabcpp":0.0,"G3PGtex":0.0,"G3PIabcpp":0.0,"G3PItex":0.0,"G3PSabcpp":0.0,"G3PStex":0.0,"G3PT":0.0,"G5SADs":0.2110633565,"G5SD":0.2110633565,"G6PDA":0.0,"G6PDH2r":5.1114112218,"G6PP":0.0,"G6Pt6_2pp":0.0,"G6Ptex":0.0,"GAL1PPpp":0.0,"GAL1Ptex":0.0,"GALBDtex":0.0,"GALCTD":0.0,"GALCTLO":0.0,"GALCTND":0.0,"GALCTNLt2pp":0.0,"GALCTNLtex":0.0,"GALCTNt2pp":0.0,"GALCTNtex":0.0,"GALCTt2rpp":0.0,"GALCTtex":0.0,"GALKr":0.0,"GALM2pp":0.0,"GALS3":0.0,"GALT1":0.0,"GALTptspp":0.0,"GALTtex":0.0,"GALURt2rpp":0.0,"GALURtex":0.0,"GALUi":0.0,"GALabcpp":0.0,"GALt2pp":0.0,"GALtex":0.0,"GAM6Pt6_2pp":0.0,"GAMAN6Ptex":0.0,"GAMptspp":0.0,"GAMtex":0.0,"GAPD":14.0015338378,"GARFT":0.2956907158,"GART":0.0,"GBBTNtex":0.0,"GCALDD":0.0,"GDMANE":0.0,"GDPDPK":0.0,"GDPMNH":0.0,"GDPMNP":0.0,"GDPTPDP":0.0,"GDPtex":0.0,"GF6PTA":0.116591268,"GGGABADr":0.0,"GGGABAH":0.0,"GGPTRCO":0.0,"GGPTRCS":0.0,"GHBDHx":0.0,"GHMT2r":0.7349844877,"GK1":0.2593851751,"GLBRAN2":0.0,"GLCATr":0.0,"GLCDpp":0.0,"GLCNt2rpp":0.0,"GLCNtex":0.0,"GLCP":0.0,"GLCP2":0.0,"GLCRAL":0.0,"GLCRD":0.0,"GLCRt2rpp":0.0,"GLCRtex":0.0,"GLCS1":0.1319505862,"GLCTR1":0.0,"GLCTR2":0.0,"GLCTR3":0.0,"GLCUR1Ptex":0.0,"GLCURt2rpp":0.0,"GLCURtex":0.0,"GLCabcpp":0.0,"GLCptspp":9.1590595565,"GLCt2pp":1.2349391135,"GLCtex":10.39399867,"GLCtexi":0.0,"GLDBRAN2":0.0,"GLGC":0.1319505862,"GLNS":1.5704448673,"GLNabcpp":0.0,"GLNtex":0.0,"GLTPD":0.0,"GLU5K":0.2110633565,"GLUABUTt7pp":0.0,"GLUCYS":0.0,"GLUDC":0.0,"GLUDy":-7.6093043208,"GLUN":0.0,"GLUNpp":0.0,"GLUPRT":0.2956907158,"GLUR":-0.034287172,"GLUSy":0.0,"GLUabcpp":0.0,"GLUt2rpp":0.0,"GLUt4pp":0.0,"GLUtex":0.0,"GLXCL":0.0,"GLYALDtex":0.0,"GLYALDtpp":0.0,"GLYAT":0.0,"GLYBabcpp":0.0,"GLYBt2pp":0.0,"GLYBtex":0.0,"GLYC2Pabcpp":0.0,"GLYC2Ptex":0.0,"GLYC3Pabcpp":0.0,"GLYC3Pt6pp":0.0,"GLYC3Ptex":0.0,"GLYCAt2rpp":0.0,"GLYCAtex":0.0,"GLYCDx":0.0,"GLYCK":0.0,"GLYCK2":0.0,"GLYCL":0.0,"GLYCLTDx":0.0,"GLYCLTDy":0.0,"GLYCLTt2rpp":0.0,"GLYCLTt4pp":0.0,"GLYCLTtex":0.0,"GLYCTO2":0.0,"GLYCTO3":0.0,"GLYCTO4":0.0,"GLYCtex":0.0,"GLYCtpp":0.0,"GLYK":0.0,"GLYOX":0.0,"GLYOX3":0.0,"GLYt2pp":0.0,"GLYt2rpp":0.0,"GLYt4pp":0.0,"GLYtex":0.0,"GMAND":0.0,"GMHEPAT":0.0,"GMHEPK":0.0,"GMHEPPA":0.0,"GMPR":0.0,"GMPS2":0.1624073615,"GMPtex":0.0,"GND":0.8879432738,"GNK":0.0,"GOFUCR":0.0,"GP4GH":0.0,"GPDDA1":0.0,"GPDDA1pp":0.0,"GPDDA2":0.0,"GPDDA2pp":0.0,"GPDDA3":0.0,"GPDDA3pp":0.0,"GPDDA4":0.0,"GPDDA4pp":0.0,"GPDDA5":0.0,"GPDDA5pp":0.0,"GRTT":0.0,"GRXR1":0.0,"GRXR2":0.0,"GRXR3":0.0,"GRXR4":0.0,"GSNK":0.0,"GSNt2pp":0.0,"GSNtex":0.0,"GSPMDA":0.0,"GSPMDS":0.0,"GTHOXtex":0.0,"GTHOr":0.0,"GTHPi":0.0,"GTHRDHpp":0.0,"GTHRDabc2pp":0.0,"GTHRDabcpp":0.0,"GTHRDtex":0.0,"GTHS":0.0,"GTPCI":0.0001079315,"GTPCII2":0.0002061927,"GTPDPDP":0.0,"GTPDPK":0.0,"GTPHs":0.0,"GTPtex":0.0,"GUACYC":0.0,"GUAD":0.0,"GUAPRT":0.0001079315,"GUAt2pp":0.0,"GUAtex":0.0,"GUAtpp":0.0,"GUI1":0.0,"GUI2":0.0,"GUR1PPpp":0.0,"H2O2tex":0.0,"H2Otex":-44.4158426015,"H2Otpp":-44.4158426015,"H2SO":0.0,"H2St1pp":0.0,"H2Stex":0.0,"H2tex":0.0,"H2tpp":0.0,"HACD1":0.4392411692,"HACD2":0.4392411692,"HACD3":0.4392411692,"HACD4":0.43924044,"HACD5":0.43924044,"HACD6":0.343206592,"HACD7":0.343206592,"HACD8":0.0,"HADPCOADH3":0.0,"HBZOPT":0.0,"HCINNMt2rpp":0.0,"HCINNMtex":0.0,"HCO3E":0.3919122799,"HCYSMT":0.0,"HCYSMT2":0.0,"HDCAtexi":0.0,"HDCEAtexi":0.0,"HEMEOS":0.0,"HEPK1":0.0,"HEPK2":0.0,"HEPT1":0.0,"HEPT2":0.0,"HEPT3":0.0,"HEPT4":0.0,"HETZK":0.0,"HEX1":1.2349391135,"HEX4":0.0,"HEX7":0.0,"HEXt2rpp":0.0,"HG2abcpp":0.0,"HG2t3pp":0.0,"HG2tex":0.0,"HISTD":0.0922945088,"HISTP":0.0922945088,"HISabcpp":0.0,"HISt2rpp":0.0,"HIStex":0.0,"HKNDDH":0.0,"HKNTDH":0.0,"HMBS":0.0000058306,"HMPK1":0.0,"HOMt2pp":0.0,"HOMtex":0.0,"HOPNTAL":0.0,"HPPK2":0.0,"HPPPNDO":0.0,"HPPPNt2rpp":0.0,"HPPPNtex":0.0,"HPYRI":0.0,"HPYRRx":0.0,"HPYRRy":0.0,"HSDy":-0.6452900659,"HSK":0.5185249419,"HSST":0.126765124,"HSTPT":0.0922945088,"HXAND":0.1624073615,"HXAtex":0.0,"HXCT":0.0,"HXPRT":0.0,"HYD1pp":0.0,"HYD2pp":0.0,"HYD3pp":0.0,"HYPOE":0.0,"HYXNtex":0.0,"HYXNtpp":0.0,"Htex":-8.7138431663,"I4FE4SR1":0.0,"ICDHyr":6.1057928755,"ICHORS":0.0,"ICHORSi":0.0,"ICHORT":0.0,"ICL":0.0,"ICYSDS1":0.0005585563,"IDOND":0.0,"IDOND2":0.0,"IDONt2rpp":0.0,"IDONtex":0.0,"IG3PS":0.0922945088,"IGPDH":0.0922945088,"IGPS":0.0446994996,"ILETA":-0.2761908389,"ILEabcpp":0.0,"ILEt2rpp":0.0,"ILEtex":0.0,"IMPC":-0.3879818013,"IMPD":0.0,"IMPtex":0.0,"INDOLEt2pp":0.0,"INDOLEt2rpp":0.0,"INDOLEtex":0.0,"INOSTt4pp":0.0,"INSH":0.0,"INSK":0.0,"INSTtex":0.0,"INSt2pp":0.0,"INSt2rpp":0.0,"INStex":0.0,"IPDDI":0.0,"IPDPS":0.0,"IPMD":0.5161148434,"IPPMIa":-0.5161148434,"IPPMIb":-0.5161148434,"IPPS":0.5161148434,"ISETACabcpp":0.0,"ISETACtex":0.0,"IscU_Fe_loading":0.0,"IscU_mod_1:fe2_Fe_loading":0.0,"K2L4Aabcpp":0.024008462,"K2L4Aabctex":0.024008462,"KARA1":-0.9005427892,"KARA2":0.2761908389,"KAS141":0.0,"KAS151":0.0,"KDOCT2":0.048016924,"KDOPP":0.048016924,"KDOPS":0.048016924,"KG6PDC":0.0,"Kabcpp":0.0,"Kt2pp":0.0000525426,"Kt3pp":0.0,"Ktex":0.0000525426,"LA4NTpp":0.0,"LACZ":0.0,"LACZpp":0.0,"LADGMDH":0.0,"LALADGLUtex":0.0,"LALADGLUtpp":0.0,"LALALGLUtex":0.0,"LALALGLUtpp":0.0,"LALDO2x":0.0,"LALDO3":0.0,"LALGP":0.0,"LCADi":0.0,"LCARR":0.0,"LCARS":0.0,"LCTSt3ipp":0.0,"LCTStex":0.0,"LCTStpp":0.0,"LDH_D":0.0,"LDH_D2":0.0,"LEUTAi":0.5161148434,"LEUabcpp":0.0,"LEUt2rpp":0.0,"LEUtex":0.0,"LGTHL":0.0,"LIPACabcpp":0.0,"LIPAHT2ex":0.0,"LIPAHTex":0.0,"LIPATPT":0.0,"LIPAabcpp":0.0,"LIPAabctex":0.0,"LIPOt2pp":0.0,"LIPOtex":0.0,"LPADSS":0.024008462,"LPLIPAL1A120pp":0.0,"LPLIPAL1A140pp":0.0,"LPLIPAL1A141pp":0.0,"LPLIPAL1A160pp":0.0,"LPLIPAL1A161pp":0.0,"LPLIPAL1A180pp":0.0,"LPLIPAL1A181pp":0.0,"LPLIPAL1E120pp":0.0,"LPLIPAL1E140pp":0.0,"LPLIPAL1E141pp":0.0,"LPLIPAL1E160pp":0.0,"LPLIPAL1E161pp":0.0,"LPLIPAL1E180pp":0.0,"LPLIPAL1E181pp":0.0,"LPLIPAL1G120pp":0.0,"LPLIPAL1G140pp":0.0,"LPLIPAL1G141pp":0.0,"LPLIPAL1G160pp":0.0,"LPLIPAL1G161pp":0.0,"LPLIPAL1G180pp":0.0,"LPLIPAL1G181pp":0.0,"LPLIPAL2A120":0.0,"LPLIPAL2A140":0.0,"LPLIPAL2A141":0.0,"LPLIPAL2A160":0.0,"LPLIPAL2A161":0.0,"LPLIPAL2A180":0.0,"LPLIPAL2A181":0.0,"LPLIPAL2ATE120":0.0,"LPLIPAL2ATE140":0.0,"LPLIPAL2ATE141":0.0,"LPLIPAL2ATE160":0.0,"LPLIPAL2ATE161":0.0,"LPLIPAL2ATE180":0.0,"LPLIPAL2ATE181":0.0,"LPLIPAL2ATG120":0.0,"LPLIPAL2ATG140":0.0,"LPLIPAL2ATG141":0.0,"LPLIPAL2ATG160":0.0,"LPLIPAL2ATG161":0.0,"LPLIPAL2ATG180":0.0,"LPLIPAL2ATG181":0.0,"LPLIPAL2E120":0.0,"LPLIPAL2E140":0.0,"LPLIPAL2E141":0.0,"LPLIPAL2E160":0.0,"LPLIPAL2E161":0.0,"LPLIPAL2E180":0.0,"LPLIPAL2E181":0.0,"LPLIPAL2G120":0.0,"LPLIPAL2G140":0.0,"LPLIPAL2G141":0.0,"LPLIPAL2G160":0.0,"LPLIPAL2G161":0.0,"LPLIPAL2G180":0.0,"LPLIPAL2G181":0.0,"LSERDHr":0.0,"LYSDC":0.0,"LYSabcpp":0.0,"LYSt2pp":0.0,"LYSt3pp":0.0,"LYStex":0.0,"LYXI":0.0,"LYXt2pp":0.0,"LYXtex":0.0,"L_DASH_LACD2":0.0,"L_DASH_LACD3":0.0,"L_DASH_LACt2rpp":0.0,"L_DASH_LACtex":0.0,"M1PD":0.0,"MACPD1":0.0,"MALCOAMT":0.0,"MALDDH":0.0,"MALDt2_2pp":0.0,"MALDtex":0.0,"MALS":0.0000935648,"MALTATr":0.0,"MALTHXabcpp":0.0,"MALTHXtexi":0.0,"MALTPTabcpp":0.0,"MALTPTtexi":0.0,"MALTTRabcpp":0.0,"MALTTRtexi":0.0,"MALTTTRabcpp":0.0,"MALTTTRtexi":0.0,"MALTabcpp":0.0,"MALTptspp":0.0,"MALTtexi":0.0,"MALt2_2pp":0.0,"MALt2_3pp":0.0,"MALt3pp":0.0,"MALtex":0.0,"MAN1PT2":0.0,"MAN6PI":0.0,"MAN6Pt6_2pp":0.0,"MAN6Ptex":0.0,"MANAO":0.0,"MANGLYCptspp":0.0,"MANGLYCtex":0.0,"MANPGH":0.0,"MANptspp":0.0,"MANtex":0.0,"MCITD":0.0,"MCITL2":0.0,"MCITS":0.0,"MCOATA1":0.096033848,"MCPST":0.0,"MCTP1App":0.017143586,"MCTP1Bpp":0.0,"MCTP2App":0.0,"MDDCP1pp":0.0,"MDDCP2pp":0.0,"MDDCP3pp":0.0,"MDDCP4pp":0.0,"MDDCP5pp":0.0,"MDDEP1pp":0.0,"MDDEP2pp":0.0,"MDDEP3pp":0.0,"MDDEP4pp":0.0,"MDH":5.8568673001,"MDH2":0.0,"MDH3":0.0,"ME1":0.0,"ME2":0.0,"MECDPDH51":0.0,"MECDPDH52":0.0000828563,"MECDPS":0.0000828563,"MELIBt2pp":0.0,"MELIBt3ipp":0.0,"MELIBtex":0.0,"MEOHtex":0.0,"MEOHtrpp":0.0,"MEPCT":0.0000828563,"METAT":0.0046573401,"METDabcpp":0.0,"METDtex":0.0,"METOX1s":0.0,"METOX2s":0.0,"METS":0.1310396036,"METSOX1abcpp":0.0,"METSOX1tex":0.0,"METSOX2abcpp":0.0,"METSOX2tex":0.0,"METSOXR11":0.0,"METSOXR12":0.0,"METSOXR21":0.0,"METSOXR22":0.0,"METabcpp":0.0,"METtex":0.0,"MG2t3_2pp":0.0146799642,"MG2tex":0.0146799642,"MG2tpp":0.0,"MG2uabcpp":0.0,"MGSA":0.0,"MI1PP":0.0,"MICITDr":0.0,"MINCYCtex":0.0,"MINCYCtpp":0.0,"MINOHPtexi":0.0,"MLDCP1App":0.0,"MLDCP1Bpp":0.0,"MLDCP2App":0.0,"MLDCP2Bpp":0.0,"MLDCP3App":0.0,"MLDEP1pp":0.0,"MLDEP2pp":0.0,"MLTG1":0.0,"MLTG2":0.0,"MLTG3":0.0,"MLTG4":0.0,"MLTG5":0.0,"MLTGY1pp":0.0,"MLTGY2pp":0.0,"MLTGY3pp":0.0,"MLTGY4pp":0.0,"MLTP1":0.0,"MLTP2":0.0,"MLTP3":0.0,"MMCD":0.0,"MMETt2pp":0.0,"MMETtex":0.0,"MMM":0.0,"MN2t3pp":0.0,"MN2tpp":0.0000423494,"MN6PP":0.0,"MNLptspp":0.0,"MNLtex":0.0,"MNNH":0.0,"MNt2pp":0.0,"MNtex":0.0000423494,"MOADSUx1":0.0,"MOAT":0.024008462,"MOAT2":0.024008462,"MOAT3C":0.0,"MOBDabcpp":0.0,"MOBDtex":0.0,"MOCDS":0.0,"MOCOS":0.0,"MOGDS":0.0,"MOHMT":0.0,"MOX":0.0,"MPTAT":0.0,"MPTG":0.017143586,"MPTG2":0.0,"MPTS1":0.0,"MPTSS1":0.0,"MSAR":0.0,"MSO3abcpp":0.0,"MSO3tex":0.0,"MTAN":0.0001871911,"MTHFC":0.5844752533,"MTHFD":0.5845688181,"MTHFR2":0.1310396036,"MTHTHFSs":0.0042744796,"MTRPOX":0.0,"N2Otex":0.0,"N2Otpp":0.0,"NACODA":0.0,"NACtex":0.0,"NACtpp":0.0,"NADDP":0.0,"NADH10":0.0,"NADH16pp":15.9768210445,"NADH17pp":0.0,"NADH18pp":0.0,"NADH5":15.9768210445,"NADH9":0.0,"NADK":0.0000000004,"NADN":0.0,"NADPHQR2":0.0,"NADPHQR3":0.0,"NADPHQR4":0.0,"NADPPPS":0.0,"NADS1":0.0000303983,"NADTRHD":0.0,"NAMNPP":0.0,"NAt3_1p5pp":0.0,"NAt3_2pp":0.0,"NAt3pp":0.0,"NAtex":0.0,"NDPK1":10.5867595083,"NDPK2":0.4348756683,"NDPK3":0.2986482013,"NDPK4":0.019376066,"NDPK5":0.0,"NDPK6":0.0,"NDPK7":0.0,"NDPK8":0.0,"NH4tex":9.2817849603,"NH4tpp":9.2817849603,"NHFRBO":0.0,"NI2abcpp":0.0,"NI2t3pp":0.0,"NI2tex":0.0000000001,"NI2tpp":0.0000000001,"NI2uabcpp":0.0,"NMNAT":0.0,"NMNDA":0.0,"NMNN":0.0,"NMNPtpp":0.0,"NMNt7pp":0.0,"NMNtex":0.0,"NNAM":0.0,"NNATr":0.0000303983,"NNDMBRT":0.0,"NNDPR":0.0000303983,"NO2t2rpp":0.0,"NO2tex":0.0,"NO3R1bpp":0.0,"NO3R1pp":0.0,"NO3R2bpp":0.0,"NO3R2pp":0.0,"NO3t7pp":0.0,"NO3tex":0.0,"NODOx":0.0,"NODOy":0.0,"NOVBCNtex":0.0,"NOVBCNtpp":0.0,"NOtex":0.0,"NOtpp":0.0,"NTD1":0.0,"NTD10":0.0,"NTD10pp":0.0,"NTD11":0.1624073615,"NTD11pp":0.0,"NTD12":0.0,"NTD12pp":0.0,"NTD1pp":0.0,"NTD2":0.0,"NTD2pp":0.0,"NTD3":0.0,"NTD3pp":0.0,"NTD4":0.0,"NTD4pp":0.0,"NTD5":0.0,"NTD5pp":0.0,"NTD6":0.0,"NTD6pp":0.0,"NTD7":0.0,"NTD7pp":0.0,"NTD8":0.0,"NTD8pp":0.0,"NTD9":0.0,"NTD9pp":0.0,"NTP1":0.0,"NTP10":0.0,"NTP11":0.0,"NTP12":0.0,"NTP3":0.0,"NTP3pp":0.0,"NTP5":0.0,"NTPP1":0.0,"NTPP10":0.0,"NTPP11":0.0,"NTPP2":0.0,"NTPP3":0.0,"NTPP4":0.0,"NTPP5":0.0,"NTPP6":0.0,"NTPP7":0.0,"NTPP8":0.0,"NTPP9":0.0,"NTPTP1":0.0,"NTPTP2":0.0,"NTRIR2x":0.0,"NTRIR3pp":0.0,"NTRIR4pp":0.0,"O16A4COLIPAabctex":0.0,"O16A4Lpp":0.0,"O16AP1pp":0.0,"O16AP2pp":0.0,"O16AP3pp":0.0,"O16AT":0.0,"O16AUNDtpp":0.0,"O16GALFT":0.0,"O16GLCT1":0.0,"O16GLCT2":0.0,"O2Stex":0.0,"O2tex":18.6310734547,"O2tpp":18.6310734547,"OAADC":0.0,"OBTFL":0.0,"OCBT":0.2661373105,"OCDCAtexi":0.0,"OCDCEAtexi":0.0,"OCTAtex":0.0,"OCTDPS":0.0,"OGMEACPD1":0.0,"OGMEACPR1":0.0,"OGMEACPS1":0.0,"OHPBAT":0.0000571086,"OHPHM":0.0,"OMBZLM":0.0,"OMCDC":0.5161148434,"OMMBLHX":0.0,"OMMBLHX3":0.0,"OMPDC":0.2390858551,"OMPHHX":0.0,"OMPHHX3":0.0,"OP4ENH":0.0,"OPHBDC":0.0,"OPHHX":0.0,"OPHHX3":0.0,"OPMEACPD1":0.0,"OPMEACPR1":0.0,"OPMEACPS1":0.0,"ORNDC":0.0,"ORNabcpp":0.0,"ORNtex":0.0,"OROTt2_2pp":0.0,"OROTtex":0.0,"ORPT":-0.2390858551,"OXAMTC":0.0,"OXCDC":0.0,"OXCOAHDH":0.0,"OXDHCOAT":0.0,"P5CD":0.0,"P5CR":0.2110633565,"PA120abcpp":0.0,"PA140abcpp":0.0,"PA141abcpp":0.0,"PA160abcpp":0.0,"PA161abcpp":0.0,"PA180abcpp":0.0,"PA181abcpp":0.0,"PACALDt2rpp":0.0,"PACALDtex":0.0,"PACCOAE":0.0,"PACCOAL":0.0,"PANTS":0.0,"PAPA120":0.0,"PAPA120pp":0.0,"PAPA140":0.0,"PAPA140pp":0.0,"PAPA141":0.0,"PAPA141pp":0.0,"PAPA160":0.0,"PAPA160pp":0.0,"PAPA161":0.0,"PAPA161pp":0.0,"PAPA180":0.0,"PAPA180pp":0.0,"PAPA181":0.0,"PAPA181pp":0.0,"PAPPT3":0.034287172,"PAPSR1":0.1568625655,"PAPSR2":0.0,"PAPSR21":0.0,"PAPSR22":0.0,"PAPSR23":0.0,"PAPSR24":0.0,"PDE1":0.0,"PDE4":0.0,"PDH":10.4020973987,"PDX5PO2":0.0000571086,"PDX5POi":0.0,"PDX5PS1":0.0000571086,"PDX5PS2":0.0000571086,"PDXPP":0.0,"PE120abcpp":0.0,"PE140abcpp":0.0,"PE141abcpp":0.0,"PE160abcpp":0.056714294,"PE161abcpp":0.066853474,"PE180abcpp":0.0,"PE181abcpp":0.0,"PEAMNOpp":0.0,"PEAMNtex":0.0,"PERD":0.0000571086,"PETNT161pp":0.0,"PETNT181pp":0.0,"PFK":4.8710978788,"PFK_2":0.0,"PFK_3":0.1629477152,"PFL":0.0984639076,"PFL_act":0.0,"PG120abcpp":0.0,"PG140abcpp":0.0,"PG141abcpp":0.0,"PG160abcpp":0.0,"PG161abcpp":0.0,"PG180abcpp":0.0,"PG181abcpp":0.0,"PGAMT":-0.116591268,"PGCD":1.3624086705,"PGI":5.150636862,"PGK":-14.0015338378,"PGL":5.1114112218,"PGLYCP":0.0,"PGM":-12.6391251673,"PGMT":-0.1319505862,"PGP120abcpp":0.0,"PGP140abcpp":0.0,"PGP141abcpp":0.0,"PGP160abcpp":0.0,"PGP161abcpp":0.0,"PGP180abcpp":0.0,"PGP181abcpp":0.0,"PGPP120":0.0,"PGPP120pp":0.0,"PGPP140":0.0,"PGPP140pp":0.0,"PGPP141":0.0,"PGPP141pp":0.0,"PGPP160":0.0,"PGPP160pp":0.0,"PGPP161":0.0,"PGPP161pp":0.0,"PGPP180":0.0,"PGPP180pp":0.0,"PGPP181":0.0,"PGPP181pp":0.0,"PGSA120":0.0,"PGSA140":0.0,"PGSA141":0.0,"PGSA160":0.0,"PGSA161":0.0,"PGSA180":0.0,"PGSA181":0.0,"PHEMEabcpp":0.0,"PHEMEtiex":0.0,"PHETA1":-0.1722476972,"PHEt2rpp":0.0,"PHEtex":0.0,"PHYTSpp":0.0,"PIt2rpp":0.7548335545,"PItex":0.7548335545,"PIuabcpp":0.0,"PLIPA1A120pp":0.0,"PLIPA1A140pp":0.0,"PLIPA1A141pp":0.0,"PLIPA1A160pp":0.0,"PLIPA1A161pp":0.0,"PLIPA1A180pp":0.0,"PLIPA1A181pp":0.0,"PLIPA1E120pp":0.0,"PLIPA1E140pp":0.0,"PLIPA1E141pp":0.0,"PLIPA1E160pp":0.0,"PLIPA1E161pp":0.0,"PLIPA1E180pp":0.0,"PLIPA1E181pp":0.0,"PLIPA1G120pp":0.0,"PLIPA1G140pp":0.0,"PLIPA1G141pp":0.0,"PLIPA1G160pp":0.0,"PLIPA1G161pp":0.0,"PLIPA1G180pp":0.0,"PLIPA1G181pp":0.0,"PLIPA2A120pp":0.0,"PLIPA2A140pp":0.0,"PLIPA2A141pp":0.0,"PLIPA2A160pp":0.0,"PLIPA2A161pp":0.0,"PLIPA2A180pp":0.0,"PLIPA2A181pp":0.0,"PLIPA2E120pp":0.0,"PLIPA2E140pp":0.0,"PLIPA2E141pp":0.0,"PLIPA2E160pp":0.0,"PLIPA2E161pp":0.0,"PLIPA2E180pp":0.0,"PLIPA2E181pp":0.0,"PLIPA2G120pp":0.0,"PLIPA2G140pp":0.0,"PLIPA2G141pp":0.0,"PLIPA2G160pp":0.0,"PLIPA2G161pp":0.0,"PLIPA2G180pp":0.0,"PLIPA2G181pp":0.0,"PMANM":0.0,"PMDPHT":0.0002061927,"PMEACPE1":0.0,"PMPK":0.0000034233,"PNTK":0.0,"PNTOt4pp":0.0,"PNTOtex":0.0,"POAACR":0.0,"POR51":0.058751432,"POR52":0.0200821563,"POX":0.0,"PPA":0.0,"PPA2":0.0,"PPAKr":0.0,"PPALtex":0.0,"PPALtpp":0.0,"PPAt4pp":0.0,"PPAtex":0.0,"PPBNGS":0.0000233224,"PPC":2.7460848712,"PPCDC":0.0,"PPCK":0.0,"PPCSCT":0.0,"PPGPPDP":0.0,"PPK2r":-0.0001079319,"PPKr":-8.5091460676,"PPM":0.0,"PPM2":0.0,"PPNCL2":0.0,"PPND":0.1086704904,"PPNDH":0.1722476972,"PPPGO":0.0,"PPPGO3":0.0000027749,"PPPNDO":0.0,"PPPNt2rpp":0.0,"PPPNtex":0.0,"PPS":0.0,"PPTHpp":0.0,"PPTtex":0.0,"PRAGSr":0.2956907158,"PRAIS":0.2956907158,"PRAIi":0.0446994996,"PRAMPC":0.0922945088,"PRASCSi":0.2956872925,"PRATPP":0.0922945088,"PRFGS":0.2956907158,"PRMICI":0.0922945088,"PROD2":0.0,"PROGLYabcpp":0.0,"PROGLYtex":0.0,"PROabcpp":0.0,"PROt2rpp":0.0,"PROt4pp":0.0,"PROtex":0.0,"PRPPS":0.6765662492,"PSCLYSt2pp":0.0,"PSCLYStex":0.0,"PSCVT":0.3258383218,"PSD120":0.0,"PSD140":0.0,"PSD141":0.0,"PSD160":0.078760034,"PSD161":0.092843262,"PSD180":0.0,"PSD181":0.0,"PSERT":1.3624086705,"PSERtex":0.0,"PSP_L":1.3624086705,"PSP_Lpp":0.0,"PSSA120":0.0,"PSSA140":0.0,"PSSA141":0.0,"PSSA160":0.078760034,"PSSA161":0.092843262,"PSSA180":0.0,"PSSA181":0.0,"PTA2":0.0,"PTAr":0.0,"PTHRpp":0.0,"PTPATi":0.0,"PTRCORNt7pp":0.0,"PTRCTA":0.0,"PTRCabcpp":0.0,"PTRCt2pp":0.0,"PTRCtex":0.0,"PUNP1":0.0,"PUNP2":0.0,"PUNP3":0.0,"PUNP4":0.0,"PUNP5":0.1624073615,"PUNP6":0.0,"PUNP7":0.0,"PYAM5PO":0.0,"PYDAMK":0.0,"PYDAMtex":0.0,"PYDAMtpp":0.0,"PYDXK":0.0,"PYDXNK":0.0,"PYDXNtex":0.0,"PYDXNtpp":0.0,"PYDXPP":0.0,"PYDXtex":0.0,"PYDXtpp":0.0,"PYK":0.0,"PYNP2r":0.0,"PYROX":0.0,"PYRt2rpp":0.0,"PYRtex":0.0,"QMO2":0.0,"QMO3":0.0,"QUIN2tex":0.0,"QUIN2tpp":0.0,"QUINDH":0.0,"QULNS":0.0000303983,"R15BPK":0.1624073615,"R1PK":0.1624073615,"R5PP":0.0,"R5PPpp":0.0,"R5Ptex":0.0,"RBFK":0.0002061927,"RBFSa":0.0004123854,"RBFSb":0.0002061927,"RBK":0.0,"RBK_L1":0.0,"RBP4E":0.0,"REPHACCOAI":0.0,"RFAMPtex":0.0,"RFAMPtpp":0.0,"RHAT1":0.0,"RHCCE":0.0042744796,"RIBabcpp":0.0,"RIBtex":0.0,"RMI":0.0,"RMK":0.0,"RMNtex":0.0,"RMNtpp":0.0,"RMPA":0.0,"RNDR11":0.0,"RNDR12":0.0,"RNDR1b1":0.0,"RNDR1b2":0.0,"RNDR1b3":0.0,"RNDR1b4":0.0,"RNDR21":0.0,"RNDR22":0.0,"RNDR2b1":0.0,"RNDR2b2":0.0,"RNDR2b3":0.0,"RNDR2b4":0.0,"RNDR31":0.0,"RNDR32":0.0,"RNDR3b1":0.0,"RNDR3b2":0.0,"RNDR3b3":0.0,"RNDR3b4":0.0,"RNDR41":0.0,"RNDR42":0.0,"RNDR4b1":0.0,"RNDR4b2":0.0,"RNDR4b3":0.0,"RNDR4b4":0.0,"RNTR1c21":0.019376066,"RNTR1c22":0.0,"RNTR2c21":0.0199993,"RNTR2c22":0.0,"RNTR3c21":0.0,"RNTR3c22":0.0199993,"RNTR4c21":0.019376066,"RNTR4c22":0.0,"RPE":0.0,"RPI":-0.8395139644,"RZ5PP":0.0,"S7PI":0.0,"SADH":0.0,"SADT2":0.1568625655,"SARCOX":0.0,"SBTPD":0.0,"SBTptspp":0.0,"SBTtex":0.0,"SCYSDS1":0.0003751397,"SDPDS":0.3240938167,"SDPTA":-0.3240938167,"SELGTHR":0.0,"SELGTHR2":0.0,"SELGTHR3":0.0,"SELNPS":0.0,"SELR":0.0,"SELtex":0.0,"SELtpp":0.0,"SEPHCHCS":0.0,"SERASr":0.0,"SERAT":0.1568625655,"SERD_D":0.0,"SERD_L":0.0,"SERt2rpp":0.0,"SERt4pp":0.0,"SERtex":0.0,"SFGTHi":0.0,"SGDS":0.0,"SGSAD":0.0,"SHCHCS3":0.0,"SHCHD2":0.0000030557,"SHCHF":0.0000030557,"SHK3Dr":0.3258383218,"SHKK":0.3258383218,"SHSL1":0.126765124,"SKMt2pp":0.0,"SKMtex":0.0,"SLNTtex":0.0,"SLNTtpp":0.0,"SO2tex":0.0,"SO2tpp":0.0,"SO3tex":0.0,"SO4t2pp":0.1568625655,"SO4tex":0.1568625655,"SOTA":0.0,"SPMDAT1":0.0,"SPMDAT2":0.0,"SPMDabcpp":0.0,"SPMDt3pp":0.0,"SPMDtex":0.0,"SPMS":0.0,"SPODM":0.0,"SPODMpp":0.0,"SSALx":0.0,"SSALy":0.0,"SUCASPtpp":0.0,"SUCBZL":0.0,"SUCBZS":0.0,"SUCCt2_2pp":0.0,"SUCCt2_3pp":0.0,"SUCCt3pp":0.0,"SUCCtex":0.0,"SUCDi":5.0693830172,"SUCFUMtpp":0.0,"SUCMALtpp":0.0,"SUCOAS":-4.6185157518,"SUCRtex":0.0,"SUCTARTtpp":0.0,"SUCptspp":0.0,"SULFACabcpp":0.0,"SULFACtex":0.0,"SULRi":0.1568625655,"SULabcpp":0.0,"S_transfer_to_IscU_mod_1:2Fe1S":0.0,"S_transfer_to_IscU_mod_1:2Fe2S_mod_1:2Fe1S":0.0,"S_transfer_to_IscU_mod_1:2Fe2S_mod_2:fe2":0.0,"S_transfer_to_IscU_mod_2:fe2":0.0,"S_transfer_to_SufBCD_mod_1:2Fe1S":0.0001112216,"S_transfer_to_SufBCD_mod_1:2Fe2S_mod_1:2Fe1S":0.0000763483,"S_transfer_to_SufBCD_mod_1:2Fe2S_mod_2:fe2":0.0000763483,"S_transfer_to_SufBCD_mod_2:fe2":0.0001112216,"SufBCD_2:2fe2s_to_SufBCD_1:4fe4s":0.0000763483,"SufBCD_mod_1:2Fe2S_mod_1:fe2atp_mediated_FE_loading":0.0000763483,"SufBCD_mod_1:2Fe2Satp_mediated_FE_loading":0.0000763483,"SufBCD_mod_1:fe2atp_mediated_FE_loading":0.0,"SufBCDatp_mediated_FE_loading":0.0,"T2DECAI1":0.0,"TAGURr":0.0,"TALA":0.0,"TARTD":0.0,"TARTRDtex":0.0,"TARTRt7pp":0.0,"TARTRtex":0.0,"TARTt2_3pp":0.0,"TAUDO":0.0,"TAURabcpp":0.0,"TAURtex":0.0,"TCYNTtex":0.0,"TDP":0.0,"TDPADGAT":0.0,"TDPAGTA":0.0,"TDPDRE":0.0,"TDPDRR":0.0,"TDPGDH":0.0,"TDSK":0.024008462,"TDSR11":0.0,"TDSR21":0.0,"TGBPA":0.0,"THD2pp":0.0,"THDPS":0.3240938167,"THFAT":0.0000935648,"THIORDXi1":0.0,"THIORDXi2":0.0,"THMDt2pp":0.0,"THMDt2rpp":0.0,"THMDtex":0.0,"THMabcpp":0.0,"THMtex":0.0,"THRA2i":0.0,"THRAi":0.0,"THRD":0.0,"THRD_L":0.2761908389,"THRPtex":0.0,"THRS":0.5185249419,"THRabcpp":0.0,"THRt2pp":0.0,"THRt2rpp":0.0,"THRt4pp":0.0,"THRtex":0.0,"THYMt3pp":0.0,"THYMtex":0.0,"THZPSN31":0.0000034233,"TKT1":0.1629477152,"TKT2":-0.1629477152,"TMAOR1":0.0,"TMAOR1pp":0.0,"TMAOR2":0.0,"TMAOR2pp":0.0,"TMAOtex":0.0,"TMAtex":0.0,"TMDK1":0.0,"TMDPP":0.0,"TMDS":0.019376066,"TMK":0.0,"TMPK":0.0000034233,"TMPPP":0.0000034233,"TPI":4.8624118997,"TPRDCOAS":0.0,"TRDR1":0.1568625655,"TRDR2":0.0,"TRE6PH":0.0,"TRE6PP":0.0,"TRE6PS":0.0,"TREH":0.0,"TREHpp":0.0,"TREptspp":0.0,"TREtex":0.0,"TRPAS2":0.0,"TRPS1":0.0446994996,"TRPS2":0.0,"TRPS3":0.0,"TRPt2rpp":0.0,"TRPtex":0.0,"TRSARr":0.0,"TSULabcpp":0.0,"TSULtex":0.0,"TTDCAtexi":0.0,"TTDCEAtexi":0.0,"TTRCYCtex":0.0,"TTRCYCtpp":0.0,"TUNGSabcpp":0.0,"TUNGStex":0.0,"TYMtex":0.0,"TYRL":0.0000034233,"TYROXDApp":0.0,"TYRPpp":0.0,"TYRPtex":0.0,"TYRTA":-0.1086704904,"TYRt2rpp":0.0,"TYRtex":0.0,"ThDPAT":0.0,"U23GAAT1":0.048016924,"UAAGDS":0.034287172,"UACGALPpp":0.0,"UACGAMPpp":0.0,"UACGAMtex":0.0,"UACMAMO":0.0,"UAG2E":0.0,"UAGAAT1":0.048016924,"UAGCVT":0.034287172,"UAGDP":0.116591268,"UAGPT3":0.034287172,"UAMAGS":0.034287172,"UAMAS":0.034287172,"UAPGR":0.034287172,"UDCPDP":0.034287172,"UDCPDPS":0.0,"UDCPDPpp":0.0,"UDCPPtppi":0.0,"UDPACGALtex":0.0,"UDPG4E":0.0,"UDPGALM":0.0,"UDPGALPpp":0.0,"UDPGALtex":0.0,"UDPGD":0.0,"UDPGDC":0.0,"UDPGLCURtex":0.0,"UDPGPpp":0.0,"UDPGtex":0.0,"UDPKAAT":0.0,"UGLCURPpp":0.0,"UGLT":0.0,"UGLYCH":0.0,"UGMDDS":0.034287172,"UHGADA":0.048016924,"ULA4NFT":0.0,"ULA4Ntppi":0.0,"UM3PL":0.0,"UM4PCP":0.0,"UM4PL":0.0,"UMPK":0.3765800343,"UMPtex":0.0,"UPLA4FNF":0.0,"UPLA4FNT":0.0,"UPP3MT":0.0000030557,"UPP3S":0.0000058306,"UPPDC1":0.0000027749,"UPPRT":0.0,"URACPAH":0.0,"URAt2pp":0.0,"URAt2rpp":0.0,"URAtex":0.0,"URDGLYCD":0.0,"UREAtex":0.0,"UREAtpp":0.0,"URIC":0.0,"URIH":0.0,"URIK2":0.0,"URIt2pp":0.0,"URIt2rpp":0.0,"URItex":0.0,"USHD":0.024008462,"VALTA":-0.3844279458,"VALabcpp":0.0,"VALt2rpp":0.0,"VALtex":0.0,"VPAMTr":0.0,"X5PL3E":0.0,"XAND":0.0,"XANt2pp":0.0,"XANtex":0.0,"XANtpp":0.0,"XMPtex":0.0,"XPPT":0.1624073615,"XTSNH":0.0,"XTSNt2rpp":0.0,"XTSNtex":0.0,"XYLI1":0.0,"XYLI2":0.0,"XYLK":0.0,"XYLK2":0.0,"XYLUt2pp":0.0,"XYLUtex":0.0,"XYLabcpp":0.0,"XYLt2pp":0.0,"XYLtex":0.0,"ZN2abcpp":0.0,"ZN2t3pp":0.0,"ZN2tpp":0.000096194,"ZNabcpp":0.0,"Zn2tex":0.000096194,"dpm_import":0.0000000001,"hemeD_synthesis":0.0,"pqq_transport":0.0,"tl_generation":0.0000000005}
