# Supplementary material for: COBRAme: A computational framework for genome-scale models of metabolism and gene expression
Source: PLoS Comput Biol. 2018 Jul 5;14(7):e1006302. doi: 10.1371/journal.pcbi.1006302 (PMC6049947; doi:10.1371/journal.pcbi.1006302)
Supplement: S3 File — All results outlined in the manuscript can be reproduced by following the instructions in the README. A JSON version of iJL1678b-ME is also contained in this file. Alternatively, these scripts can be found at https://github.com/coltonlloyd/cobrame_supplement. (ZIP) [file pcbi.1006302.s003.zip › S3_File/Figure_5_flux_comparison/iOL1650_simulations/iOL1650_translation.json]

{"G0-10525":0.0,"G0-10528":0.0,"G0-10529":0.0,"G0-10530":0.0,"G0-10531":0.0,"G0-10535":0.0,"G0-10536":0.0,"G0-10538":0.0,"G0-10541":0.0,"G0-10542":0.0,"G0-10543":0.0,"G0-10546":0.0,"G0-10624":0.0,"b0002":0.0,"b0003":0.000038516,"b0004":0.0000000894,"b0007":0.0,"b0008":0.0,"b0009":0.0,"b0014":0.0000000018,"b0015":0.0000000037,"b0019":0.0,"b0023":0.0000806945,"b0025":0.0000007143,"b0026":0.0000010979,"b0029":0.0000000008,"b0030":0.0,"b0031":0.0000102686,"b0032":0.0,"b0033":0.0,"b0036":0.0,"b0037":0.0,"b0038":0.0,"b0040":0.0,"b0047":0.0,"b0048":0.0000002726,"b0049":0.0,"b0051":0.0000000006,"b0052":0.0000015922,"b0058":0.0000000005,"b0061":0.0,"b0062":0.0,"b0063":0.0,"b0066":0.0,"b0067":0.0,"b0068":0.0,"b0070":0.0,"b0071":0.0000004462,"b0072":0.0000004462,"b0073":0.0000001888,"b0074":0.0000001171,"b0077":0.0000063708,"b0078":0.0000063708,"b0082":0.0,"b0084":0.0000000932,"b0085":0.0000041899,"b0086":0.0000012751,"b0087":0.0000000055,"b0088":0.0000127617,"b0090":0.0000013646,"b0091":0.000005702,"b0092":0.0,"b0096":0.0000011779,"b0099":0.0,"b0103":0.0,"b0104":0.0,"b0109":0.0000111197,"b0110":0.0,"b0112":0.0,"b0114":0.000011766,"b0115":0.000011766,"b0116":0.0000063608,"b0118":0.0,"b0120":0.0,"b0121":0.0,"b0123":0.0,"b0124":0.0,"b0125":0.000000002,"b0126":0.0,"b0131":0.0,"b0133":0.0,"b0134":0.0,"b0142":0.0,"b0149":0.0,"b0150":0.0,"b0151":0.0,"b0152":0.0,"b0153":0.0,"b0154":0.0000000003,"b0155":0.0,"b0158":0.0000000001,"b0159":0.0000000012,"b0160":0.0,"b0166":0.0000003017,"b0168":0.0000000009,"b0169":0.0000806945,"b0170":0.000019703,"b0171":0.0,"b0172":0.0000000038,"b0173":0.0000062689,"b0174":0.0,"b0175":0.0000000371,"b0179":0.0000149429,"b0180":0.0,"b0181":0.0000088879,"b0182":0.0000003415,"b0185":0.000001801,"b0186":0.0,"b0188":0.0,"b0194":0.000001678,"b0197":0.0,"b0198":0.0,"b0199":0.0,"b0200":0.0,"b0207":0.0,"b0212":0.0,"b0221":0.0000059798,"b0222":0.0,"b0237":0.0,"b0238":0.0000033774,"b0241":0.0,"b0242":0.0000210979,"b0243":0.00006765,"b0260":0.0,"b0261":0.0,"b0273":0.0,"b0306":0.0,"b0307":0.0,"b0308":0.0,"b0311":0.0,"b0312":0.0,"b0314":0.0,"b0323":0.0,"b0331":0.0,"b0333":0.0,"b0334":0.0,"b0336":0.0,"b0337":0.0,"b0339":0.0000053222,"b0340":0.0,"b0341":0.0,"b0343":0.0,"b0344":0.0,"b0347":0.0,"b0348":0.0,"b0349":0.0,"b0350":0.0,"b0351":0.000000001,"b0352":0.0,"b0353":0.0,"b0355":0.0,"b0356":0.0,"b0365":0.0,"b0366":0.0,"b0367":0.0,"b0368":0.0,"b0369":0.0000000002,"b0381":0.0000002684,"b0383":0.0,"b0386":0.0000977645,"b0388":0.0,"b0394":0.0,"b0401":0.0,"b0403":0.0,"b0404":0.0,"b0405":0.0000000004,"b0406":0.0000000026,"b0411":0.0,"b0414":0.0000052002,"b0415":0.0000000088,"b0416":0.0000000018,"b0417":0.0000001022,"b0418":0.0,"b0420":0.0000037568,"b0421":0.0,"b0423":0.0000000014,"b0425":0.0,"b0428":0.0,"b0429":0.0000027749,"b0430":0.0000027749,"b0431":0.0000027749,"b0432":0.0000027749,"b0433":0.0,"b0436":0.0000806945,"b0444":0.0000120128,"b0446":0.0,"b0451":0.0000136303,"b0452":0.0000056785,"b0459":0.0,"b0462":0.0,"b0463":0.0,"b0469":0.0000000724,"b0474":0.0002130504,"b0475":0.0,"b0477":0.0,"b0480":0.0,"b0484":0.0,"b0485":0.0,"b0494":0.0,"b0505":0.0,"b0507":0.0,"b0508":0.0,"b0509":0.0,"b0511":0.0,"b0512":0.0,"b0514":0.0,"b0516":0.0,"b0517":0.0,"b0521":0.0,"b0522":0.0000061089,"b0523":0.0000598235,"b0524":0.000000005,"b0526":0.0000001159,"b0529":0.0000129928,"b0572":0.0,"b0573":0.0,"b0574":0.0,"b0575":0.0,"b0576":0.0,"b0578":0.0,"b0583":0.0,"b0584":0.0,"b0585":0.0,"b0586":0.0,"b0588":0.0,"b0589":0.0,"b0590":0.0,"b0591":0.0,"b0592":0.0,"b0593":0.0,"b0594":0.0,"b0595":0.0,"b0596":0.0,"b0604":0.0,"b0612":0.0,"b0613":0.0,"b0614":0.0,"b0615":0.0,"b0616":0.0,"b0617":0.0,"b0618":0.0,"b0621":0.0,"b0622":0.0,"b0628":0.0,"b0630":0.0,"b0632":0.0,"b0635":0.0,"b0636":0.0000000006,"b0638":0.0,"b0639":0.0000003137,"b0642":0.0000020516,"b0650":0.0,"b0651":0.0,"b0652":0.0,"b0653":0.0,"b0654":0.0,"b0655":0.0,"b0657":0.0,"b0661":0.0000000003,"b0662":0.0,"b0674":0.0000013608,"b0677":0.0,"b0678":0.0,"b0679":0.0,"b0680":0.0000009142,"b0684":0.0,"b0688":0.0,"b0692":0.0,"b0693":0.0,"b0696":0.0,"b0697":0.0,"b0698":0.0,"b0709":0.0,"b0720":0.0000191929,"b0721":0.0000173626,"b0722":0.0000173626,"b0723":0.0000173626,"b0724":0.0000173626,"b0726":0.000002867,"b0727":0.0000057341,"b0728":0.0000275448,"b0729":0.0000275448,"b0731":0.0,"b0732":0.0,"b0733":0.0,"b0734":0.0,"b0736":0.0,"b0750":0.0000047737,"b0751":0.0,"b0752":0.0,"b0754":0.0,"b0755":0.0,"b0756":0.0,"b0757":0.0,"b0758":0.0,"b0759":0.0,"b0763":0.0,"b0764":0.0,"b0765":0.0,"b0766":0.0,"b0767":0.0000424809,"b0774":0.0,"b0775":0.0,"b0776":0.0,"b0777":0.0,"b0778":0.0,"b0781":0.0,"b0783":0.0,"b0784":0.0,"b0785":0.0,"b0789":0.0,"b0805":0.0,"b0807":0.0000000003,"b0809":0.0,"b0810":0.0,"b0811":0.0,"b0813":0.0,"b0822":0.0,"b0825":0.0,"b0826":0.0,"b0827":0.0,"b0828":0.0,"b0829":0.0,"b0830":0.0,"b0831":0.0,"b0832":0.0,"b0837":0.0,"b0839":0.0,"b0841":0.0000004094,"b0842":0.0,"b0849":0.0,"b0854":0.0,"b0855":0.0,"b0856":0.0,"b0857":0.0,"b0859":0.0000000003,"b0860":0.0,"b0861":0.0,"b0862":0.0,"b0863":0.0,"b0864":0.0,"b0870":0.0,"b0871":0.0,"b0875":0.0,"b0884":0.0000000621,"b0886":0.0,"b0887":0.0,"b0888":0.0000013509,"b0893":0.0000020214,"b0894":0.0,"b0895":0.0,"b0896":0.0,"b0902":0.0,"b0903":0.0,"b0904":0.0,"b0907":0.0000002785,"b0908":0.0000617138,"b0910":0.0000141922,"b0911":0.0000806945,"b0914":0.0000000459,"b0915":0.0000000039,"b0918":0.0000129118,"b0928":0.00000415,"b0929":0.0,"b0930":0.0000016486,"b0931":0.0,"b0932":0.0,"b0933":0.0,"b0934":0.0,"b0935":0.0,"b0936":0.0,"b0937":0.0,"b0945":0.0000019674,"b0948":0.0000000006,"b0954":0.0,"b0957":0.0,"b0963":0.0,"b0967":0.0000000006,"b0968":0.0,"b0969":0.0000000004,"b0972":0.0,"b0973":0.0,"b0974":0.0,"b0978":0.0,"b0979":0.0,"b0980":0.0,"b0996":0.0,"b0997":0.0,"b0998":0.0,"b1002":0.0,"b1006":0.0,"b1007":0.0,"b1008":0.0,"b1009":0.0,"b1010":0.0,"b1011":0.0,"b1012":0.0,"b1014":0.0,"b1015":0.0,"b1033":0.0,"b1054":0.0,"b1059":0.0,"b1062":0.0000000875,"b1064":0.0,"b1069":0.0000000517,"b1084":0.0000000203,"b1086":0.000000001,"b1089":0.0000806945,"b1090":0.0,"b1091":0.0,"b1092":0.0000000258,"b1093":0.0000000871,"b1094":0.0,"b1095":0.0,"b1096":0.0,"b1098":0.0000008233,"b1101":0.0000351891,"b1102":0.0,"b1106":0.0,"b1107":0.0,"b1109":0.0001087382,"b1114":0.0000000022,"b1119":0.0,"b1123":0.0,"b1124":0.0,"b1125":0.0,"b1126":0.0,"b1131":0.0000135163,"b1133":0.0000000004,"b1134":0.0,"b1135":0.0000000003,"b1136":0.0000008078,"b1185":0.0,"b1186":0.0,"b1189":0.0,"b1190":0.0,"b1192":0.0,"b1193":0.0,"b1197":0.0,"b1198":0.0,"b1199":0.0,"b1200":0.0,"b1206":0.0000000173,"b1207":0.0000058773,"b1208":0.0000088457,"b1210":0.0,"b1211":0.0,"b1215":0.000000054,"b1216":0.0,"b1223":0.0,"b1224":0.0,"b1225":0.0,"b1226":0.0,"b1227":0.0,"b1232":0.0,"b1236":0.0,"b1238":0.0,"b1241":0.0,"b1243":0.0,"b1244":0.0,"b1245":0.0,"b1246":0.0,"b1247":0.0,"b1249":0.0,"b1250":0.0,"b1252":0.0,"b1260":0.0000002652,"b1261":0.0000002652,"b1262":0.0000194756,"b1263":0.0000600681,"b1264":0.0000053559,"b1269":0.0000000003,"b1270":0.0000000056,"b1276":0.0000039419,"b1277":0.0000192543,"b1278":0.0,"b1281":0.000015488,"b1286":0.0,"b1288":0.0,"b1291":0.0,"b1296":0.0,"b1297":0.0000012966,"b1298":0.0,"b1300":0.0,"b1301":0.0,"b1302":0.0,"b1308":0.0,"b1319":0.0,"b1325":0.0,"b1326":0.0,"b1329":0.0,"b1344":0.0000000001,"b1363":0.0,"b1377":0.0005299385,"b1378":0.0000002533,"b1380":0.0,"b1385":0.0,"b1386":0.0,"b1387":0.0,"b1388":0.0,"b1389":0.0,"b1390":0.0,"b1391":0.0,"b1392":0.0,"b1393":0.0,"b1394":0.0,"b1395":0.0,"b1397":0.0,"b1398":0.0,"b1415":0.0,"b1440":0.0,"b1441":0.0,"b1442":0.0,"b1443":0.0,"b1444":0.0,"b1453":0.0,"b1463":0.0,"b1465":0.0,"b1466":0.0,"b1467":0.0,"b1468":0.0,"b1469":0.0,"b1473":0.0,"b1474":0.0,"b1475":0.0,"b1476":0.0,"b1478":0.0,"b1479":0.0,"b1480":0.0000806945,"b1483":0.0,"b1484":0.0,"b1485":0.0,"b1486":0.0,"b1487":0.0,"b1488":0.0,"b1489":0.0,"b1492":0.0,"b1493":0.0,"b1519":0.0,"b1521":0.0,"b1524":0.0,"b1525":0.0,"b1528":0.0,"b1533":0.0,"b1539":0.0,"b1584":0.0,"b1587":0.0,"b1588":0.0,"b1589":0.0,"b1590":0.0,"b1591":0.0,"b1592":0.0,"b1599":0.0,"b1600":0.0,"b1602":0.0,"b1603":0.0,"b1605":0.0,"b1606":0.0,"b1611":0.0,"b1612":0.0000085427,"b1613":0.0,"b1621":0.0,"b1622":0.0000009175,"b1623":0.0,"b1634":0.0,"b1636":0.0,"b1637":0.0000008639,"b1638":0.0,"b1640":0.0,"b1646":0.0,"b1651":0.0,"b1652":0.0000000018,"b1654":0.0,"b1656":0.0,"b1661":0.0,"b1662":0.0000000063,"b1676":0.0,"b1677":0.0,"b1679":0.0,"b1680":0.0,"b1681":0.0,"b1682":0.0,"b1683":0.0,"b1684":0.0,"b1692":0.0000036057,"b1693":0.0000315803,"b1701":0.0,"b1702":0.0,"b1704":0.0,"b1709":0.0000000002,"b1710":0.0,"b1711":0.0000000002,"b1713":0.0000013694,"b1714":0.0000013694,"b1716":0.0000806945,"b1717":0.0000806945,"b1718":0.0000000621,"b1719":0.000001925,"b1723":0.0000523643,"b1732":0.0,"b1734":0.0,"b1740":0.0000781236,"b1744":0.0,"b1745":0.0,"b1746":0.0,"b1747":0.0,"b1748":0.0,"b1759":0.0,"b1761":0.0000014989,"b1764":0.0,"b1767":0.0,"b1768":0.0,"b1773":0.0,"b1778":0.0,"b1779":0.0000621115,"b1781":0.0,"b1800":0.0,"b1801":0.0,"b1804":0.0,"b1805":0.0,"b1812":0.0,"b1814":0.0,"b1817":0.0,"b1818":0.0,"b1819":0.0,"b1822":0.0000000006,"b1835":0.0000000003,"b1849":0.0,"b1850":0.000066621,"b1851":0.0000020927,"b1852":0.0000045624,"b1854":0.0,"b1855":0.0,"b1857":0.0,"b1858":0.0,"b1859":0.0,"b1865":0.0,"b1866":0.0000023364,"b1870":0.0000000004,"b1871":0.0000000004,"b1872":0.0,"b1873":0.0,"b1876":0.0000010579,"b1896":0.0,"b1897":0.0,"b1900":0.0,"b1901":0.0,"b1907":0.0,"b1912":0.0,"b1919":0.0,"b1922":0.0000000012,"b1927":0.0,"b1981":0.0,"b1982":0.0,"b1991":0.0,"b1992":0.0,"b1993":0.0,"b2010":0.0,"b2019":0.0001006933,"b2020":0.0000836004,"b2021":0.0000507066,"b2022":0.0000241885,"b2023":0.0000534478,"b2024":0.0000452797,"b2025":0.0000534478,"b2026":0.0000604714,"b2027":0.0,"b2028":0.0,"b2029":0.0000067519,"b2032":0.0,"b2033":0.0,"b2034":0.0,"b2035":0.0,"b2036":0.0,"b2037":0.0,"b2038":0.0,"b2039":0.0,"b2040":0.0,"b2041":0.0,"b2045":0.0,"b2048":0.0,"b2049":0.0,"b2051":0.0,"b2052":0.0,"b2053":0.0,"b2065":0.0,"b2066":0.0,"b2091":0.0,"b2092":0.0,"b2093":0.0,"b2094":0.0,"b2095":0.0,"b2096":0.0,"b2097":0.0,"b2103":0.0000001714,"b2104":0.0,"b2114":0.0000010453,"b2128":0.0,"b2129":0.0,"b2130":0.0,"b2131":0.0,"b2132":0.0,"b2133":0.0,"b2134":0.0,"b2140":0.0000000057,"b2143":0.0,"b2146":0.0,"b2147":0.0,"b2148":0.0,"b2149":0.0,"b2150":0.0,"b2153":0.0003294069,"b2154":0.0,"b2155":0.0,"b2156":0.0,"b2162":0.0,"b2167":0.0,"b2168":0.0,"b2169":0.0,"b2170":0.0,"b2174":0.0,"b2183":0.0000000003,"b2185":0.0000806945,"b2197":0.0,"b2198":0.0,"b2199":0.0,"b2200":0.0,"b2201":0.0,"b2202":0.0,"b2203":0.0,"b2204":0.0,"b2205":0.0,"b2206":0.0,"b2207":0.0,"b2210":0.0,"b2215":0.0,"b2221":0.0,"b2222":0.0,"b2223":0.0,"b2224":0.0,"b2232":0.0,"b2234":0.0,"b2235":0.0,"b2239":0.0,"b2240":0.0,"b2241":0.0,"b2242":0.0,"b2243":0.0,"b2251":0.0000002928,"b2253":0.0,"b2254":0.0,"b2255":0.0,"b2256":0.0,"b2257":0.0,"b2258":0.0,"b2260":0.0,"b2261":0.0,"b2262":0.0,"b2263":0.0,"b2264":0.0,"b2265":0.0,"b2268":0.0,"b2276":0.0000175106,"b2277":0.0000175106,"b2278":0.0000175106,"b2279":0.0000175106,"b2280":0.0000175106,"b2281":0.0000175106,"b2282":0.0000175106,"b2283":0.0000175106,"b2284":0.0000175106,"b2285":0.0000175106,"b2286":0.0000175106,"b2287":0.0000175106,"b2288":0.0000175106,"b2290":0.0000047795,"b2291":0.0,"b2296":0.0,"b2297":0.0,"b2303":0.0,"b2306":0.0,"b2307":0.0,"b2308":0.0,"b2309":0.0,"b2310":0.0,"b2311":0.0,"b2312":0.0000037683,"b2315":0.0,"b2316":0.000001801,"b2318":0.0000000029,"b2320":0.000006419,"b2323":0.0000008416,"b2324":0.0000000004,"b2328":0.0,"b2329":0.0000532941,"b2341":0.0000272292,"b2342":0.0000198814,"b2344":0.0,"b2366":0.0,"b2373":0.0,"b2374":0.0,"b2378":0.0,"b2379":0.0,"b2388":0.0000106106,"b2392":0.0,"b2393":0.0,"b2400":0.0000011724,"b2406":0.0,"b2407":0.0,"b2411":0.0,"b2414":0.0000016107,"b2415":0.0000175946,"b2416":0.0000351891,"b2417":0.0000175946,"b2418":0.0,"b2421":0.0,"b2422":0.0,"b2423":0.0,"b2424":0.0,"b2425":0.0,"b2428":0.0,"b2429":0.0,"b2435":0.0,"b2436":0.0,"b2440":0.0,"b2441":0.0,"b2458":0.0,"b2463":0.0,"b2464":0.0,"b2465":0.0000016028,"b2467":0.0,"b2470":0.0,"b2472":0.0000139879,"b2474":0.0000000001,"b2476":0.0000001717,"b2478":0.0000003892,"b2480":0.0,"b2481":0.0,"b2482":0.0,"b2483":0.0,"b2484":0.0,"b2485":0.0,"b2486":0.0,"b2487":0.0,"b2488":0.0,"b2489":0.0,"b2490":0.0,"b2492":0.0,"b2497":0.0,"b2498":0.0,"b2499":0.000040965,"b2500":0.0000034359,"b2501":0.0000550379,"b2502":0.0,"b2507":0.0000211584,"b2508":0.0,"b2514":0.0000007337,"b2515":0.0000000006,"b2517":0.0000000003,"b2518":0.0,"b2519":0.0000000517,"b2521":0.0,"b2523":0.0,"b2526":0.0,"b2527":0.0,"b2528":0.0,"b2529":0.0,"b2530":0.0000000044,"b2532":0.0000000001,"b2533":0.0,"b2536":0.0,"b2538":0.0,"b2539":0.0,"b2540":0.0,"b2541":0.0,"b2542":0.0,"b2551":0.0000061504,"b2552":0.0,"b2557":0.0000035276,"b2558":0.0,"b2559":0.0000000003,"b2563":0.0,"b2564":0.0000158305,"b2566":0.0000000006,"b2567":0.0000000018,"b2573":0.0000000056,"b2574":0.0000000002,"b2575":0.0000000001,"b2578":0.0,"b2579":0.0,"b2582":0.0,"b2585":0.0000003266,"b2587":0.0,"b2594":0.000000001,"b2599":0.0000372685,"b2600":0.0000024125,"b2601":0.0000030629,"b2606":0.0000806945,"b2607":0.0000000003,"b2608":0.0000000003,"b2609":0.0000806945,"b2614":0.0000000037,"b2615":0.0,"b2661":0.0,"b2662":0.0,"b2663":0.0,"b2675":0.0,"b2676":0.0,"b2677":0.0,"b2678":0.0,"b2679":0.0,"b2682":0.0,"b2683":0.0,"b2687":0.0002223157,"b2688":0.0,"b2690":0.0000016665,"b2697":0.000007764,"b2701":0.0,"b2702":0.0,"b2703":0.0,"b2704":0.0,"b2705":0.0,"b2708":0.0,"b2710":0.0,"b2711":0.0,"b2715":0.0,"b2719":0.0,"b2720":0.0,"b2721":0.0,"b2722":0.0,"b2723":0.0,"b2724":0.0,"b2738":0.0,"b2741":0.0000000148,"b2744":0.0000016907,"b2745":0.0000000002,"b2746":0.0000013627,"b2747":0.0000078713,"b2750":0.0000261176,"b2751":0.0000022162,"b2752":0.0000022162,"b2762":0.0000018849,"b2763":0.0000122227,"b2764":0.0000244455,"b2765":0.0000000019,"b2779":0.0000395931,"b2780":0.0000190738,"b2781":0.0,"b2784":0.0,"b2785":0.0000000003,"b2787":0.0,"b2788":0.0,"b2789":0.0,"b2791":0.0000000004,"b2794":0.0000160127,"b2796":0.0,"b2797":0.0,"b2799":0.0,"b2800":0.0,"b2801":0.0,"b2802":0.0,"b2803":0.0,"b2806":0.0000000003,"b2810":0.0,"b2811":0.0,"b2813":0.0,"b2817":0.0,"b2818":0.0000131451,"b2827":0.0000011587,"b2835":0.0,"b2836":0.0000020038,"b2838":0.0000354028,"b2841":0.0,"b2866":0.0000005191,"b2867":0.0000005191,"b2868":0.0000005191,"b2871":0.0,"b2874":0.0000045025,"b2877":0.0,"b2882":0.0,"b2883":0.0,"b2889":0.0,"b2890":0.000002304,"b2891":0.0000000023,"b2893":0.0,"b2895":0.0,"b2901":0.0,"b2903":0.0,"b2904":0.0,"b2905":0.0,"b2907":0.0,"b2912":0.0,"b2913":0.000001097,"b2914":0.0,"b2917":0.0,"b2919":0.0,"b2920":0.0,"b2923":0.0,"b2925":0.0000255852,"b2926":0.0001059776,"b2927":0.0,"b2930":0.0,"b2935":0.0,"b2937":0.0,"b2938":0.0,"b2942":0.0000000005,"b2943":0.0000079518,"b2946":0.0000000006,"b2947":0.0,"b2954":0.0,"b2957":0.0,"b2960":0.0000000021,"b2963":0.0,"b2964":0.0,"b2965":0.0,"b2975":0.0,"b2976":0.0,"b2979":0.0,"b2987":0.0,"b2988":0.0,"b2994":0.0,"b2995":0.0,"b2996":0.0,"b2997":0.0,"b3001":0.0,"b3005":0.0,"b3006":0.0,"b3008":0.0,"b3012":0.0,"b3018":0.0000000397,"b3028":0.0,"b3029":0.0,"b3034":0.0,"b3035":0.0,"b3040":0.0000000041,"b3041":0.0000211595,"b3052":0.0,"b3057":0.0,"b3058":0.0,"b3059":0.0,"b3061":0.0,"b3062":0.0,"b3063":0.0,"b3065":0.0000806945,"b3067":0.0000042987,"b3073":0.0,"b3084":0.0000000003,"b3089":0.0,"b3091":0.0,"b3092":0.0,"b3093":0.0,"b3114":0.0000004287,"b3115":0.0,"b3116":0.0,"b3117":0.0000033198,"b3124":0.0,"b3125":0.0,"b3126":0.0,"b3127":0.0,"b3128":0.0,"b3132":0.0,"b3137":0.0,"b3146":0.0000000003,"b3161":0.0,"b3164":0.000000011,"b3165":0.0000806945,"b3166":0.000000003,"b3167":0.0000000003,"b3168":0.0000000621,"b3169":0.0000000022,"b3172":0.0000000699,"b3176":0.0000178968,"b3177":0.0,"b3179":0.0000000003,"b3181":0.0000000022,"b3182":0.0,"b3185":0.0000806945,"b3186":0.0000806945,"b3187":0.0,"b3189":0.0000086404,"b3196":0.0,"b3197":0.0000005775,"b3198":0.0000077211,"b3199":0.0000051834,"b3200":0.0000051834,"b3201":0.0000103669,"b3202":0.0000000013,"b3212":0.0,"b3213":0.0,"b3222":0.0,"b3223":0.0,"b3224":0.0,"b3225":0.0,"b3230":0.0000806945,"b3231":0.0000806963,"b3236":0.0000315568,"b3247":0.0000000018,"b3255":0.000001801,"b3256":0.000001801,"b3258":0.0,"b3260":0.0,"b3265":0.0,"b3266":0.0,"b3281":0.0,"b3282":0.0000000008,"b3287":0.000000004,"b3288":0.0000000026,"b3289":0.0000000003,"b3290":0.0,"b3294":0.0000806945,"b3295":0.0000086494,"b3296":0.0000806963,"b3297":0.0000806945,"b3298":0.0000806945,"b3299":0.0000806945,"b3301":0.0000806945,"b3302":0.0000806945,"b3303":0.0000806945,"b3304":0.0000806945,"b3305":0.0000806945,"b3306":0.0000806945,"b3307":0.0000806945,"b3308":0.0000806945,"b3309":0.0000806945,"b3310":0.0000806945,"b3311":0.0000806945,"b3312":0.0000806945,"b3313":0.0000806945,"b3314":0.0000806945,"b3315":0.0000806945,"b3316":0.0000806945,"b3317":0.0000806945,"b3318":0.0000806945,"b3319":0.0000806963,"b3320":0.0000806963,"b3321":0.0000806963,"b3339":0.000019703,"b3340":0.000019703,"b3341":0.0000806945,"b3342":0.0000806945,"b3343":0.0000000007,"b3344":0.0000000007,"b3345":0.0000000007,"b3350":0.0,"b3359":0.0000024053,"b3360":0.0,"b3365":0.0,"b3366":0.0,"b3367":0.0,"b3368":0.0000014961,"b3370":0.0,"b3371":0.0,"b3374":0.0,"b3380":0.0,"b3384":0.0000003554,"b3385":0.0,"b3386":0.0,"b3389":0.0000303975,"b3390":0.0000043108,"b3396":0.0,"b3397":0.0,"b3403":0.0,"b3406":0.0000000022,"b3409":0.0,"b3412":0.0,"b3415":0.0,"b3416":0.0,"b3417":0.0,"b3425":0.0,"b3426":0.0,"b3428":0.0,"b3429":0.0000000493,"b3430":0.0000010065,"b3431":0.0,"b3432":0.0,"b3433":0.0000001732,"b3437":0.0,"b3447":0.0,"b3449":0.0,"b3450":0.0,"b3451":0.0,"b3452":0.0,"b3453":0.0,"b3454":0.0,"b3455":0.0,"b3456":0.0,"b3457":0.0,"b3458":0.0,"b3460":0.0,"b3461":0.0000000032,"b3465":0.0000000003,"b3469":0.0,"b3470":0.0000000004,"b3475":0.0,"b3476":0.0,"b3477":0.0,"b3478":0.0,"b3479":0.0,"b3480":0.0,"b3493":0.0000046951,"b3496":0.0,"b3500":0.0,"b3502":0.0,"b3503":0.0,"b3517":0.0,"b3519":0.0,"b3526":0.0,"b3528":0.0,"b3540":0.0,"b3541":0.0,"b3542":0.0,"b3543":0.0,"b3544":0.0,"b3546":0.0,"b3551":0.0,"b3553":0.0,"b3559":0.0000034916,"b3560":0.0000034916,"b3564":0.0,"b3565":0.0,"b3566":0.0,"b3567":0.0,"b3568":0.0,"b3571":0.0,"b3572":0.0,"b3575":0.0,"b3577":0.0,"b3578":0.0,"b3579":0.0,"b3580":0.0,"b3581":0.0,"b3583":0.0,"b3588":0.0,"b3590":0.0,"b3591":0.0,"b3599":0.0,"b3600":0.0,"b3603":0.0,"b3605":0.0,"b3607":0.0000091162,"b3608":0.0000046848,"b3610":0.0,"b3612":0.0,"b3616":0.0,"b3617":0.0,"b3619":0.0,"b3620":0.0,"b3621":0.0,"b3622":0.0,"b3623":0.0,"b3624":0.0,"b3625":0.0,"b3626":0.0,"b3627":0.0,"b3628":0.0,"b3629":0.0,"b3630":0.0,"b3631":0.0,"b3632":0.0,"b3633":0.0000000199,"b3634":0.0,"b3636":0.0000806945,"b3637":0.0000806945,"b3639":0.0,"b3640":0.0,"b3642":0.0000018582,"b3643":0.0000000014,"b3648":0.0000030348,"b3649":0.0000000022,"b3650":0.0,"b3651":0.0000000014,"b3653":0.0,"b3654":0.0,"b3665":0.0,"b3666":0.0,"b3670":0.0,"b3671":0.0,"b3679":0.0,"b3691":0.0,"b3693":0.0,"b3703":0.0000806945,"b3704":0.0000000014,"b3706":0.0000000007,"b3708":0.0,"b3709":0.0,"b3714":0.0,"b3722":0.0,"b3725":0.0,"b3726":0.0,"b3727":0.0,"b3728":0.0,"b3729":0.0000064032,"b3730":0.0000089332,"b3731":0.0000937675,"b3732":0.0000937675,"b3733":0.0000937675,"b3734":0.0000937675,"b3735":0.0000937675,"b3736":0.0000937675,"b3737":0.0000937675,"b3738":0.0000937675,"b3739":0.0000937675,"b3740":0.0000000003,"b3741":0.0000000007,"b3744":0.0,"b3747":0.0000000003,"b3748":0.0,"b3749":0.0,"b3750":0.0,"b3751":0.0,"b3752":0.0,"b3770":0.0000564297,"b3771":0.0000248526,"b3772":0.0,"b3774":0.0000002484,"b3779":0.0,"b3780":0.0000000073,"b3781":0.0,"b3783":0.000000013,"b3784":0.0,"b3785":0.0,"b3786":0.0,"b3787":0.0,"b3788":0.0,"b3789":0.0,"b3790":0.0,"b3791":0.0,"b3792":0.0,"b3793":0.0,"b3794":0.0,"b3803":0.0,"b3804":0.0,"b3805":0.0000000001,"b3806":0.0,"b3807":0.0,"b3809":0.0000167524,"b3816":0.0,"b3821":0.0,"b3823":0.0,"b3824":0.0,"b3825":0.0,"b3826":0.0,"b3829":0.0000005768,"b3831":0.0,"b3833":0.0,"b3835":0.0,"b3843":0.0,"b3844":0.0000285876,"b3845":0.0,"b3846":0.0000010183,"b3849":0.0,"b3850":0.0,"b3856":0.0,"b3857":0.0,"b3867":0.0,"b3870":0.0,"b3875":0.0,"b3882":0.0,"b3892":0.0,"b3893":0.0,"b3894":0.0,"b3902":0.0,"b3903":0.0,"b3904":0.0,"b3907":0.0,"b3908":0.0,"b3909":0.0,"b3915":0.0,"b3916":0.0000019749,"b3917":0.0,"b3918":0.0,"b3919":0.0000600605,"b3924":0.0,"b3925":0.0,"b3926":0.0,"b3927":0.0,"b3930":0.0,"b3936":0.0000806945,"b3939":0.0000226352,"b3940":0.0000032574,"b3941":0.0001564089,"b3942":0.0,"b3945":0.0,"b3946":0.0,"b3951":0.0,"b3952":0.0,"b3956":0.0000151913,"b3957":0.0000776589,"b3958":0.0001892769,"b3959":0.0002254183,"b3960":0.0000491822,"b3962":0.0,"b3965":0.0000000029,"b3966":0.0,"b3967":0.0000026257,"b3972":0.0000015851,"b3974":0.0,"b3980":0.0,"b3982":0.0000000022,"b3983":0.0000806945,"b3984":0.0000806945,"b3985":0.0000806945,"b3986":0.000161389,"b3987":0.0000043247,"b3988":0.0000043247,"b3990":0.0,"b3991":0.0,"b3992":0.0,"b3993":0.0,"b3994":0.0,"b3996":0.0,"b3997":0.0,"b4005":0.0000262189,"b4006":0.0000001989,"b4013":0.0000382831,"b4014":0.0000000005,"b4015":0.0,"b4019":0.0,"b4022":0.0000000003,"b4024":0.0000077047,"b4025":0.0000006011,"b4031":0.0,"b4032":0.0,"b4033":0.0,"b4034":0.0,"b4035":0.0,"b4036":0.0,"b4039":0.0,"b4040":0.0,"b4041":0.0000007134,"b4042":0.0,"b4049":0.0000000003,"b4053":0.0000004038,"b4054":0.0000044499,"b4055":0.0,"b4067":0.0,"b4069":0.0,"b4070":0.0,"b4071":0.0,"b4072":0.0,"b4073":0.0,"b4077":0.0,"b4079":0.0,"b4084":0.0,"b4085":0.0,"b4086":0.0,"b4087":0.0,"b4088":0.0,"b4090":0.0000152909,"b4094":0.0000020545,"b4111":0.0,"b4115":0.0,"b4117":0.0,"b4119":0.0,"b4120":0.0,"b4122":0.0,"b4123":0.0,"b4129":0.0,"b4130":0.0,"b4131":0.0,"b4132":0.0,"b4136":0.0,"b4138":0.0,"b4139":0.0,"b4142":0.0000000241,"b4143":0.0000000241,"b4151":0.0,"b4152":0.0,"b4153":0.0,"b4154":0.0,"b4160":0.0000115849,"b4161":0.0,"b4162":0.0000000073,"b4166":0.0000000004,"b4169":0.0,"b4171":0.0000000007,"b4177":0.0000000345,"b4180":0.0000000006,"b4192":0.0,"b4193":0.0,"b4194":0.0,"b4195":0.0,"b4196":0.0,"b4197":0.0,"b4198":0.0,"b4200":0.0000806945,"b4202":0.0000806945,"b4203":0.0000806945,"b4208":0.0000001093,"b4213":0.0,"b4214":0.0000591372,"b4219":0.0,"b4226":0.0,"b4227":0.0,"b4230":0.0,"b4231":0.0,"b4232":0.0,"b4233":0.0,"b4237":0.0,"b4238":0.0000004301,"b4239":0.0,"b4240":0.0,"b4242":0.0,"b4244":0.0,"b4245":0.0000027206,"b4254":0.0000028751,"b4258":0.0000015281,"b4260":0.0,"b4261":0.0000051834,"b4262":0.0000051834,"b4265":0.0,"b4266":0.0,"b4267":0.0,"b4268":0.0,"b4287":0.0,"b4288":0.0,"b4289":0.0,"b4290":0.0,"b4291":0.0,"b4293":0.0,"b4301":0.0,"b4311":0.0,"b4321":0.0,"b4322":0.0,"b4323":0.0,"b4356":0.0,"b4358":0.0,"b4367":0.0,"b4371":0.0000000003,"b4374":0.0,"b4375":0.0,"b4381":0.0,"b4382":0.0,"b4383":0.0,"b4384":0.0000027177,"b4386":0.0,"b4388":0.0000005292,"b4390":0.0,"b4392":0.0,"b4394":0.0,"b4395":0.0001429485,"b4407":0.0,"b4460":0.0,"b4467":0.0,"b4468":0.0,"b4471":0.0,"b4474":0.0,"b4476":0.0,"b4477":0.0,"b4478":0.0,"b4481":0.0,"b4485":0.0,"b4513":0.0,"b4544":0.0}
