# Supplementary material for: COBRAme: A computational framework for genome-scale models of metabolism and gene expression
Source: PLoS Comput Biol. 2018 Jul 5;14(7):e1006302. doi: 10.1371/journal.pcbi.1006302 (PMC6049947; doi:10.1371/journal.pcbi.1006302)
Supplement: S3 File — All results outlined in the manuscript can be reproduced by following the instructions in the README. A JSON version of iJL1678b-ME is also contained in this file. Alternatively, these scripts can be found at https://github.com/coltonlloyd/cobrame_supplement. (ZIP) [file pcbi.1006302.s003.zip › S3_File/Figure_S1_shadow_prices/glucose_sweep/01.000_glucose_dual.json]

{"RpoS_mono": -130.93089365657315, "TDK-MONOMER": -109.69153386963721, "protein_b2324": -570.4541010677414, "protein_b1479": -461.4845140888473, "protein_b1478": 2.9585671576323624e-29, "csn_p": -14.723945181457164, "protein_b1216_Inner_Membrane": -775.2145741986634, "2ahbut_c": -27.695867208331883, "protein_b1473": -818.9708412895618, "protein_b1475": 946.6582233936141, "protein_b1474": -2989.128943053181, "protein_b4117": -705.8959628452249, "protein_b1476": 180.8979252959353, "Rnd_mono_mod_5:mg2": 804.9705428865806, "RNA_b1308": 9700.652088824028, "RNA_b1651": 29623.85136737388, "RNA_b1302": 92348.6387750633, "RNA_b1301": 93553.59829427312, "RNA_b1652": -179032.96181541088, "RNA_b1654": 8183.1757238297905, "RNA_b1656": 42485.35412626231, "apg161_c": -284.5350802487339, "xtsn_e": -38.15711467299584, "xtsn_c": -38.406889744074554, "protein_b3451_Inner_Membrane": 366.33320923011166, "GARTRANSFORMYL2-MONOMER_mod_mg2": -339.40143449901376, "NANT-MONOMER": 988.7075434642452, "xtsn_p": -38.15712914558834, "protein_b4119": 1314.8092532871485, "ala__B_p": -12.215675657284978, "protein_b0692_Inner_Membrane": -4052.830518597712, "ala__B_e": -12.215690129877482, "ala__B_c": -12.465955395473289, "dmso_c": -1.4472592502489327e-05, "dmso_e": -0.0, "ASL-MONOMER": -1480.13698061395, "dmso_p": -1.4472592502489327e-05, "RNA_b0019": 85190.09367787697, "protein_b4036_Outer_Membrane": -3575.2339907027635, "protein_b0888": -200.74807226268982, "RNA_b0014": 139348.8649736588, "RNA_b0015": -49914.78831297936, "uamag_c": -116.22393286273545, "protein_b0785": 433.749944475323, "ump_c": -35.91621990394136, "EG50003-MONOMER_mod_pan4p": -1103.5972750399433, "ump_e": -35.419778104599445, "protein_b4115": -966.3004535146059, "ump_p": -35.41979257719195, "CARNDEHYDRA-CPLX": -0.0, "ADENYLATECYC-MONOMER_mod_mg2": 2905.4109097803776, "glcur1p_p": -19.442542830385865, "protein_b3714_Inner_Membrane": -978.2613391887525, "gua_e": -21.642166292411556, "glcur1p_e": -19.44255730297837, "SORB6PDEHYDROG-CPLX": -6.546571448116706e-29, "DTDPDEHYRHAMREDUCT-MONOMER": 756.3207983944421, "3mop_c": -29.685726558573286, "RNA_degradosome": -7820.1222487300065, "RNA_b3278": 111788.89135446405, "RNA_b3275": 210306.6687732521, "RNA_b3274": 8739.527399081284, "RNA_b3277": 5601.612844671648, "RNA_b3276": -192771.2751383005, "no2_p": -0.49700142715809487, "RNA_b3273": -2813.801285931371, "RNA_b3272": 8739.527399081284, "protein_b3345": -2092.1343657588936, "protein_b3344": 322.9808799257896, "protein_b3341": -5626.618910755705, "protein_b3340": 2051.5697101876185, "protein_b3343": 356.5069837813262, "protein_b3342": 513.187127026758, "no2_e": -0.49701589975059735, "hkndd_c": -31.906379155386784, "CPLX0-3976_edit": 1747.104099179418, "no2_c": -0.7463984745731702, "2mecdp_c": -49.50265070098966, "protein_b2155_Outer_Membrane": 2812.7458753570736, "lipa_p": 1.000370399248202, "protein_b1270": -1134.1384073278743, "protein_b1277": -214.61362013095868, "protein_b1276": -621.3339004765141, "lipa_e": -0.0, "protein_b1278": -668.3291706561952, "lipa_c": 2.004549325270336, "RNA_b3091": 108295.5180820429, "RNA_b3093": 83383.1320985322, "RNA_b3092": 56622.27192457696, "protein_b0365_Periplasm": 953.4656835233866, "ABC-19-CPLX": -3228.9153228276255, "ANGLYC3PDEHYDROG-CPLX_mod_fmn": 4843.422376113976, "RED-THIOREDOXIN-MONOMER": -256.4586432825348, "protein_b3691": 725.9034311865071, "protein_b3165": -200.56046110162848, "protein_b3164": -927.0541794370845, "protein_b3167": 442.8080496416407, "protein_b3166": -345.1103851759067, "protein_b3169": 1671.9529973404392, "protein_b3168": -2631.5051583206687, "alaala_c": -23.932161591505405, "MiaA_dim_mod_2:mg2": -12649.363287298422, "protein_b1189": 1414.4431031331203, "protein_b2563": 288.63735910286704, "h2o2_p": -0.0, "protein_b2566": 933.7210022171722, "protein_b2567": -1532.4602313224243, "protein_b2564": -891.500297659021, "protein_b1185": -533.8033497466178, "protein_b1186": 860.2270052015729, "h2o2_c": -1.7444407527269639, "h2o2_e": -0.0, "RNA_b3893": 65730.6612719699, "RNA_b3892": 46458.94278477265, "RNA_b3894": -10120.63635244212, "EG11597-MONOMER_mod_cosh": 197.61356348771733, "ABC-46-CPLX": 4911.073101843711, "protein_b2682_Inner_Membrane": -237.3618109474137, "GSP-CPLX": 3966.830339467069, "ttdca_p": -72.21383946842977, "ttdca_e": -72.21483886054288, "ttdca_c": -72.28202014497217, "RNA_b1822": 24877.643190271556, "protein_b0583": 498.22436337872426, "protein_b0586": -5320.0486352602475, "protein_b0584": 3173.3307966208117, "RNA_b1533": 27408.579228061688, "protein_b0588": 861.1882592284026, "protein_b0589": 688.6548456571307, "RNA_b1539": 27241.108470288782, "RNA_b2320": -77577.09112658114, "RNA_b2323": 36064.82036223097, "RNA_b2324": 61568.62708352817, "RNA_b2328": 60269.68363758126, "CARDIOLIPSYN-MONOMER": -1405.4682485911708, "tre_p": -49.858649102574596, "CPLX0-2141": 131.16407172938997, "protein_b0639": -6946.190588832204, "tre_e": -49.85863462998209, "protein_b0630": -235.74348928328078, "CPLX0-7428": 10893.164259314679, "protein_b0632": -317.64358742629713, "protein_b0635": 2132.8599674486177, "EG50003-MONOMER_mod_pan4p_mod_3odec": -1154.4651792466912, "RNA_b1590": 62499.965380718364, "3php_c": -8.975732664921514, "pa180_c": -200.4186282858617, "DIHYDROPTERIREDUCT-CPLX_mod_fad": 1487.3196450293638, "4ahmmp_c": -31.70125659905409, "protein_b2987": -1087.8568326958607, "protein_b2988": 1983.4151697335344, "2odecg3p_c": -108.17591737441445, "2dmmql8_c": -472.97061022222374, "CPLX0-7641": 1660.322261920785, "CPLX0-7643": -3015.4597976739283, "CPLX0-7642": -2458.232548887166, "2odecg3p_p": -108.17642959026458, "RNA_b2967": 2330.4129671634505, "protein_b0484_Inner_Membrane": 2544.3117654002685, "protein_b3287": -1550.503613325937, "RNA_b2963": 14943.316406377022, "MALTACETYLTRAN-CPLX": -0.0, "ppal_p": -12.948482724003838, "protein_b3057_Inner_Membrane": -867.4689275348615, "IscU_mod_2:fe2": 846.7180164848551, "FUMARASE-C": -354.02621785114246, "acmalt_c": -56.34080719641998, "RNA_b4171": -151444.36881003427, "RNA_b4177": 38947.342460603206, "EG11911-MONOMER": 958.8092432520762, "protein_b1866": -890.2445720858852, "protein_b1865": -2158.6472352976857, "EG11905-MONOMER": -707.7084655651147, "RNA_b1264": 114321.23884547093, "Rho_hexa_mod_3:mg2": -4583.143448323574, "minohp_p": -0.0012451441006777865, "nh4_p": -1.4472592502489327e-05, "RNA_b4014": -91095.26715947977, "RNA_b4015": 95073.27904202761, "RNA_b4010": 8739.527399081284, "MHPHYDROXY-MONOMER": 1835.752186756375, "RNA_b4013": 26652.71995206564, "CPLX0-1721": -11462.412337391994, "nh4_e": -0.0, "nh4_c": -1.4472592502489327e-05, "minohp_e": -0.001103780764343892, "protein_b4322": 1125.0385628744618, "protein_b4323": -3.165257841293716e-29, "ISOCIT-LYASE_mod_mg2": 5291.418756985287, "protein_b4321": -1343.7189041785484, "DIHYDROOROTOX-MONOMER": -311.7465603840566, "protein_b2836_Inner_Membrane": -2729.211643840454, "RNA_b4031": 107900.34101136604, "EG12713-MONOMER": -820.8440095659918, "tre6p_c": -51.108827304702515, "RNA_b0463": 37486.28918512815, "5aop_c": -30.75902648209931, "RNA_b0469": 12741.253654547963, "generic_tRNA_CGA_arg__L_c": 0.30181237583053455, "7KAPSYN-CPLX": 2759.3999382512234, "NUCLEOSIDE-DIP-KIN-CPLX_mod_mg2": -731.4377791226507, "FORMATEDEHYDROGN-CPLX_mod_bmocogdp": -5704.033633313774, "YmfC_mono": 863.5027951981583, "protein_b3751_Periplasm": 999.3956135997936, "LysII_RS_dim_mod_lys__L": -1258.4712334556134, "murein5p4p_p": -330.9690106641604, "RNA_b0205": 8739.527399081284, "RNA_b0204": 210295.74186223297, "RNA_b0207": 58473.94674110639, "RNA_b0206": 2355.2535195821806, "RNA_b0201": 111788.89135446405, "RNA_b0200": 41798.34693297316, "RNA_b0203": -192789.271629848, "RNA_b0202": 5601.612844671648, "protein_b0807": -170.31550142036508, "XASA-MONOMER": -0.0, "protein_b0805": 275.06534895377456, "RNA_b3736": 34205.15124976667, "RNA_b4006": 58093.58747010665, "protein_b3578": 550.328404814546, "protein_b3579": 1102.1445119901352, "protein_b3577": 284.27256006666596, "protein_b3575": 1211.5782842232916, "protein_b3572": -717.3248895610592, "protein_b3571": 2565.8217463120413, "cisGroES_hepta": -1170.1061525159391, "TrmU_mono": -244.0155159036765, "protein_b1603_Inner_Membrane": -2936.384678079396, "S-ADENMETSYN-CPLX_mod_4:tl_mod_1:zn2": -1997.8457649435284, "fecrm__un_c": 0.49907682150281857, "prosthetic_group_biomass": -227.65251653412247, "protein_b2779": -638.1308889191919, "CPLX0-201": -4482.176512777576, "YecP_mono": -2058.2189507905837, "5fthf_c": -146.4581956050703, "generic_Dus": -304.0144066467842, "YheLMN_cplx": -2825.2930041035556, "YDGEF-CPLX": 287.25182916214885, "EG11339-MONOMER": -9862.955887390639, "hxan_e": -20.14357871071815, "G6954-MONOMER_mod_mg2": 386.2600307341602, "hxan_c": -20.14370560146198, "hxan_p": -20.14356423812565, "spmd_c": 0.24911214529468875, "spmd_e": -0.0, "protein_b3370_Inner_Membrane": 781.9503004452773, "spmd_p": 1.4472592502489327e-05, "lac__L_e": -10.219949361606144, "protein_b4031_Inner_Membrane": 980.4750261836572, "protein_b3918": -291.9694552375754, "protein_b3919": -528.8242848495398, "dcmp_c": -39.92061400661765, "protein_b3915": 832.0312280255604, "protein_b3916": -366.1982952406525, "protein_b3917": -302.0945925420183, "dcmp_e": -39.4232229947623, "generic_Tuf": 1160.1668624164022, "EG12310-MONOMER": 1436.1221795206561, "dcmp_p": -39.423208522169794, "RNA_b1493": -9012.660479503462, "RNA_b1492": 89491.01617884396, "5apru_c": -49.700188987386205, "gua_p": -21.641818262333956, "protein_b3622_Inner_Membrane": -5144.834205161561, "protein_b4136": -1762.3184487521398, "GUANYL-KIN-CPLX": -387.16434887962373, "protein_b1453": -1301.647465334408, "protein_b4132": -1264.47799061269, "protein_b4131": -1103.5570554301487, "protein_b4130": 905.0452935733722, "protein_b4139": -692.8617768699364, "protein_b4138": 785.8362007463791, "protein_b2789_Inner_Membrane": -0.0, "GNTT-MONOMER": -1.974936756923756e-31, "TRYPSYN_mod_pydx5p": 4038.4622859555375, "RNA_b1679": 30334.57225891379, "RNA_b1677": 5731.836603680638, "RNA_b1676": 42048.997508477485, "TruD_mono": -325.7182248891839, "protein_b4392_Periplasm": 2105.4405889361765, "PPENTOMUT-MONOMER_mod_mn2": -125.98785280970252, "clpn120_p": -308.1796829704935, "HOLO-ACP-SYNTH-CPLX_mod_mg2": 583.3064508789972, "protein_b2617_Outer_Membrane": -211.89219431173964, "EG11796-MONOMER": 1194.1025415597924, "halipa_e": -86.8892274928642, "RNA_b0078": 35751.687167095726, "RNA_b0077": 30760.786931221734, "RNA_b0074": 114485.35151147573, "ARGSUCCINLYA-MONOMER": 8.276068455185757e-29, "RNA_b0072": -103466.93127227569, "RNA_b0073": 79662.74694888286, "RNA_b0070": 85810.49281495005, "RNA_b0071": 44150.90770418758, "protein_b0323": -2109.3450640039464, "QueA_mono": -467.0686123703068, "adpglc_c": -70.5307151659493, "acg5sa_c": -28.765491530196126, "udpLa4fn_c": -38.53753537989666, "murein4p4p_p": -319.7531054507126, "RNA_b2281": 39571.33135167917, "g6p_e": -24.680008004030494, "pnto__R_e": -41.26162545279369, "pnto__R_c": -41.5096830891702, "protein_b4227_Periplasm": 942.4354405842041, "pnto__R_p": -41.26161098020118, "RNA_b0698": 122322.4795472122, "RNA_b0692": -52204.81634204018, "RNA_b0693": 160315.2939560542, "RNA_b0696": 41773.10912388945, "RNA_b0697": -38567.4684534825, "lcts_e": -47.613198059454916, "protein_b2148_Inner_Membrane": 662.0270643809936, "2amsa_c": -8.725823131172495, "lcts_p": -47.61321253204742, "ppt_p": -1.4987271612791255, "protein_b4070": 1439.6487465814955, "RNA_b4200": 28833.460435552282, "RNA_b4203": 32691.400641310523, "RNA_b4202": -47792.25033352087, "RNA_b3256": 7510.3591750591395, "RNA_b3255": 34271.701242297764, "RNA_b3526": 67680.25146366871, "RNA_b3528": 93946.52079322739, "RNA_b3258": 106166.75414361991, "protein_b3360": -211.08559951327632, "protein_b3705_Inner_Membrane": -761.1249030087082, "protein_b3366": 365.0204286983847, "protein_b3365": 2829.0203965702085, "protein_b3368": -358.67590113058094, "protein_b2092": 703.2774731707459, "protein_b2093": 234.89175604625387, "ALPHAGALACTOSID-CPLX_mod_mn2": 2642.12459042945, "protein_b2091": -1.3062208793195883e-29, "protein_b2096": 952.8465487825994, "protein_b2097": -371.31146523186965, "protein_b2094": 442.8828405501393, "protein_b2095": -952.8465487825994, "protein_b1211": -3060.0410344277293, "protein_b1210": 1537.60917494301, "protein_b1215": -840.9075543550003, "protein_b1216": -773.3734342682516, "RNA_b0494": -22159.114528778056, "dhpppn_c": -31.658101824288213, "protein_b4055_Periplasm": 821.0586212417057, "generic_5s_rRNAs": 8739.527399081284, "UDPGLUCEPIM-CPLX_mod_nad": -0.0, "TMAOREDUCTI-CPLX_mod_bmocogdp": 7064.230358032099, "acmana_c": -31.639379528963943, "adphep__DD_c": -75.50962152802022, "protein_b0027_Inner_Membrane": 360.16494198193965, "RsmC_mono": -146.6754516655596, "protein_b0891_Periplasm": -1851.578425957293, "PD04413_mod_zn2": 1248.9986329544354, "pgp160_p": -203.69290074117743, "protein_b0068_Inner_Membrane": 1035.2961751537666, "FORMHYDROG2-CPLX_mod_ni2_mod_fe2": 4811.501498508516, "RNA_b2690": -654.4822400115014, "RNA_b2691": 5621.875525869952, "pgp160_c": -204.68937961265812, "RNA_b2693": 5621.875525869952, "RNA_b2694": 5621.875525869952, "RNA_b2695": -11258.110459779582, "RNA_b2697": 77459.83783022012, "RNA_b2128": 53473.56109766539, "RNA_b2129": 67469.93891992251, "MMUM-MONOMER": -2294.440747518545, "ANTHRANSYNCOMPII-MONOMER": -7532.76548130445, "GLYCDEH-CPLX": -0.0, "RNA_b1800": 79249.67269924853, "RNA_b1801": 81700.11814867142, "protein_b3230": 506.92687334432725, "RNA_b1804": 73424.46304214936, "RNA_b1805": 47322.652553242035, "S-ADENMETSYN-CPLX_mod_4:LI_mod_1:mn2": -2180.0224491503245, "23dappa_p": -9.222275527575912, "RNA_b2344": 97866.21258640983, "RNA_b2342": 55043.95432784214, "G6701-MONOMER_mod_thmpp": -1080.179290921668, "protein_b2239": 1096.947130272243, "23dappa_e": -9.222290000168414, "protein_b2541": 883.8875272516751, "protein_b2234": -2547.4248942521886, "protein_b2235": 1203.042686155179, "protein_b2232": -304.14158940181704, "RNA_b2348": 2303.592941570816, "urdglyc_c": -5.236135897007061, "ile__L_c": -31.775183681120087, "ile__L_e": -31.52369247043963, "URPHOS-CPLX": -2062.831747931346, "ile__L_p": -31.523677997847127, "S-ADENMETSYN-CPLX_mod_4:nh4_mod_1:mn2": -2169.9170482561476, "DISULFOXRED-MONOMER_mod_Oxidized": -403.35930078945574, "Asp_RS_dim": -1780.4891441717705, "3ophb_c": -455.5234389167214, "CPM-KDOSYNTH-MONOMER_mod_mg2": -570.1748138597044, "generic_tRNA_CGU_arg__L_c": 0.30181237583053455, "CPLX0-7660": 2439.4244190592735, "RNA_b2467": 41810.585427541875, "RpmI_mono": -755.4535646960323, "NHAB-MONOMER": 858.4503607076631, "RpmB_mono": -775.0587174288061, "ASPKINIIHOMOSERDEHYDROGII-CPLX": -0.0, "mnl1p_c": -26.924094508370562, "RplE_mono": -7260.037735057424, "RNA_b1118": 90636.56745661095, "RNA_b1119": -8021.501558621148, "G7596-MONOMER_mod_pydx5p": -703.7789906882894, "EG50003-MONOMER_mod_pan4p_mod_3oddec": -1165.4337866664575, "RNA_b1116": -44875.12870591287, "RNA_b1117": 51119.901051638284, "tRNA_biomass": -227.65251653412247, "RplX_mono": 372.7084848991161, "RNA_b4193": 102280.69587892781, "RNA_b4192": 77517.45485701793, "RNA_b4195": 33814.377735931856, "RNA_b4194": 22235.772874219714, "RNA_b4197": 62107.84803544435, "RNA_b4196": 47424.588728934774, "RNA_b4198": 29709.816823053392, "RNA_b1854": 39925.774620972035, "protein_b1849": -345.4331671722769, "EG11724-MONOMER": -978.2613391887525, "generic_tRNA_START_met__L_c": 0.11955412323945606, "thmnp_c": -97.26887296940568, "tartr__L_c": -10.721630486071877, "tartr__L_e": -10.223384340392935, "S-ADENMETSYN-CPLX_mod_4:na1_mod_1:ni2": -2163.3094709024763, "tartr__L_p": -10.223398812985437, "BIOTIN-SYN-CPLX_mod_4fe4s_mod_2fe2s": 2440.573210765592, "RNA_b4471": 99271.3485499185, "DIACYLGLYKIN-CPLX_mod_cd2_mod_zn2_mod_mg2_mod_mn2_mod_cobalt2": -943.6179147980961, "protein_b4301": -3.7553439147562075e-24, "TatA_MONOMER": 342.68849161891575, "HEMX-MONOMER": 1658.3105219426488, "NICOTINAMID-MONOMER": 797.9153337696156, "pg140_p": -174.34270842902933, "protein_b0627_Inner_Membrane": -112.8226575648799, "protein_b1443_Inner_Membrane": 532.627315393588, "pg140_c": -176.16345406370277, "CPLX0-7744_mod_mg2": 1257.617052332492, "FLAVODOXIN2-MONOMER_mod_Oxidized": -268.0884486375871, "4h2opntn_c": -18.692000081498485, "glcr_e": -16.951065559312898, "protein_b1484": 1121.497690557696, "glcr_c": -17.20044813413547, "protein_b1485": 688.7546688311552, "protein_b3035_Outer_Membrane": -2678.980805800822, "cdpdodecg_c": -240.0961405111962, "ncam_c": -44.44039454458254, "protein_b4474": -0.0, "RNA_b0446": 25111.620897832974, "RNA_b0197": -50311.567675063474, "RNA_b0444": 21342.814756698146, "glcr_p": -16.951051086720394, "HEMEOSYN-MONOMER_mod_ca2": 540.438406232951, "RNA_b0199": 75232.16241695535, "RNA_b0198": 47785.44592860639, "3ohcoa_c": -140.5930821460056, "protein_b1483": 1098.2670557973763, "generic_tRNA_GCA_ala__L_c": -10.747586022466239, "protein_b2987_Inner_Membrane": -1089.6396196122944, "RNA_b0998": 43666.865159215995, "RNA_b0222": 42152.57584295082, "RNA_b0221": 70795.75506802296, "RNA_b0996": 85288.98874165738, "EG50003-MONOMER_mod_pan4p_mod_myrs": -1177.6323735848225, "S-ADENMETSYN-CPLX_mod_4:k_mod_1:ni2": -2150.636152204724, "4adcho_c": -42.0682627468535, "protein_b3551": 2538.3424898537774, "protein_b3553": 1031.9513966167158, "pgp180_c": -217.3807156540819, "protein_b3559": -2248.2531604424908, "galur_p": -19.443388984432787, "RNA_b2591": 111788.89135446405, "RNA_b2590": -189502.15231319793, "RNA_b2595": 16812.211052808827, "RNA_b2594": -587.4272814033192, "protein_b1116_Inner_Membrane": -3179.222395031313, "galur_e": -19.44340345702529, "galur_c": -19.692786031847863, "pgp180_p": -216.35804991386118, "DIHYDROXYACIDDEHYDRAT-CPLX_mod_4fe4s": 4730.500846272096, "GLYCEROL-KIN-CPLX_mod_mg2": -11621.81757212137, "protein_b2595_lipoprotein_Outer_Membrane": -420.8195307138924, "RpsP_mono": 250.95616582815617, "colipap_e": -0.0, "EG50003-MONOMER_mod_pan4p_mod_opme": -1163.8177130393315, "protein_b2035_Inner_Membrane": -2585.0963820458005, "RNA_b3758": 210128.32144892405, "RNA_b3759": 8739.527399081284, "RNA_b3752": -180531.1583606851, "RNA_b3750": 70510.5385106999, "RNA_b3751": 64717.64852990199, "RNA_b3756": 111788.89135446405, "RNA_b3757": -189502.15231319793, "mincyc_e": -0.0, "asn__L_e": -14.47428879837154, "alaala_p": -22.933363818222865, "protein_b3693": 1012.8106915162383, "LDC2-CPLX_mod_pydx5p": 19652.695208780704, "pydx_p": -68.06405241857175, "protein_b2828_Inner_Membrane": 564.9791973198151, "pydx_e": -68.06406689116426, "pydx_c": -68.06419378190809, "glcur_e": -19.442684193722197, "glcur_c": -19.692066768544773, "colipap_p": 1.000370399248202, "protein_b3972": -1626.9024310073955, "protein_b3452_Inner_Membrane": 588.0297005703944, "protein_b3974": -434.75363908420144, "alaala_e": -22.933378290815366, "glcur_p": -19.442669721129697, "YDEA-MONOMER": 519.1195970789465, "protein_b0200": 574.0358502867365, "ASPARTASE-CPLX_mod_mg2": -2765.4153748064823, "2omph_c": -486.05584405255826, "mlthf_c": -148.45215979275602, "6PFK-2-CPX_mod_mg2": -459.37657687958324, "FPPSYN-MONOMER_mod_mn2": 1184.808622009117, "RNA_b1473": 25503.866761457262, "RNA_b1475": 64385.86959492462, "RNA_b1474": 27772.660693997113, "RNA_b1476": 47539.67890099744, "RNA_b1479": 52298.564653437636, "RNA_b1478": 39349.32943739741, "PANTOTHENATE-KIN-CPLX_mod_mg2": -863.4755454951397, "clpn181_p": -410.7753158694639, "3c4mop_c": -26.66429140224179, "ABC-13-CPLX": 2713.1740182862454, "protein_b0452": -305.395573665212, "EG11653-MONOMER": -26.470290489000163, "cmp_e": -37.6782497907192, "protein_b0778": -4423.406507947453, "cmp_c": -38.17466264487611, "protein_b0775": 1198.6631720438616, "protein_b0774": -667.2186382409612, "protein_b0777": 812.8760815799877, "protein_b0776": 1379.6999691256117, "dscl_c": -308.38625259294594, "cmp_p": -37.678235318126696, "RNA_b1613": 35155.104763801945, "RNA_b1612": 48093.793889823566, "DEHYDDEOXGALACTKIN-MONOMER": 1012.8106915162383, "GALACTURIDYLYLTRANS-CPLX_mod_fe2_mod_zn2": -4246.610761056613, "AROL-MONOMER_mod_k": 569.2085420869411, "fruur_p": -19.441803028556738, "B1634-MONOMER": 809.9990676535374, "fruur_e": -19.44181750114924, "fruur_c": -19.692066768544773, "NusA_mono": 1671.9529973404392, "protein_b3838_Inner_Membrane": 529.6164791089377, "protein_b2279_Inner_Membrane": 227.11099018054816, "protein_b1193_lipoprotein_Outer_Membrane": -360.73297695640713, "DusB_mono": -944.961705441601, "LolA_MONOMER": -1851.578425957293, "man1p_c": -25.179035363838754, "S-ADENMETSYN-CPLX_mod_4:k_mod_1:cobalt2": -2150.830752717333, "PD04413_mod_cu2": 1248.5751920840194, "protein_b2223": 1.808672839927839, "GLCNACPTRANS-MONOMER_mod_mg2": 4.191031487317263, "camp_c": -45.594770430695284, "protein_b0308": 797.827183525346, "RNA_b0051": 60002.469725230534, "RNA_b0052": 72364.75375276258, "RNA_b0053": -88514.46150553208, "protein_b0306": 742.200778606556, "protein_b0307": 1480.6873031716207, "RNA_b0058": -106644.01595695033, "CPLX-722": 2982.5460627931348, "2-OCTAPRENYL-METHOXY-BENZOQ-METH-MONOMER": 843.8695578309495, "protein_b2796_Inner_Membrane": -3565.0448675717116, "protein_b3200_Periplasm": 783.1936195880342, "1hdec9eg3p_p": -100.09902549387387, "EG50003-MONOMER_mod_pan4p_mod_tdec2e": -1156.4597119057064, "UDPMANACATRANS-MONOMER": 803.9780879224057, "1hdec9eg3p_c": -99.72394645317803, "protein_b0887_Inner_Membrane": 1662.5379907312438, "phom_c": -18.726145222548787, "GCVMULTI-CPLX_mod_lipo": -5152.925932427473, "RED-THIOREDOXIN2-MONOMER": -213.66789260089146, "26dap__M_e": -28.938466023425413, "RNA_b4226": 14968.042775003081, "RNA_b3503": 31007.409909504833, "RNA_b3502": 94414.40381974523, "26dap__M_c": -29.938592914169245, "RNA_b3500": 41626.191566399866, "protein_b3301": 510.31231625119227, "protein_b3300": 803.7891593387066, "protein_b3303": 561.7322319520753, "protein_b3302": 164.05979969531253, "protein_b3305": 638.658518607234, "protein_b3304": 358.49534607005, "protein_b3307": 360.27063084979187, "protein_b3306": 391.50958162185884, "glcn_c": -23.179173309107732, "glcn_e": -22.929761789100155, "26dap__M_p": -28.938451550832912, "protein_b4513": 23.268901221704347, "protein_b2679_Periplasm": 1080.5041050214065, "protein_b1236": 784.8624649825612, "protein_b1232": -282.9264375091336, "protein_b1238": -109.69153386963721, "3oodcoa_c": -206.40377845552132, "sucglu_c": -31.66072530907989, "hdcap_c": -86.25961882576777, "frulysp_c": -54.871799951751335, "dhna_c": -49.295652189765875, "NITRATREDUCTZ-CPLX_mod_bmocogdp_mod_2:pheme_mod_3:4fe4s_mod_1:3fe4s": 6401.567198458647, "G7096-MONOMER": -4.0731413086377257e-29, "gsn_e": -42.33991797761658, "gsn_c": -42.588965946553024, "RNA_b2103": -14838.255384864413, "RNA_b2104": 57564.81334870971, "protein_b4086_Inner_Membrane": 671.0001736556093, "gsn_p": -42.33993245020908, "SurA_MONOMER": -4369.023233113561, "CPLX0-250_FORMATEDEHYDROGH-MONOMER_mod_8:4fe4s_mod_2:2fe2s_mod_bmocogdp_mod_NiFeCoCN2": 11024.282483053108, "AROA-MONOMER": -1017.858916656324, "EG50003-MONOMER_mod_pan4p_mod_3ohex": -1130.017947204421, "GLUCOKIN-MONOMER": 844.8522588778258, "S-ADENMETSYN-CPLX_mod_4:k_mod_1:zn2": -2149.3566093196555, "nmn_e": -65.38231341161337, "RNA_b0736": 29508.00433264865, "nmn_c": -65.38202105361432, "EG10780-MONOMER": -129.39465025401867, "RNA_b1866": 46824.33578256275, "LalaDglu_p": -32.11312917239346, "RNA_b1865": -45057.80772667344, "nmn_p": -65.38232788420586, "anth_c": -32.90946246072728, "RNA_b2366": 96802.72008426466, "S-ADENMETSYN-CPLX_mod_4:tl_mod_1:cobalt2": -1999.319908341206, "protein_b1440_Periplasm": 1172.0594483215532, "protein_b2215": -80.7486327126524, "protein_b2210": -397.6068273332285, "tma_e": -0.9949980097497547, "tma_c": -0.7456846211596486, "CPLX0-7466": 2891.5760716220143, "CPLX0-7462": 3.888592426551046e-29, "all__D_p": -22.92653519216696, "ORNDECARBOXDEG-CPLX_mod_pydx5p": 4516.85972821322, "RluB_mono": 14.888062685502355, "AROL-MONOMER_mod_cobalt2": 573.9735594015555, "all__D_c": -23.92536350552039, "all__D_e": -22.926549664759463, "RNA_b1288": 20950.644382551425, "CPLX0-7685": -994.207981654743, "CPLX0-7684": -1.34832252535231e-26, "CPLX0-7687": -1588.5784594958716, "CPLX0-7688": 6405.223505658798, "RNA_b1281": 6832.729792338717, "RNA_b1286": 56736.92121099905, "RNA_b2818": 37347.368911298705, "RNA_b2813": 33699.67854953868, "RNA_b2810": 87947.51885304577, "RNA_b2811": 32250.404846947677, "RNA_b2816": 2302.384132055333, "RNA_b2817": 38573.6014953655, "RNA_b2814": 2302.384132055333, "GLUTCYSLIG-MONOMER_mod_mg2": 1574.0448854042952, "protein_b3893": 1000.2913806863845, "protein_b3892": 221.86758239657448, "protein_b3894": -4358.186556538848, "protein_b0585": 1148.106560799335, "KDOTRANS-MONOMER": -577.75480850501, "DEOXYGLUCONOKIN-MONOMER_mod_mg2": 1057.1136971541982, "RNA_b1131": 12596.231777036975, "dgslnt_c": -97.48121541018061, "RNA_b1133": 34044.28610849791, "gam6p_e": -25.669991421697823, "RNA_b1135": 47691.256634936784, "RNA_b1136": 33716.04920375535, "CPLX0-7719_mod_4fe4s": -3160.5709343988565, "gam6p_p": -25.669976949105322, "val__L_e": -22.428298264670683, "EG50003-MONOMER_mod_pan4p_mod_toct2e": -1144.2360913022342, "protein_b1822": -365.3635350871692, "MONOMER0-341": -474.5288793554578, "val__L_c": -22.677680839493256, "3hpp_p": 1.4472592502489327e-05, "NAG1P-URIDYLTRANS-CPLX_mod_mg2": -9120.838396260651, "RNA_b2329": -112777.54038826385, "RNA_b0168": -89652.12208277798, "pydxn_p": -69.80866690535875, "MnmEG_cplx_mod_fad_mod_2:k": -3212.1143173728537, "pydxn_c": -69.80880826869507, "YccK_mono": -237.42260408222464, "pydxn_e": -69.80868137795125, "3otdcoa_c": -184.46657183972098, "chol_p": 1.4472592502489327e-05, "chol_c": -0.24869244235220242, "RNA_b0160": 110498.4560944098, "RPOA-MONOMER": -317.3744464590424, "dtmp_c": -46.02960474453408, "RNA_b0429": 24087.94152926486, "RNA_b0428": 65067.276786724826, "RNA_b0425": 4775.954339611552, "CPLX0-246_CPLX0-1342_mod_pydx5p_mod_1:SH": 3361.3698716979475, "RNA_b0421": 65679.49207922247, "RNA_b0420": -41272.39610956442, "RNA_b0423": 44532.3418427168, "dtmp_p": -44.53167966180975, "protein_b3403": -625.5997573418342, "CMPKI-MONOMER_mod_mg2": -0.0, "hlipa_c": -28.907455780552805, "protein_b0638": 660.3033929044063, "protein_b2994_Periplasm": 1773.2236965512554, "pa181_p": -197.9066346982659, "protein_b0090": 1006.9361011750212, "pa181_c": -198.15672240923945, "ipdp_c": -53.24072680953718, "protein_b1209_lipoprotein_Outer_Membrane": 779.1265454907783, "EG11736-MONOMER_mod_mg2": 580.0675829599996, "GLTP-MONOMER": -994.3006882322683, "micit_c": -22.923883593215425, "NICOTINATEPRIBOSYLTRANS-MONOMER": 1372.8080962661975, "RNA_b3198": -6999.596355684162, "RNA_b3199": 41894.12547796679, "RpsH_mono": 391.50958162185884, "S-ADENMETSYN-CPLX_mod_4:nh4_mod_1:ni2": -2168.8128527955605, "UDPACYLGLCNACDEACETYL-MONOMER": 967.7360132273258, "RNA_b3196": 50277.71337913405, "RNA_b3197": 6667.58960807227, "CDPDIGLYSYN-MONOMER_mod_mg2_mod_k": -880.3824053289046, "protein_b0841_Inner_Membrane": -551.6999689707776, "ABC-10-CPLX": 528.6851381415918, "protein_b3927_Inner_Membrane": -0.0, "RNA_b3770": -125947.63239791222, "RNA_b3771": 135000.71000181467, "RNA_b3772": 112736.71583735099, "RNA_b3997": -30217.227301766914, "RNA_b3774": 42992.73100253631, "RNA_b3991": 56271.44918103942, "RNA_b3992": 55046.61852019448, "RNA_b3993": -179745.47404807428, "RNA_b3779": 108266.99911723836, "protein_b0590_Inner_Membrane": -2973.3309697870463, "BADH-CPLX": 6563.134670112336, "protein_b2661": 1601.3058764146995, "cdpdhdec9eg_c": -223.9151166236847, "protein_b2663": 778.3697263146779, "protein_b2662": -4937.545284615621, "protein_b1008": 699.0684978231867, "protein_b1009": 833.1210428820056, "protein_b1002": 1418.223714604944, "protein_b1006": -6800.317225637805, "protein_b1007": 590.0672140761817, "CPLX0-1341_mod_1:fe2": 5071.706004901452, "RNA_b2486": 115778.80413831203, "RNA_b2480": 34291.550524738246, "fadh2_c": -148.44729445996555, "protein_b3951": -1694.838224448279, "protein_b3952": 958.8092432520762, "protein_b3956": -949.2296793050612, "protein_b3957": -488.49333591115084, "protein_b3958": 3.423730278052969e-26, "protein_b3959": -1182.584938987693, "RluA_mono": -4482.240346876059, "paps_c": -47.898097482770225, "2hdec9eg3p_c": -100.09849880543125, "DEOA-CPLX": -919.3891229487375, "adocbi_c": -45.34629794565507, "2hdec9eg3p_p": -100.09901102128137, "RNA_b1453": 44510.518075657754, "DIMESULFREDUCT-CPLX_mod_bmocogdp": -1554.0423319395068, "DSBG-CPLX": -1461.1426813028445, "CPLX0-1541": -4652.8724512012095, "btal_c": -19.19075780654152, "ACETYLGLUTKIN-CPLX_mod_mg2": -2359.138145302123, "PGLUCONDEHYDRAT-MONOMER": -693.88930912972, "protein_b0759": -20.036635823164836, "RNA_b1638": 15627.222999463433, "protein_b0752": -513.7475740829652, "protein_b0751": 315.43391504881583, "protein_b0750": -1594.493497938933, "FEOB-MONOMER": 2006.4129767187203, "RNA_b1636": 62874.12497848928, "protein_b0755": -435.31042510933133, "RNA_b1634": 109837.41169878277, "protein_b3546_Inner_Membrane": 1670.7568681979042, "gdpddman_c": -68.56380490731848, "protein_b4067_Inner_Membrane": -1397.5981542205989, "2ippm_c": -28.408896327966847, "protein_b2206_Periplasm": 2538.4108980675587, "PHOSMANMUT-MONOMER": -0.0, "G6339-MONOMER": 965.2333201385048, "maltttr_e": -96.7256412365265, "maltttr_c": -97.72745958074378, "ABC-25-CPLX": 4467.120641658066, "RbfA_mono": 442.8080496416407, "maltttr_p": -96.72854545686134, "AMP-NUCLEOSID-CPLX": -2251.7205085333926, "IscA_tetra_mod_1:4fe4s": 1551.186545315507, "protein_b0368": 960.1378239389188, "protein_b0369": -412.39657657409975, "hemed_c": -207.13887381311298, "protein_b0366": 769.8379788077369, "protein_b0367": 447.96159436758404, "protein_b0365": 978.773547471916, "protein_b4321_Inner_Membrane": -1345.5245058072142, "3hpppn_e": -29.66568473837543, "GLYCEROL-3-P-ACYLTRANSFER-MONOMER": -1021.6894836761513, "3hpppn_c": -29.914296681375923, "protein_b1711_Inner_Membrane": 528.3459939879017, "3hpppn_p": -29.665670265782925, "2agpe120_c": -92.14670273151665, "THIC-MONOMER": 2051.4095972861296, "EG11984-MONOMER": 663.1614658233875, "G6439-MONOMER": -551.6999689707776, "2agpe120_p": -92.14721494736676, "gln__L_c": -19.198071027707794, "CPLX0-1669": 3201.4025161499603, "PYRUVFORMLY-MONOMER_EG11784-MONOMER_mod_glycyl": 2791.3507761682936, "CPLX0-1667": -0.0, "CPLX0-1666": -1319.4953551777621, "PEPCARBOXYKIN-MONOMER_mod_mg2": -619.5680246685711, "protein_b1589": 683.8415716025982, "protein_b1588": 2731.1268121388803, "protein_b1584": 548.0023730391194, "protein_b1587": 2892.2499205080617, "RNA_b0936": 70074.03636302009, "protein_b0980": 1525.438647727082, "RNA_b3568": 86434.55651806344, "RNA_b3565": -25372.36332370079, "RNA_b4244": 33635.758306239135, "RNA_b3567": 112155.42491870181, "RNA_b3566": 71995.32802789501, "RNA_b3560": 66598.3288543991, "RNA_b4242": 196305.3530468002, "chtbs_e": -74.90027564887369, "protein_b3321": 392.8882056214217, "protein_b3320": 731.1670631678255, "GPT-CPLX": -760.151829829629, "chtbs_p": -74.90029012146618, "PYRUVOXID-CPLX_mod_mg2_mod_thmpp_mod_fad": -2725.9149828125924, "cbi_e": -0.0, "GUANYL-KIN-CPLX_mod_mg2": -381.1326162063606, "RNA_b1640": 34070.24868925137, "protein_b3182": -188.909861718986, "protein_b3181": -329.4724260753064, "sel_c": 0.744092368150962, "protein_b3187": -294.67367212977354, "protein_b3186": -584.2555434501445, "protein_b3185": 311.65108094648986, "protein_b3189": -487.87207882123636, "sel_p": 1.4472592502489327e-05, "CARBPSYN-CPLX_mod_zn2": -2900.4303126327186, "RNA_b3389": -173590.715227856, "prfp_c": -69.81769412117995, "3oxdhscoa_c": -145.58029169758385, "RNA_b3385": 55249.371475119886, "RNA_b3384": 73123.0793821144, "RNA_b3386": 27512.00057844465, "4fe4s_c": -51.636250937697085, "RplV_mono": 380.5935990511919, "PITB-MONOMER": -1089.6396196122944, "EG11822-MONOMER": 1659.3078474229353, "RNA_b2168": 68368.26842403706, "RNA_b2169": 82262.78164279359, "dump_e": -38.171616861720615, "RNA_b2167": 123138.29230943571, "RNA_b2162": 26269.69271526857, "thym_c": -21.082418788963807, "succ_c": -13.462031012757304, "succ_e": -12.963784867078363, "protein_b2053": 1105.1768627562267, "protein_b2051": 553.8747482952083, "ahcys_c": -53.52362175400649, "dump_p": -38.17160238912811, "3oocoa_c": -151.56122368496312, "KDGT-MONOMER": -0.0, "RNA_b1849": 36131.86868500501, "protein_b2585": -232.86204051452333, "4hoxpacd_p": 1.4472592502489327e-05, "protein_b2587": -968.1224397497543, "protein_b2582": -213.66789260089146, "protein_b2276": -3387.567959773321, "protein_b2277": 658.2171725053707, "hxcoa_c": -144.08412645171114, "protein_b2278": 986.9829701901108, "protein_b2279": 228.16013178126292, "4hoxpacd_e": -0.0, "cd2_e": -12.174295924999305, "protein_b0698": 1256.8466852850022, "CPLX0-7521_mod_zn2": -883.7737333169256, "protein_b0692": -4051.021407013318, "protein_b0693": 2265.184549906961, "protein_b0696": 628.4656097082774, "protein_b0697": -4242.217408693761, "protein_b3040_Inner_Membrane": -691.7496650698595, "RNA_b0340": 34366.34888699111, "RNA_b0613": 64205.07743527202, "3htdcoa_c": -186.211910704349, "protein_b1872_Periplasm": 2381.507730268453, "oxam_c": -2.24097721750342, "RNA_b0616": 66526.88387222147, "dcyt_e": -39.42237457932734, "RNA_b0615": -112937.63146236293, "EG10153-MONOMER": 1448.9242932118243, "RNA_b4407": 14627.213241385873, "RNA_b2835": 87101.11642354152, "RNA_b2836": 16070.610069463395, "RNA_b2838": 36517.87613224758, "protein_b1611": -88.50655446278562, "protein_b1613": -444.99228160352055, "protein_b1612": -570.9353545942602, "dhpt_c": -122.89463176070207, "ap4a_c": -91.19260177512133, "protein_b1800": 1115.8196592076113, "protein_b1801": 241.0396033528578, "protein_b1804": 774.8118795202647, "protein_b1805": -729.893332142194, "protein_b0088": -20496.022701706206, "protein_b1778": 566.01249914369, "protein_b1779": -343.211121330071, "protein_b4040_Inner_Membrane": 382.49757040542704, "RNA_b1927": 108160.48494465911, "DEOXYRIBOSE-P-ALD-MONOMER": -684.0888294153139, "3-OXOACYL-ACP-REDUCT-MONOMER": 411.63195140980287, "protein_b0957_Outer_Membrane": -445.96735838892135, "RNA_b3839": -44040.297119982955, "protein_b3182_Periplasm": -226.63439641726268, "cu2_c": -2.548528475132803e-05, "cu2_e": -0.0, "EG50003-MONOMER_mod_pan4p_mod_hpme": -1165.8122753756159, "cu2_p": -1.4472592502489327e-05, "S-ADENMETSYN-CPLX_mod_4:nh4_mod_1:cobalt2": -2169.0074533081697, "RNA_b0151": 58258.53107412389, "RNA_b0150": 163610.78363202722, "RNA_b0401": -25400.837310990843, "protein_b2877": 569.4086272484861, "RNA_b0155": 103717.83240121354, "RNA_b0154": 38429.718587544965, "RNA_b0405": 31830.99010146203, "RNA_b0404": 42591.420766548385, "RNA_b0159": -41226.887833862645, "RNA_b0158": 58466.50414678395, "RNA_b0409": 70836.62397917113, "RNA_b0408": -3249.8191090927153, "TrmA_mono": -474.05626919888266, "SUPEROX-DISMUTMN-CPLX_mod_mn2": -761.593924164771, "generic_tRNA_CAC_his__L_c": -0.07775778544933215, "cechddd_c": -33.40368360930332, "protein_b2019": -8038.128420204205, "protein_b3750_Inner_Membrane": 709.4722012584058, "acetol_c": 1.7449070240042066, "generic_tRNA_CUA_leu__L_c": 0.14025199449289769, "RNA_b0068": 71697.13560137429, "hxa_p": -28.414303993352505, "lipidAds_c": -356.95689095890737, "PGPPHOSPHAA-MONOMER_mod_mg2": 261.62271001082826, "hxa_c": -28.66370104076758, "hxa_e": -28.41431846594501, "YFEP-MONOMER": -1028.3606486560548, "RNA_b4019": 112640.26699865541, "RNA_b3172": 38207.80382940704, "RNA_b4381": 14452.659082348355, "RNA_b4382": 42458.24170448681, "RNA_b3171": 2271.6036373611546, "RNA_b4384": 9269.707002646881, "RNA_b3177": 61814.46897148384, "RNA_b3174": 2392.4185243250013, "RNA_b3175": 10232.522830802476, "RNA_b4388": 29798.46106514327, "RNA_b3179": -71486.93850606037, "acser_c": -18.200025262802004, "acser_e": -18.199658353689333, "protein_b1476_Inner_Membrane": 178.99141244008928, "RNase_BN_dim_mod_2:zn2": -575.2944656188272, "ps160_c": -200.19996407881195, "protein_b2558_Periplasm": 1686.4154504237424, "protein_b3519": 1815.6699949685244, "RNA_b3714": 40866.645540663805, "protein_b3040": -689.8607019926535, "protein_b3041": -527.1914390878777, "malt_p": -47.86479583928555, "protein_b0522": 1115.6350533256737, "Map_mono_mod_2:fe2": -4013.308118406237, "protein_b0523": -1711.463491036229, "protein_b2975_Inner_Membrane": -0.0, "RNase_III_dim": -3064.9204626448486, "malt_c": -48.86370996316799, "UDPNACETYLGLUCOSAMENOLPYRTRANS-MONOMER": -487.87207882123636, "malt_e": -47.861891618950715, "EG10280-MONOMER": 1591.5174777295806, "tartr__D_p": -9.972467924221629, "protein_b4071_Periplasm": 776.3672026490054, "s7p_c": -29.16716609147613, "IscU_mod_1:2fe2s": 822.5226168952787, "2odec11eg3p_p": -106.43106162949357, "metsox__R__L_p": -35.71434554389948, "udcpp_c": -583.1472952666661, "2odec11eg3p_c": -106.43054941364345, "metsox__R__L_c": -36.71448690723582, "udcpp_p": -583.1471539033297, "protein_b0722": 103.1889589349793, "FGAMSYN-MONOMER_mod_mg2": -1042.204415223462, "protein_b2710": 1632.8285267491942, "acanth_c": -40.38564774708091, "protein_b4356_Inner_Membrane": 947.0089677086029, "RNA_b2441": -92354.63726382119, "YJDL-MONOMER": 903.2563642344145, "2p4c2me_c": -88.38300011928166, "His_RS_dim_mod_4:mg2": -700.3849248754445, "23dhmp_c": -29.690437445472327, "protein_b0731": 1601.4667338954189, "protein_b0733": 896.8165568468436, "RNA_b1380": 40373.618026011536, "RNA_b1387": 148957.6865005286, "RNA_b1386": 165560.77472959674, "RNA_b1385": 59040.43531768614, "protein_b0736": 347.6682426981858, "RNA_b1389": 20942.714480303533, "RNA_b1388": 67622.07638378722, "tartr__D_e": -9.972482396814131, "for_e": -1.4957338694736713, "PTSI-MONOMER": -2176.8903119017264, "for_c": -1.61965567598513, "FUCULOKIN-MONOMER_mod_mg2": 1530.3299968295148, "CPLX0-7882_mod_hco3": 5759.516004462434, "gmhep7p_c": -29.1661400155939, "protein_b3577_Inner_Membrane": 282.3397225428599, "generic_RF": 69.29298263259503, "uLa4fn_c": -584.7673248703717, "DIAMINOPIMEPIM-MONOMER": -3784.9756531573594, "protein_b1634_Inner_Membrane": 809.9990676535374, "protein_b1801_Inner_Membrane": 239.248919036036, "TDK-MONOMER_mod_mg2": -103.65980119637405, "ACETYLORNDEACET-CPLX_mod_zn2": -962.096849621493, "LACY-MONOMER": -0.0, "protein_b0340": 501.439463700977, "protein_b0341": -657.8159781684467, "protein_b0343": 1.8187639626458574, "protein_b0344": 3692.19531792911, "CMPKI-MONOMER": -6.0317326732631615, "protein_b0347": 1835.752186756375, "protein_b0348": 990.8576680752527, "protein_b0349": 1037.405740190713, "dhor__S_c": -13.965270546371821, "f6p_e": -24.679990294772523, "f6p_c": -25.17934332029519, "garagund_c": -531.2860882580756, "protein_b3650": 2253.987189710389, "AMINEOXID-CPLX": 5022.020168657265, "TRANS-CPLX-201": 87.16804875825119, "um4p_c": -158.61005007152153, "f6p_p": -24.680004767365027, "5aprbu_c": -56.098768463857475, "PROPKIN-MONOMER": -354.50338383966385, "CPLX0-227_mod_fe2": 1932.988201410514, "IDONDEHYD-MONOMER": 8.811594728808403e-29, "protein_b3005_Inner_Membrane": 363.9414062239709, "cbm_c": -0.49882304001515576, "TREHALAPERI-MONOMER": 1983.5572834999411, "protein_b4088": 989.3376042164, "CPLX0-7622_mod_4fe4s": 2878.611338878685, "protein_b4087": 1685.6124601829567, "protein_b4086": 672.8588633646613, "protein_b4085": -5378.605438764361, "protein_b4084": 974.6781810001119, "RNA_b3543": 74598.57434971617, "RNA_b4262": 78958.40685232704, "RNA_b4261": -11934.10191071797, "RNA_b3540": 73294.20229570959, "RNA_b4267": 43102.20023227891, "RNA_b3546": 123382.62948801271, "RNA_b3545": 2355.048187126564, "RNA_b3544": -136341.13316841348, "RNA_b4268": 40904.97422092736, "ENOYL-ACP-REDUCT-NADH-MONOMER": -405.6726363821364, "RNA_b0462": 229718.85131246428, "EG11351-MONOMER": 971.2171701095448, "protein_b4049": -374.21072904702373, "EG11674-MONOMER": -506.851107516882, "generic_tRNA_UUC_phe__L_c": 0.1116056211355243, "MHPF-MONOMER": -1796.4239342453322, "fe3hox_p": -0.2490067699300959, "PABASYN-COMPI-MONOMER": -1051.6738163748073, "cdpdddecg_c": -183.53149810161017, "protein_b2010_Inner_Membrane": -317.3744464590424, "RNA_b0369": 29951.506661902775, "fe3hox_e": -0.0, "citr__L_c": -25.54716203120189, "RNA_b0366": 55901.5199375229, "RNA_b0367": 60419.581160040034, "RNA_b0365": 70083.50099886575, "RNA_b3816": 19319.602851653206, "gggagicolipa_c": 32.91747776377876, "1agpe160_p": -114.09696150622042, "RNA_b2146": 8423.891110354023, "RNA_b2147": 89762.36483095857, "RNA_b2140": 29049.411471318457, "RNA_b2143": 26167.374689568278, "RNA_b2148": 73781.74767531648, "RNA_b2149": 110498.08557696296, "CPLX-169": -310.8650213399225, "CPLX-168": -1481.9018597019867, "protein_b0508": -0.0, "protein_b0509": -781.9023614554907, "protein_b3709": 1.8196414515778592, "protein_b3708": -2267.226619697471, "14dhncoa_c": -163.71750128397645, "protein_b3705": -744.6656352834028, "protein_b3704": 432.20547208825127, "hkntd_c": -30.909399915184142, "protein_b3706": -234.4162720628254, "CPLX-165": -9352.193416319073, "protein_b0507": 1575.4383093350855, "protein_b3703": -656.4315307268264, "protein_b0505": -198.945937781751, "bbtcoa_c": -0.0, "protein_b2258": 121.25587922364352, "agdpcbi_c": -91.98037873273113, "pa141_p": -158.46453116023469, "protein_b2253": 13.509371600701707, "protein_b2254": 934.5210340455739, "protein_b2255": 2136.355695398334, "protein_b2256": 992.4919866818666, "protein_b2257": 902.1252945385941, "EG10381-MONOMER": 2259.522094525814, "protein_b2614": -269.79868686397054, "ara5p_c": -21.192036370363923, "pa141_c": -158.71461887120824, "cobalt2_e": -0.0, "protein_b3089_Inner_Membrane": 1033.1908835728236, "cobalt2_c": -0.0006124842775859443, "mn2_e": -0.0, "cobalt2_p": -1.4472592502489327e-05, "ALDHDEHYDROG-MONOMER": 1.798593391054856e-27, "generic_tRNA_ACG_thr__L_c": 0.11716809705490629, "ser__D_p": -10.47008913761361, "cgly_p": -28.917998664119256, "GALACTARDEHYDRA-MONOMER_mod_fe2": 1668.560614167414, "G6715-MONOMER": -0.0, "pan4p_c": -68.07213905413421, "cgly_e": -28.91801313671176, "ser__D_c": -10.72036887580192, "ser__D_e": -10.470103610206113, "cgly_c": -29.91866266939368, "PFLACTENZ-MONOMER": -263.3311193500532, "phthr_c": -25.849543425493458, "RNA_b4468": 76801.00782104669, "RNA_b4467": 89100.57399073109, "UBIX-MONOMER_DHHB-METHYLTRANSFER-MONOMER": 356.0725292545888, "RNA_b4460": 72112.38298482411, "protein_b2617": -206.6595475950236, "protein_b3857": -967.4626136869339, "protein_b3856": 528.5707148433205, "protein_b3850": -5009.29270472349, "tagur_c": -19.69277736726218, "protein_b1638": -318.71461741243576, "gdpmann_c": -68.56475102505411, "protein_b1637": -1677.3391313437075, "protein_b1636": 744.0400113608717, "protein_b1634": 811.7814158255052, "IscU_mod_1:4fe4s": 796.0820374542247, "IscS_mod_2:pydx5p": -4716.665477119907, "grdp_c": -106.23054644101633, "hcys__L_c": -32.558438518466744, "EG10739-MONOMER": -1460.1212099894155, "pe161_c": -196.49542314996634, "protein_b1759": 380.22829806089703, "ctp_c": -40.176045861983134, "pe120_c": -156.08164137350244, "EG10202-MONOMER": -226.63439641726268, "pe120_p": -157.08582029952456, "protein_b3350": 1353.5567987758197, "ORNCARBAMTRANSFERF-CPLX": -1514.6052654316172, "TPI-CPLX": -1057.6485696990796, "cpmp_c": -50.94277909125736, "thr__L_p": -18.231894775205134, "2tdec7eg3p_p": -86.71000986047797, "EG12712-MONOMER": -279.15698265637957, "34dhpac_p": 1.4472592502489327e-05, "protein_b3175_Inner_Membrane": -188.04668347760924, "protein_b0997_Periplasm": 2844.4222539181324, "34dhpac_e": -0.0, "THIE-MONOMER_mod_mg2": -6777.644344579785, "RNA_b0177": 70216.03209909628, "protein_b2813": -184.60381204513828, "RNA_b0175": 26155.49975596172, "RNA_b0174": 23288.785337707912, "RNA_b0173": 36791.63579916595, "dann_c": -159.73106076657822, "RNA_b0171": 32409.753937964644, "RNA_b0170": 61732.03589120962, "protein_b0087": 603.8614703384992, "protein_b0086": 1508.6007613412557, "protein_b2818": -346.0291429872693, "protein_b0084": 1973.7218713607479, "protein_b0082": -281.7542184662571, "RNA_b0179": 31089.17989062381, "rml1p_c": -25.178650486499535, "3hodcoa_c": -208.14794196704403, "protein_b1981_Inner_Membrane": 819.1817755834466, "N1aspmd_c": -7.476508724028101, "mthgxl_c": -10.967659758114884, "damp_p": -45.093192233265604, "lipoamp_c": -156.33260528251728, "r1p_c": -21.195787681682937, "damp_c": -45.59059771771346, "damp_e": -45.09320670585811, "protein_b0887": 1663.8255544141327, "protein_b0886": 1800.7815149601793, "protein_b0884": -175.03561134362727, "CARBODEHYDRAT-CPLX_mod_zn2": -2753.9111752472686, "ARGDECARBOXDEG-CPLX_mod_pydx5p": -7072.46900005295, "glc__D_p": -23.928304245894058, "tungs_p": 1.4472592502489327e-05, "glc__D_c": -23.93261600854841, "glc__D_e": -23.928289773301554, "RplB_mono": 1083.351969965649, "protein_b0260_Inner_Membrane": 725.0857681425564, "protein_b3288": 962.4197009582975, "protein_b3289": -332.7368209564453, "ABC-11-CPLX": -12412.318405456912, "RNA_b3480": 58971.04230700874, "G6646-MONOMER_mod_pydx5p": 1236.3121445064407, "protein_b3282": -1645.0371832252324, "G6539-MONOMER": 950.0113667408519, "GLUTATHIONE-SYN-CPLX_mod_mg2": 3950.86260764442, "RNA_b0829": 136489.049198614, "RNA_b0828": 70168.12659733956, "GLYCPDIESTER-PERI-CPLX_mod_ca2": 2146.640396391159, "RNA_b0822": 25101.96980143239, "RNA_b0825": 20286.57326732959, "RNA_b0827": 90190.74057921601, "RNA_b0826": -30459.264900912105, "ppal_c": -12.948624087340173, "ACS-MONOMER": -1251.6023159829106, "ppal_e": -12.948497196596342, "RNA_b3738": 59667.36591614309, "RNA_b3084": 35022.973243652086, "RNA_b3734": -127873.85418211354, "RNA_b3735": 38892.13934111426, "AKBLIG-CPLX_mod_pydx5p": 9.645695594967102e-33, "RNA_b3737": -21250.708734124168, "protein_b2715_Inner_Membrane": 871.3885833279043, "RNA_b3731": 30570.740623900416, "RNA_b3732": 100853.76941470076, "RNA_b3733": 62895.88845890283, "protein_b3065": -386.02632771513146, "protein_b3067": -872.6064767584544, "protein_b3061": 1070.9633827595949, "protein_b3062": 491.0402038394985, "protein_b3063": 1.788051850025801, "protein_b2282_Inner_Membrane": 414.00482403784304, "protein_b0973_Periplasm": 2001.8725672610822, "protein_b2943_Inner_Membrane": 861.8927931777143, "constituent_biomass": -227.65251653412247, "protein_b0428_Inner_Membrane": 531.0659248014435, "RrmA_dim_mod_2:zn2": -700.9474257727211, "imacp_c": -30.997661224521554, "gam_e": -24.917735013302227, "g6p_p": -24.67999353143799, "gam_p": -24.917720540709727, "RNA_b2288": 32503.021223950247, "RNA_b2283": -313554.0348555847, "RNA_b2282": 71498.96351523412, "g6p_c": -25.179332084368156, "RNA_b2280": 40444.35561671757, "RNA_b2287": 48319.36772342399, "RNA_b2286": 130917.84493776072, "RNA_b2285": 36418.808039562915, "RNA_b2284": 97403.24288854231, "THZ-KIN-MONOMER": 774.3125186920947, "generic_tRNA_AAU_asn__L_c": 0.11743549231266304, "generic_tRNA_GCU_ala__L_c": -10.747586022466239, "RNA_b1415": 42448.49366796761, "protein_b0511_Inner_Membrane": -9320.923224913739, "EG50003-MONOMER_mod_pan4p_mod_3ocmrs7e": -1172.385275753192, "RNA_b2465": 59989.74580933076, "RNA_b2464": 26830.755685864304, "RNA_b2463": 70070.41049526243, "protein_b2485_Inner_Membrane": 315.01362811181014, "KETOBUTFORMLY-INACT-MONOMER_mod_glycyl": 2524.793280143412, "protein_b3737_Inner_Membrane": -1227.2054745425464, "ThiI_mono": -369.19001572074524, "SPOT-MONOMER_mod_mn2": 2266.493273565542, "DHPDIOXYGEN-CPLX": 3963.430672301011, "generic_tRNA_AAC_asn__L_c": 0.11743549231266304, "protein_b3966_Outer_Membrane": 2633.4195747240424, "FecI_mono": 558.7871159966985, "LspA_MONOMER": 360.16494198193965, "USHA-MONOMER_mod_zn2": 1835.600701027006, "GLUTKIN-CPLX_mod_mg2": 5707.535848438708, "G7408-MONOMER_mod_mg2": -835.9319426068685, "THIOREDOXIN-REDUCT-NADPH-CPLX": -200.74807226268982, "protein_b0996_Inner_Membrane": 1286.544297736125, "athr__L_c": -15.828884876078186, "EG50003-MONOMER_mod_pan4p_mod_gme": -1155.3334982320025, "fmnh2_c": -103.07866239058791, "EG50003-MONOMER_mod_pan4p_mod_oc": -1145.9816591706872, "RlmF_mono": -170.31550142036508, "6PGLUCONOLACT-MONOMER": -74.39664208286405, "RpoN_mono": -129.23417442009398, "tym_e": -0.0012429268803898507, "tym_p": -0.0012284542878873614, "ethso3_e": -12.533736600532366, "ethso3_c": -13.532728992384891, "acgam1p_p": -31.644266934482523, "MALIC-NAD-CPLX_mod_mg2": -1839.906323682126, "acgam1p_e": -31.64425246189002, "protein_b0731_Inner_Membrane": 1599.7537073490791, "acgam1p_c": -33.930680605253215, "ethso3_p": -12.533722127939862, "ANTHRANSYN-CPLX_mod_cobalt2": -11167.793013412782, "clpn160_p": -392.42648936718047, "acgal1p_p": -1.4472592502489327e-05, "xyl__D_p": -19.690804999240065, "CPLX0-1261_mod_thmpp": -943.794733223787, "rbflvrd_c": -101.80651273310528, "GLUCONOKINI-MONOMER": 689.2712112820403, "xyl__D_e": -19.690819471832565, "xyl__D_c": -19.939628623440612, "rml_c": -23.929798698841974, "xan_p": -17.459179692148687, "B2170-MONOMER": 701.2315923815323, "g3pc_p": -14.95833819835796, "orn_p": -23.796112403749188, "orn_e": -23.79612687634169, "g3pc_e": -14.958352670950463, "orn_c": -24.0476044033364, "g3pc_c": -15.9572886823157, "generic_RNase": 804.9705428865806, "alltt_c": -5.732609402548701, "RNA_b0612": 106929.1188105554, "RNA_b0341": 43696.220950471026, "RNA_b0343": 74286.45932516026, "RNA_b0344": 224402.85311394656, "RNA_b0617": 21679.321584694826, "RNA_b0347": 121382.2275460187, "RNA_b0348": 69005.50192152895, "RNA_b0349": 63207.888883371095, "RNA_b3836": 19537.435957601883, "RNA_b3835": -7353.4659989093425, "RNA_b3833": 55096.09101805321, "RNA_b3831": 21696.237163497168, "protein_b3496": 690.6849498698789, "protein_b3493": -934.671335665318, "RNA_b3838": 37523.730768904294, "AAS-MONOMER_mod_mg2": -2723.1799111671908, "RNA_b4085": -128419.91421128208, "RNA_b2610": 39430.09499382171, "RNA_b2614": 16645.88583121286, "RNA_b2615": 27095.961161974137, "RNA_b2617": 5604.257733812534, "RNA_b0722": 25479.368557363243, "TREHALACYTO-MONOMER": 1815.6699949685244, "RNA_b0091": 107518.93514498169, "RplC_mono": 731.1670631678255, "protein_b2010": -315.5429589068825, "RNA_b0092": 40452.393930343926, "AROL-MONOMER_mod_mg2": 566.5896132716875, "3oddcoa_c": -173.49796853182082, "hRNAP_mod_1:zn2_mod_2:mg2": 11588.615321294257, "NARW-MONOMER": 800.743209273405, "protein_b0521": -282.56606897350355, "protein_b3729": 1948.4008675541968, "protein_b3728": 1102.050434862883, "protein_b0524": -1068.264927684834, "protein_b4544_Inner_Membrane": 136.58249883062666, "protein_b0526": -550.3334281543954, "tyrp_p": -40.82122998845372, "protein_b3722": 1426.0119699834158, "protein_b3727": 339.3355334187222, "protein_b3726": 401.1473917132428, "protein_b3725": 839.2532050253834, "MGTA-MONOMER": 2360.6184839861344, "tartr__D_c": -10.720191380478017, "tyrp_e": -40.82121551586122, "man6p_p": -24.67969681090859, "PDXK-CPLX_mod_zn2": 3964.25761451364, "man6p_c": -25.179035363838754, "man6p_e": -24.679711283501092, "GLYCOGENSYN-MONOMER": 1421.8090246872061, "G6246-MONOMER": -319.04193693197504, "biomass": -227.65251653412247, "EG50003-MONOMER_mod_pan4p_mod_ogme": -1151.3435703890577, "protein_b1389": 295.95274538428197, "protein_b1388": 1031.9230733415045, "EG50003-MONOMER_mod_pan4p_mod_3hcvac11e": -1194.100878284375, "ckdo_c": -71.36764121955346, "mn2_c": -0.0007012531717802093, "protein_b1380": 4.018034719853499e-29, "protein_b1387": 2022.7814763818835, "protein_b1386": 2570.878999981872, "protein_b1385": -3.923689986077777e-27, "mn2_p": -1.4472592502489327e-05, "4mhetz_c": -114.1999634149901, "RNA_b2874": 28631.923521282988, "HOMOSERKIN-CPLX_mod_k_mod_mg2": -6089.2121083560105, "RNA_b2877": 42155.20046247309, "RNA_b2871": 87296.07478395331, "protein_b3870": -43.47610585006842, "protein_b3875": -174.05240166169804, "DCTP-DEAM-CPLX": 2054.6199304201605, "o16a3und_p": -583.1430895312026, "protein_b1651": 438.4211422469489, "CPLX0-322_mod_k_mod_mg2": -659.1859183793724, "F16B-CPLX_mod_mg2": 4215.612401866453, "protein_b1652": -6773.82207331472, "TufB_mono": 1160.1668624164022, "protein_b1654": -247.4259978321592, "protein_b1656": 452.933020025948, "fcl__L_c": -23.9295895371508, "RNase_E_tetra_mod_2:zn2": -2781.0658972980673, "B2789-MONOMER": -0.0, "protein_b1732": 2638.3629649883005, "protein_b2803": 1524.2982641562517, "protein_b1734": 1212.5577762523944, "generic_tRNA_AGU_ser__L_c": -0.6326738429264142, "RNA_b2763": 124628.4826308019, "btnso_c": -195.5384998595811, "protein_b1118_Inner_Membrane": 1152.9841362515695, "AROB-MONOMER_mod_cobalt2_mod_nad": -7206.717084254639, "RNA_b1992": 54265.38892208781, "RNA_b1993": 39547.90762946378, "RNA_b1991": 78510.22761097334, "unagamuf_c": -583.1459400553297, "protein_b1528_Inner_Membrane": 519.1195970789465, "protein_b4381": -684.0888294153139, "protein_b4382": -459.69456147436875, "protein_b4383": -138.49393666485565, "protein_b4384": -747.4159159147016, "protein_b4386": 1194.1025415597924, "protein_b4388": -361.7087462282319, "unagamuf_p": -583.1459412691111, "hg2_c": 0.2485791017962267, "protein_b3093_Inner_Membrane": -0.0, "protein_b1197_Periplasm": 1983.5572834999411, "Thr_RS_dim_mod_zn2": -3315.378004684865, "RpsN_mono": 360.27063084979187, "RNA_b1192": 28114.69588955111, "RNA_b1193": 18788.95017793746, "RNA_b1190": -23636.142236338394, "RNA_b1197": 123658.89129551232, "PKII-CPLX_mod_mn2_mod_k": -1679.4823649433556, "RNA_b1198": 103339.62958684168, "RNA_b1199": 46092.058858075914, "CPLX0-7630_mod_ca2": -6097.2508041961, "hg2_p": 1.4472592502489327e-05, "EXUT-MONOMER": -0.0, "met__D_p": 1.4472592502489327e-05, "mththf_c": -0.0, "protein_b2838": -280.60396047155166, "RNA_b0118": 77841.9685741443, "hg2_e": -0.0, "SelA_deca_mod_10:pydx5p": -30120.738136223266, "RNA_b0115": 137546.39906422765, "RNA_b0114": -1095.8328657309419, "RNA_b0116": 33319.32111769364, "protein_b2835": 726.7108849949071, "protein_b2836": -2727.52538070654, "RNA_b0112": 36509.42824589047, "protein_b0067": 1076.2065401132913, "protein_b0066": 806.5798804266692, "protein_b0061": -3.7224555502021595, "protein_b0063": 1834.92003264334, "protein_b0062": -2.084347309192192, "protein_b0068": 1037.1544261183526, "RNA_b0110": -19219.595639787596, "EG11597-MONOMER": 217.9847324806865, "12dgr180_p": -201.39797721527611, "3hhcoa_c": -142.33842101063362, "ggagicolipa_c": 58.847166474615015, "uagmda_c": -719.3021526099141, "12dgr180_c": -200.1692885336927, "EG50003-MONOMER_mod_pan4p_mod_3ocvac11e": -1196.5947650027135, "CPLX0-7906": 2226.7034264914173, "CPLX0-7904": -1830.5655782796894, "glyc3p_c": -15.209146471816343, "EG50003-MONOMER_mod_pan4p_mod_3hcmrs7e": -1174.37984130125, "glyc3p_e": -14.957465909390704, "thrp_p": -18.23307674812519, "succoa_c": -128.8794531908358, "thrp_e": -18.23306227553269, "glyc3p_p": -14.957451436798202, "10fthf_c": -146.45874962862865, "xu5p__D_c": -21.19076565026857, "EG12445-MONOMER": 300.978765877797, "apg140_c": -248.19606268866735, "PrfC_mono": -439.3274460393735, "protein_b0463_lipoprotein_Inner_Membrane": -80.78315581767072, "RNA_b3137": 62678.1776545682, "RNA_b3132": -22750.055957921486, "protein_b3266": 2892.476091975006, "protein_b3265": 11.514519088778952, "protein_b3260": -944.961705441601, "dtdprmn_c": 216.51334529913171, "RNA_b0809": 52627.79228954033, "RNA_b0807": 28522.733158866493, "RNA_b0805": 65647.39256103101, "protein_b4088_Periplasm": 964.741523941423, "kdo2lipid4_p": -426.09186340447206, "protein_b3001": 1250.1030078462984, "protein_b3006": -1296.1522358285445, "protein_b3005": 375.09268377629166, "kdo2lipid4_c": -425.0916607011893, "protein_b3008": -543.9288084099685, "kdo2lipid4_e": -427.1232297635363, "RlmM_mono": -512.9117909387909, "EG11437-MONOMER": 230.65862540221244, "EG12312-MONOMER": -1432.7551934213764, "RNA_b2261": 70036.51949760818, "RNA_b2260": 98749.04662216813, "RNA_b2263": 55398.93323219907, "RNA_b2262": 62491.17165641704, "RNA_b2265": 9834.581437367086, "RNA_b2264": 121881.9354571026, "ctbtcoa_c": 0.0005196183152777922, "protein_b3447_Periplasm": 2004.0051209133399, "AERGLYC3PDEHYDROG-CPLX_mod_1:fad": -865.0227605873877, "EG12130-MONOMER_EG12131-MONOMER": -1253.2158119491414, "3hddcoa_c": -175.24330739644884, "ERYTH4PDEHYDROG-CPLX": -0.32602756916549847, "RNA_b2404": 2338.9764030726114, "RNA_b2407": 1730.0179381017049, "RNA_b2406": 57104.07556982059, "RNA_b2401": 2323.5655636728343, "RNA_b2400": 41068.4382003532, "RNA_b2403": 2143.9258709434384, "protein_b2608": 643.6580825015031, "protein_b2607": 795.4073717230992, "protein_b2606": -2437.813093969295, "protein_b2601": -99.80195823972076, "protein_b2600": -608.1379540388317, "EG10723-MONOMER": 766.7857688843499, "GLY3KIN-MONOMER_mod_mn2": 1136.0551129934495, "glycogen_c": -25.934880937959658, "EG10983-MONOMER_mod_mg2": 903.1214174461785, "dxyl_c": -31.09364055154772, "protein_b0576_Inner_Membrane": -1335.6565787147279, "ALARACEBIOSYN-MONOMER": -531.9499264530692, "RNA_b1692": 34408.70921671298, "dimp_p": -43.59143521774871, "dimp_c": -44.08884070219656, "dimp_e": -43.591449690341214, "dgdp_c": -46.63022350756617, "generic_LYSINEaaRS": -1226.0977955461497, "RNA_dummy": 28017.516756038058, "generic_tRNA_UUA_leu__L_c": -0.048400524076300376, "protein_b1487_Periplasm": 1830.046711370778, "adocbip_c": -46.595416580098956, "protein_b2938_Periplasm": 2217.961291958415, "protein_b3981_Inner_Membrane": -1424.0643464607895, "udcpdp_p": -583.146532835269, "RNA_b1033": 68472.36382118247, "RNA_b1032": 2648.9911582867207, "udcpdp_c": -583.1472234988275, "unagamu_c": -547.4980676221181, "CPLX0-341_mod_mg2": -3328.355449387761, "ACETYLORNTRANSAM-CPLX_mod_pydx5p": -1321.3243124487092, "12dgr120_c": -143.60464612410667, "12dgr120_p": -144.83333480569007, "CPLX0-1683_mod_mn2": -856.9394211882187, "CPLX0-7631_mod_mn2": -0.0, "leu__L_c": -28.409939474801483, "leu__L_e": -28.158448264121024, "leu__L_p": -28.158433791528523, "S-ADENMETSYN-CPLX_mod_4:nh4_mod_1:zn2": -2167.533309910492, "PEPCARBOX-CPLX_mod_mg2": -3790.8869845469817, "CPLX0-1601": 6720.030225547649, "preq0_c": -86.64006620008108, "ppbng_c": -61.76773747558246, "EG10696-MONOMER": 2780.905868407386, "MANNPGUANYLTRANGDP-MONOMER": 1539.553547354154, "RFBX-MONOMER": 725.6882252268642, "RNA_b0638": 44631.553987772946, "RNA_b0639": -184015.73416793044, "RNA_b0630": 19706.665336502872, "RNA_b0632": 37283.369623901584, "SPERMIDINESYN-CPLX": 1901.0430707128555, "RNA_b0635": 137454.29281396524, "RNA_b0636": -174439.22315499999, "RNA_b0323": -29223.489015357685, "RNA_b1109": 95002.6296286764, "ADENPRIBOSYLTRAN-CPLX_mod_mg2": -709.9964078892501, "fgam_c": -34.18004632439711, "cytd_p": -37.677053345206645, "RNA_b2678": 77987.32285344022, "RNA_b2679": 72283.34104293886, "RNA_b2676": 69961.49462952452, "RNA_b2677": 87506.1117276929, "RNA_b2675": -3962.1281749308864, "CPLX0-3929": -19884.442366439318, "protein_b2032": 797.8448975748166, "protein_b2033": 663.1614658233875, "protein_b2034": 1078.689970973263, "protein_b2035": -2583.264894493641, "protein_b2036": 1011.0786151442509, "protein_b2037": 726.891266327343, "protein_b2038": 603.7997371605967, "protein_b2039": 881.1872335292603, "RNA_b2010": 34064.83951724586, "EG11470-MONOMER_mod_mg2": 903.1477855574122, "cpgn_e": -0.0, "protein_b3740": 655.6332093921178, "PUTA-CPLX": -2112.598473049732, "EG11423-MONOMER": -1802.9366712478457, "protein_b3744": -255.1800583001756, "cpgn_c": -1.2513800582525807, "protein_b3749": 1698.3249964903973, "protein_b3748": 468.68662520828343, "THRESYN-MONOMER_mod_pydx5p": 1224.8312877385824, "cpgn_p": -0.24895776101916683, "protein_b2296": -481.53815689503296, "protein_b2297": -513.6815026190952, "IMP-DEHYDROG-CPLX": -11113.24593059916, "protein_b2291": -313.674742277519, "protein_b0854_Periplasm": 1099.2967538468051, "ABC-56-CPLX": 3634.1649992279436, "k_e": -0.0, "protein_b0197_Inner_Membrane": -2664.45124700742, "FUMARASE-A_mod_4fe4s": -1113.454647709511, "PD04413_mod_ca2": 1243.4812921851344, "GreB_mono": -141.37683107363182, "RNA_b3679": 125391.22820387916, "protein_b0654_Inner_Membrane": 484.79472737791673, "EG12384-MONOMER": -282.56606897350355, "RNA_b3671": 29579.62503063792, "RNA_b3854": 210315.33199415472, "RNA_b3857": -4607.754666753123, "RNA_b3856": 38215.297620366066, "RNA_b3851": 111788.89135446405, "RNA_b3850": -129452.25359301493, "RNA_b3853": -192771.2751383005, "RNA_b3852": 5601.612844671648, "RNAPE-CPLX": 8422.688257131336, "acgal1p_e": -0.0, "2mcit_c": -22.92423485609381, "RNA_b2093": 20660.70717016848, "RNA_b2091": 46403.640086027495, "RNA_b2096": 62252.01022541621, "THYMIDYLATESYN-CPLX_mod_mg2": -2934.9021323865377, "RNA_b2094": 32946.77195592488, "RNA_b2095": 26790.584311520746, "RlmN_mono_mod_1:4fe4s": -198.47171014854277, "protein_b0429_Inner_Membrane": 141.14236596217938, "kdolipid4_c": -391.64924804544285, "gly_p": -6.107986214118033, "RNA_b0331": -185666.71138815497, "gly_e": -6.107971741525531, "1agpg140_p": -102.12928144683433, "Sec-CPLX": -2617.238258413608, "RNA_b2893": 21366.321046087094, "RNA_b2890": 44252.285491190785, "RpsG_mono": -5626.618910755705, "RNA_b0621": 101358.73364869256, "RNA_b2895": 14679.667772820461, "2mcacn_c": -22.923392870293533, "protein_b3816": -766.2075229690496, "protein_b1679": 430.00973590071635, "protein_b1677": -26.765120643967094, "protein_b1676": -420.5153254706595, "BTUE-MONOMER": 505.1295823958675, "protein_b4115_Inner_Membrane": -968.1069326322037, "RELA-MONOMER": 2595.034438662629, "murein5px4p_p": -330.9700426084365, "4hbz_c": -31.598832527905095, "gbbtn_p": 1.4472592502489327e-05, "L-GLN-FRUCT-6-P-AMINOTRANS-CPLX": 3896.8017351083936, "protein_b1710": 505.1295823958675, "protein_b1711": 530.2046836969536, "protein_b1713": -2625.9261080794035, "protein_b1714": 1051.784111967387, "protein_b1716": -255.65125796247358, "protein_b1717": -755.4535646960323, "protein_b1718": 603.5822725738345, "protein_b1719": -1665.1339134428367, "protein_biomass": -223.62546076083436, "generic_tRNA_AAG_lys__L_c": 0.11690836513839468, "2dhp_c": -25.048692949109082, "ASPARTASE-CPLX_mod_cobalt2": -2758.0314286766143, "protein_b0789_Periplasm": -2912.037968658348, "RNA_b1200": -58629.63940462184, "dgtp_c": -47.630488191125615, "RNA_b1206": 51377.09676721671, "RNA_b1207": 31987.665726094547, "RNA_b1208": -13125.442853849781, "RNA_b1209": 45544.86610533746, "KsgA_mono": 892.060810154994, "o16a4colipa_p": 1.000370399248202, "protein_b1854": -425.15977757175636, "o16a4colipa_e": -0.0, "EG11598-MONOMER": 433.749944475323, "rfamp_e": -0.0, "protein_b0109": -57.12277201415915, "protein_b0104": -318.2074314866416, "protein_b0103": -1432.7551934213764, "rfamp_p": -0.0, "NAG6PDEACET-CPLX_mod_zn2": -4002.892936031092, "4ppcys_c": -68.32118213761433, "RNA_b0133": 62081.43684154774, "RNA_b0131": 11737.442074658527, "RNA_b0134": -13083.137617968137, "protein_b2478": -108.04837462332266, "protein_b0040": 744.0150686912428, "protein_b0047": 1383.4031007581355, "datp_c": -47.59112708483234, "protein_b0049": 862.2331870124439, "protein_b0048": -208.42128653318062, "UDPMANNACADEHYDROG-MONOMER": 1219.0348922571511, "RpsI_mono": 506.92687334432725, "uaccg_c": -81.84229037375988, "protein_b2470": 3198.193771201366, "protein_b3579_Periplasm": 1076.2039514428925, "LysI_RS_dim": -1226.0977955461497, "protein_b2519_Inner_Membrane": -127.82667403432082, "RNA_b4322": 86423.89209563193, "RNA_b3115": 34606.729990347914, "RNA_b3116": -175556.57420397757, "RNA_b3117": 71986.00620302603, "RNA_b3447": 126781.26248780164, "CPLX-7524_mod_mn2": -6028.69782983009, "RNA_b3449": -157183.0261826501, "clpn180_p": -417.7567877125479, "RNA_b0864": -69410.04415648455, "RNA_b0861": 48805.78615933133, "RNA_b0860": 20435.202384931665, "RNA_b0863": 53259.063581966315, "RNA_b0862": 52396.411292383644, "pydam_p": -69.80810787311263, "generic_tRNA_GCC_ala__L_c": 0.12115495063121434, "protein_b0155_Inner_Membrane": 879.4450993716221, "protein_b0722_Inner_Membrane": 101.23769414360119, "pydam_e": -69.80812234570514, "protein_b3028": 604.2492199701909, "protein_b3029": 235.40885496990776, "protein_b3734": -6183.801875718964, "protein_b1084": -702.7113854249211, "protein_b1086": -259.00158362699204, "protein_b1089": -754.2455535063215, "protein_b2425_Periplasm": 1198.7603600859927, "protein_b3730": -3042.2900429779716, "ABC-53-CPLX": -1540.4026764240627, "cu_c": 0.2505786021821933, "RNA_b2794": 24985.878478612052, "RNA_b2797": 99705.98915041632, "RNA_b2796": -28658.675404847898, "RNA_b2791": -9412.923412470484, "RNA_b2242": 92082.02246809771, "RNA_b2241": 118977.73530968756, "RNA_b2240": -6776.136392350016, "protein_b2197": 519.9855456391597, "6PGLUCONDEHYDROG-CPLX": -1149.2691178678272, "RNA_b2799": 51714.38117418754, "CPLX0-7525_mod_mg2_mod_mn2_mod_thmpp": 3529.1731608525492, "akg_c": -16.203425213168906, "EG11985-MONOMER": 797.8448975748166, "akg_e": -15.954668112459462, "FliA_mono": -2167.5032022709556, "GALACTOKIN-MONOMER_mod_mg2": 1.5372725796982268e-28, "akg_p": -15.95465363986696, "14glucan_p": -146.58996111045002, "RNA_b2429": 104228.47949765727, "RNA_b2428": -34463.32125494978, "generic_tRNA_ACA_thr__L_c": 0.11716809705490629, "RNA_b2423": 63969.53521487296, "RNA_b2422": -95411.2506353435, "RNA_b2421": 35670.82460469108, "protein_b3821_Outer_Membrane": -474.5288793554578, "RNA_b2425": 74015.42130177752, "RNA_b2424": 60957.890032161675, "protein_b2379": -493.1765787432533, "14glucan_c": -147.58865098473083, "G6714-MONOMER": -0.0, "14glucan_e": -146.58705689011518, "protein_b2373": 1795.4732833747046, "protein_b2374": -0.0, "apg120_c": -225.3235715564658, "CPLX0-7720": 255.8928169409501, "G6806-MONOMER": 768.6762576794789, "GLYCPDIESTER-CYTO-MONOMER_mod_mg2": -6238.679671026341, "protein_b0019": 609.7413310210624, "protein_dummy": -377.09356301653594, "protein_b2282": 415.863952491361, "RNA_b2938": 144098.6262970522, "udpgalfur_c": -62.59702530497803, "QueF_dim": -66.4999107920198, "acorn_c": -30.76061066897499, "RNA_b2930": 70082.03164369905, "RNA_b2935": 58339.76092833068, "RNA_b2937": 21953.293667248217, "2dmmq8_c": -471.97420863134664, "protein_b2482_Inner_Membrane": 1100.1131048314055, "dctp_c": -41.921427990399245, "Pro_RS_dim": -1347.5695788923101, "hdd2coa_c": -197.18110168880182, "RNA_b1015": 44372.380199599575, "RNA_b1014": 120120.73853740531, "RNA_b1012": 83907.75362429729, "RNA_b1011": 50662.109390848316, "RNA_b1010": 28265.432997349424, "YHIP-MONOMER": 688.8977755087851, "G6567-MONOMER": -4158.295872775059, "octa_e": -38.3816355197079, "octa_c": -40.63130573083679, "RNA_b2268": 28246.224124113938, "G6286-MONOMER": 1176.9111833539853, "protein_b4025": -691.6703281139792, "protein_b4024": -903.9907540471547, "protein_b4022": -112.69389775901682, "YGFO-MONOMER": 1125.486892782097, "G7859-MONOMER": 785.8490961406945, "8aonn_c": -75.6761230546452, "2agpe180_p": -120.42953615215978, "LYSP-MONOMER": 799.3754093229464, "arbt6p_c": -1.2501267122940634, "2agpe180_c": -120.42902393630966, "protein_b2979": -4288.373645130703, "protein_b2975": 1.7560235040077419, "protein_b2976": -2461.903742083765, "EG50003-MONOMER_mod_pan4p_mod_t3c9palme": -1186.365645471531, "forcoa_c": 0.250752117601518, "arbtn__fe3_e": -0.0, "din_p": -43.59025324482865, "CPLX0-7652_mod_mn2": -0.0, "din_c": -43.83928674117259, "crnDcoa_c": 0.0005196183152777922, "din_e": -43.590267717421156, "ABC-24-CPLX": 4411.0920512716, "protein_b2027_Inner_Membrane": 1168.142484261875, "PHOSPHAGLYPSYN-MONOMER_mod_mg2": -569.1730236397016, "RNA_b0308": 50557.96965678174, "gtp_p": -0.0011293633606578718, "RNA_b0657": 9319.695431219228, "RNA_b0306": 52265.60767536309, "RNA_b0307": 103707.77433194274, "RNA_b0652": 52781.2867263134, "amob_c": -0.0, "RNA_b0650": 121543.5371623289, "RNA_b0651": 68242.71572021765, "protein_b0907": 6.754685800350853, "gtp_e": -0.0011438359531603611, "gtp_c": -45.8851060627095, "protein_b0903": 2357.7398679460243, "cyst__L_c": -42.02905943174933, "protein_b0908": -1017.858916656324, "EG12013-MONOMER": 2586.234121631138, "TRKA-MONOMER_SAPD-MONOMER_TRKH-MONOMER": -5604.126019040028, "protein_b4289_Inner_Membrane": 692.9336800922752, "CPLX0-3943": 1546.0808514610203, "RNA_b2652": 2334.919887448057, "SPOT-MONOMER": 2253.987189710389, "cbl1_p": -0.24902658009418577, "GLUCONOKINII-CPLX_mod_mg2": 1892.863622855908, "lcts_c": -47.86260957946249, "cbl1_c": 7.578279148338979, "CPLX0-1341_mod_2:2fe2s": 5021.064217722834, "cbl1_e": -0.0, "CHORPYRLY-MONOMER": -1511.1954182304655, "Met_RS_dim_mod_2:zn2": -1488.7660073122693, "2sephchc_c": -57.01957047545828, "IscU_mod_2:2fe2s": 798.3258081992273, "EG11426-MONOMER": 943.7026599351492, "EG11167-MONOMER": -691.7496650698595, "RNA_b1719": 29778.679176441106, "protein_b3476_Periplasm": 1473.5546036657565, "ascb6p_c": -21.193433458062742, "PEPSYNTH-CPLX_mod_mg2": 5702.765232886249, "protein_b0632_Inner_Membrane": -319.468493811467, "arbtn_e": -0.0, "RpoH_mono": -321.1740462741189, "arbtn_c": 0.49907682150281857, "RNA_b3301": 31647.332985571036, "RNA_b3300": 97242.56519008751, "CPLX0-7617_mod_1:4fe4s": -173.28852580925417, "RNA_b3302": 13107.006275522355, "RNA_b3305": 38869.825497082835, "RNA_b3304": 25829.749097845914, "RNA_b3307": 22279.98571110169, "RNA_b3658": 2914.113471575586, "RNA_b3309": 22829.555588652547, "RNA_b3308": -196562.1222947069, "RNA_b3654": 42674.98441684265, "RNA_b3653": 36759.7894366914, "AROK-MONOMER_mod_ca2": 681.5537839883485, "RNA_b3651": 50348.13648936275, "RNA_b3650": 153791.42040570514, "pppn_e": -31.410078109134826, "PGPPHOSPHAB-MONOMER": -670.2194499667992, "Sra_mono": -73.1326481036394, "MONOMER0-1842": -111.63527103919893, "RED-THIOREDOXIN2-MONOMER_mod_Oxidized": -211.67310446989, "protein_b4513_Inner_Membrane": 21.279904406250175, "protein_b3836": 344.65116376640987, "protein_b3835": -2809.136601975217, "protein_b3833": 843.8695578309495, "RHAT-MONOMER": 543.2587895890487, "protein_b2418": 987.3419480782079, "protein_b2416": -2176.8903119017264, "protein_b2417": 511.5269136800833, "protein_b2414": -440.9518298321774, "protein_b2415": 264.51808027841537, "protein_b3839": -2913.3140222692023, "protein_b2411": 2032.4404264012542, "protein_b1693": -2407.224310759894, "protein_b1692": 1.944296213275523e-29, "glyc_e": -14.959450197173288, "glyc_c": -14.959435724580784, "novbcn_e": -0.0, "protein_b3266_Inner_Membrane": 2890.928033347883, "glyc_p": -14.959435724580784, "RNA_b4208": 39666.17404042512, "novbcn_p": -0.0, "RlmI_dim": -543.9075265823193, "RIBAZOLEPHOSPHAT-MONOMER": 660.3033929044063, "protein_b2903": -1047.7458350108207, "RNA_b1223": 41517.99044839639, "RNA_b1224": 272866.0160665108, "RNA_b1225": 112000.08603668674, "RNA_b1226": 51810.74934912003, "RNA_b1227": 38220.69603655938, "protein_b3367": 1.884136888079978, "EG11600-MONOMER": 831.174279096659, "RNA_b4041": 68975.75861695607, "CPLX0-7712_mod_mg2": 1113.7812292636797, "5mtr_e": -0.0, "5mtr_c": -0.249241211486239, "generic_tRNA_CCA_pro__L_c": 0.12170178518038104, "protein_b0811": 788.6396743258499, "ag_e": -0.0, "tcynt_e": -0.0, "ag_c": -0.0, "tcynt_c": -0.0, "protein_b0124": 2361.8345579279267, "protein_b0125": -248.55199541368575, "protein_b0126": -224.66588887943354, "PRAI-IGPS": 1579.2444270366864, "protein_b0120": 819.7055709978288, "generic_tRNA_AAA_lys__L_c": 0.11690836513839468, "protein_b0123": -601.0577840622464, "12dgr141_c": -158.46527911903922, "OCTAPRENYL-METHOXYPHENOL-OH-MONOMER": 1269.2557845459173, "12dgr141_p": -158.4651377557029, "protein_b1992": 479.71260422199293, "protein_b1993": 581.1539314385218, "protein_b1991": 1014.2576316546815, "xmp_e": -38.1583255911009, "ABC-12-CPLX": 2803.915519801992, "G7493-MONOMER": -292.1041046317679, "protein_b0029": 1159.9078750352462, "xmp_p": -38.1583111185084, "cyan_p": 1.4472592502489327e-05, "protein_b0023": -275.02508626918353, "protein_b0025": -124.01768550448966, "protein_b0027": 362.0947082944837, "protein_b0026": -4157.870387788334, "RNA_b1693": -39903.230958324944, "FOLC-MONOMER": -1359.441818429637, "uLa4n_p": -583.1465803178489, "ichor_c": -41.066651390673265, "uLa4n_c": -583.1468359208242, "AMPG-MONOMER": -1136.7071256319407, "G7431-MONOMER": -248.92142801643675, "protein_b1677_lipoprotein_Outer_Membrane": -111.82508368088872, "G6188-MONOMER": -2109.3450640039464, "RNA_b3469": 66421.65414694799, "protein_b0087_Inner_Membrane": 602.0176979412913, "protein_b3528_Inner_Membrane": 849.475761787175, "RNA_b3460": 80164.81618706042, "RNA_b3461": 23321.108004245503, "RNA_b3464": -26764.39446122466, "RNA_b3465": 7371.195680813216, "gdp_e": -0.0, "gdp_c": -44.88427214582463, "protein_b3222": 973.7265403202156, "protein_b3223": -5711.582652569424, "protein_b3224": 990.491646614077, "protein_b3225": 1009.4894352479455, "protein_b4258": -1267.0097907598674, "gdp_p": 1.4472592502489327e-05, "protein_b4254": -480.0832218605935, "CYTDEAM-MONOMER_mod_cobalt2_mod_zn2": 1538.4676278837221, "1tdecg3p_c": -89.24508697638494, "mocogdp_c": -136.2438565943398, "ddcacoa_c": -176.989474606469, "mal__D_c": -11.465686776322338, "1tdecg3p_p": -87.16894448810127, "RNA_b3798": 2596.804585376638, "ABC-8-CPLX": -3087.3563747500316, "RNA_b3796": 5633.508501169091, "RNA_b3797": -1154.8004041416602, "RNA_b3794": 53920.69498279436, "RNA_b3792": 68050.35564441726, "RNA_b3793": 99173.78086740646, "RNA_b3790": 49198.586071958525, "RNA_b3791": 82457.00750778525, "protein_b3590": 2104.3477669461436, "generic_tRNA_AUG_met__L_c": 0.2987906628079746, "DALADALALIGB-CPLX": 1.5254655147136617e-27, "MALONYL-COA-ACP-TRANSACYL-MONOMER": -573.950584247237, "protein_b3599": 1594.2869610427665, "protein_b0915_Inner_Membrane": 1060.0854898203777, "protein_b3146": -314.18750046228234, "4pasp_c": -13.715721249061092, "gam1p_c": -26.193240959597944, "G7945-MONOMER": 1011.4758612624302, "CPLX0-3881": 2190.9730308548137, "gal1p_p": -23.68492424155607, "ANTHRANSYN-CPLX_mod_mg2": -11175.17695954265, "RNA_b2224": 48759.82464407217, "ABC-7-CPLX": -6823.875947182477, "RNA_b2221": 48436.62895766424, "RNA_b2223": 75675.05207124015, "RNA_b2222": 47400.730367298806, "gal1p_e": -23.68490976896357, "protein_b2174": 429.9105099097514, "RNA_b0849": 6982.5993177902465, "protein_b2170": 703.0608862113621, "gal1p_c": -25.178247074548132, "RNA_b0511": -205869.96345957572, "RNA_b0842": 35259.08963097957, "RNA_b0841": 17393.003014406328, "RNA_b0512": 99092.50493713359, "MENE-CPLX_mod_mg2": 5609.773583859431, "RNA_b0514": 83104.81511613414, "RNA_b0517": 76589.95547947055, "RNA_b0516": -42714.30020485623, "protein_b4238": -1575.3400810804374, "1agpg160_p": -116.80420637565076, "QueG_mono_mod_2:4fe4s": -478.11416038179584, "GRXB-MONOMER_EG12237-MONOMER": 322.05335296865127, "protein_b2311": 660.2141186564058, "protein_b2310": -463.90123239599995, "protein_b2312": -1914.308371872371, "protein_b2315": -1359.441818429637, "protein_b2316": -599.822463238353, "protein_b2318": 821.9453986523656, "didp_c": -44.08896620943823, "protein_b4193_Inner_Membrane": 628.3867044704388, "protein_b2167_Inner_Membrane": 880.4507944340062, "ppa_p": -10.95468725401508, "ACNEULY-CPLX": 4037.957740991782, "ppa_c": -11.20410697473838, "ppa_e": -10.954701726607583, "G7164-MONOMER": -138.56617621736254, "RNA_b4544": 24474.109195597357, "RNA_b2917": 156701.43036235555, "RNA_b2914": 18176.04977716111, "RNA_b2913": 36023.86087279345, "RNA_b2912": 23669.53065151811, "ppi_c": -0.24989020428390732, "CPLX0-782_mod_2:4fe4s": -835.4231482363515, "protein_b0709_Inner_Membrane": 882.088548941447, "glu5sa_c": -20.982141837656243, "meoh_p": 1.4472592502489327e-05, "meoh_e": -0.0, "protein_b4240_Inner_Membrane": 1047.9168850714836, "meoh_c": 1.4472592502489327e-05, "PHENDEHYD-CPLX": -7.847379972155554e-27, "protein_b1245_Inner_Membrane": 728.639580225225, "protein_b3907_Inner_Membrane": 543.2587895890487, "CPLX0-234_mod_mg2": -1567.2909525472066, "2tpr3dpcoa_c": -137.6186278238594, "PYRNUTRANSHYDROGEN-CPLX": -3879.71028509604, "protein_b1521": -705.4398454757558, "EG11341-MONOMER": 998.2417124201909, "protein_b4006": 2.229315089415968e-25, "protein_b4005": -1030.0085828530644, "protein_b1524": 969.094675050012, "arbt_p": -0.0, "protein_b1528": 520.9475746753784, "arbt_e": -0.0, "generic_tRNA_CAG_gln__L_c": -0.24941284179341489, "GLY3KIN-MONOMER_mod_ca2": 1132.921510569804, "dhptdn_c": -0.0, "RNA_b3748": 30604.67869226825, "protein_b2957": -159.98862708679442, "RNA_b2692": 5621.875525869952, "protein_b2954": 710.2238349328444, "DAPASYN-CPLX_mod_pydx5p": -1347.9466480826243, "EG11288-MONOMER": 1056.8572595256087, "EG11373-MONOMER": 1686.4154504237424, "pa140_c": -159.45165537844002, "pa140_p": -159.38423682042423, "malt6p_c": -49.11582367775964, "RNA_b0674": 49382.558021277386, "RNA_b0677": 17487.819675650055, "protein_b0928": -410.39526831363054, "protein_b0929": -234.54255386236846, "RNA_b0672": 2566.0248111879396, "CPLX0-7888": -975.0117719680424, "CPLX0-7887": -986.3531574865066, "5prdmbz_c": 11.328726478117561, "RNA_b0678": 58399.06032673023, "RNA_b0679": 142084.82057487016, "EG50003-MONOMER_mod_pan4p_mod_tpalm2e": -1188.1104880863752, "ABC-22-CPLX": -3093.42781734707, "protein_b0067_Inner_Membrane": 1074.4399867420996, "YHHO-MONOMER": -937.6773726969222, "h_p": 1.4472592502489327e-05, "AROC-CPLX_mod_fmnh2": -19606.96309481489, "h_e": -0.0, "h_c": 0.24941152000757788, "sucorn_c": -35.145767600441985, "generic_tRNA_GAG_glu__L_c": -10.566097031976879, "gthox_p": 1.4472592502489327e-05, "protein_b0875_Inner_Membrane": -596.6337498226422, "CADB-MONOMER": -1266.2849084747538, "gthox_e": -0.0, "EG11665-MONOMER": -867.4689275348615, "gthox_c": -93.73888718654624, "EG50003-MONOMER_mod_pan4p_mod_tmrs2e": -1178.3964511495676, "protein_b3892_Inner_Membrane": 219.95843707393246, "CHORISMUTPREPHENDEHYDROG-CPLX": -1216.2759080776634, "protein_b3785_Inner_Membrane": 1148.531420083892, "RNA_b3634": 14417.352346840964, "RNA_b3637": -15772.688683042961, "RNA_b3636": 12170.068511830386, "1agpe120_p": -92.14721494736676, "RNA_b3630": 57930.956240512736, "RNA_b3633": 38304.70794447117, "RNA_b3632": 75226.87588455854, "RNA_b3639": 36421.75786742564, "fum_c": -12.465051772554665, "fum_e": -11.966834572060728, "protein_b2788": 1470.9808137143389, "protein_b2789": 1.8042853952678308, "protein_b2787": 1408.030633019275, "protein_b2784": 2595.034438662629, "protein_b2785": -350.0464185380222, "23cgmp_e": -42.342039574034644, "protein_b2780": -627.9391193812836, "protein_b2781": 860.0129208451666, "protein_b1325": -508.0139224287252, "protein_b1326": -577.6372356871099, "23cgmp_p": -42.34202510144214, "protein_b1329": -558.9663706372573, "AROH-CPLX_mod_fe3": -496.0370482136376, "protein_b3785": 1150.3804574146918, "protein_b3784": -0.0, "protein_b3787": 1219.0348922571511, "protein_b3786": -15422.886846806365, "protein_b3781": -256.4586432825348, "protein_b3780": -314.0403173889094, "protein_b3783": -766.873107723894, "protein_b3789": 914.2666248991954, "protein_b3788": 1122.2668883238716, "G7458-MONOMER": -259.36614101014413, "protein_b2435": -280.9041638551522, "protein_b2436": -320.86732752837923, "ade_c": -21.64546261697888, "ade_e": -21.395571434405117, "galt_p": -25.673919425494365, "ade_p": -21.395556961812616, "galt_e": -25.67390495290186, "S-ADENMETSYN-CPLX_mod_4:k_mod_1:ca2": -2154.8739500889565, "4hthr_c": -25.598793186046684, "DIOHBUTANONEPSYN-CPLX_mod_mg2": -1048.3511455024923, "air_c": -37.4361938523812, "gthrd_p": -46.86813571974218, "protein_b2683_Inner_Membrane": 237.3618109474137, "EG11433-MONOMER": 758.5907847050464, "gthrd_e": -46.86812124714968, "gthrd_c": -47.86694512509735, "protein_b0494": -1510.205709840358, "RNA_b1249": 28582.186776260096, "RNA_b1246": -165933.5978048893, "RNA_b1247": 73255.32780562018, "RNA_b1244": 67313.15955226695, "RNA_b1245": 66324.193153624, "RNA_b1243": 118754.79229152948, "RNA_b1241": 74561.35364356454, "so2_p": -0.0, "RlmL_dim": -6779.951117799237, "protein_b2307_Inner_Membrane": 383.9452129287257, "23dhbzs_c": 0.00014900772172050488, "phpyr_c": -40.830538999447604, "protein_b2540": 359.2068588260885, "RNA_b0578": 47657.11914751752, "5mthf_c": -149.98860622157773, "protein_b3428": 2747.788636248747, "CPLX0-1341_mod_1:4fe4s": 5021.065958636097, "protein_b2542": 1405.6100458048395, "protein_b3429": 1421.8090246872061, "protein_b0142": -2163.320959484019, "G6521-MONOMER": 329.94418041186407, "protein_b0149": -367.302609016355, "CPLX0-303_mod_mn2": 2266.020411003246, "23dappa_c": -9.47181393832732, "uama_c": -96.28292935665866, "protein_b2893": -352.4893551014051, "protein_b2890": -613.0488977730748, "protein_b2891": 69.29298263259503, "ALKAPHOSPHA-CPLX_mod_zn2_mod_mg2": 3389.193230475826, "protein_b2895": -269.210236950575, "protein_b0007": -1050.3193325340433, "protein_b0004": 1238.3406593392842, "protein_b0003": -3051.947251258895, "protein_b0002": -0.0, "3-METHYL-2-OXOBUT-OHCH3XFER-CPLX_mod_mg2": -15792.752835119358, "protein_b2995_Inner_Membrane": 585.5742367687515, "protein_b0009": -208.92658282309336, "protein_b0008": -534.028393938995, "PPX-CPLX_mod_mg2": -1894.3098048576512, "MANNONOXIDOREDUCT-MONOMER": -3.165257841293716e-29, "13dpg_c": -11.720569900227114, "GRXC-MONOMER_mod_Oxidized": -45.05183513222347, "thmmp_c": -155.94731490516156, "YRBG-MONOMER": -0.0, "CPLX0-1581": 784.1416174269796, "ditp_c": -44.09032050550929, "g3ps_e": -25.43080471928416, "g3ps_c": -26.4297407306494, "arg__L_p": -27.5459282476459, "arg__L_e": -27.545913775053396, "arg__L_c": -27.798199379832706, "RNA_b4368": 2596.804585376638, "RNA_b3409": 169703.60852676592, "RNA_b3406": 14677.403067338597, "RNA_b4367": 22981.521497326838, "RNA_b3403": 44213.39182143657, "protein_b3200": 797.8247284332778, "protein_b3201": -960.952760675483, "protein_b3202": -129.23417442009398, "cit_e": -17.949488541727174, "G7558-MONOMER": 1250.1030078462984, "cit_c": -18.447319355088485, "protein_b3453_Periplasm": 1384.8795088266645, "cit_p": -17.949474069134673, "fdp_c": -26.429536980512836, "TrmD_dim": 1590.8147434461985, "isetac_c": -11.5416954816783, "isetac_e": -10.542703089825773, "CPLX0-3141": 470.81770993981553, "pg181_p": -212.8669716569989, "isetac_p": -10.54268861723327, "pg181_c": -213.63969104958247, "lyx__L_e": -19.69367051687969, "1odec11eg3p_p": -106.43107610208607, "4ampm_c": -32.9499808603932, "1odec11eg3p_c": -107.45919917631127, "cpe180_c": -270.71493455799805, "IscU": 846.7190668887104, "YrdC_mono": -1645.0371832252324, "CPLX0-1341_mod_1:2fe1s": 5058.79583458635, "ARGSUCCTRAN-MONOMER": 1154.9446887059948, "ggbutal_c": -37.894643589265904, "RNA_b2203": 32734.457595305048, "RNA_b2202": 24742.029183442577, "RNA_b2201": -220615.80166238235, "RNA_b2200": 48558.53289634922, "RNA_b2207": 19147.949263275932, "RNA_b2206": 181182.37873719799, "RNA_b2205": 50728.63254838372, "RNA_b2204": -167644.63523181327, "protein_b3281": -1.9678558154786131e-25, "protein_b2153": -2094.9181761252953, "protein_b2150": 1122.1767885801532, "protein_b2156": 801.1625836840403, "protein_b2155": 2872.8060636694927, "protein_b2154": 876.0024100134486, "RNA_b0536": 2324.4602314516205, "GABP-MONOMER": 776.5724608308661, "protein_b3849_Inner_Membrane": 957.069550511986, "S-ADENMETSYN-CPLX_mod_4:k_mod_1:mn2": -2151.7403476653108, "G6708-MONOMER": 2022.7814763818835, "EG11511-MONOMER": -208.92658282309336, "FORMYLTHFDEFORMYL-CPLX": -1697.5586250548017, "YggH_mono": -752.148820303966, "gua_c": -21.64195962567029, "protein_b0839_Inner_Membrane": -549.2955693568744, "protein_b1308_Periplasm": -129.39465025401867, "protein_b1278_Inner_Membrane": -670.2194499667992, "RNA_b1584": 40822.30966220843, "RNA_b1587": 176864.81466013697, "RNA_b1589": 45126.970357524944, "RNA_b1588": 176487.62121604595, "RNA_b2975": 97549.75481275821, "RNA_b2976": 5975.98742129584, "FLAVODOXIN1-MONOMER_mod_Oxidized": -1344.73560878798, "OROTPDECARB-CPLX": -1478.692923809635, "CYTDEAM-MONOMER_mod_mn2_mod_zn2": 1537.558032935744, "RNA_b2979": -70365.28292406622, "protein_b1440": 1202.191623835271, "APO-ENTB": 4242.167516549961, "u23ga_c": -214.51580312922567, "protein_b1442": 362.6259303597502, "glyc__R_p": -9.221935941467892, "RIBULPEPIM-CPLX_mod_zn2": -0.0, "protein_b4123": 737.0983646273966, "glyc__R_e": -9.221950414060395, "glyc__R_c": -9.471332988882967, "CARBPSYN-CPLX_mod_cobalt2": -2901.904456030396, "gmhep1p_c": -30.164319880508344, "EG12666-MONOMER": -1068.264927684834, "2shchc_c": -47.54803234333892, "RsmI_mono": -314.18750046228234, "N-ACETYLTRANSFER-CPLX": -2076.174857923616, "protein_b0979_Inner_Membrane": 576.144391135802, "CPLX0-821": -6.562253433832339e-28, "protein_b1855_Inner_Membrane": 796.3197521869403, "protein_b0978_Inner_Membrane": 948.995239101948, "itp_c": -42.342399919279636, "56dura_c": -16.467092704357544, "protein_b4069": -1251.6023159829106, "hdceap_c": -84.51477490272391, "protein_b4067": -1395.837304527465, "SUCCGLUDESUCC-MONOMER": 865.0994608618469, "ps120_c": -156.3267535874544, "RNA_b1059": 81671.33607670832, "melib_p": -47.61296383216225, "RNA_b1723": 27871.837391347373, "ragund_c": -497.87992339718056, "dhmpt_c": -95.27405060822858, "protein_b2930": 1078.0495932909646, "protein_b2935": -1067.1194343652571, "protein_b2937": -445.46026550298154, "protein_b2938": 2250.97710992502, "thymd_e": -44.53048321629719, "23dhb_c": 14.64332277125184, "DSBD-MONOMER": -1764.0722785338178, "protein_b4042_Inner_Membrane": -334.62563704452776, "protein_b0948": -3389.9755588996186, "protein_b0945": -311.7465603840566, "EG50003-MONOMER_mod_pan4p_mod_3hcddec5e": -1162.1554810128796, "GABATRANSAM-CPLX_mod_pydx5p": -9888.599940831944, "icolipa_c": 136.64390878682914, "cynt_p": -0.2494909546309207, "GltX_mono_mod_mg2_mod_1:zn2": -472.01514599488496, "cynt_c": -0.49935657869525013, "cynt_e": -0.24950542722342317, "hpyr_c": -7.727562108565943, "RNA_b2025": 56529.205752897025, "RNA_b2024": 24168.184847287393, "protein_b4034_Periplasm": 977.2145811449404, "RNA_b2022": 77868.24233479706, "crncoa_c": 0.0005196183152777922, "RNA_b2533": 58701.59821954504, "EG11352-MONOMER": 831.2795154811048, "RNA_b2020": 95301.57100716239, "protein_b2497_Inner_Membrane": 695.2009683177654, "peamn_e": -30.15873204766525, "23doguln_c": -18.449162848859448, "RNA_b1114": 104904.19943785775, "RNA_b3619": 67991.19048559692, "RNA_b3345": -49174.32326807104, "RNA_b3612": 67594.24578198625, "RNA_b3610": 7759.124757521978, "RNA_b3341": -148924.6773304568, "RNA_b3616": 74713.87330713776, "RNA_b3343": 21075.07343365915, "RNA_b3342": 27367.272302128935, "protein_b3415": 1.8095503288598407, "protein_b3417": 6.754685800350853, "protein_b3416": 2174.6053915575108, "protein_b3412": -332.7511353744758, "taur_p": -2.3166484710448114, "protein_b1302": 1249.8215161071425, "protein_b1301": 1659.3078474229353, "protein_b1300": 1.798593391054856e-27, "protein_b1308": -121.16959447074662, "1agpe181_p": -118.68416819138878, "protein_b2871": 1312.209882079715, "AICARTRANSIMPCYCLO-CPLX": 2.229315089415968e-25, "u3hga_c": -139.46105112086562, "cdg_c": -85.0551417148167, "protein_b2458": -26.73292272768868, "dutp_c": -39.66299155172414, "RNA_b3969": -189790.809735286, "RNA_b3968": 111788.89135446405, "RNA_b3960": 51239.04736542188, "2-OCTAPRENYLPHENOL-HYDROX-MONOMER": -2810.8987679017487, "RNA_b3962": 42665.622301521194, "RNA_b3965": 31437.13166890299, "RNA_b3967": -59182.6880906247, "RNA_b3966": 134385.06845311818, "RplO_mono": 510.31231625119227, "uacmamu_c": 34.42489950220546, "ALPHA-AMYL-PERI-MONOMER_mod_ca2": 2521.7313651522804, "generic_tRNA_GGC_gly_c": 0.11982841845905896, "RNA_b2563": 27627.604183973737, "o16a4und_p": -583.1421489218872, "RNA_b2566": 65937.66059741486, "RNA_b2567": -23670.441830482963, "RNA_b2564": 3138.028296116124, "xu5p__L_c": -21.191442581918913, "cys__D_p": -20.30772683892817, "APHA-CPLX_mod_mg2": 3290.266217640086, "hdca_p": -86.8887643972462, "ttdceap_c": -72.52896846389204, "cys__D_c": -21.3078682022645, "hdca_e": -86.88976378935934, "CPLX0-1_mod_fad": 6562.985373625668, "hdca_c": -84.50571896243747, "cys__D_e": -20.307741311520672, "RNA_b1912": 16752.59122269215, "4per_c": -15.70843119653956, "RNA_b1910": 5406.6292831262745, "RNA_b1911": 2241.893504589609, "RNA_b1260": 58926.24871489794, "RNA_b1261": 87042.39806003544, "RNA_b1262": 98979.85038747398, "RNA_b1263": -165876.66168287472, "tmao_p": -0.0, "RNA_b1919": 71927.80429133598, "RNA_b1269": 26858.157470896065, "tmao_c": -0.0, "tmao_e": -0.0, "CPLX0-3948_mod_mg2": 1029.392393755934, "NRDACTMULTI-CPLX": -2122.620843252918, "mmcoa__S_c": -128.87801293999283, "protein_b0168": -4038.73322547159, "protein_b0169": -2087.392173581371, "protein_b0160": 1537.9159630678964, "HEMN-MONOMER_mod_4fe4s": -428.7910988213661, "protein_b0166": -288.0238215061351, "GLUTAMATESYN-CPLX_mod_fe2_mod_fad": -13884.700858631444, "CPLX0-3201": 1926.2738543355495, "UDPNACETYLMURAMATEDEHYDROG-MONOMER_mod_fad": -1595.2311643785038, "1agpe140_p": -99.42203657740399, "b2coa_c": -131.37086714822877, "UROGENDECARBOX-MONOMER": -2503.9316290912247, "pe140_c": -171.67931087566677, "FABA-CPLX": 571.6471641399294, "ADENYLYLSULFKIN-CPLX_mod_cobalt2": -7083.336912537302, "acmana_e": -31.636871389890047, "pe140_p": -171.635463559599, "acmana_p": -31.636856917297543, "RpmF_mono": -754.2455535063215, "generic_tRNA_GGA_gly_c": -2.374544550507575, "1tdec7eg3p_c": -87.73814001434614, "EG11956-MONOMER": 974.6781810001119, "CPLX0-301_mod_mn2": -3166.976587414717, "1tdec7eg3p_p": -86.71002433307046, "generic_tRNA_AUA_ile__L_c": 0.11424074667197763, "H2PTEROATESYNTH-CPLX_mod_mg2": 1618.189152233733, "FHLMULTI-CPLX": 8032.864375646336, "protein_b2488": 602.385723203693, "protein_b4476": -2122.4097410034337, "protein_b4477": -0.0, "generic_tRNA_GGU_gly_c": 0.11982841845905896, "protein_b1487": 1870.8556419877816, "protein_b1480": -73.1326481036394, "PD04413_mod_mg2": 1240.14054342689, "protein_b4471": 1425.0976386998375, "protein_b1488": -7696.438335948802, "protein_b1489": 2554.8840458369555, "protein_b4478": 961.780176295532, "RNA_b0031": 20660.956026160282, "S-ADENMETSYN-CPLX_mod_4:na1_mod_1:ca2": -2167.5472687867086, "gdpofuc_c": -68.56278059536696, "RNA_b3425": 23754.20968696347, "RNA_b3426": 44572.533700809785, "IscA_tetra": 1602.823190787994, "NITRATREDUCTA-CPLX_mod_bmocogdp_mod_3fe4s_mod_4fe4s": 6032.528937193797, "RNA_b3428": 178244.11477595402, "RNA_b3429": 104653.69274928747, "EG11095-MONOMER_mod_zn2_mod_fe2_mod_cobalt2_mod_mg2_mod_mn2": 666.7780545818869, "protein_b4213": 2255.750431141982, "RNase_m16": -0.0, "protein_b4214": -258.43594314699357, "dadp_c": -46.5908624012729, "protein_b4219": 758.5907847050464, "CYTIDEAM-CPLX_mod_zn2": -815.8368827814536, "EG50003-MONOMER_mod_pan4p_mod_t3c7mrse": -1174.3798480190771, "agm_p": -27.297799504843898, "protein_b0311": 1960.4853902640584, "agm_c": -27.549325678428794, "protein_b3089": 1035.0109637688674, "agm_e": -27.297785032251394, "protein_b3654_Inner_Membrane": -811.2628329759002, "protein_b3084": -306.8515729206666, "RNA_b0731": 144137.83154348287, "protein_b0431_Inner_Membrane": -5953.345710560142, "RNA_b0733": 114722.60768077536, "RNA_b0732": 191534.31364755912, "RNA_b0734": 83378.6751868525, "RNA_b0088": -570869.3062068704, "RNA_b0087": 79127.65198779879, "RNA_b0086": 99069.29352684227, "RNA_b0085": 108219.33987235681, "RNA_b0084": 128681.82644363385, "RNA_b0082": 26465.980546326962, "RNA_b3281": 36382.649077398244, "RNA_b3282": -27550.878451763387, "RNA_b3287": -26542.632945096364, "RNA_b3288": 69121.0154771888, "RNA_b3289": 39692.99970550073, "GlnS_mono": -815.4564873566508, "UXAC-MONOMER_mod_zn2": -0.0, "protein_b3747": -1560.0302058115933, "NAPD-MONOMER": 356.48978620059376, "protein_b2131": 944.6567805567688, "protein_b2130": 665.3830439305035, "protein_b2133": -390.27483504075514, "protein_b2132": 2646.735733883091, "26dap__LL_c": -29.920143966246453, "protein_b2134": 909.9539675621018, "RNA_b2779": 38903.74971484775, "RNA_b0887": 129104.7287333302, "RNA_b0886": 125848.51674281854, "RNA_b0884": 2633.777620970522, "RNA_b0883": 2622.2743768743917, "accoa_c": -122.1478433737961, "RNA_b0888": 28590.891465052395, "protein_b3628": 971.2171701095448, "protein_b3629": 900.1613922981775, "protein_b3626": 933.6790722496906, "protein_b3627": 831.2795154811048, "protein_b3624": 943.7026599351492, "protein_b3625": 796.1730913810603, "protein_b3622": -5143.016318687847, "protein_b3623": -1802.9366712478457, "protein_b3620": 935.914285794303, "protein_b3621": 871.3042866660397, "RNA_b2489": 55560.85712192871, "RNA_b2488": 39892.93522926167, "protein_b0575_Inner_Membrane": -4306.192005165306, "RNA_b2485": 47616.52904461531, "RNA_b2484": 105427.950997651, "RNA_b2487": 121795.72474602752, "EG11829-MONOMER_mod_mn2": -954.9565298317807, "RNA_b2481": 45179.15055441532, "protein_b1243_Periplasm": 1731.781726412979, "RNA_b2483": 69444.14887849815, "RNA_b2482": 147780.8246034309, "protein_b2687": -279.15698265637957, "protein_b2683": 239.3148307166558, "protein_b2682": -235.4675829366157, "ctbt_p": -1.4472592502489327e-05, "protein_b2688": 1568.013152731032, "ctbt_c": -0.2485711394850938, "2agpg140_p": -102.12928144683433, "RplS_mono": -2437.813093969295, "2agpg140_c": -102.1287692309842, "protein_b4123_Inner_Membrane": 735.2923242542647, "protein_b2290": -487.5058859840212, "ENTD-MONOMER": 498.22436337872426, "RNA_b2957": 30148.75627595664, "RNA_b2954": 43338.64984209586, "3hcinnm_p": -28.667153446224326, "ASPAMINOTRANS-DIMER": -820.7905366272611, "DSBC-CPLX": -742.3078095268911, "3hcinnm_e": -28.66716791881683, "3hcinnm_c": -28.917321125461477, "gtspmd_c": -47.61895620237212, "cpe160_c": -258.0548098464179, "GLYOXI-CPLX_mod_ni2": 890.4525638096379, "YHFM-MONOMER": 781.9503004452773, "2agpe161_c": -112.35160536732646, "DEHYDDEOXPHOSGALACT-ALDOL-MONOMER": -0.0, "2agpe161_p": -112.35211758317658, "CPLX0-1341_mod_1:2fe2s_mod_2:fe2": 5044.886699466116, "G7170-MONOMER": 900.3648835899263, "dcacoa_c": -166.02087129856884, "TrmJ_dim": -439.6173330654537, "TRANS-CPLX-203": 1907.0568247933807, "TYRP-MONOMER": -1046.868177565506, "RNA_b3855": 8739.527399081284, "ARCD-MONOMER": -1254.930326621533, "protein_b4042": -332.6774434644117, "protein_b4041": -1021.6894836761513, "protein_b4040": 384.372054915255, "RplY_mono": -160.1874023507805, "RNA_b1709": 54596.95075396625, "RNA_b1704": 28912.718815717435, "RNA_b1702": 173325.0454692864, "RNA_b1701": 119993.15160839094, "cys__L_c": -23.559878293254044, "EG10564-MONOMER": -165.68520861827545, "generic_tRNA_UGA_cys__L_c": 0.1560745470354189, "PROTOHEME-FERROCHELAT-MONOMER": -438.41170801084417, "protein_b2919": -6767.179641724998, "protein_b2917": 2578.0016537412243, "protein_b2914": -313.7412300719542, "protein_b2913": -511.89060290359606, "protein_b2912": 11.69353193528213, "RNA_b0194": 48644.384050316105, "tungs_e": -0.0, "protein_b1465_Inner_Membrane": 391.2799000546788, "CARNRACE-MONOMER": -0.0, "tungs_c": -0.0, "G7419-MONOMER": 7.861770732073917e-28, "RNA_b2092": 98866.49434934993, "protein_b0831_Inner_Membrane": 599.1048436139813, "SUCCARGDIHYDRO-MONOMER": 1736.9287617359205, "thr__L_c": -18.476164478779808, "thr__L_e": -18.231880302612634, "ATPSYN-CPLX_EG10106-MONOMER_mod_mg2": -12726.129814421882, "AROP-MONOMER": -1393.5989392515573, "appl_c": -14.456710335580883, "protein_b0007_Inner_Membrane": -1051.5521763947938, "GARTRANSFORMYL2-MONOMER": -345.4331671722769, "RNA_b2097": 28078.117882169947, "fpram_c": -36.18128087586053, "CPLX0-7843": -20553.199513452408, "GLUTAMINESYN-OLIGOMER_mod_mn2": -509.2071863456679, "CPLX0-7847": 1915.2509331323288, "protein_b0963": 458.12550417680023, "protein_b0212": 825.9395848759567, "doxrbcn_p": 1.4472592502489327e-05, "protein_b0967": -271.95376329115965, "protein_b0968": 335.8805338650656, "protein_b0969": -237.42260408222464, "protein_b3993": -6783.676077253048, "udpg_p": -59.35014577046742, "doxrbcn_e": -0.0, "EG50003-MONOMER_mod_pan4p_mod_palm": -1189.8560724022877, "udpg_e": -59.35013129787492, "udpg_c": -62.597745350468436, "GLUC1PADENYLTRANS-CPLX_mod_mg2": -23198.64067755427, "co2_p": 1.4472592502489327e-05, "co2_c": 1.4472592502489327e-05, "co2_e": -0.0, "RNA_b4088": 68001.09618908727, "RNA_b1764": -54067.973134251195, "RNA_b4087": 111359.49415008126, "RNA_b4086": 71791.36193342537, "G6246-MONOMER_mod_mg2": -313.0102042587119, "RNA_b4084": 67905.86924477528, "RNA_b1761": 38705.559419150966, "RNA_b0948": -22798.099378611965, "protein_b4111_Inner_Membrane": -1229.116274443583, "3amp_e": -42.34639646010729, "RIBULOKIN-CPLX": 3669.84006528668, "MANNONDEHYDRAT-MONOMER": 1125.0385628744618, "RNA_b0945": 29527.496409317104, "3amp_p": -42.3464109326998, "dmbzid_c": 35.51897605399389, "PANTOATE-BETA-ALANINE-LIG-CPLX_mod_mg2_mod_nh4": 1990.9274192081652, "RNA_b3360": 16385.766591988086, "RNA_b3367": 45584.67555384937, "RNA_b3366": 23801.571290521784, "RNA_b3365": 185494.76655992828, "RNA_b3368": 40744.05309780504, "protein_b3433": -251.55247162019498, "protein_b3432": -3570.0172945290033, "protein_b3431": 2259.522094525814, "protein_b3430": -5801.168102556884, "protein_b3437": 628.943963394215, "protein_b0584_Outer_Membrane": 3106.706381096743, "EG11239-MONOMER_mod_mg2": 838.0570964472611, "ABC-5-CPLX": 3622.6564009266417, "protein_b1363": -1159.0763320997914, "ps140_c": -171.92442308961873, "2cpr5p_c": -56.938822525141944, "man_e": -23.927454875105497, "GALACTONATE-DEHYDRATASE-MONOMER": 961.780176295532, "man_p": -23.927440402512993, "ASP-SEMIALDEHYDE-DEHYDROGENASE-CPLX": -503.10494324038996, "RNA_b3946": 9896.862728717691, "RNA_b3945": 53517.12817117235, "S-ADENMETSYN-CPLX_mod_4:cs_mod_1:mn2": -2066.3191201627105, "RNA_b3942": 158904.4021415096, "RNA_b3941": 24455.867709904975, "RNA_b3940": 80667.1771387073, "k_p": -1.4472592502489327e-05, "gly_c": -6.357241898196775, "RNA_b2540": 23451.301279888943, "RNA_b2541": 59311.46282224053, "RNA_b2542": 87647.85892057973, "k_c": -0.25016489868931324, "RNA_b2019": -210696.8311134324, "EG50003-MONOMER_mod_pan4p_mod_3hddec": -1167.428315213605, "RNA_b0997": 185406.97661560585, "EG11353-MONOMER": 933.6790722496906, "EG12267-MONOMER": 1670.7568681979042, "RNA_b0152": 65044.53476473419, "CAIC-MONOMER": 1588.4949234455785, "GrpE_dim": -539.5973737279411, "protein_b2131_Periplasm": 920.5352227308266, "protein_b2472": -700.4189184955383, "protein_b2474": -1889.471135778232, "protein_b2476": -443.00577463874527, "protein_b2477": -248.90619365054422, "PANTOATE-BETA-ALANINE-LIG-CPLX_mod_mg2_mod_k": 1995.4715943558745, "CPLX0-7533": -352.1971406180452, "CPLX0-7532": -4927.035298935975, "CPLX0-7530": -273.41741563335364, "CPLX0-7535": -1936.2138652644073, "CPLX0-7534": -812.3925979446061, "protein_b0186": 1966.6204580381404, "protein_b0185": -695.7850457238366, "protein_b0182": -7472.783147082601, "protein_b0180": 309.5349802207485, "protein_b0181": -1712.636945468084, "protein_b0188": -337.06328789210374, "alac__S_c": -18.69238009671495, "ANSB-CPLX": -750.0437165232808, "G6954-MONOMER_mod_mn2": 392.7343819160502, "but_e": -17.44617692698749, "G7841-MONOMER": 1423.841260840821, "but_c": -17.695559501810063, "RhlB_dim": -628.0806347778188, "but_p": -17.446162454394987, "protein_b3988": 4554.283745136323, "protein_b3983": 402.48979326889224, "protein_b3982": 593.143177526437, "protein_b3981": -1422.1183466030034, "protein_b3980": 1160.1668624164022, "protein_b3987": 4768.401864612719, "protein_b3986": -337.4695377925734, "protein_b3985": 327.14672072231883, "protein_b3984": -14337.651690228986, "34hpp_c": -39.07524225597082, "protein_b1475_Inner_Membrane": 912.918715317606, "3amac_c": -0.0, "GTP-CYCLOHYDRO-II-CPLX_mod_mg2": -423.19550758865415, "anhgm3p_p": -148.1587488835815, "protein_b4180": -5398.909010523041, "generic_tRNA_CCC_pro__L_c": 0.12157855853539573, "anhgm3p_c": -148.40881412130514, "G7090-MONOMER_EG11982-MONOMER": -1416.9538977839254, "LSERINEDEAM1-MONOMER_mod_4fe4s": 1566.9928215956631, "RNA_b2599": 27330.034287714687, "RsmG_mono": 655.6332093921178, "protein_b4239": 1868.2506574213087, "TRANSALDOLA-MONOMER": -434.2396122965108, "protein_b4230": 782.8581030185607, "protein_b4231": 730.8626805208908, "protein_b4232": 1052.3951672982973, "protein_b4233": -615.8201123370479, "protein_b4237": 652.416579195596, "EG11424-MONOMER": -5144.834205161561, "protein_b2130_Inner_Membrane": 663.5502401449456, "SDAC-MONOMER": -3565.0448675717116, "RNA_b2719": 56061.258822951895, "ISOCIT-LYASE_mod_mn2": 5297.893108167176, "RNA_b2715": 106456.46737374326, "protein_b0862_Inner_Membrane": 456.24228083230906, "PHOSPHASERSYN-CPLX": -232.86204051452333, "RNA_b2711": 82548.25514916793, "RNA_b2710": 104848.37968483979, "protein_b2114": -759.2728258569433, "RNA_b0573": 24208.989945922614, "RNA_b0572": 45267.3255450029, "protein_b3161_Inner_Membrane": -1087.1365827779941, "RNA_b0576": 37716.87696016247, "RNA_b0575": 18987.307675287957, "RNA_b0574": 89239.82601186959, "lipidA_c": -358.2068354171214, "protein_b3605": 1126.2663925665158, "protein_b3607": -466.9525425538401, "protein_b3600": 9.330404296306629e-29, "protein_b3603": -4260.022730107909, "CYCA-MONOMER": -1468.0026387029743, "protein_b3608": 1.0843883198260407e-25, "protein_b3609": -396.26454564392384, "S-ADENMETSYN-CPLX_mod_4:cs_mod_1:cobalt2": -2065.4095252147326, "G7496-MONOMER_mod_mg2": 575.4403599217493, "RplM_mono": -877.8078162461161, "protein_b3823_Inner_Membrane": 282.7069965803202, "protein_b3666_Inner_Membrane": 907.4777562749917, "EG10119-MONOMER": 812.8760815799877, "SULFITE-REDUCT-CPLX_mod_4fe4s_mod_sheme_mod_fmn_mod_fad": -24953.284325492517, "RNA_b3739": 11214.291421451737, "taur_e": -2.316662943637314, "taur_c": -3.3157353762197563, "RNA_b3008": 29659.5823166947, "RNA_b3001": 75796.156011922, "RNA_b3006": -8045.426295105428, "RNA_b3005": 30926.97490736699, "apg160_c": -289.0301677131552, "inost_p": -1.4472592502489327e-05, "ADHP-MONOMER": 2.9585671576323624e-29, "CARBPSYN-CPLX_mod_mg2": -2909.288402160264, "inost_e": -0.0, "inost_c": 0.25079469937356613, "thdp_c": -27.17601465589822, "protein_b4290_Periplasm": 860.6220885806889, "protein_b1116": -3177.3957336682793, "protein_b1117": 871.841920679149, "protein_b1114": -1073.9625475026864, "protein_b1118": 1154.8042164476133, "protein_b1119": -1408.682793594773, "protein_b4130_Inner_Membrane": 903.2563642344145, "protein_b2423_Inner_Membrane": 571.0590419122053, "TREHALOSEPHOSPHASYN-MONOMER_mod_mg2": 738.8796376125731, "FOLXTET-CPLX_mod_mg2": -6.47435118188999, "S-ADENMETSYN-CPLX_mod_4:LI_mod_1:mg2": -2186.4968003322147, "progly_e": -28.355691838001988, "progly_c": -29.356341370683904, "progly_p": -28.355677365409484, "PNUC-MONOMER": 313.53705457122186, "Eno_dim_mod_4:mg2": -1252.134847145331, "EG50003-MONOMER_mod_pan4p_mod_3ooctd": -1198.3396089257574, "THIKIN-MONOMER_mod_mg2": 832.3395113523059, "RNA_b1897": 58183.3286794207, "RNA_b1896": 103805.28160116823, "G7166-MONOMER_mod_pydx5p": -9.091141552876073e-33, "protein_b0572_Outer_Membrane": -0.0, "PANTOATE-BETA-ALANINE-LIG-CPLX_mod_mn2_mod_k": 2001.9459455377644, "CPLX0-7465_mod_pydx5p": -4571.176601210611, "RpmE_mono": -152.32427543014916, "AROK-MONOMER_mod_cobalt2": 685.5969813599721, "SecB_tetra": -1585.0581825756954, "RNA_b3730": -43974.16262088589, "gfgaragund_c": -557.2149288169522, "GLUCONREDUCT-MONOMER": 1.7996679371568958e-29, "protein_b0642": 2429.923689422344, "RNA_b1096": 58937.45601709852, "RNA_b1767": 74235.14474490346, "RNA_b1094": -22133.416079394352, "RNA_b1093": 43198.23152027249, "RNA_b1092": 28076.72587647429, "RNA_b1091": 11903.699759045832, "RNA_b1090": 45864.1050206654, "suc6p_c": -49.109473191177344, "protein_b1992_Inner_Membrane": 477.8192537001269, "RNA_b1768": 46745.82322535959, "RNA_b1098": -133379.84302516322, "protein_b1296_Inner_Membrane": 891.548603297587, "dmlz_c": -77.95595828599565, "UDK-MONOMER_mod_mg2": 694.3900965170254, "hom__L_p": -17.70388283489156, "hom__L_c": -17.454856156398183, "RNA_b2114": 61306.73014037411, "hom__L_e": -17.70389730748406, "NANE-MONOMER": -5711.582652569424, "ADENYL-KIN-MONOMER_mod_mg2": -262.7702226125509, "RNA_b0386": 23223.692219135657, "protein_b0238": -190.03795745740726, "RNA_b0381": 33658.1017044355, "RNA_b0383": 103057.06755581961, "CPLX0-7824": -14556.895135059462, "protein_b0237": -479.3678399676517, "RNA_b0388": 38175.92730696574, "protein_b0936_Periplasm": 971.2225504814223, "S-ADENMETSYN-CPLX_mod_4:tl_mod_1:ca2": -2003.3631057128296, "protein_b0572_lipoprotein_Outer_Membrane": -80.78315581767072, "S-ADENMETSYN-CPLX_mod_4:LI_mod_1:zn2": -2177.6387108046692, "1ddecg3p_p": -79.89412285806407, "protein_b2486_Inner_Membrane": 925.2309809884327, "RNA_b4067": 49186.71371414562, "RNA_b4069": 39377.86771275643, "G6719-MONOMER": 1586.0511430271233, "1ddecg3p_c": -79.5315755366887, "oaa_c": -10.72056071087127, "CPLX0-1021_mod_mg2": -29202.854967188596, "ohpb_c": -23.854959422589936, "arab__L_p": -19.692565114428426, "RNA_b0967": 36539.17738328249, "RNA_b0968": 20199.201199897452, "RNA_b0969": 10126.008959430254, "arab__L_e": -19.69257958702093, "UROGENIIISYN-MONOMER": 785.5554616099034, "CPLX0-7625_mod_cobalt2": -613.9338057519068, "protein_b3458": 1322.892870268192, "skm5p_c": -30.753225613925864, "protein_b3451": 368.21164244013363, "protein_b3450": 1168.4026825354156, "protein_b3453": 1419.5196476062142, "protein_b3452": 589.9019913578924, "glyb_c": 3.2435935821780877, "protein_b3454": 748.9446275773472, "protein_b3457": 527.7212218169623, "protein_b3456": 736.1872901873402, "glyb_p": 1.4472592502489327e-05, "protein_b1344": -232.6932669112927, "mRNA_biomass": -227.65251653412247, "RNA_b0963": 33466.1137173198, "protein_b1209_Outer_Membrane": 859.909701308449, "1-PFK_mod_mg2": 2070.353786757573, "RplF_mono": 638.658518607234, "EG12221-MONOMER": -177.81976043669607, "bmocogdp_c": -271.9856718218241, "AROE-MONOMER": -1.9678558154786131e-25, "RNA_b3925": 73576.81305415927, "RNA_b3924": 21942.13558354524, "RNA_b3927": 46180.93067253072, "RNA_b3926": -27766.924183112456, "GLUTDECARBOXA-CPLX_mod_pydx5p": -13553.197809246325, "fru_e": -23.930539562381067, "RNA_b2039": 63958.800421178465, "3gmp_e": -42.34097877582561, "fru_c": -23.93028247014552, "RNA_b2032": 81077.79729399581, "RNA_b2033": 42928.917313540784, "RNA_b2034": 72039.96319661956, "RNA_b2035": -10374.867036167667, "RNA_b2036": 79775.91187932125, "RNA_b2037": 90809.41905482647, "RNA_b2526": 7700.263028108012, "RNA_b2527": 37604.88494355407, "eca4und_p": -583.1421489218872, "fru_p": -23.930525089788564, "3gmp_p": -42.340993248418116, "RNA_b2521": 61513.3621615776, "RNA_b2528": 23478.566940188073, "arab__L_c": -19.941962161843502, "protein_b0436": -547.9233887245575, "TDPFUCACTRANS-MONOMER": 727.4066957616541, "protein_b0432": 702.3768606867701, "protein_b0433": -1135.4669532235823, "protein_b0430": 317.50208816117055, "protein_b0431": -5952.021504139214, "oxalcoa_c": -0.0, "hphhlipa_c": -91.98074971587461, "FLAVODOXIN2-MONOMER": -269.210236950575, "protein_b2497": 697.0144673468192, "protein_b2492": -18497.46510360224, "protein_b2490": 321.69782585325567, "protein_b2498": -2292.5404925375415, "protein_b2499": -428.43158351787736, "FPPSYN-MONOMER_mod_mg2": 1178.3342708272269, "NRFMULTI-CPLX": 3395.005046688666, "murein4px4px4p_p": -479.63220866495715, "glyb_e": -0.0, "RNA_b1378": 108505.78349726788, "protein_b3455": 916.2050660674422, "DIAMINOPIMDECARB-CPLX_mod_pydx5p": -1135.9252134869084, "EG12450-MONOMER": 1494.041697361048, "CPLX0-3721_mod_mg2": 1250.5329419737945, "protein_b0622_Outer_Membrane": 392.0708087134898, "2OXOGLUTARATEDEH-CPLX_mod_mg2_mod_lipo": 70168.10653354936, "pppg9_c": -245.58070313270764, "protein_b2882_Inner_Membrane": 1125.486892782097, "DSBG-CPLX_mod_Oxidized": -1459.1456614787912, "protein_b0886_Inner_Membrane": 1799.0311951342296, "KDO-8PSYNTH-CPLX": -3363.6302174200014, "protein_b1377_Outer_Membrane": -20.309323343475292, "3odcoa_c": -162.52936522392065, "CDPDIGLYPYPHOSPHA-MONOMER": -291.9694552375754, "HOLO-ACP-SYNTH-CPLX_mod_mn2": 589.7808020608873, "EG50003-MONOMER_mod_pan4p_mod_3hpalm": -1188.1104762212626, "protein_b1919": 938.6515944683126, "protein_b1912": -573.2828874008087, "G6519-MONOMER": 699.0684978231867, "RsmH_mono": -281.7542184662571, "ENTE-CPLX": -8127.054354520816, "protein_b1186_Inner_Membrane": 858.4503607076631, "protein_b2215_Outer_Membrane": -117.39904687268174, "protein_b0341_Inner_Membrane": -659.6492206984706, "1agpg161_p": -115.05936245260692, "generic_tRNA_UGC_cys__L_c": 0.29024748223566643, "RNA_b0778": -104106.73512169434, "RNA_b0775": 75730.4211610977, "RNA_b0774": 38163.9423024571, "RNA_b0777": 55171.267811637365, "RNA_b0776": 84200.31609412796, "idp_c": -41.341281385732046, "protein_b3469_Inner_Membrane": -937.6773726969222, "protein_b0394": 1056.8572595256087, "ENTC-MONOMER_mod_mg2": 1387.2045195029768, "RNA_b2738": 24640.722090621977, "RNA_b0591": 91294.44373760192, "RNA_b0590": -45549.60922879769, "RNA_b0593": 85927.79381029589, "RNA_b0592": 69820.234330051, "RNA_b0595": 62465.93322880145, "RNA_b0594": -61412.33784942011, "RNA_b0596": 27473.543452112626, "GSAAMINOTRANS-CPLX_mod_pydx5p": -1319.6453666043444, "actp_c": -7.727033019787275, "protein_b2240_Inner_Membrane": -2851.028618491354, "protein_b3666": 909.2763379922015, "protein_b1386_Periplasm": 2511.0100843286323, "protein_b3665": -434.72275252168595, "protein_b2835_Inner_Membrane": 724.8833461429413, "EG50003-MONOMER_mod_pan4p_mod_t3c5ddece": -1162.155483148087, "protein_b3478_Inner_Membrane": 651.5948694166102, "4ppan_c": -42.76004576572784, "CPLX0-7647_mod_k_mod_mg2": -14318.986781323983, "protein_b2393": -988.7909226966783, "protein_b2392": -1026.539690971079, "UDP-NACMURALA-GLU-LIG-MONOMER_mod_k_mod_mg2": -20481.340307544426, "o16a2und_p": -583.1440301405181, "protein_b1249_Inner_Membrane": -1405.4682485911708, "YCHM-MONOMER": -1253.4487289747524, "S-ADENMETSYN-CPLX_mod_4:nh4_mod_1:ca2": -2173.0506506797933, "RNA_b4293": 38134.3049592578, "RNA_b4290": 65961.70026083203, "RNA_b4291": 169930.6342938397, "protein_b3728_Periplasm": 1074.6863069685357, "EG11009-MONOMER": -2678.980805800822, "RNA_b2199": 53819.562878584045, "RNA_b2198": 15321.593312690817, "RNA_b2197": 34871.08730015851, "EG11910-MONOMER_dimer": -3389.676448896558, "RplN_mono": 434.44371629650493, "3-ISOPROPYLMALDEHYDROG-CPLX_mod_mg2_mod_mn2": 2523.878968478247, "PABASYN-CPLX_mod_mg2": -1256.7276832148204, "protein_b1281": -739.3464619048175, "protein_b1286": -745.5773941856647, "1hdecg3p_c": -101.46879037622188, "protein_b1288": -405.6726363821364, "icit_c": -18.44735632251947, "1hdecg3p_p": -101.84386941691773, "RNA_b3028": 42364.80716048568, "RNA_b3029": 22900.688335614683, "Asn_RS_dim": -1034.9890782566108, "protein_b1090": 230.65862540221244, "EG12318-MONOMER": -622.8842395680748, "RNA_b2996": 71857.9583638827, "RNA_b2995": 86224.2425218942, "RNA_b2994": 124174.68567067446, "protein_b2539": 663.4635674207569, "protein_b2538": 1708.6015790958918, "protein_b2536": -1022.9376883315491, "protein_b2530": -2344.823366959252, "protein_b2533": 897.0896847729153, "protein_b2532": -219.80866653272685, "ADENODEAMIN-MONOMER": -338.22614108364155, "protein_b3571_Periplasm": 2512.358883720773, "protein_b1131": -1480.13698061395, "protein_b0698_Inner_Membrane": 1255.0893455475966, "protein_b1133": -244.0155159036765, "protein_b1134": -1152.2222522100235, "protein_b1135": 863.5027951981583, "protein_b2512_lipoprotein_Outer_Membrane": -2799.123745843407, "g1p_e": -23.929390982085142, "g1p_c": -25.180099359537905, "PrfB_mono": 69.29298263259503, "g1p_p": -23.929405454677642, "generic_tRNA_UUG_leu__L_c": 0.13422609412602268, "aso3_p": 1.4472592502489327e-05, "YJCG-MONOMER": -1397.5981542205989, "aso3_c": -0.0, "aso3_e": -0.0, "murein5px4px4p_p": -490.847873723847, "S-ADENMETSYN-CPLX_mod_4:nh4_mod_1:mg2": -2176.3913994380378, "protein_b3396_Inner_Membrane": -429.54167191548254, "gmp_c": -43.883512588342946, "gmp_e": -42.34112889572164, "gmp_p": -42.34111442312914, "dtdp4aaddg_c": -82.45007491658, "rRNA_biomass": -227.65251653412247, "RIBONUCLEOSIDE-DIP-REDUCTII-CPLX": -3732.8091155504976, "protein_b1206_Inner_Membrane": -1253.4487289747524, "RNA_b1748": -166572.11320228057, "ORNDECARBOX-BIO-CPLX_mod_pydx5p": 4287.7561029486005, "H2PTERIDINEPYROPHOSPHOKIN-MONOMER_mod_mg2": -2157.2892268107557, "protein_b0662": 1074.409671296731, "protein_b0661": -250.22769824428903, "RNA_b1740": 18855.756295021016, "RNA_b1747": 75491.21684878592, "RNA_b1746": 107760.93103648841, "RNA_b1745": 97943.46908202954, "RNA_b1744": 70535.41517183138, "RNA_b1300": 57094.482332613916, "EG50003-MONOMER_mod_pan4p_mod_ac": -1111.0756671518723, "CPLX0-7616": -3127.6094458219627, "CPLX0-7617": -121.6522748715571, "CPLX0-7614": -16076.25684040841, "RNA_b1611": 55119.23456343529, "RNA_b2038": 40529.422064289654, "ca2_e": -0.0, "tyr__L_p": -40.820048015533665, "ca2_c": 0.24862387385302337, "TSA-REDUCT-MONOMER": -1101.9801461343598, "tyr__L_e": -40.82003354294117, "ca2_p": -1.4472592502489327e-05, "tyr__L_c": -41.07015976363026, "RNA_b2189": 2352.8361000797727, "ahdt_c": -95.52532900679111, "RplU_mono": -584.2555434501445, "rmn_c": -23.929798698841974, "RNA_b4042": 10076.372386924833, "rmn_e": -23.68083296814936, "RNA_b4040": 63548.14349455493, "pgp161_p": -200.20321277589474, "RNA_b4049": 28578.892869924246, "rmn_p": -23.680818495556856, "protein_b4375": -439.3274460393735, "protein_b4374": -1377.9658223041072, "pgp161_c": -201.1996917665704, "protein_b4371": -146.6754516655596, "RNA_b2523": 93384.28718123201, "RNA_b0907": 45751.26089537899, "RNA_b0904": -75963.97028781626, "RNA_b0902": 22773.235757048416, "dhf_c": -142.09354174813765, "RNA_b4323": 60399.10047783989, "protein_b3731_Inner_Membrane": 397.2922822947299, "alltn_p": -5.240638862295814, "protein_b0870": -2311.0038466667847, "protein_b0871": -675.9517983488126, "RNA_b4321": 38276.79952649296, "alltn_e": -5.240653334888316, "pgp120_p": -161.57030582288078, "alltn_c": -5.484495392301892, "protein_b3477": 671.085757102678, "protein_b3476": 1514.9962308814734, "protein_b3475": -177.81976043669607, "RNA_b0746": 2323.5655636728343, "protein_b3470": -76.02341159430648, "mnl_e": -25.67401331290219, "protein_b3478": 653.4750576044962, "23camp_e": -42.347457258316325, "RNA_b2529": 28066.692860356772, "2oxpaccoa_c": -147.32636443633126, "LAUROYLACYLTRAN-MONOMER": -752.7863728433897, "protein_b3247": -406.13882089858066, "EG10370-MONOMER_mod_mn2": -195.88154874333517, "GLYCEROL-KIN-CPLX_mod_mn2": -11615.34322093948, "ATPSYN-CPLX_mod_mg2": -22981.32917502652, "RNA_b0314": 148567.4341957645, "CPLX0-1341": 5072.7049458824895, "NARK-MONOMER": -1135.8242443525453, "MYRISTOYLACYLTRAN-MONOMER": 796.3197521869403, "G7517-MONOMER": 1717.2657603171333, "protein_b2483_Inner_Membrane": 514.8732183325598, "ACETOACETYL-COA-TRANSFER-CPLX": 3034.6722253045027, "RNA_b3909": 55384.87835412311, "RNA_b3908": 17045.026197121755, "protein_b2595_Outer_Membrane": -340.0363748962217, "RNA_b3903": 47105.853813795096, "CPLX0-7615_mod_mg2": 4924.531139144531, "RNA_b3907": 75402.12320156101, "protein_b0589_Inner_Membrane": 687.4933329930963, "RNA_b3904": 107347.4219288871, "RNA_b2508": -28125.68823925552, "PSERTRANSAM-CPLX_mod_pydx5p": 8.781491051181037e-33, "RNA_b2507": 115040.72934585341, "RNA_b2052": 70419.33937819838, "RNA_b2053": 81885.63896384787, "RNA_b2502": 34209.02398508501, "RNA_b2051": 35013.53325878568, "protein_b2704": 380.0555571485887, "protein_b2705": -1.6366428620291765e-29, "protein_b2702": 382.980287495671, "protein_b2703": 842.2528017492687, "protein_b2701": -263.57891091781227, "fad_c": -146.70218884510805, "protein_b0418": 257.51723369438116, "protein_b3578_Inner_Membrane": 548.5131508076282, "CPLX0-1962": -0.0, "protein_b0415": 389.6334412349063, "protein_b0416": 395.5751207307375, "protein_b0417": 405.0031648202008, "protein_b0411": -388.0335777023011, "RNA_b1975": 2769.1581641984344, "RNA_b1977": 2306.301149778009, "so4_p": -1.4472592502489327e-05, "protein_b1124": 451.4894101910521, "acgal_e": -0.00012689074383140513, "so4_c": -0.24942452160528153, "EG50003-MONOMER_mod_pan4p_mod_3hocta": -1200.3341251373008, "so4_e": -0.0, "murein5p5p5p_p": -513.2804868506465, "acgal_p": -0.00014136333633389445, "IMIDHISTID-CPLX_mod_mn2": 2578.4646778990086, "ASPARTASE-CPLX_mod_mn2": -2758.9410236245926, "FUMARATE-REDUCTASE_mod_1:pheme_mod_3fe4s_mod_4fe4s_mod_fad_mod_2fe2s": -1820.7396520013997, "ARAE-MONOMER": -0.0, "protein_b0124_Inner_Membrane": 2360.1820781178953, "B2975-MONOMER": -0.0, "glu5p_c": -19.185108698565347, "protein_b0314_Inner_Membrane": 1530.7522848225528, "utp_c": -37.91760942330803, "5dh4dglc_c": -17.199525507812588, "pydam_c": -69.80824923644897, "CPLX0-782_mod_1:2fe2s_mod_1:4fe4s": -810.2271928288405, "MiaB_mono_mod_1:4fe4s": -221.8116367652796, "SUCCCOASYN": -13911.125650463355, "35cgmp_c": -43.635304871221884, "protein_b4142": -167.15802178799132, "protein_b4143": -731.6306671234581, "ddcap_c": -64.32240398623459, "h2o_c": -0.0, "h2o_e": -0.0, "pe181_p": -210.1597267875686, "h2o_p": -0.0, "CYSTATHIONINE-BETA-LYASE-CPLX_mod_pydx5p": -2189.224605240576, "pe181_c": -209.15554786154647, "ps161_c": -196.7102761135293, "pgp181_p": -212.86731399231914, "malttr_p": -71.79840691755317, "gg4abut_c": -36.149509364644054, "pgp181_c": -213.8899797325399, "malttr_e": -71.79550269721832, "malttr_c": -72.79732104143561, "FLAVONADPREDUCT-MONOMER_mod_fad": -245.10257285434312, "YggJ_dim": -2931.9959197616404, "RNA_b0752": 28893.3276787113, "RNA_b0023": 4566.906799607388, "RNA_b0750": -917.2118491908674, "RNA_b0025": 32863.59144485186, "RNA_b0756": 76043.82558169519, "RNA_b0027": 36181.90238479414, "RNA_b0026": -7423.020455523247, "4mpetz_c": -115.44917344209453, "RNA_b0759": 33427.41027071904, "RNA_b0758": -21919.55212881594, "2ddg6p_c": -22.68515518304249, "NAPAB-CPLX_NAPC-MONOMER_mod_bmocogdp": 3158.7600925392785, "protein_b3390": 672.1813025568409, "protein_b3396": -362.31765830220127, "protein_b3397": 558.9177339657665, "protein_b4120_Inner_Membrane": 837.719105335895, "sbt6p_c": -26.924094508370562, "dca_e": -49.35023882760807, "fe3dhbzs_e": -0.0, "dca_c": -51.59990903873696, "EG50003-MONOMER_mod_pan4p_mod_hgme": -1153.338128049085, "kphphhlipa_c": -126.67153612986121, "protein_b4151_Inner_Membrane": 115.01806911869268, "BRANCHED-CHAINAMINOTRANSFER-CPLX_mod_pydx5p": -32565.341778876358, "RNA_b3222": 63904.95624693611, "RNA_b3223": -144367.2285445448, "RNA_b3224": 109027.67377248014, "RNA_b3225": 65145.780522186855, "RNA_b3599": 139664.05371123273, "AROK-MONOMER_mod_mn2": 684.6873864119941, "cs_p": -0.00014136333633389445, "lgt__S_c": -58.83379595239933, "G6502-MONOMER": 335.8805338650656, "cs_e": -0.0, "cs_c": -0.2502917894331447, "protein_b1377": 17.131961564945616, "THIOESTERII-CPLX": -1221.582294660848, "METHGLYSYN-CPLX": 2748.7530250608015, "mana_c": -21.436817956620143, "protein_b3648": -193.58217443981187, "protein_b3649": -6845.916019200242, "KGTP-MONOMER": -969.9346225454102, "RNA_b3040": 23694.886691882824, "RNA_b3041": 9434.434238779513, "protein_b3640": -1131.2178355132446, "protein_b3137": 930.3204361852844, "protein_b3642": -1428.3969671791272, "protein_b3643": 798.9388102133174, "protein_b3132": -2379.090829963172, "PKI-COMPLEX_mod_mn2_mod_k": -1660.904556538968, "protein_b2519": -66.92962640817191, "protein_b2518": -184.36737794897846, "YAAJ-MONOMER": -1051.5521763947938, "protein_b2512": -2705.488537029227, "protein_b2517": -226.8877716275522, "protein_b2515": -208.38763259848832, "generic_tRNA_AUC_ile__L_c": 0.30050491454971234, "AGMATIN-CPLX_mod_2:mn2": -865.9083632956568, "NARU-MONOMER": -1111.6862532898508, "G6862-MONOMER": -277.56335396309174, "pi_e": -0.0, "protein_b1818_Inner_Membrane": -3417.1122012469823, "DTDPGLUCDEHYDRAT2-MONOMER_mod_nad": 1162.3401599702013, "ABC-9-CPLX": 4152.365446680278, "sl26da_c": -43.37935390627624, "acmanap_c": -32.8884518786233, "EG12069-MONOMER_mod_fad": -365.93556070433675, "rib__D_p": -19.942640331786713, "gslnt_c": -51.60895739304902, "RNA_b2311": 41701.699109138375, "RNA_b2310": 14463.971893560809, "rib__D_e": -19.942654804379213, "RNA_b2315": 11626.22053542472, "rib__D_c": -20.941468645140144, "RNA_b2316": 24370.130363968878, "protein_b2199": 320.4269068125233, "protein_b2198": 93.5366637962518, "EG11597-MONOMER_mod_amp": 167.86131647081282, "RNA_b1377": 34850.01688254984, "ABC-42-CPLX": 5677.966791618555, "DIHYDROOROTOX-MONOMER_mod_fmn": -309.651222612421, "protein_b0604": -710.957746091312, "protein_b2492_Inner_Membrane": -18499.343098067795, "protein_b3894_Periplasm": -4385.023174340547, "GLUTAREDOXIN-MONOMER": -69.09794776339324, "2oph_c": -455.27381283458493, "RpsU_mono": -386.02632771513146, "moco_c": -90.85773822474307, "anhgm4p_c": -160.12613136274388, "fmn_c": -101.33355677573043, "ASNSYNA-CPLX_mod_mg2": -504.328383927088, "uacmam_c": -71.37078474958518, "2agpg181_c": -121.390900844969, "adocbl_c": -36.766393069390595, "RNA_b3631": -252784.6327834372, "adocbl_e": -35.51832943687124, "protein_b0273": -504.8684218105391, "2agpg181_p": -121.39141306081912, "rdmbzi_c": 11.579408952205556, "adocbl_p": -35.76735601696542, "RNA_b4120": 103894.89478717731, "RNA_b4122": 47934.553852461344, "RNA_b4123": 98046.25954239588, "dgsn_e": -45.090880660488516, "cdp_c": -39.17521194509826, "RNA_b4129": 43278.50894186543, "sheme_c": -310.8863711254498, "dgsn_p": -45.09086618789602, "protein_b1897": 732.84790493931, "protein_b1896": 1515.0990922983121, "G6437-MONOMER_mod_ca2_mod_pqq": 1403.5798144977744, "RNA_b1084": 96094.9261007784, "g3p_c": -13.215216697164927, "RpsA_mono": -804.6086386466723, "RNA_b1086": 29444.66729003433, "RNA_b4025": 49357.61982122158, "RNA_b4024": 28552.330093191573, "protein_b0591_Inner_Membrane": 767.3811422805423, "RNA_b4022": 26886.729404264188, "LeuS_mono": 2429.923689422344, "protein_b2310_Periplasm": -484.4638718541801, "protein_b4358": 1011.4758612624302, "protein_b4356": 948.8119368704727, "protein_b2923_Inner_Membrane": -609.3436528478663, "protein_b0854": 1128.5589715372923, "protein_b0855": 1238.3842389867332, "protein_b0856": 441.9086263308217, "protein_b0857": 452.14699465806797, "protein_b4242_Inner_Membrane": 2360.6184839861344, "protein_b0859": -1262.8663671809977, "RNA_b3693": 64173.8878430546, "RNA_b3691": 94495.49909681888, "RHTB-MONOMER": -503.8704190745156, "ABC-33-CPLX": 6452.847988967542, "protein_b4288_Inner_Membrane": 599.3867225103473, "CPLX0-7717_G6561-MONOMER": -2173.158917891886, "udp_c": -36.91677550642316, "FMNREDUCT-MONOMER": -354.46016648130757, "H2NEOPTERINP3PYROPHOSPHOHYDRO-MONOMER_mod_mg2": -2152.615502624423, "fe3_e": -0.0, "AROD-CPLX": -4814.448621519788, "CPDB-MONOMER": 2204.581093721049, "protein_b2378": 735.9084747565194, "RNA_b0928": 35192.35501535096, "RNA_b0929": 28916.442839351428, "protein_b2156_Inner_Membrane": 799.3754093229464, "protein_b3309": 372.7084848991161, "metsox__S__L_p": -35.714582680470826, "protein_b2132_Periplasm": 2586.234121631138, "feoxam__un_p": 0.24953841075140928, "glcn_p": -22.929776261692655, "RNA_b0096": 67025.29559430189, "metsox__S__L_c": -36.71472404380716, "feoxam__un_e": -0.0, "feoxam__un_c": 0.49907682150281857, "metsox__S__L_e": -35.71459715306333, "protein_b2724": 739.4996496355407, "q8h2_c": -547.614202674609, "RIBONUCLEOSIDE-TRIP-REDUCT-CPLX": -3150.6801621608747, "S-ADENMETSYN-CPLX_mod_4:LI_mod_1:cd2": -2179.1128542023466, "protein_b2720": 561.4212996877615, "protein_b2721": 1952.768966937871, "protein_b2722": 625.0390138339936, "protein_b2723": 1013.9868518601934, "PAPSSULFOTRANS-CPLX": 1500.848088489416, "1agpe141_p": -98.96311642237318, "bglycogen_c": -25.936367472914707, "CPLX0-252": -1780.7294980269482, "CPLX0-254": -40603.07785034999, "ABC-18-CPLX": 5846.046423966112, "EG10108-MONOMER": 574.4310292130484, "protein_b2202_Inner_Membrane": -1.913971511768033, "CPLX0-1941": 1748.499882798638, "protein_b0474": -268.80195528581413, "CPLX0-1943": 1831.6068645004157, "FADB-CPLX": -2847.6393253830997, "protein_b3722_Inner_Membrane": 1424.2844648696982, "PDXK-CPLX_mod_mg2": 3955.3995249860945, "fe3hox__un_p": 0.24953841075140928, "LolCDE-CPLX": -4333.618733131908, "URACIL-PRIBOSYLTRANS-CPLX": -6877.6214776126235, "fe3hox__un_e": -0.0, "protein_b4460_Inner_Membrane": 709.7021260233935, "RpsC_mono": 681.0343735243173, "MHPCHYDROL-MONOMER": 1037.405740190713, "protein_b4208_Inner_Membrane": -1468.0026387029743, "protein_b2400": -492.9367008689568, "G6245-MONOMER": -240.04243951205584, "pqq_c": -0.00014136333633389445, "ttrcyc_e": -0.0, "ttrcyc_p": 1.4472592502489327e-05, "protein_b3925": 1126.7571635740464, "protein_b3924": -276.7738394832349, "protein_b3927": 1.8784332100219674, "protein_b3926": -2906.962326198658, "LUMAZINESYN-CPLX": 23378.006474094378, "GLYCOGEN-BRANCH-MONOMER": -3570.0172945290033, "protein_b0475": -438.41170801084417, "G6358-MONOMER": 886.5562659100747, "ps181_c": -209.40066007549842, "protein_b4169": -2960.6295455109735, "protein_b4166": -534.9462833398147, "RpsS_mono": 261.5805200263053, "protein_b4160": -5425.979895632347, "protein_b4161": 1423.841260840821, "protein_b4162": -194.87089827203124, "RNA_b2585": 41707.340728328454, "protein_b3496_Inner_Membrane": 688.8977755087851, "RNA_b2587": 39676.497878053146, "EG50003-MONOMER_mod_pan4p_mod_3hhex": -1132.0124890281174, "pydx5p_c": -69.3129180432472, "RplA_mono": -14337.651690228986, "protein_b2288_Inner_Membrane": 288.0681590309605, "protein_b4293": 558.7871159966985, "protein_b4290": 884.3482110324352, "protein_b4291": 3258.652216418086, "1odecg3p_p": -108.17644406285709, "RNAP70-CPLX": 10716.008844535803, "protein_b2817_Periplasm": -259.36614101014413, "1odecg3p_c": -109.20456779137888, "OHMETHYLBILANESYN-MONOMER_mod_dpm": -4375.074548253629, "3dhguln_c": -20.1927911307571, "RNA_b0007": 43805.11120922099, "YNFJ-MONOMER": 936.7601394277278, "RNA_b0004": 93718.72799265954, "RNA_b0003": -52582.491008124314, "RNA_b0002": 94711.74806705836, "oc2coa_c": -153.30715022614382, "RNA_b0009": 18058.61811660619, "RNA_b0008": 25947.696584708, "CPLX0-238_mod_mg2": -1556.1471783709517, "protein_b0153_Inner_Membrane": -7343.380535640445, "ARABISOM-CPLX_mod_mn2": -0.0, "HYDROPEROXIDI-CPLX_mod_pheme": 9983.688734343466, "PURK-CPLX": 2231.2701066513473, "protein_b3836_Inner_Membrane": 342.68849161891575, "clpn140_p": -333.7267894135247, "RNA_b3182": 44120.98494263289, "RNA_b3200": 40578.21307978709, "RNA_b3201": -3481.168086020906, "RNA_b3202": 41960.94127618214, "EG11595-MONOMER_EG11666-MONOMER": -2178.1819402502724, "protein_b2764": -4031.418050699822, "HYDROG3-CPLX_mod_ni2": 5750.321530105119, "protein_b1223_Inner_Membrane": -1135.8242443525453, "sucgsa_c": -33.156992200466796, "2agpe160_c": -113.72672746506514, "pg160_p": -203.6925584058572, "protein_b3116_Inner_Membrane": -8180.836312895965, "ADCLY-CPLX_mod_pydx5p": 1898.7836501990043, "protein_b1246": -6997.130902311004, "protein_b1247": 973.2403294086955, "protein_b1244": 471.908913515407, "protein_b1245": 730.508799801461, "protein_b1243": 1774.7260080506398, "protein_b1241": -1577.8336295674233, "pg160_c": -202.69235598467935, "protein_b1249": -1403.679757996679, "glyclt_c": -5.734599786091306, "RNA_b3069": 2333.815494049738, "RNA_b3065": -2178.392686241682, "RNA_b3067": 42009.119132672415, "RNA_b3061": 66501.43062782119, "RNA_b3062": 44077.71068616041, "RNA_b3063": 87666.20568958722, "protein_b3114": 2525.6914816367844, "protein_b3115": -354.50338383966385, "protein_b3116": -8179.028956289436, "protein_b3117": 1107.3349711508667, "DLACTDEHYDROGNAD-MONOMER": 4.018034719853499e-29, "DusA_mono": -374.21072904702373, "protein_b2573": -3165.9270641629196, "protein_b2575": -285.81928585779036, "protein_b2574": -393.0211471651777, "protein_b2678_Inner_Membrane": 909.1941827089129, "protein_b2579": 434.50910971564167, "protein_b2578": 302.89493111189506, "protein_b3838": 531.5431742102198, "GNTU-MONOMER": -2124.2157813765657, "CPLX0-3841_mod_mg2": -3130.475075670122, "enlipa_e": -12.251628058163625, "enlipa_p": -11.251257658915424, "sucbz_c": -47.54719808275675, "3a1hac1p_c": -21.336989229188138, "protein_b0591": 769.2003449876541, "protein_b0590": -2971.475790033722, "protein_b0593": 1381.1727868297137, "protein_b0592": 1117.2959462775877, "protein_b0595": 848.4335033099921, "protein_b0594": -4063.527177260408, "RNA_b1525": 42575.09584091535, "protein_b0596": 1.5306859605115947e-29, "3cmp_p": -37.67811414341568, "RNA_b1528": 87011.18327055452, "3-ISOPROPYLMALISOM-CPLX": -4655.394434767105, "3cmp_e": -37.67812861600818, "protein_b0628": -446.1276355971852, "protein_b0627": -110.85033303913377, "protein_b0622": 414.4064623276322, "protein_b0621": 744.0911131727997, "RNA_b1781": 62112.804827513115, "protein_b2997": 1268.5462315215432, "protein_b2996": 1208.8356498641494, "protein_b2995": 586.7660407628983, "protein_b2994": 1801.062346812128, "2aobut_c": -13.834339131448761, "ABC-35-CPLX": -14742.134121642643, "CPLX0-7654": -0.0, "CPLX0-7655": -10725.70197210829, "CPLX0-7652": -12.50608385515315, "CPLX0-7653": -2386.534999290569, "FADA-CPLX": 1.388508670605837e-29, "CPLX0-721_mod_mn2": 1364.9406792733691, "CPLX0-7659": -7408.117554959484, "RNA_b3982": 39710.57109847693, "tdecoa_c": -186.21323464542522, "protein_b3460_Periplasm": 1115.2443334335985, "Trp_RS_dim_mod_mg2": 2159.076280126537, "RNA_b4142": 6253.013423487117, "RNA_b4143": 48666.32930515932, "protein_b2406_Inner_Membrane": -555.4523215550463, "RpsR_mono": -1873.4034191673818, "protein_b1876": -770.8594502582389, "protein_b1871": -2058.2189507905837, "protein_b1870": 831.7561005355716, "protein_b1873": 1245.997822069944, "protein_b1872": 2401.3301208559337, "DHHB-METHYLTRANSFER-CPLX": -608.2831788036341, "5dglcn_c": -21.184627564478305, "protein_b0150_Outer_Membrane": 2802.2834659243904, "5dglcn_e": -20.935244989655732, "RNA_b4007": 111788.89135446405, "protein_b0040_Inner_Membrane": 742.2344754971391, "RNA_b4005": 26189.464029792252, "5dglcn_p": -20.935230517063232, "protein_b2424_Inner_Membrane": 440.9087795641207, "RNA_b4009": 210315.33199415472, "RNA_b4008": -189502.15231319793, "protein_b1907_Inner_Membrane": -1046.868177565506, "protein_b0409_Inner_Membrane": 767.3049805639389, "DTDPDEHYDRHAMEPIM-MONOMER": 603.7997371605967, "LalaDglu_c": -32.361993821293915, "protein_b0832": 627.4112243360332, "CPLX0-1762_mod_fad_mod_2fe2s": 3435.3781994867572, "protein_b0830": 1407.9834891035468, "protein_b0831": 600.9723082123533, "protein_b0837": 1349.0649234467085, "LalaDglu_e": -32.11314364498596, "3hbcoa_c": -131.37027947167613, "protein_b0839": -547.4693467383065, "protein_b1912_Inner_Membrane": -575.2047563129647, "2ohph_c": -455.2752729183305, "CITLY-CPLX": -23126.96063081654, "ADENYLYLSULFKIN-CPLX_mod_mn2": -7084.24650748528, "GLUCARDEHYDRA-MONOMER_mod_mg2": 1414.0623656925382, "pyr_c": -9.470719537764056, "RNA_b0915": 71860.50473468199, "protein_b1589_Periplasm": 656.0029213417258, "RNA_b0911": 38021.44481133382, "THREODEHYD-CPLX_mod_zn2": 3966.7980596770963, "RNA_b0273": 29446.708606334283, "protein_b3568": 877.9890664455334, "CPLX0-7824_mod_1:2fe2s": -14582.097249069942, "TETRAACYLDISACC4KIN-MONOMER_mod_mg2": 1066.1172224936408, "protein_b3565": -2669.749131693763, "protein_b3564": 1445.7880358110071, "protein_b3567": 1768.6808387658887, "protein_b3566": 1189.2655009012788, "protein_b3560": 959.2627429766534, "protein_b0860": -263.7399475788127, "2ombzl_c": -486.054964319399, "protein_b0811_Periplasm": 769.0260797657396, "cbp_c": -1.4996178450433129, "EG11910-MONOMER_dimer_EG11911-MONOMER_mod_glycyl": -2431.7654071378543, "asn__L_c": -14.724427052591345, "protein_b2741": -130.93089365657315, "protein_b2746": 450.81153180607197, "protein_b2747": -786.6613426102349, "protein_b2744": -1424.6538695978907, "protein_b2745": -325.7182248891839, "CPLX0-3681_mod_nadp": 4715.358201653643, "CPLX0-236": 1791.5265783541934, "asn__L_p": -14.474274325779037, "PSD-MONOMER": -5425.979895632347, "KUP-MONOMER": -1561.759027158709, "EG11340-MONOMER": 706.2977667586606, "mincyc_p": 1.4472592502489327e-05, "CPLX0-231": -2008.5406938887559, "protein_b0451": -1640.5311618718054, "CPLX0-1924": 1275.2130764259373, "protein_b0459": -0.0, "G6657-MONOMER": -174.36005125222547, "protein_b4230_Inner_Membrane": 781.0059944764987, "ugmd_c": -147.14421600177414, "G6661-MONOMER": -508.0139224287252, "23dhba_c": -30.705747404204022, "2dh3dgal_c": -21.436861054188405, "InfC_mono": 603.5822725738345, "MTR-MONOMER": -1087.1365827779941, "GALP-MONOMER": 861.8927931777143, "acglu_c": -25.92612982189398, "ALD-CPLX": -2950.280899855027, "aconm_c": -48.977426030628145, "met__L_e": -37.70858633856152, "protein_b1059": 1273.940700400008, "RNA_b0125": 13434.23416278458, "protein_b1054": -752.7863728433897, "protein_b0058": -4482.240346876059, "EG10669-MONOMER": -445.96735838892135, "protein_b3903": -3.1265209637882876, "protein_b3902": -5.885120922331351, "CPLX0-1341_mod_1:2fe2s_mod_1:2fe1s": 5032.975460827093, "protein_b3907": 545.1095818977126, "protein_b3904": 1901.9207789340128, "protein_b3909": 1.8582509645859302, "protein_b3908": -387.05000400996204, "octa_p": -38.381621047115395, "AMYLOMALT-MONOMER": 2174.6053915575108, "ala__L_p": -11.21643125850126, "protein_b2037_Inner_Membrane": 725.6882252268642, "protein_b1468": 4382.21941060775, "protein_b1469": -1109.887232828175, "sbzcoa_c": -163.96821823215166, "protein_b1463": 895.7632891770967, "protein_b1466": 800.743209273405, "protein_b1467": 1644.698033207452, "protein_b1465": 393.18246421033086, "cbi_p": -0.0, "CPLX0-7776_mod_mn2": 2168.6052704370827, "lipidX_c": -179.09842742374647, "cbi_c": -0.9990370524251677, "RNA_b1319": 27760.274817687397, "LYSDECARBOX-CPLX_mod_pydx5p": -11049.079925902188, "protein_b0221_Inner_Membrane": -1187.5218552574167, "RNA_b1646": 37965.42097173831, "RpsO_mono": -200.56046110162848, "q8_c": -546.6166631100846, "Lgt_MONOMER": 564.9791973198151, "protein_b4261_Inner_Membrane": -2111.417825750245, "ins_p": -40.841678426000776, "6PFK-1-CPX": -1464.79318096261, "ins_e": -40.84202645607837, "RpmG_mono": 138.97587939971757, "ins_c": -41.09071192234471, "RNA_b0067": 117945.69903412733, "RNA_b0066": 50870.9758910455, "RNA_b0061": 28592.877706214207, "RNA_b0063": 124284.65002641502, "RNA_b0062": 60131.034987348845, "protein_b0334": 1446.3554036769474, "protein_b0337": 1510.1621268797824, "protein_b0336": 867.433895631399, "protein_b0331": -7302.221674965464, "protein_b0333": 1243.928155935879, "EG11110-MONOMER": 347.6682426981858, "protein_b0339": -1384.4004987240387, "RNase_T_dim_mod_4:mg2": -13523.517215936388, "protein_b3502_Inner_Membrane": 740.2041308559213, "CPLX0-7692_mod_mg2": 1726.0575743635964, "GLYC3PDEHYDROGBIOSYN-CPLX": 2.1687766396520815e-25, "CPLX0-246_CPLX0-1342_mod_pydx5p": 3373.2841202776904, "transGroES_hepta": -1170.1061525159391, "RNA_b0688": 22849.21065658678, "3c3hmp_c": -28.408706537615483, "RNA_b0680": 40525.77441614019, "RNA_b0684": -18575.4093209179, "protein_b0635_Inner_Membrane": 2131.1359722906277, "G6522-MONOMER": 709.0134704513524, "RNA_b3266": 226310.00018547327, "RNA_b3265": 37807.29921307711, "RNA_b3260": 12326.993394690746, "generic_tRNA_UUU_phe__L_c": 0.1116056211355243, "CysS_mono_mod_1:zn2": -535.4436059535867, "protein_b3359": -653.9074704240037, "protein_b1269": 14.888062685502355, "protein_b1264": 1942.1611351964932, "RplT_mono": -255.65125796247358, "protein_b1260": 718.9020427730675, "protein_b1261": 1307.0837860050522, "protein_b1262": 1579.2444270366864, "protein_b1263": -7532.76548130445, "generic_tRNA_GUC_val__L_c": 0.11997074131977903, "csn_c": -14.972751600057606, "csn_e": -14.723959654049667, "GLTS-MONOMER": -1049.2154293974315, "EG12394-MONOMER": 566.01249914369, "dtbt_c": -161.23546483422788, "RNA_b3089": 91180.96424283517, "ValS_mono_mod_mg2": -1260.9780580866043, "protein_b3172": -390.5447277610537, "protein_b3176": -1652.787653361085, "protein_b3177": 806.0787097802349, "protein_b3175": -186.09322496390112, "protein_b3179": -3144.2970197343025, "protein_b0241_Outer_Membrane": -91.13913854445123, "protein_b1198": 1581.327907168574, "protein_b1199": 772.232026389123, "protein_b3747_Inner_Membrane": -1561.759027158709, "protein_b1192": -296.85880788172364, "protein_b1193": -272.2593014285387, "protein_b1190": -2278.833614804955, "protein_b1197": 2028.2414807840635, "GLUTAMIDOTRANS-CPLX": 1520.3964896136015, "CPLX0-7761_mod_4fe4s": -2141.3788201295606, "RNA_b3882": 34188.61813760456, "CPLX0-7808_mod_mn2": -629.2285712016053, "xan_e": -17.45919416474119, "xan_c": -17.459321055485024, "CPLX0-3061_mod_zn2": 10289.843643329263, "RNA_b2131": 66794.81259662783, "RNA_b2130": 84589.25783772992, "RNA_b2133": 52811.62355954199, "RNA_b2132": 167052.16156595448, "RNA_b2134": 67960.16824985051, "RNA_b2688": 113339.60367422231, "RNA_b2687": 12424.710907757122, "iasp_c": -11.22035062706075, "RNA_b2683": 24598.24163842585, "RNA_b2682": 32625.886583966752, "RNA_b2048": 53075.2605895363, "protein_b1599_Inner_Membrane": 135.6188910551206, "DSBC-CPLX_mod_Oxidized": -740.3110591766969, "murein5px3p_p": -319.2536874808651, "RNA_b1817": 70622.8412787148, "RNA_b1814": 99459.78915435626, "RNA_b1812": 17226.224400375228, "O-SUCCINYLBENZOATE-COA-SYN-MONOMER_mod_mg2": 1046.191846580395, "2dhguln_c": -21.435402428790706, "RNA_b1819": 62271.100358879914, "RNA_b1818": -60150.743679936175, "CYSTATHIONINE-BETA-LYASE-CPLX": -2175.715233639874, "CPLX0-243_mod_mg2": -1916.620879608686, "protein_b3308": -7260.037735057424, "protein_b2559": -1302.407458983945, "protein_b2558": 1727.3825551904242, "protein_b2557": -1048.2361478967252, "protein_b2224": -0.0, "RNA_b2815": 2302.384132055333, "protein_b2221": 796.9494490373656, "protein_b2552": 1196.3882965300454, "protein_b2551": -847.4612563175373, "protein_b2222": 720.3866636148856, "S-ADENMETSYN-CPLX_mod_4:tl_mod_1:mg2": -2006.7038544710738, "gal__bD_e": -23.68489874083395, "protein_b1123_Periplasm": 981.9090676860915, "CPLX0-7415": -14945.566294165203, "gal__bD_p": -23.68491321342645, "EG50003-MONOMER_mod_pan4p_mod_epme": -1165.8122843976478, "protein_b3059_Inner_Membrane": -506.851107516882, "RNA_b0627": 6230.145852002834, "uaagmda_c": -753.9910344835166, "EG11082-MONOMER": -332.58552703520604, "fprica_c": -42.34092011596691, "CPLX0-7674": -3806.570639688158, "G6520-MONOMER": 833.1210428820056, "S-ADENMETSYN-CPLX_mod_4:cs_mod_1:zn2": -2063.9353818170553, "protein_b3824_Inner_Membrane": -503.8704190745156, "gar_c": -31.560249285075646, "protein_b2328_Periplasm": 963.1369271677747, "protein_b0655_Periplasm": 1118.253735180528, "PEPCARBOXYKIN-MONOMER_mod_ca2": -616.2272759103266, "RNA_b1101": 39655.11442258543, "RNA_b1102": 159598.4179050454, "protein_b4311_Outer_Membrane": -113.13878160996107, "RNA_b1107": -85386.835791893, "RNA_b1106": 60151.716339060986, "cytd_c": -37.926086841550585, "RNA_b4169": -48525.05860531082, "cytd_e": -37.67703887261414, "Tsf_mono": 633.7520399415048, "RNA_b4164": 2241.893504589609, "RNA_b4165": 2241.893504589609, "RNA_b4166": 33979.224028795754, "RNA_b4160": -123040.60528600193, "RNA_b4161": 76747.1242824971, "RNA_b4162": 16780.689233015444, "RNA_b4163": 2241.893504589609, "protein_b0734_Inner_Membrane": 621.7975277499121, "protein_b1852": -477.43189761894746, "protein_b1851": -693.88930912972, "protein_b1850": -525.0872467341811, "protein_b1857": -438.702518918024, "protein_b1855": 796.7474157967868, "RplR_mono": 358.49534607005, "protein_b1859": -1767.5734428635537, "protein_b1858": 999.0814253294475, "eca4colipa_e": -0.0, "malcoame_c": -153.93274558999562, "RNA_b2517": 35542.85460061507, "gam6p_c": -26.169315502035484, "eca4colipa_p": 1.000370399248202, "RNA_b1134": -13694.159833535357, "protein_b4311": -86.69060010418264, "ACETATEKINA-MONOMER_mod_mg2": -475.5064242217698, "protein_b2711": 1494.041697361048, "LTARTDEHYDRA-CPLX_mod_4fe4s": 3152.423234677196, "ISOCITHASE-CPLX_mod_mg2": -1444.8198872857452, "protein_b0837_Periplasm": 1319.7236186813823, "2me4p_c": -36.02726849154962, "DnaK_mono": 2318.326707531076, "arbtn__fe3_p": -0.24953841075140928, "EG11425-MONOMER": 796.1730913810603, "protein_b2719": 847.5974584575642, "adn_e": -42.34569816456837, "adn_c": -42.594383630834706, "arbtn__fe3_c": -1.2519607079848232, "RNA_b0477": 40163.872201737446, "RNA_b0474": 18344.148773085995, "RNA_b0475": 28611.32267605497, "RNA_b0654": 54229.359495875586, "adn_p": -42.345350134490765, "RNA_b2997": 81589.33034050213, "RNA_b0655": 66149.15378808926, "amet_c": -84.0544229656163, "RNA_b0653": 49331.397967314086, "RNA_b3478": 61130.5705715933, "RNA_b2318": 59186.08560732299, "malcoa_c": -123.40271266792409, "ABC-6-CPLX": 6923.138371730946, "protein_b0904": -4108.763224458324, "protein_b2239_Periplasm": 1068.6339574798255, "RNA_b0216": 2315.178899035516, "RNA_b0212": 54846.7545264704, "protein_b0810": 313.67791863753973, "protein_b0902": -263.3311193500532, "protein_b0813": 422.75881358188616, "UDP-NACMURALGLDAPLIG-MONOMER": 1589.292633997086, "protein_b3543": 672.2194259739466, "protein_b3542": 644.0420897776033, "protein_b3541": 1075.6608502973395, "protein_b3540": 1268.0146465971654, "CPLX0-3951_G6561-MONOMER": -2182.1797744221235, "protein_b3546": 1672.511575468514, "protein_b3544": -6701.258719260977, "ASPKINIII-CPLX": -1807.9815080943094, "protein_b2762": 750.424044244708, "protein_b2763": 1834.979822904877, "mal__D_e": -10.9674695758284, "protein_b2765": -248.92142801643675, "pheme_e": -244.09795903919044, "YICE-MONOMER": -811.2628329759002, "pheme_c": -243.09769793561327, "protein_b4240": 1049.7110793440336, "mal__D_p": -10.967455103235897, "tre_c": -47.866165392293176, "pheme_p": -244.09781767585412, "protein_b1469_Inner_Membrane": -1111.6862532898508, "r5p_p": -19.943822304706767, "r5p_c": -21.1911793923757, "RNA_b3670": 21208.73024380059, "r5p_e": -19.943807832114263, "NAD-SYNTH-CPLX_mod_mg2": -737.8387850695866, "generic_tRNA_GUG_val__L_c": 0.11997074131977903, "RNA_b3749": 109565.20144793403, "ACETOLACTSYNI-CPLX_mod_mg2_mod_fad_mod_thmpp": -2022.2669299600273, "protein_b1136": -725.4258099795042, "AROL-MONOMER_mod_ca2": 569.9303620299319, "RNA_b3741": 29226.661731435117, "RNA_b3740": 45477.97119647856, "RNA_b3744": 29434.436246765785, "RNA_b3747": 55073.30612483604, "protein_b1329_Periplasm": -601.4361298258833, "cpg160_c": -261.1317773144483, "monocistronic_excision_machinery": 10016.813728125278, "protein_b1033": 950.0113667408519, "odecoa_c": -208.14661802596783, "RED-THIOREDOXIN-MONOMER_mod_Oxidized": -254.4638391103128, "protein_b1621_Inner_Membrane": -1402.0979649584792, "N-ACETYLGLUTPREDUCT-MONOMER": 3.423730278052969e-26, "protein_b3960": 8.276068455185757e-29, "protein_b3962": -330.94634700915896, "protein_b3965": -474.05626919888266, "protein_b3967": -3344.088548704731, "protein_b3966": 2689.6044963693425, "RHAMNULOKIN-MONOMER_mod_mg2": 1907.952511607276, "MONOMER0-149": 724.3177662868771, "MONOMER0-148": -275.11856642116993, "protein_b3006_Inner_Membrane": -1297.2717314862941, "scl_c": -308.3894683585629, "RNA_b1488": -210740.69337006516, "RNA_b1489": 174850.73896551854, "RNA_b1484": 71987.49473108767, "RNA_b1485": 65499.96593232166, "RNA_b1486": 74817.55469018061, "RNA_b1487": 112914.71264264698, "RNA_b1480": 791.4466212185497, "RNA_b1483": 67645.28924968874, "ABC-26-CPLX": 5720.863666120661, "protein_b4120": 839.5132996084449, "protein_b1441": 1173.8760591215419, "protein_b4122": -592.7295108707044, "protein_b1443": 533.7565824481482, "protein_b1444": -667.8123045805039, "protein_b4111": -1227.3339262716152, "protein_b4129": -631.1440957928643, "protein_b3581": 695.6920871014665, "PANTOATE-BETA-ALANINE-LIG-CPLX_mod_mn2_mod_nh4": 1997.4017703900552, "DCUA-MONOMER": 784.0244566951893, "ptrc_p": -23.548214884564654, "RNA_b1661": 83670.4098035428, "RNA_b1662": 19732.18591828341, "RNA_b1665": 2329.9107501213034, "RNA_b1666": 2329.9107501213034, "protein_b2344_Outer_Membrane": 1591.5174777295806, "melib_c": -47.861861200423384, "melib_e": -47.612978304754755, "ptrc_e": -23.548229357157155, "TadA_dim_mod_2:zn2": -2575.0352735662727, "protein_b3199_Inner_Membrane": 781.6226747094266, "cenchddd_c": -32.406708053388876, "ABC-34-CPLX": 4676.047783698002, "protein_b0367_Inner_Membrane": 446.0805286907661, "RNA_b0047": 135632.25191912916, "protein_b0047_Inner_Membrane": 1381.6734019220878, "RNA_b0049": 61430.2492366743, "RNA_b0048": 13732.052803418399, "protein_b0312": 1640.783667528084, "protein_b1125_Inner_Membrane": 341.48766487191074, "protein_b0314": 1532.4569752240384, "protein_b3741": -1396.127181426564, "SUCC-DEHASE_mod_3fe4s_mod_fad_mod_2fe2s_mod_4fe4s": -1734.7839382425013, "protein_b3456_Inner_Membrane": 734.9793633884561, "tsul_p": 1.4472592502489327e-05, "tsul_e": -0.0, "tsul_c": -0.0, "msa_c": 0.25020082694161455, "NADH-DHII-MONOMER_mod_mg2_mod_cu_mod_fad": 1420.53217326009, "ABC-4-CPLX": -5115.896655225592, "protein_b3816_Inner_Membrane": -767.3621956553169, "L-LACTDEHYDROGFMN-MONOMER_mod_fmn": 1128.3617303381513, "RNA_b4213": 141183.53921189578, "RNA_b3247": 45169.7221763253, "RNA_b4214": 22775.669445587944, "protein_b3374": 805.6307696249625, "RNA_b4219": 46689.362309054995, "protein_b3370": 783.7567795628752, "protein_b3371": -5.468544528193615e-29, "protein_b2893_Periplasm": -371.15390476344555, "MALIC-NAD-CPLX_mod_mn2": -1833.431972500236, "protein_b1208": -1568.2534041716926, "protein_b1209": 867.7094598183571, "protein_b1492_Inner_Membrane": -0.0, "protein_b1200": -3109.320723923226, "protein_b1206": -1251.6922667262786, "protein_b1207": -34.106052442759434, "pphn_c": -41.068117633168086, "RpsF_mono": 401.08560221506764, "AROL-MONOMER_mod_mn2": 573.0639644535775, "RNA_b4227": 69394.08730448346, "protein_b2254_Inner_Membrane": 932.660589358658, "EG50003-MONOMER_mod_pan4p_mod_cdec3e": -1156.4597119057064, "EG50003-MONOMER_mod_pan4p_mod_toctd2e": -1200.3341415847665, "protein_b3653_Inner_Membrane": -1049.2154293974315, "psclys_e": -53.37371732697679, "RIBF-MONOMER": -124.01768550448966, "psclys_c": -53.62259977556886, "acon__T_c": -18.447337870241803, "urate_c": -15.714946844738355, "psclys_p": -53.373702854384284, "g3pi_p": -14.958367143542965, "generic_tRNA_GGG_gly_c": 0.12297241943102855, "ASPCARBTRANS-CPLX_mod_zn2": -2716.2606638782727, "EG50003-MONOMER_mod_pan4p_mod_lipo": -1216.334394088161, "g3pi_c": -15.957317627500705, "g3pi_e": -14.958381616135469, "ADENPRIBOSYLTRAN-CPLX_mod_mn2": -703.5220567073601, "protein_b3493_Inner_Membrane": -936.4541225817518, "EG11653-MONOMER_mod_1:fe2": -26.471143028585583, "chol_e": -0.0, "CPLX0-682_mod_mg2": -1415.1807136378948, "ABC-3-CPLX": -6525.87943403178, "RNA_b1876": 53394.95951262461, "RNA_b1871": -20047.938718379944, "RNA_b1870": 54310.71080007544, "RNA_b1873": 79969.37841321407, "RNA_b1872": 176440.89305242777, "RNA_b2379": 39434.08865671106, "RNA_b2378": 67154.17752950054, "RNA_b2373": 123304.75000443522, "RNA_b3303": 36656.87477156662, "RNA_b2374": 51752.478824408834, "Rph_mono_mod_mg2": 804.9705428865806, "RNA_b3870": 58377.3120593583, "protein_b2203": 545.2056696943396, "protein_b2202": -0.0, "protein_b2201": -7952.904109335901, "protein_b2200": 247.29645356750214, "protein_b2207": 356.48978620059376, "protein_b2206": 2557.5652670155896, "protein_b2205": 892.5503944843948, "protein_b2204": -6774.18609347933, "RNA_b3875": 21306.247541966546, "RNA_b3306": 28570.628406158106, "AROK-MONOMER_mod_fe2": 684.8938560895173, "protein_b4032_Inner_Membrane": 448.284792920557, "YJIZ-MONOMER": 947.0089677086029, "dtmp_e": -44.53169413440225, "CPLX0-7904_mod_ca2": -1821.1930968481818, "arbtn_p": 0.24953841075140928, "RpsE_mono": 561.7322319520753, "protein_b0657_Inner_Membrane": -2209.3691985356672, "CPLX0-7838_mod_pydx5p": 2566.8054390078387, "B0511-MONOMER": -9320.923224913739, "RNA_b1298": 55718.59731068945, "CPLX0-7694": 4466.281533785178, "CPLX0-7695": 1938.189350100024, "RNA_b1291": -151330.73263481836, "RNA_b1297": 37901.15251114943, "RNA_b1296": 101424.79885518969, "RNA_b2801": 69794.17729144737, "RNA_b2800": 29957.668428568144, "RNA_b2803": 105542.40463643115, "RNA_b2802": 70944.74529129622, "RNA_b2806": 33738.99701657977, "mpt_c": -91.87513604083595, "generic_tRNA_CAU_his__L_c": -0.07775778544933215, "bmoco1gdp_c": -226.59955345222735, "clpn161_p": -385.4454968765214, "kdo_c": -31.42702441663633, "generic_2fe2s_transfer_complex": 1577.6271346685003, "RNA_b1126": 82759.80516646353, "RNA_b1125": 60643.75475000614, "RNA_b1124": 58015.7521034908, "RNA_b1123": 76085.19959761495, "RNA_b4180": -135364.79801851496, "protein_b2258_Inner_Membrane": 119.31031811032344, "protein_b1835": -482.0241909669646, "protein_b1781": 818.7671328769095, "pdx5p_c": -71.05752786798624, "DMBPPRIBOSYLTRANS-CPLX": 2028.515263309363, "generic_tRNA_UCG_ser__L_c": 0.14305748414618294, "CPLX0-1923_EG10155-MONOMER": 1454.5393770589687, "G6880-MONOMER_mod_mg2": -274.70473418674186, "PGK-CPLX": -594.5314027093665, "RNA_b0459": 20527.69897726984, "RNA_b4239": 120710.55721557753, "RNA_b0451": 20032.007853303654, "RNA_b0452": 24757.500202028707, "protein_b2841": 1.794633017015813, "RNA_b0455": 3503.36126265202, "RNA_b0186": 156007.6358374543, "RNA_b0185": 20578.673902004506, "RNA_b0182": -174971.65593116585, "RNA_b0180": 33203.77522492232, "RNA_b0181": -20673.620938677974, "ABC-70-CPLX": -8350.75054743257, "RNA_b0188": 39863.54490574367, "protein_b1677_Outer_Membrane": -31.041927863218017, "fe3_p": -1.4472592502489327e-05, "EG10168-MONOMER": -2209.3691985356672, "23bpg_c": -0.00014136333633389445, "fe3_c": -1.0001558359288363, "Fmt_mono_mod_mg2_mod_k": 977.1020951200775, "GKI-MONOMER": -2003.7243615863244, "protein_b2578_Inner_Membrane": 300.978765877797, "RNA_b0238": 14086.458508740761, "RNA_b0237": 43993.68339550542, "protein_b2366": 1365.4712494987518, "RNA_b0980": 94707.21835623127, "protein_b2435_Periplasm": -304.73468427932863, "RNA_b3517": -11207.633753344127, "cl_p": 1.4472592502489327e-05, "protein_b3526": 1051.081964480935, "FRUCBISALD-CLASSII": -1203.861606169313, "protein_b3528": 851.2896995606949, "xylu__L_p": -19.693946997492738, "cl_e": -0.0, "FOLE-CPLX_mod_zn2": -20934.291939052142, "RNA_b2582": 10337.36507582853, "cl_c": 0.12502984808383916, "RNA_b2588": 8569.421407703729, "RNA_b2589": 210315.33199415472, "protein_b2477_lipoprotein_Outer_Membrane": -341.2305368682007, "CPLX0-761": -1250.8947801834831, "protein_b4033_Inner_Membrane": 1313.9892069397156, "2mahmp_c": -40.989965562395525, "RNA_b3189": 38690.16241991347, "phphhlipa_c": -93.2299416049446, "RNA_b3181": 8860.029982123631, "RNA_b3187": 29915.649676612622, "RNA_b3186": -4865.75134007432, "RNA_b3185": 18740.00646072103, "MALIC-NADP-CPLX_mod_mg2": -6184.888132911534, "feoxam_c": -1.2514290671635098, "feoxam_e": -0.0, "protein_b3831": -343.805291321891, "RNA_b3983": 31231.99192242771, "feoxam_p": -0.2490067699300959, "RNA_b3981": -21802.650883114584, "RNA_b3980": 86351.5162475502, "RNA_b3987": 293510.2629170853, "RNA_b3986": 11236.169188893173, "RNA_b3985": 36257.59373749132, "RNA_b3984": -407022.8768150129, "RNA_b3988": 307764.8007283057, "protein_b0832_Inner_Membrane": 625.5424435042632, "protein_b0904_Inner_Membrane": -4110.639902690482, "RNA_b3761": 2329.954648386344, "RNA_b3760": 2355.2535195821806, "protein_b1927": 1628.2090512793027, "fusa_p": 1.4472592502489327e-05, "protein_b0432_Inner_Membrane": 701.2226765703434, "MHPT-MONOMER": -1088.5321359441966, "fusa_e": -0.0, "TDCC-MONOMER": -8180.836312895965, "protein_b1015": -1348.0200893819626, "protein_b1014": -1056.299236524866, "protein_b1012": 1240.6514774037757, "protein_b1011": 709.0134704513524, "protein_b1010": 329.94418041186407, "EG50003-MONOMER_mod_pan4p_mod_3hoct": -1144.2360958845748, "PD04413_mod_cobalt2": 1247.524489556758, "suchms_c": -31.673025546737865, "3ig3p_c": -56.6569811508982, "protein_b3946": -707.7084655651147, "protein_b3945": -0.0, "protein_b3942": 2521.7251179327086, "protein_b3941": -373.0796081696139, "protein_b3940": -0.0, "2obut_c": -18.474206649380992, "protein_b1600_Inner_Membrane": 151.63293810702825, "pa161_p": -185.24253348184146, "pa161_c": -184.23835455581934, "RNA_b1463": 61543.758471282854, "RNA_b1466": 50632.664569178036, "RNA_b1467": 112536.26360773637, "nad_c": -110.7276622783618, "RNA_b1465": 49750.92857435579, "ACSERLYB-CPLX_mod_pydx5p": -13.770638092852181, "RNA_b1468": 273073.8028315385, "RNA_b1469": 39719.326924890775, "maltpt_p": -121.65868399616951, "maltpt_c": -122.65759812005196, "ACSERLYA-CPLX_mod_2:pydx5p": -908.9224028657583, "maltpt_e": -121.65577977583467, "protein_b1473_Inner_Membrane": -820.8440095659918, "protein_b0070_Inner_Membrane": 467.8778677976119, "protein_b0766": 832.0253637739979, "protein_b0767": -74.39664208286405, "protein_b0764": 421.39253152580596, "protein_b0765": -2385.9770163266217, "protein_b0763": 724.3815208521762, "RNA_b1606": 21852.500466076377, "RNA_b1605": 41229.44284297796, "RNA_b1602": 101165.36747768818, "RNA_b1603": -15007.119791674058, "RNA_b1600": 26601.337552687717, "td2coa_c": -186.21249838090165, "protein_b0636": -6431.86483268906, "EG13236-MONOMER": 2923.07454214813, "RpmH_mono": -656.4315307268264, "G7533-MONOMER": -787.2888842194604, "aspsa_c": -15.460310411768758, "PUTP-MONOMER": -1349.8015600649983, "pe180_c": -212.64628378308848, "GDHA-CPLX": -2928.4366375749696, "pe180_p": -213.6504627091106, "phe__L_p": -42.575350248157164, "na1_c": 0.24865281903802833, "na1_e": -0.0, "PHOSGLYCMUTASE_mod_23bpg": -811.2042671017304, "na1_p": 1.4472592502489327e-05, "ugmda_c": -172.07108640119608, "protein_b1101_Inner_Membrane": -1295.031480136992, "dnad_c": -106.94463182146953, "BETT-MONOMER": 1530.7522848225528, "protein_b0860_Periplasm": -282.9581067647272, "Tig_mono": -547.9233887245575, "dd2coa_c": -175.24389507300148, "SPED-MONOMER": 819.7055709978288, "23dhacoa_c": -138.1022480382475, "murein3px4p_p": -308.03682015354997, "YGJU-MONOMER": 1033.1908835728236, "protein_b0998": 575.2808570848256, "protein_b0997": 2872.594914998729, "protein_b0996": 1317.388256923395, "RNA_b4238": 32279.892995605598, "RNA_b3519": 120347.31933447825, "EG12407-MONOMER": 1020.1622362447323, "RNA_b4230": 74846.37507147003, "RNA_b4231": 72755.85802293867, "RNA_b4232": 72863.44336116382, "RNA_b4233": 41101.87531368345, "CPLX0-7824_mod_1:4fe4s": -14608.537838422935, "RNA_b4237": 33926.01543851902, "protein_b3318": 268.1888229292555, "protein_b3319": -6501.590164650457, "protein_b2470_Inner_Membrane": 3196.6470288076403, "protein_b3312": 230.4719094800267, "protein_b3313": 339.8142577479367, "protein_b3310": 434.44371629650493, "protein_b3311": 271.12792415844825, "protein_b3316": 261.5805200263053, "protein_b3317": 1083.351969965649, "protein_b3314": 681.0343735243173, "protein_b3315": 380.5935990511919, "xylu__L_c": -19.942639093493845, "protein_b3679_Inner_Membrane": 1055.375446491655, "G6960-MONOMER": -316.30761425535417, "xylu__L_e": -19.69396147008524, "protein_b1223": -1134.0256626353355, "protein_b1224": 4316.866857892158, "protein_b1225": 1584.603877652845, "protein_b1226": 795.790717363041, "protein_b1227": -0.0, "preq1_c": -90.54178611419837, "EG50003-MONOMER_mod_pan4p_mod_act": -1119.5586681728582, "galctn__L_c": -21.43831882926736, "galctn__L_e": -21.189524701476167, "AROG-CPLX_mod_fe2": -288.4485067263503, "galctn__L_p": -21.189510228883666, "protein_b2197_Periplasm": 507.41070073973407, "protein_b1819_Inner_Membrane": 650.9915269088418, "RNA_b2174": 52136.65370111917, "o2s_p": 1.4472592502489327e-05, "RNA_b2170": 86549.97203676065, "protein_b2045": -4.0731413086377257e-29, "protein_b2041": 1188.3495007748068, "protein_b2040": 756.3207983944421, "ac_p": -6.476987229596379, "o2s_c": -0.0, "protein_b2049": 1539.553547354154, "protein_b2048": -0.0, "o2s_e": -0.0, "EG12287-MONOMER": -0.0, "protein_b0573": 318.6787819929575, "RNA_b1852": 42842.43134395184, "RNA_b1851": 50660.900433790244, "CPLX-153": -2346.4853768692287, "CPLX-154": -1240.693613785641, "protein_b0576": -1333.855803275188, "RNA_b1855": 70665.13846520062, "protein_b0574": 1259.1560696204792, "CPLX-158": -969.9386830678582, "RNA_b1859": -9075.403312237457, "protein_b0578": 727.824189200236, "pser__L_e": -10.473634021253753, "RNA_b2393": 35506.29162511605, "RNA_b2392": 36610.42225035682, "RNA_b2397": 2266.4245959774903, "RNA_b2396": 2266.4245959774903, "butso3_c": -23.503135679244618, "LYXK-CPLX": 3236.754659994002, "butso3_e": -22.50414328739209, "protein_b2261": 1040.1601139071315, "protein_b2260": 1400.9354627965417, "protein_b2263": 852.2742553942832, "protein_b2262": 957.6459105265791, "protein_b2265": -1286.6754496824078, "protein_b2264": 1785.2230665218149, "protein_b2595": -331.1988477890658, "protein_b2594": -1359.947331449072, "YGGA-MONOMER": -609.3436528478663, "protein_b2268": -302.5370550102222, "protein_b2599": -619.725527475287, "butso3_p": -22.50412881479959, "protein_b4291_Outer_Membrane": 3189.8133627985208, "protein_b1474_Periplasm": -3022.8684511291895, "protein_b0688": -1403.949782507634, "protein_b1859_Inner_Membrane": -1769.4606509628957, "CPLX0-7458": -1731.5855902797607, "protein_b0680": -815.4564873566508, "protein_b0684": -1345.8578007101767, "YqcB_mono": -1282.4391635563109, "2agpg180_c": -123.13626880574, "protein_b1244_Inner_Membrane": 470.04144891703504, "dtdp_c": -47.05081205714551, "gcald_c": -7.2293176089752045, "TatE_MONOMER": -112.8226575648799, "protein_b0894_Periplasm": 2794.751413220107, "RNA_b2828": 64234.78307843049, "RNA_b2827": -13161.079019391145, "AROL-MONOMER_mod_fe2": 573.2704341311006, "protein_b3882": -1.3417542318250655e-28, "RplK_mono": 402.48979326889224, "RNA_b3996": 56287.57685545916, "TRANSKETOI-CPLX_mod_thmpp_mod_mn2_mod_mg2": -2175.5118409215947, "RNA_b3990": 82777.71465299901, "tcynt_p": -0.0, "protein_b0914_Inner_Membrane": -6902.753337219993, "protein_b1817": 920.3020027910881, "protein_b1764": -3318.555279956406, "protein_b1767": 1210.425202888297, "protein_b1814": 1538.5767601166538, "protein_b1761": -488.0727729291616, "protein_b1812": -1051.6738163748073, "3-OXOACYL-ACP-SYNTHII-CPLX": 790.757957434278, "protein_b1768": 797.9153337696156, "zn2_p": -1.4472592502489327e-05, "protein_b1818": -3415.2271868699704, "CPLX0-1341_mod_1:2fe2s": 5046.884601161529, "ANTHRANSYN-CPLX_mod_fe2": -11168.496138683236, "zn2_e": -0.0, "zn2_c": -0.0007012531717802093, "gmhep17bp_c": -30.414959251210767, "RpsD_mono": -3299.8217216591715, "aragund_c": -505.35625559137924, "5mtr_p": 1.4472592502489327e-05, "4abut_e": -17.701713129789272, "4abut_c": -17.95062484169034, "DCUB-MONOMER": 735.2923242542647, "MALATE-DEHASE": -722.3360063549643, "RIBONUCLEOSIDE-DIP-REDUCTI-CPLX_mod_mg2_mod_fe2": -2670.0201299880796, "4abut_p": -17.70169865719677, "ABC-64-CPLX": 3385.302698520393, "polycistronic_wout_rRNA_excision_machinery": -7383.901592253119, "murein5p3p_p": -319.25145326816374, "protein_b0121": 950.5215353564278, "protein_b2868": 464.6470300205457, "23ddhb_c": 12.898571583176471, "protein_b0572": 14.62718349180171, "RNA_b0436": 39569.13889789735, "protein_b2867": 1020.5465290258622, "protein_b2866": -2736.088339229891, "RNA_b0430": 45018.03824977722, "G7457-MONOMER": -277.50165896127385, "acald_c": -9.220351119681796, "RNA_b1850": 17302.311568027708, "protein_b2199_Inner_Membrane": 319.30692258493303, "RNA_b1857": 25397.381893165893, "XAPB-MONOMER": -555.4523215550463, "protein_b0575": -4304.64965021624, "CPLX-157": -6167.798590118938, "METNIQ-METHIONINE-ABC-CPLX": 194.21689866477374, "mql8_c": -503.7500210470958, "RNA_b0903": 166626.21868664285, "RNA_b1858": 55136.89884258623, "glx_c": -4.737560587407538, "protein_b0875": -594.7333793893202, "TilS_mono": -337.06328789210374, "pgp140_c": -176.41374274666023, "RNA_b0908": 21679.083447203586, "pgp140_p": -174.34305076434956, "protein_b0123_Periplasm": -622.8842395680748, "generic_tRNA_GUA_val__L_c": 0.11997074131977903, "RNA_b3161": 36225.59187800111, "RNA_b3165": 2191.4216514909854, "RNA_b3164": 57661.44341964023, "RNA_b3167": 29220.446148437695, "RNA_b3166": 25069.25961590331, "RNA_b3169": 108060.10741361, "RNA_b3168": 18669.673366376814, "RNA_b4395": 19913.62756489638, "RNA_b4394": 37379.7309263651, "RNA_b4392": 140957.77738912302, "RNA_b4390": 89644.0952820622, "xmp_c": -40.651777695303274, "G7410-MONOMER": -356.36751903423755, "crn__D_p": 1.4472592502489327e-05, "oxur_c": -3.4904928789806666, "crn__D_e": -0.0, "crn__D_c": -0.24909075780037157, "protein_b0653_Inner_Membrane": 407.5645144541005, "GLUC1PURIDYLTRANS-MONOMER": 784.8624649825612, "Rnb_mono_mod_1:mg2": -739.5456615124016, "protein_b0573_Periplasm": 309.9792037606505, "RNA_b3704": 26354.820745596586, "RNA_b3706": 42004.08489136925, "protein_b3059": -504.939329727444, "protein_b3058": -194.69706916958532, "RNA_b3703": -15809.304389955716, "HMP-P-KIN-CPLX": -5964.127598578354, "protein_b3057": -865.5869843691115, "RNA_b3709": 69382.96314419266, "protein_b3502": 742.0176298849751, "protein_b3839_Inner_Membrane": -2914.4403579047193, "protein_b3500": -413.4524686021817, "protein_b2678": 910.3674210491199, "protein_b2679": 1106.6028397183275, "protein_b2676": 972.0886289112652, "protein_b2677": 1410.9855978407143, "protein_b2675": -2838.493186686514, "protein_b3738_Inner_Membrane": 436.0234658571166, "ps180_c": -212.89139599704043, "protein_b3736_Inner_Membrane": 383.57381041389203, "NUPG-MONOMER": 557.7125039275107, "od2coa_c": -208.14735429049136, "nadph_c": -114.22189420611693, "generic_tRNA_ACC_thr__L_c": -0.16566956699966429, "ncRNA_biomass": -227.65251653412247, "dcdp_c": -40.92116330683981, "no3_e": -0.0, "no3_c": -0.2500686108864985, "aicar_c": -39.970534596653025, "dms_c": -0.995110613759729, "dms_e": -0.995342736371728, "CHD-MONOMER": 1960.4853902640584, "ABC-2-CPLX": 5755.710460937827, "no3_p": 1.4472592502489327e-05, "protein_b3479": 778.1943437119965, "dms_p": -0.9953282637792255, "23camp_p": -42.34744278572382, "CPLX0-7741_mod_adocbl": 5478.832677376109, "RNA_b1440": 83392.8002073203, "RNA_b1441": 73846.44072971841, "RNA_b1442": 68962.19246378622, "RNA_b1443": 58132.18363536928, "RNA_b1444": 43670.36035319312, "protein_b0408_Inner_Membrane": -2574.414011771325, "protein_b1587_Periplasm": 2864.4112702471893, "3pg_c": -10.720444975588288, "23cump_e": -35.42071772809745, "2agpg180_p": -123.13678102159012, "FABB-CPLX": -888.0933501880597, "23cump_p": -35.420703255504954, "dttp_c": -48.05164597403038, "hhlipa_c": -59.81946007052574, "mnl_p": -25.674027785494694, "RNA_b1621": 37684.462386406885, "RNA_b1622": 45045.61584415743, "RNA_b1623": 30845.95357821405, "argsuc_c": -40.26325115238737, "protein_b0751_Inner_Membrane": 313.53705457122186, "protein_b0809": 705.6724367475006, "IscA_tetra_mod_1:2fe2s": 1577.6271346685003, "unaga_c": -618.591097939935, "Rrf_mono": -67.81747557778124, "uri_p": -35.4186106042719, "RrmJ_mono": -3144.2970197343025, "uri_c": -35.66764410061583, "protein_b1519": 768.6762576794789, "uri_e": -35.418958634349494, "generic_tRNA_AGG_arg__L_c": 0.1207688973082538, "G6716-MONOMER": -5.238920750543697e-25, "RNA_b0745": 2338.9764030726114, "EG10154-MONOMER": -1960.465353334468, "protein_b3784_Inner_Membrane": -1.840701185945898, "protein_b0356": -7.444911100404319, "protein_b0355": 871.3567044473139, "FtsY_MONOMER": -3070.806247727592, "protein_b0352": 1189.979489799945, "protein_b0351": -1796.4239342453322, "protein_b0350": 943.7936496395995, "GLPT-MONOMER": -2851.028618491354, "CPLX0-7848_mod_mn2": 6294.633322759192, "RpmA_mono": 311.65108094648986, "rhcys_c": -31.87821832659195, "protein_b1605_Inner_Membrane": -1254.930326621533, "protein_b2702_Inner_Membrane": 381.060612305845, "protein_b1599": 137.57278831329472, "protein_b1592": 938.5784646459077, "protein_b1590": 497.53696741790066, "protein_b1591": 411.5365252229312, "protein_b2278_Inner_Membrane": 985.2502001428011, "ISOCITHASE-CPLX_mod_mn2": -1438.3455361038552, "RNA_b3578": 93580.28483707563, "RNA_b3579": 71942.65429719508, "RNA_b3577": 34717.90216051755, "RNA_b4254": 29520.90766913234, "RNA_b3575": 72920.88031418485, "RNA_b3572": 37268.65431473841, "RNA_b3571": 148039.70168689385, "protein_b3339": 1159.5106457273798, "protein_b0383_Periplasm": 1684.1358378008772, "DXPREDISOM-CPLX_mod_mg2": -701.0054293469886, "udpgal_p": -59.10566455734585, "ArgS_mono_mod_mg2": -764.8277175849757, "udpgal_c": -62.597745350468436, "protein_b3198": -937.2811129737152, "protein_b3199": 783.5405949213887, "udpgal_e": -59.10567902993835, "protein_b3196": 1.8591284535179318, "protein_b3197": -1120.2696906683775, "CPLX0-1261": -883.9839445042905, "CPLX0-1262": -4481.07876267351, "adprib_c": -64.53752164932976, "FORMATEDEHYDROGO-CPLX_mod_bmocogdp": -3102.7686375812195, "ABC-49-CPLX": 6647.975755240437, "pg120_p": -161.56996348756056, "RNA_b3390": 37872.4795735503, "RNA_b3588": 43434.45282851219, "RNA_b3396": 88651.51124761737, "RNA_b3397": 40733.456029031695, "galct__D_p": -16.95106803096935, "protein_b3063_Inner_Membrane": -0.0, "BRNQ-MONOMER": -3225.289387647676, "galct__D_e": -16.95108250356185, "galct__D_c": -17.200465078384422, "RNA_b2153": -37532.62506419956, "RNA_b2150": 72429.7729845031, "RNA_b2156": 107403.79936888396, "RNA_b2155": 144971.41076271876, "RNA_b2154": 61058.25924547076, "G7446-MONOMER": 1470.9808137143389, "protein_b2066": 688.3583638437622, "protein_b2065": 684.8733101400535, "hdcoa_c": -197.18183795332538, "protein_b2965": 2150.6327372746514, "protein_b0511": -9319.133856830314, "protein_b0512": 1472.3798142947012, "protein_b0514": 1123.5490291382964, "protein_b0517": 1176.9111833539853, "SHIA-MONOMER": 819.1817755834466, "2dr5p_c": -23.946806370694922, "CPLX-171": -0.0, "protein_b2243": 1296.9194774532557, "protein_b2242": 1460.4850023683416, "protein_b2241": 2083.9225585207428, "protein_b2240": -2849.225210585018, "RNA_b3902": 33827.365481307985, "EG50003-MONOMER_mod_pan4p_mod_octe": -1195.8464789567174, "lys__L_e": -29.4435529983944, "lys__L_c": -29.692467867383176, "TruB_mono": -345.1103851759067, "pac_c": -28.911702336060976, "protein_b0758": -2137.106568395049, "lys__L_p": -29.443538525801895, "12ppd__R_p": 1.4472592502489327e-05, "12ppd__R_e": -0.0, "12ppd__R_c": 0.00015583592883638378, "2agpe181_c": -118.68365597553866, "CYTDEAM-MONOMER_mod_fe2_mod_zn2": 1537.7645026132673, "RNA_b1637": -1534.9097641780781, "dhgly_c": -67.26335498984685, "2dda7p_c": -27.674130640700795, "h2mb4p_c": -51.49715856894412, "protein_b0756": 1472.1467143022046, "2agpe181_p": -118.68416819138878, "RNA_b2841": 78273.56487153866, "protein_b0754": -75.29026506475664, "PKI-COMPLEX_mod_mg2_mod_k": -1667.378907720858, "protein_b1606": -277.56335396309174, "protein_b1605": -1253.1304286709253, "protein_b1602": 998.3285559930517, "protein_b1603": -2934.6067173520883, "protein_b1600": 153.58157043161034, "RpmJ_mono": 155.3124320606687, "duri_p": -38.17042041620805, "udpacgal_p": -35.420754788382276, "RlmG_mono": -306.8515729206666, "mdhdhf_c": -0.0, "udpacgal_e": -35.42076926097478, "CPLX0-253_mod_fad": 1240.1697065692736, "RpmC_mono": 230.4719094800267, "protein_b1740": -371.9352588714249, "protein_b1747": 1154.9446887059948, "protein_b1746": 1572.252352674565, "protein_b1745": 1736.9287617359205, "protein_b1744": 865.0994608618469, "protein_b1748": -7152.238879539445, "glyc2p_e": -14.960603224908336, "glyc2p_c": -15.959568181458579, "RNA_b2500": 24139.791829289734, "dgmp_e": -45.092062633408574, "dgmp_c": -45.629424911774265, "RNA_b2501": 76615.6605988797, "PYRUVFORMLY-INACTIVE-CPLX_mod_glycyl": 4714.581534398676, "glyc2p_p": -14.960617697500838, "RNA_b4301": 28239.860686739834, "thmpp_c": -155.94629786740535, "dgmp_p": -45.09204816081607, "kdo8p_c": -31.66279466107505, "nadh_c": -112.72182498644476, "RpsK_mono": 487.3466002926503, "KEFB-MONOMER": 1351.818763794918, "GRXB-MONOMER_mod_Oxidized": -143.57466569358886, "IPPISOM-MONOMER_mod_mg2_mod_zn2": -149.77567094591686, "protein_b3124": -2003.7243615863244, "protein_b3127": 1.8069178620638355, "IscU_mod_1:2fe2s_mod_1:fe2": 822.52192141297, "RNA_b0414": -70886.7167625092, "protein_b2800": -3.7224555502021595, "RNA_b0416": 30594.444737297268, "protein_b2802": -2.084347309192192, "RNA_b0411": 22542.84327905079, "protein_b2806": -512.9117909387909, "protein_b3653": -1047.3896455233296, "RNA_b0149": 77557.76869066963, "RNA_b0418": 37835.38627704475, "RNA_b3058": 11287.882411992106, "protein_b2708": -4971.1105916098295, "protein_b0158": 865.747509375165, "ACETYL-COA-CARBOXYLMULTI-CPLX_mod_btn": -5397.951413097884, "12dgr140_p": -159.38484341589245, "12dgr140_c": -159.202315626271, "pant__R_c": -27.043858364377158, "dopa_e": -0.0012139816953848721, "EG50003-MONOMER_mod_pan4p_mod_egme": -1153.3381323948583, "pro__L_c": -22.99755699454427, "pro__L_e": -22.748122801228465, "protein_b0414": -3704.058777479742, "dopa_p": -0.0012284542878873614, "pro__L_p": -22.74813727382097, "CPLX0-7709_mod_mg2": -5828.270547367821, "GroL_14": -10242.829339728414, "RlmH_dim": -12863.72966537812, "RNA_b3146": 26502.790520859322, "RNA_b3496": 107549.14950432371, "RNA_b3493": 44677.80330208601, "protein_b3298": 446.1004784859389, "protein_b3297": 487.3466002926503, "protein_b3296": -3299.8217216591715, "protein_b3295": 1119.4882119989397, "protein_b3294": 428.74610927812, "protein_b3290": -262.92693580878506, "Bam-CPLX": -4080.4309642507405, "FABZ-CPLX": 309.5349802207485, "protein_b1819": 652.8690826299319, "METHYLENETHFREDUCT-CPLX_mod_fad": -1460.6471660495638, "RNA_b3729": 133471.70887842707, "RNA_b3728": 75716.06737853501, "RNA_b3722": 136993.23514397134, "RNA_b3727": 70222.86021178523, "RNA_b3726": 65040.5562956961, "RNA_b3725": 56460.887678201114, "protein_b3073": -690.2696190875876, "CPLX0-234_mod_cobalt2": -1559.9070064173386, "CPLX0-3951": -868.1042003612027, "4OHBENZOATE-OCTAPRENYLTRANSFER-MONOMER_mod_mg2": 388.5293030786902, "RpoZ_mono_mod_1:mg2": -6839.884286526978, "EG50003-MONOMER_mod_pan4p_mod_hex": -1133.7580431495537, "RumB_mono_mod_1:4fe4s": -1234.4503057019883, "RpoD_mono": -872.6064767584544, "S-ADENMETSYN-CPLX_mod_4:na1_mod_1:cobalt2": -2163.504071415085, "CFA-CPLX_mod_hco3": 2571.281236672898, "generic_tRNA_UGG_trp__L_c": 0.11464966881978905, "RNA_b3799": 2386.316330539126, "pmtcoa_c": -198.92668122226934, "LI_c": -0.0, "protein_b2964_Inner_Membrane": 557.7125039275107, "PrfA_mono": -3060.0410344277293, "protein_b3591": -2998.564442021625, "RHTC-MONOMER": 282.7069965803202, "CPLX0-7794": -5.367016927300262e-28, "RNA_b1394": 31036.94644157521, "RNA_b1395": 65000.206923496626, "protein_b0720": -843.009315065561, "protein_b0721": -668.2085841661017, "RNA_b1390": 54399.46911582645, "RNA_b1391": 36418.90045214252, "RNA_b1392": 77964.87058893856, "RNA_b1393": 29238.267454986686, "protein_b4213_Periplasm": 2204.581093721049, "protein_b0728": -7765.397737464501, "protein_b0729": 809.8349122328234, "RNA_b1398": 95609.08921902292, "DIHYDROPICRED-CPLX": -1359.1076934829262, "r15bp_c": -22.44233968528054, "DHHB-METHYLTRANSFER-CPLX_mod_zn2": -593.3933566028254, "1agpg120_p": -94.8544598167971, "RNA_b3994": 138313.68617752436, "IscS_mod_2:pydx5p_mod_1:SH": -4728.761577998728, "protein_b4476_Inner_Membrane": -2124.2157813765657, "RplI_mono": 376.5177773026369, "COBALADENOSYLTRANS-MONOMER": -1134.1384073278743, "GART-MONOMER": -1.2382818381582547e-27, "4r5au_c": -55.84894900696408, "protein_b2309_Periplasm": 874.5894475354147, "EG50003-MONOMER_mod_pan4p_mod_thex2e": -1132.0124798634397, "LalaDgluMdapDala_e": -73.01617210189721, "protein_b2963_lipoprotein_Outer_Membrane": -787.2888842194604, "4mop_c": -26.414894354826714, "protein_b4094": 766.7857688843499, "5drib_c": -0.0, "NARJ-MONOMER": 795.790717363041, "protein_b4090": -326.5351346775073, "RFFTRANS-MONOMER": 1056.7090224258436, "seramp_c": -56.06831088944135, "RluC_mono": -259.00158362699204, "lipoate_e": -110.48813216983761, "lipoate_c": -110.73765610799651, "NUCLEOSIDE-DIP-KIN-CPLX_mod_ca2": -728.0970303644062, "FusA_mono": 2051.5697101876185, "RNA_b4270": 2577.6982443613797, "RNA_b3551": 169951.8751134425, "lipoate_p": -110.48811769724512, "RNA_b3553": 71104.6994379176, "DMK-MONOMER_mod_mg2": 700.8361807224059, "protein_b3477_Inner_Membrane": 669.221802460034, "RNA_b3559": 21700.91191169247, "MANNPDEHYDROG-MONOMER": 9.330404296306629e-29, "protein_b4544": 138.53551859986877, "sulfac_p": -8.050931595665604, "PITA-MONOMER": -936.4541225817518, "sulfac_c": -9.049938460110633, "sulfac_e": -8.050946068258106, "DCUC-MONOMER": 742.2916539666579, "RNA_b2988": 135324.78010877047, "TYRB-DIMER_mod_pydx5p": -1134.124038881169, "protein_b2609": 250.95616582815617, "EG50003-MONOMER_mod_pan4p_mod_3omrs": -1176.4014913801936, "RNA_b0604": 13482.51124005845, "RNA_b0356": 44172.09366566366, "RNA_b0355": 60729.552677668165, "RNA_b0353": 33846.19817051185, "RNA_b0352": 73748.43033864234, "RNA_b0351": -14560.298282917804, "RNA_b0350": 58927.814473165214, "RNA_b3803": 86035.35667079451, "RNA_b3806": 185852.21874725097, "RNA_b3807": 9883.681217911155, "RNA_b3804": 54026.88526116218, "RNA_b3805": -102753.80544385954, "gln__L_p": -18.198918147412737, "RNA_b3809": -83635.96629265077, "CPLX0-1341_mod_1:2fe2s_mod_1:fe2": 5045.8856505010635, "RNA_b2607": 55762.70607918298, "RNA_b2606": -61685.306564919476, "RNA_b2601": 33083.73631285273, "RNA_b2600": 30071.597227483697, "PKII-CPLX_mod_mg2_mod_k": -1685.9567161252455, "RNA_b2609": 18161.937188058946, "RNA_b2608": 39889.31561867444, "ppap_c": -12.204415469070534, "RpoE_mono": -3165.9270641629196, "GLUTSEMIALDEHYDROG-CPLX": -6940.596533632497, "aso4_c": 1.9947692247872033, "protein_b3714": -976.4548600711546, "lac__L_c": -10.469331936428718, "gln__L_e": -18.198932620005237, "lac__L_p": -10.219934889013642, "RNA_b3640": -19000.089088070537, "RNA_b3642": -14339.621683000454, "RNA_b3311": 18527.03556390266, "prbamp_c": -69.8410430244459, "RNA_b3860": 17482.781306482917, "protein_b0451_Inner_Membrane": -1642.3450996453253, "ATPASE-1-CPLX_no_MONOMER0-12": -2360.3649501170426, "ASPKINIHOMOSERDEHYDROGI-CPLX": -0.0, "RNA_b3317": 59887.17951558454, "DGTPTRIPHYDRO-CPLX_mod_mg2": 6157.6955849448495, "protein_b0112_Inner_Membrane": -1393.5989392515573, "mal__L_c": -12.465128354342065, "EG50003-MONOMER_mod_pan4p_mod_tde": -1176.125427187702, "mal__L_e": -11.966911153848129, "ACETOLACTSYNIII-CPLX": -1324.1121067530905, "mal__L_p": -11.966896681255626, "RNA_b2868": 34859.40915404704, "RNA_b4478": 83568.72068894407, "RNA_b4476": 16449.58213343793, "RNA_b4477": 29287.78398495034, "RNA_b4474": 40064.190943110814, "RNA_b2867": 64334.65730231983, "RNA_b2866": 8692.376862601448, "RNA_b2864": 2277.1513889992434, "protein_b3846": -1423.8196626915499, "protein_b3844": -354.46016648130757, "protein_b3845": 6.942543353029185e-30, "protein_b3843": -529.9137785449783, "NusB_mono": 395.5751207307375, "enter_c": 0.49983126442656084, "RNA_b0431": -59453.41533401547, "dtdp4d6dg_c": -72.73063288078102, "protein_b3849": 958.8593573398758, "btcoa_c": -133.11598491275362, "LalaLglu_c": -32.3624059431946, "LalaLglu_e": -32.11355576688665, "protein_b1621": -1400.3287791204914, "protein_b1622": -165.68520861827545, "protein_b1623": -338.22614108364155, "LalaLglu_p": -32.113541294294144, "protein_b2796": -3563.231368542658, "RNA_b2891": 35930.41857026043, "RplJ_mono": 327.14672072231883, "acolipa_p": 1.000370399248202, "CPLX-64_mod_mn2_mod_zn2": 5916.915163234767, "protein_b1723": -232.7041547764232, "btn_c": -197.28217158046067, "btn_e": -197.03264764230175, "ABC-59-CPLX": 5469.2735964733565, "DSBD-MONOMER_mod_Oxidized": -1762.076608380233, "btn_p": -197.03263316970924, "4c2me_c": -79.50502893596266, "RNA_b1981": 96225.1830579502, "RNA_b1982": 43565.80343010001, "RNA_b1984": 2324.111059747829, "RNA_b1986": 2310.75429710883, "protein_b2817": -236.87166386486638, "YEAV-MONOMER": 239.248919036036, "protein_b0679": 1348.2629957114962, "protein_b4395": -0.0, "protein_b4394": 511.6803305413354, "protein_b4392": 2156.451752207431, "protein_b4390": 1234.1088107536268, "CPLX0-3482_mod_mg2": -3095.8681337715384, "RNA_b1185": 16180.398265689031, "UDPGLCNACEPIM-MONOMER_mod_nad": -15382.813575160035, "RNA_b1186": 112928.9569177473, "RNA_b1189": 94590.92963532945, "protein_b3691_Inner_Membrane": 724.0903709019192, "EG11702-MONOMER": 746.4285124530805, "RNA_b0169": -32082.028204528324, "protein_b2828": 566.853243085177, "protein_b2827": -1470.4669325299005, "3hpp_c": -0.249241211486239, "EG11829-MONOMER_EG11828-MONOMER": -438.8918988436133, "RNA_b0166": 22737.217169199517, "3hpp_e": -0.0, "protein_b0098": -2214.1140115665407, "protein_b0099": 272.47969378034213, "generic_tRNA_UCC_ser__L_c": 0.14314957342499665, "XYLE-MONOMER": 980.4750261836572, "protein_b0091": 1686.7118465870776, "protein_b0092": 7.627327573568308e-28, "protein_b0096": 967.7360132273258, "EG50003-MONOMER_mod_pan4p_mod_dca": -1156.9502624785873, "YfiC_mono": -285.81928585779036, "protein_b0480_Periplasm": 1820.7108788261974, "ENTA-CPLX": 1.2245487684092758e-28, "CPLX0-341_mod_fmn": -3332.2918442893883, "trp__L_p": -52.78948882244021, "RNA_b4245": 2282.086301902758, "RNA_b3564": 105808.78532304212, "trp__L_e": -52.78950329503271, "trp__L_c": -53.038885869855285, "protein_b0891": -1835.5237497649446, "g3pg_p": -29.917788395531247, "protein_b0893": -412.4742773423747, "protein_b0894": 2814.573803807588, "dhmptp_c": -95.52532900679111, "protein_b0896": -5145.777709504993, "protein_b3779": 1647.1113314200948, "RNA_b4240": 103917.01923342109, "g3pg_c": -30.097245264492372, "g3pg_e": -29.91780286812375, "YIDT-MONOMER": 724.0903709019192, "amp_p": -42.34653210741082, "YGJE-MONOMER": -0.0, "amp_e": -42.34654658000333, "amp_c": -43.8443617393092, "EG11983-MONOMER": 1078.689970973263, "GSP-CPLX_mod_mg2": 3972.862072140332, "acmum6p_c": -44.107723913490474, "G6622-MONOMER": -360.73297695640713, "NUCLEOSIDE-DIP-KIN-CPLX_mod_mn2": -724.9634279407607, "dcyt_p": -39.42202654924974, "RNA_b3128": 114284.77440990278, "RNA_b3125": 9091.287409202352, "RNA_b3124": -16672.259150079095, "RNA_b3127": 77230.06472675072, "RNA_b3126": 56291.0087028038, "RNA_b3123": 11548.640145101988, "dcyt_c": -39.67106004559368, "TRYPTOPHAN-CPLX": -9068.906478789884, "MALTODEXGLUCOSID-MONOMER": 2059.61127045092, "RNA_b0839": 33746.984524708685, "RNA_b0832": 66710.55355900015, "RNA_b0830": 111843.99090735384, "RNA_b0831": 67218.91241664594, "NusG_mono": 593.143177526437, "RNA_b0837": 81271.60605791675, "protein_b2428": -2196.2081381923235, "so3_c": -6.305589299514284, "so3_e": -0.00021173831493681857, "so3_p": -0.00022621090743930788, "protein_b3012": -275.11856642116993, "2agpg161_c": -115.0588502367568, "protein_b3018": -395.1879835735744, "protein_b0861_Inner_Membrane": 328.8130333169018, "protein_b2425": 1225.4917913816269, "hqn_c": 23.92999290106331, "LalaDgluMdap_p": -61.29886933305097, "COBU-CPLX": 1162.3078628770436, "RNA_b2296": 37088.00386457561, "RNA_b2297": 66134.891662875, "RNA_b2290": 37458.1021897038, "RNA_b2291": 18482.061099738294, "YADQ-MONOMER": 879.4450993716221, "CYNX-MONOMER": -659.6492206984706, "UDPNACETYLGLUCOSAMACYLTRANS-CPLX": -5137.910836404252, "12dgr160_p": -188.7328279233974, "12dgr160_c": -187.47870264973804, "YidC_MONOMER": -761.1249030087082, "urea_p": 1.4472592502489327e-05, "protein_b0401_Inner_Membrane": -3225.289387647676, "RNA_b2470": 227203.39392282258, "RNA_b2472": 23085.644395428128, "hmbil_c": -247.0764012194169, "RNA_b2474": 25057.41497212871, "RNA_b2476": 15127.261206360248, "RNA_b2477": 24399.36351860837, "RNA_b2478": 31558.640074845196, "urea_c": 1.4472592502489327e-05, "urea_e": -0.0, "GLUTDECARBOXB-CPLX_mod_pydx5p": -13016.220755944461, "protein_b0709": 883.3296984894864, "EG11158-MONOMER": 11.69353193528213, "protein_b1002_Periplasm": 1385.5607526963731, "GLUCDEHYDROG-MONOMER_mod_pqq": 2434.66579250278, "ACETYL-COA-ACETYLTRANSFER-CPLX": -0.0, "sarcs_c": -11.218685589699668, "EG12440-MONOMER_mod_mg2": -609.7883796637848, "G7914-MONOMER": -3.7553439147562075e-24, "ABC-14-CPLX": -5166.826114642185, "IscU_mod_1:2fe1s": 834.6203189576353, "o2_c": -1.4472592502489327e-05, "o2_e": -0.0, "3dhsk_c": -27.509574437348228, "o2_p": -1.4472592502489327e-05, "ASNSYNB-CPLX_mod_mg2": -1240.9550962644582, "EG10341-MONOMER": 1971.9781327017881, "G6712-MONOMER": 479.49168179851813, "PYRROLINECARBREDUCT-CPLX": -4777.231767357256, "RplQ_mono": 428.74610927812, "u3aga_c": -146.18953301971135, "protein_b3457_Inner_Membrane": 525.8546347075223, "sel_e": -0.0, "ALTRODEHYDRAT-MONOMER": 1819.4712048045765, "HEMEOSYN-MONOMER_mod_mg2": 537.0976574747067, "G6208-MONOMER": 871.3567044473139, "2pg_c": -10.720444975588288, "ttdcea_p": -71.75491931339896, "DusC_mono": -304.0144066467842, "InfB_mono": -2631.5051583206687, "ttdcea_e": -71.75591870551207, "ttdcea_c": -70.77507374785145, "1pyr5c_c": -21.23155335766382, "idon__L_c": -22.929378752553678, "RNA_b2919": -171615.7894248077, "idon__L_e": -22.679996177731105, "idon__L_p": -22.6799817051386, "B0612-MONOMER": 655.9160878372786, "FORMHYDROGI-CPLX_mod_ni2_mod_4fe4s": 3302.182944100847, "ribflv_c": -100.0614071182478, "gbbtn_e": -0.0, "gbbtn_c": -0.24909075780037157, "protein_b2841_Inner_Membrane": -0.0, "RNA_b0334": 106208.86440007137, "RNA_b0337": 93539.36607883719, "RNA_b0336": 92119.033959265, "UDP-NACMUR-ALA-LIG-MONOMER_mod_mg2": 1692.7435792603408, "RNA_b0622": 40834.4478303131, "RNA_b0333": 85403.4717266681, "RNA_b3380": -165594.4362856608, "RNA_b0339": -15492.150218672175, "RNA_b0628": 26168.262066544987, "generic_tRNA_UCU_ser__L_c": 0.14314957342499665, "protein_b3480": 1038.127351396966, "RNA_b2661": 105657.37305924502, "RNA_b2663": 102466.35677852591, "RNA_b2662": -95858.8223255625, "protein_b2027": 1170.001173970927, "protein_b2026": 755.7959017877163, "protein_b2025": 888.9951754693245, "protein_b2024": -0.0, "protein_b2023": 631.4013141442771, "protein_b2022": 1282.9792970219278, "protein_b2021": 1162.269519730413, "protein_b2020": 1597.5722439654492, "protein_b2029": -574.6345589339136, "protein_b2028": 1303.4950629296254, "cu_e": -0.0, "protein_b3735": 522.8783776137291, "protein_b3736": 385.5070866821641, "protein_b3737": -1225.2384149503923, "EG50003-MONOMER_mod_pan4p_mod_hde": -1188.1112291333438, "protein_b3731": 398.0461448682116, "protein_b3732": 1553.3128568540008, "protein_b3733": 1052.819147727214, "dtdp4addg_c": -74.72447326203825, "G6199-MONOMER": 1446.3554036769474, "protein_b3738": 437.1561529005604, "protein_b3739": -404.1296612621382, "cu_p": 1.4472592502489327e-05, "protein_b0757": -6.0317326732631615, "protein_b2283": -13701.755877502443, "cdpdtdecg_c": -199.12916760377453, "protein_b2281": 477.80988562234324, "protein_b2280": 293.2261606516092, "protein_b2287": 744.7677457250551, "protein_b2286": 1755.156557696881, "protein_b2285": 469.767452817494, "protein_b2284": 1262.2811934047213, "protein_b4072_Periplasm": 778.5097701511756, "protein_b2288": 289.14026341417974, "eig3p_c": -31.01359358119047, "RNA_b3829": 62454.189979848954, "thf_c": -144.08836410931477, "RNA_b3821": 20320.92393039435, "RNA_b3823": 45338.59927918274, "RNA_b3824": 18997.93186390473, "RNA_b3825": -2720.474495861894, "RNA_b3826": 58377.55309198929, "succ_p": -12.963799339670866, "CPLX0-1622_mod_mg2": 5115.799824347174, "protein_b1394": -0.0, "protein_b1395": -5.238920750543697e-25, "protein_b1397": 1354.008356438496, "protein_b1390": 816.4460940810498, "protein_b1391": 479.49168179851813, "protein_b1392": 1244.5540351022337, "protein_b1393": -0.0, "25dkglcn_c": -19.441521036305126, "protein_b1398": 1586.0511430271233, "thym_e": -0.0, "pppn_p": -31.410063636542322, "RNA_b2883": -79193.46508525105, "RNA_b2882": 102518.3958354091, "RNA_b2889": 16887.540106298165, "protein_b3867": -457.20716030037556, "protein_b3860": -404.3560357002538, "dump_c": -39.66271031686091, "RNA_b3705": 50768.11366256296, "protein_b1640": -280.736466860005, "protein_b1646": 692.0158019396189, "protein_b0896_Inner_Membrane": -5147.653510248219, "protein_b4136_Inner_Membrane": -1764.0722785338178, "protein_b2052": 1095.4865154274069, "RsmB_mono": -332.7368209564453, "protein_b2874": -292.1041046317679, "RNA_b0751": 52486.11586858488, "protein_b1704": -253.8750735817784, "protein_b1702": 2848.366750106493, "protein_b1701": 1600.7012580749802, "RNA_b0757": 42345.18104017074, "protein_b1709": 860.6270327414443, "O-SUCCHOMOSERLYASE-CPLX_mod_pydx5p": -2084.6687255748566, "RNA_b0755": 21594.23276987045, "uracp_c": -0.0, "protein_b3503": 467.6228323217041, "RNA_b0754": 38457.29693858058, "thym_p": 1.4472592502489327e-05, "RNA_b1211": -58054.26025119831, "RNA_b1210": 91533.75981364015, "G6662-MONOMER": -577.6372356871099, "RNA_b1215": 11168.37648415484, "RNA_b1216": 33697.80604911611, "protein_b3052": 1581.982051886176, "thm_c": -154.69806426596367, "quin_c": -28.982910406696693, "thm_e": -153.69910388919985, "quin_e": -28.98278351595286, "quin_p": -28.98276904336036, "thm_p": -153.69908941660734, "HYDROPEROXIDII-CPLX_mod_6:hemed": 15473.121475347216, "protein_b0118": -1084.897440804285, "protein_b0115": 1473.6457313247195, "protein_b0114": -3628.057273910624, "protein_b0116": -1079.420134928356, "protein_b0110": -1377.295855300187, "protein_b0112": -1391.7977250675517, "protein_b0150": 2868.9869685232984, "cm_p": 1.4472592502489327e-05, "PD04413_mod_mn2": 1246.6148946087799, "protein_b0152": 727.0889645130201, "RNA_b0109": 27566.309098024463, "cm_e": -0.0, "RNA_b0104": 32022.934351464784, "RNA_b0103": -20952.783573635, "protein_b0077": -1288.3246521614317, "protein_b0074": 1945.7992006565603, "protein_b0072": -5256.493023366772, "protein_b0073": 1252.6705759749152, "protein_b0070": 469.7076003719078, "protein_b0071": 601.0985885996664, "protein_b0078": 626.2685987848863, "protein_b0653": 409.4679560986845, "ABC-16-CPLX": 5254.070427962784, "APP-UBIOX-CPLX_mod_pheme_mod_hemed": 1362.4185070866174, "histd_c": -32.6665253485671, "PSERPHOSPHA-MONOMER_mod_mg2": -355.67701355496877, "KDO-8PPHOSPHAT-CPLX_mod_mg2": -3743.0927192215977, "dca_p": -49.35022435501556, "CPLX0-7912": -53.46584545537736, "1agpe180_p": -120.42953615215978, "generic_tRNA_UGU_cys__L_c": 0.29024748223566643, "CPLX0-3861": -0.0, "thymd_c": -44.77953118523363, "protein_b1185_Inner_Membrane": -535.7278511255698, "protein_b2477_Outer_Membrane": -260.44738105053, "thymd_p": -44.53049768888969, "RNA_b3451": 61918.35267842421, "RNA_b3450": 77811.06830745643, "RNA_b3453": 95767.8241803022, "RNA_b3452": 65267.56496469999, "RNA_b3455": 56023.80354141581, "RNA_b3454": 51902.56921331525, "RNA_b3457": 67721.14171594195, "RNA_b3456": 93408.51562709209, "RNA_b3458": 80745.07420594757, "CPLX0-7466_mod_mg2": 2897.607804295277, "protein_b3256": -1688.4072277560074, "protein_b3255": 355.9858799922119, "protein_b3258": 944.3384298069825, "RNA_b2388": 70407.45328061916, "RNA_b0810": 48247.307018591004, "RNA_b0811": 54255.612481062264, "RNA_b0813": 64924.92324067724, "protein_b3265_lipoprotein_Inner_Membrane": -80.78315581767072, "all6p_c": -25.174518882542344, "B1296-MONOMER": 891.548603297587, "protein_b3544_Periplasm": -6743.570304299925, "malthx_e": -146.58591831514286, "malthx_c": -147.58773665936013, "XANTHOSINEPHOSPHORY-CPLX": -7354.415110276828, "protein_b3035": -2632.3654202110592, "protein_b3034": 622.2506046502657, "udpLa4o_c": -33.92468543668957, "malthx_p": -146.58882253547768, "pa160_c": -187.72804240190703, "protein_b1096": 956.146510899853, "protein_b1095": 395.378978717139, "protein_b1094": -1032.7626394428255, "protein_b1093": 411.63195140980287, "protein_b1092": -573.950584247237, "protein_b1091": -890.3647490134741, "orot5p_c": -36.16109988173305, "protein_b1098": -5161.5243097215225, "tdcoa_c": -187.95807791436917, "RNA_b2276": -22666.525708775735, "RNA_b2277": 112052.29056758227, "protein_b4231_Inner_Membrane": 729.0061845341688, "xylu__D_c": -19.941962161843502, "RNA_b2278": 134870.1440831609, "RNA_b2279": 22186.686906885858, "CPLX0-321": -7132.002381272168, "23dhdp_c": -25.18045370482335, "protein_b1646_Periplasm": 678.3337379924452, "cys__L_e": -22.559722457325208, "EG11829-MONOMER_mod_mg2": -961.4308810136706, "cys__L_p": -22.559736929917708, "ppcoa_c": -126.62602784467985, "RNA_b2416": 9280.344602614154, "RNA_b2417": 37066.16412509766, "RNA_b2414": 26738.86283316255, "RNA_b2415": 18787.603903180374, "RNA_b2411": 146603.49962104773, "protein_b2610": -526.0084920584666, "protein_b2344": 1634.4157708019031, "protein_b2342": -0.0, "protein_b2615": -236.86874105185967, "RNA_b2418": 61995.35354371607, "protein_b2341": -1319.4953551777621, "galctn__D_p": -21.188600217361692, "oxa_c": -1.8704077935866479, "G6621-MONOMER": -296.85880788172364, "galctn__D_c": -21.437530491335764, "galctn__D_e": -21.188614689954193, "RNA_b1684": -206127.99451313933, "RNA_b1682": 54291.06177057756, "RNA_b1683": 108247.18251272308, "RNA_b1680": 89029.93852269006, "RNA_b1681": 92478.92179835791, "protein_b1525": -794.2892297479358, "RHAMNULPALDOL-CPLX_mod_k_mod_zn2": -0.0, "Era_dim": 1867.4420044343444, "malthp_c": -172.5178751986683, "RNA_b2519": 93291.03843806445, "GLUTAREDOXIN-MONOMER_mod_Oxidized": -67.10277818118561, "CPLX0-240": -1448.7703937778874, "CPLX0-7564_mod_nadph_mod_nadh_mod_fad_mod_cobalt2": 2457.7684698941366, "generic_tRNA_CUU_leu__L_c": 0.12886409469702526, "generic_4fe4s_transfer_complex": 1551.186545315507, "asp__L_c": -12.715171948838936, "asp__L_e": -12.465930737352698, "IleS_mono_mod_2:zn2": -4128.090743386716, "RNA_b0040": 110802.95063647306, "asp__L_p": -12.465916264760196, "ANSP-MONOMER": -1303.4302522508417, "sl2a6o_c": -41.384746991885685, "mococdp_c": -130.53381450926003, "PEPCARBOXYKIN-MONOMER_mod_mn2": -613.093673486681, "protein_b1442_Inner_Membrane": 361.4727233830045, "3sala_c": -11.965618754120124, "PHOSGLUCOSAMINEMUT-MONOMER": -1652.787653361085, "dhcinnm_c": -30.661126268373767, "EG12134-MONOMER": 421.61440086226986, "protein_b2801_Inner_Membrane": -0.0, "LSERINEDEAM2-MONOMER_mod_4fe4s": 1488.195561639135, "ALPHA-AMYL-CYTO-MONOMER": 1628.2090512793027, "2agpg141_c": -101.6698490759534, "protein_b2205_Periplasm": 868.7198740602183, "SPERMACTRAN-CPLX": 2192.009492156478, "2agpg141_p": -101.67036129180352, "protein_b2150_Periplasm": 1095.919879733554, "RNA_b3590": 134389.35273233478, "protein_b2512_Outer_Membrane": -2718.340590025736, "RNA_b3591": -36822.751157822124, "RNA_b0312": 107447.08239161647, "RNA_b0311": 121881.61072899996, "RNA_b0642": 187944.3995910123, "protein_b0915": 1061.9433020404977, "protein_b0914": -6901.006966094238, "protein_b0911": -804.6086386466723, "protein_b0910": -6.0317326732631615, "S-ADENMETSYN-CPLX_mod_4:cs_mod_1:ca2": -2069.4527225863562, "protein_b0918": -576.2065465329675, "CPLX0-3932": 436.88306718914777, "PURE-CPLX": -13691.707928289832, "MELB-MONOMER": 837.719105335895, "CPLX0-3936": -1557.5765533566826, "RNA_b0933": 55683.51439671113, "pa160_p": -188.73222132792918, "RNA_b0243": -8426.378649954366, "RNA_b0930": 40524.75918783667, "EG50003-MONOMER_mod_pan4p_mod_cddec5e": -1163.9010577340903, "RNAPS-CPLX": 11457.684427637683, "RNA_b0244": 2262.485949605044, "RNA_b0934": 57833.60986948404, "ap5a_c": -90.1928729491947, "protein_b3752": -7166.834587742882, "generic_tRNA_GAA_glu__L_c": -10.566097031976879, "protein_b3750": 711.3330846897877, "protein_b3751": 1022.8053877521834, "fe3dhbzs_c": -0.999865464870782, "prbatp_c": -69.86487061198817, "G7322-MONOMER_G6561-MONOMER": -1441.9022480952417, "fe3dhbzs_p": -0.0, "ametam_c": -83.80429158545066, "protein_b0856_Inner_Membrane": 440.0459879215757, "RlmB_dim": -10797.818021046081, "GPH-MONOMER_mod_mg2_mod_cl": 814.0688655613787, "RNA_b3849": 106247.24742480197, "RNA_b3846": 52914.39494692778, "RNA_b3844": 19700.297936930987, "RNA_b3845": 48161.66675434898, "RNA_b3666": 101655.38511741115, "RNA_b3843": 45876.200788184884, "RNA_b3665": 52145.991178156815, "RNA_b3917": 30461.925425251473, "EG50003-MONOMER_mod_pan4p_mod_3ha": -1121.5532139174877, "anhgm4p_p": -159.87606612502023, "EG50003-MONOMER_mod_pan4p_mod_3ocpalm9e": -1184.6096497894266, "S-ADENMETSYN-CPLX_mod_4:cs_mod_1:mg2": -2072.7934713446007, "ptrc_c": -23.79706950482602, "EG11817-MONOMER_mod_cobalt2": -1411.2381907947595, "G6425-MONOMER_mod_mg2": -279.4099637587308, "protein_b2308_Inner_Membrane": 460.3955951848837, "protein_b3809": -3784.9756531573594, "protein_b3803": 1658.3105219426488, "protein_b2407": -1225.7358517128048, "protein_b2406": -553.6339963368664, "protein_b3806": 2899.3791771071146, "protein_b3807": -26.470290489000163, "protein_b3804": 785.5554616099034, "protein_b3805": -4469.864680438293, "protein_b0934_Inner_Membrane": 490.37830154995174, "met__D_e": -0.0, "protein_b1661": 1278.8203476849696, "protein_b1662": -186.53976001520007, "met__D_c": -0.0, "generic_tRNA_GAU_asp__L_c": 0.1183318408696791, "FLAVODOXIN1-MONOMER": -1345.8578007101767, "protein_b2223_Inner_Membrane": -0.0, "udpLa4n_c": -35.919269439593094, "FOLXTET-CPLX_mod_ca2": -3.1336024236455664, "G6406-MONOMER": -2912.037968658348, "RNA_b1236": 65918.56483638096, "RNA_b1232": 25880.47786176709, "RNA_b1231": 2068.9935994311486, "RNA_b1230": 2300.035655452267, "protein_b2723_Inner_Membrane": 1012.2518880905536, "protein_b2703_Inner_Membrane": 840.3910408289547, "RNA_b1238": 18939.24342584336, "2pglyc_c": -5.985348997885678, "RNA_b4375": 48936.49881342782, "cinnm_c": -30.663209980090965, "protein_b0133": 990.3946000970473, "protein_b0131": -111.63527103919893, "pyr_e": -9.22119559960515, "GMP-SYN-CPLX_mod_mg2": 3035.0164968347954, "protein_b0134": -1579.8784567792623, "NACGLCTRANS-MONOMER": 1006.9361011750212, "pyr_p": -9.221181127012647, "CITRATE-SI-SYNTHASE": -5058.055890393366, "protein_b1981": 820.9913259123064, "protein_b1982": -375.28675142223204, "met__L_p": -37.70857186596902, "ala__L_e": -11.216445731093762, "ala__L_c": -11.465686942580001, "RNA_b0124": 174580.21623174724, "anhm_c": -42.857561011935985, "RNA_b0126": 19036.345213648372, "RNA_b0120": 57978.77848459616, "RNA_b0121": 63368.189569680406, "met__L_c": -38.708512806583286, "RNA_b0123": 46009.07494425599, "RNA_b0670": -4312.989328428017, "ADENYLOSUCCINATE-SYN-DIMER_mod_mg2": -652.4826295831084, "protein_b0051": 892.060810154994, "protein_b0052": 957.6254665661644, "protein_b0053": -4335.173965082403, "AROK-MONOMER_mod_k": 680.8319640453577, "RNA_b0673": 5616.866264449185, "PALMITOTRANS-MONOMER": 735.9084747565194, "protein_b2963_Outer_Membrane": -706.5057284017897, "G6580-MONOMER": -1152.2222522100235, "G7146-MONOMER": 428.0127719432254, "YecO_mono": 831.7561005355716, "ps141_c": -169.9585565374672, "RpsJ_mono": 392.8882056214217, "PPK-CPLX": -476.1912902173662, "protein_b4169_Periplasm": -2995.8232938143974, "anhgm_p": -86.86005069247702, "atp_c": -45.845744956416226, "protein_b3792_Inner_Membrane": -1.8192027071118582, "DSERDEAM-MONOMER_mod_pydx5p": 1351.9618778980503, "2fe2s_c": -25.19565167276073, "anhgm_e": -86.86003621988452, "gp4g_c": -89.27047662823367, "KDPGALDOL-4OH2OXOGLUTARALDOL-CPLX": -1575.2617402025433, "anhgm_c": -86.11042117789722, "RIB5PISOMB-CPLX": -653.0702693550146, "GNTP-MONOMER": -1345.5245058072142, "protein_b0494_Periplasm": -1526.6558214069019, "RNA_b0781": -46958.34413390873, "RNA_b0783": 35321.830811035325, "RNA_b0784": 17913.684576742708, "RNA_b0785": 32885.250179163086, "RNA_b0789": -34421.94898111643, "THREDEHYDSYN-CPLX_mod_pydx5p": 6204.917865230086, "EG50003-MONOMER_mod_pan4p_mod_but": -1121.5344362930948, "protein_b2514": -362.25592778424857, "protein_b1773": -316.30761425535417, "RNA_b3477": 69329.38488696118, "RNA_b3476": 115115.4610780848, "RNA_b3475": 18132.67110087227, "RNA_b4311": 22043.81967299724, "RNA_b3470": 7562.992683990063, "protein_b3231": -877.8078162461161, "S-ADENMETSYN-CPLX_mod_4:cs_mod_1:cd2": -2065.4095252147326, "RNA_b3479": 55834.309670056005, "protein_b3236": -361.16800317748215, "PRPPSYN-MONOMER_mod_mg2_mod_pi": -6.474351181889994, "protein_b4245": -1077.6950558188662, "protein_b4244": 622.5033081390194, "skm_p": -29.255245092647304, "s17bp_c": -30.41745493896368, "PPPGPPHYDRO-CPLX_mod_nh4_mod_mg2": 3304.3608818542602, "protein_b4242": 2362.2262118606336, "RNA_b0875": 21195.329991122777, "GRXC-MONOMER": -47.046996448061186, "RNA_b0870": -31110.372645365438, "RNA_b0871": 52519.772515490724, "dmpp_c": -53.24072680953718, "RNA_b3789": 64256.36028126178, "RNA_b3788": 77780.36557222792, "protein_b3915_Inner_Membrane": 830.1611309603925, "RNA_b3785": 76206.8676973989, "RNA_b3784": 62786.8543358332, "RNA_b3787": 91969.39852540834, "RNA_b3786": -421476.15817295393, "RNA_b3781": 7041.495258811087, "RNA_b3780": 38966.74716044166, "RNA_b3783": 27999.872715112444, "protein_b3583": -0.0, "CPLX0-1142": -0.0, "protein_b3580": 1618.377329997001, "protein_b3588": -775.4749666112003, "CPLX-64_mod_ni2_mod_zn2": 5918.019358695353, "ABC-40-CPLX": 4146.7783971527115, "RNA_b2258": 28249.39795086857, "protein_b3909_Inner_Membrane": -0.0, "RNA_b2251": 13054.100091143155, "RNA_b2253": 48747.48555424764, "RNA_b2254": 70728.56507362802, "RNA_b2255": 144673.31739236103, "RNA_b2256": 64885.22238629492, "RNA_b2257": 120758.35364386559, "RNA_b2787": 97462.75514990532, "RNA_b2784": 162556.4747560144, "RNA_b2785": 38272.5188931266, "RNA_b2780": 45799.65439893373, "RNA_b2781": 57477.87619982029, "protein_b2183": -128.67441685276836, "protein_b2185": -160.1874023507805, "RNA_b2788": 97712.04062455916, "RNA_b2789": 75004.82042029905, "5aizc_c": -38.7167701397068, "protein_b3542_Inner_Membrane": 642.1719927124354, "protein_b1193_Outer_Membrane": -279.94982113873647, "G6414-MONOMER_CPLX0-1923": -1150.8727839161475, "RNA_b2435": 22890.98149217646, "RNA_b2436": 26800.61339142739, "protein_b1453_Inner_Membrane": -1303.4302522508417, "protein_b0764_Inner_Membrane": 419.49128360355195, "SUCCGLUALDDEHYD-MONOMER": 1572.252352674565, "protein_b2092_Inner_Membrane": 701.4736265199441, "EG11486-MONOMER": -1.8192027071118582, "CPLX0-7732": -4392.416276384647, "ura_c": -14.722341516282173, "ura_e": -14.477453660597703, "ura_p": -14.477439188005201, "kdo2lipid4p_c": -509.6054739032031, "protein_b0353": -1086.7072295590267, "hdcea_p": -85.14392047420235, "EG50003-MONOMER_mod_pan4p_mod_3ooct": -1142.241558643217, "CARBPSYN-CPLX_mod_mn2": -2902.8140509783743, "LACTALDREDUCT-CPLX_mod_fe2": 3.2449053347417396e-33, "L-ASPARTATE-OXID-MONOMER_mod_fad": -361.3498805362859, "PHOSNACMURPENTATRANS-MONOMER": 602.0176979412913, "RNA_b2923": 18233.690137863698, "RNA_b2920": 107917.26614344509, "RNA_b2926": 33590.83365390624, "RNA_b2927": 36679.75129075047, "RNA_b2925": 25585.106057133962, "ser__L_p": -10.472437575741196, "FOLXTET-CPLX_mod_mn2": -0.0, "1-ACYLGLYCEROL-3-P-ACYLTRANSFER-MONOMER": -395.1879835735744, "ser__L_c": -10.72036887580192, "MANNPISOM-MONOMER": -444.99228160352055, "ser__L_e": -10.472423103148694, "G7860-MONOMER": -0.0, "23dhmb_c": -20.686950284863766, "ac_c": -6.7262429136751205, "ac_e": -6.477001702188881, "RNA_b1002": 90309.78216677469, "RNA_b1006": -136496.2766630017, "RNA_b1007": 36237.17452173968, "RNA_b1008": 43240.27329402923, "RNA_b1009": 58549.76195361884, "eca2und_p": -583.1446771533698, "lipa_cold_e": -585.6449533183246, "lipa_cold_c": -583.6404039930543, "QUINOPRIBOTRANS-CPLX_mod_mg2": -108.21381135505516, "protein_b4138_Inner_Membrane": 784.0244566951893, "colipa_p": 0.9993277861935764, "acald_e": -9.220365592274298, "lipa_cold_p": -584.6445829190765, "colipa_c": 2.00350671221571, "acald_p": -9.220351119681796, "colipa_e": -0.0010426130546256841, "protein_b0697_Inner_Membrane": -4243.919905372916, "mg2_p": -1.4472592502489327e-05, "CTPSYN-CPLX_mod_mg2": -2505.7247448518715, "RNA_b3299": 8490.08829472022, "mg2_e": -0.0, "mg2_c": 0.4986382589013144, "protein_b4036": -3532.335697630441, "protein_b4034": 1008.5330627812456, "protein_b4035": 1257.2909234787858, "protein_b4032": 450.1566449635889, "protein_b4033": 1315.7654126891593, "protein_b4031": 981.7151985920156, "protein_b4039": -1511.1954182304655, "EG10626-MONOMER_mod_mn2_mod_mg2": 291.01751030875846, "dhptd_c": -0.0, "protein_b2964": 559.5308291456906, "protein_b0972_Inner_Membrane": 1260.1826515004734, "protein_b2963": -694.5548955028903, "protein_b2960": -752.148820303966, "RIBULP3EPIM-MONOMER": -3.916425031614694e-24, "protein_b0733_Inner_Membrane": 895.0438610531278, "EG11639-MONOMER": -921.5373385046898, "pe160_p": -200.98531353642684, "murein5p5p_p": -342.1868546776716, "pe160_c": -199.985111115249, "RNA_b0662": 85587.76236368688, "RNA_b0661": 43879.80588961945, "RNA_b0666": 5616.866264449185, "RNA_b0665": 5493.874091643261, "RNA_b0664": 5493.874091643261, "RNA_b0668": -4312.989328428017, "protein_b0933": 841.0929228233088, "protein_b0932": 2780.905868407386, "protein_b0931": 1372.8080962661975, "protein_b0930": -517.4945391283054, "protein_b0937": -5279.621435569463, "protein_b0936": 996.4513273551125, "protein_b0935": 1322.5782158114898, "protein_b0934": 492.2646321603617, "UMPKI-CPLX": -6.009405482366279, "5mta_c": -21.894644638900782, "EG10048-MONOMER": 862.2331870124439, "NACMURLALAAMI2-MONOMER": -2995.8232938143974, "protein_b1069_Inner_Membrane": -1314.0755740609209, "CPLX0-3954": 3504.0096400537946, "12ppd__S_e": -13.708674056644155, "12ppd__S_c": -13.708800947387985, "CPLX0-3952": -559.6192800456001, "DLACTDEHYDROGFAD-MONOMER_mod_fad": -358.60356841186336, "12ppd__S_p": -13.708659584051652, "RNA_b2312": -5261.350102626572, "LalaDgluMdapDala_c": -73.76588248536605, "G6967-MONOMER": 818.7671328769095, "PHEP-MONOMER": -1335.6565787147279, "RNA_b2232": 21013.833314982898, "LalaDgluMdapDala_p": -73.01618657448971, "RplD_mono": -6501.590164650457, "3mob_c": -20.682239397964725, "RNA_b3312": 13904.65850307234, "RNA_b3313": 29819.989359383657, "RNA_b3310": 27059.767413859576, "RNA_b3867": 38015.35523204427, "RNA_b3316": 20308.294202654797, "25drapp_c": -45.54558124814444, "RNA_b3314": 51058.75476493726, "RNA_b3315": 24257.80884885332, "RNA_b3648": 17498.34709557495, "RNA_b3649": -199492.63098898935, "RNA_b3318": 21948.485496336332, "RNA_b3319": -173062.364195092, "2agpe141_c": -98.96260420652305, "RNA_b0403": 132138.94984867497, "protein_b2799": -6.356276766338144, "RNA_b3321": 22796.830848325237, "protein_b2794": -33.2499553960099, "protein_b2797": 1459.7795001601255, "RNA_b3320": 45797.27434556313, "protein_b2791": -1282.4391635563109, "RNA_b0153": -109348.43914814026, "xdp_c": -40.65190320254494, "protein_b0679_Inner_Membrane": 1346.5455817204966, "RNA_b0406": 9207.962647364267, "FRUCBISALD-CLASSI": -3713.1146523186967, "RNA_b0156": 8524.76772505272, "nicrnt_c": -54.84329462150062, "6hmhpt_c": -88.04580454598198, "protein_b3770": -5425.3054012126095, "protein_b3771": 2351.0423923965436, "protein_b3772": 1554.606809207697, "RNA_b0505": 12318.61376542558, "protein_b3774": -753.8649494184821, "protein_b3821": -444.0472570328825, "protein_b2429": 1096.0015911831485, "protein_b3823": 284.6183356252922, "protein_b3824": -501.95908002954354, "protein_b3825": -1460.1212099894155, "protein_b3826": 897.1160528841491, "G6357-MONOMER": 2003.9687714597017, "protein_b2423": 572.9330876775673, "protein_b2422": -4517.302064372398, "protein_b2421": -0.13063324607523719, "DnaJ_dim_mod_4:zn2": -5767.5258478397, "protein_b2424": 442.7889677520067, "protein_b1684": -7278.447567529731, "COBS-MONOMER": 477.8192537001269, "protein_b1682": 915.9455181288171, "protein_b1683": 1646.4751937359738, "protein_b1680": 1263.3870100384797, "protein_b1681": 1594.3387158888813, "2agpg161_p": -115.05936245260692, "murein3px3p_p": -296.31832960449884, "YJGT-MONOMER": -0.0, "ALTRO-OXIDOREDUCT-MONOMER": -705.4398454757558, "2agpg120_p": -96.63135813540276, "2agpg120_c": -96.63084591955266, "fum_p": -11.966820099468226, "fuc__L_c": -23.9295895371508, "fuc__L_e": -23.680206962328228, "protein_b0480": 1864.2087699877322, "RNA_b1250": 27737.19973737657, "protein_b0485": 1116.5703834462945, "protein_b0484": 2545.9475729205924, "fuc__L_p": -23.680192489735724, "DTMPKI-MONOMER_mod_mg2": -5155.49257704826, "THIH-MONOMER_THIF-MONOMER_THII-MONOMER_THIS-MONOMER": 2318.093450297932, "na15dap_c": -91.59965678244542, "protein_b0151": 785.2581000478424, "AROC-CPLX_mod_fadh2": -19577.387165957636, "protein_b0153": -7341.668386583037, "IMIDHISTID-CPLX_mod_mg2": 2571.9903267171185, "protein_b0155": 881.2392936441719, "protein_b0154": -653.0679975018213, "mmet_p": -44.358308419140855, "protein_b0156": -60.82613743577855, "protein_b0159": -2326.4362256006048, "protein_b0612_Inner_Membrane": 655.9160878372786, "gal_c": -23.928286254318397, "gal_e": -23.683808560179983, "GreA_mono": -329.4724260753064, "mmet_e": -44.35832289173336, "mmet_c": -44.607262162549645, "gal_p": -23.683823032772487, "protein_b2889": -170.69722581998866, "ggptrc_c": -42.995610860760124, "protein_b2883": -4384.395110998152, "protein_b2882": 1127.284158265909, "protein_b2174_Inner_Membrane": 428.0127719432254, "protein_b0038": -0.0, "protein_b0032": -265.17351435208263, "protein_b0033": -1192.486553064681, "protein_b0030": -332.58552703520604, "protein_b0031": -339.77692337073154, "protein_b0036": -0.0, "protein_b0037": 1588.4949234455785, "CPLX0-3181": -576.0476430122702, "RpsT_mono": -275.02508626918353, "RNA_b4258": 82497.41517666083, "Orn_dim_mod_2:mg2": -377.6783311975362, "NACMURLALAAMI1-MONOMER": -304.73468427932863, "cpgn__un_c": 0.49907682150281857, "UGD-MONOMER": 1303.4950629296254, "MHPELY-MONOMER": 1189.979489799945, "cpgn__un_e": -0.0, "protein_b2536_Inner_Membrane": -1024.773124583903, "cpgn__un_p": 0.24953841075140928, "protein_b4485": 1677.6194877723403, "protein_b4481": 1113.8903081942547, "RNA_b3415": 77357.76102203778, "RNA_b4374": -15573.858161697928, "RNA_b3417": 99933.70782151693, "RNA_b3416": 151535.53973945236, "RNA_b4371": 31693.646337794286, "RNA_b4370": 2596.804585376638, "RNA_b3412": 23594.327280570033, "protein_b3213": 1620.5301464464499, "protein_b3212": -5102.8013161447025, "skm_e": -29.255259565239804, "skm_c": -29.50412018197765, "protein_b4268": 689.2712112820403, "protein_b3300_Inner_Membrane": 801.9818027321767, "protein_b4262": 929.9481487768953, "protein_b4261": -2109.576685819833, "protein_b4260": 1712.492303521409, "protein_b4267": 8.811594728808403e-29, "protein_b4266": 1.7996679371568958e-29, "protein_b4265": 1.80911158439384, "UXAC-MONOMER": -14.889822200808638, "fe3dcit_p": -36.895871448988956, "15dap_p": 1.4472592502489327e-05, "15dap_c": -29.441565048515795, "15dap_e": -0.0, "fe3dcit_e": -36.64696179285672, "EG50003-MONOMER_mod_pan4p_mod_pme": -1167.8076549110524, "protein_b0929_Outer_Membrane": -270.79753264820204, "dtdp4d6dm_c": -72.72992606702864, "adp_c": -44.84519565619407, "protein_b1901_Periplasm": 953.9158044391831, "6PFK-1-CPX_mod_mg2": -1458.7614482893468, "EG12210-MONOMER": 935.914285794303, "SelB_mono": 2104.3477669461436, "o16aund_p": -583.1449707498336, "o16aund_c": -583.1454515443414, "CHAA-MONOMER": -775.2145741986634, "protein_b4177": -329.2571811281858, "OCTAPRENYL-METHYL-METHOXY-BENZOQ-OH-MON": 1074.409671296731, "2agpe141_p": -98.96311642237318, "RNA_b2239": 77943.47533328336, "RNA_b2234": 8355.899970860055, "RNA_b2235": 82485.40926273212, "RplW_mono": 268.1888229292555, "DUTP-PYROP-CPLX_mod_zn2": -3378.763684338925, "protein_b2167": 882.2055017046159, "RNA_b0508": 34684.46582476803, "RNA_b0509": 12642.998085708912, "protein_b2162": -457.64139456992234, "RNA_b0859": 12219.864691770046, "3psme_c": -41.24207481410764, "RNA_b0854": 80996.09715260887, "RNA_b0855": 82574.0541437872, "RNA_b0856": 69667.04879042457, "RNA_b0857": 61781.545030651505, "RNA_b0507": 129786.22524436755, "protein_b2168": 1032.161027042155, "protein_b2169": 1358.422271589167, "athtp_c": -200.29226254669845, "protein_b2813_Outer_Membrane": -196.71850314360313, "PDXH-CPLX_mod_fmn": -635.3338970532359, "protein_b1485_Inner_Membrane": 686.8836942770553, "CPLX0-3741": 3075.21834988602, "protein_b3224_Inner_Membrane": 988.7075434642452, "enter_p": 0.2509611049270276, "protein_b2303": -1.5632604818941438, "protein_b2306": -3442.8781851456047, "protein_b2307": 385.84251215078575, "generic_tRNA_CUG_leu__L_c": 0.14025199449289769, "enter_e": -0.0, "protein_b2308": 462.2972818516037, "protein_b2309": 895.1520869935949, "xtp_c": -40.65325749861599, "CPLX0-7717": -859.0833438309651, "NIRC-MONOMER": -0.0, "CPLX0-7718": 12818.134172390002, "ADHC-CPLX_mod_zn2": 1.8119518552082613e-33, "DIHYDROFOLATEREDUCT-MONOMER": -208.42128653318062, "protein_b3196_Inner_Membrane": -0.0, "ppp9_c": -242.59806665742818, "2dh3dgal6p_c": -22.68593623492898, "cph4_c": -85.30442634408045, "ocdca_p": -93.22133904318557, "G6275-MONOMER": -198.945937781751, "thptdn_c": -0.0, "ocdca_e": -93.2223384352987, "RNA_b2903": 86746.43214365178, "RNA_b2904": 28217.697971498146, "RNA_b2905": 7050.613314836001, "ocdca_c": -92.24149347763806, "UDPHYDROXYMYRGLUCOSAMNACETYLTRANS-MONO": -195.30270584599012, "lac__D_p": -10.966073678424351, "cpppg3_c": -246.0793842239501, "lac__D_e": -10.966088151016853, "lac__D_c": -11.215470725839428, "RNA_b1064": 20005.314661252534, "RNA_b1062": 30796.453832453248, "anhm3p_c": -105.1559539553439, "ascb__L_p": -19.94316722591154, "RNA_b1069": 46949.61226448259, "ascb__L_e": -19.943152753319037, "XYLISOM-CPLX_mod_mn2": -10666.4904429199, "LolB_MONOMER": 779.1265454907783, "glu__L_c": -18.198009216072432, "glu__L_e": -17.94906855898636, "protein_b4019": -1210.5110028093197, "protein_b4014": -5234.9189991414205, "glu__L_p": -17.949083031578866, "GLUTATHIONE-REDUCT-NADPH-CPLX_mod_fad": -795.2336705754716, "protein_b4013": -332.2581670301313, "DTDPGLUCOSEPP2-MONOMER": 914.2666248991954, "ABC-20-CPLX": 4610.692970651364, "POTE-MONOMER": -4052.830518597712, "B0070-MONOMER": 467.8778677976119, "RNA_b4383": 44353.39437364552, "RNA_b3176": 5628.953074375409, "dgsn_c": -45.33989968423995, "RNA_b4386": 74270.46582052144, "protein_b0574_Periplasm": 1226.9676301609434, "ABC-32-CPLX": 4797.335909491305, "protein_b2946": -1465.9979598808202, "protein_b2947": 986.2077187427893, "glu1sa_c": -30.758627014789997, "protein_b2942": -549.7122693686327, "RNA_b2901": 104691.5247879982, "tag6p__D_c": -25.179438034626834, "RumA_mono_mod_1:4fe4s": -321.63035705901274, "ddca_c": -62.56851234663713, "protein_b0343_Inner_Membrane": -0.0, "G6576-MONOMER": -1408.682793594773, "mso3_e": -6.429467149658128, "mso3_c": -7.428459541510655, "RNA_b2907": 86006.2076412261, "EG11035-MONOMER": -418.9106353990722, "UDP-NACMURALGLDAPAALIG-MONOMER": 1508.6007613412557, "mso3_p": -6.429452677065626, "CPLX0-7877": -1383.3406562279583, "CPLX0-7878": 7181.893133498818, "protein_b0954": 285.8235820699647, "protein_b0957": -410.97777280051423, "protein_b1873_Inner_Membrane": 1217.0519526788134, "2-ISOPROPYLMALATESYN-MONOMER": 1945.7992006565603, "CPLX0-3971": 2031.4387808131553, "CPLX0-3970": -5426.645673585932, "aacoa_c": -129.62494060704807, "man_c": -23.929016429111336, "protein_b2429_Inner_Membrane": 1094.2078356550649, "acser_p": -18.199672826281834, "ddca_p": -64.93901783839254, "generic_tRNA_CAA_gln__L_c": 0.2970003216929648, "so2_c": -0.0, "pg120_c": -160.56578456153844, "YhhP_mono": -76.02341159430648, "so2_e": -0.0, "hdcea_c": -82.76087569349353, "fc1p_c": -25.178650486499535, "hdcea_e": -85.14491986631548, "selnp_c": -15.809140105146614, "RNA_b3339": 86374.32362857832, "PD04413_mod_cd2": 1247.524489556758, "acon__C_c": -18.447337870241803, "lyx__L_c": -19.942636247572302, "12dgr181_c": -197.90738265707043, "RNA_b1252": 19156.774550965438, "RNA_b3626": 73775.85602044838, "RNA_b3627": 74048.52756040424, "RNA_b3624": 61889.353897012545, "RNA_b3625": 50703.4238574228, "RNA_b3622": -86698.40607135955, "RNA_b3623": -4137.127322219155, "lyx__L_p": -19.693656044287184, "RNA_b3621": 69717.73236005972, "12dgr181_p": -197.9072412937341, "RNA_b3628": 78440.67140777176, "RNA_b3629": 67525.50139327734, "tl_c": -0.0, "FUMARASE-B_mod_4fe4s": -1157.0429602623992, "Ala_RS_tetra_mod_4:zn2": -2519.090843834206, "protein_b2128_Inner_Membrane": 375.3512159885311, "protein_b3794": 803.9780879224057, "protein_b3792": -0.0, "protein_b3793": 600.3769644907937, "protein_b3790": 727.4066957616541, "protein_b3791": 1056.7090224258436, "TRKA-MONOMER_SAPD-MONOMER_TRKG-MONOMER": -7721.509142641121, "protein_b2441": -4735.13381308611, "protein_b2440": 1016.8859563787835, "RNA_b2703": 70177.8728281932, "etoh_p": -10.965102307757167, "apg141_c": -245.77127598148502, "TruA_dim": 1643.8907973047312, "etoh_e": -10.965087835164665, "Mfd_mono_mod_1:mg2": -1067.9308148294233, "etoh_c": -10.965102307757167, "protein_b2997_Periplasm": 1240.7075812606708, "ASPCARBCAT-TRIMER": -3233.085167456599, "RNA_b2579": 27896.13113229713, "RNA_b2578": 42914.481324971406, "protein_b3350_Inner_Membrane": 1351.818763794918, "RNA_b2573": -74747.13438125105, "RNA_b2575": 22611.131822479525, "RNA_b2574": 47245.33411197639, "RNA_b0744": 2323.5655636728343, "protein_b1227_Inner_Membrane": -1.9030029001180129, "hisp_c": -32.93237852039098, "acg5p_c": -27.020906605796434, "RNA_b0030": 28133.659210114332, "RNA_b0747": 2338.9764030726114, "protein_b0721_Inner_Membrane": -670.1537065349557, "protein_b3458_Periplasm": 1293.709739652544, "RNA_b0037": 113168.98511954148, "RNA_b1901": 71845.56187915048, "RNA_b1900": 110288.43893890991, "RNA_b1270": -13668.467007480267, "RNA_b1277": 16939.155529968848, "RNA_b1276": 82127.70591433765, "RNA_b1907": 35433.612080218096, "RNA_b1909": -655.6484397111227, "RNA_b1278": 23433.088466700156, "for_p": -1.4957193968811686, "CPLX-64_mod_cobalt2_mod_zn2": 5917.8247581827445, "protein_b2996_Periplasm": 1185.6731510794223, "protein_b3517": -2256.614739607604, "SAICARSYN-CPLX": -1329.0173239162357, "ANSA-CPLX": 2420.850405776594, "protein_b0179": -195.30270584599012, "protein_b0177": -154.89581238205557, "protein_b0175": -893.1881212585265, "protein_b0174": -150.0863837523902, "protein_b0173": -353.5185810101259, "protein_b0172": -67.81747557778124, "protein_b0171": -1.0015675803943798, "protein_b0170": 633.7520399415048, "protein_b2617_lipoprotein_Outer_Membrane": -292.6753501294104, "protein_b3726_Inner_Membrane": 399.2755396702109, "protein_b0084_Inner_Membrane": 1971.9781327017881, "protein_b0014": 2318.326707531076, "protein_b0015": -2913.542568321467, "OROPRIBTRANS-CPLX_mod_mg2": -2850.762201684991, "protein_b0516": -3020.601956842622, "ocdcap_c": -93.99539624092478, "protein_b1006_Inner_Membrane": -6802.1250209888, "phaccoa_c": -145.33294834153088, "DNA_biomass": -227.65251653412247, "EG50003-MONOMER_mod_pan4p_mod_3ocddec5e": -1164.943927135226, "protein_b4467": 1365.8606819898557, "protein_b4460": 711.5599382435134, "protein_b1493": -2167.1185640572935, "protein_b1492": 1.7775219828417816, "protein_b4468": 1190.9273728610872, "ocdceap_c": -92.25002762585716, "EG50003-MONOMER_mod_pan4p_mod_t3c11vace": -1194.1008923951458, "G7169-MONOMER": 992.4919866818666, "EG12195-MONOMER": 575.2808570848256, "protein_b2134_Periplasm": 885.4369743619638, "3ump_p": -35.41967140248092, "RNA_b3433": 33902.55123778663, "RNA_b3432": -20531.762578270806, "RNA_b3431": 144058.63005761075, "RNA_b3430": -127156.1013006685, "RNA_b3437": 38399.165673758565, "RNA_b4356": 99608.76347619882, "3ump_e": -35.419656929888426, "RNA_b4358": 74291.90645916112, "ocdcea_c": -90.49612551686705, "ocdcea_e": -91.47697047452768, "DALADALALIGA-MONOMER": -245.9032900366463, "protein_b4200": 401.08560221506764, "protein_b4203": 376.5177773026369, "protein_b4202": -1873.4034191673818, "protein_b4208": -1466.2071281970263, "RNase_m23": -0.0, "12dgr161_p": -185.2431400773097, "octdp_c": -424.17482726216923, "12dgr161_c": -183.98901480365032, "protein_b2280_Inner_Membrane": 291.3051692283852, "protein_b3091": 1819.4712048045765, "protein_b3093": 1.794633017015813, "protein_b3092": -14.889822200808638, "acgam_c": -43.256034600148766, "acgam_e": -31.644408297818856, "ASPAMINOTRANS-DIMER_mod_pydx5p": -834.2999082279628, "B0260-MONOMER": 725.0857681425564, "UDHA-CPLX_mod_fad": -2615.89950944438, "EG10203-MONOMER": -549.2955693568744, "ETHAMLY-CPLX_mod_adocbl": -21986.6577703503, "indole_p": -43.192250555751215, "RNA_b3298": 26010.835993975692, "RNA_b3297": 28470.660717251572, "RNA_b3296": -77446.5847968754, "RNA_b3295": 72101.97626048824, "RNA_b3294": 27993.91443543491, "RNA_b3290": 42275.56242638857, "indole_e": -43.19226502834371, "indole_c": -43.441675502812494, "GLYCRIBONUCSYN-MONOMER_mod_mg2": -1023.9768501798012, "RNA_b2215": 29188.20785879692, "3dhgulnp_c": -21.441649865168262, "protein_b2148": 663.8813666453856, "protein_b2149": 1713.0362077352859, "RNA_b2744": -19911.698264062175, "RNA_b2745": 32220.556989998604, "his__L_c": -29.28944507685917, "protein_b2146": -1217.7749335473573, "protein_b2147": 1217.7749335473573, "protein_b2140": -304.0144066467842, "his__L_e": -29.039199728413223, "protein_b2143": -415.36335249113114, "RNA_b0521": 27976.025177740976, "RNA_b0522": 77802.57763737226, "RNA_b0523": -30901.073695781077, "RNA_b0524": 1381.4150792742291, "RNA_b0526": 41187.24811830706, "RNA_b0529": 16011.375745921416, "f1p_c": -25.180595020222274, "his__L_p": -29.039185255820723, "imp_c": -42.34092011596691, "protein_b1539": -0.0, "protein_b3639": -277.86559850508536, "protein_b3634": -288.8074662633787, "protein_b3637": -775.0587174288061, "protein_b3636": 138.97587939971757, "protein_b3631": -9862.955887390639, "protein_b3630": 706.2977667586606, "protein_b3633": -577.75480850501, "protein_b3632": 998.2417124201909, "protein_b4015": 1321.3467560780057, "protein_b2328": 984.8067856737031, "protein_b2329": -4901.943061781675, "PHENPRODIOLDEHYDROG-MONOMER": 883.8875272516751, "EG50003-MONOMER_mod_pan4p_mod_3opalm": -1186.1159055259204, "protein_b2320": -4059.302779954446, "protein_b2323": -444.04667509402987, "PRIBFAICARPISOM-MONOMER": -0.0, "protein_b1533": -919.6668026950559, "GLU6PDEHYDROG-MONOMER": -477.43189761894746, "pram_c": -24.19444490607293, "protein_b0781": -2647.195166480352, "protein_b0783": 469.01322623007945, "protein_b0784": 217.9847324806865, "RplP_mono": 339.8142577479367, "protein_b0789": -2879.375006749777, "G7949-MONOMER": -391.20228072038884, "RNA_b1989": 2324.111059747829, "EG10043-MONOMER_mod_mg2": -252.40421047373042, "AROK-MONOMER_mod_mg2": 678.2130352301042, "YBDA-MONOMER": 767.3811422805423, "pyam5p_c": -71.05697349778808, "protein_b0198_Inner_Membrane": 341.2263742332222, "RNA_b1095": 62129.652361943845, "CPLX0-3161_mod_zn2_mod_cobalt2": -2773.3701729782133, "adphep__LD_c": -75.50848282080106, "mobd_e": -0.0, "RNA_b1592": 92000.2592175631, "mobd_c": -1.0008644068706731, "RNA_b1591": 44861.71748492909, "RNA_b4513": 6541.70790768393, "RNA_b1599": 24080.780778546934, "ATPASE-1-CPLX": -2339.085045710792, "RNA_b2964": 91974.91149397432, "RNA_b2965": 155590.42451327358, "pa180_p": -201.3973706198079, "mobd_p": -1.4472592502489327e-05, "RNA_b2960": 8496.68455202783, "RpsL_mono": 513.187127026758, "protein_b2393_Inner_Membrane": -990.6171453152461, "metsox__R__L_e": -35.71436001649199, "fecrm__un_e": -0.0, "SRP-CPLX": 2977.352770593553, "fecrm__un_p": 0.24953841075140928, "CPLX0-7838_CPLX0-7839_mod_pydx5p": 3432.212602054931, "4abutn_c": -21.802921458947978, "EG50003-MONOMER_mod_pan4p_mod_but2e": -1121.5532008318785, "protein_b0604_Periplasm": -730.5713406514222, "CPLX0-743_mod_thmpp": -8020.176141374067, "generic_tRNA_ACU_thr__L_c": 0.11716809705490629, "GALACTITOLPDEHYD-MONOMER": -1.3062208793195883e-29, "chor_c": -41.067609981912405, "protein_b4079": 2296.153124856957, "altrn_c": -21.437122640580046, "4abz_c": -32.84592654435456, "protein_b4072": 802.3402905753521, "protein_b4073": 440.14514874488526, "protein_b3835_Inner_Membrane": -2810.8987679017487, "CPLX-7": 1480.4082617118427, "protein_b4077": -992.4906991589424, "protein_b3543_Inner_Membrane": 670.3664399429528, "1agpg141_p": -101.67036129180352, "AROF-CPLX_mod_2:fe2": -174.17880941408896, "RNA_b1732": 165161.19518706974, "ABC-63-CPLX": -2003.977963385058, "RNA_b1734": 98260.3913279529, "RNase_P_cplx_mod_2:mg2": 11992.909082536766, "Sfglutth_c": -49.23827560582954, "RNA_b2440": 64681.53918399731, "DSBBPROT-MONOMER": -535.7278511255698, "protein_b2923": -607.4345075252243, "protein_b2920": 1717.2657603171333, "protein_b2926": -594.5314027093665, "protein_b2927": -0.08150689229137462, "protein_b2925": -601.9308030846565, "protein_b3367_Inner_Membrane": -0.0, "EG50003-MONOMER_mod_pan4p_mod_3hcpalm9e": -1186.3656342605177, "rRNA_containing_excision_machinery": -7371.838126906593, "aact_c": -12.711959147505514, "IPPISOM-MONOMER_mod_mn2_mod_zn2": -143.30131976402689, "CPLX_dummy": -377.09356301653594, "EG10299-MONOMER": 1148.106560799335, "RNase_m5": -0.0, "protein_b0974": -0.0, "protein_b0973": 2029.7112175219545, "protein_b0972": 1288.0213017613457, "MALATE-SYNTHASE": -5234.9189991414205, "protein_b0979": 577.9802661326219, "protein_b0978": 950.7714448513918, "protein_b2204_Inner_Membrane": -6776.0618942225565, "RNA_b3213": 103219.83970227402, "tma_p": -0.9950124823422573, "ADENYLYLSULFKIN-CPLX_mod_mg2": -7090.7208586671695, "CPLX0-7788": 1.5297538347943756e-26, "protein_b2943": 863.6909361504581, "TrmH_dim": 1484.078752768951, "prpp_c": -23.441974129490305, "generic_tRNA_GAC_asp__L_c": 0.1183318408696791, "frulys_p": -53.373702854384284, "val__L_p": -22.428283792078183, "RNA_b0954": 30892.392857695202, "RNA_b0957": 26501.43438316463, "e4p_c": -17.203384362325757, "MHPDHYDROL-MONOMER": 943.7936496395995, "protein_b0863_Periplasm": 825.1136177237595, "frulys_c": -53.62259977556886, "frulys_e": -53.37371732697679, "RNA_b3608": 38932.741195410745, "RNA_b3609": 6869.761306639741, "RNA_b3359": 35679.58627206306, "RNA_b3605": 86727.08173096624, "RNA_b3607": 20243.628147793246, "RNA_b3600": 45904.38562277718, "RNA_b3350": 131532.3276962195, "RNA_b3603": -36534.1164715757, "protein_b3406": -141.37683107363182, "protein_b0857_Inner_Membrane": 451.00942191621897, "protein_b1588_Periplasm": 2703.9561835174572, "protein_b3409": 2008.0755476514698, "protein_b1319": -142.9293840315803, "ABC-51-CPLX": 4413.91160534123, "protein_b0732": 2923.07454214813, "RNA_b0142": -45067.33130772159, "protein_b0734": 623.632964002266, "protein_b3603_Inner_Membrane": -4261.782702312112, "hco3_c": -0.2500958740011146, "duri_e": -38.170768446285656, "cdpdhdecg_c": -227.4048044697724, "CMR-MONOMER": -1111.3366395850085, "2tdecg3p_c": -87.1702831497866, "RNA_b3978": -42563.1436296655, "RNA_b3979": -2813.801285931371, "duri_c": -38.419453912551994, "RNA_b3972": -8700.703734947054, "RNA_b3970": 210315.33199415472, "RNA_b3971": 8739.527399081284, "RNA_b3976": 2260.491289892702, "RNA_b3977": 2300.035655452267, "RNA_b3974": 25789.83925214267, "2tdecg3p_p": -87.17079536563672, "acnam_p": -40.86249366056106, "PDXK-CPLX": 3949.3677923128316, "CPLX0-1923_EG10306-MONOMER": 1617.5781453216969, "acnam_e": -40.86260170584194, "acnam_c": -41.11131209168994, "RNA_b2559": -17623.87018307286, "RNA_b2558": 113407.3632528695, "RNA_b2557": 117622.90154527895, "RNA_b2552": 86671.01151714651, "RNA_b2551": 28232.82509245299, "dad__5_c": -21.645403427414543, "GRXB-MONOMER": -145.56947935305286, "cd2_c": -12.17496823298608, "RluD_mono_mod_1:mg2": -1353.9155987758088, "cd2_p": -12.174281452406802, "cpg180_c": -275.19907774603405, "S-ADENMETSYN-CPLX_mod_4:tl_mod_1:ni2": -1999.125307828597, "murein3p3p_p": -296.31847096783514, "RNA_b1922": -42719.239304468094, "uppg3_c": -247.076384095693, "RpsQ_mono": 271.12792415844825, "RpmD_mono": 164.05979969531253, "protein_b2467": 677.1462602710518, "protein_b2465": -883.9839445042905, "protein_b2464": -434.2396122965108, "protein_b2463": -1031.819977597466, "g3ps_p": -25.43079024669166, "RNA_b4369": 2596.804585376638, "pe141_p": -170.71762324953738, "protein_b0194": -673.7847894461551, "protein_b0197": -2656.0500337103845, "CPLX0-7520": 5014.39463700977, "protein_b0980_Periplasm": 1491.2730313965674, "protein_b4132_Inner_Membrane": -1266.2849084747538, "protein_b0199": 1299.1124636283212, "protein_b0198": 343.1328870890682, "pe141_c": -169.71344432351523, "protein_b2276_Inner_Membrane": -3389.356889112279, "dudp_c": -38.662726868164704, "protein_b3599_Inner_Membrane": 1592.5647208626408, "SIROHEMESYN-CPLX": -717.3518022611619, "CPLX0-251": 2487.856311871758, "h2_e": -1.497445603360762, "h2_c": -1.4974600759532646, "protein_b1533_Inner_Membrane": -921.5373385046898, "FOLD-CPLX": -1083.499206916265, "generic_tRNA_CUC_leu__L_c": 0.12886409469702526, "h2_p": -1.4974600759532646, "PANF-MONOMER": 942.5486229790928, "CPLX0-7704_mod_mg2": -13799.474941766724, "protein_b4193": 630.1844086987165, "protein_b4192": 1047.0212064840064, "protein_b4195": 475.52914220399595, "protein_b4194": 335.522951935719, "protein_b4197": 785.8490961406945, "protein_b4196": 625.7926598296144, "protein_b4198": -0.0, "GLUTRACE-CPLX": -6688.177097409462, "HOMOCYSMET-MONOMER_mod_zn2": -1013.2764568488456, "PGLYCDEHYDROG-CPLX": -2047.5624116143842, "GDPMANDEHYDRA-CPLX_mod_nadp": 2266.9254280754344, "protein_b0477": -336.9341562705762, "generic_tRNA_AUU_ile__L_c": 0.30050491454971234, "nadp_c": -111.97793694147992, "CPLX0-1942": 1444.0769676262855, "eca3und_p": -583.1434130376284, "oxadpcoa_c": -136.3574968501721, "protein_b0175_Inner_Membrane": -895.0647994906844, "protein_b4227": 967.5851303830551, "protein_b4226": -320.4421020469915, "EG10606-MONOMER": 2131.1359722906277, "protein_b4073_Inner_Membrane": 438.2829490801053, "protein_b0197_lipoprotein_Inner_Membrane": -2745.234402825091, "G6176-MONOMER_G6177-MONOMER_G6178-MONOMER": 3020.7152653035228, "EG50003-MONOMER_mod_pan4p_mod_pim": -1167.8084197947628, "EG11189-MONOMER": 871.3042866660397, "3hadpcoa_c": -138.1022480382475, "RNA_b0090": 77605.23797313082, "RNA_b0723": 1970.8000621028323, "RNA_b0720": 31017.245484413306, "RNA_b0721": 2173.5434901798376, "RNA_b0726": 204555.44748793796, "RNA_b0727": 88689.88416444884, "RNA_b0724": 52283.911606307876, "RNA_b0098": 40313.83187585516, "RNA_b0099": 28213.418085975103, "RNA_b0728": -187085.44379696556, "RNA_b0729": 63376.523086679364, "crn_c": -0.2485711394850938, "crn_e": -0.0, "EG10041-MONOMER": -1377.295855300187, "crn_p": -1.4472592502489327e-05, "RNA_b2762": 53400.08368526963, "protein_b1250_Inner_Membrane": -951.6426599220395, "RNA_b2764": -52987.74366138691, "RNA_b2765": 11263.696151403374, "PGAM2-MONOMER": -0.0, "protein_b2128": 377.2463214882611, "protein_b2129": 1093.6708591442039, "generic_tRNA_GUU_val__L_c": 0.11997074131977903, "RNA_b0891": -38290.81432988555, "RNA_b0893": 37104.130545006294, "RNA_b0894": 177955.33222642558, "RNA_b0895": 45003.734647065176, "RNA_b0896": -106182.30294969358, "protein_b4071": 791.2355727187665, "ABC-28-CPLX_EG10817-MONOMER": 3875.87943655688, "protein_b3619": 931.7572998181324, "RNA_b0029": 69111.67618363163, "protein_b3612": -12.50608385515315, "protein_b3610": -47.046996448061186, "protein_b3617": 6.754685800350853, "protein_b3616": 987.9770593690719, "sucarg_c": -42.25545117820121, "RNA_b2498": -40578.833857756166, "RNA_b2499": 25551.045910106248, "RNA_b2497": 94278.31367351497, "RNA_b2492": -515417.5008757551, "RNA_b2490": 30107.064209983706, "protein_b2690": -841.9636752801316, "pgp141_p": -173.42521045428794, "protein_b2697": -644.6625331593602, "fe3hox__un_c": 0.49907682150281857, "pgp141_c": -174.4478761945087, "protein_b0149_Inner_Membrane": -434.05210018060137, "2-DEHYDROPANTOATE-REDUCT-MONOMER": -974.1588824059522, "rbl__L_c": -19.941962161843502, "protein_b0207": 724.3177662868771, "3hhdcoa_c": -197.18051401224918, "RNA_b3018": 22718.94583047761, "RNA_b3012": 23432.164254054234, "protein_b2663_Inner_Membrane": 776.5724608308661, "S-ADENMETSYN-CPLX_mod_4:na1_mod_1:mg2": -2170.888017544953, "RNA_b2946": -17892.22957805938, "RNA_b2947": 69205.0003704201, "RNA_b2942": 30150.273241116774, "RNA_b2943": 101936.67615988039, "DALADEHYDROGA-MONOMER": 1414.4431031331203, "protein_b2701_lipoprotein_Outer_Membrane": -356.36751903423755, "protein_b1101": -1293.2390408423062, "protein_b1102": 3041.064578871605, "GLY3KIN-MONOMER_mod_mg2": 1129.5807618115596, "protein_b1107": -4158.295872775059, "protein_b1106": 826.3077786790427, "protein_b1109": 1368.1121885400757, "B1006-MONOMER": -6802.1250209888, "generic_tRNA_UAC_tyr__L_c": 0.1083462806173622, "RsuA_mono": -128.67441685276836, "generic_tRNA_AGC_ser__L_c": -0.6326738429264142, "2omhmbl_c": -516.8336403135174, "S-ADENMETSYN-CPLX_mod_4:tl_mod_1:mn2": -2000.2295032891839, "SUPEROX-DISMUTFE-CPLX_mod_fe3": 917.5791390018152, "protein_b3793_Inner_Membrane": 598.5726790955259, "protein_b3409_Inner_Membrane": 2006.4129767187203, "protein_b4053": -531.9499264530692, "protein_b4054": -560.3073336402338, "protein_b4055": 839.8022579785853, "pqq_e": -0.0, "RNA_b1710": 40034.15703793065, "RNA_b1711": 71706.99218063871, "RNA_b1713": 14716.139327990597, "RNA_b1714": 71865.85223242278, "RNA_b1716": 9162.874049441945, "RNA_b1717": -13352.748590521363, "RNA_b1718": 39306.04267457848, "clpn141_p": -331.8911087934015, "protein_b3893_Inner_Membrane": 973.4547628846861, "protein_b0152_Periplasm": 703.926465728293, "protein_b0974_Inner_Membrane": -1.8986154554580046, "protein_b2901": 1379.1791170573808, "protein_b2484_Inner_Membrane": 884.4952168370477, "protein_b2904": 394.72086805320527, "protein_b2905": -1222.9680907132465, "protein_b2907": 1269.2557845459173, "uacgam_c": -71.3600255758596, "ENTF-MONOMER": -5320.0486352602475, "uacgam_e": -67.06499277767979, "G6886-MONOMER_mod_cu2": 692.8001193228378, "dhpmp_c": -95.52440583848629, "CPLX0-3001": -958.7356799353034, "uacgam_p": -67.0650072502723, "3dhq_c": -27.4875707386289, "DIHYDRODIPICSYN-CPLX": -432.19349849329063, "man6pglyc_c": -34.65143936784658, "cyan_e": -0.0, "cyan_c": -6.056938812514035, "pg161_p": -200.20287044057451, "dpcoa_c": -113.41918399069138, "InfA_mono": -175.03561134362727, "pg161_c": -199.57239061799672, "RNA_b0394": 65881.284428402, "protein_b0222": 609.8561047648184, "protein_b0221": -1185.8772728477732, "protein_b0433_Inner_Membrane": -1136.7071256319407, "RNase_III_dim_mod_2:mg2": -3052.8569972983223, "Tgt_hexa_mod_6:zn2": -6526.820129590401, "generic_tRNA_CGG_arg__L_c": 0.30592400299273403, "PHOSACETYLTRANS-CPLX": -3082.0890157145714, "RNA_b2751": 104015.61477023244, "FUCP-MONOMER": -0.0, "RNA_b2750": -87743.89266213325, "RNA_b2752": 66165.25753554657, "ala__D_p": -11.215801057564391, "RNA_b4094": 40799.13031449753, "RNA_b4090": 8658.218653787624, "mercppyr_c": -3.1651061751678102, "kdo2lipid4L_c": 76.03947941512152, "ala__D_e": -11.215815530156895, "ala__D_c": -11.466080795752703, "generic_tRNA_UCA_ser__L_c": 0.13490344591656092, "5caiz_c": -38.68411515659067, "pap_c": -44.08534904380475, "RNA_b0979": 83084.73225105672, "RNA_b0978": 112854.05303468293, "RNA_b0974": 41498.35151015434, "RNA_b0973": 131001.32463818643, "RNA_b0972": 81765.43045293765, "RNA_b0971": 2700.4546768485307, "linear_objective": -1.0, "GLUCOSE-1-PHOSPHAT-CPLX": 2771.1215053927463, "RNA_b3374": 57264.074766748985, "RNA_b3370": 98209.13615722425, "RNA_b3371": 46897.0490742685, "protein_b3425": 357.4057438303441, "protein_b3426": -448.3470136081397, "acac_p": -13.955118148689456, "LCTP-MONOMER": -4261.782702312112, "acac_c": -14.20451519610453, "acac_e": -13.955132621281958, "protein_b2801": 1.8095503288598407, "protein_b1378": -1020.3685022021716, "RNA_b3620": 76367.25582048674, "RNA_b0415": 34261.301383278835, "NICONUCADENYLYLTRAN-MONOMER_mod_mg2": -6940.1588561589415, "pep_c": -10.720629888902279, "generic_tRNA_CGC_arg__L_c": 0.30181237583053455, "CODB-MONOMER": 865.6160091576851, "ppgpp_c": -46.134299873664965, "G6986-MONOMER_mod_k_mod_mg2": 1130.5020533693912, "CYT-D-UBIOX-CPLX_mod_pheme_mod_hemed": 1354.1202656519074, "ACYLCOADEHYDROG-MONOMER": -1187.5218552574167, "acglc__D_c": -31.409713241800397, "protein_b1124_Inner_Membrane": 449.60351832510815, "glyald_e": -13.214699009097917, "glyald_c": -13.214684536505414, "RNA_b3951": 35247.10830267063, "RNA_b3952": 63945.90749779058, "S-ADENMETSYN-CPLX_mod_4:LI_mod_1:cobalt2": -2179.1128542023466, "RNA_b3956": 78068.54566665035, "RNA_b3957": 33411.90112038153, "RNA_b3958": 42289.29359898378, "RNA_b3959": -4239.695226829281, "glyald_p": -13.214684536505414, "LYXK-CPLX_mod_mg2": 3242.786392667265, "VALINE-PYRUVATE-AMINOTRANSFER-MONOMER_mod_pydx5p": -730.8342611617609, "CPLX0-3641": -2671.2492183220156, "peamn_p": -30.15874652025775, "S-ADENMETSYN-CPLX_mod_4:k_mod_1:cd2": -2150.830752717333, "EG11957-MONOMER_mod_cobalt2": -5365.18975996123, "RNA_b2027": 71114.86367339481, "RNA_b2026": 44574.69633755769, "dxyl5p_c": -32.342579323271, "RNA_b2536": 34794.988378943344, "RNA_b2023": 43116.14085120074, "RNA_b2530": -22167.521493342178, "RNA_b2021": 78167.58774254625, "RNA_b2532": 22763.899152753653, "S-ADENMETSYN-CPLX_mod_4:LI_mod_1:ca2": -2183.15605157397, "RNA_b2539": 37850.62637004397, "RNA_b2538": 99308.25699121469, "RNA_b2029": 40911.6269448245, "RNA_b2028": 85011.00151475747, "RNase_G_dim": -812.2776417971613, "protein_b0425": -974.1588824059522, "protein_b0421": 1172.3025381539637, "protein_b0420": -3980.182676327285, "protein_b0423": -369.19001572074524, "NAP-CPLX_mod_bmocogdp": -2748.58192762306, "protein_b0429": 143.09626322035348, "protein_b0428": 532.9377768444755, "protein_b2722_Inner_Membrane": 623.1719879800877, "UPPSYN-CPLX_mod_mg2": -294.14103483151723, "udpglcur_e": -54.863297618768144, "udpglcur_c": -35.92036477119792, "protein_b2485": 316.92057971212216, "protein_b2484": 886.2867786428016, "protein_b2487": 1949.8181126282745, "protein_b2486": 927.0019218042845, "protein_b2481": 791.4885380876124, "protein_b2480": 574.4310292130484, "protein_b2483": 516.7367342307377, "protein_b2482": 1101.8199889552213, "S-ADENMETSYN-CPLX_mod_4:LI_mod_1:ni2": -2178.9182536897374, "protein_b2489": 944.626925541265, "udpglcur_p": -54.86328314617564, "CYT-O-UBIOX-CPLX_mod_pheme_mod_hemeO_mod_cu2": -5095.695646103706, "EG50003-MONOMER_mod_pan4p_mod_3hmrs": -1178.396442926013, "CPLX0-2061": 2423.156568446583, "gdpfuc_c": -0.0, "phhlipa_c": -61.068796148685834, "CPLX0-7712_mod_mn2": 1120.2555804455696, "protein_b1015_Inner_Membrane": -1349.8015600649983, "GLY3KIN-MONOMER_mod_cobalt2": 1136.9647079414274, "EG12115-MONOMER_mod_mn2": -1365.459738448954, "CPLX0-237": -2801.7152553230403, "ppt_e": -1.498712688686623, "protein_b2203_Periplasm": 533.4216955433056, "pppn_c": -31.66018553600541, "RNA_b1363": 44313.65779556142, "protein_b3994": 2051.4095972861296, "protein_b3727_Inner_Membrane": 337.47377249840827, "protein_b3996": 746.4285124530805, "protein_b3997": -2503.9316290912247, "protein_b3990": 1379.6466370289374, "protein_b3991": 693.0858215416936, "protein_b3992": 1051.7588014596886, "RNA_b3542": 66131.25846859753, "RNA_b3541": 71721.82388391843, "RNA_b4260": 110022.15091666223, "S-ADENMETSYN-CPLX_mod_4:cs_mod_1:ni2": -2065.2149247021234, "CPLX0-235": 2063.9027932334316, "RNA_b4266": 33003.47104339972, "RNA_b4265": 75719.4446378387, "IscU_mod_1:2fe2s_mod_2:fe2": 822.5212259304004, "RpsB_mono": -2087.392173581371, "protein_b1901": 979.9354520612649, "protein_b1900": 1691.1952022259281, "protein_b0677": -1004.4456895579752, "RsmD_mono": -490.273923078078, "protein_b1907": -1045.0432711803362, "ORNCARBAMTRANSFERI-CPLX": -1440.2496655817804, "coa_c": -114.67074614054411, "DIHYDROOROT-CPLX_mod_2:zn2": -850.290757142551, "protein_b0756_Periplasm": 1444.7825864078573, "S-ADENMETSYN-CPLX_mod_4:na1_mod_1:cd2": -2163.504071415085, "URAA-MONOMER": 695.2009683177654, "ABC-27-CPLX": 3489.9420291879214, "mi1p__D_c": -0.0, "RNA_b2746": 34913.93317929275, "DTDPGLUCOSEPP-MONOMER_mod_mg2": 887.2189662025235, "RNA_b0709": 108228.12691665035, "orot_e": -12.46975407020996, "EG10144-MONOMER": 1212.5577762523944, "orot_c": -12.967971270703897, "YIDK-MONOMER": 1055.375446491655, "CPLX0-7760_mod_4fe4s": -1214.251739474019, "orot_p": -12.469739597617458, "generic_tRNA_GCG_ala__L_c": -10.747586022466239, "RNA_b2708": -112144.5174096999, "1agpe161_p": -112.35211758317658, "RNA_b2704": 27221.791848599663, "RNA_b2705": 28727.61913631989, "RNA_b2702": 41267.54246078335, "unmodeled_protein_biomass": -234.8117267977458, "RNA_b2701": 33430.05557565561, "protein_b2103": -1491.0318996445885, "protein_b2104": 774.3125186920947, "HCAMULTI-CPLX": 4136.882051147577, "protein_b3671": -1386.2777167104757, "protein_b3670": 386.198146439133, "protein_b3679": 1057.1266438065368, "RIB5PISOMA-CPLX": -627.4824601439084, "protein_b2198_Inner_Membrane": 91.56521675943767, "PRPPAMIDOTRANS-CPLX_mod_mg2": -7651.20175481622, "TRE6PHYDRO-MONOMER": 1868.2506574213087, "ARGDECARBOXBIO-CPLX_mod_mg2_mod_4:pydx5p": 8823.839414104117, "cdpdodec11eg_c": -236.6054045896542, "RNA_b4289": 73233.23814786808, "RNA_b4288": 70170.14069174106, "RNA_b4287": 56050.93743120236, "protein_b3127_Inner_Membrane": -0.0, "HCAT-MONOMER": -1024.773124583903, "EG12015-MONOMER": 885.4369743619638, "gicolipa_c": 110.70663481892397, "protein_b1363_Inner_Membrane": -1160.3135730891067, "protein_b1291": -6298.26863374323, "methf_c": -146.20877031837003, "protein_b1297": -486.1918566700903, "protein_b1296": 893.3480625037289, "protein_b1298": 773.0404257305102, "protein_b4265_Inner_Membrane": -0.0, "CPLX0-7817_mod_Oxidized": -492.8566664771851, "RNA_b3035": -39406.53897623673, "RNA_b3034": 45671.987472270244, "NITRITREDUCT-CPLX_mod_2fe2s_mod_fad_mod_sheme": 5965.521416273565, "protein_b0353_Inner_Membrane": -1088.5321359441966, "lipid_biomass": -227.65251653412247, "protein_b1126": 1319.045900194245, "protein_b1125": 343.3687305487287, "HISTDEHYD-CPLX_mod_mn2": 3207.6505717860514, "protein_b1123": 1009.4313697301172, "TmcA_mono": -1889.471135778232, "rpL7/12_mod_1:acetyl": -672.8464168296592, "2dr1p_c": -23.94672141936987, "sbt__D_e": -25.674081092958346, "PORPHOBILSYNTH-CPLX_mod_zn2": -3284.2827903919892, "pi_p": -1.4472592502489327e-05, "sbt__D_p": -25.67409556555085, "pi_c": -0.2499608202297325, "CPLX0-7826_mod_mg2": 1426.479402538952, "CPLX0-1341_mod_2:fe2": 5070.707063545936, "protein_b0763_Periplasm": 704.0561426185135, "protein_b3568_Inner_Membrane": 876.1597726157034, "G7921-MONOMER": -113.13878160996107, "GLYOHMETRANS-CPLX": -1694.9225126350746, "2h3oppan_c": -7.727562108565943, "6hmhptpp_c": -90.29945238635452, "BETAGALACTOSID-CPLX_mod_mg2": 14774.813004389704, "protein_b0813_Inner_Membrane": 421.61440086226986, "RNA_b1089": -18819.747428244733, "hemeO_c": -402.06771108810534, "fe3hox_c": -1.2514290671635098, "protein_b0657": -2207.5921152972915, "protein_b0654": 486.68851664424875, "protein_b0655": 1142.1380317819528, "protein_b0652": 702.5610412736997, "RNA_b0368": 62103.76088896495, "protein_b0650": 2003.9687714597017, "protein_b0651": 886.5562659100747, "THI-P-KIN-MONOMER_mod_mg2": 411.034897493464, "RNA_b1773": 27686.777431911476, "ru5p__D_c": -21.19076565026857, "RNA_b1778": 30153.945384777227, "RNA_b1779": 29192.53934683161, "Pnp_trim": -2781.1625383112537, "protein_b3299": 155.3124320606687, "G495-MONOMER": 1379.1791170573808, "EG11591-MONOMER": -235.74348928328078, "ru5p__L_c": -21.19076565026857, "CPLX0-234_mod_mn2": -1560.8166013653167, "ADHE-CPLX_mod_fe2": -63100.632629164254, "RNA_b4152": 28861.760411612075, "glyclt_e": -5.485217211268734, "mqn8_c": -502.75361945621876, "EG10201-MONOMER": -319.468493811467, "CPLX0-7811": -20037.17081889396, "CPLX0-7817": -494.8519956643184, "protein_b0241": -55.75411758184835, "CPLX0-7819": 2763.3468038441756, "protein_b0243": -1735.1491334081243, "protein_b0242": 1425.3760289413613, "RNA_b4119": 98768.60447296304, "RNA_b4111": 41887.262391789176, "RNA_b4115": 41004.64992537229, "RNA_b4117": 66668.55086262764, "CARBPSYN-CPLX_mod_cd2": -2901.904456030396, "ALDOSE1EPIM-MONOMER": 1444.7825864078573, "dhnpt_c": -95.27458638159288, "NUPC-MONOMER": -990.6171453152461, "B0752-MONOMER": -515.6119674700751, "RNA_b4072": 49080.91060506929, "RNA_b4073": 69975.20168247614, "RNA_b4070": 104580.83959196339, "RNA_b4071": 41355.97459600867, "RNA_b4077": 40138.78933525682, "RNA_b4079": 156420.0113213483, "EG50003-MONOMER_mod_pan4p_mod_ocdca": -1197.5918469174885, "2agpg160_c": -116.43397233449548, "RNA_b0914": -138564.58896565344, "S-ADENMETSYN-CPLX_mod_4:na1_mod_1:mn2": -2164.413666363063, "frdp_c": -159.22036607249547, "RNA_b0910": 28408.590066786495, "protein_b0864": -3221.553740166918, "protein_b0861": 329.9217804381601, "RNA_b0918": 14072.879018284642, "protein_b0863": 844.331776909674, "protein_b0862": 457.35884507101565, "2agpg160_p": -116.4344845503456, "PDXY-MONOMER": 744.0400113608717, "BRANCHED-CHAINAMINOTRANSFER-CPLX_mod_6:pydx5p": -32632.888636879867, "protein_b2200_Inner_Membrane": 245.39125694505412, "seln_c": -5.986110895925003, "protein_b3449": -6244.711403699604, "protein_b3447": 2049.8756243200496, "generic_16Sm4Cm1402": -281.7542184662571, "G7167-MONOMER": 932.660589358658, "protein_b4152_Inner_Membrane": 80.39585636045958, "EG10950-MONOMER": 2105.4405889361765, "TNAB-MONOMER": -0.0, "DISULFOXRED-MONOMER": -404.3560357002538, "protein_b3875_Outer_Membrane": -199.86788656876323, "SecA_MONOMER": -2214.1140115665407, "DETHIOBIOTIN-SYN-CPLX_mod_mg2": -8840.781283221642, "COADTRI-CPLX_mod_mg2": -1726.8130649070092, "TufA_mono": 1159.5106457273798, "db4p_c": -22.356702970764346, "pg141_c": -174.19758751155123, "ABC-304-CPLX": 4219.693431393312, "NAD-SYNTH-CPLX_mod_mn2": -731.3644338876967, "RNA_b3936": 2139.5320440288533, "stcoa_c": -209.89198598673883, "NADH-DHI-CPLX_mod_2fe2s_mod_4fe4s_mod_fmn": -9473.809611244587, "RNA_b3930": 67689.14551443404, "pg141_p": -173.4248681189677, "RNA_b3939": 28141.107920224415, "etha_e": -12.252205327742947, "CPLX0-3661": 3163.964103772352, "RNA_b2518": 13283.231529347357, "RNA_b2049": 104519.21040874427, "pg180_c": -217.13042697112448, "etha_c": -12.43630195678595, "RNA_b2045": 46783.89803397043, "RNA_b2512": -44154.751509425834, "RNA_b2041": 78898.2832223907, "RNA_b2040": 65455.00102326903, "RNA_b2515": 30565.6303402997, "RNA_b2514": 36333.914568764805, "protein_b2715": 873.1775126668621, "G7726-MONOMER": 805.6307696249625, "etha_p": -12.252190855150445, "pg180_p": -216.35770757854095, "protein_b0418_Inner_Membrane": 255.5909773375651, "UHPT-MONOMER": 907.4777562749917, "occoa_c": -155.05226799066864, "gagicolipa_c": 84.77693556691618, "protein_b0403": 2059.61127045092, "protein_b0401": -3223.4802760632824, "protein_b3566_Periplasm": 1163.1667662043578, "protein_b0406": -1102.6931771325421, "protein_b0405": -467.0686123703068, "protein_b0404": 607.2221835168544, "protein_b0409": 769.1649865063888, "protein_b0408": -2572.6821192129473, "aacald_c": -0.0, "poaac_c": 0.2501420880120936, "Def_mono_mod_1:fe2": -1537.7910597932607, "CPLX0-7643_mod_mg2": -3009.428065000665, "Ser_RS_dim_mod_mg2": -818.9168220114863, "2ommbl_c": -516.8343751442711, "AIRS-CPLX_mod_k_mod_mg2": -842.1807728739748, "FOCB-MONOMER": -18499.343098067795, "murein4px4p4p_p": -479.6311767206811, "RNA_b2243": 86898.36303152326, "YHAU-MONOMER": -0.0, "SUCCORNTRANSAM-CPLX_mod_pydx5p": -14317.987130679592, "MnmC_mono_mod_fad": -538.7828344388496, "23ccmp_e": -37.679160469032205, "dpm_c": -0.00014136333633389445, "23ccmp_p": -37.6791459964397, "pacald_p": -30.15750359337736, "YdaO_dim_mod_4fe4s": -436.970472343576, "RNA_b1344": 28770.12116789872, "CPLX-164": -6381.9315597619125, "pacald_e": -30.157518065969864, "CPLX-167": -1396.1713800840441, "pacald_c": -30.40704200412877, "CPLX-166": -904.1331017997557, "n2o_p": -0.0, "n2o_c": -0.0, "n2o_e": -0.0, "RpsM_mono": 446.1004784859389, "uamr_c": -83.84379099292154, "PGMI-MONOMER_mod_mn2": -0.0, "protein_b4407": 255.87802753005164, "protein_b4154": -2724.1907670825603, "protein_b4151": 116.96757893220678, "protein_b1922": -2167.5032022709556, "protein_b4153": 720.6272857362826, "protein_b4152": 82.34010124038167, "protein_b0826": -1960.465353334468, "protein_b0828": 1020.1622362447323, "protein_b0805_Outer_Membrane": 207.3337143819575, "phe__L_e": -42.57536472074966, "phe__L_c": -42.82546199625376, "2agpe140_c": -99.42152436155386, "EG12455-MONOMER": 724.8833461429413, "DCYSDESULF-CPLX_mod_pydx5p": 1863.7938173359237, "G6782-MONOMER": -7696.438335948802, "2agpe140_p": -99.42203657740399, "ADENYLYLSULFKIN-CPLX_mod_cd2": -7083.336912537302, "TREHALOSE6PSYN-MONOMER": 1515.0990922983121, "2hdecg3p_c": -101.8433427284751, "EG10534-MONOMER_mod_mg2": 2038.4721590745173, "murein4p3p_p": -308.0357882092739, "3ohdcoa_c": -195.43517514762115, "protein_b2251": -138.56617621736254, "2hdecg3p_p": -101.84385494432522, "protein_b0462_Inner_Membrane": 2846.9320103767436, "pser__L_c": -10.970316667825038, "hmgth_c": -50.98302679390491, "apg180_c": -310.17053517084486, "4crsol_c": -0.0, "pser__L_p": -10.473619548661251, "protein_b0158_Periplasm": 844.7103474679499, "PHOSPHOGLUCMUT-MONOMER_mod_mg2": -1397.9180498343708, "EG50003-MONOMER_mod_pan4p_mod_ddca": -1167.9188657864875, "g3pe_e": -27.21055799869341, "dc2coa_c": -164.27529176510131, "g3pe_c": -27.390000395062035, "RNA_b0766": 59738.66227765182, "RNA_b0767": 30604.319498096032, "RNA_b0764": 50463.02662702922, "RNA_b0765": -30544.48521228453, "RNA_b0763": 56257.92302988353, "protein_b0386": -477.7231767357256, "g3pe_p": -27.210543526100906, "protein_b0381": -245.9032900366463, "protein_b1102_Outer_Membrane": 2975.784643619802, "protein_b0383": 1721.385850050119, "protein_b0388": 560.5578805984243, "CPLX0-7633_mod_zn2": 2.273495253061729e-27, "dcamp_c": -56.30579350114487, "protein_b3380": -6856.505727106135, "protein_b3385": 799.8411383713475, "protein_b3384": 1076.5222737266367, "protein_b3386": -3.916425031614694e-24, "protein_b3389": -7260.206034704101, "RNA_b2724": 44770.76958906185, "RNA_b2720": 39642.38541282549, "RNA_b2721": 124864.97278580775, "RNA_b2722": 67663.36921608775, "RNA_b2723": 133544.23295037937, "mptamp_c": -137.7306694590751, "RNA_b0583": 45199.79540568218, "RNA_b0586": 861.2193684771494, "aps_c": -46.59252370270742, "RNA_b0584": 162931.88119682926, "RNA_b0585": 82061.1110792873, "pgp120_c": -160.8160732444959, "RNA_b0588": 59370.781292122316, "RNA_b0589": 72675.23006639791, "glu__D_c": -18.222158703924865, "generic_tRNA_AGA_arg__L_c": 0.1220427406545456, "CPLX0-7": -306.63748228816286, "protein_b2388": 844.8522588778258, "pppi_c": -1.2503668809289106, "protein_b0895": 710.0182740127199, "dha_e": -11.964767104914355, "G7502-MONOMER_mod_zn2": -4369.505288797343, "dha_c": -11.964893995658185, "GLYCOPHOSPHORYL-CPLX_mod_pydx5p": 5482.067900896792, "RNA_b3231": -7372.269502655788, "RNA_b3230": 28677.94980337263, "RNA_b3236": 26957.418372365602, "RNA_b3583": 27945.751053690412, "dha_p": -11.964752632321852, "RNA_b3581": 48312.941976174, "RNA_b3580": 109337.80538446397, "RNA_b2183": 21398.528883624578, "RNA_b2185": 8804.875134993956, "fald_e": -3.1160961414000616, "fald_c": -3.1160816688075594, "protein_b0336_Inner_Membrane": 865.6160091576851, "G6718-MONOMER": 1354.008356438496, "fald_p": -3.1160816688075594, "protein_b3258_Inner_Membrane": 942.5486229790928, "Nmtrp_c": -57.90032956135818, "fecrm_e": -0.0, "fecrm_c": -1.2514290671635098, "RNA_b3057": 23185.321488039674, "protein_b3128": 1655.8480606347377, "RNA_b3052": 104258.38291894784, "protein_b3125": -1101.9801461343598, "S-ADENMETSYN-CPLX_mod_4:k_mod_1:mg2": -2158.214698847201, "gdptp_c": -46.135978533119356, "protein_b3654": -809.4642512586903, "RNA_b3059": 18961.183671633215, "GLUCOSAMINE-6-P-DEAMIN-CPLX": 4729.487613441552, "protein_b3651": 742.0393763844755, "fecrm_p": -0.2490067699300959, "CPLX0-2081": -2283.7536071201807, "protein_b2528": 400.7057976969985, "protein_b2529": 423.3595334443552, "protein_b2526": -1875.2462915015424, "protein_b2527": 622.0304795524008, "ni2_e": -0.0, "ni2_c": 0.2485791017962267, "protein_b2523": 1436.1221795206561, "protein_b2521": 831.174279096659, "protein_b1319_Outer_Membrane": -174.36005125222547, "protein_b0463_Inner_Membrane": -0.0, "generic_tRNA_CCG_pro__L_c": 0.12170178518038104, "ni2_p": 1.4472592502489327e-05, "protein_b0053_Periplasm": -4369.023233113561, "glucys_c": -40.510815074182766, "3hdcoa_c": -164.27470408854867, "protein_b2701_Outer_Membrane": -275.5843632165668, "USHA-MONOMER_mod_cobalt2": 1834.1265576293285, "RNA_b1054": 23006.547529549636, "RNA_b2987": 44646.31705282061, "protein_b3415_Inner_Membrane": -1.974936756923756e-31, "protein_b0674": -623.4934144688607, "DEOD-CPLX": -4484.49549548821, "G7732-MONOMER": -6856.505727106135, "RNA_b1759": 29685.872527249005, "MENF-CPLX_mod_mg2": -2567.3191666915527, "protein_b0678": 788.247935573592, "RNA_b2458": 42131.74680836804, "protein_b1590_Inner_Membrane": 495.6598504412767, "2ddecg3p_p": -79.89410838547155, "acolipa_e": -0.0, "RNA_b0417": 48578.822728798674, "2ddecg3p_c": -79.89359616962145, "GLY3KIN-MONOMER_mod_fe2": 1136.2615826709725, "GMP-REDUCT-CPLX": -1272.8297259465664, "THREDEHYDCAT-CPLX_mod_pydx5p": 4415.830513002766, "protein_b0529": -541.7496034581325, "ABC-15-CPLX": 4041.2280251743664, "protein_b3917_Periplasm": -328.11424016410007, "protein_b3265_Inner_Membrane": -0.0, "bmoco_c": -181.21343508263064, "pran_c": -56.97126685197062, "LalaDgluMdap_e": -61.29888380564348, "RNAP54-CPLX": 11459.381146874162, "galt1p_c": -26.924189222702203, "LalaDgluMdap_c": -62.30004841561864, "EG50003-MONOMER_mod_pan4p_mod_tddec2e": -1167.4283193254714, "nac_e": -30.901397542265222, "nac_c": -30.90152443300905, "protein_b0261": -2294.440747518545, "protein_b0260": 726.8825948819023, "prlp_c": -69.81769412117995, "nac_p": -30.90138306967272, "RNA_b4139": 38005.748914228214, "RNA_b4138": 95416.73692695748, "RNA_b4136": 26540.784627674853, "RNA_b4134": 2330.4129671634505, "RNA_b4132": 34346.53846549024, "RNA_b4131": 66166.62708717628, "RNA_b4130": 106569.6687304055, "S-ADENMETSYN-CPLX_mod_4:tl_mod_1:cd2": -1999.319908341206, "protein_b0430_Inner_Membrane": 315.5898716272665, "protein_b0842_Inner_Membrane": -1111.3366395850085, "RNA_b4053": 27759.0177471929, "RNA_b4054": 33933.64414153095, "RNA_b4055": 52087.04569082344, "cdpdtdec7eg_c": -197.163301051623, "protein_b4367": -391.20228072038884, "protein_b0849": -69.09794776339324, "protein_b0842": -1110.1360413337322, "protein_b0841": -549.7851199700776, "protein_b3460": 1144.2692898995683, "protein_b3461": -321.1740462741189, "protein_b3464": -3070.806247727592, "protein_b3465": -490.273923078078, "protein_b3469": -935.9968132410667, "RNA_b2341": 49322.903875552496, "feenter_p": -0.24892431101053658, "feenter_e": -0.0, "feenter_c": -1.2487897758813187, "protein_b2392_Inner_Membrane": -1028.3606486560548, "TatBC_octa": -19078.591030366253, "CPLX0-242": 714.8114876606882, "CPLX0-241": -0.0, "protein_b0723": -2099.005290163627, "25aics_c": -52.43196635848869, "CPLX-163": -889.7551288268788, "EG12438-MONOMER": 852.2742553942832, "RNA_b1397": 87689.41300440406, "protein_b0726": 3309.206735948057, "CPLX0-7617_mod_1:2fe2s": -146.84792654431783, "CPLX0-1401_mod_pydx5p": 2610.9103925587283, "protein_b0727": 1361.6992087185504, "protein_b0724": 842.5157230593862, "h2s_e": -0.0, "h2s_c": -11.836244318273641, "allul6p_c": -25.173958009941604, "RNA_b0241": 29996.216083595238, "RNA_b0932": 190657.58234152923, "RNA_b0931": 87900.6222472817, "RNA_b0242": 80502.40514981955, "RNA_b0937": -138749.05334225073, "h2s_p": 1.4472592502489327e-05, "RNA_b0935": 83605.96260930567, "2agpe160_p": -113.72723968091526, "RNA_b3918": 20426.32140629025, "RNA_b3919": 22964.623567385293, "slnt_p": -1.4472592502489327e-05, "RNA_b3915": 65832.5747882072, "RNA_b3916": 28269.036390473888, "SARCOX-MONOMER_mod_fad": 1305.6119670288997, "slnt_c": -0.2510037730162644, "slnt_e": -0.0, "RNA_b2066": 46758.99341972358, "RNA_b2065": 42439.00875443171, "manglyc_e": -33.40139102929411, "3hocoa_c": -153.30656254959115, "LysII_RS_dim_mod_6:mg2": -1226.0977955461497, "protein_b2738": 7.861770732073917e-28, "manglyc_p": -33.40137655670161, "protein_b0469": -358.01407028125664, "protein_b1486_Inner_Membrane": 732.5784444704509, "protein_b0462": 2848.473487836877, "GALPMUT-MONOMER_mod_fad": 1042.7498817731425, "apg181_c": -304.9344312885318, "HOMSUCTRAN-CPLX": -664.5163340602626, "peptidoglycan_biomass": -227.65251653412247, "NANK-MONOMER": 973.7265403202156, "acmum_e": -42.85771210194869, "CORA-MONOMER": -767.3621956553169, "MALIC-NADP-CPLX_mod_mn2": -6178.413781729643, "acmum_p": -42.85772657454119, "EG10124-MONOMER_mod_bmocogdp": 2627.1838266544855, "protein_b0592_Periplasm": 1092.1462564787366, "ERYTHRON4PDEHYDROG-MONOMER": -4059.302779954446, "generic_tRNA_CCU_pro__L_c": 0.12170178518038104, "glyclt_p": -5.485202738676231, "no_p": -1.4472592502489327e-05, "ttdcap_c": -74.03591542593084, "pe161_p": -197.4956255711442, "protein_b3161": -1085.3165025819503, "no_c": -1.4472592502489327e-05, "protein_b2170_Inner_Membrane": 701.2315923815323, "RsmF_mono": -482.0241909669646, "RNA_b1325": 27264.586258825886, "RNA_b1326": 11445.472201488708, "RNA_b1329": 49673.11386697221, "EG50003-MONOMER": -1032.7626394428255, "protein_b4070_Periplasm": 1401.8451248083795, "protein_b3709_Inner_Membrane": -0.0, "CPLX0-222": 9421.1121190233, "protein_b3739_Inner_Membrane": -406.0760998643903, "fe2_c": -0.0007012531717802093, "fe2_e": -0.0, "protein_b1857_Periplasm": -463.2195121181619, "fe2_p": -1.4472592502489327e-05, "protein_b4171": -6330.713376322475, "G6260-MONOMER": 2544.3117654002685, "RNA_b3708": -4934.484655768253, "protein_b1415": -737.5702249637568, "ocdcea_p": -91.47597108241456, "RNA_b3114": 167342.63827227367, "protein_b1486": 734.4309917569788, "protein_b4262_Inner_Membrane": 928.1043763796874, "protein_b4289": 694.7897373345311, "protein_b4288": 601.2489221751273, "protein_b4077_Inner_Membrane": -994.3006882322683, "betald_c": 1.4970885961212343, "protein_b2957_Periplasm": -187.5109291308202, "protein_b4287": 999.7114777484833, "EG11350-MONOMER": 900.1613922981775, "dad__2_p": -45.09201026034555, "ddca_e": -64.94001723050567, "protein_b0752_Inner_Membrane": -515.6119674700751, "GLYOXII-MONOMER_mod_zn2": 840.8294070767654, "dad__2_c": -45.34104375668949, "dad__2_e": -45.09235829042315, "YjbC_mono": -112.69389775901682, "RNA_b0032": 35138.33734588138, "RNA_b0033": 97474.32948362254, "EG10943-MONOMER_mod_mg2": -3312.5235472831428, "2ddglcn_c": -21.43606539209271, "RNA_b0036": 35562.604092692556, "2ddglcn_e": -21.18668281727014, "CPLX0-1221_mod_mg2": 1123.8672006047962, "RNA_b0743": 1941.9934968143991, "RNA_b0038": 54458.53151888981, "RNA_b0748": 2326.3932635982314, "RNA_b0749": 2326.3932635982314, "2ddglcn_p": -21.186668344677635, "protein_b3829": -1028.1662790496543, "CPLX0-7426_mod_mg2": -583.3156115862839, "Phe_RS_tetra_mod_mg2": -3142.2522595507694, "EG12285-MONOMER": 695.6920871014665, "DXPREDISOM-CPLX_mod_mn2": -694.5310781650986, "EG10374-MONOMER": 2004.0051209133399, "THIG-MONOMER": 693.0858215416936, "protein_b1592_Inner_Membrane": 936.7601394277278, "S-ADENMETSYN-CPLX_mod_4:na1_mod_1:zn2": -2162.0299280174077, "quln_c": -31.886335300582605, "PYRUVATEDEH-CPLX_mod_mg2_mod_fad_mod_thmpp_mod_lipo": -64751.3732005084, "RNA_b3212": 12624.711291942902, "S-ADENMETSYN-CPLX_mod_4:nh4_mod_1:cd2": -2169.0074533081697, "1agpg180_p": -123.13678102159012, "murein4px4p_p": -319.7541373949887, "CHORISMUTPREPHENDEHYDRAT-CPLX": -1239.451054950574, "protein_b2587_Inner_Membrane": -969.9346225454102, "protein_b1250": -949.8238959593936, "protein_b1252": -422.97931255818776, "RNA_b3073": 40923.943545120426, "HISTCYCLOPRATPPHOS": 755.7959017877163, "protein_b2257_Inner_Membrane": 900.3648835899263, "protein_b2277_Inner_Membrane": 656.438773033597, "protein_b2507": 1514.492382080766, "protein_b2500": -1.2382818381582547e-27, "protein_b2501": -119.04782255434155, "protein_b2502": -950.1707687654573, "protein_b0411_Outer_Membrane": -418.9106353990722, "protein_b2508": -2778.31148264979, "B0709-MONOMER": 882.088548941447, "HOMOCYSMETB12-MONOMER_mod_zn2_mod_cbl1": -885.4135337664707, "IscU_mod_1:fe2": 846.7185416868812, "6pgl_c": -23.18482653056161, "acgam_p": -31.644393825226352, "rephaccoa_c": -147.32636443633126, "lald__D_c": 1.7447656606678728, "CPLX-63": 3598.5596829472665, "dhap_c": -13.214600727186918, "PUTA-CPLX_mod_fad": -2080.9272064208403, "lald__L_c": -11.964049759312616, "RNA_b1519": 55459.9017404969, "6pgc_c": -23.434296363928624, "sucsal_c": -15.955212427352826, "protein_b1602_Inner_Membrane": 996.5295355313758, "RNA_b2308": 50134.98970365705, "RNA_b2309": 56949.62434134472, "RNA_b2303": 13268.618730813378, "RNA_b2306": -74635.78230546879, "RNA_b2307": 52531.921917261716, "Gly_RS_tetra": -2577.9808349316745, "2tdec7eg3p_c": -86.70949764462785, "protein_b3930_Inner_Membrane": 694.8044480491427, "RimM_mono": 643.6580825015031, "protein_b0612": 657.7041396873044, "protein_b0613": 965.2333201385048, "protein_b0616": 1145.0596904695603, "protein_b0617": 415.1321354870982, "protein_b0615": -5414.685264426082, "DHPDIOXYGEN-CPLX_mod_fe2": 3976.143225833687, "ribosome": 292231.2741599601, "TRANSALDOLB-CPLX": -1068.05678787799, "G7814-MONOMER": -199.86788656876323, "GLYOCARBOLIG-CPLX_mod_mg2_mod_thmpp_mod_fad": 3128.7688292528296, "DTDPGLUCDEHYDRAT-CPLX_mod_nad": 2416.772273195943, "RNA_b1521": 42965.56585184753, "RNA_b2402": 2323.5655636728343, "HISTPHOSTRANS-CPLX_mod_pydx5p": 2311.029667860125, "RNA_b1835": 44246.249690528944, "CPLX0-7629": 1215.819686937805, "G6700-MONOMER": -20.309323343475292, "ghb_c": -17.699963615428196, "RNA_b4485": 109869.29965607211, "RNA_b1524": 67446.04704328306, "RNA_b4481": 78721.22810172933, "EG11671-MONOMER": -0.0, "tagdp__D_c": -26.429817424351842, "1agpg181_p": -121.39141306081912, "IscU_mod_1:2fe2s_mod_1:2fe1s": 810.423519332384, "RNA_b3643": 49912.149337888775, "RNA_b4154": -13370.947048769325, "RNA_b4151": 26321.68198797956, "RNA_b4153": 53614.05393042213, "protein_b0019_Inner_Membrane": 607.9098434689025, "sucr_p": -47.85947585222806, "MALSYNG-MONOMER_mod_mg2": -2455.8720094105015, "sucr_e": -47.85949032482056, "protein_b3126": 819.7499010785447, "generic_16s_rRNAs": 111788.89135446405, "pa120_p": -144.83272821022186, "EG50003-MONOMER_mod_pan4p_mod_3hdec": -1156.4597119057064, "RNA_b2741": 29815.95523975878, "pa120_c": -143.8539858762757, "RNA_b4039": -24788.31781851128, "RNA_b4036": -59627.741186585365, "RNA_b2210": 50616.213392561345, "RNA_b4034": 86579.30156426923, "RNA_b4035": 81329.22057079458, "RNA_b4032": 65257.89073965437, "RNA_b4033": 112897.62661874543, "RNA_b2747": 1728.1347509440723, "Tyr_RS_dim": -3354.678262687415, "G6523-MONOMER_G6518-MONOMER_mod_fmn": 1832.8140292515927, "protein_b0810_Inner_Membrane": 311.7722832706257, "RNAP32-CPLX": 11267.441275020137, "cbasp_c": -14.214667396695079, "RNA_b3344": 26312.06666051006, "protein_b0177_Outer_Membrane": -226.5818006958303, "PD04413_mod_ni2": 1247.719090069367, "dtdpglu_c": -72.73166927279847, "protein_b0822": -285.44169643199393, "protein_b0825": -373.51470939813134, "protein_b0827": 1448.9242932118243, "op4en_c": -18.692878079818833, "protein_b0829": 2007.6724895093228, "RNA_b3617": 49223.67995975151, "DCTA-MONOMER": 849.475761787175, "RNA_b3340": 153945.37569836262, "imp_p": -40.84286039892083, "RNA_b0480": 119859.33829374629, "RNA_b0485": 68011.060174809, "RNA_b0484": 182244.26161448486, "protein_b2810": 1290.15740530427, "protein_b2811": 432.70358152354623, "generic_tRNA_UAU_tyr__L_c": 0.1083462806173622, "RNA_b0172": 17195.810547659643, "imp_e": -40.84287487151333, "EG10456-MONOMER_mod_fad_mod_pheme": 1124.8478257715692, "anhm4p_c": -116.87327119678265, "protein_b0085": 1589.292633997086, "RNA_b0261": -30470.43342713497, "RNA_b0260": 102540.7469696057, "LTAA-CPLX_mod_pydx5p": -9257.524758267842, "PRPPSYN-MONOMER_mod_mn2_mod_pi": -2.4743066245971472e-29, "hx2coa_c": -142.3390086871863, "generic_23s_rRNAs": 210315.33199415472, "protein_b2813_lipoprotein_Outer_Membrane": -277.50165896127385, "EIISGA": -2021.4370404444448, "RNA_b0432": 69155.14276122229, "protein_b1252_Inner_Membrane": -424.87617303578173, "protein_b2751": 1824.8388933000294, "protein_b2750": -3548.3762956702167, "protein_b2752": 898.4521715286402, "ACYLCOASYN-CPLX_mod_mg2": -1453.754931611125, "CPLX0-225": 5290.312863245959, "CPLX0-224": -10559.242871138926, "CPLX0-221": 12147.402437290955, "RNA_b0433": 45157.85794114198, "protein_b0446": -319.04193693197504, "protein_b0444": -240.04243951205584, "DXPREDISOM-CPLX_mod_cobalt2": -693.6214832171206, "3c2hmp_c": -28.409086118318207, "GAPDH-A-CPLX": -1372.844485320284, "chtbs6p_c": -76.15132138729307, "hacolipa_e": -86.89027010591882, "protein_b0463": 11.842235487909841, "acgam6p_c": -32.89454514954501, "no_e": -0.0, "MALDEXPHOSPHORYL-CPLX_mod_pydx5p": -5.625936283928523e-33, "G7800-MONOMER": 1113.8903081942547, "protein_b1069": -1312.298052078079, "protein_b1064": -145.56947935305286, "protein_b1062": -440.0352007720841, "EG10122-MONOMER": -332.7511353744758, "n8aspmd_c": -7.476508724028101, "protein_b3936": -152.32427543014916, "protein_b0621_Inner_Membrane": 742.2916539666579, "protein_b3930": 696.6710351585826, "G6849-MONOMER": 411.5365252229312, "protein_b3939": -517.7898384935387, "EG50003-MONOMER_mod_pan4p_mod_mal": -1112.3296698347788}
