# Supplementary material for: COBRAme: A computational framework for genome-scale models of metabolism and gene expression
Source: PLoS Comput Biol. 2018 Jul 5;14(7):e1006302. doi: 10.1371/journal.pcbi.1006302 (PMC6049947; doi:10.1371/journal.pcbi.1006302)
Supplement: S3 File — All results outlined in the manuscript can be reproduced by following the instructions in the README. A JSON version of iJL1678b-ME is also contained in this file. Alternatively, these scripts can be found at https://github.com/coltonlloyd/cobrame_supplement. (ZIP) [file pcbi.1006302.s003.zip › S3_File/Figure_S1_shadow_prices/glucose_sweep/01.526_glucose_dual.json]

{"RpoS_mono": -134.85257192471573, "TDK-MONOMER": -107.67438809173991, "protein_b2324": -567.1772316864165, "protein_b1479": -441.7994645440542, "protein_b1478": -267.782678046962, "csn_p": -14.71640760006387, "protein_b1216_Inner_Membrane": -756.9163414661031, "2ahbut_c": -27.680071699039352, "protein_b1473": -790.1851582973522, "protein_b1475": 597.8132759079333, "protein_b1474": -2346.000036177449, "protein_b4117": -647.9561377038852, "protein_b1476": -71.96944218574446, "Rnd_mono_mod_5:mg2": -539.242266899981, "RNA_b1308": 9553.701074217282, "RNA_b1651": 29431.010948067295, "RNA_b1302": 91747.48296979925, "RNA_b1301": 92944.5986439921, "RNA_b1652": -179314.20836043032, "RNA_b1654": 8020.672442537967, "RNA_b1656": 42208.790035979284, "apg161_c": -284.34496179913367, "xtsn_e": -38.155992495824115, "xtsn_c": -38.406182589263075, "protein_b3451_Inner_Membrane": 40.93468417855674, "GARTRANSFORMYL2-MONOMER_mod_mg2": -339.89808864208834, "NANT-MONOMER": 410.4399992418241, "xtsn_p": -38.156011637397974, "protein_b4119": 780.8810838582657, "ala__B_p": -12.205654105831188, "protein_b0692_Inner_Membrane": -0.0, "ala__B_e": -12.20567324740505, "ala__B_c": -12.456221214689664, "dmso_c": -1.9141573861154578e-05, "dmso_e": -0.0, "ASL-MONOMER": -1196.5177415094997, "dmso_p": -1.9141573861154578e-05, "RNA_b0019": 84635.53737856666, "protein_b4036_Outer_Membrane": -2612.1826071465985, "protein_b0888": -184.7833793297343, "RNA_b0014": 138441.75491500477, "RNA_b0015": -50430.5054916743, "uamag_c": -116.2466542631698, "protein_b0785": 244.5384089216137, "ump_c": -35.89126761569638, "EG50003-MONOMER_mod_pan4p": -996.7912425765821, "ump_e": -35.39560350840522, "protein_b4115": -932.0984169820836, "ump_p": -35.395584366831365, "CARNDEHYDRA-CPLX": -0.0, "ADENYLATECYC-MONOMER_mod_mg2": 1914.4170561097899, "glcur1p_p": -20.171586135493094, "protein_b3714_Inner_Membrane": -949.2746104418949, "gua_e": -21.63714236936836, "glcur1p_e": -20.171605277066956, "SORB6PDEHYDROG-CPLX": -4.382693011455736e-27, "DTDPDEHYRHAMREDUCT-MONOMER": 383.786696951123, "3mop_c": -29.667993268313914, "RNA_degradosome": -7857.372651248275, "RNA_b3278": 111061.18662710521, "RNA_b3275": 208937.6494082052, "RNA_b3274": 8682.636277556268, "RNA_b3277": 5565.148397278784, "RNA_b3276": -192780.9465946447, "no2_p": -0.49648698176974054, "RNA_b3273": -2848.952807899299, "RNA_b3272": 8682.636277556268, "protein_b3345": -1515.6081433519544, "protein_b3344": 176.67310548024722, "protein_b3341": -4062.008370866041, "protein_b3340": 1188.1145357527275, "protein_b3343": 247.74481327333615, "protein_b3342": 369.38834405043076, "no2_e": -0.49650612334360167, "hkndd_c": -31.878258792200647, "CPLX0-3976_edit": 808.2715144259917, "no2_c": -0.7457295784579566, "2mecdp_c": -54.43139959981351, "protein_b2155_Outer_Membrane": 2037.8622408570343, "lipa_p": 1.0005325570866608, "protein_b1270": -830.5338193629148, "protein_b1277": -201.74981597589618, "protein_b1276": -595.0676267601331, "lipa_e": -0.0, "protein_b1278": -671.0557399768113, "lipa_c": 2.0052886767877287, "RNA_b3091": 107590.5539348434, "RNA_b3093": 98900.60510980296, "RNA_b3092": -24495.93211487653, "protein_b0365_Periplasm": 562.8042564419648, "ABC-19-CPLX": -2864.0128421800096, "ANGLYC3PDEHYDROG-CPLX_mod_fmn": -872.0343986367142, "RED-THIOREDOXIN-MONOMER": -225.59206582368967, "protein_b3691": 227.05100083520932, "protein_b3165": -141.3057059919776, "protein_b3164": -865.6480565170496, "protein_b3167": 281.6756980903007, "protein_b3166": -307.06718996268495, "protein_b3169": 1052.9338919648872, "protein_b3168": -2088.8330359039055, "alaala_c": -23.912739917499607, "MiaA_dim_mod_2:mg2": -9233.89509389274, "protein_b1189": -450.2889815932343, "protein_b2563": 129.0841131437387, "h2o2_p": -0.0, "protein_b2566": 577.1877273892773, "protein_b2567": -1105.6995821280634, "protein_b2564": -715.030833468416, "protein_b1185": -528.2968970635197, "protein_b1186": -1287.4436068559767, "h2o2_c": -1.7426894071072159, "h2o2_e": -0.0, "RNA_b3893": 65302.77874839817, "RNA_b3892": 46156.512088100186, "RNA_b3894": -11538.334153254422, "EG11597-MONOMER_mod_cosh": 94.82934474489942, "ABC-46-CPLX": 2793.047521692318, "protein_b2682_Inner_Membrane": -886.487208542317, "GSP-CPLX": 2510.567330556293, "ttdca_p": -72.12496906910619, "ttdca_e": -72.12599959680904, "ttdca_c": -72.22092050973518, "RNA_b1822": 24498.069785952746, "protein_b0583": 244.59723360981647, "protein_b0586": -4195.909214862734, "protein_b0584": 2313.5289921642016, "RNA_b1533": 26986.573540254612, "protein_b0588": 533.9352450961737, "protein_b0589": 302.0227151751574, "RNA_b1539": 21527.636409098344, "RNA_b2320": -78094.2162007794, "RNA_b2323": 35491.01757951147, "RNA_b2324": 60629.19690834474, "RNA_b2328": 59877.350077707044, "CARDIOLIPSYN-MONOMER": -1236.9925426793477, "tre_p": -49.81638265940985, "CPLX0-2141": 812.1944067271745, "protein_b0639": -5005.664269601897, "tre_e": -49.81636351783598, "protein_b0630": -231.3357892284281, "CPLX0-7428": 7207.782695805656, "protein_b0632": -295.05368888047485, "protein_b0635": 1386.311538115791, "EG50003-MONOMER_mod_pan4p_mod_3odec": -1047.6234196893963, "RNA_b1590": 62093.11350378994, "3php_c": -8.968820251054183, "pa180_c": -201.47729424002966, "DIHYDROPTERIREDUCT-CPLX_mod_fad": 969.6324204879886, "4ahmmp_c": -31.68899317533012, "protein_b2987": -1058.6830575136953, "protein_b2988": 1255.2836652781466, "2odecg3p_c": -108.08444524454418, "2dmmql8_c": -512.367520203536, "CPLX0-7641": -843.1011606468927, "CPLX0-7643": -2963.893457792496, "CPLX0-7642": -2332.071557549183, "2odecg3p_p": -108.08472759359333, "RNA_b2967": 2294.703550544304, "protein_b0484_Inner_Membrane": 1533.0674319892046, "protein_b3287": -1153.0991280383978, "RNA_b2963": 14439.194404921833, "MALTACETYLTRAN-CPLX": -220.28173381976183, "ppal_p": -12.955621273610115, "protein_b3057_Inner_Membrane": -837.723534637757, "IscU_mod_2:fe2": 530.9126862948254, "FUMARASE-C": -335.83747138659453, "acmalt_c": -56.292463827575546, "RNA_b4171": -151862.89706913548, "RNA_b4177": 38338.04254144029, "EG11911-MONOMER": 613.3698326342262, "protein_b1866": -820.3555347476547, "protein_b1865": -1604.800965745351, "EG11905-MONOMER": -3531.634090814362, "RNA_b1264": 113577.04946370509, "Rho_hexa_mod_3:mg2": -3949.0996636452614, "minohp_p": -0.0012987837807394496, "nh4_p": -1.9141573861154578e-05, "RNA_b4014": -91827.24139949089, "RNA_b4015": 94454.38682683412, "RNA_b4010": 8682.636277556268, "MHPHYDROXY-MONOMER": 1191.0196889581598, "RNA_b4013": 26215.4693494167, "CPLX0-1721": -9890.860572495933, "nh4_e": -0.0, "nh4_c": -1.9141573861154578e-05, "minohp_e": -0.0010817578131996873, "protein_b4322": 640.7491259133849, "protein_b4323": 3.4229613416116245e-27, "ISOCIT-LYASE_mod_mg2": 3176.807968425339, "protein_b4321": -1296.178419147891, "DIHYDROOROTOX-MONOMER": -279.06216168844037, "protein_b2836_Inner_Membrane": -2230.74789204769, "RNA_b4031": 107197.94932211823, "EG12713-MONOMER": -792.0018985011258, "tre6p_c": -51.06697441878996, "RNA_b0463": -100979.85068404587, "5aop_c": -31.81661616236056, "RNA_b0469": 12482.383098360453, "generic_tRNA_CGA_arg__L_c": 0.3300261864090845, "7KAPSYN-CPLX": 1832.9428624508605, "NUCLEOSIDE-DIP-KIN-CPLX_mod_mg2": -757.6340871425919, "FORMATEDEHYDROGN-CPLX_mod_bmocogdp": -5645.283083019229, "YmfC_mono": 611.9926550159175, "protein_b3751_Periplasm": 637.8699894321257, "LysII_RS_dim_mod_lys__L": -1211.5115051830783, "murein5p4p_p": -330.96062601958556, "RNA_b0205": 8682.636277556268, "RNA_b0204": 208926.7936273736, "RNA_b0207": 58093.30277053594, "RNA_b0206": 2318.9768968547573, "RNA_b0201": 111061.18662710521, "RNA_b0200": 41526.255007824155, "RNA_b0203": -192798.7439368101, "RNA_b0202": 5565.148397278784, "protein_b0807": -162.15218638295732, "XASA-MONOMER": -314.8610489861762, "protein_b0805": 383.0268625775672, "RNA_b3736": 33982.488246646324, "RNA_b4006": 60482.82735133121, "protein_b3578": 62.281619751447145, "protein_b3579": 716.9046312269819, "protein_b3577": 101.11373270651735, "protein_b3575": 826.9953716874974, "protein_b3572": -691.8467069973584, "protein_b3571": 1796.5421453787621, "cisGroES_hepta": -996.7959867537916, "TrmU_mono": -233.3134537544332, "protein_b1603_Inner_Membrane": -2350.828448334988, "S-ADENMETSYN-CPLX_mod_4:tl_mod_1:zn2": -1785.7708013510858, "fecrm__un_c": 0.49891924531151177, "prosthetic_group_biomass": -226.17058205503614, "protein_b2779": -649.9939673969518, "CPLX0-201": -4529.557806787987, "YecP_mono": -1577.4120843406818, "5fthf_c": -153.5498615019093, "generic_Dus": -302.994752234791, "YheLMN_cplx": -2182.380449196742, "YDGEF-CPLX": 15.229385179132041, "EG11339-MONOMER": -7131.450395057896, "hxan_e": -20.152011308508754, "G6954-MONOMER_mod_mg2": 215.79632921593, "hxan_c": -20.152209192902433, "hxan_p": -20.151992166934892, "spmd_c": 0.2492370606092511, "spmd_e": -0.0, "protein_b3370_Inner_Membrane": 266.2758274687226, "spmd_p": 1.9141573861154578e-05, "lac__L_e": -10.210925064136452, "protein_b4031_Inner_Membrane": 409.26478033940845, "protein_b3918": -259.24238021824823, "protein_b3919": -549.5485306166676, "dcmp_c": -39.89824645193848, "protein_b3915": -419.73827253999843, "protein_b3916": -348.54106186376436, "protein_b3917": -305.0534872719136, "dcmp_e": -39.40088242474846, "generic_Tuf": 683.5315099875486, "EG12310-MONOMER": 921.6021018146455, "dcmp_p": -39.4008632831746, "RNA_b1493": -12581.26604787546, "RNA_b1492": 91679.88326747534, "5apru_c": -50.797298899683845, "gua_p": -21.636667221308485, "protein_b3622_Inner_Membrane": -3933.8741427857185, "protein_b4136": -1491.3663226270878, "GUANYL-KIN-CPLX": -353.7472979229422, "protein_b1453": -1273.2281517163626, "protein_b4132": -1187.990052501277, "protein_b4131": -1092.7747234516592, "protein_b4130": 334.13879136295094, "protein_b4139": -629.8386604819339, "protein_b4138": 277.95348646402374, "protein_b2789_Inner_Membrane": -3742.956932992857, "GNTT-MONOMER": -1304.9758405225743, "TRYPSYN_mod_pydx5p": 2436.8906035346904, "RNA_b1679": 30137.105306985402, "RNA_b1677": 5621.086960315583, "RNA_b1676": 41387.46938984699, "TruD_mono": -334.0778429725573, "protein_b4392_Periplasm": 1318.6615476305515, "PPENTOMUT-MONOMER_mod_mn2": -90.23973341142631, "clpn120_p": -307.95123144146623, "HOLO-ACP-SYNTH-CPLX_mod_mg2": 264.1635513101601, "protein_b2617_Outer_Membrane": -158.75716304394473, "EG11796-MONOMER": 787.3903197826306, "halipa_e": -86.82400219688485, "RNA_b0078": 35518.95678174773, "RNA_b0077": 29957.38569647657, "RNA_b0074": 113740.09381637907, "ARGSUCCINLYA-MONOMER": 6.798989149497115e-29, "RNA_b0072": -104104.19621350986, "RNA_b0073": 79144.17165176076, "RNA_b0070": 85251.89794454894, "RNA_b0071": 43863.50147031014, "protein_b0323": -1541.693412340459, "QueA_mono": -457.9625235554977, "adpglc_c": -70.50056631516871, "acg5sa_c": -28.785647299688634, "udpLa4fn_c": -38.51049393824365, "murein4p4p_p": -319.75501061657536, "RNA_b2281": 39313.73648206738, "g6p_e": -24.65832151176244, "pnto__R_e": -41.23015064819546, "pnto__R_c": -41.47786175956147, "protein_b4227_Periplasm": 561.7289360395747, "pnto__R_p": -41.2301315066216, "RNA_b0698": 121526.2050198398, "RNA_b0692": 81890.63851421626, "RNA_b0693": 24569.32800345829, "RNA_b0696": 41501.181487631366, "RNA_b0697": -39516.304923390504, "lcts_e": -47.57320557398094, "protein_b2148_Inner_Membrane": 276.43294333128307, "2amsa_c": -8.718470223041903, "lcts_p": -47.5732247155548, "ppt_p": -1.4977274100332225, "protein_b4070": 861.6046414510656, "RNA_b4200": 28645.765171641542, "RNA_b4203": 32478.5916000684, "RNA_b4202": -47892.17360411545, "RNA_b3256": 6881.702905670737, "RNA_b3255": 34048.60502310753, "RNA_b3526": 67239.67782220752, "RNA_b3528": 93334.9633614306, "RNA_b3258": 105475.64746975835, "protein_b3360": -193.01303503069153, "protein_b3705_Inner_Membrane": -734.2022278399094, "protein_b3366": 236.6932783609738, "protein_b3365": 1824.8742495316299, "protein_b3368": -336.46545519973023, "protein_b2092": 176.94027268640065, "protein_b2093": 122.70075537810895, "ALPHAGALACTOSID-CPLX_mod_mn2": 1574.1864577475353, "protein_b2091": 1.3133873601664736e-27, "protein_b2096": 610.8866025750438, "protein_b2097": -324.6122987746759, "protein_b2094": 263.85702344824807, "protein_b2095": -610.8866025750438, "protein_b1211": -2202.7776369349217, "protein_b1210": 1030.4031243027766, "protein_b1215": -690.5531434862824, "protein_b1216": -755.145825074296, "RNA_b0494": -22449.007735618412, "dhpppn_c": -31.63009367349426, "protein_b4055_Periplasm": 539.673904833744, "generic_5s_rRNAs": 8682.636277556268, "UDPGLUCEPIM-CPLX_mod_nad": -0.0, "TMAOREDUCTI-CPLX_mod_bmocogdp": 4572.44459129244, "acmana_c": -31.61054439007488, "adphep__DD_c": -75.47523085597823, "protein_b0027_Inner_Membrane": 172.32236653309675, "RsmC_mono": -131.42339611664661, "protein_b0891_Periplasm": -1298.0375007459897, "PD04413_mod_zn2": 764.0535670310682, "pgp160_p": -203.5362553469648, "protein_b0068_Inner_Membrane": 657.8238228582466, "FORMHYDROG2-CPLX_mod_ni2_mod_fe2": 2840.3842584191602, "RNA_b2690": -917.4252671121294, "RNA_b2691": 5585.279175845991, "pgp160_c": -204.53338500976014, "RNA_b2693": 5585.279175845991, "RNA_b2694": 5585.279175845991, "RNA_b2695": -11304.33398660365, "RNA_b2697": 76230.25256915124, "RNA_b2128": 53125.467805675435, "RNA_b2129": 67030.73433607028, "MMUM-MONOMER": -1745.668045182196, "ANTHRANSYNCOMPII-MONOMER": -5484.375403686132, "GLYCDEH-CPLX": -0.0, "RNA_b1800": 78733.78636415626, "RNA_b1801": 94493.73849882146, "protein_b3230": 350.75786740379027, "RNA_b1804": 31199.11691935607, "RNA_b1805": 46534.79432707517, "S-ADENMETSYN-CPLX_mod_4:LI_mod_1:mn2": -1966.7615820865658, "23dappa_p": -9.21384468941701, "RNA_b2344": 97229.13939707105, "RNA_b2342": 60711.13042353038, "G6701-MONOMER_mod_thmpp": -1077.1107656096153, "protein_b2239": 677.5870705892372, "23dappa_e": -9.213863830990872, "protein_b2541": 563.6579437104162, "protein_b2234": -1929.2688276223546, "protein_b2235": 753.670922799519, "protein_b2232": -288.0335627398807, "RNA_b2348": 2268.355058017415, "urdglyc_c": -5.231784974389268, "ile__L_c": -31.768658660008604, "ile__L_e": -31.51680518755311, "URPHOS-CPLX": -1983.8682289987987, "ile__L_p": -31.516786045979252, "S-ADENMETSYN-CPLX_mod_4:nh4_mod_1:mn2": -1956.7219827027313, "DISULFOXRED-MONOMER_mod_Oxidized": -390.28122560644334, "Asp_RS_dim": -1640.7110694953094, "3ophb_c": -494.9329574656612, "CPM-KDOSYNTH-MONOMER_mod_mg2": -495.26971334632185, "generic_tRNA_CGU_arg__L_c": 0.3300261864090845, "CPLX0-7660": 1510.9044330358554, "RNA_b2467": 41538.41383427696, "RpmI_mono": -566.1886304449031, "NHAB-MONOMER": -1289.1210424209476, "RpmB_mono": -552.1756792923298, "ASPKINIIHOMOSERDEHYDROGII-CPLX": -0.0, "mnl1p_c": -26.901250419411948, "RplE_mono": -5232.849970085151, "RNA_b1118": 90046.55660838977, "RNA_b1119": -8443.898147515965, "G7596-MONOMER_mod_pydx5p": -698.732790217538, "EG50003-MONOMER_mod_pan4p_mod_3oddec": -1058.583384723045, "RNA_b1116": -45427.63619366595, "RNA_b1117": 50787.12922425306, "tRNA_biomass": -226.17058205503614, "RplX_mono": 251.7619702285317, "RNA_b4193": 101614.88602065986, "RNA_b4192": 77012.84462545735, "RNA_b4195": 33594.25852522146, "RNA_b4194": 22091.026139181977, "RNA_b4197": 61703.548698776205, "RNA_b4196": 47115.87203094315, "RNA_b4198": 32725.583709662176, "RNA_b1854": 39250.61255698724, "protein_b1849": -345.893413664771, "EG11724-MONOMER": -949.2746104418949, "generic_tRNA_START_met__L_c": 0.12917348366422585, "thmnp_c": -104.36222054058237, "tartr__L_c": -10.713149677596975, "tartr__L_e": -10.212294672333348, "S-ADENMETSYN-CPLX_mod_4:na1_mod_1:ni2": -1950.1497665380996, "tartr__L_p": -10.212313813907208, "BIOTIN-SYN-CPLX_mod_4fe4s_mod_2fe2s": 1614.2779517972817, "RNA_b4471": 98625.12844024767, "DIACYLGLYKIN-CPLX_mod_cd2_mod_zn2_mod_mg2_mod_mn2_mod_cobalt2": -913.9191725862777, "protein_b4301": -5146.700087447974, "TatA_MONOMER": 238.75782683679816, "HEMX-MONOMER": 1183.5353825549669, "NICOTINAMID-MONOMER": 545.3531878741063, "pg140_p": -174.13938335057028, "protein_b0627_Inner_Membrane": -114.46688775509269, "protein_b1443_Inner_Membrane": 221.0954579656473, "pg140_c": -175.98918506328602, "CPLX0-7744_mod_mg2": 733.0398695494474, "FLAVODOXIN2-MONOMER_mod_Oxidized": -253.6364999745308, "4h2opntn_c": -18.67468371665201, "glcr_e": -16.93457722018604, "protein_b1484": 739.572647301999, "glcr_c": -17.183800675300393, "protein_b1485": 341.2285355199492, "protein_b3035_Outer_Membrane": -1869.0008061413478, "cdpdodecg_c": -239.90819595869672, "ncam_c": -47.80009908234379, "protein_b4474": -0.0, "RNA_b0446": 24726.814058912318, "RNA_b0197": -50682.42009141511, "RNA_b0444": 21018.08277221831, "glcr_p": -16.934558078612177, "HEMEOSYN-MONOMER_mod_ca2": 204.57975795033448, "RNA_b0199": 74742.42860193207, "RNA_b0198": 47474.38018244978, "3ohcoa_c": -140.53984840116135, "protein_b1483": 736.1262757092959, "generic_tRNA_GCA_ala__L_c": -11.840039640077514, "protein_b2987_Inner_Membrane": -1060.369357919317, "RNA_b0998": 43382.609864970844, "RNA_b0222": 41878.17801737437, "RNA_b0221": 69648.65968326987, "RNA_b0996": 84733.7886717134, "EG50003-MONOMER_mod_pan4p_mod_myrs": -1070.7663241532741, "S-ADENMETSYN-CPLX_mod_4:k_mod_1:ni2": -1937.5707224272971, "4adcho_c": -42.06600556434411, "protein_b3551": 1608.5283009448312, "protein_b3553": 644.7325508245041, "pgp180_c": -217.20205750159096, "protein_b3559": -1875.31071433307, "galur_p": -20.17649894053563, "RNA_b2591": 111061.18662710521, "RNA_b2590": -189512.0544052423, "RNA_b2595": 16468.66334220071, "RNA_b2594": -1042.8456723793122, "protein_b1116_Inner_Membrane": -2384.49622100702, "galur_e": -20.176518082109492, "galur_c": -20.425741537223846, "pgp180_p": -216.17523755774698, "DIHYDROXYACIDDEHYDRAT-CPLX_mod_4fe4s": 3290.1637909964447, "GLYCEROL-KIN-CPLX_mod_mg2": -9538.644123848475, "protein_b2595_lipoprotein_Outer_Membrane": -362.3759680173832, "RpsP_mono": 146.82029415912558, "colipap_e": -0.0, "EG50003-MONOMER_mod_pan4p_mod_opme": -1057.2501828764061, "protein_b2035_Inner_Membrane": -2113.729169584522, "RNA_b3758": 208758.47060340238, "RNA_b3759": 8682.636277556268, "RNA_b3752": -180936.8947588879, "RNA_b3750": 70051.54073747613, "RNA_b3751": 64296.36034815032, "RNA_b3756": 111061.18662710521, "RNA_b3757": -189512.0544052423, "mincyc_e": -0.0, "asn__L_e": -14.468488132349467, "alaala_p": -22.91389418356812, "protein_b3693": 664.6628387524278, "LDC2-CPLX_mod_pydx5p": 11237.94408205566, "pydx_p": -75.78446956467609, "protein_b2828_Inner_Membrane": 233.37890281189158, "pydx_e": -75.78448870624996, "pydx_c": -75.78468659064363, "glcur_e": -20.171803161460634, "glcur_c": -20.421026616574988, "colipap_p": 1.0005325570866608, "protein_b3972": -1239.5692460123278, "protein_b3452_Inner_Membrane": 250.42170775290793, "protein_b3974": -390.61313917954953, "alaala_e": -22.91391332514198, "glcur_p": -20.171784019886772, "YDEA-MONOMER": 50.55969548082915, "protein_b0200": 343.48162940038793, "ASPARTASE-CPLX_mod_mg2": -2513.3593169050528, "2omph_c": -525.7178944708996, "mlthf_c": -155.5421188766088, "6PFK-2-CPX_mod_mg2": -449.531453044147, "FPPSYN-MONOMER_mod_mn2": 832.5960485551395, "RNA_b1473": 25089.319780943126, "RNA_b1475": 63966.74117248799, "RNA_b1474": 26355.285623149626, "RNA_b1476": 47230.21300815052, "RNA_b1479": 51502.92867260776, "RNA_b1478": 30529.641345274616, "PANTOTHENATE-KIN-CPLX_mod_mg2": -775.2309533364163, "clpn181_p": -410.42760852256487, "3c4mop_c": -26.64065666980381, "ABC-13-CPLX": 1535.3916215564416, "protein_b0452": -282.01941279854145, "EG11653-MONOMER": -27.17046176883411, "cmp_e": -37.657726036160426, "protein_b0778": -3239.0005825637554, "cmp_c": -38.15339014345158, "protein_b0775": 785.9638057943708, "protein_b0774": -646.2633236053551, "protein_b0777": 508.69111179515005, "protein_b0776": 916.4714312254303, "dscl_c": -317.3511781554423, "cmp_p": -37.65770689458656, "RNA_b1613": 34603.62818910984, "RNA_b1612": 47324.82367495611, "DEHYDDEOXGALACTKIN-MONOMER": 664.6628387524278, "GALACTURIDYLYLTRANS-CPLX_mod_fe2_mod_zn2": -0.0, "AROL-MONOMER_mod_k": 354.3654241329054, "fruur_p": -20.172295775338394, "B1634-MONOMER": 219.45387448969464, "fruur_e": -20.172314916912256, "fruur_c": -20.422838191609337, "NusA_mono": 1052.9338919648872, "protein_b3838_Inner_Membrane": 315.0211045587223, "protein_b2279_Inner_Membrane": 108.63381634149546, "protein_b1193_lipoprotein_Outer_Membrane": -363.4923400207005, "DusB_mono": -784.993688784021, "LolA_MONOMER": -1298.0375007459897, "man1p_c": -25.157631121078538, "S-ADENMETSYN-CPLX_mod_4:k_mod_1:cobalt2": -1937.76723075235, "PD04413_mod_cu2": 763.6332555644693, "protein_b2223": 1.72365937693712, "GLCNACPTRANS-MONOMER_mod_mg2": 179.3466557739016, "camp_c": -45.58497055971528, "protein_b0308": 512.2113391818995, "RNA_b0051": 59611.87563002832, "RNA_b0052": 71893.68571762959, "RNA_b0053": -89095.28237915102, "protein_b0306": 461.75136919184337, "protein_b0307": 914.4233245166089, "RNA_b0058": -106935.35232882487, "CPLX-722": 1953.4527570790567, "2-OCTAPRENYL-METHOXY-BENZOQ-METH-MONOMER": 552.8331800513546, "protein_b2796_Inner_Membrane": -2903.222912645408, "protein_b3200_Periplasm": 574.7411428056018, "1hdec9eg3p_p": -100.02199055230201, "EG50003-MONOMER_mod_pan4p_mod_tdec2e": -1049.616377772592, "UDPMANACATRANS-MONOMER": 514.1578689179386, "1hdec9eg3p_c": -99.64712209832724, "protein_b0887_Inner_Membrane": 951.8379878100505, "phom_c": -18.71853414886863, "GCVMULTI-CPLX_mod_lipo": -4824.122967845832, "RED-THIOREDOXIN2-MONOMER": -187.67883211035578, "26dap__M_e": -28.9183129098852, "RNA_b4226": 14719.565297755129, "RNA_b3503": 30805.56303097419, "RNA_b3502": 93799.80064086102, "26dap__M_c": -29.918510794278877, "RNA_b3500": 40992.97892060344, "protein_b3301": 337.8379583652948, "protein_b3300": 286.6622057822157, "protein_b3303": 361.5348281533443, "protein_b3302": 92.22613312029252, "protein_b3305": 429.32824778489965, "protein_b3304": 205.6543545770707, "protein_b3307": 236.5068127762108, "protein_b3306": 235.25910403369517, "glcn_c": -23.158051499160337, "glcn_e": -22.90878976089826, "26dap__M_p": -28.91829376831134, "protein_b4513": -12.28958078998126, "protein_b2679_Periplasm": 691.4392788838336, "protein_b1236": 421.8191257268522, "protein_b1232": -276.55730886759375, "protein_b1238": -107.67438809173991, "3oodcoa_c": -206.29824170913906, "sucglu_c": -31.634811997394845, "hdcap_c": -86.19339765812296, "frulysp_c": -54.83192610942581, "dhna_c": -49.28942642616725, "NITRATREDUCTZ-CPLX_mod_bmocogdp_mod_2:pheme_mod_3:4fe4s_mod_1:3fe4s": 4074.62297396788, "G7096-MONOMER": -0.0, "gsn_e": -42.31798839819895, "gsn_c": -42.56717301128511, "RNA_b2103": -15209.411497846153, "RNA_b2104": 57190.08750345056, "protein_b4086_Inner_Membrane": 300.5233717627182, "gsn_p": -42.31800753977281, "SurA_MONOMER": -3151.6171575264216, "CPLX0-250_FORMATEDEHYDROGH-MONOMER_mod_8:4fe4s_mod_2:2fe2s_mod_bmocogdp_mod_NiFeCoCN2": 6021.491121990784, "AROA-MONOMER": -962.4863807690223, "EG50003-MONOMER_mod_pan4p_mod_3ohex": -1023.1893515053504, "GLUCOKIN-MONOMER": 458.9440033931971, "S-ADENMETSYN-CPLX_mod_4:k_mod_1:zn2": -1936.3028308483092, "nmn_e": -68.7241370034738, "RNA_b0736": 29315.91803509601, "nmn_c": -68.72410370560742, "EG10780-MONOMER": -128.70362026784176, "RNA_b1866": 45994.569133344616, "LalaDglu_p": -32.18156672167259, "RNA_b1865": -45260.99574965042, "nmn_p": -68.72415614504767, "anth_c": -32.92533756254015, "RNA_b2366": 96172.56984149011, "S-ADENMETSYN-CPLX_mod_4:tl_mod_1:cobalt2": -1787.2352012551266, "protein_b1440_Periplasm": 729.085367969315, "protein_b2215": -17.978624106707993, "protein_b2210": -387.83708132802474, "tma_e": -0.9938289841825859, "tma_c": -0.74471044172538, "CPLX0-7466": 1715.1709315372245, "CPLX0-7462": -4.971038445643908e-27, "all__D_p": -22.904476139818083, "ORNDECARBOXDEG-CPLX_mod_pydx5p": -3544.9823550663104, "RluB_mono": 21.305829462216085, "AROL-MONOMER_mod_cobalt2": 359.1010527931851, "all__D_c": -23.903390593402058, "all__D_e": -22.904495281391945, "RNA_b1288": 20579.589704184582, "CPLX0-7685": -850.265661328256, "CPLX0-7684": -776.1197094455074, "CPLX0-7687": -1649.868501352642, "CPLX0-7688": 4121.423361651572, "RNA_b1281": 6488.999047497561, "RNA_b1286": 55828.3326263529, "RNA_b2818": 36724.928159688934, "RNA_b2813": 33185.54283117276, "RNA_b2810": 87375.0127260648, "RNA_b2811": 32040.466526762135, "RNA_b2816": 2265.7364109349433, "RNA_b2817": 37987.73539921772, "RNA_b2814": 2265.7364109349433, "GLUTCYSLIG-MONOMER_mod_mg2": 948.6754187782019, "protein_b3893": 639.6039522287874, "protein_b3892": -26.52515711130395, "protein_b3894": -3338.917202080496, "protein_b0585": 705.2876340625797, "KDOTRANS-MONOMER": -554.6850647711494, "DEOXYGLUCONOKIN-MONOMER_mod_mg2": 683.430865830155, "RNA_b1131": 11955.794970029217, "dgslnt_c": -97.45615898019692, "RNA_b1133": 33525.48185950528, "gam6p_e": -25.64869989974424, "RNA_b1135": 47380.80402657445, "RNA_b1136": 33132.590562044104, "CPLX0-7719_mod_4fe4s": -2555.867220264843, "gam6p_p": -25.64868075817038, "val__L_e": -22.40960444736585, "EG50003-MONOMER_mod_pan4p_mod_toct2e": -1037.3993365598785, "protein_b1822": -366.3703087732502, "MONOMER0-341": -409.0179499770587, "val__L_c": -22.657916460471462, "3hpp_p": 1.9141573861154578e-05, "NAG1P-URIDYLTRANS-CPLX_mod_mg2": -6637.411043575377, "RNA_b2329": -113268.77137535768, "RNA_b0168": -90010.07519390614, "pydxn_p": -77.52741646630261, "MnmEG_cplx_mod_fad_mod_2:k": -2654.793944923257, "pydxn_c": -77.52763349227014, "YccK_mono": -241.87161515562593, "pydxn_e": -77.52743560787647, "3otdcoa_c": -184.37832441786665, "chol_p": 1.9141573861154578e-05, "chol_c": -0.2487040472708996, "RNA_b0160": 109779.15162782567, "RPOA-MONOMER": -290.748896212187, "dtmp_c": -46.000599318673096, "RNA_b0429": 23931.137854849592, "RNA_b0428": 64643.712653112234, "RNA_b0425": 4351.54341670382, "CPLX0-246_CPLX0-1342_mod_pydx5p_mod_1:SH": -8847.496752480882, "RNA_b0421": 65251.94264834901, "RNA_b0420": -42132.440224113925, "RNA_b0423": 43853.51340223158, "dtmp_p": -44.50239288890403, "protein_b3403": -551.8003780579351, "CMPKI-MONOMER_mod_mg2": -0.0, "hlipa_c": -28.88230169543094, "protein_b0638": 415.4924493483329, "protein_b2994_Periplasm": 1096.4495043406168, "pa181_p": -197.73879602127565, "protein_b0090": 576.6869457420122, "pa181_c": -197.9890763087316, "ipdp_c": -58.166169537109376, "protein_b1209_lipoprotein_Outer_Membrane": 545.7217383155481, "EG11736-MONOMER_mod_mg2": 349.4769544230706, "GLTP-MONOMER": -971.3515055605624, "micit_c": -22.92318188327354, "NICOTINATEPRIBOSYLTRANS-MONOMER": 900.921125627605, "RNA_b3198": -7260.857797590734, "RNA_b3199": 41621.41006957963, "RpsH_mono": 235.25910403369517, "S-ADENMETSYN-CPLX_mod_4:nh4_mod_1:ni2": -1955.6216531993796, "UDPACYLGLCNACDEACETYL-MONOMER": 607.1209446762775, "RNA_b3196": 57410.400494748385, "RNA_b3197": -1387.4730522286761, "CDPDIGLYSYN-MONOMER_mod_mg2_mod_k": -872.3235540090942, "protein_b0841_Inner_Membrane": -631.9792348415965, "ABC-10-CPLX": -150.22280520314897, "protein_b3927_Inner_Membrane": -0.0, "RNA_b3770": -126363.84666549129, "RNA_b3771": 134121.90483902246, "RNA_b3772": 112002.84111985676, "RNA_b3997": -30708.452888502845, "RNA_b3774": 42303.79362108619, "RNA_b3991": 55905.1426626705, "RNA_b3992": 54688.28520069454, "RNA_b3993": -180018.51807418908, "RNA_b3779": 107562.22061805143, "protein_b0590_Inner_Membrane": -2227.6498442306383, "BADH-CPLX": 4230.056870547867, "protein_b2661": 1030.355840412893, "cdpdhdec9eg_c": -223.75299347455095, "protein_b2663": 239.4031842040305, "protein_b2662": -3649.4672442811875, "protein_b1008": 467.10577239896793, "protein_b1009": 512.1308460086404, "protein_b1002": 935.2598676647879, "protein_b1006": -5094.3056947693685, "protein_b1007": 400.5776878199259, "CPLX0-1341_mod_1:fe2": 3395.0940499317057, "RNA_b2486": 115025.12654048837, "RNA_b2480": 34068.32509399136, "fadh2_c": -151.54363440117467, "protein_b3951": -1338.8818971081796, "protein_b3952": 613.3698326342262, "protein_b3956": -912.8295883927713, "protein_b3957": -459.06200813610127, "protein_b3958": -0.0, "protein_b3959": -1103.232852470703, "RluA_mono": -3279.0074629486353, "paps_c": -47.89458767157126, "2hdec9eg3p_c": -100.021689061679, "DEOA-CPLX": -960.0933829949017, "adocbi_c": -45.336785067429446, "2hdec9eg3p_p": -100.02197141072816, "RNA_b1453": 43806.42930255867, "DIMESULFREDUCT-CPLX_mod_bmocogdp": -1486.9335099311418, "DSBG-CPLX": -1276.4104864531569, "CPLX0-1541": -3460.9886289011492, "btal_c": -19.17364080350397, "ACETYLGLUTKIN-CPLX_mod_mg2": -2200.470379918723, "PGLUCONDEHYDRAT-MONOMER": -640.2075314555461, "protein_b0759": -17.879557255709877, "RNA_b1638": 15319.37182195612, "protein_b0752": -503.6035098732062, "protein_b0751": 36.315997710709475, "protein_b0750": -1291.8430491079891, "FEOB-MONOMER": 1102.439808489332, "RNA_b1636": 62464.83745965774, "protein_b0755": -436.11024483751186, "RNA_b1634": 109122.41038903169, "protein_b3546_Inner_Membrane": 1010.6966866397587, "gdpddman_c": -68.54439038782627, "protein_b4067_Inner_Membrane": -1362.3688688877828, "2ippm_c": -28.383636260739586, "protein_b2206_Periplasm": 1547.7206216327954, "PHOSMANMUT-MONOMER": -0.0, "G6339-MONOMER": 618.0795773119463, "maltttr_e": -96.64094701089623, "maltttr_c": -97.64329281624974, "ABC-25-CPLX": -5844.165239349982, "RbfA_mono": 281.6756980903007, "maltttr_p": -96.64424612846547, "AMP-NUCLEOSID-CPLX": -2104.424675287656, "IscA_tetra_mod_1:4fe4s": 1052.1146784724754, "protein_b0368": 622.8201170096445, "protein_b0369": -422.7774177926839, "hemed_c": -215.09655772555908, "protein_b0366": 463.3923604924036, "protein_b0367": 122.15959523183129, "protein_b0365": 593.9163155295258, "protein_b4321_Inner_Membrane": -1297.8976461045024, "3hpppn_e": -29.639818972961805, "GLYCEROL-3-P-ACYLTRANSFER-MONOMER": -944.4090635775785, "3hpppn_c": -29.88788670652395, "protein_b1711_Inner_Membrane": 137.93079396017092, "3hpppn_p": -29.639799831387943, "2agpe120_c": -91.46721541630596, "THIC-MONOMER": 1296.8118043269756, "EG11984-MONOMER": 442.154977791711, "G6439-MONOMER": -631.9792348415965, "2agpe120_p": -91.4674977653551, "gln__L_c": -19.18330233729693, "CPLX0-1669": 1896.5116836862244, "PYRUVFORMLY-MONOMER_EG11784-MONOMER_mod_glycyl": 1726.0216686570104, "CPLX0-1667": -0.0, "CPLX0-1666": -1302.6567682824182, "PEPCARBOXYKIN-MONOMER_mod_mg2": -545.8050530352524, "protein_b1589": 439.45336759616845, "protein_b1588": 1783.2003109978286, "protein_b1584": 325.0870774920975, "protein_b1587": 1952.2772609197837, "RNA_b0936": 69617.8800588593, "protein_b0980": 1018.7276583077359, "RNA_b3568": 85871.89922158916, "RNA_b3565": -25981.034331083516, "RNA_b4244": 33416.80184257642, "RNA_b3567": 111425.33419212428, "RNA_b3566": 71526.66481888683, "RNA_b3560": 66164.79813274738, "RNA_b4242": 195027.47711756284, "chtbs_e": -74.87372261614374, "protein_b3321": 270.1352931512671, "protein_b3320": 481.49913129855497, "GPT-CPLX": -742.089831007569, "chtbs_p": -74.8737417577176, "PYRUVOXID-CPLX_mod_mg2_mod_thmpp_mod_fad": -2679.2457938700272, "cbi_e": -0.0, "GUANYL-KIN-CPLX_mod_mg2": -347.75197290025955, "RNA_b1640": 33549.20324705982, "protein_b3182": -154.53296014656382, "protein_b3181": -282.60574115074843, "sel_c": 0.7426817089354535, "protein_b3187": -303.45312518948606, "protein_b3186": -446.93911122695437, "protein_b3185": 208.2951847105249, "protein_b3189": -494.235074997635, "sel_p": 1.9141573861154578e-05, "CARBPSYN-CPLX_mod_zn2": -2874.8302761141663, "RNA_b3389": -176372.06502761124, "prfp_c": -69.8834465554404, "3oxdhscoa_c": -145.5228226733995, "RNA_b3385": 54889.718308164636, "RNA_b3384": 72647.07492495708, "RNA_b3386": 29492.759934214715, "4fe4s_c": -51.71235874778657, "RplV_mono": 248.0737237970869, "PITB-MONOMER": -1060.369357919317, "EG11822-MONOMER": 1170.668812752259, "RNA_b2168": 67923.2160442281, "RNA_b2169": 81727.28107237168, "dump_e": -38.14406564364053, "RNA_b2167": 122336.70713986518, "RNA_b2162": 25828.728127001737, "thym_c": -21.073282665800004, "succ_c": -13.45100717569833, "succ_e": -12.95286649944312, "protein_b2053": 654.8980642228812, "protein_b2051": 363.989926228864, "ahcys_c": -53.28565753074063, "dump_p": -38.144046502066665, "3oocoa_c": -151.4991277638778, "KDGT-MONOMER": -0.0, "RNA_b1849": 35579.10538521923, "protein_b2585": -204.3529256054051, "4hoxpacd_p": 1.9141573861154578e-05, "protein_b2587": -955.6531010511283, "protein_b2582": -187.67883211035578, "protein_b2276": -2721.8143253165586, "protein_b2277": 69.97258166423855, "hxcoa_c": -144.0285135693191, "protein_b2278": 268.05045612125195, "protein_b2279": 109.7099989153663, "4hoxpacd_e": -0.0, "cd2_e": -12.094907884939289, "protein_b0698": 613.3156732099222, "CPLX0-7521_mod_zn2": -799.585697878295, "protein_b0692": 1.7242925798407687, "protein_b0693": -1761.6945761968875, "protein_b0696": 402.21047727471745, "protein_b0697": -3267.2840354098603, "protein_b3040_Inner_Membrane": -687.5733989165906, "RNA_b0340": 34142.636546309346, "RNA_b0613": 63787.1259035591, "3htdcoa_c": -186.12238319240677, "protein_b1872_Periplasm": 1406.6515575085937, "oxam_c": -2.2382974563758444, "RNA_b0616": 66093.81823122891, "dcyt_e": -39.40012505123508, "RNA_b0615": -113640.11438077874, "EG10153-MONOMER": 964.851715334777, "RNA_b4407": 14531.995442060079, "RNA_b2835": 86534.12006628573, "RNA_b2836": 15063.484540309828, "RNA_b2838": 35926.43981489781, "protein_b1611": -83.95936784664863, "protein_b1613": -429.905675180965, "protein_b1612": -542.0338751545347, "dhpt_c": -130.00370789804228, "ap4a_c": -91.17349531758552, "protein_b1800": 688.8491394088367, "protein_b1801": 237.9389475770591, "protein_b1804": -569.2188920133945, "protein_b1805": -666.7870620475269, "protein_b0088": -14810.774941286762, "protein_b1778": 406.7871881990616, "protein_b1779": -325.7860500352026, "protein_b4040_Inner_Membrane": 37.492751652444575, "RNA_b1927": 107456.3998137128, "DEOXYRIBOSE-P-ALD-MONOMER": -602.3720640886481, "3-OXOACYL-ACP-REDUCT-MONOMER": 372.3586527131223, "protein_b0957_Outer_Membrane": -395.84221432040715, "RNA_b3839": -44396.55987743001, "protein_b3182_Periplasm": -200.90937322395962, "cu2_c": -3.616052453095606e-05, "cu2_e": -0.0, "EG50003-MONOMER_mod_pan4p_mod_hpme": -1059.2431872307266, "cu2_p": -1.9141573861154578e-05, "S-ADENMETSYN-CPLX_mod_4:nh4_mod_1:cobalt2": -1955.8181615244323, "RNA_b0151": 57879.28938062509, "RNA_b0150": 162545.7373715863, "RNA_b0401": -26016.65321210491, "protein_b2877": 346.4175278191807, "RNA_b0155": 103042.66731069975, "RNA_b0154": 37830.037931990635, "RNA_b0405": 31328.083902334256, "RNA_b0404": 42314.16622129604, "RNA_b0159": -41547.21603154824, "RNA_b0158": 58085.908624775846, "RNA_b0409": 70375.50350901339, "RNA_b0408": -4107.533466195695, "TrmA_mono": -453.71701092214425, "SUPEROX-DISMUTMN-CPLX_mod_mn2": -734.7769432331742, "generic_tRNA_CAC_his__L_c": -0.0885116732815725, "cechddd_c": -33.374073927525444, "protein_b2019": -5769.939423669911, "protein_b3750_Inner_Membrane": 332.4850116956423, "acetol_c": 1.7433928940445003, "generic_tRNA_CUA_leu__L_c": 0.15174808527477565, "RNA_b0068": 71230.41351581598, "hxa_p": -28.389999607258712, "lipidAds_c": -356.73094098806587, "PGPPHOSPHAA-MONOMER_mod_mg2": 68.61971055300788, "hxa_c": -28.639242203946928, "hxa_e": -28.390018748832574, "YFEP-MONOMER": -1006.5605123689265, "RNA_b4019": 110914.98790072418, "RNA_b3172": 37579.088463685875, "RNA_b4381": 14088.749974645723, "RNA_b4382": 41838.11307993714, "RNA_b3171": 2234.7040593924326, "RNA_b4384": 4948.20418212945, "RNA_b3177": 61412.079425038726, "RNA_b3174": 2350.757584376345, "RNA_b3175": 10076.48338995411, "RNA_b4388": 29344.75235139629, "RNA_b3179": -71768.50673759586, "acser_c": -18.18593084649002, "acser_e": -18.185782374458462, "protein_b1476_Inner_Membrane": -73.83430581019523, "RNase_BN_dim_mod_2:zn2": -563.7072340316817, "ps160_c": -200.04724199719084, "protein_b2558_Periplasm": 1067.8792889605538, "protein_b3519": 1161.0023085382454, "RNA_b3714": 40236.32787244976, "protein_b3040": -685.7338634082857, "protein_b3041": -432.1733650763679, "malt_p": -47.8225542095004, "protein_b0522": 691.3610508710003, "Map_mono_mod_2:fe2": -2922.216823693036, "protein_b0523": -1270.0790539610348, "protein_b2975_Inner_Membrane": -0.0, "RNase_III_dim": -2211.399164256127, "malt_c": -48.821600897284675, "UDPNACETYLGLUCOSAMENOLPYRTRANS-MONOMER": -494.235074997635, "malt_e": -47.81925509193116, "EG10280-MONOMER": 1055.518860168872, "tartr__D_p": -9.964059250288706, "protein_b4071_Periplasm": 557.4940482489255, "s7p_c": -29.142301636338615, "IscU_mod_1:2fe2s": 506.6795123755947, "2odec11eg3p_p": -106.34061862794431, "metsox__R__L_p": -35.73965712586259, "udcpp_c": -637.3262946072737, "2odec11eg3p_c": -106.34033627889515, "metsox__R__L_c": -36.73987415183013, "udcpp_p": -637.3260775813062, "protein_b0722": -31.088417458193383, "FGAMSYN-MONOMER_mod_mg2": -1031.9898520102913, "protein_b2710": -1495.0240825052538, "acanth_c": -40.39506472647157, "protein_b4356_Inner_Membrane": 422.87241316739517, "RNA_b2441": -92974.78774964073, "YJDL-MONOMER": 332.443626116678, "2p4c2me_c": -93.22438948370333, "His_RS_dim_mod_4:mg2": -648.53754531013, "23dhmp_c": -29.673087541602232, "protein_b0731": 807.1225354801323, "protein_b0733": 265.9924161385853, "RNA_b1380": 26976.509432056155, "RNA_b1387": 147988.02653405519, "RNA_b1386": 164483.034741516, "RNA_b1385": 42470.065637414686, "protein_b0736": 184.2300638555196, "RNA_b1389": 20806.385081680914, "RNA_b1388": 67181.88144078283, "tartr__D_e": -9.964078391862566, "for_e": -1.4944607520946278, "PTSI-MONOMER": -1783.589181285324, "for_c": -1.618138445843871, "FUCULOKIN-MONOMER_mod_mg2": 959.5316792672671, "CPLX0-7882_mod_hco3": 3737.1359801277267, "gmhep7p_c": -29.141313542306868, "protein_b3577_Inner_Membrane": 99.21087690784765, "generic_RF": 35.14801275022021, "uLa4fn_c": -638.9440144192135, "DIAMINOPIMEPIM-MONOMER": -2742.148977467734, "protein_b1634_Inner_Membrane": 219.45387448969464, "protein_b1801_Inner_Membrane": 236.2412495191716, "TDK-MONOMER_mod_mg2": -101.67906306905724, "ACETYLORNDEACET-CPLX_mod_zn2": -903.3315051588588, "LACY-MONOMER": -0.0, "protein_b0340": 320.5080951277203, "protein_b0341": -716.9933201683643, "protein_b0343": 1.73822304372104, "protein_b0344": 2491.7806693848784, "CMPKI-MONOMER": -5.995325022682684, "protein_b0347": 1191.0196889581598, "protein_b0348": 619.0436440218728, "protein_b0349": 704.9759762709361, "dhor__S_c": -13.955383433088294, "f6p_e": -24.65830012422099, "f6p_c": -25.15809369290885, "garagund_c": -585.5051349004603, "protein_b3650": 1420.8583074104465, "AMINEOXID-CPLX": 3252.7760603977536, "TRANS-CPLX-201": -3565.495359468468, "um4p_c": -158.85485751741567, "f6p_p": -24.658319265794848, "5aprbu_c": -57.813024854528, "PROPKIN-MONOMER": -354.97571526147, "CPLX0-227_mod_fe2": 1258.2696496858584, "IDONDEHYD-MONOMER": 2.346137688959584e-22, "protein_b3005_Inner_Membrane": 194.92002818845995, "cbm_c": -0.4985234765241546, "TREHALAPERI-MONOMER": 1317.7633144507379, "protein_b4088": 623.367980475332, "CPLX0-7622_mod_4fe4s": 1801.3513630551201, "protein_b4087": 1094.639406207374, "protein_b4086": 302.3192162706713, "protein_b4085": -3955.9689984633196, "protein_b4084": 607.6587827953136, "RNA_b3543": 74112.96496088713, "RNA_b4262": 78444.41655118908, "RNA_b4261": -12445.194979438995, "RNA_b3540": 72817.08389107794, "RNA_b4267": 46849.638320119404, "RNA_b3546": 122579.45377292583, "RNA_b3545": 2318.890897293658, "RNA_b3544": -137070.9748338847, "RNA_b4268": 40638.69782483471, "ENOYL-ACP-REDUCT-NADH-MONOMER": -373.0447082791088, "RNA_b0462": 228223.4657510004, "EG11351-MONOMER": 551.0735532295071, "protein_b4049": -352.061695797059, "EG11674-MONOMER": -496.10501952655176, "generic_tRNA_UUC_phe__L_c": 0.12004729686813514, "MHPF-MONOMER": -5697.79834244019, "fe3hox_p": -0.2489488506245167, "PABASYN-COMPI-MONOMER": -806.2211458115347, "cdpdddecg_c": -183.40138274067172, "protein_b2010_Inner_Membrane": -290.748896212187, "RNA_b0369": 29494.807423799615, "fe3hox_e": -0.0, "citr__L_c": -25.57901941360667, "RNA_b0366": 55537.621523000744, "RNA_b0367": 60026.27182221158, "RNA_b0365": 69627.2830833931, "RNA_b3816": 18874.496926286978, "gggagicolipa_c": 32.8938233118615, "1agpe160_p": -114.01466415906202, "RNA_b2146": -15903.250382533291, "RNA_b2147": 89178.04472155453, "RNA_b2140": 28607.49932131329, "RNA_b2143": 25751.695456542293, "RNA_b2148": 73301.45552888238, "RNA_b2149": 109778.78352231166, "CPLX-169": -759.1040604266506, "CPLX-168": -2078.182033785149, "protein_b0508": -560.6010719798368, "protein_b0509": 3.941799587774085e-28, "protein_b3709": 1.7394894495283375, "protein_b3708": -2062.4385829095186, "14dhncoa_c": -163.67992920247448, "protein_b3705": -715.7344662171796, "protein_b3704": 291.4962504847137, "hkntd_c": -30.88213748991118, "protein_b3706": -232.18719979453968, "CPLX-165": -7775.504171784958, "protein_b0507": 854.4424537777084, "protein_b3703": -463.4225745818333, "protein_b0505": -170.99364282237778, "bbtcoa_c": -0.0, "protein_b2258": -26.095506744469557, "agdpcbi_c": -91.9734774067309, "pa141_p": -158.27944708206522, "protein_b2253": 21.59320267253538, "protein_b2254": 557.1731278736082, "protein_b2255": 1365.2149956554442, "protein_b2256": 642.7450135213442, "protein_b2257": 258.71485559284827, "EG10381-MONOMER": -2731.3789389295275, "protein_b2614": -269.64370856548373, "ara5p_c": -21.17475456562951, "pa141_c": -158.52972736952117, "cobalt2_e": -0.0, "protein_b3089_Inner_Membrane": 553.0368618120135, "cobalt2_c": -0.0008449370628915333, "mn2_e": -0.0, "cobalt2_p": -1.9141573861154578e-05, "ALDHDEHYDROG-MONOMER": -0.0, "generic_tRNA_ACG_thr__L_c": 0.12658609319020592, "ser__D_p": -10.4605403407325, "cgly_p": -28.92073053715854, "GALACTARDEHYDRA-MONOMER_mod_fe2": 1051.7732521913567, "G6715-MONOMER": -0.0, "pan4p_c": -68.0496758423633, "cgly_e": -28.9207496787324, "ser__D_c": -10.711107449590976, "ser__D_e": -10.460559482306362, "cgly_c": -29.921676304944928, "PFLACTENZ-MONOMER": -255.83533637676746, "phthr_c": -27.253883540566623, "RNA_b4468": 76301.0613972103, "RNA_b4467": 88520.56189724099, "UBIX-MONOMER_DHHB-METHYLTRANSFER-MONOMER": 151.33212004906358, "RNA_b4460": 71642.95779093099, "protein_b2617": -153.0255886580136, "protein_b3857": -753.6983228024623, "protein_b3856": 321.4612202942951, "protein_b3850": -3616.188582104661, "tagur_c": -20.42391657870005, "protein_b1638": -272.4517537669313, "gdpmann_c": -68.54527414797327, "protein_b1637": -1285.3794728435064, "protein_b1636": 394.94184206963456, "protein_b1634": 221.13954169241282, "IscU_mod_1:4fe4s": 480.20166263027454, "IscS_mod_2:pydx5p": -3599.425899516114, "grdp_c": -116.08125275296563, "hcys__L_c": -32.56946413669396, "EG10739-MONOMER": -1132.5644648278771, "pe161_c": -196.35067973651815, "protein_b1759": 209.8010041932473, "ctp_c": -40.15545715150713, "pe120_c": -154.73835136396252, "EG10202-MONOMER": -200.90937322395962, "pe120_p": -155.7431074836636, "protein_b3350": 630.0462869935727, "ORNCARBAMTRANSFERF-CPLX": -1493.1099022840913, "TPI-CPLX": -1099.0970612333351, "cpmp_c": -51.80053809064294, "thr__L_p": -18.225102700123443, "2tdec7eg3p_p": -86.61094415833908, "EG12712-MONOMER": -246.66069602462287, "34dhpac_p": 1.9141573861154578e-05, "protein_b3175_Inner_Membrane": -187.94071912953058, "protein_b0997_Periplasm": 1837.7776140625956, "34dhpac_e": -0.0, "THIE-MONOMER_mod_mg2": -4888.133222477785, "RNA_b0177": 69080.90617721083, "protein_b2813": -165.29547722845817, "RNA_b0175": 25752.2105782415, "RNA_b0174": 22933.52323509157, "RNA_b0173": 36231.00048384913, "dann_c": -159.9719780008375, "RNA_b0171": 36245.69431927873, "RNA_b0170": 61330.18295391663, "protein_b0087": 194.55093396489806, "protein_b0086": 963.4075666924626, "protein_b2818": -301.929008161001, "protein_b0084": 1282.926890732599, "protein_b0082": -259.38920871493974, "RNA_b0179": 30610.921478873966, "rml1p_c": -25.156303045676353, "3hodcoa_c": -208.04049638760515, "protein_b1981_Inner_Membrane": 304.39193056121104, "N1aspmd_c": -7.469819950031432, "mthgxl_c": -10.95742926000272, "damp_p": -45.081037055707725, "lipoamp_c": -156.30053559599986, "r1p_c": -21.178615285698335, "damp_c": -45.57842022447161, "damp_e": -45.08105619728158, "protein_b0887": 953.2838640335501, "protein_b0886": 1126.861654143589, "protein_b0884": -131.70166977033432, "CARBODEHYDRAT-CPLX_mod_zn2": -2071.416861834747, "ARGDECARBOXDEG-CPLX_mod_pydx5p": -6501.154579711388, "glc__D_p": -23.906495704071922, "tungs_p": 1.9141573861154578e-05, "glc__D_c": -23.91171009114799, "glc__D_e": -23.90647656249806, "RplB_mono": 765.6839700761584, "protein_b0260_Inner_Membrane": 173.03557699855853, "protein_b3288": 583.7386660095622, "protein_b3289": -324.3862987952802, "ABC-11-CPLX": -10152.55306294011, "RNA_b3480": 58587.16242642189, "G6646-MONOMER_mod_pydx5p": 719.9251592761003, "protein_b3282": -1324.3533024077956, "G6539-MONOMER": 575.0708365201436, "GLUTATHIONE-SYN-CPLX_mod_mg2": 2466.3040970242655, "RNA_b0829": 135600.55549292365, "RNA_b0828": 69711.35780022456, "GLYCPDIESTER-PERI-CPLX_mod_ca2": 1294.8734471336218, "RNA_b0822": 24720.473969764018, "RNA_b0825": 19977.211909241494, "RNA_b0827": 89603.63190063201, "RNA_b0826": -30803.758215991344, "ppal_c": -12.955838299577655, "ACS-MONOMER": -1033.7024108765202, "ppal_e": -12.955640415183977, "RNA_b3738": 59278.95322396827, "RNA_b3084": 34489.24337559841, "RNA_b3734": -127389.78101677097, "RNA_b3735": 38638.965762660155, "AKBLIG-CPLX_mod_pydx5p": -2945.4614408790535, "RNA_b3737": -22544.828296946805, "protein_b2715_Inner_Membrane": 299.00606276045767, "RNA_b3731": 30371.73630243941, "RNA_b3732": 100197.24832494129, "RNA_b3733": 62486.45926778715, "protein_b3065": -309.49600316807783, "protein_b3067": -753.7619310525009, "protein_b3061": 719.8639485775908, "protein_b3062": 250.03586012555402, "protein_b3063": -2954.1041321813996, "protein_b2282_Inner_Membrane": 33.31524637654388, "protein_b0973_Periplasm": 1300.274587206735, "protein_b2943_Inner_Membrane": 318.16053309779585, "constituent_biomass": -226.17058205503614, "protein_b0428_Inner_Membrane": 195.26721978676923, "RrmA_dim_mod_2:zn2": -703.155595319813, "imacp_c": -31.071661951259284, "gam_e": -24.89628895804114, "g6p_p": -24.658302370188583, "gam_p": -24.896269816467278, "RNA_b2288": 32291.438463699815, "RNA_b2283": -314784.7516476791, "RNA_b2282": 71033.53145735359, "g6p_c": -25.15807679730258, "RNA_b2280": 40181.077678984526, "RNA_b2287": 48004.82634199252, "RNA_b2286": 130065.61773072317, "RNA_b2285": 36181.73494174383, "RNA_b2284": 96769.1834623215, "THZ-KIN-MONOMER": 449.6853755824904, "generic_tRNA_AAU_asn__L_c": 0.12654460188154534, "generic_tRNA_GCU_ala__L_c": -11.840039640077514, "RNA_b1415": 41777.16038767928, "protein_b0511_Inner_Membrane": -7090.950861880136, "EG50003-MONOMER_mod_pan4p_mod_3ocmrs7e": -1066.5429095708837, "RNA_b2465": 46878.39414616734, "RNA_b2464": 38560.49950162706, "RNA_b2463": 69003.01984478011, "protein_b2485_Inner_Membrane": 61.92156681995392, "KETOBUTFORMLY-INACT-MONOMER_mod_glycyl": 1626.131156922753, "protein_b3737_Inner_Membrane": -984.6327224195189, "ThiI_mono": -355.78548053839415, "SPOT-MONOMER_mod_mn2": 1433.2825974414504, "DHPDIOXYGEN-CPLX": 2476.174576087491, "generic_tRNA_AAC_asn__L_c": 0.12654460188154534, "protein_b3966_Outer_Membrane": 1922.6683622811522, "FecI_mono": 351.99956035744697, "LspA_MONOMER": 172.32236653309675, "USHA-MONOMER_mod_zn2": 1181.513938869698, "GLUTKIN-CPLX_mod_mg2": 3981.208342901309, "G7408-MONOMER_mod_mg2": -667.1075916288268, "THIOREDOXIN-REDUCT-NADPH-CPLX": -184.7833793297343, "protein_b0996_Inner_Membrane": 815.615495153137, "athr__L_c": -15.817170593016128, "EG50003-MONOMER_mod_pan4p_mod_gme": -1048.7694324099768, "fmnh2_c": -106.16415898530356, "EG50003-MONOMER_mod_pan4p_mod_oc": -1039.1436522895262, "RlmF_mono": -162.15218638295732, "6PGLUCONOLACT-MONOMER": -57.649927584755076, "RpoN_mono": -97.55375936781611, "tym_e": -0.0012516717799184124, "tym_p": -0.0012325302060572578, "ethso3_e": -12.536384167821847, "ethso3_c": -13.535508414965419, "acgam1p_p": -31.615803409713834, "MALIC-NAD-CPLX_mod_mg2": -1761.2025331535342, "acgam1p_e": -31.615784268139972, "protein_b0731_Inner_Membrane": 805.5369143361906, "acgam1p_c": -33.91047172801369, "ethso3_p": -12.536365026247987, "ANTHRANSYN-CPLX_mod_cobalt2": -8310.058715886767, "clpn160_p": -392.12607996359657, "acgal1p_p": -1.9141573861154578e-05, "xyl__D_p": -19.672286836769842, "CPLX0-1261_mod_thmpp": -1225.3368286947884, "rbflvrd_c": -104.8714208398293, "GLUCONOKINI-MONOMER": 469.15147503309095, "xyl__D_e": -19.672305978343704, "xyl__D_c": -19.921157288383565, "rml_c": -23.9074276738942, "xan_p": -17.475676799286454, "B2170-MONOMER": 246.64564762506402, "g3pc_p": -14.945427270762776, "orn_p": -23.830460557883317, "orn_e": -23.83047969945718, "g3pc_e": -14.945446412336638, "orn_c": -24.079361324451845, "g3pc_c": -15.944503474637095, "generic_RNase": 527.1434857669699, "alltt_c": -5.72759653680271, "RNA_b0612": 106233.0494220146, "RNA_b0341": 43151.16636088275, "RNA_b0343": 87008.75463552779, "RNA_b0344": 222942.07275316783, "RNA_b0617": 21538.197143688507, "RNA_b0347": 120592.07371470013, "RNA_b0348": 68556.30138511036, "RNA_b0349": 62796.428683797654, "RNA_b3836": 19410.254407319433, "RNA_b3835": -8114.072269173722, "RNA_b3833": 54737.43565071712, "RNA_b3831": 21338.431925035416, "protein_b3496": 129.48586074447866, "protein_b3493": -898.1704305978079, "RNA_b3838": 37279.46502892045, "AAS-MONOMER_mod_mg2": -2224.7525670250075, "RNA_b4085": -128724.10338997385, "RNA_b2610": 38795.82948791598, "RNA_b2614": 16370.65061184592, "RNA_b2615": 26683.123604189495, "RNA_b2617": 5445.461176372291, "RNA_b0722": 25313.507202762994, "TREHALACYTO-MONOMER": 1161.0023085382454, "RNA_b0091": 106819.0262681909, "RplC_mono": 481.49913129855497, "protein_b2010": -288.99231028426016, "RNA_b0092": 45202.74787667684, "AROL-MONOMER_mod_mg2": 351.7682666065648, "3oddcoa_c": -173.41836577223046, "hRNAP_mod_1:zn2_mod_2:mg2": 7485.873718865299, "NARW-MONOMER": 518.5850923576002, "protein_b0521": -283.24889975639445, "protein_b3729": 1207.5828350718386, "protein_b3728": 692.7325418737025, "protein_b0524": -868.3691258582804, "protein_b4544_Inner_Membrane": 8.770602027389062, "protein_b0526": -546.0447049072242, "tyrp_p": -40.8196342990715, "protein_b3722": 703.9838479350842, "protein_b3727": -38.924112246009294, "protein_b3726": 45.02954717108103, "protein_b3725": 538.22138950419, "MGTA-MONOMER": 1292.1438145926686, "tartr__D_c": -10.711575453835833, "tyrp_e": -40.81965344064536, "man6p_p": -24.65785669396454, "PDXK-CPLX_mod_zn2": 2645.2453077210344, "man6p_c": -25.157631121078538, "man6p_e": -24.657875835538402, "GLYCOGENSYN-MONOMER": 854.4856112992102, "G6246-MONOMER": -311.6461756581514, "biomass": -226.17058205503614, "EG50003-MONOMER_mod_pan4p_mod_ogme": -1044.7819505041828, "protein_b1389": 178.29455570594294, "protein_b1388": 664.2782253954955, "EG50003-MONOMER_mod_pan4p_mod_3hcvac11e": -1087.2226541515627, "ckdo_c": -71.3283961258193, "mn2_c": -0.0010804882941363662, "protein_b1380": -391.7007966399669, "protein_b1387": 1195.5389189493687, "protein_b1386": 1699.9874949778887, "protein_b1385": -492.5452713980648, "mn2_p": -1.9141573861154578e-05, "4mhetz_c": -116.01629546230546, "RNA_b2874": 28197.103060411468, "HOMOSERKIN-CPLX_mod_k_mod_mg2": -4878.073587171823, "RNA_b2877": 41880.78555158512, "RNA_b2871": 86727.80931919687, "protein_b3870": -38.48944724804923, "protein_b3875": -163.32910964787976, "DCTP-DEAM-CPLX": 1362.2966542631068, "o16a3und_p": -637.3209868866064, "protein_b1651": 274.64921078773534, "CPLX0-322_mod_k_mod_mg2": -645.1637164198246, "F16B-CPLX_mod_mg2": 2635.640053790774, "protein_b1652": -4879.695788805631, "TufB_mono": 683.5315099875486, "protein_b1654": -225.2337672978747, "protein_b1656": 210.85731046548193, "fcl__L_c": -23.907832481188134, "RNase_E_tetra_mod_2:zn2": -2993.5084589073217, "B2789-MONOMER": -3742.956932992857, "protein_b1732": 1749.3807132316435, "protein_b2803": 953.5363542445845, "protein_b1734": 680.6983393318953, "generic_tRNA_AGU_ser__L_c": -0.699896208351986, "RNA_b2763": 123817.19686819047, "btnso_c": -195.78494347244356, "protein_b1118_Inner_Membrane": 678.4747485372828, "AROB-MONOMER_mod_cobalt2_mod_nad": -5299.562535203919, "RNA_b1992": 53912.141121057604, "RNA_b1993": 39290.46523970201, "RNA_b1991": 77999.1547925001, "unagamuf_c": -637.3244492796076, "protein_b1528_Inner_Membrane": 50.55969548082915, "protein_b4381": -602.3720640886481, "protein_b4382": -480.04669149745087, "protein_b4383": -102.66402344243028, "protein_b4384": -715.6576842525577, "protein_b4386": 787.3903197826306, "protein_b4388": -353.21680542887316, "unagamuf_p": -637.3241660983726, "hg2_c": 0.2499189389917235, "protein_b3093_Inner_Membrane": -0.0, "protein_b1197_Periplasm": 1317.7633144507379, "Thr_RS_dim_mod_zn2": -2754.6308506906503, "RpsN_mono": 236.5068127762108, "RNA_b1192": 27684.119226685685, "RNA_b1193": 18503.470550458038, "RNA_b1190": 33621.91644196143, "RNA_b1197": 122853.91721727085, "PKII-CPLX_mod_mn2_mod_k": -1477.5710680483505, "RNA_b1198": 102666.92645808977, "RNA_b1199": 45792.01644135341, "CPLX0-7630_mod_ca2": -4474.354800892627, "hg2_p": 1.9141573861154578e-05, "EXUT-MONOMER": -0.0, "met__D_p": 1.9141573861154578e-05, "mththf_c": -0.0, "protein_b2838": -250.3297402009922, "RNA_b0118": 76622.41613970979, "hg2_e": -0.0, "SelA_deca_mod_10:pydx5p": -22697.90439612904, "RNA_b0115": 136651.02239828644, "RNA_b0114": -2333.1740858231296, "RNA_b0116": 32654.963234708684, "protein_b2835": 258.7503824917967, "protein_b2836": -2229.200896280871, "RNA_b0112": 35864.761931203335, "protein_b0067": 446.58883876794266, "protein_b0066": 538.7717000700212, "protein_b0061": -3.698127778335931, "protein_b0063": 1154.9116080101633, "protein_b0062": -2.070715005167327, "protein_b0068": 659.619034163296, "RNA_b0110": -19474.411652758845, "EG11597-MONOMER": 115.92591178356781, "12dgr180_p": -201.2279642936503, "3hhcoa_c": -142.28390717570147, "ggagicolipa_c": 58.80295959405647, "uagmda_c": -773.4900678292487, "12dgr180_c": -201.22818131961785, "EG50003-MONOMER_mod_pan4p_mod_3ocvac11e": -1089.7200148278332, "CPLX0-7906": 503.1814475471383, "CPLX0-7904": -1667.032165048051, "glyc3p_c": -15.196936001733084, "EG50003-MONOMER_mod_pan4p_mod_3hcmrs7e": -1068.5359193414702, "glyc3p_e": -14.944625892374743, "thrp_p": -18.226316080122835, "succoa_c": -128.8365553142396, "thrp_e": -18.226296938548973, "glyc3p_p": -14.944606750800881, "10fthf_c": -153.5505445869678, "xu5p__D_c": -21.17288743947241, "EG12445-MONOMER": 71.03732501787425, "apg140_c": -247.96084383475912, "PrfC_mono": -429.40364563048996, "protein_b0463_lipoprotein_Inner_Membrane": -3309.218996147654, "RNA_b3137": 62270.165681027465, "RNA_b3132": -23344.17535779121, "protein_b3266": 1682.7877642475007, "protein_b3265": 1094.4737793189056, "protein_b3260": -784.993688784021, "dtdprmn_c": 216.34268670260573, "RNA_b0809": 52285.20464263253, "RNA_b0807": 28088.422317507546, "RNA_b0805": 64573.92895846152, "protein_b4088_Periplasm": 593.1309480496086, "kdo2lipid4_p": -425.8298405913285, "protein_b3001": 842.860965236482, "protein_b3006": -1006.5036819624333, "protein_b3005": 208.62877922391658, "kdo2lipid4_c": -424.8296098906481, "protein_b3008": -462.493025104769, "kdo2lipid4_e": -426.87493889237385, "RlmM_mono": -512.1489145435786, "EG11437-MONOMER": 212.74931372714903, "EG12312-MONOMER": -1052.6270354124965, "RNA_b2261": 69580.60741449642, "RNA_b2260": 98106.22650669464, "RNA_b2263": 55038.3064729992, "RNA_b2262": 62084.37702341211, "RNA_b2265": 15536.548763897425, "RNA_b2264": 121088.52871035758, "ctbtcoa_c": 0.0001544508448853179, "protein_b3447_Periplasm": 1319.352661085031, "AERGLYC3PDEHYDROG-CPLX_mod_1:fad": -812.8588763143914, "EG12130-MONOMER_EG12131-MONOMER": -999.6215239211622, "3hddcoa_c": -175.16242454677055, "ERYTH4PDEHYDROG-CPLX": -0.30947491896353163, "RNA_b2404": 2303.230020170686, "RNA_b2407": 9928.077342888522, "RNA_b2406": 47925.4818825872, "RNA_b2401": 2107.3286777596913, "RNA_b2400": 40405.624476819015, "RNA_b2403": 2287.830102634984, "protein_b2608": 434.4673476648161, "protein_b2607": 486.52441277520467, "protein_b2606": -1748.9671278667026, "protein_b2601": -138.08992540801265, "protein_b2600": -527.7863507373982, "EG10723-MONOMER": 550.2012546622527, "GLY3KIN-MONOMER_mod_mn2": 671.041871549194, "glycogen_c": -25.914545309973562, "EG10983-MONOMER_mod_mg2": 582.2119347065567, "dxyl_c": -32.91048781061131, "protein_b0576_Inner_Membrane": -1273.493008426225, "ALARACEBIOSYN-MONOMER": -479.06016835592504, "RNA_b1692": 36637.79479251854, "dimp_p": -43.578992351236884, "dimp_c": -44.07637552000077, "dimp_e": -43.57901149281074, "dgdp_c": -46.6310772395524, "generic_LYSINEaaRS": -1179.156997645741, "RNA_dummy": 27590.543675984707, "generic_tRNA_UUA_leu__L_c": -0.05638550669588941, "protein_b1487_Periplasm": 1226.0710453209963, "adocbip_c": -46.58605726596902, "protein_b2938_Periplasm": 1418.877218079304, "protein_b3981_Inner_Membrane": -1107.3319848654178, "udcpdp_p": -637.3251080986557, "RNA_b1033": 68026.63381847485, "RNA_b1032": 2607.605089414238, "udcpdp_c": -637.3261457894234, "unagamu_c": -601.7053058932278, "CPLX0-341_mod_mg2": -2979.4136727959926, "ACETYLORNTRANSAM-CPLX_mod_pydx5p": -1303.4299087361874, "12dgr120_c": -143.49486632142182, "12dgr120_p": -143.49464929545428, "CPLX0-1683_mod_mn2": -787.8645648588391, "CPLX0-7631_mod_mn2": -0.0, "leu__L_c": -28.385135905391554, "leu__L_e": -28.13328243293606, "leu__L_p": -28.133263291362198, "S-ADENMETSYN-CPLX_mod_4:nh4_mod_1:zn2": -1954.3537616203917, "PEPCARBOX-CPLX_mod_mg2": -3645.3230285484024, "CPLX0-1601": 4232.826191627761, "preq0_c": -94.06307121736076, "ppbng_c": -63.882929249788425, "EG10696-MONOMER": 1725.833643133517, "MANNPGUANYLTRANGDP-MONOMER": 963.603050829226, "RFBX-MONOMER": 255.27965098824282, "RNA_b0638": 44341.01892268057, "RNA_b0639": -184289.37446922294, "RNA_b0630": 19406.35868337264, "RNA_b0632": 36715.23546370061, "SPERMIDINESYN-CPLX": 1223.7071908021617, "RNA_b0635": 135674.89244377497, "RNA_b0636": -173757.81862285524, "RNA_b0323": -29661.06402451484, "RNA_b1109": 94384.19731528046, "ADENPRIBOSYLTRAN-CPLX_mod_mg2": -621.6143804942318, "fgam_c": -34.16069957231642, "cytd_p": -37.65649351458717, "RNA_b2678": 77479.65395336537, "RNA_b2679": 71812.80297472018, "RNA_b2676": 69506.0709308176, "RNA_b2677": 86936.47899938254, "RNA_b2675": -4960.072113670918, "CPLX0-3929": -14592.152228897612, "protein_b2032": 362.06722705058394, "protein_b2033": 442.154977791711, "protein_b2034": 706.1912348522021, "protein_b2035": -2111.972583656595, "protein_b2036": 582.6368429423418, "protein_b2037": 256.5944677826732, "protein_b2038": 387.3252594688633, "protein_b2039": 538.8978915948011, "RNA_b2010": 33519.779563603384, "EG11470-MONOMER_mod_mg2": 588.470991308311, "cpgn_e": -0.0, "protein_b3740": 413.31884352043465, "PUTA-CPLX": -2076.7384452213796, "EG11423-MONOMER": -1427.2871816196023, "protein_b3744": -242.35787917301877, "cpgn_c": -1.2519368418948318, "protein_b3749": 1115.8286823095177, "protein_b3748": 303.4366536989268, "THRESYN-MONOMER_mod_pydx5p": 697.6204712237419, "cpgn_p": -0.2488563578674575, "protein_b2296": -484.29424095493397, "protein_b2297": -515.5324778662281, "IMP-DEHYDROG-CPLX": -8355.963774148455, "protein_b2291": -322.7291433802706, "protein_b0854_Periplasm": 657.9167791156153, "ABC-56-CPLX": 2016.0937977382305, "k_e": -0.0, "protein_b0197_Inner_Membrane": -1939.7303681009753, "FUMARASE-A_mod_4fe4s": -1056.248872357934, "PD04413_mod_ca2": 758.5735940812897, "GreB_mono": -142.1066012225798, "RNA_b3679": 124574.97724702906, "protein_b0654_Inner_Membrane": 203.00010089327927, "EG12384-MONOMER": -283.24889975639445, "RNA_b3671": 28789.719321442277, "RNA_b3854": 208946.25623471363, "RNA_b3857": -4876.964743474796, "RNA_b3856": 37966.53003354399, "RNA_b3851": 111061.18662710521, "RNA_b3850": -129689.15033673169, "RNA_b3853": -192780.9465946447, "RNA_b3852": 5565.148397278784, "RNAPE-CPLX": 5196.370758366377, "acgal1p_e": -0.0, "2mcit_c": -22.923214990862963, "RNA_b2093": 20526.213535817686, "RNA_b2091": 51662.45281701036, "RNA_b2096": 61846.7724457071, "THYMIDYLATESYN-CPLX_mod_mg2": -2190.3677415279085, "RNA_b2094": 32732.300540983324, "RNA_b2095": 36213.94213589784, "RlmN_mono_mod_1:4fe4s": -186.04194887385103, "protein_b0429_Inner_Membrane": 17.486324582587603, "kdolipid4_c": -391.4053084931576, "gly_p": -6.103018009742226, "RNA_b0331": -186058.56591878927, "gly_e": -6.102998868168365, "1agpg140_p": -102.01496681546492, "Sec-CPLX": -2622.507183196621, "RNA_b2893": 21036.254360407598, "RNA_b2890": 43847.20175324226, "RpsG_mono": -4062.008370866041, "RNA_b0621": 100698.92542677022, "RNA_b2895": 14436.185544855596, "2mcacn_c": -22.92243298232383, "protein_b3816": -680.3044479461929, "protein_b1679": 265.0651448292298, "protein_b1677": -11.437974302808197, "protein_b1676": -400.33907290293575, "BTUE-MONOMER": 290.44270758487073, "protein_b4115_Inner_Membrane": -933.8189103445023, "RELA-MONOMER": 1708.5003102615785, "murein5px4p_p": -330.96189097070084, "4hbz_c": -31.60523697246538, "gbbtn_p": 1.9141573861154578e-05, "L-GLN-FRUCT-6-P-AMINOTRANS-CPLX": 2415.1656701436773, "protein_b1710": 290.44270758487073, "protein_b1711": 139.72663846812398, "protein_b1713": -2073.5043399073033, "protein_b1714": 657.1905193178568, "protein_b1716": -243.31152588634316, "protein_b1717": -566.1886304449031, "protein_b1718": 388.6321734999376, "protein_b1719": -1384.7116809019972, "protein_biomass": -222.1941516009379, "generic_tRNA_AAG_lys__L_c": 0.12635968676253378, "2dhp_c": -25.02744292948147, "ASPARTASE-CPLX_mod_cobalt2": -2506.0265307184322, "protein_b0789_Periplasm": -2233.1565942208254, "RNA_b1200": -59119.74205623624, "dgtp_c": -47.63147222589749, "RNA_b1206": 50584.757060174496, "RNA_b1207": 32238.200404117822, "RNA_b1208": -14214.161518865285, "RNA_b1209": 45248.38571296388, "KsgA_mono": 574.8672480048866, "o16a4colipa_p": 1.0005325570866608, "protein_b1854": -374.64696015709444, "o16a4colipa_e": -0.0, "EG11598-MONOMER": 244.5384089216137, "rfamp_e": -0.0, "protein_b0109": -53.11065776133628, "protein_b0104": -314.4050712379513, "protein_b0103": -1052.6270354124965, "rfamp_p": -0.0, "NAG6PDEACET-CPLX_mod_zn2": -3299.19605927358, "4ppcys_c": -68.29842511633605, "RNA_b0133": 61677.30943207576, "RNA_b0131": 11558.419625388095, "RNA_b0134": -13451.204625581173, "protein_b2478": -144.10193846996617, "protein_b0040": 169.41028357348304, "protein_b0047": 635.491925658288, "datp_c": -47.58006155407203, "protein_b0049": 531.6939412343434, "protein_b0048": -197.20285282084643, "UDPMANNACADEHYDROG-MONOMER": 710.9710011919227, "RpsI_mono": 350.75786740379027, "uaccg_c": -81.79746065089877, "protein_b2470": 1988.5529989956165, "protein_b3579_Periplasm": 685.0147706622317, "LysI_RS_dim": -1179.156997645741, "protein_b2519_Inner_Membrane": -5775.3444446399835, "RNA_b4322": 85861.30422064062, "RNA_b3115": 32920.49075862424, "RNA_b3116": -175034.3634343681, "RNA_b3117": 71517.40367568258, "RNA_b3447": 125955.9629170209, "CPLX-7524_mod_mn2": -4479.56800233726, "RNA_b3449": -157508.20292696246, "clpn180_p": -417.40404438516094, "RNA_b0864": -69740.35149309348, "RNA_b0861": 48488.07837208802, "RNA_b0860": 20093.287287342537, "RNA_b0863": 52912.36659021952, "RNA_b0862": 52055.329850997805, "pydam_p": -77.52664361428357, "generic_tRNA_GCC_ala__L_c": 0.13085066333090023, "protein_b0155_Inner_Membrane": 314.1704092354364, "protein_b0722_Inner_Membrane": -33.01786777881633, "pydam_e": -77.52666275585743, "protein_b3028": 383.5323920533737, "protein_b3029": 106.69353699602244, "protein_b3734": -4489.715133980387, "protein_b1084": -755.7733702835022, "protein_b1086": -262.4873213509624, "protein_b1089": -519.2732646357183, "protein_b2425_Periplasm": 801.7007038279734, "protein_b3730": -2214.468789532687, "ABC-53-CPLX": -1424.4957843769669, "cu_c": 0.2508275107444739, "RNA_b2794": 24587.94046207335, "RNA_b2797": 99056.93968967265, "RNA_b2796": -29257.805511803548, "RNA_b2791": -9774.715638753061, "RNA_b2242": 91482.60223731356, "RNA_b2241": -57815.752010038224, "RNA_b2240": -7405.863019467244, "protein_b2197": 329.59962318679345, "6PGLUCONDEHYDROG-CPLX": -1111.3972430575948, "RNA_b2799": 12224.804988973772, "CPLX0-7525_mod_mg2_mod_mn2_mod_thmpp": 2191.765503567252, "akg_c": -16.190186030846508, "EG11985-MONOMER": 362.06722705058394, "akg_e": -15.941922465196154, "FliA_mono": -1555.2030469562633, "GALACTOKIN-MONOMER_mod_mg2": -1669.107748313791, "akg_p": -15.941903323622292, "14glucan_p": -146.4633985058378, "RNA_b2429": 103549.99028162804, "RNA_b2428": -34875.03908812049, "generic_tRNA_ACA_thr__L_c": 0.12658609319020592, "RNA_b2423": 63553.11697672078, "RNA_b2422": -99361.78086792801, "RNA_b2421": 38695.52794581985, "protein_b3821_Outer_Membrane": -409.0179499770587, "RNA_b2425": 73533.60802564461, "RNA_b2424": 60561.07650079238, "protein_b2379": -633.7340800430146, "14glucan_c": -147.462139291734, "G6714-MONOMER": -0.0, "14glucan_e": -146.46009938826856, "protein_b2373": 1122.4677814353754, "protein_b2374": -0.0, "apg120_c": -224.56788013417932, "CPLX0-7720": -19.246123399956012, "G6806-MONOMER": 463.9512138572157, "GLYCPDIESTER-CYTO-MONOMER_mod_mg2": -4529.047067810275, "protein_b0019": 151.41433449501793, "protein_dummy": -372.3530073682164, "protein_b2282": 35.1117240874006, "RNA_b2938": 143160.5970323216, "udpgalfur_c": -62.5519473611623, "QueF_dim": -16.493184845024235, "acorn_c": -30.779500251421002, "RNA_b2930": 69625.82329319022, "RNA_b2935": 57403.57988204596, "RNA_b2937": 21521.783023747954, "2dmmq8_c": -511.3722695594898, "protein_b2482_Inner_Membrane": 309.1938358056403, "dctp_c": -41.89946210308379, "Pro_RS_dim": -1267.685034583613, "hdd2coa_c": -197.08324388608, "RNA_b1015": 43665.34263221182, "RNA_b1014": 118260.56209359785, "RNA_b1012": 83361.54488893332, "RNA_b1011": 50332.31761945673, "RNA_b1010": 28081.43538395692, "YHIP-MONOMER": 127.79322830982032, "G6567-MONOMER": -3053.084956180493, "octa_e": -38.34804816820397, "octa_c": -40.59824864598716, "RNA_b2268": 27815.333714101776, "G6286-MONOMER": 766.8261310477794, "protein_b4025": -668.9518320264283, "protein_b4024": -788.7727342262053, "protein_b4022": -98.07576193397453, "YGFO-MONOMER": 595.4361960303231, "G7859-MONOMER": 435.9535622247534, "8aonn_c": -75.90281392511044, "2agpe180_p": -120.33415526445312, "LYSP-MONOMER": 224.20002091711117, "arbt6p_c": -1.2505510121574506, "2agpe180_c": -120.33387291540396, "protein_b2979": -3174.8519198421905, "protein_b2975": 1.6476750284992754, "protein_b2976": -2288.26802376977, "EG50003-MONOMER_mod_pan4p_mod_t3c9palme": -1079.4958826263535, "forcoa_c": 0.25055971835812596, "arbtn__fe3_e": -0.0, "din_p": -43.57777897123749, "CPLX0-7652_mod_mn2": -0.0, "din_c": -43.82694444274979, "crnDcoa_c": 0.0001544508448853179, "din_e": -43.57779811281135, "ABC-24-CPLX": 2482.0100339513638, "protein_b2027_Inner_Membrane": 782.8516727926278, "PHOSPHAGLYPSYN-MONOMER_mod_mg2": -567.5643121494147, "RNA_b0308": 50228.85579690593, "gtp_p": -0.001145651189850213, "RNA_b0657": 8599.475408606515, "RNA_b0306": 51925.3777176024, "RNA_b0307": 103032.67471577498, "RNA_b0652": 52437.69988685696, "amob_c": -0.0, "RNA_b0650": 120752.3332645061, "RNA_b0651": 67798.48064251264, "protein_b0907": 10.79660133626769, "gtp_e": -0.0011647927637113676, "gtp_c": -45.88746727432083, "protein_b0903": 1449.6157410773212, "cyst__L_c": -42.03151945145075, "protein_b0908": -962.4863807690223, "EG12013-MONOMER": 1679.1433015426612, "TRKA-MONOMER_SAPD-MONOMER_TRKH-MONOMER": -4403.046584434746, "protein_b4289_Inner_Membrane": 302.2338840892232, "CPLX0-3943": 925.2274512130477, "RNA_b2652": 2299.174261933807, "SPOT-MONOMER": 1420.8583074104465, "cbl1_p": -0.24892038062599017, "GLUCONOKINII-CPLX_mod_mg2": 1277.3037019820556, "lcts_c": -47.82246731224302, "cbl1_c": 43.08651524876319, "CPLX0-1341_mod_2:2fe2s": 3343.611946453709, "cbl1_e": -0.0, "CHORPYRLY-MONOMER": -1123.9783950890394, "Met_RS_dim_mod_2:zn2": -1438.0170991329337, "2sephchc_c": -57.00408220866384, "IscU_mod_2:2fe2s": 482.4438084132427, "EG11426-MONOMER": 626.1146040173181, "EG11167-MONOMER": -687.5733989165906, "RNA_b1719": 28882.349438555488, "protein_b3476_Periplasm": 837.9239116327386, "ascb6p_c": -21.17531891691397, "PEPSYNTH-CPLX_mod_mg2": 3822.725964630522, "protein_b0632_Inner_Membrane": -296.80077676484694, "arbtn_e": -0.0, "RpoH_mono": -302.9849011382424, "arbtn_c": 0.49891924531151177, "RNA_b3301": 31441.3204422596, "RNA_b3300": 96609.55171681721, "CPLX0-7617_mod_1:4fe4s": -119.13702897068347, "RNA_b3302": 13021.684466596136, "RNA_b3305": 38616.797173578394, "RNA_b3304": 25661.60689429373, "RNA_b3307": 22134.951166693816, "RNA_b3658": 2869.2504630030517, "RNA_b3309": 22680.943545684106, "RNA_b3308": -196785.2477704546, "RNA_b3654": 42018.2287761802, "RNA_b3653": 36193.35329986821, "AROK-MONOMER_mod_ca2": 469.3836365594704, "RNA_b3651": 50020.38856653165, "RNA_b3650": 152790.29460241224, "pppn_e": -31.381900728367903, "PGPPHOSPHAB-MONOMER": -672.8971750938271, "Sra_mono": -37.43861083698194, "MONOMER0-1842": -110.75375955737128, "RED-THIOREDOXIN2-MONOMER_mod_Oxidized": -185.68551214484086, "protein_b4513_Inner_Membrane": -14.273486560317997, "protein_b3836": 240.70374043291596, "protein_b3835": -2245.2113867494713, "protein_b3833": 552.8331800513546, "RHAT-MONOMER": 153.4403411749421, "protein_b2418": 657.6131991519227, "protein_b2416": -1783.589181285324, "protein_b2417": 312.63511367616826, "protein_b2414": -411.13160869004605, "protein_b2415": 158.72327943787153, "protein_b3839": -2258.6106027239116, "protein_b2411": 1201.1018859171238, "protein_b1693": -1867.8541781150213, "protein_b1692": -2.485519222821954e-27, "glyc_e": -14.947250242636954, "glyc_c": -14.947231101063094, "novbcn_e": -0.0, "protein_b3266_Inner_Membrane": 1681.440227395331, "glyc_p": -14.947231101063094, "RNA_b4208": 39002.834991963566, "novbcn_p": -0.0, "RlmI_dim": -515.0003443241637, "RIBAZOLEPHOSPHAT-MONOMER": 415.4924493483329, "protein_b2903": -1022.3885684938033, "RNA_b1223": 40862.1162824561, "RNA_b1224": 271089.7582700402, "RNA_b1225": 111271.00650932064, "RNA_b1226": 51473.480352419734, "RNA_b1227": 49247.39303018456, "protein_b3367": 1.8325702763646972, "EG11600-MONOMER": 487.12800004910076, "RNA_b4041": 67839.50551078901, "CPLX0-7712_mod_mg2": 733.9751774804107, "5mtr_e": -0.0, "5mtr_c": -0.2490064291468152, "generic_tRNA_CCA_pro__L_c": 0.131596379646203, "protein_b0811": 499.1881093547816, "ag_e": -0.0, "tcynt_e": -0.0, "ag_c": -0.0, "tcynt_c": -0.0, "protein_b0124": 1441.298794395546, "protein_b0125": -212.566415332064, "protein_b0126": -203.59455224790972, "PRAI-IGPS": 1039.5688353707349, "protein_b0120": 511.1899475727525, "generic_tRNA_AAA_lys__L_c": 0.12635968676253378, "protein_b0123": -559.8202929961751, "12dgr141_c": -158.28061444910935, "OCTAPRENYL-METHOXYPHENOL-OH-MONOMER": 789.3393379710722, "12dgr141_p": -158.28039742314184, "protein_b1992": 184.23037100389732, "protein_b1993": 359.5909624975603, "protein_b1991": 580.1306505833928, "xmp_e": -38.157244158971224, "ABC-12-CPLX": 1414.6002490918086, "G7493-MONOMER": -292.8099844112331, "protein_b0029": 780.3597223131823, "xmp_p": -38.157225017397366, "cyan_p": 1.9141573861154578e-05, "protein_b0023": -249.26486391297573, "protein_b0025": -153.34069049133157, "protein_b0027": 174.2207899114409, "protein_b0026": -3256.5124281965245, "RNA_b1693": -42884.982142052366, "FOLC-MONOMER": -1105.9772100209852, "uLa4n_p": -637.3250668503892, "ichor_c": -41.0642096859023, "uLa4n_c": -637.3250369607796, "AMPG-MONOMER": -1113.0798493673874, "G7431-MONOMER": -249.06536389928812, "protein_b1677_lipoprotein_Outer_Membrane": -97.68425426944509, "G6188-MONOMER": -1541.693412340459, "RNA_b3469": 65391.190311841405, "protein_b0087_Inner_Membrane": 192.77661835566906, "protein_b3528_Inner_Membrane": 353.2756444017541, "RNA_b3460": 79642.97260313758, "RNA_b3461": 22921.656312472067, "RNA_b3464": -27448.804060205588, "RNA_b3465": 7093.60112621691, "gdp_e": -0.0, "gdp_c": -44.886220931065495, "protein_b3222": 619.9180009689937, "protein_b3223": -4142.659267944737, "protein_b3224": 412.1281992561569, "protein_b3225": 664.1364573169622, "protein_b4258": -1217.0239762573663, "gdp_p": 1.9141573861154578e-05, "protein_b4254": -474.75920327890367, "CYTDEAM-MONOMER_mod_cobalt2_mod_zn2": 1038.8543292068773, "1tdecg3p_c": -89.17321725491405, "mocogdp_c": -138.85357444343376, "ddcacoa_c": -176.90771022330796, "mal__D_c": -11.455395796881472, "1tdecg3p_p": -87.06689605286606, "RNA_b3798": 2555.6652908934, "ABC-8-CPLX": -2828.333279803149, "RNA_b3796": 5596.836424737829, "RNA_b3797": -1191.7608463126917, "RNA_b3794": 53569.69101302571, "RNA_b3792": 90634.73937631726, "RNA_b3793": 98528.19588760356, "RNA_b3790": 48878.32130119152, "RNA_b3791": 81920.24259813949, "protein_b3590": 1362.268052706689, "generic_tRNA_AUG_met__L_c": 0.32661758969013865, "DALADALALIGB-CPLX": 1.1503575176566109e-27, "MALONYL-COA-ACP-TRANSACYL-MONOMER": -590.8607382061066, "protein_b3599": 836.2731599680011, "protein_b0915_Inner_Membrane": 675.2024805899038, "protein_b3146": -323.51869781612703, "4pasp_c": -13.706006063439286, "gam1p_c": -26.17822810096092, "G7945-MONOMER": 603.2605417229196, "CPLX0-3881": 1435.0907950817477, "gal1p_p": -23.66674417945292, "ANTHRANSYN-CPLX_mod_mg2": -8317.391502073388, "RNA_b2224": -70252.15899115558, "ABC-7-CPLX": -5592.097382410493, "RNA_b2221": 48121.32424855809, "RNA_b2223": 88168.98721260387, "RNA_b2222": 47092.1689785006, "gal1p_e": -23.66672503787906, "protein_b2174": 164.7546532254971, "RNA_b0849": 6862.972650586698, "protein_b2170": 248.39906753847262, "gal1p_c": -25.15904781317414, "RNA_b0511": -214572.1750256583, "RNA_b0842": 34681.217235246666, "RNA_b0841": 12857.161314866195, "RNA_b0512": 98447.44903386025, "MENE-CPLX_mod_mg2": 3457.6824081699688, "RNA_b0514": 82563.83321629104, "RNA_b0517": 76091.38292905597, "RNA_b0516": -43280.34260684148, "protein_b4238": -1244.7960928659213, "1agpg160_p": -116.71332639237494, "QueG_mono_mod_2:4fe4s": -466.71918448474196, "GRXB-MONOMER_EG12237-MONOMER": 171.58825871983873, "protein_b2311": 439.3656827889443, "protein_b2310": -366.6530846650223, "protein_b2312": -1404.9151134112983, "protein_b2315": -1105.9772100209852, "protein_b2316": -570.6718185923133, "protein_b2318": 495.43895910114213, "didp_c": -44.07657086157497, "protein_b4193_Inner_Membrane": 85.84264524217258, "protein_b2167_Inner_Membrane": 181.58987621015393, "ppa_p": -10.96374920738082, "ACNEULY-CPLX": 2656.5458292678486, "ppa_c": -11.213032957494965, "ppa_e": -10.963768348954682, "G7164-MONOMER": -138.34972525058672, "RNA_b4544": 24314.791711151964, "RNA_b2917": 155681.361460366, "RNA_b2914": 17868.00232199269, "RNA_b2913": 35446.86464574902, "RNA_b2912": 5327.433543621103, "ppi_c": -0.2499751907741453, "CPLX0-782_mod_2:4fe4s": -755.41788376298, "protein_b0709_Inner_Membrane": 301.8245534236543, "glu5sa_c": -20.972782498198, "meoh_p": 1.9141573861154578e-05, "meoh_e": -0.0, "protein_b4240_Inner_Membrane": 508.8189678357295, "meoh_c": 1.9141573861154578e-05, "PHENDEHYD-CPLX": -985.0905427961296, "protein_b1245_Inner_Membrane": 377.84463277990164, "protein_b3907_Inner_Membrane": 153.4403411749421, "CPLX0-234_mod_mg2": -1179.6164705869285, "2tpr3dpcoa_c": -137.57190874116168, "PYRNUTRANSHYDROGEN-CPLX": -3815.3033448538554, "protein_b1521": -701.6349799786657, "EG11341-MONOMER": 596.6910228852336, "protein_b4006": 1.6619295358078143e-19, "protein_b4005": -987.2018100598034, "protein_b1524": 603.3167778655778, "arbt_p": -0.0, "protein_b1528": 52.31121578552681, "arbt_e": -0.0, "generic_tRNA_CAG_gln__L_c": -0.27700607711762837, "GLY3KIN-MONOMER_mod_ca2": 667.9301196817552, "dhptdn_c": -0.0, "RNA_b3748": 30405.45344641584, "protein_b2957": -120.91272256605747, "RNA_b2692": 5585.279175845991, "protein_b2954": 473.195011135258, "DAPASYN-CPLX_mod_pydx5p": -1314.1198498832457, "EG11288-MONOMER": 693.7423890148195, "EG11373-MONOMER": 1067.8792889605538, "pa140_c": -159.4415928754274, "pa140_p": -159.19131258797142, "malt6p_c": -49.074135302731065, "RNA_b0674": 48602.923005247285, "RNA_b0677": 16951.81678520125, "protein_b0928": -399.66445939860176, "protein_b0929": -180.41414340821404, "RNA_b0672": 2524.6336159280813, "CPLX0-7888": -952.1811712130432, "CPLX0-7887": -1267.4681600860292, "5prdmbz_c": 46.838445047880334, "RNA_b0678": 58018.903839281724, "RNA_b0679": 141159.90044760623, "EG50003-MONOMER_mod_pan4p_mod_tpalm2e": -1081.2391455903885, "ABC-22-CPLX": -2961.795156200833, "protein_b0067_Inner_Membrane": 444.9259668697558, "YHHO-MONOMER": -939.7623839858682, "h_p": 1.9141573861154578e-05, "AROC-CPLX_mod_fmnh2": -13989.538862155068, "h_e": -0.0, "h_c": 0.2492617382620773, "sucorn_c": -35.1160368182456, "generic_tRNA_GAG_glu__L_c": -11.639830838760345, "gthox_p": 1.9141573861154578e-05, "protein_b0875_Inner_Membrane": -594.0055928629374, "CADB-MONOMER": -1189.7111790665997, "gthox_e": -0.0, "EG11665-MONOMER": -837.723534637757, "gthox_c": -93.7158341961424, "EG50003-MONOMER_mod_pan4p_mod_tmrs2e": -1071.535743567897, "protein_b3892_Inner_Membrane": -28.393819953176624, "CHORISMUTPREPHENDEHYDROG-CPLX": -1055.5727014747963, "protein_b3785_Inner_Membrane": 732.6931952621071, "RNA_b3634": 14192.836192953266, "RNA_b3637": -15880.62385207718, "RNA_b3636": 12090.845824486094, "1agpe120_p": -91.4674977653551, "RNA_b3630": 57553.8469391693, "RNA_b3633": 37702.26591451889, "RNA_b3632": 74737.17648292435, "RNA_b3639": 35847.7762556025, "fum_c": -12.454885873408863, "fum_e": -11.956783480301375, "protein_b2788": 943.9798624369004, "protein_b2789": -3741.2396056449566, "protein_b2787": 880.8952569280386, "protein_b2784": 1708.5003102615785, "protein_b2785": -325.90579767514436, "23cgmp_e": -42.320157760115094, "protein_b2780": -575.3940133309188, "protein_b2781": 530.2358883504438, "protein_b1325": -496.19191606470514, "protein_b1326": -473.49485324819784, "23cgmp_p": -42.32013861854123, "protein_b1329": -548.086028628169, "AROH-CPLX_mod_fe3": -411.5317721823238, "protein_b3785": 734.4751093061799, "protein_b3784": 175.12121394012237, "protein_b3787": 710.9710011919227, "protein_b3786": -12044.940742917395, "protein_b3781": -225.59206582368967, "protein_b3780": -303.8765511225447, "protein_b3783": -661.1809397855516, "protein_b3789": 570.017843315958, "protein_b3788": 697.1510387625633, "G7458-MONOMER": -257.10660826622, "protein_b2435": -230.60666189206927, "protein_b2436": -307.19810484017484, "ade_c": -21.6507421346272, "ade_e": -21.40075701719827, "galt_p": -25.650614275775194, "ade_p": -21.400737875624408, "galt_e": -25.650595134201332, "S-ADENMETSYN-CPLX_mod_4:k_mod_1:ca2": -1941.7828037980878, "4hthr_c": -27.003102068886175, "DIOHBUTANONEPSYN-CPLX_mod_mg2": -858.3514051300531, "air_c": -37.41966200935641, "gthrd_p": -46.85581730656577, "protein_b2683_Inner_Membrane": 110.36749909680962, "EG11433-MONOMER": 510.6126549215658, "gthrd_e": -46.8557981649919, "gthrd_c": -47.85475228896098, "protein_b0494": -1100.6939963571333, "RNA_b1249": 27898.504860636865, "RNA_b1246": -166375.97328440804, "RNA_b1247": 72778.46245967683, "RNA_b1244": 66874.97554465993, "RNA_b1245": 65892.44695495105, "RNA_b1243": 117981.74210112152, "RNA_b1241": 73306.06267721712, "so2_p": -0.0, "RlmL_dim": -5083.326088686467, "protein_b2307_Inner_Membrane": 104.7477184619298, "23dhbzs_c": -4.0293613139321096e-05, "phpyr_c": -40.83258489630531, "protein_b2540": 232.93286564601368, "RNA_b0578": 47346.88876169156, "5mthf_c": -157.094474004651, "protein_b3428": 1785.9152379629143, "CPLX0-1341_mod_1:4fe4s": 3343.6136782521194, "protein_b2542": 929.6437417729104, "protein_b3429": 854.4856112992102, "protein_b0142": -1592.5839414221687, "G6521-MONOMER": 178.5982851437883, "protein_b0149": -330.81149462528407, "CPLX0-303_mod_mn2": 1458.1126963274367, "23dappa_c": -9.463304312072767, "uama_c": -96.22746697479327, "protein_b2893": -342.45902397165685, "protein_b2890": -589.5784988228705, "protein_b2891": 35.14801275022021, "ALKAPHOSPHA-CPLX_mod_zn2_mod_mg2": 2240.7116923083922, "protein_b2895": -254.75733695841168, "protein_b0007": -1026.401767503309, "protein_b0004": 719.2136738962772, "protein_b0003": -2446.330697371765, "protein_b0002": -0.0, "3-METHYL-2-OXOBUT-OHCH3XFER-CPLX_mod_mg2": -12199.883763309997, "protein_b2995_Inner_Membrane": 130.06593937232347, "protein_b0009": -211.50714036337786, "protein_b0008": -515.4056831192416, "PPX-CPLX_mod_mg2": -1823.6409134842906, "MANNONOXIDOREDUCT-MONOMER": 3.4229613416116245e-27, "13dpg_c": -11.712090383006004, "GRXC-MONOMER_mod_Oxidized": -42.40162721541875, "thmmp_c": -158.88684151363628, "YRBG-MONOMER": -0.0, "CPLX0-1581": 335.70701109467615, "ditp_c": -44.07812817957012, "g3ps_e": -25.410930737689135, "g3ps_c": -26.40998779998959, "arg__L_p": -27.58059953900174, "arg__L_e": -27.580580397427877, "arg__L_c": -27.83069025502743, "RNA_b4368": 2555.6652908934, "RNA_b3409": 168598.90020844832, "RNA_b3406": 14454.959809912554, "RNA_b4367": 22610.941206458203, "RNA_b3403": 43450.95410941866, "protein_b3200": 592.7278019655981, "protein_b3201": -710.4190748824476, "protein_b3202": -97.55375936781611, "cit_e": -17.93431691864553, "G7558-MONOMER": 842.860965236482, "cit_c": -18.43233506173075, "protein_b3453_Periplasm": 863.6265896996051, "cit_p": -17.934297777071667, "fdp_c": -26.408530352589576, "TrmD_dim": 973.0488255504093, "isetac_c": -11.546727159925936, "isetac_e": -10.547602912782365, "CPLX0-3141": 213.3870739920449, "pg181_p": -212.68686678387448, "isetac_p": -10.547583771208503, "pg181_c": -213.46362346623005, "lyx__L_e": -19.67547665979368, "1odec11eg3p_p": -106.34063776951817, "4ampm_c": -32.937795056803594, "1odec11eg3p_c": -107.37392454948287, "cpe180_c": -271.04636658843805, "IscU": 530.9146624366535, "YrdC_mono": -1324.3533024077956, "CPLX0-1341_mod_1:2fe1s": 3381.973713072472, "ARGSUCCTRAN-MONOMER": 748.393756244491, "ggbutal_c": -37.86421236981121, "RNA_b2203": 32521.368269066912, "RNA_b2202": 43492.09269355226, "RNA_b2201": -220878.22612112336, "RNA_b2200": 48242.43463726338, "RNA_b2207": 19023.303128679872, "RNA_b2206": 180002.94783021178, "RNA_b2205": 50398.40773560823, "RNA_b2204": -187057.04959908113, "protein_b3281": -6.903844425934947e-26, "protein_b2153": -1535.1104162213335, "protein_b2150": 724.3230016301051, "protein_b2156": 225.89265335176952, "protein_b2155": 2110.9986684032233, "protein_b2154": 548.5056376282319, "RNA_b0536": 2288.042376398203, "GABP-MONOMER": 237.69598810258827, "protein_b3849_Inner_Membrane": 405.56780510190873, "S-ADENMETSYN-CPLX_mod_4:k_mod_1:mn2": -1938.671051930649, "G6708-MONOMER": 1195.5389189493687, "EG11511-MONOMER": -211.50714036337786, "FORMYLTHFDEFORMYL-CPLX": -1659.3438532055625, "YggH_mono": -623.6474281700009, "gua_c": -21.636884247276026, "protein_b0839_Inner_Membrane": -509.5467998086911, "protein_b1308_Periplasm": -128.70362026784176, "protein_b1278_Inner_Membrane": -672.8971750938271, "RNA_b1584": 40556.571382107766, "RNA_b1587": 175713.48951349498, "RNA_b1589": 44833.21031336791, "RNA_b1588": 175338.75146053513, "RNA_b2975": 114372.9109492458, "RNA_b2976": -12653.2132593712, "FLAVODOXIN1-MONOMER_mod_Oxidized": -1017.2406580310156, "OROTPDECARB-CPLX": -1177.1990757484132, "CYTDEAM-MONOMER_mod_mn2_mod_zn2": 1037.9505080285785, "RNA_b2979": -71054.12929655716, "protein_b1440": 766.1281633204425, "APO-ENTB": 2548.8743267187174, "u23ga_c": -214.37753918530194, "protein_b1442": -5.858542374987969, "glyc__R_p": -9.213373871415218, "RIBULPEPIM-CPLX_mod_zn2": -0.0, "protein_b4123": 215.67587291816534, "glyc__R_e": -9.21339301298908, "glyc__R_c": -9.462616468103436, "CARBPSYN-CPLX_mod_cobalt2": -2876.294676018207, "gmhep1p_c": -30.13954455701008, "EG12666-MONOMER": -868.3691258582804, "2shchc_c": -47.54106100065324, "RsmI_mono": -323.51869781612703, "N-ACETYLTRANSFER-CPLX": -1811.574048966006, "protein_b0979_Inner_Membrane": 146.27665145901813, "CPLX0-821": -2.823965082157836e-26, "protein_b1855_Inner_Membrane": -547.1300781791316, "protein_b0978_Inner_Membrane": 341.2408509302691, "itp_c": -42.331197686744, "56dura_c": -16.457538703989194, "protein_b4069": -1033.7024108765202, "hdceap_c": -84.45013266196548, "protein_b4067": -1360.7142286273436, "SUCCGLUDESUCC-MONOMER": 476.42030883268154, "ps120_c": -154.98273030803497, "RNA_b1059": 81139.68560023762, "melib_p": -47.57259531292263, "RNA_b1723": 27436.535160952582, "ragund_c": -552.1259348757126, "dhmpt_c": -102.36883519848728, "protein_b2930": 696.8800667462717, "protein_b2935": -1063.3444517352038, "protein_b2937": -373.68280274593207, "protein_b2938": 1461.5088767991454, "thymd_e": -44.50116036733078, "23dhb_c": 14.63662737093516, "DSBD-MONOMER": -1493.010831641069, "protein_b4042_Inner_Membrane": -324.595840390638, "protein_b0948": -2541.6630443432337, "protein_b0945": -279.06216168844037, "EG50003-MONOMER_mod_pan4p_mod_3hcddec5e": -1056.317823025963, "GABATRANSAM-CPLX_mod_pydx5p": -7320.527691234911, "icolipa_c": 136.53890435446445, "cynt_p": -0.2487287486315846, "GltX_mono_mod_mg2_mod_1:zn2": -454.11856126244965, "cynt_c": -0.49876515444669367, "cynt_e": -0.24874789020544577, "hpyr_c": -7.7204119937496065, "RNA_b2025": 56161.22133367789, "RNA_b2024": 24090.957978130242, "protein_b4034_Periplasm": 493.2469302272065, "RNA_b2022": 77361.34860527184, "crncoa_c": 0.0001544508448853179, "RNA_b2533": 58319.47232125313, "EG11352-MONOMER": 436.7957071991568, "RNA_b2020": 94681.19269491368, "protein_b2497_Inner_Membrane": 193.9588983955726, "peamn_e": -30.130305414664313, "23doguln_c": -18.432494253420874, "RNA_b1114": 103288.15908436112, "RNA_b3619": 67548.59274501965, "RNA_b3345": -49347.44152390686, "RNA_b3612": -48898.60854778317, "RNA_b3610": 7641.288568646668, "RNA_b3341": -149154.55425743537, "RNA_b3616": 74227.51336433721, "RNA_b3343": 20937.882426741664, "RNA_b3342": 27189.121385809103, "protein_b3415": -1303.2509147398298, "protein_b3417": 10.79660133626769, "protein_b3416": 1354.7112122601313, "protein_b3412": -325.1761383892067, "taur_p": -2.328848799296699, "protein_b1302": 741.5183619486357, "protein_b1301": 1170.668812752259, "protein_b1300": -0.0, "protein_b1308": -118.59220106438438, "1agpe181_p": -118.59004629880408, "protein_b2871": 847.6259873726751, "AICARTRANSIMPCYCLO-CPLX": 1.6619295358078143e-19, "u3hga_c": -139.37532069782364, "cdg_c": -92.15921306431432, "protein_b2458": -2972.670070442393, "dutp_c": -39.637349314816134, "RNA_b3969": -189512.0544052423, "RNA_b3968": 110771.47851796445, "RNA_b3960": 54500.075890989356, "2-OCTAPRENYLPHENOL-HYDROX-MONOMER": -2246.867926618622, "RNA_b3962": 42008.139642877504, "RNA_b3965": 30922.215600482745, "RNA_b3967": -59573.67120446359, "RNA_b3966": 133510.27089125945, "RplO_mono": 337.8379583652948, "uacmamu_c": 34.402990058730545, "ALPHA-AMYL-PERI-MONOMER_mod_ca2": 1740.1304587198547, "generic_tRNA_GGC_gly_c": 0.12933088242053337, "RNA_b2563": 27447.75860247917, "o16a4und_p": -637.3199150052903, "RNA_b2566": 65508.430584071444, "RNA_b2567": -23982.520447921353, "RNA_b2564": 2798.632269639912, "xu5p__L_c": -21.17347130799299, "cys__D_p": -20.314481935866908, "APHA-CPLX_mod_mg2": 2164.6909443576587, "hdca_p": -86.82332864601621, "ttdceap_c": -73.49016762831687, "cys__D_c": -21.31469896183445, "hdca_e": -86.82435917371907, "CPLX0-1_mod_fad": -5952.683968320946, "hdca_c": -84.438083228532, "cys__D_e": -20.31450107744077, "RNA_b1912": 16493.98653000332, "4per_c": -15.695996575113314, "RNA_b1910": 5371.434107284229, "RNA_b1911": 2205.824722466838, "RNA_b1260": 58542.660424185, "RNA_b1261": 86475.78393781382, "RNA_b1262": 98335.5278240464, "RNA_b1263": -166599.1168557223, "tmao_p": -0.0, "RNA_b1919": 71459.58063711457, "RNA_b1269": 26448.870620807913, "tmao_c": -0.0, "tmao_e": -0.0, "CPLX0-3948_mod_mg2": 605.8724752680736, "NRDACTMULTI-CPLX": -1783.6757062313197, "mmcoa__S_c": -128.83499339251952, "protein_b0168": -2947.4756550261745, "protein_b0169": -1575.323192242235, "protein_b0160": 931.6313791358699, "HEMN-MONOMER_mod_4fe4s": -372.46893248668385, "protein_b0166": -258.87367493761207, "GLUTAMATESYN-CPLX_mod_fe2_mod_fad": -11215.162079891052, "CPLX0-3201": 1290.04926475589, "UDPNACETYLMURAMATEDEHYDROG-MONOMER_mod_fad": -1212.1568843122598, "1agpe140_p": -99.31630458215199, "b2coa_c": -131.32552986102206, "UROGENDECARBOX-MONOMER": -1899.053542859166, "pe140_c": -170.43596499755628, "FABA-CPLX": 518.8336607505397, "ADENYLYLSULFKIN-CPLX_mod_cobalt2": -5055.4265713536515, "acmana_e": -31.60758111933367, "pe140_p": -171.44072111725734, "acmana_p": -31.607561977759808, "RpmF_mono": -519.2732646357183, "generic_tRNA_GGA_gly_c": -2.6179537183312385, "1tdec7eg3p_c": -88.68715706467863, "EG11956-MONOMER": 607.6587827953136, "CPLX0-301_mod_mn2": -3056.345535116646, "1tdec7eg3p_p": -86.61096329991295, "generic_tRNA_AUA_ile__L_c": 0.12342608668760403, "H2PTEROATESYNTH-CPLX_mod_mg2": 923.628051510663, "FHLMULTI-CPLX": -3215.884261062964, "protein_b2488": 386.28906022675096, "protein_b4476": -1882.0716063249333, "protein_b4477": -0.0, "generic_tRNA_GGU_gly_c": 0.12933088242053337, "protein_b1487": 1276.2392405996886, "protein_b1480": -37.43861083698194, "PD04413_mod_mg2": 755.2563809404072, "protein_b4471": 886.7662425519925, "protein_b1488": -5518.504276760173, "protein_b1489": 1609.186756743424, "protein_b4478": 502.6758430032145, "RNA_b0031": 20278.117103389046, "S-ADENMETSYN-CPLX_mod_4:na1_mod_1:ca2": -1954.36184790889, "gdpofuc_c": -68.54334724505009, "RNA_b3425": 23599.57848457445, "RNA_b3426": 43867.03471282921, "IscA_tetra": 1103.8273941209113, "NITRATREDUCTA-CPLX_mod_bmocogdp_mod_3fe4s_mod_4fe4s": 4071.2044505706667, "RNA_b3428": 177083.81089088315, "RNA_b3429": 103972.43555077267, "EG11095-MONOMER_mod_zn2_mod_fe2_mod_cobalt2_mod_mg2_mod_mn2": 434.86122227915024, "protein_b4213": 1506.8793128065938, "RNase_m16": -0.0, "protein_b4214": -258.2490341748581, "dadp_c": -46.57966656772694, "protein_b4219": 510.6126549215658, "CYTIDEAM-CPLX_mod_zn2": -808.3275150352096, "EG50003-MONOMER_mod_pan4p_mod_t3c7mrse": -1068.535930368726, "agm_p": -27.333222125845033, "protein_b0311": 1300.2090865586283, "agm_c": -27.58219561688092, "protein_b3089": 554.7769844644455, "agm_e": -27.33320298427117, "protein_b3654_Inner_Membrane": -781.3972987418061, "protein_b3084": -296.4113399329485, "RNA_b0731": 143199.54706696136, "protein_b0431_Inner_Membrane": -4775.028101461183, "RNA_b0733": 113975.80553493854, "RNA_b0732": 190287.49543687658, "RNA_b0734": 82835.91055828134, "RNA_b0088": -576581.9788225056, "RNA_b0087": 78612.55996283412, "RNA_b0086": 98424.3887213461, "RNA_b0085": 107514.87161739345, "RNA_b0084": 127844.15489779772, "RNA_b0082": 26024.5764343474, "RNA_b3281": 40743.90140030163, "RNA_b3282": -32559.860342996457, "RNA_b3287": -26774.323920349365, "RNA_b3288": 68671.0629898428, "RNA_b3289": 39088.39689406293, "GlnS_mono": -708.6959111060405, "UXAC-MONOMER_mod_zn2": -2002.2987229309742, "protein_b3747": -1519.6744430021795, "NAPD-MONOMER": 249.84184878356092, "protein_b2131": 579.7739029145324, "protein_b2130": 212.7205497356278, "protein_b2133": -370.4704169095228, "protein_b2132": 1753.520567798862, "26dap__LL_c": -29.89772968489682, "protein_b2134": 545.9101107572475, "RNA_b2779": 38296.20035414678, "RNA_b0887": 128264.30424852406, "RNA_b0886": 125029.28900511372, "RNA_b0884": 2532.0471812593714, "RNA_b0883": 2580.792047783183, "accoa_c": -122.10995484388623, "RNA_b0888": 28137.508868357036, "protein_b3628": 551.0735532295071, "protein_b3629": 554.4612285407901, "protein_b3626": 545.9901110160381, "protein_b3627": 436.7957071991568, "protein_b3624": 626.1146040173181, "protein_b3625": 535.275065941083, "protein_b3622": -3932.137186147805, "protein_b3623": -1427.2871816196023, "protein_b3620": 515.4423678492329, "protein_b3621": 482.46673532512756, "RNA_b2489": 55199.17629752968, "RNA_b2488": 39633.24683623071, "protein_b0575_Inner_Membrane": -3574.765762193857, "RNA_b2485": 47306.562885488514, "RNA_b2484": 104741.65366159927, "RNA_b2487": 121002.87919942715, "EG11829-MONOMER_mod_mn2": -741.2740327714582, "RNA_b2481": 44885.05083629345, "protein_b1243_Periplasm": 1084.6795706084167, "RNA_b2483": 68992.09291109387, "RNA_b2482": 146818.82557674847, "protein_b2687": -246.66069602462287, "protein_b2683": 112.29948222904717, "protein_b2682": -884.6400745991684, "ctbt_p": -1.9141573861154578e-05, "protein_b2688": 942.6800937555192, "ctbt_c": -0.24802218825123273, "2agpg140_p": -102.01496681546492, "RplS_mono": -1748.9671278667026, "2agpg140_c": -102.01468446641576, "protein_b4123_Inner_Membrane": 213.9560127586501, "protein_b2290": -476.0905856065216, "ENTD-MONOMER": 244.59723360981647, "RNA_b2957": 29658.069328674355, "RNA_b2954": 43056.53110931908, "3hcinnm_p": -28.641372776792767, "ASPAMINOTRANS-DIMER": -799.3289187972035, "DSBC-CPLX": -730.8083350974663, "3hcinnm_e": -28.641391918366626, "3hcinnm_c": -28.891771095033192, "gtspmd_c": -47.60662048525508, "cpe160_c": -258.41359789409574, "GLYOXI-CPLX_mod_ni2": 562.8230411098264, "YHFM-MONOMER": 266.2758274687226, "2agpe161_c": -112.27111673253879, "DEHYDDEOXPHOSGALACT-ALDOL-MONOMER": -0.0, "2agpe161_p": -112.27139908158793, "CPLX0-1341_mod_1:2fe2s_mod_2:fe2": 3367.854020458645, "G7170-MONOMER": 257.0608485353125, "dcacoa_c": -165.94775157767177, "TrmJ_dim": -447.0435357349125, "TRANS-CPLX-203": 844.7741099010346, "TYRP-MONOMER": -1013.7157925051324, "RNA_b3855": 8682.636277556268, "ARCD-MONOMER": -1232.7289236111108, "protein_b4042": -322.6708224903406, "protein_b4041": -944.4090635775785, "protein_b4040": 39.311391464928995, "RplY_mono": -163.66565604962832, "RNA_b1709": 54241.54460688264, "RNA_b1704": 28421.168501435543, "RNA_b1702": 172196.76292323493, "RNA_b1701": 119212.04015251974, "cys__L_c": -23.568074394570257, "EG10564-MONOMER": -158.2649840073754, "generic_tRNA_UGA_cys__L_c": 0.16876400981342543, "PROTOHEME-FERROCHELAT-MONOMER": -426.2596000932585, "protein_b2919": 460.62813523732393, "protein_b2917": 1732.7735754987714, "protein_b2914": -290.6572009858302, "protein_b2913": -491.839614021358, "protein_b2912": -467.31514954164453, "RNA_b0194": 47839.69513221683, "tungs_e": -0.0, "protein_b1465_Inner_Membrane": 135.5473530307083, "CARNRACE-MONOMER": -0.0, "tungs_c": -0.0, "G7419-MONOMER": -0.0, "RNA_b2092": 98222.90969220104, "protein_b0831_Inner_Membrane": 242.4139117264833, "SUCCARGDIHYDRO-MONOMER": 1204.0259213624893, "thr__L_c": -18.46843410255577, "thr__L_e": -18.225083558549585, "ATPSYN-CPLX_EG10106-MONOMER_mod_mg2": -10281.848954301984, "AROP-MONOMER": -1321.555355311387, "appl_c": -14.443058367645495, "protein_b0007_Inner_Membrane": -1027.7627960039429, "GARTRANSFORMYL2-MONOMER": -345.893413664771, "RNA_b2097": 27585.3785236125, "fpram_c": -36.16258916098845, "CPLX0-7843": -15626.7363555431, "GLUTAMINESYN-OLIGOMER_mod_mn2": -449.44907694558685, "CPLX0-7847": 1132.4315474268342, "protein_b0963": 281.2238382018305, "protein_b0212": 536.1015370043903, "doxrbcn_p": 1.9141573861154578e-05, "protein_b0967": -257.50017216208187, "protein_b0968": 227.25687913782184, "protein_b0969": -241.87161515562593, "protein_b3993": -4894.128547500468, "udpg_p": -59.304129901302495, "doxrbcn_e": -0.0, "EG50003-MONOMER_mod_pan4p_mod_palm": -1082.9834868720711, "udpg_e": -59.30411075972864, "udpg_c": -62.55260231971631, "GLUC1PADENYLTRANS-CPLX_mod_mg2": -16802.692920496233, "co2_p": 1.9141573861154578e-05, "co2_c": 1.9141573861154578e-05, "co2_e": -0.0, "RNA_b4088": 67558.43396600937, "RNA_b1764": -54543.960134045155, "RNA_b4087": 110634.58464120753, "RNA_b4086": 71324.02646896649, "G6246-MONOMER_mod_mg2": -305.65085063546866, "RNA_b4084": 67463.82691421719, "RNA_b1761": 38076.43847787709, "RNA_b0948": -23773.04918306447, "protein_b4111_Inner_Membrane": -1166.0357787745916, "3amp_e": -42.33663263260079, "RIBULOKIN-CPLX": 2309.8232160203265, "MANNONDEHYDRAT-MONOMER": 640.7491259133849, "RNA_b0945": 29054.695272246357, "3amp_p": -42.336651774174655, "dmbzid_c": 71.01153247809735, "PANTOATE-BETA-ALANINE-LIG-CPLX_mod_mg2_mod_nh4": 1334.0376206789476, "RNA_b3360": 16120.77240230826, "RNA_b3367": 53434.29889358034, "RNA_b3366": 23646.631781445158, "RNA_b3365": 184287.2635881172, "RNA_b3368": 40100.78651767116, "protein_b3433": -234.88055734100743, "protein_b3432": 1500.9953641426798, "protein_b3431": -2731.3789389295275, "protein_b3430": -4202.172061379729, "protein_b3437": 423.76945898645766, "protein_b0584_Outer_Membrane": 2232.3228742921765, "EG11239-MONOMER_mod_mg2": 513.7826628306441, "ABC-5-CPLX": 1933.2582227943226, "protein_b1363": -1120.5562754172288, "ps140_c": -170.68034394162873, "2cpr5p_c": -57.05148216264672, "man_e": -23.9054648938353, "GALACTONATE-DEHYDRATASE-MONOMER": 502.6758430032145, "man_p": -23.90544575226144, "ASP-SEMIALDEHYDE-DEHYDROGENASE-CPLX": -469.76111468201486, "RNA_b3946": -114921.03037352997, "RNA_b3945": 61971.83095566211, "S-ADENMETSYN-CPLX_mod_4:cs_mod_1:mn2": -1853.8061726025273, "RNA_b3942": 157869.99270032602, "RNA_b3941": 24039.460674111237, "RNA_b3940": 80923.10561300212, "k_p": -1.9141573861154578e-05, "gly_c": -6.352043580462902, "RNA_b2540": 23298.641900255425, "RNA_b2541": 58925.366928817144, "RNA_b2542": 87077.30346997466, "k_c": -0.25040271933919256, "RNA_b2019": -211356.4420126199, "EG50003-MONOMER_mod_pan4p_mod_3hddec": -1060.5763364182244, "RNA_b0997": 184200.04512416926, "EG11353-MONOMER": 545.9901110160381, "EG12267-MONOMER": 1010.6966866397587, "RNA_b0152": 64621.11867335292, "CAIC-MONOMER": 980.5741410136695, "GrpE_dim": -539.2874171309675, "protein_b2131_Periplasm": 550.1202215967007, "protein_b2472": -585.6643988766407, "protein_b2474": -1545.753340782836, "protein_b2476": -376.0167997410275, "protein_b2477": -169.35379900230444, "PANTOATE-BETA-ALANINE-LIG-CPLX_mod_mg2_mod_k": 1338.5503533719682, "CPLX0-7533": -187.0091909907084, "CPLX0-7532": -4335.6735548519055, "CPLX0-7530": -167.9174584754225, "CPLX0-7535": -1867.6378206890047, "CPLX0-7534": -672.8573711254971, "protein_b0186": 1125.9537284728194, "protein_b0185": -620.2573257158016, "protein_b0182": -5473.692875829136, "protein_b0180": 124.7390894351425, "protein_b0181": -1281.648903186803, "protein_b0188": -337.20644084831997, "alac__S_c": -18.675661137101006, "ANSB-CPLX": -618.9883472951209, "G6954-MONOMER_mod_mn2": 222.22529422425126, "but_e": -17.430739386116134, "G7841-MONOMER": 1018.5824311398923, "but_c": -17.67996284123049, "RhlB_dim": -607.7531022450894, "but_p": -17.430720244542275, "protein_b3988": 2856.0656700799773, "protein_b3983": 231.54416512505549, "protein_b3982": 376.4437828132657, "protein_b3981": -1105.4101329796385, "protein_b3980": 683.5315099875486, "protein_b3987": 3169.1637915231486, "protein_b3986": -362.83434633468255, "protein_b3985": 107.62612411876906, "protein_b3984": -10268.981369697927, "34hpp_c": -39.075198504951054, "protein_b1475_Inner_Membrane": 554.3976824628519, "3amac_c": -0.0, "GTP-CYCLOHYDRO-II-CPLX_mod_mg2": -397.50430692910965, "anhgm3p_p": -148.16916014662746, "protein_b4180": -3899.8312942536677, "generic_tRNA_CCC_pro__L_c": 0.13145498605390457, "anhgm3p_c": -148.41942003871003, "G7090-MONOMER_EG11982-MONOMER": -1330.877496791894, "LSERINEDEAM1-MONOMER_mod_4fe4s": 1027.91100037879, "RNA_b2599": 26787.132142194518, "RsmG_mono": 413.31884352043465, "protein_b4239": 1223.2216040065518, "TRANSALDOLA-MONOMER": -129.87867491330482, "protein_b4230": 395.73035507034706, "protein_b4231": 357.88179763745364, "protein_b4232": 657.4111821920228, "protein_b4233": -603.8064146344249, "protein_b4237": 482.5833456940979, "EG11424-MONOMER": -3933.8741427857185, "protein_b2130_Inner_Membrane": 210.96206419899002, "SDAC-MONOMER": -2903.222912645408, "RNA_b2719": 55696.32056680807, "ISOCIT-LYASE_mod_mn2": 3183.2369334336604, "RNA_b2715": 105763.47477289393, "protein_b0862_Inner_Membrane": 174.5633783803781, "PHOSPHASERSYN-CPLX": -204.3529256054051, "RNA_b2711": 82010.89625080657, "RNA_b2710": -5329.019346760682, "protein_b2114": -733.8010606798106, "RNA_b0573": 24051.398290662615, "RNA_b0572": 45769.575567247455, "protein_b3161_Inner_Membrane": -1046.7529043049321, "RNA_b0576": 37070.32908753291, "RNA_b0575": 16381.042856905275, "RNA_b0574": 88658.90743873871, "lipidA_c": -357.9810071366042, "protein_b3605": 645.7606910398105, "protein_b3607": -413.89634110743856, "protein_b3600": 6.4879917554456165e-28, "protein_b3603": -3394.568293108991, "CYCA-MONOMER": -1416.7885377422294, "protein_b3608": 5.938573584592214e-27, "protein_b3609": -396.9937333971354, "S-ADENMETSYN-CPLX_mod_4:cs_mod_1:cobalt2": -1852.9023514242283, "G7496-MONOMER_mod_mg2": 352.4128528418634, "RplM_mono": -683.2198190010047, "protein_b3823_Inner_Membrane": 41.001545571680374, "protein_b3666_Inner_Membrane": 370.8569354542715, "EG10119-MONOMER": 508.69111179515005, "SULFITE-REDUCT-CPLX_mod_4fe4s_mod_sheme_mod_fmn_mod_fad": -19491.04182373434, "RNA_b3739": 11035.900207106573, "taur_e": -2.32886794087056, "taur_c": -3.328123199963927, "RNA_b3008": 29103.939682207874, "RNA_b3001": 75302.7508052221, "RNA_b3006": -8385.274143520388, "RNA_b3005": 30725.65163123182, "apg160_c": -288.8370552389487, "inost_p": -1.9141573861154578e-05, "ADHP-MONOMER": -267.782678046962, "CARBPSYN-CPLX_mod_mg2": -2883.6274622048277, "inost_e": -0.0, "inost_c": 0.2509182124441709, "thdp_c": -27.15475902601435, "protein_b4290_Periplasm": 495.08815499694026, "protein_b1116": -2382.746600311033, "protein_b1117": 596.8210757607114, "protein_b1114": -1061.5832064586727, "protein_b1118": 680.2148711897148, "protein_b1119": -1054.4998314748495, "protein_b4130_Inner_Membrane": 332.443626116678, "protein_b2423_Inner_Membrane": 231.2528544227425, "TREHALOSEPHOSPHASYN-MONOMER_mod_mg2": 411.48113278108093, "FOLXTET-CPLX_mod_mg2": -6.428965008321276, "S-ADENMETSYN-CPLX_mod_4:LI_mod_1:mg2": -1973.190547094887, "progly_e": -28.349509447794848, "progly_c": -29.35043607400738, "progly_p": -28.34949030622099, "PNUC-MONOMER": 34.46506455013897, "Eno_dim_mod_4:mg2": -1276.0066347031727, "EG50003-MONOMER_mod_pan4p_mod_3ooctd": -1091.4632798239907, "THIKIN-MONOMER_mod_mg2": 512.0696038932377, "RNA_b1897": 57804.57652596001, "RNA_b1896": 103129.54724840091, "G7166-MONOMER_mod_pydx5p": -7.40056302102366e-33, "protein_b0572_Outer_Membrane": -0.0, "PANTOATE-BETA-ALANINE-LIG-CPLX_mod_mn2_mod_k": 1344.9793183802894, "CPLX0-7465_mod_pydx5p": -800.9145168846852, "RpmE_mono": -103.37696101494848, "AROK-MONOMER_mod_cobalt2": 473.3992096052081, "SecB_tetra": -1587.9749335885415, "RNA_b3730": -44603.31008671689, "gfgaragund_c": -611.4134105483622, "GLUCONREDUCT-MONOMER": 2.284510992308238e-22, "protein_b0642": 1390.9289386338885, "RNA_b1096": 58553.7947709542, "RNA_b1767": 73751.90114965444, "RNA_b1094": -29263.376954454583, "RNA_b1093": 49876.626579959106, "RNA_b1092": 27642.042236478675, "RNA_b1091": 550.5888813595577, "RNA_b1090": 49245.591707933345, "suc6p_c": -49.0667895611291, "protein_b1992_Inner_Membrane": 182.384503466556, "RNA_b1768": 46441.5250421214, "RNA_b1098": -133659.7346732304, "protein_b1296_Inner_Membrane": 361.36389710486435, "dmlz_c": -80.34604433331332, "UDK-MONOMER_mod_mg2": 443.248542377333, "hom__L_p": -17.691037964893482, "hom__L_c": -17.44188663983802, "RNA_b2114": 60352.366646952876, "hom__L_e": -17.691057106467344, "NANE-MONOMER": -4142.659267944737, "ADENYL-KIN-MONOMER_mod_mg2": -252.77162995372578, "RNA_b0386": 22844.437421649825, "protein_b0238": -185.52245775189226, "RNA_b0381": 33146.071197453646, "RNA_b0383": 102386.20380236926, "CPLX0-7824": 490.93085108231685, "protein_b0237": -463.29070628558196, "RNA_b0388": 37927.416006460066, "protein_b0936_Periplasm": 585.7795459263789, "S-ADENMETSYN-CPLX_mod_4:tl_mod_1:ca2": -1791.2507743008644, "protein_b0572_lipoprotein_Outer_Membrane": -81.61501079625185, "S-ADENMETSYN-CPLX_mod_4:LI_mod_1:zn2": -1964.393361004226, "1ddecg3p_p": -79.21808923606918, "protein_b2486_Inner_Membrane": 315.8717722006347, "RNA_b4067": 48409.20686101078, "RNA_b4069": 38461.31240872557, "G6719-MONOMER": 1077.7026803962156, "1ddecg3p_c": -79.47045702718749, "oaa_c": -10.712111532468935, "CPLX0-1021_mod_mg2": -21120.36595167141, "ohpb_c": -25.260851339967036, "arab__L_p": -19.674694993049286, "RNA_b0967": 35981.065247188555, "RNA_b0968": 20067.711800334222, "RNA_b0969": 9972.908732754957, "arab__L_e": -19.674714134623144, "UROGENIIISYN-MONOMER": 487.08419029427387, "CPLX0-7625_mod_cobalt2": -632.1301755512383, "protein_b3458": 893.5293286228133, "skm5p_c": -30.742717371040186, "protein_b3451": 42.75902281717401, "protein_b3450": 746.1392111940246, "protein_b3453": 906.2112205757045, "protein_b3452": 252.2371815508741, "glyb_c": 3.240604894808412, "protein_b3454": 463.06746949119173, "protein_b3457": 166.95645258299737, "protein_b3456": 238.7394491248398, "glyb_p": 1.9141573861154578e-05, "protein_b1344": -222.88304621551254, "mRNA_biomass": -226.17058205503614, "RNA_b0963": 33248.261577779376, "protein_b1209_Outer_Membrane": 627.3367491118, "1-PFK_mod_mg2": 1330.3826349959743, "RplF_mono": 429.32824778489965, "EG12221-MONOMER": -172.83744411587833, "bmocogdp_c": -277.20448109981703, "AROE-MONOMER": -6.903844425934947e-26, "RNA_b3925": 73097.85495702836, "RNA_b3924": 21592.79052553875, "RNA_b3927": 53672.07788282436, "RNA_b3926": -36355.701877674386, "GLUTDECARBOXA-CPLX_mod_pydx5p": -10348.791198979217, "fru_e": -23.90892795970561, "RNA_b2039": 63542.45206260041, "3gmp_e": -42.31907307915702, "fru_c": -23.90892978979406, "RNA_b2032": 80550.01053754968, "RNA_b2033": 42649.465789413895, "RNA_b2034": 71571.00942901568, "RNA_b2035": -10912.141950558096, "RNA_b2036": 79256.59991996147, "RNA_b2037": 90218.2830060274, "RNA_b2526": 6838.639500347317, "RNA_b2527": 37360.090919625174, "eca4und_p": -637.3199150052903, "fru_p": -23.90890881813175, "3gmp_p": -42.31909222073088, "RNA_b2521": 61112.93271015046, "RNA_b2528": 23325.730071095146, "arab__L_c": -19.923937589737502, "protein_b0436": -578.4953585947791, "TDPFUCACTRANS-MONOMER": 450.45993199409736, "protein_b0432": 327.34462803437145, "protein_b0433": -1111.707457332441, "protein_b0430": 80.35274900399524, "protein_b0431": -4773.525407566121, "oxalcoa_c": -0.0, "hphhlipa_c": -91.90692618209854, "FLAVODOXIN2-MONOMER": -254.75733695841168, "protein_b2497": 195.68952300444985, "protein_b2492": -13334.98637432025, "protein_b2490": 154.63106528607904, "protein_b2498": -1723.6824837845686, "protein_b2499": -391.8336488150778, "FPPSYN-MONOMER_mod_mg2": 826.1670835468183, "NRFMULTI-CPLX": 1957.4971004447063, "murein4px4px4p_p": -479.6351388010108, "glyb_e": -0.0, "RNA_b1378": 106850.24884140039, "protein_b3455": 619.8736603900722, "DIAMINOPIMDECARB-CPLX_mod_pydx5p": -1022.9121634765041, "EG12450-MONOMER": 1060.7496099697632, "CPLX0-3721_mod_mg2": 731.5893759639719, "protein_b0622_Outer_Membrane": 167.85350554733807, "2OXOGLUTARATEDEH-CPLX_mod_mg2_mod_lipo": 45298.05381871382, "pppg9_c": -254.04313869275038, "protein_b2882_Inner_Membrane": 595.4361960303231, "DSBG-CPLX_mod_Oxidized": -1274.4141410143886, "protein_b0886_Inner_Membrane": 1125.2222107528373, "KDO-8PSYNTH-CPLX": -2762.2125739451294, "protein_b1377_Outer_Membrane": -17.27657284517905, "3odcoa_c": -162.45840712659424, "CDPDIGLYPYPHOSPHA-MONOMER": -259.24238021824823, "HOLO-ACP-SYNTH-CPLX_mod_mn2": 270.5925163184814, "EG50003-MONOMER_mod_pan4p_mod_3hpalm": -1081.2391271590675, "protein_b1919": 538.4832636792704, "protein_b1912": -571.6726114460189, "G6519-MONOMER": 467.10577239896793, "RsmH_mono": -259.38920871493974, "ENTE-CPLX": -6094.429132614587, "protein_b1186_Inner_Membrane": -1289.1210424209476, "protein_b2215_Outer_Membrane": -62.3363969969028, "protein_b0341_Inner_Membrane": -718.7524389079058, "1agpg161_p": -114.97006131490086, "generic_tRNA_UGC_cys__L_c": 0.31713913393814924, "RNA_b0778": -104407.56664733826, "RNA_b0775": 75237.44386419382, "RNA_b0774": 37558.06223087963, "RNA_b0777": 54812.12307091706, "RNA_b0776": 83652.20288426959, "idp_c": -41.32952566503355, "protein_b3469_Inner_Membrane": -939.7623839858682, "protein_b0394": 693.7423890148195, "ENTC-MONOMER_mod_mg2": 917.3651760150651, "RNA_b2738": 26343.759611798745, "RNA_b0591": 90700.15035581328, "RNA_b0590": -46015.3463804579, "RNA_b0593": 85368.43535338987, "RNA_b0592": 69365.73018414105, "RNA_b0595": 62059.302888713864, "RNA_b0594": -63998.49519165478, "RNA_b0596": 28967.42703332017, "GSAAMINOTRANS-CPLX_mod_pydx5p": -1306.0884235358342, "actp_c": -7.7206575354642695, "protein_b2240_Inner_Membrane": -2376.173319930022, "protein_b3666": 372.56603116442466, "protein_b1386_Periplasm": 1626.3880301988768, "protein_b3665": -400.1444274449216, "protein_b2835_Inner_Membrane": 256.99949539000266, "EG50003-MONOMER_mod_pan4p_mod_t3c5ddece": -1056.3178269319005, "protein_b3478_Inner_Membrane": 332.5998092550426, "4ppan_c": -42.7285051086059, "CPLX0-7647_mod_k_mod_mg2": -10374.888329039242, "protein_b2393": -957.0963266730033, "protein_b2392": -1004.8191233106874, "UDP-NACMURALA-GLU-LIG-MONOMER_mod_k_mod_mg2": -14796.187133715055, "o16a2und_p": -637.3220587679225, "protein_b1249_Inner_Membrane": -1236.9925426793477, "YCHM-MONOMER": -1232.3621588777237, "S-ADENMETSYN-CPLX_mod_4:nh4_mod_1:ca2": -1959.8337345701702, "RNA_b4293": 37886.064604986794, "RNA_b4290": 65532.31375808703, "RNA_b4291": 168824.44812095238, "protein_b3728_Periplasm": 659.0926279852771, "EG11009-MONOMER": -1869.0008061413478, "RNA_b2199": 53469.2172417627, "RNA_b2198": 15221.855353496274, "RNA_b2197": 34644.08929732472, "EG11910-MONOMER_dimer": -2677.763794216359, "RplN_mono": 293.51788981205436, "3-ISOPROPYLMALDEHYDROG-CPLX_mod_mg2_mod_mn2": 1665.4819189105, "PABASYN-CPLX_mod_mg2": -993.2388558195435, "protein_b1281": -588.5995378742066, "protein_b1286": -721.5817654003534, "1hdecg3p_c": -101.39038709448472, "protein_b1288": -373.0447082791088, "icit_c": -18.432390079637237, "1hdecg3p_p": -101.76525562977609, "RNA_b3028": 42089.02778678587, "RNA_b3029": 22751.613244523956, "Asn_RS_dim": -989.9313743347102, "protein_b1090": 212.74931372714903, "EG12318-MONOMER": -590.3311148103836, "RNA_b2996": 71390.18938106003, "RNA_b2995": 85662.95429248364, "RNA_b2994": 123366.35396001885, "protein_b2539": 458.9154911400214, "protein_b2538": 1179.9198929183249, "protein_b2536": -1006.178976261118, "protein_b2530": -1778.1197470855216, "protein_b2533": 576.216609683874, "protein_b2532": -223.52176786745625, "ADENODEAMIN-MONOMER": -343.3736298126178, "protein_b3571_Periplasm": 1730.8179205562894, "protein_b1131": -1196.5177415094997, "protein_b0698_Inner_Membrane": 611.666098572712, "protein_b1133": -233.3134537544332, "protein_b1134": -887.8370089226541, "protein_b1135": 611.9926550159175, "protein_b2512_lipoprotein_Outer_Membrane": -2020.4057053864183, "g1p_e": -23.90758725028842, "g1p_c": -25.15904781317414, "PrfB_mono": 35.14801275022021, "g1p_p": -23.90760639186228, "generic_tRNA_UUG_leu__L_c": 0.14488634030080788, "aso3_p": 1.9141573861154578e-05, "YJCG-MONOMER": -1362.3688688877828, "aso3_c": -0.0, "aso3_e": -0.0, "murein5px4px4p_p": -490.840754204021, "S-ADENMETSYN-CPLX_mod_4:nh4_mod_1:mg2": -1963.1509477110526, "protein_b3396_Inner_Membrane": -809.5922736468638, "gmp_c": -43.885101993463344, "gmp_e": -42.31924006134606, "gmp_p": -42.3192209197722, "dtdp4aaddg_c": -82.39511544068375, "rRNA_biomass": -226.17058205503614, "RIBONUCLEOSIDE-DIP-REDUCTII-CPLX": -3126.3975060906446, "protein_b1206_Inner_Membrane": -1232.3621588777237, "RNA_b1748": -167117.31932676502, "ORNDECARBOX-BIO-CPLX_mod_pydx5p": 2577.6965620245846, "H2PTERIDINEPYROPHOSPHOKIN-MONOMER_mod_mg2": -1586.588616399486, "protein_b0662": 600.8685607224334, "protein_b0661": -236.8369254826588, "RNA_b1740": 18470.219175113423, "RNA_b1747": 74999.79668431947, "RNA_b1746": 107059.44685510235, "RNA_b1745": 97305.89298120822, "RNA_b1744": 70076.25546065754, "RNA_b1300": 60819.11095195935, "EG50003-MONOMER_mod_pan4p_mod_ac": -1004.2639497252736, "CPLX0-7616": 1.576719835109634e-27, "CPLX0-7617": -67.42467022289692, "CPLX0-7614": -11539.878847339822, "RNA_b1611": 59791.84018526227, "RNA_b2038": 40265.590375148146, "ca2_e": -0.0, "tyr__L_p": -40.81842091907211, "ca2_c": 0.24807357596350568, "TSA-REDUCT-MONOMER": -1.008743878818095e-27, "tyr__L_e": -40.81840177749825, "ca2_p": -1.9141573861154578e-05, "tyr__L_c": -41.06873567416306, "RNA_b2189": 2316.586839522702, "ahdt_c": -102.62059526820612, "RplU_mono": -446.93911122695437, "rmn_c": -23.9074276738942, "RNA_b4042": 9903.661890134552, "rmn_e": -23.658387271274453, "RNA_b4040": 63134.46836211953, "pgp161_p": -200.04975541881842, "RNA_b4049": 28115.439110165637, "rmn_p": -23.65836812970059, "protein_b4375": -429.40364563048996, "protein_b4374": -1024.453683257373, "pgp161_c": -201.04685501744518, "protein_b4371": -131.42339611664661, "RNA_b2523": 92776.38968426749, "RNA_b0907": 50293.15613344809, "RNA_b0904": -76353.86919336035, "RNA_b0902": 22426.553156893042, "dhf_c": -149.18806551132334, "RNA_b4323": 66121.26607763236, "protein_b3731_Inner_Membrane": 225.05693532506945, "alltn_p": -5.23692713709014, "protein_b0870": -1721.0361852131807, "protein_b0871": -662.3193492828666, "RNA_b4321": 37645.57222130807, "alltn_e": -5.236946278664001, "pgp120_p": -161.4499371417786, "alltn_c": -5.479616358526591, "protein_b3477": 308.5482520871262, "protein_b3476": 888.8699083886199, "protein_b3475": -172.83744411587833, "RNA_b0746": 2287.830102634984, "protein_b3470": -70.72992286581749, "mnl_e": -25.650755886556592, "protein_b3478": 334.42668070527446, "23camp_e": -42.33771731355887, "RNA_b2529": 27883.988972444975, "2oxpaccoa_c": -147.2674017801568, "LAUROYLACYLTRAN-MONOMER": -689.531640817893, "protein_b3247": -414.2722112425217, "EG10370-MONOMER_mod_mn2": -147.85678004195788, "GLYCEROL-KIN-CPLX_mod_mn2": -9532.215158840154, "ATPSYN-CPLX_mod_mg2": -18567.353845388247, "RNA_b0314": 147600.31462882092, "CPLX0-1341": 3396.0933680327907, "NARK-MONOMER": -1109.0944138801174, "MYRISTOYLACYLTRAN-MONOMER": -547.1300781791316, "G7517-MONOMER": -4215.411846782582, "protein_b2483_Inner_Membrane": 143.6275736936836, "ACETOACETYL-COA-TRANSFER-CPLX": 2029.0024078758995, "RNA_b3909": 64723.68275889581, "RNA_b3908": 16754.106797484143, "protein_b2595_Outer_Membrane": -280.7609572211313, "RNA_b3903": 49589.14994532135, "CPLX0-7615_mod_mg2": 3097.0058550785816, "RNA_b3907": 74911.28300409735, "protein_b0589_Inner_Membrane": 300.7722917418304, "RNA_b3904": 106648.62954029691, "RNA_b2508": -28804.029024540476, "PSERTRANSAM-CPLX_mod_pydx5p": -0.0, "RNA_b2507": 114291.85634452508, "RNA_b2052": 69960.93527791517, "RNA_b2053": 81352.59345409462, "RNA_b2502": 29353.397078543174, "RNA_b2051": 34785.60798494821, "protein_b2704": 229.4830340506955, "protein_b2705": -1.095673252863934e-27, "protein_b2702": 168.05024447245637, "protein_b2703": 471.91269953748895, "protein_b2701": -243.49086674540013, "fad_c": -149.79994792830217, "protein_b0418": 64.51774328544016, "protein_b3578_Inner_Membrane": 60.548462330955296, "CPLX0-1962": -638.5897912556586, "protein_b0415": 191.88516137836115, "protein_b0416": 221.75280012652658, "protein_b0417": 258.45493830055113, "protein_b0411": -330.58427884714166, "RNA_b1975": 2726.8642899015395, "RNA_b1977": 2270.5984021871645, "so4_p": -1.9141573861154578e-05, "protein_b1124": 148.79078758058486, "acgal_e": -0.00019788439367860773, "so4_c": -0.2492816128289029, "EG50003-MONOMER_mod_pan4p_mod_3hocta": -1093.456212355122, "so4_e": -0.0, "murein5p5p5p_p": -513.253381250134, "acgal_p": -0.0002170259675397623, "IMIDHISTID-CPLX_mod_mn2": 1760.0394203250103, "ASPARTASE-CPLX_mod_mn2": -2506.9303518967313, "FUMARATE-REDUCTASE_mod_1:pheme_mod_3fe4s_mod_4fe4s_mod_fad_mod_2fe2s": -1765.070791025756, "ARAE-MONOMER": -0.0, "protein_b0124_Inner_Membrane": 1439.800555252308, "B2975-MONOMER": -0.0, "glu5p_c": -19.169452371798595, "protein_b0314_Inner_Membrane": 740.9890510329943, "utp_c": -37.893344363239464, "5dh4dglc_c": -17.18288011820358, "pydam_c": -77.52686064025112, "CPLX0-782_mod_1:2fe2s_mod_1:4fe4s": -730.1829800385708, "MiaB_mono_mod_1:4fe4s": -209.01804753152354, "SUCCCOASYN": -10361.375200831368, "35cgmp_c": -43.63701991212442, "protein_b4142": -142.39942667911308, "protein_b4143": -742.7772828703369, "ddcap_c": -64.27346759082573, "h2o_c": -0.0, "h2o_e": -0.0, "pe181_p": -209.98820455056156, "h2o_p": -0.0, "CYSTATHIONINE-BETA-LYASE-CPLX_mod_pydx5p": -1871.5653030916114, "pe181_c": -208.9834484308605, "ps161_c": -196.56071184224268, "pgp181_p": -212.68701962644894, "malttr_p": -71.73528071835362, "gg4abut_c": -36.12049569479492, "pgp181_c": -213.71383957029292, "malttr_e": -71.73198160078438, "malttr_c": -72.7343274061379, "FLAVONADPREDUCT-MONOMER_mod_fad": -231.83785018760466, "YggJ_dim": -2149.274754505064, "RNA_b0752": 28449.73989468837, "RNA_b0023": 4444.249586572607, "RNA_b0750": -1400.571494355814, "RNA_b0025": 32422.53919720254, "RNA_b0756": 75548.80813683312, "RNA_b0027": 35946.371455994034, "RNA_b0026": -8731.270414604012, "4mpetz_c": -117.26569993991744, "RNA_b0759": 32832.58455340603, "RNA_b0758": 46322.17232565358, "2ddg6p_c": -23.414535385801443, "NAPAB-CPLX_NAPC-MONOMER_mod_bmocogdp": 2379.1360361747975, "protein_b3390": 460.07109839590515, "protein_b3396": -726.9508666955295, "protein_b3397": 332.65240811700005, "protein_b4120_Inner_Membrane": 295.56397387135604, "sbt6p_c": -26.901250419411948, "dca_e": -49.30800681384018, "fe3dhbzs_e": -0.0, "dca_c": -51.55820729162337, "EG50003-MONOMER_mod_pan4p_mod_hgme": -1046.7749475913934, "kphphhlipa_c": -126.57965188089598, "protein_b4151_Inner_Membrane": -22.503258615490097, "BRANCHED-CHAINAMINOTRANSFER-CPLX_mod_pydx5p": -23762.35652644966, "RNA_b3222": 63488.95839420584, "RNA_b3223": -144669.59966859999, "RNA_b3224": 108317.94355997094, "RNA_b3225": 64721.7053580173, "RNA_b3599": 138754.8918893707, "AROK-MONOMER_mod_mn2": 472.49538842690913, "cs_p": -0.0002170259675397623, "lgt__S_c": -58.81138659564631, "G6502-MONOMER": 227.25687913782184, "cs_e": -0.0, "cs_c": -0.25060060373287113, "protein_b1377": 28.053451891502082, "THIOESTERII-CPLX": -1128.0776511941658, "METHGLYSYN-CPLX": 1687.3430292109833, "mana_c": -22.16599491811244, "protein_b3648": -176.8736489614711, "protein_b3649": -4875.975118225308, "KGTP-MONOMER": -957.3818260512945, "RNA_b3040": 23331.399256139586, "RNA_b3041": 9129.730701322942, "protein_b3640": -804.9584682269319, "protein_b3137": 589.354462819601, "protein_b3642": -1110.1721256522155, "protein_b3643": 521.1481607442872, "protein_b3132": -1780.4026896216078, "PKI-COMPLEX_mod_mn2_mod_k": -1580.3395190317158, "protein_b2519": -5700.48105246054, "protein_b2518": -190.90735304131866, "YAAJ-MONOMER": -1027.7627960039429, "protein_b2512": -1924.2881157717393, "protein_b2517": -213.8608268249863, "protein_b2515": -160.28107007296185, "generic_tRNA_AUC_ile__L_c": 0.32857719797620094, "AGMATIN-CPLX_mod_2:mn2": -722.5170254298562, "NARU-MONOMER": -1049.6901689921417, "G6862-MONOMER": -262.6232960678423, "pi_e": -0.0, "protein_b1818_Inner_Membrane": -2609.330493062563, "DTDPGLUCDEHYDRAT2-MONOMER_mod_nad": 732.910153273983, "ABC-9-CPLX": 2452.4795442614936, "sl26da_c": -43.34507636631539, "acmanap_c": -32.85974734657691, "EG12069-MONOMER_mod_fad": -360.42471962795656, "rib__D_p": -19.9248672448528, "gslnt_c": -51.59460213048185, "RNA_b2311": 41430.23632591431, "RNA_b2310": 14098.96524433485, "rib__D_e": -19.92488638642666, "RNA_b2315": 11036.074063586577, "rib__D_c": -20.923778486823263, "RNA_b2316": 23942.920419851107, "protein_b2199": 33.612885494471406, "protein_b2198": 3.174802923350085, "EG11597-MONOMER_mod_amp": 65.10462854001251, "RNA_b1377": 34319.97519999138, "ABC-42-CPLX": 3383.456503989793, "DIHYDROOROTOX-MONOMER_mod_fmn": -280.72702386444695, "protein_b0604": -614.0933974337186, "protein_b2492_Inner_Membrane": -13336.810079755964, "protein_b3894_Periplasm": -3374.8552643002117, "GLUTAREDOXIN-MONOMER": -59.72156139237035, "2oph_c": -494.68356352569356, "RpsU_mono": -309.49600316807783, "moco_c": -93.46486325169728, "anhgm4p_c": -160.1272913601477, "fmn_c": -104.42047251243106, "ASNSYNA-CPLX_mod_mg2": -478.7204333233549, "uacmam_c": -71.33012669374124, "2agpg181_c": -121.28842618306787, "adocbl_c": -1.2481214031555123, "RNA_b3631": -253261.79165007823, "adocbl_e": -0.0, "protein_b0273": -497.7033007613638, "2agpg181_p": -121.28870853211701, "rdmbzi_c": 47.08923347209501, "adocbl_p": -0.24892038062599017, "RNA_b4120": 103218.57708540006, "RNA_b4122": 47160.977202390575, "RNA_b4123": 97408.01431333626, "dgsn_e": -45.06598492993102, "cdp_c": -39.1542108082518, "RNA_b4129": 42569.201456424365, "sheme_c": -321.4557186906477, "dgsn_p": -45.065965788357154, "protein_b1897": 405.48580775839827, "protein_b1896": 954.9832994993678, "G6437-MONOMER_mod_ca2_mod_pqq": 724.0059899132924, "RNA_b1084": 94601.13637054386, "g3p_c": -13.204952818259173, "RpsA_mono": -778.1074522630814, "RNA_b1086": 28997.20289541049, "RNA_b4025": 48583.9634901337, "RNA_b4024": 27919.522961473256, "protein_b0591_Inner_Membrane": 276.8623919261988, "RNA_b4022": 26479.669187635198, "LeuS_mono": 1390.9289386338885, "protein_b2310_Periplasm": -391.9316326736657, "protein_b4358": 603.2605417229196, "protein_b4356": 424.58784090658486, "protein_b2923_Inner_Membrane": -588.8771168181169, "protein_b0854": 693.8900974356079, "protein_b0855": -3346.2842937425667, "protein_b0856": 75.25082715473451, "protein_b0857": 118.25058775346162, "protein_b4242_Inner_Membrane": 1292.1438145926686, "protein_b0859": -1039.6772346424539, "RNA_b3693": 63756.13934416029, "RNA_b3691": 93880.36801739127, "RHTB-MONOMER": -496.11446579124856, "ABC-33-CPLX": 3962.2538042974375, "protein_b4288_Inner_Membrane": 235.60193562422435, "CPLX0-7717_G6561-MONOMER": -2907.293829812001, "udp_c": -36.89209801998413, "FMNREDUCT-MONOMER": -340.7530301901168, "H2NEOPTERINP3PYROPHOSPHOHYDRO-MONOMER_mod_mg2": -1598.8056407226684, "fe3_e": -0.0, "AROD-CPLX": -3735.7083562300427, "CPDB-MONOMER": 1443.9746183389314, "protein_b2378": 371.9096042827006, "RNA_b0928": 34633.85453751001, "RNA_b0929": 28407.642534438033, "protein_b2156_Inner_Membrane": 224.20002091711117, "protein_b3309": 251.7619702285317, "metsox__S__L_p": -35.73979540512645, "protein_b2132_Periplasm": 1679.1433015426612, "feoxam__un_p": 0.24945962265575589, "glcn_p": -22.90880890247212, "RNA_b0096": 66588.9854755984, "metsox__S__L_c": -36.740012431093994, "feoxam__un_e": -0.0, "feoxam__un_c": 0.49891924531151177, "metsox__S__L_e": -35.739814546700316, "protein_b2724": 501.71133556344665, "q8h2_c": -587.7800842367541, "RIBONUCLEOSIDE-TRIP-REDUCT-CPLX": -2489.5921857318426, "S-ADENMETSYN-CPLX_mod_4:LI_mod_1:cd2": -1965.857760908267, "protein_b2720": 344.3080312039575, "protein_b2721": 1292.3206941900778, "protein_b2722": 267.6310583869516, "protein_b2723": -7603.818688385567, "PAPSSULFOTRANS-CPLX": 910.9813366317493, "1agpe141_p": -98.86037182919887, "bglycogen_c": -25.913573562713896, "CPLX0-252": -1965.2382643847614, "CPLX0-254": 2763.7688114239436, "ABC-18-CPLX": 3515.8574633445464, "EG10108-MONOMER": 395.4914152031528, "protein_b2202_Inner_Membrane": 391.49103880422996, "CPLX0-1941": 1023.0179896899726, "protein_b0474": -258.7669549764085, "CPLX0-1943": 1075.1555606753318, "FADB-CPLX": -2785.246292235807, "protein_b3722_Inner_Membrane": 702.3773310953221, "PDXK-CPLX_mod_mg2": 2636.4481216303734, "fe3hox__un_p": 0.24945962265575589, "LolCDE-CPLX": -3493.6966177160452, "URACIL-PRIBOSYLTRANS-CPLX": -5171.047451353706, "fe3hox__un_e": -0.0, "protein_b4460_Inner_Membrane": 333.3673682225269, "RpsC_mono": 396.4764867707115, "MHPCHYDROL-MONOMER": 704.9759762709361, "protein_b4208_Inner_Membrane": -1416.7885377422294, "protein_b2400": -474.9063973984761, "G6245-MONOMER": -238.57277960696047, "pqq_c": -244.79195193185816, "ttrcyc_e": -0.0, "ttrcyc_p": -1.9141573861154578e-05, "protein_b3925": 722.8442031482164, "protein_b3924": -259.25021188767283, "protein_b3927": 1.8243386386172638, "protein_b3926": -2386.1598622177894, "LUMAZINESYN-CPLX": 11513.10968270167, "GLYCOGEN-BRANCH-MONOMER": 1500.9953641426798, "protein_b0475": -426.2596000932585, "G6358-MONOMER": 516.9771314002251, "ps181_c": -209.22782737493296, "protein_b4169": -2089.4531559070647, "protein_b4166": -522.3569403870125, "RpsS_mono": 153.75619652305846, "protein_b4160": -3961.2989013082292, "protein_b4161": 1018.5824311398923, "protein_b4162": -197.5754679434541, "RNA_b2585": 41071.64801113558, "protein_b3496_Inner_Membrane": 127.79322830982032, "RNA_b2587": 39066.59771492093, "EG50003-MONOMER_mod_pan4p_mod_3hhex": -1025.182323829944, "pydx5p_c": -77.03348847211711, "RplA_mono": -10268.981369697927, "protein_b2288_Inner_Membrane": 109.6266352761353, "protein_b4293": 351.99956035744697, "protein_b4290": 524.2557103915287, "protein_b4291": 2368.388868319722, "1odecg3p_p": -108.08474673516719, "RNAP70-CPLX": 6732.111787812799, "protein_b2817_Periplasm": -257.10660826622, "1odecg3p_c": -109.11803453168588, "OHMETHYLBILANESYN-MONOMER_mod_dpm": -3121.28207504318, "3dhguln_c": -20.17445928733824, "RNA_b0007": 43130.03331094026, "YNFJ-MONOMER": 448.3131637319308, "RNA_b0004": 93108.6534085395, "RNA_b0003": -59989.705615625615, "RNA_b0002": 100535.44376040946, "oc2coa_c": -153.24408858645495, "RNA_b0009": 17783.56287591363, "RNA_b0008": 25501.796037041884, "CPLX0-238_mod_mg2": -1406.40320444421, "protein_b0153_Inner_Membrane": -5714.151404773919, "ARABISOM-CPLX_mod_mn2": -0.0, "HYDROPEROXIDI-CPLX_mod_pheme": 6522.845917195489, "PURK-CPLX": 1382.7221017420006, "protein_b3836_Inner_Membrane": 238.75782683679816, "clpn140_p": -333.3326416559564, "RNA_b3182": 43446.83135414947, "RNA_b3200": 40314.063779009935, "RNA_b3201": -3816.337422873608, "RNA_b3202": 41289.28739397892, "EG11595-MONOMER_EG11666-MONOMER": -1626.7664905976822, "protein_b2764": -3006.436086567686, "HYDROG3-CPLX_mod_ni2": -4641.693548189074, "protein_b1223_Inner_Membrane": -1109.0944138801174, "sucgsa_c": -33.12960088386186, "2agpe160_c": -113.64554657579923, "pg160_p": -203.53610250439033, "protein_b3116_Inner_Membrane": -6066.124571508842, "ADCLY-CPLX_mod_pydx5p": 1250.3209699251445, "protein_b1246": -5123.394201974252, "protein_b1247": 583.7034868218047, "protein_b1244": 117.17986412932184, "protein_b1245": 379.65567415754225, "protein_b1243": 1137.472845872622, "protein_b1241": -1523.0525628403734, "pg160_c": -202.53587212477922, "protein_b1249": -1235.2980106359785, "glyclt_c": -5.729811002663921, "RNA_b3069": 2298.0238144147193, "RNA_b3065": -2278.0945234265178, "RNA_b3067": 41153.11718233202, "RNA_b3061": 66068.53067812455, "RNA_b3062": 43790.78093805362, "RNA_b3063": -23093.63943501465, "protein_b3114": 1627.0322476757156, "protein_b3115": -354.97571526147, "protein_b3116": -6064.402811740615, "protein_b3117": 719.9716872892035, "DLACTDEHYDROGNAD-MONOMER": -391.7007966399669, "DusA_mono": -352.061695797059, "protein_b2573": -2289.502960498922, "protein_b2575": -292.87706873487315, "protein_b2574": -351.9413384674683, "protein_b2678_Inner_Membrane": 509.33262974621556, "protein_b2579": 277.30701833265164, "protein_b2578": 72.91611910620531, "protein_b3838": 316.91509551674096, "GNTU-MONOMER": -1883.7914664844484, "CPLX0-3841_mod_mg2": -2407.474971696824, "enlipa_e": -12.24765173662089, "enlipa_p": -11.247119179534229, "sucbz_c": -47.54024363316731, "3a1hac1p_c": -22.946323295269654, "protein_b0591": 278.60124817282355, "protein_b0590": -2225.859065345914, "protein_b0593": 911.3698509923825, "protein_b0592": 739.7018658115752, "protein_b0595": 509.77486534374344, "protein_b0594": -3047.2145663072934, "RNA_b1525": 41927.340122983755, "protein_b0596": 1.2202911446047683e-27, "3cmp_p": -37.65757819554524, "RNA_b1528": 86444.77234517646, "3-ISOPROPYLMALISOM-CPLX": -3499.1628025701857, "3cmp_e": -37.65759733711911, "protein_b0628": -405.52781983262526, "protein_b0627": -112.5070436950946, "protein_b0622": 194.61352001613116, "protein_b0621": 205.96630561557586, "RNA_b1781": 61708.473223944595, "protein_b2997": 826.687548182054, "protein_b2996": 830.0088275464019, "protein_b2995": 131.36333208080822, "protein_b2994": 1133.4730146414342, "2aobut_c": -13.824533366467055, "ABC-35-CPLX": -11005.65628365833, "CPLX0-7654": -0.0, "CPLX0-7655": -7836.5478214397945, "CPLX0-7652": -12.424290031003961, "CPLX0-7653": -2376.0223714517497, "FADA-CPLX": -2.1478270003711703e-29, "CPLX0-721_mod_mn2": 795.6845230511876, "CPLX0-7659": -5434.122326507804, "RNA_b3982": 39452.06982912584, "tdecoa_c": -186.1244048888482, "protein_b3460_Periplasm": 666.8555205520214, "Trp_RS_dim_mod_mg2": 1366.8703655275967, "RNA_b4142": 6116.341220398861, "RNA_b4143": 47898.70106181513, "protein_b2406_Inner_Membrane": -912.276218013736, "RpsR_mono": -1351.688196679315, "protein_b1876": -787.7358773326226, "protein_b1871": -1577.4120843406818, "protein_b1870": 539.8919388268766, "protein_b1873": 810.4184237288556, "protein_b1872": 1434.9914831605993, "DHHB-METHYLTRANSFER-CPLX": -576.0671254797614, "5dglcn_c": -21.165073085881964, "protein_b0150_Outer_Membrane": 1908.3733815572157, "5dglcn_e": -20.91584963076761, "RNA_b4007": 111061.18662710521, "protein_b0040_Inner_Membrane": 167.72714918237943, "RNA_b4005": 22450.39747515713, "5dglcn_p": -20.91583048919375, "protein_b2424_Inner_Membrane": 106.4076518669828, "RNA_b4009": 208946.25623471363, "RNA_b4008": -189512.0544052423, "protein_b1907_Inner_Membrane": -1013.7157925051324, "protein_b0409_Inner_Membrane": 382.63345818091017, "DTDPDEHYDRHAMEPIM-MONOMER": 387.3252594688633, "LalaDglu_c": -32.43050466008252, "protein_b0832": 270.1668342489024, "CPLX0-1762_mod_fad_mod_2fe2s": 2218.17490145953, "protein_b0830": 794.3549979884493, "protein_b0831": 244.22242029250936, "protein_b0837": 921.5569540507676, "LalaDglu_e": -32.18158586324645, "3hbcoa_c": -131.32462781298503, "protein_b0839": -507.79781231560804, "protein_b1912_Inner_Membrane": -573.5596371720974, "2ohph_c": -494.6853786963837, "CITLY-CPLX": -16817.635849980907, "ADENYLYLSULFKIN-CPLX_mod_mn2": -5056.330392531951, "GLUCARDEHYDRA-MONOMER_mod_mg2": 886.8905819507213, "pyr_c": -9.462204139282036, "RNA_b0915": 71392.71917591832, "protein_b1589_Periplasm": 402.42985729535116, "RNA_b0911": 33699.754513621585, "THREODEHYD-CPLX_mod_zn2": 2380.2757755229004, "RNA_b0273": 28978.090940442475, "protein_b3568": 420.51557627848746, "CPLX0-7824_mod_1:2fe2s": 465.6956433850387, "TETRAACYLDISACC4KIN-MONOMER_mod_mg2": 681.1978056125864, "protein_b3565": -2046.5809750161027, "protein_b3564": 857.5854657686123, "protein_b3567": 1174.4229675264826, "protein_b3566": 807.9678674483619, "protein_b3560": 599.8240828620317, "protein_b0860": -231.7503606709386, "2ombzl_c": -525.7170464265691, "protein_b0811_Periplasm": 475.07626356192173, "cbp_c": -1.499726769888388, "EG11910-MONOMER_dimer_EG11911-MONOMER_mod_glycyl": -2065.2950523350955, "asn__L_c": -14.718860799053667, "protein_b2741": -134.85257192471573, "protein_b2746": 261.0867443400612, "protein_b2747": -592.8058978048056, "protein_b2744": -996.3696879287213, "protein_b2745": -334.0778429725573, "CPLX0-3681_mod_nadp": 2847.5897188366457, "CPLX0-236": 1120.787174382135, "asn__L_p": -14.468468990775607, "PSD-MONOMER": -3961.2989013082292, "KUP-MONOMER": -1521.2828594506525, "EG11340-MONOMER": 396.8946066124149, "mincyc_p": 1.9141573861154578e-05, "CPLX0-231": -2671.450147223612, "protein_b0451": -1443.4932604721876, "CPLX0-1924": 713.3634776789485, "protein_b0459": -110.14086690988091, "G6657-MONOMER": -174.47605681199283, "protein_b4230_Inner_Membrane": 393.94400860594874, "ugmd_c": -147.14755909487027, "G6661-MONOMER": -496.19191606470514, "23dhba_c": -30.70325511028572, "2dh3dgal_c": -21.41797820241587, "InfC_mono": 388.6321734999376, "MTR-MONOMER": -1046.7529043049321, "GALP-MONOMER": 318.16053309779585, "acglu_c": -25.90528085137693, "ALD-CPLX": -2939.99488470498, "aconm_c": -49.214419786087085, "met__L_e": -37.73232059193199, "protein_b1059": 836.2669769435958, "RNA_b0125": 13183.885382027582, "protein_b1054": -689.531640817893, "protein_b0058": -3279.0074629486353, "EG10669-MONOMER": -395.84221432040715, "protein_b3903": -3.1060725077509903, "protein_b3902": -376.63306971983747, "CPLX0-1341_mod_1:2fe2s_mod_1:2fe1s": 3355.73298698855, "protein_b3907": 155.2247880306295, "protein_b3904": 1329.5930080379273, "protein_b3909": 1.7952113050494234, "protein_b3908": -373.60061663208904, "octa_p": -38.34802902663011, "AMYLOMALT-MONOMER": 1354.7112122601313, "ala__L_p": -11.206792916843199, "protein_b2037_Inner_Membrane": 255.27965098824282, "protein_b1468": 2941.5159077137205, "protein_b1469": -1047.980440079085, "sbzcoa_c": -163.93050790823838, "protein_b1463": 560.3935871910675, "protein_b1466": 518.5850923576002, "protein_b1467": 1042.816645977176, "protein_b1465": 137.40651782902626, "cbi_p": -0.0, "CPLX0-7776_mod_mn2": 1406.1844235235474, "lipidX_c": -178.98482178717376, "cbi_c": -0.9992010225295223, "RNA_b1319": 27337.882432301987, "LYSDECARBOX-CPLX_mod_pydx5p": -10949.340437189127, "protein_b0221_Inner_Membrane": -1123.5655582369554, "RNA_b1646": 37718.27999035315, "RpsO_mono": -141.3057059919776, "q8_c": -586.7831826128934, "Lgt_MONOMER": 233.37890281189158, "protein_b4261_Inner_Membrane": -1663.0299081882245, "ins_p": -40.830671952654114, "6PFK-1-CPX": -1394.1642474550574, "ins_e": -40.831147100713984, "RpmG_mono": 74.02528364936957, "ins_c": -41.078986194165445, "RNA_b0067": 117177.91574440291, "RNA_b0066": 50539.82447525866, "RNA_b0061": 30964.913912971446, "RNA_b0063": 123475.60248809046, "RNA_b0062": 64186.00467133133, "protein_b0334": 863.9976925820281, "protein_b0337": 1010.7337068842307, "protein_b0336": 378.66690075211284, "protein_b0331": -5281.590319173523, "protein_b0333": 782.1766854111974, "EG11110-MONOMER": 184.2300638555196, "protein_b0339": -1043.1046864740454, "RNase_T_dim_mod_4:mg2": -9735.410277520532, "protein_b3502_Inner_Membrane": 242.40857938246344, "CPLX0-7692_mod_mg2": 1066.4671017235703, "GLYC3PDEHYDROGBIOSYN-CPLX": 1.1877147169184427e-26, "CPLX0-246_CPLX0-1342_mod_pydx5p": -8835.379129846773, "transGroES_hepta": -996.7959867537916, "RNA_b0688": 22084.046009953116, "3c3hmp_c": -28.38341446614197, "RNA_b0680": 39747.14727934071, "RNA_b0684": -18818.737469574182, "protein_b0635_Inner_Membrane": 1384.7100868992582, "G6522-MONOMER": 438.97699837278304, "RNA_b3266": 224836.8049959678, "RNA_b3265": 83868.70014668521, "RNA_b3260": 11877.346609242366, "generic_tRNA_UUU_phe__L_c": 0.12004729686813514, "CysS_mono_mod_1:zn2": -531.2521937938805, "protein_b3359": -640.9183530318261, "protein_b1269": 21.305829462216085, "protein_b1264": 1322.6819901380966, "RplT_mono": -243.31152588634316, "protein_b1260": 392.72420946932084, "protein_b1261": 836.5176936342921, "protein_b1262": 1039.5688353707349, "protein_b1263": -5484.375403686132, "generic_tRNA_GUC_val__L_c": 0.12971412897592793, "csn_c": -14.965250326442602, "csn_e": -14.716426741637731, "GLTS-MONOMER": -1031.2582158549596, "EG12394-MONOMER": 406.7871881990616, "dtbt_c": -161.47685111714375, "RNA_b3089": 90587.40957098271, "ValS_mono_mod_mg2": -1211.0286512346836, "protein_b3172": -353.0996323667232, "protein_b3176": -1322.8451436703224, "protein_b3177": 458.81636324399017, "protein_b3175": -186.00810279438937, "protein_b3179": -2271.1888885552908, "protein_b0241_Outer_Membrane": -55.97248615847416, "protein_b1198": 1011.150735401274, "protein_b1199": 524.1587555335979, "protein_b3747_Inner_Membrane": -1521.2828594506525, "protein_b1192": -286.9182911673092, "protein_b1193": -273.3163985699704, "protein_b1190": -389.6606571060749, "protein_b1197": 1372.695543777213, "GLUTAMIDOTRANS-CPLX": 987.6728217411583, "CPLX0-7761_mod_4fe4s": -2101.901556612713, "RNA_b3882": 35704.09760523322, "CPLX0-7808_mod_mn2": -601.9719196493458, "xan_e": -17.475695940860316, "xan_c": -17.475893825253994, "CPLX0-3061_mod_zn2": 6686.210608481962, "RNA_b2131": 66360.00283779867, "RNA_b2130": 84038.61275961471, "RNA_b2133": 52007.7647576684, "RNA_b2132": 165964.7131959586, "RNA_b2134": 67517.77245266254, "RNA_b2688": 112601.80437778609, "RNA_b2687": 12184.62647023247, "iasp_c": -11.212046979281796, "RNA_b2683": 24438.116097255228, "RNA_b2682": 8410.511822014721, "RNA_b2048": 56286.55702907614, "protein_b1599_Inner_Membrane": 4.769143044882051, "DSBC-CPLX_mod_Oxidized": -728.8123076627521, "murein5px3p_p": -319.25511325003185, "RNA_b1817": 70163.11245561486, "RNA_b1814": 98812.34236538828, "RNA_b1812": 16589.54298609527, "O-SUCCINYLBENZOATE-COA-SYN-MONOMER_mod_mg2": 659.2616255759207, "2dhguln_c": -21.415847024806506, "RNA_b1819": 61865.738309395885, "RNA_b1818": -60516.09906422561, "CYSTATHIONINE-BETA-LYASE-CPLX": -1849.972100419076, "CPLX0-243_mod_mg2": -1845.1196539920238, "protein_b3308": -5232.849970085151, "protein_b2559": -992.1037188933107, "protein_b2558": 1118.2419346085435, "protein_b2557": -1037.985177032974, "protein_b2224": -2893.430766849949, "RNA_b2815": 2265.7364109349433, "protein_b2221": 545.0775840358333, "protein_b2552": 721.5760269743755, "protein_b2551": -751.3514632917177, "protein_b2222": 469.42361990211646, "S-ADENMETSYN-CPLX_mod_4:tl_mod_1:mg2": -1794.567987441747, "gal__bD_e": -23.66683312224555, "protein_b1123_Periplasm": 562.4900338551446, "CPLX0-7415": -10947.385751658272, "gal__bD_p": -23.66685226381941, "EG50003-MONOMER_mod_pan4p_mod_epme": -1059.2435364352261, "protein_b3059_Inner_Membrane": -496.10501952655176, "RNA_b0627": 6135.790342405234, "uaagmda_c": -808.1609331348724, "EG11082-MONOMER": -319.7881262586936, "fprica_c": -42.32944502717464, "CPLX0-7674": -3289.5997695133738, "G6520-MONOMER": 512.1308460086404, "S-ADENMETSYN-CPLX_mod_4:cs_mod_1:zn2": -1851.4379515201877, "protein_b3824_Inner_Membrane": -496.11446579124856, "gar_c": -31.54234410050501, "protein_b2328_Periplasm": 645.024632377945, "protein_b0655_Periplasm": 765.0854730247474, "PEPCARBOXYKIN-MONOMER_mod_ca2": -542.4878398943698, "RNA_b1101": 38979.793488228155, "RNA_b1102": 158559.49067550316, "protein_b4311_Outer_Membrane": -107.45639809837917, "RNA_b1107": -85850.08122328512, "RNA_b1106": 59760.15070308123, "cytd_c": -37.904807756098506, "RNA_b4169": -49140.973214803, "cytd_e": -37.65647437301331, "Tsf_mono": 267.8039177759068, "RNA_b4164": 2205.824722466838, "RNA_b4165": 2205.824722466838, "RNA_b4166": 33444.82675414101, "RNA_b4160": -123470.28729253329, "RNA_b4161": 76247.52862075571, "RNA_b4162": 16525.64681127339, "RNA_b4163": 2205.824722466838, "protein_b0734_Inner_Membrane": 177.25865137533185, "protein_b1852": -446.90481732476087, "protein_b1851": -640.2075314555461, "protein_b1850": -511.94881503782244, "protein_b1857": -409.10397370953484, "protein_b1855": -547.0403111407788, "RplR_mono": 205.6543545770707, "protein_b1859": -1441.430397707009, "protein_b1858": 715.202241510551, "eca4colipa_e": -0.0, "malcoame_c": -154.14895414707885, "RNA_b2517": 35002.34119443476, "gam6p_c": -26.148455185284377, "eca4colipa_p": 1.0005325570866608, "RNA_b1134": -13906.738230509523, "protein_b4311": -75.6406740278574, "ACETATEKINA-MONOMER_mod_mg2": -478.2989159322513, "protein_b2711": 1060.7496099697632, "LTARTDEHYDRA-CPLX_mod_4fe4s": 1967.618495357425, "ISOCITHASE-CPLX_mod_mg2": -1349.5248544778958, "protein_b0837_Periplasm": 885.4864105461264, "2me4p_c": -38.75608062104761, "DnaK_mono": 1541.3879974102074, "arbtn__fe3_p": -0.24945962265575589, "EG11425-MONOMER": 535.275065941083, "protein_b2719": 546.0545579699493, "adn_e": -42.33604224127645, "adn_c": -42.58388133472791, "arbtn__fe3_c": -1.25254010668313, "RNA_b0477": 39553.1541027458, "RNA_b0474": 18043.244099868178, "RNA_b0475": 28159.84963894216, "RNA_b0654": 53876.34623321016, "adn_p": -42.33556709321658, "RNA_b2997": 81058.21369133022, "RNA_b0655": 65718.54703155793, "amet_c": -84.06838384205702, "RNA_b0653": 49010.26863976574, "RNA_b3478": 60732.63295317613, "RNA_b2318": 58800.80587363509, "malcoa_c": -123.36697535761293, "ABC-6-CPLX": 4154.1203971257755, "protein_b0904": -3123.5254652816175, "protein_b2239_Periplasm": 642.7804544850283, "RNA_b0216": 2278.7573513643965, "RNA_b0212": 54489.72224834675, "protein_b0810": 55.53430906819976, "protein_b0902": -255.83533637676746, "protein_b0813": 68.05022931089327, "UDP-NACMURALGLDAPLIG-MONOMER": 982.9048240001383, "protein_b3543": 283.8740867227336, "protein_b3542": 295.12781729158934, "protein_b3541": 686.7718078444246, "protein_b3540": 884.7707041180731, "CPLX0-3951_G6561-MONOMER": -2113.848383455727, "protein_b3546": 1012.3424620595471, "protein_b3544": -4923.2623013392995, "ASPKINIII-CPLX": -1577.5454684524107, "protein_b2762": 455.49066831587464, "protein_b2763": 1155.7095495410197, "mal__D_e": -10.957293403773985, "protein_b2765": -249.06536389928812, "pheme_e": -252.564213723882, "YICE-MONOMER": -781.3972987418061, "pheme_c": -251.56385771389023, "protein_b4240": 510.5217315168462, "mal__D_p": -10.957274262200123, "tre_c": -47.82434812591599, "pheme_p": -252.56399669791446, "protein_b1469_Inner_Membrane": -1049.6901689921417, "r5p_p": -19.92608062485219, "r5p_c": -21.173483387493253, "RNA_b3670": 21070.669180016048, "r5p_e": -19.92606148327833, "NAD-SYNTH-CPLX_mod_mg2": -600.6325994760118, "generic_tRNA_GUG_val__L_c": 0.12971412897592793, "RNA_b3749": 108851.9721271881, "ACETOLACTSYNI-CPLX_mod_mg2_mod_fad_mod_thmpp": -1802.01960289424, "protein_b1136": -677.7600897502892, "AROL-MONOMER_mod_ca2": 355.0854797474474, "RNA_b3741": 28343.84341401424, "RNA_b3740": 45181.9262654538, "RNA_b3744": 28969.944299162747, "RNA_b3747": 54194.50022429533, "protein_b1329_Periplasm": -600.2959527844826, "cpg160_c": -261.48112668580217, "monocistronic_excision_machinery": 9209.775945021096, "protein_b1033": 575.0708365201436, "odecoa_c": -208.03847469116374, "RED-THIOREDOXIN-MONOMER_mod_Oxidized": -223.5987237604576, "protein_b1621_Inner_Membrane": -1341.6808286954567, "N-ACETYLGLUTPREDUCT-MONOMER": -0.0, "protein_b3960": 6.798989149497115e-29, "protein_b3962": -312.57322453251635, "protein_b3965": -453.71701092214425, "protein_b3967": -2543.306309083309, "protein_b3966": 1991.0407557795584, "RHAMNULOKIN-MONOMER_mod_mg2": 1335.58833306061, "MONOMER0-149": 396.574875712752, "MONOMER0-148": -242.44176669494905, "protein_b3006_Inner_Membrane": -1007.6889544657029, "scl_c": -318.15743720825327, "RNA_b1488": -210985.75457836202, "RNA_b1489": 173712.52471376487, "RNA_b1484": 71518.88251397188, "RNA_b1485": 65073.58515089271, "RNA_b1486": 74330.51981956152, "RNA_b1487": 112179.67923116179, "RNA_b1480": 727.717129673288, "RNA_b1483": 67204.94319943168, "ABC-26-CPLX": 3591.1354445490547, "protein_b4120": 297.26673755247276, "protein_b1441": 779.1161568688399, "protein_b4122": -553.9964962953379, "protein_b1443": 222.29588184799994, "protein_b1444": -681.8867526937554, "protein_b4111": -1164.3501115718734, "protein_b4129": -607.5644738909186, "protein_b3581": 425.5646807635326, "PANTOATE-BETA-ALANINE-LIG-CPLX_mod_mn2_mod_nh4": 1340.466585687269, "DCUA-MONOMER": 276.2253946667611, "ptrc_p": -23.580179888014364, "RNA_b1661": 83125.74608949786, "RNA_b1662": 19433.596257048415, "RNA_b1665": 2293.6802244883925, "RNA_b1666": 2293.6802244883925, "protein_b2344_Outer_Membrane": 1055.518860168872, "melib_c": -47.821563806808186, "melib_e": -47.57261445449649, "ptrc_e": -23.580199029588226, "TadA_dim_mod_2:zn2": -1954.6224155599339, "protein_b3199_Inner_Membrane": 566.099739543911, "cenchddd_c": -32.37795831603469, "ABC-34-CPLX": 2647.2614040191193, "protein_b0367_Inner_Membrane": 120.33145737579214, "RNA_b0047": 134749.33564982907, "protein_b0047_Inner_Membrane": 633.8822428040077, "RNA_b0049": 61030.36081993875, "RNA_b0048": 13507.879453572768, "protein_b0312": 1057.5142176369668, "protein_b1125_Inner_Membrane": 32.5557791099981, "protein_b0314": 742.5626413217667, "protein_b3741": -1117.508436066146, "SUCC-DEHASE_mod_3fe4s_mod_fad_mod_2fe2s_mod_4fe4s": -1553.8545478362744, "protein_b3456_Inner_Membrane": 237.41705664086788, "tsul_p": 1.9141573861154578e-05, "tsul_e": -0.0, "tsul_c": -0.0, "msa_c": 0.2500214238217337, "NADH-DHII-MONOMER_mod_mg2_mod_cu_mod_fad": 906.0750271657439, "ABC-4-CPLX": -4162.2586600157165, "protein_b3816_Inner_Membrane": -681.5442654141617, "L-LACTDEHYDROGFMN-MONOMER_mod_fmn": 644.0958288638038, "RNA_b4213": 140264.4860961083, "RNA_b3247": 44482.85820353916, "RNA_b4214": 22428.845564614458, "protein_b3374": 495.6192166102779, "RNA_b4219": 46385.43166569674, "protein_b3370": 267.9963208311414, "protein_b3371": -2.3533042351315303e-27, "protein_b2893_Periplasm": -365.40416754873314, "MALIC-NAD-CPLX_mod_mn2": -1754.773568145213, "protein_b1208": -1206.7351483597533, "protein_b1209": 636.0234289337693, "protein_b1492_Inner_Membrane": -314.8610489861762, "protein_b1200": -2221.0219940528277, "protein_b1206": -1230.7138506463207, "protein_b1207": -33.88190200034718, "pphn_c": -41.065880294430244, "RpsF_mono": 232.58347629257545, "AROL-MONOMER_mod_mn2": 358.1972316148861, "RNA_b4227": 68942.35721958529, "protein_b2254_Inner_Membrane": 555.3747505540406, "EG50003-MONOMER_mod_pan4p_mod_cdec3e": -1049.616377772592, "EG50003-MONOMER_mod_pan4p_mod_toctd2e": -1093.4562379071715, "protein_b3653_Inner_Membrane": -1031.2582158549596, "psclys_e": -53.3336125909436, "RIBF-MONOMER": -153.34069049133157, "psclys_c": -53.582571256171825, "acon__T_c": -18.432362617472293, "urate_c": -15.733300905863668, "psclys_p": -53.333593449369744, "g3pi_p": -14.945465553910498, "generic_tRNA_GGG_gly_c": 0.13287660337909346, "ASPCARBTRANS-CPLX_mod_zn2": -2176.117423494732, "EG50003-MONOMER_mod_pan4p_mod_lipo": -1109.5064565518446, "g3pi_c": -15.944541757784817, "g3pi_e": -14.94548469548436, "ADENPRIBOSYLTRAN-CPLX_mod_mn2": -615.1854154859105, "protein_b3493_Inner_Membrane": -899.8567310034298, "EG11653-MONOMER_mod_1:fe2": -27.17177511940068, "chol_e": -0.0, "CPLX0-682_mod_mg2": -1332.993097781453, "ABC-3-CPLX": -5100.983693061413, "RNA_b1876": 52584.220796213944, "RNA_b1871": -20497.131776010814, "RNA_b1870": 53957.16797022381, "RNA_b1873": 79448.8070575977, "RNA_b1872": 175292.3274801426, "RNA_b2379": 33154.41714965267, "RNA_b2378": 66717.02843661653, "RNA_b2373": 122502.08125625424, "RNA_b3303": 36418.25194654113, "RNA_b2374": 56236.55460942518, "Rph_mono_mod_mg2": 527.1434857669699, "RNA_b3870": 64035.383555270666, "protein_b2203": 373.1371067396911, "protein_b2202": 393.36666687804274, "protein_b2201": -5667.948879854117, "protein_b2200": -15.679459453426169, "protein_b2207": 249.84184878356092, "protein_b2206": 1575.3369152307334, "protein_b2205": 620.785385168115, "protein_b2204": -5352.468263325865, "RNA_b3875": 20982.8958800792, "RNA_b3306": 28384.644082466686, "AROK-MONOMER_mod_fe2": 472.7005140624745, "protein_b4032_Inner_Membrane": 98.2601314650981, "YJIZ-MONOMER": 422.87241316739517, "dtmp_e": -44.50241203047789, "CPLX0-7904_mod_ca2": -1657.7196268844857, "arbtn_p": 0.24945962265575589, "RpsE_mono": 361.5348281533443, "protein_b0657_Inner_Membrane": -1824.0669296996055, "CPLX0-7838_mod_pydx5p": 1592.8733689386102, "B0511-MONOMER": -7090.950861880136, "RNA_b1298": 55355.88965545182, "CPLX0-7694": 3004.116848485702, "CPLX0-7695": 1206.6335557311556, "RNA_b1291": -151774.4196588041, "RNA_b1297": 37237.23965453744, "RNA_b1296": 100764.56057297693, "RNA_b2801": 80117.89171517397, "RNA_b2800": 33997.69442251297, "RNA_b2803": 104855.36224912257, "RNA_b2802": 76493.2388754937, "RNA_b2806": 33224.76967633654, "mpt_c": -94.31346652817614, "generic_tRNA_CAU_his__L_c": -0.0885116732815725, "bmoco1gdp_c": -231.81576990808057, "clpn161_p": -385.1508679955459, "kdo_c": -31.40338401429098, "generic_2fe2s_transfer_complex": 1078.5925436504117, "RNA_b1126": 82221.06915499376, "RNA_b1125": 60248.986124236006, "RNA_b1124": 57638.09081214548, "RNA_b1123": 75589.91282306716, "RNA_b4180": -135685.06108746468, "protein_b2258_Inner_Membrane": -28.016725427345072, "protein_b1835": -476.03494682286146, "protein_b1781": 474.84725971917135, "pdx5p_c": -78.77642817265267, "DMBPPRIBOSYLTRANS-CPLX": 1160.2613011667856, "generic_tRNA_UCG_ser__L_c": 0.1545220736014244, "CPLX0-1923_EG10155-MONOMER": 828.5573562548306, "G6880-MONOMER_mod_mg2": -260.30855023760296, "PGK-CPLX": -584.9532699657865, "RNA_b0459": 16697.120627156688, "RNA_b4239": 119924.77571203472, "RNA_b0451": 19432.298712695167, "RNA_b0452": 24353.09027159659, "protein_b2841": 1.7033968840203613, "RNA_b0455": 3449.7384028428455, "RNA_b0186": 154992.0832836409, "RNA_b0185": 20130.6186196836, "RNA_b0182": -175471.83775624124, "RNA_b0180": 32987.63081285618, "RNA_b0181": -21034.391632191768, "ABC-70-CPLX": -6730.838659259779, "RNA_b0188": 39254.88135717949, "protein_b1677_Outer_Membrane": -16.069243473193232, "fe3_p": -1.9141573861154578e-05, "EG10168-MONOMER": -1824.0669296996055, "23bpg_c": -0.0002170259675397623, "fe3_c": -1.0002361675414009, "Fmt_mono_mod_mg2_mod_k": 598.3264735812681, "GKI-MONOMER": -2770.7260211786315, "protein_b2578_Inner_Membrane": 71.03732501787425, "RNA_b0238": 13871.381004771389, "RNA_b0237": 43311.24881999307, "protein_b2366": 835.3168248803319, "RNA_b0980": 94090.70906199107, "protein_b2435_Periplasm": -263.2883798684808, "RNA_b3517": -11857.879126179574, "cl_p": 1.9141573861154578e-05, "protein_b3526": 677.4355408074723, "FRUCBISALD-CLASSII": -1049.3175643058707, "protein_b3528": 355.006902213535, "xylu__L_p": -19.675764379547225, "cl_e": -0.0, "FOLE-CPLX_mod_zn2": -15336.31165109999, "RNA_b2582": 10141.605507994871, "cl_c": 0.12487620441830896, "RNA_b2588": 8682.636277556268, "RNA_b2589": 208775.37491696858, "protein_b2477_lipoprotein_Outer_Membrane": -263.9623986070918, "CPLX0-761": -1203.2806427892442, "protein_b4033_Inner_Membrane": 730.5880633453519, "2mahmp_c": -42.11199361785248, "RNA_b3189": 38100.807733706824, "phphhlipa_c": -93.1562048256103, "RNA_b3181": 8639.637208147878, "RNA_b3187": 29460.59527318736, "RNA_b3186": -5008.5715746806945, "RNA_b3185": 18618.01588431429, "MALIC-NADP-CPLX_mod_mg2": -6193.457034864282, "feoxam_c": -1.252029334651891, "feoxam_e": -0.0, "protein_b3831": -330.6447048331331, "RNA_b3983": 31028.683097271572, "feoxam_p": -0.2489488506245167, "RNA_b3981": -21977.82087776214, "RNA_b3980": 85789.39951281405, "RNA_b3987": 291599.61863691406, "RNA_b3986": 11066.525527265152, "RNA_b3985": 36021.5700857157, "RNA_b3984": -407293.62464528467, "RNA_b3988": 305761.36462932435, "protein_b0832_Inner_Membrane": 268.35642607416537, "protein_b0904_Inner_Membrane": -3125.34727110862, "RNA_b3761": 2294.2045888725042, "RNA_b3760": 2318.9768968547573, "protein_b1927": 1048.7505967123689, "fusa_p": 1.9141573861154578e-05, "protein_b0432_Inner_Membrane": 326.1055681353568, "MHPT-MONOMER": -1049.9735545193257, "fusa_e": -0.0, "TDCC-MONOMER": -6066.124571508842, "protein_b1015": -1321.636853125683, "protein_b1014": -1038.3692226106898, "protein_b1012": 792.488327853264, "protein_b1011": 438.97699837278304, "protein_b1010": 178.5982851437883, "EG50003-MONOMER_mod_pan4p_mod_3hoct": -1037.3993436805772, "PD04413_mod_cobalt2": 762.5891671270274, "suchms_c": -31.652609603314815, "3ig3p_c": -56.76903392757626, "protein_b3946": -3531.634090814362, "protein_b3945": -0.0, "protein_b3942": 1658.8586051788016, "protein_b3941": -340.8656176865774, "protein_b3940": -0.0, "2obut_c": -18.466614701220387, "protein_b1600_Inner_Membrane": 10.460242134249992, "pa161_p": -185.10150158684334, "pa161_c": -184.09674562977548, "RNA_b1463": 61143.13115101563, "RNA_b1466": 50303.06447278801, "RNA_b1467": 111803.69376081857, "nad_c": -114.06016058136542, "RNA_b1465": 49427.068256256265, "ACSERLYB-CPLX_mod_pydx5p": -13.112003295955569, "RNA_b1468": 271296.192419353, "RNA_b1469": 39065.26426730633, "maltpt_p": -121.55321153857732, "maltpt_c": -122.55225822636159, "ACSERLYA-CPLX_mod_2:pydx5p": -865.4496227251628, "maltpt_e": -121.54991242100807, "protein_b1473_Inner_Membrane": -792.0018985011258, "protein_b0070_Inner_Membrane": -1.7665113532750514, "protein_b0766": 507.7873378079614, "protein_b0767": -57.649927584755076, "protein_b0764": 151.3718528720855, "protein_b0765": -1773.9670051980181, "protein_b0763": 409.8788653057673, "RNA_b1606": 21736.339348995065, "RNA_b1605": 40355.23835266688, "RNA_b1602": 100506.81799869679, "RNA_b1603": -15714.655473421715, "RNA_b1600": 26428.172590976286, "td2coa_c": -186.1232852404438, "protein_b0636": -4615.615162218548, "EG13236-MONOMER": 1892.123535799785, "RpmH_mono": -463.4225745818333, "G7533-MONOMER": -589.8514341099172, "aspsa_c": -15.448908226559649, "PUTP-MONOMER": -1323.3212539225938, "pe180_c": -212.47166636215854, "GDHA-CPLX": -2743.4749362060866, "pe180_p": -213.4764224818596, "phe__L_p": -42.57582095173139, "na1_c": 0.248111859111228, "na1_e": -0.0, "PHOSGLYCMUTASE_mod_23bpg": -813.1907633289758, "na1_p": 1.9141573861154578e-05, "ugmda_c": -172.05504539515888, "protein_b1101_Inner_Membrane": -1244.7263790688346, "dnad_c": -109.80763238161494, "BETT-MONOMER": 740.9890510329943, "protein_b0860_Periplasm": -255.3760805405553, "Tig_mono": -578.4953585947791, "dd2coa_c": -175.1633265948076, "SPED-MONOMER": 511.1899475727525, "23dhacoa_c": -138.0512673570711, "murein3px4p_p": -308.0482138131003, "YGJU-MONOMER": 553.0368618120135, "protein_b0998": 329.6280400574463, "protein_b0997": 1875.1629403904467, "protein_b0996": 853.533317166102, "RNA_b4238": 31282.81555555856, "RNA_b3519": 119563.90237646432, "EG12407-MONOMER": 627.1316754016398, "RNA_b4230": 74359.15259072748, "RNA_b4231": 72282.24404229312, "RNA_b4232": 72389.12903938176, "RNA_b4233": 40460.334523611775, "CPLX0-7824_mod_1:4fe4s": 439.2177782071025, "RNA_b4237": 33705.16950726474, "protein_b3318": 142.64217498718648, "protein_b3319": -4683.912361618847, "protein_b2470_Inner_Membrane": 1987.2073617521576, "protein_b3312": 150.31244680355772, "protein_b3313": 178.60979428871633, "protein_b3310": 293.51788981205436, "protein_b3311": 173.35207215880905, "protein_b3316": 153.75619652305846, "protein_b3317": 765.6839700761584, "protein_b3314": 396.4764867707115, "protein_b3315": 248.0737237970869, "xylu__L_c": -19.92452145825808, "protein_b3679_Inner_Membrane": 406.5341495025816, "G6960-MONOMER": -5806.938076437759, "xylu__L_e": -19.675783521121087, "protein_b1223": -1107.3853181699642, "protein_b1224": 2854.5420293489674, "protein_b1225": 979.9211558559966, "protein_b1226": 505.16744853865544, "protein_b1227": 114.31875280395867, "preq1_c": -97.86225115372116, "EG50003-MONOMER_mod_pan4p_mod_act": -1012.7429512009902, "galctn__L_c": -22.16780612335807, "galctn__L_e": -21.91899120563049, "AROG-CPLX_mod_fe2": -1764.0830628251852, "galctn__L_p": -21.91897206405663, "protein_b2197_Periplasm": 314.14081882766146, "protein_b1819_Inner_Membrane": 320.537421410965, "RNA_b2174": 51797.26318648679, "o2s_p": 1.9141573861154578e-05, "RNA_b2170": 85986.56342754368, "protein_b2045": -0.0, "protein_b2041": 750.691163975322, "protein_b2040": 383.786696951123, "ac_p": -6.470436400728324, "o2s_c": -0.0, "protein_b2049": 963.603050829226, "protein_b2048": -0.0, "o2s_e": -0.0, "EG12287-MONOMER": -0.0, "protein_b0573": 190.48880756387473, "RNA_b1852": 42152.932134446826, "RNA_b1851": 49812.22524785072, "CPLX-153": -2810.4429576118614, "CPLX-154": -2003.7004209421323, "protein_b0576": -1271.7807467015537, "RNA_b1855": 29377.226599761667, "protein_b0574": 774.8283377813556, "CPLX-158": -2147.4356787744655, "RNA_b1859": -9439.653111637455, "protein_b0578": 471.11002939396025, "pser__L_e": -10.466697705351887, "RNA_b2393": 34938.991105755274, "RNA_b2392": 36029.800316975954, "RNA_b2397": 2230.5237317535307, "RNA_b2396": 2230.5237317535307, "butso3_c": -23.497625434657632, "LYXK-CPLX": 2065.606248494014, "butso3_e": -22.49850118751406, "protein_b2261": 653.266300553238, "protein_b2260": 862.9217707868215, "protein_b2263": 547.141990046979, "protein_b2262": 620.5976652544699, "protein_b2265": -851.8880626387438, "protein_b2264": 1118.3609859874384, "protein_b2595": -270.8796603079977, "protein_b2594": -1067.6052757116565, "YGGA-MONOMER": -588.8771168181169, "protein_b2268": -296.64612812918455, "protein_b2599": -537.8428898126386, "butso3_p": -22.498482045940197, "protein_b4291_Outer_Membrane": 2284.4604452775357, "protein_b1474_Periplasm": -2389.4156296225306, "protein_b0688": -1143.852439683771, "protein_b1859_Inner_Membrane": -1443.2674004036992, "CPLX0-7458": -1521.0429124219118, "protein_b0680": -708.6959111060405, "protein_b0684": -1018.3619400816153, "YqcB_mono": -961.1123105032585, "2agpg180_c": -123.03253514871689, "protein_b1244_Inner_Membrane": 115.37135556329581, "dtdp_c": -47.02446177637208, "gcald_c": -7.222742528772278, "TatE_MONOMER": -114.46688775509269, "protein_b0894_Periplasm": 1832.388349306188, "RNA_b2828": 63816.63817386367, "RNA_b2827": -13530.402644508606, "AROL-MONOMER_mod_fe2": 358.4023572504515, "protein_b3882": -9.752937014618067e-23, "RplK_mono": 231.54416512505549, "RNA_b3996": 55921.16535183836, "TRANSKETOI-CPLX_mod_thmpp_mod_mn2_mod_mg2": -2171.6453718780326, "RNA_b3990": 82238.86205733327, "tcynt_p": -0.0, "protein_b0914_Inner_Membrane": -5053.69671775274, "protein_b1817": 531.0744760619796, "protein_b1764": -2503.55155016128, "protein_b1767": 822.741871669032, "protein_b1814": 1000.0921224276549, "protein_b1761": -457.24582270101445, "protein_b1812": -806.2211458115347, "3-OXOACYL-ACP-SYNTHII-CPLX": 659.8986136584114, "protein_b1768": 545.3531878741063, "zn2_p": -1.9141573861154578e-05, "protein_b1818": -2607.496656380391, "CPLX0-1341_mod_1:2fe2s": 3369.8526878320404, "ANTHRANSYN-CPLX_mod_fe2": -8310.7574114295, "zn2_e": -0.0, "zn2_c": -0.0010804882941363662, "gmhep17bp_c": -30.39026257087817, "RpsD_mono": -2385.4973943840096, "aragund_c": -559.5957560066861, "5mtr_p": 1.9141573861154578e-05, "4abut_e": -17.687463673354042, "4abut_c": -17.936463048245894, "DCUB-MONOMER": 213.9560127586501, "MALATE-DEHASE": -681.997036263147, "RIBONUCLEOSIDE-DIP-REDUCTI-CPLX_mod_mg2_mod_fe2": -2332.5710689564194, "4abut_p": -17.68744453178018, "ABC-64-CPLX": 1730.2518921783562, "polycistronic_wout_rRNA_excision_machinery": -3565.577919240605, "murein5p3p_p": -319.2527546981479, "protein_b0121": 611.8535954010808, "protein_b2868": 274.52779479860715, "23ddhb_c": 12.89347064443206, "protein_b0572": 16.54600279015579, "RNA_b0436": 38965.03285228793, "protein_b2867": 672.8526101073647, "protein_b2866": -2150.661047695216, "RNA_b0430": 44724.98731373289, "G7457-MONOMER": -260.56425996257315, "acald_c": -9.21152378381176, "RNA_b1850": 17002.426953520237, "protein_b2199_Inner_Membrane": 32.42685542224777, "RNA_b1857": 24961.93151621322, "XAPB-MONOMER": -912.276218013736, "protein_b0575": -3573.4264569794345, "CPLX-157": -5585.272727594278, "METNIQ-METHIONINE-ABC-CPLX": -128.66428803365304, "mql8_c": -543.398691460476, "RNA_b0903": 165541.54304874144, "RNA_b1858": 54777.97783126292, "glx_c": -4.733592746310059, "protein_b0875": -592.1495940791377, "TilS_mono": -337.20644084831997, "pgp140_c": -176.2394011673489, "RNA_b0908": 16026.537810045498, "pgp140_p": -174.13953619314472, "protein_b0123_Periplasm": -590.3311148103836, "generic_tRNA_GUA_val__L_c": 0.12971412897592793, "RNA_b3161": 35640.201018694526, "RNA_b3165": 2065.2529904980515, "RNA_b3164": 56661.818859179184, "RNA_b3167": 29030.231749313472, "RNA_b3166": 24622.182363475706, "RNA_b3169": 107356.67570361616, "RNA_b3168": 17428.47024445198, "RNA_b4395": 19610.459982045326, "RNA_b4394": 37136.40257259991, "RNA_b4392": 140040.1939000909, "RNA_b4390": 89060.54506409184, "xmp_c": -40.651296488537405, "G7410-MONOMER": -338.63390031202414, "crn__D_p": 1.9141573861154578e-05, "oxur_c": -3.4877247972344017, "crn__D_e": -0.0, "crn__D_c": -0.24817663909611806, "protein_b0653_Inner_Membrane": 149.34260677979663, "GLUC1PURIDYLTRANS-MONOMER": 421.8191257268522, "Rnb_mono_mod_1:mg2": -715.5864403776708, "protein_b0573_Periplasm": 179.7940372525256, "RNA_b3704": 26183.26051798458, "RNA_b3706": 41363.8741721437, "protein_b3059": -494.2325574672572, "protein_b3058": -204.4208690887058, "RNA_b3703": -15873.657489680194, "HMP-P-KIN-CPLX": -4453.910744039229, "protein_b3057": -835.8941303759104, "RNA_b3709": 79796.59543537833, "protein_b3502": 244.1392039913407, "protein_b3839_Inner_Membrane": -2259.806481192539, "protein_b3500": -400.6631375969994, "protein_b2678": 510.6012348344423, "protein_b2679": 723.5235898178811, "protein_b2676": 593.9799572974695, "protein_b2677": 940.5154530863949, "protein_b2675": -2157.178710342792, "protein_b3738_Inner_Membrane": 129.36244850904097, "ps180_c": -212.716045306231, "protein_b3736_Inner_Membrane": 178.1871498842073, "NUPG-MONOMER": 76.09777395041974, "od2coa_c": -208.03959433956814, "nadph_c": -117.55294275442391, "generic_tRNA_ACC_thr__L_c": -0.18493280372868626, "ncRNA_biomass": -226.17058205503614, "dcdp_c": -40.8990671167387, "no3_e": -0.0, "no3_c": -0.25023060708951717, "aicar_c": -39.960351293625315, "dms_c": -0.9939913215613185, "dms_e": -0.9942636489731986, "CHD-MONOMER": 1300.2090865586283, "ABC-2-CPLX": 3429.4752618474668, "no3_p": 1.9141573861154578e-05, "protein_b3479": 477.7813915793389, "dms_p": -0.9942445073993376, "23camp_p": -42.337698171985004, "CPLX0-7741_mod_adocbl": 3821.5539558832766, "RNA_b1440": 82849.94363004077, "RNA_b1441": 73365.72745520131, "RNA_b1442": 68513.27385607053, "RNA_b1443": 57753.764417407685, "RNA_b1444": 43006.04789831004, "protein_b0408_Inner_Membrane": -1994.8083833965725, "protein_b1587_Periplasm": 1915.2537506189663, "3pg_c": -10.711918899400496, "23cump_e": -35.39652120717425, "2agpg180_p": -123.03281749776603, "FABB-CPLX": -866.5846632468831, "23cump_p": -35.396502065600394, "dttp_c": -48.02570811962741, "hhlipa_c": -59.76989459616855, "mnl_p": -25.650775028130454, "RNA_b1621": 33455.808067016, "RNA_b1622": 47973.68636289742, "RNA_b1623": 30374.414097625682, "argsuc_c": -40.2855761284363, "protein_b0751_Inner_Membrane": 34.46506455013897, "protein_b0809": 416.0912809153871, "IscA_tetra_mod_1:2fe2s": 1078.5925436504117, "unaga_c": -672.7518946989773, "Rrf_mono": -72.00679123035248, "uri_p": -35.39437098683197, "RrmJ_mono": -2271.1888885552908, "uri_c": -35.6426852283433, "protein_b1519": 463.9512138572157, "uri_e": -35.39484613489184, "generic_tRNA_AGG_arg__L_c": 0.13069721834395062, "G6716-MONOMER": -6.887579971487334e-29, "RNA_b0745": 2303.230020170686, "EG10154-MONOMER": -1447.6691332310022, "protein_b3784_Inner_Membrane": 173.3513307512189, "protein_b0356": -7.396255556671862, "protein_b0355": 544.5727944074216, "FtsY_MONOMER": -2431.6677018446826, "protein_b0352": 787.0829414526048, "protein_b0351": -5697.79834244019, "protein_b0350": 620.9879181021728, "GLPT-MONOMER": -2376.173319930022, "CPLX0-7848_mod_mn2": 3836.36981493846, "RpmA_mono": 208.2951847105249, "rhcys_c": -31.634983849247412, "protein_b1605_Inner_Membrane": -1232.7289236111108, "protein_b2702_Inner_Membrane": 166.16638476089614, "protein_b1599": 6.702392582926892, "protein_b1592": 450.0507535727482, "protein_b1590": 170.06458999227021, "protein_b1591": 152.67478352605832, "protein_b2278_Inner_Membrane": 266.4363408466461, "ISOCITHASE-CPLX_mod_mn2": -1343.0958894695746, "RNA_b3578": 92971.11146717794, "RNA_b3579": 71474.33397487603, "RNA_b3577": 34491.901336821385, "RNA_b4254": 29051.850937534557, "RNA_b3575": 72446.19209888142, "RNA_b3572": 36680.785081292706, "RNA_b3571": 147076.01746524117, "protein_b3339": 682.6090999682303, "protein_b0383_Periplasm": 1109.961928086183, "DXPREDISOM-CPLX_mod_mg2": -694.5331301931484, "udpgal_p": -59.06326768889314, "ArgS_mono_mod_mg2": -781.74055230994, "udpgal_c": -62.55260231971631, "protein_b3198": -699.9793895842143, "protein_b3199": 567.9810664438567, "udpgal_e": -59.063286830467, "protein_b3196": 1.796477710856721, "protein_b3197": -1058.710410190887, "CPLX0-1261": -1161.9607452334767, "CPLX0-1262": -4234.841640763548, "adprib_c": -64.50968040625864, "FORMATEDEHYDROGO-CPLX_mod_bmocogdp": -2718.3095183539235, "ABC-49-CPLX": 3824.838665714035, "pg120_p": -161.44978429920414, "RNA_b3390": 37625.94360661701, "RNA_b3588": 42715.01592467092, "RNA_b3396": 75451.47654150981, "RNA_b3397": 40468.2961535303, "galct__D_p": -16.934558349920525, "protein_b3063_Inner_Membrane": -2955.798031021865, "BRNQ-MONOMER": -2587.358120434974, "galct__D_e": -16.934577491494387, "galct__D_c": -17.18380094660874, "RNA_b2153": -37839.62016490113, "RNA_b2150": 71958.28169799213, "RNA_b2156": 106704.63998381404, "RNA_b2155": 144027.69999087293, "RNA_b2154": 60660.792347294424, "G7446-MONOMER": 943.9798624369004, "protein_b2066": 437.25321735465036, "protein_b2065": 454.09888475436895, "hdcoa_c": -197.0843635344844, "protein_b2965": 1299.64488234856, "protein_b0511": -7089.255063430959, "protein_b0512": 932.8074684755575, "protein_b0514": 658.6175815181899, "protein_b0517": 766.8261310477794, "SHIA-MONOMER": 304.39193056121104, "2dr5p_c": -23.926668138055035, "CPLX-171": -1121.2021439596735, "protein_b2243": 838.4624212931445, "protein_b2242": 971.5485182886276, "protein_b2241": -2680.3804760424796, "protein_b2240": -2374.4572589879285, "RNA_b3902": 20379.023431831636, "EG50003-MONOMER_mod_pan4p_mod_octe": -1088.9670208395662, "lys__L_e": -29.424829808469248, "lys__L_c": -29.673849312123227, "TruB_mono": -307.06718996268495, "pac_c": -28.885169558968318, "protein_b0758": -13.71096338995654, "lys__L_p": -29.424810666895386, "12ppd__R_p": 1.9141573861154578e-05, "12ppd__R_e": -0.0, "12ppd__R_c": 0.00023616754140091687, "2agpe181_c": -118.58976394975494, "CYTDEAM-MONOMER_mod_fe2_mod_zn2": 1038.1556336641438, "RNA_b1637": -2125.2423715127566, "dhgly_c": -67.24500732512143, "2dda7p_c": -27.651623558585058, "h2mb4p_c": -56.42427418369332, "protein_b0756": 1072.5007733930736, "2agpe181_p": -118.59004629880408, "RNA_b2841": 91436.99997702731, "protein_b0754": -444.1781196229386, "PKI-COMPLEX_mod_mg2_mod_k": -1586.768484040037, "protein_b1606": -262.6232960678423, "protein_b1605": -1231.0179282922466, "protein_b1602": 444.8865048211171, "protein_b1603": -2349.1491131613066, "protein_b1600": 12.385893237451048, "RpmJ_mono": 112.68380473038542, "duri_p": -38.14283312206728, "udpacgal_p": -35.39654265101408, "RlmG_mono": -296.4113399329485, "mdhdhf_c": -0.0, "udpacgal_e": -35.39656179258794, "CPLX0-253_mod_fad": 794.4771458068157, "RpmC_mono": 150.31244680355772, "protein_b1740": -303.31396224934724, "protein_b1747": 748.393756244491, "protein_b1746": 974.892693468867, "protein_b1745": 1204.0259213624893, "protein_b1744": 476.42030883268154, "protein_b1748": -5218.090797218727, "glyc2p_e": -14.948425339488624, "glyc2p_c": -15.947520684936803, "RNA_b2500": 25423.07495430494, "dgmp_e": -45.067198309930404, "dgmp_c": -45.6299024294377, "RNA_b2501": 79779.30609204966, "PYRUVFORMLY-INACTIVE-CPLX_mod_glycyl": 2898.3303914016797, "glyc2p_p": -14.948444481062484, "RNA_b4301": -188373.05677114244, "thmpp_c": -158.8857856652001, "dgmp_p": -45.067179168356546, "kdo8p_c": -31.636997960206696, "nadh_c": -116.05257904613059, "RpsK_mono": 333.1851176865579, "KEFB-MONOMER": 628.424573284123, "GRXB-MONOMER_mod_Oxidized": -127.5691038183398, "IPPISOM-MONOMER_mod_mg2_mod_zn2": -148.79198553566124, "protein_b3124": -2770.7260211786315, "protein_b3127": 1.721126565322525, "IscU_mod_1:2fe2s_mod_1:fe2": 506.6782614801674, "RNA_b0414": -72110.45510469137, "protein_b2800": -3.698127778335931, "RNA_b0416": 30395.28611074237, "protein_b2802": -2.070715005167327, "RNA_b0411": 22128.08802484423, "protein_b2806": -512.1489145435786, "protein_b3653": -1029.5098615647803, "RNA_b0149": 76372.092801896, "RNA_b0418": 37589.091773882086, "RNA_b3058": 11116.808067756514, "protein_b2708": -3648.038057224403, "protein_b0158": 553.0952645354118, "ACETYL-COA-CARBOXYLMULTI-CPLX_mod_btn": -4942.116747544278, "12dgr140_p": -159.19226292904804, "12dgr140_c": -159.19247995501559, "pant__R_c": -27.021368319107665, "dopa_e": -0.0012133886321961031, "EG50003-MONOMER_mod_pan4p_mod_egme": -1046.775289528779, "pro__L_c": -22.996834163632705, "pro__L_e": -22.7475312719447, "protein_b0414": -2717.061163253902, "dopa_p": -0.0012325302060572578, "pro__L_p": -22.74755041351856, "CPLX0-7709_mod_mg2": -5144.292712171977, "GroL_14": -10398.881960184715, "RlmH_dim": -9231.230324437096, "RNA_b3146": 26099.759468394615, "RNA_b3496": 106849.04394312303, "RNA_b3493": 43972.17817415672, "protein_b3298": 308.3566431470267, "protein_b3297": 333.1851176865579, "protein_b3296": -2385.4973943840096, "protein_b3295": 716.9305480517326, "protein_b3294": 270.0556563759539, "protein_b3290": -249.61225343649392, "Bam-CPLX": -3031.673035667168, "FABZ-CPLX": 124.7390894351425, "protein_b1819": 322.360493643775, "METHYLENETHFREDUCT-CPLX_mod_fad": -1336.0501090462415, "RNA_b3729": 132602.85695277806, "RNA_b3728": 75223.1835194969, "RNA_b3722": 136101.45937249198, "RNA_b3727": 69765.7351188926, "RNA_b3726": 64617.166102690695, "RNA_b3725": 56093.34798461901, "protein_b3073": -677.1395875450025, "CPLX0-234_mod_cobalt2": -1172.2836844003082, "CPLX0-3951": -825.739100937453, "4OHBENZOATE-OCTAPRENYLTRANSFER-MONOMER_mod_mg2": 43.48807667512726, "RpoZ_mono_mod_1:mg2": -4869.979793202625, "EG50003-MONOMER_mod_pan4p_mod_hex": -1026.9266181975074, "RumB_mono_mod_1:4fe4s": -1011.8583566913186, "RpoD_mono": -753.7619310525009, "S-ADENMETSYN-CPLX_mod_4:na1_mod_1:cobalt2": -1950.3462748631523, "CFA-CPLX_mod_hco3": 1684.3178272143043, "generic_tRNA_UGG_trp__L_c": 0.12362805967656802, "RNA_b3799": 2350.406607382643, "pmtcoa_c": -198.8276275145804, "LI_c": -0.0, "protein_b2964_Inner_Membrane": 76.09777395041974, "PrfA_mono": -2202.7776369349217, "protein_b3591": -2248.197236940369, "RHTC-MONOMER": 41.001545571680374, "CPLX0-7794": -3.9011748058472267e-22, "RNA_b1394": 33475.76928885071, "RNA_b1395": 73744.37254473011, "protein_b0720": -754.2025309393854, "protein_b0721": -569.6136662011245, "RNA_b1390": 54045.34850185708, "RNA_b1391": 36181.826752751396, "RNA_b1392": 77457.34784487991, "RNA_b1393": 31254.40561014581, "protein_b4213_Periplasm": 1443.9746183389314, "protein_b0728": -5650.839514995244, "protein_b0729": 470.1519145795604, "RNA_b1398": 94986.70907587843, "DIHYDROPICRED-CPLX": -1189.234082231669, "r15bp_c": -22.425012101636025, "DHHB-METHYLTRANSFER-CPLX_mod_zn2": -561.2746143664177, "1agpg120_p": -94.16615999866804, "RNA_b3994": 137413.3147535815, "IscS_mod_2:pydx5p_mod_1:SH": -3611.54047037464, "protein_b4476_Inner_Membrane": -1883.7914664844484, "RplI_mono": 181.72645425664848, "COBALADENOSYLTRANS-MONOMER": -830.5338193629148, "GART-MONOMER": -1.122033465241107e-22, "4r5au_c": -57.56315947743325, "protein_b2309_Periplasm": 563.5540120070093, "EG50003-MONOMER_mod_pan4p_mod_thex2e": -1025.1823095885543, "LalaDgluMdapDala_e": -73.05461180266555, "protein_b2963_lipoprotein_Outer_Membrane": -589.8514341099172, "4mop_c": -26.391414073115595, "protein_b4094": 550.2012546622527, "5drib_c": -0.0, "NARJ-MONOMER": 505.16744853865544, "protein_b4090": -281.4014079946421, "RFFTRANS-MONOMER": 605.8113622904106, "seramp_c": -56.050447379998, "RluC_mono": -262.4873213509624, "lipoate_e": -110.46594212064404, "lipoate_c": -110.71538260172595, "NUCLEOSIDE-DIP-KIN-CPLX_mod_ca2": -754.3168740017094, "FusA_mono": 1188.1145357527275, "RNA_b4270": 2537.840705237834, "RNA_b3551": 168845.55067060143, "lipoate_p": -110.46592297907019, "RNA_b3553": 70641.83389473647, "DMK-MONOMER_mod_mg2": 342.0842755834857, "protein_b3477_Inner_Membrane": 306.7448091443293, "RNA_b3559": 20736.349399300692, "MANNPDEHYDROG-MONOMER": 6.4879917554456165e-28, "protein_b4544": 10.702585159626604, "sulfac_p": -8.058433988746284, "PITA-MONOMER": -899.8567310034298, "sulfac_c": -9.057577377463717, "sulfac_e": -8.058453130320146, "DCUC-MONOMER": 204.25594349961537, "RNA_b2988": 134443.8653683094, "TYRB-DIMER_mod_pydx5p": -1090.931265784322, "protein_b2609": 146.82029415912558, "EG50003-MONOMER_mod_pan4p_mod_3omrs": -1069.5421785078995, "RNA_b0604": 13135.876901951788, "RNA_b0356": 47316.88074854513, "RNA_b0355": 60334.22553882217, "RNA_b0353": 33277.36139680267, "RNA_b0352": 73268.35507586373, "RNA_b0351": -199324.32120503765, "RNA_b0350": 58544.21598993959, "RNA_b3803": 85475.29801907374, "RNA_b3806": 184642.38889265782, "RNA_b3807": 9733.954618602915, "RNA_b3804": 53675.19003158559, "RNA_b3805": -103177.46566892625, "gln__L_p": -18.18396681858801, "RNA_b3809": -84008.43945410947, "CPLX0-1341_mod_1:2fe2s_mod_1:fe2": 3368.853354436573, "RNA_b2607": 55399.71129202229, "RNA_b2606": -61837.442221395046, "RNA_b2601": 30705.399339596526, "RNA_b2600": 31424.7850998286, "PKII-CPLX_mod_mg2_mod_k": -1484.0000330566718, "RNA_b2609": 18043.709630833808, "RNA_b2608": 39629.650787982304, "ppap_c": -12.213478723080122, "RpoE_mono": -2289.502960498922, "GLUTSEMIALDEHYDROG-CPLX": -5143.741047857553, "aso4_c": 1.9934766746537318, "protein_b3714": -947.554117079476, "lac__L_c": -10.460148519250808, "gln__L_e": -18.183985960161873, "lac__L_p": -10.210905922562592, "RNA_b3640": -19210.245244221664, "RNA_b3642": -14634.676305376239, "RNA_b3311": 18406.43135000946, "prbamp_c": -69.90832522980642, "RNA_b3860": 17191.362053340403, "protein_b0451_Inner_Membrane": -1445.2245182839683, "ATPASE-1-CPLX_no_MONOMER0-12": -2254.977883836685, "ASPKINIHOMOSERDEHYDROGI-CPLX": -0.0, "RNA_b3317": 59497.33591740901, "DGTPTRIPHYDRO-CPLX_mod_mg2": 3732.5208415661623, "protein_b0112_Inner_Membrane": -1321.555355311387, "mal__L_c": -12.454998823969829, "EG50003-MONOMER_mod_pan4p_mod_tde": -1070.280264246339, "mal__L_e": -11.956896430862342, "ACETOLACTSYNIII-CPLX": -1248.1166132455992, "mal__L_p": -11.956877289288482, "RNA_b2868": 34632.487171665976, "RNA_b4478": 83024.71893378001, "RNA_b4476": 15823.29237587492, "RNA_b4477": 33467.380967470526, "RNA_b4474": 45764.321567647334, "RNA_b2867": 63915.862253145744, "RNA_b2866": 7639.920215187211, "RNA_b2864": 2242.196581865981, "protein_b3846": -1392.6231461179034, "protein_b3844": -340.7530301901168, "protein_b3845": -1.0739135001855851e-29, "protein_b3843": -511.46163752460825, "NusB_mono": 221.75280012652658, "enter_c": 0.49988616795235835, "RNA_b0431": -60377.28534214483, "dtdp4d6dg_c": -72.68374351753529, "protein_b3849": 407.264236753989, "btcoa_c": -133.06923420660266, "LalaLglu_c": -32.43113050817353, "LalaLglu_e": -32.182211711337466, "protein_b1621": -1340.014157579848, "protein_b1622": -158.2649840073754, "protein_b1623": -343.3736298126178, "LalaLglu_p": -32.1821925697636, "protein_b2796": -2901.492288036531, "RNA_b2891": 35110.54163609583, "RplJ_mono": 107.62612411876906, "acolipa_p": 1.0005325570866608, "CPLX-64_mod_mn2_mod_zn2": 3758.4466750465776, "protein_b1723": -227.76338903341482, "btn_c": -197.52702069566035, "btn_e": -197.27758021457845, "ABC-59-CPLX": 3377.38083959561, "DSBD-MONOMER_mod_Oxidized": -1491.0163162220417, "btn_p": -197.2775610730046, "4c2me_c": -82.85352724084427, "RNA_b1981": 95598.79236962853, "RNA_b1982": 42880.951648600225, "RNA_b1984": 2288.4727131176896, "RNA_b1986": 2275.0677395803436, "protein_b2817": -225.87215439794383, "YEAV-MONOMER": 236.2412495191716, "protein_b0679": 569.8584952648067, "protein_b4395": -0.0, "protein_b4394": 299.93857512269545, "protein_b4392": 1381.3717917289168, "protein_b4390": 749.2610559177244, "CPLX0-3482_mod_mg2": -2940.534949223185, "RNA_b1185": 15930.453353862002, "UDPGLCNACEPIM-MONOMER_mod_nad": -12009.181628405975, "RNA_b1186": 46516.79093926725, "RNA_b1189": 36223.22182281406, "protein_b3691_Inner_Membrane": 225.32100942923572, "EG11702-MONOMER": 437.0129118682652, "RNA_b0169": -32413.535638297606, "protein_b2828": 235.19690942147236, "protein_b2827": -1098.1815332752956, "3hpp_c": -0.2490064291468152, "EG11829-MONOMER_EG11828-MONOMER": -432.23710250816714, "RNA_b0166": 22351.521757437615, "3hpp_e": -0.0, "protein_b0098": -1831.4661469445414, "protein_b0099": 110.70345592730595, "generic_tRNA_UCC_ser__L_c": 0.15499716779328604, "XYLE-MONOMER": 409.26478033940845, "protein_b0091": 1101.5471338740651, "protein_b0092": 5.7517875882830545e-28, "protein_b0096": 607.1209446762775, "EG50003-MONOMER_mod_pan4p_mod_dca": -1050.1036109351624, "YfiC_mono": -292.87706873487315, "protein_b0480_Periplasm": 1166.7214277563542, "ENTA-CPLX": 9.762329156838146e-27, "CPLX0-341_mod_fmn": -2987.0738599946817, "trp__L_p": -52.955859502830556, "RNA_b4245": 1845.7352479895019, "RNA_b3564": 105120.00889505584, "trp__L_e": -52.955878644404415, "trp__L_c": -53.20510209951877, "protein_b0891": -1278.3007882623183, "g3pg_p": -29.892677513399732, "protein_b0893": -395.30756637114064, "protein_b0894": 1860.7282749581937, "dhmptp_c": -102.62059526820612, "protein_b0896": -3869.27483237994, "protein_b3779": 1053.3707902880835, "RNA_b4240": 103240.55750960439, "g3pg_c": -30.044333780655954, "g3pg_e": -29.89269665497359, "YIDT-MONOMER": 225.32100942923572, "amp_p": -42.336780473215974, "YGJE-MONOMER": -2955.798031021865, "amp_e": -42.33679961478983, "amp_c": -43.83398959443982, "EG11983-MONOMER": 706.1912348522021, "GSP-CPLX_mod_mg2": 2516.562655578976, "acmum6p_c": -44.069113450041705, "G6622-MONOMER": -363.4923400207005, "NUCLEOSIDE-DIP-KIN-CPLX_mod_mn2": -751.2051221342706, "dcyt_p": -39.39964990317521, "RNA_b3128": 113540.82239825325, "RNA_b3125": 48786.318224636256, "RNA_b3124": -70940.60818361718, "RNA_b3127": 90229.0977057606, "RNA_b3126": 55924.57485911409, "RNA_b3123": 11372.65401763137, "dcyt_c": -39.64881537468751, "TRYPTOPHAN-CPLX": -8249.754331638074, "MALTODEXGLUCOSID-MONOMER": 1353.1152941781286, "RNA_b0839": 33185.77202600252, "RNA_b0832": 66276.29229563652, "RNA_b0830": 111115.92750209216, "RNA_b0831": 66781.34192336311, "NusG_mono": 376.4437828132657, "RNA_b0837": 80742.55767742194, "protein_b2428": -1599.2565554309285, "so3_c": -6.315609489489116, "so3_e": -0.0003339284731959071, "so3_p": -0.0003530700470570617, "protein_b3012": -242.44176669494905, "2agpg161_c": -114.96980919265351, "protein_b3018": -384.0051204691518, "protein_b0861_Inner_Membrane": 68.39945366015885, "protein_b2425": 834.5628162392098, "hqn_c": 23.90825252193216, "LalaDgluMdap_p": -61.34675962280173, "COBU-CPLX": 719.1819249951207, "RNA_b2296": 36523.12712039967, "RNA_b2297": 65124.66021260492, "RNA_b2290": 36886.348955993504, "RNA_b2291": 18201.361854541516, "YADQ-MONOMER": 314.1704092354364, "CYNX-MONOMER": -718.7524389079058, "UDPNACETYLGLUCOSAMACYLTRANS-CPLX": -3844.9467095604086, "12dgr160_p": -188.5889820828681, "12dgr160_c": -187.33416270167862, "YidC_MONOMER": -734.2022278399094, "urea_p": -3.7536703410140144, "protein_b0401_Inner_Membrane": -2587.358120434974, "RNA_b2470": 225724.3830673937, "RNA_b2472": 22558.76788305402, "hmbil_c": -255.53775134240377, "RNA_b2474": 24116.18848313743, "RNA_b2476": 14795.609057321954, "RNA_b2477": 23916.71338356813, "RNA_b2478": 31145.018214684256, "urea_c": -3.7536703410140144, "urea_e": -3.7536894825878755, "GLUTDECARBOXB-CPLX_mod_pydx5p": -10346.429315644617, "protein_b0709": 303.198460596509, "EG11158-MONOMER": -467.31514954164453, "protein_b1002_Periplasm": 895.1058664049042, "GLUCDEHYDROG-MONOMER_mod_pqq": 1269.0075964559087, "ACETYL-COA-ACETYLTRANSFER-CPLX": -11573.723067399796, "sarcs_c": -11.208767257654383, "EG12440-MONOMER_mod_mg2": -597.8110896117422, "G7914-MONOMER": -5146.700087447974, "ABC-14-CPLX": -4145.498048380738, "IscU_mod_1:2fe1s": 518.7961028662857, "o2_c": -1.9141573861154578e-05, "o2_e": -0.0, "3dhsk_c": -27.50057486846806, "o2_p": -1.9141573861154578e-05, "ASNSYNB-CPLX_mod_mg2": -1196.2072535268098, "EG10341-MONOMER": 1281.2969453854018, "G6712-MONOMER": 285.75705770894126, "PYRROLINECARBREDUCT-CPLX": -4574.921376552973, "RplQ_mono": 270.0556563759539, "u3aga_c": -146.09696659918862, "protein_b3457_Inner_Membrane": 165.14921042277862, "sel_e": -0.0, "ALTRODEHYDRAT-MONOMER": 1236.4693341083098, "HEMEOSYN-MONOMER_mod_mg2": 201.26254480945192, "G6208-MONOMER": 544.5727944074216, "2pg_c": -10.711918899400496, "ttdcea_p": -71.66903631615307, "DusC_mono": -302.994752234791, "InfB_mono": -2088.8330359039055, "ttdcea_e": -71.67006684385593, "ttdcea_c": -71.73486060279981, "1pyr5c_c": -21.222044236460075, "idon__L_c": -22.908229812385063, "RNA_b2919": 57021.884101641845, "idon__L_e": -22.65900635727071, "idon__L_p": -22.658987215696847, "B0612-MONOMER": 91.98700615681595, "FORMHYDROGI-CPLX_mod_ni2_mod_4fe4s": 2218.769479931388, "ribflv_c": -103.12773436695679, "gbbtn_e": -0.0, "gbbtn_c": -0.24817663909611806, "protein_b2841_Inner_Membrane": -0.0, "RNA_b0334": 105517.48360386795, "RNA_b0337": 92930.4590750645, "RNA_b0336": 91519.37279723301, "UDP-NACMUR-ALA-LIG-MONOMER_mod_mg2": 1107.5424588967478, "RNA_b0622": 40568.63053518505, "RNA_b0333": 84847.52641443408, "RNA_b3380": -166142.4460508029, "RNA_b0339": -15799.629841520498, "RNA_b0628": 25715.607410794953, "generic_tRNA_UCU_ser__L_c": 0.15499716779328604, "protein_b3480": 727.4972599051248, "RNA_b2661": 104969.58226962415, "RNA_b2663": 101799.33833582094, "RNA_b2662": -96442.42325665621, "protein_b2027": 784.647517300581, "protein_b2026": 517.9598717537815, "protein_b2025": 584.0861952813216, "protein_b2024": -0.0, "protein_b2023": 403.5866264598367, "protein_b2022": 873.8075651470032, "protein_b2021": 736.6191101761774, "protein_b2020": 1076.6062873493115, "protein_b2029": -555.6986215287974, "protein_b2028": 849.2477534750556, "cu_e": -0.0, "protein_b3735": 298.61721415813224, "protein_b3736": 180.09063888578063, "protein_b3737": -982.6804767943646, "EG50003-MONOMER_mod_pan4p_mod_hde": -1081.240222891975, "protein_b3731": 225.6654676568551, "protein_b3732": 1003.3344658588736, "protein_b3733": 722.7091603881422, "dtdp4addg_c": -74.67611288655755, "G6199-MONOMER": 863.9976925820281, "protein_b3738": 130.5681753740727, "protein_b3739": -396.0799757165192, "cu_p": 1.9141573861154578e-05, "protein_b0757": -1675.103073336474, "protein_b2283": -9927.91648924308, "cdpdtdecg_c": -198.94553962445465, "protein_b2281": 262.2956238420174, "protein_b2280": 71.8731410069777, "protein_b2287": 488.7554286390856, "protein_b2286": 1052.3998020933561, "protein_b2285": 263.99820060619055, "protein_b2284": 725.7789690293017, "protein_b4072_Periplasm": 513.8626118344367, "protein_b2288": 110.73842359085154, "eig3p_c": -31.088570658179485, "RNA_b3829": 61395.851176141245, "thf_c": -151.18145085341845, "RNA_b3821": 19914.6896318283, "RNA_b3823": 45043.46160827881, "RNA_b3824": 18705.94348052636, "RNA_b3825": -3196.4322430366556, "RNA_b3826": 57997.53660875949, "succ_p": -12.952885641016982, "CPLX0-1622_mod_mg2": 3224.3688385095306, "protein_b1394": -0.0, "protein_b1395": -6.887579971487334e-29, "protein_b1397": 865.9868453756022, "protein_b1390": 511.62760523389886, "protein_b1391": 285.75705770894126, "protein_b1392": 822.030524613205, "protein_b1393": -0.0, "25dkglcn_c": -19.423434151840762, "protein_b1398": 1077.7026803962156, "thym_e": -0.0, "pppn_p": -31.38188158679404, "RNA_b2883": -79797.06339346457, "RNA_b2882": 101851.03863750903, "RNA_b2889": 16630.684625933096, "protein_b3867": -400.28781043781913, "protein_b3860": -391.27689429369525, "dump_c": -39.63694237331704, "RNA_b3705": 49993.47631365198, "protein_b1640": -266.3038752602857, "protein_b1646": 490.38990246050344, "protein_b0896_Inner_Membrane": -3871.0953718011356, "protein_b4136_Inner_Membrane": -1493.010831641069, "protein_b2052": 717.5453975408739, "RsmB_mono": -324.3862987952802, "protein_b2874": -292.8099844112331, "RNA_b0751": 52144.45048327245, "protein_b1704": -211.58101608482292, "protein_b1702": 1908.3653198039196, "protein_b1701": 948.2558418431122, "RNA_b0757": -26805.541395784887, "protein_b1709": 565.081634727552, "O-SUCCHOMOSERLYASE-CPLX_mod_pydx5p": -1922.330140924346, "RNA_b0755": 21244.43955769063, "uracp_c": -0.0, "protein_b3503": 301.150716376825, "RNA_b0754": 24428.896395970627, "thym_p": 1.9141573861154578e-05, "RNA_b1211": -58549.13919802072, "RNA_b1210": 90937.90857187315, "G6662-MONOMER": -473.49485324819784, "RNA_b1215": 10771.076113951327, "RNA_b1216": 33179.32926968755, "protein_b3052": 1010.1775473031165, "thm_c": -157.6374384185634, "quin_c": -28.967924334999157, "thm_e": -156.63832977260918, "quin_e": -28.96772645060548, "quin_p": -28.967707309031617, "thm_p": -156.63831063103532, "HYDROPEROXIDII-CPLX_mod_6:hemed": 10085.715778045638, "protein_b0118": -1064.8602172819244, "protein_b0115": 672.746513777078, "protein_b0114": -2846.037637360688, "protein_b0116": -986.0231519031638, "protein_b0110": -1032.9067277881852, "protein_b0112": -1319.842460383812, "protein_b0150": 1989.6767246138893, "cm_p": -1.9141573861154578e-05, "PD04413_mod_mn2": 761.6853459487285, "protein_b0152": 372.28453628755955, "RNA_b0109": 27146.91458208784, "cm_e": -0.0, "RNA_b0104": 31533.92379672452, "RNA_b0103": -21238.889376186762, "protein_b0077": -1059.0594894216695, "protein_b0074": 1326.1904439161092, "protein_b0072": -3860.533804159313, "protein_b0073": 823.5311519284068, "protein_b0070": -0.012458236962793558, "protein_b0071": 361.3710015891272, "protein_b0078": 435.00118279886976, "protein_b0653": 151.20303798392186, "ABC-16-CPLX": 2966.754424738463, "APP-UBIOX-CPLX_mod_pheme_mod_hemed": 306.5009153121996, "histd_c": -32.739297988731856, "PSERPHOSPHA-MONOMER_mod_mg2": -347.2214804061905, "KDO-8PPHOSPHAT-CPLX_mod_mg2": -2793.9222333141747, "dca_p": -49.307987672266314, "CPLX0-7912": -5945.340140884786, "1agpe180_p": -120.33415526445312, "generic_tRNA_UGU_cys__L_c": 0.31713913393814924, "CPLX0-3861": -0.0, "thymd_c": -44.75034498041694, "protein_b1185_Inner_Membrane": -530.1877220070202, "protein_b2477_Outer_Membrane": -182.34738781083993, "thymd_p": -44.50117950890464, "RNA_b3451": 61515.28688710611, "RNA_b3450": 77304.54675990272, "RNA_b3453": 95144.41073071446, "RNA_b3452": 64842.69702842704, "RNA_b3455": 55659.10910543254, "RNA_b3454": 51564.70250293848, "RNA_b3457": 67280.30189391914, "RNA_b3456": 92800.46041182143, "RNA_b3458": 80219.45335490706, "CPLX0-7466_mod_mg2": 1721.1662565599072, "protein_b3256": -1365.7549030322984, "protein_b3255": 156.8752272788236, "protein_b3258": 389.758845141268, "RNA_b2388": 69949.12655447656, "RNA_b0810": 47933.234725947594, "RNA_b0811": 53902.4283210814, "RNA_b0813": 64502.28577649629, "protein_b3265_lipoprotein_Inner_Membrane": 999.7549854731914, "all6p_c": -25.152692263302434, "B1296-MONOMER": 361.36389710486435, "protein_b3544_Periplasm": -4975.277775126316, "malthx_e": -146.45887783111993, "malthx_c": -147.46122363647345, "XANTHOSINEPHOSPHORY-CPLX": -4768.360602481492, "protein_b3035": -1812.3926599854258, "protein_b3034": 362.7970254706446, "udpLa4o_c": -33.900627513526594, "malthx_p": -146.46217694868918, "pa160_c": -187.5832756220904, "protein_b1096": 635.95708629884, "protein_b1095": 329.9493068292057, "protein_b1094": -925.9726285474494, "protein_b1093": 372.3586527131223, "protein_b1092": -590.8607382061066, "protein_b1091": -982.6191321923807, "orot5p_c": -36.134919104527356, "protein_b1098": -3704.521812917945, "tdcoa_c": -187.86766886894418, "RNA_b2276": -23348.528507351682, "RNA_b2277": 111322.87120784586, "protein_b4231_Inner_Membrane": 356.0891191440188, "xylu__D_c": -19.923937589737502, "RNA_b2278": 133992.18885666458, "RNA_b2279": 22042.25970351216, "CPLX0-321": -5720.246667747328, "23dhdp_c": -25.160399474939304, "protein_b1646_Periplasm": 473.56994551629066, "cys__L_e": -22.567838227028854, "EG11829-MONOMER_mod_mg2": -747.7029977797796, "cys__L_p": -22.567857368602716, "ppcoa_c": -126.60217866125731, "RNA_b2416": 8479.606289130452, "RNA_b2417": 36824.876976329324, "RNA_b2414": 26285.058935635338, "RNA_b2415": 18665.303484861182, "RNA_b2411": 145649.1645486718, "protein_b2610": -492.95714016707814, "protein_b2344": 1107.5574226463084, "protein_b2342": -0.0, "protein_b2615": -223.1647371340226, "RNA_b2418": 61591.78650497521, "protein_b2341": -1302.6567682824182, "galctn__D_p": -21.169505427389442, "oxa_c": -1.8686981642019969, "G6621-MONOMER": -286.9182911673092, "galctn__D_c": -21.41852219273274, "galctn__D_e": -21.1695245689633, "RNA_b1684": 26643.740106839803, "RNA_b1682": 53937.64684870928, "RNA_b1683": 107542.53301237148, "RNA_b1680": -144462.69641360786, "RNA_b1681": 91876.91789834316, "protein_b1525": -824.934250676321, "RHAMNULPALDOL-CPLX_mod_k_mod_zn2": -1483.147285216983, "Era_dim": 1154.3754547785545, "malthp_c": -172.3701890465853, "RNA_b2519": -140068.24652923137, "GLUTAREDOXIN-MONOMER_mod_Oxidized": -57.727640338065406, "CPLX0-240": -1191.0482268020069, "CPLX0-7564_mod_nadph_mod_nadh_mod_fad_mod_cobalt2": 1685.5820466826258, "generic_tRNA_CUU_leu__L_c": 0.1391717058441821, "generic_4fe4s_transfer_complex": 1052.1146784724754, "asp__L_c": -12.705185398639072, "asp__L_e": -12.456178969492257, "IleS_mono_mod_2:zn2": -3226.927405969837, "RNA_b0040": 110081.66402197575, "asp__L_p": -12.456159827918396, "ANSP-MONOMER": -1274.9144521219846, "sl2a6o_c": -41.352009025801244, "mococdp_c": -133.1204475554877, "PEPCARBOXYKIN-MONOMER_mod_mn2": -539.3760880269311, "protein_b1442_Inner_Membrane": -7.0960871360942965, "3sala_c": -11.955395248169438, "PHOSGLUCOSAMINEMUT-MONOMER": -1322.8451436703224, "dhcinnm_c": -30.633978062003507, "EG12134-MONOMER": 66.82632079096177, "protein_b2801_Inner_Membrane": -0.0, "LSERINEDEAM2-MONOMER_mod_4fe4s": 942.8715053140461, "ALPHA-AMYL-CYTO-MONOMER": 1048.7505967123689, "2agpg141_c": -101.55875171346266, "protein_b2205_Periplasm": 588.1036671917035, "SPERMACTRAN-CPLX": 1300.34830996839, "2agpg141_p": -101.5590340625118, "protein_b2150_Periplasm": 692.0442403267604, "RNA_b3590": 133514.52728138797, "protein_b2512_Outer_Membrane": -1938.7906945901666, "RNA_b3591": -37464.16229754161, "RNA_b0312": 106747.64124992586, "RNA_b0311": 121088.20609611591, "RNA_b0642": 186720.95040562475, "protein_b0915": 676.9970586920494, "protein_b0914": -5052.062973188122, "protein_b0911": -778.1074522630814, "protein_b0910": -5.995325022682684, "S-ADENMETSYN-CPLX_mod_4:cs_mod_1:ca2": -1856.917924469966, "protein_b0918": -501.2650383690045, "CPLX0-3932": -3191.0124405368438, "PURE-CPLX": -10160.632431688278, "MELB-MONOMER": 295.56397387135604, "CPLX0-3936": -1635.3669527096465, "RNA_b0933": 55321.0351183904, "pa160_p": -188.5880317417915, "RNA_b0243": -9006.761154343641, "RNA_b0930": 39867.600468372904, "EG50003-MONOMER_mod_pan4p_mod_cddec5e": -1058.0621536881913, "RNAPS-CPLX": 7351.021146940584, "RNA_b0244": 2226.657622683762, "RNA_b0934": 57457.134257351856, "ap5a_c": -90.17349328226133, "protein_b3752": -5194.738068305474, "generic_tRNA_GAA_glu__L_c": -11.639830838760345, "protein_b3750": 334.28402221811365, "protein_b3751": 666.6486440881198, "fe3dhbzs_c": -1.0000594351870005, "prbatp_c": -69.93391735668452, "G7322-MONOMER_G6561-MONOMER": -7063.453727158258, "fe3dhbzs_p": -0.0, "ametam_c": -83.81842923472846, "protein_b0856_Inner_Membrane": 73.44928382064859, "RlmB_dim": -7799.662588507335, "GPH-MONOMER_mod_mg2_mod_cl": 509.62843298363276, "RNA_b3849": 105555.6167691697, "RNA_b3846": 46926.74149813327, "RNA_b3844": 19371.917331212553, "RNA_b3845": 52577.59131595824, "RNA_b3666": 100993.6458031097, "RNA_b3843": 45176.358461631076, "RNA_b3665": 51316.23639439238, "RNA_b3917": 30000.815508102456, "EG50003-MONOMER_mod_pan4p_mod_3ha": -1014.7359296142686, "anhgm4p_p": -159.87703146806516, "EG50003-MONOMER_mod_pan4p_mod_3ocpalm9e": -1078.7610272503575, "S-ADENMETSYN-CPLX_mod_4:cs_mod_1:mg2": -1860.2351376108486, "ptrc_c": -23.829080654582892, "EG11817-MONOMER_mod_cobalt2": -983.0415767194183, "G6425-MONOMER_mod_mg2": -271.28490884753955, "protein_b2308_Inner_Membrane": 195.65805006480062, "protein_b3809": -2742.148977467734, "protein_b3803": 1183.5353825549669, "protein_b2407": -794.7267670802486, "protein_b2406": -910.5386281729185, "protein_b3806": 1908.4217310871072, "protein_b3807": -27.17046176883411, "protein_b3804": 487.08419029427387, "protein_b3805": -3215.4550816121036, "protein_b0934_Inner_Membrane": 184.22818060943828, "met__D_e": -0.0, "protein_b1661": 835.3839193066983, "protein_b1662": -181.49985210602483, "met__D_c": -0.0, "generic_tRNA_GAU_asp__L_c": 0.12740581860595593, "FLAVODOXIN1-MONOMER": -1018.3619400816153, "protein_b2223_Inner_Membrane": -0.0, "udpLa4n_c": -35.89365971412618, "FOLXTET-CPLX_mod_ca2": -3.111751867438716, "G6406-MONOMER": -2233.1565942208254, "RNA_b1236": 65489.4591294459, "RNA_b1232": 25485.622245118746, "RNA_b1231": 2026.841121140719, "RNA_b1230": 2258.64941253528, "protein_b2723_Inner_Membrane": -7605.435969674691, "protein_b2703_Inner_Membrane": 470.11242260921034, "RNA_b1238": 18651.138545005044, "2pglyc_c": -5.980660773649751, "RNA_b4375": 48191.53998096659, "cinnm_c": -30.636117047328554, "protein_b0133": 661.9812729001311, "protein_b0131": -110.75375955737128, "pyr_e": -9.212763658200142, "GMP-SYN-CPLX_mod_mg2": 1768.9132611416162, "protein_b0134": -1220.587908833268, "NACGLCTRANS-MONOMER": 576.6869457420122, "pyr_p": -9.21274451662628, "CITRATE-SI-SYNTHASE": -4525.2151856363125, "protein_b1981": 306.1168563439555, "protein_b1982": -350.73744588127596, "met__L_p": -37.73230145035813, "ala__L_e": -11.206812058417059, "ala__L_c": -11.455818487563874, "RNA_b0124": 173443.7629838808, "anhm_c": -42.81873332037965, "RNA_b0126": 18725.30517638261, "RNA_b0120": 57601.35787796406, "RNA_b0121": 62955.6858713674, "met__L_c": -38.732362281938556, "RNA_b0123": 45284.32543882491, "RNA_b0670": -4347.63602931059, "ADENYLOSUCCINATE-SYN-DIMER_mod_mg2": -616.3816523921182, "protein_b0051": 574.8672480048866, "protein_b0052": 566.2157737134171, "protein_b0053": -3110.0047784968087, "AROK-MONOMER_mod_k": 468.66358094492836, "RNA_b0673": 5580.302522881863, "PALMITOTRANS-MONOMER": 371.9096042827006, "protein_b2963_Outer_Membrane": -508.2364233136654, "G6580-MONOMER": -887.8370089226541, "G7146-MONOMER": 162.9024536591193, "YecO_mono": 539.8919388268766, "ps141_c": -170.81139631210044, "RpsJ_mono": 270.1352931512671, "PPK-CPLX": -469.55328846683244, "protein_b4169_Periplasm": -2132.7183630757045, "anhgm_p": -86.82266429394383, "atp_c": -45.83605660249537, "protein_b3792_Inner_Membrane": 272.9831865723441, "DSERDEAM-MONOMER_mod_pydx5p": 813.7236222077966, "2fe2s_c": -25.23447813722551, "anhgm_e": -86.82264515236997, "gp4g_c": -89.2746426042018, "KDPGALDOL-4OH2OXOGLUTARALDOL-CPLX": -1535.8464451134673, "anhgm_c": -86.07302095678364, "RIB5PISOMB-CPLX": -562.8028159892842, "GNTP-MONOMER": -1297.8976461045024, "protein_b0494_Periplasm": -1120.9168347640482, "RNA_b0781": -47413.275056719, "RNA_b0783": 35091.89863308165, "RNA_b0784": 17797.073053066564, "RNA_b0785": 32671.179248448923, "RNA_b0789": -34994.94177769157, "THREDEHYDSYN-CPLX_mod_pydx5p": 3697.0004038364827, "EG50003-MONOMER_mod_pan4p_mod_but": -1014.7095983468697, "protein_b2514": -336.2594227004304, "protein_b1773": -5806.938076437759, "RNA_b3477": 68878.07599109648, "RNA_b3476": 114366.1016005586, "RNA_b3475": 17855.87372349879, "RNA_b4311": 21709.891940984297, "RNA_b3470": 7447.098993529052, "protein_b3231": -683.2198190010047, "S-ADENMETSYN-CPLX_mod_4:cs_mod_1:cd2": -1852.9023514242283, "RNA_b3479": 55470.848769751676, "protein_b3236": -340.9985181315735, "PRPPSYN-MONOMER_mod_mg2_mod_pi": -6.42896500832128, "protein_b4245": -813.4317946379113, "protein_b4244": 448.2801388698986, "skm_p": -29.24461223388965, "s17bp_c": -30.39256028127802, "PPPGPPHYDRO-CPLX_mod_nh4_mod_mg2": 2116.816655454852, "protein_b4242": 1293.5774670397348, "RNA_b0875": 20868.23538227814, "GRXC-MONOMER": -44.39553933695624, "RNA_b0870": -31572.69478611389, "RNA_b0871": 51714.50001993783, "dmpp_c": -58.166169537109376, "RNA_b3789": 63838.07491700963, "RNA_b3788": 77274.04388823219, "protein_b3915_Inner_Membrane": -421.55058032344635, "RNA_b3785": 75710.78890809628, "RNA_b3784": 80274.49181089715, "RNA_b3787": 91370.7114352298, "RNA_b3786": -463133.4257128684, "RNA_b3781": 6887.858433202976, "RNA_b3780": 38372.57748572332, "RNA_b3783": 27410.381182380366, "protein_b3583": -0.0, "CPLX0-1142": -0.0, "protein_b3580": 1032.803124247007, "protein_b3588": -736.6325685614669, "CPLX-64_mod_ni2_mod_zn2": 3759.5470045499296, "ABC-40-CPLX": 2292.76324496514, "RNA_b2258": 28065.504719753997, "protein_b3909_Inner_Membrane": -0.0, "RNA_b2251": 12855.81834244074, "RNA_b2253": 53718.367690676365, "RNA_b2254": 70268.14802735654, "RNA_b2255": 143731.54709914574, "RNA_b2256": 64462.84336013106, "RNA_b2257": 119972.26100308548, "RNA_b2787": 96828.30832066614, "RNA_b2784": 161498.29166009612, "RNA_b2785": 37663.35487363878, "RNA_b2780": 45032.8661657932, "RNA_b2781": 57103.71628354982, "protein_b2183": -124.42279577970407, "protein_b2185": -163.66565604962832, "RNA_b2788": 97075.97103820906, "RNA_b2789": -73024.90858979286, "5aizc_c": -38.705469898562384, "protein_b3542_Inner_Membrane": 293.3155095081414, "protein_b1193_Outer_Membrane": -281.87732922444866, "G6414-MONOMER_CPLX0-1923": -908.8452924817424, "RNA_b2435": 22484.586739918093, "RNA_b2436": 26378.154966951886, "protein_b1453_Inner_Membrane": -1274.9144521219846, "protein_b0764_Inner_Membrane": 149.5145876824785, "SUCCGLUALDDEHYD-MONOMER": 974.892693468867, "protein_b2092_Inner_Membrane": 175.22357854140367, "EG11486-MONOMER": 272.9831865723441, "CPLX0-7732": -3198.513110861857, "ura_c": -14.71493627896264, "ura_e": -14.470948333084722, "ura_p": -14.47092919151086, "kdo2lipid4p_c": -509.27875973461676, "protein_b0353": -1048.2264666349538, "hdcea_p": -85.08006356854213, "EG50003-MONOMER_mod_pan4p_mod_3ooct": -1035.4063784766786, "CARBPSYN-CPLX_mod_mn2": -2877.198497196506, "LACTALDREDUCT-CPLX_mod_fe2": -2157.8543349952697, "L-ASPARTATE-OXID-MONOMER_mod_fad": -324.52897676740014, "PHOSNACMURPENTATRANS-MONOMER": 192.77661835566906, "RNA_b2923": 17935.05413981464, "RNA_b2920": -121767.27060828824, "RNA_b2926": 33045.22590269552, "RNA_b2927": 24379.705032954273, "RNA_b2925": 25080.033744895045, "ser__L_p": -10.465465183778635, "FOLXTET-CPLX_mod_mn2": -0.0, "1-ACYLGLYCEROL-3-P-ACYLTRANSFER-MONOMER": -384.0051204691518, "ser__L_c": -10.711789823049575, "MANNPISOM-MONOMER": -429.905675180965, "ser__L_e": -10.465446042204775, "G7860-MONOMER": -0.0, "23dhmb_c": -20.668676903952413, "ac_c": -6.719461971448999, "ac_e": -6.470455542302185, "RNA_b1002": 89721.89857106816, "RNA_b1006": -137098.66815405674, "RNA_b1007": 36001.283791577756, "RNA_b1008": 42958.7949565388, "RNA_b1009": 58168.62445379086, "eca2und_p": -637.3227490673452, "lipa_cold_e": -585.2604056316434, "lipa_cold_c": -583.2551169548557, "QUINOPRIBOTRANS-CPLX_mod_mg2": -100.22599049998988, "protein_b4138_Inner_Membrane": 276.2253946667611, "colipa_p": 0.999313624153083, "acald_e": -9.211542925385622, "lipa_cold_p": -584.2598730745567, "colipa_c": 2.004069743854151, "acald_p": -9.21152378381176, "colipa_e": -0.0012189329335777369, "protein_b0697_Inner_Membrane": -3268.8544596841143, "mg2_p": -1.9141573861154578e-05, "CTPSYN-CPLX_mod_mg2": -2295.5807283009926, "RNA_b3299": 8434.820930379237, "mg2_e": -0.0, "mg2_c": 0.49824902583503133, "protein_b4036": -2560.1440446691618, "protein_b4034": 531.7481033480634, "protein_b4035": 822.3296498504033, "protein_b4032": 100.07497206016063, "protein_b4033": 732.264865707419, "protein_b4031": 410.63717237435475, "protein_b4039": -1123.9783950890394, "EG10626-MONOMER_mod_mn2_mod_mg2": 129.1230709809926, "dhptd_c": -0.0, "protein_b2964": 77.83536379123713, "protein_b0972_Inner_Membrane": 818.9515634154608, "protein_b2963": -494.77127512703873, "protein_b2960": -623.6474281700009, "RIBULP3EPIM-MONOMER": -7.525778413391139e-27, "protein_b0733_Inner_Membrane": 264.3206793997474, "EG11639-MONOMER": -909.0315295709332, "pe160_p": -200.8374402710774, "murein5p5p_p": -342.1687151669225, "pe160_c": -199.8372098914663, "RNA_b0662": 85030.6173869232, "RNA_b0661": 43211.830075603015, "RNA_b0666": 5580.302522881863, "RNA_b0665": 5458.110984061074, "RNA_b0664": 5458.110984061074, "RNA_b0668": -4347.63602931059, "protein_b0933": 530.9289452964874, "protein_b0932": 1725.833643133517, "protein_b0931": 900.921125627605, "protein_b0930": -494.9656871673551, "protein_b0937": -3784.3421697100484, "protein_b0936": 616.7943798292914, "protein_b0935": 865.030279185735, "protein_b0934": 186.06391690032123, "UMPKI-CPLX": -5.973132599125249, "5mta_c": -21.899680110640034, "EG10048-MONOMER": 531.6939412343434, "NACMURLALAAMI2-MONOMER": -2132.7183630757045, "protein_b1069_Inner_Membrane": -1288.1092825182736, "CPLX0-3954": 2194.0225505129274, "12ppd__S_e": -13.694602423328766, "12ppd__S_c": -13.694800307722444, "CPLX0-3952": -544.4995563180745, "DLACTDEHYDROGFAD-MONOMER_mod_fad": -343.0580552094546, "12ppd__S_p": -13.694583281754905, "RNA_b2312": -5968.56100656047, "LalaDgluMdapDala_c": -74.05562780499498, "G6967-MONOMER": 474.84725971917135, "PHEP-MONOMER": -1273.493008426225, "RNA_b2232": 20677.038676332475, "LalaDgluMdapDala_p": -73.05463094423942, "RplD_mono": -4683.912361618847, "3mob_c": -20.663582630664095, "RNA_b3312": 13814.144270375355, "RNA_b3313": 29625.872153606866, "RNA_b3310": 26883.61824170384, "RNA_b3867": 37370.777997316945, "RNA_b3316": 20176.094647611302, "25drapp_c": -46.02383223795399, "RNA_b3314": 50726.3809774767, "RNA_b3315": 24099.8994004207, "RNA_b3648": 17206.036701477973, "RNA_b3649": -199594.56203806665, "RNA_b3318": 21805.608896877035, "RNA_b3319": -173317.64829716936, "2agpe141_c": -98.86008948014972, "RNA_b0403": 131278.77369603553, "protein_b2799": -1085.2418753309194, "RNA_b3321": 22648.43183142718, "protein_b2794": -8.246592422512117, "protein_b2797": 915.0526273629108, "RNA_b3320": 45499.15086801881, "protein_b2791": -961.1123105032585, "RNA_b0153": -110259.04510921145, "xdp_c": -40.65149183011161, "protein_b0679_Inner_Membrane": 568.2665420918286, "RNA_b0406": 8683.034219509102, "FRUCBISALD-CLASSI": -3246.1229877467586, "RNA_b0156": 8363.776713963114, "nicrnt_c": -56.904931101350016, "6hmhpt_c": -95.14784189641965, "protein_b3770": -3956.7938872961877, "protein_b3771": 1631.1724565226548, "protein_b3772": 929.6484016272545, "RNA_b0505": 12092.617289269625, "protein_b3774": -740.973364448124, "protein_b3821": -372.24374148945697, "protein_b2429": 553.5970763803659, "protein_b3823": 42.873374428071294, "protein_b3824": -494.2426369348576, "protein_b3825": -1132.5644648278771, "protein_b3826": 582.4756662856282, "G6357-MONOMER": 1340.342267167607, "protein_b2423": 233.07086103232328, "protein_b2422": -3365.729296264096, "protein_b2421": 4.240599688289906, "DnaJ_dim_mod_4:zn2": -4154.846371226854, "protein_b2424": 108.23452331721467, "protein_b1684": 245.46542554115842, "COBS-MONOMER": 182.384503466556, "protein_b1682": 627.6380706086512, "protein_b1683": 1050.1911375745362, "protein_b1680": -4671.958108416348, "protein_b1681": 1090.626089240952, "2agpg161_p": -114.97009154170266, "murein3px3p_p": -296.33905094773246, "YJGT-MONOMER": 4.8866782705061396e-33, "ALTRO-OXIDOREDUCT-MONOMER": -701.6349799786657, "2agpg120_p": -97.17417458089567, "2agpg120_c": -97.17389223184651, "fum_p": -11.956764338727513, "fuc__L_c": -23.907832481188134, "fuc__L_e": -23.65860902607378, "protein_b0480": 1220.1952793130997, "RNA_b1250": 27150.73662783051, "protein_b0485": 751.0292121214255, "protein_b0484": 1534.541609422104, "fuc__L_p": -23.658589884499918, "DTMPKI-MONOMER_mod_mg2": -3698.5264878952626, "THIH-MONOMER_THIF-MONOMER_THII-MONOMER_THIS-MONOMER": 1515.317737743027, "na15dap_c": -91.59031132529043, "protein_b0151": 467.7116481212573, "AROC-CPLX_mod_fadh2": -13960.461638278994, "protein_b0153": -5712.567050035785, "IMIDHISTID-CPLX_mod_mg2": 1753.610455316689, "protein_b0155": 315.87317291655313, "protein_b0154": -642.2476104316494, "mmet_p": -44.394657167413605, "protein_b0156": -33.71233511144846, "protein_b0159": -1730.4943144505746, "protein_b0612_Inner_Membrane": 91.98700615681595, "gal_c": -23.908965410111847, "gal_e": -23.665614350088703, "GreA_mono": -282.60574115074843, "mmet_e": -44.394676308987464, "mmet_c": -44.64373528268112, "gal_p": -23.66563349166256, "protein_b2889": -169.57982167168765, "ggptrc_c": -43.01302915177313, "protein_b2883": -3231.576383671649, "protein_b2882": 597.1433921317653, "protein_b2174_Inner_Membrane": 162.9024536591193, "protein_b0038": -0.0, "protein_b0032": -249.35786753974043, "protein_b0033": -1195.4535260740147, "protein_b0030": -319.7881262586936, "protein_b0031": -297.30852055791723, "protein_b0036": -0.0, "protein_b0037": 980.5741410136695, "CPLX0-3181": -517.7473498752241, "RpsT_mono": -249.26486391297573, "RNA_b4258": 81160.01914452708, "Orn_dim_mod_2:mg2": -383.1602858415428, "NACMURLALAAMI1-MONOMER": -263.2883798684808, "cpgn__un_c": 0.49891924531151177, "UGD-MONOMER": 849.2477534750556, "MHPELY-MONOMER": 787.0829414526048, "cpgn__un_e": -0.0, "protein_b2536_Inner_Membrane": -1007.9412610151777, "cpgn__un_p": 0.24945962265575589, "protein_b4485": 1087.341449296827, "protein_b4481": 689.6907752631053, "RNA_b3415": 35080.62864364656, "RNA_b4374": -15887.872703984622, "RNA_b3417": 109482.51005655187, "RNA_b3416": 150549.09889282464, "RNA_b4371": 31208.887220350727, "RNA_b4370": 2555.6652908934, "RNA_b3412": 23233.28502159887, "protein_b3213": 1059.9918891570273, "protein_b3212": -3873.7928534714497, "skm_e": -29.24463137546351, "skm_c": -29.493553281746433, "protein_b4268": 469.15147503309095, "protein_b3300_Inner_Membrane": 284.9404460139895, "protein_b4262": 520.3057068358689, "protein_b4261": -1661.2593917964173, "protein_b4260": 1111.9030162281028, "protein_b4267": 2.346137688959584e-22, "protein_b4266": 2.284510992308238e-22, "protein_b4265": 1.7242925798407687, "UXAC-MONOMER": -2017.091234044318, "fe3dcit_p": -36.86589519818885, "15dap_p": 1.9141573861154578e-05, "15dap_c": -29.42326798549894, "15dap_e": -0.0, "fe3dcit_e": -36.61709742320331, "EG50003-MONOMER_mod_pan4p_mod_pme": -1061.2376865835422, "protein_b0929_Outer_Membrane": -224.2857903751657, "dtdp4d6dm_c": -72.68303856957286, "adp_c": -44.83523593769515, "protein_b1901_Periplasm": 561.4852825595497, "6PFK-1-CPX_mod_mg2": -1388.1689224323748, "EG12210-MONOMER": 515.4423678492329, "SelB_mono": 1362.268052706689, "o16aund_p": -637.3231306492386, "o16aund_c": -637.323393612324, "CHAA-MONOMER": -756.9163414661031, "protein_b4177": -311.18848870740044, "OCTAPRENYL-METHYL-METHOXY-BENZOQ-OH-MON": 600.8685607224334, "2agpe141_p": -98.86037182919887, "RNA_b2239": 77436.0918645006, "RNA_b2234": 7290.223307639913, "RNA_b2235": 81948.45946806703, "RplW_mono": 142.64217498718648, "DUTP-PYROP-CPLX_mod_zn2": -2400.082893567452, "protein_b2167": 183.23565162994225, "RNA_b0508": 14838.311385996229, "RNA_b0509": 39769.65057471994, "protein_b2162": -416.75804126201274, "RNA_b0859": 11692.83936851814, "3psme_c": -41.2315752625716, "RNA_b0854": 80468.84223415122, "RNA_b0855": -95025.52625581557, "RNA_b0856": 69213.54182625601, "RNA_b0857": 61379.36980699908, "RNA_b0507": 128941.36446694995, "protein_b2168": 662.1936549866458, "protein_b2169": 897.8396519380033, "athtp_c": -203.22189448753844, "protein_b2813_Outer_Membrane": -178.94924916632132, "PDXH-CPLX_mod_fmn": -546.5683697098692, "protein_b1485_Inner_Membrane": 339.414961330694, "CPLX0-3741": 2060.8062486055533, "protein_b3224_Inner_Membrane": 410.4399992418241, "enter_p": 0.25093912758365966, "protein_b2303": -1.5530362538754952, "protein_b2306": -2504.7289144572387, "protein_b2307": 106.59928482540394, "generic_tRNA_CUG_leu__L_c": 0.15174808527477565, "enter_e": -0.0, "protein_b2308": 197.51594845731125, "protein_b2309": 588.8325600156527, "xtp_c": -40.65304914810676, "CPLX0-7717": -1619.1845472937275, "NIRC-MONOMER": -0.0, "CPLX0-7718": 8191.289973932666, "ADHC-CPLX_mod_zn2": 2.3767715306794483e-33, "DIHYDROFOLATEREDUCT-MONOMER": -197.20285282084643, "protein_b3196_Inner_Membrane": -0.0, "ppp9_c": -251.0640920214946, "2dh3dgal6p_c": -22.66715695754121, "cph4_c": -92.40827691818271, "ocdca_p": -93.14281975140732, "G6275-MONOMER": -170.99364282237778, "thptdn_c": -0.0, "ocdca_e": -93.14385027911017, "RNA_b2903": 85396.70930011694, "RNA_b2904": 28034.011095635564, "RNA_b2905": 6541.362343854897, "ocdca_c": -92.16572616167612, "UDPHYDROXYMYRGLUCOSAMNACETYLTRANS-MONO": -171.93213113756977, "lac__D_p": -10.955847054941367, "cpppg3_c": -254.54145818644966, "lac__D_e": -10.955866196515228, "lac__D_c": -11.205089651629583, "RNA_b1064": 19700.97595609474, "RNA_b1062": 30303.85682155011, "anhm3p_c": -105.16513240230603, "ascb__L_p": -19.924562953405978, "RNA_b1069": 46225.29570196544, "ascb__L_e": -19.924543811832116, "XYLISOM-CPLX_mod_mn2": -8173.899610033407, "LolB_MONOMER": 545.7217383155481, "glu__L_c": -18.183218231446094, "glu__L_e": -17.933988726434492, "protein_b4019": -1221.2300239152723, "protein_b4014": -3902.5166814046115, "glu__L_p": -17.93400786800835, "GLUTATHIONE-REDUCT-NADPH-CPLX_mod_fad": -773.9139134939305, "protein_b4013": -305.0763886666677, "DTDPGLUCOSEPP2-MONOMER": 570.017843315958, "ABC-20-CPLX": 2682.5471815165743, "POTE-MONOMER": -0.0, "B0070-MONOMER": -1.7665113532750514, "RNA_b4383": 47762.53644325994, "RNA_b3176": 5008.98782660539, "dgsn_c": -45.31513125986945, "RNA_b4386": 73786.9922980105, "protein_b0574_Periplasm": 735.2576876293638, "ABC-32-CPLX": 2625.2191567378004, "protein_b2946": -1074.637377252532, "protein_b2947": 615.0771930003957, "glu1sa_c": -31.816001458762774, "protein_b2942": -496.36631803943646, "RNA_b2901": 104010.0213167717, "tag6p__D_c": -25.158208599126176, "RumA_mono_mod_1:4fe4s": -298.0869197240091, "ddca_c": -62.51816593725958, "protein_b0343_Inner_Membrane": -0.0, "G6576-MONOMER": -1054.4998314748495, "mso3_e": -6.437951377175714, "mso3_c": -7.437075624319285, "RNA_b2907": 85446.33873900869, "EG11035-MONOMER": -367.8446132579866, "UDP-NACMURALGLDAPAALIG-MONOMER": 963.4075666924626, "mso3_p": -6.437932235601853, "CPLX0-7877": -1337.9036640528566, "CPLX0-7878": 4489.871125741502, "protein_b0954": 259.41683037526985, "protein_b0957": -353.5261703078335, "protein_b1873_Inner_Membrane": 774.8340061474576, "2-ISOPROPYLMALATESYN-MONOMER": 1326.1904439161092, "CPLX0-3971": 1355.467648019219, "CPLX0-3970": -4646.770679593732, "aacoa_c": -129.5805690384449, "man_c": -23.907416870093964, "protein_b2429_Inner_Membrane": 551.8949459021529, "acser_p": -18.185801516032324, "ddca_p": -64.2761622523093, "generic_tRNA_CAA_gln__L_c": 0.32482799879032864, "so2_c": -0.0, "pg120_c": -160.44502817950308, "YhhP_mono": -70.72992286581749, "so2_e": -0.0, "hdcea_c": -82.69481924843602, "fc1p_c": -25.157037633813875, "hdcea_e": -85.081094096245, "selnp_c": -17.19634657155397, "RNA_b3339": 85812.05842614747, "PD04413_mod_cd2": 762.5891671270274, "acon__C_c": -18.432362617472293, "lyx__L_c": -19.924517062413432, "12dgr181_c": -197.7399633883198, "RNA_b1252": 18819.62222274446, "RNA_b3626": 73295.60222652898, "RNA_b3627": 73566.4987746566, "RNA_b3624": 61486.476877137335, "RNA_b3625": 50373.36314398992, "RNA_b3622": -87264.22763497705, "RNA_b3623": -4630.862258269887, "lyx__L_p": -19.675457518219822, "RNA_b3621": 69263.89546442145, "12dgr181_p": -197.73974636235226, "RNA_b3628": 77930.05137469852, "RNA_b3629": 67085.93511807964, "tl_c": -0.0, "FUMARASE-B_mod_4fe4s": -1080.1741146395407, "Ala_RS_tetra_mod_4:zn2": -2426.6808943043425, "protein_b2128_Inner_Membrane": 83.3270422297811, "protein_b3794": 514.1578689179386, "protein_b3792": 274.72204281896876, "protein_b3793": 77.29564651178514, "protein_b3790": 450.45993199409736, "protein_b3791": 605.8113622904106, "TRKA-MONOMER_SAPD-MONOMER_TRKG-MONOMER": -5930.538511575105, "protein_b2441": -3451.0852635062165, "protein_b2440": 660.3160184139741, "RNA_b2703": 69721.04058668601, "etoh_p": -10.95468051031486, "apg141_c": -246.56291842191752, "TruA_dim": 990.8779182022843, "etoh_e": -10.954661368740998, "Mfd_mono_mod_1:mg2": -1055.58788143599, "etoh_c": -10.95468051031486, "protein_b2997_Periplasm": 789.6640378812367, "ASPCARBCAT-TRIMER": -2440.295383913734, "RNA_b2579": 27714.537538747423, "RNA_b2578": 42635.12377384128, "protein_b3350_Inner_Membrane": 628.424573284123, "RNA_b2573": -75003.48163256142, "RNA_b2575": 22266.154160870832, "RNA_b2574": 46484.32612263609, "RNA_b0744": 2287.830102634984, "protein_b1227_Inner_Membrane": 112.45895480273708, "hisp_c": -33.00622733561753, "acg5p_c": -27.042751289472555, "RNA_b0030": 27702.119947620926, "RNA_b0747": 2303.230020170686, "protein_b0721_Inner_Membrane": -571.5342516810963, "protein_b3458_Periplasm": 857.6532354874694, "RNA_b0037": 112432.29648738784, "RNA_b1901": 71377.8735929018, "RNA_b1900": 109570.50160706548, "RNA_b1270": -13939.437424698805, "RNA_b1277": 16662.355758961923, "RNA_b1276": 80875.02594220013, "RNA_b1907": 34865.1367446413, "RNA_b1909": -696.8489699994278, "RNA_b1278": 23075.099396302638, "for_p": -1.4944416105207667, "CPLX-64_mod_cobalt2_mod_zn2": 3759.3504962248767, "protein_b2996_Periplasm": 798.0507416240581, "protein_b3517": -1721.1996660511136, "SAICARSYN-CPLX": -1128.0503992230824, "ANSA-CPLX": 1645.483743338064, "protein_b0179": -171.93213113756977, "protein_b0177": -57.12826012654067, "protein_b0175": -885.0895557537975, "protein_b0174": -149.58390873835424, "protein_b0173": -350.26422760791553, "protein_b0172": -72.00679123035248, "protein_b0171": -0.995522099854208, "protein_b0170": 267.8039177759068, "protein_b2617_lipoprotein_Outer_Membrane": -240.37217384019658, "protein_b3726_Inner_Membrane": 43.21470657601849, "protein_b0084_Inner_Membrane": 1281.2969453854018, "protein_b0014": 1541.3879974102074, "protein_b0015": -2107.0082078401147, "OROPRIBTRANS-CPLX_mod_mg2": -2214.3489262817484, "protein_b0516": -2245.9961461841317, "ocdcap_c": -93.92104509532412, "protein_b1006_Inner_Membrane": -5096.028087740498, "phaccoa_c": -145.27555280965865, "DNA_biomass": -226.17058205503614, "EG50003-MONOMER_mod_pan4p_mod_3ocddec5e": -1058.0971287326634, "protein_b4467": 873.9190220791606, "protein_b4460": 335.16194632467267, "protein_b1493": -1720.80601882868, "protein_b1492": -313.1823470153981, "protein_b4468": 779.8899853411182, "ocdceap_c": -92.1769351131211, "EG50003-MONOMER_mod_pan4p_mod_t3c11vace": -1087.2226760703827, "G7169-MONOMER": 642.7450135213442, "EG12195-MONOMER": 329.6280400574463, "protein_b2134_Periplasm": 515.7703035161726, "3ump_p": -35.395455667790046, "RNA_b3433": 33384.05386176876, "RNA_b3432": 158570.26933148777, "RNA_b3431": -36997.01404455784, "RNA_b3430": -127741.39978885389, "RNA_b3437": 38149.20117327143, "RNA_b4356": 98960.34691897438, "3ump_e": -35.39543652621618, "RNA_b4358": 73808.2933659477, "ocdcea_c": -90.4216171960271, "ocdcea_e": -91.39974131346115, "DALADALALIGA-MONOMER": -235.685873086945, "protein_b4200": 232.58347629257545, "protein_b4203": 181.72645425664848, "protein_b4202": -1351.688196679315, "protein_b4208": -1415.083874452402, "RNase_m23": -0.0, "12dgr161_p": -185.10245192791996, "octdp_c": -463.5777532291777, "12dgr161_c": -183.84763270936367, "protein_b2280_Inner_Membrane": 69.98738168670651, "protein_b3091": 1236.4693341083098, "protein_b3093": 1.7033968840203613, "protein_b3092": -2017.091234044318, "acgam_c": -43.25791139282266, "acgam_e": -31.616020435681374, "ASPAMINOTRANS-DIMER_mod_pydx5p": -820.9221214697388, "B0260-MONOMER": 173.03557699855853, "UDHA-CPLX_mod_fad": -2473.1734345600626, "EG10203-MONOMER": -509.5467998086911, "ETHAMLY-CPLX_mod_adocbl": -16388.60866566772, "indole_p": -43.314486455773164, "RNA_b3298": 25841.514981073316, "RNA_b3297": 28285.32714659043, "RNA_b3296": -77722.97172282722, "RNA_b3295": 71632.61881055789, "RNA_b3294": 27811.684308406002, "RNA_b3290": 41630.784766785626, "indole_e": -43.31450559734702, "indole_c": -43.56399765676591, "GLYCRIBONUCSYN-MONOMER_mod_mg2": -981.2064850371207, "RNA_b2215": 28670.823742696666, "3dhgulnp_c": -21.423448181459015, "protein_b2148": 278.2224558101996, "protein_b2149": 1135.47366817761, "RNA_b2744": -20262.965610722757, "RNA_b2745": 31730.865614903196, "his__L_c": -29.358447638714694, "protein_b2146": -1484.9945266426, "protein_b2147": 732.9726068984694, "protein_b2140": -302.994752234791, "his__L_e": -29.107952106076862, "protein_b2143": -411.56001307427664, "RNA_b0521": 28034.884364988135, "RNA_b0522": 77296.11136097013, "RNA_b0523": -31134.524255926513, "RNA_b0524": 1044.8161258244884, "RNA_b0526": 40539.22282383483, "RNA_b0529": 15605.911423674062, "f1p_c": -25.15946587423694, "his__L_p": -29.107932964503, "imp_c": -42.32944502717464, "protein_b1539": -159.64744781391465, "protein_b3639": -248.78408315155627, "protein_b3634": -288.20114349610037, "protein_b3637": -552.1756792923298, "protein_b3636": 74.02528364936957, "protein_b3631": -7131.450395057896, "protein_b3630": 396.8946066124149, "protein_b3633": -554.6850647711494, "protein_b3632": 596.6910228852336, "protein_b4015": 792.7031608506641, "protein_b2328": 671.6643329716692, "protein_b2329": -3496.6465615647853, "PHENPRODIOLDEHYDROG-MONOMER": 563.6579437104162, "EG50003-MONOMER_mod_pan4p_mod_3opalm": -1079.2461099844202, "protein_b2320": -2984.8055893549795, "protein_b2323": -433.29233162344156, "PRIBFAICARPISOM-MONOMER": -0.0, "protein_b1533": -907.2185885845817, "GLU6PDEHYDROG-MONOMER": -446.90481732476087, "pram_c": -24.17754379924433, "protein_b0781": -1898.4513303764468, "protein_b0783": 271.6848397787647, "protein_b0784": 115.92591178356781, "RplP_mono": 178.60979428871633, "protein_b0789": -2193.002592960942, "G7949-MONOMER": -374.7932266008878, "RNA_b1989": 2288.4727131176896, "EG10043-MONOMER_mod_mg2": -252.2537091521754, "AROK-MONOMER_mod_mg2": 466.0664234185878, "YBDA-MONOMER": 276.8623919261988, "pyam5p_c": -78.77566252172458, "protein_b0198_Inner_Membrane": 86.66074602893717, "RNA_b1095": 68568.55779990983, "CPLX0-3161_mod_zn2_mod_cobalt2": -2314.536973183916, "adphep__LD_c": -75.47416169286083, "mobd_e": -0.0, "RNA_b1592": 91401.37123558487, "mobd_c": -1.001191263574624, "RNA_b1591": 44569.68413979372, "RNA_b4513": 6499.123785847282, "RNA_b1599": 23924.023717995402, "ATPASE-1-CPLX": -2269.251370397003, "RNA_b2964": 91376.18851639018, "RNA_b2965": 154577.58785232966, "pa180_p": -201.22701395257369, "mobd_p": -1.9141573861154578e-05, "RNA_b2960": 8162.547360261147, "RpsL_mono": 369.38834405043076, "protein_b2393_Inner_Membrane": -958.8453141660864, "metsox__R__L_e": -35.73967626743645, "fecrm__un_e": -0.0, "SRP-CPLX": 2956.7812626757677, "fecrm__un_p": 0.24945962265575589, "CPLX0-7838_CPLX0-7839_mod_pydx5p": 2097.0484782896133, "4abutn_c": -21.836721411540992, "EG50003-MONOMER_mod_pan4p_mod_but2e": -1014.7359092841978, "protein_b0604_Periplasm": -638.2052432265784, "CPLX0-743_mod_thmpp": -6114.290622860812, "generic_tRNA_ACU_thr__L_c": 0.12658609319020592, "GALACTITOLPDEHYD-MONOMER": 1.3133873601664736e-27, "chor_c": -41.065195294261486, "protein_b4079": 1439.3339066604658, "altrn_c": -22.166445600684536, "4abz_c": -32.85201050760501, "protein_b4072": 546.5443298108481, "protein_b4073": 72.81034730350518, "protein_b3835_Inner_Membrane": -2246.867926618622, "CPLX-7": 484.8171587649269, "protein_b4077": -969.6259465749143, "protein_b3543_Inner_Membrane": 282.08647385252794, "1agpg141_p": -101.5590340625118, "AROF-CPLX_mod_2:fe2": -250.92101948288658, "RNA_b1732": 164086.05631541953, "ABC-63-CPLX": -1895.3740987369063, "RNA_b1734": 97620.75217941933, "RNase_P_cplx_mod_2:mg2": 11676.140918161449, "Sfglutth_c": -49.224686555623514, "RNA_b2440": 64260.48606085833, "DSBBPROT-MONOMER": -530.1877220070202, "protein_b2923": -587.0084539762441, "protein_b2920": -4215.411846782582, "protein_b2926": -584.9532699657865, "protein_b2927": -318.072490778, "protein_b2925": -524.6587821529354, "protein_b3367_Inner_Membrane": -0.0, "EG50003-MONOMER_mod_pan4p_mod_3hcpalm9e": -1079.495865211093, "rRNA_containing_excision_machinery": -3553.5872691952395, "aact_c": -12.699901641142397, "IPPISOM-MONOMER_mod_mn2_mod_zn2": -142.36302052733996, "CPLX_dummy": -372.3530073682164, "EG10299-MONOMER": 705.2876340625797, "RNase_m5": -0.0, "protein_b0974": 60.05329779588652, "protein_b0973": 1337.2980975075525, "protein_b0972": 855.9750737162781, "MALATE-SYNTHASE": -3902.5166814046115, "protein_b0979": 148.03956941598148, "protein_b0978": 342.91765329233624, "protein_b2204_Inner_Membrane": -5354.288802747061, "RNA_b3213": 102547.91636178402, "tma_p": -0.9938481257564471, "ADENYLYLSULFKIN-CPLX_mod_mg2": -5062.759357540272, "CPLX0-7788": -1504.043839488261, "protein_b2943": 319.8689956050454, "TrmH_dim": 932.2008508277466, "prpp_c": -23.424812133810878, "generic_tRNA_GAC_asp__L_c": 0.12740581860595593, "frulys_p": -53.333593449369744, "val__L_p": -22.40958530579199, "RNA_b0954": 35147.72200394856, "RNA_b0957": 26013.145991996542, "e4p_c": -17.18932114648363, "MHPDHYDROL-MONOMER": 620.9879181021728, "protein_b0863_Periplasm": 538.6951302630204, "frulys_c": -53.582571256171825, "frulys_e": -53.3336125909436, "RNA_b3608": 41457.02264396283, "RNA_b3609": 3646.635140153578, "RNA_b3359": 35108.56941238759, "RNA_b3605": 86162.52020252649, "RNA_b3607": 19859.33298457108, "RNA_b3600": 49704.637467872664, "RNA_b3350": 130676.10043154836, "RNA_b3603": -37305.570339556725, "protein_b3406": -142.1066012225798, "protein_b0857_Inner_Membrane": 117.03728519888831, "protein_b1588_Periplasm": 1746.900432751079, "protein_b3409": 1103.9526112993542, "protein_b1319": -136.53514610860748, "ABC-51-CPLX": 2501.3170525365476, "protein_b0732": 1892.123535799785, "RNA_b0142": -45285.11548192654, "protein_b0734": 179.02093612939154, "protein_b3603_Inner_Membrane": -3396.221666963623, "hco3_c": -0.25022561705133733, "duri_e": -38.14330827012715, "cdpdhdecg_c": -227.2395234668659, "CMR-MONOMER": -1077.2184936291876, "2tdecg3p_c": -87.06659456224305, "RNA_b3978": -42592.986501061016, "RNA_b3979": -2848.952807899299, "duri_c": -38.39199859357957, "RNA_b3972": -9174.292054884578, "RNA_b3970": 208946.25623471363, "RNA_b3971": 8682.636277556268, "RNA_b3976": 2224.6644676699784, "RNA_b3977": 2258.64941253528, "RNA_b3974": 25345.461148053066, "2tdecg3p_p": -87.0668769112922, "acnam_p": -40.825120169610344, "PDXK-CPLX": 2630.4527966076907, "CPLX0-1923_EG10306-MONOMER": 914.7539032709344, "acnam_e": -40.82521248723382, "acnam_c": -41.073989308397714, "RNA_b2559": -17854.94675857135, "RNA_b2558": 112669.12286640092, "RNA_b2557": 115798.31901747585, "RNA_b2552": 86106.81498525667, "RNA_b2551": 27646.551960858767, "dad__5_c": -21.65067368149322, "GRXB-MONOMER": -129.56245765698625, "cd2_c": -12.095950090085703, "RluD_mono_mod_1:mg2": -1061.6099506889739, "cd2_p": -12.094888743365427, "cpg180_c": -275.5265416238076, "S-ADENMETSYN-CPLX_mod_4:tl_mod_1:ni2": -1787.038692930074, "murein3p3p_p": -296.3392679737, "RNA_b1922": -43043.28007882261, "uppg3_c": -255.53773483439974, "RpsQ_mono": 173.35207215880905, "RpmD_mono": 92.22613312029252, "protein_b2467": 451.8225493397397, "protein_b2465": -1161.9607452334767, "protein_b2464": -129.87867491330482, "protein_b2463": -1033.2420599811608, "g3ps_p": -25.410911596115273, "RNA_b4369": 2555.6652908934, "pe141_p": -170.52885561135113, "protein_b0194": -633.8425172918065, "protein_b0197": -1930.2104363250062, "CPLX0-7520": 3205.0809512772034, "protein_b0980_Periplasm": 976.7263785395284, "protein_b4132_Inner_Membrane": -1189.7111790665997, "protein_b0199": 903.0101724173185, "protein_b0198": 88.52560965338795, "pe141_c": -170.567017368028, "protein_b2276_Inner_Membrane": -2723.509490562831, "dudp_c": -38.636954328471035, "protein_b3599_Inner_Membrane": 834.6742415630828, "SIROHEMESYN-CPLX": -672.9309103994605, "CPLX0-251": 1564.3533708223947, "h2_e": -1.496401542681677, "h2_c": -1.4964206842555383, "protein_b1533_Inner_Membrane": -909.0315295709332, "FOLD-CPLX": -861.6816674747246, "generic_tRNA_CUC_leu__L_c": 0.1391717058441821, "h2_p": -1.4964206842555383, "PANF-MONOMER": 388.06241348918775, "CPLX0-7704_mod_mg2": -10101.398110482798, "protein_b4193": 87.55047454651849, "protein_b4192": 637.3242541512427, "protein_b4195": 283.7354176312773, "protein_b4194": 219.5471938108991, "protein_b4197": 435.9535622247534, "protein_b4196": 363.5222722633824, "protein_b4198": -0.0, "GLUTRACE-CPLX": -5086.612618166618, "HOMOCYSMET-MONOMER_mod_zn2": -950.1091144526941, "PGLYCDEHYDROG-CPLX": -1967.358456085432, "GDPMANDEHYDRA-CPLX_mod_nadp": 1361.937868944585, "protein_b0477": -329.87576199576523, "generic_tRNA_AUU_ile__L_c": 0.32857719797620094, "nadp_c": -115.31070260288347, "CPLX0-1942": 699.0684969550118, "eca3und_p": -637.3213320363178, "oxadpcoa_c": -136.308110630568, "protein_b0175_Inner_Membrane": -886.9113615808002, "protein_b4227": 592.6465447578386, "protein_b4226": -308.51916316911775, "EG10606-MONOMER": 1384.7100868992582, "protein_b4073_Inner_Membrane": 71.00943717232293, "protein_b0197_lipoprotein_Inner_Membrane": -2021.3453788972272, "G6176-MONOMER_G6177-MONOMER_G6178-MONOMER": 1888.3860328903515, "EG50003-MONOMER_mod_pan4p_mod_pim": -1061.238799270382, "EG11189-MONOMER": 482.46673532512756, "3hadpcoa_c": -138.0512673570711, "RNA_b0090": 77100.05630564486, "RNA_b0723": 1148.5003650182036, "RNA_b0720": 30414.717687053515, "RNA_b0721": 1991.8456366604673, "RNA_b0726": 203223.86646642146, "RNA_b0727": 88112.54551126611, "RNA_b0724": 51943.56249666263, "RNA_b0098": 39055.632127265424, "RNA_b0099": 28029.759070599284, "RNA_b0728": -187602.35616507317, "RNA_b0729": 62963.96514022379, "crn_c": -0.24802218825123273, "crn_e": -0.0, "EG10041-MONOMER": -1032.9067277881852, "crn_p": -1.9141573861154578e-05, "RNA_b2762": 53052.46870431494, "protein_b1250_Inner_Membrane": -822.3999423783434, "RNA_b2764": -53817.421131960065, "RNA_b2765": 11092.18574390986, "PGAM2-MONOMER": -0.0, "protein_b2128": 85.17544257873702, "protein_b2129": 724.1769584698341, "generic_tRNA_GUU_val__L_c": 0.12971412897592793, "RNA_b0891": -38569.017314465076, "RNA_b0893": 36499.51829861767, "RNA_b0894": 176796.90820995276, "RNA_b0895": 44710.776822234184, "RNA_b0896": -106569.37484211482, "protein_b4071": 575.7723829628677, "ABC-28-CPLX_EG10817-MONOMER": 2389.6203371362126, "protein_b3619": 559.0895956675646, "RNA_b0029": 68661.78449166511, "protein_b3612": -2931.4469311879607, "protein_b3610": -44.39553933695624, "protein_b3617": -1461.934119103259, "protein_b3616": 591.3708161023891, "sucarg_c": -42.276293399390646, "RNA_b2498": -40863.91689520016, "RNA_b2499": 23482.686638121366, "RNA_b2497": 93664.59639162428, "RNA_b2492": -515754.78545443283, "RNA_b2490": 29911.07825210323, "protein_b2690": -673.1029166515094, "pgp141_p": -173.2276706872385, "protein_b2697": -621.4627346894293, "fe3hox__un_c": 0.49891924531151177, "pgp141_c": -175.2974085074604, "protein_b0149_Inner_Membrane": -412.8695504687265, "2-DEHYDROPANTOATE-REDUCT-MONOMER": -741.9174509858813, "rbl__L_c": -19.923937589737502, "protein_b0207": 396.574875712752, "3hhdcoa_c": -197.082341838043, "RNA_b3018": 22372.39004741582, "RNA_b3012": 23044.725285535347, "protein_b2663_Inner_Membrane": 237.69598810258827, "S-ADENMETSYN-CPLX_mod_4:na1_mod_1:mg2": -1957.6790610497726, "RNA_b2946": -18229.657274421636, "RNA_b2947": 68754.50117218815, "RNA_b2942": 29608.23166026775, "RNA_b2943": 101273.10574394719, "DALADEHYDROGA-MONOMER": -450.2889815932343, "protein_b2701_lipoprotein_Outer_Membrane": -338.63390031202414, "protein_b1101": -1243.0261481993325, "protein_b1102": 2203.6120776061366, "GLY3KIN-MONOMER_mod_mg2": 664.6129065408727, "protein_b1107": -3053.084956180493, "protein_b1106": 506.074278870555, "protein_b1109": 858.0442771249793, "B1006-MONOMER": -5096.028087740498, "generic_tRNA_UAC_tyr__L_c": 0.11589729451705816, "RsuA_mono": -124.42279577970407, "generic_tRNA_AGC_ser__L_c": -0.699896208351986, "2omhmbl_c": -556.7475820133967, "S-ADENMETSYN-CPLX_mod_4:tl_mod_1:mn2": -1788.1390224334257, "SUPEROX-DISMUTFE-CPLX_mod_fe3": 433.3448809182859, "protein_b3793_Inner_Membrane": 75.5783191638845, "protein_b3409_Inner_Membrane": 1102.439808489332, "protein_b4053": -479.06016835592504, "protein_b4054": -534.6690315558933, "protein_b4055": 562.7162735954689, "pqq_e": -244.79173490589062, "RNA_b1710": 39773.549342663755, "RNA_b1711": 71240.20593236048, "RNA_b1713": 13606.562186602247, "RNA_b1714": 71398.03186340794, "RNA_b1716": 8995.976972690527, "RNA_b1717": -13442.219115111608, "RNA_b1718": 39050.17473706255, "clpn141_p": -331.50891064414395, "protein_b3893_Inner_Membrane": 603.6658900090715, "protein_b0152_Periplasm": 340.32645036521575, "protein_b0974_Inner_Membrane": 58.199831823701416, "protein_b2901": 818.5818292576671, "protein_b2484_Inner_Membrane": 332.12848811776905, "protein_b2904": 228.68650685156578, "protein_b2905": -965.3837026139342, "protein_b2907": 789.3393379710722, "uacgam_c": -71.31706721856558, "ENTF-MONOMER": -4195.909214862734, "uacgam_e": -67.01230777758019, "G6886-MONOMER_mod_cu2": 487.9421451630355, "dhpmp_c": -102.61957518893435, "CPLX0-3001": -926.5814125711639, "uacgam_p": -67.01232691915405, "3dhq_c": -27.474029346758133, "DIHYDRODIPICSYN-CPLX": -576.4077538798647, "man6pglyc_c": -34.62132547899898, "cyan_e": -0.0, "cyan_c": -6.0670965569896005, "pg161_p": -200.04960257624398, "dpcoa_c": -113.38742908315415, "InfA_mono": -131.70166977033432, "pg161_c": -199.4182085282246, "RNA_b0394": 65452.4214032647, "protein_b0222": 377.72610825896385, "protein_b0221": -1122.078716745983, "protein_b0433_Inner_Membrane": -1113.0798493673874, "RNase_III_dim_mod_2:mg2": -2199.408514210761, "Tgt_hexa_mod_6:zn2": -4972.265706983034, "generic_tRNA_CGG_arg__L_c": 0.3345512661160042, "PHOSACETYLTRANS-CPLX": -3093.1948671973682, "RNA_b2751": 103338.51122559288, "FUCP-MONOMER": -0.0, "RNA_b2750": -88012.4011264215, "RNA_b2752": 65734.5459495191, "ala__D_p": -11.205802849891327, "RNA_b4094": 40533.5429234584, "RNA_b4090": 8449.750565105496, "mercppyr_c": -3.1465173810071896, "kdo2lipid4L_c": 75.98164589702658, "ala__D_e": -11.20582199146519, "ala__D_c": -11.456369958749804, "generic_tRNA_UCA_ser__L_c": 0.14557490353243577, "5caiz_c": -38.66779242741696, "pap_c": -44.07012846664833, "RNA_b0979": 82543.88108330764, "RNA_b0978": 112119.41449502212, "RNA_b0974": 51292.607743099325, "RNA_b0973": 130148.55400888302, "RNA_b0972": 81233.16745655042, "RNA_b0971": 2659.2473657543005, "linear_objective": -1.0, "GLUCOSE-1-PHOSPHAT-CPLX": 1790.2117328098084, "RNA_b3374": 56891.30661947878, "RNA_b3370": 97569.83066107411, "RNA_b3371": 52556.54654780959, "protein_b3425": 226.1820023814666, "protein_b3426": -420.13561900722976, "acac_p": -13.942055076384522, "LCTP-MONOMER": -3396.221666963623, "acac_c": -14.191297673072738, "acac_e": -13.942074217958384, "protein_b2801": 1.7249257827444175, "protein_b1378": -1013.7346821483035, "RNA_b3620": 75870.13296326314, "RNA_b0415": 34038.27286336068, "NICONUCADENYLYLTRAN-MONOMER_mod_mg2": -4999.668944579214, "pep_c": -10.712211880213754, "generic_tRNA_CGC_arg__L_c": 0.3300261864090845, "CODB-MONOMER": 376.9299441141991, "ppgpp_c": -46.136459658823675, "G6986-MONOMER_mod_k_mod_mg2": 703.4369469805425, "CYT-D-UBIOX-CPLX_mod_pheme_mod_hemed": 260.5627436979916, "ACYLCOADEHYDROG-MONOMER": -1123.5655582369554, "acglc__D_c": -31.382075549974495, "protein_b1124_Inner_Membrane": 146.95568449260557, "glyald_e": -13.204093516133856, "glyald_c": -13.204074374559994, "RNA_b3951": 34174.36638242727, "RNA_b3952": 63529.64306742028, "S-ADENMETSYN-CPLX_mod_4:LI_mod_1:cobalt2": -1965.857760908267, "RNA_b3956": 76824.5954519083, "RNA_b3957": 32871.13898545752, "RNA_b3958": 46076.95106338687, "RNA_b3959": -12763.495170136219, "glyald_p": -13.204074374559994, "LYXK-CPLX_mod_mg2": 2071.601573516697, "VALINE-PYRUVATE-AMINOTRANSFER-MONOMER_mod_pydx5p": -713.4399096698937, "CPLX0-3641": -2727.5470107750216, "peamn_p": -30.130324556238175, "S-ADENMETSYN-CPLX_mod_4:k_mod_1:cd2": -1937.76723075235, "EG11957-MONOMER_mod_cobalt2": -3942.6408872540164, "RNA_b2027": 70651.9319647645, "RNA_b2026": 44284.53139493766, "dxyl5p_c": -34.15962631821575, "RNA_b2536": 34257.03469362773, "RNA_b2023": 42835.470570435544, "RNA_b2530": -22728.60267033458, "RNA_b2021": 77658.74538408578, "RNA_b2532": 22417.23536381232, "S-ADENMETSYN-CPLX_mod_4:LI_mod_1:ca2": -1969.8733339540047, "RNA_b2539": 37604.23265945929, "RNA_b2538": 98661.79662111291, "RNA_b2029": 40252.6552056442, "RNA_b2028": 84457.61103981626, "RNase_G_dim": -828.5444224850434, "protein_b0425": -741.9174509858813, "protein_b0421": 820.1717585241356, "protein_b0420": -3025.4572696997498, "protein_b0423": -355.78548053839415, "NAP-CPLX_mod_bmocogdp": -2387.04909938056, "protein_b0429": 19.419574120632443, "protein_b0428": 197.08206038183178, "protein_b2722_Inner_Membrane": 265.82318302382924, "UPPSYN-CPLX_mod_mg2": -293.1724924540258, "udpglcur_e": -55.568128786507174, "udpglcur_c": -35.89454808441186, "protein_b2485": 63.787063647308344, "protein_b2484": 333.8274525814639, "protein_b2487": 1307.39102318881, "protein_b2486": 317.5409761278581, "protein_b2481": 549.4185120987355, "protein_b2480": 395.4914152031528, "protein_b2483": 145.4303834335768, "protein_b2482": 310.7705921089309, "S-ADENMETSYN-CPLX_mod_4:LI_mod_1:ni2": -1965.661252583214, "protein_b2489": 656.5271472096853, "udpglcur_p": -55.56810964493331, "CYT-O-UBIOX-CPLX_mod_pheme_mod_hemeO_mod_cu2": -4687.214726292177, "EG50003-MONOMER_mod_pan4p_mod_3hmrs": -1071.535730792201, "CPLX0-2061": 1653.9907433749947, "gdpfuc_c": -0.0, "phhlipa_c": -61.019431169378734, "CPLX0-7712_mod_mn2": 740.404142488732, "protein_b1015_Inner_Membrane": -1323.3212539225938, "GLY3KIN-MONOMER_mod_cobalt2": 671.9456927274929, "EG12115-MONOMER_mod_mn2": -1012.0293932263692, "CPLX0-237": -2483.3780466446315, "ppt_e": -1.4977082684593614, "protein_b2203_Periplasm": 358.65055422704546, "pppn_c": -31.63223265881931, "RNA_b1363": 43630.984372100625, "protein_b3994": 1296.8118043269756, "protein_b3727_Inner_Membrane": -40.72438917428791, "protein_b3996": 437.0129118682652, "protein_b3997": -1899.053542859166, "protein_b3990": 934.1062405944376, "protein_b3991": 378.82603898167577, "protein_b3992": 761.3483957713385, "RNA_b3542": 65700.7682040399, "RNA_b3541": 71254.94108668563, "RNA_b4260": 109305.94702228444, "S-ADENMETSYN-CPLX_mod_4:cs_mod_1:ni2": -1852.7058430991756, "CPLX0-235": 1289.4651016490081, "RNA_b4266": 36385.68683585417, "RNA_b4265": 88430.30111272783, "IscU_mod_1:2fe2s_mod_2:fe2": 506.67701058401104, "RpsB_mono": -1575.323192242235, "protein_b1901": 593.4723683089484, "protein_b1900": 1100.6276214214317, "protein_b0677": -828.4971425967309, "RsmD_mono": -387.54207238290815, "protein_b1907": -1011.9687046207603, "ORNCARBAMTRANSFERI-CPLX": -1424.277609836711, "coa_c": -114.63934064932755, "DIHYDROOROT-CPLX_mod_2:zn2": -817.0101700907816, "protein_b0756_Periplasm": 1038.860859504648, "S-ADENMETSYN-CPLX_mod_4:na1_mod_1:cd2": -1950.3462748631523, "URAA-MONOMER": 193.9588983955726, "ABC-27-CPLX": 1738.025724395388, "mi1p__D_c": -0.0, "RNA_b2746": 34686.65626548295, "DTDPGLUCOSEPP-MONOMER_mod_mg2": 544.8932166174837, "RNA_b0709": 107523.6014612479, "orot_e": -12.460718115359263, "EG10144-MONOMER": 680.6983393318953, "orot_c": -12.95882050846675, "YIDK-MONOMER": 406.5341495025816, "CPLX0-7760_mod_4fe4s": -1162.316375569131, "orot_p": -12.460698973785403, "generic_tRNA_GCG_ala__L_c": -11.840039640077514, "RNA_b2708": -113879.40268118905, "1agpe161_p": -112.27139908158793, "RNA_b2704": 27044.587956733594, "RNA_b2705": 29661.411186963353, "RNA_b2702": 40998.905878280966, "unmodeled_protein_biomass": -233.2397917512108, "RNA_b2701": 32920.541499536324, "protein_b2103": -1113.4776860098073, "protein_b2104": 449.6853755824904, "HCAMULTI-CPLX": 2801.4119914772705, "protein_b3671": -1164.0406228723614, "protein_b3670": 278.01501979452183, "protein_b3679": 408.17485929914073, "RIB5PISOMA-CPLX": -581.3144019716603, "protein_b2198_Inner_Membrane": 1.2162252691592959, "PRPPAMIDOTRANS-CPLX_mod_mg2": -5613.665128622511, "TRE6PHYDRO-MONOMER": 1223.2216040065518, "ARGDECARBOXBIO-CPLX_mod_mg2_mod_4:pydx5p": 5595.131386649757, "cdpdodec11eg_c": -236.41997802739868, "RNA_b4289": 72756.51659750384, "RNA_b4288": 69713.35878360941, "RNA_b4287": 55686.06636353745, "protein_b3127_Inner_Membrane": -0.0, "HCAT-MONOMER": -1007.9412610151777, "EG12015-MONOMER": 515.7703035161726, "gicolipa_c": 110.62138971613118, "protein_b1363_Inner_Membrane": -1121.9241220384502, "protein_b1291": -4559.002136100161, "methf_c": -153.30058078688702, "protein_b1297": -429.1906697662217, "protein_b1296": 363.07425922082484, "protein_b1298": 462.6137256065239, "protein_b4265_Inner_Membrane": 4.8866782705061396e-33, "CPLX0-7817_mod_Oxidized": -448.47338579526865, "RNA_b3035": -40091.044822827746, "RNA_b3034": 45374.67956637054, "NITRITREDUCT-CPLX_mod_2fe2s_mod_fad_mod_sheme": 3812.4278945495744, "protein_b0353_Inner_Membrane": -1049.9735545193257, "lipid_biomass": -226.17058205503614, "protein_b1126": 870.0042682468078, "protein_b1125": 34.383916966037255, "HISTDEHYD-CPLX_mod_mn2": 2165.6368647296267, "protein_b1123": 596.3243981128674, "TmcA_mono": -1545.753340782836, "rpL7/12_mod_1:acetyl": -723.6318464806625, "2dr1p_c": -23.926573534282685, "sbt__D_e": -25.650887186800087, "PORPHOBILSYNTH-CPLX_mod_zn2": -3367.4268312281274, "pi_p": -1.9141573861154578e-05, "sbt__D_p": -25.650906328373946, "pi_c": -0.25008240306229107, "CPLX0-7826_mod_mg2": 952.3853472931987, "CPLX0-1341_mod_2:fe2": 3394.094731248168, "protein_b0763_Periplasm": 384.8919928510698, "protein_b3568_Inner_Membrane": 418.76215636507885, "G7921-MONOMER": -107.45639809837917, "GLYOHMETRANS-CPLX": -1502.7029265834353, "2h3oppan_c": -7.719459741600335, "6hmhptpp_c": -97.4024330833648, "BETAGALACTOSID-CPLX_mod_mg2": 9973.118002562196, "protein_b0813_Inner_Membrane": 66.82632079096177, "RNA_b1089": -18898.41134440911, "hemeO_c": -425.3099461591843, "fe3hox_c": -1.252029334651891, "protein_b0657": -1822.388860931731, "protein_b0654": 204.84660163352422, "protein_b0655": 794.4474787886332, "protein_b0652": 417.96344085861824, "RNA_b0368": 61699.488158123, "protein_b0650": 1340.342267167607, "protein_b0651": 516.9771314002251, "THI-P-KIN-MONOMER_mod_mg2": 264.4502633232338, "RNA_b1773": -206035.50340227006, "ru5p__D_c": -21.17288743947241, "RNA_b1778": 29957.654247624392, "RNA_b1779": 28724.903208037653, "Pnp_trim": -2596.9441695511487, "protein_b3299": 112.68380473038542, "G495-MONOMER": 818.5818292576671, "EG11591-MONOMER": -231.3357892284281, "ru5p__L_c": -21.17288743947241, "CPLX0-234_mod_mn2": -1173.1875055786072, "ADHE-CPLX_mod_fe2": -60909.473097948365, "RNA_b4152": 28673.880925225258, "glyclt_e": -5.4805875475495665, "mqn8_c": -542.4034408164298, "EG10201-MONOMER": -296.80077676484694, "CPLX0-7811": -14464.754328418643, "CPLX0-7817": -450.4675345957494, "protein_b0241": -13.170316222657407, "CPLX0-7819": 1267.7644856080153, "protein_b0243": -1285.9352619643882, "protein_b0242": 993.8032544696566, "RNA_b4119": 98125.65704304616, "RNA_b4111": 41182.14584795537, "RNA_b4115": 40373.381072917546, "RNA_b4117": 65602.616854528, "CARBPSYN-CPLX_mod_cd2": -2876.294676018207, "ALDOSE1EPIM-MONOMER": 1038.860859504648, "dhnpt_c": -102.3697098118396, "NUPC-MONOMER": -958.8453141660864, "B0752-MONOMER": -505.40758601890667, "RNA_b4072": 48761.41185847976, "RNA_b4073": 69519.68875587627, "RNA_b4070": 103900.05664081206, "RNA_b4071": 41086.76235270427, "RNA_b4077": 39522.074221859446, "RNA_b4079": 155401.77435421408, "EG50003-MONOMER_mod_pan4p_mod_ocdca": -1090.7111298052153, "2agpg160_c": -116.34420880911216, "RNA_b0914": -139359.25873155525, "S-ADENMETSYN-CPLX_mod_4:na1_mod_1:mn2": -1951.2500960414513, "frdp_c": -173.99633596882185, "RNA_b0910": 31629.425152700933, "protein_b0864": -2344.270270889359, "protein_b0861": 69.56805964643686, "RNA_b0918": 13723.745852201346, "protein_b0863": 562.3208501326371, "protein_b0862": 175.74410546992263, "2agpg160_p": -116.3444911581613, "PDXY-MONOMER": 394.94184206963456, "BRANCHED-CHAINAMINOTRANSFER-CPLX_mod_6:pydx5p": -23870.322539812336, "protein_b2200_Inner_Membrane": -17.542423469166003, "seln_c": -5.982307019028858, "protein_b3449": -4535.042392832957, "protein_b3447": 1375.7432681812356, "generic_16Sm4Cm1402": -259.38920871493974, "G7167-MONOMER": 555.3747505540406, "protein_b4152_Inner_Membrane": -74.9058925004124, "EG10950-MONOMER": 1318.6615476305515, "TNAB-MONOMER": -0.0, "DISULFOXRED-MONOMER": -391.27689429369525, "protein_b3875_Outer_Membrane": -194.36703224121246, "SecA_MONOMER": -1831.4661469445414, "DETHIOBIOTIN-SYN-CPLX_mod_mg2": -6472.005840104828, "COADTRI-CPLX_mod_mg2": -1723.2115359539193, "TufA_mono": 682.6090999682303, "db4p_c": -23.032563153918044, "pg141_c": -175.04719240339753, "ABC-304-CPLX": 2343.1606324323798, "NAD-SYNTH-CPLX_mod_mn2": -594.2036344676906, "RNA_b3936": 2040.0625752312435, "stcoa_c": -209.78258365681276, "NADH-DHI-CPLX_mod_2fe2s_mod_4fe4s_mod_fmn": -9161.220443748245, "RNA_b3930": 67248.51397596083, "pg141_p": -173.22751784466405, "RNA_b3939": 26199.08016299238, "etha_e": -12.24858800932403, "CPLX0-3661": 2020.355094606233, "RNA_b2518": 13079.982832014057, "RNA_b2049": 103838.82864099702, "pg180_c": -216.95184139752809, "etha_c": -12.404810771841134, "RNA_b2045": 47976.10875803192, "RNA_b2512": -44690.88555383628, "RNA_b2041": 78384.68430405653, "RNA_b2040": 65028.912946924516, "RNA_b2515": 30042.414568304815, "RNA_b2514": 35737.59092817785, "protein_b2715": 300.70122800673056, "G7726-MONOMER": 495.6192166102779, "etha_p": -12.248568867750167, "pg180_p": -216.17508471517255, "protein_b0418_Inner_Membrane": 62.62438553032519, "UHPT-MONOMER": 370.8569354542715, "occoa_c": -154.98779293203555, "gagicolipa_c": 84.71222543091493, "protein_b0403": 1353.1152941781286, "protein_b0401": -2585.633827855133, "protein_b3566_Periplasm": 775.8835565143144, "protein_b0406": -843.5034622771827, "protein_b0405": -457.9625235554977, "protein_b0404": 375.6915692362476, "protein_b0409": 384.43120229757415, "protein_b0408": -1993.1955345277738, "aacald_c": -0.0, "poaac_c": 0.24996500016948994, "Def_mono_mod_1:fe2": -1140.4697123718283, "CPLX0-7643_mod_mg2": -2957.8981327698134, "Ser_RS_dim_mod_mg2": -784.6198077195986, "2ommbl_c": -556.7482176835091, "AIRS-CPLX_mod_k_mod_mg2": -769.0794900584497, "FOCB-MONOMER": -13336.810079755964, "murein4px4p4p_p": -479.6340642830482, "RNA_b2243": 86332.6865245681, "YHAU-MONOMER": -0.0, "SUCCORNTRANSAM-CPLX_mod_pydx5p": -10457.774797109989, "MnmC_mono_mod_fad": -539.7648699863483, "23ccmp_e": -37.658643734929456, "dpm_c": -0.0002170259675397623, "23ccmp_p": -37.6586245933556, "pacald_p": -30.129072884458257, "YdaO_dim_mod_4fe4s": -417.94721447988974, "RNA_b1344": 28333.4891184669, "CPLX-164": -5779.181626847521, "pacald_e": -30.12909202603212, "CPLX-167": -2271.9219989491194, "pacald_c": -30.378532507114013, "CPLX-166": -1739.106600006611, "n2o_p": -0.0, "n2o_c": -0.0, "n2o_e": -0.0, "RpsM_mono": 308.3566431470267, "uamr_c": -83.79865569310859, "PGMI-MONOMER_mod_mn2": -2919.0226411569565, "protein_b4407": 175.64858191564514, "protein_b4154": -2068.881010840356, "protein_b4151": -20.576341106481745, "protein_b1922": -1555.2030469562633, "protein_b4153": 428.8557102570452, "protein_b4152": -72.98657342624783, "protein_b0826": -1447.6691332310022, "protein_b0828": 627.1316754016398, "protein_b0805_Outer_Membrane": 300.45959212046137, "phe__L_e": -42.57584009330525, "phe__L_c": -42.826135706822335, "2agpe140_c": -99.31602223310284, "EG12455-MONOMER": 256.99949539000266, "DCYSDESULF-CPLX_mod_pydx5p": 1055.3733246860054, "G6782-MONOMER": -5518.504276760173, "2agpe140_p": -99.31630458215199, "ADENYLYLSULFKIN-CPLX_mod_cd2": -5055.4265713536515, "TREHALOSE6PSYN-MONOMER": 954.9832994993678, "2hdecg3p_c": -101.76495413915308, "EG10534-MONOMER_mod_mg2": 1207.0972109398065, "murein4p3p_p": -308.0471392951377, "3ohdcoa_c": -195.33828306350287, "protein_b2251": -138.34972525058672, "2hdecg3p_p": -101.76523648820223, "protein_b0462_Inner_Membrane": 1612.7244428205333, "pser__L_c": -10.961852451653769, "hmgth_c": -50.96784328212661, "apg180_c": -309.94135085130233, "4crsol_c": -0.0, "pser__L_p": -10.466678563778027, "protein_b0158_Periplasm": 527.2333654188767, "PHOSPHOGLUCMUT-MONOMER_mod_mg2": -1137.8571146610882, "EG50003-MONOMER_mod_pan4p_mod_ddca": -1061.0635695807987, "g3pe_e": -27.194034421660668, "dc2coa_c": -164.20336794917137, "g3pe_c": -27.345671547343027, "RNA_b0766": 59349.78547228395, "RNA_b0767": 30137.307053234454, "RNA_b0764": 50134.53081149345, "RNA_b0765": -31031.17087696843, "RNA_b0763": 55891.704561803155, "protein_b0386": -457.49213765529726, "g3pe_p": -27.194015280086806, "protein_b0381": -235.685873086945, "protein_b1102_Outer_Membrane": 2124.058787873138, "protein_b0383": 1155.754990055687, "protein_b0388": 345.77294158388213, "CPLX0-7633_mod_zn2": -1.3941231523047626e-33, "dcamp_c": -56.28432562645586, "protein_b3380": -4911.023048249982, "protein_b3385": 495.4898061109346, "protein_b3384": 680.437520252457, "protein_b3386": -7.525778413391139e-27, "protein_b3389": -5348.649760924642, "RNA_b2724": 44479.32828140858, "RNA_b2720": 39384.32800730724, "RNA_b2721": 124052.14755892858, "RNA_b2722": 67222.90547187328, "RNA_b2723": -204911.85824770894, "mptamp_c": -140.45158635406833, "RNA_b0583": 44905.561297142085, "RNA_b0586": -945.5686066604519, "aps_c": -46.58279391310559, "RNA_b0584": 161871.25434251648, "RNA_b0585": 81526.9233103491, "pgp120_c": -160.69524428356596, "RNA_b0588": 58984.29925719211, "RNA_b0589": 72202.1409442103, "glu__D_c": -18.211774272173077, "generic_tRNA_AGA_arg__L_c": 0.1320279069697714, "CPLX0-7": -760.3358422691314, "protein_b2388": 458.9440033931971, "pppi_c": -1.2506845158239734, "protein_b0895": 470.49974768690765, "dha_e": -11.954148698599353, "G7502-MONOMER_mod_zn2": -3216.7838725583056, "dha_c": -11.95434658299303, "GLYCOPHOSPHORYL-CPLX_mod_pydx5p": 3550.237273253293, "RNA_b3231": -7570.337110711513, "RNA_b3230": 28491.266856703973, "RNA_b3236": 26517.9265683914, "RNA_b3583": 30026.792819681596, "dha_p": -11.954129557025492, "RNA_b3581": 47998.44242400297, "RNA_b3580": 108626.05632878163, "RNA_b2183": 21071.8383933937, "RNA_b2185": 8671.80527165144, "fald_e": -3.1131101347394883, "fald_c": -3.113090993165627, "protein_b0336_Inner_Membrane": 376.9299441141991, "G6718-MONOMER": 865.9868453756022, "fald_p": -3.113090993165627, "protein_b3258_Inner_Membrane": 388.06241348918775, "Nmtrp_c": -58.06182577671025, "fecrm_e": -0.0, "fecrm_c": -1.252029334651891, "RNA_b3057": 22801.266511592414, "protein_b3128": 1039.1438365247873, "RNA_b3052": 103579.69904260151, "protein_b3125": -1.008743878818095e-27, "S-ADENMETSYN-CPLX_mod_4:k_mod_1:mg2": -1945.1000169389704, "gdptp_c": -46.13840517992654, "protein_b3654": -779.6882030316528, "RNA_b3059": 18670.225281476272, "GLUCOSAMINE-6-P-DEAMIN-CPLX": 2844.690525313411, "protein_b3651": 466.1004254138733, "fecrm_p": -0.2489488506245167, "CPLX0-2081": -1895.5837617695095, "protein_b2528": 275.95684853022783, "protein_b2529": 265.4573312183268, "protein_b2526": -1412.4784446700787, "protein_b2527": 412.8569207489165, "ni2_e": -0.0, "ni2_c": 0.24989909356667653, "protein_b2523": 921.6021018146455, "protein_b2521": 487.12800004910076, "protein_b1319_Outer_Membrane": -174.47605681199283, "protein_b0463_Inner_Membrane": -3227.6039853514017, "generic_tRNA_CCG_pro__L_c": 0.131596379646203, "ni2_p": 1.9141573861154578e-05, "protein_b0053_Periplasm": -3151.6171575264216, "glucys_c": -40.50378782666463, "3hdcoa_c": -164.20246590113436, "protein_b2701_Outer_Membrane": -257.0188895157723, "USHA-MONOMER_mod_cobalt2": 1180.0495389656571, "RNA_b1054": 22575.823151574798, "RNA_b2987": 43942.63535986812, "protein_b3415_Inner_Membrane": -1304.9758405225743, "protein_b0674": -601.1012892747463, "DEOD-CPLX": -4293.946105515346, "G7732-MONOMER": -4911.023048249982, "RNA_b1759": 29492.628372913914, "MENF-CPLX_mod_mg2": -1697.780800254805, "protein_b0678": 474.11508755223514, "RNA_b2458": -79695.12003623562, "protein_b1590_Inner_Membrane": 168.2421509623639, "2ddecg3p_p": -79.21807009449532, "acolipa_e": -0.0, "RNA_b0417": 48837.024233357966, "2ddecg3p_c": -79.21778774544617, "GLY3KIN-MONOMER_mod_fe2": 671.2469971847594, "GMP-REDUCT-CPLX": -1257.6202849518052, "THREDEHYDCAT-CPLX_mod_pydx5p": 2858.2935464842785, "protein_b0529": -430.8408337373623, "ABC-15-CPLX": 2152.362917496932, "protein_b3917_Periplasm": -337.04057302131235, "protein_b3265_Inner_Membrane": 1081.3699962694432, "bmoco_c": -186.4270587163441, "pran_c": -57.08468780102897, "LalaDgluMdap_e": -61.34677876437559, "RNAP54-CPLX": 7388.319959497484, "galt1p_c": -26.901365325629275, "LalaDgluMdap_c": -62.34832938244959, "EG50003-MONOMER_mod_pan4p_mod_tddec2e": -1060.5763428062369, "nac_e": -32.98007858250837, "nac_c": -32.98027646690205, "protein_b0261": -1745.668045182196, "protein_b0260": 174.74213989709713, "prlp_c": -69.8834465554404, "nac_p": -32.980059440934504, "RNA_b4139": 37334.32718244757, "RNA_b4138": 94795.6089267635, "RNA_b4136": 25743.949966695563, "RNA_b4134": 2294.703550544304, "RNA_b4132": 33718.815476216514, "RNA_b4131": 65159.65213912083, "RNA_b4130": 105875.93923019712, "S-ADENMETSYN-CPLX_mod_4:tl_mod_1:cd2": -1787.2352012551266, "protein_b0430_Inner_Membrane": 78.47965374179702, "protein_b0842_Inner_Membrane": -1077.2184936291876, "RNA_b4053": 27253.06156207796, "RNA_b4054": 33374.29299623286, "RNA_b4055": 51747.97810616352, "cdpdtdec7eg_c": -198.00354696456617, "protein_b4367": -374.7932266008878, "protein_b0849": -59.72156139237035, "protein_b0842": -1075.9074646795282, "protein_b0841": -630.1023403619764, "protein_b3460": 702.5371633180681, "protein_b3461": -302.9849011382424, "protein_b3464": -2431.6677018446826, "protein_b3465": -387.54207238290815, "protein_b3469": -938.2236198567965, "RNA_b2341": 42038.11658116256, "feenter_p": -0.2488125596333639, "feenter_e": -0.0, "feenter_c": -1.2488719948203644, "protein_b2392_Inner_Membrane": -1006.5605123689265, "TatBC_octa": -15558.283013070533, "CPLX0-242": 452.3640047629332, "CPLX0-241": -1.3049067381754554e-27, "protein_b0723": -1601.9094304401522, "25aics_c": -52.410687325641355, "CPLX-163": -1797.3812544603952, "EG12438-MONOMER": 547.141990046979, "RNA_b1397": 87118.5870519372, "protein_b0726": 2202.869237105011, "CPLX0-7617_mod_1:2fe2s": -92.65914836012243, "CPLX0-1401_mod_pydx5p": 1673.658772072815, "protein_b0727": 870.8448451469527, "protein_b0724": 567.6548378706161, "h2s_e": -0.0, "h2s_c": -11.851692240957094, "allul6p_c": -25.151940761993895, "RNA_b0241": 29505.52786464451, "RNA_b0932": 189416.47133044666, "RNA_b0931": 87328.42140002306, "RNA_b0242": 79978.36398542937, "RNA_b0937": -139000.37369478805, "h2s_p": 1.9141573861154578e-05, "RNA_b0935": 83061.71842288412, "2agpe160_p": -113.64582892484837, "RNA_b3918": 20073.347882251837, "RNA_b3919": 22605.678174822482, "slnt_p": -1.9141573861154578e-05, "RNA_b3915": 27148.334846523594, "RNA_b3916": 27818.27276580211, "SARCOX-MONOMER_mod_fad": 863.679338643664, "slnt_c": -0.2512904710520038, "slnt_e": -0.0, "RNA_b2066": 46454.609503345164, "RNA_b2065": 42162.746355540046, "manglyc_e": -33.37085803480277, "3hocoa_c": -153.24318653841792, "LysII_RS_dim_mod_6:mg2": -1179.156997645741, "protein_b2738": -0.0, "manglyc_p": -33.37083889322891, "protein_b0469": -313.80485275845723, "protein_b1486_Inner_Membrane": 336.1959099326247, "protein_b0462": 1614.0624816291486, "GALPMUT-MONOMER_mod_fad": 610.0492046424099, "apg181_c": -304.70902395435525, "HOMSUCTRAN-CPLX": -610.1527773333354, "peptidoglycan_biomass": -226.17058205503614, "NANK-MONOMER": 619.9180009689937, "acmum_e": -42.818751210213634, "CORA-MONOMER": -681.5442654141617, "MALIC-NADP-CPLX_mod_mn2": -6187.028069855961, "acmum_p": -42.81877035178749, "EG10124-MONOMER_mod_bmocogdp": 1689.8019768352247, "protein_b0592_Periplasm": 708.7842570933113, "ERYTHRON4PDEHYDROG-MONOMER": -2984.8055893549795, "generic_tRNA_CCU_pro__L_c": 0.131596379646203, "glyclt_p": -5.480568405975705, "no_p": -1.9141573861154578e-05, "ttdcap_c": -73.97622781855229, "pe161_p": -197.35091011612926, "protein_b3161": -1045.0127816525, "no_c": -1.9141573861154578e-05, "protein_b2170_Inner_Membrane": 246.64564762506402, "RsmF_mono": -476.03494682286146, "RNA_b1325": 26814.062308446744, "RNA_b1326": 11103.701554329822, "RNA_b1329": 48919.904906635355, "EG50003-MONOMER": -925.9726285474494, "protein_b4070_Periplasm": 815.1310031890212, "protein_b3709_Inner_Membrane": -0.0, "CPLX0-222": 5930.670671909037, "protein_b3739_Inner_Membrane": -398.002460805202, "fe2_c": -0.0010804882941363662, "fe2_e": -0.0, "protein_b1857_Periplasm": -439.24378095060973, "fe2_p": -1.9141573861154578e-05, "protein_b4171": -4622.942871969053, "G6260-MONOMER": 1533.0674319892046, "RNA_b3708": -16596.492903840506, "protein_b1415": -734.998721176245, "ocdcea_p": -91.39871078575828, "RNA_b3114": 166253.2990053397, "protein_b1486": 337.9828895999267, "protein_b4262_Inner_Membrane": 518.5313912266399, "protein_b4289": 304.02592937975436, "protein_b4288": 237.40284575540662, "protein_b4077_Inner_Membrane": -971.3515055605624, "betald_c": 1.495514601910336, "protein_b2957_Periplasm": -154.74708682378022, "protein_b4287": 709.777784775553, "EG11350-MONOMER": 554.4612285407901, "dad__2_p": -45.07982367570833, "ddca_e": -64.27719278001217, "protein_b0752_Inner_Membrane": -505.40758601890667, "GLYOXII-MONOMER_mod_zn2": 550.894048117734, "dad__2_c": -45.32898914722063, "dad__2_e": -45.0802988237682, "YjbC_mono": -98.07576193397453, "RNA_b0032": 34598.613514610675, "RNA_b0033": 95965.35876997419, "EG10943-MONOMER_mod_mg2": -2497.5562251385973, "2ddglcn_c": -22.165328520357953, "RNA_b0036": 40146.97454660703, "2ddglcn_e": -21.9161050652436, "CPLX0-1221_mod_mg2": 671.3001412566828, "RNA_b0743": 1904.9137652607378, "RNA_b0038": 60176.36272375506, "RNA_b0748": 2290.710630580052, "RNA_b0749": 2290.710630580052, "2ddglcn_p": -21.916085923669737, "protein_b3829": -964.9016255660379, "CPLX0-7426_mod_mg2": -600.9109253562893, "Phe_RS_tetra_mod_mg2": -2826.632316156211, "EG12285-MONOMER": 425.5646807635326, "DXPREDISOM-CPLX_mod_mn2": -688.1041651848271, "EG10374-MONOMER": 1319.352661085031, "THIG-MONOMER": 378.82603898167577, "protein_b1592_Inner_Membrane": 448.3131637319308, "S-ADENMETSYN-CPLX_mod_4:na1_mod_1:zn2": -1948.8818749591117, "quln_c": -33.848889792519884, "PYRUVATEDEH-CPLX_mod_mg2_mod_fad_mod_thmpp_mod_lipo": -64091.83551687271, "RNA_b3212": 10544.512478538034, "S-ADENMETSYN-CPLX_mod_4:nh4_mod_1:cd2": -1955.8181615244323, "1agpg180_p": -123.03281749776603, "murein4px4p_p": -319.75608513453795, "CHORISMUTPREPHENDEHYDRAT-CPLX": -1075.6857796252773, "protein_b2587_Inner_Membrane": -957.3818260512945, "protein_b1250": -820.6617193346225, "protein_b1252": -394.68502516439037, "RNA_b3073": 40277.5159103515, "HISTCYCLOPRATPPHOS": 517.9598717537815, "protein_b2257_Inner_Membrane": 257.0608485353125, "protein_b2277_Inner_Membrane": 68.2926132876532, "protein_b2507": 881.4589680594668, "protein_b2500": -1.122033465241107e-22, "protein_b2501": -117.38832211670811, "protein_b2502": -914.8181192534867, "protein_b0411_Outer_Membrane": -367.8446132579866, "protein_b2508": -2088.9909435371137, "B0709-MONOMER": 301.8245534236543, "HOMOCYSMETB12-MONOMER_mod_zn2_mod_cbl1": -862.6916361708248, "IscU_mod_1:fe2": 530.9136743660274, "6pgl_c": -23.16515687645514, "acgam_p": -31.616001294107512, "rephaccoa_c": -147.2674017801568, "lald__D_c": 1.7431758680769605, "CPLX-63": 2181.4855636560515, "dhap_c": -13.203957588454712, "PUTA-CPLX_mod_fad": -2049.3260835213114, "lald__L_c": -11.953080045359163, "RNA_b1519": 55098.87809864463, "6pgc_c": -23.414488870594603, "sucsal_c": -15.942680824842263, "protein_b1602_Inner_Membrane": 443.1767759080603, "RNA_b2308": 49808.62928831171, "RNA_b2309": 56578.90315114078, "RNA_b2303": 13912.820539166996, "RNA_b2306": -74983.51550866956, "RNA_b2307": 52189.95835135406, "Gly_RS_tetra": -2550.973262942077, "2tdec7eg3p_c": -86.61066180928994, "protein_b3930_Inner_Membrane": 336.088950560803, "RimM_mono": 434.4673476648161, "protein_b0612": 93.68090499728159, "protein_b0613": 618.0795773119463, "protein_b0616": 777.0509475019041, "protein_b0617": 301.7869232464758, "protein_b0615": -3881.777179078531, "DHPDIOXYGEN-CPLX_mod_fe2": 2488.8039917540605, "ribosome": 298652.91592082323, "TRANSALDOLB-CPLX": -1030.8113662384833, "G7814-MONOMER": -194.36703224121246, "GLYOCARBOLIG-CPLX_mod_mg2_mod_thmpp_mod_fad": 1678.9165108168559, "DTDPGLUCDEHYDRAT-CPLX_mod_nad": 1537.1414424620637, "RNA_b1521": 42285.20434077853, "RNA_b2402": 2287.830102634984, "HISTPHOSTRANS-CPLX_mod_pydx5p": 1451.6450176798194, "RNA_b1835": 43569.90950174003, "CPLX0-7629": 299.3154971341821, "G6700-MONOMER": -17.27657284517905, "ghb_c": -17.68583755134536, "RNA_b4485": 109154.09076740165, "RNA_b1524": 67006.99798679465, "RNA_b4481": 78208.78174736415, "EG11671-MONOMER": -0.0, "tagdp__D_c": -26.408910406713886, "1agpg181_p": -121.28870853211701, "IscU_mod_1:2fe2s_mod_1:2fe1s": 494.5604130297066, "RNA_b3643": 49587.239531684034, "RNA_b4154": -14210.144553156113, "RNA_b4151": 26150.337481538816, "RNA_b4153": 53265.04608156237, "protein_b0019_Inner_Membrane": 149.65774856709106, "sucr_p": -47.81644646287489, "MALSYNG-MONOMER_mod_mg2": -2282.2726987470874, "sucr_e": -47.81646560444875, "protein_b3126": 515.1684216759832, "generic_16s_rRNAs": 111061.18662710521, "pa120_p": -143.49369895437766, "EG50003-MONOMER_mod_pan4p_mod_3hdec": -1049.616377772592, "RNA_b2741": 29353.19499271246, "pa120_c": -143.74397924183364, "RNA_b4039": -25016.09857081927, "RNA_b4036": -60242.37636556226, "RNA_b2210": 49846.619361056684, "RNA_b4034": 86015.70203057345, "RNA_b4035": 80799.79714092877, "RNA_b4032": 64833.08577904219, "RNA_b4033": 112162.70443101614, "RNA_b2747": 1396.3665759074363, "Tyr_RS_dim": -2570.758945687013, "G6523-MONOMER_G6518-MONOMER_mod_fmn": 1191.4011534971833, "protein_b0810_Inner_Membrane": 53.67071184955628, "RNAP32-CPLX": 7182.888817727057, "cbasp_c": -14.204623255923185, "RNA_b3344": 26140.784746328438, "protein_b0177_Outer_Membrane": -144.5567898160779, "PD04413_mod_ni2": 762.7856754520802, "dtdpglu_c": -72.68476839354891, "protein_b0822": -277.2802338702222, "protein_b0825": -377.46315056566556, "protein_b0827": 964.851715334777, "op4en_c": -18.675581908176614, "protein_b0829": 1259.8566649624684, "RNA_b3617": -8626.182027706436, "DCTA-MONOMER": 353.2756444017541, "RNA_b3340": 152943.2477025181, "imp_p": -40.8318853326535, "RNA_b0480": 119079.09791352914, "RNA_b0485": 67568.33308983449, "RNA_b0484": 181057.91823900255, "protein_b2810": 807.2332858055728, "protein_b2811": 252.0875546755015, "generic_tRNA_UAU_tyr__L_c": 0.11589729451705816, "RNA_b0172": 16936.10643790634, "imp_e": -40.831904474227365, "EG10456-MONOMER_mod_fad_mod_pheme": 636.3998851547263, "anhm4p_c": -116.87300372374371, "protein_b0085": 982.9048240001383, "RNA_b0261": -30900.80204450763, "RNA_b0260": 101873.24427401063, "LTAA-CPLX_mod_pydx5p": -6905.737943525258, "PRPPSYN-MONOMER_mod_mn2_mod_pi": 1.5881943639721222e-29, "hx2coa_c": -142.2848092237385, "generic_23s_rRNAs": 208946.25623471363, "protein_b2813_lipoprotein_Outer_Membrane": -260.56425996257315, "EIISGA": -2733.487181206255, "RNA_b0432": 68704.96811776022, "protein_b1252_Inner_Membrane": -396.5359583249609, "protein_b2751": 1265.086243833888, "protein_b2750": -2534.377341281477, "protein_b2752": 536.859430117526, "ACYLCOASYN-CPLX_mod_mg2": -1327.578799072371, "CPLX0-225": 3460.12111674294, "CPLX0-224": -7568.684339420097, "CPLX0-221": 7837.8732792227465, "RNA_b0433": 44461.25717776545, "protein_b0446": -311.6461756581514, "protein_b0444": -238.57277960696047, "DXPREDISOM-CPLX_mod_cobalt2": -687.2003440065281, "3c2hmp_c": -28.383858055337196, "GAPDH-A-CPLX": -1303.1442001408104, "chtbs6p_c": -76.12517740593955, "hacolipa_e": -86.82522112981842, "protein_b0463": -3214.1229547994662, "acgam6p_c": -32.86661870186356, "no_e": -0.0, "MALDEXPHOSPHORYL-CPLX_mod_pydx5p": -0.0, "G7800-MONOMER": 689.6907752631053, "protein_b1069": -1286.4305805474958, "protein_b1064": -129.56245765698625, "protein_b1062": -423.2975961587345, "EG10122-MONOMER": -325.1761383892067, "n8aspmd_c": -7.469819950031432, "protein_b3936": -103.37696101494848, "protein_b0621_Inner_Membrane": 204.25594349961537, "protein_b3930": 337.89619272102175, "G6849-MONOMER": 152.67478352605832, "protein_b3939": -475.1842345629527, "EG50003-MONOMER_mod_pan4p_mod_mal": -1005.5194815617325}
