# Supplementary material for: COBRAme: A computational framework for genome-scale models of metabolism and gene expression
Source: PLoS Comput Biol. 2018 Jul 5;14(7):e1006302. doi: 10.1371/journal.pcbi.1006302 (PMC6049947; doi:10.1371/journal.pcbi.1006302)
Supplement: S3 File — All results outlined in the manuscript can be reproduced by following the instructions in the README. A JSON version of iJL1678b-ME is also contained in this file. Alternatively, these scripts can be found at https://github.com/coltonlloyd/cobrame_supplement. (ZIP) [file pcbi.1006302.s003.zip › S3_File/Figure_S1_shadow_prices/glucose_sweep/01.526_glucose_flux.json]

{"RNDR1b4_FWD_RIBONUCLEOSIDE-DIP-REDUCTII-CPLX": 0.0, "FACOAE120_FWD_THIOESTERII-CPLX": 0.011592260078631806, "DM_RNA_b2039": 0.0, "DM_RNA_b2038": 0.0, "transcription_TU0_8807_from_RpoD_mono": 0.0, "DM_RNA_b2033": 0.0, "DM_RNA_b2032": 0.0, "DM_RNA_b2035": 0.0, "DM_RNA_b2034": 0.0, "DM_RNA_b2037": 0.0, "DM_RNA_b2036": 0.0, "transcription_TU0_1921_from_RpoD_mono": 0.0, "UAMAS_FWD_UDP-NACMUR-ALA-LIG-MONOMER_mod_mg2": 0.003789919477479339, "EX_mnl_e": 0.0, "formation_CysS_mono_mod_1:zn2": 7.621060235537127e-09, "transcription_TU0_13735_from_RpoD_mono": 8.580404366089433e-14, "EX_glyclt_e": 0.0, "formation_ORNDECARBOX-BIO-CPLX_mod_pydx5p": 0.0, "HCINNMtex_FWD_G6700-MONOMER": 0.0, "transcription_TU0_5121_from_RPOE_MONOMER": 0.0, "23CGMPtex_FWD_G6700-MONOMER": 0.0, "METAT_FWD_S-ADENMETSYN-CPLX_mod_4:tl_mod_1:cobalt2": 0.0, "HACD7_FWD_FADB-CPLX": 0.0, "EX_hxa_e": 0.0, "PTRCt2pp_FWD_POTE-MONOMER": 0.0, "translocation_b2683": 0.0, "LYStex_REV_G6700-MONOMER": 0.0, "transcription_TU00338_from_RpoD_mono": 1.4721461244325134e-07, "PPPNtex_REV_CPLX0-7530": 0.0, "RNA_b2589_to_generic_23s_rRNAs": 0.0, "PPPNtex_REV_CPLX0-7534": 0.0, "4HOXPACDtex_REV_G6700-MONOMER": 0.0, "translocation_b2994_alt": 0.0, "H2Stex_FWD_CPLX0-7530": 0.0, "H2Stex_FWD_CPLX0-7533": 0.0, "translation_b1069": 5.531093058527849e-10, "EX_pydam_e": 0.0, "OCTAtex_FWD_G6700-MONOMER": 0.0, "PHEtex_REV_G6700-MONOMER": 0.0, "THRtex_FWD_CPLX0-7530": 0.0, "3OAS1001_FWD_3-OXOACYL-ACP-SYNTHII-CPLX": -3.9267154318651434e-29, "3AMPtex_REV_CPLX0-7530": 0.0, "DM_RNA_b2923": 0.0, "3AMPtex_REV_CPLX0-7533": 0.0, "transcription_TU00009_with_AROGT1_from_RpoD_mono": 0.0, "transcription_TU0_36413_from_RpoD_mono": 0.0, "transcription_TU0_13411_from_RpoD_mono": 0.0, "DM_RNA_b2690": 0.0, "transcription_TU0_13209_from_RPOS_MONOMER": 6.827211395287326e-10, "CYStex_FWD_G6700-MONOMER": 0.0, "DM_RNA_b2695": 0.0, "DM_RNA_b2694": 1.4548576563095975e-06, "transcription_TU0_14443_from_RpoD_mono": 0.0, "translocation_b0856": 0.0, "translocation_b0857": 0.0, "DM_RNA_b0860": 0.0, "DM_RNA_b0861": 0.0, "DM_RNA_b0862": 0.0, "DM_RNA_b0863": 0.0, "MANtex_REV_G6700-MONOMER": 0.0, "formation_S-ADENMETSYN-CPLX_mod_4:k_mod_1:mg2": 0.0, "formation_ABC-7-CPLX": 0.0, "formation_G6339-MONOMER": 0.0, "transcription_TU0_7501_with_TERM0782_from_RpoD_mono": 0.0, "formation_SelB_mono": 0.0, "transcription_TU0_8818_from_RpoD_mono": 0.0, "transcription_TU0_7001_with_TERM0703_from_RpoD_mono": 0.0, "NTPP3_FWD_G6954-MONOMER_mod_mg2": 0.0, "2DGULRGx_FWD_CPLX0-235": 0.0, "DM_RNA_b2721": 0.0, "ACONIs_FWD_SPONT": 0.0, "EAR120x1_FWD_ENOYL-ACP-REDUCT-NADH-MONOMER": 0.0, "transcription_TU0_14518_from_RpoD_mono": 0.0, "TMAOtex_REV_G6700-MONOMER": 0.0, "CDAPPA160_FWD_CDPDIGLYPYPHOSPHA-MONOMER": 0.0, "GSNtex_FWD_CPLX0-7533": 0.0, "transcription_TU0_14629_from_RpoD_mono": 0.0, "PE141abcpp_FWD_CPLX0-7704_mod_mg2": 0.0, "translation_b3057": 0.0, "CLIPAabctex_FWD_ABC-53-CPLX": 0.0, "translation_b4006": 4.3064712528111526e-07, "translation_b4005": 4.3064712528111526e-07, "EX_acmum_e": 0.0, "PTRCORNt7pp_FWD_POTE-MONOMER": 1.3566199006040648e-25, "translation_b3059": 0.0, "translation_b3058": 3.9038190883335003e-10, "DM_RNA_b3803": 8.593881000711552e-15, "GGGABADr_FWD_ALDHDEHYDROG-MONOMER": 0.0, "DM_RNA_b3807": 0.0, "DM_RNA_b3806": 0.0, "DM_RNA_b3805": 0.0, "DM_RNA_b3804": 1.0870487086476773e-14, "DM_RNA_b3809": 0.0, "GTPtex_FWD_CPLX0-7534": 0.0, "GTPtex_FWD_CPLX0-7533": 0.0, "EX_cpgn__un_e": 0.0, "EX_h2_e": 0.0, "DM_RNA_b1716": 0.0, "transcription_TU0_14036_from_RpoD_mono": 0.0, "transcription_TU0_12846_from_RpoD_mono": 0.0, "translation_b2893": 0.0, "translation_b2890": 8.17321843531998e-11, "translation_b2891": 8.17321843531998e-11, "DIMPtex_REV_CPLX0-7534": 0.0, "transcription_TU0_6885_from_RpoD_mono": 0.0, "translation_b2895": 6.187739120226152e-08, "SULabcpp_FWD_ABC-7-CPLX": 0.0, "3HAD1401_FWD_FABZ-CPLX": 0.0, "transcription_TU0_6843_from_RpoD_mono": 0.0, "transcription_TU00246_from_RpoD_mono": 0.0, "GAMptspp_FWD_CPLX-165": 0.0, "DM_RNA_b0121": 0.0, "EX_kdo2lipid4_e": 0.0, "formation_G6522-MONOMER": 0.0, "DM_RNA_b0123": 0.0, "transcription_TU0_13078_from_RpoD_mono": 1.0163525350008507e-09, "PLIPA2E181pp_FWD_MONOMER0-341": 0.0, "ETHAtex_REV_CPLX0-7530": 0.0, "ETHAtex_REV_CPLX0-7533": 0.0, "SHKK_FWD_AROL-MONOMER_mod_mg2": 0.0, "DM_RNA_b3368": 0.0, "formation_KUP-MONOMER": 7.895683778100976e-13, "RIBtex_REV_CPLX0-7533": 0.0, "RBP4E_FWD_RIBULPEPIM-CPLX_mod_zn2": 0.0, "RIBtex_REV_CPLX0-7530": 0.0, "RIBtex_REV_CPLX0-7534": 0.0, "translation_b2092": 0.0, "translation_b2093": 0.0, "translation_b2091": 0.0, "Fe_transfer_CyaY_mod_1:fe2_to_IscU_mod_1:2Fe2S_FWD_CPLX_dummy": 3.1552583829981e-06, "translation_b2097": 0.0, "translation_b2094": 0.0, "translation_b2095": 5.184319485912788e-32, "DM_RNA_b1098": 0.0, "DM_RNA_b1096": 9.36996953501664e-10, "USHD_FWD_EG12666-MONOMER": 0.002652725415178247, "DM_RNA_b1095": 0.0, "DM_RNA_b1092": 0.0, "DM_RNA_b1093": 0.0, "DM_RNA_b1090": 0.0, "DM_RNA_b1091": 0.0, "DM_RNA_b1002": 0.0, "transcription_TU0_13119_from_RpoD_mono": 0.0, "transcription_TU0_14139_from_RpoD_mono": 0.0, "MANtex_REV_CPLX0-7534": 0.0, "charging_tRNA_b0666_AUG": 0.0, "MANtex_REV_CPLX0-7530": 0.0, "MANtex_REV_CPLX0-7533": 0.0, "4PEPTtex_REV_G6700-MONOMER": 0.0, "HCO3E_FWD_CPLX0-7521_mod_zn2": 0.043746124813686865, "formation_DXPREDISOM-CPLX_mod_mn2": 0.0, "H2tex_FWD_CPLX0-7534": 0.0, "EX_spmd_e": 0.0, "formation_CMR-MONOMER": 0.0, "GLYC3Ptex_REV_CPLX0-7530": 0.0, "XANtpp_FWD_CPLX_dummy": 0.0, "SO2tpp_FWD_SPONT": 0.0, "transcription_TU0_14103_from_RpoD_mono": 1.224499531592361e-15, "PPA_FWD_CPLX0-243_mod_mg2": 1.3430489966805292, "ARBTNR1_FWD_CPLX_dummy": 0.0, "PLIPA1A180pp_FWD_MONOMER0-341": 0.0, "transcription_TU0_14162_from_RpoD_mono": 4.447613818823981e-08, "ACALDtex_FWD_G6700-MONOMER": 0.0, "formation_CPLX0-1923_EG10306-MONOMER": 0.0, "transcription_TU796_from_RpoD_mono": 0.0, "GLCURt2rpp_FWD_KDGT-MONOMER": -7.10285227528907e-26, "FHL_FWD_FHLMULTI-CPLX": 0.0, "CYTK1_REV_CMPKI-MONOMER_mod_mg2": 0.9136637928252549, "transcription_TU0_14745_from_RpoD_mono": 0.0, "formation_MONOMER0-149": 0.0, "G3PStex_REV_G6700-MONOMER": 0.0, "2MAHMP_FWD_G6246-MONOMER": 0.0, "formation_NANT-MONOMER": 0.0, "transcription_TU0_2001_from_RpoD_mono": 3.432161746435777e-13, "UDPACGALtex_FWD_G6700-MONOMER": 0.0, "INDOLEtex_FWD_G6700-MONOMER": 0.0, "AADDGT_FWD_G7800-MONOMER": 0.0, "formation_G6260-MONOMER": 0.0, "LPLIPAL1A160pp_FWD_CPLX0-7630_mod_ca2": 0.0, "transcription_TU00098_from_RpoD_mono": 0.0, "CDAPPA161_FWD_CDPDIGLYPYPHOSPHA-MONOMER": 0.0, "ACACT1r_FWD_CPLX0-1667": 0.05000617721577639, "FRUtex_REV_CPLX0-7534": 0.0, "translation_b0933": 0.0, "translation_b0932": 0.0, "translation_b0931": 0.0, "translation_b0930": 3.449545236908382e-08, "translation_b0937": 0.0, "translation_b0936": 0.0, "translation_b0935": 0.0, "translation_b0934": 0.0, "formation_B2170-MONOMER": 0.0, "SHKK_FWD_AROK-MONOMER_mod_ca2": 0.0, "b2813_lipid_modification_pg140_p_pg160": 0.0, "PPPNtex_REV_CPLX0-7533": 0.0, "translocation_b0831": 0.0, "DM_RNA_b3247": 0.0, "MINCYCtex_REV_G6700-MONOMER": 0.0, "transcription_TU00354_with_TERM0_1043_from_RpoD_mono": 2.9130831958056502e-09, "transcription_TU00124_from_RPOS_MONOMER": 0.0, "formation_TRANSALDOLB-CPLX": 0.0, "charging_tRNA_b2694_CGU": 0.0, "transcription_TU0_13243_from_RpoD_mono": 0.0, "DM_RNA_b3666": 0.0, "transcription_TU0_5186_from_RpoD_mono": 0.0, "DM_RNA_b0051": 3.818704880848135e-10, "DM_RNA_b0053": 0.0, "DM_RNA_b0052": 1.7490081245542819e-10, "charging_tRNA_b2694_CGA": 0.0, "transcription_TU00019_from_RpoD_mono": 0.0, "formation_YJGT-MONOMER": 1.5465178522505817e-24, "translocation_b0087": 8.959857807864248e-11, "DM_RNA_b0058": 0.0, "translocation_b0084": 1.5025871196839753e-09, "3HAD1801_FWD_FABZ-CPLX": 0.0, "CTBTt2rpp_REV_CPLX0-7642": 0.0, "UAPGR_FWD_UDPNACETYLMURAMATEDEHYDROG-MONOMER_mod_fad": 0.003789919477479339, "transcription_TU_8385_from_RPOE_MONOMER": 3.820420961721353e-10, "NO3R1bpp_FWD_NAP-CPLX_mod_bmocogdp": 0.0, "transcription_TU0_14822_from_RpoD_mono": 0.0, "formation_IPPISOM-MONOMER_mod_mn2_mod_zn2": 0.0, "GLGC_FWD_GLUC1PADENYLTRANS-CPLX_mod_mg2": 0.019346782659863324, "EAR181y1_FWD_ENOYL-ACP-REDUCT-NADH-MONOMER": 0.0, "DSERtex_FWD_G6700-MONOMER": 0.0, "formation_FORMHYDROG2-CPLX_mod_ni2_mod_fe2": 0.0, "DDPA_FWD_AROF-CPLX_mod_2:fe2": 0.04782838190986538, "transcription_TU0_6631_from_RpoD_mono": 0.0, "formation_S-ADENMETSYN-CPLX_mod_4:tl_mod_1:cd2": 0.0, "DAGK181_FWD_DIACYLGLYKIN-CPLX_mod_cd2_mod_zn2_mod_mg2_mod_mn2_mod_cobalt2": 0.0, "PUNP1_FWD_DEOD-CPLX": 0.0, "R5Ptex_REV_G6700-MONOMER": 0.0, "formation_Rrf_mono": 1.3546785984362174e-10, "GGPTRCO_FWD_EG11822-MONOMER": 0.0, "translocation_b3199": 8.39829858932233e-08, "THRtex_FWD_CPLX0-7534": 0.0, "HKNDDH_FWD_MHPCHYDROL-MONOMER": 0.0, "RNDR11_FWD_RIBONUCLEOSIDE-DIP-REDUCTI-CPLX_mod_mg2_mod_fe2": 0.0, "NH4tex_FWD_CPLX0-7534": 0.0, "formation_NRFMULTI-CPLX": 0.0, "transcription_TU0_13593_from_RpoD_mono": 2.6854639114020897e-08, "2AGPGAT120_FWD_AAS-MONOMER_mod_mg2": 0.0, "formation_NUCLEOSIDE-DIP-KIN-CPLX_mod_mg2": 0.0, "DM_RNA_b3654": 0.0, "DM_RNA_b3653": 0.0, "DM_RNA_b3650": 1.5023031197134677e-12, "DM_RNA_b3651": 1.168219996770088e-12, "translation_b0241": 0.0, "ACONTa_REV_CPLX0-7761_mod_4fe4s": 0.0, "translation_b0243": 1.2559091947006754e-06, "translation_b0242": 3.91644543567646e-07, "NDPK2_REV_ADENYL-KIN-MONOMER_mod_mg2": 0.0, "DM_RNA_b3658": 0.0, "3OAS1201_FWD_FABB-CPLX": 0.0, "transcription_TU0_14021_from_RpoD_mono": 1.5261759505942036e-13, "CMtex_FWD_CPLX0-7530": 0.0, "CMtex_FWD_CPLX0-7533": 0.0, "translation_b1223": 0.0, "translation_b1224": 0.0, "translation_b1225": 0.0, "translation_b1226": 0.0, "translation_b1227": 0.0, "LPLIPAL1E160pp_FWD_CPLX0-7630_mod_ca2": -3.0909870144562477e-23, "translation_b3918": 0.0, "translation_b3919": 2.1624294577922768e-06, "H2Otpp_FWD_CPLX0-7653": 0.0, "translation_b3915": 0.0, "translation_b3916": 0.0, "translation_b3917": 0.0, "formation_FRUCBISALD-CLASSII": 4.398130508485009e-07, "formation_CYTDEAM-MONOMER_mod_mn2_mod_zn2": 0.0, "FUMt2_3pp_FWD_DCUB-MONOMER": 0.0, "transcription_TU0_4905_from_RPOS_MONOMER": 3.876004693326795e-08, "transcription_TU0_3862_from_RPOS_MONOMER": 0.0, "IDONt2rpp_REV_YJGT-MONOMER": 7.585854843344028e-19, "translocation_b1592": 0.0, "translocation_b1590": 0.0, "translation_b0068": 0.0, "DOXRBCNtpp_FWD_CPLX0-3932": 0.0, "DM_RNA_b1876": 0.0, "translation_b0066": 0.0, "DM_RNA_b1870": 0.0, "DM_RNA_b1871": 0.0, "DM_RNA_b1872": 0.0, "DM_RNA_b1873": 0.0, "transcription_TU0_12856_from_RpoD_mono": 0.0, "transcription_TU00090_from_RpoD_mono": 2.370291442920008e-10, "FE3HOXR2_FWD_CPLX_dummy": 0.0, "transcription_TU0_1143_from_RpoD_mono": 0.0, "TSULabcpp_FWD_ABC-70-CPLX": 0.0, "transcription_TU00322_from_RPON_MONOMER": 0.0, "transcription_TU00231_with_ACCCT1_from_RpoD_mono": 6.831101405480196e-10, "GLCS1_FWD_GLYCOGENSYN-MONOMER": 0.019346782659863324, "transcription_TU00193_with_TERM0_1124_from_RpoD_mono": 0.0, "ACACT3r_FWD_FADA-CPLX": 0.0, "transcription_TU0_6506_from_RpoD_mono": 4.934959068395329e-10, "IPDDI_FWD_IPPISOM-MONOMER_mod_mn2_mod_zn2": 0.0, "transcription_TU0_13225_from_RpoD_mono": 5.338695771479489e-14, "ALLTNt2rpp_REV_B0511-MONOMER": 0.0, "formation_EG10381-MONOMER": 0.0, "formation_DHHB-METHYLTRANSFER-CPLX": 0.0, "HMPK1_FWD_HMP-P-KIN-CPLX": 0.0, "DM_RNA_b2527": 0.0, "DM_RNA_b2526": 0.0, "GLYt2pp_FWD_YEAV-MONOMER": -7.256889744490769e-26, "GALURt2rpp_FWD_EXUT-MONOMER": 7.752917459479501e-26, "DM_RNA_b2523": 0.0, "DM_RNA_b2521": 0.0, "DM_RNA_b2836": 0.0, "DM_RNA_b2838": 0.0, "transcription_TU00008_with_AROF_TYRA_TERMINATOR_from_RpoD_mono": 1.5434648465653561e-09, "DM_RNA_b2529": 1.932136500716964e-12, "DM_RNA_b2528": 2.2466082443735737e-12, "transcription_TU00472_with_TERM43_from_RpoD_mono": 1.4721461244325134e-07, "formation_RumA_mono_mod_1:4fe4s": 3.664986893672175e-12, "GLUt4pp_FWD_GLTS-MONOMER": 0.0, "transcription_TU0_8764_from_RpoD_mono": 0.0, "EX_trp__L_e": 0.0, "HSTPT_FWD_HISTPHOSTRANS-CPLX_mod_pydx5p": 0.018082621618489746, "translation_b3266": 0.0, "PLIPA1E141pp_FWD_MONOMER0-341": -2.6592447220247644e-24, "translation_b3265": 0.0, "translation_b3260": 0.0, "b1193_lipid_modification_pg140_p_pg160": 0.0, "formation_TDPFUCACTRANS-MONOMER": 0.0, "HPYRRy_FWD_G6539-MONOMER": 0.0, "b1209_lipid_modification_pg161_p_pe160": 0.0, "formation_SPOT-MONOMER_mod_mn2": 0.0, "transcription_TU00499_from_RpoD_mono": 0.0, "GUAtex_FWD_EG11035-MONOMER": 0.0, "formation_ALPHAGALACTOSID-CPLX_mod_mn2": 0.0, "DM_RNA_b0864": 0.0, "translation_b3909": -1.8310999214978848e-31, "XMPtex_REV_G6700-MONOMER": 0.0, "DAMPtex_REV_CPLX0-7530": 0.0, "DAMPtex_REV_CPLX0-7533": 0.0, "DAMPtex_REV_CPLX0-7534": 0.0, "FMNAT_FWD_RIBF-MONOMER": 1.6899134582316413e-06, "translation_b2794": 5.1343946380362497e-08, "translation_b2797": 0.0, "translation_b2796": 0.0, "translation_b2791": 4.110214957829961e-12, "EX_xmp_e": 0.0, "translation_b2799": 0.0, "THRt2rpp_FWD_TDCC-MONOMER": 0.0, "DAAD_FWD_DALADEHYDROGA-MONOMER": 0.0, "HYPOE_FWD_CPLX_dummy": 0.0, "transcription_TU0_14536_from_RpoD_mono": 5.602370786060214e-13, "transcription_TU00204_from_RpoD_mono": 0.0, "ARGDCpp_FWD_ARGDECARBOXBIO-CPLX_mod_mg2_mod_4:pydx5p": 0.0, "ICDHyr_REV_ISOCITHASE-CPLX_mod_mn2": 0.0, "transcription_TU00185_from_RpoD_mono": 1.2822895009836856e-08, "CO2tex_FWD_CPLX0-7534": 0.0, "CO2tex_FWD_CPLX0-7530": 0.0, "CO2tex_FWD_CPLX0-7533": 0.0, "TUNGStex_FWD_G6700-MONOMER": 0.0, "12PPDStex_REV_CPLX0-7530": 0.0, "translation_b2947": 0.0, "METSOXR11_FWD_EG11433-MONOMER": 0.0, "PSCLYSt2pp_FWD_YHFM-MONOMER": 0.0, "CUtex_REV_G6700-MONOMER": 0.0, "transcription_TU00168_from_RPOS_MONOMER": 0.0, "b0463_lipid_modification_pg140_p_pg160": 0.0, "G3PT_FWD_G6425-MONOMER_mod_mg2": -4.862454481109095e-23, "DM_RNA_b4293": 0.0, "translation_b2130": 0.0, "DM_RNA_b4291": 0.0, "DM_RNA_b4290": 0.0, "translation_b2134": 0.0, "DMSOtex_REV_G6700-MONOMER": 0.0, "EX_pacald_e": 0.0, "DM_RNA_b3012": 0.0, "ETHSO3tex_FWD_CPLX0-7530": 0.0, "transcription_TU0_8774_from_RPOH_MONOMER": 5.036541366545275e-09, "ETHSO3tex_FWD_CPLX0-7534": 0.0, "transcription_TU0_6941_from_RpoD_mono": 6.962363216813495e-12, "MDDEP4pp_FWD_CPLX0-3201": 0.0, "DM_RNA_b0604": 0.0, "charging_tRNA_b1989_AAC": 0.0, "formation_EG12013-MONOMER": 0.0, "formation_CPLX0-7564_mod_nadph_mod_nadh_mod_fad_mod_cobalt2": 2.4822837521256823e-10, "GALCTtex_FWD_CPLX0-7534": 0.0, "GALCTtex_FWD_CPLX0-7533": 0.0, "GALCTtex_FWD_CPLX0-7530": 0.0, "GLCtex_FWD_CPLX0-7534": 0.0, "GLCtex_FWD_CPLX0-7530": 0.0, "LYSDC_FWD_LYSDECARBOX-CPLX_mod_pydx5p": 0.0, "transcription_TU0_6654_with_TERM86_from_RpoD_mono": 9.039445523862303e-12, "transcription_TU0_12821_from_RpoD_mono": 0.0, "MALDt2_2pp_FWD_DCTA-MONOMER": 0.0, "formation_RplQ_mono": 6.288044270895394e-06, "GAMtex_FWD_CPLX0-7530": 0.0, "GAMtex_FWD_CPLX0-7533": 0.0, "GAMtex_FWD_CPLX0-7534": 0.0, "translocation_b3691": 0.0, "RNTR4c21_FWD_NRDACTMULTI-CPLX": 0.0, "transcription_TU00039_from_RpoD_mono": 0.0, "ACACT5r_FWD_CPLX0-1667": 0.05000615069938567, "DALAtex_FWD_CPLX0-7533": 0.0, "CLtex_REV_G6700-MONOMER": 0.0, "charging_tRNA_b3799_CCG": 0.007678813446340267, "translation_b2943": 0.0, "charging_tRNA_b3799_CCA": 0.0043801873976229404, "GLUDC_FWD_GLUTDECARBOXB-CPLX_mod_pydx5p": 0.0, "EX_acolipa_e": 0.0, "XYLabcpp_FWD_ABC-33-CPLX": 0.0, "charging_tRNA_b3799_CCU": 0.006022511009956463, "translation_b1006": 0.0, "formation_AROL-MONOMER_mod_k": 0.0, "METAT_FWD_S-ADENMETSYN-CPLX_mod_4:LI_mod_1:ni2": 0.0, "CSNtex_FWD_CPLX0-7534": 0.0, "transcription_TU0_4927_from_RpoD_mono": 0.0, "CSNtex_FWD_CPLX0-7530": 0.0, "CSNtex_FWD_CPLX0-7533": 0.0, "transcription_TU0_4482_from_RPOH_MONOMER": 0.0, "ncRNA_biomass_to_biomass": 3.0512379997714628e-06, "translocation_b3528": 0.0, "CGLYtex_REV_G6700-MONOMER": 0.0, "transcription_TU00093_from_RpoD_mono": 0.0, "NDPK1_FWD_NUCLEOSIDE-DIP-KIN-CPLX_mod_mg2": 0.0, "b1193_lipid_modification_pg120_p_pe160": 0.0, "formation_EG11985-MONOMER": 0.0, "formation_DCYSDESULF-CPLX_mod_pydx5p": 0.0, "transcription_TU0_13627_from_RpoD_mono": 0.0, "ACLS_FWD_ACETOLACTSYNI-CPLX_mod_mg2_mod_fad_mod_thmpp": 0.0, "MPTG_FWD_CPLX0-3951_G6561-MONOMER": 0.0018949597387396696, "DM_RNA_b4039": 0.0, "b0572_lipid_modification_pg161_p_pe160": 0.0, "DM_RNA_b4036": 0.0, "DM_RNA_b4035": 0.0, "DM_RNA_b4034": 0.0, "DM_RNA_b4033": 0.0, "DM_RNA_b4032": 0.0, "DM_RNA_b4031": 0.0, "METSOX1tex_REV_G6700-MONOMER": 0.0, "formation_GLYCPDIESTER-PERI-CPLX_mod_ca2": 3.2249414319143836e-29, "TMAOR1pp_FWD_CPLX-63": 0.0, "formation_G6567-MONOMER": 0.0, "formation_CPLX0-7630_mod_ca2": -7.84637667218205e-30, "PPAtex_FWD_CPLX0-7530": 0.0, "PPAtex_FWD_CPLX0-7533": 0.0, "PPAtex_FWD_CPLX0-7534": 0.0, "formation_G6712-MONOMER": 0.0, "translation_b1209": 2.065460409280008e-08, "IPPMIa_FWD_3-ISOPROPYLMALISOM-CPLX": 0.0, "transcription_TU0_6569_with_TERM0_1108_from_RpoD_mono": 0.0, "transcription_TU0_14513_from_RpoD_mono": -7.705930105562657e-65, "CRNtex_REV_CPLX0-7530": 0.0, "transcription_TU0_13569_from_RpoD_mono": 0.0, "RNA_b3758_to_generic_23s_rRNAs": 0.0, "AMALT4_FWD_AMYLOMALT-MONOMER": 0.0, "ACACT7r_REV_FADA-CPLX": 0.0, "METSOXR12_FWD_EG11433-MONOMER": 0.0, "transcription_TU00310_with_TERM52_from_RpoD_mono": 1.8771336374241455e-08, "RNDR1b2_FWD_RIBONUCLEOSIDE-DIP-REDUCTII-CPLX": 0.0, "GLCP2_FWD_MALDEXPHOSPHORYL-CPLX_mod_pydx5p": 0.0, "formation_FRUCBISALD-CLASSI": 0.0, "translocation_b2128": 0.0, "DM_RNA_b0751": 5.52301386066471e-08, "ACACt2pp_FWD_EG11671-MONOMER": 2.5160758248966018e-26, "ARGSL_FWD_ARGSUCCINLYA-MONOMER": 0.28345218262318117, "formation_SORB6PDEHYDROG-CPLX": 0.0, "transcription_TU0_13066_from_RpoD_mono": 0.0, "CRNtex_FWD_G6700-MONOMER": -9.12817000856238e-32, "FDMO6_FWD_CPLX0-225": -1.2196782570543237e-34, "DURIPP_FWD_DEOA-CPLX": 0.0, "transcription_TU00268_from_RpoD_mono": 0.0, "translation_b2787": 0.0, "DM_RNA_b0758": 0.0, "formation_MENE-CPLX_mod_mg2": 0.0, "formation_CYNX-MONOMER": 0.0, "4PEPTabcpp_FWD_ABC-22-CPLX": 0.0, "formation_S-ADENMETSYN-CPLX_mod_4:tl_mod_1:mg2": 0.0, "formation_CPLX0-7720": 0.0, "OROTtex_REV_G6700-MONOMER": 0.0, "H2Otex_FWD_G7814-MONOMER": 0.0, "charging_tRNA_b3760_GAU": 0.0, "FACOAL140t2pp_FWD_ACYLCOASYN-CPLX_mod_mg2": 0.0, "DM_RNA_b0842": 0.0, "transcription_TU00023_with_TERM69_from_RpoD_mono": 0.0, "DM_RNA_b0841": 0.0, "3GMPtex_REV_CPLX0-7530": 0.0, "formation_CPLX0-1601": 0.0, "formation_EG11352-MONOMER": 0.0, "transcription_TU00076_from_RpoD_mono": 0.0, "charging_tRNA_b3760_GAC": 0.0, "EX_idon__L_e": 0.0, "transcription_TU0_13196_from_RpoD_mono": 0.0, "UACGAMtex_REV_CPLX0-7534": 0.0, "L__LACt2rpp_REV_LCTP-MONOMER": 0.0, "transcription_TU0_13049_from_RpoD_mono": 0.0, "transcription_TU0_4929_from_RpoD_mono": 0.0, "transcription_TU0_13559_from_RpoD_mono": 0.0, "EX_gln__L_e": 0.0, "formation_AMINEOXID-CPLX": 0.0, "ALCD2x_REV_ADHE-CPLX_mod_fe2": 0.0, "TYRTA_FWD_ASPAMINOTRANS-DIMER": 0.0, "DHNCOAT_FWD_EG11110-MONOMER": 0.0, "translation_b0477": 1.4252041373039574e-09, "translation_b0474": 5.143407153622816e-06, "translation_b0475": 5.4321834105669755e-14, "DM_RNA_b0590": 0.0, "DM_RNA_b0591": 0.0, "DM_RNA_b0592": 0.0, "DM_RNA_b0593": -1.0482500819868582e-33, "DM_RNA_b0594": 0.0, "DM_RNA_b0595": 0.0, "DM_RNA_b0596": 0.0, "transcription_TU0_5562_from_RpoD_mono": 0.0, "formation_UDPGLUCEPIM-CPLX_mod_nad": 0.0, "Ktex_FWD_G6700-MONOMER": 1.0527403684587278e-06, "ACACT1r_FWD_ACETYL-COA-ACETYLTRANSFER-CPLX": 0.0, "RFAMPtex_FWD_SPONT": 0.0, "transcription_TU521_from_RpoD_mono": 0.0, "DM_RNA_b3829": 0.0, "LALADGLUtex_FWD_CPLX0-7534": 0.0, "LALADGLUtex_FWD_CPLX0-7530": 0.0, "EX_RNase_m23": -3.900703058868741e-11, "transcription_TU0_14527_with_TERM0_1143_from_RpoD_mono": 0.0, "translation_b3073": 0.0, "DM_RNA_b3823": 0.0, "translation_b3052": 0.0, "DM_RNA_b3825": 0.0, "DM_RNA_b3824": 0.0, "DM_RNA_b3826": 1.6716131416280225e-30, "translocation_b1475": 0.0, "translocation_b1474": 0.0, "translocation_b1476": 0.0, "translocation_b1473": 0.0, "formation_EG11353-MONOMER": 0.0, "EX_cynt_e": 0.0, "PDE1_FWD_CPLX0-1622_mod_mg2": 0.0, "EX_dtmp_e": 0.0, "ECOAH2_REV_CPLX0-1666": 0.0, "LPLIPAL2E180_FWD_EG10739-MONOMER": 0.0, "ALATA_L2_FWD_LTAA-CPLX_mod_pydx5p": 0.0, "DM_RNA_b2538": 0.0, "CLPNS181pp_FWD_G6406-MONOMER": 0.0, "ECOAH3_REV_CPLX0-1666": 0.0, "transcription_TU0_14694_from_RpoD_mono": 0.0, "transcription_TU0_4802_with_TERM0563_from_RpoD_mono": 0.0, "ALAtex_FWD_CPLX0-7530": 0.0, "formation_B2789-MONOMER": 0.0, "translation_b2308": -4.3938515053080015e-31, "ALAtex_FWD_CPLX0-7533": 0.0, "ALAtex_FWD_CPLX0-7534": 0.0, "translation_b2502": 6.427090376287533e-12, "translation_b2303": 0.0, "translation_b2306": -8.787703010616003e-31, "translation_b2307": -4.3938515053080015e-31, "b1209_lipid_modification_pg160_p_pe160": 0.0, "translocation_b1453": 0.0, "FBP_FWD_F16B-CPLX_mod_mg2": 0.0, "EX_ethso3_e": 0.0, "ENTERES_FWD_EG10299-MONOMER": 0.0, "DM_RNA_b2996": 0.0, "DM_RNA_b2997": 0.0, "DM_RNA_b2994": 0.0, "DM_RNA_b2995": 0.0, "G3PStex_REV_CPLX0-7534": 0.0, "K2L4Aabctex_FWD_ABC-53-CPLX": 0.002652725415178247, "charging_tRNA_b2402_GUU": 0.0, "ADPRDP_FWD_CPLX0-1221_mod_mg2": 0.0, "formation_PAPSSULFOTRANS-CPLX": 3.027720505148108e-08, "ECOAH1_REV_CPLX0-1666": 0.0, "formation_CYCA-MONOMER": 1.7715397670508822e-09, "b2477_lipid_modification_pg140_p_pe160": 0.0, "G3PStex_REV_CPLX0-7533": 0.0, "charging_tRNA_b2402_GUG": 0.0, "transcription_TU00437_with_TERM72_from_RpoD_mono": 0.0, "charging_tRNA_b2402_GUA": 0.0, "PGSA180_FWD_PHOSPHAGLYPSYN-MONOMER_mod_mg2": 0.0, "formation_SecB_tetra": 4.185486951667707e-08, "EX_galct__D_e": 0.0, "MTHFR2_FWD_METHYLENETHFREDUCT-CPLX_mod_fad": 0.02146838104718902, "SEPHCHCS_FWD_CPLX0-7525_mod_mg2_mod_mn2_mod_thmpp": 0.0, "ECOAH4_REV_CPLX0-1666": 0.0, "GTPtex_FWD_CPLX0-7530": 0.0, "APG3PAT180_FWD_EG11674-MONOMER": 0.0, "ASNtex_FWD_G6700-MONOMER": 0.0, "translation_b0996": 0.0, "ETHAtex_FWD_CPLX0-7530": 0.0, "ETHAtex_FWD_CPLX0-7533": 0.0, "BMOGDS1_FWD_EG11829-MONOMER_EG11828-MONOMER": 0.0, "ETHAtex_FWD_CPLX0-7534": 0.0, "DM_RNA_b0948": 0.0, "prosthetic_group_biomass_to_biomass": 3.5329634556626645e-05, "HXCT_FWD_ACETOACETYL-COA-TRANSFER-CPLX": 0.0, "NTD3_FWD_EG11817-MONOMER_mod_cobalt2": 0.0, "charging_tRNA_b3277_AUC": 0.0, "transcription_TU0_14254_with_AROH_TERMINATOR_from_RpoD_mono": 0.0, "formation_CORA-MONOMER": 4.679080338314971e-12, "HPPPNtex_REV_G6700-MONOMER": 0.0, "LALALGLUtpp_FWD_B0709-MONOMER": 0.0, "formation_GCVMULTI-CPLX_mod_lipoalt": 1.9802039678891483e-09, "formation_hRNAP_mod_1:zn2_mod_2:mg2": 2.7206262078300413e-07, "CITtex_REV_CPLX0-7534": 0.0, "2MAHMP_FWD_G6580-MONOMER": 0.0, "GLUt2rpp_FWD_GLTP-MONOMER": 0.0, "MALTabcpp_FWD_ABC-16-CPLX": 0.0, "ALATA_L_REV_CPLX0-7887": 0.0, "3GMPtex_REV_G6700-MONOMER": 0.0, "translocation_b4152": 0.0, "formation_PEPSYNTH-CPLX_mod_mg2": 0.0, "transcription_TU0_7521_from_RpoD_mono": 0.0, "translocation_b0973_alt": 0.0, "FADRx2_FWD_SULFITE-REDUCT-CPLX_mod_4fe4s_mod_sheme_mod_fmn_mod_fad": 0.0, "NTP12_FWD_CPLX0-3948_mod_mg2": 0.0, "HACD4_REV_CPLX0-1666": 0.0, "formation_transGroES_hepta": 1.1447872832966322e-11, "transcription_TU0_14562_from_RpoD_mono": 0.0, "formation_GMP-SYN-CPLX_mod_mg2": 1.629071699242099e-07, "GHMT2r_REV_GLYOHMETRANS-CPLX": 0.0, "charging_tRNA_b0749_AAG": 0.0, "ALAt2pp_FWD_CYCA-MONOMER": 0.0, "transcription_TU0_8101_from_RpoD_mono": 1.633686672481039e-08, "formation_S-ADENMETSYN-CPLX_mod_4:na1_mod_1:mg2": 0.0, "translocation_b3750": 0.0, "FCI_FWD_CPLX0-7631_mod_mn2": 0.0, "formation_CPLX0-341_mod_mg2": 1.2990677083913428e-11, "transcription_TU0_13127_from_RpoD_mono": 0.0, "translocation_b0314": 0.0, "formation_FUMARATE-REDUCTASE_mod_1:pheme_mod_3fe4s_mod_4fe4s_mod_fad_mod_2fe2s": 0.0, "formation_Rnd_mono_mod_5:mg2": 0.0, "ATPS4rpp_REV_ATPSYN-CPLX_mod_mg2": 0.0, "GALt2pp_FWD_GALP-MONOMER": 0.0, "formation_CPLX0-303_mod_mn2": 0.0, "transcription_TU0_5003_from_RpoD_mono": 0.0, "G3PItex_REV_CPLX0-7534": 0.0, "OCTAtex_REV_CPLX0-7534": 0.0, "translocation_b2801": 0.0, "transcription_TU0_14412_from_RpoD_mono": 0.0, "DM_RNA_b3223": 0.0, "DM_RNA_b3222": 0.0, "ALAALAr_FWD_DALADALALIGB-CPLX": 0.06807690741414335, "DM_RNA_b3225": 0.0, "DM_RNA_b3224": 0.0, "H2O2tex_REV_G6700-MONOMER": 0.0, "formation_DSBD-MONOMER": 0.0, "CYSDS_FWD_CYSTATHIONINE-BETA-LYASE-CPLX": 0.0, "b2477_lipid_modification_pg180_p_pg160": 0.0, "DM_RNA_b0033": 0.0, "DM_RNA_b0032": 0.0, "DM_RNA_b0031": 0.0, "DM_RNA_b0030": 0.0, "DM_RNA_b0037": 0.0, "DM_RNA_b0036": 0.0, "ACACT5r_FWD_FADA-CPLX": 0.0, "EX_3hcinnm_e": 0.0, "APH160_FWD_G6502-MONOMER": 0.0, "DM_RNA_b0038": 0.0, "SADT2_FWD_CPLX0-7428": 0.03436808067500587, "SUCBZL_FWD_MENE-CPLX_mod_mg2": 0.0, "formation_EG11829-MONOMER_mod_mn2": 0.0, "transcription_TU00337_from_RpoD_mono": 1.4721461244325134e-07, "transcription_TU0_8464_from_RpoD_mono": 4.4164383732975403e-07, "transcription_TU686_from_RPON_MONOMER": 0.0, "3HPPtex_FWD_G6700-MONOMER": 0.0, "transcription_TU00496_with_TERM0_1153_from_RpoD_mono": 0.0, "ASNtex_REV_G6700-MONOMER": 0.0, "SPMDabcpp_FWD_ABC-51-CPLX": 0.0, "formation_YHIP-MONOMER": 0.0, "transcription_TU0_5568_from_RpoD_mono": 0.0, "formation_NAP-CPLX_mod_bmocogdp": 0.0, "transcription_TU0_3641_from_RPON_MONOMER": 0.0, "GLYCAt2rpp_FWD_YHAU-MONOMER": -6.6753630927829795e-28, "EX_gtp_e": 0.0, "charging_tRNA_b2189_CCU": 0.0, "DM_RNA_b3345": 0.0, "transcription_TU00223_with_TERM0_1048_from_RPOH_MONOMER": 0.0, "formation_AMYLOMALT-MONOMER": 0.0, "transcription_TU0_14715_from_RpoD_mono": 0.0, "DKGLCNR2x_FWD_CPLX0-235": 0.0, "G3PGtex_FWD_CPLX0-7534": 0.0, "FUMtex_FWD_G6700-MONOMER": 0.0, "transcription_TU00443_with_TERM0902_from_RpoD_mono": 0.0, "PGM_REV_PHOSGLYCMUTASE_mod_23bpg": 0.0, "TYROXDApp_FWD_AMINEOXID-CPLX": 0.0, "transcription_TU00111_from_RpoD_mono": 1.9165610762890367e-09, "translation_b0260": 0.0, "formation_RumB_mono_mod_1:4fe4s": 3.664986893672175e-12, "formation_CPLX0-3141": 0.0, "transcription_TU00480_with_TERM0322_from_RpoD_mono": 0.0, "charging_tRNA_b1032_UCU": 0.015538415259977035, "translation_b1249": 0.0, "DM_RNA_b2174": 0.0, "translation_b1247": 0.0, "translation_b1244": 0.0, "translation_b1245": 0.0, "DM_RNA_b2170": 0.0, "translation_b1243": 0.0, "translation_b1241": 9.999857386727316e-12, "charging_tRNA_b1032_UCC": 0.004395884571603733, "formation_S-ADENMETSYN-CPLX_mod_4:cs_mod_1:zn2": 0.0, "AMAOTr_FWD_DAPASYN-CPLX_mod_pydx5p": 1.4588996073060798e-08, "formation_PYRUVFORMLY-MONOMER_EG11784-MONOMER_mod_glycyl": 0.0, "G1Ptex_REV_CPLX0-7534": 0.0, "TARTRtex_FWD_G6700-MONOMER": 0.0, "G1Ptex_REV_CPLX0-7530": 0.0, "G1Ptex_REV_CPLX0-7533": 0.0, "transcription_TU00334_from_RpoD_mono": 1.0066065738175046e-09, "DM_RNA_b1858": 0.0, "transcription_TU0_7341_with_TERM0661_from_RpoD_mono": 1.3171948148298484e-08, "ETHAtex_REV_CPLX0-7534": 0.0, "DM_RNA_b1852": 0.0, "DM_RNA_b1850": 0.0, "DM_RNA_b1851": 0.0, "DM_RNA_b1857": 0.0, "DM_RNA_b1854": 0.0, "DM_RNA_b1855": 0.0, "METAT_FWD_S-ADENMETSYN-CPLX_mod_4:tl_mod_1:zn2": 0.0003339399868954659, "transcription_TU0_8814_from_RpoD_mono": 0.0, "ACGK_FWD_ACETYLGLUTKIN-CPLX_mod_mg2": 0.06353173384252153, "transcription_TU0_6626_with_IHFA_TERMINATOR_from_RpoD_mono": 0.0, "PYDAMtex_REV_G6700-MONOMER": 0.0, "PG141abcpp_FWD_CPLX0-7704_mod_mg2": 0.0, "IDONtex_REV_G6700-MONOMER": 0.0, "GLYtex_FWD_G6700-MONOMER": 0.0, "translation_b3794": 0.0, "translation_b3792": 0.0, "translation_b3793": 0.0, "translation_b3790": 0.0, "translation_b3791": 0.0, "DM_RNA_b2508": 0.0, "EX_cys__D_e": 0.0, "DM_RNA_b2507": 4.799591022452184e-09, "EDTXS31_FWD_PALMITOTRANS-MONOMER": 0.0, "DM_RNA_b2501": 0.0, "DM_RNA_b2500": 0.0, "DM_RNA_b2502": 0.0, "translation_b0040": 0.0, "translation_b0047": 0.0, "DHFR_FWD_DIHYDROFOLATEREDUCT-MONOMER": 0.006540048275840778, "translation_b0049": 0.0, "translation_b0048": 1.3495413824846063e-08, "translation_b0197": 1.9354115850805037e-31, "MLTP1_FWD_MALDEXPHOSPHORYL-CPLX_mod_pydx5p": 0.0, "PLIPA2G161pp_FWD_MONOMER0-341": 0.0, "23CGMPtex_REV_G6700-MONOMER": 0.0, "transcription_TU00137_with_TERM56_from_RpoD_mono": 0.0, "transcription_TU0_3963_from_RpoD_mono": 0.0, "formation_DSBC-CPLX": 0.0, "translation_b4213": 0.0, "translation_b3247": 1.5980422248806068e-10, "translation_b4214": 1.8997293902052031e-06, "HG2tex_REV_G6700-MONOMER": 0.0, "PYDAMtex_REV_CPLX0-7533": 0.0, "translation_b4219": 0.0, "PYDAMtex_REV_CPLX0-7534": 0.0, "DHORD2_FWD_DIHYDROOROTOX-MONOMER_mod_fmn": 0.03773119501922158, "METSOX2abcpp_FWD_CPLX_dummy": 0.0, "translation_b0199": 0.0, "translocation_b2258": 0.0, "VALTA_REV_BRANCHED-CHAINAMINOTRANSFER-CPLX_mod_6:pydx5p": 0.0, "HACD7_REV_FADB-CPLX": 0.0, "translocation_b2254": 0.0, "EX_met__L_e": 0.0, "transcription_TU00430_with_TERM0_1045_from_RPOH_MONOMER": 6.770356787568361e-13, "translocation_b2257": 0.0, "formation_MALIC-NADP-CPLX_mod_mn2": 0.0, "transcription_TU00030_with_TERM0621_from_RpoD_mono": 0.0, "translocation_b2789": 0.0, "3NTD7pp_FWD_CPDB-MONOMER": 0.0, "PHEt2rpp_REV_AROP-MONOMER": 0.0, "formation_ASPAMINOTRANS-DIMER": 9.905180902351956e-09, "EX_tungs_e": 0.0, "formation_RplV_mono": 6.288044270895394e-06, "ACACtex_FWD_G6700-MONOMER": 0.0, "formation_Gly_RS_tetra": 3.5404818755720314e-08, "formation_2OXOGLUTARATEDEH-CPLX_mod_mg2_mod_lipoalt": 8.122324496757785e-09, "charging_tRNA_b3976_ACU": 0.005847309082983943, "PPALtex_FWD_CPLX0-7530": 0.0, "translation_b2096": 5.184319485912788e-32, "PPALtex_FWD_CPLX0-7533": 0.0, "PPALtex_FWD_CPLX0-7534": 0.0, "formation_S-ADENMETSYN-CPLX_mod_4:cs_mod_1:mg2": 0.0, "formation_RED-THIOREDOXIN2-MONOMER": 4.0062863144991347e-08, "RNA_b3278_to_generic_16s_rRNAs": 6.726746469409588e-07, "transcription_TU483_from_RpoD_mono": 0.0, "transcription_TU0_1461_from_RpoD_mono": 0.0, "DM_RNA_b3034": 0.0, "DM_RNA_b3035": 0.0, "transcription_TU0_6646_with_TERM88_from_RpoD_mono": 5.070838851722663e-11, "TufB_mono_to_generic_Tuf": 4.820582925244656e-07, "formation_CPLX0-1021_mod_mg2": 0.0, "DM_RNA_b0622": 0.0, "GLYtex_FWD_CPLX0-7534": 0.0, "DM_RNA_b0621": 0.0, "DM_RNA_b0628": 0.0, "FRD2_FWD_FUMARATE-REDUCTASE_mod_1:pheme_mod_3fe4s_mod_4fe4s_mod_fad_mod_2fe2s": 0.0, "3HAD1811_FWD_FABA-CPLX": 0.0, "PAPA181_FWD_PGPPHOSPHAB-MONOMER": 0.0, "formation_SecA_MONOMER": 4.0488055900864183e-07, "transcription_TU00518_from_RpoD_mono": 7.786966644110035e-07, "E4PD_FWD_ERYTH4PDEHYDROG-CPLX": 0.0, "DM_RNA_b1094": 0.0, "G1Ptex_FWD_CPLX0-7530": 0.0, "charging_tRNA_b3276_GCU": 0.010959959373800834, "G1Ptex_FWD_CPLX0-7534": 0.0, "PACALDt2rpp_REV_CPLX_dummy": 0.0, "GBBTNtex_REV_CPLX0-7530": 0.0, "MNtex_REV_CPLX0-7530": 0.0, "EX_etoh_e": 0.0, "MNtex_REV_CPLX0-7533": 0.0, "MNtex_REV_CPLX0-7534": 0.0, "3HAD1401_FWD_FABA-CPLX": 0.0, "charging_tRNA_b3276_GCG": 0.0, "transcription_TU0_4702_with_TERM0223_from_RpoD_mono": 0.0, "SERtex_REV_G6700-MONOMER": 0.0, "charging_tRNA_b3276_GCA": 0.0, "PGSA181_FWD_PHOSPHAGLYPSYN-MONOMER_mod_mg2": 0.0, "translation_b3939": 5.539317145964077e-07, "DM_RNA_b1232": 0.0, "AGM3PApp_FWD_NACMURLALAAMI1-MONOMER": 0.0, "formation_NACGLCTRANS-MONOMER": 2.2118536595833563e-08, "translocation_b1250": 0.0, "3OAS1811_FWD_3-OXOACYL-ACP-SYNTHII-CPLX": 0.0, "SERt2rpp_REV_SDAC-MONOMER": -1.1153089965291575e-30, "formation_TruD_mono": 2.100623214371828e-12, "DM_RNA_b1684": 0.0, "DM_RNA_b1683": 0.0, "DM_RNA_b1682": 0.0, "DM_RNA_b1681": 0.0, "DM_RNA_b1680": 0.0, "b2617_lipid_modification_pg120_p_pg160": 0.0, "formation_TmcA_mono": 6.311525511398741e-13, "GBBTNtex_FWD_CPLX0-7534": 0.0, "GBBTNtex_FWD_CPLX0-7533": 0.0, "CLPNH181pp_FWD_CPLX_dummy": 0.0, "GBBTNtex_FWD_CPLX0-7530": 0.0, "translation_b1493": 0.0, "translation_b1492": 0.0, "THRtex_FWD_CPLX0-7533": 0.0, "DM_RNA_b2344": 0.0, "DM_RNA_b2342": 0.0, "DM_RNA_b2341": 0.0, "ECOAH6_FWD_CPLX0-1666": 0.038413890620753864, "DM_RNA_b2348": 0.0, "FCLPA_REV_CPLX0-7633_mod_zn2": 6.787325982296766e-26, "UACGAMtex_FWD_CPLX0-7530": 0.0, "LPLIPAL2G120_FWD_EG10739-MONOMER": 0.0, "PMEACPE1_FWD_EG10122-MONOMER": 1.4589004576257834e-08, "DM_RNA_b4015": 0.0, "transcription_TU0_8774_from_RpoD_mono": 0.0, "PHYTSpp_FWD_CPLX-722": 0.0, "DM_RNA_b4010": 0.0, "DM_RNA_b4013": 0.0, "translation_b3649": 6.416855207701632e-11, "XMPtex_FWD_CPLX0-7534": 0.0, "DM_RNA_b1539": 0.0, "ASNS1_FWD_ASNSYNB-CPLX_mod_mg2": 0.0, "ACSERtex_FWD_CPLX0-7534": 0.0, "COBALT2tpp_FWD_EG11167-MONOMER": 0.0, "ACSERtex_FWD_CPLX0-7530": 0.0, "ACSERtex_FWD_CPLX0-7533": 0.0, "DASYN120_FWD_CDPDIGLYSYN-MONOMER_mod_mg2_mod_k": 0.0004906696461203899, "LALALGLUtpp_FWD_YHIP-MONOMER": 0.0, "formation_FADA-CPLX": 8.247449935861528e-09, "LCTStpp_FWD_LACY-MONOMER": -8.243695156230117e-26, "transcription_TU00439_from_RpoD_mono": 0.0, "Htex_REV_G6700-MONOMER": 1.2750024943595561, "translocation_b0123": 0.0, "translocation_b0124": -2.2857864740946245e-32, "EX_gdp_e": 0.0, "CYNTtex_REV_CPLX0-7530": 0.0, "CYNTtex_REV_CPLX0-7533": 0.0, "CYNTtex_REV_CPLX0-7534": 0.0, "MLTGY4pp_FWD_EG11373-MONOMER": 0.0, "formation_RpmJ_mono": 6.288044270895394e-06, "GLCP2_FWD_GLYCOPHOSPHORYL-CPLX_mod_pydx5p": 0.0, "PGPP180_FWD_PGPPHOSPHAA-MONOMER_mod_mg2": 0.0, "APG3PAT181_FWD_EG11674-MONOMER": 0.0, "LCARR_FWD_CPLX_dummy": 0.0, "formation_CPLX0-322_mod_k_mod_mg2": 7.126020686519787e-10, "ACtex_FWD_CPLX0-7534": 0.0, "SKMtex_REV_CPLX0-7534": 0.0, "SKMtex_REV_CPLX0-7533": 0.0, "2AGPG140tipp_FWD_EG12455-MONOMER": 3.356911486658724e-23, "ACtex_FWD_CPLX0-7533": 0.0, "SKMtex_REV_CPLX0-7530": 0.0, "H2Otex_REV_G7814-MONOMER": 0.0, "translation_b1380": 0.0, "23CUMPtex_FWD_CPLX0-7533": 0.0, "DSBDR2_FWD_CPLX_dummy": 0.0, "NO3R1pp_FWD_NITRATREDUCTA-CPLX_mod_bmocogdp_mod_3fe4s_mod_4fe4s": 0.0, "DM_RNA_b3455": 0.0, "DM_RNA_b3456": 0.0, "HISt2rpp_REV_AROP-MONOMER": 0.0, "transcription_TU00482_with_TERM0322_from_RpoD_mono": 0.0, "23CUMPtex_FWD_CPLX0-7530": 0.0, "EX_gly_e": 0.0, "DHNPA2r_REV_CPLX0-3936": 0.0, "formation_YheLMN_cplx": 3.1942856394885584e-12, "translation_b1389": 0.0, "DM_RNA_b0678": 0.0, "DM_RNA_b0828": 0.0, "DM_RNA_b0829": 0.0, "EDTXS21_FWD_MYRISTOYLACYLTRAN-MONOMER": 0.0, "DM_RNA_b0822": 0.0, "formation_PKII-CPLX_mod_mg2_mod_k": 0.0, "DM_RNA_b0825": 0.0, "DM_RNA_b0826": 0.0, "DM_RNA_b0827": 0.0, "translation_b0732": 0.0, "transcription_TU0_13921_from_RpoD_mono": 0.0, "transcription_TU0_8865_from_RpoD_mono": 4.2788169510922923e-10, "transcription_TU0_14_from_RpoD_mono": 0.0, "transcription_TU0_12823_from_RpoD_mono": 0.0, "DM_RNA_b0677": 0.0, "translation_b0734": 0.0, "DM_RNA_b3599": 0.0, "transcription_TU0_14501_from_RpoD_mono": 0.0, "DM_RNA_b3591": 0.0, "DM_RNA_b3590": 0.0, "FFSD_FWD_CPLX_dummy": 0.0, "formation_TRKA-MONOMER_SAPD-MONOMER_TRKH-MONOMER": 0.0, "DM_RNA_b0673": 4.586588699505588e-09, "DM_RNA_b1993": 0.0, "DM_RNA_b1992": 0.0, "DM_RNA_b1991": 0.0, "RMNtpp_FWD_RHAT-MONOMER": 0.0, "translation_b0459": 0.0, "GALS3_FWD_ALPHAGALACTOSID-CPLX_mod_mn2": 0.0, "CITL_FWD_CITLY-CPLX": 0.0, "translation_b0451": 0.0, "translation_b0452": 9.479685487888812e-08, "DM_RNA_b0007": 0.0, "MTHFC_REV_FOLD-CPLX": 0.0, "formation_DUTP-PYROP-CPLX_mod_zn2": 0.0, "EX_acmana_e": 0.0, "EX_feoxam_e": 0.0, "transcription_TU0_14491_from_RPOH_MONOMER": 0.0, "transcription_TU701_from_RPOS_MONOMER": 0.0, "translation_b4513": 0.0, "formation_PURK-CPLX": 5.0190655469004335e-08, "DusC_mono_to_generic_Dus": 5.698423286027339e-11, "EX_fru_e": 0.0, "formation_MALATE-SYNTHASE": 0.0, "G3PCtex_REV_CPLX0-7534": 0.0, "transcription_TU0_8149_with_TERM0961_from_RpoD_mono": 0.0, "transcription_TU0_14630_from_RPOS_MONOMER": 1.0927184250291908e-09, "G3PCtex_REV_CPLX0-7533": 0.0, "G3PCtex_REV_CPLX0-7530": 0.0, "SO3tex_FWD_G6700-MONOMER": 0.0, "translation_b2595": 1.6318336707248445e-08, "PROtex_FWD_CPLX0-7530": 0.0, "translation_b2594": 1.0994960681016517e-11, "formation_CPLX0-821": 0.0, "PROtex_FWD_CPLX0-7533": 0.0, "ATHRDHr_FWD_CPLX0-1962": 0.0, "SELGTHR_FWD_CPLX_dummy": 0.0, "transcription_TU0_14668_from_RPOS_MONOMER": 0.0, "transcription_TU00226_from_RpoD_mono": 6.363329750190586e-08, "transcription_TU0_13141_from_RpoD_mono": 9.671240868211568e-10, "TKT2_FWD_TRANSKETOI-CPLX_mod_thmpp_mod_mn2_mod_mg2": 0.0, "translation_b2599": 5.47629481454257e-07, "PROtex_FWD_CPLX0-7534": 0.0, "FORt2pp_FWD_FOCB-MONOMER": 0.0, "RFAMPtpp_FWD_CPLX0-3932": 0.0, "ADEt2rpp_FWD_YICE-MONOMER": 0.0, "EX_enter_e": 0.0, "CYTD_FWD_CYTIDEAM-CPLX_mod_zn2": 0.0, "ALAtex_REV_CPLX0-7534": 0.0, "DM_RNA_b2975": 0.0, "DM_RNA_b2976": 0.0, "EX_cu2_e": -7.158705912578764e-08, "ALAtex_REV_CPLX0-7533": 0.0, "FUSAtex_REV_CPLX0-7534": 0.0, "FUSAtex_REV_CPLX0-7530": 0.0, "DM_RNA_b2979": 0.0, "FUSAtex_REV_CPLX0-7533": 0.0, "transcription_TU00060_from_RpoD_mono": 4.7390180540753465e-11, "transcription_TU0_13942_from_RpoD_mono": 8.580404366089433e-14, "G2PPpp_FWD_APHA-CPLX_mod_mg2": 0.0, "PPC_FWD_PEPCARBOX-CPLX_mod_mg2": 0.45744769573319477, "translation_b2320": 8.197894149533173e-09, "translation_b2323": 1.8745397157811748e-14, "translation_b2324": 3.2594121545548197e-12, "DM_RNA_b2411": 0.0, "DM_RNA_b1054": 0.0, "translation_b2328": 0.0, "translation_b2329": 1.1470543366948458e-06, "DM_RNA_b1059": 0.0, "DM_RNA_b3946": 0.0, "3OAS1401_FWD_3-OXOACYL-ACP-SYNTHII-CPLX": 0.01061091402984564, "PRAIi_FWD_PRAI-IGPS": 0.014484927619696993, "OPHBDC_FWD_UBIX-MONOMER_DHHB-METHYLTRANSFER-MONOMER": 3.0414281109755743e-05, "formation_PITB-MONOMER": 0.0, "DSBCGT1_FWD_CPLX_dummy": 0.0, "GSNtex_FWD_G6700-MONOMER": 0.0, "formation_EG10943-MONOMER_mod_mg2": 0.0, "O2Stex_FWD_CPLX0-7533": 0.0, "formation_EG12384-MONOMER": 0.0, "DM_RNA_b1849": 0.0, "translocation_b2205_alt": 0.0, "LCARS_REV_LACTALDREDUCT-CPLX_mod_fe2": 0.0, "GGGABAH_FWD_CPLX0-3943": 0.0, "transcription_TU00517_from_RpoD_mono": 5.319150251453591e-11, "formation_ENTF-MONOMER": 0.0, "translocation_b1533": 0.0, "FLVR_FWD_SULFITE-REDUCT-CPLX_mod_4fe4s_mod_sheme_mod_fmn_mod_fad": 0.0, "AGM4PCP_FWD_G6621-MONOMER": 0.0, "PUNP6_FWD_DEOD-CPLX": 0.0, "ARBTNtex_FWD_CPLX_dummy": 0.0, "EX_23ccmp_e": 0.0, "formation_EG11724-MONOMER": 0.0, "translocation_b4138": 0.0, "translocation_b4136": 0.0, "translocation_b4132": 0.0, "formation_ArgS_mono_mod_mg2": 3.7029474003998134e-08, "transcription_TU0_13421_from_RpoD_mono": 1.7160808732178867e-13, "Rnd_mono_mod_5:mg2_to_generic_RNase": 0.0, "PGP160abcpp_FWD_CPLX0-7704_mod_mg2": 0.0, "formation_MONOMER0-1842": 1.9773213725209478e-10, "charging_tRNA_b0672_CUG": 0.014843552561122665, "UREAtex_REV_CPLX0-7533": 0.0, "charging_tRNA_b0672_CUA": 0.0028745411129104358, "FACOAE181_FWD_THIOESTERII-CPLX": 0.0, "GLYCLTDx_FWD_G6539-MONOMER": 0.0, "CYSDtex_FWD_CPLX0-7534": 0.0, "MN2tpp_FWD_EG11167-MONOMER": 5.3616094543735045e-06, "CYSDtex_FWD_CPLX0-7533": 0.0, "CYSDtex_FWD_CPLX0-7530": 0.0, "UDPGPpp_FWD_USHA-MONOMER_mod_zn2": 0.0, "NDPK4_FWD_NUCLEOSIDE-DIP-KIN-CPLX_mod_mn2": 0.0, "CRNabcpp_FWD_ABC-26-CPLX": 0.0, "transcription_TU0_12938_from_RpoD_mono": 8.316901526925971e-08, "formation_ABC-56-CPLX": 0.0, "EX_etha_e": 0.0, "PPALtex_REV_CPLX0-7530": 0.0, "PSSA180_FWD_PHOSPHASERSYN-CPLX": 0.0, "charging_tRNA_b4008_GAG": 0.02073342101558791, "DM_RNA_b4468": 0.0, "charging_tRNA_b4008_GAA": 0.03798781795666322, "DM_RNA_b4467": 0.0, "DM_RNA_b4460": 0.0, "formation_EG11437-MONOMER": 0.0, "FRUURtex_FWD_CPLX0-7533": 0.0, "CYANtex_REV_CPLX0-7534": 0.0, "transcription_TU00489_from_RpoD_mono": 0.0, "CYANtex_REV_CPLX0-7533": 0.0, "CYANtex_REV_CPLX0-7530": 0.0, "DM_RNA_b3201": 0.0, "DM_RNA_b3200": 1.966195240915089e-09, "DM_RNA_b3202": 0.0, "transcription_TU0_13824_from_RpoD_mono": 0.0, "PGSA161_FWD_PHOSPHAGLYPSYN-MONOMER_mod_mg2": 0.0, "DM_RNA_b0019": 0.0, "NMNAT_FWD_PD04413_mod_cu2": 0.0, "PrfA_mono_to_generic_RF": 0.0, "DM_RNA_b0015": 0.0, "DM_RNA_b0014": 2.3602514456336863e-13, "GLYCTO4_FWD_CPLX0-7458": 0.0, "NTD11_FWD_EG11817-MONOMER_mod_cobalt2": 0.0, "transcription_TU0_14263_from_RpoD_mono": 0.0, "P5CR_FWD_PYRROLINECARBREDUCT-CPLX": 0.02672361277513905, "translation_b3035": 0.0, "FRD3_FWD_FUMARATE-REDUCTASE_mod_1:pheme_mod_3fe4s_mod_4fe4s_mod_fad_mod_2fe2s": 0.0, "transcription_TU0_36418_from_RpoD_mono": 0.0, "transcription_TU0_13417_from_RpoD_mono": 1.5617635840069308e-12, "BPNT_FWD_EG10043-MONOMER_mod_mg2": 0.03436818049099162, "transcription_TU0_8501_from_RpoD_mono": 0.0, "NODOy_FWD_EG10456-MONOMER_mod_fad_mod_pheme": 0.0, "H2O2tex_REV_CPLX0-7533": 0.0, "charging_tRNA_b2401_GUA": 0.0, "EX_his__L_e": 0.0, "charging_tRNA_b2401_GUG": 0.0, "H2O2tex_REV_CPLX0-7534": 0.0, "ICHORT_FWD_APO-ENTB": 0.0, "peptidoglycan_biomass_to_biomass": 0.0035868354674035707, "formation_ACETOACETYL-COA-TRANSFER-CPLX": 0.0, "GAM6Pt6_2pp_FWD_UHPT-MONOMER": 0.0, "translation_b1002": 0.0, "charging_tRNA_b2401_GUU": 0.0, "translation_b1007": 0.0, "translation_b1008": 0.0, "translation_b1009": 0.0, "ARBt2rpp_REV_ARAE-MONOMER": 3.4950804504932557e-26, "XTSNtex_FWD_CPLX0-7534": 0.0, "XTSNtex_FWD_CPLX0-7530": 0.0, "FA161ACPHi1_FWD_EG11095-MONOMER_mod_zn2_mod_fe2_mod_cobalt2_mod_mg2_mod_mn2": 0.0, "XTSNtex_FWD_CPLX0-7533": 0.0, "GMPtex_REV_CPLX0-7530": 0.0, "formation_EG11983-MONOMER": 0.0, "GMPtex_REV_CPLX0-7533": 0.0, "GMPtex_REV_CPLX0-7534": 0.0, "DHAtex_REV_G6700-MONOMER": 0.0, "formation_EG11984-MONOMER": 0.0, "formation_DTDPGLUCOSEPP-MONOMER_mod_mg2": 0.0, "transcription_TU00237_from_RpoD_mono": 0.0, "MICITDr_FWD_CPLX0-7761_mod_4fe4s": 0.0, "GLYCLTtex_REV_CPLX0-7530": 0.0, "DM_RNA_b2153": 0.0, "DM_RNA_b2150": 0.0, "GLYCLTtex_REV_CPLX0-7533": 0.0, "DM_RNA_b2156": -2.077525514178112e-32, "DM_RNA_b2154": 0.0, "DM_RNA_b2155": 0.0, "translation_b1264": 2.544886658181611e-07, "KDOCT2_FWD_CPM-KDOSYNTH-MONOMER_mod_mg2": 0.005305450830356494, "translation_b1260": 9.920873441475965e-10, "translation_b1261": 9.920873441475965e-10, "translation_b1262": 9.253476098312793e-07, "translation_b1263": 2.8547125337299323e-06, "URItex_REV_EG11035-MONOMER": 0.0, "O16GALFT_FWD_EG11983-MONOMER": 0.0, "transcription_TU0_5481_from_RpoD_mono": 0.0, "ATPS4rpp_REV_ATPSYN-CPLX_EG10106-MONOMER_mod_mg2": 0.0, "formation_NAD-SYNTH-CPLX_mod_mn2": 1.1795349350260995e-06, "PHETA1_FWD_BRANCHED-CHAINAMINOTRANSFER-CPLX_mod_6:pydx5p": 0.0, "transcription_TU0_14662_from_RpoD_mono": 0.0, "SO4tex_FWD_G6700-MONOMER": 0.03436808067500587, "NDPK4_REV_NUCLEOSIDE-DIP-KIN-CPLX_mod_mg2": 0.0, "transcription_TU00454_from_RpoD_mono": 0.0, "transcription_TU0_1191_from_RpoD_mono": 0.0, "DM_RNA_b1835": 0.0, "translation_b1993": 0.0, "FORCT_FWD_CPLX0-1142": -1.2597164943816543e-25, "translation_b0207": 0.0, "translation_b0200": 0.0, "formation_HOMOCYSMET-MONOMER_mod_zn2": 1.3856943291141645e-08, "SUCCtex_REV_CPLX0-7530": 0.0, "transcription_TU0_963_from_RpoD_mono": 0.0, "NTD1_FWD_EG12115-MONOMER_mod_mn2": 0.0, "FUSAtpp_FWD_CPLX0-3932": 0.0, "translation_b3568": 0.0, "2AGPA161tipp_FWD_EG12455-MONOMER": 0.0, "transcription_TU00455_from_RpoD_mono": 1.0954582520739619e-13, "BETALDHx_FWD_BADH-CPLX": 0.0, "SUCCtex_REV_CPLX0-7534": 0.0, "translation_b1912": 9.111557436495874e-10, "UPP3MT_FWD_HEMX-MONOMER": 9.816330135353969e-08, "PPS_FWD_PEPSYNTH-CPLX_mod_mg2": 0.0, "transcription_TU00114_from_RPON_MONOMER": 0.0, "translation_b1919": 0.0, "translocation_b0936": 0.0, "translocation_b0934": 0.0, "translation_b4180": 7.32997378734435e-12, "DM_RNA_b2563": 1.5354146162308563e-09, "2AGPG160tipp_FWD_EG12455-MONOMER": -3.0909870144562477e-23, "DM_RNA_b2567": 0.0, "DM_RNA_b2566": 3.5697009217868603e-12, "MPTSS1_FWD_EG10154-MONOMER": 0.0, "DM_RNA_b2564": 0.0, "4Fe4S_to_IscA_by_IscU_FWD_EG12130-MONOMER_EG12131-MONOMER": 3.155249187801706e-06, "MLTGY4pp_FWD_EG10950-MONOMER": 0.0, "GLCNtex_REV_G6700-MONOMER": 0.0, "transcription_TU0_14699_with_TERM141_from_RpoD_mono": 0.0, "formation_GLY3KIN-MONOMER_mod_mg2": 0.0, "ACPS11_FWD_HOLO-ACP-SYNTH-CPLX_mod_mg2": 0.0, "EX_ptrc_e": 0.0, "core_structural_demand_brauns": 0.13638691080607956, "transcription_TU0_14489_from_RpoD_mono": 0.0, "formation_GLY3KIN-MONOMER_mod_cobalt2": 0.0, "translocation_b2276": 8.017885737436542e-07, "translocation_b2277": 8.017885737436542e-07, "LPLIPAL2A160_FWD_EG10739-MONOMER": 0.0, "translocation_b2278": 8.017885737436542e-07, "translocation_b2279": 8.017885737436542e-07, "translation_b4238": 1.6383405909923157e-08, "translation_b4239": 0.0, "ADCL_FWD_ADCLY-CPLX_mod_pydx5p": 9.124284332926722e-05, "translation_b4230": 0.0, "translation_b4231": 0.0, "translation_b4232": 0.0, "translation_b4233": 0.0, "RNDR21_FWD_RIBONUCLEOSIDE-DIP-REDUCTI-CPLX_mod_mg2_mod_fe2": 0.0, "ASPK_FWD_ASPKINIIHOMOSERDEHYDROGII-CPLX": 0.0, "ARAI_FWD_ARABISOM-CPLX_mod_mn2": 0.0, "DM_RNA_b3788": 0.0, "DM_RNA_b3789": 0.0, "DM_RNA_b3784": 0.0, "DM_RNA_b3785": 0.0, "DM_RNA_b3786": 0.0, "transcription_TU0_8343_from_RpoD_mono": 0.0, "DM_RNA_b3780": 0.0, "DM_RNA_b3781": 0.0, "AACPS61_FWD_AAS-MONOMER_mod_mg2": 0.0, "DM_RNA_b3783": 0.0, "PROabcpp_FWD_ABC-26-CPLX": 0.0, "OBTFL_FWD_PYRUVFORMLY-INACTIVE-CPLX_mod_glycyl": 0.0, "EAR100x1_FWD_ENOYL-ACP-REDUCT-NADH-MONOMER": 0.0, "NTPP11_FWD_CPLX0-7826_mod_mg2": 0.0, "MALTTRtexi_FWD_CPLX0-7655": 0.0, "MDDCP5pp_FWD_RPOA-MONOMER": 0.0, "DM_RNA_b3892": 0.0, "formation_CYTDEAM-MONOMER_mod_cobalt2_mod_zn2": 0.0, "transcription_TU00148_from_RpoD_mono": 0.0, "EX_man6p_e": 0.0, "transcription_TU00234_with_ACRFT1_from_RpoD_mono": 0.0, "transcription_TU00334_with_TERM0_1151_from_RpoD_mono": 0.0, "NTPP5_FWD_CPLX0-7692_mod_mg2": 0.0, "AHCYSNS_FWD_CPLX0-1541": 0.0003085198175858152, "transcription_TU0_8855_with_PHEM_T3_from_RpoD_mono": 0.0, "formation_PYRUVATEDEH-CPLX_mod_mg2_mod_fad_mod_thmpp_mod_lipo": 0.0, "DM_RNA_b3893": 0.0, "transcription_TU0_13008_from_RpoD_mono": 0.0, "transcription_TU00012_with_AROPT1_from_RpoD_mono": 0.0, "transcription_TU00288_with_TERM50_from_RPOS_MONOMER": 0.0, "ACGAM1Ptex_REV_G6700-MONOMER": 0.0, "NI2tex_REV_CPLX0-7534": 0.0, "NI2tex_REV_CPLX0-7533": 0.0, "S_transfer_to_IscU_mod_1:2Fe2S_mod_2:fe2_FWD_CPLX_dummy": 3.1552547049163267e-06, "NI2tex_REV_CPLX0-7530": 0.0, "ACGALtex_FWD_G6700-MONOMER": 0.0, "translation_b2174": 0.0, "transcription_TU0_14121_from_RpoD_mono": 0.0, "translation_b2170": 0.0, "EX_pi_e": -0.09556316110206955, "DM_RNA_b0238": 0.0, "APRAUR_FWD_CPLX0-7659": 3.304968240076586e-05, "SPMS_FWD_SPERMIDINESYN-CPLX": 0.0, "GLUN_FWD_CPLX0-7695": 0.0, "GLUR_FWD_GLUTRACE-CPLX": 0.0, "CU2tex_FWD_G6700-MONOMER": 7.158705912578764e-08, "formation_CPLX0-7633_mod_zn2": 4.0171159321926276e-32, "transcription_TU0_8743_from_RpoD_mono": 0.0, "translocation_b3907": 0.0, "formation_CPLX0-1_mod_fad": 0.0, "translocation_b3909": -1.8310999214978848e-31, "formation_AROK-MONOMER_mod_mg2": 0.0, "transcription_TU0_1122_from_RpoD_mono": -2.6164443342926912e-33, "transcription_TU0_8493_from_RpoD_mono": 4.249458321100264e-08, "SHCHD2_FWD_SIROHEMESYN-CPLX": 9.816330135353969e-08, "GLYtex_FWD_CPLX0-7533": 0.0, "transcription_TU0_14622_from_RpoD_mono": 2.11731194243795e-11, "GLYt2rpp_REV_CPLX_dummy": -7.255841151095066e-26, "transcription_TU0_7202_from_RpoD_mono": 0.0, "transcription_TU0_13935_from_RpoD_mono": 8.987661061356614e-11, "translocation_b0152_alt": 0.0, "transcription_TU0_8301_from_RpoD_mono": 0.0, "URIC_FWD_CPLX_dummy": 0.0, "formation_GLCNACPTRANS-MONOMER_mod_mg2": 0.0, "GRXR2_FWD_CPLX_dummy": 0.0, "EX_dopa_e": 0.0, "CAt6pp_REV_YRBG-MONOMER": 0.003715182006874208, "translocation_b3300": 1.244278390305071e-07, "RMNtex_FWD_CPLX0-7530": 0.0, "translocation_b4544": 0.0, "translocation_b3654": 0.0, "NMNAT_FWD_PD04413_mod_cd2": 0.0, "ACONTb_REV_CPLX0-7761_mod_4fe4s": 0.0, "transcription_TU0_6556_from_RpoD_mono": 0.0, "PrfB_mono_to_generic_RF": 8.038720244684264e-11, "PPM_REV_PPENTOMUT-MONOMER_mod_mn2": 3.80859024093487e-05, "DM_RNA_b4254": 0.0, "GHBDHx_FWD_CPLX0-7794": -1.9394653738159846e-26, "DOPAtex_REV_CPLX0-7534": 0.0, "EX_pnto__R_e": 0.0, "DOPAtex_REV_CPLX0-7533": 0.0, "DM_RNA_b4258": 0.0, "formation_HISTPHOSTRANS-CPLX_mod_pydx5p": 7.283001714976976e-07, "DM_RNA_b2366": 0.0, "ECOAH3_FWD_CPLX0-1666": 0.05000617721577639, "ECOAH4_REV_FADB-CPLX": 0.0, "GGGABADr_REV_ALDHDEHYDROG-MONOMER": 0.0, "DM_RNA_b4025": 0.0, "XYLtex_FWD_CPLX0-7533": 0.0, "XYLtex_FWD_CPLX0-7530": 0.0, "5DGLCNt2rpp_REV_YJGT-MONOMER": 0.0, "charging_tRNA_b2694_CGC": 0.0, "formation_RpoE_mono": 1.4539298309123898e-10, "transcription_TU0_4404_from_RPON_MONOMER": 0.0, "formation_CPLX0-3681_mod_nadp": 0.0, "12PPDStex_FWD_CPLX0-7530": 0.0, "12PPDStex_FWD_CPLX0-7534": 0.0, "OHPHM_FWD_DHHB-METHYLTRANSFER-CPLX": 0.0, "MALTTRabcpp_FWD_ABC-16-CPLX": 0.0, "transcription_TU0_5402_with_TERM0582_from_RpoD_mono": 0.0, "DM_RNA_b4073": 0.0, "DM_RNA_b4072": 0.0, "DM_RNA_b4071": 0.0, "DM_RNA_b4070": 0.0, "DM_RNA_b4077": 0.0, "FECRMtonex_FWD_CPLX0-1942": 0.0, "formation_RplS_mono": 6.288044270895394e-06, "DM_RNA_b2558": 0.0, "DM_RNA_b4321": 0.0, "b2595_lipid_modification_pg181_p_pe160": 0.0, "formation_UDP-NACMUR-ALA-LIG-MONOMER_mod_mg2": 9.24164439670925e-08, "transcription_TU00262_from_RpoD_mono": 0.0, "DM_RNA_b2093": 0.0, "DM_RNA_b2092": 0.0, "DM_RNA_b2091": 0.0, "DM_RNA_b2097": 0.0, "DM_RNA_b2096": -1.2137439735168552e-33, "DM_RNA_b2095": 0.0, "DM_RNA_b2094": 0.0, "CMtex_REV_CPLX0-7533": 0.0, "RNDR42_FWD_RIBONUCLEOSIDE-DIP-REDUCTI-CPLX_mod_mg2_mod_fe2": 0.0, "12PPDStpp_REV_CPLX_dummy": 0.0, "b0463_lipid_modification_pg181_p_pg160": 0.0, "formation_RIBULPEPIM-CPLX_mod_zn2": 0.0, "formation_Pro_RS_dim": 1.5575858940081605e-08, "formation_GLUTDECARBOXB-CPLX_mod_pydx5p": 0.0, "TRPt2rpp_REV_MTR-MONOMER": 0.0, "NNAM_FWD_NICOTINAMID-MONOMER": 0.0, "DM_RNA_b1479": 0.0, "transcription_TU0_13704_from_RpoD_mono": 6.784048530642946e-08, "F6Ptex_FWD_CPLX0-7530": 0.0, "FUMt2_2pp_FWD_DCTA-MONOMER": 0.0, "F6Ptex_FWD_CPLX0-7533": 0.0, "transcription_TU00448_with_TERM52_from_RpoD_mono": 0.0, "GTPCI_FWD_FOLE-CPLX_mod_zn2": 9.801908768720694e-05, "HPYRI_FWD_CPLX-171": 0.0, "translation_b3704": 8.748486056541064e-11, "formation_AROH-CPLX_mod_fe3": 0.0, "translation_b3706": 6.5188243091096395e-12, "EX_quin_e": 0.0, "2AGPA120tipp_FWD_EG12455-MONOMER": 0.0, "formation_S-ADENMETSYN-CPLX_mod_4:tl_mod_1:mn2": 0.0, "DM_RNA_b2661": 0.0, "translation_b3703": 6.288044270895394e-06, "SULFACtex_FWD_G6700-MONOMER": 0.0, "DM_RNA_b3415": 0.0, "DM_RNA_b3416": 0.0, "DM_RNA_b3417": 0.0, "DM_RNA_b3412": 0.0, "transcription_TU00363_from_RpoD_mono": 0.0, "GAMtex_REV_CPLX0-7533": 0.0, "GAMtex_REV_CPLX0-7534": 0.0, "PPAKr_REV_PROPKIN-MONOMER": 0.0, "DM_RNA_b0204": 0.0, "DM_RNA_b0205": 0.0, "DM_RNA_b0206": 0.0, "DM_RNA_b0207": 0.0, "DM_RNA_b0200": 0.0, "DM_RNA_b0201": 0.0, "DM_RNA_b0202": 0.0, "DM_RNA_b0203": 0.0, "DM_RNA_b0807": 0.0, "DM_RNA_b0805": 0.0, "formation_TRANS-CPLX-203": 0.0, "formation_TRANS-CPLX-201": 0.0, "3OAR1001_FWD_3-OXOACYL-ACP-REDUCT-MONOMER": 0.0, "IPDPS_FWD_CPLX0-7564_mod_nadph_mod_nadh_mod_fad_mod_cobalt2": 0.0002880559428298855, "DM_RNA_b0809": 0.0, "A5PISO_REV_CPLX0-3929": 0.0, "OBTFL_FWD_KETOBUTFORMLY-INACT-MONOMER_mod_glycyl": 0.0, "formation_G6954-MONOMER_mod_mn2": 0.0, "formation_CPLX0-3201": 0.0, "SULabcpp_FWD_ABC-70-CPLX": 0.0, "DM_RNA_b3577": 0.0, "formation_GLYCOGENSYN-MONOMER": 1.0597497418516989e-09, "DM_RNA_b3575": 0.0, "LCTSt3ipp_FWD_B0070-MONOMER": 0.0, "DM_RNA_b3572": 0.0, "transcription_TU0_2562_with_TERM081_from_RpoD_mono": 0.0, "ADEt2rpp_REV_EG11724-MONOMER": 0.0, "formation_THIKIN-MONOMER_mod_mg2": 0.0, "DM_RNA_b3579": 0.0, "DM_RNA_b3578": 0.0, "CAT_FWD_HYDROPEROXIDI-CPLX_mod_pheme": 0.0, "formation_EG11639-MONOMER": 0.0, "ARGtex_FWD_CPLX0-7530": 0.0, "PYDXtex_REV_CPLX0-7534": 0.0, "ARGtex_FWD_CPLX0-7533": 0.0, "ARGtex_FWD_CPLX0-7534": 0.0, "PYDXtex_REV_CPLX0-7533": 0.0, "formation_GLUTATHIONE-REDUCT-NADPH-CPLX_mod_fad": 5.066320068359304e-12, "EX_3hpp_e": 0.0, "formation_CPLX0-7622_mod_4fe4s": 0.0, "translation_b0436": 6.288044270895394e-06, "DM_RNA_b3164": 0.0, "translation_b0432": 7.158705912578764e-08, "translation_b0433": 0.0, "translation_b0430": 7.158705912578764e-08, "translation_b0431": 7.158705912578764e-08, "PSERtex_FWD_CPLX0-7534": 0.0, "THFAT_FWD_GLYOHMETRANS-CPLX": 5.5921967852932e-06, "PSERtex_FWD_CPLX0-7530": 0.0, "PSERtex_FWD_CPLX0-7533": 0.0, "formation_UROGENIIISYN-MONOMER": 8.179282299593397e-15, "ADCS_FWD_PABASYN-CPLX_mod_mg2": 9.124284332926722e-05, "transcription_TU0_4701_with_TERM0222_from_RpoD_mono": 0.0, "transcription_TU0_14049_from_RpoD_mono": 1.6716131416280225e-30, "PPCK_FWD_PEPCARBOXYKIN-MONOMER_mod_mn2": 0.0, "transcription_TU0_13557_from_RpoD_mono": 1.4721461244325134e-07, "b0572_lipid_modification_pg180_p_pe160": 0.0, "translation_b0613": 0.0, "GHBDHx_REV_CPLX0-7794": -1.9394653738159846e-26, "transcription_TU0_14615_from_RpoD_mono": 0.0, "LALADGLUtex_REV_CPLX0-7530": 0.0, "LALADGLUtex_REV_CPLX0-7533": 0.0, "formation_G6523-MONOMER_G6518-MONOMER_mod_fmn": 0.0, "NO2tex_REV_CPLX0-7533": 0.0, "FACOAL180t2pp_FWD_CPLX0-1669": 3.5429349333056946e-23, "formation_ribosome": 6.288044270895394e-06, "translation_b0616": 0.0, "transcription_TU0_8800_from_RpoD_mono": 0.0, "MCITS_FWD_CPLX0-251": 0.0, "NDPK2_FWD_NUCLEOSIDE-DIP-KIN-CPLX_mod_mg2": 0.0, "formation_CHAA-MONOMER": 0.0, "translocation_b3893_alt": 0.0, "DM_RNA_b0154": 0.0, "EX_adocbl_e": 0.0, "DM_RNA_b1319": 0.0, "PUNP5_REV_XANTHOSINEPHOSPHORY-CPLX": 0.0, "FBA3_FWD_FRUCBISALD-CLASSII": 0.0, "Demand_pe161_c": 0.13638691080607956, "DM_RNA_b2957": 0.0, "DM_RNA_b2954": 0.0, "TMAtex_REV_G6700-MONOMER": 0.0, "MSO3tex_REV_CPLX0-7534": 0.0, "GLYCLTDx_FWD_CPLX0-235": 0.0, "HCINNMtex_FWD_CPLX0-7533": 0.0, "formation_SPERMIDINESYN-CPLX": 0.0, "12DGR140tipp_FWD_CPLX_dummy": 0.0, "translation_b3161": 0.0, "BUTt2rpp_REV_EG11671-MONOMER": 0.0, "transcription_TU00481_with_TERM0322_from_RpoD_mono": 0.0, "translation_b3165": 6.288044270895394e-06, "translation_b3164": 4.158281822419048e-10, "transcription_TU0_14553_from_RpoD_mono": 0.0, "translation_b3166": 2.9722260451672436e-11, "translation_b3169": 6.416855207701632e-11, "translation_b3168": 2.3017149457958535e-09, "HACD6_FWD_CPLX0-1666": 0.038413890620753864, "DHPTPE_REV_FOLXTET-CPLX_mod_ca2": 0.0, "ASPCT_FWD_ASPCARBCAT-TRIMER": 0.0, "transcription_TU0_6021_from_RpoD_mono": 0.0, "2AGPG141tipp_FWD_EG12455-MONOMER": -2.6592447220247644e-24, "DM_RNA_b1032": 0.0, "DM_RNA_b1033": 0.0, "transcription_TU00046_from_RpoD_mono": 0.0, "formation_ALPHA-AMYL-CYTO-MONOMER": 0.0, "translation_b2344": 0.0, "translation_b2342": 4.5267821667221026e-07, "PSSA181_FWD_PHOSPHASERSYN-CPLX": 0.0, "translation_b2341": 4.5267821667221026e-07, "ALAALAtex_REV_G6700-MONOMER": 0.0, "b3265_lipid_modification_pg140_p_pg160": 0.0, "MTHFD_FWD_FOLD-CPLX": 0.08416709741705808, "EAR140y1_FWD_ENOYL-ACP-REDUCT-NADH-MONOMER": 0.0, "transcription_TU0_14692_with_TERM0_1093_from_RPOS_MONOMER": 0.0, "FMNRx2_FWD_SULFITE-REDUCT-CPLX_mod_4fe4s_mod_sheme_mod_fmn_mod_fad": 0.0, "BUTtex_REV_G6700-MONOMER": 0.0, "23DAPPAtex_FWD_G6700-MONOMER": 0.0, "DM_RNA_b1781": 0.0, "translation_b0008": 0.0, "pqq_transport_FWD_CPLX_dummy": 1.7206450194481756e-32, "THRt4pp_FWD_YGJU-MONOMER": 0.0, "formation_Lgt_MONOMER": 2.8598682590030853e-10, "charging_tRNA_b1911_GGU": 0.0, "EX_all__D_e": 0.0, "translocation_b2425": 0.0, "AGMHE_FWD_CPLX0-3681_mod_nadp": 0.0, "translocation_b2423": 0.0, "APH120_FWD_G6502-MONOMER": 0.0, "charging_tRNA_b1911_GGC": 0.016792103632521475, "FRULYStex_FWD_CPLX0-7530": 0.0, "FRULYStex_FWD_CPLX0-7534": 0.0, "transcription_TU0_6482_from_RpoD_mono": 1.914602530780017e-09, "GLYALDtex_FWD_G6700-MONOMER": 0.0, "GALTtex_FWD_G6700-MONOMER": 0.0, "translocation_b0353": 0.0, "translation_b4288": 0.0, "ARGt3pp_FWD_YGGA-MONOMER": 0.0, "NH4tex_REV_CPLX0-7534": 0.0, "translocation_b4111": 0.0, "FUCtex_FWD_CPLX0-7534": 0.0, "METS_FWD_HOMOCYSMETB12-MONOMER_mod_zn2_mod_cbl1": 0.0, "FUCtex_FWD_CPLX0-7533": 0.0, "FUCtex_FWD_CPLX0-7530": 0.0, "translation_b3833": 0.0, "formation_MANNPGUANYLTRANGDP-MONOMER": 0.0, "formation_GALACTITOLPDEHYD-MONOMER": 0.0, "transcription_TU0_14399_with_TERM0_1041_from_RpoD_mono": 0.0, "FUMtex_REV_G6700-MONOMER": 0.0, "3OAR1601_FWD_3-OXOACYL-ACP-REDUCT-MONOMER": 6.71381514702023e-23, "DM_RNA_b0789": 0.0, "ASPCT_FWD_ASPCARBTRANS-CPLX_mod_zn2": 0.03773119501922158, "NH4tex_REV_CPLX0-7530": 0.0, "DM_RNA_b0781": 0.0, "DM_RNA_b0783": 0.0, "DURItex_REV_EG11035-MONOMER": 0.0, "DM_RNA_b0785": 0.0, "DM_RNA_b0784": 0.0, "FACOAL60t2pp_FWD_CPLX0-1669": 0.0, "PYDAMtex_FWD_CPLX0-7533": 0.0, "ADSS_FWD_ADENYLOSUCCINATE-SYN-DIMER_mod_mg2": 0.03414827577428738, "PYDAMtex_FWD_CPLX0-7534": 0.0, "TYRPtex_REV_CPLX0-7530": 0.0, "GLYCTO3_FWD_CPLX0-7458": 0.0, "TYRPtex_REV_CPLX0-7533": 0.0, "ALATA_L2_FWD_GLYOHMETRANS-CPLX": 0.0, "formation_ASPCARBCAT-TRIMER": 0.0, "transcription_TU0_8730_from_RpoD_mono": 3.3448942015861695e-10, "transcription_TU0_14176_from_RpoD_mono": 1.966195240915089e-09, "transcription_TU0_13743_from_RpoD_mono": 0.0, "formation_RNAP70-CPLX": 2.7076529236154913e-07, "translation_b3839": 0.0, "transcription_TU0_14529_from_RpoD_mono": 0.0, "NOtex_FWD_CPLX0-7534": 0.0, "transcription_TU00104_from_RpoD_mono": 3.87541366407419e-09, "formation_GALACTOKIN-MONOMER_mod_mg2": 0.0, "2AGPE181tipp_FWD_EG12455-MONOMER": 0.0, "NOtex_FWD_CPLX0-7533": 0.0, "NTD2_FWD_EG11817-MONOMER_mod_cobalt2": 0.0, "23CCMPtex_REV_CPLX0-7533": 0.0, "transcription_TU00505_from_RpoD_mono": 5.65686366218101e-07, "formation_DETHIOBIOTIN-SYN-CPLX_mod_mg2": 1.4356310622628718e-14, "FRUURtex_REV_CPLX0-7534": 0.0, "FRUURtex_REV_CPLX0-7533": 0.0, "FRUURtex_REV_CPLX0-7530": 0.0, "translocation_b0709": 0.0, "translocation_b3460": 0.0, "INSt2pp_FWD_NUPG-MONOMER": 0.0, "ACACT5r_REV_CPLX0-1667": 0.0, "translocation_b3469": 0.0, "DM_RNA_b0904": 0.0, "PLIPA1E180pp_FWD_MONOMER0-341": 0.0, "THMDtex_REV_G6700-MONOMER": 0.0, "formation_ASNSYNB-CPLX_mod_mg2": 0.0, "HADPCOADH3_FWD_G6716-MONOMER": 0.0, "transcription_TU0_12962_from_RpoD_mono": 0.0, "transcription_TU0_14454_from_RPOE_MONOMER": 0.0, "EX_galt_e": 0.0, "MDDCP5pp_FWD_EG10202-MONOMER": 0.0, "formation_GART-MONOMER": 6.728440832227293e-07, "GSNtex_REV_CPLX0-7534": 0.0, "GSNtex_REV_CPLX0-7530": 0.0, "formation_S-ADENMETSYN-CPLX_mod_4:nh4_mod_1:ni2": 0.0, "LEUabcpp_FWD_ABC-304-CPLX": 0.0, "GSNtex_REV_CPLX0-7533": 0.0, "translocation_b2841": 6.532151492367207e-32, "DM_RNA_b2530": 0.0, "translation_b3460": 0.0, "DAMPtex_FWD_G6700-MONOMER": 0.0, "translation_b1064": 0.0, "translation_b1062": 2.0241981981296437e-09, "DHORDfum_FWD_CPLX_dummy": 0.0, "formation_DIAMINOPIMEPIM-MONOMER": 2.6042666205476865e-07, "transcription_TU0_5982_from_RpoD_mono": 0.0, "GUI1_FWD_UXAC-MONOMER_mod_zn2": 0.0, "AGM3PApp_FWD_G7458-MONOMER": 0.0, "PLIPA1G141pp_FWD_MONOMER0-341": -2.6592447220247644e-24, "MOBDtex_FWD_G6700-MONOMER": 0.0, "formation_ABC-46-CPLX": 0.0, "THRPtex_REV_G6700-MONOMER": 0.0, "ACOTA_FWD_ACETYLORNTRANSAM-CPLX_mod_pydx5p": 0.0, "ARBTtex_FWD_G6700-MONOMER": 0.0, "URAt2rpp_REV_B1006-MONOMER": 0.0, "DAPDC_FWD_DIAMINOPIMDECARB-CPLX_mod_pydx5p": 0.030574401114347376, "formation_RpmC_mono": 6.288044270895394e-06, "DM_RNA_b2130": 0.0, "DM_RNA_b2131": 0.0, "DM_RNA_b2132": 0.0, "DM_RNA_b2133": 0.0, "DM_RNA_b2134": 0.0, "formation_MALDEXPHOSPHORYL-CPLX_mod_pydx5p": 0.0, "formation_YDGEF-CPLX": 0.0, "PFK_2_FWD_6PFK-1-CPX": 0.0, "translation_b1288": 4.33594153118329e-14, "R5Ptex_REV_CPLX0-7530": 0.0, "R5Ptex_REV_CPLX0-7533": 0.0, "translation_b1281": 3.584086757813336e-07, "translation_b1286": 0.0, "R5Ptex_REV_CPLX0-7534": 0.0, "THRD_L_FWD_THREDEHYDSYN-CPLX_mod_pydx5p": 0.050867814188830324, "DM_RNA_b1818": 0.0, "DM_RNA_b1819": 0.0, "DM_RNA_b1817": 0.0, "DM_RNA_b1814": 0.0, "DM_RNA_b1812": 0.0, "RMK_FWD_RHAMNULOKIN-MONOMER_mod_mg2": 0.0, "BMOGDS1_FWD_EG11829-MONOMER_mod_mn2": 0.0, "GNK_FWD_GLUCONOKINII-CPLX_mod_mg2": 0.0, "formation_DGTPTRIPHYDRO-CPLX_mod_mg2": 0.0, "GALTptspp_FWD_CPLX0-231": 0.0, "formation_L-LACTDEHYDROGFMN-MONOMER_mod_fmn": 0.0, "SUCRtex_REV_CPLX0-7533": 0.0, "SUCRtex_REV_CPLX0-7534": 0.0, "translation_b0887": 0.0, "translation_b0886": 0.0, "translation_b0884": 2.2085243727477496e-09, "IscA_tetra_mod_1:4fe4s_to_generic_4fe4s_transfer_complex": 1.8390349910558266e-12, "translation_b0222": 0.0, "translation_b0221": 9.938285867903647e-08, "EX_fum_e": 0.0, "translation_b0888": 4.3411925140146516e-08, "GLCUR1Ptex_FWD_CPLX0-7534": 0.0, "GLCUR1Ptex_FWD_CPLX0-7533": 0.0, "GLCUR1Ptex_FWD_CPLX0-7530": 0.0, "translation_b3546": 0.0, "translocation_b0915": 6.329848450393671e-11, "translocation_b0914": 1.0224503641704013e-09, "DM_RNA_b2541": 0.0, "DM_RNA_b2540": 0.0, "DM_RNA_b2542": 0.0, "formation_OROPRIBTRANS-CPLX_mod_mg2": 2.149782074785119e-08, "ACGAL1Ptex_REV_G6700-MONOMER": 0.0, "translation_b3752": 0.0, "translation_b3750": 0.0, "MDH2_FWD_EG12069-MONOMER_mod_fad": 0.0, "transcription_TU00309_from_RpoD_mono": 0.0, "transcription_TU0_13549_from_RpoD_mono": 0.0, "transcription_TU0_6554_from_RpoD_mono": 1.5617635840069308e-12, "translation_b0088": 2.0681208535860604e-07, "translation_b0087": 8.959857807864248e-11, "translation_b0086": 2.0667043610090892e-08, "translation_b0085": 6.788569845874295e-08, "translation_b0084": 1.5025871196839753e-09, "translation_b0082": 3.664986893672175e-12, "translation_b3544": 0.0, "translocation_b2215": 0.0, "transcription_TU00345_with_TERM0_1132_from_RpoD_mono": 1.4721461244325134e-07, "transcription_TU00333_from_RpoD_mono": 3.741309009108649e-12, "formation_RpsE_mono": 6.288044270895394e-06, "SUCRtex_FWD_G6700-MONOMER": 0.0, "translation_b3579": 0.0, "DM_RNA_b0352": 0.0, "translation_b3577": 0.0, "translation_b4254": 1.0062964813822412e-07, "translation_b3575": 0.0, "translation_b3572": 5.622921525480822e-08, "FEOXAMR3_FWD_G7949-MONOMER": 0.0, "translation_b3571": 0.0, "formation_GLUCONOKINII-CPLX_mod_mg2": 7.458798166555002e-63, "PHETA1_REV_ASPAMINOTRANS-DIMER_mod_pydx5p": 0.01754260969445306, "transcription_TU0_7821_from_RpoD_mono": 0.0, "CBPS_FWD_CARBPSYN-CPLX_mod_mg2": 0.0, "O2tex_REV_CPLX0-7533": 0.0, "O2tex_REV_CPLX0-7530": 0.0, "O2tex_REV_CPLX0-7534": 0.0, "transcription_TU00484_from_RpoD_mono": 1.29513221423789e-09, "translation_b2489": 0.0, "translation_b2488": 0.0, "translation_b2485": 0.0, "translation_b2484": 0.0, "translation_b2487": 0.0, "translation_b2486": 0.0, "translation_b2481": 0.0, "translation_b2480": 0.0, "translation_b2483": 0.0, "translation_b2482": 6.216174606964452e-33, "formation_HYDROG3-CPLX_mod_ni2": 0.0, "translation_b3951": 0.0, "charging_tRNA_b0244_ACG": 0.010617166631110722, "formation_AROL-MONOMER_mod_mn2": 0.0, "transcription_TU0_5061_from_RpoD_mono": 0.0, "translation_b0067": 0.0, "translation_b0859": 3.664986893672175e-12, "transcription_TU0_14080_from_RpoD_mono": 0.0, "translation_b3282": 6.95196161140611e-12, "formation_S-ADENMETSYN-CPLX_mod_4:nh4_mod_1:cobalt2": 0.0, "translation_b3287": 1.4079501812164495e-10, "translation_b3288": 9.319057304810259e-11, "translation_b0061": 0.0, "b1209_lipid_modification_pg161_p_pg160": 0.0, "23CCMPtex_REV_G6700-MONOMER": 0.0, "translation_b0063": 0.0, "TAGURr_REV_ALTRO-OXIDOREDUCT-MONOMER": 0.0, "formation_ADENYLYLSULFKIN-CPLX_mod_cobalt2": 4.1952955129152726e-07, "translation_b0062": 0.0, "DDGLCNtex_REV_G6700-MONOMER": 0.0, "NDPK6_REV_NUCLEOSIDE-DIP-KIN-CPLX_mod_mn2": 0.0, "charging_tRNA_b0665_CAA": 0.0, "translation_b0857": 0.0, "transcription_TU0_13453_from_RpoD_mono": 0.0, "CRNCBCT_REV_CARNDEHYDRA-CPLX": 0.0, "NADH9_FWD_NADH-DHII-MONOMER_mod_mg2_mod_cu_mod_fad": 0.0, "translation_b2153": 3.7134779360245543e-06, "formation_DEOXYRIBOSE-P-ALD-MONOMER": 0.0, "translation_b2150": 0.0, "formation_4OHBENZOATE-OCTAPRENYLTRANSFER-MONOMER_mod_mg2": 4.0245424921265626e-11, "translation_b2156": 8.873692336697597e-31, "translation_b2155": 0.0, "translation_b2154": 0.0, "transcription_TU0_14039_from_RpoD_mono": 0.0, "METAT_FWD_S-ADENMETSYN-CPLX_mod_4:cs_mod_1:ca2": 0.0, "transcription_TU0_12790_from_RpoD_mono": 0.0, "translocation_b3927": 0.0, "transcription_TU0_14798_with_TERM0_1144_from_RpoD_mono": 0.0, "EX_cs_e": 0.0, "NDPK6_FWD_NUCLEOSIDE-DIP-KIN-CPLX_mod_mn2": 0.0, "DM_RNA_b2481": 0.0, "CRNt2rpp_REV_CPLX0-7642": -2.3164258398230886e-28, "UDPGALtex_REV_CPLX0-7533": 0.0, "UDPGALtex_REV_CPLX0-7530": 0.0, "FRULYSt2pp_FWD_YHFM-MONOMER": 0.0, "UDPGALtex_REV_CPLX0-7534": 0.0, "transcription_TU0_6921_from_RPOS_MONOMER": 4.924304108482456e-09, "transcription_TU0_13061_from_RpoD_mono": -1.5841085971514616e-30, "transcription_TU301_with_TERM8_from_RpoD_mono": 0.0, "OROTtex_FWD_G6700-MONOMER": 0.0, "KARA2_REV_CPLX0-7643": 0.0, "formation_FusA_mono": 4.820582925244658e-07, "transcription_TU00471_with_TERM42_from_EG11355_MONOMER": 9.252550190420579e-12, "transcription_TU0_6550_from_RpoD_mono": 0.0, "formation_DusA_mono": 0.0, "DM_RNA_b4270": 0.0, "b2595_lipid_modification_pg120_p_pg160": 0.0, "translocation_b3894_alt": 0.0, "transcription_TU00352_with_TERM72_from_RpoD_mono": 0.0, "METAT_FWD_S-ADENMETSYN-CPLX_mod_4:LI_mod_1:cobalt2": 0.0, "ASPO4_FWD_L-ASPARTATE-OXID-MONOMER_mod_fad": 0.0, "transcription_TU0_14005_from_RpoD_mono": 0.0, "translocation_b1296": 0.0, "DM_RNA_b2309": -2.057361935191994e-32, "DM_RNA_b2308": -1.028680967595997e-32, "transcription_TU00374_from_RpoD_mono": 0.0, "DM_RNA_b3301": 0.0, "DM_RNA_b2303": 0.0, "DM_RNA_b2307": -1.028680967595997e-32, "DM_RNA_b2306": 0.0, "THRA2i_FWD_LTAA-CPLX_mod_pydx5p": 0.0, "DKGLCNR2y_FWD_CPLX0-235": 0.0, "METAT_FWD_S-ADENMETSYN-CPLX_mod_4:nh4_mod_1:mn2": 0.0, "GPDDA3pp_FWD_GLYCPDIESTER-PERI-CPLX_mod_ca2": 0.0, "ASPt2rpp_FWD_CPLX_dummy": 0.0, "DM_RNA_b3305": 0.0, "formation_UDP-NACMURALGLDAPAALIG-MONOMER": 2.0667043610090892e-08, "transcription_TU0_13268_from_RpoD_mono": 0.0, "FUCtex_REV_G6700-MONOMER": 0.0, "DM_RNA_b3306": 0.0, "DM_RNA_b4053": 0.0, "DM_RNA_b4055": 0.0, "DM_RNA_b4054": 0.0, "EX_udpg_e": 0.0, "transcription_TU0_13722_from_RpoD_mono": 0.0, "formation_AROK-MONOMER_mod_k": 0.0, "DM_RNA_b3309": 0.0, "formation_FABA-CPLX": -3.3170260623764384e-32, "UDPGALPpp_FWD_USHA-MONOMER_mod_cobalt2": 0.0, "b1193_lipid_modification_pg180_p_pg160": 0.0, "transcription_TU00508_from_RpoD_mono": 0.0, "DOPAtex_FWD_CPLX0-7530": 0.0, "DOPAtex_FWD_CPLX0-7533": 0.0, "translocation_b2987": 0.0, "DOPAtex_FWD_CPLX0-7534": 0.0, "TRPtex_REV_CPLX0-7530": 0.0, "b0572_lipid_modification_pg140_p_pe160": 0.0, "3CMPtex_FWD_CPLX0-7533": 0.0, "3CMPtex_FWD_CPLX0-7530": 0.0, "3CMPtex_FWD_CPLX0-7534": 0.0, "transcription_TU00377_with_TERM65_from_RpoD_mono": 0.0, "transcription_TU0_14813_from_RPOS_MONOMER": 0.0, "b3265_lipid_modification_pg181_p_pe160": 0.0, "transcription_TU0_14269_from_RpoD_mono": 0.0, "PLIPA1A120pp_FWD_MONOMER0-341": 0.0, "formation_LysII_RS_dim_mod_lys__L": 0.0, "DM_RNA_b0746": 0.0, "ABUTtex_REV_G6700-MONOMER": 0.0, "BUTSO3tex_FWD_CPLX0-7533": 0.0, "GAPD_FWD_GAPDH-A-CPLX": 2.545503561055202, "NTPP4_FWD_G6954-MONOMER_mod_mg2": 0.0, "ARGtex_FWD_G6700-MONOMER": 0.0, "DM_RNA_b0198": 4.521470838259385e-33, "DM_RNA_b0199": 4.53115236059293e-33, "DM_RNA_b0194": 0.0, "ANHGMtex_FWD_CPLX0-7534": 0.0, "translation_b1185": 0.0, "DM_RNA_b0197": 0.0, "ANHGMtex_FWD_CPLX0-7530": 0.0, "ANHGMtex_FWD_CPLX0-7533": 0.0, "EX_taur_e": 0.0, "transcription_TU00170_with_TERM0_1033_from_RpoD_mono": 4.6360195178759273e-11, "NADK_FWD_CPLX0-682_mod_mg2": 6.096519735869278e-05, "formation_CPLX0-721_mod_mn2": 2.6663989470844395e-07, "FUM_FWD_FUMARASE-A_mod_4fe4s": 0.7739815485140863, "formation_OHMETHYLBILANESYN-MONOMER_mod_dpm": 4.724953098427964e-13, "ECOAH2_FWD_FADB-CPLX": 0.0, "transcription_TU0_8121_with_TERM0941_from_RpoD_mono": 0.0, "DM_RNA_b3432": 0.0, "DM_RNA_b3433": 0.0, "DM_RNA_b3430": 0.0, "DM_RNA_b3431": 0.0, "XANtex_FWD_CPLX0-7530": 0.0, "XANtex_FWD_CPLX0-7533": 0.0, "PLIPA1A160pp_FWD_MONOMER0-341": 0.0, "transcription_TU0_14714_from_RpoD_mono": 0.0, "transcription_TU0_13512_from_RpoD_mono": 1.3652517645332716e-10, "DM_RNA_b0222": 0.0, "charging_tRNA_b1230_UAU": 0.0, "translocation_b1981": 0.0, "transcription_TU0_2402_from_RpoD_mono": 0.0, "PGPP160pp_FWD_PGPPHOSPHAA-MONOMER_mod_mg2": 0.0, "NI2uabcpp_FWD_MGTA-MONOMER": 0.0, "transcription_TU00469_from_RpoD_mono": 0.0, "transcription_TU0_13006_from_RpoD_mono": 3.618314571029118e-16, "DAPtex_REV_G6700-MONOMER": 0.0, "DM_RNA_b3559": 0.0, "DM_RNA_b3551": 0.0, "DM_RNA_b3553": 4.337345882733952e-36, "METAT_FWD_S-ADENMETSYN-CPLX_mod_4:nh4_mod_1:cobalt2": 0.0, "translocation_b2996_alt": 0.0, "XTSNH_FWD_EG11082-MONOMER": 0.0, "DM_RNA_b0870": 0.0, "DOXRBCNtex_FWD_G6700-MONOMER": 0.0, "ACGAtex_REV_CPLX0-7534": 0.0, "ACGAtex_REV_CPLX0-7533": 0.0, "ACGAtex_REV_CPLX0-7530": 0.0, "ACOAD8f_FWD_ACYLCOADEHYDROG-MONOMER": 3.5429349333056946e-23, "b2963_lipid_modification_pg181_p_pe160": 0.0, "transcription_TU0_13013_from_RpoD_mono": 0.0, "translation_b0414": 1.2219100053616612e-07, "translation_b0415": 2.0579233517231052e-10, "translation_b0416": 1.675910822704988e-11, "translation_b0417": 1.2219100053616612e-07, "translation_b0411": 0.0, "LYSabcpp_FWD_ABC-3-CPLX": 0.0, "DM_RNA_b2835": 7.705546891237391e-10, "translation_b0149": 1.1062186117055698e-09, "translation_b0418": 9.560375891076263e-10, "formation_ABC-3-CPLX": -4.3938515053080015e-31, "translation_b3040": 3.501795228920892e-11, "formation_EG10564-MONOMER": 2.245689007434857e-08, "DM_RNA_b3839": 0.0, "formation_PYRUVATEDEH-CPLX_mod_mg2_mod_fad_mod_thmpp_mod_lipoalt": 1.6413846799175716e-08, "translation_b4088": 0.0, "MINOHPtexi_FWD_CPLX_dummy": 0.0, "formation_EG10341-MONOMER": 1.5025871196839753e-09, "translation_b4087": 0.0, "translation_b4086": 0.0, "translation_b4085": 0.0, "translation_b4084": 0.0, "charging_tRNA_b1231_UAU": 0.0, "transcription_TU0_14565_from_RpoD_mono": 1.5463983065391957e-13, "formation_CPLX0-2061": 0.0, "transcription_TU0_4182_from_RpoD_mono": 0.0, "PYK_FWD_PKI-COMPLEX_mod_mg2_mod_k": 0.0, "b2512_lipid_modification_pg120_p_pe160": 1.6318336707248445e-08, "formation_XYLISOM-CPLX_mod_mn2": 0.0, "EX_inost_e": 0.0, "transcription_TU0_2342_from_RpoD_mono": 0.0, "DM_RNA_b2938": 0.0, "DM_RNA_b1377": 0.0, "DM_RNA_b2688": 0.0, "DM_RNA_b2930": 0.0, "PPGPPDP_FWD_SPOT-MONOMER_mod_mn2": 0.0, "formation_RplC_mono": 6.2880610300036205e-06, "DM_RNA_b1378": 0.0, "DM_RNA_b2682": 0.0, "DM_RNA_b2935": 0.0, "DM_RNA_b2937": 0.0, "transcription_TU0_14470_from_RpoD_mono": 0.0, "formation_GLUCOKIN-MONOMER": 0.0, "GLYCAt2rpp_FWD_B2789-MONOMER": 0.0, "b0572_lipid_modification_pg181_p_pg160": 0.0, "translation_b3146": 0.0, "formation_RNase_E_tetra_mod_2:zn2": 2.2609425464604556e-10, "DM_RNA_b1014": 0.0, "transcription_TU0_8699_from_RpoD_mono": 2.927575979315059e-10, "DM_RNA_b1012": 0.0, "DM_RNA_b1010": 0.0, "DM_RNA_b1011": 0.0, "NDPK1_REV_NUCLEOSIDE-DIP-KIN-CPLX_mod_ca2": 0.0, "FDH4pp_FWD_FORMATEDEHYDROGO-CPLX_mod_bmocogdp": 0.0, "transcription_TU0_4287_from_RPOE_MONOMER": 0.0, "OP4ENH_FWD_MHPDHYDROL-MONOMER": 0.0, "HEPT2_FWD_EG12210-MONOMER": 0.0, "CPGNUtpp_FWD_CPLX_dummy": 0.0, "GRXR4_FWD_CPLX_dummy": 0.0, "translation_b2818": 4.601214845831312e-07, "23CUMPtex_REV_G6700-MONOMER": 0.0, "b0197_lipid_modification_pg140_p_pg160": 0.0, "EX_LalaDglu_e": 0.0, "ECAP3pp_FWD_CPLX0-3976_edit": 0.0, "translation_b2813": 0.0, "translation_b2366": 0.0, "translation_b2811": 0.0, "translation_b2817": 0.0, "FACOAE180_FWD_THIOESTERII-CPLX": 0.0, "GLCP_FWD_GLYCOPHOSPHORYL-CPLX_mod_pydx5p": 0.0, "transcription_TU0_8874_from_RpoD_mono": 0.0, "transcription_TU0_12864_from_RpoD_mono": 0.0, "CLPNS141pp_REV_G6406-MONOMER": 0.0, "translocation_b0763": 0.0, "translocation_b0764": 0.0, "ECAtpp_FWD_EG11486-MONOMER": 0.0, "formation_GLYCRIBONUCSYN-MONOMER_mod_mg2": 4.3064712528111526e-07, "MSO3tex_FWD_CPLX0-7530": 0.0, "transcription_TU0_13956_from_RpoD_mono": 0.0, "MSO3tex_FWD_CPLX0-7534": 0.0, "formation_G6406-MONOMER": 0.0, "EX_2ddglcn_e": 0.0, "formation_PANTOATE-BETA-ALANINE-LIG-CPLX_mod_mn2_mod_k": 6.323961138989498e-11, "EX_mso3_e": 0.0, "DM_RNA_b0428": 1.6759817015069024e-09, "DM_RNA_b0429": 0.0, "AGM4PApp_FWD_G7458-MONOMER": 0.0, "DM_RNA_b0425": 0.0, "DM_RNA_b0420": 0.0, "DM_RNA_b0421": 3.009055531003192e-08, "transcription_TU0_8528_from_RpoD_mono": 2.2193676842302905e-09, "DM_RNA_b0423": 0.0, "transcription_TU0_13103_from_RpoD_mono": 1.7160808732178867e-13, "translocation_b2406": 0.0, "formation_CPLX0-1262": 2.339153824599716e-09, "formation_CPLX0-1261": 8.833611327160612e-08, "DHBD_FWD_ENTA-CPLX": 0.0, "transcription_TU788_from_RpoD_mono": 0.0, "AMPTASECG_FWD_CPLX0-3001": 0.0, "5DOAN_FWD_CPLX0-1541": 6.5283502086390015e-06, "transcription_TU0_8787_from_RpoD_mono": 0.0, "formation_ASPARTASE-CPLX_mod_cobalt2": 0.0, "transcription_TU0_5321_from_RpoD_mono": 1.0598024657261546e-08, "transcription_TU0_14413_from_RpoD_mono": 0.0, "formation_DTDPDEHYRHAMREDUCT-MONOMER": 0.0, "translocation_b4460": 0.0, "SPMDAT2_FWD_SPERMACTRAN-CPLX": 0.0, "PSCLYStex_REV_G6700-MONOMER": 0.0, "DM_RNA_b0767": 0.0, "DM_RNA_b0766": 0.0, "DM_RNA_b0765": 0.0, "DM_RNA_b0764": 0.0, "DM_RNA_b0763": 0.0, "transcription_TU441_from_RpoD_mono": 1.1986037090731904e-09, "FE3HOXR3_FWD_CPLX_dummy": 0.0, "DM_RNA_b4085": 0.0, "ACGALtex_FWD_CPLX0-7534": 0.0, "formation_FOLE-CPLX_mod_zn2": 3.7134779360245545e-07, "POR52_REV_G6701-MONOMER_mod_thmpp": 0.0, "DM_RNA_b4088": 0.0, "formation_Sec-CPLX": 1.244278390305071e-07, "translocation_b3196": 9.356615298398863e-09, "3OAR401_REV_3-OXOACYL-ACP-REDUCT-MONOMER": 0.014890073729859886, "transcription_TU0_6441_from_RpoD_mono": 4.265903745836481e-09, "transcription_TU0_14054_from_RpoD_mono": 0.0, "formation_G6502-MONOMER": 0.0, "formation_NANE-MONOMER": 0.0, "FORtppi_FWD_FOCB-MONOMER": 0.0, "b2512_lipid_modification_pg140_p_pe160": 0.0, "DM_RNA_b0072": 0.0, "transcription_TU0_4201_from_RpoD_mono": 4.274711755675441e-15, "ADOCBLS_FWD_COBS-MONOMER": 0.0, "FDH5pp_FWD_FORMATEDEHYDROGN-CPLX_mod_bmocogdp": 0.0, "DATPHs_FWD_SPONT": 0.0, "DMSOR1_FWD_DIMESULFREDUCT-CPLX_mod_bmocogdp": 0.0, "transcription_TU0_14821_from_RPOS_MONOMER": 0.0, "transcription_TU0_13534_from_RpoD_mono": 1.334105072181145e-12, "RNTR4c22_FWD_RIBONUCLEOSIDE-TRIP-REDUCT-CPLX": 0.0, "formation_GCVMULTI-CPLX_mod_lipo": 0.0, "formation_ETHAMLY-CPLX_mod_adocbl": 0.0, "protein_biomass_to_biomass": 0.059056783125156345, "NMNAT_FWD_PD04413_mod_mg2": 0.0, "translation_b2316": 2.9177992146121597e-08, "formation_AROL-MONOMER_mod_cobalt2": 0.0, "translation_b2988": 0.0, "GLYCK2_FWD_GKI-MONOMER": 0.0, "formation_G7431-MONOMER": 1.7091551997114907e-11, "GLYCtpp_FWD_CPLX0-7654": -4.862454481109095e-23, "PRAMPC_FWD_HISTCYCLOPRATPPHOS": 0.018082621618489746, "ECOAH8_REV_CPLX0-1666": 3.5429349333056946e-23, "transcription_TU0_1186_from_RpoD_mono": 0.0, "formation_Rph_mono_mod_mg2": 8.748486056541064e-11, "FRULYSK_FWD_G7726-MONOMER": 0.0, "BUTCT_FWD_ACETOACETYL-COA-TRANSFER-CPLX": 0.0, "NO3R2bpp_FWD_NAPAB-CPLX_NAPC-MONOMER_mod_bmocogdp": 0.0, "THMtex_FWD_CPLX0-7530": 0.0, "THMtex_FWD_CPLX0-7533": 0.0, "transcription_TU0_14323_from_RpoD_mono": 0.0, "THMtex_FWD_CPLX0-7534": 0.0, "CRNDtex_REV_G6700-MONOMER": 0.0, "DM_RNA_b3772": 3.004614276555618e-08, "EX_cgly_e": 0.0, "translation_b1732": 0.0, "charging_tRNA_b3658_UGA": 0.0, "translation_b1734": 0.0, "transcription_TU0_12928_from_RpoD_mono": 0.0, "RMNtex_REV_G6700-MONOMER": 0.0, "transcription_TU0_6882_from_RpoD_mono": 0.0, "DNMPPA_FWD_CPLX_dummy": 9.124284332926722e-05, "MANtex_FWD_CPLX0-7533": 0.0, "ARGORNt7pp_FWD_ARCD-MONOMER": 2.118701805675203e-30, "CITtex_FWD_CPLX0-7530": 0.0, "DM_RNA_b2114": 0.0, "CITtex_FWD_CPLX0-7533": 0.0, "formation_EG13236-MONOMER": 0.0, "transcription_TU00280_with_TERM71_from_RpoD_mono": 3.389057542906762e-09, "GLYOX_FWD_GLYOXII-MONOMER_mod_zn2": 0.0, "TREtex_REV_CPLX0-7533": 0.0, "transcription_TU0_6884_from_RpoD_mono": 0.0, "transcription_TU00356_with_TERM0_1143_from_RpoD_mono": 0.0, "TREtex_REV_CPLX0-7534": 0.0, "ACACT7r_REV_CPLX0-1667": 0.0, "formation_DHPDIOXYGEN-CPLX_mod_fe2": 0.0, "formation_UDPHYDROXYMYRGLUCOSAMNACETYLTRANS-MONO": 2.420484024510454e-07, "charging_tRNA_b0664_CAA": 0.007923852515133948, "MNtex_REV_G6700-MONOMER": 0.0, "ASCBPL_FWD_CPLX0-7848_mod_mn2": 0.0, "GUAtex_REV_EG11035-MONOMER": 0.0, "LYXtex_REV_CPLX0-7533": 0.0, "LYXtex_REV_CPLX0-7530": 0.0, "PLIPA1G160pp_FWD_MONOMER0-341": 0.0, "LYXtex_REV_CPLX0-7534": 0.0, "DCTPD_FWD_DCTP-DEAM-CPLX": 0.0, "DM_RNA_b3610": 0.0, "MCOATA1_REV_MALONYL-COA-ACP-TRANSACYL-MONOMER": 0.0, "formation_GALACTURIDYLYLTRANS-CPLX_mod_fe2_mod_zn2": 0.0, "OCBT_REV_ORNCARBAMTRANSFERI-CPLX": 0.0, "EX_chtbs_e": 0.0, "formation_CPLX0-7655": 0.0, "LysI_RS_dim_to_generic_LYSINEaaRS": 4.08660921765999e-11, "HYXNtex_REV_G6700-MONOMER": 0.0, "GLUt2rpp_REV_GLTP-MONOMER": 0.0, "SHKK_FWD_AROL-MONOMER_mod_k": 0.0, "EAR60x1_FWD_ENOYL-ACP-REDUCT-NADH-MONOMER": 0.0, "formation_RpmD_mono": 6.288044270895394e-06, "ACPPAT1801_FWD_EG11437-MONOMER": 0.0, "transcription_TU0_14634_with_TERM0924_from_RpoD_mono": 0.0, "transcription_TU00343_from_RpoD_mono": 2.429214650957657e-16, "transcription_TU00417_from_RPOH_MONOMER": 0.0, "formation_2-OCTAPRENYLPHENOL-HYDROX-MONOMER": 2.444114421566281e-11, "formation_CPLX0-7687": 0.0, "EX_ser__L_e": 0.0, "formation_CPLX0-7685": 0.0, "formation_CPLX0-7684": 0.0, "formation_PEPCARBOXYKIN-MONOMER_mod_mn2": 0.0, "formation_THRESYN-MONOMER_mod_pydx5p": 2.3020344136308425e-09, "ALR2_FWD_MONOMER0-148": 0.0, "formation_CPLX0-7688": 0.0, "translocation_b0974": 0.0, "translocation_b0973": 0.0, "translocation_b0972": 0.0, "GALBDtex_REV_G6700-MONOMER": 0.0, "transcription_TU0_12822_from_RPOS_MONOMER": 3.029732528173209e-13, "translocation_b0979": 0.0, "translocation_b0978": 0.0, "formation_Def_mono_mod_1:fe2": 1.4079501812164495e-10, "SUCASPtpp_FWD_DCUC-MONOMER": 0.0, "UDPGLCURtex_REV_CPLX0-7534": 0.0, "UDPGLCURtex_REV_CPLX0-7530": 0.0, "UDPGLCURtex_REV_CPLX0-7533": 0.0, "translation_b3987": 2.7206262078300413e-07, "formation_ASPAMINOTRANS-DIMER_mod_pydx5p": 3.0984460672304816e-08, "formation_ANTHRANSYN-CPLX_mod_mg2": 0.0, "ACACT2r_REV_FADA-CPLX": 0.0, "FE3tex_REV_G6700-MONOMER": 0.0, "XANt2pp_FWD_YGFO-MONOMER": 0.0, "translocation_b2239": 6.449882863828767e-29, "formation_CPLX0-7535": 0.0, "formation_CPLX0-7534": 0.0, "PGLYCP_FWD_GPH-MONOMER_mod_mg2_mod_cl": 0.0, "MTHFD_REV_FOLD-CPLX": 0.0, "formation_CPLX0-7530": 0.0, "formation_CPLX0-7533": 0.0, "formation_CPLX0-7532": 0.0, "GLUtex_FWD_CPLX0-7534": 0.0, "GLUtex_FWD_CPLX0-7533": 0.0, "GLUtex_FWD_CPLX0-7530": 0.0, "translation_b3770": 1.3824551009700781e-06, "translation_b3771": 6.144951148221945e-07, "translation_b3772": 9.908062649465589e-08, "ALLtex_REV_G6700-MONOMER": 0.0, "translation_b3774": 1.0124332958965575e-08, "QULNS_FWD_CPLX0-7719_mod_4fe4s": 0.00031134408287401957, "translation_b3779": 0.0, "transcription_TU0_14678_from_RPOS_MONOMER": 0.0, "formation_GLYCEROL-KIN-CPLX_mod_mn2": 0.0, "transcription_TU0_4343_from_RpoD_mono": 9.478994105710506e-09, "formation_EG12440-MONOMER_mod_mg2": 0.0, "translation_b0604": 0.0, "transcription_TU00425_from_RpoD_mono": 0.0, "LPLIPAL2A161_FWD_EG10739-MONOMER": 0.0, "3HAD1801_FWD_FABA-CPLX": 0.0, "FDMO3_FWD_CPLX0-225": 1.2196782570543237e-34, "PPALtex_FWD_G6700-MONOMER": 0.0, "formation_PSD-MONOMER": 1.8768935186360476e-07, "NTD8pp_FWD_APHA-CPLX_mod_mg2": 0.0, "FACOAL80t2pp_FWD_CPLX0-1669": 0.0, "translation_b3803": 1.0542098689056879e-13, "L__LACD2_FWD_L-LACTDEHYDROGFMN-MONOMER_mod_fmn": 0.0, "translation_b3806": 0.0, "translation_b3551": 0.0, "translation_b3804": 8.179282299593397e-15, "translation_b3805": 4.724953098427964e-13, "NI2tpp_FWD_CORA-MONOMER": 0.0, "PPAtex_REV_G6700-MONOMER": 0.0, "formation_DLACTDEHYDROGFAD-MONOMER_mod_fad": 0.0, "translation_b3809": 2.6042666205476865e-07, "GDPTPDP_FWD_SPOT-MONOMER": 0.0, "CYNTtex_REV_G6700-MONOMER": 0.0, "formation_CPLX0-7838_CPLX0-7839_mod_pydx5p": 0.0, "transcription_TU0_14649_from_RpoD_mono": 1.3279173219048804e-11, "MLTGY4pp_FWD_G7457-MONOMER": 0.0, "3HAD1211_FWD_FABZ-CPLX": 0.0, "b2617_lipid_modification_pg140_p_pe160": 0.0, "translation_b2607": 2.3660001569039074e-12, "translation_b2606": 6.288044270895394e-06, "b2512_lipid_modification_pg181_p_pe160": 0.0, "translation_b2601": 6.592671151795463e-08, "translation_b2600": 6.592671151795463e-08, "EX_ser__D_e": 0.0, "b2512_lipid_modification_pg161_p_pg160": 0.0, "formation_RlmG_mono": 3.664986893672175e-12, "translation_b2609": 6.288044270895394e-06, "translation_b2608": 3.664986893672175e-12, "TYRPtex_FWD_CPLX0-7530": 0.0, "DXPRIi_FWD_DXPREDISOM-CPLX_mod_cobalt2": 0.00033170938640803184, "TYRPtex_FWD_CPLX0-7534": 0.0, "formation_CPLX0-7760_mod_4fe4s": 3.9732866541991177e-08, "transcription_TU0_14354_from_RpoD_mono": 0.0, "GLCNt2rpp_FWD_GNTP-MONOMER": 0.0, "26DAHtex_REV_G6700-MONOMER": 0.0, "b0197_lipid_modification_pg120_p_pg160": 0.0, "TARTt2_3pp_FWD_DCUB-MONOMER": 0.0, "DMSOtex_FWD_G6700-MONOMER": 0.0, "L__LACtex_FWD_G6700-MONOMER": 0.0, "N2Otex_FWD_CPLX0-7533": 0.0, "N2Otex_FWD_CPLX0-7530": 0.0, "GARFT_REV_GART-MONOMER": 0.18096105400525572, "formation_ARGDECARBOXDEG-CPLX_mod_pydx5p": 0.0, "N2Otex_FWD_CPLX0-7534": 0.0, "transcription_TU0_13494_from_RpoD_mono": 0.0, "METAT_FWD_S-ADENMETSYN-CPLX_mod_4:k_mod_1:ni2": 0.0, "2Fe2S_to_ErpA_by_IscA_FWD_CPLX_dummy": 1.1512993033069739e-06, "DHACOAH_REV_G6714-MONOMER": 0.0, "A5PISO_FWD_CPLX0-3929": 0.0, "formation_EG11341-MONOMER": 0.0, "NAt3pp_FWD_CMR-MONOMER": 0.0, "5DGLCNR_REV_GLUCONREDUCT-MONOMER": 0.0, "DM_RNA_b4219": 0.0, "NDPK8_FWD_NUCLEOSIDE-DIP-KIN-CPLX_mod_mg2": 0.0, "DM_RNA_b4213": 0.0, "formation_RsmG_mono": 3.664986893672175e-12, "DM_RNA_b4214": 0.0, "transcription_TU00510_from_RpoD_mono": 1.2234806392875852e-06, "G3PCtex_REV_G6700-MONOMER": 0.0, "TAUDO_FWD_CPLX0-227_mod_fe2": 0.0, "SO2tpp_REV_SPONT": 0.0, "SELtex_REV_G6700-MONOMER": 0.0, "DM_RNA_b2320": 0.0, "DM_RNA_b2323": 0.0, "DM_RNA_b2324": 0.0, "transcription_TU0_6629_from_RpoD_mono": 0.0, "translation_b3634": 2.5568481630480295e-10, "DM_RNA_b2329": 0.0, "DM_RNA_b2328": 2.6854639114020897e-08, "transcription_TU0_14126_from_RpoD_mono": 0.0, "BMOGDS1_FWD_EG11829-MONOMER_mod_mg2": 0.0, "CYANSTpp_FWD_EG10780-MONOMER": 0.0, "G3PStex_REV_CPLX0-7530": 0.0, "translation_b3980": 4.820582925244656e-07, "translation_b3631": 0.0, "transcription_TU484_from_RpoD_mono": 1.535421518147133e-09, "translation_b3630": 0.0, "translation_b3633": 3.2191660652218033e-10, "DM_RNA_b1591": 0.0, "DM_RNA_b1590": 0.0, "translocation_b0494": -3.13855066887282e-29, "translation_b3984": 6.288044270895394e-06, "DM_RNA_b1599": 4.0043934394039723e-35, "formation_CPLX0-7525_mod_mg2_mod_mn2_mod_thmpp": 0.0, "DHCINDO_FWD_DHPDIOXYGEN-CPLX_mod_fe2": 0.0, "PYDXNK_FWD_PDXK-CPLX_mod_zn2": 0.0, "DM_RNA_b3018": 0.0, "formation_TufA_mono": 0.0, "ACGAM1Ptex_FWD_G6700-MONOMER": 0.0, "translation_b2133": 0.0, "transcription_TU0_14670_from_RpoD_mono": 1.5321078371520248e-10, "formation_EG10124-MONOMER_mod_bmocogdp": 0.0, "ACOAD4f_FWD_ACYLCOADEHYDROG-MONOMER": 0.0, "LPLIPAL2ATG160_FWD_EG10739-MONOMER": -3.0909870144562477e-23, "transcription_TU00411_from_RPOH_MONOMER": 4.720502891267373e-13, "PE140abcpp_FWD_CPLX0-7704_mod_mg2": 0.0, "formation_TYRP-MONOMER": 0.0, "ARAI_REV_ARABISOM-CPLX_mod_mn2": 0.0, "DM_RNA_b3189": 0.0, "transcription_TU0_13801_from_RpoD_mono": 0.0, "DM_RNA_b3182": 0.0, "GTHOr_FWD_GLUTATHIONE-REDUCT-NADPH-CPLX_mod_fad": 5.666292012331809e-06, "DM_RNA_b3181": 0.0, "DM_RNA_b3186": 0.0, "DM_RNA_b3187": 0.0, "DM_RNA_b3185": 0.0, "ETHSO3tex_FWD_CPLX0-7533": 0.0, "formation_G7410-MONOMER": 0.0, "formation_RplY_mono": 6.288044270895394e-06, "XAND_FWD_CPLX0-761": 0.0, "GPDDA4_FWD_GLYCPDIESTER-CYTO-MONOMER_mod_mg2": 0.0, "translocation_b0149": 1.1062186117055698e-09, "Kt3pp_FWD_CPLX0-7819": 0.0, "ICL_FWD_ISOCIT-LYASE_mod_mg2": 0.0, "charging_tRNA_b4368_CUG": 0.007233239163786448, "transcription_TU0_8362_from_RpoD_mono": 0.0, "transcription_TU0_4642_from_RPOS_MONOMER": 0.0, "DM_RNA_b0627": 0.0, "FA160ACPHi1_FWD_EG11095-MONOMER_mod_zn2_mod_fe2_mod_cobalt2_mod_mg2_mod_mn2": 0.0, "MEPCT_FWD_CPLX0-234_mod_mn2": 0.0, "ACKr_FWD_PROPKIN-MONOMER": 9.280398163100594e-27, "DM_RNA_b3450": 1.0101173014459812e-30, "DM_RNA_b3451": 5.050586507229906e-31, "DM_RNA_b3452": 5.050586507229906e-31, "23CUMPtex_FWD_CPLX0-7534": 0.0, "translation_b1387": 0.0, "translation_b1386": 0.0, "translation_b1385": 0.0, "DM_RNA_b3457": 0.0, "DM_RNA_b3458": 0.0, "3OAR1401_REV_3-OXOACYL-ACP-REDUCT-MONOMER": 0.0, "EX_indole_e": 0.0, "translation_b1388": 0.0, "DGMPtex_FWD_G6700-MONOMER": 0.0, "DM_RNA_b0241": 0.0, "DM_RNA_b0242": 2.0234015567265293e-08, "DM_RNA_b0243": 0.0, "formation_CYSTATHIONINE-BETA-LYASE-CPLX_mod_pydx5p": 0.0, "transcription_TU863_from_RpoD_mono": 0.0, "OXCOAHDH_FWD_G6708-MONOMER": 0.0, "CTECOAI8_REV_FADB-CPLX": 0.0, "transcription_TU00169_from_RpoD_mono": 0.0, "ASCBtex_REV_CPLX0-7533": 0.0, "AGMtex_REV_CPLX0-7530": 0.0, "AGMtex_REV_CPLX0-7533": 0.0, "AGMtex_REV_CPLX0-7534": 0.0, "translation_b1398": 0.0, "NDPK3_FWD_NUCLEOSIDE-DIP-KIN-CPLX_mod_mg2": 0.0, "translation_b0720": 3.8686329805110447e-07, "translation_b0386": 1.815090336953043e-06, "translation_b0721": 3.2299435966979034e-07, "translation_b0381": 0.0, "translation_b0383": 0.0, "CA2tex_REV_CPLX0-7534": 0.0, "translation_b0388": 0.0, "CA2tex_REV_CPLX0-7533": 0.0, "CA2tex_REV_CPLX0-7530": 0.0, "LALGP_FWD_CPLX0-3001": 0.0, "FEENTERR2_FWD_CPLX_dummy": 0.0, "transcription_TU00080_from_RPOS_MONOMER": 0.0, "b0463_lipid_modification_pg140_p_pe160": 0.0, "transcription_TU0_4783_from_RpoD_mono": 3.835654851689473e-10, "PPM2_REV_PPENTOMUT-MONOMER_mod_mn2": 0.0, "D__LACtex_FWD_G6700-MONOMER": 0.0, "NAMNPP_FWD_NICOTINATEPRIBOSYLTRANS-MONOMER": 0.0, "PGMT_REV_G7408-MONOMER_mod_mg2": 0.0, "formation_YHFM-MONOMER": 0.0, "formation_G6208-MONOMER": 0.0, "EX_sbt__D_e": 0.0, "translation_b0697": 0.0, "transcription_TU00141_from_RpoD_mono": 0.0, "transcription_TU_8392_from_RPOE_MONOMER": 0.0, "EX_minohp_e": 0.0, "EX_alltn_e": 0.0, "5DGLCNR_FWD_GLUCONREDUCT-MONOMER": 0.0, "ASAD_REV_ASP-SEMIALDEHYDE-DEHYDROGENASE-CPLX": 0.14654745024183577, "transcription_TU0_8478_from_RPOS_MONOMER": 0.0, "translation_b0168": 8.092684596231927e-12, "translation_b0169": 6.288044270895394e-06, "SUCCtex_REV_CPLX0-7533": 0.0, "EX_3amp_e": 0.0, "ACKr_REV_GARTRANSFORMYL2-MONOMER": 0.0, "ACGAM1Ptex_FWD_CPLX0-7534": 0.0, "translation_b0160": 0.0, "THRA2i_FWD_GLYOHMETRANS-CPLX": 0.0, "EX_tcynt_e": 0.0, "GLU5K_FWD_GLUTKIN-CPLX_mod_mg2": 0.02672361277513905, "translation_b0166": 4.690546333666153e-09, "ACACT7r_FWD_FADA-CPLX": 0.0, "b0572_lipid_modification_pg120_p_pe160": 0.0, "3GMPtex_FWD_CPLX0-7534": 0.0, "3GMPtex_FWD_CPLX0-7533": 0.0, "3GMPtex_FWD_CPLX0-7530": 0.0, "TMAOR2_FWD_DIMESULFREDUCT-CPLX_mod_bmocogdp": 0.0, "4HOXPACDtex_FWD_CPLX0-7533": 0.0, "4HOXPACDtex_FWD_CPLX0-7530": 0.0, "translation_b2587": 0.0, "4HOXPACDtex_FWD_CPLX0-7534": 0.0, "UMPtex_FWD_G6700-MONOMER": 0.0, "O2tpp_FWD_SPONT": 2.834379124627989, "transcription_TU0_13132_from_RpoD_mono": 1.2949300067233589e-11, "transcription_TU00044_from_RpoD_mono": 0.0, "PGM_REV_PGAM2-MONOMER": 522.3338811907007, "ADSK_FWD_ADENYLYLSULFKIN-CPLX_mod_mn2": 0.0, "acp_lipoate_synthase_FWD_SPONT": 2.651637526382265e-08, "GLYCLTt2rpp_REV_B2975-MONOMER": 3.832352499913159e-05, "F6PA_FWD_EG11905-MONOMER": 0.0, "EX_26dap__M_e": 0.0, "PLIPA2G140pp_FWD_MONOMER0-341": 0.0, "formation_PHOSPHAGLYPSYN-MONOMER_mod_mg2": 9.111557436495874e-10, "transcription_TU0_6481_from_RpoD_mono": 1.2041656485516589e-07, "transcription_TU369_with_TERM102_from_RPOS_MONOMER": 0.0, "DM_RNA_b2917": 0.0, "DM_RNA_b2914": 0.0, "DM_RNA_b2912": 0.0, "DM_RNA_b2913": 0.0, "DM_RNA_b2662": 0.0, "DM_RNA_b2663": 0.0, "DHBS_FWD_ENTE-CPLX": 0.0, "DM_RNA_b2919": 0.0, "b1677_lipid_modification_pg180_p_pe160": 0.0, "HXAtex_FWD_G6700-MONOMER": 0.0, "transcription_TU00496_with_TERM0_1152_from_RpoD_mono": 7.750319020814801e-08, "CLPNS120pp_FWD_G6406-MONOMER": 0.0, "LPLIPAL2G160_FWD_EG10739-MONOMER": 0.0, "formation_YIDK-MONOMER": 0.0, "translation_b4407": 3.6642196247962946e-13, "translation_b3128": 0.0, "translation_b3125": -1.0237423756652949e-33, "translation_b3124": 0.0, "translation_b3127": -1.2983797784081352e-33, "translation_b3126": 0.0, "EX_acgal1p_e": 0.0, "DM_RNA_b2421": 0.0, "PRATPP_FWD_HISTCYCLOPRATPPHOS": 0.018082621618489746, "SUCASPtpp_FWD_DCUA-MONOMER": 0.0, "formation_Eno_dim_mod_4:mg2": 5.363862934092426e-07, "EX_gbbtn_e": 0.0, "formation_Mfd_mono_mod_1:mg2": 6.416855207701632e-11, "transcription_TU0_13003_from_RpoD_mono": 0.0, "translation_b3368": 1.4875766029039487e-09, "LYXtex_FWD_CPLX0-7533": 0.0, "formation_Asp_RS_dim": 2.742879628063173e-08, "LYXtex_FWD_CPLX0-7530": 0.0, "LYXtex_FWD_CPLX0-7534": 0.0, "translocation_b2393": 0.0, "translocation_b2392": 0.0, "UMPK_REV_CMPKI-MONOMER": 0.0, "translation_b2835": 5.390676266392857e-10, "translation_b2836": 3.345211829424119e-08, "translation_b2838": 5.477101095108992e-07, "formation_NANK-MONOMER": 0.0, "translation_b3181": 6.416855207701632e-11, "DM_RNA_b3503": 0.0, "translocation_b1589_alt": 0.0, "formation_SUCCGLUALDDEHYD-MONOMER": 0.0, "DM_RNA_b2517": 0.0, "26DAHtex_FWD_CPLX0-7530": 0.0, "26DAHtex_FWD_CPLX0-7533": 0.0, "26DAHtex_FWD_CPLX0-7534": 0.0, "transcription_TU123_with_TERM7_from_RpoD_mono": 0.0, "PItex_REV_CPLX0-7530": 0.0, "L__LACtex_FWD_CPLX0-7534": 0.0, "L__LACtex_FWD_CPLX0-7533": 0.0, "translation_b3185": 6.288044270895394e-06, "transcription_TU0_14672_from_RpoD_mono": 0.0, "L__LACtex_FWD_CPLX0-7530": 0.0, "14GLUCANtexi_FWD_CPLX0-7655": 0.0, "NHFRBO_FWD_CPLX0-1_mod_fad": 0.0, "formation_APHA-CPLX_mod_mg2": 0.0, "formation_DSBG-CPLX": 0.0, "DM_RNA_b0408": 0.0, "DM_RNA_b0409": 1.2150440746683236e-36, "K2L4Aabcpp_FWD_CPLX0-7704_mod_mg2": 0.002652725415178247, "translation_b2901": 0.0, "DM_RNA_b0403": 0.0, "DM_RNA_b0401": 0.0, "DM_RNA_b0406": 0.0, "b2813_lipid_modification_pg180_p_pg160": 0.0, "DM_RNA_b0404": 0.0, "DM_RNA_b0405": 0.0, "LPLIPAL2ATG181_FWD_EG10739-MONOMER": 0.0, "transcription_TU26_with_TERM0461_from_RpoD_mono": 0.0, "formation_RpsF_mono": 6.288044270895394e-06, "transcription_TU00219_from_RpoD_mono": 0.0, "transcription_TU00248_from_RpoD_mono": 0.0, "GALCTNLtex_FWD_CPLX0-7534": 0.0, "GALCTNLtex_FWD_CPLX0-7533": 0.0, "GALCTNLtex_FWD_CPLX0-7530": 0.0, "transcription_TU443_from_RpoD_mono": 1.128478483811929e-09, "translation_b2907": 0.0, "EX_gam_e": 0.0, "DM_RNA_b0749": 0.0, "DM_RNA_b0748": 0.0, "HEPT3_FWD_EG11341-MONOMER": 0.0, "DM_RNA_b0745": 0.0, "DM_RNA_b0744": 0.0, "DM_RNA_b0747": 0.0, "TTRCYCtpp_FWD_CPLX0-3932": 0.0, "DM_RNA_b0743": 0.0, "LALDO3_FWD_CPLX_dummy": 0.0, "CBIuabcpp_FWD_ABC-5-CPLX": 0.0, "HDCAtexi_FWD_EG10280-MONOMER": 0.0, "formation_DHHB-METHYLTRANSFER-CPLX_mod_zn2": 0.0, "HPPPNt2rpp_FWD_MHPT-MONOMER": 0.0, "translation_b3296": 6.2880610300036205e-06, "3HPPPNH_FWD_MHPHYDROXY-MONOMER": 0.0, "MCITL2_REV_CPLX0-1021_mod_mg2": 0.0, "3OAR1601_REV_3-OXOACYL-ACP-REDUCT-MONOMER": 0.0, "transcription_TU00470_from_RpoD_mono": 0.0, "QUIN2tex_REV_G6700-MONOMER": 0.0, "TALA_REV_TRANSALDOLA-MONOMER": 0.0, "PHEt2rpp_FWD_PHEP-MONOMER": 0.0, "CDAPPA140_FWD_CDPDIGLYPYPHOSPHA-MONOMER": 0.0, "translation_b3295": 5.441252415660083e-07, "translation_b4467": 4.099318556437899e-11, "TRPt2rpp_FWD_MTR-MONOMER": 0.0, "formation_UMPKI-CPLX": -7.070118147301336e-32, "transcription_TU0_14466_from_RPOH_MONOMER": 0.0, "transcription_TU0_13373_from_RpoD_mono": 1.5913632139161456e-08, "translation_b3294": 6.288044270895394e-06, "PYRt2rpp_FWD_CPLX_dummy": 0.0, "TREH_FWD_TREHALACYTO-MONOMER": 0.0, "2AGPA180tipp_FWD_EG12455-MONOMER": 0.0, "transcription_TU0_6623_from_RpoD_mono": -7.347920918594719e-31, "NI2t3pp_FWD_CPLX0-7641": 0.0, "formation_UDPACYLGLCNACDEACETYL-MONOMER": 1.9084719260166618e-08, "formation_CARBPSYN-CPLX_mod_mn2": 0.0, "formation_MnmEG_cplx_mod_fad_mod_2:k": 3.2594121545548197e-12, "translation_b1710": 0.0, "translation_b1711": 0.0, "translation_b1713": 2.0449421741053285e-08, "translation_b1714": 2.0449421741053285e-08, "translation_b1716": 6.288044270895394e-06, "translation_b1717": 6.288044270895394e-06, "translation_b1718": 2.2085243727477496e-09, "translation_b1719": 4.6795312783268615e-08, "MLTP2_FWD_MALDEXPHOSPHORYL-CPLX_mod_pydx5p": 0.0, "formation_CYT-D-UBIOX-CPLX_mod_pheme_mod_hemed": 0.0, "ARBabcpp_FWD_ABC-2-CPLX": 0.0, "b2701_lipid_modification_pg161_p_pg160": 0.0, "formation_CPLX0-341_mod_fmn": 1.2990677083913428e-11, "transcription_TU0_7164_from_RpoD_mono": 0.0, "formation_ADHE-CPLX_mod_fe2": 2.499964346681829e-13, "CHLtex_REV_CPLX0-7534": 0.0, "CYSabcpp_FWD_CPLX_dummy": -1.2194815831350747e-31, "formation_EG11702-MONOMER": 0.0, "3OAR1811_FWD_3-OXOACYL-ACP-REDUCT-MONOMER": 0.0, "TSULtex_REV_G6700-MONOMER": 0.0, "transcription_TU00199_from_RpoD_mono": 0.0, "DM_RNA_b4154": 0.0, "DM_RNA_b4407": 2.332551102297603e-14, "DM_RNA_b4151": 0.0, "DM_RNA_b4152": 0.0, "DM_RNA_b4153": 0.0, "EX_cd2_e": 0.0, "formation_CPLX0-1401_mod_pydx5p": 0.0, "ASPabcpp_FWD_ABC-13-CPLX": 0.0, "formation_EG11665-MONOMER": 0.0, "AGMtex_REV_G6700-MONOMER": 0.0, "PYRtex_REV_G6700-MONOMER": 0.0, "translation_b2763": 3.9265320541415876e-07, "T2DECAI1_FWD_FABA-CPLX": -3.3583102179867826e-23, "ACACT4r_REV_FADA-CPLX": 0.0, "formation_ALKAPHOSPHA-CPLX_mod_zn2_mod_mg2": 0.0, "transcription_TU00166_from_RpoD_mono": 0.0, "SufBCD_mod_1:2Fe2S_mod_1:fe2atp_mediated_FE_loading_FWD_CPLX_dummy": 0.0, "formation_GreA_mono": 6.416855207701632e-11, "FACOAL120t2pp_FWD_CPLX0-1669": 0.0, "formation_MHPCHYDROL-MONOMER": 0.0, "transcription_TU0_13037_from_RpoD_mono": 5.52301386066471e-08, "translation_b1484": 0.0, "23DAPPAtex_FWD_CPLX0-7534": 0.0, "23DAPPAtex_FWD_CPLX0-7530": 0.0, "23DAPPAtex_FWD_CPLX0-7533": 0.0, "GAL1Ptex_FWD_CPLX0-7534": 0.0, "ARGSS_FWD_CPLX0-238_mod_mg2": 0.06353173384252153, "GAL1Ptex_FWD_CPLX0-7530": 0.0, "GAL1Ptex_FWD_CPLX0-7533": 0.0, "transcription_TU0_14489_from_RPOH_MONOMER": 0.0, "transcription_TU0_13356_from_RPOS_MONOMER": 0.0, "transcription_TU00324_from_RpoD_mono": 1.9134998618550348e-12, "formation_EG11817-MONOMER_mod_cobalt2": 1.304395881697016e-35, "DM_RNA_b0572": 0.0, "formation_EG10280-MONOMER": 0.0, "ALAGLUE_FWD_G6661-MONOMER": 0.0, "translation_b0118": 0.0, "ACACtex_FWD_CPLX0-7534": 0.0, "ACACtex_FWD_CPLX0-7533": 0.0, "ACACtex_FWD_CPLX0-7530": 0.0, "transcription_TU343_with_METYT2_from_RpoD_mono": 0.0, "formation_Thr_RS_dim_mod_zn2": 2.3397656391634307e-08, "TDPDRE_FWD_DTDPDEHYDRHAMEPIM-MONOMER": 0.0, "formation_SUCCCOASYN": 2.5696658838819754e-07, "formation_EG10739-MONOMER": 7.140036755807386e-29, "XYLUtex_REV_CPLX0-7533": 0.0, "translation_b0928": 8.177928314931354e-08, "SERt2rpp_FWD_SDAC-MONOMER": 0.0, "translocation_b0957": 0.0, "XYLUtex_REV_CPLX0-7534": 0.0, "HYXNtpp_FWD_CPLX_dummy": 0.0, "DHAtpp_FWD_CPLX_dummy": 0.0, "Zn2tex_REV_CPLX0-7534": 0.0, "XYLUtex_REV_CPLX0-7530": 0.0, "IPDDI_REV_IPPISOM-MONOMER_mod_mn2_mod_zn2": 0.0, "Zn2tex_REV_CPLX0-7533": 0.0, "Zn2tex_REV_CPLX0-7530": 0.0, "INSK_FWD_CPLX0-322_mod_k_mod_mg2": 0.0, "transcription_TU0_13087_from_RpoD_mono": 2.3937432311107663e-11, "UPPRT_FWD_URACIL-PRIBOSYLTRANS-CPLX": 0.0, "EX_glcr_e": 0.0, "URACPAH_FWD_G6522-MONOMER": 0.0, "transcription_TU0_1962_from_RpoD_mono": 9.597254194927934e-13, "translation_b0591": 0.0, "translation_b0590": 0.0, "translation_b0593": 4.478126701020498e-32, "translation_b0592": 0.0, "translation_b0595": 0.0, "translation_b0594": 0.0, "DMATT_FWD_FPPSYN-MONOMER_mod_mn2": 3.798714826321591e-05, "translation_b0596": 0.0, "DM_RNA_b3637": 0.0, "transcription_TU0_13751_from_RpoD_mono": 7.831752478090083e-10, "transcription_TU0_4141_from_RPOE_MONOMER": 0.0, "transcription_TU00511_from_RpoD_mono": 0.0, "formation_PNUC-MONOMER": 0.0, "EX_ac_e": 0.0, "DM_RNA_b2719": 0.0, "PYDXNtex_REV_CPLX0-7533": 0.0, "L__LACD2_FWD_G6176-MONOMER_G6177-MONOMER_G6178-MONOMER": 0.0, "translation_b3714": 0.0, "ACOAD5f_REV_ACYLCOADEHYDROG-MONOMER": 0.05000615069938567, "transcription_TU0_13719_from_RpoD_mono": 0.0, "b2477_lipid_modification_pg161_p_pg160": 0.0, "PYDXNtex_REV_CPLX0-7534": 0.0, "MDDCP5pp_FWD_EG10203-MONOMER": 0.0, "tl_generation_FWD_CPLX_dummy": 0.0, "formation_ERYTHRON4PDEHYDROG-MONOMER": 8.197894149533173e-09, "formation_GLUCOSAMINE-6-P-DEAMIN-CPLX": 0.0, "translation_b0627": 0.0, "ACGALtex_REV_CPLX0-7533": 0.0, "ACGALtex_REV_CPLX0-7530": 0.0, "ARBTtex_FWD_CPLX0-7533": 0.0, "ARBTtex_FWD_CPLX0-7534": 0.0, "translation_b0622": 0.0, "translation_b0621": 0.0, "formation_YRBG-MONOMER": 9.356615298398863e-09, "translation_b0628": 6.182026417718068e-14, "ACGAL1Ptex_FWD_CPLX0-7533": 0.0, "translation_b2996": 0.0, "translation_b2995": 0.0, "translation_b2994": 0.0, "PDE4_FWD_CPLX0-1622_mod_mg2": 0.0, "ACGAL1Ptex_FWD_CPLX0-7534": 0.0, "translation_b2441": 0.0, "translation_b2440": 0.0, "THRAi_FWD_GLYOHMETRANS-CPLX": 0.0, "CLt3_2pp_FWD_YNFJ-MONOMER": 0.0, "formation_FLAVONADPREDUCT-MONOMER_mod_fad": 0.0, "translation_b3829": 1.3856943291141645e-08, "CRNtex_REV_G6700-MONOMER": 0.0, "translation_b4293": 0.0, "translation_b4290": 0.0, "translation_b4291": 0.0, "translation_b3824": 0.0, "translation_b3825": 7.140036755807386e-29, "translation_b3826": 0.0, "PRPPS_REV_PRPPSYN-MONOMER_mod_mn2_mod_pi": 0.9347380395493089, "translocation_b2836": 3.345211829424119e-08, "LIPATPT_FWD_EG11796-MONOMER": 0.0, "formation_PDXK-CPLX_mod_zn2": 0.0, "transcription_TU0_8772_from_RpoD_mono": 4.989287368650413e-16, "EX_acgal_e": 0.0, "translocation_b2997_alt": 0.0, "EX_dump_e": 0.0, "NAt3pp_FWD_CHAA-MONOMER": 0.0, "ALLTNtex_REV_CPLX0-7534": 0.0, "ALLTNtex_REV_CPLX0-7530": 0.0, "translation_b2199": 0.0, "translation_b2198": 0.0, "translation_b2197": 0.0, "translation_b2661": 0.0, "translation_b2663": 0.0, "translation_b2662": 0.0, "ULA4Ntppi_FWD_CPLX0-7720": 0.0, "transcription_TU0_14378_with_TERM0_1034_from_RpoD_mono": 0.0, "CBPS_FWD_CARBPSYN-CPLX_mod_zn2": 0.0, "AGM4PApp_FWD_NACMURLALAAMI2-MONOMER": 0.0, "PPTtex_FWD_G6700-MONOMER": 0.0, "transcription_TU0_4742_from_RpoD_mono": 0.0, "DSERDHr_FWD_CPLX0-1962": 0.0, "ARBTNR2_FWD_CPLX_dummy": 0.0, "DM_RNA_b2499": 0.0, "translocation_b3966": 0.0, "DM_RNA_b2497": 0.0, "ECOAH7_FWD_FADB-CPLX": 0.0, "DM_RNA_b2492": 0.0, "DM_RNA_b2490": 0.0, "translation_b0674": 0.0, "formation_FEOB-MONOMER": 0.0, "transcription_TU00138_with_TERM21_from_RPOS_MONOMER": 0.0, "DOGULNR_FWD_CPLX0-2061": 0.0, "LIPAabctex_FWD_ABC-53-CPLX": 0.0, "FACOAL161t2pp_FWD_ACYLCOASYN-CPLX_mod_mg2": 0.0, "DM_RNA_b4231": 0.0, "DM_RNA_b1606": 0.0, "DM_RNA_b1605": 0.0, "DM_RNA_b4232": 0.0, "DM_RNA_b1603": 0.0, "DM_RNA_b1602": 0.0, "DM_RNA_b4237": 0.0, "DM_RNA_b1600": 0.0, "DM_RNA_b4239": 0.0, "DM_RNA_b4238": 0.0, "ALDD4_FWD_CPLX_dummy": 0.0, "transcription_TU0_14764_from_RpoD_mono": 0.0, "GLNS_FWD_CPLX0-7709_mod_mg2": 0.19243224117103394, "NMNPtpp_FWD_PNUC-MONOMER": 0.0, "DM_RNA_b0025": 0.0, "translation_b0314": 0.0, "DM_RNA_b1519": 0.0, "THMDt2pp_FWD_NUPG-MONOMER": 0.0, "GLYCtex_FWD_CPLX0-7534": 0.0, "GLYCtex_FWD_CPLX0-7533": 0.0, "GLYCtex_FWD_CPLX0-7530": 0.0, "formation_G6960-MONOMER": 0.0, "PHEMEabcpp_FWD_ABC-35-CPLX": 0.0, "formation_G6782-MONOMER": 0.0, "formation_PHOSMANMUT-MONOMER": 0.0, "DM_RNA_b4094": 0.0, "ETHSO3tex_FWD_G6700-MONOMER": 0.0, "DM_RNA_b4090": 0.0, "FACOAL161t2pp_FWD_CPLX0-1669": 0.0, "transcription_TU0_7301_from_RpoD_mono": 0.0, "LALADGLUtex_REV_G6700-MONOMER": 0.0, "translocation_b2617": 1.6318336707248445e-08, "formation_DnaK_mono": 1.0081448664826368e-11, "CA2tex_FWD_G6700-MONOMER": 9.529535636379227e-14, "L__LACt2rpp_REV_B2975-MONOMER": 0.0, "formation_YecO_mono": 3.951229718098498e-12, "RNA_b3855_to_generic_5s_rRNAs": 1.3386406784165386e-06, "formation_NARU-MONOMER": 0.0, "ASNt2rpp_REV_ANSP-MONOMER": 0.0, "METSOXR11_FWD_EG10124-MONOMER_mod_bmocogdp": 0.0, "transcription_TU0_13836_from_RpoD_mono": 0.0, "METAT_FWD_S-ADENMETSYN-CPLX_mod_4:tl_mod_1:mg2": 0.0, "b2813_lipid_modification_pg181_p_pg160": 0.0, "PPTtex_REV_G6700-MONOMER": 0.0, "PAPA160_FWD_PGPPHOSPHAB-MONOMER": 0.0, "HXAtex_REV_G6700-MONOMER": 0.0, "AIRC3_REV_PURE-CPLX": 0.033123215944354946, "EX_akg_e": 0.0, "ACACtex_REV_CPLX0-7533": 0.0, "formation_DTMPKI-MONOMER_mod_mg2": 4.017601055628275e-08, "ACACtex_REV_CPLX0-7530": 0.0, "ACACtex_REV_CPLX0-7534": 0.0, "transcription_TU00267_from_RpoD_mono": 0.0, "translocation_b2943": 0.0, "transcription_TU00335_with_TERM82_from_RpoD_mono": 0.0, "PAPSR1_FWD_PAPSSULFOTRANS-CPLX": 0.0, "formation_CPLX0-3948_mod_mg2": 0.0, "transcription_TU0_14609_from_RpoD_mono": 3.0556434652584314e-13, "R5Ptex_FWD_CPLX0-7534": 0.0, "formation_G6245-MONOMER": 2.5671973190181248e-08, "formation_GLYOXI-CPLX_mod_ni2": 0.0, "formation_RNase_G_dim": 7.990211124403034e-11, "EX_maltpt_e": 0.0, "DM_RNA_b2677": 0.0, "CRNCAL2_FWD_CAIC-MONOMER": 0.0, "transcription_TU00167_with_TERM0261_from_RpoD_mono": 0.0, "DMSOR1pp_FWD_CPLX-63": 0.0, "PYDXNtex_REV_CPLX0-7530": 0.0, "DM_RNA_b3478": 0.0, "DM_RNA_b3479": 0.0, "DM_RNA_b3476": 0.0, "DM_RNA_b3477": 0.0, "DM_RNA_b3475": 0.0, "PUNP5_FWD_DEOD-CPLX": 0.0, "DASYN160_FWD_CDPDIGLYSYN-MONOMER_mod_mg2_mod_k": 0.008703394326179162, "EX_tartr__D_e": 0.0, "NMNtex_FWD_CPLX0-7534": 0.0, "NMNtex_FWD_CPLX0-7533": 0.0, "NMNtex_FWD_CPLX0-7530": 0.0, "ASO3tex_FWD_CPLX0-7534": 0.0, "translation_b1363": 0.0, "ECOAH3_REV_FADB-CPLX": 0.0, "HEX7_FWD_EG11288-MONOMER": 0.0, "ASO3tex_FWD_CPLX0-7533": 0.0, "DM_RNA_b0261": 0.0, "transcription_TU0_14817_with_TERM0902_from_RpoD_mono": 0.0, "transcription_TU0_3104_from_RpoD_mono": 9.379448708011544e-10, "PPM2_FWD_PPENTOMUT-MONOMER_mod_mn2": 0.0, "translocation_b3093": 1.451425744007011e-31, "G3PD5_FWD_AERGLYC3PDEHYDROG-CPLX_mod_1:fad": 0.0, "FACOAL180t2pp_FWD_ACYLCOASYN-CPLX_mod_mg2": 0.0, "formation_MALSYNG-MONOMER_mod_mg2": 6.49228450866614e-11, "LDH_D2_FWD_DLACTDEHYDROGFAD-MONOMER_mod_fad": 0.0, "DHAtex_FWD_CPLX0-7533": 0.0, "AGM4Pt2pp_FWD_AMPG-MONOMER": 0.0, "DM_RNA_b3179": 0.0, "transcription_TU0_2421_from_RpoD_mono": 0.0, "RNA_b3759_to_generic_5s_rRNAs": 0.0, "DTMPK_REV_DTMPKI-MONOMER_mod_mg2": 0.0, "translation_b0369": 9.980497597285352e-13, "DM_RNA_b3517": 0.0, "DM_RNA_b3519": 0.0, "translation_b0366": 0.0, "translation_b0367": 0.0, "translation_b0365": 0.0, "NTD7pp_FWD_APHA-CPLX_mod_mg2": 0.0, "formation_CPLX0-3001": 0.0, "SHKK_FWD_AROK-MONOMER_mod_mn2": 0.0, "transcription_TU0_3382_from_RPOS_MONOMER": 0.0, "RNase_BN_dim_mod_2:zn2_to_generic_RNase": 0.0, "formation_CPLX0-7744_mod_mg2": 0.0, "2AGPEAT160_FWD_AAS-MONOMER_mod_mg2": 0.0004906696461203899, "PDXPP_FWD_EG11239-MONOMER_mod_mg2": 0.0, "transcription_TU0_2741_from_RpoD_mono": 0.0, "DM_RNA_b3171": 0.0, "charging_tRNA_b0216_GAC": 0.0, "OCTAtex_REV_CPLX0-7530": 0.0, "AKGt2rpp_REV_KGTP-MONOMER": 0.0, "OCTAtex_REV_CPLX0-7533": 0.0, "LPLIPAL1G140pp_FWD_CPLX0-7630_mod_ca2": 0.0, "NTD11pp_FWD_APHA-CPLX_mod_mg2": 0.0, "transcription_TU0_5021_from_RpoD_mono": 0.0, "translocation_b1492": 0.0, "charging_tRNA_b0216_GAU": 0.0, "translation_b0109": 2.359069870052199e-06, "translation_b0104": 0.0, "METOX1s_FWD_SPONT": 0.0, "translation_b0103": 1.3668616212930533e-10, "translation_b1781": 0.0, "ABUTt2pp_FWD_GABP-MONOMER": 0.0, "DM_RNA_b2708": 0.0, "DM_RNA_b2705": 0.0, "DM_RNA_b2704": 0.0, "DM_RNA_b2703": 0.0, "DM_RNA_b2702": 0.0, "LPLIPAL1A181pp_FWD_CPLX0-7630_mod_ca2": 0.0, "O16AP3pp_FWD_G7090-MONOMER_EG11982-MONOMER": 0.0, "ECAP2pp_FWD_CPLX0-3976_edit": 0.0, "TRPS1_FWD_TRYPSYN_mod_pydx5p": 0.0, "ADA_FWD_ADENODEAMIN-MONOMER": 0.0, "NOtex_REV_CPLX0-7534": 0.0, "formation_CPLX0-7741_mod_adocbl": 0.0, "transcription_TU0_6483_from_RpoD_mono": 0.0, "NOtex_REV_CPLX0-7533": 0.0, "ARBTtex_FWD_CPLX0-7530": 0.0, "MOBDabcpp_FWD_ABC-7-CPLX": 0.0, "b2617_lipid_modification_pg160_p_pe160": 0.0, "ECOAH4_FWD_FADB-CPLX": 0.0, "formation_THIG-MONOMER": 1.212365659574628e-12, "transcription_TU0_8001_from_RpoD_mono": 0.0, "transcription_TU00200_from_RpoD_mono": 0.0, "MLDEP2pp_FWD_CPLX_dummy": 0.0, "ACGALtex_REV_CPLX0-7534": 0.0, "transcription_TU0_13780_from_RpoD_mono": 0.0, "formation_TPI-CPLX": 1.0812147288961384e-06, "formation_RpsC_mono": 6.288044270895394e-06, "FRULYStex_REV_G6700-MONOMER": 0.0, "3PEPTtex_REV_CPLX0-7534": 0.0, "3PEPTtex_REV_CPLX0-7530": 0.0, "TMPPP_FWD_THIE-MONOMER_mod_mg2": 7.944331471079261e-07, "3PEPTtex_REV_CPLX0-7533": 0.0, "translation_b2436": 6.971530242036456e-14, "translocation_b0722": 3.2299435966979034e-07, "translocation_b0721": 3.2299435966979034e-07, "CO2tpp_FWD_SPONT": 0.0, "THRtex_FWD_G6700-MONOMER": 0.0, "formation_RHAMNULOKIN-MONOMER_mod_mg2": 0.0, "translation_b3453": -2.1572798395737287e-29, "translation_b3452": -2.1572798395737287e-29, "translation_b3455": 0.0, "translation_b3454": 0.0, "translation_b3457": 0.0, "translation_b3456": 0.0, "translation_b3458": 0.0, "formation_MELB-MONOMER": 0.0, "PTAr_REV_CPLX0-7912": 0.0, "A5PISO_FWD_CPLX0-1262": 0.005305450830356494, "URIK2_FWD_UDK-MONOMER_mod_mg2": 0.0, "CPGNUtex_FWD_CPLX_dummy": 0.0, "HCINNMtex_REV_CPLX0-7530": 0.0, "transcription_TU0_14395_with_TERM0_1039_from_RpoD_mono": 0.0, "charging_tRNA_b1986_AAU": 0.0, "ADEtex_FWD_CPLX0-7534": 0.0, "transcription_TU00266_from_RpoD_mono": 1.1508451679254022e-15, "ACGAL1Ptex_FWD_CPLX0-7530": 0.0, "ADEtex_FWD_CPLX0-7530": 0.0, "ADEtex_FWD_CPLX0-7533": 0.0, "transcription_TU0_14288_from_RpoD_mono": 0.0, "formation_DIMESULFREDUCT-CPLX_mod_bmocogdp": 0.0, "DUMPtex_REV_G6700-MONOMER": 0.0, "b1193_lipid_modification_pg161_p_pg160": 0.0, "formation_Ala_RS_tetra_mod_4:zn2": 4.5552868638530264e-08, "ACKr_FWD_ACETATEKINA-MONOMER_mod_mg2": 0.0, "DMQMT_FWD_DHHB-METHYLTRANSFER-CPLX_mod_zn2": 0.0, "b1677_lipid_modification_pg120_p_pg160": -3.0909870144562477e-23, "ACSERtpp_FWD_EG12445-MONOMER": 0.0, "RNDR2b1_FWD_RIBONUCLEOSIDE-DIP-REDUCTII-CPLX": 0.0, "DM_RNA_b0462": 0.0, "DM_RNA_b0463": 0.0, "MANtex_FWD_G6700-MONOMER": 0.0, "DM_RNA_b0469": 0.0, "formation_ALPHA-AMYL-PERI-MONOMER_mod_ca2": 0.0, "formation_ABC-51-CPLX": 0.0, "ME1_FWD_MALIC-NAD-CPLX_mod_mg2": 0.0, "formation_Ser_RS_dim_mod_mg2": 3.1266384450296876e-08, "CBMKr_REV_EG12384-MONOMER": 0.0, "IDOND_FWD_IDONDEHYD-MONOMER": 0.0, "RNDR12_FWD_RIBONUCLEOSIDE-DIP-REDUCTI-CPLX_mod_mg2_mod_fe2": 0.0, "GALURtex_REV_G6700-MONOMER": 0.0, "translation_b2276": 8.017885737436542e-07, "translation_b2277": 8.017885737436542e-07, "translation_b2278": 8.017885737436542e-07, "translation_b2279": 8.017885737436542e-07, "DM_RNA_b0729": 0.0, "DM_RNA_b0728": 0.0, "transcription_TU0_14574_with_TERM0_1066_from_RpoD_mono": 0.0, "formation_ANTHRANSYNCOMPII-MONOMER": 2.6002238679117712e-06, "DM_RNA_b0723": 0.0, "DM_RNA_b0722": -1.2167811564780426e-35, "DM_RNA_b0721": 0.0, "DM_RNA_b0720": 0.0, "ORNtex_FWD_CPLX0-7533": 0.0, "DM_RNA_b0726": 9.750213669693743e-09, "ORNtex_FWD_CPLX0-7530": 0.0, "transcription_TU0_14306_from_RpoD_mono": 8.580404366089433e-14, "formation_NHAB-MONOMER": 0.0, "DM_RNA_b3640": 0.0, "GLCRAL_FWD_CPLX0-7615_mod_mg2": 0.0, "translation_b3612": 0.0, "formation_CPLX0-7719_mod_4fe4s": 1.1795349350260995e-06, "translation_b3821": 6.341033191251656e-29, "formation_SurA_MONOMER": 1.6318336707248445e-08, "transcription_TU0_2649_from_RpoD_mono": 0.0, "GALCTNtex_FWD_G6700-MONOMER": 0.0, "FUM_REV_FUMARASE-A_mod_4fe4s": 0.0, "LEUabcpp_FWD_ABC-15-CPLX": 0.0, "translation_b3823": 0.0, "formation_ABC-11-CPLX": 0.0, "DM_RNA_b3287": 0.0, "DM_RNA_b3289": 0.0, "DM_RNA_b3288": 1.1145070915793125e-12, "formation_GDPMANDEHYDRA-CPLX_mod_nadp": 0.0, "transcription_TU0_8862_from_RpoD_mono": 0.0, "DM_RNA_b4123": 0.0, "DM_RNA_b0091": 2.678211107799782e-09, "DM_RNA_b0090": 4.324013640891335e-09, "DM_RNA_b0092": 0.0, "VALtex_REV_G6700-MONOMER": 0.0, "DM_RNA_b0096": 4.395040851269138e-09, "DM_RNA_b0099": 9.473921392068708e-09, "DM_RNA_b0098": 0.0, "formation_IscS_mod_2:pydx5p": 6.300971138807953e-11, "NO2tex_FWD_G6700-MONOMER": 0.0, "transcription_TU00366_from_RpoD_mono": 6.168054759416593e-10, "transcription_TU0_8864_from_RpoD_mono": 0.0, "CRNDt2rpp_REV_CPLX0-7642": 0.0, "O16A4COLIPAabctex_FWD_ABC-53-CPLX": 0.0, "translation_b3610": 0.0, "HYD1pp_FWD_FORMHYDROG2-CPLX_mod_ni2_mod_fe2": 0.0, "transcription_TU0_13839_from_RpoD_mono": 1.1641403192844282e-08, "DM_RNA_b4394": 0.0, "DM_RNA_b4395": 0.0, "DM_RNA_b4392": 0.0, "DM_RNA_b4390": 0.0, "formation_CPLX0-321": 8.197894149533173e-09, "translation_b1773": 0.0, "DAPtex_REV_CPLX0-7533": 0.0, "ISETACtex_FWD_CPLX0-7533": 0.0, "ISETACtex_FWD_CPLX0-7530": 0.0, "DAPtex_REV_CPLX0-7530": 0.0, "ISETACtex_FWD_CPLX0-7534": 0.0, "DAPtex_REV_CPLX0-7534": 0.0, "ACNAMtex_REV_CPLX0-7534": 0.0, "ACNAMtex_REV_CPLX0-7533": 0.0, "EAR161y1_FWD_ENOYL-ACP-REDUCT-NADH-MONOMER": 0.0, "transcription_TU503_from_RPOS_MONOMER": 0.0, "translocation_b3409": 0.0, "formation_IleS_mono_mod_2:zn2": 2.96483078490266e-08, "FACOAE140_FWD_THIOESTERII-CPLX": 0.0, "transcription_TU0_13204_from_RpoD_mono": 1.0151231839193848e-15, "formation_ABC-26-CPLX": 0.0, "translocation_b1872_alt": 0.0, "formation_GLUTAREDOXIN-MONOMER": 0.0, "translation_b3374": 0.0, "transcription_TU0_14792_from_RPON_MONOMER": 0.0, "THIORDXi2_FWD_BTUE-MONOMER": 0.0, "transcription_TU0_14573_with_TERM0_1066_from_RpoD_mono": 0.0, "DM_RNA_b4171": 0.0, "DM_RNA_b4177": 0.0, "DM_RNA_b1415": 0.0, "AGM3Pt2pp_FWD_AMPG-MONOMER": 0.0, "FACOAE160_FWD_THIOESTERII-CPLX": 0.017897468444026284, "GPDDA2_FWD_GLYCPDIESTER-CYTO-MONOMER_mod_mg2": 2.2963995407180025e-57, "formation_PD04413_mod_ni2": 0.0, "DKGLCNR1_FWD_MONOMER0-149": 0.0, "DKGLCNR1_FWD_MONOMER0-148": 0.0, "NOVBCNtex_REV_SPONT": 0.0, "SERD_L_FWD_CPLX0-7622_mod_4fe4s": 0.0, "charging_tRNA_b1986_AAC": 0.0, "translocation_b0260": 0.0, "transcription_TU0_7822_from_RpoD_mono": 0.0, "formation_TruA_dim": 1.4115656639179283e-11, "UDCPDPpp_FWD_EG11665-MONOMER": 0.0, "translocation_b2328": 0.0, "transcription_TU0_14512_from_RpoD_mono": 0.0, "transcription_TU00117_from_RpoD_mono": 6.72214956948528e-16, "formation_CMPKI-MONOMER_mod_mg2": 6.190818186420037e-06, "PYDXtpp_FWD_CPLX_dummy": 0.0, "transcription_TU0_14015_from_RpoD_mono": 0.0, "UDCPDP_FWD_G6439-MONOMER": 0.0, "formation_UDPNACETYLGLUCOSAMACYLTRANS-CPLX": 4.8000328166401315e-08, "S_transfer_to_SufBCD_mod_2:fe2_FWD_CPLX_dummy": 0.0, "translation_b1192": 0.0, "LPLIPAL2ATG161_FWD_EG10739-MONOMER": 0.0, "translation_b1190": 0.0, "charging_tRNA_b3757_GAA": 0.0, "formation_YGJE-MONOMER": 0.0, "ACS_FWD_ACS-MONOMER": 0.0, "formation_CPLX0-227_mod_fe2": 0.0, "translation_b1198": 0.0, "translation_b1199": 0.0, "transcription_TU0_14467_with_TERM0862_from_RpoD_mono": 0.0, "charging_tRNA_b3969_GAA": 0.0, "charging_tRNA_b3969_GAG": 0.0, "FEOXAMR2_FWD_G7949-MONOMER": 0.0, "GLYCLTtex_FWD_CPLX0-7530": 0.0, "GLYCLTtex_FWD_CPLX0-7533": 0.0, "GLYCLTtex_FWD_CPLX0-7534": 0.0, "MALTATr_REV_MALTACETYLTRAN-CPLX": 0.0, "translation_b0829": 0.0, "translation_b0828": 0.0, "formation_CPLX0-7643_mod_mg2": 1.8635714604026433e-09, "translation_b0822": -6.76627464045674e-29, "translation_b0825": 0.0, "translation_b0827": 0.0, "translation_b0826": 0.0, "ALLTNtex_REV_CPLX0-7533": 0.0, "EX_ins_e": 0.0, "transcription_TU00320_from_RpoD_mono": 0.0, "transcription_TU00228_with_TERM0382_from_RpoD_mono": 0.0, "formation_CPLX0-7652_mod_mn2": 0.0, "ACANTHAT_FWD_CPLX0-236": 0.0, "ALLTN_FWD_CPLX-64_mod_ni2_mod_zn2": 0.0, "PSD140_FWD_PSD-MONOMER": 0.0, "SELNPS_FWD_EG10943-MONOMER_mod_mg2": 0.0, "translation_b1992": 0.0, "transcription_TU00194_from_RpoD_mono": 6.0668013412240765e-12, "EAR60y1_FWD_ENOYL-ACP-REDUCT-NADH-MONOMER": 0.0, "CBMKr_REV_G6188-MONOMER": 0.0, "transcription_TU0_8793_from_RpoD_mono": 2.3267344175128442e-09, "SLNTtex_REV_G6700-MONOMER": 0.0, "RIBtex_FWD_CPLX0-7534": 0.0, "formation_EG12312-MONOMER": 1.3668616212930533e-10, "formation_EG11910-MONOMER_dimer_EG11911-MONOMER_mod_glycyl": 0.0, "transcription_TU00112_from_RpoD_mono": 3.560893000959515e-08, "ACMUMtex_FWD_G6700-MONOMER": 0.0, "formation_ACSERLYA-CPLX_mod_2:pydx5p": 2.5873475880406282e-08, "CD2t3pp_FWD_CPLX0-7641": 0.0, "NAt3_2pp_FWD_CPLX0-7629": 0.0, "transcription_TU0_4786_with_TERM0322_from_RpoD_mono": 0.0, "NDPK3_REV_NUCLEOSIDE-DIP-KIN-CPLX_mod_ca2": 0.0, "transcription_TU704_from_RpoD_mono": 0.0, "THRtex_REV_CPLX0-7533": 0.0, "THRtex_REV_CPLX0-7530": 0.0, "transcription_TU0_13396_from_RpoD_mono": 0.0, "EX_adn_e": 0.0, "THRtex_REV_CPLX0-7534": 0.0, "LCTSt3ipp_FWD_B2170-MONOMER": 0.0, "DM_RNA_b0411": 0.0, "transcription_TU0_13300_from_RpoD_mono": 0.0, "DM_RNA_b3704": 1.4721256426272208e-07, "DM_RNA_b3705": 0.0, "DM_RNA_b3706": 0.0, "EX_udpacgal_e": 0.0, "translation_b3739": 1.7606787948828746e-06, "DM_RNA_b3703": 0.0, "translation_b3734": 6.791189637405374e-06, "translation_b3735": 2.2637298791351247e-06, "translation_b3736": 2.7667809633873744e-06, "translation_b3737": 6.791189637405374e-06, "DM_RNA_b3708": 0.0, "DM_RNA_b3709": 0.0, "translation_b3732": 6.791189637405374e-06, "transcription_TU0_14786_from_RPON_MONOMER": 1.8830617259063912e-21, "MTAN_FWD_CPLX0-1541": 1.2100985746998972e-05, "transcription_TU00214_with_TERM68_from_RpoD_mono": 0.0, "HEX4_FWD_CPLX_dummy": 0.0, "formation_IDONDEHYD-MONOMER": 0.0, "RNA_b0205_to_generic_5s_rRNAs": 0.0, "formation_CARBPSYN-CPLX_mod_zn2": 0.0, "lipid_biomass_to_biomass": 0.018294053692747732, "translation_b0642": 5.34671460234903e-08, "UACGAMtex_REV_CPLX0-7533": 0.0, "formation_PEPCARBOXYKIN-MONOMER_mod_mg2": 0.0, "formation_SDAC-MONOMER": -4.0123155591855405e-36, "DM_RNA_b1866": 0.0, "translation_b2467": 0.0, "translation_b2465": 2.11164286950706e-07, "translation_b2464": 2.1033402678980615e-07, "translation_b2463": 0.0, "TCYNTtex_REV_G6700-MONOMER": 0.0, "transcription_TU0_3103_from_RpoD_mono": 3.3449967506902667e-13, "translocation_b0875": 0.0, "b2617_lipid_modification_pg141_p_pg160": 0.0, "translation_b3849": 0.0, "translation_b3846": 1.6494899871723055e-08, "NTD1pp_FWD_USHA-MONOMER_mod_zn2": 0.0, "translation_b3844": 4.7625544920212817e-07, "translation_b3845": 1.6494899871723055e-08, "DM_RNA_b1250": 0.0, "formation_MANNONOXIDOREDUCT-MONOMER": 0.0, "DM_RNA_b1252": 0.0, "translation_b3590": 0.0, "translation_b3591": 0.0, "ACPPAT1411_FWD_EG11437-MONOMER": 0.0, "translation_b3599": 0.0, "formation_EIISGA": 0.0, "ECOAH5_FWD_CPLX0-1666": 0.05000615069938567, "DDPA_FWD_AROH-CPLX_mod_fe3": 0.0, "GLYK_FWD_GLYCEROL-KIN-CPLX_mod_mn2": 0.0, "translation_b0756": 0.0, "transcription_TU0_13652_from_RpoD_mono": 0.0, "AGPR_REV_N-ACETYLGLUTPREDUCT-MONOMER": 0.07552850779019069, "ASPT_FWD_ASPARTASE-CPLX_mod_mn2": 0.0, "OPMEACPS1_FWD_FABB-CPLX": 1.4589038589095538e-08, "3HAD801_FWD_FABZ-CPLX": 0.0, "EX_lyx__L_e": 0.0, "translocation_b3266": 0.0, "formation_SelA_deca_mod_10:pydx5p": 0.0, "ACKr_REV_ACETATEKINA-MONOMER_mod_mg2": 0.0, "ALLTAMH_FWD_CPLX-7524_mod_mn2": 0.0, "charging_tRNA_b0745_AAG": 0.0, "charging_tRNA_b0745_AAA": 0.0, "translocation_b3981": 1.244278390305071e-07, "transcription_TU00088_from_RpoD_mono": 0.0, "NTPP3_FWD_G7164-MONOMER": 0.0, "transcription_TU00097_from_RPOS_MONOMER": 0.0, "formation_G7446-MONOMER": 0.0, "transcription_TU0_14403_from_RpoD_mono": 0.0, "DM_RNA_b2222": 0.0, "RPI_REV_RIB5PISOMA-CPLX": 0.274402073227732, "DDGLCNtex_FWD_CPLX0-7533": 0.0, "DDGLCNtex_FWD_CPLX0-7530": 0.0, "DM_RNA_b0536": 0.0, "DDGLCNtex_FWD_CPLX0-7534": 0.0, "DM_RNA_b1621": 0.0, "DM_RNA_b1623": 0.0, "DM_RNA_b1622": 0.0, "FA120ACPHi1_FWD_EG11095-MONOMER_mod_zn2_mod_fe2_mod_cobalt2_mod_mg2_mod_mn2": 0.0, "PDX5PS1_FWD_CPLX0-7847": 2.1638747269729827e-06, "b2813_lipid_modification_pg120_p_pe160": 0.0, "EX_gam6p_e": 0.0, "NOtpp_REV_SPONT": 0.0, "UAGAAT1_FWD_UDPNACETYLGLUCOSAMACYLTRANS-CPLX": 0.005305450830356494, "MOCDS_FWD_G7496-MONOMER_mod_mg2": 0.0, "formation_GLUTDECARBOXA-CPLX_mod_pydx5p": 0.0, "EX_csn_e": 0.0, "EX_thrp_e": 0.0, "translocation_b4290": 0.0, "translocation_b4291": 0.0, "UDCPDPS_FWD_UPPSYN-CPLX_mod_mg2": 7.501280094334376e-06, "THRabcpp_FWD_ABC-15-CPLX": 0.0, "HEXt2rpp_REV_EG11671-MONOMER": 0.0, "formation_RpsP_mono": 6.288044270895394e-06, "ASPK_FWD_ASPKINIII-CPLX": 0.0, "3OAR1211_FWD_3-OXOACYL-ACP-REDUCT-MONOMER": 0.0, "MG2tex_FWD_G6700-MONOMER": 0.0011062753293528784, "DAPE_FWD_DIAMINOPIMEPIM-MONOMER": 0.034364320591826716, "formation_G495-MONOMER": 0.0, "FALDtex_FWD_G6700-MONOMER": 0.0, "DAMPtex_REV_G6700-MONOMER": 0.0, "HIStex_REV_CPLX0-7530": 0.0, "formation_PYRROLINECARBREDUCT-CPLX": 1.815090336953043e-07, "formation_RplK_mono": 6.288044270895394e-06, "HIStex_REV_CPLX0-7533": 0.0, "HIStex_REV_CPLX0-7534": 0.0, "formation_MALIC-NAD-CPLX_mod_mn2": 0.0, "translocation_b0451": 0.0, "transcription_TU586_with_TERM061_from_RPOS_MONOMER": 0.0, "RIBtex_REV_G6700-MONOMER": 0.0, "formation_CARNRACE-MONOMER": 0.0, "transcription_TU0_6507_with_TERM0841_from_RPOS_MONOMER": 0.0, "b1677_lipid_modification_pg141_p_pe160": 2.6592447220247644e-24, "transcription_TU0_14052_from_RpoD_mono": 0.0, "LPLIPAL2A140_FWD_EG10739-MONOMER": 0.0, "AMPtex_REV_G6700-MONOMER": 0.0, "DM_RNA_b0732": 0.0, "EX_LalaDgluMdapDala_e": 0.0, "transcription_TU0_14750_from_RpoD_mono": 0.0, "translation_b1606": 0.0, "HOMtex_FWD_CPLX0-7534": 0.0, "DM_RNA_b0734": 0.0, "HOMtex_FWD_CPLX0-7530": 0.0, "HOMtex_FWD_CPLX0-7533": 0.0, "METSOXR22_FWD_EG12394-MONOMER": 0.0, "formation_CYT-O-UBIOX-CPLX_mod_pheme_mod_hemeO_mod_cu2": 7.158705912578764e-08, "transcription_TU00435_with_TERM72_from_RpoD_mono": 0.0, "transcription_TU00359_with_SPEDT1_from_RpoD_mono": 0.0, "LIPOtex_REV_CPLX0-7534": 0.0, "GTHOXtex_REV_G6700-MONOMER": 0.0, "A5PISO_REV_CPLX0-1262": 0.0, "LIPOtex_REV_CPLX0-7533": 0.0, "DM_RNA_b0366": 0.0, "transcription_TU0_13770_from_RpoD_mono": 4.3061998914998633e-07, "transcription_TU0_8480_from_RpoD_mono": 1.175306480921922e-13, "ASAD_FWD_ASP-SEMIALDEHYDE-DEHYDROGENASE-CPLX": 0.0, "DM_RNA_b4230": 0.0, "transcription_TU0_7622_from_RpoD_mono": 0.0, "DM_RNA_b4233": 0.0, "PUNP1_REV_DEOD-CPLX": 0.00033392539789939285, "DM_RNA_b3496": 0.0, "transcription_TU0_13860_from_RpoD_mono": 0.0, "ZN2t3pp_FWD_B0752-MONOMER": 0.0, "transcription_TU0_13620_from_RpoD_mono": 0.0, "transcription_TU00426_with_TERM5_from_RpoD_mono": 0.0, "formation_TatE_MONOMER": 0.0, "translocation_b2963": 0.0, "translocation_b2964": 0.0, "PLIPA2A180pp_FWD_MONOMER0-341": 0.0, "transcription_TU795_from_RpoD_mono": 0.0, "translation_b1344": 2.2803412516434603e-12, "translation_b1693": 6.797261612896245e-07, "translation_b1692": 6.797261612896245e-07, "RNA_b3970_to_generic_23s_rRNAs": 0.0, "METAT_FWD_S-ADENMETSYN-CPLX_mod_4:LI_mod_1:cd2": 0.0, "CHORS_FWD_AROC-CPLX_mod_fmnh2": 0.0, "b1677_lipid_modification_pg140_p_pg160": 0.0, "transcription_TU0_1821_from_RpoD_mono": 0.0, "PSERtex_FWD_G6700-MONOMER": 0.0, "MDDEP2pp_FWD_EG12015-MONOMER": 0.0, "formation_EG12267-MONOMER": 0.0, "CYTBO3_4pp_FWD_CYT-O-UBIOX-CPLX_mod_pheme_mod_hemeO_mod_cu2": 5.668727548626632, "23CUMPtex_REV_CPLX0-7533": 0.0, "translation_b2417": 4.295681299516218e-07, "UM3PL_FWD_EG12440-MONOMER_mod_mg2": 0.0, "23CUMPtex_REV_CPLX0-7530": 0.0, "ARBTNtpp_FWD_CPLX_dummy": 0.0, "23CUMPtex_REV_CPLX0-7534": 0.0, "NTD5pp_FWD_USHA-MONOMER_mod_zn2": 0.0, "transcription_TU122_with_TERM7_from_RpoD_mono": 0.0, "ARGSL_REV_ARGSUCCINLYA-MONOMER": 0.21992044878065964, "KG6PDC_FWD_EG12285-MONOMER": 0.0, "translation_b1521": 0.0, "INSTtex_FWD_CPLX0-7533": 0.0, "translation_b1525": 0.0, "translation_b1524": 0.0, "EX_dimp_e": 0.0, "PAPA141_FWD_PGPPHOSPHAB-MONOMER": 0.0, "translation_b1528": 0.0, "EX_ppa_e": 0.0, "PIt2rpp_REV_PITA-MONOMER": 0.0, "RNDR4b2_FWD_RIBONUCLEOSIDE-DIP-REDUCTII-CPLX": 0.0, "formation_GLPT-MONOMER": 4.6369809948636626e-29, "formation_EG12285-MONOMER": 0.0, "ACtex_FWD_G6700-MONOMER": 0.0, "ALAALAD_FWD_G6782-MONOMER": 0.0, "translation_b0785": 0.0, "translation_b0340": 0.0, "DM_RNA_b2724": 0.0, "THYMtex_FWD_CPLX0-7533": 0.0, "translation_b0343": -1.66784357416541e-31, "translation_b0344": 0.0, "DM_RNA_b2720": 0.0, "DM_RNA_b2723": 0.0, "DM_RNA_b2722": 0.0, "translation_b0348": 0.0, "translation_b0349": 0.0, "DM_RNA_b2515": 0.0, "transcription_TU0_5543_from_RpoD_mono": 0.0, "formation_CPLX0-7906": 0.0, "transcription_TU0_6635_with_TERM70_from_RpoD_mono": 0.0, "DM_RNA_b3821": 0.0, "BALAtex_REV_CPLX0-7533": 0.0, "formation_RplP_mono": 6.288044270895394e-06, "GLYt4pp_FWD_YAAJ-MONOMER": 0.0, "EX_o16a4colipa_e": 0.0, "EX_urea_e": 0.0, "RNA_b3275_to_generic_23s_rRNAs": 0.0, "ADNt2pp_FWD_NUPG-MONOMER": 0.0, "translation_b1835": 3.664986893672175e-12, "DM_RNA_b1398": 0.0, "DM_RNA_b1395": 0.0, "DM_RNA_b1394": 0.0, "DM_RNA_b1397": 0.0, "DM_RNA_b1391": 0.0, "DM_RNA_b1390": 0.0, "DM_RNA_b1393": 0.0, "DM_RNA_b1392": 0.0, "translation_b3693": 0.0, "translation_b3691": 0.0, "translation_b4544": 0.0, "G3PGtex_FWD_CPLX0-7533": 0.0, "formation_CPLX0-2081": 0.0, "formation_3-ISOPROPYLMALISOM-CPLX": 1.1629123371312752e-08, "G3PGtex_FWD_CPLX0-7530": 0.0, "formation_NADH-DHII-MONOMER_mod_mg2_mod_cu_mod_fad": 0.0, "translation_b0124": -2.2857864740946245e-32, "translation_b0125": 0.0, "translation_b0126": 2.1512806751599405e-07, "translation_b0120": 0.0, "transcription_TU0_12820_from_RpoD_mono": 2.5898600134467177e-11, "translation_b0123": 0.0, "FEOXAMUtpp_FWD_CPLX_dummy": 0.0, "SELGTHR3_FWD_CPLX_dummy": 0.0, "transcription_TU0_8767_from_RpoD_mono": 0.0, "PROGLYabcpp_FWD_ABC-8-CPLX": 0.0, "translocation_b2035": 0.0, "translocation_b2037": 0.0, "formation_ABC-32-CPLX": 0.0, "PPPNtex_REV_G6700-MONOMER": 0.0, "LPLIPAL1E141pp_FWD_CPLX0-7630_mod_ca2": 2.6592447220247644e-24, "DM_RNA_b0895": -2.6164443342926912e-33, "AMAOTr_REV_DAPASYN-CPLX_mod_pydx5p": 0.0, "PUNP7_REV_XANTHOSINEPHOSPHORY-CPLX": 0.0, "charging_tRNA_b3761_UGG": 0.014484038652388403, "NTD12_FWD_CPLX0-7625_mod_cobalt2": 0.0, "transcription_TU873_from_RpoD_mono": 1.5316102341850665e-08, "translation_b3477": 0.0, "translation_b3476": 0.0, "translation_b3475": 0.0, "translation_b4311": 0.0, "translation_b3470": 3.1942856394885584e-12, "ASPK_REV_ASPKINIII-CPLX": 0.0, "PACALDt2rpp_FWD_CPLX_dummy": 0.0, "formation_PD04413_mod_cd2": 0.0, "translation_b3479": 0.0, "translation_b3478": 0.0, "DM_RNA_b0087": 4.8397513540990075e-09, "EX_tyr__L_e": 0.0, "transcription_TU00108_from_RpoD_mono": 1.4325059518250389e-08, "TufA_mono_to_generic_Tuf": 0.0, "formation_CPLX_dummy": 3.2955683017076576e-09, "ENLIPAabctex_FWD_ABC-53-CPLX": 0.0, "transcription_TU0_14076_from_RpoD_mono": 0.0, "transcription_TU0_14633_from_RpoD_mono": 0.0, "ACCOAC_FWD_ACETYL-COA-CARBOXYLMULTI-CPLX_mod_btn": 0.010610981338988613, "translation_b2874": 1.3232502688288494e-07, "MLDCP1Bpp_FWD_CPLX_dummy": 0.0, "translation_b2877": 0.0, "translation_b2871": 0.0, "formation_CPLX0-3932": 0.0, "ECOAH8_REV_FADB-CPLX": 0.0, "transcription_TU00485_from_RpoD_mono": 0.0, "3PEPTtex_FWD_CPLX0-7530": 0.0, "translation_b1444": 0.0, "3PEPTtex_FWD_CPLX0-7533": 0.0, "EX_tyrp_e": 0.0, "INSH_FWD_EG11082-MONOMER": 0.0, "ABUTtex_FWD_CPLX0-7534": 0.0, "translation_b3636": 6.288044270895394e-06, "DCMPtex_FWD_CPLX0-7533": 0.0, "LCARR_REV_CPLX_dummy": 0.0, "transcription_TU00160_with_TERM66_from_RpoD_mono": 0.0, "DCMPtex_FWD_CPLX0-7530": 0.0, "DM_RNA_b0914": 0.0, "DM_RNA_b0915": 2.2455499063973372e-11, "DM_RNA_b0444": 0.0, "BUTSO3abcpp_FWD_ABC-64-CPLX": 0.0, "DM_RNA_b0910": 0.0, "DM_RNA_b0911": 0.0, "charging_tRNA_b1665_GUC": 0.0006007310449865589, "BTNtex_FWD_G6700-MONOMER": 0.0, "formation_PGPPHOSPHAA-MONOMER_mod_mg2": 9.560375891076263e-10, "METOX2s_FWD_SPONT": 0.0, "b2701_lipid_modification_pg120_p_pg160": 0.0, "formation_TYRB-DIMER_mod_pydx5p": 5.798958228345564e-08, "UGLT_REV_GALACTURIDYLYLTRANS-CPLX_mod_fe2_mod_zn2": 0.0, "DM_RNA_b3939": 0.0, "DM_RNA_b3936": 0.0, "METAT_FWD_S-ADENMETSYN-CPLX_mod_4:na1_mod_1:cd2": 0.0, "transcription_TU0_1062_from_RpoD_mono": -1.9556419130175767e-33, "DASYN181_FWD_CDPDIGLYSYN-MONOMER_mod_mg2_mod_k": 0.0, "DM_RNA_b3930": 0.0, "translation_b2258": 0.0, "b0197_lipid_modification_pg141_p_pg160": 0.0, "Demand_kdo2lipid4_e": 0.13638691080607956, "ACGAL1Ptex_REV_CPLX0-7534": 0.0, "translation_b2251": 1.4287197766555224e-08, "translation_b2253": 0.0, "translation_b2254": 0.0, "translation_b2255": 0.0, "translation_b2256": 0.0, "translation_b2257": 0.0, "MALDDH_FWD_G6986-MONOMER_mod_k_mod_mg2": 0.0, "DM_RNA_b0709": 0.0, "charging_tRNA_b1230_UAC": 0.006395462319385375, "CLPNS181pp_REV_CARDIOLIPSYN-MONOMER": 0.0, "ACHBS_FWD_ACETOLACTSYNIII-CPLX": 0.050867814188830324, "VPAMTr_REV_VALINE-PYRUVATE-AMINOTRANSFER-MONOMER_mod_pydx5p": 0.0, "LALALGLUtex_FWD_CPLX0-7530": 0.0, "LALALGLUtex_FWD_CPLX0-7533": 0.0, "3OAR601_REV_3-OXOACYL-ACP-REDUCT-MONOMER": -1.6125236984569694e-33, "MDH_FWD_MALATE-DEHASE": 0.7743897276370748, "charging_tRNA_b1665_GUU": 0.01198985377006803, "charging_tRNA_b1975_UCG": 0.005882779149769767, "transcription_TU00157_from_RpoD_mono": 0.0, "ALLULPE_FWD_EG11957-MONOMER_mod_cobalt2": 0.0, "formation_EG12407-MONOMER": 0.0, "transcription_TU00222_from_EG11355_MONOMER": 0.0, "transcription_TU0_6444_from_RPOS_MONOMER": 5.52501919431745e-10, "GALTtex_REV_CPLX0-7533": 0.0, "EX_23camp_e": 0.0, "ALAGLUE_REV_G6661-MONOMER": 0.0, "OPMEACPR1_FWD_3-OXOACYL-ACP-REDUCT-MONOMER": 1.4589030085878677e-08, "DM_RNA_b2697": 0.0, "translation_b3528": 0.0, "SUCTARTtpp_FWD_DCUB-MONOMER": 0.0, "formation_G6849-MONOMER": 0.0, "DHAtex_REV_CPLX0-7533": 0.0, "transcription_TU0_14492_from_RpoD_mono": 0.0, "translocation_b4193": 0.0, "DM_RNA_b4374": 0.0, "transcription_TU524_with_TERM165_from_RpoD_mono": 0.0, "DM_RNA_b4370": 0.0, "DM_RNA_b4371": 0.0, "translocation_b1118": 2.065460409280008e-08, "MALtex_FWD_G6700-MONOMER": 0.0, "UREAtex_FWD_CPLX0-7533": 0.0, "UREAtex_FWD_CPLX0-7534": 0.0, "transcription_TU0_3304_from_RpoD_mono": 0.0, "CYTDtex_FWD_CPLX0-7534": 0.0, "CYTDtex_FWD_CPLX0-7533": 0.0, "CYTDtex_FWD_CPLX0-7530": 0.0, "RNase_T_dim_mod_4:mg2_to_generic_RNase": 0.0, "CPGNR3_FWD_CPLX_dummy": 0.0, "translocation_b3175": 1.244278390305071e-07, "DINStex_REV_CPLX0-7533": 0.0, "DINStex_REV_CPLX0-7530": 0.0, "formation_ACETOLACTSYNIII-CPLX": 7.877219856173289e-08, "SO3tex_FWD_CPLX0-7530": 0.0, "SO3tex_FWD_CPLX0-7533": 0.0, "SO3tex_FWD_CPLX0-7534": 0.0, "DM_RNA_b4111": 0.0, "DM_RNA_b1473": 0.0, "DM_RNA_b1474": 0.0, "DM_RNA_b4115": 0.0, "DM_RNA_b1476": 0.0, "DM_RNA_b4117": 0.0, "DM_RNA_b1478": 0.0, "DM_RNA_b4119": 0.0, "42A12BOOXpp_FWD_AMINEOXID-CPLX": 0.0, "transcription_TU121_with_TERM7_from_RpoD_mono": 0.0, "CLPNS180pp_FWD_G6406-MONOMER": 0.0, "formation_ACETATEKINA-MONOMER_mod_mg2": 0.0, "AMPTASECG_FWD_CPLX0-3061_mod_zn2": 0.0, "RPI_REV_RIB5PISOMB-CPLX": 0.0, "formation_DCTP-DEAM-CPLX": 0.0, "formation_GUANYL-KIN-CPLX_mod_mg2": 2.7984350731809543e-08, "FE3DCITtonex_FWD_CPLX0-1943": 0.0, "translocation_b0241": 0.0, "ALAR_FWD_CPLX0-7465_mod_pydx5p": 0.0, "transcription_TU587_with_TERM169_from_RPON_MONOMER": 0.0, "transcription_TU00365_from_RpoD_mono": 3.190411907235177e-14, "formation_DALADALALIGA-MONOMER": 0.0, "formation_ABC-63-CPLX": 0.0, "BMOCOS_FWD_EG10153-MONOMER": 0.0, "formation_cisGroES_hepta": 1.1447872832966322e-11, "ACALDtex_REV_CPLX0-7533": 0.0, "DIMPtex_FWD_G6700-MONOMER": 0.0, "ACALDtex_REV_CPLX0-7530": 0.0, "ACALDtex_REV_CPLX0-7534": 0.0, "FRUptspp_FWD_CPLX-158": 0.0, "translocation_b1587_alt": 0.0, "formation_RFBX-MONOMER": 0.0, "G3PEtex_FWD_CPLX0-7534": 0.0, "PHETA1_FWD_TYRB-DIMER_mod_pydx5p": 0.0, "G3PEtex_FWD_CPLX0-7530": 0.0, "G3PEtex_FWD_CPLX0-7533": 0.0, "ETOHtex_REV_CPLX0-7534": 0.0, "translation_b0809": 0.0, "DM_RNA_b2045": 0.0, "translation_b0807": 3.664986893672175e-12, "transcription_TU00020_from_RpoD_mono": 0.0, "translation_b0805": 0.0, "translation_b2789": 0.0, "formation_GRXB-MONOMER_EG12237-MONOMER": 0.0, "EX_psclys_e": 0.0, "formation_NusB_mono": 1.675910822704988e-11, "HACD1_REV_FADB-CPLX": 0.0, "MMETt2pp_FWD_B0260-MONOMER": 0.0, "transcription_TU0_13498_from_RpoD_mono": 0.0, "transcription_TU0_14371_from_RpoD_mono": 8.889673085891879e-07, "EX_arbtn_e": 0.0, "formation_RpsU_mono": 6.288044270895394e-06, "formation_Orn_dim_mod_2:mg2": 1.3860939408063494e-10, "transcription_TU00238_from_RpoD_mono": 0.0, "transcription_TU0_14115_from_RpoD_mono": 0.0, "transcription_TU0_6443_with_TERM0_1040_from_RpoD_mono": 1.0962480057939527e-10, "transcription_TU0_5163_from_RpoD_mono": 0.0, "transcription_TU0_1421_from_RpoD_mono": 0.0, "formation_FOLXTET-CPLX_mod_mn2": 0.0, "GALTtex_FWD_CPLX0-7533": 0.0, "ACOAD6f_FWD_ACYLCOADEHYDROG-MONOMER": 0.0, "transcription_TU0_3364_with_TERM0_1116_from_RpoD_mono": 0.0, "MOX_REV_CPLX_dummy": 0.00031134408287401957, "GALTtex_FWD_CPLX0-7534": 0.0, "DM_RNA_b1896": 0.0, "DM_RNA_b1897": 0.0, "ISETACabcpp_FWD_ABC-64-CPLX": 0.0, "ALCD2x_FWD_ADHC-CPLX_mod_zn2": 0.0, "ASPK_REV_ASPKINIIHOMOSERDEHYDROGII-CPLX": 0.6362197747301965, "GDPtex_FWD_G6700-MONOMER": 0.0, "HXPRT_FWD_CPLX0-7685": 0.0, "transcription_TU0_14302_from_RpoD_mono": 0.0, "formation_CODB-MONOMER": 0.0, "NACtex_REV_CPLX0-7533": 0.0, "NACtex_REV_CPLX0-7530": 0.0, "transcription_TU0_14459_from_RpoD_mono": 0.0, "OGMEACPD1_FWD_FABZ-CPLX": 1.4589055595544126e-08, "FALDtpp_REV_SPONT": 0.0, "DM_RNA_b3722": 0.0, "DM_RNA_b3726": 0.0, "DM_RNA_b3727": 0.0, "DM_RNA_b3725": 0.0, "DM_RNA_b3728": 0.0, "DM_RNA_b3729": 9.602359858741363e-10, "transcription_TU0_13805_from_RpoD_mono": 1.7160808732178867e-13, "translation_b4120": 0.0, "translation_b4122": 0.0, "translation_b4123": 0.0, "ME2_FWD_MALIC-NADP-CPLX_mod_mn2": 0.0, "GLCtex_REV_CPLX0-7530": 0.0, "translation_b4129": 3.5558770936822636e-08, "SDPTA_FWD_ACETYLORNTRANSAM-CPLX_mod_pydx5p": 0.0, "GLCtex_REV_CPLX0-7533": 0.0, "formation_G6622-MONOMER": 0.0, "formation_CPLX0-2141": 0.0, "transcription_TU00206_from_RpoD_mono": 0.0, "FACOAL100t2pp_FWD_CPLX0-1669": 0.0, "ACPS11_FWD_EG12221-MONOMER": 0.0, "translation_b0662": 0.0, "translation_b0661": 3.3026004859757016e-12, "transcription_TU0_5881_from_RpoD_mono": 5.722118703954449e-13, "transcription_TU0_13667_from_RPOH_MONOMER": 9.272778239126738e-14, "RNDR32_FWD_RIBONUCLEOSIDE-DIP-REDUCTI-CPLX_mod_mg2_mod_fe2": 0.0, "DM_RNA_b1278": 0.0, "MANGLYCtex_FWD_G6700-MONOMER": 0.0, "ORNDC_FWD_ORNDECARBOXDEG-CPLX_mod_pydx5p": 0.0, "DM_RNA_b1387": 0.0, "UACGAMPpp_FWD_USHA-MONOMER_mod_cobalt2": 0.0, "DM_RNA_b1270": 0.0, "DM_RNA_b1276": 0.0, "DM_RNA_b1277": 0.0, "G3PItex_FWD_G6700-MONOMER": 0.0, "translation_b2210": 0.0, "formation_NARJ-MONOMER": 0.0, "FE3tex_FWD_CPLX0-7534": 0.0, "translation_b3867": 0.0, "translation_b3860": -8.647873093294289e-32, "FE3tex_FWD_CPLX0-7533": 0.0, "FE3tex_FWD_CPLX0-7530": 0.0, "Htex_REV_CPLX0-7534": 0.0, "PLIPA1E120pp_FWD_MONOMER0-341": 0.0, "Htex_REV_CPLX0-7533": 0.0, "Htex_REV_CPLX0-7530": 0.0, "DMSOtpp_FWD_SPONT": 0.0, "formation_ABC-18-CPLX": 0.0, "LEUt2rpp_FWD_BRNQ-MONOMER": -1.1907750248737991e-29, "G6Ptex_FWD_G6700-MONOMER": 0.0, "12PPDRtpp_FWD_CPLX_dummy": 0.0, "translation_b2407": -1.416170842903947e-31, "translation_b2406": 0.0, "transcription_TU_8390_with_TERM1_from_RpoD_mono": 0.0, "translation_b2400": 3.4227777469927585e-08, "transcription_TU0_14224_from_RpoD_mono": 2.800062114634295e-10, "ASCBtex_FWD_G6700-MONOMER": 0.0, "EX_dms_e": 0.0, "DTMPtex_REV_CPLX0-7530": 0.0, "ALLTNtex_FWD_CPLX0-7534": 0.0, "DTMPtex_REV_CPLX0-7533": 0.0, "DTMPtex_REV_CPLX0-7534": 0.0, "ALLTNtex_FWD_CPLX0-7530": 0.0, "ALLTNtex_FWD_CPLX0-7533": 0.0, "transcription_TU743_from_RpoD_mono": 0.0, "translation_b3312": 6.288044270895394e-06, "translation_b3313": 6.288044270895394e-06, "translation_b3310": 6.288044270895394e-06, "translation_b3311": 6.288044270895394e-06, "translation_b3316": 6.288044270895394e-06, "translation_b3317": 6.288044270895394e-06, "translation_b3314": 6.288044270895394e-06, "translation_b3315": 6.288044270895394e-06, "UM4PCP_FWD_G6621-MONOMER": 0.0, "GLCATr_FWD_MALTACETYLTRAN-CPLX": 0.0, "translation_b3318": 6.288044270895394e-06, "translation_b3319": 6.2880610300036205e-06, "CYStex_REV_CPLX0-7533": 0.0, "COBALT2tex_FWD_G6700-MONOMER": 3.861731402450674e-06, "CYStex_REV_CPLX0-7530": 0.0, "METAT_FWD_S-ADENMETSYN-CPLX_mod_4:na1_mod_1:ni2": 0.0, "SO4tex_FWD_CPLX0-7534": 0.0, "SO4tex_FWD_CPLX0-7533": 0.0, "SO4tex_FWD_CPLX0-7530": 0.0, "TMAOtex_REV_CPLX0-7533": 0.0, "TMAOtex_REV_CPLX0-7530": 0.0, "DM_RNA_b1640": 0.0, "DM_RNA_b1646": 0.0, "TMAOtex_REV_CPLX0-7534": 0.0, "formation_ACS-MONOMER": 0.0, "formation_RFFTRANS-MONOMER": 0.0, "ADPT_FWD_ADENPRIBOSYLTRAN-CPLX_mod_mn2": 0.0, "transcription_TU0_8506_from_RPOH_MONOMER": 1.4721461244325134e-07, "formation_CPLX0-1142": -1.5326452924006888e-31, "OMPHHX3_FWD_CPLX_dummy": 0.0, "transcription_TU0_14653_from_RpoD_mono": 0.0, "GSNK_FWD_CPLX0-322_mod_k_mod_mg2": 6.776244357939718e-06, "HCYSMT2_FWD_MMUM-MONOMER": 0.0, "PLIPA2E161pp_FWD_MONOMER0-341": 0.0, "GLYC3Pt6pp_FWD_GLPT-MONOMER": 4.862454481109095e-23, "FMNRx_FWD_CPLX0-224": 0.0, "translation_b3624": 0.0, "formation_ADENPRIBOSYLTRAN-CPLX_mod_mn2": 0.0, "translation_b3625": 0.0, "formation_HYDROPEROXIDII-CPLX_mod_6:hemed": 0.0, "DCYTt2pp_FWD_NUPG-MONOMER": 0.0, "translation_b3990": 3.6642196247962946e-13, "MMETtex_FWD_CPLX0-7534": 0.0, "transcription_TU0_13612_from_RpoD_mono": 0.0, "MMETtex_FWD_CPLX0-7533": 0.0, "MMETtex_FWD_CPLX0-7530": 0.0, "translation_b3991": 1.212365659574628e-12, "ACKr_REV_PROPKIN-MONOMER": 0.0, "translation_b3992": 3.6642196247962946e-13, "transcription_TU00094_from_RpoD_mono": 2.0192172240029855e-11, "b1677_lipid_modification_pg161_p_pg160": 0.0, "translation_b3621": 0.0, "DHPTPE_REV_FOLXTET-CPLX_mod_mn2": 0.0, "PYDXK_FWD_PDXK-CPLX": 0.0, "MEOHtrpp_FWD_SPONT": 0.0, "formation_TRYPTOPHAN-CPLX": 3.1407973843147013e-07, "formation_SIROHEMESYN-CPLX": 7.437883014519744e-10, "EX_anhgm_e": 0.0, "CLPNS140pp_FWD_CARDIOLIPSYN-MONOMER": 0.0, "GSPMDA_FWD_GSP-CPLX": 0.0, "translation_b2578": 0.0, "transcription_TU0_14166_from_RpoD_mono": 0.0, "DM_RNA_b3124": 0.0, "DM_RNA_b3125": 0.0, "DM_RNA_b3126": 0.0, "DM_RNA_b3127": 0.0, "DM_RNA_b3123": 0.0, "DHPTPE_FWD_FOLXTET-CPLX_mod_mn2": 0.0, "translation_b3629": 0.0, "DM_RNA_b3128": 0.0, "transcription_TU0_2742_from_RpoD_mono": 1.6321626860487422e-15, "DM_RNA_b0114": 0.0, "DM_RNA_b0115": 4.2236016947339165e-36, "DM_RNA_b0116": 0.0, "DTMPtex_FWD_CPLX0-7534": 0.0, "DM_RNA_b0110": 0.0, "DM_RNA_b0112": 0.0, "DM_RNA_b0118": 0.0, "translation_b2530": 1.2601942277615906e-10, "formation_CPLX-64_mod_cobalt2_mod_zn2": 0.0, "transcription_TU0_8336_from_RpoD_mono": 0.0, "DM_RNA_b3470": 0.0, "GLYBtex_FWD_CPLX0-7533": 0.0, "EGMEACPR1_FWD_ENOYL-ACP-REDUCT-NADH-MONOMER": 1.4589047092317353e-08, "GLYBtex_FWD_CPLX0-7530": 0.0, "DM_RNA_b3001": 0.0, "GLYBtex_FWD_CPLX0-7534": 0.0, "D__LACtex_REV_CPLX0-7533": 0.0, "ICDHyr_FWD_ISOCITHASE-CPLX_mod_mg2": 0.0, "D__LACtex_REV_CPLX0-7530": 0.0, "D__LACtex_REV_CPLX0-7534": 0.0, "THIORDXi1_FWD_BTUE-MONOMER": 0.0, "MSO3abcpp_FWD_ABC-56-CPLX": 0.0, "UMPtex_FWD_CPLX0-7534": 0.0, "transcription_TU00197_from_RpoD_mono": 0.0, "UMPtex_FWD_CPLX0-7533": 0.0, "FEENTERexs_FWD_SPONT": 0.0, "transcription_TU00255_from_RpoD_mono": 0.0, "translocation_b1308": 0.0, "transcription_TU0_14273_from_RpoD_mono": 0.0, "translation_b1325": 0.0, "LEUtex_REV_CPLX0-7533": 0.0, "LEUtex_REV_CPLX0-7530": 0.0, "translation_b1326": 0.0, "LEUtex_REV_CPLX0-7534": 0.0, "translation_b1329": 0.0, "EX_fe3hox_e": 0.0, "transcription_TU00153_with_TERM0801_from_RPON_MONOMER": 0.0, "transcription_TU0_14677_from_RPOS_MONOMER": 0.0, "ECA4COLIPAabctex_FWD_ABC-53-CPLX": 0.0, "formation_DEOA-CPLX": 0.0, "LIPOtex_FWD_CPLX0-7530": 0.0, "LIPOtex_FWD_CPLX0-7533": 0.0, "LIPOtex_FWD_CPLX0-7534": 0.0, "ASO3tex_FWD_CPLX0-7530": 0.0, "formation_GLYCDEH-CPLX": 0.0, "CU2tex_REV_G6700-MONOMER": 0.0, "hemeD_synthesis_FWD_HYDROPEROXIDII-CPLX_mod_6:hemed": 0.0, "DM_RNA_b0612": 0.0, "EX_tma_e": 0.0, "SBTPD_REV_SORB6PDEHYDROG-CPLX": 0.0, "translocation_b1907": 0.0, "transcription_TU0_14099_from_RpoD_mono": 6.014508654512808e-10, "DM_RNA_b2297": 0.0, "DM_RNA_b2296": 0.0, "DM_RNA_b2291": 0.0, "DM_RNA_b2290": 0.0, "translation_b4394": 0.0, "transcription_TU0_13715_from_RpoD_mono": 0.0, "transcription_TU0_963_from_RPOS_MONOMER": 0.0, "transcription_TU0_12918_from_RpoD_mono": 0.0, "DM_RNA_b0616": 0.0, "translation_b2052": 0.0, "transcription_TU00161_from_RpoD_mono": 0.0, "transcription_TU0_7701_from_RpoD_mono": 0.0, "transcription_TU0_14255_with_RPLT_T2_from_RpoD_mono": 1.4673585409381798e-07, "PRAGSr_REV_GLYCRIBONUCSYN-MONOMER_mod_mg2": 0.0, "transcription_TU0_4907_from_RpoD_mono": 0.0, "ASNtex_FWD_CPLX0-7534": 0.0, "ASNtex_FWD_CPLX0-7533": 0.0, "ASNtex_FWD_CPLX0-7530": 0.0, "transcription_TU00492_from_RpoD_mono": 0.0, "NDPK3_REV_NUCLEOSIDE-DIP-KIN-CPLX_mod_mn2": 0.0, "NDPK8_FWD_ADENYL-KIN-MONOMER_mod_mg2": 0.0, "G3PCtex_FWD_G6700-MONOMER": 0.0, "FUCtpp_FWD_FUCP-MONOMER": 0.0, "TMAOtex_FWD_G6700-MONOMER": 0.0, "GLYALDtex_REV_CPLX0-7534": 0.0, "transcription_TU0_5843_from_RpoD_mono": 0.0, "GLYALDtex_REV_CPLX0-7533": 0.0, "GLYALDtex_REV_CPLX0-7530": 0.0, "formation_S-ADENMETSYN-CPLX_mod_4:nh4_mod_1:cd2": 0.0, "FORtppi_FWD_CPLX0-7843": 0.0, "DM_RNA_b2741": 0.0, "DM_RNA_b2747": 0.0, "DM_RNA_b2746": 4.011521064607978e-08, "DM_RNA_b2745": 0.0, "DM_RNA_b2744": 0.0, "ECOAH8_FWD_FADB-CPLX": 0.0, "formation_FUMARASE-C": 4.905835365925386e-25, "formation_LUMAZINESYN-CPLX": 3.429872252871842e-12, "transcription_TU00381_with_TERM65_from_RpoD_mono": 0.0, "formation_CPLX-7": 0.0, "formation_DTDPGLUCOSEPP2-MONOMER": 0.0, "translation_b1817": 0.0, "formation_LeuS_mono": 5.34671460234903e-08, "translation_b1814": 0.0, "translation_b1812": 6.670831375990916e-11, "transcription_TU00155_from_RpoD_mono": 0.0, "DHAtex_FWD_CPLX0-7534": 0.0, "formation_ABC-64-CPLX": 0.0, "PHETA1_REV_BRANCHED-CHAINAMINOTRANSFER-CPLX_mod_6:pydx5p": 0.0, "b3265_lipid_modification_pg180_p_pe160": 0.0, "translation_b1819": 0.0, "translation_b1818": 0.0, "translation_b3679": 0.0, "DM_RNA_b2607": 1.4721455705086204e-07, "DM_RNA_b2600": 0.0, "DM_RNA_b2601": 0.0, "translation_b3671": 0.0, "translation_b3670": 0.0, "formation_EG11373-MONOMER": 0.0, "DHAtex_FWD_CPLX0-7530": 0.0, "formation_EG11911-MONOMER": 0.0, "translation_b0494": -3.13855066887282e-29, "EX_12ppd__R_e": 0.0, "SULFACtex_REV_CPLX0-7530": 0.0, "SULFACtex_REV_CPLX0-7534": 0.0, "formation_EG10370-MONOMER_mod_mn2": 3.7103023085986495e-10, "formation_2-ISOPROPYLMALATESYN-MONOMER": 3.0502588442950472e-09, "transcription_TU0_1601_from_RpoD_mono": 0.0, "PGPP160_FWD_PGPPHOSPHAB-MONOMER": 0.0, "AGMtex_FWD_CPLX0-7530": 0.0, "AGMtex_FWD_CPLX0-7533": 0.0, "ATPS4rpp_FWD_ATPSYN-CPLX_EG10106-MONOMER_mod_mg2": 5.975361192767576, "AGMtex_FWD_CPLX0-7534": 0.0, "ACMANAtex_FWD_CPLX0-7530": 0.0, "PAPSR22_FWD_PAPSSULFOTRANS-CPLX": 0.0, "ACMANAtex_FWD_CPLX0-7533": 0.0, "ACMANAtex_FWD_CPLX0-7534": 0.0, "transcription_TU0_14292_from_RPOE_MONOMER": 3.932390481830178e-09, "EX_crn_e": 9.12817000856238e-32, "HYD2pp_FWD_FORMHYDROG2-CPLX_mod_ni2_mod_fe2": 0.0, "THRS_FWD_THRESYN-MONOMER_mod_pydx5p": 0.09102326842040585, "EX_uacgam_e": 0.0, "RHCCE_FWD_EG12712-MONOMER": 0.0003085198175858152, "2DGULRGy_FWD_CPLX0-235": 0.0, "PUNP3_FWD_DEOD-CPLX": 0.0, "GUR1PPpp_FWD_CPLX_dummy": 0.0, "translation_b3415": 0.0, "translation_b4374": 0.0, "translation_b3417": 0.0, "translation_b3416": 0.0, "translation_b4371": 3.664986893672175e-12, "b0463_lipid_modification_pg161_p_pe160": 0.0, "translation_b3412": 2.1310968614876502e-14, "EX_duri_e": 0.0, "ALAALAtex_FWD_CPLX0-7533": 0.0, "AKGtex_FWD_CPLX0-7530": 0.0, "ALAALAtex_FWD_CPLX0-7534": 0.0, "transcription_TU0_13783_from_RpoD_mono": 0.0, "PACALDtex_REV_CPLX0-7534": 0.0, "PACALDtex_REV_CPLX0-7530": 0.0, "I4FE4SR1_FWD_CPLX_dummy": 3.1552510268388414e-06, "PACALDtex_REV_CPLX0-7533": 0.0, "3OAS801_FWD_FABB-CPLX": 0.0, "transcription_TU0_3425_from_RPOE_MONOMER": 0.0, "transcription_TU0_13286_from_RpoD_mono": 0.0, "EX_RNase_m5": -3.900703058868741e-11, "formation_ABC-70-CPLX": 0.0, "formation_CPLX0-3954": 0.0, "ACGAptspp_FWD_CPLX-157": 0.0, "transcription_TU0_7163_from_RpoD_mono": 1.5506072966762896e-12, "b3265_lipid_modification_pg181_p_pg160": 0.0, "APH180_FWD_G6502-MONOMER": 0.0, "translocation_b2483": 0.0, "CMPtex_REV_CPLX0-7533": 0.0, "FRUK_FWD_1-PFK_mod_mg2": 0.0, "translocation_b2484": 0.0, "URDGLYCD_FWD_G6286-MONOMER": 0.0, "translocation_b2486": 0.0, "GAPD_REV_GAPDH-A-CPLX": 0.0, "DM_RNA_b0932": 0.0, "formation_6PGLUCONOLACT-MONOMER": 6.978039714157113e-07, "DM_RNA_b0930": 0.0, "DM_RNA_b0931": 0.0, "transcription_TU00355_from_RpoD_mono": 0.0, "DM_RNA_b0937": 0.0, "DM_RNA_b0934": 0.0, "DM_RNA_b0935": 0.0, "DM_RNA_b3915": 0.0, "MLTGY2pp_FWD_EG10950-MONOMER": 0.0, "DM_RNA_b3917": 0.0, "DM_RNA_b3916": 0.0, "formation_CPLX0-7819": 0.0, "PGPP180pp_FWD_PGPPHOSPHAA-MONOMER_mod_mg2": 0.0, "transcription_TU00004_from_RpoD_mono": 1.8473510055119513e-07, "DM_RNA_b3919": 0.0, "DM_RNA_b3918": 0.0, "formation_GLUC1PADENYLTRANS-CPLX_mod_mg2": 5.410276487283482e-09, "formation_2-OCTAPRENYL-METHOXY-BENZOQ-METH-MONOMER": 0.0, "formation_MANNPISOM-MONOMER": 0.0, "ATPHs_FWD_SPONT": 0.0, "b2701_lipid_modification_pg160_p_pg160": 0.0, "translation_b2239": 6.449882863828767e-29, "translation_b2234": 0.0, "translation_b2235": 0.0, "translation_b2232": 3.0416523891454284e-11, "CITtex_REV_G6700-MONOMER": 0.0, "Zn2tex_FWD_CPLX0-7533": 0.0, "Zn2tex_FWD_CPLX0-7530": 0.0, "formation_S-ADENMETSYN-CPLX_mod_4:cs_mod_1:cd2": 0.0, "Zn2tex_FWD_CPLX0-7534": 0.0, "GLCDpp_FWD_G6437-MONOMER_mod_ca2_mod_pqq": 3.6063791490043887e-26, "formation_RpsS_mono": 6.288044270895394e-06, "translocation_b3821": 6.341033191251656e-29, "translocation_b3823": 0.0, "ALATA_D2_FWD_GLYOHMETRANS-CPLX": 0.0, "EX_thymd_e": 0.0, "transcription_TU00058_from_RpoD_mono": 1.5752510109516792e-08, "CBMKr_FWD_EG12384-MONOMER": 0.0, "NH4tex_REV_G6700-MONOMER": 0.0, "transcription_TU0_14759_from_RpoD_mono": 0.0, "UREAtex_REV_G6700-MONOMER": 0.0, "formation_YqcB_mono": 4.110214957829961e-12, "GLNabcpp_FWD_ABC-12-CPLX": -4.458159709802105e-30, "DM_RNA_b3172": 0.0, "transcription_TU0_6649_from_RpoD_mono": 0.0, "INDOLEtex_REV_CPLX0-7534": 0.0, "formation_ENTA-CPLX": 0.0, "formation_FGAMSYN-MONOMER_mod_mg2": 5.795098817039875e-08, "GLCDpp_FWD_GLUCDEHYDROG-MONOMER_mod_pqq": -3.6063791490043887e-26, "METAT_FWD_S-ADENMETSYN-CPLX_mod_4:nh4_mod_1:cd2": 0.0, "transcription_TU0_8491_from_RpoD_mono": 2.0404138983348647e-09, "transcription_TU00085_from_RpoD_mono": 2.9412723560791746e-08, "FRUtex_REV_CPLX0-7530": 0.0, "FRUtex_REV_CPLX0-7533": 0.0, "MDDCP4pp_FWD_RPOA-MONOMER": 0.0, "transcription_TU0_13195_from_RpoD_mono": 8.580404366089433e-14, "DM_RNA_b4356": 0.0, "DM_RNA_b1185": 0.0, "DM_RNA_b1186": 0.0, "FEENTERtex_FWD_EG11009-MONOMER": 0.0, "DM_RNA_b1189": 0.0, "DM_RNA_b4358": 0.0, "transcription_TU502_from_RPOS_MONOMER": 0.0, "EX_so2_e": 0.0, "CHTBStex_FWD_CPLX0-7534": 0.0, "transcription_TU0_14702_from_RpoD_mono": 0.0, "transcription_TU0_13774_from_RpoD_mono": 0.0, "RsmI_mono_to_generic_16Sm4Cm1402": 0.0, "MDDCP3pp_FWD_EG10202-MONOMER": 0.0, "AMANAPEr_REV_NANE-MONOMER": 0.0, "R5Ptex_FWD_CPLX0-7530": 0.0, "R5Ptex_FWD_CPLX0-7533": 0.0, "transcription_TU00522_with_TERM01021_from_RpoD_mono": 0.0, "CHTBStex_FWD_CPLX0-7530": 0.0, "3HAD601_FWD_FABA-CPLX": 1.6033999335379316e-33, "UDPGLCURtex_FWD_G6700-MONOMER": 0.0, "ILEtex_REV_CPLX0-7530": 0.0, "transcription_TU0_8346_from_RpoD_mono": 0.0, "DM_RNA_b4138": 0.0, "DM_RNA_b4139": 0.0, "DM_RNA_b4136": 0.0, "DM_RNA_b4134": 0.0, "CHTBStex_FWD_CPLX0-7533": 0.0, "DM_RNA_b4132": 0.0, "DM_RNA_b1453": 0.0, "DM_RNA_b4130": 0.0, "DM_RNA_b4131": 0.0, "GLUDy_FWD_GDHA-CPLX": 0.0, "translation_b3370": 0.0, "FRULYSE_FWD_CPLX0-3861": 4.545178453448154e-27, "formation_S-ADENMETSYN-CPLX_mod_4:nh4_mod_1:mg2": 0.0, "DM_RNA_b2197": 0.0, "OBTFL_FWD_PYRUVFORMLY-MONOMER_EG11784-MONOMER_mod_glycyl": 0.0, "formation_PYRNUTRANSHYDROGEN-CPLX": 0.0, "DM_RNA_b2198": 0.0, "DM_RNA_b2199": 0.0, "EX_nac_e": 0.0, "formation_FABB-CPLX": 9.372698578905874e-15, "MMETtex_FWD_G6700-MONOMER": 0.0, "formation_DIAMINOPIMDECARB-CPLX_mod_pydx5p": 1.369275273777248e-07, "translocation_b3751": 0.0, "formation_Bam-CPLX": 1.6318336707248445e-08, "formation_RpmG_mono": 6.288044270895394e-06, "transcription_TU721_from_RpoD_mono": 0.0, "translocation_b0221": 9.938285867903647e-08, "MELIBtex_REV_G6700-MONOMER": 0.0, "PPBNGS_FWD_PORPHOBILSYNTH-CPLX_mod_zn2": 9.653496784204598e-07, "transcription_TU0_6651_with_TERM165_from_RpoD_mono": 0.0, "PA141abcpp_FWD_CPLX0-7704_mod_mg2": 0.0, "CLtex_FWD_G6700-MONOMER": 0.0, "XMPtex_FWD_G6700-MONOMER": 0.0, "translation_b0864": 0.0, "translation_b0861": 0.0, "translation_b0860": 0.0, "translation_b0863": 0.0, "translation_b0862": 0.0, "formation_YidC_MONOMER": 7.538881375466689e-08, "transcription_TU00103_from_RPOS_MONOMER": 4.470226790677326e-09, "THMtex_REV_G6700-MONOMER": 0.0, "LIPACabcpp_FWD_CPLX0-7704_mod_mg2": 0.0, "transcription_TU0_8505_from_RpoD_mono": 8.580404366089433e-14, "DM_RNA_b3359": 0.0, "transcription_TU0_13335_from_RpoD_mono": 0.0, "formation_FLAVODOXIN2-MONOMER": 6.187739120226152e-08, "DM_RNA_b3350": 0.0, "SO2tex_FWD_CPLX0-7534": 0.0, "SO2tex_FWD_CPLX0-7530": 0.0, "SO2tex_FWD_CPLX0-7533": 0.0, "GSNtex_REV_G6700-MONOMER": 0.0, "DM_RNA_b1693": 0.0, "DM_RNA_b0323": 0.0, "CYStpp_FWD_EG12445-MONOMER": 0.0, "transcription_TU0_5261_from_RpoD_mono": 0.0, "formation_GreB_mono": 6.416855207701632e-11, "formation_DEHYDDEOXPHOSGALACT-ALDOL-MONOMER": 0.0, "EX_cpgn_e": 0.0, "transcription_TU702_from_RpoD_mono": 0.0, "formation_YADQ-MONOMER": 0.0, "EX_fe3hox__un_e": 0.0, "formation_YDEA-MONOMER": 0.0, "GLYC2Ptex_FWD_G6700-MONOMER": 0.0, "dummy_protein_to_mass": 0.0009854358057616373, "MN6PP_FWD_G6425-MONOMER_mod_mg2": 0.0, "PTRCtex_FWD_CPLX0-7533": 0.0, "PTRCtex_FWD_CPLX0-7530": 0.0, "formation_RNAPS-CPLX": 5.671993268633926e-10, "PTRCtex_FWD_CPLX0-7534": 0.0, "3CMPtex_FWD_G6700-MONOMER": 0.0, "PG181abcpp_FWD_CPLX0-7704_mod_mg2": 0.0, "ALCD2x_FWD_ADHE-CPLX_mod_fe2": 0.0, "SUCRtex_FWD_CPLX0-7530": 0.0, "NTD12pp_FWD_USHA-MONOMER_mod_zn2": 0.0, "SUCRtex_FWD_CPLX0-7534": 0.0, "CUtex_FWD_CPLX0-7530": 0.0, "transcription_TU0_14521_with_TERM0223_from_RpoD_mono": 0.0, "formation_ALTRODEHYDRAT-MONOMER": 0.0, "DM_RNA_b3748": 0.0, "DM_RNA_b3749": 0.0, "G3PD7_FWD_ANGLYC3PDEHYDROG-CPLX_mod_fmn": 0.0, "DM_RNA_b3740": 6.681355139852601e-14, "DM_RNA_b3741": 0.0, "BETALDHy_FWD_BADH-CPLX": 0.0, "DM_RNA_b3744": 0.0, "DM_RNA_b3747": 0.0, "GLYBt2pp_FWD_CPLX0-7642": 0.0, "formation_CPLX0-7788": 0.0, "transcription_TU0_14633_from_RPOS_MONOMER": 0.0, "formation_G7419-MONOMER": 0.0, "translation_b4142": 1.602702196615285e-10, "translation_b4143": 1.602702196615285e-10, "formation_PYRUVFORMLY-INACTIVE-CPLX_mod_glycyl": 0.0, "formation_UDHA-CPLX_mod_fad": 0.0, "formation_S-ADENMETSYN-CPLX_mod_4:LI_mod_1:cd2": 0.0, "formation_CPLX0-7647_mod_k_mod_mg2": 0.0, "ETHAtex_REV_G6700-MONOMER": 0.0, "GLYALDtpp_REV_CPLX0-7654": 2.4312272405545476e-23, "DM_RNA_b2905": 0.0, "translation_b0688": 1.6510010601757468e-08, "ALAt2rpp_REV_CPLX_dummy": 1.857008305621177e-29, "CYTDtex_FWD_G6700-MONOMER": 0.0, "DM_RNA_b2701": 0.0, "formation_6PFK-1-CPX": 0.0, "H2O2tex_FWD_CPLX0-7530": 0.0, "translation_b0684": 0.0, "H2O2tex_FWD_CPLX0-7534": 0.0, "DM_RNA_b1210": 3.133072446717966e-15, "DM_RNA_b1211": 0.0, "OROTtex_FWD_CPLX0-7533": 0.0, "MDDCP1pp_FWD_EG10201-MONOMER": 0.0, "DM_RNA_b1215": 0.0, "DM_RNA_b1216": 0.0, "LCTStex_REV_G6700-MONOMER": 0.0, "CYSDtex_FWD_G6700-MONOMER": 0.0, "formation_GRXC-MONOMER": 0.0, "translation_b3882": -7.495798497375248e-32, "RNTR2c21_FWD_RIBONUCLEOSIDE-TRIP-REDUCT-CPLX": 0.0, "EX_ag_e": 0.0, "translation_b3084": 3.664986893672175e-12, "translation_b3089": 0.0, "AMANAPEr_FWD_NANE-MONOMER": 0.0, "formation_PEPCARBOX-CPLX_mod_mg2": 9.279387406666396e-08, "4PEPTtex_FWD_G6700-MONOMER": 0.0, "transcription_TU00239_from_RpoD_mono": 0.0, "transcription_TU0_7342_from_RPOS_MONOMER": 1.9437908282496267e-11, "translation_b2938": 0.0, "translation_b2429": 0.0, "translation_b2428": 0.0, "formation_HMP-P-KIN-CPLX": 1.45786539016508e-09, "translation_b2423": 0.0, "translation_b2422": 0.0, "translation_b2421": 0.0, "AIRC2_FWD_PURK-CPLX": 0.033123215944354946, "transcription_TU0_1161_from_RPOS_MONOMER": 0.0, "formation_G7945-MONOMER": 0.0, "translation_b2937": 0.0, "translation_b2424": 0.0, "GLTPD_FWD_GALACTITOLPDEHYD-MONOMER": 0.0, "LIPOt2pp_FWD_CPLX_dummy": 0.0, "CGLYabcpp_FWD_ABC-8-CPLX": 0.0, "formation_KGTP-MONOMER": 0.0, "translation_b3339": 0.0, "TAURtex_REV_G6700-MONOMER": 0.0, "charging_tRNA_b2692_CGC": 0.0, "charging_tRNA_b2692_CGA": 0.0, "DM_RNA_b1661": 0.0, "DM_RNA_b0896": 0.0, "DM_RNA_b1662": 0.0, "transcription_TU0_6_from_RpoD_mono": 3.482688792281188e-11, "DM_RNA_b1666": 0.0, "MALTtexi_FWD_CPLX0-7655": 0.0, "charging_tRNA_b2692_CGU": 0.023704150112284234, "b0572_lipid_modification_pg120_p_pg160": 0.0, "CAt6pp_FWD_YRBG-MONOMER": 0.0037151820067789125, "formation_HISTCYCLOPRATPPHOS": 1.737090764993549e-06, "formation_G6714-MONOMER": 0.0, "ADNK1_FWD_ADENYL-KIN-MONOMER_mod_mg2": 0.00033392539789939285, "translation_b2688": 0.0, "translation_b2687": 1.1688351345273484e-06, "LPLIPAL1A140pp_FWD_CPLX0-7630_mod_ca2": 0.0, "translation_b0585": 0.0, "translation_b2683": 0.0, "translation_b2682": 0.0, "transcription_TU0_13142_from_RpoD_mono": 0.0, "formation_ALTRO-OXIDOREDUCT-MONOMER": 0.0, "transcription_TU0_14210_from_RpoD_mono": 0.0, "ASP1DC_FWD_MONOMER0-1842": 7.865867661005334e-05, "formation_G6188-MONOMER": 0.0, "GMAND_FWD_GDPMANDEHYDRA-CPLX_mod_nadp": 0.0, "charging_tRNA_b0668_CAG": 0.0177180936740331, "AGPAT1401_FWD_1-ACYLGLYCEROL-3-P-ACYLTRANSFER-MONOMER": 0.0, "GLYCK_FWD_GLY3KIN-MONOMER_mod_fe2": 0.0, "formation_RNase_P_cplx_mod_2:mg2": 8.748486056541064e-11, "AGPR_FWD_N-ACETYLGLUTPREDUCT-MONOMER": 0.011996773947669159, "transcription_TU0_13610_from_RpoD_mono": 0.0, "4HOXPACDtex_REV_CPLX0-7530": 0.0, "4HOXPACDtex_REV_CPLX0-7534": 0.0, "b1677_lipid_modification_pg181_p_pg160": 0.0, "b0572_lipid_modification_pg140_p_pg160": 0.0, "ILETA_REV_BRANCHED-CHAINAMINOTRANSFER-CPLX_mod_6:pydx5p": 0.0, "transcription_TU0_5501_from_RpoD_mono": 7.513373272110395e-11, "ADSK_FWD_ADENYLYLSULFKIN-CPLX_mod_cobalt2": 0.03436808067500587, "DM_RNA_b4006": 0.0, "formation_CPLX0-1683_mod_mn2": 0.0, "CYTDK2_FWD_UDK-MONOMER_mod_mg2": 0.0, "formation_FecI_mono": 0.0, "HPPK2_FWD_H2PTERIDINEPYROPHOSPHOKIN-MONOMER_mod_mg2": 9.124284332926722e-05, "DM_RNA_b1525": 0.0, "translocation_b2678": 0.0, "translocation_b2679": 0.0, "translation_b4034": 0.0, "MN2t3pp_FWD_CPLX0-7641": 0.0, "ACACT1r_REV_CPLX0-1667": 0.0, "b2617_lipid_modification_pg161_p_pg160": 0.0, "EX_but_e": 0.0, "DNA_replication": 0.026209169196106493, "TYRL_FWD_THIG-MONOMER": 7.944331471079261e-07, "transcription_TU0_36419_from_RpoD_mono": 0.0, "DM_RNA_b0133": 1.857554264297197e-12, "DM_RNA_b0131": 0.0, "DM_RNA_b0134": 0.0, "EX_pyr_e": 0.0, "formation_FADB-CPLX": 8.247449935861528e-09, "ACACT1r_FWD_FADA-CPLX": 0.0, "formation_HCAT-MONOMER": 0.0, "b2477_lipid_modification_pg120_p_pe160": 1.6318336707248445e-08, "GPDDA2pp_FWD_GLYCPDIESTER-PERI-CPLX_mod_ca2": 2.2130676734058876e-57, "FALDtex_REV_CPLX0-7534": 0.0, "ALCD19_FWD_ADHC-CPLX_mod_zn2": 0.0, "FALDtex_REV_CPLX0-7530": 0.0, "ANS_FWD_ANTHRANSYN-CPLX_mod_fe2": 0.0, "FALDtex_REV_CPLX0-7533": 0.0, "AMPTASEPG_FWD_CPLX0-3061_mod_zn2": 0.0, "VPAMTr_FWD_VALINE-PYRUVATE-AMINOTRANSFER-MONOMER_mod_pydx5p": 0.05575704841466273, "translation_b3729": 1.0374335280482791e-07, "translocation_b3035": 0.0, "transcription_TU0_14674_from_RpoD_mono": 0.0, "CPLX0-7824_mod_1:4fe4s_to_generic_4fe4s_transfer_complex": 0.0, "UAGPT3_FWD_NACGLCTRANS-MONOMER": 0.003789919477479339, "GTPCII2_FWD_GTP-CYCLOHYDRO-II-CPLX_mod_mg2": 3.304968240076586e-05, "EX_ttrcyc_e": 0.0, "transcription_TU0_14640_with_TERM0741_from_RpoD_mono": 0.0, "HIStex_FWD_CPLX0-7530": 0.0, "HIStex_FWD_CPLX0-7533": 0.0, "NTD4pp_FWD_USHA-MONOMER_mod_zn2": 0.0, "ACGAMK_FWD_G6576-MONOMER": 0.0, "translocation_b2923": 0.0, "translation_b1308": 0.0, "translation_b1651": 0.0, "translation_b1302": 0.0, "translation_b1301": 0.0, "translation_b1300": 0.0, "RNDR3b3_FWD_RIBONUCLEOSIDE-DIP-REDUCTII-CPLX": 0.0, "translation_b1654": 1.3210398094130237e-11, "translation_b1656": 0.0, "DM_RNA_b3146": 0.0, "transcription_TU00032_from_RpoD_mono": 0.0, "translocation_b3258": 0.0, "translation_b3727": 0.0, "transcription_TU0_14470_from_RPOH_MONOMER": 0.0, "CTBTCAL2_FWD_CAIC-MONOMER": 0.0, "AM4PCP_FWD_G6621-MONOMER": 0.0, "DUMPtex_FWD_G6700-MONOMER": 0.0, "DHORTS_FWD_DIHYDROOROT-CPLX_mod_2:zn2": 0.0, "formation_CPLX0-782_mod_2:4fe4s": 3.091013208859034e-14, "TKT1_REV_TRANSKETOI-CPLX_mod_thmpp_mod_mn2_mod_mg2": 0.0, "ADEt2rpp_FWD_EG11724-MONOMER": 0.0, "TPI_REV_TPI-CPLX": 0.0, "transcription_TU525_from_RpoD_mono": 0.0, "NADDP_FWD_EG10534-MONOMER_mod_mg2": 0.0, "CDAPPA181_FWD_CDPDIGLYPYPHOSPHA-MONOMER": 0.0, "H2O2tex_FWD_CPLX0-7533": 0.0, "transcription_TU0_14661_from_RpoD_mono": 0.0, "transcription_TU_8439_from_RpoD_mono": 0.0, "formation_AMP-NUCLEOSID-CPLX": 0.0, "GLNtex_FWD_CPLX0-7534": 0.0, "GLNtex_FWD_CPLX0-7530": 0.0, "GLNtex_FWD_CPLX0-7533": 0.0, "charging_tRNA_b3545_CCG": 0.007450940385093392, "transcription_TU27_with_TERM0461_from_RpoD_mono": 0.0, "DCMPtex_REV_CPLX0-7530": 0.0, "transcription_TU0_13738_from_RpoD_mono": 1.2020556538823204e-09, "formation_HOLO-ACP-SYNTH-CPLX_mod_mn2": 1.4740233453194716e-13, "DCMPtex_REV_CPLX0-7534": 0.0, "formation_RplF_mono": 6.288044270895394e-06, "HCO3E_FWD_CARBODEHYDRAT-CPLX_mod_zn2": 0.0, "SUCCtex_FWD_CPLX0-7534": 0.0, "SUCCtex_FWD_CPLX0-7530": 0.0, "PGPP161pp_FWD_PGPPHOSPHAA-MONOMER_mod_mg2": 0.0, "DM_RNA_b2763": 9.192729403512076e-09, "DM_RNA_b2762": 1.6967769358446545e-08, "DM_RNA_b2765": 0.0, "DM_RNA_b2764": 0.0, "transcription_TU0_36417_from_RpoD_mono": 0.0, "formation_PRPPSYN-MONOMER_mod_mg2_mod_pi": 0.0, "translation_b0308": 0.0, "THZPSN31_FWD_THIH-MONOMER_THIF-MONOMER_THII-MONOMER_THIS-MONOMER": 7.944331471079261e-07, "NTD8pp_FWD_USHA-MONOMER_mod_zn2": 0.0, "b3265_lipid_modification_pg160_p_pg160": 0.0, "translation_b0306": 0.0, "translation_b0307": 0.0, "TMAOR1pp_FWD_TMAOREDUCTI-CPLX_mod_bmocogdp": 0.0, "formation_RplM_mono": 6.2880610300036205e-06, "2DGULRx_FWD_CPLX0-235": 0.0, "QUIN2tpp_REV_CPLX_dummy": 0.0, "METAT_FWD_S-ADENMETSYN-CPLX_mod_4:tl_mod_1:mn2": 0.0, "TRE6PP_FWD_TREHALOSEPHOSPHASYN-MONOMER_mod_mg2": 0.0, "translation_b0639": 4.711496893326022e-07, "NACtex_REV_G6700-MONOMER": 0.0, "translation_b1876": 3.7029474003998134e-08, "translation_b1871": 3.951229718098498e-12, "translation_b1870": 3.951229718098498e-12, "translation_b1873": 0.0, "translation_b1872": 0.0, "METAT_FWD_S-ADENMETSYN-CPLX_mod_4:k_mod_1:ca2": 0.0, "NDPK4_REV_ADENYL-KIN-MONOMER_mod_mg2": 0.0, "CTECOAI8_FWD_FADB-CPLX": 0.0, "formation_EG11340-MONOMER": 0.0, "b0572_lipid_modification_pg181_p_pe160": 0.0, "translation_b3654": 0.0, "translation_b3653": 0.0, "transcription_TU0_13736_from_RpoD_mono": 9.622764662711745e-14, "translation_b3650": 0.0, "formation_LTAA-CPLX_mod_pydx5p": 0.0, "formation_G6715-MONOMER": 0.0, "formation_B1006-MONOMER": 0.0, "transcription_TU0_13009_from_RpoD_mono": 1.7160808732178867e-13, "translation_b0630": 1.5455070547040646e-14, "HCINNMtex_REV_G6700-MONOMER": 0.0, "CTECOAI7_FWD_FADB-CPLX": 0.0, "BUTt2rpp_FWD_EG11671-MONOMER": 0.0, "DM_RNA_b1634": 0.0, "DM_RNA_b0179": 0.0, "translation_b0632": 0.0, "ACACtex_REV_G6700-MONOMER": 0.0, "transcription_TU541_from_RPOS_MONOMER": 0.0, "formation_CPLX0-3971": 0.0, "formation_CPLX0-3970": 0.0, "ARGtex_REV_G6700-MONOMER": 0.0, "EX_gal_e": 0.0, "formation_CPLX0-7415": 2.7663501327515493e-09, "translocation_b2310": -4.3938515053080015e-31, "DAPtex_FWD_CPLX0-7533": 0.0, "RBP4E_FWD_G7860-MONOMER": 0.0, "DAPtex_FWD_CPLX0-7530": 0.0, "translation_b0636": 7.32997378734435e-12, "formation_GLUTATHIONE-SYN-CPLX_mod_mg2": 0.0, "ARGtex_REV_CPLX0-7534": 0.0, "ARGtex_REV_CPLX0-7530": 0.0, "EX_succ_e": 0.0, "G6Ptex_REV_CPLX0-7534": 0.0, "ARGtex_REV_CPLX0-7533": 0.0, "translation_b3451": -2.1572798395737287e-29, "formation_CPLX0-3721_mod_mg2": 0.0, "translation_b3450": -4.3145596791474574e-29, "transcription_TU00221_from_RpoD_mono": 0.0, "translation_b2458": 0.0, "transcription_RNA_dummy": 2.3070930982496926e-05, "ALLTN_FWD_CPLX-64_mod_cobalt2_mod_zn2": 0.0, "formation_SUCCGLUDESUCC-MONOMER": 0.0, "SHKK_FWD_AROK-MONOMER_mod_fe2": 0.0, "formation_OROTPDECARB-CPLX": 1.792043378906668e-07, "transcription_TU00225_from_RpoD_mono": 0.0, "DM_RNA_b2882": 0.0, "DM_RNA_b2883": 0.0, "NO3tex_FWD_G6700-MONOMER": 0.0, "MNLtex_FWD_G6700-MONOMER": 0.0, "DM_RNA_b2889": 0.0, "formation_ADENYLYLSULFKIN-CPLX_mod_mg2": 0.0, "FA141ACPHi1_FWD_EG11095-MONOMER_mod_zn2_mod_fe2_mod_cobalt2_mod_mg2_mod_mn2": 0.0, "RMNtex_FWD_CPLX0-7534": 0.0, "DM_RNA_b0480": 0.0, "DM_RNA_b0954": 0.0, "DM_RNA_b0484": 0.0, "DM_RNA_b0957": 0.0, "transcription_TU_8397_from_RPOE_MONOMER": 1.5023031197134677e-12, "translation_b3433": 3.838940286406592e-09, "translation_b3432": 0.0, "translation_b3431": 0.0, "translation_b3430": 2.1641105949133927e-08, "translation_b3437": -2.064112026540505e-62, "translation_b4356": 0.0, "EX_g3pi_e": 0.0, "FACOAL80t2pp_FWD_ACYLCOASYN-CPLX_mod_mg2": 0.0, "translation_b4358": 0.0, "G6Ptex_REV_CPLX0-7530": 0.0, "charging_tRNA_b1977_AAC": 0.0, "DM_RNA_b3972": 0.0, "DM_RNA_b3971": 0.0, "DM_RNA_b3970": 0.0, "DM_RNA_b3977": 0.0, "RBFSa_FWD_CPLX0-3952": 6.609936480153172e-05, "DM_RNA_b3974": 0.0, "DM_RNA_b3979": 0.0, "DM_RNA_b3978": 0.0, "DM_RNA_b0574": 0.0, "formation_DTDPGLUCDEHYDRAT-CPLX_mod_nad": 0.0, "transcription_TU0_13835_from_RpoD_mono": 0.0, "transcription_TU0_13573_from_RpoD_mono": 0.0, "MLTGY2pp_FWD_G7533-MONOMER": 0.0, "translation_b2215": 0.0, "translation_b2741": 5.671993268633926e-10, "translation_b2746": 7.999196841253318e-07, "translation_b2747": 2.513378805420647e-06, "translation_b2744": 2.8126614607217456e-36, "translation_b2745": 2.100623214371828e-12, "CSND_FWD_CYTDEAM-MONOMER_mod_cobalt2_mod_zn2": 0.0, "formation_RpmH_mono": 6.288044270895394e-06, "PPPNt2rpp_REV_HCAT-MONOMER": 0.0, "SHKK_FWD_AROL-MONOMER_mod_mn2": 0.0, "PRMICI_FWD_PRIBFAICARPISOM-MONOMER": 0.039743777004488584, "translation_b3588": 0.0, "FE3HOXR1_FWD_CPLX_dummy": 0.0, "IPPMIa_REV_3-ISOPROPYLMALISOM-CPLX": 0.09173396549237654, "transcription_TU0_7805_from_RpoD_mono": 0.0, "formation_EG11158-MONOMER": 0.0, "TYRt2rpp_REV_PHEP-MONOMER": 0.0, "PUNP6_REV_XANTHOSINEPHOSPHORY-CPLX": 0.0, "formation_GLYCPDIESTER-CYTO-MONOMER_mod_mg2": -3.6030411237516023e-63, "RNTR3c22_FWD_NRDACTMULTI-CPLX": 0.006655779165541736, "transcription_TU0_1201_from_RpoD_mono": 2.188124745205059e-09, "translation_b3581": 0.0, "formation_ADENYLOSUCCINATE-SYN-DIMER_mod_mg2": 4.3123868909343896e-10, "CRNCBCT_FWD_CARNDEHYDRA-CPLX": 0.0, "CLPNS181pp_FWD_CARDIOLIPSYN-MONOMER": 0.0, "TAGURr_FWD_ALTRO-OXIDOREDUCT-MONOMER": 0.0, "transcription_TU00184_from_RpoD_mono": 0.0, "transcription_TU0_13637_from_RpoD_mono": 0.0, "LCADi_FWD_ALD-CPLX": 0.0, "THRPtex_REV_CPLX0-7534": 0.0, "EX_acac_e": 0.0, "THRPtex_REV_CPLX0-7530": 0.0, "THRPtex_REV_CPLX0-7533": 0.0, "GALCTtex_FWD_G6700-MONOMER": 0.0, "transcription_TU0_13529_from_RpoD_mono": 0.0, "transcription_TU0_14029_from_RpoD_mono": 1.5261759505942036e-13, "translation_b0261": 0.0, "PLIPA1E181pp_FWD_MONOMER0-341": 0.0, "GLYtex_REV_G6700-MONOMER": 0.0, "TYRt2rpp_FWD_PHEP-MONOMER": 0.0, "GLYCAtex_REV_G6700-MONOMER": 0.0, "translocation_b4071": 0.0, "PROtex_FWD_G6700-MONOMER": 0.0, "ALR4x_FWD_GLYCDEH-CPLX": 0.0, "formation_POTE-MONOMER": 2.745205706658325e-31, "formation_CPLX0-7776_mod_mn2": 0.0, "NOVBCNtex_FWD_SPONT": 0.0, "transcription_TU0_12812_from_RpoD_mono": 5.52301386066471e-08, "NDPK5_REV_ADENYL-KIN-MONOMER_mod_mg2": 0.0, "EX_man_e": 0.0, "transcription_TU0_14650_from_RpoD_mono": 0.0, "CYTDt2rpp_REV_XAPB-MONOMER": 8.55029770366876e-30, "FE3DHBZSabcpp_FWD_ABC-10-CPLX": 0.0, "CYSTL_FWD_EG10564-MONOMER": 0.021159861229603207, "H2tex_FWD_CPLX0-7533": 0.0, "DM_RNA_b3114": 2.294657261665623e-34, "H2tex_FWD_CPLX0-7530": 0.0, "LPLIPAL2G161_FWD_EG10739-MONOMER": 0.0, "formation_ABC-49-CPLX": 0.0, "formation_S-ADENMETSYN-CPLX_mod_4:tl_mod_1:ni2": 0.0, "formation_ENOYL-ACP-REDUCT-NADH-MONOMER": 4.33594153118329e-14, "DSERtex_REV_G6700-MONOMER": 0.0, "GLYC3Ptex_REV_CPLX0-7533": 0.0, "GLYC3Ptex_REV_CPLX0-7534": 0.0, "MALtex_FWD_CPLX0-7534": 0.0, "D__LACtex_FWD_CPLX0-7534": 0.0, "D__LACtex_FWD_CPLX0-7533": 0.0, "MALtex_FWD_CPLX0-7533": 0.0, "MALtex_FWD_CPLX0-7530": 0.0, "D__LACtex_FWD_CPLX0-7530": 0.0, "formation_CPLX0-1221_mod_mg2": 0.0, "translocation_b4042": 0.0, "translocation_b4040": 4.0245424921265626e-11, "FEENTERtpp_FWD_YBDA-MONOMER": 0.0, "ALLK_FWD_EG11956-MONOMER": 0.0, "transcription_TU00193_with_TERM0_1122_from_RpoD_mono": 0.0, "NO2t2rpp_FWD_NARK-MONOMER": 0.0, "transcription_TU0_13887_from_RpoD_mono": 3.278887994529427e-09, "transcription_TU0_1282_with_TERM73_from_RpoD_mono": 0.0, "TYRPtex_REV_G6700-MONOMER": 0.0, "transcription_TU0_8823_from_RpoD_mono": 7.630879752971018e-14, "DM_RNA_b0576": 0.0, "FRUURtex_REV_G6700-MONOMER": 0.0, "formation_EG11653-MONOMER": 7.356169977552688e-12, "OCDCAtexi_FWD_EG10280-MONOMER": 0.0, "KDOPP_FWD_KDO-8PPHOSPHAT-CPLX_mod_mg2": 0.005305450830356494, "34dhpactex_FWD_CPLX0-7533": 0.0, "translation_b0849": 0.0, "12PPDStex_REV_CPLX0-7534": 0.0, "12PPDStex_REV_CPLX0-7533": 0.0, "formation_InfA_mono": 2.2085243727477496e-09, "translation_b0842": 0.0, "translation_b0841": 0.0, "MPTG_FWD_CPLX0-7717_G6561-MONOMER": 0.0, "PTHRpp_FWD_APHA-CPLX_mod_mg2": 0.0, "ASPO6_FWD_L-ASPARTATE-OXID-MONOMER_mod_fad": 0.00031134408287401957, "PYDAMtpp_FWD_CPLX_dummy": 0.0, "3OAS1001_FWD_FABB-CPLX": 0.0, "DM_RNA_b3374": 0.0, "DM_RNA_b3371": 0.0, "DM_RNA_b3370": 0.0, "formation_EG11239-MONOMER_mod_mg2": 0.0, "NI2tex_FWD_G6700-MONOMER": 0.0, "CRNtex_REV_CPLX0-7533": 0.0, "DM_RNA_b0307": 0.0, "DM_RNA_b0306": 0.0, "UDPGD_FWD_UGD-MONOMER": 0.0, "CRNtex_REV_CPLX0-7534": 0.0, "PGPP140pp_FWD_PGPPHOSPHAB-MONOMER": 0.0, "DM_RNA_b0308": 0.0, "SKMt2pp_FWD_SHIA-MONOMER": 0.0, "FE2tex_FWD_G6700-MONOMER": 1.4855048452747515e-05, "EX_mal__D_e": 0.0, "XYLUtex_FWD_CPLX0-7534": 0.0, "XYLUtex_FWD_CPLX0-7533": 0.0, "XYLUtex_FWD_CPLX0-7530": 0.0, "EX_glyc3p_e": 0.0, "translation_b2677": 0.0, "translation_b1463": 0.0, "translation_b1466": 0.0, "translation_b1467": 0.0, "translation_b1465": 0.0, "PGL_FWD_6PGLUCONOLACT-MONOMER": 0.5725976233736784, "transcription_TU00067_from_RpoD_mono": 6.683403951768e-08, "translation_b1468": 0.0, "translation_b1469": 0.0, "EX_34dhpac_e": 0.0, "formation_EG12287-MONOMER": 0.0, "PTAr_REV_PHOSACETYLTRANS-CPLX": 0.10320526534788389, "DM_RNA_b0854": 0.0, "G3PItex_REV_CPLX0-7530": 0.0, "DHDPRy_FWD_DIHYDROPICRED-CPLX": 0.034364320591826716, "G3PItex_REV_CPLX0-7533": 0.0, "transcription_TU601_from_RpoD_mono": 0.0, "EX_cbl1_e": 0.0, "PGP181abcpp_FWD_CPLX0-7704_mod_mg2": 0.0, "HISabcpp_FWD_ABC-14-CPLX": 0.0, "transcription_TU0_14638_from_RpoD_mono": 0.0, "transcription_TU00491_from_RpoD_mono": 1.1011912732221924e-07, "DM_RNA_b3760": 0.0, "DM_RNA_b3761": 0.0, "translation_b0511": 0.0, "translation_b0512": 0.0, "translation_b0514": 0.0, "translation_b0517": 0.0, "translation_b0516": 0.0, "DMStex_REV_CPLX0-7530": 0.0, "DMStex_REV_CPLX0-7533": 0.0, "DMStex_REV_CPLX0-7534": 0.0, "transcription_TU0_4483_with_TERM0183_from_RpoD_mono": 0.0, "formation_CPLX0-7629": 0.0, "METAT_FWD_S-ADENMETSYN-CPLX_mod_4:k_mod_1:mn2": 0.0, "DM_RNA_b1859": 0.0, "translation_b4169": 0.0, "DM_RNA_b4485": 0.0, "translation_b4166": 3.9495343369509545e-12, "translation_b4160": 1.8768935186360476e-07, "translation_b4161": 0.0, "translation_b4162": 2.7721878816126987e-10, "ADNtex_REV_EG11035-MONOMER": 0.0, "formation_YecP_mono": 3.951229718098498e-12, "RBP4E_REV_G7860-MONOMER": 0.0, "transcription_TU0_13996_from_RpoD_mono": 0.0, "HADPCOADH3_REV_G6716-MONOMER": 0.0, "ADK4_FWD_ADENYL-KIN-MONOMER_mod_mg2": 0.0, "OPHHX_FWD_2-OCTAPRENYLPHENOL-HYDROX-MONOMER": 3.0414281109755743e-05, "translation_b1709": 0.0, "GLYBt2pp_FWD_YEAV-MONOMER": 0.0, "charging_tRNA_b3976_ACA": 0.0023515313081483853, "formation_GroL_14": 1.1447872832966322e-11, "charging_tRNA_b3976_ACG": 0.0010831281150807824, "DM_RNA_b1238": 0.0, "DM_RNA_b1236": 0.0, "12DGR180tipp_FWD_CPLX_dummy": 0.0, "NTPP3_FWD_G6954-MONOMER_mod_mn2": 0.0, "GALT1_FWD_EG11351-MONOMER": 0.0, "DM_RNA_b1230": 0.0, "DM_RNA_b1231": 0.0, "METAT_FWD_S-ADENMETSYN-CPLX_mod_4:na1_mod_1:zn2": 0.0, "ORNDC_FWD_ORNDECARBOX-BIO-CPLX_mod_pydx5p": 0.0, "transcription_TU00380_with_TERM65_from_RpoD_mono": 0.0, "TYRt2rpp_FWD_TYRP-MONOMER": 0.0, "INSTtex_FWD_G6700-MONOMER": 0.0, "H2Stex_FWD_G6700-MONOMER": 0.0, "IscU_mod_1:fe2_Fe_loading_FWD_CPLX_dummy": 4.3065665431584645e-06, "formation_PGPPHOSPHAB-MONOMER": 5.460360536691874e-09, "transcription_TU0_14820_from_RPOS_MONOMER": 1.4584602056293495e-08, "G3PStex_FWD_CPLX0-7534": 0.0, "AACPS91_FWD_AAS-MONOMER_mod_mg2": 2.6516390718893197e-08, "transcription_TU00130_from_RpoD_mono": 0.0, "formation_EG11905-MONOMER": 0.0, "transcription_TU0_8726_from_RpoD_mono": 0.0, "translation_b4117": 0.0, "G3PStex_FWD_CPLX0-7530": 0.0, "ALAtex_FWD_G6700-MONOMER": 0.0, "TRPtex_FWD_G6700-MONOMER": 0.0, "DM_RNA_b2417": 1.0056975276319942e-08, "DM_RNA_b2416": 0.0, "DM_RNA_b2415": 1.0056975276319942e-08, "DM_RNA_b2414": 0.0, "ACGALtex_REV_G6700-MONOMER": 0.0, "DM_RNA_b3588": 0.0, "transcription_TU0_13233_from_RpoD_mono": 0.0, "translation_b2917": 0.0, "O2Stex_FWD_CPLX0-7534": 0.0, "translation_b2914": 5.62619373959004e-07, "translation_b2913": 2.479839935359243e-08, "translation_b2912": 0.0, "O2Stex_FWD_CPLX0-7530": 0.0, "DM_RNA_b2418": 0.0, "BTNtex_REV_CPLX0-7530": 0.0, "S_transfer_to_SufBCD_mod_1:2Fe2S_mod_1:2Fe1S_FWD_CPLX_dummy": 0.0, "SELtex_FWD_CPLX0-7534": 0.0, "ETHAt2pp_FWD_CPLX_dummy": 0.0, "SELtex_FWD_CPLX0-7530": 0.0, "SELtex_FWD_CPLX0-7533": 0.0, "MANptspp_FWD_CPLX-165": 0.0, "transcription_TU00479_with_TERM0322_from_RpoD_mono": 0.0, "translation_b3359": 8.186293938875124e-08, "translation_b3350": 0.0, "transcription_TU0_14693_with_TERM0_1094_from_RpoD_mono": 0.0, "formation_EG12713-MONOMER": -1.5196964022756128e-35, "transcription_TU0_1282_with_TERM3_from_RpoD_mono": 0.0, "BUTtex_FWD_CPLX0-7534": 0.0, "transcription_TU00468_with_TERM64_from_RpoD_mono": 0.0, "BUTtex_FWD_CPLX0-7530": 0.0, "BUTtex_FWD_CPLX0-7533": 0.0, "DM_RNA_b1989": 0.0, "MNNH_FWD_MANNONDEHYDRAT-MONOMER": 0.0, "b0197_lipid_modification_pg181_p_pg160": 0.0, "DM_RNA_b0430": 0.0, "EX_mmet_e": 0.0, "formation_S-ADENMETSYN-CPLX_mod_4:na1_mod_1:cobalt2": 0.0, "transcription_TU0_13883_from_RpoD_mono": 6.789563891588987e-09, "KG6PDC_FWD_CPLX0-7744_mod_mg2": 0.0, "translocation_b0432": 7.158705912578764e-08, "translocation_b0433": 0.0, "translocation_b0430": 7.158705912578764e-08, "translocation_b0431": 7.158705912578764e-08, "GTHS_FWD_GLUTATHIONE-SYN-CPLX_mod_mg2": 0.0, "translocation_b4230": 0.0, "translocation_b4231": 0.0, "NDPK7_FWD_NUCLEOSIDE-DIP-KIN-CPLX_mod_ca2": 0.0, "DTMPtex_FWD_G6700-MONOMER": 0.0, "formation_HEMEOSYN-MONOMER_mod_mg2": 0.0, "b2477_lipid_modification_pg181_p_pg160": 0.0, "transcription_TU0_3145_from_RpoD_mono": 0.0, "transcription_TU0_5782_from_RpoD_mono": 0.0, "DCAtex_REV_G6700-MONOMER": 0.0, "SKMtex_FWD_G6700-MONOMER": 0.0, "formation_PROPKIN-MONOMER": 9.801273262279845e-33, "CFAS160G_FWD_CFA-CPLX_mod_hco3": 0.0, "EX_hdcea_e": 0.0, "DM_RNA_b3168": 0.0, "transcription_TU0_14474_from_RPOH_MONOMER": 0.0, "RNDR4b1_FWD_RIBONUCLEOSIDE-DIP-REDUCTII-CPLX": 0.0, "translocation_b2206_alt": 0.0, "DM_RNA_b3161": 0.0, "formation_G7517-MONOMER": 0.0, "DM_RNA_b3165": 0.0, "DM_RNA_b3166": 0.0, "DM_RNA_b3167": 6.100484129738093e-13, "DM_RNA_b0158": 3.029732528173209e-13, "DM_RNA_b0159": 0.0, "DM_RNA_b0588": 0.0, "INDOLEt2pp_FWD_CPLX0-2141": 0.0, "DM_RNA_b0150": 0.0, "DM_RNA_b0151": 0.0, "DM_RNA_b0152": 0.0, "KARA1_REV_CPLX0-7643_mod_mg2": 0.14756967258364934, "formation_DIACYLGLYKIN-CPLX_mod_cd2_mod_zn2_mod_mg2_mod_mn2_mod_cobalt2": 0.0, "DM_RNA_b0155": 0.0, "DM_RNA_b0156": 0.0, "transcription_TU0_12963_from_RpoD_mono": 1.9125007439292373e-12, "CYSSADS_FWD_CPLX0-7838_mod_pydx5p": 0.0, "EX_glyc_e": 0.0, "LPLIPAL2A120_FWD_EG10739-MONOMER": 0.0, "DM_RNA_b0727": 7.468312077245335e-09, "CPLX0-7824_mod_1:2fe2s_to_generic_2fe2s_transfer_complex": 0.0, "formation_NAPAB-CPLX_NAPC-MONOMER_mod_bmocogdp": 0.0, "Fe_transfer_CyaY_mod_1:fe2_to_IscU_FWD_CPLX_dummy": 0.0, "formation_LYSDECARBOX-CPLX_mod_pydx5p": 0.0, "EX_eca4colipa_e": 0.0, "ANHGMtex_REV_G6700-MONOMER": 0.0, "GRTT_FWD_FPPSYN-MONOMER_mod_mn2": 3.798714826321591e-05, "TYMtex_FWD_G6700-MONOMER": 0.0, "FUM_REV_FUMARASE-B_mod_4fe4s": 0.0, "SUCOAS_FWD_SUCCCOASYN": 0.0, "2AGPE160tipp_FWD_EG12455-MONOMER": 0.0004906696461203899, "DM_RNA_b0724": 0.0, "transcription_TU00523_with_TERM01021_from_RpoD_mono": 5.084375266907903e-09, "ILEt2rpp_FWD_BRNQ-MONOMER": -1.1058313319662135e-29, "MDDCP3pp_FWD_EG10201-MONOMER": 0.0, "FUM_FWD_FUMARASE-C": 1.4586588417326302e-18, "transcription_TU0_14701_from_RpoD_mono": 0.0, "transcription_TU0_14402_from_RpoD_mono": 0.0, "FECRMexs_FWD_SPONT": 0.0, "translation_b2185": 6.288044270895394e-06, "formation_B0070-MONOMER": 0.0, "formation_PSERTRANSAM-CPLX_mod_pydx5p": 6.641012467045352e-07, "translation_b4019": 0.0, "FLDR22_FWD_FLAVONADPREDUCT-MONOMER_mod_fad": 0.0, "formation_GLYC3PDEHYDROGBIOSYN-CPLX": 8.370973903335414e-08, "formation_EG11288-MONOMER": 0.0, "TMDK1_FWD_TDK-MONOMER_mod_mg2": 0.0, "translation_b1679": 0.0, "translation_b1677": 0.0004905837181694682, "translation_b1676": 4.6673775912396716e-08, "CHTBStex_FWD_G6700-MONOMER": 0.0, "ACONTa_REV_CPLX0-7760_mod_4fe4s": 0.0, "NO2tex_REV_G6700-MONOMER": 0.0, "formation_EG10456-MONOMER_mod_fad_mod_pheme": 0.0, "translation_b1584": 0.0, "translation_b1587": 0.0, "translation_b1589": 0.0, "translation_b1588": 0.0, "NDPK7_FWD_NUCLEOSIDE-DIP-KIN-CPLX_mod_mg2": 0.0, "MEOHtex_FWD_CPLX0-7534": 0.0, "PDX5PS2_FWD_CPLX0-321": 2.1638747269729827e-06, "4PCP_FWD_G6621-MONOMER": 0.0, "transcription_TU4_from_RpoD_mono": 0.0, "ALAALAr_REV_DALADALALIGA-MONOMER": 0.0, "ANPRT_FWD_ANTHRANSYNCOMPII-MONOMER": 0.014484927619696993, "transcription_TU00311_from_RpoD_mono": 0.0, "IDOND2_FWD_IDONDEHYD-MONOMER": 0.0, "CyaY_Fe_loading_FWD_CPLX_dummy": 6.310518605038695e-06, "OROTt2_2pp_FWD_DCTA-MONOMER": 0.0, "MINCYCtex_FWD_CPLX0-7534": 0.0, "SSALy_FWD_CPLX0-7687": 0.0, "MINCYCtex_FWD_CPLX0-7533": 0.0, "MINCYCtex_FWD_CPLX0-7530": 0.0, "transcription_TU0_6861_from_RpoD_mono": 0.0, "GLBRAN2_FWD_GLYCOGEN-BRANCH-MONOMER": 0.0, "formation_YIDT-MONOMER": 0.0, "transcription_TU0_14813_from_RpoD_mono": 0.0, "formation_G6580-MONOMER": 6.648998065248002e-11, "DM_RNA_b2787": 0.0, "DM_RNA_b2785": 0.0, "DM_RNA_b2784": 0.0, "DM_RNA_b2781": 0.0, "DM_RNA_b2780": 0.0, "DM_RNA_b2789": 0.0, "DM_RNA_b2788": 0.0, "TALA_REV_TRANSALDOLB-CPLX": 0.0, "RNA_b3274_to_generic_5s_rRNAs": 6.726746469409588e-07, "transcription_TU0_964_from_RpoD_mono": 0.0, "transcription_TU_8414_from_RPOE_MONOMER": 0.0, "translation_b0980": 0.0, "KARA1_FWD_CPLX0-7643_mod_mg2": 0.0, "transcription_TU0_14819_from_RPOS_MONOMER": 0.0, "translation_b3065": 6.288044270895394e-06, "DM_RNA_b3281": 0.0, "3OAS1201_FWD_3-OXOACYL-ACP-SYNTHII-CPLX": 0.0, "2Fe2S_to_IscA_by_IscU_FWD_EG12130-MONOMER_EG12131-MONOMER": 1.1513006299216165e-06, "transcription_TU00436_with_TERM72_from_RpoD_mono": 0.0, "b2963_lipid_modification_pg180_p_pe160": 0.0, "translation_b1852": 7.494353526134186e-08, "translation_b1851": 0.0, "translation_b1850": 0.0, "translation_b1857": 0.0, "translation_b1855": 0.0, "translation_b1854": 0.0, "translation_b1859": 0.0, "translation_b1858": 0.0, "DGK1_REV_GUANYL-KIN-CPLX": 0.0, "DM_RNA_b0160": 0.0, "translation_b0186": 0.0, "transcription_TU0_14793_from_RPON_MONOMER": 0.0, "translation_b0185": 2.9177992146121597e-08, "translation_b0182": 5.532700265503099e-09, "translation_b0180": 6.272968440597468e-14, "translation_b0181": 1.4400098449920394e-07, "GLYCK_FWD_GLY3KIN-MONOMER_mod_mn2": 0.0, "transcription_TU0_3124_from_RpoD_mono": 0.0, "translation_b0188": 3.9540829993714265e-14, "PLIPA2G120pp_FWD_MONOMER0-341": 0.0, "PLIPA2A141pp_FWD_MONOMER0-341": 0.0, "CD2tex_FWD_G6700-MONOMER": 0.0, "ARBtex_FWD_CPLX0-7530": 0.0, "ARBtex_FWD_CPLX0-7533": 0.0, "ARBtex_FWD_CPLX0-7534": 0.0, "transcription_TU0_901_from_RpoD_mono": 0.0, "PSSA120_FWD_PHOSPHASERSYN-CPLX": 0.0, "DM_RNA_b2802": 0.0, "G3PGabcpp_FWD_ABC-34-CPLX": 0.0, "translation_b3983": 6.288044270895394e-06, "translation_b3982": 6.416855207701632e-11, "translation_b3981": 1.244278390305071e-07, "FDMO4_FWD_CPLX0-225": 0.0, "CMPtex_REV_CPLX0-7530": 0.0, "translation_b3986": 2.5152177083581576e-05, "translation_b3985": 6.288044270895394e-06, "translation_b3632": 0.0, "translation_b3988": 2.7206262078300413e-07, "translation_b3639": 3.1177625001392225e-10, "ECAP1pp_FWD_CPLX0-3976_edit": 0.0, "formation_CPLX0-3061_mod_zn2": 0.0, "transcription_TU0_5182_from_RpoD_mono": 1.9192768976839163e-10, "translation_b1125": 0.0, "translation_b0722": 3.2299435966979034e-07, "translation_b0723": 3.2299435966979034e-07, "GLUN_FWD_CPLX0-7694": 0.0, "transcription_TU0_8476_with_METYT2_from_RpoD_mono": 0.0, "translation_b0726": 9.746789396109342e-08, "translation_b0727": 1.9493578792218683e-07, "DM_RNA_b0978": 0.0, "DM_RNA_b0979": 0.0, "PPTHpp_FWD_ALKAPHOSPHA-CPLX_mod_zn2_mod_mg2": 0.0, "translation_b0728": 5.139331767763951e-07, "translation_b0729": 5.139331767763951e-07, "DM_RNA_b0972": 0.0, "DM_RNA_b0973": 0.0, "DM_RNA_b0971": 0.0, "XYLtex_REV_CPLX0-7533": 0.0, "translation_b2585": 5.291215446730881e-09, "XYLtex_REV_CPLX0-7530": 0.0, "translation_b2582": 4.0062863144991347e-08, "XYLtex_REV_CPLX0-7534": 0.0, "transcription_TU00083_with_TERM5_from_RpoD_mono": 0.0, "DM_RNA_b3959": 0.0, "DM_RNA_b3958": 0.0, "translation_b3189": 1.4005262471384252e-07, "CYStex_REV_G6700-MONOMER": 0.0, "ACMANAtex_REV_G6700-MONOMER": 0.0, "DM_RNA_b3951": 0.0, "translation_b3182": 0.0, "RFAMPtex_REV_SPONT": 0.0, "DM_RNA_b3952": 0.0, "translation_b3187": 4.509964433994717e-11, "translation_b3186": 6.288044270895394e-06, "DM_RNA_b3957": 0.0, "DM_RNA_b3956": 0.0, "RNTR3c22_FWD_RIBONUCLEOSIDE-TRIP-REDUCT-CPLX": 0.0, "transcription_TU25_with_TERM0461_from_RpoD_mono": 0.0, "transcription_TU00442_from_RpoD_mono": 0.0, "transcription_TU00205_with_GUSAT1_from_RpoD_mono": 1.2427500385502664e-08, "translocation_b1646": 0.0, "FLDR21_FWD_FLAVONADPREDUCT-MONOMER_mod_fad": 0.0, "DM_RNA_b2498": 0.0, "formation_RplW_mono": 6.288044270895394e-06, "GLYt2pp_FWD_CYCA-MONOMER": 0.0, "transcription_TU0_14120_from_RpoD_mono": 0.0, "ORNtex_REV_G6700-MONOMER": 0.0, "CYTDtex_REV_CPLX0-7533": 0.0, "translation_b2762": 6.055441010296215e-08, "CYTDtex_REV_CPLX0-7530": 0.0, "translation_b2764": 7.853064108283175e-07, "translation_b2765": 1.7091551997114907e-11, "CYTDtex_REV_CPLX0-7534": 0.0, "ACACT8r_REV_CPLX0-1667": 0.05417489365670732, "G3PItex_FWD_CPLX0-7530": 0.0, "ACPPAT1611_FWD_EG11437-MONOMER": 0.0, "G3PItex_FWD_CPLX0-7533": 0.0, "G3PItex_FWD_CPLX0-7534": 0.0, "EX_mn2_e": -5.3616094543735045e-06, "UDPG4E_FWD_UDPGLUCEPIM-CPLX_mod_nad": 0.0, "CYANtex_REV_G6700-MONOMER": 0.0, "formation_EG10202-MONOMER": 0.0, "formation_EG10144-MONOMER": 0.0, "MDDCP1pp_FWD_EG10203-MONOMER": 0.0, "formation_LCTP-MONOMER": 0.0, "formation_EG11009-MONOMER": 0.0, "NTPTP1_FWD_DGTPTRIPHYDRO-CPLX_mod_mg2": 0.0, "GLCNtex_FWD_CPLX0-7534": 0.0, "MMM_FWD_CPLX0-7741_mod_adocbl": 0.0, "GLCNtex_FWD_CPLX0-7530": 0.0, "GLCNtex_FWD_CPLX0-7533": 0.0, "FDH4pp_FWD_FORMATEDEHYDROGN-CPLX_mod_bmocogdp": 0.0, "transcription_TU0_6625_from_RpoD_mono": 0.0, "b3265_lipid_modification_pg141_p_pg160": 0.0, "PYDAMtex_REV_CPLX0-7530": 0.0, "transcription_TU00182_from_RpoD_mono": 0.0, "DM_RNA_b4311": 0.0, "NMNAT_FWD_PD04413_mod_zn2": 0.0, "AICART_FWD_AICARTRANSIMPCYCLO-CPLX": 0.5241665672648034, "IG3PS_FWD_GLUTAMIDOTRANS-CPLX": 0.018082621618489746, "formation_AMPG-MONOMER": 0.0, "PHEtex_FWD_G6700-MONOMER": 0.0, "b2617_lipid_modification_pg180_p_pg160": 0.0, "O16AT_FWD_EG11984-MONOMER": 0.0, "CMtex_FWD_G6700-MONOMER": 0.0, "ICDHyr_REV_ISOCITHASE-CPLX_mod_mg2": 0.0, "DADNtex_FWD_EG11035-MONOMER": 0.0, "b2963_lipid_modification_pg141_p_pg160": 0.0, "FEOXAMabcpp_FWD_ABC-11-CPLX": 0.0, "CHLt2pp_FWD_BETT-MONOMER": 0.0, "QUIN2tex_REV_CPLX0-7530": 0.0, "formation_SPERMACTRAN-CPLX": 0.0, "CLPNS181pp_REV_G6406-MONOMER": 0.0, "transcription_TU00122_from_RpoD_mono": 5.066578554306892e-10, "MELIBtex_FWD_CPLX0-7533": 0.0, "formation_CPLX0-234_mod_mg2": 0.0, "transcription_TU0_13713_from_RpoD_mono": 0.0, "transcription_TU00038_with_TERM0242_from_RpoD_mono": 0.0, "transcription_TU0_14511_from_RpoD_mono": 0.0, "PAPA180pp_FWD_PGPPHOSPHAB-MONOMER": 0.0, "SHKK_FWD_AROL-MONOMER_mod_ca2": 0.0, "DM_RNA_b1492": 0.0, "DM_RNA_b1493": 0.0, "HACD3_REV_FADB-CPLX": 0.0, "transcription_TU0_14696_with_TERM0_1095_from_RpoD_mono": 0.0, "H2tex_REV_G6700-MONOMER": 0.0, "translocation_b0591": 0.0, "translocation_b0590": 0.0, "translocation_b0592": 0.0, "transcription_TU0_14313_from_RpoD_mono": 5.884279289757531e-08, "CLPNS140pp_REV_CARDIOLIPSYN-MONOMER": 0.0, "DM_RNA_b3073": 0.0, "transcription_TU00084_with_TERM5_from_RpoD_mono": 0.0, "ILEtex_FWD_CPLX0-7534": 0.0, "translocation_b4067": 8.043206649674459e-20, "ILEtex_FWD_CPLX0-7530": 0.0, "ILEtex_FWD_CPLX0-7533": 0.0, "transcription_TU0_13741_from_RpoD_mono": 0.0, "ETHSO3tex_REV_G6700-MONOMER": 0.0, "CPLX0-7617_mod_1:2fe2s_to_generic_2fe2s_transfer_complex": 0.0, "formation_CPLX0-7653": 0.0, "transcription_TU00229_from_RpoD_mono": 0.0, "formation_VALINE-PYRUVATE-AMINOTRANSFER-MONOMER_mod_pydx5p": 5.622921525480822e-08, "DMSOR2pp_FWD_CPLX-63": 0.0, "GLCURtex_REV_G6700-MONOMER": 0.0, "b2512_lipid_modification_pg141_p_pg160": 0.0, "PGP180abcpp_FWD_CPLX0-7704_mod_mg2": 0.0, "formation_PKI-COMPLEX_mod_mn2_mod_k": 1.1668443978099179e-08, "transcription_TU0_1192_from_RpoD_mono": 6.726746469409588e-07, "transcription_TU0_14551_from_RpoD_mono": 2.294657261665623e-34, "transcription_TU0_1188_from_RpoD_mono": 0.0, "ALLPI_REV_RIB5PISOMB-CPLX": 0.0, "PGM_FWD_PGAM2-MONOMER": 519.9983848998733, "formation_G7408-MONOMER_mod_mg2": 0.0, "NO3R1pp_FWD_NITRATREDUCTZ-CPLX_mod_bmocogdp_mod_2:pheme_mod_3:4fe4s_mod_1:3fe4s": 0.0, "translation_b1778": 0.0, "transcription_TU0_4823_from_RPOS_MONOMER": 0.0, "GRXR3_FWD_CPLX_dummy": 5.666292012331809e-06, "translation_b1779": 1.6555754012009087e-06, "DM_RNA_b3313": 3.9236136328733815e-13, "DM_RNA_b3312": 3.9236136328733815e-13, "DM_RNA_b3311": 3.9236136328733815e-13, "DM_RNA_b3310": 0.0, "DM_RNA_b3317": 3.9236136328733815e-13, "DM_RNA_b3316": 3.9236136328733815e-13, "DM_RNA_b3315": 3.9236136328733815e-13, "DM_RNA_b3314": 3.9236136328733815e-13, "DM_RNA_b3319": 0.0, "DM_RNA_b3318": 3.9236136328733815e-13, "LALALGLUtpp_FWD_YJDL-MONOMER": 0.0, "DM_RNA_b3294": 3.9236136328733815e-13, "DM_RNA_b0908": 0.0, "DM_RNA_b0367": 0.0, "formation_EG11600-MONOMER": 0.0, "DM_RNA_b0365": 0.0, "NDPK1_FWD_NUCLEOSIDE-DIP-KIN-CPLX_mod_mn2": 0.0, "transcription_TU00034_from_RpoD_mono": 0.0, "NADH17pp_FWD_NADH-DHI-CPLX_mod_2fe2s_mod_4fe4s_mod_fmn": 0.0, "DM_RNA_b0368": 0.0, "PGSA140_FWD_PHOSPHAGLYPSYN-MONOMER_mod_mg2": 0.0, "GLCptspp_FWD_CPLX-157": 1.4850718650833619, "transcription_TU0_13650_from_RpoD_mono": 8.580404366089433e-14, "IscA_tetra_4fe4s_c_unloading": 0.0, "CSNt2pp_FWD_CODB-MONOMER": 0.0, "b0463_lipid_modification_pg120_p_pe160": 0.0, "RNTR4c22_FWD_NRDACTMULTI-CPLX": 0.00644880543251151, "formation_NUCLEOSIDE-DIP-KIN-CPLX_mod_mn2": 0.0, "ACONTa_FWD_CPLX0-7760_mod_4fe4s": 0.839402376031837, "translation_b1118": 2.065460409280008e-08, "translation_b1119": 0.0, "translation_b1440": 0.0, "translation_b1441": 0.0, "translation_b1442": 0.0, "translation_b1443": 0.0, "translation_b1116": 4.130920818560016e-08, "translation_b1117": 2.065460409280008e-08, "translation_b1114": 6.416855207701632e-11, "transcription_TU0_14819_from_RpoD_mono": 0.0, "translocation_b4151": 0.0, "GTHRDHpp_FWD_EG10374-MONOMER": 0.0, "EX_sel_e": 0.0, "METAT_FWD_S-ADENMETSYN-CPLX_mod_4:nh4_mod_1:ni2": 0.0, "GTPtex_REV_CPLX0-7534": 0.0, "GTPtex_REV_CPLX0-7533": 0.0, "transcription_TU0_5221_from_RpoD_mono": 0.0, "GTPtex_REV_CPLX0-7530": 0.0, "DHAtex_REV_CPLX0-7534": 0.0, "transcription_TU0_4221_from_RPOE_MONOMER": 3.820420961721353e-10, "GALBDtex_FWD_G6700-MONOMER": 0.0, "12DGR181tipp_FWD_CPLX_dummy": 0.0, "GAL1Ptex_REV_G6700-MONOMER": 0.0, "VALt2rpp_FWD_BRNQ-MONOMER": 0.0, "EX_pheme_e": 0.0, "3HAD1611_FWD_FABA-CPLX": 0.0, "transcription_TU00198_from_RPOS_MONOMER": 0.0, "b0463_lipid_modification_pg160_p_pg160": 0.0, "GRXR1_FWD_CPLX_dummy": 0.0, "transcription_TU104_with_TERM7_from_RpoD_mono": 0.0, "formation_CPLX0-7643": 6.675117793387504e-10, "formation_CPLX0-7642": 7.945559501979147e-38, "formation_CPLX0-7641": 0.0, "DM_RNA_b2048": 0.0, "DM_RNA_b2049": 0.0, "formation_GLYOXII-MONOMER_mod_zn2": 0.0, "transcription_TU0_13399_from_RpoD_mono": 0.0, "DM_RNA_b2040": 0.0, "DM_RNA_b2041": 0.0, "transcription_TU00300_from_RpoD_mono": 0.0, "transcription_TU0_4444_with_TERM0681_from_RpoD_mono": 3.8652953246870196e-10, "transcription_TU00049_with_OMPC_TERMINATOR_from_RpoD_mono": 0.0, "translocation_b1587": 0.0, "translation_b3093": 1.451425744007011e-31, "formation_YggJ_dim": 3.664986893672175e-12, "LPLIPAL2G140_FWD_EG10739-MONOMER": 0.0, "PG120abcpp_FWD_CPLX0-7704_mod_mg2": 0.0004906696461203899, "transcription_TU0_13959_from_RpoD_mono": 2.372236305107239e-13, "formation_ALD-CPLX": 2.990108074060196e-11, "SFGTHi_FWD_CPLX0-3954": 0.0, "12PPDRtex_FWD_CPLX0-7533": 0.0, "SADH_FWD_SUCCARGDIHYDRO-MONOMER": 0.0, "charging_tRNA_b0670_CAG": 0.0177180936740331, "12PPDRtex_FWD_CPLX0-7530": 0.0, "CYSS_FWD_ACSERLYA-CPLX_mod_2:pydx5p": 0.03436808067500587, "transcription_TU00109_from_RpoD_mono": 0.0, "OPHHX3_FWD_CPLX_dummy": 0.0, "RIBtex_FWD_G6700-MONOMER": 0.0, "GLYBabcpp_FWD_ABC-40-CPLX": 0.0, "formation_YJIZ-MONOMER": 0.0, "CYNTtex_FWD_CPLX0-7534": 0.0, "formation_ACETYLORNDEACET-CPLX_mod_zn2": 1.3589988967612982e-06, "CYNTtex_FWD_CPLX0-7530": 0.0, "CYNTtex_FWD_CPLX0-7533": 0.0, "MINCYCtpp_FWD_TRANS-CPLX-201": 0.0, "translation_b3626": 0.0, "CRNt7pp_FWD_CPLX0-7906": 0.0, "DM_RNA_b2435": 0.0, "DM_RNA_b2436": 0.0, "LALADGLUtpp_FWD_YJDL-MONOMER": 0.0, "formation_PGLUCONDEHYDRAT-MONOMER": 0.0, "DHFR_REV_G6862-MONOMER": 0.0, "translation_b2975": 6.49228450866614e-11, "translation_b2976": 6.49228450866614e-11, "ACACT5r_REV_FADA-CPLX": 0.0, "transcription_TU0_3382_from_RpoD_mono": 0.0, "translation_b2979": 4.099318556437899e-11, "translation_b2132": 0.0, "formation_RluD_mono_mod_1:mg2": 1.0994960681016517e-11, "transcription_TU0_5981_from_RpoD_mono": 0.0, "transcription_TU0_14252_from_RpoD_mono": 0.0, "AGPAT1601_FWD_1-ACYLGLYCEROL-3-P-ACYLTRANSFER-MONOMER": 0.008703394326179162, "transcription_TU0_14563_from_RPOH_MONOMER": 0.0, "MDDEP1pp_FWD_EG10202-MONOMER": 0.0, "23DAPPAt2pp_FWD_CPLX_dummy": 0.0, "PFL_FWD_EG11910-MONOMER_dimer_EG11911-MONOMER_mod_glycyl": 0.0, "ILEtex_REV_CPLX0-7534": 0.0, "translation_b3371": 0.0, "formation_CPLX0-743_mod_thmpp": 6.426864390454345e-07, "EX_malt_e": 0.0, "transcription_TU0_4545_from_RpoD_mono": 0.0, "AMPtex_REV_CPLX0-7534": 0.0, "GLYC2Ptex_REV_G6700-MONOMER": 0.0, "AMPtex_REV_CPLX0-7533": 0.0, "AMPtex_REV_CPLX0-7530": 0.0, "transcription_TU0_6405_with_VALS_from_RpoD_mono": 0.0, "GDPMNH_FWD_CPLX0-7712_mod_mn2": 0.0, "translation_b2393": 0.0, "translation_b2392": 0.0, "translation_b0521": 0.0, "GGPTRCS_FWD_CPLX0-7709_mod_mg2": 0.0, "transcription_TU0_14741_from_RpoD_mono": 0.0, "PYROX_FWD_G6523-MONOMER_G6518-MONOMER_mod_fmn": 0.0, "formation_NICOTINATEPRIBOSYLTRANS-MONOMER": 0.0, "b2813_lipid_modification_pg161_p_pg160": 0.0, "b2813_lipid_modification_pg181_p_pe160": 0.0, "SULFACtex_FWD_CPLX0-7534": 0.0, "SULFACtex_FWD_CPLX0-7533": 0.0, "transcription_TU0_13683_from_RpoD_mono": 2.952827809313783e-12, "SULFACtex_FWD_CPLX0-7530": 0.0, "FCLPA_FWD_CPLX0-7633_mod_zn2": 0.0, "MDDEP2pp_FWD_EG10202-MONOMER": 0.0, "formation_HOMOCYSMETB12-MONOMER_mod_zn2_mod_cbl1": 0.0, "formation_RNA_degradosome": 1.3860939408063494e-10, "PPKr_FWD_PPK-CPLX": 0.0, "PGK_FWD_PGK-CPLX": 0.0, "transcription_TU0_1742_from_RpoD_mono": 0.0, "EX_acgam_e": 0.0, "formation_CPLX-158": 0.0, "translation_b2027": 0.0, "translation_b2026": 1.737090764993549e-06, "translation_b2025": 1.5355262777567948e-06, "translation_b2024": 2.8926976691393994e-06, "translation_b2023": 1.5355262777567948e-06, "translation_b2022": 6.948793209176247e-07, "translation_b2021": 1.4566003429953951e-06, "translation_b2020": 2.401377953290661e-06, "translation_b3617": 0.0, "formation_TDK-MONOMER": 0.0, "translation_b2029": 6.384204675860119e-07, "translation_b2028": 0.0, "DM_RNA_b0177": 0.0, "DM_RNA_b0174": 0.0, "DM_RNA_b0175": 0.0, "DM_RNA_b0172": 0.0, "DM_RNA_b0173": 0.0, "DM_RNA_b0170": 1.359287464964234e-07, "DM_RNA_b0171": 0.0, "ACGAtex_FWD_CPLX0-7533": 0.0, "transcription_TU0_6552_from_RpoD_mono": 0.0, "2AGPE141tipp_FWD_EG12455-MONOMER": -2.6592447220247644e-24, "ACGAtex_FWD_CPLX0-7530": 0.0, "transcription_TU0_1187_from_RpoD_mono": 0.0, "transcription_TU0_13038_from_RpoD_mono": 0.0, "ALAALAr_REV_DALADALALIGB-CPLX": 0.06428698793666401, "ACGAtex_FWD_CPLX0-7534": 0.0, "translocation_b4213": 0.0, "ETOHtex_REV_CPLX0-7530": 0.0, "ETOHtex_REV_CPLX0-7533": 0.0, "ATPPRT_FWD_CPLX0-7614": 0.018082621618489746, "transcription_TU0_14471_from_RPOH_MONOMER": 0.0, "UAGAAT1_REV_UDPNACETYLGLUCOSAMACYLTRANS-CPLX": 0.0, "DM_RNA_b3464": 0.0, "METAT_FWD_S-ADENMETSYN-CPLX_mod_4:LI_mod_1:mg2": 0.0, "DADNt2pp_FWD_NUPG-MONOMER": 0.0, "translation_b0522": 1.0038131093800867e-07, "formation_DXPREDISOM-CPLX_mod_mg2": 0.0, "transcription_TU874_from_RpoD_mono": 0.0, "translation_b1611": 1.9623341463701546e-24, "translation_b1613": 0.0, "translation_b1612": 1.6553229522052488e-07, "TAURtex_REV_CPLX0-7534": 0.0, "transcription_TU00078_from_RpoD_mono": 1.8385458807024153e-08, "2AGPE120tipp_FWD_EG12455-MONOMER": 0.0, "DADK_REV_ADENYL-KIN-MONOMER_mod_mg2": 0.0, "S_transfer_to_IscU_mod_1:2Fe2S_mod_1:2Fe1S_FWD_CPLX_dummy": 3.155252865877048e-06, "formation_GlnS_mono": 2.5273952346716112e-08, "ACACT7r_FWD_CPLX0-1667": 0.038413890620753864, "formation_ISOCITHASE-CPLX_mod_mn2": 1.0600323795394946e-08, "EX_dgmp_e": 0.0, "transcription_TU00477_with_OMPC_TERMINATOR_from_RpoD_mono": 0.0, "transcription_TU0_12838_from_RpoD_mono": 0.0, "translocation_b1363": 0.0, "DM_RNA_b1779": 0.0, "DM_RNA_b1778": 0.0, "DM_RNA_b1773": 0.0, "PGPP160_FWD_PGPPHOSPHAA-MONOMER_mod_mg2": 0.0, "transcription_TU0_14561_from_RPOH_MONOMER": 0.0, "formation_6PFK-1-CPX_mod_mg2": 0.0, "2Fe2S_to_ErpA_by_IscU_FWD_EG12130-MONOMER_EG12131-MONOMER": 0.0, "G3PStex_FWD_CPLX0-7533": 0.0, "transcription_TU00256_with_TERM0161_from_RpoD_mono": 1.416472144723287e-10, "charging_tRNA_b3979_ACC": 0.009281968506213111, "DM_RNA_b2235": 0.0, "DM_RNA_b2234": 0.0, "DM_RNA_b2232": 0.0, "formation_CHD-MONOMER": 0.0, "charging_tRNA_b3979_ACU": 0.0, "formation_CPLX0-7466_mod_mg2": 0.0, "METSOX1tex_FWD_G6700-MONOMER": 0.0, "DM_RNA_b2239": -4.244334717435766e-31, "OROTtex_FWD_CPLX0-7530": 0.0, "formation_1-PFK_mod_mg2": 0.0, "b2512_lipid_modification_pg180_p_pg160": 0.0, "transcription_TU0_5101_from_RpoD_mono": 1.494659033278895e-08, "PANTS_FWD_PANTOATE-BETA-ALANINE-LIG-CPLX_mod_mg2_mod_k": 0.0, "transcription_TU00150_from_RpoD_mono": 0.0, "TUNGSabcpp_FWD_ABC-19-CPLX": 0.0, "transcription_TU0_7844_with_TERM_RPST_from_RpoD_mono": 1.4721461244325134e-07, "DM_RNA_b2794": 0.0, "transcription_TU0_12831_from_RpoD_mono": 5.884279289757531e-08, "XYLI1_REV_XYLISOM-CPLX_mod_mn2": 0.0, "EX_5mtr_e": 1.2100985746998972e-05, "formation_COBU-CPLX": 0.0, "transcription_TU0_1189_from_RpoD_mono": 0.0, "formation_ABC-34-CPLX": -2.1572798395737287e-29, "transcription_TU00192_with_GLYA_TERMINATOR_from_RpoD_mono": 2.9593698539743165e-09, "ACONTb_FWD_CPLX0-7761_mod_4fe4s": 0.0, "translocation_b0019": 0.0, "transcription_TU0_7441_from_RpoD_mono": 0.0, "transcription_TU0_14499_from_RpoD_mono": 0.0, "LALALGLUtpp_FWD_B1634-MONOMER": 0.0, "2AGPG161tipp_FWD_EG12455-MONOMER": 0.0, "RNDR41_FWD_RIBONUCLEOSIDE-DIP-REDUCTI-CPLX_mod_mg2_mod_fe2": 0.0, "ACODA_FWD_ACETYLORNDEACET-CPLX_mod_zn2": 0.06353173384252153, "MALDtex_FWD_G6700-MONOMER": 0.0, "transcription_TU0_6408_from_RPOS_MONOMER": 4.480771719541766e-08, "translation_b4069": 0.0, "NTD7pp_FWD_USHA-MONOMER_mod_zn2": 0.0, "FACOAL100t2pp_FWD_ACYLCOASYN-CPLX_mod_mg2": 0.0, "LGTHL_FWD_GLYOXI-CPLX_mod_ni2": 0.0, "RNDR4b3_FWD_RIBONUCLEOSIDE-DIP-REDUCTII-CPLX": 0.0, "PYDAMtex_FWD_G6700-MONOMER": 0.0, "GALCTNLtex_REV_CPLX0-7534": 0.0, "GALCTNLtex_REV_CPLX0-7533": 0.0, "GALCTNLtex_REV_CPLX0-7530": 0.0, "G6PDA_FWD_GLUCOSAMINE-6-P-DEAMIN-CPLX": 0.0, "transcription_TU00230_from_RpoD_mono": 6.831101405480196e-10, "formation_CPLX0-1762_mod_fad_mod_2fe2s": 0.0, "ACGAM1PPpp_FWD_CPLX_dummy": 0.0, "ASPt2rpp_REV_CPLX_dummy": 0.0, "formation_G7558-MONOMER": 0.0, "transcription_TU00137_with_TERM55_from_RpoD_mono": 0.0, "SHCHF_FWD_SIROHEMESYN-CPLX": 9.816330135353969e-08, "transcription_TU00025_from_RPOS_MONOMER": 0.0, "charging_tRNA_b1666_GUU": 0.0, "G3PEtex_REV_G6700-MONOMER": 0.0, "translocation_b3457": 0.0, "translation_b1246": 0.0, "charging_tRNA_b1666_GUC": 0.012590584815054588, "formation_CPLX0-7458": 4.099318556437899e-11, "formation_EG12450-MONOMER": 0.0, "formation_CPLX-153": 0.0, "translation_b3619": 0.0, "NTRIR2x_FWD_NITRITREDUCT-CPLX_mod_2fe2s_mod_fad_mod_sheme": 0.0, "formation_CPLX-157": 4.1833968491444755e-07, "formation_CPLX-154": 0.0, "translation_b1193": 0.0, "ISETACtex_REV_G6700-MONOMER": 0.0, "translation_b3960": 7.890673835805615e-06, "PMANM_REV_PHOSMANMUT-MONOMER": 0.0, "translation_b3962": 0.0, "translation_b3965": 2.8918530914448355e-11, "translation_b3616": 0.0, "translation_b3967": 4.2552914119843757e-08, "translation_b3966": 0.0, "formation_GSP-CPLX": 0.0, "transcription_TU_8407_from_RpoD_mono": 0.0, "NO3t7pp_FWD_NARU-MONOMER": 0.0, "CSND_FWD_CYTDEAM-MONOMER_mod_fe2_mod_zn2": 0.0, "translation_b1197": 0.0, "translation_b0709": 0.0, "DM_RNA_b0996": 0.0, "DM_RNA_b0997": 0.0, "DAMPtex_FWD_CPLX0-7534": 0.0, "GALtex_FWD_G6700-MONOMER": 0.0, "DM_RNA_b0998": 0.0, "DAMPtex_FWD_CPLX0-7530": 0.0, "DAMPtex_FWD_CPLX0-7533": 0.0, "translation_b4460": 0.0, "TGBPA_REV_CPLX0-240": 0.0, "ABUTtex_REV_CPLX0-7530": 0.0, "ABUTtex_REV_CPLX0-7533": 0.0, "GBBTNtex_REV_CPLX0-7534": 0.0, "ABUTtex_REV_CPLX0-7534": 0.0, "GBBTNtex_REV_CPLX0-7533": 0.0, "translation_b2566": 7.32997378734435e-12, "translation_b2567": 1.5980422248806068e-10, "translation_b2564": 6.558315319626538e-08, "formation_PD04413_mod_mn2": 0.0, "GLYCtex_REV_G6700-MONOMER": 0.0, "translation_b4468": 4.099318556437899e-11, "formation_TRANSKETOI-CPLX_mod_thmpp_mod_mn2_mod_mg2": 0.0, "translation_b0353": 0.0, "translation_b4395": 0.0017291355265455488, "GLYCLTDy_FWD_CPLX0-235": 0.0, "translation_b4392": 0.0, "CLPNS141pp_FWD_G6406-MONOMER": 0.0, "translation_b4390": 0.0, "transcription_TU00064_from_RpoD_mono": 0.0, "translation_b2965": 0.0, "translation_b0351": 0.0, "formation_KDPGALDOL-4OH2OXOGLUTARALDOL-CPLX": 0.0, "Rph_mono_mod_mg2_to_generic_RNase": 8.748486056541064e-11, "transcription_TU0_5601_with_TERM85_from_RpoD_mono": 0.0, "GLUNpp_FWD_ANSB-CPLX": 0.0, "translation_b2963": 0.0, "5DGLCNtex_FWD_CPLX0-7530": 0.0, "5DGLCNtex_FWD_CPLX0-7533": 0.0, "5DGLCNtex_FWD_CPLX0-7534": 0.0, "translocation_b1621": 2.245689007434857e-08, "b2477_lipid_modification_pg181_p_pe160": 0.0, "transcription_TU0_13908_from_RpoD_mono": 0.0, "HACD8_REV_FADB-CPLX": 0.0, "translation_b2708": 0.0, "formation_S-ADENMETSYN-CPLX_mod_4:nh4_mod_1:ca2": 0.0, "translation_b2704": 0.0, "translation_b2705": 0.0, "translation_b2702": 0.0, "translation_b2703": 0.0, "translation_b2701": 0.0, "formation_CPLX0-1261_mod_thmpp": 1.228281736790999e-07, "NTD3pp_FWD_APHA-CPLX_mod_mg2": 0.0, "H2Stex_FWD_CPLX0-7534": 0.0, "transcription_TU0_8489_from_RpoD_mono": 0.0, "PIt2rpp_FWD_PITA-MONOMER": 0.09556316110206955, "formation_NACMURLALAAMI1-MONOMER": 0.0, "formation_RIBONUCLEOSIDE-DIP-REDUCTI-CPLX_mod_mg2_mod_fe2": 0.0, "transcription_TU0_14820_from_RpoD_mono": 0.0, "DM_RNA_b2599": 0.0, "DM_RNA_b2841": 0.0, "EX_23cgmp_e": 0.0, "DM_RNA_b2590": 0.0, "DM_RNA_b2591": 0.0, "DM_RNA_b2594": 0.0, "DM_RNA_b2595": 0.0, "transcription_TU00081_from_RpoD_mono": 3.688402365817651e-09, "translocation_b1197": 0.0, "GOFUCR_FWD_CPLX0-3881": 0.0, "PLIPA1G140pp_FWD_MONOMER0-341": 3.356911486658724e-23, "translocation_b1193": 0.0, "transcription_TU0_14524_from_RpoD_mono": 0.0, "charging_tRNA_b0743_AAA": 0.0, "charging_tRNA_b0743_AAG": 0.0, "TRPS3_FWD_TRYPSYN_mod_pydx5p": 0.014484927619696993, "DSBAO11_FWD_DSBBPROT-MONOMER": 0.0, "formation_RsmH_mono": 3.664986893672175e-12, "TAURtex_REV_CPLX0-7533": 0.0, "TAURtex_REV_CPLX0-7530": 0.0, "MCTP2App_FWD_EG10341-MONOMER": 0.0, "IDONt2rpp_FWD_YJGT-MONOMER": 7.585854843344028e-19, "formation_MALIC-NADP-CPLX_mod_mg2": 0.0, "transcription_TU0_1142_from_RpoD_mono": 0.0, "ACGAM1Ptex_REV_CPLX0-7534": 0.0, "ACGAM1Ptex_REV_CPLX0-7533": 0.0, "ACGAM1Ptex_REV_CPLX0-7530": 0.0, "formation_S-ADENMETSYN-CPLX_mod_4:cs_mod_1:mn2": 0.0, "DM_RNA_b4198": 0.0, "UDPGALM_FWD_GALPMUT-MONOMER_mod_fad": 0.0, "DM_RNA_b4192": 0.0, "DM_RNA_b4193": 0.0, "DM_RNA_b4194": 0.0, "DM_RNA_b4195": 0.0, "DM_RNA_b4196": 0.0, "DM_RNA_b4197": 0.0, "EX_amp_e": 0.0, "charging_tRNA_b2695_AGU": 0.007564315962916587, "formation_G6967-MONOMER": 0.0, "NTP3_FWD_G7841-MONOMER": 0.0, "AOBUTDs_FWD_SPONT": 0.0, "transcription_TU0_4702_with_TERM0222_from_RpoD_mono": 0.0, "PROt4pp_FWD_PUTP-MONOMER": -7.436097623306388e-30, "formation_AROL-MONOMER_mod_ca2": 0.0, "charging_tRNA_b2695_AGC": 0.016139834149367645, "translocation_b0573": 0.0, "translocation_b0572": 0.0, "translocation_b0576": 0.0, "translocation_b0575": 0.0, "translocation_b0574": 0.0, "MSO3tex_REV_G6700-MONOMER": 0.0, "formation_HEMN-MONOMER_mod_4fe4s": 0.0, "R1PK_FWD_CPLX_dummy": 0.0, "translation_b0757": 0.0, "transcription_TU0_12830_from_RpoD_mono": 3.1715502668615403e-12, "transcription_TU0_12965_from_RpoD_mono": 6.421725605240307e-09, "transcription_TU0_7806_from_EG11355_MONOMER": 0.0, "EX_fecrm_e": 0.0, "URIH_FWD_CPLX0-7904_mod_ca2": 0.0, "GLCURt2rpp_REV_EXUT-MONOMER": 0.0, "MAN6PI_REV_MANNPISOM-MONOMER": 0.0, "formation_CYTDEAM-MONOMER_mod_fe2_mod_zn2": 0.0, "transcription_TU0_7141_from_RpoD_mono": 0.0, "transcription_TU341_with_TERM86_from_RpoD_mono": 0.0, "H2tex_REV_CPLX0-7530": 0.0, "b2701_lipid_modification_pg181_p_pe160": 0.0, "formation_LTARTDEHYDRA-CPLX_mod_4fe4s": 0.0, "PPPGO3_FWD_CPLX0-7811": 1.4317411825157528e-07, "DM_RNA_b3084": 0.0, "DM_RNA_b3089": 0.0, "formation_CPLX0-238_mod_mg2": 8.023052700866269e-10, "MALDtex_REV_G6700-MONOMER": 0.0, "DM_RNA_b0693": 0.0, "DM_RNA_b0692": 0.0, "TDPDRR_FWD_DTDPDEHYRHAMREDUCT-MONOMER": 0.0, "DM_RNA_b0697": 0.0, "DM_RNA_b0696": 0.0, "transcription_TU0_6636_with_TERM70_from_RpoD_mono": 1.177734558106204e-07, "charging_tRNA_b3978_GGA": 0.009281968506213111, "DASYN161_FWD_CDPDIGLYSYN-MONOMER_mod_mg2_mod_k": 0.010258205109368469, "transcription_TU0_14217_from_RpoD_mono": 5.170559328126961e-11, "CRNDCAL2_FWD_CAIC-MONOMER": 0.0, "formation_RpsB_mono": 6.288044270895394e-06, "transcription_TU0_14415_from_RpoD_mono": -1.028680967595997e-32, "tRNA_biomass_to_biomass": 0.0012831598838987251, "formation_DXPREDISOM-CPLX_mod_cobalt2": 1.2566894027103236e-06, "DM_RNA_b3339": 1.4721461244325134e-07, "EX_udpglcur_e": 0.0, "DM_RNA_b0349": 0.0, "DM_RNA_b0348": 0.0, "G1PPpp_FWD_GLUCOSE-1-PHOSPHAT-CPLX": 0.0, "DM_RNA_b0341": 0.0, "DM_RNA_b0340": 0.0, "DM_RNA_b0343": 0.0, "DM_RNA_b0344": 0.0, "DM_RNA_b0347": 0.0, "transcription_TU0_14531_with_TERM52_from_RpoD_mono": 0.0, "PPNDH_FWD_CHORISMUTPREPHENDEHYDRAT-CPLX": 0.01753583054131754, "transcription_TU0_13014_from_RpoD_mono": 0.0, "transcription_TU0_14064_from_RpoD_mono": 0.0, "formation_USHA-MONOMER_mod_cobalt2": 0.0, "transcription_TU0_4604_from_RpoD_mono": 0.0, "formation_FMNREDUCT-MONOMER": 4.7625544920212817e-07, "IPDDI_REV_IPPISOM-MONOMER_mod_mg2_mod_zn2": 0.0, "transcription_TU0_14528_with_TERM0_1116_from_RpoD_mono": 0.0, "RIBtex_FWD_CPLX0-7533": 0.0, "b1193_lipid_modification_pg160_p_pg160": 0.0, "LPLIPAL1G141pp_FWD_CPLX0-7630_mod_ca2": 0.0, "charging_tRNA_b3796_CGG": 0.006347846695844398, "translation_b1991": 0.0, "PLIPA2E160pp_FWD_MONOMER0-341": -3.0909870144562477e-23, "formation_CPLX0-252": 2.4578284875254968e-14, "formation_CPLX0-251": 0.0, "formation_CPLX0-254": 0.0, "EX_progly_e": 0.0, "translation_b1131": 2.5580449579642543e-07, "translation_b1133": 3.1942856394885584e-12, "translation_b1134": 6.648998065248002e-11, "translation_b1135": 3.664986893672175e-12, "translation_b1136": 2.1200647590789892e-08, "CSND_FWD_CYTDEAM-MONOMER_mod_mn2_mod_zn2": 0.0, "transcription_TU00027_from_RpoD_mono": 0.0, "MLTGY3pp_FWD_G7533-MONOMER": 0.0, "transcription_TU0_13213_from_RpoD_mono": 0.0, "23PDE9pp_FWD_CPDB-MONOMER": 0.0, "LALALGLUtex_FWD_G6700-MONOMER": 0.0, "GLCRt2rpp_FWD_B2789-MONOMER": 0.0, "transcription_TU0_8081_from_RpoD_mono": 0.0, "EX_tartr__L_e": 0.0, "formation_CPLX0-7660": 0.0, "formation_CPLX0-7847": 4.4238596316070646e-09, "DM_RNA_b2066": 0.0, "transcription_TU0_8380_from_RpoD_mono": 0.0, "DM_RNA_b2065": 0.0, "NTPP10_FWD_CPLX0-7826_mod_mg2": 0.0, "NO2t2rpp_REV_NIRC-MONOMER": 3.3277974041941105e-28, "translocation_b3849": 0.0, "formation_RlmH_dim": 3.664986893672175e-12, "formation_MMUM-MONOMER": 0.0, "b2595_lipid_modification_pg161_p_pe160": 0.0, "NMNN_FWD_CPLX_dummy": 0.0, "charging_tRNA_b0203_GCU": 0.0, "DM_RNA_b1900": 0.0, "DM_RNA_b1901": 0.0, "EX_3gmp_e": 0.0, "DM_RNA_b1907": 0.0, "DM_RNA_b1909": 0.0, "charging_tRNA_b0203_GCA": 0.0, "formation_XASA-MONOMER": 0.0, "charging_tRNA_b0203_GCG": 0.0, "transcription_TU0_3623_from_RPON_MONOMER": 0.0, "formation_TilS_mono": 3.9540829993714265e-14, "EX_mg2_e": -0.0011062753293528784, "transcription_TU0_13100_from_RpoD_mono": 0.0, "LPLIPAL1G161pp_FWD_CPLX0-7630_mod_ca2": 0.0, "PSD120_FWD_PSD-MONOMER": 0.0, "transcription_TU0_14787_from_RPON_MONOMER": 0.0, "CD2tpp_FWD_EG11167-MONOMER": 0.0, "3HPPtex_FWD_CPLX0-7533": 0.0, "3HPPtex_FWD_CPLX0-7530": 0.0, "translocation_b2150": 0.0, "translocation_b2156": 8.873828616777063e-31, "3HPPtex_FWD_CPLX0-7534": 0.0, "transcription_TU00493_from_RpoD_mono": 7.727553457444913e-07, "transcription_TU00227_with_TERM0461_from_RpoD_mono": 0.0, "DDPA_FWD_AROG-CPLX_mod_fe2": 0.0, "TTRCYCtex_REV_G6700-MONOMER": 0.0, "DHNCOAS_FWD_CPLX0-7882_mod_hco3": 0.0, "formation_NICOTINAMID-MONOMER": 0.0, "ACKr_FWD_GARTRANSFORMYL2-MONOMER": 0.10320526534788389, "EX_alaala_e": 0.0, "translocation_b0805": 0.0, "translation_b4072": 0.0, "translation_b4073": 0.0, "formation_LolA_MONOMER": 2.065460409280008e-08, "translation_b4071": 0.0, "translation_b4077": 0.0, "DURIPP_FWD_DEOD-CPLX": 0.0, "DPR_FWD_CPLX0-7643": 7.865867661005334e-05, "translation_b4079": 0.0, "transcription_TU00515_from_RpoD_mono": 1.4548576563095975e-06, "IMPtex_REV_CPLX0-7534": 0.0, "EX_ppt_e": 0.0, "transcription_TU0_8084_with_TERM0924_from_RpoD_mono": 1.2843165347699149e-09, "IMPtex_REV_CPLX0-7533": 0.0, "IMPtex_REV_CPLX0-7530": 0.0, "EX_fald_e": 0.0, "OCTAtex_REV_G6700-MONOMER": 0.0, "b0463_lipid_modification_pg120_p_pg160": 0.0, "transcription_TU0_8147_from_RPOS_MONOMER": 0.0, "transcription_TU00224_from_RpoD_mono": 5.805758663229387e-10, "PA120abcpp_FWD_CPLX0-7704_mod_mg2": 0.0, "formation_RHTB-MONOMER": 0.0, "translation_b2957": 0.0, "translation_b2954": 0.0, "EX_arbt_e": 0.0, "CRNBTCT_REV_CARNDEHYDRA-CPLX": 0.0, "transcription_TU00514_from_RpoD_mono": 6.281961385053816e-07, "b3265_lipid_modification_pg141_p_pe160": 0.0, "2AGPGAT180_FWD_AAS-MONOMER_mod_mg2": 0.0, "SO4tex_REV_CPLX0-7533": 0.0, "SO4tex_REV_CPLX0-7530": 0.0, "SO4tex_REV_CPLX0-7534": 0.0, "translation_b3390": 9.277890782981644e-08, "translation_b3396": 0.0, "translation_b3397": 0.0, "FE3DHBZStonex_FWD_CPLX0-1923_EG10155-MONOMER": 0.0, "formation_G7322-MONOMER_G6561-MONOMER": 0.0, "ARGabcpp_FWD_ABC-4-CPLX": 0.0, "SO4tex_REV_G6700-MONOMER": 0.0, "EX_mobd_e": 0.0, "DM_RNA_b0505": 0.0, "DM_RNA_b4014": 0.0, "OPHBDC_FWD_CPLX0-301_mod_mn2": 0.0, "b2813_lipid_modification_pg160_p_pe160": 0.0, "DM_RNA_b0509": 0.0, "DM_RNA_b0508": 0.0, "GDPtex_FWD_CPLX0-7533": 0.0, "URIH_FWD_G6358-MONOMER": 0.0, "GDPtex_FWD_CPLX0-7530": 0.0, "EX_ocdcea_e": 0.0, "rRNA_biomass_to_biomass": 0.009139255364360145, "CDAPPA120_FWD_CDPDIGLYPYPHOSPHA-MONOMER": 0.0, "DM_RNA_b3854": 0.0, "DM_RNA_b3855": 1.5288355612759542e-06, "DM_RNA_b3856": 0.0, "DM_RNA_b3857": 0.0, "DM_RNA_b3850": 0.0, "DM_RNA_b3851": 0.0, "DM_RNA_b3852": 4.861377417036988e-07, "DM_RNA_b3853": 0.0, "ASNN_FWD_ANSA-CPLX": 0.0, "DM_RNA_b1533": 0.0, "b2963_lipid_modification_pg161_p_pe160": 0.0, "Ktex_FWD_CPLX0-7530": 0.0, "Ktex_FWD_CPLX0-7533": 0.0, "Ktex_FWD_CPLX0-7534": 0.0, "formation_ABC-2-CPLX": 0.0, "METtex_REV_G6700-MONOMER": 0.0, "ECOAH5_REV_FADB-CPLX": 0.0, "transcription_TU00195_from_RpoD_mono": 0.0, "formation_EG11829-MONOMER_EG11828-MONOMER": 0.0, "formation_RIBONUCLEOSIDE-DIP-REDUCTII-CPLX": 0.0, "DM_RNA_b4019": 0.0, "MTRPOX_FWD_SARCOX-MONOMER_mod_fad": 1.7952394890178697e-31, "TAURtex_FWD_CPLX0-7533": 0.0, "ASPt2_2pp_FWD_DCTA-MONOMER": 0.0, "TAURtex_FWD_CPLX0-7530": 0.0, "formation_ASL-MONOMER": 2.5580449579642543e-07, "TAURtex_FWD_CPLX0-7534": 0.0, "EX_ttdcea_e": 0.0, "METAT_FWD_S-ADENMETSYN-CPLX_mod_4:cs_mod_1:zn2": 0.0, "translation_b2049": 0.0, "translation_b2048": 0.0, "translation_b2045": -8.609066126071746e-33, "translation_b2041": 0.0, "translation_b2040": 0.0, "URAt2rpp_FWD_B1006-MONOMER": 0.0, "formation_RIB5PISOMB-CPLX": 0.0, "NACtex_FWD_G6700-MONOMER": 0.0, "formation_DISULFOXRED-MONOMER": -8.647873093294289e-32, "PYDXNtex_FWD_CPLX0-7533": 0.0, "PYDXNtex_FWD_CPLX0-7530": 0.0, "formation_ATPSYN-CPLX_mod_mg2": 5.030510842522499e-07, "PYDXNtex_FWD_CPLX0-7534": 0.0, "NTD8_FWD_CPLX0-7625_mod_cobalt2": 0.0, "transcription_TU0_6042_from_RpoD_mono": 0.0, "EX_gal1p_e": 0.0, "formation_rpL7/12_mod_1:acetyl": 1.2576088541790788e-05, "GALBDtex_FWD_CPLX0-7533": 0.0, "CLPNH120pp_FWD_CPLX_dummy": 0.0, "transcription_TU524_from_RpoD_mono": 0.0, "RIBabcpp_FWD_ABC-42-CPLX": 0.0, "MALt2_2pp_FWD_DCTA-MONOMER": 0.0, "translation_b0133": 1.2647922277978995e-10, "translation_b1638": 0.0, "transcription_TU0_14007_from_RpoD_mono": 0.0, "THMDtex_FWD_G6700-MONOMER": 0.0, "SUCFUMtpp_FWD_DCUC-MONOMER": 0.0, "ACPPAT1811_FWD_EG11437-MONOMER": 0.0, "translation_b1637": 1.827630421259815e-08, "translation_b1636": 0.0, "translation_b1634": 0.0, "translocation_b3059": 0.0, "translocation_b3728": 0.0, "formation_NAPD-MONOMER": 0.0, "EX_tym_e": 0.0, "translation_b3738": 2.2637298791351247e-06, "ATHRDHr_REV_CPLX0-1962": 0.0, "EX_h2o_e": 6.82504283976455, "translocation_b3727": 0.0, "translocation_b3726": 0.0, "translocation_b3057": 0.0, "formation_EG10696-MONOMER": 0.0, "transcription_TU0_14257_from_RpoD_mono": 4.787583494333573e-10, "EX_LalaDgluMdap_e": 0.0, "PSD161_FWD_PSD-MONOMER": 0.010258205109368469, "FEROpp_FWD_EG12318-MONOMER": 0.0, "PSSA140_FWD_PHOSPHASERSYN-CPLX": 0.0, "MALTATr_FWD_MALTACETYLTRAN-CPLX": 0.0, "DM_RNA_b1759": 0.0, "translocation_b1386": 0.0, "transcription_TU0_13088_from_RpoD_mono": 4.898030091337257e-09, "formation_ANGLYC3PDEHYDROG-CPLX_mod_fmn": 0.0, "F6Ptex_REV_CPLX0-7534": 0.0, "transcription_TU00368_from_RpoD_mono": 0.0, "F6Ptex_REV_CPLX0-7533": 0.0, "DM_RNA_b2215": 0.0, "translation_b3730": 1.4475834642178968e-07, "DM_RNA_b2210": 0.0, "translation_b3731": 2.2637298791351247e-06, "GALtex_FWD_CPLX0-7534": 0.0, "GALtex_FWD_CPLX0-7530": 0.0, "GALtex_FWD_CPLX0-7533": 0.0, "translation_b3733": 2.2637298791351247e-06, "L__LACt2rpp_FWD_B2975-MONOMER": 0.0, "23PDE2pp_FWD_CPDB-MONOMER": 0.0, "GSNtex_FWD_CPLX0-7530": 0.0, "H2Otex_FWD_SPONT": 0.0, "EX_12ppd__S_e": 0.0, "GSNtex_FWD_CPLX0-7534": 0.0, "3CMPtex_REV_CPLX0-7530": 0.0, "D__LACt2pp_REV_LCTP-MONOMER": 0.0, "translocation_b2893": 0.0, "CRNCDH_FWD_CARNRACE-MONOMER": 0.0, "THRtex_REV_G6700-MONOMER": 0.0, "MLTP1_REV_MALDEXPHOSPHORYL-CPLX_mod_pydx5p": 0.0, "translation_b1096": 1.5363623128976186e-10, "translation_b1095": 5.119650190171833e-08, "translation_b1094": 9.981604392925953e-08, "translation_b1093": 4.861959118411094e-08, "translation_b1092": 4.1837972014927777e-10, "translation_b1091": 4.9156569750509935e-14, "translation_b1090": 0.0, "transcription_TU0_13947_from_RpoD_mono": 0.0, "GMPtex_FWD_CPLX0-7530": 0.0, "translation_b1098": 4.017601055628275e-08, "PSERtex_REV_G6700-MONOMER": 0.0, "transcription_TU0_5201_from_RpoD_mono": 0.0, "FE2t2pp_FWD_YFEP-MONOMER": 0.0, "b0572_lipid_modification_pg160_p_pe160": 0.0, "EX_LalaLglu_e": 0.0, "translation_b0948": 1.4659947574688716e-11, "ACMANAptspp_FWD_CPLX-165": 0.0, "translation_b0945": 4.5522967004200155e-08, "transcription_TU0_14692_with_TERM0_1093_from_RpoD_mono": 0.0, "formation_CPLX0-7712_mod_mg2": 0.0, "NTP10_FWD_CPLX0-3948_mod_mg2": 0.0, "DM_RNA_b0166": 0.0, "12PPDRtex_FWD_G6700-MONOMER": 0.0, "PGPP141pp_FWD_PGPPHOSPHAA-MONOMER_mod_mg2": 0.0, "formation_NITRATREDUCTZ-CPLX_mod_bmocogdp_mod_2:pheme_mod_3:4fe4s_mod_1:3fe4s": 0.0, "formation_EG12455-MONOMER": 5.390676266392857e-10, "AMALT2_FWD_AMYLOMALT-MONOMER": 0.0, "translation_b1897": 0.0, "translation_b1896": 0.0, "2AGPG180tipp_FWD_EG12455-MONOMER": 0.0, "GLYCL_FWD_GCVMULTI-CPLX_mod_lipo": 0.009159726543407697, "GP4GH_FWD_EG10048-MONOMER": 0.0, "b2477_lipid_modification_pg141_p_pe160": 0.0, "formation_RluB_mono": 3.664986893672175e-12, "CHOLD_FWD_CHD-MONOMER": 0.0, "EX_crn__D_e": 0.0, "PTRCORNt7pp_REV_POTE-MONOMER": 1.3566410876221216e-25, "formation_RIBAZOLEPHOSPHAT-MONOMER": 0.0, "formation_UXAC-MONOMER": 0.0, "formation_ASPKINIHOMOSERDEHYDROGI-CPLX": 2.478481236455386e-07, "3HPPtex_REV_CPLX0-7533": 0.0, "translocation_b2715": 0.0, "UGLCURPpp_FWD_USHA-MONOMER_mod_zn2": 0.0, "XYLtex_REV_G6700-MONOMER": 0.0, "transcription_TU0_7601_from_RpoD_mono": 0.0, "b0463_lipid_modification_pg180_p_pe160": 0.0, "MG2t3_2pp_REV_CPLX_dummy": 0.0, "GDPtex_REV_CPLX0-7533": 0.0, "formation_BTUE-MONOMER": 0.0, "GDPtex_REV_CPLX0-7530": 0.0, "NDPK6_REV_NUCLEOSIDE-DIP-KIN-CPLX_mod_ca2": 0.0, "transcription_TU0_14151_from_RpoD_mono": 6.490198653664671e-12, "transcription_TU0_6512_with_TERM82_from_RpoD_mono": 1.4721461244325134e-07, "EX_gsn_e": 0.0, "XYLUtex_REV_G6700-MONOMER": 0.0, "URIt2pp_FWD_NUPG-MONOMER": 0.0, "DM_RNA_b3627": 0.0, "DM_RNA_b3626": 0.0, "DM_RNA_b3625": 0.0, "DM_RNA_b3624": 0.0, "DM_RNA_b3623": 0.0, "DM_RNA_b3622": 0.0, "DM_RNA_b3621": 0.0, "DM_RNA_b3620": 0.0, "translation_b3946": 0.0, "translation_b3945": 0.0, "DHNPTE_REV_CPLX0-3936": 0.0, "translation_b3941": 3.7574775042527086e-06, "translation_b3940": 5.539317145964077e-07, "translation_b4321": 0.0, "DAGK140_FWD_DIACYLGLYKIN-CPLX_mod_cd2_mod_zn2_mod_mg2_mod_mn2_mod_cobalt2": 0.0, "3UMPtex_FWD_G6700-MONOMER": 0.0, "translation_b3447": 0.0, "MALTTTRtexi_FWD_CPLX0-7655": 0.0, "formation_S-ADENMETSYN-CPLX_mod_4:na1_mod_1:ca2": 0.0, "translation_b0766": 0.0, "translation_b0767": 6.978039714157113e-07, "translation_b0764": 0.0, "translation_b0765": 0.0, "translation_b0763": 0.0, "FMNRx2_FWD_FMNREDUCT-MONOMER": 0.0, "formation_CADB-MONOMER": 0.0, "PMDPHT_FWD_CPLX_dummy": 3.304968240076586e-05, "DM_RNA_b3994": 1.8181347361696598e-14, "DM_RNA_b3997": 0.0, "DM_RNA_b3996": 1.224499531592361e-15, "DM_RNA_b3991": 3.5204224848639937e-15, "DM_RNA_b3990": 2.332551102297603e-14, "DM_RNA_b3993": 0.0, "DM_RNA_b3992": 2.332551102297603e-14, "EX_pqq_e": 0.0, "formation_EG11671-MONOMER": 5.008320108409757e-32, "translation_b3449": 0.0, "RNTR3c21_FWD_RIBONUCLEOSIDE-TRIP-REDUCT-CPLX": 0.0, "NH4tpp_FWD_SPONT": 1.4903513093985397, "CYANtex_FWD_G6700-MONOMER": 0.0, "b2477_lipid_modification_pg161_p_pe160": 0.0, "GALabcpp_FWD_ABC-46-CPLX": 0.0, "translation_b3496": 0.0, "GALCTt2rpp_REV_YHAU-MONOMER": 0.0, "formation_ORNCARBAMTRANSFERF-CPLX": 0.0, "formation_GALACTONATE-DEHYDRATASE-MONOMER": 0.0, "formation_LysI_RS_dim": 4.08660921765999e-11, "ADPRDP_FWD_CPLX0-3721_mod_mg2": 0.0, "ENO_REV_Eno_dim_mod_4:mg2": 0.0, "formation_G6646-MONOMER_mod_pydx5p": 0.0, "translocation_b1602": 0.0, "translocation_b1603": 0.0, "translocation_b1600": 0.0, "formation_G6425-MONOMER_mod_mg2": -6.76627464045674e-29, "formation_AROF-CPLX_mod_2:fe2": 3.2963355758977314e-08, "transcription_TU00216_from_RpoD_mono": 1.0856020260944696e-30, "ACt4pp_FWD_YJCG-MONOMER": 0.0, "HACD1_FWD_FADB-CPLX": 0.0, "GMPR_FWD_GMP-REDUCT-CPLX": 0.0, "transcription_TU0_12935_from_RpoD_mono": 0.0, "translation_b2540": 0.0, "translation_b2541": 0.0, "translation_b2542": 0.0, "formation_ABC-40-CPLX": 0.0, "Cs_cyto_import_FWD_KUP-MONOMER": 0.0, "formation_AROE-MONOMER": 6.95196161140611e-12, "transcription_TU00235_with_TERM181_from_RpoD_mono": 0.0, "DM_RNA_b2867": 0.0, "DM_RNA_b2864": 0.0, "ASNtex_REV_CPLX0-7533": 0.0, "DM_RNA_b2868": 0.0, "ASNtex_REV_CPLX0-7534": 0.0, "translation_b3231": 6.2880610300036205e-06, "translation_b3230": 6.288044270895394e-06, "formation_HOMOSERKIN-CPLX_mod_k_mod_mg2": 4.956962472910772e-07, "b3265_lipid_modification_pg120_p_pg160": 0.0, "translation_b3236": 6.118727410208198e-07, "CMtpp_FWD_CPLX0-3932": 0.0, "transcription_TU0_13538_from_RpoD_mono": 0.0, "translation_b3843": 0.0, "DM_RNA_b1109": 0.0, "ORNtex_FWD_G6700-MONOMER": 0.0, "NMNAT_FWD_PD04413_mod_ca2": 0.0, "DM_RNA_b1101": 0.0, "DM_RNA_b1102": 0.0, "DM_RNA_b1106": 0.0, "DM_RNA_b1107": 0.0, "translation_b2724": 0.0, "transcription_TU0_13036_from_RpoD_mono": 0.0, "translation_b2720": 0.0, "translation_b2721": 0.0, "translation_b2722": 0.0, "translation_b2723": 0.0, "charging_tRNA_b0971_UCG": 0.0, "charging_tRNA_b0971_UCA": 0.004119438481619395, "formation_TREHALOSEPHOSPHASYN-MONOMER_mod_mg2": 0.0, "transcription_TU00105_from_RPOS_MONOMER": 0.0, "translocation_b0632": 0.0, "translation_b2868": 0.0, "translocation_b0635": 7.32997378734435e-12, "formation_G6199-MONOMER": 0.0, "charging_tRNA_b0971_UCU": 0.0, "CMtpp_FWD_TRANS-CPLX-201": 0.0, "translation_b1682": 0.0, "formation_AROK-MONOMER_mod_mn2": 0.0, "formation_EG11082-MONOMER": 0.0, "NDPK4_FWD_ADENYL-KIN-MONOMER_mod_mg2": 0.00644880543251151, "formation_DAPASYN-CPLX_mod_pydx5p": 8.661938977175606e-15, "DSERtex_REV_CPLX0-7533": 0.0, "formation_SULFITE-REDUCT-CPLX_mod_4fe4s_mod_sheme_mod_fmn_mod_fad": 9.816330135353969e-08, "translation_b1683": 0.0, "DUTPDP_FWD_DUTP-PYROP-CPLX_mod_zn2": 0.0, "H2Otex_FWD_G6700-MONOMER": 0.0, "DDGLCNtex_FWD_G6700-MONOMER": 0.0, "formation_HEMX-MONOMER": 1.0542098689056879e-13, "DHAtpp_REV_CPLX_dummy": 0.0, "b0463_lipid_modification_pg141_p_pe160": 0.0, "DM_RNA_b2167": 0.0, "PROD2_FWD_PUTA-CPLX_mod_fad": 0.0, "transcription_TU00429_from_RpoD_mono": 8.324958376409907e-10, "charging_tRNA_b4270_UUG": 0.004749521603895478, "transcription_TU00444_with_TERM53_from_RpoD_mono": 1.4492679407265649e-09, "charging_tRNA_b1909_UUA": 0.016792103632521475, "formation_EG11597-MONOMER": 0.0, "DHPTDCs2_FWD_SPONT": 0.0003085198175858152, "charging_tRNA_b1909_UUG": 0.0, "b0197_lipid_modification_pg180_p_pg160": 0.0, "formation_RIBF-MONOMER": 1.203199954318733e-09, "transcription_TU0_1181_from_RpoD_mono": 0.0, "translocation_b3063": 0.0, "formation_UBIX-MONOMER_DHHB-METHYLTRANSFER-MONOMER": 3.0416523891454284e-11, "METSOX2tex_REV_G6700-MONOMER": 0.0, "transcription_TU0_8504_from_RpoD_mono": 3.4454867964980217e-12, "PGPP181_FWD_PGPPHOSPHAA-MONOMER_mod_mg2": 0.0, "EX_arab__L_e": 0.0, "formation_PrfA_mono": 1.8258769505891105e-13, "H2tex_REV_CPLX0-7534": 0.0, "TUNGStex_REV_G6700-MONOMER": 0.0, "DM_RNA_b0125": 0.0, "transcription_TU0_13786_from_RpoD_mono": 0.0, "ECOAH2_FWD_CPLX0-1666": 0.05000617721577639, "FECRMabcpp_FWD_ABC-11-CPLX": 0.0, "EX_orn_e": 0.0, "GALCTNtex_REV_CPLX0-7534": 0.0, "transcription_TU00519_from_RpoD_mono": 4.5730632039584677e-07, "RIBabcpp_FWD_ABC-46-CPLX": 0.0, "transcription_TU0_36419_from_RPOS_MONOMER": 0.0, "EX_gal__bD_e": 0.0, "formation_CPLX0-7426_mod_mg2": 2.2549822169973586e-11, "b1209_lipid_modification_pg180_p_pe160": 0.0, "formation_EG12712-MONOMER": 1.1688351345273484e-06, "transcription_TU0_5402_with_TERM0583_from_RpoD_mono": 0.0, "HEXt2rpp_FWD_EG11671-MONOMER": 0.0, "transcription_TU0_14608_from_RpoD_mono": 0.0, "GLYC2Ptex_REV_CPLX0-7534": 0.0, "transcription_TU0_7401_with_TERM0702_from_RpoD_mono": 0.0, "GLYC2Ptex_REV_CPLX0-7533": 0.0, "GLYC2Ptex_REV_CPLX0-7530": 0.0, "ACOATA1_FWD_CPLX0-252": 0.0, "ADOCBLtonex_FWD_CPLX0-1924": 0.0, "formation_THYMIDYLATESYN-CPLX_mod_mg2": 2.8274530416357347e-08, "PSP_Lpp_FWD_APHA-CPLX_mod_mg2": 0.0, "transcription_TU0_12800_from_RpoD_mono": 0.0, "formation_RpmE_mono": 6.288044270895394e-06, "formation_ABC-8-CPLX": 0.0, "formation_ABC-28-CPLX_EG10817-MONOMER": 0.0, "SUCCtex_FWD_G6700-MONOMER": 0.0, "ETHAtex_FWD_G6700-MONOMER": 0.0, "ACALD_FWD_MHPF-MONOMER": 0.0, "formation_CARBODEHYDRAT-CPLX_mod_zn2": 0.0, "MANGLYCptspp_FWD_CPLX-163": 0.0, "formation_CPLX0-235": 2.104287841878238e-34, "formation_CPLX0-236": 0.0, "formation_CPLX0-237": 4.8808653881339604e-08, "formation_CPLX0-231": 0.0, "DDGLK_FWD_DEOXYGLUCONOKIN-MONOMER_mod_mg2": 0.0, "transcription_TU0_2042_with_TERM0703_from_RpoD_mono": 0.0, "ARBtex_REV_CPLX0-7533": 0.0, "ARBtex_REV_CPLX0-7534": 0.0, "EX_na1_e": 0.0, "transcription_TU0_14669_from_RpoD_mono": 0.0, "transcription_TU0_13829_from_RpoD_mono": 3.2300038009022696e-11, "formation_PDXK-CPLX": 0.0, "PGPP161_FWD_PGPPHOSPHAA-MONOMER_mod_mg2": 0.0, "ACSERtex_REV_CPLX0-7530": 0.0, "transcription_TU0_14519_from_RpoD_mono": 0.0, "EX_g3pc_e": 0.0, "H2Otex_REV_G6657-MONOMER": 0.0, "ASO3tex_REV_CPLX0-7530": 0.0, "ASO3tex_REV_CPLX0-7533": 0.0, "23CAMPtex_FWD_G6700-MONOMER": 0.0, "ASO3tex_REV_CPLX0-7534": 0.0, "transcription_TU0_4146_from_RPOE_MONOMER": 3.2417956873327732e-09, "formation_L-ASPARTATE-OXID-MONOMER_mod_fad": 2.5913402741219086e-10, "SLNTtex_FWD_CPLX0-7533": 0.0, "formation_DHPDIOXYGEN-CPLX": 0.0, "SLNTtex_FWD_CPLX0-7534": 0.0, "transcription_TU0_13428_from_RpoD_mono": 8.580404366089433e-14, "formation_RpoZ_mono_mod_1:mg2": 6.416855207701632e-11, "formation_UDPNACETYLMURAMATEDEHYDROG-MONOMER_mod_fad": 2.569004262524468e-08, "DM_RNA_b0698": 0.0, "formation_RpmB_mono": 6.288044270895394e-06, "formation_CPLX0-7824": 0.0, "DM_RNA_b1744": 0.0, "formation_CPLX0-3881": 0.0, "DM_RNA_b1298": 0.0, "transcription_TU00047_from_RpoD_mono": 0.0, "transcription_TU0_3645_from_RPON_MONOMER": 0.0, "DM_RNA_b1927": 0.0, "MAN1PT2_FWD_MANNPGUANYLTRANGDP-MONOMER": 0.0, "DM_RNA_b1922": 0.0, "DM_RNA_b1296": 0.0, "DM_RNA_b1297": 0.0, "transcription_TU0_4623_from_RpoD_mono": 0.0, "23CCMPtex_FWD_CPLX0-7530": 0.0, "transcription_TU00520_from_RpoD_mono": 0.0, "formation_EG11167-MONOMER": 3.501795228920892e-11, "23CCMPtex_FWD_CPLX0-7534": 0.0, "charging_tRNA_b2693_CGU": 0.004889711832906437, "translation_b0578": 0.0, "formation_SARCOX-MONOMER_mod_fad": 0.0, "translation_b0573": 0.0, "translation_b0572": 0.0, "SGDS_FWD_SUCCGLUDESUCC-MONOMER": 0.0, "translation_b0576": 0.0, "translation_b0575": 0.0, "translation_b0574": 0.0, "translocation_b2174": 0.0, "translation_b0678": 0.0, "GK1_FWD_GUANYL-KIN-CPLX_mod_mg2": 0.032626552318057514, "translocation_b2170": 0.0, "HIStex_REV_G6700-MONOMER": 0.0, "5MTRtex_FWD_CPLX0-7533": 0.0, "5MTRtex_FWD_CPLX0-7530": 0.0, "EX_pppn_e": 0.0, "FE3HOXUtpp_FWD_CPLX_dummy": 0.0, "transcription_TU0_5901_with_TERM0541_from_RpoD_mono": 0.0, "DM_RNA_b2470": 0.0, "translation_b3008": 0.0, "DM_RNA_b2472": 0.0, "DM_RNA_b2474": 0.0, "DM_RNA_b2477": 0.0, "DM_RNA_b2476": 0.0, "THRt2rpp_REV_TDCC-MONOMER": 9.180571678892016e-30, "DM_RNA_b2478": 0.0, "translation_b4053": 6.5441614442394074e-09, "translation_b4054": 1.1597916456691129e-07, "translation_b4055": 0.0, "translation_b3005": 0.0, "DM_RNA_b2202": 0.0, "transcription_TU0_8681_from_RpoD_mono": 0.0, "DM_RNA_b2203": 0.0, "CD2tex_REV_CPLX0-7534": 0.0, "23DAPPAtex_REV_G6700-MONOMER": 0.0, "CD2tex_REV_CPLX0-7533": 0.0, "DCAtex_REV_CPLX0-7534": 0.0, "M1PD_REV_MANNPDEHYDROG-MONOMER": 0.0, "GLYCtpp_FWD_SPONT": 0.0, "DCAtex_REV_CPLX0-7530": 0.0, "DCAtex_REV_CPLX0-7533": 0.0, "formation_DSBBPROT-MONOMER": 0.0, "EX_r5p_e": 0.0, "DM_RNA_b2204": 0.0, "EX_dmso_e": 0.0, "transcription_TU00285_from_RpoD_mono": 6.772334098360508e-08, "formation_LysII_RS_dim_mod_6:mg2": 1.7779385468411318e-08, "DM_RNA_b0529": 0.0, "transcription_TU281_from_RpoD_mono": 0.0, "PPCK_FWD_PEPCARBOXYKIN-MONOMER_mod_mg2": 0.0, "LPLIPAL2E140_FWD_EG10739-MONOMER": 6.713822973317448e-23, "DM_RNA_b0521": 0.0, "LEUtex_REV_G6700-MONOMER": 0.0, "DM_RNA_b0523": 0.0, "DM_RNA_b0522": 2.0654708820545395e-08, "DM_RNA_b0524": 0.0, "DM_RNA_b0526": 0.0, "transcription_TU00283_from_RpoD_mono": 1.1061979038811123e-14, "ALLtex_REV_CPLX0-7530": 0.0, "ALLtex_REV_CPLX0-7533": 0.0, "IDONtex_FWD_G6700-MONOMER": 0.0, "TARTD_FWD_LTARTDEHYDRA-CPLX_mod_4fe4s": 0.0, "transcription_TU00342_from_RPOE_MONOMER": 0.0, "formation_CHORISMUTPREPHENDEHYDROG-CPLX": 3.2963355758977314e-08, "UPLA4FNT_FWD_G7167-MONOMER": 0.0, "DM_RNA_b3870": 0.0, "DM_RNA_b3875": 0.0, "transcription_TU00443_with_TERM0902_from_RPOS_MONOMER": 0.0, "THMDtex_REV_CPLX0-7533": 0.0, "transcription_TU_b3705": 1.7649899589319179e-09, "RNA_b4010_to_generic_5s_rRNAs": 3.6040542985969375e-06, "HACD2_REV_FADB-CPLX": 0.0, "transcription_TU00082_from_RpoD_mono": 2.3004818830852333e-08, "transcription_TU00385_from_RpoD_mono": 0.0, "EX_ocdca_e": 0.0, "PRPPS_FWD_PRPPSYN-MONOMER_mod_mn2_mod_pi": 1.0384721382670932, "formation_EG10119-MONOMER": 2.1438649693128524e-14, "formation_DCUC-MONOMER": 0.0, "PGI_REV_CPLX0-7877": 0.0, "ASO3t8pp_FWD_CPLX-7": 0.0, "ETOHtrpp_REV_SPONT": 0.0, "G3PAT1401_FWD_GLYCEROL-3-P-ACYLTRANSFER-MONOMER": 0.0, "formation_LSERINEDEAM2-MONOMER_mod_4fe4s": 0.0, "RNTR2c21_FWD_NRDACTMULTI-CPLX": 0.0, "transcription_TU00348_from_RpoD_mono": 1.4721461244325134e-07, "XTSNtex_REV_CPLX0-7534": 0.0, "EX_ni2_e": 0.0, "MDDCP4pp_FWD_EG10203-MONOMER": 0.0, "XTSNtex_REV_CPLX0-7530": 0.0, "G3PD5_FWD_ANGLYC3PDEHYDROG-CPLX_mod_fmn": 0.0, "UAG2E_FWD_UDPGLCNACEPIM-MONOMER_mod_nad": 0.0, "transcription_TU00151_from_FecI_mono": 0.0, "UPP3MT_FWD_SIROHEMESYN-CPLX": 0.0, "formation_CPLX0-246_CPLX0-1342_mod_pydx5p": 0.0, "translation_b2066": 0.0, "translation_b2065": 0.0, "transcription_TU0_3163_from_RpoD_mono": 0.0, "DHAPT_FWD_CPLX0-2081": 0.0, "IMPD_FWD_IMP-DEHYDROG-CPLX": 0.017057561788557312, "formation_YrdC_mono": 6.95196161140611e-12, "transcription_TU788_from_RPOS_MONOMER": 0.0, "formation_PD04413_mod_cu2": 0.0, "transcription_TU00370_from_RpoD_mono": 0.0, "ALDD3y_FWD_CPLX0-3482_mod_mg2": 0.0, "TYRtex_REV_CPLX0-7530": 0.0, "TYRtex_REV_CPLX0-7533": 0.0, "formation_GLUTCYSLIG-MONOMER_mod_mg2": 0.0, "CTBTt2rpp_FWD_CPLX0-7642": 0.0, "formation_HCAMULTI-CPLX": 0.0, "translocation_b1015": 0.0, "transcription_TU00315_from_RpoD_mono": 0.0, "HCINNMt2rpp_REV_MHPT-MONOMER": 0.0, "transcription_TU0_14746_from_RpoD_mono": 0.0, "transcription_TU0_6581_from_RpoD_mono": 0.0, "MALTHXabcpp_FWD_ABC-16-CPLX": 0.0, "ASPT_FWD_ASPARTASE-CPLX_mod_cobalt2": 0.0, "translocation_b3709": 1.2563189537258805e-06, "PSSA160_FWD_PHOSPHASERSYN-CPLX": 0.008703394326179162, "formation_G6246-MONOMER": 0.0, "EX_meoh_e": 1.4589004576257834e-08, "ALCD2x_FWD_ADHP-MONOMER": 0.0, "transcription_TU0_13310_from_RpoD_mono": 0.0, "GMPS2_FWD_GMP-SYN-CPLX_mod_mg2": 0.017057561788557312, "CMtex_REV_CPLX0-7534": 0.0, "formation_PPK-CPLX": 1.6067725940718832e-12, "MDDCP3pp_FWD_EG10203-MONOMER": 0.0, "CMtex_REV_CPLX0-7530": 0.0, "formation_ATPASE-1-CPLX_no_MONOMER0-12": 0.0, "DM_RNA_b1732": 0.0, "PNTOt4pp_FWD_PANF-MONOMER": 0.0, "CO2tex_REV_G6700-MONOMER": 3.224764102725029, "DM_RNA_b1734": 0.0, "formation_EG11350-MONOMER": 0.0, "UDPKAAT_REV_G7166-MONOMER_mod_pydx5p": 0.0, "GALCTt2rpp_REV_B2789-MONOMER": 0.0, "DM_RNA_b2279": 0.0, "DM_RNA_b2278": 4.542197495405905e-37, "DOXRBCNtex_FWD_CPLX0-7533": 0.0, "DM_RNA_b2277": 0.0, "AGM4PCPpp_FWD_CPLX_dummy": 0.0, "formation_KEFB-MONOMER": 0.0, "transcription_TU0_13809_from_RpoD_mono": 4.4935584804902394e-13, "RNDR3b2_FWD_RIBONUCLEOSIDE-DIP-REDUCTII-CPLX": 0.0, "PPALtex_REV_G6700-MONOMER": 0.0, "PNTOtex_REV_CPLX0-7534": 0.0, "ALDD2y_FWD_CPLX0-3482_mod_mg2": 0.0, "PNTOtex_REV_CPLX0-7530": 0.0, "GAMtex_FWD_G6700-MONOMER": 0.0, "transcription_TU0_14658_with_TERM84_from_RpoD_mono": 1.4721500480461462e-07, "G6PDH2r_FWD_GLU6PDEHYDROG-MONOMER": 0.5725976233736784, "DM_RNA_b2574": 0.0, "12PPDRtex_REV_CPLX0-7534": 0.0, "ECOAH7_REV_FADB-CPLX": 0.0, "charging_tRNA_b3852_AUC": 0.026919107204026627, "12PPDRtex_REV_CPLX0-7530": 0.0, "DM_RNA_b2575": 0.0, "CPLX0-7617_2fe2s_c_unloading": 1.1512993033069739e-06, "EX_leu__L_e": 0.0, "charging_tRNA_b3852_AUU": 0.011880293534374989, "transcription_TU564_from_RpoD_mono": 0.0, "translation_b0963": 0.0, "AGPAT1411_FWD_1-ACYLGLYCEROL-3-P-ACYLTRANSFER-MONOMER": 0.0, "translation_b0967": 7.32997378734435e-12, "LYStex_FWD_CPLX0-7530": 0.0, "translation_b0969": 3.1942856394885584e-12, "LYStex_FWD_CPLX0-7533": 0.0, "LYStex_FWD_CPLX0-7534": 0.0, "COBALT2tex_FWD_CPLX0-7530": 0.0, "COBALT2tex_FWD_CPLX0-7533": 0.0, "transcription_TU0_8082_from_RpoD_mono": 0.0, "KAS151_FWD_CPLX0-252": 1.73573603235393e-08, "12PPDStex_FWD_G6700-MONOMER": 0.0, "DM_RNA_b3453": 5.050586507229906e-31, "transcription_TU423_with_TERM141_from_RpoD_mono": 0.0, "translation_b0051": 7.329973787344358e-12, "formation_ACETOLACTSYNI-CPLX_mod_mg2_mod_fad_mod_thmpp": 0.0, "DM_RNA_b3278": 0.0, "formation_7KAPSYN-CPLX": 9.542765675303612e-15, "DM_RNA_b3274": 0.0, "DM_RNA_b3275": 6.726746469409588e-07, "DM_RNA_b3276": 0.0, "UACGAMtex_FWD_CPLX0-7534": 0.0, "formation_G6806-MONOMER": 0.0, "DM_RNA_b3272": 0.0, "DM_RNA_b3273": 0.0, "DM_RNA_b0068": 0.0, "DM_RNA_b3454": 0.0, "SELtpp_FWD_ABC-7-CPLX": 0.0, "DM_RNA_b0066": 0.0, "DM_RNA_b0067": 0.0, "formation_ABC-19-CPLX": 0.0, "DM_RNA_b0061": 0.0, "DM_RNA_b0062": 0.0, "DM_RNA_b0063": 0.0, "formation_TSA-REDUCT-MONOMER": -1.0237423756652949e-33, "EX_xyl__D_e": 0.0, "LALDO2x_FWD_GLYCDEH-CPLX": 0.0, "formation_PHOSNACMURPENTATRANS-MONOMER": 8.959857807864248e-11, "translocation_b2587": 0.0, "CINNDO_FWD_HCAMULTI-CPLX": 0.0, "AM4PA_FWD_EG10041-MONOMER": 0.0, "formation_RplO_mono": 6.288044270895394e-06, "SUCCt2_2pp_FWD_DCTA-MONOMER": 0.0, "formation_ATPSYN-CPLX_EG10106-MONOMER_mod_mg2": 1.7606787948828746e-06, "formation_METHGLYSYN-CPLX": 0.0, "formation_RpmI_mono": 6.288044270895394e-06, "ACALDtpp_FWD_SPONT": 0.0, "formation_ADENYLATECYC-MONOMER_mod_mg2": 0.0, "formation_S-ADENMETSYN-CPLX_mod_4:tl_mod_1:ca2": 0.0, "formation_FUCP-MONOMER": 0.0, "translocation_b0862": 0.0, "PAPA140_FWD_PGPPHOSPHAB-MONOMER": 0.0, "formation_EG12394-MONOMER": 0.0, "transcription_TU0_13175_from_RpoD_mono": 0.0, "DM_RNA_b3609": 0.0, "DM_RNA_b3608": 0.0, "DM_RNA_b3605": 0.0, "DM_RNA_b3607": 0.0, "HIStex_FWD_G6700-MONOMER": 0.0, "DM_RNA_b3603": 0.0, "translation_b1211": 1.8258769505891105e-13, "NDPK8_REV_NUCLEOSIDE-DIP-KIN-CPLX_mod_ca2": 0.0, "translation_b1215": 8.752162039973772e-10, "translation_b1216": 0.0, "EX_pro__L_e": 0.0, "transcription_TU00209_from_RpoD_mono": 1.7545651753266927e-09, "translation_b3925": 0.0, "translation_b3924": 8.191702954961578e-09, "translation_b3927": 0.0, "translation_b3926": 0.0, "FRULYSE_REV_CPLX0-3861": 4.545178453448154e-27, "NTPP2_FWD_CPLX0-7692_mod_mg2": 0.0, "EX_malthx_e": 0.0, "transcription_TU0_13792_from_RpoD_mono": 0.0, "ABTA_FWD_GABATRANSAM-CPLX_mod_pydx5p": 0.0, "MANGLYCtex_FWD_CPLX0-7534": 0.0, "MANGLYCtex_FWD_CPLX0-7530": 0.0, "MANGLYCtex_FWD_CPLX0-7533": 0.0, "PAPPT3_FWD_PHOSNACMURPENTATRANS-MONOMER": 0.003789919477479339, "translation_b0032": 0.0, "translation_b0033": 0.0, "translation_b0030": 0.0, "translation_b0031": 1.596384184931809e-07, "translation_b0036": 0.0, "translation_b0037": 0.0, "FCI_REV_CPLX0-7631_mod_mn2": 0.0, "transcription_TU0_13846_from_RpoD_mono": 0.0, "translation_b0038": 0.0, "transcription_TU0_14680_with_TERM0_1073_from_RpoD_mono": 0.0, "transcription_TU0_1141_from_RpoD_mono": 1.9588193699387774e-08, "RNDR4b4_FWD_RIBONUCLEOSIDE-DIP-REDUCTII-CPLX": 0.0, "PSCLYStex_FWD_CPLX0-7533": 0.0, "TDPGDH_FWD_DTDPGLUCDEHYDRAT-CPLX_mod_nad": 0.0, "COBALT2tpp_FWD_CORA-MONOMER": 3.861731402450674e-06, "transcription_TU00236_from_RpoD_mono": 0.0, "formation_ADENODEAMIN-MONOMER": 0.0, "translation_b1206": 5.542613517650298e-10, "EX_mal__L_e": 0.0, "PSCLYStex_FWD_CPLX0-7530": 0.0, "12PPDRtex_REV_G6700-MONOMER": 0.0, "formation_ABC-53-CPLX": 8.39829858932233e-08, "formation_MHPDHYDROL-MONOMER": 0.0, "HG2tex_REV_CPLX0-7533": 0.0, "b2813_lipid_modification_pg180_p_pe160": 0.0, "HG2tex_REV_CPLX0-7534": 0.0, "SUCMALtpp_FWD_DCUA-MONOMER": 0.0, "CBPS_FWD_CARBPSYN-CPLX_mod_mn2": 0.0, "PSCLYStex_FWD_CPLX0-7534": 0.0, "transcription_TU0_941_from_RpoD_mono": 0.0, "LCTStpp_REV_LACY-MONOMER": -8.243695156230117e-26, "GLCUR1Ptex_FWD_G6700-MONOMER": 0.0, "ACPS11_FWD_HOLO-ACP-SYNTH-CPLX_mod_mn2": 9.981598575150761e-08, "LPLIPAL2ATE140_FWD_EG10739-MONOMER": -3.356911486658724e-23, "translation_b2526": 2.753329918080722e-12, "CMtex_FWD_CPLX0-7534": 0.0, "EX_frulys_e": 0.0, "translation_b2523": 0.0, "translation_b2521": 0.0, "DM_RNA_b2800": 0.0, "formation_ABC-24-CPLX": 0.0, "FRULYSDG_FWD_CPLX0-821": 0.0, "DM_RNA_b2803": 0.0, "DHPPDA2_FWD_CPLX0-7659": 3.304968240076586e-05, "translation_b2528": 3.005902954124677e-11, "translation_b2529": 4.3491203244931837e-11, "transcription_TU0_5903_with_TERM0541_from_RPON_MONOMER": 0.0, "ACSERtpp_FWD_EG11639-MONOMER": 0.0, "OCDCEAtexi_FWD_EG10280-MONOMER": 0.0, "DIMPtex_FWD_CPLX0-7530": 0.0, "OMCDC_FWD_SPONT": 0.09173396549237654, "translation_b3213": 0.0, "translation_b3212": 0.0, "formation_Map_mono_mod_2:fe2": 8.092684596231927e-12, "transcription_TU0_1184_with_TERM0_1117_from_RpoD_mono": 0.0, "formation_ISOCIT-LYASE_mod_mn2": 0.0, "charging_tRNA_b3174_CUC": 0.007206072104833906, "DM_RNA_b1126": 0.0, "DM_RNA_b1124": 0.0, "DM_RNA_b1125": 0.0, "DM_RNA_b1123": 0.0, "transcription_TU00120_from_RpoD_mono": 0.0, "charging_tRNA_b3174_CUU": 0.005481315245455065, "formation_CHORISMUTPREPHENDEHYDRAT-CPLX": 2.738147407271285e-07, "NTP1_FWD_G6357-MONOMER": 0.0, "SERtex_REV_CPLX0-7530": 0.0, "SERtex_REV_CPLX0-7534": 0.0, "formation_DLACTDEHYDROGNAD-MONOMER": 0.0, "PPND_FWD_CHORISMUTPREPHENDEHYDROG-CPLX": 0.015679187471276303, "translation_b2296": 0.0, "translation_b2297": 7.81991517762201e-09, "translation_b2290": 1.752630441253864e-07, "translation_b2291": 0.0, "FE3HOXexs_FWD_SPONT": 0.0, "EX_pser__L_e": 0.0, "transcription_TU0_8704_from_RpoD_mono": 0.0, "translocation_b0612": 0.0, "AST_FWD_ARGSUCCTRAN-MONOMER": 0.0, "TDSK_FWD_TETRAACYLDISACC4KIN-MONOMER_mod_mg2": 0.002652725415178247, "formation_KDO-8PSYNTH-CPLX": 2.188040509993443e-10, "formation_MALONYL-COA-ACP-TRANSACYL-MONOMER": 4.1837972014927777e-10, "formation_APO-ENTB": 0.0, "formation_AROL-MONOMER_mod_mg2": 0.0, "formation_DMK-MONOMER_mod_mg2": 0.0, "NDPK2_FWD_NUCLEOSIDE-DIP-KIN-CPLX_mod_ca2": 0.0, "CGLYtex_FWD_G6700-MONOMER": 0.0, "LYStex_FWD_G6700-MONOMER": 0.0, "INSTtex_REV_CPLX0-7533": 0.0, "EDA_FWD_KDPGALDOL-4OH2OXOGLUTARALDOL-CPLX": 0.0, "formation_RIBONUCLEOSIDE-TRIP-REDUCT-CPLX": 0.0, "transcription_TU00434_with_TERM72_from_RpoD_mono": 0.0, "transcription_TU0_4928_from_RpoD_mono": 0.0, "INSTtex_REV_CPLX0-7534": 0.0, "TSULtex_FWD_CPLX0-7533": 0.0, "TSULtex_FWD_CPLX0-7530": 0.0, "TSULtex_FWD_CPLX0-7534": 0.0, "transcription_TU0_1004_from_RPOS_MONOMER": 0.0, "ZN2tpp_FWD_EG11167-MONOMER": 2.467912254568897e-06, "formation_GLUTAMINESYN-OLIGOMER_mod_mn2": -1.7169983076602922e-33, "DM_RNA_b2010": 0.0, "PA181abcpp_FWD_CPLX0-7704_mod_mg2": 0.0, "RPE_REV_RIBULP3EPIM-MONOMER": 0.053748756621236904, "translocation_b1588_alt": 0.0, "transcription_TU0_14749_from_RpoD_mono": 0.0, "biomass_constituent_demand": 0.13638691080607956, "b2701_lipid_modification_pg180_p_pg160": 0.0, "AMPTASEPG_FWD_EG10696-MONOMER": 0.0, "PMANM_FWD_PHOSMANMUT-MONOMER": 0.0, "HPPPNtex_FWD_CPLX0-7534": 0.0, "transcription_TU0_8302_from_RpoD_mono": 1.8307851099922292e-10, "transcription_TU00301_from_RpoD_mono": 0.0, "DM_RNA_b3041": 0.0, "HPPPNtex_FWD_CPLX0-7533": 0.0, "PYDXPP_FWD_G6246-MONOMER_mod_mg2": 0.0, "NDPK6_REV_NUCLEOSIDE-DIP-KIN-CPLX_mod_mg2": 0.0, "DM_RNA_b0657": 0.0, "DCYTt2pp_FWD_NUPC-MONOMER": 0.0, "DM_RNA_b0654": 0.0, "DM_RNA_b0653": 0.0, "DM_RNA_b0652": 0.0, "DM_RNA_b0651": 0.0, "DM_RNA_b0650": 0.0, "b1209_lipid_modification_pg160_p_pg160": 0.0, "charging_tRNA_b4163_GGU": 0.00921678796764222, "ASPTA_REV_ASPAMINOTRANS-DIMER_mod_pydx5p": 0.3921237032555586, "Ktex_REV_CPLX0-7530": 0.0, "Ktex_REV_CPLX0-7533": 0.0, "Ktex_REV_CPLX0-7534": 0.0, "ARGORNt7pp_REV_ARCD-MONOMER": 0.0, "formation_RpoH_mono": 1.8951737776628697e-10, "ALAtex_REV_CPLX0-7530": 0.0, "EAR121x1_FWD_ENOYL-ACP-REDUCT-NADH-MONOMER": 0.0, "HPYRRy_FWD_CPLX0-235": 0.0, "charging_tRNA_b4163_GGC": 0.0, "translocation_b3396": 0.0, "LPLIPAL2ATE181_FWD_EG10739-MONOMER": 0.0, "EX_doxrbcn_e": 0.0, "formation_YjbC_mono": 3.664986893672175e-12, "translation_b1746": 0.0, "transcription_TU0_14533_from_RpoD_mono": 0.0, "DM_RNA_b0388": 0.0, "transcription_TU0_8534_from_RpoD_mono": 0.0, "DM_RNA_b0386": 0.0, "DM_RNA_b0381": 0.0, "DM_RNA_b0383": 0.0, "translocation_b1223": 0.0, "translocation_b1227": 0.0, "RNTR4c21_FWD_RIBONUCLEOSIDE-TRIP-REDUCT-CPLX": 0.0, "formation_Met_RS_dim_mod_2:zn2": 1.2492726537549631e-08, "PLIPA2G160pp_FWD_MONOMER0-341": 3.0909870144562477e-23, "MDDCP5pp_FWD_EG10201-MONOMER": 0.0, "transcription_TU00509_from_RpoD_mono": 2.528332206086772e-07, "translocation_b3578": 0.0, "translocation_b3579": 0.0, "23CCMPtex_REV_CPLX0-7530": 0.0, "transcription_TU00475_with_TERM53_from_RpoD_mono": 0.0, "translocation_b3577": 0.0, "ACALDtpp_REV_SPONT": 0.0, "COBALT2abcpp_FWD_YHHO-MONOMER": 0.0, "formation_CPLX0-7843": 0.0, "transcription_TU0_12902_from_RpoD_mono": 0.0, "transcription_TU0_7321_from_RpoD_mono": 0.0, "DM_RNA_b0661": 0.0, "formation_AROB-MONOMER_mod_cobalt2_mod_nad": 6.542036010198836e-07, "DM_RNA_b2392": 0.0, "DM_RNA_b2393": 0.0, "DM_RNA_b2396": 0.0, "DM_RNA_b2397": 0.0, "formation_ABC-9-CPLX": 0.0, "formation_TREHALOSE6PSYN-MONOMER": 0.0, "transcription_TU00254_from_RpoD_mono": 0.0, "GALCTLO_FWD_G7945-MONOMER": 0.0, "formation_PDXY-MONOMER": 0.0, "b2512_lipid_modification_pg181_p_pg160": 0.0, "PTA2_FWD_PHOSACETYLTRANS-CPLX": 0.0, "transcription_TU0_14523_from_RpoD_mono": 0.0, "MAN6Ptex_REV_G6700-MONOMER": 0.0, "34dhpactex_REV_G6700-MONOMER": 0.0, "transcription_TU0_13657_from_RpoD_mono": 3.9500464345871155e-14, "transcription_TU00036_with_TERM0223_from_RpoD_mono": 0.0, "b2595_lipid_modification_pg160_p_pe160": 0.0, "ETOHtex_FWD_CPLX0-7530": 0.0, "ETOHtex_FWD_CPLX0-7533": 0.0, "ETOHtex_FWD_CPLX0-7534": 0.0, "DM_RNA_b2028": 0.0, "DM_RNA_b2029": 0.0, "DM_RNA_b2026": 2.705487035420508e-08, "DM_RNA_b2027": 0.0, "DM_RNA_b2024": 0.0, "DM_RNA_b2025": 3.177386350891709e-08, "transcription_TU0_14472_from_RpoD_mono": 0.0, "DM_RNA_b2023": 3.177386350891709e-08, "DM_RNA_b2020": 1.1502692798964818e-08, "DM_RNA_b2021": 3.362166393732697e-08, "FACOAL181t2pp_FWD_ACYLCOASYN-CPLX_mod_mg2": 0.0, "EX_4abut_e": 0.0, "EX_galctn__D_e": 0.0, "formation_CPLX0-1622_mod_mg2": 0.0, "formation_G6358-MONOMER": 0.0, "formation_RpmA_mono": 6.288044270895394e-06, "UDPGLCURtex_REV_G6700-MONOMER": 0.0, "DM_RNA_b2752": 1.797699467563001e-08, "transcription_TU00396_from_RPOS_MONOMER": 0.0, "transcription_TU0_4802_from_RpoD_mono": 0.0, "DHCIND_FWD_PHENPRODIOLDEHYDROG-MONOMER": 0.0, "transcription_TU0_3364_with_TERM0_1115_from_RpoD_mono": 0.0, "LALADGLUtex_FWD_CPLX0-7533": 0.0, "PPAt4pp_FWD_PUTP-MONOMER": -1.2558508213453003e-30, "b0463_lipid_modification_pg160_p_pe160": 0.0, "transcription_TU0_14193_from_RpoD_mono": 0.0, "BTNtex_FWD_CPLX0-7534": 0.0, "BTNtex_FWD_CPLX0-7530": 0.0, "BTNtex_FWD_CPLX0-7533": 0.0, "transcription_TU0_6407_from_RpoD_mono": 8.39100235754776e-09, "NDPK8_REV_NUCLEOSIDE-DIP-KIN-CPLX_mod_mn2": 0.0, "transcription_TU00042_from_RpoD_mono": 0.0, "UDPGLCURtex_FWD_CPLX0-7533": 0.0, "transcription_TU0_13924_from_RpoD_mono": 7.40342878643529e-12, "transcription_TU525_with_TERM165_from_RpoD_mono": 0.0, "GPDDA5_FWD_GLYCPDIESTER-CYTO-MONOMER_mod_mg2": 0.0, "formation_G6954-MONOMER_mod_mg2": 0.0, "transcription_TU0_8502_from_RpoD_mono": 1.7160808732178867e-13, "translocation_b0842": 0.0, "translocation_b0841": 0.0, "translation_b4039": 6.077067373959344e-11, "GLYCAtex_REV_CPLX0-7530": 0.0, "NDPK5_REV_NUCLEOSIDE-DIP-KIN-CPLX_mod_ca2": 0.0, "transcription_TU00173_with_TERM0781_from_RpoD_mono": 0.0, "GLYCAtex_REV_CPLX0-7533": 0.0, "GLYCAtex_REV_CPLX0-7534": 0.0, "translation_b4033": 0.0, "translation_b4031": 0.0, "ACtex_FWD_CPLX0-7530": 0.0, "FE3Ri_FWD_FMNREDUCT-MONOMER": 0.0, "SufBCD_mod_1:2Fe2Satp_mediated_FE_loading_FWD_CPLX_dummy": 0.0, "LIPOtex_REV_CPLX0-7530": 0.0, "formation_ARGSUCCTRAN-MONOMER": 0.0, "LEUtex_FWD_CPLX0-7534": 0.0, "formation_InfC_mono": 2.2085243727477496e-09, "LEUtex_FWD_CPLX0-7530": 0.0, "b2477_lipid_modification_pg180_p_pe160": 0.0, "CMPtex_REV_G6700-MONOMER": 0.0, "DM_RNA_b0894": -2.6164443342926912e-33, "transcription_TU00495_from_RpoD_mono": 0.0, "DURIPP_REV_DEOA-CPLX": 0.0, "NMNDA_FWD_CPLX_dummy": 0.0, "DusA_mono_to_generic_Dus": 0.0, "formation_EG11351-MONOMER": 0.0, "DGSNtex_REV_CPLX0-7530": 0.0, "IscA_tetra_mod_1:2fe2s_to_generic_2fe2s_transfer_complex": 6.555797905602147e-13, "PHEt2rpp_REV_PHEP-MONOMER": 0.0, "DGSNtex_REV_CPLX0-7534": 0.0, "FECRMR2_FWD_CPLX_dummy": 0.0, "formation_TRE6PHYDRO-MONOMER": 0.0, "HYXNtex_FWD_G6700-MONOMER": 0.0, "transcription_TU0_4202_from_RpoD_mono": 0.0, "VALt2rpp_REV_BRNQ-MONOMER": 0.0, "transcription_TU263_from_RpoD_mono": 0.0, "translation_b3029": 0.0, "formation_CPLX-64_mod_mn2_mod_zn2": 0.0, "EX_o2s_e": 0.0, "LPLIPAL2E181_FWD_EG10739-MONOMER": 0.0, "DM_RNA_b3816": 0.0, "EX_arg__L_e": 0.0, "formation_CPLX0-7615_mod_mg2": 0.0, "GALtex_REV_CPLX0-7530": 0.0, "transcription_TU00305_from_RpoD_mono": 0.0, "GALtex_REV_CPLX0-7533": 0.0, "GALtex_REV_CPLX0-7534": 0.0, "transcription_TU0_1003_from_RPON_MONOMER": 0.0, "translation_b2883": 0.0, "translation_b2882": 0.0, "translation_b2889": 0.0, "DGK1_FWD_GUANYL-KIN-CPLX": 0.0, "DHFR_REV_DIHYDROFOLATEREDUCT-MONOMER": 0.0, "DM_RNA_b3631": 0.0, "EX_ade_e": 0.0, "ORPT_REV_OROPRIBTRANS-CPLX_mod_mg2": 0.03773119501922158, "PPKr_REV_PPK-CPLX": 0.0, "NTPP1_FWD_EG10626-MONOMER_mod_mn2_mod_mg2": 0.0, "E4PD_FWD_GAPDH-A-CPLX": 2.1638747269729827e-06, "transcription_TU00382_with_TERM65_from_RpoD_mono": 0.0, "formation_UDPGLCNACEPIM-MONOMER_mod_nad": 0.0, "NDPK2_FWD_NUCLEOSIDE-DIP-KIN-CPLX_mod_mn2": 0.0, "transcription_TU0_6583_from_RpoD_mono": 0.0, "LIPOtex_REV_G6700-MONOMER": 0.0, "DM_RNA_b3493": 0.0, "DADK_FWD_ADENYL-KIN-MONOMER_mod_mg2": 0.0, "DM_RNA_b1440": 0.0, "formation_PRPPSYN-MONOMER_mod_mn2_mod_pi": 2.513378805420647e-06, "3OAS1601_FWD_FABB-CPLX": 0.0, "PANTS_FWD_PANTOATE-BETA-ALANINE-LIG-CPLX_mod_mn2_mod_k": 7.865867661005334e-05, "FCLPA_REV_G7419-MONOMER": -3.393662991148383e-26, "GLCNt2rpp_REV_GNTU-MONOMER": 0.0, "ASPt2_3pp_FWD_DCUB-MONOMER": 0.0, "PTRCt2pp_FWD_B1296-MONOMER": 2.118701805675203e-30, "EX_cm_e": 0.0, "translation_b2103": 5.83146156066032e-09, "GLDBRAN2_FWD_EG10381-MONOMER": 0.0, "translocation_b2155": 0.0, "b1677_lipid_modification_pg181_p_pe160": 0.0, "XYLK_FWD_RIBULOKIN-CPLX": 0.0, "PGSA120_FWD_PHOSPHAGLYPSYN-MONOMER_mod_mg2": 0.0004906696461203899, "CYTDtex_REV_G6700-MONOMER": 0.0, "EX_glcn_e": 0.0, "transcription_TU0_7861_from_RPOS_MONOMER": 0.0, "formation_S-ADENMETSYN-CPLX_mod_4:cs_mod_1:ni2": 0.0, "DM_RNA_b1442": 0.0, "formation_EG10950-MONOMER": 0.0, "transcription_TU00032_with_TERM0_1119_from_RpoD_mono": 0.0, "transcription_TU0_8510_from_RpoD_mono": 7.478406674503107e-14, "DM_RNA_b1719": 0.0, "DM_RNA_b1718": 1.0438582320937469e-09, "ETOHtex_FWD_G6700-MONOMER": 0.0, "DM_RNA_b1711": 0.0, "DM_RNA_b1710": 0.0, "DM_RNA_b1713": 0.0, "HG2tex_FWD_CPLX0-7530": 0.0, "DM_RNA_b1714": 0.0, "DM_RNA_b1717": 0.0, "DM_RNA_b4544": 0.0, "URIt2pp_FWD_NUPC-MONOMER": 0.0, "PYK_FWD_PKII-CPLX_mod_mn2_mod_k": 0.0, "formation_ABC-15-CPLX": 0.0, "TPI_FWD_TPI-CPLX": 1.194055810794953, "DM_RNA_b2251": 0.0, "DM_RNA_b2253": 0.0, "DM_RNA_b2255": 0.0, "DM_RNA_b2254": 0.0, "DM_RNA_b2257": 0.0, "DM_RNA_b2256": 0.0, "DM_RNA_b2258": 0.0, "DM_RNA_b0636": 0.0, "DM_RNA_b0639": 0.0, "formation_EG12134-MONOMER": 0.0, "formation_S-ADENMETSYN-CPLX_mod_4:k_mod_1:ni2": 0.0, "formation_EG10723-MONOMER": 0.0, "THMDt2rpp_REV_XAPB-MONOMER": 0.0, "transcription_TU0_14393_from_RpoD_mono": 0.0, "transcription_TU523_from_RpoD_mono": 0.0, "DPCOAK_FWD_EG12312-MONOMER": 7.865867661005334e-05, "transcription_TU0_14056_from_RpoD_mono": 8.63646174856428e-15, "formation_ERYTH4PDEHYDROG-CPLX": 0.0, "PANTS_FWD_PANTOATE-BETA-ALANINE-LIG-CPLX_mod_mn2_mod_nh4": 0.0, "NNDMBRT_FWD_DMBPPRIBOSYLTRANS-CPLX": 0.0, "formation_ARGDECARBOXBIO-CPLX_mod_mg2_mod_4:pydx5p": 0.0, "CYTK2_FWD_CMPKI-MONOMER_mod_mg2": 0.0, "EX_lys__L_e": 0.0, "translation_b0907": 1.3282024934090704e-06, "translation_b0904": 0.0, "ADD_FWD_CPLX0-1683_mod_mn2": 0.0, "translation_b0902": 0.0, "translation_b0903": 0.0, "H2Otex_FWD_CPLX0-7530": 0.0, "H2Otex_FWD_CPLX0-7533": 0.0, "H2Otex_FWD_CPLX0-7534": 0.0, "translation_b0908": 1.3282024934090704e-06, "GLYBtex_REV_CPLX0-7534": 0.0, "GLYBtex_REV_CPLX0-7533": 0.0, "GLYBtex_REV_CPLX0-7530": 0.0, "ARBtex_FWD_G6700-MONOMER": 0.0, "DM_RNA_b3258": 0.0, "formation_RsmC_mono": 3.664986893672175e-12, "ASO3tex_FWD_G6700-MONOMER": 0.0, "AGPAT1611_FWD_1-ACYLGLYCEROL-3-P-ACYLTRANSFER-MONOMER": 0.010258205109368469, "MSAR_FWD_G6519-MONOMER": 0.0, "DM_RNA_b3256": 0.0, "translation_b4070": 0.0, "DM_RNA_b3255": 0.0, "transcription_TU00179_from_RpoD_mono": 2.7225903896487426e-10, "DM_RNA_b0048": 0.0, "DM_RNA_b2458": 0.0, "transcription_TU0_36418_from_RPOS_MONOMER": 0.0, "translocation_b0070": 0.0, "DM_RNA_b0040": 0.0, "transcription_TU0_8353_from_RPOH_MONOMER": 0.0, "GLCRtex_REV_G6700-MONOMER": 0.0, "transcription_TU0_5003_from_RPOH_MONOMER": 3.752218854894761e-12, "UDCPDPpp_FWD_PGPPHOSPHAB-MONOMER": 0.0, "formation_Tsf_mono": 4.820582925244658e-07, "FBA_REV_G6960-MONOMER": 0.0, "NNATr_FWD_NICONUCADENYLYLTRAN-MONOMER_mod_mg2": 0.00031134408287401957, "MANAO_FWD_MANNONOXIDOREDUCT-MONOMER": 0.0, "EX_xan_e": 0.0, "HACD3_FWD_CPLX0-1666": 0.05000617721577639, "transcription_TU0_14046_with_TERM0_1113_from_RpoD_mono": 1.4845517994531865e-30, "DM_RNA_b0109": 0.0, "PPPNDO_FWD_HCAMULTI-CPLX": 0.0, "UDCPPtppi_FWD_CPLX_dummy": 0.0, "formation_CPLX-64_mod_ni2_mod_zn2": 0.0, "formation_HYDROPEROXIDI-CPLX_mod_pheme": 0.0, "formation_His_RS_dim_mod_4:mg2": 1.053945684538908e-08, "formation_NAG6PDEACET-CPLX_mod_zn2": 0.0, "translation_b2552": 0.0, "translocation_b3182": 0.0, "transcription_TU0_2521_from_RpoD_mono": 0.0, "charging_tRNA_b0748_AAG": 0.0, "charging_tRNA_b0748_AAA": 0.0, "NTPP7_FWD_CPLX0-7692_mod_mg2": 0.0, "ALLULPE_REV_EG11957-MONOMER_mod_cobalt2": 0.0, "transcription_TU0_13714_from_RpoD_mono": 0.0, "MDDEP2pp_FWD_CPLX0-3201": 0.0, "MMCD_FWD_CPLX0-254": 0.0, "O2Stex_FWD_G6700-MONOMER": 0.0, "formation_MONOMER0-148": 0.0, "transcription_TU0_12797_from_RpoD_mono": 0.0, "formation_L-GLN-FRUCT-6-P-AMINOTRANS-CPLX": 5.187167640241396e-08, "DM_RNA_b3665": 0.0, "translation_b1236": 0.0, "MDDCP2pp_FWD_RPOA-MONOMER": 0.0, "translation_b1232": 0.0, "MLTG3_FWD_MALTODEXGLUCOSID-MONOMER": 0.0, "formation_PITA-MONOMER": 8.715312094868099e-08, "translation_b1238": 0.0, "MG2uabcpp_FWD_MGTA-MONOMER": 0.0, "formation_FORMATEDEHYDROGO-CPLX_mod_bmocogdp": 0.0, "translation_b3908": 0.0, "translation_b3903": 0.0, "translation_b3902": 0.0, "translation_b3907": 0.0, "DM_RNA_b3988": 1.408451290946295e-07, "translation_b3904": 0.0, "3PEPTtex_REV_G6700-MONOMER": 0.0, "translocation_b1589": 0.0, "translocation_b1588": 0.0, "translocation_b1859": 0.0, "translocation_b1857": 0.0, "translocation_b1855": 0.0, "METSOXR21_FWD_EG12394-MONOMER": 0.0, "ACHBS_FWD_ACETOLACTSYNI-CPLX_mod_mg2_mod_fad_mod_thmpp": 0.0, "translation_b0019": 0.0, "EAR121y1_FWD_ENOYL-ACP-REDUCT-NADH-MONOMER": 0.0, "translation_b0014": 1.0081448664826368e-11, "translation_b0015": 2.0162897329652735e-11, "formation_B0511-MONOMER": 0.0, "26DAHtex_REV_CPLX0-7530": 0.0, "NDPK7_FWD_ADENYL-KIN-MONOMER_mod_mg2": 0.0, "transcription_TU0_6510_from_RpoD_mono": 8.689896965936334e-09, "formation_IMIDHISTID-CPLX_mod_mg2": 1.7371983022940618e-07, "HG2tex_FWD_G6700-MONOMER": 0.0, "PYDXK_FWD_PDXY-MONOMER": 0.0, "translation_b4485": 0.0, "transcription_TU0_13995_from_RpoD_mono": 3.9195960647287705e-09, "transcription_TU0_3901_from_RPOS_MONOMER": 1.4721461244325134e-07, "translation_b4481": 0.0, "AACPS51_FWD_AAS-MONOMER_mod_mg2": 0.0, "PHEt2rpp_REV_EG12713-MONOMER": 0.0, "transcription_TU_8427_from_RPOE_MONOMER": 0.0, "FCLK_FWD_FUCULOKIN-MONOMER_mod_mg2": 0.0, "PAPA160pp_FWD_PGPPHOSPHAB-MONOMER": 0.0, "translocation_b0383": 0.0, "translocation_b4130": 0.0, "PTRCabcpp_FWD_ABC-24-CPLX": 0.0, "EX_hxan_e": 0.0, "formation_ASPKINIII-CPLX": 0.0, "DM_RNA_b2827": 0.0, "DM_RNA_b2536": 0.0, "DURItex_FWD_EG11035-MONOMER": 0.0, "translation_b2508": 5.308214402339559e-07, "DM_RNA_b2532": 0.0, "DM_RNA_b2533": 0.0, "translation_b2507": 3.258143398484198e-07, "translation_b2500": 6.728440832227293e-07, "DM_RNA_b2539": 0.0, "DM_RNA_b2828": 1.3172214249693436e-09, "RNDR2b2_FWD_RIBONUCLEOSIDE-DIP-REDUCTII-CPLX": 0.0, "SBTtex_REV_G6700-MONOMER": 0.0, "translocation_b0980": 0.0, "charging_tRNA_b2693_CGC": 0.018814438279377795, "charging_tRNA_b2693_CGA": 0.0, "DURIt2pp_FWD_NUPC-MONOMER": 0.0, "PGPP161_FWD_PGPPHOSPHAB-MONOMER": 0.0, "MNtex_FWD_G6700-MONOMER": 5.3616094543735045e-06, "GBBTNtex_FWD_G6700-MONOMER": 0.0, "transcription_TU0_4504_from_RpoD_mono": 0.0, "GLCNtex_REV_CPLX0-7530": 0.0, "charging_tRNA_b3277_AUU": 0.010959959373800834, "formation_PANF-MONOMER": 0.0, "GLCNtex_REV_CPLX0-7534": 0.0, "transcription_TU543_with_TERM0282_from_RpoD_mono": 0.0, "NOtex_FWD_G6700-MONOMER": 0.0, "formation_GltX_mono_mod_mg2_mod_1:zn2": 3.4227777469927585e-08, "UREAtex_REV_CPLX0-7534": 0.0, "transcription_TU0_8563_from_RpoD_mono": 0.0, "5DGLCNtex_REV_CPLX0-7533": 0.0, "PACALDtex_REV_G6700-MONOMER": 0.0, "translation_b0839": 0.0, "translocation_b0679": 0.0, "BUTSO3tex_REV_CPLX0-7533": 0.0, "transcription_TU0_14552_from_RpoD_mono": 0.0, "PYRtex_FWD_CPLX0-7530": 0.0, "PYRtex_FWD_CPLX0-7533": 0.0, "ALR2_FWD_G6967-MONOMER": 0.0, "PYRtex_FWD_CPLX0-7534": 0.0, "translocation_b0511": 0.0, "SDPTA_REV_ACETYLORNTRANSAM-CPLX_mod_pydx5p": 0.034364320591826716, "DM_RNA_b3630": 0.0, "UGLCURPpp_FWD_USHA-MONOMER_mod_cobalt2": 0.0, "FLVR_FWD_FMNREDUCT-MONOMER": 0.0, "PNTOtex_REV_G6700-MONOMER": 0.0, "FEENTERR1_FWD_CPLX_dummy": 0.0, "UACGAMtex_REV_CPLX0-7530": 0.0, "CLPNS180pp_FWD_CARDIOLIPSYN-MONOMER": 0.0, "DDGLCNt2rpp_FWD_KDGT-MONOMER": 0.0, "formation_SPED-MONOMER": 0.0, "translocation_b4356": 0.0, "formation_ABC-20-CPLX": 0.0, "charging_tRNA_b4134_UUU": 0.0, "transcription_TU00101_from_RpoD_mono": 1.6759839325454177e-09, "formation_MANNPDEHYDROG-MONOMER": 0.0, "charging_tRNA_b4134_UUC": 0.0, "translation_b2930": 0.0, "XMPtex_FWD_CPLX0-7533": 0.0, "MELIBtex_REV_CPLX0-7530": 0.0, "MELIBtex_REV_CPLX0-7533": 0.0, "XMPtex_FWD_CPLX0-7530": 0.0, "MELIBtex_REV_CPLX0-7534": 0.0, "LPLIPAL1E120pp_FWD_CPLX0-7630_mod_ca2": 0.0, "transcription_TU00193_with_TERM0_1123_from_RpoD_mono": 0.0, "DM_RNA_b3069": 0.0, "DM_RNA_b4287": 0.0, "DM_RNA_b4288": 0.0, "DM_RNA_b4289": 0.0, "DM_RNA_b3067": 0.0, "DM_RNA_b3061": 0.0, "DM_RNA_b3063": 0.0, "DM_RNA_b3062": 0.0, "GLYALDtex_FWD_CPLX0-7534": 0.0, "5MTRtex_REV_G6700-MONOMER": 1.2100985746998972e-05, "DM_RNA_b0679": 0.0, "GLYALDtex_FWD_CPLX0-7533": 0.0, "GLYALDtex_FWD_CPLX0-7530": 0.0, "DM_RNA_b0674": 0.0, "PETNT181pp_FWD_EG12267-MONOMER": 0.0, "formation_G6539-MONOMER": 0.0, "DM_RNA_b0670": 0.0, "ADOCBLabcpp_FWD_ABC-5-CPLX": 0.0, "DM_RNA_b0672": 0.0, "DM_RNA_b0974": -1.4428975367651284e-34, "ECOAH3_FWD_FADB-CPLX": 0.0, "transcription_TU0_13075_from_RpoD_mono": 0.0, "TYRPpp_FWD_APHA-CPLX_mod_mg2": 0.0, "formation_MiaA_dim_mod_2:mg2": 3.3026004859757016e-12, "formation_Phe_RS_tetra_mod_mg2": 1.0224710870526643e-08, "EX_thym_e": 0.0, "GHMT2r_FWD_GLYOHMETRANS-CPLX": 0.10303363031107073, "translation_b3930": 0.0, "b1209_lipid_modification_pg120_p_pg160": 0.0, "translocation_b3370": 0.0, "DM_RNA_b3390": 1.3143978487333072e-08, "DM_RNA_b3397": 0.0, "DM_RNA_b3396": 0.0, "charging_tRNA_b0883_UCU": 0.0, "METAT_FWD_S-ADENMETSYN-CPLX_mod_4:tl_mod_1:ni2": 0.0, "transcription_TU00316_from_RpoD_mono": 0.0, "DM_RNA_b0507": 0.0, "SUCMALtpp_FWD_DCUB-MONOMER": 0.0, "FEENTERR3_FWD_CPLX_dummy": 0.0, "formation_CPDB-MONOMER": 0.0, "translocation_b1209": 2.065460409280008e-08, "NDPK7_REV_NUCLEOSIDE-DIP-KIN-CPLX_mod_mg2": 0.0, "translocation_b1206": 5.542613517650298e-10, "D__LACt2pp_FWD_LCTP-MONOMER": 0.0, "DAGK160_FWD_DIACYLGLYKIN-CPLX_mod_cd2_mod_zn2_mod_mg2_mod_mn2_mod_cobalt2": 0.0, "GLCUR1Ptex_REV_CPLX0-7533": 0.0, "GLCUR1Ptex_REV_CPLX0-7530": 0.0, "GDPtex_FWD_CPLX0-7534": 0.0, "12DGR160tipp_FWD_CPLX_dummy": 0.0, "GLCUR1Ptex_REV_CPLX0-7534": 0.0, "M1PD_FWD_MANNPDEHYDROG-MONOMER": 0.0, "PPALtex_REV_CPLX0-7533": 0.0, "PPALtex_REV_CPLX0-7534": 0.0, "transcription_TU0_12933_from_RpoD_mono": 6.010278269411602e-10, "LPLIPAL1E181pp_FWD_CPLX0-7630_mod_ca2": 0.0, "DTMPtex_REV_G6700-MONOMER": 0.0, "DM_RNA_b2587": 0.0, "transcription_TU0_13304_from_RpoD_mono": 0.0, "H2tpp_FWD_SPONT": 0.0, "transcription_TU0_14339_from_RpoD_mono": 0.0, "DM_RNA_b4024": 0.0, "SBTtex_REV_CPLX0-7534": 0.0, "SBTtex_REV_CPLX0-7530": 0.0, "SBTtex_REV_CPLX0-7533": 0.0, "translation_b1487": 0.0, "THYMtex_FWD_CPLX0-7530": 0.0, "DM_RNA_b2582": 0.0, "ORPT_FWD_OROPRIBTRANS-CPLX_mod_mg2": 0.0, "formation_CHORPYRLY-MONOMER": 6.077067373959344e-11, "formation_S-ADENMETSYN-CPLX_mod_4:k_mod_1:cobalt2": 0.0, "formation_ENTD-MONOMER": 0.0, "CRNBTCT_FWD_CARNDEHYDRA-CPLX": 0.0, "translation_b1483": 0.0, "THYMtex_FWD_CPLX0-7534": 0.0, "formation_ABC-59-CPLX": 0.0, "HYXNtpp_REV_CPLX_dummy": 0.0, "MDDCP2pp_FWD_EG10201-MONOMER": 0.0, "DM_RNA_b2589": 0.0, "translation_b0347": 0.0, "FRUURtex_FWD_CPLX0-7530": 0.0, "TARTRDtex_FWD_G6700-MONOMER": 0.0, "EX_ppal_e": 0.0, "ZNabcpp_FWD_ABC-63-CPLX": 0.0, "SARCOX_FWD_SARCOX-MONOMER_mod_fad": -1.7177661800669462e-31, "DSERtex_FWD_CPLX0-7530": 0.0, "DSERtex_FWD_CPLX0-7533": 0.0, "CITtex_REV_CPLX0-7533": 0.0, "DSERtex_FWD_CPLX0-7534": 0.0, "translocation_b2131": 0.0, "translocation_b2130": 0.0, "translocation_b2132": 0.0, "translocation_b2134": 0.0, "formation_CPLX0-7904": 0.0, "transcription_TU0_13660_from_RpoD_mono": 0.0, "transcription_TU0_13915_from_RpoD_mono": 1.4956813349006214e-13, "NNATr_REV_NICONUCADENYLYLTRAN-MONOMER_mod_mg2": 0.0, "charging_tRNA_b2691_CGU": 0.0, "GLUPRT_FWD_PRPPAMIDOTRANS-CPLX_mod_mg2": 0.03312401037750205, "transcription_TU361_from_RpoD_mono": 1.4721461244325134e-07, "transcription_TU0_8021_from_RpoD_mono": 0.0, "INSt2rpp_FWD_XAPB-MONOMER": 0.0, "MLTGY3pp_FWD_EG10950-MONOMER": 0.0, "formation_H2PTERIDINEPYROPHOSPHOKIN-MONOMER_mod_mg2": 1.8761911939301156e-10, "DM_RNA_b2815": 0.0, "NDPK3_FWD_NUCLEOSIDE-DIP-KIN-CPLX_mod_mn2": 0.0, "ADK1_FWD_ADENYL-KIN-MONOMER_mod_mg2": 1.1749232907008669, "RNDR22_FWD_RIBONUCLEOSIDE-DIP-REDUCTI-CPLX_mod_mg2_mod_fe2": 0.0, "ACACT4r_FWD_CPLX0-1667": 0.05000615069938567, "charging_tRNA_b2691_CGA": 0.0045535815427461745, "charging_tRNA_b2691_CGC": 0.003397546766753117, "ICL_FWD_ISOCIT-LYASE_mod_mn2": 0.0, "b0197_lipid_modification_pg160_p_pg160": 0.0, "formation_G7921-MONOMER": 0.0, "formation_EG10153-MONOMER": 0.0, "transcription_TU00362_from_RPOE_MONOMER": 3.820420961721353e-10, "formation_PHOSGLYCMUTASE_mod_23bpg": 0.0, "PACCOAE_FWD_CPLX0-1762_mod_fad_mod_2fe2s": 0.0, "H2Otex_REV_EG10669-MONOMER": 0.0, "DM_RNA_b0875": 0.0, "transcription_TU0_12998_from_RpoD_mono": 0.0, "DM_RNA_b0871": 0.0, "HACD1_FWD_CPLX0-1666": 0.05000617721577639, "formation_S-ADENMETSYN-CPLX_mod_4:k_mod_1:cd2": 0.0, "translocation_b0860": 0.0, "translocation_b0863": 0.0, "b2512_lipid_modification_pg180_p_pe160": 0.0, "formation_CPLX0-1962": 0.0, "transcription_TU0_14372_from_RpoD_mono": 2.888147535357914e-06, "formation_polycistronic_wout_rRNA_excision_machinery": 4.0895080655342925e-11, "SPMDtex_REV_CPLX0-7530": 0.0, "SPMDtex_REV_CPLX0-7533": 0.0, "SPMDtex_REV_CPLX0-7534": 0.0, "CHLt2pp_FWD_YEAV-MONOMER": 0.0, "formation_RNase_III_dim_mod_2:mg2": 3.900703058868741e-11, "AGt3_FWD_CPLX0-1721": 0.0, "transcription_TU0_14404_from_RpoD_mono": 5.089541880438028e-09, "26DAHtex_REV_CPLX0-7534": 0.0, "DGMPtex_REV_CPLX0-7534": 0.0, "DGMPtex_REV_CPLX0-7533": 0.0, "DGMPtex_REV_CPLX0-7530": 0.0, "PRMICI_REV_PRIBFAICARPISOM-MONOMER": 0.02166115538599884, "translation_b0462": 0.0, "DASYN141_FWD_CDPDIGLYSYN-MONOMER_mod_mg2_mod_k": 0.0, "HCINNMt2rpp_FWD_MHPT-MONOMER": 0.0, "translation_b0469": 0.0, "FRUURt2rpp_REV_GNTP-MONOMER": 0.0, "2AGPEAT140_FWD_AAS-MONOMER_mod_mg2": 0.0, "transcription_TU00326_from_RPON_MONOMER": 0.0, "formation_ABC-13-CPLX": 0.0, "TARTRtex_FWD_CPLX0-7533": 0.0, "formation_UDPMANACATRANS-MONOMER": 0.0, "translation_b4014": 0.0, "translation_b4015": 0.0, "DM_RNA_b3838": 0.0, "translation_b4013": 9.369250905554566e-07, "DM_RNA_b3836": 0.0, "formation_TRYPSYN_mod_pydx5p": 4.960436720737982e-10, "transcription_TU00193_with_TERM0_1125_from_RpoD_mono": 0.0, "DM_RNA_b3835": 0.0, "DM_RNA_b3833": 5.722118703954449e-13, "DM_RNA_b3831": 0.0, "translocation_b1440": 0.0, "AMPTASECG_FWD_EG12310-MONOMER": 0.0, "translocation_b1442": 0.0, "translocation_b1443": 0.0, "b2963_lipid_modification_pg120_p_pg160": 0.0, "charging_tRNA_b0206_GAC": 0.022699693044351838, "GALCTt2rpp_FWD_B2789-MONOMER": 0.0, "formation_B0752-MONOMER": 0.0, "GLYAT_REV_AKBLIG-CPLX_mod_pydx5p": 0.0, "HDCEAtexi_FWD_EG10280-MONOMER": 0.0, "EX_h2o2_e": 0.0, "DM_RNA_b4383": 0.0, "translation_b2318": 2.8231313278358565e-11, "charging_tRNA_b3171_START": 8.779923904244486e-07, "translation_b2311": 3.0416523891454284e-11, "translation_b2310": -4.3938515053080015e-31, "translation_b2312": 6.190323650915406e-08, "translation_b2315": 9.39987165367277e-11, "FE2abcpp_FWD_FEOB-MONOMER": 0.0, "TRE6PH_FWD_TRE6PHYDRO-MONOMER": 0.0, "PGPP140_FWD_PGPPHOSPHAB-MONOMER": 0.0, "DM_RNA_b4382": 0.0, "FEOXAMR1_FWD_G7949-MONOMER": 0.0, "formation_G7800-MONOMER": 0.0, "CLPNS180pp_REV_CARDIOLIPSYN-MONOMER": 0.0, "FA100ACPHi1_FWD_EG11095-MONOMER_mod_zn2_mod_fe2_mod_cobalt2_mod_mg2_mod_mn2": 0.0, "HOMtex_FWD_G6700-MONOMER": 0.0, "GALKr_FWD_GALACTOKIN-MONOMER_mod_mg2": 0.0, "GLYCAt2rpp_REV_YHAU-MONOMER": -6.6753630927829795e-28, "formation_EG10983-MONOMER_mod_mg2": 0.0, "transcription_TU0_14521_with_TERM0222_from_RpoD_mono": 0.0, "FUMtex_FWD_CPLX0-7530": 0.0, "PLIPA2G180pp_FWD_MONOMER0-341": 1.7714674666528473e-23, "transcription_TU0_7162_from_RpoD_mono": 0.0, "DM_RNA_b1089": 0.0, "G1Ptex_FWD_CPLX0-7533": 0.0, "XTSNtex_FWD_G6700-MONOMER": 0.0, "formation_MHPELY-MONOMER": 0.0, "DM_RNA_b1084": 0.0, "DM_RNA_b1086": 0.0, "AOXSr21_FWD_7KAPSYN-CPLX": 1.4588996073060798e-08, "transcription_TU00312_with_TERM0_1145_from_RPOS_MONOMER": 0.0, "XYLI1_FWD_XYLISOM-CPLX_mod_mn2": 0.0, "DHDPS_FWD_DIHYDRODIPICSYN-CPLX": 0.034364320591826716, "transcription_TU00087_with_TYRBT1_from_RpoD_mono": 2.7152842803981508e-09, "transcription_TU00527_from_RpoD_mono": 0.0, "formation_OCTAPRENYL-METHYL-METHOXY-BENZOQ-OH-MON": 0.0, "DM_RNA_b0260": 0.0, "formation_URPHOS-CPLX": 0.0, "GUAPRT_FWD_CPLX0-7685": 0.0, "IGPDH_FWD_IMIDHISTID-CPLX_mod_mg2": 0.0, "PE160abcpp_FWD_CPLX0-7704_mod_mg2": 0.006757102650016522, "PA161abcpp_FWD_CPLX0-7704_mod_mg2": 0.0, "MDDEP4pp_FWD_EG12015-MONOMER": 0.0, "formation_THZ-KIN-MONOMER": 0.0, "transcription_TU00164_from_RpoD_mono": 0.0, "translation_b0121": 0.0, "MICITDr_REV_CPLX0-7761_mod_4fe4s": 0.0, "transcription_TU0_13680_from_RpoD_mono": 1.9471387004734728e-09, "ECOAH5_FWD_FADB-CPLX": 0.0, "UDCPDPpp_FWD_G6439-MONOMER": 0.0, "3OAS1801_FWD_3-OXOACYL-ACP-SYNTHII-CPLX": 0.0, "FE3HOXabcpp_FWD_ABC-11-CPLX": 0.0, "METAT_FWD_S-ADENMETSYN-CPLX_mod_4:LI_mod_1:zn2": 0.0, "transcription_TU0_13218_from_RpoD_mono": 0.0, "translocation_b4169": 0.0, "transcription_TU0_13206_from_RpoD_mono": 0.0, "PSCLYStex_FWD_G6700-MONOMER": 0.0, "formation_CARBPSYN-CPLX_mod_mg2": 0.0, "LPLIPAL2ATG141_FWD_EG10739-MONOMER": 2.6592447220247644e-24, "CHLtex_REV_CPLX0-7533": 0.0, "CHLtex_REV_CPLX0-7530": 0.0, "PGM_FWD_PGMI-MONOMER_mod_mn2": 0.0, "METAT_FWD_S-ADENMETSYN-CPLX_mod_4:k_mod_1:zn2": 0.0, "transcription_TU0_7901_from_RpoD_mono": 0.0, "MCTP1Bpp_FWD_CPLX0-7717": 0.0, "formation_Fmt_mono_mod_mg2_mod_k": 9.319057304810259e-11, "translocation_b3747": 7.895683778100976e-13, "TYRTA_FWD_TYRB-DIMER_mod_pydx5p": 0.0, "PSERT_FWD_PSERTRANSAM-CPLX_mod_pydx5p": 0.21000727022779753, "G1PTT_FWD_DTDPGLUCOSEPP2-MONOMER": 0.0, "BUTSO3abcpp_FWD_ABC-56-CPLX": 0.0, "formation_TrmU_mono": 3.1942856394885584e-12, "TDPAGTA_FWD_RFFTRANS-MONOMER": 0.0, "transcription_TU0_8611_from_RpoD_mono": 9.246581952940912e-14, "ANHMK_FWD_G6880-MONOMER_mod_mg2": 0.0, "translation_b0929": 0.0, "DHNPTE_FWD_CPLX0-3936": 0.0, "transcription_TU0_14276_from_EG11355_MONOMER": 0.0, "H2O2tex_REV_CPLX0-7530": 0.0, "transcription_TU369_with_TERM102_from_RpoD_mono": 0.0, "XANtpp_REV_CPLX_dummy": 0.0, "b2963_lipid_modification_pg180_p_pg160": 0.0, "translocation_b2835": 5.390676266392857e-10, "CBPS_FWD_CARBPSYN-CPLX_mod_cobalt2": 0.0, "DM_RNA_b3230": 3.9236136328733815e-13, "DM_RNA_b3231": 0.0, "LDH_D_REV_DLACTDEHYDROGNAD-MONOMER": 0.0, "DM_RNA_b3236": 0.0, "EX_no2_e": 0.0, "CD2t3pp_FWD_B0752-MONOMER": 0.0, "D__LACt2pp_REV_B2975-MONOMER": 0.0, "SERAT_REV_CPLX0-237": 0.0, "EX_ca2_e": -9.529535636379227e-14, "ALAALAtex_REV_CPLX0-7534": 0.0, "DM_RNA_b0023": 0.0, "ALAALAtex_REV_CPLX0-7530": 0.0, "ALAALAtex_REV_CPLX0-7533": 0.0, "DM_RNA_b0027": 6.874256165563464e-10, "DM_RNA_b0029": 6.824981308334333e-10, "formation_B2975-MONOMER": 6.49228450866614e-11, "DM_RNA_b2285": 0.0, "MNt2pp_FWD_YFEP-MONOMER": 0.0, "DAPtex_FWD_CPLX0-7534": 0.0, "ALLTNt2rpp_FWD_B0511-MONOMER": 0.0, "transcription_TU00339_with_TERM85_from_RpoD_mono": 1.4721461244325134e-07, "MLTGY3pp_FWD_G7410-MONOMER": 0.0, "UDPGDC_FWD_CPLX0-7718": 0.0, "PSD141_FWD_PSD-MONOMER": 0.0, "EX_dca_e": 0.0, "23CAMPtex_REV_CPLX0-7534": 0.0, "RBK_L1_FWD_RIBULOKIN-CPLX": 0.0, "ALAabcpp_FWD_ABC-15-CPLX": 0.0, "FRULYStex_REV_CPLX0-7533": 0.0, "translation_b1033": 0.0, "ASCBptspp_FWD_EIISGA": 0.0, "formation_G6700-MONOMER": 1.1613407115464555e-05, "formation_COADTRI-CPLX_mod_mg2": 4.261413605080049e-11, "formation_G7732-MONOMER": 3.162259995316149e-10, "formation_Era_dim": 3.664986893672175e-12, "transcription_TU0_4204_from_RPOE_MONOMER": 2.5251146784614677e-10, "12PPDRtpp_REV_CPLX_dummy": 0.0, "transcription_TU0_8492_from_RpoD_mono": 9.487337547713886e-08, "HG2t3pp_FWD_CPLX0-7641": 0.0, "METtex_REV_CPLX0-7534": 0.0, "AGMH_FWD_G6567-MONOMER": 0.0, "transcription_TU0_14340_from_RpoD_mono": 2.963935447026179e-11, "METtex_REV_CPLX0-7533": 0.0, "METtex_REV_CPLX0-7530": 0.0, "DM_RNA_b1463": 0.0, "transcription_TU00142_with_TERM0222_from_RpoD_mono": 0.0, "FACOAL120t2pp_FWD_ACYLCOASYN-CPLX_mod_mg2": 0.0, "formation_TatA_MONOMER": 0.0, "PUNP4_FWD_XANTHOSINEPHOSPHORY-CPLX": 0.0, "DM_RNA_b3643": 1.004558393288242e-09, "DM_RNA_b3642": 0.0, "transcription_TU0_5202_from_RpoD_mono": 0.0, "DM_RNA_b3649": 0.0, "DM_RNA_b3648": 0.0, "NTPP8_FWD_CPLX0-7692_mod_mg2": 0.0, "PYNP2r_REV_URPHOS-CPLX": 0.0, "DOXRBCNtex_REV_CPLX0-7534": 0.0, "DOXRBCNtex_REV_CPLX0-7533": 0.0, "DOXRBCNtex_REV_CPLX0-7530": 0.0, "3HAD1611_FWD_FABZ-CPLX": 0.0, "ADK4_REV_ADENYL-KIN-MONOMER_mod_mg2": 0.0, "translation_b1250": 0.0, "translation_b1252": 0.0, "transcription_TU00011_from_RpoD_mono": 0.0, "EX_cmp_e": 0.0, "PYDXtex_REV_G6700-MONOMER": 0.0, "12PPDStex_REV_G6700-MONOMER": 0.0, "translocation_b2703": 0.0, "formation_ABC-22-CPLX": 0.0, "EX_ile__L_e": 0.0, "G3PEtex_FWD_G6700-MONOMER": 0.0, "transcription_TU0_3423_from_RPOE_MONOMER": 3.820420961721353e-10, "formation_FOLXTET-CPLX_mod_ca2": 0.0, "DAPtex_FWD_G6700-MONOMER": 0.0, "b2595_lipid_modification_pg181_p_pg160": 0.0, "translocation_b1873": 0.0, "translocation_b1872": 0.0, "translation_b0078": 1.5754439712346578e-07, "translation_b3493": 8.715312094868099e-08, "transcription_TU0_14652_from_RpoD_mono": 0.0, "ACtex_REV_G6700-MONOMER": 0.0, "DM_RNA_b1865": 0.0, "translation_b0072": 1.1629123371312752e-08, "translation_b0073": 4.9195970207334195e-09, "translation_b0070": 0.0, "translation_b0071": 1.1629123371312752e-08, "GALBDtex_FWD_CPLX0-7530": 0.0, "LACZ_FWD_BETAGALACTOSID-CPLX_mod_mg2": 0.0, "PGPP141pp_FWD_PGPPHOSPHAB-MONOMER": 0.0, "NDPK5_REV_NUCLEOSIDE-DIP-KIN-CPLX_mod_mn2": 0.0, "FORtex_FWD_G6700-MONOMER": 0.0, "formation_AROP-MONOMER": 0.0, "formation_NUCLEOSIDE-DIP-KIN-CPLX_mod_ca2": 0.0, "GALBDtex_FWD_CPLX0-7534": 0.0, "BMOGDS2_FWD_EG11829-MONOMER_mod_mg2": 0.0, "MOGDS_FWD_EG11829-MONOMER_mod_mn2": 0.0, "DM_RNA_b0008": 0.0, "translation_b3789": 0.0, "translation_b3788": 0.0, "translation_b3785": 0.0, "translation_b3784": 0.0, "translation_b3787": 0.0, "translation_b3786": 0.0, "translation_b3781": 1.428763578917798e-11, "translation_b3780": 2.7721878816126987e-10, "translation_b3783": 2.97386566528871e-10, "NDPK6_FWD_NUCLEOSIDE-DIP-KIN-CPLX_mod_ca2": 0.0, "MALTPTabcpp_FWD_ABC-16-CPLX": 0.0, "DM_RNA_b2512": 0.0, "translation_b0781": 0.0, "translation_b0783": 0.0, "translation_b0784": 0.0, "transcription_TU0_13580_from_RpoD_mono": 0.0, "DM_RNA_b2514": 0.0, "formation_AROC-CPLX_mod_fadh2": 2.8676358417371146e-07, "transcription_TU0_4001_from_RPOS_MONOMER": 0.0, "translation_b0789": 0.0, "DM_RNA_b2518": 0.0, "DM_RNA_b2519": 0.0, "formation_F16B-CPLX_mod_mg2": 0.0, "transcription_TU00281_with_TERMGLYS_from_RpoD_mono": 1.6577830712393309e-09, "SERASr_REV_ENTF-MONOMER": 0.0, "SLNTtex_FWD_G6700-MONOMER": 0.0, "HACD1_REV_CPLX0-1666": 0.0, "GART_FWD_GARTRANSFORMYL2-MONOMER_mod_mg2": 0.0, "SGSAD_FWD_SUCCGLUALDDEHYD-MONOMER": 0.0, "translocation_b0657": 2.8598682590030853e-10, "translocation_b0654": 0.0, "translocation_b0655": 0.0, "VALtex_REV_CPLX0-7533": 0.0, "translocation_b0653": 0.0, "SULabcpp_FWD_ABC-19-CPLX": 0.0, "formation_ACYLCOADEHYDROG-MONOMER": 9.938285867903647e-08, "PYRtex_FWD_G6700-MONOMER": 0.0, "MSO3tex_FWD_G6700-MONOMER": 0.0, "translation_b4200": 6.288044270895394e-06, "translation_b4203": 6.288044270895394e-06, "transcription_TU0_4904_from_RPOH_MONOMER": 0.0, "translation_b3256": 2.9177992146121597e-08, "translation_b3255": 2.9177992146121597e-08, "translation_b3526": 0.0, "translation_b4208": 1.7715397670508822e-09, "b2963_lipid_modification_pg141_p_pe160": 0.0, "translation_b3258": 0.0, "ARBTNabcpp_FWD_ABC-11-CPLX": 0.0, "PHEt2rpp_FWD_EG12713-MONOMER": -1.2645912483302766e-29, "b0197_lipid_modification_pg161_p_pe160": 0.0, "translocation_b2817_alt": 0.0, "X5PL3E_FWD_G7859-MONOMER": 0.0, "MOGDS_FWD_EG11829-MONOMER_EG11828-MONOMER": 0.0, "MDDCP4pp_FWD_EG10201-MONOMER": 0.0, "translation_b2784": 0.0, "translation_b2785": 3.664986893672175e-12, "translation_b2780": 4.4981388807709784e-07, "translation_b2781": 0.0, "translocation_b2240": 4.6369809948636626e-29, "translation_b2788": 0.0, "N2Otex_REV_G6700-MONOMER": 0.0, "ASCBtex_FWD_CPLX0-7534": 0.0, "GPDDA5pp_FWD_GLYCPDIESTER-PERI-CPLX_mod_ca2": 0.0, "ASCBtex_FWD_CPLX0-7530": 0.0, "CLPNS120pp_REV_G6406-MONOMER": 0.0, "ASCBtex_FWD_CPLX0-7533": 0.0, "formation_GNTT-MONOMER": 0.0, "LALALGLUtex_REV_G6700-MONOMER": 0.0, "formation_G7914-MONOMER": 0.0, "RPE_REV_G7914-MONOMER": 0.0, "formation_RpsQ_mono": 6.288044270895394e-06, "formation_CPLX0-3936": 4.8797738604168753e-11, "translocation_b2938_alt": 0.0, "METAT_FWD_S-ADENMETSYN-CPLX_mod_4:cs_mod_1:mn2": 0.0, "GALTtex_REV_G6700-MONOMER": 0.0, "transcription_TU0_13018_from_RpoD_mono": 7.731991532695979e-14, "CYSDabcpp_FWD_CPLX_dummy": 0.0, "transcription_TU00270_from_RpoD_mono": 0.0, "transcription_TU0_1681_from_RpoD_mono": 0.0, "TDPADGAT_FWD_TDPFUCACTRANS-MONOMER": 0.0, "transcription_TU0_12809_with_TERM0_1064_from_RpoD_mono": 0.0, "MANGLYCtex_REV_CPLX0-7534": 0.0, "translocation_b2796": 0.0, "MANGLYCtex_REV_CPLX0-7530": 0.0, "MANGLYCtex_REV_CPLX0-7533": 0.0, "DM_RNA_b3008": 0.0, "CPPPGO2_FWD_HEMN-MONOMER_mod_4fe4s": 0.0, "AP4AH_FWD_EG10048-MONOMER": 0.0, "2AGPGAT141_FWD_AAS-MONOMER_mod_mg2": 0.0, "translation_b2128": 0.0, "translation_b2129": 0.0, "DM_RNA_b3006": 0.0, "DM_RNA_b3005": 0.0, "transcription_TU0_14356_from_RpoD_mono": 7.299252015010717e-12, "ADMDC_FWD_SPED-MONOMER": 0.0, "3HAD401_FWD_FABZ-CPLX": 0.0, "transcription_TU0_12951_from_RpoD_mono": 1.2717734498287856e-15, "translocation_b3722": 0.0, "DM_RNA_b0613": 0.0, "2AGPGAT140_FWD_AAS-MONOMER_mod_mg2": 0.0, "transcription_TU0_14496_from_RpoD_mono": 0.0, "DM_RNA_b0617": 0.0, "formation_SHIA-MONOMER": 0.0, "DM_RNA_b0615": 0.0, "DUMPtex_FWD_CPLX0-7530": 0.0, "DUMPtex_FWD_CPLX0-7533": 0.0, "DUMPtex_FWD_CPLX0-7534": 0.0, "transcription_TU0_4701_with_TERM0223_from_RpoD_mono": 0.0, "EX_so4_e": -0.03436808067500587, "TCYNTtex_FWD_CPLX0-7530": 0.0, "TCYNTtex_FWD_CPLX0-7533": 0.0, "TCYNTtex_FWD_CPLX0-7534": 0.0, "AKGtex_FWD_CPLX0-7533": 0.0, "transcription_TU0_6687_with_VALS_from_RpoD_mono": 7.608375530557566e-10, "UPPDC1_FWD_UROGENDECARBOX-MONOMER": 1.4317411825157528e-07, "PA180abcpp_FWD_CPLX0-7704_mod_mg2": 0.0, "AKGtex_FWD_CPLX0-7534": 0.0, "3PEPTtex_FWD_CPLX0-7534": 0.0, "formation_MENF-CPLX_mod_mg2": 2.4196748418187361e-32, "translation_b2114": 2.4985453075099262e-08, "ACOAD2f_REV_ACYLCOADEHYDROG-MONOMER": 0.05000617721577639, "MOCOS_FWD_EG10153-MONOMER": 0.0, "formation_N-ACETYLGLUTPREDUCT-MONOMER": 7.890673835805615e-06, "translocation_b3350": 0.0, "ETHSO3abcpp_FWD_ABC-56-CPLX": 0.0, "ACACT8r_FWD_FADA-CPLX": 0.0, "formation_DnaJ_dim_mod_4:zn2": 1.0081448664826368e-11, "SPMDabcpp_FWD_ABC-24-CPLX": 0.0, "LPLIPAL1A161pp_FWD_CPLX0-7630_mod_ca2": 0.0, "translocation_b4086": 0.0, "PROGLYtex_FWD_G6700-MONOMER": 0.0, "NO3tex_REV_CPLX0-7530": 0.0, "NO3tex_REV_CPLX0-7533": 0.0, "3OAR401_FWD_3-OXOACYL-ACP-REDUCT-MONOMER": 0.014890073729859886, "translation_b1269": 3.664986893672175e-12, "formation_RbfA_mono": 3.664986893672175e-12, "NDPK8_FWD_NUCLEOSIDE-DIP-KIN-CPLX_mod_mn2": 0.0, "DCMPtex_FWD_CPLX0-7534": 0.0, "b0197_lipid_modification_pg160_p_pe160": 0.0, "DM_RNA_b0918": 0.0, "NO3tex_REV_G6700-MONOMER": 0.0, "transcription_TU592_from_RpoD_mono": 0.0, "DM_RNA_b1692": 0.0, "ABUTtex_FWD_CPLX0-7530": 0.0, "GTHOr_REV_GLUTATHIONE-REDUCT-NADPH-CPLX_mod_fad": 0.0, "ABUTtex_FWD_CPLX0-7533": 0.0, "NTD6_FWD_CPLX0-7625_mod_cobalt2": 0.0, "transcription_TU00135_from_RpoD_mono": 0.0, "PRFGS_FWD_FGAMSYN-MONOMER_mod_mg2": 0.03312401037750205, "NTPP4_FWD_CPLX0-7692_mod_mg2": 0.0, "formation_EG11598-MONOMER": 0.0, "3OAS1611_FWD_FABB-CPLX": 0.0, "MNtex_FWD_CPLX0-7533": 0.0, "SUCCt3pp_FWD_CPLX_dummy": 0.0, "DAPE_REV_DIAMINOPIMEPIM-MONOMER": 0.0, "ECOAH6_FWD_FADB-CPLX": 0.0, "transcription_TU0_13063_from_RpoD_mono": 0.0, "transcription_TU0_13135_from_RpoD_mono": 9.405938585602448e-10, "transcription_TU0_13727_from_RpoD_mono": 4.001444797319569e-13, "DM_RNA_b4008": 0.0, "DM_RNA_b4009": 1.8348626739403668e-07, "b3265_lipid_modification_pg140_p_pe160": 0.0, "DM_RNA_b1521": 0.0, "ADOCBIK_FWD_COBU-CPLX": 0.0, "DM_RNA_b4007": 8.561609143349954e-07, "DM_RNA_b1524": 0.0, "DM_RNA_b4005": 0.0, "DM_RNA_b0830": 0.0, "EX_metsox__S__L_e": 0.0, "ARGabcpp_FWD_ABC-3-CPLX": 0.0, "formation_EXUT-MONOMER": 1.451425744007011e-31, "translation_b2474": 6.311525511398741e-13, "MLTP2_REV_MALDEXPHOSPHORYL-CPLX_mod_pydx5p": 0.0, "MOAT2_FWD_KDOTRANS-MONOMER": 0.002652725415178247, "GDPDPK_FWD_SPOT-MONOMER": 0.0, "RPE_FWD_G7914-MONOMER": 0.0, "PYAM5PO_FWD_PDXH-CPLX_mod_fmn": 0.0, "formation_S-ADENMETSYN-CPLX_mod_4:k_mod_1:zn2": 0.0, "formation_ASPARTASE-CPLX_mod_mn2": 0.0, "FORtex_FWD_CPLX0-7534": 0.0, "SULRi_FWD_SULFITE-REDUCT-CPLX_mod_4fe4s_mod_sheme_mod_fmn_mod_fad": 0.03436808067500587, "FORtex_FWD_CPLX0-7530": 0.0, "FORtex_FWD_CPLX0-7533": 0.0, "MDDCP2pp_FWD_EG10203-MONOMER": 0.0, "transcription_TU00524_from_RpoD_mono": 7.561888471464824e-09, "HACD4_REV_FADB-CPLX": 0.0, "3KGK_FWD_LYXK-CPLX": 0.0, "MDDEP1pp_FWD_EG12015-MONOMER": 0.0, "HPYRRx_FWD_CPLX0-235": 2.8494613931864484e-28, "transcription_TU0_14651_from_RpoD_mono": 0.0, "formation_CPLX0-7718": 0.0, "FUMtex_FWD_CPLX0-7534": 0.0, "THRPtex_FWD_CPLX0-7530": 0.0, "THRPtex_FWD_CPLX0-7533": 0.0, "transcription_TU0_8564_from_RpoD_mono": 0.0, "translation_b0077": 1.5754439712346578e-07, "THRPtex_FWD_CPLX0-7534": 0.0, "formation_ABC-304-CPLX": 0.0, "FUMtex_FWD_CPLX0-7533": 0.0, "23CGMPtex_REV_CPLX0-7530": 0.0, "23CGMPtex_REV_CPLX0-7533": 0.0, "MALS_FWD_MALSYNG-MONOMER_mod_mg2": 9.683504011456043e-05, "23CGMPtex_REV_CPLX0-7534": 0.0, "QMO2_FWD_CPLX0-3141": 0.0, "EX_gmp_e": 0.0, "NTD12pp_FWD_APHA-CPLX_mod_mg2": 0.0, "translation_b0074": 3.0502588442950472e-09, "transcription_TU00168_from_RpoD_mono": 0.0, "formation_EG11035-MONOMER": 0.0, "DM_RNA_b0859": 0.0, "transcription_TU0_4681_from_RpoD_mono": 0.0, "transcription_TU00488_with_TERM71_from_RpoD_mono": 0.0, "DM_RNA_b0855": 0.0, "formation_CPLX0-7732": 0.0, "DM_RNA_b0857": 0.0, "DM_RNA_b0856": 0.0, "transcription_TU00202_from_RPOS_MONOMER": 0.0, "LIPAabcpp_FWD_CPLX0-7704_mod_mg2": 0.0, "PSD180_FWD_PSD-MONOMER": 0.0, "GALURtex_REV_CPLX0-7534": 0.0, "GALURtex_REV_CPLX0-7533": 0.0, "GALURtex_REV_CPLX0-7530": 0.0, "formation_CPLX0-1942": 0.0, "formation_CPLX0-1943": 0.0, "formation_CPLX0-1941": 0.0, "3HAD1001_FWD_FABZ-CPLX": 0.0, "formation_PPENTOMUT-MONOMER_mod_mn2": 2.165930315001837e-09, "MALTPTtexi_FWD_CPLX0-7655": 0.0, "formation_TufB_mono": 4.820582925244656e-07, "VALt2rpp_FWD_CPLX0-7684": 0.0, "BTNtex_REV_CPLX0-7533": 0.0, "BTNtex_REV_CPLX0-7534": 0.0, "DM_RNA_b3583": 0.0, "DM_RNA_b3580": 0.0, "DM_RNA_b3581": 0.0, "BMOGDS2_FWD_EG11829-MONOMER_EG11828-MONOMER": 0.0, "transcription_TU0_8828_from_RpoD_mono": 0.0, "formation_IscU": 2.1745601622465918e-11, "formation_EG11736-MONOMER_mod_mg2": 0.0, "THMDt2rpp_FWD_XAPB-MONOMER": 0.0, "DM_RNA_b1981": 0.0, "DM_RNA_b1982": 0.0, "DM_RNA_b1984": 0.0, "DM_RNA_b1986": 0.0, "transcription_TU0_12942_from_RpoD_mono": 0.0, "translation_b0446": 0.0, "DM_RNA_b0589": 0.0, "translation_b0444": 2.5671973190181248e-08, "translation_b3300": 1.244278390305071e-07, "DM_RNA_b0583": 0.0, "DM_RNA_b3568": 0.0, "SHKK_FWD_AROK-MONOMER_mod_k": 0.0, "DM_RNA_b0586": 0.0, "DM_RNA_b0585": 0.0, "DM_RNA_b0584": 0.0, "translation_b3302": 6.288044270895394e-06, "GF6PTA_FWD_L-GLN-FRUCT-6-P-AMINOTRANS-CPLX": 0.012885289785315173, "OCBT_FWD_ORNCARBAMTRANSFERI-CPLX": 0.06353173384252153, "MEOHtex_FWD_CPLX0-7530": 0.0, "transcription_TU00115_from_RpoD_mono": 0.0, "PFL_FWD_PYRUVFORMLY-INACTIVE-CPLX_mod_glycyl": 0.0, "MEOHtex_FWD_CPLX0-7533": 0.0, "UGMDDS_FWD_UDP-NACMURALGLDAPAALIG-MONOMER": 0.003789919477479339, "EX_sulfac_e": 0.0, "METAT_FWD_S-ADENMETSYN-CPLX_mod_4:tl_mod_1:ca2": 0.0, "O16GLCT1_FWD_EG11985-MONOMER": 0.0, "translation_b3067": 2.7076529236154913e-07, "translation_b3061": 0.0, "translation_b3062": 0.0, "translation_b3063": 0.0, "DINStex_FWD_CPLX0-7534": 0.0, "DINStex_FWD_CPLX0-7533": 0.0, "DINStex_FWD_CPLX0-7530": 0.0, "transcription_TU00172_from_RPON_MONOMER": 0.0, "translocation_b1465": 0.0, "formation_PHOSACETYLTRANS-CPLX": 1.3033191962703348e-09, "FACOAL60t2pp_FWD_ACYLCOASYN-CPLX_mod_mg2": 0.0, "transcription_TU00045_from_RpoD_mono": 0.0, "NTP1_FWD_G7841-MONOMER": 0.0, "3OAR1201_REV_3-OXOACYL-ACP-REDUCT-MONOMER": 0.0, "transcription_TU0_14068_from_RpoD_mono": 0.0, "LPLIPAL2E141_FWD_EG10739-MONOMER": 0.0, "IMPtex_FWD_G6700-MONOMER": 0.0, "PYDXtex_FWD_CPLX0-7534": 0.0, "PGP141abcpp_FWD_CPLX0-7704_mod_mg2": 0.0, "PYDXtex_FWD_CPLX0-7533": 0.0, "PYDXtex_FWD_CPLX0-7530": 0.0, "PPPNtex_FWD_G6700-MONOMER": 0.0, "QUIN2tex_REV_CPLX0-7533": 0.0, "GLYCDx_FWD_GLYCDEH-CPLX": 0.0, "SHK3Dr_REV_AROE-MONOMER": 0.0, "DM_RNA_b1325": 0.0, "DM_RNA_b1326": 0.0, "transcription_TU0_8360_from_RpoD_mono": 0.0, "2AGPEAT181_FWD_AAS-MONOMER_mod_mg2": 0.0, "DM_RNA_b2988": 0.0, "PSCLYStex_REV_CPLX0-7534": 0.0, "PSCLYStex_REV_CPLX0-7533": 0.0, "formation_ACNEULY-CPLX": 0.0, "PSCLYStex_REV_CPLX0-7530": 0.0, "formation_AGMATIN-CPLX_mod_2:mn2": 0.0, "DM_RNA_b2987": 0.0, "formation_ADHC-CPLX_mod_zn2": 0.0, "formation_LspA_MONOMER": 2.8598682590030853e-10, "AGDC_FWD_NAG6PDEACET-CPLX_mod_zn2": 0.0, "transcription_TU00133_from_RpoD_mono": 0.0, "transcription_TU0_12805_from_RpoD_mono": 0.0, "LPLIPAL2ATE141_FWD_EG10739-MONOMER": -2.6592447220247644e-24, "DM_RNA_b1064": 0.0, "DM_RNA_b1062": 0.0, "Htex_FWD_CPLX0-7533": 0.0, "Htex_FWD_CPLX0-7530": 0.0, "DM_RNA_b1069": 0.0, "R5PPpp_FWD_APHA-CPLX_mod_mg2": 0.0, "EX_fe3_e": 0.0, "DM_RNA_b1656": 0.0, "transcription_TU00010_with_AROH_TERMINATOR_from_RpoD_mono": 0.0, "GND_FWD_6PGLUCONDEHYDROG-CPLX": 0.5725976233736784, "DXPRIi_FWD_DXPREDISOM-CPLX_mod_mg2": 0.0, "ENTCS_FWD_ENTD-MONOMER": 0.0, "EX_fe3dhbzs_e": 0.0, "PLIPA2A181pp_FWD_MONOMER0-341": 0.0, "formation_S-ADENMETSYN-CPLX_mod_4:LI_mod_1:ni2": 0.0, "formation_EG10669-MONOMER": 0.0, "HACD3_REV_CPLX0-1666": 0.0, "formation_N-ACETYLTRANSFER-CPLX": 7.668691409718853e-08, "PE120abcpp_FWD_CPLX0-7704_mod_mg2": 0.0, "transcription_TU0_3305_with_RPLT_T2_from_RpoD_mono": 0.0, "translocation_b2470": 0.0, "ALAR_FWD_ALARACEBIOSYN-MONOMER": 0.005684879216219008, "translocation_b2477": 1.6318336707248445e-08, "ACACT6r_FWD_FADA-CPLX": 0.0, "FRULYSDG_REV_CPLX0-821": 0.0, "b2477_lipid_modification_pg141_p_pg160": 0.0, "LALALGLUtex_FWD_CPLX0-7534": 0.0, "transcription_TU00202_from_RpoD_mono": 0.0, "DM_4CRSOL": 7.944331471079261e-07, "NDPK2_FWD_ADENYL-KIN-MONOMER_mod_mg2": 0.06629199268270643, "DAGK141_FWD_DIACYLGLYKIN-CPLX_mod_cd2_mod_zn2_mod_mg2_mod_mn2_mod_cobalt2": 0.0, "ACOAD3f_REV_ACYLCOADEHYDROG-MONOMER": 0.05000617721577639, "translocation_b3542": 0.0, "PUNP3_FWD_XANTHOSINEPHOSPHORY-CPLX": 0.0, "transcription_TU0_13777_from_RpoD_mono": 3.0979708013939946e-09, "IMPtex_FWD_CPLX0-7533": 0.0, "IMPtex_FWD_CPLX0-7530": 0.0, "transcription_TU00208_from_RpoD_mono": 0.0, "IMPtex_FWD_CPLX0-7534": 0.0, "ACSERtex_FWD_G6700-MONOMER": 0.0, "transcription_TU0_1021_from_RpoD_mono": 0.0, "formation_CPLX0-243_mod_mg2": 6.753948936958699e-07, "transcription_TU0_4624_from_RpoD_mono": 0.0, "EX_h_e": 1.2750024943595561, "transcription_TU00522_with_TERM01021_from_RPOS_MONOMER": 0.0, "2AGPE161tipp_FWD_EG12455-MONOMER": 0.0, "formation_EG11433-MONOMER": 0.0, "CPH4S_FWD_G7431-MONOMER": 6.776244357939718e-06, "5MTRtex_FWD_G6700-MONOMER": 0.0, "HACD7_FWD_CPLX0-1666": 0.038413890620753864, "formation_G7841-MONOMER": 0.0, "formation_ASP-SEMIALDEHYDE-DEHYDROGENASE-CPLX": 1.919470143203296e-09, "GMPtex_FWD_G6700-MONOMER": 0.0, "IPDDI_FWD_IPPISOM-MONOMER_mod_mg2_mod_zn2": 0.0, "transcription_TU0_13440_from_RPOS_MONOMER": 0.0, "UDPGtex_FWD_CPLX0-7533": 0.0, "UDPGtex_FWD_CPLX0-7530": 0.0, "UDPGtex_FWD_CPLX0-7534": 0.0, "DM_RNA_b0369": 0.0, "BUTSO3tex_REV_G6700-MONOMER": 0.0, "GLUABUTt7pp_FWD_XASA-MONOMER": 0.0, "DM_RNA_b3212": 0.0, "DM_RNA_b3213": 0.0, "formation_RluC_mono": 1.0994960681016517e-11, "transcription_TU0_8740_from_RpoD_mono": 2.5604636850684828e-14, "DM_RNA_b0009": 0.0, "HACD8_FWD_CPLX0-1666": 0.0, "GLCNt2rpp_FWD_YJGT-MONOMER": 0.0, "DM_RNA_b0004": 2.3156415968472847e-08, "DM_RNA_b0002": 0.0, "DM_RNA_b0003": 0.0, "b2963_lipid_modification_pg160_p_pe160": 0.0, "G3PGtex_REV_G6700-MONOMER": 0.0, "NADTRHD_FWD_UDHA-CPLX_mod_fad": 0.0, "formation_CMPKI-MONOMER": 9.722608447535731e-08, "transcription_TU00269_from_RpoD_mono": 0.0, "transcription_TU0_8601_from_RpoD_mono": 0.0, "IDOND_REV_IDONDEHYD-MONOMER": 0.0, "PGAMT_FWD_PHOSGLUCOSAMINEMUT-MONOMER": 0.0, "CTBTabcpp_FWD_ABC-26-CPLX": 0.0, "FTHFD_FWD_FORMYLTHFDEFORMYL-CPLX": 0.0, "METAT_FWD_S-ADENMETSYN-CPLX_mod_4:na1_mod_1:cobalt2": 0.0, "PGM_REV_PGMI-MONOMER_mod_mn2": 0.0, "HOPNTAL_FWD_MHPELY-MONOMER": 0.0, "GMPtex_FWD_CPLX0-7534": 0.0, "transcription_TU0_8082_from_RPOS_MONOMER": 0.0, "RBP4E_REV_EG12287-MONOMER": 0.0, "MLTGY4pp_FWD_G6622-MONOMER": 0.0, "formation_THIC-MONOMER": 5.861469497075481e-13, "translocation_b2813": 0.0, "translocation_b2817": 0.0, "translation_b1015": 0.0, "translation_b1014": 0.0, "ASPK_FWD_ASPKINIHOMOSERDEHYDROGI-CPLX": 0.955689971144552, "translation_b1012": 0.0, "translation_b1011": 0.0, "translation_b1010": 0.0, "transcription_TU0_8526_from_RpoD_mono": 0.0, "EX_LI_c": 0.0, "CYTBDpp_FWD_CYT-D-UBIOX-CPLX_mod_pheme_mod_hemed": 0.0, "LEUt2rpp_REV_BRNQ-MONOMER": 0.0, "CO2tex_FWD_G6700-MONOMER": 0.0, "MALTTTRabcpp_FWD_ABC-16-CPLX": 0.0, "PDX5POi_FWD_PDXH-CPLX_mod_fmn": 0.0, "transcription_TU00232_from_RpoD_mono": 6.831101405480196e-10, "formation_ABC-6-CPLX": 0.0, "ADNt2pp_FWD_NUPC-MONOMER": 0.0, "transcription_TU0_4905_from_RpoD_mono": 0.0, "transcription_TU0_8568_from_RpoD_mono": 8.580404366089433e-14, "transcription_TU00215_from_RpoD_mono": 3.8617576265253717e-10, "DINSt2pp_FWD_NUPG-MONOMER": 0.0, "DM_RNA_b0244": 0.0, "FTHFLi_FWD_CPLX_dummy": 0.00398793809025299, "UDPGtex_FWD_G6700-MONOMER": 0.0, "DGSNtex_REV_G6700-MONOMER": 0.0, "DM_RNA_b2169": 0.0, "DM_RNA_b2168": 0.0, "formation_G7502-MONOMER_mod_zn2": 0.0, "formation_LACTALDREDUCT-CPLX_mod_fe2": 0.0, "transcription_TU0_12900_from_RPOH_MONOMER": 0.0, "DM_RNA_b2162": 0.0, "FE3tex_FWD_G6700-MONOMER": 0.0, "G3PEabcpp_FWD_ABC-34-CPLX": 0.0, "translation_b1277": 2.504191158756953e-07, "translation_b1276": 7.946573308398235e-08, "b2963_lipid_modification_pg161_p_pg160": 0.0, "IscA_tetra_2fe2s_c_unloading": 0.0, "translation_b1278": 5.460360536691874e-09, "TRDR1_FWD_THIOREDOXIN-REDUCT-NADPH-CPLX": 1.2256695970925694e-05, "XYLtex_FWD_G6700-MONOMER": 0.0, "FE3abcpp_FWD_CPLX_dummy": 0.0, "AMPTASEPG_FWD_CPLX0-3001": 0.0, "formation_PUTA-CPLX_mod_fad": 0.0, "LCTStex_FWD_CPLX0-7530": 0.0, "DM_RNA_b2903": 0.0, "BALAtex_FWD_G6700-MONOMER": 0.0, "transcription_TU00131_from_RpoD_mono": 0.0, "transcription_TU0_8666_from_RpoD_mono": 8.198342843534215e-13, "G3PAT1611_FWD_GLYCEROL-3-P-ACYLTRANSFER-MONOMER": 0.010258205109368469, "DALAtex_FWD_G6700-MONOMER": 0.0, "formation_NARW-MONOMER": 0.0, "translation_b3578": 0.0, "translation_b0273": 0.0, "EX_sucr_e": 0.0, "PGPP141_FWD_PGPPHOSPHAA-MONOMER_mod_mg2": 0.0, "GTHPi_FWD_BTUE-MONOMER": 0.0, "MLDEP1pp_FWD_CPLX_dummy": 0.0, "Kt2pp_FWD_CPLX0-7674": 0.0, "translation_b1900": 0.0, "PROGLYtex_FWD_CPLX0-7530": 0.0, "translation_b1907": 0.0, "PROGLYtex_FWD_CPLX0-7533": 0.0, "DM_RNA_b2578": 0.0, "DM_RNA_b2579": 0.0, "translation_b4193": 0.0, "translation_b4192": 0.0, "translation_b4195": 0.0, "translation_b4194": 0.0, "translation_b4197": 0.0, "translation_b4196": 0.0, "translation_b4198": 0.0, "DM_RNA_b2573": 0.0, "LYSt3pp_FWD_YGGA-MONOMER": 0.0, "formation_PALMITOTRANS-MONOMER": 0.0, "UPLA4FNF_FWD_G7169-MONOMER": 0.0, "formation_COBALADENOSYLTRANS-MONOMER": 0.0, "EX_glcur_e": 0.0, "translation_b0058": 5.360916088198993e-12, "DMATT_FWD_FPPSYN-MONOMER_mod_mg2": 0.0, "GSPMDS_FWD_GSP-CPLX_mod_mg2": 0.0, "b1193_lipid_modification_pg120_p_pg160": 0.0, "EX_fusa_e": 0.0, "UAMAGS_FWD_UDP-NACMURALA-GLU-LIG-MONOMER_mod_k_mod_mg2": 0.003789919477479339, "HEMEOS_FWD_HEMEOSYN-MONOMER_mod_mg2": 0.0, "formation_TrmH_dim": 7.134921704992958e-12, "23CCMPtex_FWD_G6700-MONOMER": 0.0, "formation_B1634-MONOMER": 0.0, "transcription_TU0_14472_from_RPOH_MONOMER": 0.0, "FA140ACPHi1_FWD_EG11095-MONOMER_mod_zn2_mod_fe2_mod_cobalt2_mod_mg2_mod_mn2": 0.0, "translation_b4227": 0.0, "translation_b4226": 4.05236936217522e-06, "GPDDA1pp_FWD_GLYCPDIESTER-PERI-CPLX_mod_ca2": 0.0, "formation_PHENPRODIOLDEHYDROG-MONOMER": 0.0, "translation_b3503": 0.0, "translation_b3502": 0.0, "EX_g3ps_e": 0.0, "translation_b3500": 1.0132640136718608e-11, "TYRt2rpp_REV_AROP-MONOMER": 0.0, "transcription_TU0_3723_from_RPOS_MONOMER": 0.0, "GALKr_REV_G7096-MONOMER": -4.312085771812584e-27, "DM_RNA_b4375": 0.0, "transcription_TU00379_with_TERM65_from_RpoD_mono": 0.0, "formation_ABC-12-CPLX": -2.0225270568094825e-36, "APCS_FWD_SPERMIDINESYN-CPLX": 0.0, "UMPtex_REV_G6700-MONOMER": 0.0, "SERASr_FWD_ENTF-MONOMER": 0.0, "formation_G6439-MONOMER": 0.0, "translation_dummy": 0.0009854391013299389, "translation_b4237": 1.6383405909923157e-08, "formation_GLTS-MONOMER": 0.0, "charging_tRNA_b3069_AUA": 0.0, "formation_YggH_mono": 1.9193539411770103e-11, "formation_ANTHRANSYN-CPLX_mod_fe2": 0.0, "formation_3-METHYL-2-OXOBUT-OHCH3XFER-CPLX_mod_mg2": 2.0582177754142327e-11, "transcription_TU0_14644_from_RpoD_mono": 0.0, "EX_hacolipa_e": 0.0, "O2Stex_REV_CPLX0-7533": 0.0, "O2Stex_REV_CPLX0-7530": 0.0, "DM_RNA_b1131": 0.0, "transcription_TU0_13210_from_RpoD_mono": 0.0, "O2Stex_REV_CPLX0-7534": 0.0, "SELR_FWD_CPLX0-1601": 0.0, "formation_THIOREDOXIN-REDUCT-NADPH-CPLX": 4.3411925140146516e-08, "formation_EG11674-MONOMER": 0.0, "formation_PEPCARBOXYKIN-MONOMER_mod_ca2": 0.0, "formation_ACETYL-COA-CARBOXYLMULTI-CPLX_mod_btn": 1.4588996073060798e-08, "EX_acgam1p_e": 0.0, "ABTA_FWD_G6646-MONOMER_mod_pydx5p": 0.0, "transcription_TU221_with_TERM5_from_RPON_MONOMER": 4.436948296986525e-12, "EX_damp_e": 0.0, "formation_SUCC-DEHASE_mod_3fe4s_mod_fad_mod_2fe2s_mod_4fe4s": 3.2299435966979034e-07, "formation_RlmM_mono": 3.664986893672175e-12, "transcription_TU0_7421_with_TERM0741_from_RpoD_mono": 0.0, "EX_malttr_e": 0.0, "transcription_TU00123_from_RpoD_mono": 0.0, "TRSARr_REV_TSA-REDUCT-MONOMER": -2.174119268381072e-28, "UREAtex_FWD_CPLX0-7530": 0.0, "FACOAE60_FWD_THIOESTERII-CPLX": 0.0, "ENO_FWD_Eno_dim_mod_4:mg2": 2.3354962908274044, "DM_RNA_b3029": 0.0, "DM_RNA_b3028": 0.0, "transcription_TU0_14525_from_RpoD_mono": 0.0, "translation_b2104": 0.0, "DM_RNA_b0630": 0.0, "DM_RNA_b0632": 0.0, "DM_RNA_b0635": 0.0, "formation_YccK_mono": 3.1942856394885584e-12, "ADNCYC_FWD_ADENYLATECYC-MONOMER_mod_mg2": 9.113428386049432e-34, "DM_RNA_b0638": 1.1030475602548626e-08, "ILEtex_REV_CPLX0-7533": 0.0, "translation_b1759": 0.0, "MELIBtex_FWD_CPLX0-7530": 0.0, "translocation_b4311": 0.0, "PERD_FWD_ERYTHRON4PDEHYDROG-MONOMER": 2.1638747269729827e-06, "CHORM_FWD_CHORISMUTPREPHENDEHYDRAT-CPLX": 0.021739047545693533, "ACACT6r_REV_FADA-CPLX": 0.0, "H2Otex_REV_CPLX0-7530": 0.0, "H2Otex_REV_CPLX0-7533": 0.0, "DM_RNA_b2964": 0.0, "QUINDH_REV_CPLX0-7462": 0.1855607221904198, "H2Otex_REV_CPLX0-7534": 0.0, "3AMPtex_FWD_CPLX0-7530": 0.0, "3AMPtex_FWD_CPLX0-7533": 0.0, "3AMPtex_FWD_CPLX0-7534": 0.0, "ACONTb_FWD_CPLX0-7760_mod_4fe4s": 0.839402376031837, "transcription_TU00258_from_RpoD_mono": 3.296268781480295e-12, "formation_PHOSPHASERSYN-CPLX": 5.291215446730881e-09, "formation_ThiI_mono": 1.469801090992098e-11, "transcription_TU0_8484_from_RpoD_mono": 0.0, "ACONTb_REV_CPLX0-7760_mod_4fe4s": 0.0, "DM_RNA_b3787": 0.0, "PFL_FWD_PYRUVFORMLY-MONOMER_EG11784-MONOMER_mod_glycyl": 0.0, "APG3PAT140_FWD_EG11674-MONOMER": 0.0, "formation_ANSB-CPLX": 0.0, "HACD4_FWD_FADB-CPLX": 0.0, "DM_RNA_b4244": 0.0, "DM_RNA_b4245": 0.0, "translocation_b1244": 0.0, "translocation_b1245": 0.0, "DM_RNA_b4240": 0.0, "translocation_b1243": 0.0, "DM_RNA_b4242": 0.0, "SERAT_FWD_CPLX0-237": 0.03436808067500587, "THRPtex_FWD_G6700-MONOMER": 0.0, "translocation_b1249": 0.0, "translation_b1488": 0.0, "translation_b1489": 0.0, "FALGTHLs_FWD_SPONT": 0.0, "translation_b1485": 0.0, "translation_b1486": 0.0, "formation_DMBPPRIBOSYLTRANS-CPLX": 0.0, "translation_b1480": 6.288044270895394e-06, "formation_CPLX0-3951_G6561-MONOMER": 5.531093058527849e-10, "PGCD_FWD_PGLYCDEHYDROG-CPLX": 0.21000727022779753, "DM_RNA_b2373": 0.0, "DM_RNA_b2374": 0.0, "DM_RNA_b1528": 0.0, "DM_RNA_b2378": 0.0, "DM_RNA_b2379": 0.0, "NDPK8_FWD_NUCLEOSIDE-DIP-KIN-CPLX_mod_ca2": 0.0, "formation_MALIC-NAD-CPLX_mod_mg2": 0.0, "formation_RpsA_mono": 6.288044270895394e-06, "formation_LSERINEDEAM1-MONOMER_mod_4fe4s": 0.0, "formation_GLYOCARBOLIG-CPLX_mod_mg2_mod_thmpp_mod_fad": 0.0, "PPA_FWD_EG11817-MONOMER_mod_cobalt2": 0.0, "TARTRtex_FWD_CPLX0-7534": 0.0, "TARTRtex_FWD_CPLX0-7530": 0.0, "b0197_lipid_modification_pg140_p_pe160": 0.0, "MOADSUx1_FWD_CPLX_dummy": 0.0, "transcription_TU0_8335_from_RpoD_mono": 0.0, "DM_RNA_b4067": 0.0, "DM_RNA_b4069": 0.0, "transcription_TU0_3882_from_RPOS_MONOMER": 0.0, "transcription_TU0_13837_from_RpoD_mono": 0.0, "DSERt2pp_FWD_CYCA-MONOMER": 0.0, "formation_G6708-MONOMER": 0.0, "translation_b0052": 8.847719263214129e-09, "EX_fruur_e": 0.0, "DMSOtpp_REV_SPONT": 0.0, "G6PDH2r_REV_GLU6PDEHYDROG-MONOMER": 0.0, "PPALtpp_REV_CPLX_dummy": 0.0, "AGM3PApp_FWD_NACMURLALAAMI2-MONOMER": 0.0, "transcription_TU0_8765_from_RpoD_mono": 0.0, "b2477_lipid_modification_pg140_p_pg160": 0.0, "translation_b0053": 1.6318336707248445e-08, "DINStex_REV_CPLX0-7534": 0.0, "METtex_FWD_CPLX0-7533": 0.0, "FRULYStex_REV_CPLX0-7530": 0.0, "UPP3S_FWD_UROGENIIISYN-MONOMER": 2.4133741960511496e-07, "DURIK1_FWD_TDK-MONOMER": 0.0, "NDPK4_REV_NUCLEOSIDE-DIP-KIN-CPLX_mod_ca2": 0.0, "FRULYStex_REV_CPLX0-7534": 0.0, "formation_LACY-MONOMER": -1.66784357416541e-31, "SHKK_FWD_AROK-MONOMER_mod_mg2": 0.0, "TUNGStex_FWD_CPLX0-7534": 0.0, "formation_CPLX0-7465_mod_pydx5p": 0.0, "TUNGStex_FWD_CPLX0-7530": 0.0, "TUNGStex_FWD_CPLX0-7533": 0.0, "b1193_lipid_modification_pg140_p_pe160": 0.0, "METAT_FWD_S-ADENMETSYN-CPLX_mod_4:cs_mod_1:cd2": 0.0, "transcription_TU0_7461_with_TERM0761_from_RpoD_mono": 0.0, "CRNCAR_REV_CARNRACE-MONOMER": 0.0, "b2512_lipid_modification_pg140_p_pg160": 0.0, "DM_RNA_b0337": 0.0, "NTD9_FWD_EG11817-MONOMER_mod_cobalt2": 0.0, "TREHpp_FWD_TREHALAPERI-MONOMER": 0.0, "FACOAE100_FWD_THIOESTERII-CPLX": 0.0, "Htex_FWD_CPLX0-7534": 0.0, "translation_b3894": 0.0, "formation_B1296-MONOMER": 1.9251688725935357e-36, "transcription_TU00349_with_TERM84_from_RpoD_mono": 0.0, "ICHORS_FWD_MENF-CPLX_mod_mg2": 0.0, "transcription_TU681_from_RPOS_MONOMER": 0.0, "DM_RNA_b1475": 0.0, "MNtex_FWD_CPLX0-7530": 0.0, "MLTP3_REV_MALDEXPHOSPHORYL-CPLX_mod_pydx5p": 0.0, "DM_RNA_b0839": 0.0, "GDPtex_REV_CPLX0-7534": 0.0, "MNtex_FWD_CPLX0-7534": 0.0, "MAN6PI_FWD_MANNPISOM-MONOMER": 0.0, "DM_RNA_b0832": 0.0, "DM_RNA_b0831": 0.0, "PYK_FWD_PKI-COMPLEX_mod_mn2_mod_k": 0.24698067149295885, "DM_RNA_b0837": -9.020923926543488e-34, "GTHRDtex_REV_CPLX0-7534": 0.0, "GTHRDtex_REV_CPLX0-7533": 0.0, "formation_CPLX0-7717": 0.0, "GTHRDtex_REV_CPLX0-7530": 0.0, "TMAOR2pp_FWD_CPLX-63": 0.0, "NTD11pp_FWD_USHA-MONOMER_mod_zn2": 0.0, "DM_RNA_b3564": 0.0, "DM_RNA_b3565": 0.0, "DM_RNA_b3566": 0.0, "DM_RNA_b3567": 0.0, "DM_RNA_b3560": 0.0, "formation_MALATE-DEHASE": 3.059363705104099e-07, "ILETA_FWD_BRANCHED-CHAINAMINOTRANSFER-CPLX_mod_pydx5p": 0.0, "FRUURt2rpp_FWD_GNTP-MONOMER": 0.0, "DM_RNA_b1910": 2.2815775202616196e-07, "S_transfer_to_IscU_mod_1:2Fe1S_FWD_CPLX_dummy": 4.3065615229978365e-06, "EX_xtsn_e": 0.0, "DM_RNA_b0026": 0.0, "PLIPA1E140pp_FWD_MONOMER0-341": 3.356911486658724e-23, "translation_b0429": 7.158705912578764e-08, "translation_b0428": 9.529535636379224e-14, "translation_b0425": 0.0, "DDGLCNt2rpp_REV_KDGT-MONOMER": 0.0, "translation_b0421": 1.0139053222300227e-10, "translation_b0420": 1.285372878090869e-06, "translation_b0423": 1.506443287240061e-11, "formation_EG11822-MONOMER": 0.0, "formation_RNAP32-CPLX": 1.8951737776628697e-10, "formation_ANTHRANSYN-CPLX_mod_cobalt2": 1.2724433290908056e-07, "formation_YHHO-MONOMER": 0.0, "formation_MALTACETYLTRAN-CPLX": 0.0, "MDDEP3pp_FWD_CPLX0-3201": 0.0, "formation_EG11956-MONOMER": 0.0, "EX_agm_e": 0.0, "METSOX2tex_REV_CPLX0-7533": 0.0, "METSOX2tex_REV_CPLX0-7530": 0.0, "transcription_TU00196_from_RpoD_mono": 0.0, "formation_CPLX0-1924": 0.0, "CMPtex_FWD_G6700-MONOMER": 0.0, "METSOX2tex_REV_CPLX0-7534": 0.0, "formation_RlmF_mono": 3.664986893672175e-12, "ACACT4r_REV_CPLX0-1667": 0.0, "EX_co2_e": 3.224764102725029, "3OAR1201_FWD_3-OXOACYL-ACP-REDUCT-MONOMER": 0.0, "EX_butso3_e": 0.0, "ALAt4pp_FWD_YAAJ-MONOMER": 0.0, "NDPK2_REV_NUCLEOSIDE-DIP-KIN-CPLX_mod_mg2": 0.0, "NTPP2_FWD_EG10626-MONOMER_mod_mn2_mod_mg2": 0.0, "formation_3-OXOACYL-ACP-SYNTHII-CPLX": 2.5598250950859164e-08, "TREtex_FWD_CPLX0-7533": 0.0, "ISETACtex_REV_CPLX0-7533": 0.0, "ISETACtex_REV_CPLX0-7530": 0.0, "TREtex_FWD_CPLX0-7530": 0.0, "ISETACtex_REV_CPLX0-7534": 0.0, "transcription_TU0_13199_from_RpoD_mono": 1.2783702302004524e-10, "ALAALAabcpp_FWD_ABC-8-CPLX": 0.0, "Zn2tex_FWD_G6700-MONOMER": 2.467912254568897e-06, "formation_DSERDEAM-MONOMER_mod_pydx5p": 0.0, "formation_CPLX-171": 2.4200861107378404e-34, "DM_RNA_b1308": 0.0, "formation_CPLX0-7761_mod_4fe4s": 0.0, "APH161_FWD_G6502-MONOMER": 0.0, "DM_RNA_b1302": 0.0, "DM_RNA_b1300": 0.0, "DM_RNA_b1301": 0.0, "DM_RNA_b2967": 0.0, "DM_RNA_b2965": 0.0, "transcription_TU00415_with_TERM42_from_RpoD_mono": 0.0, "DM_RNA_b2963": 0.0, "DM_RNA_b2960": 0.0, "formation_FPPSYN-MONOMER_mod_mg2": 0.0, "formation_ACSERLYB-CPLX_mod_pydx5p": 0.0, "URAtex_REV_CPLX0-7533": 0.0, "URAtex_REV_CPLX0-7530": 0.0, "URAtex_REV_CPLX0-7534": 0.0, "translation_b3942": 0.0, "DM_RNA_b3629": 0.0, "constituent_biomass_to_biomass": 0.0034874159605340223, "QMO3_FWD_CPLX0-3141": 0.0, "formation_UDPNACETYLGLUCOSAMENOLPYRTRANS-MONOMER": 1.4005262471384252e-07, "formation_RPOA-MONOMER": 0.0, "formation_NAD-SYNTH-CPLX_mod_mg2": 0.0, "SBTptspp_FWD_CPLX-169": 0.0, "formation_TrmJ_dim": 8.436005923783866e-13, "charging_tRNA_b2590_GAG": 0.0, "charging_tRNA_b2590_GAA": 0.0, "transcription_TU00128_from_RpoD_mono": 0.0, "translocation_b0752": 0.0, "translocation_b0751": 0.0, "translocation_b0756": 0.0, "TREtex_REV_G6700-MONOMER": 0.0, "transcription_TU0_13134_from_RpoD_mono": 2.574121309826828e-13, "GLYt2rpp_FWD_CPLX_dummy": 0.0, "CFAS180E_FWD_CFA-CPLX_mod_hco3": 0.0, "ACPPAT1401_FWD_EG11437-MONOMER": 0.0, "TARTRtex_REV_CPLX0-7534": 0.0, "PYRt2rpp_REV_CPLX_dummy": 0.0, "TARTRtex_REV_CPLX0-7530": 0.0, "TARTRtex_REV_CPLX0-7533": 0.0, "CSNtex_REV_CPLX0-7530": 0.0, "charging_tRNA_b0747_AAG": 0.005371385614320643, "CSNtex_REV_CPLX0-7533": 0.0, "CSNtex_REV_CPLX0-7534": 0.0, "charging_tRNA_b0747_AAA": 0.02520107125508322, "MPTG2_FWD_CPLX0-7717_G6561-MONOMER": 0.0, "transcription_TU00252_from_RpoD_mono": 0.0, "transcription_TU0_8527_from_RpoD_mono": 0.0, "transcription_TU0_5581_from_RpoD_mono": 0.0, "PHETA1_REV_TYRB-DIMER_mod_pydx5p": 0.0, "transcription_TU00315_from_RPOS_MONOMER": 0.0, "LALADGLUtpp_FWD_YHIP-MONOMER": 0.0, "ME1_FWD_MALIC-NAD-CPLX_mod_mn2": 0.0, "ASPtex_REV_CPLX0-7530": 0.0, "transcription_TU00512_from_RpoD_mono": 1.0306263004408506e-06, "NAtex_FWD_G6700-MONOMER": 0.0, "formation_G7170-MONOMER": 0.0, "EX_glyald_e": 0.0, "transcription_TU0_14816_from_RpoD_mono": 2.0593655209404665e-08, "b2963_lipid_modification_pg140_p_pg160": 0.0, "charging_tRNA_b1910_UGU": 0.004774870501772792, "transcription_TU00086_from_RpoD_mono": 0.0, "G6Pt6_2pp_FWD_UHPT-MONOMER": 0.0, "translation_b1390": 0.0, "transcription_TU0_14673_from_RpoD_mono": 0.0, "PLIPA1A181pp_FWD_MONOMER0-341": 0.0, "translocation_b4120": 0.0, "PRASCSi_FWD_SAICARSYN-CPLX": 0.033123215944354946, "PTRCtex_FWD_G6700-MONOMER": 0.0, "PPK2r_FWD_PPK-CPLX": 0.0, "translation_b1680": 0.0, "charging_tRNA_b1910_UGC": 0.008299834676092877, "FORCT_REV_CPLX0-1142": -1.2597164943816543e-25, "charging_tRNA_b3273_ACC": 0.010959959373800834, "transcription_TU00017_with_TERM88_from_RpoD_mono": 0.0, "TARTRDtex_FWD_CPLX0-7530": 0.0, "TARTRDtex_FWD_CPLX0-7533": 0.0, "TARTRDtex_FWD_CPLX0-7534": 0.0, "formation_CPLX0-1667": 4.5267821667221026e-07, "transcription_TU0_13072_from_RpoD_mono": 8.580404366089433e-14, "charging_tRNA_b3273_ACU": 0.0, "GLCRtex_FWD_CPLX0-7530": 0.0, "translocation_b1819": 0.0, "translocation_b1818": 0.0, "DM_RNA_b4478": 0.0, "DM_RNA_b4477": 0.0, "DM_RNA_b4476": 0.0, "DM_RNA_b4474": 0.0, "PG140abcpp_FWD_CPLX0-7704_mod_mg2": 0.0, "DM_RNA_b4471": 2.294657261665623e-34, "G1SAT_FWD_GSAAMINOTRANS-CPLX_mod_pydx5p": 1.9306993568409197e-06, "UGLYCH_FWD_G6275-MONOMER": 0.0, "OROTtex_REV_CPLX0-7534": 0.0, "OROTtex_REV_CPLX0-7530": 0.0, "OROTtex_REV_CPLX0-7533": 0.0, "3OAR801_FWD_3-OXOACYL-ACP-REDUCT-MONOMER": 0.0, "transcription_TU0_13211_from_RpoD_mono": 0.0, "translation_b2919": 0.0, "ACGAMT_FWD_GLCNACPTRANS-MONOMER_mod_mg2": 0.0, "translation_b3018": 1.3796461205957508e-09, "transcription_TU0_14642_with_TERM0_1111_from_RpoD_mono": 0.0, "transcription_TU0_3841_from_RpoD_mono": 1.2550884667238927e-13, "transcription_TU0_6425_from_RpoD_mono": 0.0, "DM_RNA_b2463": 0.0, "transcription_TU0_2041_from_RpoD_mono": 0.0, "DM_RNA_b1748": 0.0, "translocation_b3477": 0.0, "translocation_b3476": 0.0, "ARGAGMt7pp_REV_CPLX0-7535": 0.0, "3HAD1601_FWD_FABA-CPLX": 6.713811233875042e-23, "XYLK2_FWD_RIBULOKIN-CPLX": 0.0, "BALAt2pp_FWD_CYCA-MONOMER": 0.0, "AMPtex_FWD_CPLX0-7533": 0.0, "AMPtex_FWD_CPLX0-7530": 0.0, "LPLIPAL1E161pp_FWD_CPLX0-7630_mod_ca2": 0.0, "AMPtex_FWD_CPLX0-7534": 0.0, "DusB_mono_to_generic_Dus": 0.0, "ACACT2r_FWD_CPLX0-1667": 0.05000617721577639, "DURADx_FWD_CPLX0-7788": 0.0, "ASPtex_REV_CPLX0-7533": 0.0, "DM_RNA_b0680": 0.0, "ASPtex_REV_CPLX0-7534": 0.0, "HYD3pp_FWD_FORMHYDROG2-CPLX_mod_ni2_mod_fe2": 0.0, "transcription_TU0_8659_from_RpoD_mono": 0.0, "transcription_TU00097_from_RpoD_mono": 0.0, "ALLTN_FWD_CPLX-64_mod_mn2_mod_zn2": 0.0, "THIORDXi1_FWD_EG10108-MONOMER": 0.0, "MPTG2_FWD_G7322-MONOMER_G6561-MONOMER": 0.0, "transcription_TU00500_from_RpoD_mono": 1.6189011691916374e-09, "EX_pydxn_e": 0.0, "transcription_TU0_3561_from_RpoD_mono": 1.8161197217971962e-06, "ACOAD5f_FWD_ACYLCOADEHYDROG-MONOMER": 0.0, "DM_RNA_b2147": 0.0, "DM_RNA_b2146": 0.0, "DM_RNA_b2140": 0.0, "translation_b3519": 0.0, "formation_MONOMER0-341": 6.341033191251656e-29, "DM_RNA_b2149": 0.0, "DM_RNA_b2148": 0.0, "23CUMPtex_FWD_G6700-MONOMER": 0.0, "translation_b1298": 0.0, "transcription_TU0_12995_from_RpoD_mono": 0.0, "translation_b1291": 0.0, "formation_ALDHDEHYDROG-MONOMER": 0.0, "translation_b1297": 2.9161376569786447e-08, "translation_b1296": 0.0, "EAR180x1_FWD_ENOYL-ACP-REDUCT-NADH-MONOMER": 0.0, "transcription_TU0_8756_from_RpoD_mono": 0.0, "DM_RNA_b1822": 0.0, "formation_DIHYDROPTERIREDUCT-CPLX_mod_fad": 0.0, "LDH_D_FWD_DLACTDEHYDROGFAD-MONOMER_mod_fad": 0.0, "RNTR1c21_FWD_RIBONUCLEOSIDE-TRIP-REDUCT-CPLX": 0.0, "DM_AACALD": 0.0, "formation_FOLXTET-CPLX_mod_mg2": 0.0, "CFAS160E_FWD_CFA-CPLX_mod_hco3": 0.0, "translation_b0212": 0.0, "CD2tex_FWD_CPLX0-7534": 0.0, "CD2tex_FWD_CPLX0-7530": 0.0, "CD2tex_FWD_CPLX0-7533": 0.0, "NODOx_FWD_EG10456-MONOMER_mod_fad_mod_pheme": 0.0, "transcription_TU_8421_from_RPOE_MONOMER": 2.775564748828226e-10, "FACOAL160t2pp_FWD_CPLX0-1669": 0.0, "COLIPAPabctex_FWD_ABC-53-CPLX": 0.0, "translation_b1927": 0.0, "translocation_b0929": 0.0, "3HAD1201_FWD_FABZ-CPLX": 0.0, "transcription_TU00057_from_RpoD_mono": 1.356738581453066e-09, "translation_b3553": 4.208575683756476e-34, "PPPNt2rpp_FWD_HCAT-MONOMER": 0.0, "translation_b3749": 0.0, "DM_RNA_b2557": 0.0, "ACGAL1Ptex_REV_CPLX0-7530": 0.0, "DM_RNA_b2552": 0.0, "DM_RNA_b2551": 0.0, "translation_b3741": 6.5188243091096395e-12, "translation_b3740": 3.664986893672175e-12, "ADK3_REV_ADENYL-KIN-MONOMER_mod_mg2": 0.0, "formation_RplI_mono": 6.288044270895394e-06, "EX_gthrd_e": 0.0, "formation_GALACTARDEHYDRA-MONOMER_mod_fe2": 0.0, "DM_RNA_b2559": 0.0, "LPLIPAL2E160_FWD_EG10739-MONOMER": 0.0, "MOBDabcpp_FWD_ABC-19-CPLX": 0.0, "transcription_TU0_13499_from_RpoD_mono": 0.0, "transcription_TU00016_from_RpoD_mono": 0.0, "DM_RNA_b2282": 0.0, "transcription_TU00067_with_TERM0_1154_from_RpoD_mono": 0.0, "SHK3Dr_FWD_AROE-MONOMER": 1.4533679891679145e-06, "ANHGMtex_REV_CPLX0-7534": 0.0, "formation_S-ADENMETSYN-CPLX_mod_4:na1_mod_1:ni2": 0.0, "transcription_TU0_6657_with_RPLT_T2_from_RpoD_mono": 0.0, "ANHGMtex_REV_CPLX0-7533": 0.0, "transcription_TU0_1183_with_TERM0_1117_from_RpoD_mono": 0.0, "translocation_b2206": 0.0, "translocation_b2205": 0.0, "translocation_b2204": 0.0, "translocation_b2203": 0.0, "translocation_b2202": 0.0, "translocation_b2200": 0.0, "EX_5dglcn_e": 0.0, "transcription_TU00015_from_RpoD_mono": 0.0, "DCMPtex_FWD_G6700-MONOMER": 0.0, "DM_RNA_b2287": 0.0, "translocation_b0692": 2.745205706658325e-31, "translocation_b3653": 0.0, "2AGPE140tipp_FWD_EG12455-MONOMER": 3.356911486658724e-23, "translocation_b0697": 0.0, "translation_b3299": 6.288044270895394e-06, "translation_b3298": 6.288044270895394e-06, "translation_b3297": 6.288044270895394e-06, "translation_b3564": 0.0, "translocation_b0698": 0.0, "translation_b3566": 0.0, "translation_b4240": 0.0, "formation_RED-THIOREDOXIN-MONOMER": 1.428763578917798e-11, "translation_b4242": 0.0, "URAtex_FWD_CPLX0-7534": 0.0, "URAtex_FWD_CPLX0-7533": 0.0, "URAtex_FWD_CPLX0-7530": 0.0, "transcription_TU00467_from_RpoD_mono": 6.2658940688017e-65, "b2595_lipid_modification_pg141_p_pg160": 0.0, "ALATA_L_REV_CPLX0-7888": 0.14333319165695207, "DM_RNA_b2608": 1.4721452663920768e-07, "DM_RNA_b3799": 0.0, "DM_RNA_b3798": 0.0, "DM_RNA_b3797": 0.0, "DM_RNA_b3796": 7.201613435173254e-07, "formation_NITRATREDUCTA-CPLX_mod_bmocogdp_mod_3fe4s_mod_4fe4s": 0.0, "DM_RNA_b3793": 0.0, "DM_RNA_b3792": 0.0, "DM_RNA_b3791": 0.0, "DM_RNA_b3790": 0.0, "PPNCL2_FWD_CPLX0-341_mod_mg2": 7.865867661005334e-05, "translocation_b1605": 0.0, "GLCNt2rpp_REV_GNTP-MONOMER": 0.0, "transcription_TU0_13079_from_RpoD_mono": 4.835620434105784e-10, "transcription_TU0_14530_from_RpoD_mono": 0.0, "IMPtex_REV_G6700-MONOMER": 0.0, "SUCDi_FWD_SUCC-DEHASE_mod_3fe4s_mod_fad_mod_2fe2s_mod_4fe4s": 0.6431787524752772, "transcription_TU00457_from_RpoD_mono": 0.0, "formation_PUTA-CPLX": 0.0, "transcription_TU682_from_RpoD_mono": 1.4721461244325134e-07, "PA160abcpp_FWD_CPLX0-7704_mod_mg2": 0.0, "transcription_TU00198_from_RpoD_mono": 0.0, "GLYC2Ptex_FWD_CPLX0-7533": 0.0, "transcription_TU0_2621_from_RpoD_mono": 0.0, "GLYC2Ptex_FWD_CPLX0-7530": 0.0, "formation_PGAM2-MONOMER": 0.0017291355265455488, "translation_b3559": 7.080963751144063e-08, "transcription_TU877_from_RpoD_mono": 0.0, "formation_GABATRANSAM-CPLX_mod_pydx5p": 0.0, "ADNtex_FWD_EG11035-MONOMER": 0.0, "DM_RNA_b0221": 0.0, "translation_b2168": 0.0, "translation_b2169": 0.0, "transcription_TU241_from_RpoD_mono": 0.0, "translation_b2162": 0.0, "HPPPNtex_REV_CPLX0-7530": 0.0, "HSST_FWD_HOMSUCTRAN-CPLX": 0.021159861229603207, "transcription_TU0_1061_from_RpoD_mono": 0.0, "transcription_TU00391_with_TERM0_1145_from_RPOS_MONOMER": 0.0, "ACACt2pp_REV_EG11671-MONOMER": 2.5160758248966018e-26, "formation_EG10168-MONOMER": 2.8598682590030853e-10, "formation_PORPHOBILSYNTH-CPLX_mod_zn2": 1.247562199660669e-13, "transcription_TU00323_from_RpoD_mono": 1.504699359802996e-13, "PItex_REV_G6700-MONOMER": 0.0, "PERD_REV_ERYTHRON4PDEHYDROG-MONOMER": 0.0, "translocation_b3915": 0.0, "formation_GPH-MONOMER_mod_mg2_mod_cl": 0.0, "translocation_b3917": 0.0, "formation_CARBPSYN-CPLX_mod_cd2": 0.0, "CRNCDH_REV_CARNRACE-MONOMER": 0.0, "transcription_TU0_14689_from_RpoD_mono": 0.0, "transcription_TU00218_from_RpoD_mono": 8.79694179497293e-08, "MG2tex_REV_G6700-MONOMER": 0.0, "formation_ABC-42-CPLX": 0.0, "transcription_TU621_from_RpoD_mono": 0.0, "2Fe2S_to_IscA_by_SufBCD_FWD_CPLX_dummy": 0.0, "b1677_lipid_modification_pg180_p_pg160": 0.0, "DHPTPE_REV_FOLXTET-CPLX_mod_mg2": 0.0, "EX_maltttr_e": 0.0, "H2Otpp_FWD_SPONT": 0.0, "SUCBZS_FWD_O-SUCCINYLBENZOATE-COA-SYN-MONOMER_mod_mg2": 0.0, "transcription_TU0_13639_from_RpoD_mono": 0.0, "EX_acser_e": 0.0, "transcription_TU00449_with_TERM51_from_RpoD_mono": 0.0, "EX_skm_e": 0.0, "DM_RNA_b4262": 0.0, "DM_RNA_b4260": 0.0, "DM_RNA_b4261": 0.0, "DM_RNA_b4266": 0.0, "DM_RNA_b4267": 0.0, "transcription_TU0_13440_from_RpoD_mono": 0.0, "DM_RNA_b4265": 0.0, "DM_RNA_b4268": 0.0, "b2477_lipid_modification_pg160_p_pg160": 0.0, "FORtex_REV_G6700-MONOMER": 0.0, "DM_RNA_b2318": 1.9126674311089523e-10, "ACALDtex_FWD_CPLX0-7530": 0.0, "ACALDtex_FWD_CPLX0-7534": 0.0, "DM_RNA_b2310": 0.0, "DM_RNA_b2311": 1.4485558342935238e-09, "translation_b3517": 0.0, "DM_RNA_b2315": 0.0, "DM_RNA_b2316": 0.0, "formation_EG11470-MONOMER_mod_mg2": 0.0, "PLIPA2G141pp_FWD_MONOMER0-341": 0.0, "G3PIabcpp_FWD_ABC-34-CPLX": 0.0, "3HCINNMH_FWD_MHPHYDROXY-MONOMER": 0.0, "MINCYCtpp_FWD_CPLX0-3932": 0.0, "TREptspp_FWD_CPLX-168": 0.0, "transcription_TU0_14538_from_RpoD_mono": 0.0, "formation_NusA_mono": 6.416855207701632e-11, "formation_FtsY_MONOMER": 1.1358999064876883e-11, "DM_RNA_b4049": 0.0, "formation_CPLX0-1923_EG10155-MONOMER": 0.0, "transcription_TU0_6551_from_RpoD_mono": 0.0, "DM_RNA_b4040": 4.805335999425405e-13, "DM_RNA_b4041": 0.0, "IPMD_FWD_3-ISOPROPYLMALDEHYDROG-CPLX_mod_mg2_mod_mn2": 0.09173396549237654, "DM_RNA_b2866": 0.0, "formation_CPLX0-7888": 8.76315220626932e-08, "DM_RNA_b3849": 8.63646174856428e-15, "FEENTERtonex_FWD_CPLX0-1941": 0.0, "DM_RNA_b2751": 1.797699467563001e-08, "ACLS_FWD_ACETOLACTSYNIII-CPLX": 0.14756967258364934, "formation_CPLX0-234_mod_cobalt2": 1.2566894027103236e-06, "translocation_b2995": 0.0, "translocation_b2994": 0.0, "transcription_TU00329_from_RPOH_MONOMER": 0.0, "formation_CPLX0-7887": 0.0, "FEOXAMtonex_FWD_CPLX0-1942": 0.0, "EX_octa_e": 0.0, "CYSDDS_FWD_DCYSDESULF-CPLX_mod_pydx5p": 0.0, "RBFSb_FWD_LUMAZINESYN-CPLX": 3.304968240076586e-05, "34dhpactex_FWD_G6700-MONOMER": 0.0, "EAR40y1_FWD_ENOYL-ACP-REDUCT-NADH-MONOMER": 0.0, "SUCCtex_REV_G6700-MONOMER": 0.0, "translocation_b0177": 1.6318336707248445e-08, "transcription_TU0_6658_with_TERM5_from_RpoD_mono": 0.0, "translocation_b0175": 1.2659991421816987e-09, "transcription_TU0_8243_with_TERM01001_from_RpoD_mono": 0.0, "CA2t3pp_FWD_CHAA-MONOMER": 0.0, "MN2t3pp_FWD_B0752-MONOMER": 0.0, "transcription_TU0_14654_from_RpoD_mono": 1.0530965488166423e-08, "formation_AERGLYC3PDEHYDROG-CPLX_mod_1:fad": 1.1688841121825866e-42, "transcription_TU0_8474_with_RPSOT1_from_RpoD_mono": 1.472139165907947e-07, "charging_tRNA_b0749_AAA": 0.0, "RNA_b3854_to_generic_23s_rRNAs": 2.8674762396924926e-06, "transcription_TU0_4881_with_TERM0382_from_RpoD_mono": 0.0, "GALTtex_FWD_CPLX0-7530": 0.0, "L__LACt2rpp_FWD_LCTP-MONOMER": 0.0, "BALAtex_REV_G6700-MONOMER": 0.0, "HACD2_REV_CPLX0-1666": 0.0, "translocation_b2197": 0.0, "PLIPA2A140pp_FWD_MONOMER0-341": 0.0, "LPLIPAL2ATE161_FWD_EG10739-MONOMER": 0.0, "translocation_b2199": 0.0, "translocation_b2198": 0.0, "4HOXPACDtex_FWD_G6700-MONOMER": 0.0, "formation_EG10606-MONOMER": 7.32997378734435e-12, "DM_RNA_b3409": 0.0, "DM_RNA_b3406": 0.0, "MECDPDH51_FWD_EG10370-MONOMER_mod_mn2": 0.0, "DM_RNA_b3403": 0.0, "R5PP_FWD_G6425-MONOMER_mod_mg2": 0.0, "HG2abcpp_FWD_YHHO-MONOMER": 0.0, "ACONIs_REV_SPONT": 0.0, "DM_RNA_b0216": 0.0, "XYLtex_FWD_CPLX0-7534": 0.0, "FALGTHLs_REV_SPONT": 0.0, "DM_RNA_b0212": 0.0, "DM_RNA_b0811": 0.0, "12PPDStex_FWD_CPLX0-7533": 0.0, "DM_RNA_b0813": 0.0, "NTD10pp_FWD_USHA-MONOMER_mod_zn2": 0.0, "transcription_TU461_from_RpoD_mono": 0.0, "AICART_REV_AICARTRANSIMPCYCLO-CPLX": 0.4729607297019587, "IPPMIb_REV_3-ISOPROPYLMALISOM-CPLX": 0.09173396549237654, "3OAR1611_FWD_3-OXOACYL-ACP-REDUCT-MONOMER": 0.0, "LYSt2pp_FWD_LYSP-MONOMER": 9.754833597323248e-25, "DM_RNA_b3542": 0.0, "DM_RNA_b3543": 0.0, "DM_RNA_b3540": 0.0, "DM_RNA_b3541": 0.0, "DM_RNA_b3546": 0.0, "DM_RNA_b3544": 0.0, "DM_RNA_b3545": 0.0, "FBA_REV_FRUCBISALD-CLASSII": 0.0, "HACD5_FWD_CPLX0-1666": 0.05000615069938567, "dummy_reaction_FWD_SPONT": 0.0, "SERD_L_FWD_LSERINEDEAM2-MONOMER_mod_4fe4s": 0.0, "b2701_lipid_modification_pg160_p_pe160": 0.0, "formation_PrfB_mono": 8.17321843531998e-11, "3OAS1601_FWD_3-OXOACYL-ACP-SYNTHII-CPLX": 6.713819060167699e-23, "transcription_TU00521_from_RpoD_mono": 4.43944766106574e-07, "LIPOtex_FWD_G6700-MONOMER": 0.0, "translation_b0403": 0.0, "translation_b0150": 0.0, "translation_b0401": 0.0, "translation_b0152": 0.0, "translation_b0155": 0.0, "translation_b0154": 1.8173468495853603e-12, "translation_b0405": 3.9495343369509545e-12, "translation_b0404": 0.0, "translation_b0159": 1.2941033468038933e-11, "translation_b0158": 0.0, "translation_b0409": 1.244278390305071e-07, "translation_b0408": 1.244278390305071e-07, "DM_RNA_b3894": 0.0, "GAL1Ptex_REV_CPLX0-7530": 0.0, "GAL1Ptex_REV_CPLX0-7533": 0.0, "RNA_b3851_to_generic_16s_rRNAs": 2.8674762396924926e-06, "CU2tex_REV_CPLX0-7533": 0.0, "transcription_TU00314_with_PRMAT1_from_RpoD_mono": 0.0, "CU2tex_REV_CPLX0-7534": 0.0, "formation_RpsM_mono": 6.288044270895394e-06, "3CMPtex_REV_G6700-MONOMER": 0.0, "CYTDH_FWD_G6358-MONOMER": 0.0, "ARBTNR3_FWD_CPLX_dummy": 0.0, "transcription_TU0_14118_from_RpoD_mono": 0.0, "Kabcpp_FWD_ATPASE-1-CPLX_no_MONOMER0-12": 0.0, "formation_ORNDECARBOXDEG-CPLX_mod_pydx5p": 0.0, "formation_RlmL_dim": 7.329973787344358e-12, "transcription_TU0_13984_from_RpoD_mono": 1.3164287296829139e-09, "NADPPPS_FWD_CPLX_dummy": 0.0, "LSERDHr_REV_CPLX0-1962": 0.0, "THMtex_REV_CPLX0-7533": 0.0, "METS_FWD_HOMOCYSMET-MONOMER_mod_zn2": 0.02146838104718902, "THMtex_REV_CPLX0-7534": 0.0, "PEAMNOpp_FWD_AMINEOXID-CPLX": 0.0, "DM_RNA_b4079": 0.0, "transcription_TU0_4421_with_TERM0821_from_RpoD_mono": 0.0, "3HPPtex_REV_G6700-MONOMER": 0.0, "DM_RNA_b1363": 0.0, "transcription_TU0_13093_from_RpoD_mono": 8.07601605967413e-10, "transcription_TU0_1123_from_RpoD_mono": 0.0, "DM_RNA_b2946": 0.0, "NACtex_REV_CPLX0-7534": 0.0, "DM_RNA_b2943": 0.0, "DM_RNA_b2942": 0.0, "translation_b2710": 0.0, "PSD160_FWD_PSD-MONOMER": 0.008703394326179162, "formation_S-ADENMETSYN-CPLX_mod_4:na1_mod_1:mn2": 0.0, "ASPTA_FWD_ASPAMINOTRANS-DIMER_mod_pydx5p": 0.0, "transcription_TU0_3421_from_RPOE_MONOMER": 0.0, "charging_tRNA_b0746_GUU": 0.0030246827467021397, "translation_b3176": 2.9000571085864046e-07, "translation_b3177": 1.5025610952233452e-10, "translation_b3175": 1.244278390305071e-07, "translation_b3179": 3.664986893672175e-12, "translation_b0759": 0.0, "charging_tRNA_b0746_GUG": 0.01953842415406152, "charging_tRNA_b0746_GUA": 0.008009349968640205, "transcription_TU0_14091_from_RpoD_mono": 0.0, "transcription_TU869_from_RpoD_mono": 2.9130831958056502e-09, "formation_GLU6PDEHYDROG-MONOMER": 7.494353526134186e-08, "translation_b2379": 0.0, "translation_b2378": 0.0, "3AMPtex_REV_G6700-MONOMER": 0.0, "translation_b2373": 0.0, "XANtex_REV_CPLX0-7534": 0.0, "transcription_TU0_12887_from_RpoD_mono": 0.0, "translation_b2802": 0.0, "SLNTtpp_FWD_ABC-7-CPLX": 0.0, "XANtex_REV_CPLX0-7530": 0.0, "XANtex_REV_CPLX0-7533": 0.0, "translation_b2806": 3.664986893672175e-12, "b2617_lipid_modification_pg120_p_pe160": 1.6318336707248445e-08, "formation_PHOSGLUCOSAMINEMUT-MONOMER": 2.9000571085864046e-07, "LYXI_FWD_CPLX0-7652": 0.0, "PSP_L_FWD_PSERPHOSPHA-MONOMER_mod_mg2": 0.21000727022779753, "translocation_b3478": 0.0, "ASNS2_FWD_ASNSYNA-CPLX_mod_mg2": 0.029592047384380694, "APPLDHr_FWD_GLYCDEH-CPLX": 0.0, "ACSERtex_REV_G6700-MONOMER": 0.0, "formation_H2NEOPTERINP3PYROPHOSPHOHYDRO-MONOMER_mod_mg2": 0.0, "formation_PSERPHOSPHA-MONOMER_mod_mg2": 1.1960031851365692e-08, "DHQS_FWD_AROB-MONOMER_mod_cobalt2_mod_nad": 0.04782838190986538, "transcription_TU0_5522_from_RpoD_mono": 0.0, "SBTPD_FWD_SORB6PDEHYDROG-CPLX": 0.0, "translocation_b2435": 0.0, "transcription_TU0_14394_with_TERM0_1039_from_RpoD_mono": 0.0, "SUCOAS_REV_SUCCCOASYN": 0.5876541411314925, "b2595_lipid_modification_pg140_p_pg160": 0.0, "transcription_TU0_14226_from_RpoD_mono": 0.0, "translocation_b0341": 0.0, "transcription_TU0_7421_with_TERM0741_from_RPOS_MONOMER": 0.0, "EX_cbi_e": 0.0, "GLCRtex_FWD_G6700-MONOMER": 0.0, "formation_RsmD_mono": 3.664986893672175e-12, "BUTtex_REV_CPLX0-7534": 0.0, "formation_TRANSALDOLA-MONOMER": 2.1033402678980615e-07, "translocation_b0997_alt": 0.0, "DM_RNA_b0774": 0.0, "DM_RNA_b0775": 2.0000923575846559e-16, "DM_RNA_b0776": 2.2538777507611976e-16, "DM_RNA_b0777": 1.7029697260979948e-16, "MG2tex_REV_CPLX0-7533": 0.0, "MG2tex_REV_CPLX0-7530": 0.0, "PLIPA1E160pp_FWD_MONOMER0-341": 0.0, "formation_RELA-MONOMER": 0.0, "transcription_TU0_14460_from_RPOE_MONOMER": 6.339110518446318e-09, "BUTSO3tex_FWD_G6700-MONOMER": 0.0, "DMStex_FWD_CPLX0-7534": 0.0, "DMStex_FWD_CPLX0-7530": 0.0, "DMStex_FWD_CPLX0-7533": 0.0, "ACACT1r_REV_FADA-CPLX": 0.0, "TDPGDH_FWD_DTDPGLUCDEHYDRAT2-MONOMER_mod_nad": 0.0, "PROt2rpp_REV_CPLX0-7642": 0.0, "GLCTR3_FWD_EG11353-MONOMER": 0.0, "translocation_b4392": 0.0, "ACtex_REV_CPLX0-7530": 0.0, "ACtex_REV_CPLX0-7533": 0.0, "transcription_TU684_from_RpoD_mono": 0.0, "ACtex_REV_CPLX0-7534": 0.0, "translation_b2051": 0.0, "OCTDPS_FWD_CPLX0-7426_mod_mg2": 3.0414281109755743e-05, "MCTP2App_FWD_CPLX0-7717": 0.0, "transcription_TU0_13488_with_TERM0_1097_from_RpoD_mono": 0.0, "NMNtex_REV_CPLX0-7534": 0.0, "NMNtex_REV_CPLX0-7533": 0.0, "NMNtex_REV_CPLX0-7530": 0.0, "GLCtex_REV_CPLX0-7534": 0.0, "formation_LolCDE-CPLX": 2.065460409280008e-08, "formation_CPLX0-253_mod_fad": 0.0, "transcription_TU0_13355_from_RpoD_mono": 0.0, "NDPK8_REV_ADENYL-KIN-MONOMER_mod_mg2": 0.0, "GLYCLTt2rpp_REV_LCTP-MONOMER": 0.0, "ALLPI_FWD_RIB5PISOMB-CPLX": 0.0, "transcription_TU0_8323_with_TERM4_from_EG11355_MONOMER": 5.884279289757531e-08, "METSOXR12_FWD_EG10124-MONOMER_mod_bmocogdp": 0.0, "translocation_b3451": -2.1572798395737287e-29, "translocation_b3453": -2.1572798395737287e-29, "translocation_b3452": -2.1572798395737287e-29, "formation_GSAAMINOTRANS-CPLX_mod_pydx5p": 9.086734247926801e-13, "translocation_b3458": 0.0, "3PEPTtex_FWD_G6700-MONOMER": 0.0, "EX_rib__D_e": 0.0, "formation_TrmD_dim": 1.1830000784519537e-12, "MANGLYCtex_REV_G6700-MONOMER": 0.0, "TRSARr_FWD_TSA-REDUCT-MONOMER": -5.227603983095767e-28, "ACMUMtex_FWD_CPLX0-7533": 0.0, "HBZOPT_FWD_4OHBENZOATE-OCTAPRENYLTRANSFER-MONOMER_mod_mg2": 3.0414281109755743e-05, "SERt2rpp_FWD_TDCC-MONOMER": 0.0, "ILETA_FWD_BRANCHED-CHAINAMINOTRANSFER-CPLX_mod_6:pydx5p": 0.0, "LACZpp_FWD_EG12013-MONOMER": 0.0, "translation_b1059": 0.0, "XMPtex_REV_CPLX0-7530": 0.0, "HPPPNDO_FWD_DHPDIOXYGEN-CPLX": 0.0, "translation_b1723": 1.9138922741868294e-06, "FMNRx2_FWD_CPLX0-224": 0.0, "VALabcpp_FWD_ABC-15-CPLX": 0.0, "translation_b1054": 0.0, "UMPtex_REV_CPLX0-7533": 0.0, "UMPtex_REV_CPLX0-7530": 0.0, "DHMPTR_FWD_G6862-MONOMER": 0.0, "formation_ADHP-MONOMER": 0.0, "transcription_TU0_4782_with_TERM0322_from_RpoD_mono": 0.0, "transcription_TU0_3424_from_RPOE_MONOMER": 4.394150868532468e-09, "ADNUC_FWD_EG11082-MONOMER": 0.0, "transcription_TU0_14439_from_RpoD_mono": 8.580404366089433e-14, "transcription_TU103_with_TERM7_from_RpoD_mono": 0.0, "DALAtex_REV_G6700-MONOMER": 0.0, "HISTP_FWD_IMIDHISTID-CPLX_mod_mg2": 0.018082621618489746, "EX_dha_e": 0.0, "formation_GNTP-MONOMER": 0.0, "transcription_TU00061_from_RpoD_mono": 1.0657758845320525e-09, "formation_S-ADENMETSYN-CPLX_mod_4:nh4_mod_1:mn2": 0.0, "transcription_TU0_3162_from_RpoD_mono": 0.0, "transcription_TU0_3102_from_RpoD_mono": 0.0, "DM_RNA_b2129": 0.0, "DM_RNA_b2128": 0.0, "transcription_TU0_13058_from_RpoD_mono": 0.0, "GALURtex_FWD_CPLX0-7534": 0.0, "GALURtex_FWD_CPLX0-7533": 0.0, "TYRPtex_FWD_G6700-MONOMER": 0.0, "GALURtex_FWD_CPLX0-7530": 0.0, "MI1PP_FWD_EG10983-MONOMER_mod_mg2": 0.0, "translocation_b4242": 0.0, "transcription_TU0_13337_from_RpoD_mono": 0.0, "ALAR_REV_CPLX0-7465_mod_pydx5p": 0.0, "DM_RNA_b1801": 0.0, "DM_RNA_b1800": 0.0, "ATPS4rpp_FWD_ATPSYN-CPLX_mod_mg2": 3.0830098503328602, "DM_RNA_b1804": 0.0, "formation_GLYCEROL-3-P-ACYLTRANSFER-MONOMER": 1.1855395145706964e-08, "DADNt2pp_FWD_NUPC-MONOMER": 0.0, "formation_PDXK-CPLX_mod_mg2": 0.0, "transcription_TU0_13343_from_RpoD_mono": 0.0, "formation_UXAC-MONOMER_mod_zn2": 0.0, "transcription_TU00331_from_RpoD_mono": 0.0, "translation_b3461": 1.8951737776628697e-10, "F6Ptex_FWD_CPLX0-7534": 0.0, "3PEPTabcpp_FWD_CPLX0-3970": 0.0, "FBP_FWD_CPLX0-7776_mod_mn2": 0.0, "SERt2rpp_REV_TDCC-MONOMER": 0.0, "DAPabcpp_FWD_CPLX_dummy": 0.0, "translation_b0238": 0.0, "formation_CPLX0-7704_mod_mg2": 5.112251820852007e-10, "translation_b0891": 2.065460409280008e-08, "translation_b0893": 6.253276890059375e-08, "translation_b0894": 0.0, "translation_b0895": 0.0, "translation_b0896": -1.117573692809058e-31, "FACOAE161_FWD_THIOESTERII-CPLX": 0.02051642217672758, "formation_CPLX0-7694": 0.0, "formation_CPLX0-7695": 0.0, "transcription_TU876_from_RpoD_mono": 0.0, "CPGNtonex_FWD_CPLX0-1923_EG10306-MONOMER": 0.0, "GLYCtpp_REV_CPLX0-7654": 0.0, "26DAHtex_FWD_G6700-MONOMER": 0.0, "FDMO2_FWD_CPLX0-225": 0.0, "translocation_b0904": 0.0, "DM_RNA_b4180": 0.0, "OCBT_FWD_ORNCARBAMTRANSFERF-CPLX": 0.0, "formation_1-ACYLGLYCEROL-3-P-ACYLTRANSFER-MONOMER": 1.3796461205957508e-09, "FE3DCITabcpp_FWD_ABC-9-CPLX": 0.0, "translation_b0090": 2.2118536595833563e-08, "translation_b0091": 9.24164439670925e-08, "translation_b0092": 2.0681208535860604e-07, "Kt3pp_FWD_KEFB-MONOMER": 0.0, "EX_zn2_e": -2.467912254568897e-06, "translation_b0096": 1.9084719260166618e-08, "translation_b0098": 4.0488055900864183e-07, "TRSARr_REV_CPLX0-7616": -2.0402332152824588e-29, "formation_GLUTRACE-CPLX": 2.1276457059921878e-08, "HOMt2pp_FWD_RHTB-MONOMER": 0.0, "formation_RNAPE-CPLX": 1.4539298309123898e-10, "formation_CPLX0-7520": 0.0, "translocation_b2223": 5.008320108409757e-32, "CYTDt2pp_FWD_NUPC-MONOMER": 0.0, "transcription_TU0_13807_from_RpoD_mono": 0.0, "PAPA140pp_FWD_PGPPHOSPHAB-MONOMER": 0.0, "transcription_TU0_13386_from_RpoD_mono": 5.52301386066471e-08, "NNDPR_FWD_QUINOPRIBOTRANS-CPLX_mod_mg2": 0.00031134408287401957, "formation_G6701-MONOMER_mod_thmpp": 1.2504687584216052e-08, "b1193_lipid_modification_pg181_p_pg160": 0.0, "NH4tpp_FWD_CPLX0-7532": 0.0, "transcription_TU0_5162_from_RpoD_mono": 0.0, "translation_b3807": 7.356169977552688e-12, "3OAR1801_REV_3-OXOACYL-ACP-REDUCT-MONOMER": 0.0, "b0463_lipid_modification_pg181_p_pe160": 0.0, "transcription_TU0_3602_from_RPON_MONOMER": 0.0, "formation_PFLACTENZ-MONOMER": 0.0, "translation_b4382": 0.0, "translation_b2498": 0.0, "translation_b2499": 6.728440832227293e-07, "translation_b2497": 0.0, "formation_PrfC_mono": 2.2085243727477496e-09, "translation_b2490": 0.0, "transcription_TU0_14740_from_RpoD_mono": 0.0, "transcription_TU0_12839_from_RPOS_MONOMER": 0.0, "E4PD_REV_GAPDH-A-CPLX": 0.0, "formation_OCTAPRENYL-METHOXYPHENOL-OH-MONOMER": 0.0, "translation_b1623": 0.0, "transcription_TU00383_with_TERM65_from_RpoD_mono": 0.0, "translation_b3543": 0.0, "translation_b3542": 0.0, "translation_b3541": 0.0, "translation_b3540": 0.0, "translation_b4267": 0.0, "DM_RNA_b2143": 0.0, "translation_b4265": 1.5465178522505817e-24, "translation_b3816": 4.679080338314971e-12, "translation_b0151": 0.0, "translation_b4268": 0.0, "NTPP9_FWD_CPLX0-7826_mod_mg2": 0.0, "CA2tex_FWD_CPLX0-7533": 0.0, "CA2tex_FWD_CPLX0-7530": 0.0, "formation_G7458-MONOMER": 0.0, "ECOAH2_REV_FADB-CPLX": 0.0, "CPLX0-782_mod_4fe4s_regeneration_FWD_SPONT": 2.651635980876111e-08, "AIRC3_FWD_PURE-CPLX": 0.0, "translation_b2146": 0.0, "translation_b2147": 0.0, "translation_b2140": 5.698423286027339e-11, "CA2tex_FWD_CPLX0-7534": 0.0, "translation_b2143": 0.0, "translation_b2148": 0.0, "transcription_TU0_4461_from_RpoD_mono": 0.0, "GAMtex_REV_CPLX0-7530": 0.0, "MNLptspp_FWD_CPLX-166": 0.0, "translocation_b3930": 0.0, "THRAi_FWD_LTAA-CPLX_mod_pydx5p": 0.0, "DHFR_FWD_G6862-MONOMER": 0.0, "NADH16pp_FWD_NADH-DHI-CPLX_mod_2fe2s_mod_4fe4s_mod_fmn": 4.987726358288803, "translocation_b3040": 3.501795228920892e-11, "TAURabcpp_FWD_ABC-64-CPLX": 0.0, "COLIPAKpp_FWD_G7146-MONOMER": 0.0, "GLUR_REV_GLUTRACE-CPLX": 0.003789919477479339, "MALCOAMT_FWD_EG10119-MONOMER": 1.4589072602012538e-08, "PAPSR2_FWD_PAPSSULFOTRANS-CPLX": 0.03436808067500587, "formation_3-OXOACYL-ACP-REDUCT-MONOMER": 4.861959118411094e-08, "SSALx_FWD_CPLX0-7687": 0.0, "ASPK_REV_ASPKINIHOMOSERDEHYDROGI-CPLX": 0.17292274617251968, "SO3tex_REV_G6700-MONOMER": 0.0, "TALA_FWD_TRANSALDOLB-CPLX": 0.0, "transcription_TU00147_from_RpoD_mono": 0.0, "formation_EG11424-MONOMER": 0.0, "MAN6Ptex_REV_CPLX0-7530": 0.0, "formation_RplU_mono": 6.288044270895394e-06, "MAN6Ptex_REV_CPLX0-7533": 0.0, "MAN6Ptex_REV_CPLX0-7534": 0.0, "G1SAT_REV_GSAAMINOTRANS-CPLX_mod_pydx5p": 0.0, "GLYC3Ptex_FWD_CPLX0-7533": 0.0, "CBMKr_FWD_G6188-MONOMER": 0.0, "transcription_TU0_3161_from_RpoD_mono": 0.0, "transcription_TU0_14663_from_RpoD_mono": 1.8485239245971242e-14, "3OAS1211_FWD_FABB-CPLX": 0.0, "DM_RNA_b4208": 0.0, "G3PGtex_REV_CPLX0-7533": 0.0, "G3PGtex_REV_CPLX0-7530": 0.0, "charging_tRNA_b4164_GGU": 0.00921678796764222, "G3PGtex_REV_CPLX0-7534": 0.0, "DM_RNA_b4200": 0.0, "DM_RNA_b4202": 0.0, "DM_RNA_b4203": 0.0, "ADPT_FWD_ADENPRIBOSYLTRAN-CPLX_mod_mg2": 0.0, "charging_tRNA_b4164_GGC": 0.0, "ACOAD1f_FWD_ACYLCOADEHYDROG-MONOMER": 0.0, "ICHORSi_FWD_ENTC-MONOMER_mod_mg2": 4.168062751305572e-26, "formation_UDP-NACMURALA-GLU-LIG-MONOMER_mod_k_mod_mg2": 2.0681208535860604e-07, "NTD5_FWD_EG11817-MONOMER_mod_cobalt2": 0.0, "UDPG4E_REV_UDPGLUCEPIM-CPLX_mod_nad": 0.0, "transcription_TU0_14618_from_RpoD_mono": 0.0, "formation_GrpE_dim": 1.0081448664826368e-11, "GLCNt2rpp_FWD_GNTT-MONOMER": 0.0, "formation_CPLX0-1541": 6.470516734019467e-12, "DIMPtex_REV_CPLX0-7530": 0.0, "formation_ADENPRIBOSYLTRAN-CPLX_mod_mg2": 0.0, "DM_RNA_b0907": 0.0, "formation_CPLX0-7717_G6561-MONOMER": 0.0, "ORNtex_REV_CPLX0-7534": 0.0, "ORNtex_REV_CPLX0-7533": 0.0, "transcription_TU00014_from_RpoD_mono": 0.0, "ORNtex_REV_CPLX0-7530": 0.0, "DM_RNA_b1584": 0.0, "DM_RNA_b1587": 0.0, "translocation_b3666": 0.0, "formation_ABC-27-CPLX": 0.0, "DM_RNA_b0455": 0.0, "DIMPtex_REV_CPLX0-7533": 0.0, "translocation_b0484": 0.0, "DM_RNA_b1588": 0.0, "DM_RNA_b1589": 0.0, "GLCURt2rpp_REV_KDGT-MONOMER": -7.10285227528907e-26, "GLCtex_FWD_G6700-MONOMER": 1.526315789473684, "DM_RNA_b1723": 0.0, "formation_ARABISOM-CPLX_mod_mn2": 0.0, "transcription_TU0_13345_from_RpoD_mono": 0.0, "THIORDXi2_FWD_EG10108-MONOMER": 0.0, "transcription_TU795_from_RPOS_MONOMER": 0.0, "FORt2pp_FWD_CPLX0-7843": 0.0, "FUCtpp_REV_FUCP-MONOMER": 0.0, "FA80ACPHi1_FWD_EG11095-MONOMER_mod_zn2_mod_fe2_mod_cobalt2_mod_mg2_mod_mn2": 0.0, "QUINDH_FWD_CPLX0-7462": 0.1855607221904198, "PYDXNtex_FWD_G6700-MONOMER": 0.0, "transcription_TU0_14228_from_RpoD_mono": 2.6650287416391343e-12, "EX_ttdca_e": 0.0, "NDPK6_FWD_ADENYL-KIN-MONOMER_mod_mg2": 0.0, "formation_RNase_BN_dim_mod_2:zn2": 0.0, "transcription_TU794_from_RpoD_mono": 0.0, "FALDtex_REV_G6700-MONOMER": 0.0, "translocation_b3599": 0.0, "FBA_FWD_FRUCBISALD-CLASSI": 0.0, "translocation_b0150": 0.0, "CPLX0-7824_4fe4s_c_unloading": 0.0, "formation_GLY3KIN-MONOMER_mod_fe2": 0.0, "translocation_b0155": 0.0, "DM_RNA_b0188": 0.0, "4HTHRS_FWD_THRESYN-MONOMER_mod_pydx5p": 0.0, "DM_RNA_b0185": 0.0, "ADSL2r_FWD_ASL-MONOMER": 0.033123215944354946, "GLCRt2rpp_FWD_YHAU-MONOMER": 0.0, "DM_RNA_b0182": 0.0, "DM_RNA_b0181": 0.0, "DM_RNA_b0180": 3.371324847042165e-09, "formation_B0612-MONOMER": 0.0, "UAGDP_FWD_NAG1P-URIDYLTRANS-CPLX_mod_mg2": 0.012885289785315173, "DM_AMOB": 1.4588996073060798e-08, "DURIPP_REV_DEOD-CPLX": 0.0, "formation_S-ADENMETSYN-CPLX_mod_4:cs_mod_1:cobalt2": 0.0, "ICDHyr_FWD_ISOCITHASE-CPLX_mod_mn2": 0.839402376031837, "SPMDtex_FWD_G6700-MONOMER": 0.0, "PAPA180_FWD_PGPPHOSPHAB-MONOMER": 0.0, "formation_G7493-MONOMER": 1.3232502688288494e-07, "transcription_TU0_14150_from_RpoD_mono": 0.0, "DM_RNA_b3425": 0.0, "formation_DALADALALIGB-CPLX": 1.0340604267930302e-07, "DM_RNA_b3426": 0.0, "transcription_TU00162_from_RpoD_mono": 0.0, "DM_RNA_b3429": 4.818471764958034e-10, "DM_RNA_b3428": 5.066578554306892e-10, "DM_RNA_b0237": 0.0, "DM_RNA_b3909": 0.0, "DM_RNA_b2261": 0.0, "PROGLYtex_REV_CPLX0-7534": 0.0, "translocation_b0887": 0.0, "UACGALPpp_FWD_USHA-MONOMER_mod_zn2": 0.0, "formation_G6246-MONOMER_mod_mg2": 0.0, "transcription_TU0_12842_from_RpoD_mono": 0.0, "translocation_b0886": 0.0, "translocation_b1992": 0.0, "PPM_REV_G7732-MONOMER": 0.0003026157398479839, "transcription_TU0_2081_from_RpoD_mono": 0.0, "EX_glyc2p_e": 0.0, "DM_RNA_b2265": 0.0, "DM_RNA_b3528": 0.0, "DM_RNA_b3902": 0.0, "METAT_FWD_S-ADENMETSYN-CPLX_mod_4:cs_mod_1:mg2": 0.0, "translation_b0394": 0.0, "formation_RplJ_mono": 6.288044270895394e-06, "DM_RNA_b3526": 0.0, "formation_YAAJ-MONOMER": 0.0, "formation_HOLO-ACP-SYNTH-CPLX_mod_mg2": 0.0, "S7PI_FWD_CPLX0-7660": 0.0, "MCOATA1_FWD_MALONYL-COA-ACP-TRANSACYL-MONOMER": 0.01061096674991601, "DM_RNA_b3571": 0.0, "charging_tRNA_b2403_GUA": 0.0, "transcription_TU543_with_TERM0281_from_RpoD_mono": 0.0, "charging_tRNA_b2403_GUG": 0.0, "DM_RNA_b3907": 0.0, "DHNAOT4_FWD_DMK-MONOMER_mod_mg2": 1.7788513781926421e-34, "CCGS_FWD_G6245-MONOMER": 6.776244357939718e-06, "transcription_TU0_965_from_RpoD_mono": 0.0, "GSNt2pp_FWD_NUPG-MONOMER": 0.0, "DM_RNA_b3904": 0.0, "CLtex_FWD_CPLX0-7533": 0.0, "charging_tRNA_b2403_GUU": 0.0, "METAT_FWD_S-ADENMETSYN-CPLX_mod_4:nh4_mod_1:ca2": 0.0, "transcription_TU0_1106_from_RpoD_mono": 0.0, "formation_RpsH_mono": 6.288044270895394e-06, "transcription_TU00052_from_RpoD_mono": 0.0, "translation_b0177": 1.6318336707248445e-08, "ASNtex_REV_CPLX0-7530": 0.0, "translation_b0175": 1.2659991421816987e-09, "translation_b0174": 1.3051708024584787e-11, "translation_b0173": 2.513378805420647e-06, "transcription_TU00490_from_RpoD_mono": 6.516355190301198e-07, "translation_b0171": -4.242070888380801e-31, "translation_b0170": 4.820582925244658e-07, "EX_hom__L_e": 0.0, "LPADSS_FWD_CPLX0-7415": 0.002652725415178247, "translation_b0179": 2.420484024510454e-07, "CMPtex_FWD_CPLX0-7530": 0.0, "ECOAH5_REV_CPLX0-1666": 0.0, "CMPtex_FWD_CPLX0-7533": 0.0, "CMPtex_FWD_CPLX0-7534": 0.0, "CU2tpp_FWD_EG11167-MONOMER": 7.158705912578764e-08, "transcription_TU00423_with_TERM0_1129_from_RpoD_mono": 6.44604871334573e-14, "CYANtex_FWD_CPLX0-7534": 0.0, "formation_O-SUCCHOMOSERLYASE-CPLX_mod_pydx5p": 1.3848292864910193e-07, "translation_b2131": 0.0, "CYANtex_FWD_CPLX0-7530": 0.0, "formation_FORMYLTHFDEFORMYL-CPLX": 0.0, "formation_IPPISOM-MONOMER_mod_mg2_mod_zn2": 0.0, "FACOAE141_FWD_THIOESTERII-CPLX": 5.318489444049529e-24, "translation_b4090": 0.0, "translocation_b1469": 0.0, "translation_b2738": 0.0, "CYStex_REV_CPLX0-7534": 0.0, "OXCDC_FWD_CPLX0-7878": 0.0, "QUIN2tex_FWD_G6700-MONOMER": 0.0, "EX_isetac_e": 0.0, "translation_b2223": 5.008320108409757e-32, "ACt2rpp_REV_CPLX_dummy": 0.0, "NDPK6_REV_ADENYL-KIN-MONOMER_mod_mg2": 0.0, "DM_RNA_b1344": 0.0, "5MTRtex_REV_CPLX0-7534": 0.0, "5MTRtex_REV_CPLX0-7533": 0.0, "5MTRtex_REV_CPLX0-7530": 0.0, "TARTRtex_REV_G6700-MONOMER": 0.0, "b2617_lipid_modification_pg181_p_pg160": 0.0, "formation_MiaB_mono_mod_1:4fe4s": 3.3026004859757016e-12, "CRNDtex_FWD_CPLX0-7533": 0.0, "DM_RNA_b2691": 9.668519761827131e-07, "LALADGLUtex_FWD_G6700-MONOMER": 0.0, "DM_RNA_b2693": 0.0, "DM_RNA_b2920": 0.0, "DM_RNA_b2927": 0.0, "DM_RNA_b2926": 0.0, "DM_RNA_b2925": 0.0, "MLTGY4pp_FWD_G7533-MONOMER": 0.0, "ANHGMtex_FWD_G6700-MONOMER": 0.0, "formation_FHLMULTI-CPLX": 0.0, "translocation_b1474_alt": 0.0, "2AGPE180tipp_FWD_EG12455-MONOMER": 0.0, "formation_DCUB-MONOMER": 0.0, "H2St1pp_FWD_SPONT": 0.0, "formation_PD04413_mod_ca2": 0.0, "CRNDtex_FWD_CPLX0-7530": 0.0, "transcription_TU0_14032_from_RpoD_mono": 0.0, "transcription_TU0_14134_from_RpoD_mono": 0.0, "HCYSMT_FWD_MMUM-MONOMER": 0.0, "formation_EG12210-MONOMER": 0.0, "DM_RNA_b1007": 0.0, "DM_RNA_b1006": 0.0, "DM_RNA_b1009": 0.0, "DM_RNA_b1008": 0.0, "formation_EG10043-MONOMER_mod_mg2": 1.8997293902052031e-06, "translation_b1922": 3.952083577197457e-10, "translation_b4478": 0.0, "translation_b2828": 2.8598682590030853e-10, "translation_b2827": 5.6549060832714694e-08, "transcription_TU0_8494_from_RpoD_mono": 2.6188427559916146e-09, "formation_RHTC-MONOMER": 0.0, "RNA_b0201_to_generic_16s_rRNAs": 0.0, "formation_LYXK-CPLX_mod_mg2": 0.0, "formation_G6880-MONOMER_mod_mg2": 0.0, "GLTPD_REV_GALACTITOLPDEHYD-MONOMER": 0.0, "formation_RpsD_mono": 6.2880610300036205e-06, "formation_PRIBFAICARPISOM-MONOMER": 2.8926976691393994e-06, "UMPK_FWD_UMPKI-CPLX": -4.3360344175593334e-26, "formation_PGMI-MONOMER_mod_mn2": 0.0, "CLPNS140pp_FWD_G6406-MONOMER": 0.0, "GTHRDtex_FWD_G6700-MONOMER": 0.0, "ACGAL1Ptex_REV_CPLX0-7533": 0.0, "EX_no3_e": 0.0, "formation_CARNDEHYDRA-CPLX": 0.0, "formation_EG10626-MONOMER_mod_mn2_mod_mg2": 2.166731102559239e-10, "TYRtex_FWD_CPLX0-7534": 0.0, "Kt3pp_FWD_CHAA-MONOMER": 0.0, "DM_RNA_b0436": 0.0, "DM_RNA_b0433": 0.0, "DM_RNA_b0432": 0.0, "DM_RNA_b0431": 0.0, "LEUTAi_FWD_BRANCHED-CHAINAMINOTRANSFER-CPLX_mod_6:pydx5p": 0.0, "TRSARr_FWD_CPLX0-7616": 0.0, "TYRtex_FWD_CPLX0-7530": 0.0, "transcription_TU0_4703_with_TERM0223_from_RpoD_mono": 0.0, "NH4tpp_REV_CPLX0-7532": 0.0, "DALAtex_FWD_CPLX0-7534": 0.0, "PAPA141pp_FWD_PGPPHOSPHAB-MONOMER": 0.0, "TYRtex_FWD_CPLX0-7533": 0.0, "formation_G7726-MONOMER": 0.0, "DALAtex_FWD_CPLX0-7530": 0.0, "translocation_b0367": 0.0, "translocation_b0365": 0.0, "ACACT3r_FWD_CPLX0-1667": 0.05000617721577639, "DURIt2pp_FWD_NUPG-MONOMER": 0.0, "translocation_b4476": 0.0, "ACGS_FWD_N-ACETYLTRANSFER-CPLX": 0.06353173384252153, "transcription_TU0_13658_from_RpoD_mono": 0.0, "G5SD_FWD_GLUTSEMIALDEHYDROG-CPLX": 0.02672361277513905, "DM_RNA_b0752": 0.0, "DM_RNA_b0750": 0.0, "DDGALK_FWD_DEHYDDEOXGALACTKIN-MONOMER": 0.0, "DM_RNA_b0756": 0.0, "DM_RNA_b0757": 0.0, "DM_RNA_b0754": 0.0, "DM_RNA_b0755": 0.0, "formation_EG11339-MONOMER": 0.0, "3GMPtex_REV_CPLX0-7534": 0.0, "DM_RNA_b0759": 0.0, "3GMPtex_REV_CPLX0-7533": 0.0, "HACD5_FWD_FADB-CPLX": 0.0, "translation_b3744": 1.5209803199791966e-06, "formation_RpoS_mono": 5.671993268633926e-10, "translation_b3747": 7.895683778100976e-13, "transcription_TU0_14055_from_RpoD_mono": 0.0, "DM_RNA_b2422": 0.0, "DHFS_FWD_FOLC-MONOMER": 9.124284332926722e-05, "transcription_TU0_13672_from_RpoD_mono": 1.2387702722603652e-10, "transcription_TU0_12999_from_RpoD_mono": 0.0, "NADPHQR4_FWD_CPLX0-253_mod_fad": 0.0, "ORNabcpp_FWD_ABC-3-CPLX": 0.0, "H2tpp_REV_SPONT": 0.0, "PGPP181pp_FWD_PGPPHOSPHAB-MONOMER": 0.0, "formation_EG11423-MONOMER": 0.0, "b0197_lipid_modification_pg161_p_pg160": 0.0, "ASPtex_FWD_CPLX0-7534": 0.0, "ASPtex_FWD_CPLX0-7530": 0.0, "ASPtex_FWD_CPLX0-7533": 0.0, "b2963_lipid_modification_pg160_p_pg160": 0.0, "EX_chol_e": 0.0, "HKNTDH_FWD_MHPCHYDROL-MONOMER": 0.0, "transcription_TU0_13885_from_RpoD_mono": 1.0558651270259554e-12, "BTS6_FWD_BIOTIN-SYN-CPLX_mod_4fe4s_mod_2fe2s": 1.4588996073060798e-08, "GALBDtex_REV_CPLX0-7534": 0.0, "AKGt2rpp_FWD_KGTP-MONOMER": 0.0, "GLCRD_FWD_G7446-MONOMER": 0.0, "charging_tRNA_b0536_AGA": 0.0017941826218936642, "GALBDtex_REV_CPLX0-7530": 0.0, "GALBDtex_REV_CPLX0-7533": 0.0, "translocation_b3127": -1.2983797784081352e-33, "transcription_TU0_8791_from_RpoD_mono": 0.0, "GALCTNt2pp_FWD_YIDT-MONOMER": 0.0, "transcription_TU00054_from_RpoD_mono": 5.9888509189121376e-09, "CPGNabcpp_FWD_ABC-11-CPLX": 0.0, "EAR161x1_FWD_ENOYL-ACP-REDUCT-NADH-MONOMER": 0.0, "VALTA_FWD_BRANCHED-CHAINAMINOTRANSFER-CPLX_mod_6:pydx5p": 0.0, "PETNT161pp_FWD_EG12267-MONOMER": 0.0, "URIt2rpp_FWD_XAPB-MONOMER": 0.0, "CLPNS161pp_FWD_CARDIOLIPSYN-MONOMER": 0.0, "transcription_TU0_14317_from_RpoD_mono": 0.0, "formation_CPLX0-3976_edit": 0.0, "translation_b2997": 0.0, "translation_b3196": 9.356615298398863e-09, "translation_b1704": 0.0, "translation_b1702": 0.0, "translation_b1701": 3.4043271677113127e-29, "NOVBCNtpp_FWD_CPLX0-3932": 0.0, "charging_tRNA_b2815_START": 0.0012627676988929482, "PROGLYtex_FWD_CPLX0-7534": 0.0, "NTP10_FWD_G7841-MONOMER": 0.0, "EX_15dap_e": -1.0468710151527021e-57, "formation_GNTU-MONOMER": 0.0, "formation_RpsL_mono": 6.288044270895394e-06, "DM_RNA_b2103": 0.0, "DM_RNA_b2104": 1.3652517645332716e-10, "ACMANAtex_FWD_G6700-MONOMER": 0.0, "PAPA120pp_FWD_PGPPHOSPHAB-MONOMER": 0.0, "ECOAH4_FWD_CPLX0-1666": 0.05000615069938567, "LPLIPAL1G180pp_FWD_CPLX0-7630_mod_ca2": 1.7714674666528473e-23, "ANHGMtex_REV_CPLX0-7530": 0.0, "METabcpp_FWD_METNIQ-METHIONINE-ABC-CPLX": 0.0, "GTHRDtex_FWD_CPLX0-7534": 0.0, "Kt3pp_FWD_CMR-MONOMER": 0.0, "PAPA161pp_FWD_PGPPHOSPHAB-MONOMER": 0.0, "GTHRDtex_FWD_CPLX0-7530": 0.0, "formation_CPLX0-682_mod_mg2": 2.102091144479468e-11, "transcription_TU0_8469_from_RPOS_MONOMER": 0.0, "transcription_TU0_14640_with_TERM0741_from_RPOS_MONOMER": 0.0, "EX_dcyt_e": 0.0, "formation_PYRUVOXID-CPLX_mod_mg2_mod_thmpp_mod_fad": 0.0, "ALLtex_FWD_G6700-MONOMER": 0.0, "F6Ptex_REV_G6700-MONOMER": 0.0, "EX_lipa_e": 0.0, "DM_RNA_b2692": 0.0, "formation_CPM-KDOSYNTH-MONOMER_mod_mg2": 2.0921177282166177e-07, "transcription_TU0_4403_from_RPON_MONOMER": 0.0, "transcription_TU0_13080_from_RpoD_mono": 1.4640064449472215e-09, "ARBtex_REV_CPLX0-7530": 0.0, "transcription_TU0_36412_from_RPOS_MONOMER": 0.0, "MLTGY3pp_FWD_EG11373-MONOMER": 0.0, "TYRPtex_FWD_CPLX0-7533": 0.0, "formation_CFA-CPLX_mod_hco3": 0.0, "formation_SRP-CPLX": 8.316901526925971e-08, "formation_EG10122-MONOMER": 2.1310968614876502e-14, "PIuabcpp_FWD_ABC-27-CPLX": 0.0, "NTP3pp_FWD_CPLX-722": 0.0, "FRULYStex_FWD_G6700-MONOMER": 0.0, "formation_TRKA-MONOMER_SAPD-MONOMER_TRKG-MONOMER": 0.0, "POR51_REV_G6701-MONOMER_mod_thmpp": 0.0, "MLTGY1pp_FWD_G7533-MONOMER": 0.0, "12DGR120tipp_FWD_CPLX_dummy": 0.0, "formation_LolB_MONOMER": 2.065460409280008e-08, "formation_THIE-MONOMER_mod_mg2": 1.3627350561290199e-12, "NO2tex_REV_CPLX0-7534": 0.0, "formation_CPLX0-7692_mod_mg2": 0.0, "transcription_TU0_3202_from_RpoD_mono": 1.448662854840756e-09, "ALATA_D2_FWD_LTAA-CPLX_mod_pydx5p": 0.0, "transcription_TU0_8143_from_RPOS_MONOMER": 0.0, "transcription_TU0_13625_from_RpoD_mono": 0.0, "transcription_TU00031_from_RpoD_mono": 5.571233291093758e-44, "NO2tex_REV_CPLX0-7530": 0.0, "COBALT2tex_FWD_CPLX0-7534": 0.0, "MLTGY2pp_FWD_G7457-MONOMER": 0.0, "Fe_transfer_CyaY_mod_1:fe2_to_IscU_mod_1:fe2_FWD_CPLX_dummy": 0.0, "b2595_lipid_modification_pg180_p_pg160": 0.0, "METAT_FWD_S-ADENMETSYN-CPLX_mod_4:k_mod_1:mg2": 0.0, "CITtex_FWD_G6700-MONOMER": 0.0, "transcription_TU0_14689_from_RPOS_MONOMER": 0.0, "DALAtex_REV_CPLX0-7533": 0.0, "translation_b4245": 5.5319567566228806e-08, "SHK3Dr_REV_CPLX0-7462": 0.0, "DALAtex_REV_CPLX0-7530": 0.0, "RPE_FWD_RIBULP3EPIM-MONOMER": 0.3465727565720252, "DALAtex_REV_CPLX0-7534": 0.0, "formation_RlmI_dim": 3.664986893672175e-12, "LPLIPAL2A141_FWD_EG10739-MONOMER": 0.0, "translation_b3567": 0.0, "translation_b3705": 7.538881375466689e-08, "DAGK180_FWD_DIACYLGLYKIN-CPLX_mod_cd2_mod_zn2_mod_mg2_mod_mn2_mod_cobalt2": 0.0, "ARBTNtonex_FWD_CPLX_dummy": 0.0, "formation_AIRS-CPLX_mod_k_mod_mg2": 3.3642204161136465e-07, "OMMBLHX_FWD_OCTAPRENYL-METHYL-METHOXY-BENZOQ-OH-MON": 0.0, "EX_so3_e": 0.0, "EX_hdca_e": 0.0, "translation_b3709": 1.2563189537258805e-06, "translation_b3708": 1.2563189537258805e-06, "translation_b3560": 7.080963751144063e-08, "TKT1_FWD_CPLX0-1261_mod_thmpp": 0.1703272728676903, "translation_b3290": 0.0, "translation_b0612": 0.0, "TRPt2rpp_REV_EG12713-MONOMER": 0.0, "charging_tRNA_b1989_AAU": 0.0, "translation_b0617": 0.0, "translation_b0615": 0.0, "transcription_TU0_14140_from_RpoD_mono": 0.0, "CBL1tonex_FWD_CPLX0-1924": 0.0, "Demand_pe161_p": 0.13638691080607956, "LPLIPAL2A180_FWD_EG10739-MONOMER": 0.0, "FBA_REV_FRUCBISALD-CLASSI": 0.0, "transcription_TU00006_from_RpoD_mono": 2.3559240381842816e-09, "FORtex_REV_CPLX0-7534": 0.0, "FORtex_REV_CPLX0-7530": 0.0, "FORtex_REV_CPLX0-7533": 0.0, "translation_b4289": 0.0, "translation_b3836": 0.0, "DNTPPA_FWD_EG10626-MONOMER_mod_mn2_mod_mg2": 9.124284332926722e-05, "formation_EG11591-MONOMER": 1.5455070547040646e-14, "NH4tex_REV_CPLX0-7533": 0.0, "formation_2-DEHYDROPANTOATE-REDUCT-MONOMER": 0.0, "GLCURtex_FWD_G6700-MONOMER": 0.0, "EX_asp__L_e": 0.0, "translation_b4287": 0.0, "translation_b3838": 0.0, "translation_b1539": 0.0, "AAMYLpp_FWD_ALPHA-AMYL-PERI-MONOMER_mod_ca2": 0.0, "G1PACT_FWD_NAG1P-URIDYLTRANS-CPLX_mod_mg2": 0.012885289785315173, "DALAt2pp_FWD_CYCA-MONOMER": 0.0018949597387396696, "PGPP181pp_FWD_PGPPHOSPHAA-MONOMER_mod_mg2": 0.0, "LA4NTpp_FWD_G7170-MONOMER": 0.0, "transcription_TU0_14616_from_RpoD_mono": 0.0, "transcription_TU00056_from_RpoD_mono": 1.0082236529647098e-08, "EX_23dappa_e": 0.0, "translation_b2610": 8.316901526925971e-08, "PG160abcpp_FWD_CPLX0-7704_mod_mg2": 0.0, "translation_b2614": 2.0162897329652735e-11, "translation_b2615": 1.2612546866876806e-10, "translation_b2617": 1.6318336707248445e-08, "RIBtex_FWD_CPLX0-7530": 0.0, "formation_BETT-MONOMER": 0.0, "transcription_TU641_with_AROPT1_from_RpoD_mono": 0.0, "AGM3PA_FWD_EG10041-MONOMER": 0.0, "TSULtex_REV_CPLX0-7534": 0.0, "TSULtex_REV_CPLX0-7533": 0.0, "OPMEACPD1_FWD_FABZ-CPLX": 1.4589021582666774e-08, "TSULtex_REV_CPLX0-7530": 0.0, "Kt2pp_FWD_TRKA-MONOMER_SAPD-MONOMER_TRKH-MONOMER": 0.0, "DM_RNA_b2489": 0.0, "DM_RNA_b2484": 0.0, "DM_RNA_b2485": 0.0, "DM_RNA_b2486": 0.0, "DM_RNA_b2487": 0.0, "DM_RNA_b2480": 0.0, "ACMAMUT_FWD_UDPMANACATRANS-MONOMER": 0.0, "DM_RNA_b2482": -1.4553201221554751e-34, "DM_RNA_b2483": 0.0, "ACNAMtex_FWD_CPLX0-7534": 0.0, "ACACCT_FWD_ACETOACETYL-COA-TRANSFER-CPLX": 0.0, "formation_DCTA-MONOMER": 0.0, "formation_CPLX0-250_FORMATEDEHYDROGH-MONOMER_mod_8:4fe4s_mod_2:2fe2s_mod_bmocogdp_mod_NiFeCoCN2": 0.0, "DM_RNA_b4226": 0.0, "DM_RNA_b4227": 0.0, "HYD2pp_FWD_FORMHYDROGI-CPLX_mod_ni2_mod_4fe4s": 0.0, "DM_RNA_b3794": 0.0, "transcription_TU0_14821_from_RpoD_mono": 0.0, "DM_RNA_b1611": 0.0, "DM_RNA_b1612": 0.0, "DM_RNA_b1613": 0.0, "ASCBtex_REV_G6700-MONOMER": 0.0, "MSO3tex_REV_CPLX0-7530": 0.0, "MSO3tex_REV_CPLX0-7533": 0.0, "SLNTtex_REV_CPLX0-7530": 0.0, "SLNTtex_REV_CPLX0-7533": 0.0, "SLNTtex_REV_CPLX0-7534": 0.0, "transcription_TU0_14465_with_TERM0_1039_from_RPOH_MONOMER": 6.659519803332424e-10, "ACOAD7f_REV_ACYLCOADEHYDROG-MONOMER": 0.017897468444026284, "N2Otex_FWD_G6700-MONOMER": 0.0, "translocation_b2435_alt": 0.0, "HEPT1_FWD_EG11189-MONOMER": 0.0, "FE3DHBZStonex_FWD_G6414-MONOMER_CPLX0-1923": 0.0, "23CAMPtex_FWD_CPLX0-7533": 0.0, "transcription_TU543_with_TERM0283_from_RpoD_mono": 8.748486056541064e-11, "AB6PGH_FWD_G495-MONOMER": 0.0, "PACALDtex_FWD_CPLX0-7534": 0.0, "formation_CPLX-7524_mod_mn2": 0.0, "PACALDtex_FWD_CPLX0-7530": 0.0, "EX_glu__L_e": 0.0, "PACALDtex_FWD_CPLX0-7533": 0.0, "ECA4OALpp_FWD_EG11424-MONOMER": 0.0, "DM_RNA_b4086": 0.0, "DM_RNA_b4087": 0.0, "DM_RNA_b4084": 0.0, "translocation_b3603": 0.0, "formation_CITRATE-SI-SYNTHASE": 6.447721634185075e-08, "GALCTtex_REV_CPLX0-7534": 0.0, "F6PA_FWD_CPLX0-201": 0.0, "NO2tex_FWD_CPLX0-7534": 0.0, "NO2tex_FWD_CPLX0-7530": 0.0, "NO2tex_FWD_CPLX0-7533": 0.0, "NMNAT_FWD_PD04413_mod_cobalt2": 0.0, "MANtex_FWD_CPLX0-7530": 0.0, "DM_RNA_b3628": 0.0, "MANtex_FWD_CPLX0-7534": 0.0, "transcription_TU343_with_METYT1_from_RpoD_mono": 0.0, "G5SADs_FWD_SPONT": 0.02672361277513905, "FE2tex_REV_CPLX0-7533": 0.0, "FE2tex_REV_CPLX0-7530": 0.0, "transcription_TU0_13675_from_RpoD_mono": 2.574121309826828e-13, "transcription_TU442_from_RpoD_mono": 9.793883302567402e-12, "FE2tex_REV_CPLX0-7534": 0.0, "translocation_b2957": 0.0, "EX_aso3_e": 0.0, "CLPNS161pp_FWD_G6406-MONOMER": 0.0, "DM_RNA_b3197": 0.0, "DM_RNA_b3196": 0.0, "DGSNt2pp_FWD_NUPG-MONOMER": 0.0, "DM_RNA_b3199": 9.623788436743162e-10, "DM_RNA_b3198": 0.0, "transcription_TU00487_from_RpoD_mono": 0.0, "formation_G6621-MONOMER": 0.0, "transcription_TU0_36414_from_RPOS_MONOMER": 0.0, "ETHAAL_FWD_ETHAMLY-CPLX_mod_adocbl": 0.0, "EX_enlipa_e": 0.0, "transcription_TU0_13674_from_RpoD_mono": 0.0, "G3PEtex_REV_CPLX0-7534": 0.0, "formation_B0709-MONOMER": 0.0, "G3PEtex_REV_CPLX0-7530": 0.0, "G3PEtex_REV_CPLX0-7533": 0.0, "mRNA_biomass_to_biomass": 0.00021066000459584857, "formation_RpsO_mono": 6.288044270895394e-06, "CU2abcpp_FWD_YHHO-MONOMER": 0.0, "transcription_TU0_13173_from_RpoD_mono": 0.0, "NTD8_FWD_EG11817-MONOMER_mod_cobalt2": 0.0, "translation_b1394": 0.0, "translation_b1395": 0.0, "transcription_TU3_from_RpoD_mono": 0.0, "translation_b1397": 0.0, "DM_RNA_b3447": 0.0, "translation_b1391": 0.0, "translation_b1392": 0.0, "translation_b1393": 0.0, "DM_RNA_b3449": 0.0, "formation_ADCLY-CPLX_mod_pydx5p": 7.681811564488093e-11, "UREAtpp_FWD_CPLX0-7654": 0.0, "F6Ptex_REV_CPLX0-7530": 0.0, "formation_YNFJ-MONOMER": 0.0, "PTAr_FWD_CPLX0-7912": 0.0, "DM_RNA_b1291": 0.0, "b2813_lipid_modification_pg161_p_pe160": 0.0, "DHACOAH_FWD_G6714-MONOMER": 0.0, "IDONtex_FWD_CPLX0-7533": 0.0, "IDONtex_FWD_CPLX0-7530": 0.0, "transcription_TU872_from_RpoD_mono": 0.0, "PPM_FWD_G7732-MONOMER": 0.0, "PGP161abcpp_FWD_CPLX0-7704_mod_mg2": 0.0, "MTHTHFSs_FWD_SPONT": 0.0003085198175858152, "transcription_TU00025_from_RpoD_mono": 0.0, "12DGR161tipp_FWD_CPLX_dummy": 0.0, "formation_PABASYN-CPLX_mod_mg2": 6.670831375990916e-11, "O2tex_FWD_G6700-MONOMER": 2.834379124627989, "DM_RNA_b3502": 0.0, "RNA_b3272_to_generic_5s_rRNAs": 6.726746469409588e-07, "DM_RNA_b3500": 0.0, "3NTD2pp_FWD_CPDB-MONOMER": 0.0, "DM_RNA_b0849": 0.0, "formation_PPX-CPLX_mod_mg2": 3.2135451881437665e-12, "CSNtex_FWD_G6700-MONOMER": 0.0, "PItex_REV_CPLX0-7533": 0.0, "PItex_REV_CPLX0-7534": 0.0, "formation_THREDEHYDSYN-CPLX_mod_pydx5p": 2.4770156623663973e-08, "formation_G6862-MONOMER": 0.0, "transcription_TU0_8221_from_RpoD_mono": 3.244163762802275e-10, "ACOAD2f_FWD_ACYLCOADEHYDROG-MONOMER": 0.0, "GAL1Ptex_FWD_G6700-MONOMER": 0.0, "PLIPA2A160pp_FWD_MONOMER0-341": 0.0, "23CCMPtex_FWD_CPLX0-7533": 0.0, "formation_EG12318-MONOMER": 0.0, "transcription_TU875_from_RpoD_mono": 0.0, "EX_g3pe_e": 0.0, "transcription_TU0_1022_from_RpoD_mono": 0.0, "formation_RIB5PISOMA-CPLX": 2.81309686979502e-07, "2AGPA160tipp_FWD_EG12455-MONOMER": 0.0, "DM_RNA_b0903": 0.0, "NTD2pp_FWD_APHA-CPLX_mod_mg2": 0.0, "formation_SUCCORNTRANSAM-CPLX_mod_pydx5p": 0.0, "transcription_TU0_14614_from_RpoD_mono": 1.4721461244325134e-07, "translation_b0115": 3.939323231802172e-07, "translation_b0114": 3.939323231802172e-07, "transcription_TU00241_from_RpoD_mono": 0.0, "translation_b0116": 2.1717121851940246e-07, "translation_b0110": 0.0, "translation_b0112": 0.0, "transcription_TU0_6626_from_RpoD_mono": 0.0, "MDDEP1pp_FWD_CPLX0-3201": 0.0, "ACACT2r_FWD_FADA-CPLX": 0.0, "DM_RNA_b2715": 0.0, "formation_TREHALAPERI-MONOMER": 0.0, "DM_RNA_b2710": 0.0, "DM_RNA_b2711": 0.0, "ALAALAabcpp_FWD_ABC-59-CPLX": 0.0, "HACD5_REV_FADB-CPLX": 0.0, "transcription_TU00233_from_RpoD_mono": 0.0, "TYRtex_FWD_G6700-MONOMER": 0.0, "formation_EG50003-MONOMER": 9.981604392925953e-08, "formation_CPLX0-7848_mod_mn2": 0.0, "3HAD1411_FWD_FABA-CPLX": 0.0, "THYMtex_FWD_G6700-MONOMER": 0.0, "DM_RNA_b3616": 0.0, "transcription_TU0_13104_from_RpoD_mono": 7.478406674503107e-14, "transcription_TU00375_from_RpoD_mono": 0.0, "GLYCAt2rpp_REV_B2789-MONOMER": 0.0, "DM_RNA_b2901": 0.0, "DM_RNA_b2676": 0.0, "DM_RNA_b2675": 0.0, "b2595_lipid_modification_pg120_p_pe160": 1.6318336707248445e-08, "DM_RNA_b2904": 0.0, "DM_RNA_b2907": 0.0, "formation_EG10201-MONOMER": 0.0, "transcription_TU0_14487_from_RpoD_mono": 3.6040542985969375e-06, "4Fe4S_to_ErpA_by_IscA_FWD_CPLX_dummy": 3.155245509731724e-06, "GLCabcpp_FWD_ABC-18-CPLX": 0.0, "DM_RNA_b2679": 0.0, "DM_RNA_b2678": 0.0, "XYLt2pp_FWD_XYLE-MONOMER": 0.0, "formation_RIBULOKIN-CPLX": 0.0, "ALLTNtex_FWD_G6700-MONOMER": 0.0, "transcription_TU0_14355_from_RpoD_mono": 8.580404366089433e-14, "translocation_b0731": 0.0, "translocation_b0733": 0.0, "GAMAN6Ptex_REV_G6700-MONOMER": 0.0, "translocation_b0734": 0.0, "translation_b3137": 0.0, "GLUCYS_FWD_GLUTCYSLIG-MONOMER_mod_mg2": 0.0, "translation_b3132": 0.0, "formation_YGJU-MONOMER": 0.0, "formation_Tyr_RS_dim": 9.138152106299076e-09, "CLPNS161pp_REV_G6406-MONOMER": 0.0, "ILEtex_FWD_G6700-MONOMER": 0.0, "b1209_lipid_modification_pg140_p_pg160": 0.0, "CPGNexs_FWD_SPONT": 0.0, "URAt2pp_FWD_URAA-MONOMER": 0.0, "GLCtex_FWD_CPLX0-7533": 0.0, "translation_b3952": 0.0, "5MTRtpp_FWD_CPLX_dummy": 1.2100985746998972e-05, "EX_k_e": -1.0527403684587278e-06, "translation_b2841": 6.532151492367207e-32, "formation_EG11486-MONOMER": 0.0, "3OAR1411_FWD_3-OXOACYL-ACP-REDUCT-MONOMER": 0.0, "transcription_TU00440_from_RpoD_mono": 0.0, "DHPPD_FWD_PHENPRODIOLDEHYDROG-MONOMER": 0.0, "MLDCP3App_FWD_CPLX_dummy": 0.0, "CS_FWD_CITRATE-SI-SYNTHASE": 0.839402376031837, "CBMKr_FWD_G7493-MONOMER": 0.10126292886174311, "SKMtex_FWD_CPLX0-7534": 0.0, "SKMtex_FWD_CPLX0-7533": 0.0, "3AMPtex_REV_CPLX0-7534": 0.0, "SKMtex_FWD_CPLX0-7530": 0.0, "transcription_TU582_with_TERM168_from_RpoD_mono": 0.0, "transcription_TU00506_from_RpoD_mono": 2.9150498273524943e-07, "translation_b3958": 7.890673835805615e-06, "formation_UDP-NACMURALGLDAPLIG-MONOMER": 6.788569845874295e-08, "ARGDC_FWD_ARGDECARBOXDEG-CPLX_mod_pydx5p": 0.0, "transcription_TU0_8083_with_TERM0902_from_RpoD_mono": 0.0, "formation_ADENYLYLSULFKIN-CPLX_mod_mn2": 0.0, "PGPP181_FWD_PGPPHOSPHAB-MONOMER": 0.0, "DM_RNA_b0415": 2.8558967423684307e-09, "DM_RNA_b0414": 0.0, "DM_RNA_b0417": 0.0, "DM_RNA_b0416": 2.8603223558095527e-09, "OXAMTC_FWD_CPLX_dummy": 0.0, "UMPtex_FWD_CPLX0-7530": 0.0, "formation_DIOHBUTANONEPSYN-CPLX_mod_mg2": 2.486222577944353e-07, "formation_CPLX0-7838_mod_pydx5p": 0.0, "translation_b0172": 1.3546785984362174e-10, "DM_RNA_b0418": 2.8383321293445233e-09, "H2Otex_FWD_G6657-MONOMER": 0.0, "PGMT_FWD_G7408-MONOMER_mod_mg2": 0.0, "HPPPNtex_REV_CPLX0-7533": 0.0, "formation_DusC_mono": 5.698423286027339e-11, "formation_G6437-MONOMER_mod_ca2_mod_pqq": 4.0064314935428004e-32, "HPPPNtex_REV_CPLX0-7534": 0.0, "5MTRtex_FWD_CPLX0-7534": 0.0, "AMPtex_FWD_G6700-MONOMER": 0.0, "SUCRtex_REV_G6700-MONOMER": 0.0, "ALLabcpp_FWD_ABC-42-CPLX": 0.0, "translation_b2261": 0.0, "translation_b2260": 0.0, "translation_b2263": 0.0, "translation_b2262": 0.0, "translation_b2265": 4.8393496836374723e-32, "transcription_TU00507_from_RpoD_mono": 1.0874595425177929e-06, "transcription_TU0_1_from_RpoD_mono": 0.0, "HXAtex_REV_CPLX0-7530": 0.0, "translation_b2268": 0.0, "PPCSCT_FWD_G7517-MONOMER": 0.0, "CU2tex_FWD_CPLX0-7534": 0.0, "formation_G6521-MONOMER": 0.0, "DM_RNA_b0731": 0.0, "UDPACGALtex_REV_G6700-MONOMER": 0.0, "DM_RNA_b0733": 0.0, "INDOLEtex_REV_G6700-MONOMER": 0.0, "DM_RNA_b0736": 0.0, "CU2tex_FWD_CPLX0-7533": 0.0, "transcription_TU0_7161_from_RpoD_mono": 0.0, "ETHSO3tex_REV_CPLX0-7534": 0.0, "ETHSO3tex_REV_CPLX0-7533": 0.0, "MLTGY1pp_FWD_EG10950-MONOMER": 0.0, "ETHSO3tex_REV_CPLX0-7530": 0.0, "transcription_TU00100_from_RpoD_mono": 0.0, "formation_ALDOSE1EPIM-MONOMER": 0.0, "b2813_lipid_modification_pg120_p_pg160": 0.0, "AGMT_FWD_AGMATIN-CPLX_mod_2:mn2": 0.0, "EAR180y1_FWD_ENOYL-ACP-REDUCT-NADH-MONOMER": 0.0, "BALAtex_REV_CPLX0-7534": 0.0, "BALAtex_REV_CPLX0-7530": 0.0, "DTARTD_FWD_FUMARASE-B_mod_4fe4s": 0.0, "FACOAL141t2pp_FWD_CPLX0-1669": 0.0, "DM_RNA_b3296": 0.0, "DM_RNA_b3297": 3.9236136328733815e-13, "UACMAMO_FWD_UDPMANNACADEHYDROG-MONOMER": 0.0, "DM_RNA_b3295": 1.3447603810737093e-07, "DM_RNA_b3290": 0.0, "O2Stex_REV_G6700-MONOMER": 0.0, "DM_RNA_b3298": 3.9236136328733815e-13, "DM_RNA_b3299": 0.0, "DM_RNA_b0086": 4.357995745366846e-09, "NDPK4_FWD_NUCLEOSIDE-DIP-KIN-CPLX_mod_mg2": 0.0, "DM_RNA_b0084": 4.8066707090561625e-09, "DM_RNA_b0085": 3.2525207082697982e-09, "DM_RNA_b0082": 0.0, "POR52_FWD_G6701-MONOMER_mod_thmpp": 0.026540863113171234, "DMSOtex_FWD_CPLX0-7530": 0.0, "DMSOtex_FWD_CPLX0-7533": 0.0, "DMSOtex_FWD_CPLX0-7534": 0.0, "GLYCLTDy_FWD_G6539-MONOMER": 0.0, "DM_RNA_b0088": 0.0, "transcription_TU0_14037_from_RpoD_mono": 6.490198653664671e-12, "translocation_b2429": 0.0, "translation_b0752": 0.0, "formation_GLYCEROL-KIN-CPLX_mod_mg2": 0.0, "translocation_b1125": 0.0, "translocation_b1124": 0.0, "translocation_b1123": 0.0, "translation_b0023": 6.288044270895394e-06, "GALTtex_REV_CPLX0-7530": 0.0, "transcription_TU00240_from_RpoD_mono": 0.0, "translation_b0750": 2.359069870052199e-06, "FUSAtex_FWD_CPLX0-7534": 0.0, "DDGLCNtex_REV_CPLX0-7533": 0.0, "FUSAtex_FWD_CPLX0-7530": 0.0, "FUSAtex_FWD_CPLX0-7533": 0.0, "translation_b1764": 0.0, "translation_b1767": 0.0, "translocation_b2424": 0.0, "translation_b1761": 9.346236110491394e-08, "translation_b0027": 2.8598682590030853e-10, "transcription_TU0_4187_from_RpoD_mono": 0.0, "transcription_TU_8389_with_TERM1_from_RpoD_mono": 5.170559328126961e-11, "translation_b0026": 2.96483078490266e-08, "translation_b1768": 0.0, "translation_b0029": 4.964567504251365e-10, "NACtpp_FWD_CPLX_dummy": 0.0, "L__LACtex_REV_G6700-MONOMER": 0.0, "translocation_b3415": 0.0, "3HAD1811_FWD_FABZ-CPLX": 0.0, "NO2t2rpp_FWD_NIRC-MONOMER": 3.3277974041941105e-28, "MALTptspp_FWD_CPLX-164": 0.0, "O16AP2pp_FWD_G7090-MONOMER_EG11982-MONOMER": 0.0, "formation_MHPT-MONOMER": 0.0, "formation_EG11829-MONOMER_mod_mg2": 0.0, "translation_b3001": 0.0, "formation_CPLX0-234_mod_mn2": 0.0, "FRULYStex_FWD_CPLX0-7533": 0.0, "translation_b3006": 0.0, "TRDR2_FWD_THIOREDOXIN-REDUCT-NADPH-CPLX": 0.03436806064358013, "transcription_TU0_14315_from_RpoD_mono": 0.0, "O2tex_FWD_CPLX0-7533": 0.0, "O2tex_FWD_CPLX0-7530": 0.0, "formation_GLTP-MONOMER": 0.0, "transcription_TU0_7002_with_TERM82_from_RpoD_mono": 0.0, "DM_RNA_b4142": 0.0, "O2tex_FWD_CPLX0-7534": 0.0, "DADA_FWD_ADENODEAMIN-MONOMER": 0.0, "THYMtex_REV_G6700-MONOMER": 0.0, "CITt3pp_FWD_CPLX_dummy": 0.0, "transcription_TU00163_from_RpoD_mono": 0.0, "DM_RNA_b4481": 0.0, "formation_ENTE-CPLX": 0.0, "transcription_TU0_14336_from_RpoD_mono": 8.686496037183157e-12, "MCTP1App_FWD_CPLX0-7717": 0.0, "formation_CAIC-MONOMER": 0.0, "GLYCtex_FWD_G6700-MONOMER": 0.0, "LCTSt3ipp_FWD_YDEA-MONOMER": 0.0, "ACCOAL_FWD_ACS-MONOMER": 0.0, "EX_halipa_e": 0.0, "3OAS1801_FWD_FABB-CPLX": 0.0, "formation_TatBC_octa": 0.0, "NMNtex_FWD_G6700-MONOMER": 0.0, "CD2tex_REV_CPLX0-7530": 0.0, "THMDtex_FWD_CPLX0-7530": 0.0, "translocation_b1901": 0.0, "THMDtex_FWD_CPLX0-7533": 0.0, "THMDtex_FWD_CPLX0-7534": 0.0, "GLYCLTtex_REV_G6700-MONOMER": 0.0, "translation_b1186": 0.0, "translation_b1189": 0.0, "PTRCtex_REV_CPLX0-7533": 0.0, "PTRCtex_REV_CPLX0-7530": 0.0, "formation_XANTHOSINEPHOSPHORY-CPLX": -2.518064023680182e-32, "PTRCtex_REV_CPLX0-7534": 0.0, "HCINNMtex_REV_CPLX0-7534": 0.0, "ADSL1r_FWD_ASL-MONOMER": 0.03414827577428738, "charging_tRNA_b3797_CAC": 0.0061941471597084805, "DMPPS_FWD_CPLX0-7564_mod_nadph_mod_nadh_mod_fad_mod_cobalt2": 4.365344357814628e-05, "formation_ASPCARBTRANS-CPLX_mod_zn2": 9.219927927704801e-09, "transcription_TU502_from_RpoD_mono": 0.0, "FACOAL181t2pp_FWD_CPLX0-1669": 0.0, "translation_b3289": 3.664986893672175e-12, "PNTOtex_FWD_G6700-MONOMER": 0.0, "MG2t3_2pp_FWD_CPLX_dummy": 0.0011062753293528784, "b2617_lipid_modification_pg181_p_pe160": 0.0, "HCINNMtex_REV_CPLX0-7533": 0.0, "LIPAHTex_FWD_CPLX0-1581": 0.0, "AM3PA_FWD_EG10041-MONOMER": 0.0, "b2701_lipid_modification_pg141_p_pg160": 0.0, "formation_ASPKINIIHOMOSERDEHYDROGII-CPLX": 2.7696585729820386e-07, "translation_b1981": 0.0, "translation_b1982": 0.0, "PGSA160_FWD_PHOSPHAGLYPSYN-MONOMER_mod_mg2": 0.0, "formation_BIOTIN-SYN-CPLX_mod_4fe4s_mod_2fe2s": 1.0084768184808525e-14, "DHPS2_FWD_H2PTEROATESYNTH-CPLX_mod_mg2": 9.124284332926722e-05, "formation_FOLD-CPLX": 1.371470339497018e-07, "CUtex_FWD_CPLX0-7533": 0.0, "CUtex_FWD_CPLX0-7534": 0.0, "HXPRT_FWD_GPT-CPLX": 0.0, "formation_GUANYL-KIN-CPLX": 0.0, "formation_RplA_mono": 6.288044270895394e-06, "formation_G6176-MONOMER_G6177-MONOMER_G6178-MONOMER": 0.0, "translocation_b4115": 0.0, "DMStex_FWD_G6700-MONOMER": 0.0, "translation_b0368": 0.0, "transcription_TU00325_from_RpoD_mono": 2.9403130352873364e-08, "translation_b0583": 0.0, "transcription_TU0_8628_from_RpoD_mono": 0.0, "translation_b0586": 0.0, "FRUtex_FWD_G6700-MONOMER": 0.0, "translation_b0584": 0.0, "CLPNH161pp_FWD_CPLX_dummy": 0.0, "transcription_TU0_6444_from_RpoD_mono": 0.0, "translation_b0588": 0.0, "translation_b0589": 0.0, "translocation_b1475_alt": 0.0, "SufBCD_mod_1:fe2atp_mediated_FE_loading_FWD_CPLX_dummy": 0.0, "DM_RNA_b3942": 0.0, "GMHEPK_FWD_CPLX0-3661": 0.0, "VALtex_REV_CPLX0-7534": 0.0, "ETOHtrpp_FWD_SPONT": 0.0, "formation_GLY3KIN-MONOMER_mod_mn2": 0.0, "NADDP_FWD_EG11702-MONOMER": 0.0, "EX_tmao_e": 0.0, "translation_b3728": 0.0, "GLNS_FWD_GLUTAMINESYN-OLIGOMER_mod_mn2": -1.1878886989385267e-26, "translation_b4111": 0.0, "translation_b3722": 0.0, "translation_b4115": 0.0, "translation_b3726": 0.0, "translation_b3725": 0.0, "VALtex_REV_CPLX0-7530": 0.0, "transcription_TU0_1881_from_RpoD_mono": 2.9503450810903364e-12, "CPLX0-7617_mod_1:4fe4s_to_generic_4fe4s_transfer_complex": 0.0, "PGP120abcpp_FWD_CPLX0-7704_mod_mg2": 0.0, "formation_MTR-MONOMER": 0.0, "translation_b0638": 0.0, "GLCTR2_FWD_EG11352-MONOMER": 0.0, "EX_cit_e": 0.0, "translocation_b4072_alt": 0.0, "MNLtex_REV_CPLX0-7533": 0.0, "HPPPNtex_FWD_G6700-MONOMER": 0.0, "MNLtex_REV_CPLX0-7530": 0.0, "NDPK5_FWD_NUCLEOSIDE-DIP-KIN-CPLX_mod_ca2": 0.0, "translation_b0635": 7.32997378734435e-12, "formation_BETAGALACTOSID-CPLX_mod_mg2": 0.0, "MNLtex_REV_CPLX0-7534": 0.0, "MACPD1_FWD_FABB-CPLX": 0.0, "DM_RNA_b0334": 0.0, "transcription_TU00260_from_RPOH_MONOMER": 0.0, "transcription_TU262_from_RpoD_mono": 0.0, "UREAtex_FWD_G6700-MONOMER": 0.0, "3UMPtex_REV_G6700-MONOMER": 0.0, "b2617_lipid_modification_pg141_p_pe160": 0.0, "DM_RNA_b0336": 0.0, "translation_b2987": 0.0, "3OXCOAT_FWD_G6718-MONOMER": 0.0, "34dhpactex_REV_CPLX0-7530": 0.0, "formation_DusB_mono": 0.0, "translation_b3857": 0.0, "translation_b3856": 0.0, "translation_b3583": 0.0, "transcription_TU0_6404_from_RpoD_mono": 0.0, "formation_NusG_mono": 6.416855207701632e-11, "translation_b3580": 0.0, "formation_RlmN_mono_mod_1:4fe4s": 3.664986893672175e-12, "NTPP7_FWD_G7164-MONOMER": 0.0, "DM_RNA_b0333": 0.0, "ANS_FWD_ANTHRANSYN-CPLX_mod_mg2": 0.0, "GLYOX3_FWD_CPLX_dummy": 0.0, "transcription_TU00288_with_TERM50_from_RpoD_mono": 0.0, "translocation_b1711": 0.0, "APG3PAT161_FWD_EG11674-MONOMER": 0.0, "CBLAT_REV_COBALADENOSYLTRANS-MONOMER": 0.0, "transcription_TU00346_from_RpoD_mono": 1.4721461244325134e-07, "transcription_TU0_8473_from_RpoD_mono": 0.0, "b0572_lipid_modification_pg161_p_pg160": 0.0, "GDPMNH_FWD_CPLX0-7712_mod_mg2": 0.0, "translation_b2678": 0.0, "translation_b2679": 0.0, "translation_b2676": 0.0, "ACOLIPAabctex_FWD_ABC-53-CPLX": 0.0, "translation_b2675": 0.0, "EX_arbtn__fe3_e": 0.0, "ECOAH1_FWD_CPLX0-1666": 0.05000617721577639, "TKT2_REV_TRANSKETOI-CPLX_mod_thmpp_mod_mn2_mod_mg2": 0.0, "transcription_TU0_13656_from_RpoD_mono": 0.0, "transcription_TU00178_from_RpoD_mono": 2.32103108027701e-08, "LPLIPAL2E161_FWD_EG10739-MONOMER": 0.0, "COLIPAabcpp_FWD_CPLX0-7704_mod_mg2": 0.0, "translation_b3041": 4.972445155888706e-07, "transcription_TU00461_from_RpoD_mono": 0.0, "PYDAMtex_FWD_CPLX0-7530": 0.0, "formation_RpmF_mono": 6.288044270895394e-06, "UDPGALtex_FWD_CPLX0-7534": 0.0, "formation_MYRISTOYLACYLTRAN-MONOMER": 0.0, "FALDH2_REV_ADHC-CPLX_mod_zn2": 0.0, "formation_RNAP54-CPLX": 1.0376014320329579e-14, "transcription_TU00384_with_TERM65_from_RpoD_mono": 0.0, "MPTS1_FWD_EG11598-MONOMER": 0.0, "G3PD2_REV_GLYC3PDEHYDROGBIOSYN-CPLX": 0.03602067242030544, "translation_b2536": 0.0, "GCALDD_FWD_ALD-CPLX": 9.124284332926722e-05, "GLCRD_FWD_GLUCARDEHYDRA-MONOMER_mod_mg2": 0.0, "formation_H2PTEROATESYNTH-CPLX_mod_mg2": 7.512805476116726e-11, "ALLtex_REV_CPLX0-7534": 0.0, "translation_b2183": 3.664986893672175e-12, "DM_RNA_b1636": 4.2788169510922923e-10, "DM_RNA_b1637": 0.0, "translocation_b2595": 1.6318336707248445e-08, "formation_RsmI_mono": 0.0, "TYRPtex_REV_CPLX0-7534": 0.0, "DM_RNA_b1638": 0.0, "translation_b2532": 1.6872011847567732e-12, "transcription_TU00306_from_RpoD_mono": 0.0, "transcription_TU00289_from_RpoD_mono": 0.0, "AMALT3_FWD_AMYLOMALT-MONOMER": 0.0, "transcription_TU0_8782_from_RpoD_mono": 0.0, "CYTDt2pp_FWD_NUPG-MONOMER": 0.0, "transcription_TU00302_from_RpoD_mono": 0.0, "EX_ala__B_e": 0.0, "Demand_pe160_c": 0.13638691080607956, "DM_RNA_b2871": 0.0, "formation_XYLE-MONOMER": 0.0, "translocation_b4289": 0.0, "translocation_b4288": 0.0, "INOSTt4pp_FWD_YIDK-MONOMER": 0.0, "DC6PH_FWD_EG10144-MONOMER": 0.0, "Demand_pe160_p": 0.13638691080607956, "NDPK3_REV_ADENYL-KIN-MONOMER_mod_mg2": 0.0, "GLYCLTt2rpp_FWD_LCTP-MONOMER": 0.0, "XANt2pp_FWD_YICE-MONOMER": 0.0, "NDPK5_FWD_ADENYL-KIN-MONOMER_mod_mg2": 0.0, "translocation_b3622": 0.0, "CPGNR1_FWD_CPLX_dummy": 0.0, "EAR120y1_FWD_ENOYL-ACP-REDUCT-NADH-MONOMER": 0.0, "formation_ABC-4-CPLX": 0.0, "DM_RNA_b2312": 0.0, "transcription_TU00347_with_TERM87_from_RpoD_mono": 1.4721500480461462e-07, "CBLAT_FWD_COBALADENOSYLTRANS-MONOMER": 0.0, "4Fe4S_to_ErpA_by_SufA_FWD_CPLX_dummy": 0.0, "EX_dgsn_e": 0.0, "transcription_TU0_14559_from_RPOH_MONOMER": 0.0, "CYTBDpp_FWD_APP-UBIOX-CPLX_mod_pheme_mod_hemed": 0.0, "SPMDtex_REV_G6700-MONOMER": 0.0, "translocation_b2975": 6.49228450866614e-11, "MOBDtex_REV_CPLX0-7534": 0.0, "34dhpactex_FWD_CPLX0-7530": 0.0, "MOBDtex_REV_CPLX0-7530": 0.0, "MOBDtex_REV_CPLX0-7533": 0.0, "34dhpactex_FWD_CPLX0-7534": 0.0, "SCYSDS1_FWD_CPLX_dummy": 0.0, "formation_TREHALACYTO-MONOMER": 0.0, "ILETA_REV_BRANCHED-CHAINAMINOTRANSFER-CPLX_mod_pydx5p": 0.050867814188830324, "transcription_TU0_6630_from_RpoD_mono": 0.0, "AP5AH_FWD_EG10048-MONOMER": 0.0, "NADPHQR3_FWD_CPLX0-253_mod_fad": 0.0, "translocation_b0197": 1.9354115850805037e-31, "GLCt2pp_FWD_GALP-MONOMER": 0.0, "translation_b0855": 0.0, "ACACT4r_FWD_FADA-CPLX": 0.0, "4PEPTtex_FWD_CPLX0-7534": 0.0, "4PEPTtex_FWD_CPLX0-7533": 0.0, "4PEPTtex_FWD_CPLX0-7530": 0.0, "GUAt2pp_FWD_YICE-MONOMER": 0.0, "transcription_TU0_6553_from_RpoD_mono": 0.0, "formation_ISOCITHASE-CPLX_mod_mg2": 0.0, "DM_RNA_b3469": 0.0, "transcription_TU0_6442_from_RpoD_mono": 0.0, "PYDXPP_FWD_EG11470-MONOMER_mod_mg2": 0.0, "DM_RNA_b3461": 0.0, "RNA_b3971_to_generic_5s_rRNAs": 0.0, "formation_PD04413_mod_zn2": 0.0, "DM_RNA_b3465": 0.0, "PGP140abcpp_FWD_CPLX0-7704_mod_mg2": 0.0, "translation_b1378": 1.2504687584216052e-08, "DASYN140_FWD_CDPDIGLYSYN-MONOMER_mod_mg2_mod_k": 0.0, "translation_b3224": 0.0, "RNA_b3968_to_generic_16s_rRNAs": 0.0, "HACD8_REV_CPLX0-1666": 3.5429349333056946e-23, "NOtex_FWD_CPLX0-7530": 0.0, "DM_RNA_b0273": 0.0, "translation_b3225": 0.0, "transcription_TU0_8784_from_RpoD_mono": 0.0, "EX_3cmp_e": 0.0, "GAM": 0.13638691080607956, "translocation_b3089": 0.0, "DSBDR1_FWD_CPLX_dummy": 0.0, "MAN6Pt6_2pp_FWD_UHPT-MONOMER": 0.0, "formation_NARK-MONOMER": 0.0, "NI2tex_FWD_CPLX0-7534": 0.0, "NI2tex_FWD_CPLX0-7533": 0.0, "NI2tex_FWD_CPLX0-7530": 0.0, "AGPAT1811_FWD_1-ACYLGLYCEROL-3-P-ACYLTRANSFER-MONOMER": 0.0, "formation_G6286-MONOMER": 0.0, "ADNt2rpp_FWD_XAPB-MONOMER": 0.0, "MG2tex_FWD_CPLX0-7533": 0.0, "MG2tex_FWD_CPLX0-7530": 0.0, "translation_b2501": 6.427090376287533e-12, "MG2tex_FWD_CPLX0-7534": 0.0, "EX_gua_e": 0.0, "translation_b0356": 0.0, "translation_b0355": 0.0, "2AGPGAT161_FWD_AAS-MONOMER_mod_mg2": 0.0, "PGPP120_FWD_PGPPHOSPHAB-MONOMER": 0.0, "translation_b0352": 0.0, "DM_RNA_b0446": 0.0, "translation_b0350": 0.0, "GUAtpp_REV_CPLX_dummy": 0.0, "formation_PD04413_mod_cobalt2": 0.0, "translation_b1519": 0.0, "GALCTNtex_FWD_CPLX0-7534": 0.0, "EX_lac__L_e": 0.0, "GALCTNtex_FWD_CPLX0-7530": 0.0, "DM_RNA_b1119": 0.0, "GALCTNtex_FWD_CPLX0-7533": 0.0, "DM_RNA_b1118": 4.835620434105784e-10, "SUCFUMtpp_FWD_DCUA-MONOMER": 0.0, "GLNtex_FWD_G6700-MONOMER": 0.0, "GLUtex_REV_G6700-MONOMER": 0.0, "IPPMIb_FWD_3-ISOPROPYLMALISOM-CPLX": 0.0, "2AGPG120tipp_FWD_EG12455-MONOMER": 0.0, "DM_RNA_b4042": 0.0, "ACPPAT1601_FWD_EG11437-MONOMER": 0.0, "transcription_TU0_14078_from_RpoD_mono": 0.0, "formation_G7146-MONOMER": 0.0, "translocation_b1485": 0.0, "translocation_b1486": 0.0, "translocation_b1487": 0.0, "transcription_TU302_from_RpoD_mono": 0.0, "ACALD_REV_MHPF-MONOMER": 0.0, "transcription_TU0_14665_from_RpoD_mono": 1.1150010775654768e-08, "XANtex_FWD_G6700-MONOMER": 0.0, "b0197_lipid_modification_pg120_p_pe160": 0.0, "DM_RNA_b2738": 0.0, "AP4AS_FWD_LysII_RS_dim_mod_lys__L": 0.0, "NTD2pp_FWD_USHA-MONOMER_mod_zn2": 0.0, "transcription_TU00494_from_RpoD_mono": 7.30075930560865e-08, "formation_CPLX0-7794": -1.873949624343812e-32, "OGMEACPS1_FWD_CPLX0-252": 1.4589072602012538e-08, "CYStpp_FWD_EG11639-MONOMER": 0.0, "ARBt2rpp_FWD_ARAE-MONOMER": 3.4950804504932557e-26, "transcription_TU0_1482_from_RpoD_mono": 4.388640185717222e-16, "ACPPAT1201_FWD_EG11437-MONOMER": 0.0, "formation_GLUCONOKINI-MONOMER": 0.0, "PG161abcpp_FWD_CPLX0-7704_mod_mg2": 0.0, "GPDDA1_FWD_GLYCPDIESTER-CYTO-MONOMER_mod_mg2": 0.0, "formation_G6275-MONOMER": 0.0, "LPLIPAL1E140pp_FWD_CPLX0-7630_mod_ca2": -3.356911486658724e-23, "DINStex_REV_G6700-MONOMER": 0.0, "formation_THIOESTERII-CPLX": 2.369921371972203e-08, "PTRCTA_FWD_G7596-MONOMER_mod_pydx5p": 0.0, "METSOX1tex_REV_CPLX0-7534": 0.0, "DM_RNA_b1380": 0.0, "XTSNt2rpp_FWD_XAPB-MONOMER": 0.0, "DM_RNA_b1386": 0.0, "METSOX1tex_REV_CPLX0-7530": 0.0, "ZN2t3pp_FWD_CPLX0-7641": 0.0, "DM_RNA_b1385": 0.0, "DM_RNA_b1388": 0.0, "DM_RNA_b1389": 0.0, "DM_RNA_b2652": 0.0, "NTD1pp_FWD_APHA-CPLX_mod_mg2": 0.0, "DM_RNA_b2606": 0.0, "translation_b0131": 1.9773213725209478e-10, "translocation_b1069": 5.531093058527849e-10, "formation_BRNQ-MONOMER": 1.3337036401124405e-36, "translation_b0134": 2.0582177754142327e-10, "transcription_TU101_from_RpoD_mono": 0.0, "translocation_b2027": 0.0, "formation_ARGSUCCINLYA-MONOMER": 7.890673835805615e-06, "GUAtpp_FWD_CPLX_dummy": -8.40448545294226e-31, "formation_RpsJ_mono": 6.2880610300036205e-06, "3OAR601_FWD_3-OXOACYL-ACP-REDUCT-MONOMER": 0.0, "CHORM_FWD_CHORISMUTPREPHENDEHYDROG-CPLX": 0.011482749620035832, "GLYCLTtex_REV_CPLX0-7534": 0.0, "transcription_TU0_5_from_RpoD_mono": 0.0, "translation_b3114": 0.0, "translation_b3115": 9.801273262267904e-33, "translation_b3116": 1.0181974881435662e-32, "translation_b3117": 0.0, "formation_G6357-MONOMER": 0.0, "CYNTt2pp_FWD_CYNX-MONOMER": 0.0, "G1Ptex_FWD_G6700-MONOMER": 0.0, "CPLX0-7824_2fe2s_c_unloading": 0.0, "formation_PD04413_mod_mg2": 0.0, "RNDR3b4_FWD_RIBONUCLEOSIDE-DIP-REDUCTII-CPLX": 0.0, "RBP4E_REV_RIBULPEPIM-CPLX_mod_zn2": 0.0, "GALtex_REV_G6700-MONOMER": 0.0, "translocation_b2997": 0.0, "FUSAtex_FWD_G6700-MONOMER": 0.0, "CYSS_FWD_ACSERLYB-CPLX_mod_pydx5p": 0.0, "3OAR1001_REV_3-OXOACYL-ACP-REDUCT-MONOMER": 3.926717720552748e-29, "translocation_b2996": 0.0, "DM_RNA_b2609": 0.0, "translation_b2867": 0.0, "translation_b2866": 0.0, "formation_Tig_mono": 6.288044270895394e-06, "MSO3tex_FWD_CPLX0-7533": 0.0, "ASO3tex_REV_G6700-MONOMER": 0.0, "EX_asn__L_e": 0.0, "FUSAtpp_FWD_TRANS-CPLX-201": 0.0, "ACGALtex_FWD_CPLX0-7533": 0.0, "ACGALtex_FWD_CPLX0-7530": 0.0, "NADH5_FWD_NADH-DHII-MONOMER_mod_mg2_mod_cu_mod_fad": 0.0, "OMPDC_FWD_OROTPDECARB-CPLX": 0.03773119501922158, "SLNTtex_FWD_CPLX0-7530": 0.0, "formation_ABC-16-CPLX": 0.0, "HSDy_FWD_ASPKINIIHOMOSERDEHYDROGII-CPLX": 0.0, "ACSERtex_REV_CPLX0-7534": 0.0, "DM_RNA_b0475": 0.0, "DM_RNA_b0474": 0.0, "TGBPA_FWD_CPLX0-240": 0.0, "TGBPA_FWD_CPLX0-241": 3.772404839810244e-26, "transcription_TU0_14794_from_RpoD_mono": 0.0, "SULFACtex_REV_CPLX0-7533": 0.0, "CYSTL_FWD_CYSTATHIONINE-BETA-LYASE-CPLX_mod_pydx5p": 0.0, "AAMYL_FWD_ALPHA-AMYL-CYTO-MONOMER": 0.0, "DM_RNA_b3925": 0.0, "DM_RNA_b3926": 0.0, "DM_RNA_b3927": 0.0, "3CMPtex_REV_CPLX0-7534": 0.0, "translation_b2243": 0.0, "translation_b2242": 0.0, "translation_b2241": 0.0, "translation_b2240": 4.6369809948636626e-29, "transcription_TU0_8665_from_RpoD_mono": 4.048222395323765e-05, "transcription_TU00132_from_RpoD_mono": 5.257568532521103e-10, "DSBGGT1_FWD_CPLX_dummy": 0.0, "THMDtex_REV_CPLX0-7534": 0.0, "GLCURt2rpp_FWD_EXUT-MONOMER": 0.0, "PGPP180_FWD_PGPPHOSPHAB-MONOMER": 0.0, "transcription_TU0_12806_from_RpoD_mono": 0.0, "XTSNtex_REV_CPLX0-7533": 0.0, "IGPS_FWD_PRAI-IGPS": 0.014484927619696993, "EAR140x1_FWD_ENOYL-ACP-REDUCT-NADH-MONOMER": 0.0, "transcription_TU305_with_TERM0_1047_from_RpoD_mono": 0.0, "NOtpp_FWD_SPONT": 0.0, "PUNP3_REV_XANTHOSINEPHOSPHORY-CPLX": -6.166987996525152e-26, "formation_RsmB_mono": 3.664986893672175e-12, "transcription_TU306_with_TERM0_1047_from_RpoD_mono": 2.0490411441899807e-11, "SUCMALtpp_FWD_DCUC-MONOMER": 0.0, "formation_G6986-MONOMER_mod_k_mod_mg2": 0.0, "RNTR1c22_FWD_RIBONUCLEOSIDE-TRIP-REDUCT-CPLX": 0.0, "DM_RNA_b3282": 0.0, "MCTP1Bpp_FWD_CPLX0-3951": 0.0, "transcription_TU0_1783_from_RpoD_mono": 3.9492323289153103e-13, "translocation_b2010": 0.0, "TKT1_REV_CPLX0-1261_mod_thmpp": 0.0, "translation_b2309": 0.0, "translocation_b1101": 8.366793698288951e-07, "DM_RNA_b4388": 0.0, "translocation_b1102": 0.0, "transcription_TU0_14225_from_RpoD_mono": 0.0, "DM_RNA_b4381": 0.0, "EX_fecrm__un_e": 0.0, "TPRDCOAS_FWD_G6339-MONOMER": 0.0, "DM_RNA_b4384": 0.0, "DM_RNA_b4386": 0.0, "formation_FOLC-MONOMER": 9.39987165367277e-11, "translation_b1748": 0.0, "b2701_lipid_modification_pg141_p_pe160": 0.0, "formation_DIHYDROOROTOX-MONOMER_mod_fmn": 4.5522967004200155e-08, "formation_ABC-25-CPLX": 0.0, "BALAtex_FWD_CPLX0-7530": 0.0, "BALAtex_FWD_CPLX0-7533": 0.0, "translation_b1740": 2.359069870052199e-06, "translation_b1747": 0.0, "BALAtex_FWD_CPLX0-7534": 0.0, "translation_b1745": 0.0, "translation_b1744": 0.0, "CBIAT_FWD_COBALADENOSYLTRANS-MONOMER": 0.0, "transcription_TU00342_from_RpoD_mono": 3.4039155476074747e-12, "transcription_TU0_8477_from_RpoD_mono": 1.784229532502183e-10, "formation_G7814-MONOMER": 0.0, "translocation_b3161": 0.0, "formation_CDPDIGLYSYN-MONOMER_mod_mg2_mod_k": 1.2659991421816987e-09, "UAAGDS_FWD_UDP-NACMURALGLDAPLIG-MONOMER": 0.003789919477479339, "formation_ValS_mono_mod_mg2": 3.249799824333701e-08, "GMPtex_FWD_CPLX0-7533": 0.0, "formation_CYSTATHIONINE-BETA-LYASE-CPLX": 0.0, "SUCptspp_FWD_CPLX0-7": 0.0, "FE3HOXUtex_FWD_CPLX_dummy": 0.0, "transcription_TU0_14704_from_RpoD_mono": 0.0, "METAT_FWD_S-ADENMETSYN-CPLX_mod_4:LI_mod_1:ca2": 0.0, "GALCTt2rpp_FWD_YHAU-MONOMER": 0.0, "formation_IMP-DEHYDROG-CPLX": 1.3270536005848898e-07, "PPK2r_REV_PPK-CPLX": 6.776244357939718e-06, "DM_RNA_b4165": 0.0, "DM_RNA_b4164": 0.0, "PGPP120pp_FWD_PGPPHOSPHAB-MONOMER": 0.0, "DM_RNA_b4166": 0.0, "DM_RNA_b4161": 0.0, "DM_RNA_b4160": 0.0, "DM_RNA_b4163": 0.0, "DM_RNA_b4162": 0.0, "EX_cl_e": 0.0, "transcription_TU0_8529_from_RpoD_mono": 3.5268591495969834e-13, "DM_RNA_b4169": 0.0, "ADK1_REV_ADENYL-KIN-MONOMER_mod_mg2": 0.0, "transcription_TU00336_with_TERM0641_from_RpoD_mono": 1.4721500480461462e-07, "DBTS_FWD_DETHIOBIOTIN-SYN-CPLX_mod_mg2": 1.4588996073060798e-08, "MLTGY1pp_FWD_EG11373-MONOMER": 0.0, "formation_MHPHYDROXY-MONOMER": 0.0, "G3PSabcpp_FWD_ABC-34-CPLX": 0.0, "b1209_lipid_modification_pg141_p_pg160": 0.0, "RNDR2b3_FWD_RIBONUCLEOSIDE-DIP-REDUCTII-CPLX": 0.0, "EX_3hpppn_e": 0.0, "formation_NAG1P-URIDYLTRANS-CPLX_mod_mg2": 4.8252782140596556e-08, "formation_S-ADENMETSYN-CPLX_mod_4:LI_mod_1:cobalt2": 0.0, "translation_b0677": 0.0, "translation_b3748": 0.0, "transcription_TU0_4161_with_TERM0161_from_RPOE_MONOMER": 2.4039488169980654e-10, "AMMQLT8_FWD_2-OCTAPRENYL-METHOXY-BENZOQ-METH-MONOMER": 0.0, "PROt2rpp_FWD_CPLX0-7642": 0.0, "S_transfer_to_SufBCD_mod_1:2Fe2S_mod_2:fe2_FWD_CPLX_dummy": 0.0, "transcription_TU0_13802_from_RpoD_mono": 0.0, "XYLK_FWD_CPLX0-7466": 0.0, "PSCVT_FWD_AROA-MONOMER": 0.04782838190986538, "3NTD4pp_FWD_CPDB-MONOMER": 0.0, "translation_b4375": 2.2085243727477496e-09, "formation_NUPC-MONOMER": 0.0, "formation_MGTA-MONOMER": 0.0, "ALDD19xr_REV_PHENDEHYD-CPLX": 0.0, "CDGS_FWD_CPLX_dummy": 6.776244357939718e-06, "TYRtex_REV_CPLX0-7534": 0.0, "MOBDtex_FWD_CPLX0-7530": 0.0, "b2617_lipid_modification_pg161_p_pe160": 0.0, "MOBDtex_FWD_CPLX0-7534": 0.0, "EX_lac__D_e": 0.0, "CO2tex_REV_CPLX0-7530": 0.0, "formation_AROK-MONOMER_mod_fe2": 0.0, "CO2tex_REV_CPLX0-7533": 0.0, "MELIBt2pp_FWD_MELB-MONOMER": 0.0, "formation_HEMEOSYN-MONOMER_mod_ca2": 9.529535636379224e-14, "CHTBStex_REV_G6700-MONOMER": 0.0, "translation_b0832": 0.0, "EX_ump_e": 0.0, "translation_b0830": 0.0, "translation_b0831": 0.0, "translation_b0837": 4.0064314935428004e-32, "HEPT4_FWD_EG11423-MONOMER": 0.0, "EX_peamn_e": 0.0, "b2477_lipid_modification_pg120_p_pg160": 0.0, "EX_fuc__L_e": 0.0, "23bpg_generation_FWD_CPLX_dummy": 0.0, "TCYNTtex_FWD_G6700-MONOMER": 0.0, "ALAALAtex_FWD_CPLX0-7530": 0.0, "formation_GPT-CPLX": 0.0, "CLPNS160pp_FWD_CARDIOLIPSYN-MONOMER": 0.0, "transcription_TU00043_from_RpoD_mono": 0.0, "SDPDS_FWD_CPLX0-3161_mod_zn2_mod_cobalt2": 0.034364320591826716, "CLPNS160pp_REV_G6406-MONOMER": 0.0, "HEPK2_FWD_EG11425-MONOMER": 0.0, "DM_RNA_b1260": 6.681081293917855e-08, "CA2tex_REV_G6700-MONOMER": 0.0, "GTHRDabc2pp_FWD_ABC-6-CPLX": 0.0, "translation_b0341": 0.0, "TTRCYCtex_FWD_CPLX0-7534": 0.0, "NI2tex_REV_G6700-MONOMER": 0.0, "TTRCYCtex_FWD_CPLX0-7530": 0.0, "TTRCYCtex_FWD_CPLX0-7533": 0.0, "transcription_TU0_12789_from_RpoD_mono": 0.0, "SO3tex_REV_CPLX0-7530": 0.0, "TRPtex_FWD_CPLX0-7533": 0.0, "TRPtex_FWD_CPLX0-7530": 0.0, "METSOX2tex_FWD_CPLX0-7533": 0.0, "formation_Sra_mono": 6.288044270895394e-06, "TRPtex_FWD_CPLX0-7534": 0.0, "transcription_TU00332_from_RpoD_mono": 3.741309009108649e-12, "DADNtex_REV_EG11035-MONOMER": 0.0, "formation_LYXK-CPLX": 0.0, "transcription_TU363_from_RpoD_mono": 0.0, "DHBSH_FWD_CPLX_dummy": 0.0, "charging_tRNA_b0202_AUU": 0.0, "formation_Trp_RS_dim_mod_mg2": 8.44254073205184e-09, "SO3tex_REV_CPLX0-7533": 0.0, "GLYC2Pabcpp_FWD_ABC-34-CPLX": 0.0, "transcription_TU0_14467_with_TERM0862_from_RPOH_MONOMER": 0.0, "formation_YmfC_mono": 3.664986893672175e-12, "CMPtex_REV_CPLX0-7534": 0.0, "MALtex_REV_G6700-MONOMER": 0.0, "2AGPEAT120_FWD_AAS-MONOMER_mod_mg2": 0.0, "DM_RNA_b3714": 0.0, "translation_b4139": 0.0, "translation_b4138": 0.0, "ADSK_FWD_ADENYLYLSULFKIN-CPLX_mod_cd2": 0.0, "translation_b4136": 0.0, "INDOLEtex_FWD_CPLX0-7533": 0.0, "translation_b4132": 1.0177202415752692e-63, "translation_b4131": 0.0, "translation_b4130": 0.0, "GAMAN6Ptex_REV_CPLX0-7533": 0.0, "GAMAN6Ptex_REV_CPLX0-7530": 0.0, "GTPtex_FWD_G6700-MONOMER": 0.0, "GAMAN6Ptex_REV_CPLX0-7534": 0.0, "formation_EG12015-MONOMER": 0.0, "formation_NICONUCADENYLYLTRAN-MONOMER_mod_mg2": 4.711496893326022e-07, "transcription_TU0_13931_from_RpoD_mono": 1.5023031197134677e-12, "charging_tRNA_b2814_START": 0.0012627676988929482, "EX_lipa_cold_e": 0.0, "KAS141_FWD_3-OXOACYL-ACP-SYNTHII-CPLX": 0.0, "translation_b0657": 2.8598682590030853e-10, "translation_b0654": 0.0, "translation_b0655": 0.0, "translation_b0652": 0.0, "translation_b0653": 0.0, "translation_b0650": 0.0, "translation_b0651": 0.0, "APH181_FWD_G6502-MONOMER": 0.0, "FRUURtex_FWD_G6700-MONOMER": 0.0, "CLPNS160pp_FWD_G6406-MONOMER": 0.0, "formation_CPLX0-3952": 4.905621154402892e-11, "MOAT3C_FWD_EG11426-MONOMER": 0.0, "formation_CPLX0-3951": 0.0, "formation_DTDPDEHYDRHAMEPIM-MONOMER": 0.0, "DHPTDNRN_FWD_DIHYDROPTERIREDUCT-CPLX_mod_fad": 0.0, "DM_RNA_b1247": 0.0, "DM_RNA_b1246": 0.0, "DM_RNA_b1245": 0.0, "FADRx_FWD_FMNREDUCT-MONOMER": 0.30634563412549165, "DM_RNA_b1243": 0.0, "DM_RNA_b1241": 0.0, "MALDtex_REV_CPLX0-7534": 0.0, "PItex_FWD_CPLX0-7530": 0.0, "PItex_FWD_CPLX0-7533": 0.0, "PItex_FWD_CPLX0-7534": 0.0, "translation_b3875": 0.0, "MG2tpp_FWD_CORA-MONOMER": 0.0, "translation_b3091": 0.0, "DM_RNA_b3052": 0.0, "GLYCtex_REV_CPLX0-7534": 0.0, "translocation_b4031": 0.0, "GLYCtex_REV_CPLX0-7533": 0.0, "GLYCtex_REV_CPLX0-7530": 0.0, "transcription_TU0_14549_from_RpoD_mono": 3.92525666472871e-07, "transcription_TU00340_from_RpoD_mono": 0.0, "NO2t2rpp_REV_NARK-MONOMER": 0.0, "transcription_TU00212_from_RpoD_mono": 0.0, "translation_b2470": 0.0, "translation_b2472": 2.1739190241802398e-07, "L__LACD3_FWD_G6176-MONOMER_G6177-MONOMER_G6178-MONOMER": 0.0, "translation_b2476": 2.8213764167022346e-09, "translation_b2477": 1.6318336707248445e-08, "translation_b2478": 6.050241485330545e-09, "EX_gthox_e": 0.0, "formation_EG10299-MONOMER": 0.0, "formation_G6719-MONOMER": 0.0, "CMtex_REV_G6700-MONOMER": 0.0, "translation_b3301": 6.288044270895394e-06, "formation_GLYCOPHOSPHORYL-CPLX_mod_pydx5p": 0.0, "translation_b3303": 6.288044270895394e-06, "AGPAT1201_FWD_1-ACYLGLYCEROL-3-P-ACYLTRANSFER-MONOMER": 0.0004906696461203899, "translation_b3305": 6.288044270895394e-06, "translation_b3304": 6.288044270895394e-06, "translation_b3307": 6.288044270895394e-06, "formation_NADH-DHI-CPLX_mod_2fe2s_mod_4fe4s_mod_fmn": 8.017885737436542e-07, "translation_b3309": 6.288044270895394e-06, "translation_b3308": 6.288044270895394e-06, "PLIPA2E120pp_FWD_MONOMER0-341": 0.0, "transcription_TU0_14328_from_RpoD_mono": 2.9130831958056502e-09, "GK1_REV_GUANYL-KIN-CPLX_mod_mg2": 0.0, "ALAt2rpp_FWD_CPLX_dummy": 0.0, "MOX_FWD_CPLX_dummy": 0.0, "DM_RNA_b1651": 0.0, "DM_RNA_b1652": 0.0, "FECRMR3_FWD_CPLX_dummy": 0.0, "DM_RNA_b1654": 0.0, "formation_G7164-MONOMER": 1.4287197766555224e-08, "MALDtex_REV_CPLX0-7530": 0.0, "PRPPS_REV_PRPPSYN-MONOMER_mod_mg2_mod_pi": 0.0, "transcription_TU00298_from_RpoD_mono": 0.0, "transcription_TU0_1603_from_RpoD_mono": 0.0, "RIBabcpp_FWD_ABC-28-CPLX_EG10817-MONOMER": 0.0, "transcription_TU0_13287_from_RpoD_mono": 0.0, "charging_tRNA_b0202_AUC": 0.0, "CPPPGO_FWD_CPLX0-7808_mod_mn2": 1.4317411825157528e-07, "DNA_biomass_to_biomass": 0.008070925926926329, "formation_EG12310-MONOMER": 0.0, "MALDtex_REV_CPLX0-7533": 0.0, "transcription_TU00291_with_TERM0_1039_from_RpoD_mono": 2.816911067032732e-11, "DM_RNA_b0810": 0.0, "formation_THREODEHYD-CPLX_mod_zn2": 0.0, "transcription_TU0_8533_from_RpoD_mono": 0.0, "PRPPS_FWD_PRPPSYN-MONOMER_mod_mg2_mod_pi": 0.0, "translocation_b4513": 0.0, "LCTStex_FWD_CPLX0-7534": 0.0, "LCTStex_FWD_CPLX0-7533": 0.0, "OHPBAT_FWD_PSERTRANSAM-CPLX_mod_pydx5p": 0.9559528593949573, "DM_RNA_b0933": 0.0, "formation_ATPASE-1-CPLX": 0.0, "DM_RNA_b0936": 0.0, "PPPNtex_FWD_CPLX0-7530": 0.0, "formation_EG12069-MONOMER_mod_fad": 0.0, "transcription_TU00191_from_RpoD_mono": 0.0, "biomass_dilution": 0.13638691080607956, "LPLIPAL2ATE120_FWD_EG10739-MONOMER": 0.0, "SUCFUMtpp_FWD_DCUB-MONOMER": 0.0, "ACGAM1Ptex_FWD_CPLX0-7533": 0.0, "ACGAM1Ptex_FWD_CPLX0-7530": 0.0, "transcription_TU462_from_RpoD_mono": 0.0, "translocation_b0463": 0.0, "translocation_b0462": 0.0, "AACPS71_FWD_AAS-MONOMER_mod_mg2": 0.011592260078631806, "formation_G6520-MONOMER": 0.0, "METAT_FWD_S-ADENMETSYN-CPLX_mod_4:LI_mod_1:mn2": 0.0, "FECRMR1_FWD_CPLX_dummy": 0.0, "transcription_TU0_8754_from_RpoD_mono": 0.0, "transcription_TU_8391_from_RPOE_MONOMER": 0.0, "transcription_TU0_14290_from_RpoD_mono": 2.1905547028507867e-10, "formation_PANTOATE-BETA-ALANINE-LIG-CPLX_mod_mg2_mod_k": 0.0, "transcription_TU0_13145_from_RpoD_mono": 1.5566520067964325e-12, "EX_tl_c": -1.6868534521220478e-11, "SKMtex_REV_G6700-MONOMER": 0.0, "OMPHHX_FWD_OCTAPRENYL-METHOXYPHENOL-OH-MONOMER": 0.0, "THMDtex_REV_CPLX0-7530": 0.0, "U23GAAT1_FWD_UDPHYDROXYMYRGLUCOSAMNACETYLTRANS-MONO": 0.005305450830356494, "transcription_TU0_4184_from_RPOE_MONOMER": 2.2954693085814545e-09, "LPLIPAL1A180pp_FWD_CPLX0-7630_mod_ca2": 0.0, "transcription_TU00369_from_RpoD_mono": 1.4227525756932362e-12, "DRPA_FWD_DEOXYRIBOSE-P-ALD-MONOMER": 0.0, "MECDPS_FWD_CPLX0-721_mod_mn2": 0.00033170938640803184, "EX_btn_e": 0.0, "GLCATr_REV_MALTACETYLTRAN-CPLX": 0.0, "AMANK_FWD_NANK-MONOMER": 0.0, "GARFT_FWD_GART-MONOMER": 0.2140850643827578, "FECRMUtex_FWD_CPLX_dummy": 0.0, "KAS141_FWD_FABB-CPLX": 0.0, "SUCRtex_REV_CPLX0-7530": 0.0, "LPLIPAL2ATG120_FWD_EG10739-MONOMER": 0.0, "DM_RNA_b3480": 0.0, "transcription_TU0_14506_from_RpoD_mono": 0.0, "URIH_FWD_EG11082-MONOMER": 0.0, "EX_colipa_e": 0.0, "G3PCabcpp_FWD_ABC-34-CPLX": 0.0, "23DAPPAtex_REV_CPLX0-7534": 0.0, "translation_b1684": 0.0, "VALt2rpp_REV_CPLX0-7684": 6.113862588007412e-30, "23DAPPAtex_REV_CPLX0-7530": 0.0, "23DAPPAtex_REV_CPLX0-7533": 0.0, "translation_b1681": 0.0, "translocation_b0418": 9.560375891076263e-10, "APPLDHr_REV_GLYCDEH-CPLX": 0.0, "DTMPK_FWD_DTMPKI-MONOMER_mod_mg2": 0.00644880543251151, "MALtex_REV_CPLX0-7533": 0.0, "MALtex_REV_CPLX0-7530": 0.0, "UGLT_FWD_GALACTURIDYLYLTRANS-CPLX_mod_fe2_mod_zn2": 0.0, "MALtex_REV_CPLX0-7534": 0.0, "translocation_b3200": 8.39829858932233e-08, "SULFACabcpp_FWD_ABC-56-CPLX": 0.0, "formation_CPLX0-7": 0.0, "GLCNtex_FWD_G6700-MONOMER": 0.0, "formation_EG11957-MONOMER_mod_cobalt2": 0.0, "EAR100y1_FWD_ENOYL-ACP-REDUCT-NADH-MONOMER": 0.0, "DM_RNA_b2276": 0.0, "NTD10_FWD_EG11817-MONOMER_mod_cobalt2": 0.0, "formation_G7169-MONOMER": 0.0, "DHBD_REV_ENTA-CPLX": 0.0, "AKGtex_FWD_G6700-MONOMER": 0.0, "SHKK_FWD_AROL-MONOMER_mod_cobalt2": 0.0, "PAPA120_FWD_PGPPHOSPHAB-MONOMER": 0.0, "DM_RNA_b2288": 1.5307426269684233e-35, "GALTtex_REV_CPLX0-7534": 0.0, "IDONtex_REV_CPLX0-7533": 0.0, "DM_RNA_b2283": 0.0, "DM_RNA_b2280": 0.0, "DM_RNA_b2281": 0.0, "DM_RNA_b2286": 0.0, "ACBIPGT_FWD_COBU-CPLX": 0.0, "DM_RNA_b2284": 0.0, "IDONtex_REV_CPLX0-7534": 0.0, "ARBTptspp_FWD_CPLX-153": 0.0, "RNA_b4009_to_generic_23s_rRNAs": 3.420568031202901e-06, "ARBTptspp_FWD_CPLX-154": 0.0, "translation_b1533": 0.0, "G3PD6_FWD_ANGLYC3PDEHYDROG-CPLX_mod_fmn": 0.0, "GLYC2Ptex_FWD_CPLX0-7534": 0.0, "RMNtex_FWD_G6700-MONOMER": 0.0, "TRPt2rpp_FWD_AROP-MONOMER": 0.0, "O16AP1pp_FWD_G7090-MONOMER_EG11982-MONOMER": 0.0, "transcription_TU0_14175_from_RpoD_mono": 0.0, "formation_DEHYDDEOXGALACTKIN-MONOMER": 0.0, "translation_b2563": 2.9480466906389433e-13, "MLTGY2pp_FWD_G7410-MONOMER": 0.0, "TCYNTtex_REV_CPLX0-7530": 0.0, "DM_RNA_b2750": 0.0, "translation_b0334": 0.0, "translation_b0337": 0.0, "translation_b0336": 0.0, "translation_b0331": 0.0, "translation_b3321": 6.2880610300036205e-06, "translation_b0333": 0.0, "formation_CPLX0-7912": 0.0, "EX_udpgal_e": 0.0, "translation_b3320": 6.2880610300036205e-06, "translation_b0339": 0.0, "EX_metsox__R__L_e": 0.0, "PNTOtex_REV_CPLX0-7533": 0.0, "formation_COBS-MONOMER": 0.0, "INSTtex_FWD_CPLX0-7534": 0.0, "TYRt2rpp_FWD_EG12713-MONOMER": 2.6034410665326198e-30, "INSTtex_FWD_CPLX0-7530": 0.0, "b3265_lipid_modification_pg120_p_pe160": 0.0, "2AGPA140tipp_FWD_EG12455-MONOMER": 0.0, "translation_b1822": 7.32997378734435e-12, "formation_EG11595-MONOMER_EG11666-MONOMER": 0.0, "PGPP120pp_FWD_PGPPHOSPHAA-MONOMER_mod_mg2": 0.0, "PLIPA1E161pp_FWD_MONOMER0-341": 0.0, "CGLYtex_REV_CPLX0-7534": 0.0, "CGLYtex_REV_CPLX0-7530": 0.0, "ILEtex_REV_G6700-MONOMER": 0.0, "CGLYtex_REV_CPLX0-7533": 0.0, "charging_tRNA_b2404_AAG": 0.0, "charging_tRNA_b2404_AAA": 0.0, "METAT_FWD_S-ADENMETSYN-CPLX_mod_4:k_mod_1:cd2": 0.0, "DM_RNA_b1676": 0.0, "PUNP2_FWD_DEOD-CPLX": 0.0, "MPTG2_FWD_CPLX0-3951_G6561-MONOMER": 0.0, "TKT2_FWD_CPLX0-1261": 0.12249672708309796, "transcription_TU0_14528_with_TERM0_1115_from_RpoD_mono": 0.0, "translation_b0480": 0.0, "ARBTNexs_FWD_SPONT": 0.0, "translation_b0485": 0.0, "translation_b0484": 0.0, "transcription_TU_8398_from_RPOE_MONOMER": 0.0, "transcription_TU0_14806_from_EG11355_MONOMER": 0.0, "formation_CPLX0-7712_mod_mn2": 0.0, "ACMUMtex_FWD_CPLX0-7534": 0.0, "EX_for_e": 0.0, "transcription_TU482_with_TERM161_from_RpoD_mono": 0.0, "ACMUMtex_FWD_CPLX0-7530": 0.0, "translocation_b2344": 0.0, "formation_RNase_III_dim": 4.0895080655342925e-11, "formation_PGK-CPLX": 2.825000094434417e-06, "transcription_TU0_13591_from_RpoD_mono": 2.200681806450916e-12, "ECOAH1_REV_FADB-CPLX": 0.0, "UDCPDP_FWD_PGPPHOSPHAB-MONOMER": 0.003789919477479339, "translation_b3469": 0.0, "Fe_transfer_CyaY_mod_1:fe2_to_IscU_mod_1:2Fe2S_mod_1:fe2_FWD_CPLX_dummy": 3.1552565439566772e-06, "OGMEACPR1_FWD_3-OXOACYL-ACP-REDUCT-MONOMER": 1.4589064098775853e-08, "translation_b4301": 0.0, "QUIN2tex_REV_CPLX0-7534": 0.0, "translation_b3464": 1.1358999064876883e-11, "translation_b3465": 3.664986893672175e-12, "transcription_TU0_4462_from_RpoD_mono": 0.0, "23CAMPtex_REV_G6700-MONOMER": 0.0, "translocation_b3705": 7.538881375466689e-08, "formation_DIHYDROOROT-CPLX_mod_2:zn2": 1.0120990990648218e-09, "translocation_b0894_alt": 0.0, "transcription_TU0_13410_from_RpoD_mono": 0.0, "formation_CPLX0-3943": 0.0, "ECOAH6_REV_FADB-CPLX": 0.0, "RPI_FWD_RIB5PISOMB-CPLX": 0.0, "DM_RNA_b0459": 0.0, "formation_O-SUCCINYLBENZOATE-COA-SYN-MONOMER_mod_mg2": 0.0, "NAtex_REV_CPLX0-7534": 0.0, "GTHRDtex_FWD_CPLX0-7533": 0.0, "NAtex_REV_CPLX0-7530": 0.0, "AGM4PA_FWD_EG10041-MONOMER": 0.0, "DM_RNA_b0451": 0.0, "translocation_b3824": 0.0, "DM_RNA_b0452": 0.0, "b0572_lipid_modification_pg141_p_pg160": 0.0, "DM_RNA_b0902": 0.0, "formation_KsgA_mono": 7.329973787344358e-12, "ACACT1r_REV_ACETYL-COA-ACETYLTRANSFER-CPLX": 0.0, "formation_HOMSUCTRAN-CPLX": 4.684625452777283e-07, "REPHACCOAI_REV_G6715-MONOMER": 0.0, "b2512_lipid_modification_pg160_p_pg160": 0.0, "formation_CARDIOLIPSYN-MONOMER": 0.0, "translation_b0153": 0.0, "charging_tRNA_b2397_GCC": 0.010235266317985443, "formation_RhlB_dim": 1.3860939408063494e-10, "formation_MALTODEXGLUCOSID-MONOMER": 0.0, "formation_CPLX-722": 0.0, "CLtex_FWD_CPLX0-7534": 0.0, "DM_RNA_b3903": 0.0, "MINCYCtex_REV_CPLX0-7534": 0.0, "CLtex_FWD_CPLX0-7530": 0.0, "MINCYCtex_REV_CPLX0-7533": 0.0, "MINCYCtex_REV_CPLX0-7530": 0.0, "ACt2rpp_FWD_CPLX_dummy": 0.0, "transcription_TU00418_from_RPOH_MONOMER": 4.720502891267373e-13, "translation_b2224": 0.0, "translation_b0156": 5.0201396867149865e-12, "translation_b2221": 0.0, "GMHEPPA_FWD_EG11736-MONOMER_mod_mg2": 0.0, "translation_b2222": 0.0, "GAL1Ptex_REV_CPLX0-7534": 0.0, "GLYCAtex_FWD_CPLX0-7534": 0.0, "DHPTPE_FWD_FOLXTET-CPLX_mod_mg2": 0.0, "GLYCAtex_FWD_CPLX0-7530": 0.0, "formation_FUMARASE-B_mod_4fe4s": 0.0, "GLYCAtex_FWD_CPLX0-7533": 0.0, "translation_b3751": 0.0, "translocation_b3836": 0.0, "translocation_b3835": 2.444114421566281e-11, "NDPK5_REV_NUCLEOSIDE-DIP-KIN-CPLX_mod_mg2": 0.0, "translocation_b3839": 0.0, "translocation_b3838": 0.0, "DMSOR1_FWD_CPLX0-1601": 0.0, "HOMtex_REV_G6700-MONOMER": 0.0, "translation_b0968": 0.0, "transcription_TU0_12810_from_RpoD_mono": 3.200072950719823e-12, "MDDCP1pp_FWD_EG10202-MONOMER": 0.0, "formation_CPLX0-761": 0.0, "UACGAMPpp_FWD_USHA-MONOMER_mod_zn2": 0.0, "NMNAT_FWD_PD04413_mod_mn2": 0.0, "NDPK4_FWD_NUCLEOSIDE-DIP-KIN-CPLX_mod_ca2": 0.0, "CU2tex_REV_CPLX0-7530": 0.0, "DHAtex_FWD_G6700-MONOMER": 0.0, "4Fe4S_to_ErpA_by_IscU_FWD_EG12130-MONOMER_EG12131-MONOMER": 0.0, "PUNP4_REV_DEOD-CPLX": 0.0, "transcription_TU0_8806_from_RpoD_mono": 3.3366634471204857e-11, "NTP11_FWD_CPLX0-3948_mod_mg2": 0.0, "EX_tsul_e": 0.0, "DM_RNA_b4367": 0.0, "NDPK4_REV_NUCLEOSIDE-DIP-KIN-CPLX_mod_mn2": 0.0, "HXAtex_FWD_CPLX0-7530": 0.0, "HXAtex_FWD_CPLX0-7533": 0.0, "MLTG1_FWD_MALTODEXGLUCOSID-MONOMER": 0.0, "HXAtex_FWD_CPLX0-7534": 0.0, "DM_RNA_b4369": 0.0, "DM_RNA_b4368": 0.0, "NACODA_FWD_ACETYLORNDEACET-CPLX_mod_zn2": 0.0, "formation_THIH-MONOMER_THIF-MONOMER_THII-MONOMER_THIS-MONOMER": 3.6642196247962946e-13, "SO4t2pp_FWD_YCHM-MONOMER": 0.03436808067500587, "formation_S-ADENMETSYN-CPLX_mod_4:LI_mod_1:ca2": 0.0, "ECOAH7_REV_CPLX0-1666": 0.0, "charging_tRNA_b0673_AUG": 0.017643363897848558, "23CAMPtex_FWD_CPLX0-7530": 0.0, "transcription_TU00373_from_RpoD_mono": 3.009292904775761e-08, "formation_FUMARASE-A_mod_4fe4s": 8.276614761026244e-08, "23CAMPtex_FWD_CPLX0-7534": 0.0, "transcription_TU0_8181_from_RPOS_MONOMER": 0.0, "NTPP5_FWD_H2NEOPTERINP3PYROPHOSPHOHYDRO-MONOMER_mod_mg2": 0.0, "TKT2_REV_CPLX0-1261": 0.0, "GLYBtex_FWD_G6700-MONOMER": 0.0, "CUt3_FWD_CPLX0-1721": 0.0, "DM_RNA_b1467": 0.0, "DM_RNA_b1466": 0.0, "DM_RNA_b1465": 0.0, "formation_TruB_mono": 2.9722260451672436e-11, "transcription_TU0_13636_from_RpoD_mono": 0.0, "DM_RNA_b1469": 0.0, "DM_RNA_b1468": 0.0, "formation_EG11796-MONOMER": 0.0, "IDONtex_REV_CPLX0-7530": 0.0, "transcription_TU0_14693_with_TERM0_1094_from_RPOS_MONOMER": 0.0, "b1193_lipid_modification_pg180_p_pe160": 0.0, "transcription_TU0_14364_from_RpoD_mono": 7.478406674503107e-14, "formation_S-ADENMETSYN-CPLX_mod_4:LI_mod_1:mg2": 0.0, "THMDt2pp_FWD_NUPC-MONOMER": 0.0, "METDtex_FWD_G6700-MONOMER": 0.0, "INDOLEt2rpp_REV_MTR-MONOMER": 0.0, "formation_DIHYDROOROTOX-MONOMER": 0.0, "b2701_lipid_modification_pg140_p_pg160": 0.0, "transcription_TU00247_from_RpoD_mono": 0.0, "formation_URAA-MONOMER": 0.0, "EX_galctn__L_e": 0.0, "translocation_b4262": 8.39829858932233e-08, "TMPK_FWD_THI-P-KIN-MONOMER_mod_mg2": 3.225291923765674e-05, "translation_b0810": 0.0, "translation_b0811": 0.0, "transcription_TU0_14676_from_RPOS_MONOMER": 0.0, "DM_RNA_b3277": 0.0, "transcription_TU00476_with_OMPC_TERMINATOR_from_RpoD_mono": 0.0, "formation_THI-P-KIN-MONOMER_mod_mg2": 1.2219100053616612e-07, "NTD6pp_FWD_APHA-CPLX_mod_mg2": 0.0, "UACGAMtex_FWD_CPLX0-7533": 0.0, "transcription_TU00228_from_RpoD_mono": 0.0, "PLIPA1A140pp_FWD_MONOMER0-341": 0.0, "DM_RNA_b1264": 6.08759945842136e-08, "ACNAMt2pp_FWD_NANT-MONOMER": 0.0, "translocation_b0053": 1.6318336707248445e-08, "formation_FORMHYDROGI-CPLX_mod_ni2_mod_4fe4s": 0.0, "formation_RplD_mono": 6.2880610300036205e-06, "PAPSR24_FWD_PAPSSULFOTRANS-CPLX": 0.0, "EX_lcts_e": 0.0, "DM_RNA_b3344": 0.0, "AGPAT1801_FWD_1-ACYLGLYCEROL-3-P-ACYLTRANSFER-MONOMER": 0.0, "formation_YhhP_mono": 3.1942856394885584e-12, "DM_RNA_b3341": 0.0, "DM_RNA_b3342": 0.0, "DM_RNA_b3343": 0.0, "SSALy_FWD_CPLX0-7688": 0.0, "DM_RNA_b0339": 0.0, "transcription_TU0_14370_from_RpoD_mono": 0.0, "34dhpactex_REV_CPLX0-7533": 0.0, "formation_S-ADENMETSYN-CPLX_mod_4:na1_mod_1:zn2": 0.0, "FDH5pp_FWD_FORMATEDEHYDROGO-CPLX_mod_bmocogdp": 0.0, "DM_RNA_b0331": 0.0, "34dhpactex_REV_CPLX0-7534": 0.0, "G3PAT1411_FWD_GLYCEROL-3-P-ACYLTRANSFER-MONOMER": 0.0, "transcription_TU00416_from_RpoD_mono": 9.057177086795802e-09, "PE181abcpp_FWD_CPLX0-7704_mod_mg2": 0.0, "EX_phe__L_e": 0.0, "transcription_TU0_8487_from_RpoD_mono": 0.0, "formation_CPLX0-7614": 1.4463488345696997e-06, "formation_CPLX0-7616": -9.94257567413348e-36, "formation_CPLX0-7617": 2.5100698433574932e-12, "SHSL1_FWD_O-SUCCHOMOSERLYASE-CPLX_mod_pydx5p": 0.021159861229603207, "EX_g6p_e": 0.0, "transcription_TU0_8368_from_RpoD_mono": 0.0, "3HAD1601_FWD_FABZ-CPLX": 0.0, "THMtex_REV_CPLX0-7530": 0.0, "transcription_TU164_from_RpoD_mono": 0.0, "MLTGY3pp_FWD_G6622-MONOMER": 0.0, "b1193_lipid_modification_pg161_p_pe160": 0.0, "GLCUR1Ptex_REV_G6700-MONOMER": 0.0, "HEX1_FWD_GLUCOKIN-MONOMER": 0.0, "MLTGY4pp_FWD_G7410-MONOMER": 0.0, "transcription_TU0_5564_from_RpoD_mono": 0.0, "CYTK1_FWD_CMPKI-MONOMER_mod_mg2": 0.956762967088115, "ASNN_FWD_EG12407-MONOMER": 0.0, "3HAD1211_FWD_FABA-CPLX": 0.0, "translation_b4258": 3.249799824333701e-08, "formation_FLAVODOXIN1-MONOMER": 0.0, "ACGAL1Ptex_FWD_G6700-MONOMER": 0.0, "METSOX1tex_REV_CPLX0-7533": 0.0, "MOGDS_FWD_EG11829-MONOMER_mod_mg2": 0.0, "PDH_FWD_PYRUVATEDEH-CPLX_mod_mg2_mod_fad_mod_thmpp_mod_lipo": 1.2997548253229867, "RMI_FWD_CPLX0-7652_mod_mn2": 0.0, "QUIN2tpp_FWD_CPLX_dummy": 0.0, "DM_RNA_b3739": 0.0, "DM_RNA_b3738": 1.0599611022955836e-07, "DM_RNA_b3735": 1.0599611022955836e-07, "DM_RNA_b3734": 0.0, "DM_RNA_b3737": 0.0, "DM_RNA_b3736": 9.421876464849632e-08, "DM_RNA_b3731": 1.0599611022955836e-07, "DM_RNA_b3730": 0.0, "DM_RNA_b3733": 1.0599611022955836e-07, "DM_RNA_b3732": -6.015915799588977e-41, "GLUtex_FWD_G6700-MONOMER": 0.0, "FCLT_FWD_PROTOHEME-FERROCHELAT-MONOMER": 1.4317411825157528e-07, "b1677_lipid_modification_pg141_p_pg160": 0.0, "transcription_TU00107_from_RpoD_mono": 4.963459199977387e-10, "FALDH2_FWD_ADHC-CPLX_mod_zn2": 0.0, "POAACR_FWD_G6521-MONOMER": 0.0, "PYDAMK_FWD_PDXK-CPLX": 0.0, "translation_b4154": 0.0, "translation_b4151": 0.0, "translation_b4153": 0.0, "translation_b4152": 0.0, "SPODMpp_FWD_G6886-MONOMER_mod_cu2": 0.0, "SUCCt2_3pp_FWD_DCUA-MONOMER": 0.0, "GLUN_FWD_PABASYN-COMPI-MONOMER": 0.0, "ASPtex_REV_G6700-MONOMER": 0.0, "formation_EG12221-MONOMER": 0.0, "DHPTDNR_FWD_DIHYDROPTERIREDUCT-CPLX_mod_fad": 0.0, "FE2tex_FWD_CPLX0-7533": 0.0, "PPA2_FWD_EG11817-MONOMER_mod_cobalt2": 0.0, "FE2tex_FWD_CPLX0-7530": 0.0, "GLNtex_REV_G6700-MONOMER": 0.0, "FE2tex_FWD_CPLX0-7534": 0.0, "formation_EG11110-MONOMER": 0.0, "transcription_TU00378_with_TERM65_from_RpoD_mono": 0.0, "translation_b0679": 0.0, "ASPO3_FWD_L-ASPARTATE-OXID-MONOMER_mod_fad": 0.0, "GALCTNLtex_FWD_G6700-MONOMER": 0.0, "DM_RNA_b1261": 6.681081293917855e-08, "5DGLCNtex_FWD_G6700-MONOMER": 0.0, "DM_RNA_b1263": 0.0, "DM_RNA_b1262": 4.516996021290709e-08, "DM_RNA_b1269": 0.0, "ACOATA1_REV_CPLX0-252": 0.0, "EX_no_e": 0.0, "NTD1_FWD_CPLX0-7625_mod_cobalt2": 0.0, "translation_b3893": 0.0, "translation_b3892": 0.0, "MDH_REV_MALATE-DEHASE": 0.0, "DM_RNA_b2947": 1.7160808732178867e-13, "3OAS1401_FWD_FABB-CPLX": 0.0, "GAMAN6Ptex_FWD_CPLX0-7534": 0.0, "translation_b3092": 0.0, "GAMAN6Ptex_FWD_CPLX0-7533": 0.0, "GAMAN6Ptex_FWD_CPLX0-7530": 0.0, "translation_b2167": 0.0, "PLIPA1G161pp_FWD_MONOMER0-341": 0.0, "2AGPGAT160_FWD_AAS-MONOMER_mod_mg2": 0.0, "CYSDS_FWD_TRYPTOPHAN-CPLX": 0.0, "EX_feoxam__un_e": 0.0, "formation_KDO-8PPHOSPHAT-CPLX_mod_mg2": 3.127237709095249e-08, "translation_b2416": 8.591362599032436e-07, "METDtex_REV_CPLX0-7534": 0.0, "translation_b2414": 5.1746951760812565e-08, "translation_b2415": 4.295681299516218e-07, "METDtex_REV_CPLX0-7530": 0.0, "METDtex_REV_CPLX0-7533": 0.0, "translation_b2411": 0.0, "MDDEP3pp_FWD_EG10202-MONOMER": 0.0, "translation_b2418": 0.0, "translocation_b0891": 2.065460409280008e-08, "CTECOAI6_FWD_FADB-CPLX": 0.0, "translocation_b0894": 0.0, "translocation_b0896": 0.0, "TRE6PS_FWD_TREHALOSE6PSYN-MONOMER": 0.0, "GLYCTO2_FWD_CPLX0-7458": 9.124284332926722e-05, "SERtex_FWD_CPLX0-7534": 0.0, "SERtex_FWD_CPLX0-7533": 0.0, "PLIPA2A120pp_FWD_MONOMER0-341": 0.0, "F6Pt6_2pp_FWD_UHPT-MONOMER": 0.0, "transcription_TU0_12833_from_RpoD_mono": 9.25723120327244e-16, "formation_GDHA-CPLX": 1.5577060184152325e-08, "GLYC3Ptex_FWD_G6700-MONOMER": 0.0, "MAN6Ptex_FWD_CPLX0-7534": 0.0, "DM_RNA_b1677": 0.0, "formation_PUTP-MONOMER": -3.819585936194957e-39, "MAN6Ptex_FWD_CPLX0-7530": 0.0, "MAN6Ptex_FWD_CPLX0-7533": 0.0, "formation_Rnb_mono_mod_1:mg2": 0.0, "DM_RNA_b1679": 0.0, "formation_CPLX0-7904_mod_ca2": 0.0, "NTD6pp_FWD_USHA-MONOMER_mod_zn2": 0.0, "GLCNt2rpp_FWD_GNTU-MONOMER": 0.0, "METSOX1tex_FWD_CPLX0-7534": 0.0, "translocation_b0123_alt": 0.0, "METSOX1tex_FWD_CPLX0-7530": 0.0, "METSOX1tex_FWD_CPLX0-7533": 0.0, "TYRTA_REV_ASPAMINOTRANS-DIMER": 0.015679187471276303, "formation_DIHYDROXYACIDDEHYDRAT-CPLX_mod_4fe4s": 3.0724755741109726e-07, "translation_b3172": 3.2092210803465077e-09, "CRNDtex_REV_CPLX0-7530": 0.0, "translocation_b0401": 0.0, "EX_acnam_e": 0.0, "COBALT2t3pp_FWD_B0752-MONOMER": 0.0, "translocation_b0409": 1.244278390305071e-07, "translocation_b0408": 1.244278390305071e-07, "GLUabcpp_FWD_ABC-13-CPLX": 0.0, "TMDPP_REV_DEOA-CPLX": 0.0, "transcription_TU0_6557_from_RpoD_mono": 0.0, "formation_AROK-MONOMER_mod_ca2": 0.0, "GLUDC_FWD_GLUTDECARBOXA-CPLX_mod_pydx5p": 0.0, "formation_TrmA_mono": 2.8918530914448355e-11, "DM_RNA_b2240": 0.0, "EAR80x1_FWD_ENOYL-ACP-REDUCT-NADH-MONOMER": 0.0, "CLPNS120pp_REV_CARDIOLIPSYN-MONOMER": 0.0, "transcription_TU_b3247": 3.741309009108649e-12, "PG180abcpp_FWD_CPLX0-7704_mod_mg2": 0.0, "translocation_b2663": 0.0, "transcription_TU00041_from_RPOH_MONOMER": 2.1935129294953124e-08, "formation_UDPMANNACADEHYDROG-MONOMER": 0.0, "CRNDtex_REV_CPLX0-7533": 0.0, "METAT_FWD_S-ADENMETSYN-CPLX_mod_4:nh4_mod_1:mg2": 0.0, "formation_YGFO-MONOMER": 0.0, "transcription_TU0_5183_from_RpoD_mono": 0.0, "CRNDtex_REV_CPLX0-7534": 0.0, "NTD4_FWD_EG11817-MONOMER_mod_cobalt2": 8.55029770366876e-30, "PROtex_REV_G6700-MONOMER": 0.0, "b1209_lipid_modification_pg141_p_pe160": 0.0, "NTPP4_FWD_G6954-MONOMER_mod_mn2": 0.0, "PGPP140pp_FWD_PGPPHOSPHAA-MONOMER_mod_mg2": 0.0, "DM_RNA_b3137": 0.0, "DM_RNA_b0104": 0.0, "DM_RNA_b3132": 0.0, "NDPK7_REV_ADENYL-KIN-MONOMER_mod_mg2": 0.0, "transcription_TU00213_from_RpoD_mono": 0.0, "formation_Pnp_trim": 1.3860939408063494e-10, "DM_RNA_b0103": 0.0, "DM_RNA_b3384": 1.4920791714774435e-08, "GLCtex_REV_G6700-MONOMER": 0.0, "transcription_TU102_from_RpoD_mono": 2.8001558661006527e-12, "transcription_TU0_6634_with_TERM101_from_RpoD_mono": 0.0, "MCPST_FWD_EG11600-MONOMER": 0.0, "DM_RNA_b3908": 0.0, "TCYNTtex_REV_CPLX0-7534": 0.0, "formation_G7949-MONOMER": 0.0, "formation_CPLX-63": 0.0, "translation_b0813": 0.0, "TCYNTtex_REV_CPLX0-7533": 0.0, "EX_manglyc_e": 0.0, "GLUDy_REV_GDHA-CPLX": 1.2334926349937239, "UDCPDP_FWD_EG11665-MONOMER": 0.0, "formation_XAPB-MONOMER": 8.387637209169037e-36, "DM_RNA_b1288": 0.0, "transcription_TU0_14537_from_RpoD_mono": 0.0, "formation_G7090-MONOMER_EG11982-MONOMER": 0.0, "ORNtex_FWD_CPLX0-7534": 0.0, "DDPGALA_REV_DEHYDDEOXPHOSGALACT-ALDOL-MONOMER": 0.0, "transcription_TU0_8148_from_RPOS_MONOMER": 0.0, "translocation_b2938": 0.0, "transcription_TU522_from_RpoD_mono": 0.0, "translocation_b1319": 0.0, "formation_YHAU-MONOMER": -1.2983797784081352e-33, "formation_AAS-MONOMER_mod_mg2": 3.345211829424119e-08, "UDPKAAT_FWD_G7166-MONOMER_mod_pydx5p": 0.0, "RNDR1b3_FWD_RIBONUCLEOSIDE-DIP-REDUCTII-CPLX": 0.0, "transcription_TU00483_with_TERM0322_from_RpoD_mono": 2.0113950552639885e-08, "b1193_lipid_modification_pg181_p_pe160": 0.0, "HACD7_REV_CPLX0-1666": 0.0, "translation_b3281": 6.95196161140611e-12, "DM_RNA_dummy": 0.0, "DSERDHr_REV_CPLX0-1962": 0.0, "MGSA_FWD_METHGLYSYN-CPLX": 0.0, "translocation_b3224": 0.0, "translation_b1901": 0.0, "METDabcpp_FWD_METNIQ-METHIONINE-ABC-CPLX": 0.0, "translocation_b1912": 9.111557436495874e-10, "AMPMS2_FWD_THIC-MONOMER": 7.944331471079261e-07, "formation_Tgt_hexa_mod_6:zn2": 3.9495343369509545e-12, "translation_b2801": 0.0, "formation_EG10780-MONOMER": 0.0, "translation_b2800": 1.606846372877051e-31, "b2617_lipid_modification_pg180_p_pe160": 0.0, "APH140_FWD_G6502-MONOMER": 0.0, "transcription_TU0_4961_with_TERM0441_from_RpoD_mono": 0.0, "translation_b2803": 0.0, "RNA_b2588_to_generic_5s_rRNAs": 0.0, "LEUTAi_FWD_BRANCHED-CHAINAMINOTRANSFER-CPLX_mod_pydx5p": 0.0, "UACGALPpp_FWD_USHA-MONOMER_mod_cobalt2": 0.0, "formation_USHA-MONOMER_mod_zn2": 0.0, "formation_PTSI-MONOMER": 0.0, "F6PA_REV_CPLX0-201": 0.0, "transcription_TU0_6653_with_AROF_TYRA_TERMINATOR_from_RpoD_mono": 1.2821007359623324e-08, "DM_RNA_b2779": 0.0, "GLNtex_REV_CPLX0-7534": 0.0, "translation_b2374": -3.0652905848013777e-31, "GLNtex_REV_CPLX0-7530": 0.0, "GLNtex_REV_CPLX0-7533": 0.0, "PHEtex_REV_CPLX0-7534": 0.0, "transcription_TU00497_from_RpoD_mono": 0.0, "formation_AKBLIG-CPLX_mod_pydx5p": 0.0, "PHEtex_REV_CPLX0-7530": 0.0, "PHEtex_REV_CPLX0-7533": 0.0, "translation_b0312": 0.0, "translation_b0311": 0.0, "DM_RNA_b3600": 0.0, "transcription_TU0_13918_from_RpoD_mono": 0.0, "transcription_TU0_13818_from_RpoD_mono": 0.0, "3AMPtex_FWD_G6700-MONOMER": 0.0, "Zn2tex_REV_G6700-MONOMER": 0.0, "AACPS81_FWD_AAS-MONOMER_mod_mg2": 0.0, "b2512_lipid_modification_pg120_p_pg160": 0.0, "translation_b1210": 4.876335573607736e-14, "translation_b1800": 0.0, "3HAD1001_FWD_FABA-CPLX": -3.9267154318664775e-29, "SHCHCS3_FWD_EG12438-MONOMER": 0.0, "translation_b1804": 0.0, "translation_b1805": 0.0, "DM_RNA_b2610": 0.0, "DM_RNA_b2615": 0.0, "transcription_TU0_0_from_RpoD_mono": 0.0, "DM_RNA_b2617": 0.0, "SFGTHi_FWD_G6208-MONOMER": 0.0, "ACGAtex_FWD_G6700-MONOMER": 0.0, "translation_b3666": 0.0, "translation_b3665": 0.0, "ACACT6r_REV_CPLX0-1667": 0.0, "formation_S-ADENMETSYN-CPLX_mod_4:nh4_mod_1:zn2": 0.0, "FRUtex_FWD_CPLX0-7534": 0.0, "FRUtex_FWD_CPLX0-7530": 0.0, "FRUtex_FWD_CPLX0-7533": 0.0, "METAT_FWD_S-ADENMETSYN-CPLX_mod_4:nh4_mod_1:zn2": 0.0, "NDPK2_REV_NUCLEOSIDE-DIP-KIN-CPLX_mod_mn2": 0.0, "formation_RIBULP3EPIM-MONOMER": 6.542036010198836e-07, "ADSK_FWD_ADENYLYLSULFKIN-CPLX_mod_mg2": 0.0, "3NTD9pp_FWD_CPDB-MONOMER": 0.0, "formation_CTPSYN-CPLX_mod_mg2": 1.1245347201927446e-07, "transcription_TU00029_from_RPON_MONOMER": 0.0, "formation_CPLX0-301_mod_mn2": 0.0, "QUIN2tex_FWD_CPLX0-7530": 0.0, "QUIN2tex_FWD_CPLX0-7533": 0.0, "formation_S-ADENMETSYN-CPLX_mod_4:tl_mod_1:zn2": 4.2171336303051195e-12, "DM_RNA_b3169": 5.238505185145715e-11, "QUIN2tex_FWD_CPLX0-7534": 0.0, "formation_CPLX0-7428": 1.779990119828431e-08, "APG3PAT120_FWD_EG11674-MONOMER": 0.0, "translation_b3406": 6.416855207701632e-11, "translation_b4367": 0.0, "FBP_FWD_CPLX0-303_mod_mn2": 0.0, "NDPK1_REV_NUCLEOSIDE-DIP-KIN-CPLX_mod_mg2": 0.0, "translation_b3403": 0.0, "GTHRDabcpp_FWD_ABC-49-CPLX": 0.0, "GALCTD_FWD_GALACTARDEHYDRA-MONOMER_mod_fe2": 0.0, "DDCAtexi_FWD_EG10280-MONOMER": 0.0, "ACACT3r_REV_CPLX0-1667": 0.0, "SELtex_REV_CPLX0-7533": 0.0, "SELtex_REV_CPLX0-7534": 0.0, "GLCNt2rpp_REV_GNTT-MONOMER": 0.0, "ARGAGMt7pp_FWD_CPLX0-7535": -5.838076494956854e-30, "LPLIPAL2G181_FWD_EG10739-MONOMER": 0.0, "transcription_TU00144_from_RpoD_mono": 0.0, "DM_RNA_b3693": 0.0, "DM_RNA_b3691": 0.0, "translocation_b2497": 0.0, "AKGtex_REV_CPLX0-7534": 0.0, "translocation_b2492": 0.0, "charging_tRNA_b4369_CUG": 0.007233239163786448, "GALCTND_FWD_GALACTONATE-DEHYDRATASE-MONOMER": 0.0, "transcription_TU841_from_RpoD_mono": 0.0, "DM_RNA_b0929": 0.0, "DM_RNA_b0928": 0.0, "transcription_TU0_6403_with_TERM0_1041_from_RpoD_mono": 3.737427234458819e-09, "DUTPDP_FWD_G7164-MONOMER": 0.00644880543251151, "formation_PABASYN-COMPI-MONOMER": 0.0, "CYSabc2pp_FWD_ABC-6-CPLX": 0.0, "formation_G7496-MONOMER_mod_mg2": 0.0, "DM_RNA_b3960": 0.0, "DM_RNA_b3962": 0.0, "DM_RNA_b3965": 0.0, "DM_RNA_b3966": 9.962415165362263e-10, "DM_RNA_b3967": 0.0, "DM_RNA_b3968": 0.0, "DM_RNA_b3969": 0.0, "transcription_TU0_8693_from_RpoD_mono": 0.0, "transcription_TU0_6509_from_RpoD_mono": 1.148546174771182e-05, "XYLK2_FWD_LYXK-CPLX_mod_mg2": 0.0, "LYStex_REV_CPLX0-7534": 0.0, "formation_GLUTAMIDOTRANS-CPLX": 1.5355262777567948e-06, "LYStex_REV_CPLX0-7530": 0.0, "LYStex_REV_CPLX0-7533": 0.0, "translation_b2751": 7.119960479313724e-08, "translation_b2202": 0.0, "translation_b2201": 0.0, "translation_b2200": 0.0, "translation_b2207": 0.0, "translation_b2206": 0.0, "translation_b2205": 0.0, "translation_b2204": 0.0, "transcription_TU00502_from_RpoD_mono": 0.0, "RPI_FWD_RIB5PISOMA-CPLX": 0.0, "TMAtex_REV_CPLX0-7534": 0.0, "translocation_b3816": 4.679080338314971e-12, "transcription_TU0_4181_from_RpoD_mono": 0.0, "TMAtex_REV_CPLX0-7533": 0.0, "TMAtex_REV_CPLX0-7530": 0.0, "NTD6_FWD_EG11817-MONOMER_mod_cobalt2": 0.0, "3CMPtex_REV_CPLX0-7533": 0.0, "ACNAMtex_FWD_G7921-MONOMER": 0.0, "ASPt2pp_FWD_GLTP-MONOMER": 0.0, "HYD1pp_FWD_FORMHYDROGI-CPLX_mod_ni2_mod_4fe4s": 0.0, "formation_DIHYDROFOLATEREDUCT-MONOMER": 1.3495413824846063e-08, "EX_rfamp_e": 0.0, "NTD1_FWD_EG11817-MONOMER_mod_cobalt2": 0.0, "translocation_b1677": 0.0004905837181694682, "RBP4E_FWD_EG12287-MONOMER": 0.0, "transcription_TU0_8472_from_RpoD_mono": 1.0772285167145247e-08, "transcription_TU00277_with_TERM59_from_RpoD_mono": 0.0, "ABUTtex_FWD_G6700-MONOMER": 0.0, "ALR2_FWD_G7558-MONOMER": 0.0, "charging_tRNA_b1977_AAU": 0.0, "RNTR2c22_FWD_RIBONUCLEOSIDE-TRIP-REDUCT-CPLX": 0.0, "D__LACtex_REV_G6700-MONOMER": 0.0, "MALS_FWD_MALATE-SYNTHASE": 0.0, "formation_ORNCARBAMTRANSFERI-CPLX": 3.354321604607471e-08, "formation_ISOCIT-LYASE_mod_mg2": 0.0, "PPAtex_REV_CPLX0-7530": 0.0, "H2Otpp_REV_CPLX0-7653": 0.0, "THDPS_FWD_CPLX0-3181": 0.034364320591826716, "formation_CPLX0-7625_mod_cobalt2": 0.0, "translation_b4244": 5.5319567566228806e-08, "GLUTRR_FWD_CPLX0-3741": 1.9306993568409197e-06, "DM_RNA_b1193": 0.0, "DM_RNA_b1192": 0.0, "DM_RNA_b1190": 0.0, "DM_RNA_b1197": 0.0, "transcription_TU0_14272_from_RpoD_mono": 0.0, "DM_RNA_b1198": 0.0, "EX_mincyc_e": 0.0, "DHQTi_FWD_AROD-CPLX": 0.04782838190986538, "transcription_TU0_7722_with_TERM0_1145_from_RPOS_MONOMER": 0.0, "TRPt2rpp_REV_AROP-MONOMER": 0.0, "translation_b4025": 2.3599264172778495e-08, "METSOX2tex_FWD_CPLX0-7534": 0.0, "translation_b1377": 1.1613407115464555e-05, "METSOX2tex_FWD_CPLX0-7530": 0.0, "translation_b4024": 0.0, "translocation_b4321": 0.0, "transcription_TU0_8795_with_TERM0_1065_from_RpoD_mono": 0.0, "GUAD_FWD_G7502-MONOMER_mod_zn2": 0.0, "DM_RNA_b4129": 0.0, "TRPt2rpp_FWD_EG12713-MONOMER": 0.0, "translation_b3034": 0.0, "DM_RNA_b1441": 0.0, "DM_RNA_b4120": 0.0, "DM_RNA_b1443": 0.0, "DM_RNA_b4122": 0.0, "DM_RNA_b1444": 0.0, "GLYCLTtex_FWD_G6700-MONOMER": 0.0, "MCITL2_FWD_CPLX0-1021_mod_mg2": 0.0, "PE180abcpp_FWD_CPLX0-7704_mod_mg2": 0.0, "EAR80y1_FWD_ENOYL-ACP-REDUCT-NADH-MONOMER": 0.0, "charging_tRNA_b3977_UAU": 0.007780330103911308, "EX_nh4_e": -1.4903513093985397, "5DGLCNtex_REV_G6700-MONOMER": 0.0, "DM_RNA_b2183": 0.0, "DM_RNA_b2185": 0.0, "DM_RNA_b2189": 0.0, "XYLUt2pp_FWD_TRANS-CPLX-203": 0.0, "MNLtex_FWD_CPLX0-7530": 0.0, "transcription_TU00050_from_RpoD_mono": 0.0, "MNLtex_FWD_CPLX0-7534": 0.0, "transcription_TU00450_with_TERM51_from_RpoD_mono": 0.0, "VALTA_FWD_BRANCHED-CHAINAMINOTRANSFER-CPLX_mod_pydx5p": 0.0, "transcription_TU355_from_RpoD_mono": 0.0, "transcription_TU0_14630_from_RpoD_mono": 0.0, "formation_EG10041-MONOMER": 0.0, "Htex_FWD_G6700-MONOMER": 0.0, "translation_b0875": 0.0, "transcription_TU00110_from_RpoD_mono": 0.0, "translation_b0870": 0.0, "translation_b0871": 0.0, "formation_EG11910-MONOMER_dimer": 0.0, "transcription_TU0_6886_from_RpoD_mono": 0.0, "transcription_TU401_with_TERM121_from_RpoD_mono": 0.0, "PGI_FWD_CPLX0-7877": 0.9343713834401424, "MSAR_FWD_CPLX0-1962": 0.0, "transcription_TU0_2661_from_RPOS_MONOMER": 0.0, "b1209_lipid_modification_pg181_p_pe160": 0.0, "DM_RNA_b3360": 0.0, "translocation_b0343": -1.66784357416541e-31, "DM_RNA_b3366": 0.0, "DM_RNA_b3367": 0.0, "translation_b0724": 3.2299435966979034e-07, "DM_RNA_b3365": 0.0, "ACACT3r_REV_FADA-CPLX": 0.0, "transcription_TU0_14805_from_EG11355_MONOMER": 4.254741229717454e-14, "DM_RNA_b0312": 0.0, "ACNAMtex_FWD_CPLX0-7533": 0.0, "DM_RNA_b0311": 0.0, "DM_RNA_b0314": 0.0, "RBK_FWD_CPLX0-7647_mod_k_mod_mg2": 0.0, "4PCPpp_FWD_CPLX_dummy": 0.0, "formation_SPOT-MONOMER": 0.0, "formation_RlmB_dim": 3.664986893672175e-12, "MLTP3_FWD_MALDEXPHOSPHORYL-CPLX_mod_pydx5p": 0.0, "translation_b1473": -3.233049227619232e-36, "translation_b1475": 0.0, "EAR40x1_FWD_ENOYL-ACP-REDUCT-NADH-MONOMER": 0.0, "translation_b1476": 0.0, "translation_b1479": 0.0, "translation_b1478": 0.0, "COBALT2t3pp_FWD_CPLX0-7641": 0.0, "transcription_TU00503_from_RpoD_mono": 1.1097645700739622e-06, "AGM3PH_FWD_G6567-MONOMER": 0.0, "translocation_b3679": 0.0, "PYDXNtpp_FWD_CPLX_dummy": 0.0, "ACALD_FWD_ADHE-CPLX_mod_fe2": 6.776244357939718e-06, "transcription_TU0_2422_from_RpoD_mono": 0.0, "PPM_FWD_PPENTOMUT-MONOMER_mod_mn2": 0.0, "transcription_TU0_6881_from_RpoD_mono": 0.0, "LPLIPAL2E120_FWD_EG10739-MONOMER": 0.0, "GUAPRT_FWD_GPT-CPLX": 0.0, "SPMDAT1_FWD_SPERMACTRAN-CPLX": 0.0, "LPLIPAL2ATE180_FWD_EG10739-MONOMER": 0.0, "DM_RNA_b3759": 0.0, "HG2tex_REV_CPLX0-7530": 0.0, "DM_RNA_b3752": 0.0, "DM_RNA_b3751": 0.0, "DM_RNA_b3750": 0.0, "DM_RNA_b3757": 0.0, "DM_RNA_b3756": 0.0, "3HPPtex_REV_CPLX0-7534": 0.0, "b2701_lipid_modification_pg120_p_pe160": 0.0, "charging_tRNA_b2967_UUU": 0.010072004800110468, "ALAR_REV_ALARACEBIOSYN-MONOMER": 0.0, "ACACT6r_FWD_CPLX0-1667": 0.038413890620753864, "CYTBD2pp_FWD_APP-UBIOX-CPLX_mod_pheme_mod_hemed": 0.0, "DHNPA2r_FWD_CPLX0-3936": 9.124284332926722e-05, "transcription_TU0_4703_with_TERM0222_from_RpoD_mono": 0.0, "translation_b4171": 6.605200971951403e-12, "translation_b4177": 8.624773781868779e-10, "EX_rmn_e": 0.0, "transcription_TU00036_with_TERM0222_from_RpoD_mono": 0.0, "formation_EG11426-MONOMER": 0.0, "LCTStex_REV_CPLX0-7533": 0.0, "DGSNtex_FWD_G6700-MONOMER": 0.0, "LCTStex_REV_CPLX0-7534": 0.0, "transcription_TU0_1190_from_RpoD_mono": 0.0, "PROtex_REV_CPLX0-7530": 0.0, "PROtex_REV_CPLX0-7533": 0.0, "MG2tex_REV_CPLX0-7534": 0.0, "DM_RNA_b2891": 0.0, "translation_b0698": 0.0, "GLCRt2rpp_REV_B2789-MONOMER": 0.0, "transcription_TU0_13980_from_RpoD_mono": 0.0, "translation_b0692": 2.745205706658325e-31, "translation_b0693": 0.0, "transcription_TU00106_from_RpoD_mono": 0.0, "DGSNtex_FWD_CPLX0-7534": 0.0, "translation_b0696": 0.0, "transcription_TU0_14215_from_RpoD_mono": 8.580404366089433e-14, "DGSNtex_FWD_CPLX0-7530": 0.0, "NTD4pp_FWD_APHA-CPLX_mod_mg2": 0.0, "transcription_TU0_14229_from_RpoD_mono": 1.7222138802752004e-13, "DM_RNA_b1200": 0.0, "DM_RNA_b1207": 0.0, "DM_RNA_b1206": 0.0, "PSERtex_REV_CPLX0-7530": 0.0, "CITt7pp_FWD_B0612-MONOMER": 0.0, "DM_RNA_b1209": 5.8359230854164734e-08, "DM_RNA_b1208": 0.0, "formation_CPLX0-3482_mod_mg2": 0.0, "formation_G6886-MONOMER_mod_cu2": 0.0, "DM_5DRIB": 6.5283502086390015e-06, "transcription_TU0_13848_from_RpoD_mono": 9.13955419807736e-12, "formation_NIRC-MONOMER": 9.706210180688052e-34, "DM_RNA_b1249": 0.0, "GALKr_REV_GALACTOKIN-MONOMER_mod_mg2": 0.0, "TMAOR2pp_FWD_TMAOREDUCTI-CPLX_mod_bmocogdp": 0.0, "DM_RNA_b0778": 0.0, "TMDPP_FWD_DEOA-CPLX": 0.0, "CHLtex_FWD_G6700-MONOMER": 0.0, "PLIPA1G181pp_FWD_MONOMER0-341": 0.0, "THYMtex_REV_CPLX0-7534": 0.0, "transcription_TU00501_from_RpoD_mono": 1.0766230205045899e-06, "THYMtex_REV_CPLX0-7530": 0.0, "THYMtex_REV_CPLX0-7533": 0.0, "DAPAL_FWD_CPLX0-1401_mod_pydx5p": 0.0, "GAMtex_REV_G6700-MONOMER": 0.0, "b2813_lipid_modification_pg141_p_pg160": 0.0, "PAPSR21_FWD_PAPSSULFOTRANS-CPLX": 0.0, "ILEt2rpp_REV_BRNQ-MONOMER": 0.0, "GUI2_REV_UXAC-MONOMER": 0.0, "DM_RNA_b2406": 0.0, "DM_RNA_b2407": 0.0, "MLDCP2App_FWD_CPLX_dummy": 0.0, "DM_RNA_b2401": 0.0, "DM_RNA_b2402": 0.0, "DM_RNA_b2403": 0.0, "translation_b2923": 0.0, "EX_imp_e": 0.0, "translation_b2926": 2.825000094434417e-06, "DM_RNA_b3340": 1.359287464964234e-07, "translation_b2925": 8.796261016970017e-07, "translocation_b4123": 0.0, "APG3PAT141_FWD_EG11674-MONOMER": 0.0, "formation_YEAV-MONOMER": -6.665670267580798e-32, "MMETtex_REV_CPLX0-7534": 0.0, "MMETtex_REV_CPLX0-7533": 0.0, "MMETtex_REV_CPLX0-7530": 0.0, "transcription_TU00152_from_RPON_MONOMER": 0.0, "formation_ABC-14-CPLX": 0.0, "formation_YFEP-MONOMER": 0.0, "translation_b2527": 2.753329918080722e-12, "translation_b3345": 6.388571278977117e-12, "translation_b3344": 6.388571278977117e-12, "INDOLEt2rpp_FWD_MTR-MONOMER": 0.0, "translation_b3341": 6.288044270895394e-06, "HACD6_REV_CPLX0-1666": 0.0, "translation_b3343": 6.388571278977117e-12, "translation_b3342": 6.288044270895394e-06, "translocation_b2828": 2.8598682590030853e-10, "transcription_TU00129_from_RpoD_mono": 0.0, "G3PItex_REV_G6700-MONOMER": 0.0, "transcription_TU0_6281_from_RpoD_mono": 9.962415165362263e-10, "G1Ptex_REV_G6700-MONOMER": 0.0, "dpm_import_FWD_CPLX_dummy": 4.724953098427964e-13, "NOVBCNtpp_FWD_TRANS-CPLX-201": 0.0, "NAtex_REV_CPLX0-7533": 0.0, "formation_G7859-MONOMER": 0.0, "b0572_lipid_modification_pg180_p_pg160": 0.0, "translation_b2690": 0.0, "DM_RNA_b2801": 0.0, "MELIBtex_FWD_CPLX0-7534": 0.0, "formation_Asn_RS_dim": 1.724772618454191e-08, "transcription_TU0_12894_from_RpoD_mono": 0.0, "CTECOAI7_REV_FADB-CPLX": 0.02051642217672758, "translocation_b0429": 7.158705912578764e-08, "translocation_b0428": 9.529535636379224e-14, "PFK_FWD_6PFK-1-CPX_mod_mg2": 0.0, "transcription_TU0_13642_from_RpoD_mono": 0.0, "transcription_TU0_6501_from_RpoD_mono": 6.856198928123996e-09, "formation_InfB_mono": 2.3017149457958535e-09, "GALCTNtex_REV_G6700-MONOMER": 0.0, "transcription_TU801_from_RpoD_mono": 0.0, "GPDDA4pp_FWD_GLYCPDIESTER-PERI-CPLX_mod_ca2": 4.862454481109095e-23, "formation_KETOBUTFORMLY-INACT-MONOMER_mod_glycyl": 0.0, "DM_RNA_b2806": 0.0, "DM_RNA_b1244": 0.0, "translocation_b4227": 0.0, "G6Ptex_REV_CPLX0-7533": 0.0, "HPPPNt2rpp_REV_MHPT-MONOMER": 0.0, "transcription_TU0_8849_from_RpoD_mono": 2.7364567411831705e-08, "ACGAtex_REV_G6700-MONOMER": 0.0, "GLYCLTt2rpp_FWD_B2975-MONOMER": 3.8323524903836236e-05, "translocation_b0198": 0.0, "TTDCEAtexi_FWD_EG10280-MONOMER": 0.0, "transcription_TU0_4906_from_RpoD_mono": 0.0, "formation_UGD-MONOMER": 0.0, "CDAPPA141_FWD_CDPDIGLYPYPHOSPHA-MONOMER": 0.0, "EX_cytd_e": 0.0, "formation_CARBPSYN-CPLX_mod_cobalt2": 0.0, "translocation_b2682": 0.0, "UHGADA_FWD_UDPACYLGLCNACDEACETYL-MONOMER": 0.005305450830356494, "transcription_TU0_6409_from_RpoD_mono": 8.013348472038872e-10, "PUNP6_REV_DEOD-CPLX": 0.0, "DM_RNA_b3115": 0.0, "formation_6PFK-2-CPX_mod_mg2": 9.569461370934147e-07, "DM_RNA_b3117": 2.294657261665623e-34, "DM_RNA_b3116": 0.0, "CLt3_2pp_FWD_YADQ-MONOMER": 0.0, "3UMPtex_REV_CPLX0-7534": 0.0, "3UMPtex_REV_CPLX0-7530": 0.0, "GPDDA3_FWD_GLYCPDIESTER-CYTO-MONOMER_mod_mg2": 0.0, "3UMPtex_REV_CPLX0-7533": 0.0, "transcription_TU0_13819_from_RpoD_mono": 0.0, "DM_RNA_b0124": 5.146701229850792e-34, "DM_RNA_b0126": 0.0, "CLPNS120pp_FWD_CARDIOLIPSYN-MONOMER": 0.0, "DM_RNA_b0120": 0.0, "Kt2pp_FWD_TRKA-MONOMER_SAPD-MONOMER_TRKG-MONOMER": 0.0, "ENTERES2_FWD_EG10299-MONOMER": 0.0, "formation_BRANCHED-CHAINAMINOTRANSFER-CPLX_mod_pydx5p": 2.30409183495013e-07, "O2tpp_REV_SPONT": 0.0, "b0463_lipid_modification_pg161_p_pg160": 0.0, "TMK_FWD_THIKIN-MONOMER_mod_mg2": 0.0, "R5Ptex_FWD_G6700-MONOMER": 0.0, "CAT_FWD_HYDROPEROXIDII-CPLX_mod_6:hemed": 0.0, "IscU_Fe_loading_FWD_CPLX_dummy": 4.306569053240973e-06, "LADGMDH_FWD_G6662-MONOMER": 0.0, "GLYCtpp_REV_SPONT": 0.0, "translocation_b3792": 0.0, "translocation_b3793": 0.0, "MLTG2_FWD_MALTODEXGLUCOSID-MONOMER": 0.0, "HACD4_FWD_CPLX0-1666": 0.05000615069938567, "CDPMEK_FWD_CPLX0-3841_mod_mg2": 0.00033170938640803184, "NH4tex_FWD_CPLX0-7533": 0.0, "NH4tex_FWD_CPLX0-7530": 0.0, "THYMt3pp_FWD_CPLX_dummy": 0.0, "PItex_FWD_G6700-MONOMER": 0.09556316110206955, "UDPGALtex_FWD_G6700-MONOMER": 0.0, "formation_PURE-CPLX": 1.2282690288989618e-07, "LALALGLUtex_REV_CPLX0-7533": 0.0, "DM_RNA_b1329": 0.0, "LALALGLUtex_REV_CPLX0-7534": 0.0, "GTHOXtex_REV_CPLX0-7534": 0.0, "GTHOXtex_REV_CPLX0-7530": 0.0, "transcription_TU0_13975_from_RpoD_mono": 0.0, "GTHOXtex_REV_CPLX0-7533": 0.0, "charging_tRNA_b3853_GCA": 0.022712970237456758, "formation_6PGLUCONDEHYDROG-CPLX": 3.1921023379300597e-07, "transcription_TU00018_with_TERM88_from_RpoD_mono": 0.0, "MCITD_FWD_G6199-MONOMER": 0.0, "GTPDPK_FWD_RELA-MONOMER": 0.0, "HXAND_FWD_CPLX0-761": 0.0, "translation_b1319": 0.0, "b2595_lipid_modification_pg180_p_pe160": 0.0, "METDtex_REV_G6700-MONOMER": 0.0, "translation_b1640": 0.0, "translation_b1646": 0.0, "TYMtex_FWD_CPLX0-7533": 0.0, "TYMtex_FWD_CPLX0-7530": 0.0, "TYMtex_FWD_CPLX0-7534": 0.0, "GLYCAtex_FWD_G6700-MONOMER": 0.0, "ALCD2x_REV_ADHP-MONOMER": 0.0, "TYRt2rpp_REV_TYRP-MONOMER": 0.0, "formation_EG12115-MONOMER_mod_mn2": 0.0, "H2Otex_REV_G6700-MONOMER": 0.0, "transcription_TU0_13579_from_RpoD_mono": 4.103228286093032e-09, "ACONMT_FWD_G6806-MONOMER": 0.0, "MEPCT_FWD_CPLX0-234_mod_mg2": 0.0, "TRPt2rpp_FWD_TNAB-MONOMER": 0.6079904953146186, "INSt2rpp_REV_XAPB-MONOMER": 0.0, "N2Otpp_REV_SPONT": 0.0, "PACCOAL_FWD_G6719-MONOMER": 0.0, "LPLIPAL2G180_FWD_EG10739-MONOMER": 0.0, "THRt2pp_FWD_RHTC-MONOMER": 0.0, "translocation_b4055": 0.0, "LysII_RS_dim_mod_6:mg2_to_generic_LYSINEaaRS": 1.7779385468411318e-08, "DM_RNA_b2262": 0.0, "ACMANAtex_REV_CPLX0-7530": 0.0, "DOPAtex_REV_G6700-MONOMER": 0.0, "ACALDtex_FWD_CPLX0-7533": 0.0, "ACMANAtex_REV_CPLX0-7533": 0.0, "ACMANAtex_REV_CPLX0-7534": 0.0, "transcription_TU0_12822_from_RpoD_mono": 0.0, "GAMAN6Ptex_FWD_G6700-MONOMER": 0.0, "CD2abcpp_FWD_YHHO-MONOMER": 0.0, "MOBDabcpp_FWD_ABC-70-CPLX": 0.0, "HISt2rpp_FWD_AROP-MONOMER": -1.164340754877559e-30, "ALCD2x_REV_ADHC-CPLX_mod_zn2": 0.0, "DM_RNA_b2796": 0.0, "DM_RNA_b2797": 0.0, "DM_RNA_b2791": 0.0, "formation_AROC-CPLX_mod_fmnh2": 0.0, "formation_YICE-MONOMER": 0.0, "DM_RNA_b2799": 0.0, "LYXt2pp_FWD_RHAT-MONOMER": 0.0, "charging_tRNA_b4165_GGC": 0.007198329161277708, "translation_b0998": 0.0, "HEMEOS_FWD_HEMEOSYN-MONOMER_mod_ca2": 7.158705912578764e-08, "FMNRx_FWD_FMNREDUCT-MONOMER": 0.0, "translation_b0997": 0.0, "transcription_TU0_14510_from_RpoD_mono": 0.0, "HSK_FWD_HOMOSERKIN-CPLX_mod_k_mod_mg2": 0.09102326842040585, "charging_tRNA_b4165_GGU": 0.002018458806364512, "translation_b1801": -6.665743242683303e-32, "MALt2_3pp_FWD_DCUA-MONOMER": 0.0, "transcription_TU0_8373_from_RPOE_MONOMER": 1.2953062832598848e-10, "formation_CPLX0-3181": 2.3452731668330765e-09, "SERtex_REV_CPLX0-7533": 0.0, "translation_b1866": 5.485759256126346e-08, "translation_b1865": 0.0, "formation_EG11095-MONOMER_mod_zn2_mod_fe2_mod_cobalt2_mod_mg2_mod_mn2": 0.0, "b2813_lipid_modification_pg140_p_pe160": 0.0, "FEENTERabcpp_FWD_ABC-10-CPLX": 0.0, "DUMPtex_REV_CPLX0-7534": 0.0, "DUMPtex_REV_CPLX0-7530": 0.0, "DUMPtex_REV_CPLX0-7533": 0.0, "DGMPtex_FWD_CPLX0-7533": 0.0, "DGMPtex_FWD_CPLX0-7530": 0.0, "LPLIPAL2G141_FWD_EG10739-MONOMER": 0.0, "DGMPtex_FWD_CPLX0-7534": 0.0, "formation_G6662-MONOMER": 0.0, "formation_RplR_mono": 6.288044270895394e-06, "SO2tex_FWD_G6700-MONOMER": 0.0, "translocation_b2288": 8.017885737436542e-07, "GLYCLTt4pp_FWD_YJCG-MONOMER": 9.529535636379227e-14, "transcription_TU00035_from_RpoD_mono": 0.0, "CGLYtex_FWD_CPLX0-7534": 0.0, "translation_b0194": 3.115171788016321e-08, "FOMETRi_FWD_EG11158-MONOMER": 0.0, "CGLYtex_FWD_CPLX0-7530": 0.0, "CGLYtex_FWD_CPLX0-7533": 0.0, "formation_TDK-MONOMER_mod_mg2": 0.0, "b2701_lipid_modification_pg181_p_pg160": 0.0, "HACD5_REV_CPLX0-1666": 0.0, "formation_G6576-MONOMER": 0.0, "translation_b0198": 4.135312387312049e-34, "DM_RNA_b0394": 0.0, "DM_RNA_b2614": 0.0, "DM_RNA_b3065": 0.0, "PMPK_FWD_HMP-P-KIN-CPLX": 7.944331471079261e-07, "3GMPtex_FWD_G6700-MONOMER": 0.0, "RZ5PP_FWD_RIBAZOLEPHOSPHAT-MONOMER": 0.0, "translocation_b2308": -4.3938515053080015e-31, "translocation_b2309": 0.0, "translocation_b2307": -4.3938515053080015e-31, "EX_thm_e": 0.0, "DM_RNA_b3924": 0.0, "translocation_b2282": 8.017885737436542e-07, "translocation_b3456": 0.0, "b1677_lipid_modification_pg160_p_pe160": 0.0, "XYLI2_REV_XYLISOM-CPLX_mod_mn2": 0.0, "translocation_b2280": 8.017885737436542e-07, "OXDHCOAT_FWD_G6718-MONOMER": 0.0, "ADEt2rpp_REV_YICE-MONOMER": 0.0, "formation_CPLX0-1721": 0.0, "translation_b3640": 0.0, "formation_B
[truncated: 77,701 more chars]
