# Supplementary material for: COBRAme: A computational framework for genome-scale models of metabolism and gene expression
Source: PLoS Comput Biol. 2018 Jul 5;14(7):e1006302. doi: 10.1371/journal.pcbi.1006302 (PMC6049947; doi:10.1371/journal.pcbi.1006302)
Supplement: S3 File — All results outlined in the manuscript can be reproduced by following the instructions in the README. A JSON version of iJL1678b-ME is also contained in this file. Alternatively, these scripts can be found at https://github.com/coltonlloyd/cobrame_supplement. (ZIP) [file pcbi.1006302.s003.zip › S3_File/Figure_S1_shadow_prices/glucose_sweep/02.053_glucose_dual.json]

{"biomass": -225.1561440418815, "protein_biomass": -221.22964842731292, "mRNA_biomass": -225.1561440418815, "tRNA_biomass": -225.1561440418815, "rRNA_biomass": -225.1561440418815, "ncRNA_biomass": -225.1561440418815, "DNA_biomass": -225.1561440418815, "lipid_biomass": -225.1561440418815, "constituent_biomass": -225.1561440418815, "prosthetic_group_biomass": -225.1561440418815, "peptidoglycan_biomass": -225.1561440418815, "10fthf_c": -160.4952342211984, "12dgr120_c": -143.3536020101741, "12dgr140_c": -159.0281616315548, "12dgr141_c": -155.27250398525382, "12dgr160_c": -187.189888400858, "12dgr161_c": -183.70649978342738, "12dgr180_c": -201.0580571419527, "12dgr181_c": -197.57231909400946, "12ppd__R_c": 0.00031294108589462763, "12ppd__S_c": -13.685600278344182, "13dpg_c": -11.703566387973275, "14dhncoa_c": -163.6416192079021, "14glucan_c": -147.3227037950438, "15dap_c": -29.404762222650227, "1ddecg3p_c": -79.4093596520645, "1hdec9eg3p_c": -99.57037016957024, "1hdecg3p_c": -101.31206447828554, "1odec11eg3p_c": -108.50776683907286, "1odecg3p_c": -110.25063724184886, "1pyr5c_c": -21.21243396976923, "1tdec7eg3p_c": -87.35784255275206, "1tdecg3p_c": -89.23567286147524, "23dappa_c": -9.454805545492388, "23ddhb_c": 12.888850396882406, "23dhacoa_c": -137.99966299689737, "23dhb_c": 14.630422435558827, "23dhba_c": -30.69997420824268, "23dhbzs_c": -0.08171978566948573, "23dhdp_c": -25.140313274412044, "23dhmb_c": -20.65038238736861, "23dhmp_c": -29.655590568910032, "23doguln_c": -18.40883172863819, "25aics_c": -52.389161014769044, "25dkglcn_c": -19.40748539170146, "25drapp_c": -46.49821840630743, "26dap__LL_c": -29.875228969225915, "26dap__M_c": -29.898316869685203, "2agpe120_c": -92.64337854281591, "2agpe140_c": -100.48065835350627, "2agpe141_c": -98.60282953035578, "2agpe160_c": -113.5642970057776, "2agpe161_c": -112.81982742944254, "2agpe180_c": -121.49560610870522, "2agpe181_c": -119.7527370847336, "2agpg120_c": -97.11956228448713, "2agpg140_c": -101.91496514137668, "2agpg141_c": -103.079013272027, "2agpg160_c": -114.99860379364802, "2agpg161_c": -114.25413421731295, "2agpg180_c": -122.96501941632215, "2agpg181_c": -121.18704387260401, "2ahbut_c": -27.664148689210602, "2amsa_c": -8.711355094619096, "2aobut_c": -13.813193762932661, "2cpr5p_c": -57.16419119732123, "2dda7p_c": -27.629256966341064, "2ddecg3p_c": -79.1419212439176, "2ddg6p_c": -22.6467596370068, "2ddglcn_c": -21.397450121958173, "2dh3dgal_c": -21.399103724236685, "2dh3dgal6p_c": -22.64836534277264, "2dhguln_c": -21.398416887373862, "2dhp_c": -25.006109952907035, "2dmmq8_c": -549.8048309078468, "2dmmql8_c": -550.7989349102783, "2dr1p_c": -23.903357024462593, "2dr5p_c": -23.903461167485887, "2h3oppan_c": -7.7125101192262315, "2hdec9eg3p_c": -99.31837013054424, "2hdecg3p_c": -101.06006453362045, "2ippm_c": -28.358318821850986, "2mahmp_c": -43.232127526183724, "2mcacn_c": -22.88160072851967, "2mcit_c": -22.88232382522101, "2me4p_c": -41.442970433689126, "2mecdp_c": -59.23944184250318, "2obut_c": -18.458902069738652, "2odec11eg3p_c": -106.2512797858353, "2odecg3p_c": -107.99414880980692, "2ohph_c": -533.1299450194198, "2ombzl_c": -564.4139345882386, "2omhmbl_c": -595.6966643217509, "2ommbl_c": -595.6972000666158, "2omph_c": -564.4147465764452, "2oph_c": -533.1277846370944, "2oxpaccoa_c": -147.20779756663816, "2p4c2me_c": -97.94779424182397, "2pg_c": -10.703373797894372, "2pglyc_c": -5.976081171987513, "2sephchc_c": -56.988519487477234, "2shchc_c": -47.5340094485484, "2tdec7eg3p_c": -85.10137223145746, "2tdecg3p_c": -86.97920105460796, "2tpr3dpcoa_c": -137.5244513244695, "34hpp_c": -39.07504025867998, "35cgmp_c": -45.64002145367682, "3amac_c": -0.0, "3c2hmp_c": -28.358572664232046, "3c3hmp_c": -28.35806497946993, "3c4mop_c": -26.61695452555592, "3dhguln_c": -20.149126383642717, "3dhgulnp_c": -21.39821654529719, "3dhq_c": -27.46067215858879, "3dhsk_c": -27.491671106244716, "3hadpcoa_c": -137.99966299689737, "3hbcoa_c": -131.27835140511297, "3hcinnm_c": -28.866276710146735, "3hdcoa_c": -164.1297184890086, "3hddcoa_c": -175.08106223838107, "3hhcoa_c": -142.22880709974487, "3hhdcoa_c": -196.98374973712598, "3hocoa_c": -153.17926279437674, "3hodcoa_c": -207.93265563299227, "3hpp_c": -0.24877466980991592, "3hpppn_c": -29.861537841554252, "3htdcoa_c": -186.03240598775352, "3ig3p_c": -56.88103064500303, "3mob_c": -20.64486061240066, "3mop_c": -29.650068793942086, "3odcoa_c": -162.38692752357912, "3oddcoa_c": -173.33827127295157, "3ohcoa_c": -140.48601613431535, "3ohdcoa_c": -195.24095877169648, "3oocoa_c": -151.43647182894722, "3oodcoa_c": -206.19230252106894, "3ophb_c": -533.3769557002531, "3otdcoa_c": -184.28961502232403, "3oxdhscoa_c": -145.46473471384863, "3pg_c": -10.703373797894372, "3php_c": -8.96187903261457, "3psme_c": -41.22112505694771, "3sala_c": -11.945135039068747, "4abut_c": -17.91797624244667, "4abutn_c": -21.86840212266162, "4abz_c": -32.857973433642314, "4adcho_c": -42.063635608788886, "4ahmmp_c": -31.674535046287154, "4ampm_c": -32.92534378275445, "4c2me_c": -86.154228031801, "4crsol_c": -0.0, "4h2opntn_c": -18.65736890878223, "4hbz_c": -31.611527734404984, "4hthr_c": -28.401087979865753, "4mhetz_c": -117.80149988297956, "4mop_c": -26.367866914660105, "4mpetz_c": -119.05109217559222, "4pasp_c": -13.696260514573831, "4per_c": -15.683683613644632, "4ppan_c": -42.69662737117529, "4ppcys_c": -68.27533835605264, "4r5au_c": -59.23008273020484, "56dura_c": -16.449802574647737, "5aizc_c": -38.693938704078434, "5aop_c": -32.873641621631116, "5aprbu_c": -59.47997937999552, "5apru_c": -51.868837466470175, "5caiz_c": -38.65114981267043, "5dglcn_c": -21.147670559508526, "5dh4dglc_c": -17.167399846265443, "5drib_c": -0.0, "5fthf_c": -160.49443148762964, "5mta_c": -21.904472233233914, "5mthf_c": -164.05280381796555, "5mtr_c": -0.24877466980991592, "5prdmbz_c": 46.83064605494681, "6hmhpt_c": -102.10290084626432, "6hmhptpp_c": -104.35840980742083, "6pgc_c": -23.39462462583595, "6pgl_c": -23.145446760302857, "8aonn_c": -76.12944151625435, "LalaDglu_c": -32.501638126482725, "LalaDgluMdap_c": -62.39911998941464, "LalaDgluMdapDala_c": -74.09397780721757, "LalaLglu_c": -32.50078796971966, "N1aspmd_c": -7.46314605736656, "Nmtrp_c": -58.218542700430795, "Sfglutth_c": -47.21364694947569, "aacald_c": -0.0, "aacoa_c": -129.53556043968348, "aact_c": -13.56410615203685, "ac_c": -6.712687199794322, "acac_c": -14.178116454052306, "acald_c": -9.202690982712776, "acanth_c": -40.40428384620665, "accoa_c": -122.07141898037344, "acetol_c": 1.7418849797623157, "acg5p_c": -27.064307286459684, "acg5sa_c": -28.8055108706897, "acgam_c": -43.26130507836637, "acgam1p_c": -33.89038173532541, "acgam6p_c": -32.838678868679935, "acglc__D_c": -31.35329695079547, "acglu_c": -25.88439793526135, "acmalt_c": -56.24005101310333, "acmana_c": -31.58935787088928, "acmanap_c": -32.838678868679935, "acmum6p_c": -44.03070116963132, "acnam_c": -41.044337201995155, "acon__C_c": -18.417397314524795, "acon__T_c": -18.417397314524795, "aconm_c": -49.4517710275389, "acorn_c": -30.798084183232135, "acser_c": -18.171787503887632, "actp_c": -7.7142756387377265, "ade_c": -21.655775368857196, "adn_c": -42.57308233293089, "adocbi_c": -45.32695081588708, "adocbip_c": -46.57636643721074, "adocbl_c": -1.2470634157852272, "adp_c": -44.82495501038987, "adpglc_c": -70.47005692166968, "adphep__DD_c": -75.44378535539421, "adphep__LD_c": -75.45138292415413, "adprib_c": -64.48150807959242, "ag_c": 0.24934610539964142, "agdpcbi_c": -91.96621543671313, "agm_c": -27.614445938210057, "ahcys_c": -53.04583110277915, "ahdt_c": -109.56891731226538, "aicar_c": -39.94990253031235, "air_c": -37.40284854536627, "akg_c": -16.176976528904927, "ala__B_c": -12.446470431289608, "ala__D_c": -11.44663236974125, "ala__L_c": -11.445923447049895, "alaala_c": -23.8932647394825, "alac__S_c": -18.65894061000434, "all__D_c": -23.88138174909602, "all6p_c": -25.130807294826862, "alltn_c": -14.011015064450104, "alltt_c": -14.270087549611647, "allul6p_c": -25.129857506408435, "altrn_c": -21.398634439709273, "amet_c": -84.08083183239448, "ametam_c": -83.83104359368656, "amob_c": -0.0, "amp_c": -43.823304633295486, "anhgm_c": -86.03735522480542, "anhgm3p_c": -148.4342699767045, "anhgm4p_c": -160.1291277945074, "anhm_c": -42.780130634096395, "anhm3p_c": -105.17704538599547, "anhm4p_c": -116.8719032037984, "anth_c": -32.941010263123566, "ap4a_c": -91.15376078661174, "ap5a_c": -90.15346913795767, "apg120_c": -227.58249717402558, "apg140_c": -248.01735313254932, "apg141_c": -246.43194762702888, "apg160_c": -286.26101250013306, "apg161_c": -283.0303804166216, "apg180_c": -311.13240943763924, "apg181_c": -305.83358932623133, "appl_c": -15.305678190713271, "aps_c": -46.57274573217684, "ara5p_c": -21.15740551551638, "arab__L_c": -19.89889181830547, "aragund_c": -612.5060399718037, "arbt6p_c": -1.2509577518558932, "arbtn_c": 0.4987569692430111, "arbtn__fe3_c": -1.2531135281312331, "arg__L_c": -27.862581751873076, "argsuc_c": -40.307317026366725, "ascb6p_c": -21.150198183221082, "asn__L_c": -14.713193501379456, "aso3_c": -0.0, "aso4_c": 1.9921360418413097, "asp__L_c": -12.695182669313466, "aspsa_c": -15.437471874443888, "athr__L_c": -15.80415490641218, "athtp_c": -206.11822713201846, "atp_c": -45.82603285565023, "b2coa_c": -131.27957033186607, "bbtcoa_c": -0.0, "betald_c": 1.4939707334597114, "bglycogen_c": -25.893194900576265, "bmoco_c": -191.58061570537743, "bmoco1gdp_c": -236.97188340878822, "bmocogdp_c": -282.363151112199, "btal_c": -19.156602176068855, "btcoa_c": -133.0218746750053, "btn_c": -197.77031813411676, "btnso_c": -196.02982544856604, "but_c": -17.66443068937414, "butso3_c": -23.492158105344043, "ca2_c": 0.24749991406833036, "camp_c": -45.57485533017892, "cbasp_c": -14.194538868895567, "cbi_c": -0.9993581802145544, "cbl1_c": 43.077224335356874, "cbm_c": -16.696497988803806, "cbp_c": -1.4998191555537548, "cd2_c": -12.041937567127075, "cdg_c": -99.11636496823985, "cdp_c": -39.13299616885769, "cdpdddecg_c": -183.271191771398, "cdpdhdec9eg_c": -223.59091561095187, "cdpdhdecg_c": -227.0743042283825, "cdpdodec11eg_c": -237.48990885523338, "cdpdodecg_c": -240.97564690317662, "cdpdtdec7eg_c": -196.16119123686147, "cdpdtdecg_c": -199.91684888316246, "cechddd_c": -33.344534478330175, "cenchddd_c": -32.34927334692266, "cgly_c": -29.924699963425493, "chol_c": -0.2487011772107698, "chor_c": -41.06267989476876, "chtbs6p_c": -76.10054288196696, "cinnm_c": -30.609091557463117, "cit_c": -18.417361475835108, "citr__L_c": -25.610299047533182, "ckdo_c": -71.28912855508916, "cl_c": 0.12472742455464811, "cmp_c": -38.131918323597326, "co2_c": 2.2067360199626498e-05, "coa_c": -114.6072775210634, "cobalt2_c": -0.0010823272841442712, "colipa_c": 2.004573770137723, "cpe160_c": -258.77321478624634, "cpe180_c": -272.63396990548677, "cpg160_c": -261.2047478730928, "cpg180_c": -277.07504712741144, "cpgn_c": -1.0037350435097276, "cpgn__un_c": 0.4987569692430111, "cph4_c": -99.36520584013036, "cpmp_c": -52.638536062525795, "cpppg3_c": -262.9990535310755, "crn_c": -0.25068692122370956, "crn__D_c": -0.2505550806597959, "crnDcoa_c": -0.00013184056391359273, "crncoa_c": -0.00013184056391359273, "csn_c": -16.976456556604752, "ctbt_c": -0.25068692122370956, "ctbtcoa_c": -0.00013184056391359273, "ctp_c": -40.13464654595207, "cu_c": 0.24934610539964142, "cu2_c": -4.506274338836151e-05, "cyan_c": -6.077227074444226, "cynt_c": -0.49821921724613566, "cys__D_c": -21.321588797112174, "cys__L_c": -23.57629016878029, "cyst__L_c": -42.03323255375298, "cytd_c": -37.883329841834865, "dad__2_c": -45.3112672613146, "dad__5_c": -21.655697563424, "dadp_c": -46.56698901957013, "damp_c": -45.56533864247575, "dann_c": -160.21131760282194, "datp_c": -47.568639396664516, "db4p_c": -23.747802023092373, "dc2coa_c": -164.1309374157617, "dca_c": -51.51664963198998, "dcacoa_c": -165.87412981364153, "dcamp_c": -56.26256311775218, "dcdp_c": -40.87674777354, "dcmp_c": -39.87566992827964, "dctp_c": -41.877253086966356, "dcyt_c": -39.626391311874016, "dd2coa_c": -175.08228116513416, "ddca_c": -62.46799338136243, "ddcacoa_c": -176.825473563014, "ddcap_c": -64.22462547570551, "dgdp_c": -46.63185702322498, "dgmp_c": -45.63032150788372, "dgslnt_c": -93.4361717807107, "dgsn_c": -45.288319363836436, "dgtp_c": -47.632362336651326, "dha_c": -11.943769747174997, "dhap_c": -13.193259370346562, "dhcinnm_c": -30.60687938795192, "dhf_c": -156.13552254875736, "dhgly_c": -67.22647129791764, "dhmpt_c": -109.3167038875388, "dhmptp_c": -109.57342427774604, "dhna_c": -49.28311860736671, "dhnpt_c": -109.3179477356591, "dhor__S_c": -13.945458273238872, "dhpmp_c": -109.56784438544977, "dhpppn_c": -31.602140519359438, "dhpt_c": -136.96570328592713, "dhptd_c": -0.0, "dhptdn_c": -0.0, "didp_c": -44.058492843963876, "dimp_c": -44.058234377801384, "din_c": -43.808955761395765, "ditp_c": -44.060228152267264, "dmbzid_c": 70.9879414959389, "dmlz_c": -82.72823106459244, "dmpp_c": -62.97090294607605, "dms_c": -0.9928645832310359, "dmso_c": -2.2067360199626498e-05, "dnad_c": -112.72244009598157, "dpcoa_c": -113.35503033832595, "dscl_c": -326.3123235424612, "dtbt_c": -161.71666784933097, "dtdp_c": -46.997901059182865, "dtdp4aaddg_c": -82.33990698013702, "dtdp4addg_c": -74.62748611627086, "dtdp4d6dg_c": -72.63661210042196, "dtdp4d6dm_c": -72.6358993309894, "dtdpglu_c": -72.6376207040612, "dtdprmn_c": 216.21063149467903, "dtmp_c": -45.97138869522269, "dttp_c": -47.999551436277244, "dudp_c": -38.611093587737905, "dump_c": -39.61109799130678, "duri_c": -38.36066848519166, "dutp_c": -39.61159890116425, "dxyl_c": -34.69636167707587, "dxyl5p_c": -35.9456885588936, "e4p_c": -17.17539340476232, "eig3p_c": -31.160995487487277, "enter_c": 0.5014354408073082, "etha_c": -10.458776163837905, "ethso3_c": -13.538246911987965, "etoh_c": -10.943821520098611, "f1p_c": -25.138288120478556, "f6p_c": -25.136784091774874, "fad_c": -152.92571374399762, "fadh2_c": -154.6679947214041, "fald_c": -3.107706493443907, "fc1p_c": -25.135372181617612, "fcl__L_c": -23.886045636659645, "fdp_c": -26.387452345426663, "fe2_c": -0.001456120199435004, "fe3_c": -1.0003129410858946, "fe3dhbzs_c": -1.2479439290138086, "fe3hox_c": -1.0037350435097276, "fe3hox__un_c": 0.24937848462150555, "fecrm_c": -1.0037350435097276, "fecrm__un_c": 0.4987569692430111, "feenter_c": -1.2479182132406044, "feoxam_c": -1.0037350435097276, "feoxam__un_c": 0.4987569692430111, "fgam_c": -34.141306961839675, "fmn_c": -107.53730029810019, "fmnh2_c": -109.27958127550667, "for_c": -1.6166043870879454, "forcoa_c": 0.2503696453819475, "fpram_c": -36.14386413535176, "fprica_c": -42.31768811286998, "frdp_c": -188.41023171230293, "fru_c": -23.88623860752033, "frulys_c": -53.54230981230781, "frulysp_c": -54.79179844721703, "fruur_c": -19.656451746271575, "fuc__L_c": -23.886045636659645, "fum_c": -12.444735274493649, "g1p_c": -25.13794023891902, "g3p_c": -13.194671352240253, "g3pc_c": -15.934251753259641, "g3pe_c": -25.386719949678685, "g3pg_c": -29.86290369134991, "g3pi_c": -15.934251753259641, "g3ps_c": -26.39041454920878, "g6p_c": -25.136761687271495, "gagicolipa_c": 84.65709892127329, "gal_c": -23.887752715402645, "gal1p_c": -25.13794023891902, "galct__D_c": -17.1683079249338, "galctn__D_c": -21.39952243667982, "galctn__L_c": -21.398452251944803, "galt1p_c": -26.87850071882157, "galur_c": -19.658302301143863, "gam1p_c": -26.16334944960349, "gam6p_c": -26.127571142086595, "gar_c": -31.524411701026036, "garagund_c": -638.3979982556644, "gbbtn_c": -0.2505550806597959, "gcald_c": -7.216290737515086, "gdp_c": -44.888105418542665, "gdpddman_c": -69.52452776221115, "gdpfuc_c": -71.51377513943129, "gdpmann_c": -69.52534769773466, "gdpofuc_c": -69.52345589694802, "gdptp_c": -48.14045379901291, "gfgaragund_c": -664.2856545402338, "gg4abut_c": -36.08715973592991, "ggagicolipa_c": 58.76837590230908, "ggbutal_c": -37.82944116542029, "gggagicolipa_c": 32.87983588004392, "ggptrc_c": -43.029775756997495, "ghb_c": -17.667224628874205, "gicolipa_c": 110.54569065041609, "glc__D_c": -23.88947115738459, "glcn_c": -23.13906166725492, "glcr_c": -17.168325721271632, "glcur_c": -19.654372934241152, "gln__L_c": -19.168539301112347, "glu__D_c": -18.201519510280253, "glu__L_c": -18.168434965312255, "glu1sa_c": -32.872809079439996, "glu5p_c": -19.15368379566832, "glu5sa_c": -20.96332429151322, "glucys_c": -38.49933717053528, "glx_c": -4.729748511499167, "gly_c": -6.346832153148399, "glyald_c": -13.190986627602296, "glyb_c": 3.2376340876810947, "glyc_c": -14.93495990550913, "glyc__R_c": -9.454082157902652, "glyc2p_c": -15.935398952309036, "glyc3p_c": -15.184650478092955, "glyclt_c": -5.725148255678596, "glycogen_c": -25.894167657029968, "gmhep17bp_c": -30.367056976794668, "gmhep1p_c": -30.1162779136325, "gmhep7p_c": -29.11625997322489, "gmp_c": -43.88664241358676, "gp4g_c": -89.2786921090029, "grdp_c": -125.69056732918949, "gslnt_c": -49.582742506704996, "gsn_c": -42.546364346718924, "gthox_c": -89.69791673718957, "gthrd_c": -45.84511125547779, "gtp_c": -45.88975579563705, "gtspmd_c": -46.594658748515734, "gua_c": -21.632827471379034, "h_c": 0.2491096782560102, "h2_c": -1.495387032502464, "h2mb4p_c": -61.2306650032789, "h2o_c": -0.0, "h2o2_c": -1.740947813841075, "h2s_c": -11.867205883156696, "hco3_c": -0.2503266798718702, "hcys__L_c": -32.57970990198449, "hdca_c": -84.37068088010734, "hdcap_c": -86.12733030192656, "hdcea_c": -82.62898794926599, "hdceap_c": -84.38563599321125, "hdcoa_c": -196.98646813091753, "hdd2coa_c": -196.98496866387907, "hemeO_c": -448.18561235026584, "hg2_c": 0.24998636387199671, "hhlipa_c": -59.74408752514786, "his__L_c": -29.42422314931026, "hisp_c": -33.077238710846565, "histd_c": -32.80898001709215, "hkndd_c": -31.850178553214654, "hkntd_c": -30.85490973247119, "hlipa_c": -28.869044867110304, "hmbil_c": -263.99462186294517, "hmgth_c": -48.952817748921696, "hom__L_c": -17.42886298219028, "hphhlipa_c": -91.86868537909133, "hpyr_c": -7.713437378021595, "hqn_c": 23.886480307746982, "hx2coa_c": -142.23002602649794, "hxa_c": -28.614886384006013, "hxan_c": -20.158108651960728, "hxcoa_c": -143.97233036963718, "iasp_c": -11.203706022152401, "ichor_c": -41.0616647054831, "icit_c": -18.417433031509795, "icolipa_c": 136.43409131262578, "idon__L_c": -22.89357213652087, "idp_c": -41.31745897840746, "ile__L_c": -31.76203462665392, "imacp_c": -31.14284089026012, "imp_c": -42.31768811286998, "indole_c": -43.686281335544706, "inost_c": -0.2473660092730406, "ins_c": -41.067000744278246, "ipdp_c": -62.97090294607605, "isetac_c": -11.551846666790276, "itp_c": -42.319681887335854, "k_c": -0.25057096660351685, "kdo_c": -31.37963418743726, "kdo2lipid4_c": -424.5682676687958, "kdo8p_c": -31.611139142547085, "kdolipid4_c": -391.1619035236178, "kphphhlipa_c": -126.52599370239794, "lac__D_c": -11.19491531792202, "lac__L_c": -10.450970329434561, "lald__D_c": 1.7415941060366207, "lald__L_c": -11.942112811271052, "lcts_c": -47.77665731401666, "leu__L_c": -28.360248494447422, "lgt__S_c": -56.79119553812831, "lipa_c": 2.0059972164299302, "lipa_cold_c": 2.0059972164299302, "lipidA_c": -357.75553943221195, "lipidAds_c": -356.50536824238253, "lipidX_c": -178.87139272958558, "lipoamp_c": -156.26822777553593, "lipoate_c": -110.69317294574006, "lys__L_c": -29.655036759945535, "lyx__L_c": -19.899368898761743, "mal__D_c": -11.445127304308512, "mal__L_c": -12.444884167345009, "malcoa_c": -123.3306271037256, "malcoame_c": -154.36490110221237, "malt_c": -48.775593887894125, "malt6p_c": -49.028555184838616, "malthp_c": -172.2069966421327, "malthx_c": -147.32177624834068, "maltpt_c": -122.43655585454863, "malttr_c": -72.66611506696454, "maltttr_c": -97.55133546075658, "man_c": -23.886919762711216, "man1p_c": -25.13739815995329, "man6p_c": -25.13739815995329, "man6pglyc_c": -34.59257481735385, "mana_c": -21.398023784947995, "mdhdhf_c": -0.0, "melib_c": -47.77804936629934, "meoh_c": 2.2067360199626498e-05, "mercppyr_c": -3.127957337983728, "met__D_c": -0.0, "met__L_c": -38.75498284729556, "methf_c": -160.24529754383667, "metsox__R__L_c": -36.76406789939854, "metsox__S__L_c": -36.764095972313704, "mg2_c": 0.49786228070572647, "mi1p__D_c": -0.4983928082925352, "micit_c": -22.8826096788811, "mlthf_c": -162.4849713307334, "mmcoa__S_c": -128.79133625880172, "mmet_c": -44.678518349371075, "mn2_c": -0.001456120199435004, "mnl1p_c": -26.878356130451298, "mobd_c": -1.0015079892899634, "moco_c": -96.04195216907769, "mococdp_c": -135.6779742840743, "mocogdp_c": -141.43321987248848, "mpt_c": -96.74427798754486, "mptamp_c": -143.1736092808497, "mql8_c": -582.0822003886556, "mqn8_c": -581.088096386224, "msa_c": 0.24983903861758813, "mso3_c": -7.443262422719097, "mthgxl_c": -10.945514765940313, "mththf_c": -0.0, "n2o_c": -0.0, "n8aspmd_c": -7.46314605736656, "na1_c": 0.2475440487887296, "na15dap_c": -91.57946323110917, "nac_c": -35.10878184272892, "nad_c": -117.41764686505807, "nadh_c": -119.4083285819905, "nadp_c": -118.66841987663872, "nadph_c": -120.90892066264112, "ncam_c": -51.18493767900022, "nh4_c": -2.2067360199626498e-05, "ni2_c": -0.0010823272841442712, "nicrnt_c": -59.01768870644775, "nmn_c": -72.09147924651364, "no_c": -2.2067360199626498e-05, "no2_c": -0.7435633299018388, "no3_c": -0.24890221622795236, "o16aund_c": -690.1750681802176, "o2_c": -2.2067360199626498e-05, "o2s_c": -0.0, "oaa_c": -10.703667547138439, "oc2coa_c": -153.18048172112984, "occoa_c": -154.92278606426908, "ocdca_c": -93.30924657226522, "ocdcap_c": -95.06590306548988, "ocdcea_c": -91.5663775482936, "ocdceap_c": -93.32303266271389, "octa_c": -40.565305882617515, "octdp_c": -502.0152436552513, "od2coa_c": -207.93143670623917, "odecoa_c": -207.9299372392007, "ohpb_c": -26.660417133625028, "op4en_c": -18.658287877329535, "orn_c": -24.110533122331013, "orot_c": -12.949620835228409, "orot5p_c": -36.10867016667872, "oxa_c": -1.866974032469893, "oxadpcoa_c": -136.25809095822095, "oxalcoa_c": -0.0, "oxam_c": -10.783102992521693, "oxur_c": -12.032443750833377, "pa120_c": -143.63408862412598, "pa140_c": -160.2797457358904, "pa141_c": -156.5240880895894, "pa160_c": -187.43875542464005, "pa161_c": -183.95536680720943, "pa180_c": -202.30964124628832, "pa181_c": -197.85280570796135, "pac_c": -28.85867469533816, "pacald_c": -30.350436691168444, "pan4p_c": -68.0268613898506, "pant__R_c": -26.99859225407064, "pap_c": -44.05456670101043, "paps_c": -47.890735296217834, "pdx5p_c": -86.64185537254205, "pe120_c": -155.8481259551779, "pe140_c": -172.4937830669423, "pe141_c": -167.76702793025763, "pe160_c": -199.68947672592532, "pe161_c": -196.20608791977287, "pe180_c": -213.5525810869565, "pe181_c": -210.06684303901326, "pep_c": -10.703783203708614, "pg120_c": -160.3243096968491, "pg140_c": -175.9637627984833, "pg141_c": -173.21430916231256, "pg160_c": -201.12378351379573, "pg161_c": -198.6376210066193, "pg180_c": -218.02876482862771, "pg181_c": -214.50792026093796, "pgp120_c": -160.57445980457302, "pgp140_c": -177.22011691633747, "pgp141_c": -173.46445927003649, "pgp160_c": -204.37757226155753, "pgp161_c": -200.8941836441269, "pgp180_c": -218.27891493635167, "pgp181_c": -214.79317688840842, "phaccoa_c": -145.21753719143476, "phe__L_c": -42.82666315645234, "pheme_c": -260.025510238723, "phhlipa_c": -60.993798030124694, "phom_c": -18.710773453845984, "phphhlipa_c": -93.11801354108532, "phpyr_c": -40.83449915425252, "phthr_c": -28.651875570032356, "pi_c": -0.2501875235163756, "pmtcoa_c": -198.7281610617589, "pnto__R_c": -41.4457326394526, "poaac_c": -0.0, "ppa_c": -13.189396325408696, "ppal_c": -14.930473010740512, "ppap_c": -14.1849533179142, "ppbng_c": -65.99699868445428, "ppcoa_c": -128.54128087839482, "ppgpp_c": -45.139091523262714, "pphn_c": -41.063540948076806, "ppi_c": -0.2500252156859204, "ppp9_c": -259.525619013864, "pppg9_c": -262.50109270893347, "pppi_c": -1.2509829839869115, "pppn_c": -31.604352688870634, "pram_c": -24.1605974526698, "pran_c": -57.198264138743625, "prbamp_c": -69.97393071114007, "prbatp_c": -70.00148314142014, "preq0_c": -101.33647949806715, "preq1_c": -104.95125992730178, "prfp_c": -69.94729381828992, "prlp_c": -69.94729381828992, "pro__L_c": -22.995907436445304, "progly_c": -29.34431723109051, "prpp_c": -23.407590541329025, "ps120_c": -156.0917773688486, "ps140_c": -172.73743448061305, "ps141_c": -168.01067934392833, "ps160_c": -199.89473802375747, "ps161_c": -196.41134921760505, "ps180_c": -213.7962325006272, "ps181_c": -210.310494452684, "psclys_c": -53.54230981230781, "pser__L_c": -10.9533374690219, "ptrc_c": -23.860416009231272, "pyam5p_c": -86.89398234271752, "pydam_c": -86.64408569292684, "pydx_c": -83.65080682687551, "pydx5p_c": -84.90057420759132, "pydxn_c": -85.39105636614171, "pyr_c": -9.453693990532386, "q8_c": -625.9851849507487, "q8h2_c": -626.9814475685394, "quin_c": -28.9531345190092, "quln_c": -35.88110610718691, "r15bp_c": -22.407649908176037, "r1p_c": -21.161402007345078, "r5p_c": -21.155752640718266, "ragund_c": -605.042739733587, "rbflvrd_c": -107.96787826780117, "rbl__L_c": -19.89889181830547, "rdmbzi_c": 47.081525910468045, "rephaccoa_c": -147.20779756663816, "rhcys_c": -31.390133539355148, "rib__D_c": -20.906062068134442, "ribflv_c": -106.22559729039469, "rml_c": -23.88559916529907, "rml1p_c": -25.134469560189725, "rmn_c": -23.88559916529907, "ru5p__D_c": -21.154976596435446, "ru5p__L_c": -21.147969568534574, "s17bp_c": -30.367748451751392, "s7p_c": -29.117208624558742, "sarcs_c": -11.196459639376686, "sbt6p_c": -26.878356130451298, "sbzcoa_c": -163.89206693668308, "scl_c": -327.8840151494248, "sel_c": 0.7412705370954106, "seln_c": -5.978422910955304, "selnp_c": -18.604363545299982, "ser__D_c": -10.702316238098613, "ser__L_c": -10.703176166632364, "seramp_c": -56.03225353832341, "sheme_c": -331.9460639500323, "skm_c": -29.483062213991108, "skm5p_c": -30.73227434939279, "sl26da_c": -43.310751813395804, "sl2a6o_c": -41.319245644307316, "slnt_c": -0.25157197877542564, "so2_c": -0.0, "so3_c": -6.325601403294742, "so4_c": -0.24913622330270394, "spmd_c": 0.24935068290979157, "stcoa_c": -209.67280626317233, "suc6p_c": -49.02270942106613, "sucarg_c": -42.296545695966905, "sucbz_c": -47.53321044170304, "succ_c": -13.440004095237112, "succoa_c": -128.79301924126966, "sucglu_c": -31.60892712997663, "sucgsa_c": -33.102246757282025, "suchms_c": -31.631865236852768, "sucorn_c": -35.0863071012022, "sucsal_c": -15.925652590197783, "sulfac_c": -9.065304440774357, "tag6p__D_c": -25.136928680145147, "tagdp__D_c": -26.387930722586816, "tagur_c": -19.656205405430093, "tartr__D_c": -10.702970729052545, "tartr__L_c": -10.704684632493244, "taur_c": -3.340485357514745, "tcynt_c": -0.0, "td2coa_c": -186.03362491450662, "tdcoa_c": -187.77681731238644, "tdecoa_c": -186.03512438154507, "thdp_c": -27.13345886639892, "thf_c": -158.12744863864074, "thm_c": -160.54386199909692, "thmmp_c": -161.7933889738699, "thmnp_c": -111.31102516253686, "thmpp_c": -161.79227844967528, "thptdn_c": -0.0, "thr__L_c": -18.460570785712907, "thym_c": -21.067803390957145, "thymd_c": -44.720972891903365, "tma_c": -0.743732837614826, "tmao_c": -0.0, "tre_c": -48.77655976854703, "tre6p_c": -49.02723808654539, "trp__L_c": -53.36891521420251, "tsul_c": -0.0, "ttdca_c": -72.29429881706626, "ttdcap_c": -74.05093868511625, "ttdcea_c": -70.41646999391577, "ttdceap_c": -72.17310837639307, "tungs_c": -0.0, "tyr__L_c": -41.06717878628527, "u23ga_c": -214.23939205079805, "u3aga_c": -146.00475572899276, "u3hga_c": -139.28991679389537, "uLa4fn_c": -691.7932483844409, "uLa4n_c": -690.1757921011938, "uaagmda_c": -861.0048648094256, "uaccg_c": -81.75290698910648, "uacgam_c": -71.27415446750715, "uacmam_c": -71.27415446750715, "uacmamu_c": 34.394703806310645, "uagmda_c": -826.3518737962986, "uama_c": -96.17213349830925, "uamag_c": -116.27064943435231, "uamr_c": -83.75378106024327, "udcpdp_c": -690.1775994173566, "udcpp_c": -690.1778420718306, "udp_c": -36.86734198305559, "udpLa4fn_c": -38.48338158316285, "udpLa4n_c": -35.86801880561875, "udpLa4o_c": -33.87656036921142, "udpg_c": -62.50735507105761, "udpgal_c": -62.50735507105761, "udpgalfur_c": -62.50675965133094, "udpglcur_c": -35.86875250205319, "ugmd_c": -147.15222357619285, "ugmda_c": -172.0402831430292, "um4p_c": -158.59836981501232, "ump_c": -35.866250973448494, "unaga_c": -725.5857500329821, "unagamu_c": -654.5720480830289, "unagamuf_c": -690.1624132770265, "uppg3_c": -263.99460598384354, "ura_c": -14.707498984245444, "uracp_c": -16.448074184031686, "urate_c": -15.751627869845084, "urdglyc_c": -13.774939611759379, "urea_c": 2.2067360199626498e-05, "uri_c": -35.61766249168603, "utp_c": -37.86899236014997, "val__L_c": -22.638051863171068, "xan_c": -17.492452190531207, "xdp_c": -40.65102527529625, "xmp_c": -40.650766809133756, "xtp_c": -40.65276058359963, "xtsn_c": -38.39904490545209, "xu5p__D_c": -21.154976596435446, "xu5p__L_c": -21.14845258859811, "xyl__D_c": -19.902666296342076, "xylu__D_c": -19.90589884620634, "xylu__L_c": -19.899374838369006, "zn2_c": -0.001456120199435004, "12ppd__R_e": -0.0, "12ppd__S_e": -13.685331471978687, "14glucan_e": -146.32023992198583, "15dap_e": -0.0, "23camp_e": -42.32636262577287, "23ccmp_e": -37.636284969691324, "23cgmp_e": -42.29783252580932, "23cump_e": -35.37061761954249, "23dappa_e": -9.20544912823108, "26dap__M_e": -28.898048063319706, "2ddglcn_e": -21.148429515131205, "34dhpac_e": -0.0, "3amp_e": -42.325248931470256, "3cmp_e": -37.63521541010911, "3gmp_e": -42.2967629662271, "3hcinnm_e": -28.615674481702168, "3hpp_e": -0.0, "3hpppn_e": -29.610935613109685, "3ump_e": -35.36954805996028, "4abut_e": -17.66890600054489, "4hoxpacd_e": -0.0, "5dglcn_e": -20.89852919071821, "5mtr_e": -0.0, "LalaDglu_e": -32.25266108020953, "LalaDgluMdap_e": -61.399856858992905, "LalaDgluMdapDala_e": -73.09471467679583, "LalaLglu_e": -32.25181092344646, "ac_e": -6.463912529984407, "acac_e": -13.925522623210375, "acald_e": -9.202713050072976, "acgal_e": -0.00031294108589462763, "acgal1p_e": -0.0, "acgam_e": -31.587623681093536, "acgam1p_e": -31.58731074000764, "acmana_e": -31.585931563410625, "acmum_e": -42.7800081134192, "acnam_e": -40.79536888690203, "acolipa_e": -0.0, "acser_e": -18.17306064733655, "ade_e": -21.405713735677637, "adn_e": -42.32475324810185, "adocbl_e": -0.0, "ag_e": -0.0, "agm_e": -27.367101624650534, "akg_e": -15.9266244351988, "ala__B_e": -12.195649638155258, "ala__D_e": -11.195767441886503, "ala__L_e": -11.19714877723998, "alaala_e": -22.892188637627473, "all__D_e": -22.882423840020564, "alltn_e": -13.761949520914493, "amp_e": -42.32543024317086, "anhgm_e": -86.7843726417356, "arab__L_e": -19.64982627476986, "arbt_e": -0.0, "arbtn_e": -0.0, "arbtn__fe3_e": -0.0, "arg__L_e": -27.613730370878894, "ascb__L_e": -19.898944049514757, "asn__L_e": -14.46409604232976, "aso3_e": -0.0, "asp__L_e": -12.445826252052159, "btn_e": -197.52096171685545, "but_e": -17.411836858532208, "butso3_e": -22.492905626539443, "ca2_e": -0.0, "cbi_e": -0.0, "cbl1_e": -0.0, "cd2_e": -12.040525581648039, "cgly_e": -28.923509293825827, "chol_e": -0.0, "chtbs_e": -74.848726199334, "cit_e": -17.919187537513007, "cl_e": -0.0, "cm_e": -0.0, "cmp_e": -37.635352587089315, "co2_e": -0.0, "cobalt2_e": -0.0, "colipa_e": -0.0, "colipap_e": -0.0, "cpgn_e": -0.0, "cpgn__un_e": -0.0, "crn_e": -0.0, "crn__D_e": -0.0, "csn_e": -16.72761440431323, "cu_e": -0.0, "cu2_e": -0.0, "cyan_e": -0.0, "cynt_e": -0.24920492217848073, "cys__D_e": -20.321319990746677, "cys__L_e": -22.576021362414792, "cytd_e": -37.634101715806494, "dad__2_e": -45.06142578834503, "damp_e": -45.06210278341404, "dca_e": -49.26426714535942, "dcmp_e": -39.37722683397346, "dcyt_e": -39.37654983890445, "ddca_e": -64.21175718665212, "dgmp_e": -45.03885516032482, "dgsn_e": -45.037604289042, "dha_e": -11.943500940809502, "dimp_e": -43.55949155788415, "din_e": -43.55824068660132, "dms_e": -0.9931891951833345, "dmso_e": -0.0, "dopa_e": -0.0012739838708364015, "doxrbcn_e": -0.0, "dtmp_e": -44.472995637157815, "dump_e": -38.1115040072911, "duri_e": -38.1108270122221, "eca4colipa_e": -0.0, "enlipa_e": -13.49936932969754, "enter_e": -0.0, "etha_e": -13.500675184998917, "ethso3_e": -12.538994433183365, "etoh_e": -10.943799452738412, "f6p_e": -24.636641443667383, "fald_e": -3.1077285608041065, "fe2_e": -0.0, "fe3_e": -0.0, "fe3dcit_e": -36.588286311303705, "fe3dhbzs_e": -0.0, "fe3hox_e": -0.0, "fe3hox__un_e": -0.0, "fecrm_e": -0.0, "fecrm__un_e": -0.0, "feenter_e": -0.0, "feoxam_e": -0.0, "feoxam__un_e": -0.0, "for_e": -1.4954292945483905, "fru_e": -23.887260832543245, "frulys_e": -53.293291816073044, "fruur_e": -19.405665550633778, "fuc__L_e": -23.636980093124034, "fum_e": -11.946762006519716, "fusa_e": -0.0, "g1p_e": -23.885736158535067, "g3pc_e": -14.935085645102756, "g3pe_e": -28.435760830101675, "g3pg_e": -29.870067617972087, "g3pi_e": -14.935085645102756, "g3ps_e": -25.391248441051896, "g6p_e": -24.636619039164003, "gal_e": -23.639525897381194, "gal__bD_e": -23.640883917651767, "gal1p_e": -23.640648584592544, "galct__D_e": -16.91924238139819, "galctn__D_e": -21.150458876674616, "galctn__L_e": -21.149632676704137, "galt_e": -25.627259568130746, "galur_e": -19.409011232316388, "gam_e": -24.87482383681729, "gam6p_e": -25.627428493979103, "gbbtn_e": -0.0, "gdp_e": -0.0, "glc__D_e": -23.884613471323718, "glcn_e": -22.889920298464602, "glcr_e": -16.91926017773602, "glcur_e": -19.4052624539969, "glcur1p_e": -19.404993647631404, "gln__L_e": -18.169049795218594, "glu__L_e": -17.919442827979776, "gly_e": -6.098057483338484, "glyald_e": -13.191008694962495, "glyb_e": -0.0, "glyc_e": -14.934981972869329, "glyc__R_e": -9.205016614367041, "glyc2p_e": -14.936232844152151, "glyc3p_e": -14.934325598563568, "glyclt_e": -5.476213720305289, "gmp_e": -42.29690014320731, "gsn_e": -42.29564927192448, "gthox_e": -0.0, "gthrd_e": -46.84399490045985, "gtp_e": -0.001190121439960535, "gua_e": -21.633132541227358, "h_e": -0.0, "h2_e": -1.4953649651422645, "h2o_e": -0.0, "h2o2_e": -0.0, "h2s_e": -0.0, "hacolipa_e": -86.12972019696544, "halipa_e": -86.12972019696544, "hdca_e": -86.12990047635498, "hdcea_e": -84.38820607327877, "hg2_e": -0.0, "his__L_e": -29.173443748724175, "hom__L_e": -0.0, "hxa_e": -28.369349127776722, "hxan_e": -20.157839845595234, "idon__L_e": -22.64443076773055, "ile__L_e": -31.51296908311831, "imp_e": -40.8190234895327, "indole_e": -43.438566854925824, "inost_e": -0.0, "ins_e": -40.81834649446369, "isetac_e": -10.552594187985676, "k_e": -0.0, "kdo2lipid4_e": -426.62570653442043, "lac__D_e": -10.945718766224104, "lac__L_e": -10.201773777736648, "lcts_e": -47.525227347833166, "leu__L_e": -28.11118295091181, "lipa_e": -0.0, "lipa_cold_e": -0.0, "lipoate_e": -110.44381652847876, "lys__L_e": -29.405922833881306, "lyx__L_e": -19.650274559201705, "mal__D_e": -10.947154036334577, "mal__L_e": -11.946910899371076, "malt_e": -47.772736694212945, "malthx_e": -146.3189190546595, "maltpt_e": -121.43369866086745, "malttr_e": -71.66325787328336, "maltttr_e": -96.54847826707541, "man_e": -23.88465085468398, "man6p_e": -24.637255511845794, "manglyc_e": -33.341691244371425, "melib_e": -47.52905424807001, "meoh_e": -0.0, "met__D_e": -0.0, "met__L_e": -37.75484071067343, "metsox__R__L_e": -35.76379909303305, "metsox__S__L_e": -35.76382716594821, "mg2_e": -0.0, "mincyc_e": -0.0, "minohp_e": -0.0010095845152636664, "mmet_e": -44.42934802164685, "mn2_e": -0.0, "mnl_e": -25.627458965182203, "mobd_e": -0.0, "mso3_e": -6.444009943914497, "n2o_e": -0.0, "na1_e": -0.0, "nac_e": -35.108513036363426, "nh4_e": -0.0, "ni2_e": -0.0, "nmn_e": -72.09126770037658, "no_e": -0.0, "no2_e": -0.4944425514792966, "no3_e": -0.0, "novbcn_e": -0.0, "o16a4colipa_e": -0.0, "o2_e": -0.0, "o2s_e": -0.0, "ocdca_e": -93.06398475254143, "ocdcea_e": -91.32111572856981, "octa_e": -38.312923395986964, "orn_e": -23.861629488156005, "orot_e": -12.451647567254474, "pacald_e": -30.101080273907137, "peamn_e": -30.10235425777797, "phe__L_e": -42.577539147177596, "pheme_e": -261.0257867495545, "pi_e": -0.0, "pnto__R_e": -41.198412005164265, "ppa_e": -12.941815895536138, "ppal_e": -14.930204204375016, "pppn_e": -31.35380722199691, "ppt_e": -1.496700093595762, "pro__L_e": -22.748419135877395, "progly_e": -28.343126561490845, "psclys_e": -53.293291816073044, "pser__L_e": -10.45741366723196, "ptrc_e": -23.61151237505626, "pydam_e": -86.64381688656135, "pydx_e": -83.65053802051001, "pydxn_e": -85.39078755977623, "pyr_e": -9.20433757327108, "quin_e": -28.952865712643703, "r5p_e": -19.90834056866437, "rfamp_e": -0.0, "rib__D_e": -19.90708969738155, "rmn_e": -23.63650482573903, "sbt__D_e": -25.62766018177748, "sel_e": -0.0, "ser__D_e": -10.451495444964264, "ser__L_e": -10.45611866122874, "skm_e": -29.234089667373578, "slnt_e": -0.0, "so2_e": -0.0, "so3_e": -0.0005029189002465153, "so4_e": -0.0, "spmd_e": -0.0, "succ_e": -12.94198669254278, "sucr_e": -47.77206049957441, "sulfac_e": -8.066051961969757, "tartr__D_e": -9.955698921537202, "tartr__L_e": -10.20644852036599, "taur_e": -2.3410484936242884, "tcynt_e": -0.0, "thm_e": -159.54462359448272, "thr__L_e": -18.213513280309282, "thrp_e": -18.214764151592103, "thym_e": -0.0, "thymd_e": -44.471744765874995, "tma_e": -0.9927299929478854, "tmao_e": -0.0, "tre_e": -47.776229828589784, "trp__L_e": -53.119849670666895, "tsul_e": -0.0, "ttdca_e": -72.04903699734248, "ttdcea_e": -70.17120817419199, "ttrcyc_e": -0.0, "tungs_e": -0.0, "tym_e": -0.0012739838708364015, "tyr__L_e": -40.81805477701052, "tyrp_e": -40.81926151357295, "uacgam_e": -66.95795389032995, "udpacgal_e": -35.3706431503223, "udpg_e": -59.25633517413697, "udpgal_e": -59.01124760019445, "udpglcur_e": -54.77559266323331, "ump_e": -35.369641102220086, "ura_e": -14.458385190702765, "urea_e": -0.0, "uri_e": -35.36900824187148, "val__L_e": -22.388986319635457, "xan_e": -17.49218338416571, "xmp_e": -38.15102351598614, "xtsn_e": -38.149816779423716, "xyl__D_e": -19.653787493218672, "xylu__L_e": -19.650592093892662, "zn2_e": -0.0, "12dgr120_p": -143.35331113644838, "12dgr140_p": -159.0278707578291, "12dgr141_p": -155.27221311152812, "12dgr160_p": -187.1895977158541, "12dgr161_p": -183.70620890970167, "12dgr180_p": -201.05776626822703, "12dgr181_p": -197.57202822028378, "12ppd__R_p": 2.2067360199626498e-05, "12ppd__S_p": -13.685309404618488, "14glucan_p": -146.3239322640239, "15dap_p": 2.2067360199626498e-05, "1agpe120_p": -92.64343998961775, "1agpe140_p": -100.4807198003081, "1agpe141_p": -98.6028909771576, "1agpe160_p": -114.56158327932059, "1agpe161_p": -112.81988887624438, "1agpe180_p": -121.49566755550705, "1agpe181_p": -119.75279853153543, "1agpg120_p": -94.07774677748816, "1agpg140_p": -101.9150265881785, "1agpg141_p": -100.03719776502801, "1agpg160_p": -115.995890067191, "1agpg161_p": -114.25419566411479, "1agpg180_p": -122.92997434337747, "1agpg181_p": -121.18710531940584, "1ddecg3p_p": -79.14200475807964, "1hdec9eg3p_p": -99.31845364470628, "1hdecg3p_p": -101.06014804778249, "1odec11eg3p_p": -106.25136329999732, "1odecg3p_p": -107.99423232396894, "1tdec7eg3p_p": -85.1014557456195, "1tdecg3p_p": -86.97928456877, "23camp_p": -42.32634055841267, "23ccmp_p": -37.636262902331126, "23cgmp_p": -42.29781045844912, "23cump_p": -35.370595552182294, "23dappa_p": -9.205427060870882, "26dap__M_p": -28.898025995959507, "2agpe120_p": -92.64343998961775, "2agpe140_p": -100.4807198003081, "2agpe141_p": -98.6028909771576, "2agpe160_p": -113.56435845257944, "2agpe161_p": -112.81988887624438, "2agpe180_p": -121.49566755550705, "2agpe181_p": -119.75279853153543, "2agpg120_p": -97.11962373128897, "2agpg140_p": -101.9150265881785, "2agpg141_p": -103.07907471882882, "2agpg160_p": -114.99866524044985, "2agpg161_p": -114.25419566411479, "2agpg180_p": -122.96508086312399, "2agpg181_p": -121.18710531940584, "2ddecg3p_p": -79.14198269071943, "2ddglcn_p": -21.148407447771007, "2hdec9eg3p_p": -99.31843157734608, "2hdecg3p_p": -101.06012598042228, "2odec11eg3p_p": -106.25134123263713, "2odecg3p_p": -107.99421025660874, "2tdec7eg3p_p": -85.1014336782593, "2tdecg3p_p": -86.97926250140979, "34dhpac_p": 2.2067360199626498e-05, "3amp_p": -42.325270998830455, "3cmp_p": -37.63519334274891, "3gmp_p": -42.2967408988669, "3hcinnm_p": -28.61565241434197, "3hpp_p": 2.2067360199626498e-05, "3hpppn_p": -29.610913545749487, "3ump_p": -35.369525992600074, "4abut_p": -17.66888393318469, "4hoxpacd_p": 2.2067360199626498e-05, "5dglcn_p": -20.89850712335801, "5mtr_p": 2.2067360199626498e-05, "LalaDglu_p": -32.25263901284933, "LalaDgluMdap_p": -61.399834791632706, "LalaDgluMdapDala_p": -73.09469260943563, "LalaLglu_p": -32.251788856086264, "ac_p": -6.463890462624207, "acac_p": -13.925500555850176, "acald_p": -9.202690982712776, "acgal_p": -0.00029087372569500114, "acgal1p_p": -2.2067360199626498e-05, "acgam_p": -31.587601613733337, "acgam1p_p": -31.58733280736784, "acmana_p": -31.585909496050427, "acmum_p": -42.7800301807794, "acnam_p": -40.795432846317595, "acolipa_p": 1.000675235995438, "acser_p": -18.17303857997635, "ade_p": -21.405691668317434, "adn_p": -42.32415730452784, "adocbl_p": -0.2477052355706729, "agm_p": -27.367079557290335, "akg_p": -15.9266023678386, "ala__B_p": -12.19562757079506, "ala__D_p": -11.195789509246701, "ala__L_p": -11.197126709879779, "alaala_p": -22.892166570267275, "all__D_p": -22.882401772660362, "alltn_p": -13.761927453554293, "amp_p": -42.32540817581066, "anhgm_p": -86.7843505743754, "anhgm3p_p": -148.183829980032, "anhgm4p_p": -159.87868779783489, "arab__L_p": -19.64980420740966, "arbt_p": -0.0, "arbtn_p": 0.24937848462150555, "arbtn__fe3_p": -0.24937848462150555, "arg__L_p": -27.613752438239093, "ascb__L_p": -19.898966116874956, "asn__L_p": -14.46407397496956, "aso3_p": 2.2067360199626498e-05, "asp__L_p": -12.44580418469196, "btn_p": -197.52093964949526, "but_p": -17.41181479117201, "butso3_p": -22.492883559179244, "ca2_p": -2.2067360199626498e-05, "cbi_p": -0.0, "cbl1_p": -0.2477052355706729, "cd2_p": -12.040503514287838, "cgly_p": -28.923487226465625, "chol_p": 2.2067360199626498e-05, "chtbs_p": -74.8487041319738, "cit_p": -17.919165470152805, "cl_p": 2.2067360199626498e-05, "clpn120_p": -307.7256984150383, "clpn140_p": -332.9910637501981, "clpn141_p": -331.5635023651978, "clpn160_p": -389.31451766624815, "clpn161_p": -382.34774005394326, "clpn180_p": -417.121067810487, "clpn181_p": -410.0793786751075, "cm_p": 2.2067360199626498e-05, "cmp_p": -37.635330519729116, "co2_p": 2.2067360199626498e-05, "cobalt2_p": -2.2067360199626498e-05, "colipa_p": 0.9992517897032308, "colipap_p": 1.000675235995438, "cpgn_p": -0.0, "cpgn__un_p": 0.24937848462150555, "crn_p": 2.2067360199626498e-05, "crn__D_p": 2.2067360199626498e-05, "csn_p": -16.72759233695303, "ctbt_p": -0.003220688015997607, "cu_p": 2.2067360199626498e-05, "cu2_p": -2.2067360199626498e-05, "cyan_p": 2.2067360199626498e-05, "cynt_p": -0.2491828548182811, "cys__D_p": -20.321297923386478, "cys__L_p": -22.575999295054594, "cytd_p": -37.634079648446296, "dad__2_p": -45.06082984477102, "damp_p": -45.06208071605384, "dca_p": -49.26424507799922, "dcmp_p": -39.37720476661326, "dcyt_p": -39.37595389533044, "ddca_p": -64.21069396164073, "dgmp_p": -45.03883309296462, "dgsn_p": -45.0375822216818, "dha_p": -11.943478873449303, "dimp_p": -43.559469490523945, "din_p": -43.558218619241124, "dms_p": -0.9931671278231349, "dmso_p": -2.2067360199626498e-05, "dopa_p": -0.001251916510636775, "doxrbcn_p": 2.2067360199626498e-05, "dtmp_p": -44.47297356979762, "dump_p": -38.111481939930904, "duri_p": -38.11023106864808, "eca2und_p": -690.1756712373733, "eca3und_p": -690.175244823056, "eca4colipa_p": 1.000675235995438, "eca4und_p": -690.1748184087388, "enlipa_p": -12.498694093702102, "enter_p": 0.25091835291546216, "etha_p": -13.500653117638718, "ethso3_p": -12.538972365823167, "etoh_p": -10.943821520098611, "f6p_p": -24.636619376307184, "fald_p": -3.107706493443907, "fe2_p": -2.2067360199626498e-05, "fe3_p": -2.2067360199626498e-05, "fe3dcit_p": -36.8359570021888, "fe3dhbzs_p": -0.2476976178149893, "fe3hox_p": -0.0, "fe3hox__un_p": -0.0, "fecrm_p": -0.0, "fecrm__un_p": 0.24937848462150555, "feenter_p": -0.24767190204178519, "feoxam_p": -0.0, "feoxam__un_p": 0.24937848462150555, "for_p": -1.4954072271881909, "fru_p": -23.887238765183046, "frulys_p": -53.293269748712845, "fruur_p": -19.40564348327358, "fuc__L_p": -23.636958025763835, "fum_p": -11.946739939159515, "fusa_p": 2.2067360199626498e-05, "g1p_p": -23.885758225895266, "g3pc_p": -14.935063577742557, "g3pe_p": -28.435738762741472, "g3pg_p": -29.870045550611888, "g3pi_p": -14.935063577742557, "g3ps_p": -25.391226373691694, "g6p_p": -24.636596971803804, "gal_p": -23.639503830020995, "gal__bD_p": -23.640861850291568, "gal1p_p": -23.640626517232345, "galct__D_p": -16.91922031403799, "galctn__D_p": -21.150436809314414, "galctn__L_p": -21.149610609343934, "galt_p": -25.627281635490945, "galur_p": -19.408989164956186, "gam_p": -24.874801769457086, "gam6p_p": -25.627406426618904, "gbbtn_p": 2.2067360199626498e-05, "gdp_p": 2.2067360199626498e-05, "glc__D_p": -23.884635538683916, "glcn_p": -22.889898231104404, "glcr_p": -16.919238110375822, "glcur_p": -19.405240386636702, "glcur1p_p": -19.404971580271205, "gln__L_p": -18.169027727858396, "glu__L_p": -17.919420760619577, "gly_p": -6.098035415978284, "glyald_p": -13.190986627602296, "glyb_p": 2.2067360199626498e-05, "glyc_p": -14.93495990550913, "glyc__R_p": -9.204994547006843, "glyc2p_p": -14.93621077679195, "glyc3p_p": -14.93430353120337, "glyclt_p": -5.476191652945088, "gmp_p": -42.296878075847104, "gsn_p": -42.29562720456428, "gthox_p": 2.2067360199626498e-05, "gthrd_p": -46.84401696782005, "gtp_p": -0.0011680540797609086, "gua_p": -21.632536597653342, "h_p": 2.2067360199626498e-05, "h2_p": -1.495387032502464, "h2o_p": -0.0, "h2o2_p": -0.0, "h2s_p": 2.2067360199626498e-05, "hdca_p": -86.12883725134358, "hdcea_p": -84.38714284826737, "hg2_p": 2.2067360199626498e-05, "his__L_p": -29.173465816084374, "hom__L_p": 2.2067360199626498e-05, "hxa_p": -28.369327060416524, "hxan_p": -20.15781777823503, "idon__L_p": -22.644408700370352, "ile__L_p": -31.512947015758108, "imp_p": -40.8190014221725, "indole_p": -43.438544787565625, "inost_p": 2.2067360199626498e-05, "ins_p": -40.81775055088968, "isetac_p": -10.552572120625477, "k_p": -2.2067360199626498e-05, "kdo2lipid4_p": -425.56852581715714, "lac__D_p": -10.945696698863905, "lac__L_p": -10.201751710376449, "lcts_p": -47.525249415193365, "leu__L_p": -28.11116088355161, "lipa_p": 1.000675235995438, "lipa_cold_p": 1.000675235995438, "lipoate_p": -110.44379446111856, "lys__L_p": -29.405900766521103, "lyx__L_p": -19.650252491841506, "mal__D_p": -10.947131968974377, "mal__L_p": -11.946888832010876, "malt_p": -47.77642903625104, "malthx_p": -146.3226113966976, "maltpt_p": -121.43739100290554, "malttr_p": -71.66695021532145, "maltttr_p": -96.55217060911349, "man_p": -23.88462878732378, "man6p_p": -24.637233444485595, "manglyc_p": -33.34166917701123, "melib_p": -47.52903218070981, "meoh_p": 2.2067360199626498e-05, "met__D_p": 2.2067360199626498e-05, "met__L_p": -37.75481864331323, "metsox__R__L_p": -35.76377702567285, "metsox__S__L_p": -35.76380509858801, "mg2_p": -2.2067360199626498e-05, "mincyc_p": -2.2067360199626498e-05, "minohp_p": -0.0013004582409586675, "mmet_p": -44.429325954286654, "mn2_p": -2.2067360199626498e-05, "mnl_p": -25.627481032542402, "mobd_p": -2.2067360199626498e-05, "mso3_p": -6.4439878765542975, "murein3p3p_p": -296.36877013420104, "murein3px3p_p": -296.3684792604754, "murein3px4p_p": -308.06485632149594, "murein4p3p_p": -308.06362795200397, "murein4p4p_p": -319.7584857698069, "murein4px4p_p": -319.75971413929886, "murein4px4p4p_p": -479.63951211127085, "murein4px4px4p_p": -479.6407404807628, "murein5p3p_p": -319.26064583074265, "murein5p4p_p": -330.9555036485456, "murein5p5p_p": -342.15356230084427, "murein5p5p5p_p": -513.2303781515549, "murein5px3p_p": -319.26177381737915, "murein5px4p_p": -330.95673201803754, "murein5px4px4p_p": -490.8377583595015, "n2o_p": -0.0, "na1_p": 2.2067360199626498e-05, "nac_p": -35.10849096900323, "nh4_p": -2.2067360199626498e-05, "ni2_p": -2.2067360199626498e-05, "nmn_p": -72.09128976773678, "no_p": -2.2067360199626498e-05, "no2_p": -0.494420484119097, "no3_p": 2.2067360199626498e-05, "novbcn_p": -0.0, "o16a2und_p": -690.1749400057298, "o16a3und_p": -690.1748792072343, "o16a4colipa_p": 1.000675235995438, "o16a4und_p": -690.1748184087388, "o16aund_p": -690.1750008042253, "o2_p": -2.2067360199626498e-05, "o2s_p": 2.2067360199626498e-05, "ocdca_p": -93.06292152753004, "ocdcea_p": -91.32005250355841, "octa_p": -38.312901328626765, "orn_p": -23.861607420795806, "orot_p": -12.451625499894275, "pa120_p": -143.35201270407427, "pa140_p": -159.026572325455, "pa141_p": -155.270914679154, "pa160_p": -187.18829928347998, "pa161_p": -183.70491047732756, "pa180_p": -201.05646783585289, "pa181_p": -197.57072978790964, "pacald_p": -30.101058206546938, "pe120_p": -156.85344793561237, "pe140_p": -172.5280075569931, "pe141_p": -168.7723499106921, "pe160_p": -200.68973451501807, "pe161_p": -197.20634570886565, "pe180_p": -214.557903067391, "pe181_p": -211.07216501944777, "peamn_p": -30.102332190417773, "pg120_p": -161.3296316772836, "pg140_p": -173.9623143448635, "pg141_p": -173.24853365236334, "pg160_p": -202.1240413028885, "pg161_p": -198.64065249673607, "pg180_p": -216.02731637500793, "pg181_p": -212.50647180731818, "pgp120_p": -161.32961632885136, "pgp140_p": -173.96229899643126, "pgp141_p": -173.2485183039311, "pgp160_p": -202.12402595445624, "pgp161_p": -198.64063714830382, "pgp180_p": -216.02730102657569, "pgp181_p": -212.50645645888594, "phe__L_p": -42.5775170798174, "pheme_p": -261.0254958758289, "pi_p": -2.2067360199626498e-05, "pnto__R_p": -41.198389937804066, "ppa_p": -12.941793828175937, "ppal_p": -14.930182137014816, "pppn_p": -31.35378515463671, "ppt_p": -1.4967221609559616, "pro__L_p": -22.748441203237594, "progly_p": -28.343104494130642, "psclys_p": -53.293269748712845, "pser__L_p": -10.45739159987176, "ptrc_p": -23.611490307696062, "pydam_p": -86.64379481920115, "pydx_p": -83.65051595314982, "pydxn_p": -85.39076549241602, "pyr_p": -9.20431550591088, "quin_p": -28.952843645283505, "r5p_p": -19.90836263602457, "rfamp_p": -0.0, "rib__D_p": -19.90711176474175, "rmn_p": -23.636482758378833, "sbt__D_p": -25.627682249137678, "sel_p": 2.2067360199626498e-05, "ser__D_p": -10.451473377604064, "ser__L_p": -10.456140728588938, "skm_p": -29.234067600013375, "slnt_p": -2.2067360199626498e-05, "so2_p": -0.0, "so3_p": -0.0005249862604461418, "so4_p": -2.2067360199626498e-05, "spmd_p": 2.2067360199626498e-05, "succ_p": -12.94200875990298, "sucr_p": -47.77203843221421, "sulfac_p": -8.066029894609558, "tartr__D_p": -9.955676854177003, "tartr__L_p": -10.206470587726189, "taur_p": -2.3410264262640887, "tcynt_p": -0.0, "thm_p": -159.54460152712252, "thr__L_p": -18.213535347669485, "thrp_p": -18.214786218952305, "thym_p": 2.2067360199626498e-05, "thymd_p": -44.471722698514796, "tma_p": -0.9927079255876858, "tmao_p": -2.2067360199626498e-05, "tre_p": -47.77625189594998, "trp__L_p": -53.119827603306696, "tsul_p": -2.2067360199626498e-05, "ttdca_p": -72.04797377233109, "ttdcea_p": -70.1701449491806, "ttrcyc_p": 2.2067360199626498e-05, "tungs_p": 2.2067360199626498e-05, "tym_p": -0.001251916510636775, "tyr__L_p": -40.818032709650325, "tyrp_p": -40.819283580933146, "uLa4n_p": -690.1760894379212, "uacgam_p": -66.95793182296974, "udcpdp_p": -690.1762306983705, "udcpp_p": -690.1775511981049, "udpacgal_p": -35.3706210829621, "udpg_p": -59.25635724149717, "udpgal_p": -59.01122553283425, "udpglcur_p": -54.77557059587311, "ump_p": -35.369663169580285, "unagamuf_p": -690.1760976516906, "ura_p": -14.458363123342565, "urea_p": 2.2067360199626498e-05, "uri_p": -35.368412298297464, "val__L_p": -22.388964252275258, "xan_p": -17.49216131680551, "xmp_p": -38.15104558334634, "xtsn_p": -38.14979471206352, "xyl__D_p": -19.653765425858474, "xylu__L_p": -19.65057002653246, "zn2_p": -2.2067360199626498e-05, "CPLX0-7817_mod_Oxidized": -429.54038374049014, "CPLX0-7817": -431.53332020247933, "GLUTAREDOXIN-MONOMER_mod_Oxidized": -52.936909767845684, "GLUTAREDOXIN-MONOMER": -54.92954829435523, "GRXC-MONOMER_mod_Oxidized": -39.91587990392822, "GRXC-MONOMER": -41.908508129346444, "GRXB-MONOMER": -113.43039699656822, "GRXB-MONOMER_mod_Oxidized": -111.43852050459448, "EG50003-MONOMER_mod_pan4p_mod_3ha": -919.1592124317561, "EG50003-MONOMER_mod_pan4p_mod_act": -917.1677400896456, "EG50003-MONOMER_mod_pan4p_mod_ddca": -965.449158728323, "EG50003-MONOMER_mod_pan4p": -901.2259535363683, "EG50003-MONOMER_mod_pan4p_mod_mal": -909.9500487999042, "EG50003-MONOMER_mod_pan4p_mod_3omrs": -973.9240325788161, "EG50003-MONOMER_mod_pan4p_mod_pim": -965.9099222815773, "CPLX0-1341_mod_1:2fe2s_mod_2:fe2": -6225.817038372227, "CPLX0-1341_mod_1:2fe2s_mod_1:fe2": -6224.810366856914, "EG50003-MONOMER_mod_pan4p_mod_opme": -961.9234665235509, "EG50003-MONOMER_mod_pan4p_mod_gme": -953.4462323766081, "EG50003-MONOMER_mod_pan4p_mod_t3c7mrse": -971.6545731145511, "EG50003-MONOMER_mod_pan4p_mod_3hcmrs7e": -971.6539101718752, "IscU": 376.18743637627506, "IscA_tetra": 875.1809206630686, "IscA_tetra_mod_1:2fe2s": 849.9071518587868, "IscU_mod_1:2fe2s": 351.91346431892015, "EG50003-MONOMER_mod_pan4p_mod_3ocpalm9e": -981.874885271611, "EG50003-MONOMER_mod_pan4p_mod_3hcpalm9e": -983.8664088043124, "EG50003-MONOMER_mod_pan4p_mod_octe": -994.5475428952542, "IscU_mod_2:fe2": 376.1845375999728, "EG11653-MONOMER": -27.72360144614714, "IscU_mod_1:fe2": 376.18598698869727, "EG11653-MONOMER_mod_1:fe2": -27.725370372542532, "EG50003-MONOMER_mod_pan4p_mod_3ooct": -939.8115013321077, "EG50003-MONOMER_mod_pan4p_mod_hex": -931.3354644718863, "EG50003-MONOMER_mod_pan4p_mod_tddec2e": -964.9658014499048, "EG50003-MONOMER_mod_pan4p_mod_3hmrs": -975.9161401223678, "EG50003-MONOMER_mod_pan4p_mod_thex2e": -929.5924355214174, "EG50003-MONOMER_mod_pan4p_mod_3hhex": -929.5918058545717, "EG50003-MONOMER_mod_pan4p_mod_t3c9palme": -983.867081408441, "EG50003-MONOMER_mod_pan4p_mod_tde": -973.3976353408764, "IscU_mod_1:2fe2s_mod_1:fe2": 351.9116609878492, "IscU_mod_1:2fe2s_mod_2:fe2": 351.9098576553517, "RED-THIOREDOXIN-MONOMER_mod_Oxidized": -208.61082144591174, "RED-THIOREDOXIN-MONOMER": -210.6026782435055, "DSBD-MONOMER": -1351.0764818702962, "DSBD-MONOMER_mod_Oxidized": -1349.0831574927595, "RED-THIOREDOXIN2-MONOMER": -174.46380206860138, "RED-THIOREDOXIN2-MONOMER_mod_Oxidized": -172.47197386087905, "EG50003-MONOMER_mod_pan4p_mod_hpme": -963.9149742724481, "EG50003-MONOMER_mod_pan4p_mod_pme": -965.9085062657864, "EG50003-MONOMER_mod_pan4p_mod_epme": -963.91563109276, "EG50003-MONOMER_mod_pan4p_mod_tpalm2e": -985.7434670724131, "EG50003-MONOMER_mod_pan4p_mod_palm": -987.351846227068, "CPLX0-246_CPLX0-1342_mod_pydx5p": 1458.3282020928443, "CPLX0-246_CPLX0-1342_mod_pydx5p_mod_1:SH": 1446.1986981981436, "EG50003-MONOMER_mod_pan4p_mod_oc": -943.5464712295782, "CPLX0-1341_mod_1:2fe1s": -6211.670131348533, "CPLX0-1341_mod_1:2fe2s": -6223.80369613799, "EG50003-MONOMER_mod_pan4p_mod_3hpalm": -985.7427929838547, "EG50003-MONOMER_mod_pan4p_mod_ocdca": -996.2904119192258, "CPLX0-1341_mod_1:4fe4s": -6250.0894353232725, "CPLX0-1341_mod_2:2fe2s": -6250.08419993373, "DISULFOXRED-MONOMER_mod_Oxidized": -385.86742742026377, "DISULFOXRED-MONOMER": -386.86313555960226, "CPLX0-7617": -34.53640437206029, "CPLX0-7617_mod_1:4fe4s": -86.32511131501762, "IscU_mod_1:4fe4s": 325.3982139575665, "EG50003-MONOMER_mod_pan4p_mod_hde": -985.6101532962266, "EG50003-MONOMER_mod_pan4p_mod_cdec3e": -954.0130280997034, "EG50003-MONOMER_mod_pan4p_mod_3ocddec5e": -962.4902626950451, "IscU_mod_1:2fe2s_mod_1:2fe1s": 339.77430661111947, "IscS_mod_2:pydx5p": -3078.8164416025306, "IscS_mod_2:pydx5p_mod_1:SH": -3090.9495348862283, "cs_p": -0.00029087372569500114, "cs_c": -0.2508968314348453, "FLAVODOXIN1-MONOMER": -865.6604099478399, "FLAVODOXIN1-MONOMER_mod_Oxidized": -864.5400401713708, "FLAVODOXIN2-MONOMER_mod_Oxidized": -245.86088292608474, "FLAVODOXIN2-MONOMER": -246.98076325812696, "EG50003-MONOMER_mod_pan4p_mod_dca": -954.4978149789506, "EG50003-MONOMER_mod_pan4p_mod_tdec2e": -954.0144490368011, "EG11597-MONOMER": 65.60090973775567, "EG11597-MONOMER_mod_amp": 14.087637437983942, "EG50003-MONOMER_mod_pan4p_mod_egme": -951.4533670626269, "EG50003-MONOMER_mod_pan4p_mod_hgme": -951.4527201013523, "EG50003-MONOMER_mod_pan4p_mod_ogme": -949.4612222114845, "3a1hac1p_c": -24.531439845302174, "IscU_mod_1:2fe1s": 364.0490057597282, "EG50003-MONOMER_mod_pan4p_mod_3oddec": -962.9738701631825, "EG50003-MONOMER_mod_pan4p_mod_tmrs2e": -975.9168064369444, "IscU_mod_2:2fe2s": 327.6387459663087, "EG11597-MONOMER_mod_cosh": 43.78444205494544, "DSBG-CPLX_mod_Oxidized": -1185.6935289508642, "DSBG-CPLX": -1187.6891510710009, "EG50003-MONOMER_mod_pan4p_mod_toct2e": -941.8034326188446, "IscA_tetra_mod_1:4fe4s": 823.3918805209038, "CPLX0-1341": -6197.52327550536, "DSBC-CPLX": -725.0917898719059, "DSBC-CPLX_mod_Oxidized": -723.0965337177445, "EG50003-MONOMER_mod_pan4p_mod_ac": -908.6917211431584, "cs_e": -0.0, "EG50003-MONOMER_mod_pan4p_mod_cddec5e": -961.1851560313215, "EG50003-MONOMER_mod_pan4p_mod_t3c5ddece": -959.442103466426, "CPLX0-1341_mod_1:2fe2s_mod_1:2fe1s": -6237.95061435347, "EG50003-MONOMER_mod_pan4p_mod_3ocmrs7e": -969.6623963006188, "CPLX0-1341_mod_2:fe2": -6199.536576158075, "CPLX0-1341_mod_1:fe2": -6198.529925433531, "EG50003-MONOMER_mod_pan4p_mod_3odec": -952.022517750072, "EG50003-MONOMER_mod_pan4p_mod_myrs": -975.2754641640269, "kdo2lipid4L_c": 76.05716193542122, "CPLX0-7824": 359.9814473432834, "CPLX0-7824_mod_1:4fe4s": 308.1919996206983, "EG50003-MONOMER_mod_pan4p_mod_3hoct": -941.8027932917415, "EG50003-MONOMER_mod_pan4p_mod_3ohex": -927.600504234673, "EG50003-MONOMER_mod_pan4p_mod_but": -919.1244770347088, "EG50003-MONOMER_mod_pan4p_mod_3hddec": -964.9651437987914, "EG50003-MONOMER_mod_pan4p_mod_3hcddec5e": -959.4414501851721, "kdo2lipid4p_c": 76.05716193542122, "EG50003-MONOMER_mod_pan4p_mod_toctd2e": -997.8198586892158, "EG50003-MONOMER_mod_pan4p_mod_but2e": -919.1598338452535, "23bpg_c": -0.00029087372569500114, "EG50003-MONOMER_mod_pan4p_mod_3ooctd": -995.8279274025141, "hemed_c": -222.85899225187123, "EG50003-MONOMER_mod_pan4p_mod_3opalm": -983.7515357857037, "CPLX0-7617_mod_1:2fe2s": -59.80981900058862, "CPLX0-7824_mod_1:2fe2s": 334.7072709585813, "EG50003-MONOMER_mod_pan4p_mod_3hdec": -954.0138000494258, "EG50003-MONOMER_mod_pan4p_mod_t3c11vace": -992.8044639369992, "tl_c": -0.0, "EG50003-MONOMER_mod_pan4p_mod_3hocta": -997.8191750468882, "EG50003-MONOMER": -830.4236982429977, "dpm_c": -0.00029087372569500114, "EG50003-MONOMER_mod_pan4p_mod_3hcvac11e": -992.8037842624068, "EG50003-MONOMER_mod_pan4p_mod_3ocvac11e": -994.0862330937988, "pqq_e": -877.3485194790757, "pqq_c": -877.3488103528014, "generic_tRNA_GAG_glu__L_c": -12.713010001613062, "EG50003-MONOMER_mod_pan4p_mod_lipo": -1013.9193358557682, "CPLX0-782_mod_2:4fe4s": -710.6034234772044, "CPLX0-782_mod_1:2fe2s_mod_1:4fe4s": -685.3294666763982, "2fe2s_c": -25.273414628528332, "4fe4s_c": -51.78870694295733, "LI_c": -0.0, "RNase_m5": -0.0, "RNase_m16": -0.0, "RNase_m23": -0.0, "RNA_b0002": 105064.79920561613, "RNA_b0003": -65574.71407406371, "RNA_b0004": 92691.03518200871, "RNA_b0007": 42675.837081762154, "RNA_b0008": 25202.65599136716, "RNA_b0009": 17598.73482230693, "RNA_b0014": 137820.8051101383, "RNA_b0015": -50764.432077731595, "RNA_b0019": 84255.92343584931, "RNA_b0023": 4362.397262096873, "RNA_b0025": 32125.14832578734, "RNA_b0026": -9597.125162271948, "RNA_b0027": 35785.14197465033, "RNA_b0029": 68353.81727680234, "RNA_b0030": 27411.765888228227, "RNA_b0031": 20021.66404952787, "RNA_b0032": 34235.77117869441, "RNA_b0033": 94951.39323031763, "RNA_b0036": 44210.33783297684, "RNA_b0037": 111928.00634307842, "RNA_b0038": 64607.19798078622, "RNA_b0040": 109587.91711855204, "RNA_b0047": 134144.94737312006, "RNA_b0048": 13357.417820404675, "RNA_b0049": 60756.622664384886, "RNA_b0051": 59344.49977537435, "RNA_b0052": 71571.22252619645, "RNA_b0053": -89469.34271907028, "RNA_b0058": -107113.51078418129, "RNA_b0061": -88694.08802014722, "RNA_b0062": 67072.73574108686, "RNA_b0063": 122921.78004255857, "RNA_b0066": 50313.13929516132, "RNA_b0067": 116652.34017682345, "RNA_b0068": 70910.92528482409, "RNA_b0070": 84869.51945313452, "RNA_b0071": 43666.76145718712, "RNA_b0072": -104512.14316266077, "RNA_b0073": 78789.1880128026, "RNA_b0074": 113229.937837035, "RNA_b0077": 29420.768943324227, "RNA_b0078": 35359.64437418522, "RNA_b0082": 25728.207429345992, "RNA_b0084": 127270.73827875928, "RNA_b0085": 107032.63749234893, "RNA_b0086": 97982.92794234812, "RNA_b0087": 78259.96075027033, "RNA_b0088": -581294.8841697879, "RNA_b0090": 76754.24109297598, "RNA_b0091": 106339.9132032201, "RNA_b0092": 49353.63889946272, "RNA_b0096": 66290.3153412685, "RNA_b0098": 38216.440862461684, "RNA_b0099": 27904.0377993251, "RNA_b0103": -21425.6728456885, "RNA_b0104": 31205.286178624552, "RNA_b0109": 26864.982100492813, "RNA_b0110": -19640.81145904087, "RNA_b0112": 35432.09467764354, "RNA_b0114": -3152.4110901840113, "RNA_b0115": 136038.1045271924, "RNA_b0116": 32210.178515053572, "RNA_b0118": 75802.73944739287, "RNA_b0120": 57342.99975503846, "RNA_b0121": 62673.31209706018, "RNA_b0123": 44797.610493269574, "RNA_b0124": 68650.36104242552, "RNA_b0125": 13016.144753833072, "RNA_b0126": 18516.45751810956, "RNA_b0131": 11438.046796885947, "RNA_b0133": 61400.66953192388, "RNA_b0134": -13693.40069196003, "RNA_b0142": -45423.36863992122, "RNA_b0149": 75575.42021543723, "RNA_b0150": 161816.67449626568, "RNA_b0151": 57619.6846575502, "RNA_b0152": 64331.2749693699, "RNA_b0153": -110848.2014205189, "RNA_b0154": 37426.78642313787, "RNA_b0155": 102580.49226677036, "RNA_b0156": 8255.923126516647, "RNA_b0158": 57825.37715688025, "RNA_b0159": -41753.759654617876, "RNA_b0160": 109286.76157669145, "RNA_b0166": 22092.73394762889, "RNA_b0168": -90235.18104160391, "RNA_b0169": -32628.26382375625, "RNA_b0170": 61055.100012638955, "RNA_b0171": 19922.9185166963, "RNA_b0172": 16761.744640608125, "RNA_b0173": 35854.218512948675, "RNA_b0174": 22694.957356403305, "RNA_b0175": 25481.04327588942, "RNA_b0177": 68318.0690635543, "RNA_b0179": 30289.38281531332, "RNA_b0180": 32839.67210683699, "RNA_b0181": -21270.946341958796, "RNA_b0182": -175779.89451974948, "RNA_b0185": 19830.741844703134, "RNA_b0186": 154296.90064939944, "RNA_b0188": 38845.736715770225, "RNA_b0194": 47299.39330114336, "RNA_b0197": -50921.047656075854, "RNA_b0198": 47261.444373245766, "RNA_b0199": 74407.18800573974, "RNA_b0200": 41339.998195637854, "RNA_b0201": 110563.0462921558, "RNA_b0202": 5540.187157705759, "RNA_b0203": -192775.59710006922, "RNA_b0204": 207989.69880497738, "RNA_b0205": 8643.69223711424, "RNA_b0206": 2294.5676142864777, "RNA_b0207": 57832.73813783852, "RNA_b0212": 22602.792154454768, "RNA_b0216": 2254.2721869101647, "RNA_b0221": 68878.0068781907, "RNA_b0222": 41690.3427325355, "RNA_b0237": 42852.79320193881, "RNA_b0238": 13726.828523282335, "RNA_b0241": 29176.542684243443, "RNA_b0242": 79619.63876166444, "RNA_b0243": -9390.264614908048, "RNA_b0244": 2202.616570309409, "RNA_b0260": 101416.31441789963, "RNA_b0261": -31182.216151569337, "RNA_b0273": 28663.5154043475, "RNA_b0306": 51692.47794555632, "RNA_b0307": 102570.5444914152, "RNA_b0308": 50003.565397886465, "RNA_b0311": 120545.0917879133, "RNA_b0312": 106268.84836663138, "RNA_b0314": 146938.28613443155, "RNA_b0323": -29947.044056013692, "RNA_b0331": -186292.20286636925, "RNA_b0333": 84466.96164188554, "RNA_b0334": 105044.20832001987, "RNA_b0336": 91108.88293660652, "RNA_b0337": 92513.6400997182, "RNA_b0339": -16001.745006658932, "RNA_b0340": 33989.49731808969, "RNA_b0341": 83524.22970671572, "RNA_b0343": 7392.673026417621, "RNA_b0344": 88512.24510381605, "RNA_b0347": 120051.18469832235, "RNA_b0348": 68248.80729134083, "RNA_b0349": 62514.769222304574, "RNA_b0350": 58281.62888594532, "RNA_b0351": -199571.50920279912, "RNA_b0352": 72939.7261097315, "RNA_b0353": 32895.38961189375, "RNA_b0355": 60063.60974376738, "RNA_b0356": -18821.274742434896, "RNA_b0365": 69314.9853386082, "RNA_b0366": 55288.51983205043, "RNA_b0367": 59757.03728529206, "RNA_b0368": 61422.74878021155, "RNA_b0369": 29187.86201832584, "RNA_b0381": 32802.05406223534, "RNA_b0383": 101926.97317999571, "RNA_b0386": 22589.803680349098, "RNA_b0388": 37757.30098890079, "RNA_b0394": 27113.07127185093, "RNA_b0401": 94105.69397796437, "RNA_b0403": 130689.95185569038, "RNA_b0404": 17411.605380782934, "RNA_b0405": 30990.085094141094, "RNA_b0406": 8333.892895126592, "RNA_b0408": 133182.19426992524, "RNA_b0409": -67797.88501855268, "RNA_b0411": 21849.92591753174, "RNA_b0414": -72684.83211700388, "RNA_b0415": 33885.601735307784, "RNA_b0416": 30258.954792269018, "RNA_b0417": 48774.39384468141, "RNA_b0418": 37420.49423467557, "RNA_b0420": -42696.59060452694, "RNA_b0421": 64959.2695232537, "RNA_b0423": 43397.287119609246, "RNA_b0425": 4069.524795648211, "RNA_b0428": 64353.76760884115, "RNA_b0429": 23823.800040544036, "RNA_b0430": 44524.38329681494, "RNA_b0431": -60982.37756896713, "RNA_b0432": 68396.80721231464, "RNA_b0433": 43992.546396281155, "RNA_b0436": 38559.56337719547, "RNA_b0444": 20799.97577598714, "RNA_b0446": 24468.084576297675, "RNA_b0451": 19032.255507642098, "RNA_b0452": 24081.398240405004, "RNA_b0455": 3413.665810814999, "RNA_b0459": 16523.25326135213, "RNA_b0462": 227199.81998306682, "RNA_b0463": -101324.28441514625, "RNA_b0469": 12308.91713933544, "RNA_b0474": 17841.34762612116, "RNA_b0475": 27856.52942916817, "RNA_b0477": 39142.77249085515, "RNA_b0480": 118544.99501474343, "RNA_b0484": 180245.82307978504, "RNA_b0485": 67265.27030886174, "RNA_b0494": -22638.30921929858, "RNA_b0505": 34827.563095414785, "RNA_b0507": 128363.026557595, "RNA_b0508": 20965.40554322382, "RNA_b0509": 42619.10868095922, "RNA_b0511": 96384.32150610183, "RNA_b0512": -222846.7619175516, "RNA_b0514": 82193.51144338255, "RNA_b0516": -43649.23037186954, "RNA_b0517": 75750.09189723665, "RNA_b0521": -131709.41313117824, "RNA_b0522": 76949.41678680785, "RNA_b0523": -31285.044777756993, "RNA_b0524": 821.4862931826486, "RNA_b0526": 40103.975440788556, "RNA_b0529": 15334.832539475452, "RNA_b0536": 2263.5658169561693, "RNA_b0572": -165522.89931792326, "RNA_b0573": 23943.52107482898, "RNA_b0574": 88261.24756143102, "RNA_b0575": 226270.01071118884, "RNA_b0576": 99427.69339654976, "RNA_b0578": 47134.52478699578, "RNA_b0583": 44704.147355647336, "RNA_b0584": 161145.21671131774, "RNA_b0585": 81161.25236698372, "RNA_b0586": -2143.5630239178986, "RNA_b0588": 58719.738257250814, "RNA_b0589": 71878.2942452301, "RNA_b0590": -46318.541615948365, "RNA_b0591": 35463.54080023361, "RNA_b0592": 69054.60557691031, "RNA_b0593": 84985.53415925961, "RNA_b0594": -66036.79032774128, "RNA_b0595": 61780.94964158436, "RNA_b0596": 30286.133185520932, "RNA_b0604": 12904.486304649723, "RNA_b0612": 105756.5646263005, "RNA_b0613": 63501.022889283326, "RNA_b0615": -114091.1870393526, "RNA_b0616": 65797.36905981557, "RNA_b0617": 21441.592334526984, "RNA_b0621": 100247.26271755066, "RNA_b0622": 40386.668935305104, "RNA_b0627": 6072.503632598793, "RNA_b0628": 25411.833509611195, "RNA_b0630": 19204.599940047203, "RNA_b0632": 36333.39883392062, "RNA_b0635": 134101.93030933623, "RNA_b0636": -172908.0411409087, "RNA_b0638": 44142.1371108708, "RNA_b0639": -184444.6973411591, "RNA_b0642": 185883.45497088364, "RNA_b0650": 120210.72543944058, "RNA_b0651": 67494.38558570654, "RNA_b0652": 52202.50220728128, "RNA_b0653": 48790.44394332931, "RNA_b0654": 53634.695824336246, "RNA_b0655": 65423.78105592861, "RNA_b0657": 8120.313791600476, "RNA_b0661": 42762.833283905486, "RNA_b0662": 84649.23140040126, "RNA_b0664": 5433.629837079274, "RNA_b0665": 5433.629837079274, "RNA_b0666": 5555.273312837488, "RNA_b0668": -4369.9453277037255, "RNA_b0670": -4369.9453277037255, "RNA_b0672": 2496.750137403836, "RNA_b0673": 5555.273312837488, "RNA_b0674": 48079.25836569588, "RNA_b0677": 16594.084953331494, "RNA_b0678": -50311.708659540476, "RNA_b0679": 140526.75900345354, "RNA_b0680": 39225.33011544414, "RNA_b0684": -18977.264001030642, "RNA_b0688": 21573.6866035559, "RNA_b0692": 90526.09513716123, "RNA_b0693": 158557.32221908268, "RNA_b0696": 41315.037137162144, "RNA_b0697": -40140.466548901946, "RNA_b0698": 120981.12616455108, "RNA_b4513": 6469.973406692506, "RNA_b0709": 107041.3281804238, "RNA_b0720": 30010.759785140253, "RNA_b0721": 1870.4404005527983, "RNA_b0722": 25199.96907716142, "RNA_b0723": 602.7973141073643, "RNA_b0724": 51710.58116082088, "RNA_b0726": 202312.35085970283, "RNA_b0727": 87717.33621927827, "RNA_b0728": -187918.17803561225, "RNA_b0729": 62681.5542310913, "RNA_b0731": 142557.25724000277, "RNA_b0732": 189434.00305495315, "RNA_b0733": 113464.59232292838, "RNA_b0734": 82464.36844276362, "RNA_b0736": 29184.42798287476, "RNA_b0743": 2279.008091762869, "RNA_b0744": 1865.1744920111103, "RNA_b0745": 2279.008091762869, "RNA_b0746": 2263.981599321946, "RNA_b0747": 2279.008091762869, "RNA_b0748": 2266.722155480509, "RNA_b0749": 2266.722155480509, "RNA_b0750": -1720.6151677140926, "RNA_b0751": 51910.568108895306, "RNA_b0752": 28151.37438466178, "RNA_b0754": 24100.248400797685, "RNA_b0755": 21009.97827366115, "RNA_b0756": 75209.95070397796, "RNA_b0757": -29937.722208370167, "RNA_b0758": 49477.91675439134, "RNA_b0759": 31804.443150439813, "RNA_b0763": 55641.01470986785, "RNA_b0764": 49909.66348628811, "RNA_b0765": -31349.410119902957, "RNA_b0766": 59083.58516493802, "RNA_b0767": 29823.371719942985, "RNA_b0774": 37150.847025529176, "RNA_b0775": 74899.982986767, "RNA_b0776": 83276.99947046187, "RNA_b0777": 54566.2754424606, "RNA_b0778": -104592.40940831584, "RNA_b0781": -47708.23778358275, "RNA_b0783": 34934.50170018387, "RNA_b0784": 17717.248226761225, "RNA_b0785": 32524.639915777654, "RNA_b0789": -35370.25191801953, "RNA_b0805": 63852.68928497915, "RNA_b0807": 27796.51246669933, "RNA_b0809": 52050.69094667295, "RNA_b0810": 47718.24082639778, "RNA_b0811": 53660.660926783676, "RNA_b0813": 64212.975071131805, "RNA_b0822": 24464.19603180579, "RNA_b0825": 19769.41268553626, "RNA_b0826": -31028.015512325765, "RNA_b0827": 89201.7346711568, "RNA_b0828": 69398.68295693322, "RNA_b0829": 134992.34925828862, "RNA_b0830": 110617.54163908178, "RNA_b0831": 66481.80901682422, "RNA_b0832": 65979.0246772542, "RNA_b0837": 33397.71491092834, "RNA_b0839": 32809.244298203106, "RNA_b0841": 12668.87214880133, "RNA_b0842": 34293.1411353978, "RNA_b0849": 6782.869229032682, "RNA_b0854": 80107.91707892036, "RNA_b0855": 81668.57064430448, "RNA_b0856": 68903.09982617071, "RNA_b0857": 61104.0662489946, "RNA_b0859": 11341.52817439851, "RNA_b0860": 19863.92446194408, "RNA_b0861": 48270.59584434929, "RNA_b0862": 51821.847207462386, "RNA_b0863": 52675.039898359864, "RNA_b0864": 52612.547809905576, "RNA_b0870": -31875.058844168845, "RNA_b0871": 51173.335552409284, "RNA_b0875": 20648.296875104046, "RNA_b0883": 2552.952753678851, "RNA_b0884": 2464.3350611243827, "RNA_b0886": 124468.49784309769, "RNA_b0887": 127689.00314270264, "RNA_b0888": 27832.848469406003, "RNA_b0891": -38747.938098274426, "RNA_b0893": 36093.60625881441, "RNA_b0894": 176003.92486673113, "RNA_b0895": 44510.23654332599, "RNA_b0896": 62353.284204520576, "RNA_b0902": 22193.61348169455, "RNA_b0903": 64892.75633942171, "RNA_b0904": 23304.47572467938, "RNA_b0907": 54160.40954442496, "RNA_b0908": 11413.675344816229, "RNA_b0910": 34694.43967874582, "RNA_b0911": 29896.092081641866, "RNA_b0914": -139866.57927222113, "RNA_b0915": 71072.5029588645, "RNA_b0918": 13490.302240370058, "RNA_b0928": 34258.60462048507, "RNA_b0929": 28066.509112304106, "RNA_b0930": 39426.16705028665, "RNA_b0931": 33557.66787908027, "RNA_b0932": 188566.88573408264, "RNA_b0933": 55072.90487774972, "RNA_b0934": 57199.42301750809, "RNA_b0935": 82689.16349624198, "RNA_b0936": 69305.62448925669, "RNA_b0937": -139147.7649425905, "RNA_b0945": 28737.24453290135, "RNA_b0948": -24415.642074149433, "RNA_b0954": 14344.182414970985, "RNA_b0957": 25685.661440738288, "RNA_b0963": 12705.54938339487, "RNA_b0967": 35605.95836116604, "RNA_b0968": 19977.702527234607, "RNA_b0969": 9870.181338559087, "RNA_b0971": 2631.5518304032735, "RNA_b0972": 80868.81408995375, "RNA_b0973": 129564.80151842166, "RNA_b0974": -187223.51014825428, "RNA_b0978": 111616.52771353647, "RNA_b0979": 82173.64880126908, "RNA_b0980": 93668.68604250778, "RNA_b0996": 84353.73404459887, "RNA_b0997": 183373.85665128785, "RNA_b0998": 43188.026784549824, "RNA_b1002": 89319.47088265751, "RNA_b1006": -137479.24470512712, "RNA_b1007": 35839.80801312458, "RNA_b1008": 42766.11280394734, "RNA_b1009": 57907.721982378906, "RNA_b1010": 27955.482330033665, "RNA_b1011": 50106.56316536541, "RNA_b1012": 82987.64515713684, "RNA_b1014": 117010.0940588179, "RNA_b1015": 108741.3885562011, "RNA_b1032": 2579.81561405915, "RNA_b1033": 67721.51543117009, "RNA_b1054": 22287.13063325138, "RNA_b1059": 80775.75152578636, "RNA_b1062": 29972.76980866714, "RNA_b1064": 19496.374649396468, "RNA_b1069": 45737.99670461216, "RNA_b1084": 93597.27220423147, "RNA_b1086": 28696.709880328905, "RNA_b1089": -18947.887306557088, "RNA_b1090": 48905.16632059316, "RNA_b1091": -2909.6435174827707, "RNA_b1092": 27350.061477035066, "RNA_b1093": 52806.06789143315, "RNA_b1094": -32494.709838356077, "RNA_b1095": 71336.30343334476, "RNA_b1096": 58291.16470346089, "RNA_b1098": -133826.3854233635, "RNA_b1101": 38526.09576481125, "RNA_b1102": 157848.30722615196, "RNA_b1106": 59492.10979345354, "RNA_b1107": -86144.87838055243, "RNA_b1109": 93960.85791929124, "RNA_b1114": 102202.00562277342, "RNA_b1116": -45787.66533784953, "RNA_b1117": 50559.33481352133, "RNA_b1118": 89642.67273831596, "RNA_b1119": -8722.654280998564, "RNA_b1123": 75250.8710242531, "RNA_b1124": 57379.56793178577, "RNA_b1125": 59978.7526516813, "RNA_b1126": 81852.28477430562, "RNA_b1131": 11529.092175200296, "RNA_b1133": 33176.769600683496, "RNA_b1134": -14045.69055134528, "RNA_b1135": 47168.28793247566, "RNA_b1136": 32741.401637915602, "RNA_b1185": 38381.177260612814, "RNA_b1186": 46027.00301510011, "RNA_b1189": 34175.325978803834, "RNA_b1190": 34924.23652847902, "RNA_b1192": 27394.535649429657, "RNA_b1193": 43961.625742134784, "RNA_b1197": 122302.88320321933, "RNA_b1198": 102206.4367164686, "RNA_b1199": 45586.62650179969, "RNA_b1200": -59435.96146996985, "RNA_b1206": 50051.66880395804, "RNA_b1207": 32236.051649469377, "RNA_b1208": -14771.017969132863, "RNA_b1209": 45045.43410854194, "RNA_b1210": 90530.02674014297, "RNA_b1211": -58869.029690596166, "RNA_b1215": 10506.367909054377, "RNA_b1216": 32830.630661356416, "RNA_b1223": 40421.06419489209, "RNA_b1224": 269873.8452486946, "RNA_b1225": 110771.92507379792, "RNA_b1226": 51242.607465838235, "RNA_b1227": 49026.50476485556, "RNA_b1230": 2230.9910943812515, "RNA_b1231": 1998.7848337782696, "RNA_b1232": 60745.78673675302, "RNA_b1236": 65195.7206768222, "RNA_b1238": 18457.70558723094, "RNA_b1241": 72463.63509267074, "RNA_b1243": -122199.43527473648, "RNA_b1244": 66575.02266526742, "RNA_b1245": 65596.90098976177, "RNA_b1246": 73005.50453155756, "RNA_b1247": 72452.03079828559, "RNA_b1249": 27441.214174625955, "RNA_b1250": 26758.352497863976, "RNA_b1252": 51903.944771662245, "RNA_b1260": 58280.080297336106, "RNA_b1261": 86087.91597706142, "RNA_b1262": 97894.46561090648, "RNA_b1263": -167055.39220462175, "RNA_b1264": 113067.62478366474, "RNA_b1269": 26173.898554311985, "RNA_b1270": -14116.982332459876, "RNA_b1276": 80033.22997976052, "RNA_b1277": 16476.509638430427, "RNA_b1278": 22834.553655213884, "RNA_b1281": 6260.26931088762, "RNA_b1286": 55217.791297897915, "RNA_b1288": 20330.49404795667, "RNA_b1291": -152048.23843712904, "RNA_b1296": 100312.60347185767, "RNA_b1297": 36792.04566612456, "RNA_b1298": 55107.60308251096, "RNA_b1300": 63952.75221161291, "RNA_b1301": 92527.71624874353, "RNA_b1302": 91335.96997155632, "RNA_b1308": 9455.00502068946, "RNA_b1319": 27054.228470453334, "RNA_b1325": 26511.76537972551, "RNA_b1326": 10875.428638921081, "RNA_b1329": 116002.00531781107, "RNA_b1344": 28040.25621854539, "RNA_b1363": 43172.387409041316, "RNA_b1377": 33963.92196104418, "RNA_b1378": 105737.1440255509, "RNA_b1380": 26665.95658996191, "RNA_b1385": 42000.24976289666, "RNA_b1386": 163745.28254826114, "RNA_b1387": 147324.25904385457, "RNA_b1388": 66880.55200302158, "RNA_b1389": 20713.062653311103, "RNA_b1390": 53802.94007076796, "RNA_b1391": 36019.54118886479, "RNA_b1392": 77109.93008020853, "RNA_b1393": 33075.54806281892, "RNA_b1394": 35599.55473608096, "RNA_b1395": 81599.07628444058, "RNA_b1397": 86727.83594029925, "RNA_b1398": 94560.66724693896, "RNA_b1415": 41326.55053254452, "RNA_b1440": 82478.33857229025, "RNA_b1441": 73036.661746845, "RNA_b1442": 68205.97275274509, "RNA_b1443": 57494.72270873163, "RNA_b1444": 102308.37448236965, "RNA_b1453": 108218.9524127573, "RNA_b1463": 60868.887189138215, "RNA_b1465": 49205.37409752728, "RNA_b1466": 50077.44122720187, "RNA_b1467": 111302.22307470399, "RNA_b1468": 270079.35348338855, "RNA_b1469": 100481.79883120382, "RNA_b1473": 24810.90621826416, "RNA_b1474": 25412.219035016682, "RNA_b1475": 63679.83253373672, "RNA_b1476": 47018.37235668506, "RNA_b1478": 30212.75294054312, "RNA_b1479": 122363.48434864428, "RNA_b1480": 685.4698354037798, "RNA_b1483": 66903.51032326385, "RNA_b1484": 71198.10041923041, "RNA_b1485": 64781.71200881777, "RNA_b1486": 73997.12674890937, "RNA_b1487": -141531.35706530753, "RNA_b1488": 42089.38114025539, "RNA_b1489": 172933.37568903522, "RNA_b1492": 111042.32091804649, "RNA_b1493": 101118.68463977889, "RNA_b1519": 54851.744294073, "RNA_b1521": 41828.1676382537, "RNA_b1524": 66706.45295000184, "RNA_b1525": 99749.15193775816, "RNA_b1528": 86057.04348004887, "RNA_b1533": 26702.933746379065, "RNA_b1539": 21293.65643629279, "RNA_b1584": 40374.66387088591, "RNA_b1587": 174925.36560468722, "RNA_b1588": 174552.3083562, "RNA_b1589": 44632.12088617366, "RNA_b1590": 61814.60860664091, "RNA_b1591": 44369.77670083819, "RNA_b1592": 90991.4106448071, "RNA_b1599": 23816.717812573792, "RNA_b1600": 26309.634880851037, "RNA_b1602": 100056.0169447636, "RNA_b1603": -16181.229709008734, "RNA_b1605": 100030.07324565921, "RNA_b1606": -38604.28917774936, "RNA_b1611": 63992.871135798276, "RNA_b1612": 46808.64593255192, "RNA_b1613": 34233.08938739539, "RNA_b1621": 29339.62359530077, "RNA_b1622": 51215.578060189895, "RNA_b1623": 30057.270979003973, "RNA_b1634": 108632.96600515176, "RNA_b1636": 62184.66527710051, "RNA_b1637": -2516.039841059212, "RNA_b1638": 15113.029346985351, "RNA_b1640": 33198.89188654213, "RNA_b1646": 37549.10300603733, "RNA_b1651": 10724.957937831166, "RNA_b1652": -179476.57425375356, "RNA_b1654": 7911.84660482862, "RNA_b1656": 42019.47186421395, "RNA_b1661": 82752.90398094941, "RNA_b1662": 19233.167382944746, "RNA_b1665": 2269.334605078409, "RNA_b1666": 2269.334605078409, "RNA_b1676": 40943.26100966004, "RNA_b1677": 5546.910110194735, "RNA_b1679": 30001.93200127931, "RNA_b1680": 88053.6616385264, "RNA_b1681": 91464.82434841857, "RNA_b1682": -179161.82466140925, "RNA_b1683": 107060.17481827115, "RNA_b1684": 26524.235516404548, "RNA_b1692": 38217.96009183173, "RNA_b1693": -44963.144749056184, "RNA_b1701": -94339.33155211162, "RNA_b1702": 69183.33601209593, "RNA_b1704": 28091.106188980448, "RNA_b1709": 53998.25618165299, "RNA_b1710": 39595.15390323626, "RNA_b1711": 70920.67377965475, "RNA_b1713": 12869.049132122294, "RNA_b1714": 71077.79181747198, "RNA_b1716": 25722.20633568006, "RNA_b1717": -30337.52496090995, "RNA_b1718": 38875.02383408628, "RNA_b1719": 28284.730850730608, "RNA_b1723": 27144.218168511652, "RNA_b1732": 163350.08468090123, "RNA_b1734": 97182.8959339972, "RNA_b1740": 18212.17214000014, "RNA_b1744": 69761.94394979301, "RNA_b1745": 96869.44896692844, "RNA_b1746": 106579.25543688025, "RNA_b1747": 74663.40172064144, "RNA_b1748": -167455.50567142133, "RNA_b1759": 29360.345725641746, "RNA_b1761": 37654.02892926324, "RNA_b1764": -54851.60194008928, "RNA_b1767": 73421.10334479038, "RNA_b1768": -24074.484264385632, "RNA_b1773": -206240.28306841318, "RNA_b1778": 29823.285829868193, "RNA_b1779": 28410.839349892223, "RNA_b1781": 61431.693545512004, "RNA_b1800": 78380.64341744022, "RNA_b1801": 104070.47948146657, "RNA_b1804": 30844.251538078894, "RNA_b1805": 46006.0944286746, "RNA_b1812": 16164.777685825187, "RNA_b1814": 98369.1415063132, "RNA_b1817": 69848.41136695206, "RNA_b1818": -60749.84529938228, "RNA_b1819": 61588.25325328166, "RNA_b1822": 24242.961395510367, "RNA_b1835": 43115.1836791452, "RNA_b1849": 35207.546159536956, "RNA_b1850": 16801.286038280417, "RNA_b1851": 49242.4580563952, "RNA_b1852": 41690.108085139735, "RNA_b1854": 38797.6469234866, "RNA_b1855": 29072.22139033648, "RNA_b1857": 24669.995846802696, "RNA_b1858": 54532.28335371034, "RNA_b1859": -9679.91343442468, "RNA_b1865": -45388.999296280585, "RNA_b1866": 45437.94919206106, "RNA_b1870": 53715.155053363356, "RNA_b1871": -20792.261752623075, "RNA_b1872": 174506.09260028123, "RNA_b1873": 79092.45704405171, "RNA_b1876": 52039.487623491055, "RNA_b1896": 102666.98252376866, "RNA_b1897": 57545.30691083398, "RNA_b4460": 71321.61918403707, "RNA_b1900": 109079.04740935033, "RNA_b1901": 71057.72396241993, "RNA_b1907": 34483.23154054693, "RNA_b1909": -724.0258398368348, "RNA_b1910": 5347.341730220537, "RNA_b1911": 2181.6107024264657, "RNA_b1912": 16320.039173237305, "RNA_b1919": 71139.06452779699, "RNA_b1922": -43251.798522333345, "RNA_b1927": 106974.42795098286, "RNA_b1975": 2698.426872103778, "RNA_b1977": 2246.6084801565435, "RNA_b1981": 95170.00517674848, "RNA_b1982": 105221.84240105415, "RNA_b1984": 2264.516854026235, "RNA_b1986": 2251.0862654860857, "RNA_b1989": 2264.516854026235, "RNA_b1991": 77649.30687286133, "RNA_b1992": 53670.3301621485, "RNA_b1993": 39114.23656693862, "RNA_b2010": 83933.81806426909, "RNA_b2019": -211609.44613901668, "RNA_b2020": 94256.5211919807, "RNA_b2021": 77310.42429539376, "RNA_b2022": 77014.36142391065, "RNA_b2023": 42643.341562042035, "RNA_b2024": 23881.344533831565, "RNA_b2025": 55909.32262400305, "RNA_b2026": 44085.90294541263, "RNA_b2027": 70335.03838454446, "RNA_b2028": 84078.79514625248, "RNA_b2029": 39810.116727770976, "RNA_b2032": -31623.23872683556, "RNA_b2033": 42458.1710642361, "RNA_b2034": 71249.99353055116, "RNA_b2035": -11265.672158602778, "RNA_b2036": 78901.11200892698, "RNA_b2037": 89813.62889526162, "RNA_b2038": 40084.98799473457, "RNA_b2039": 63257.44647860421, "RNA_b2040": 64737.2401721185, "RNA_b2041": 78033.10717724958, "RNA_b2045": 48293.09849372573, "RNA_b2048": 58683.123059808975, "RNA_b2049": 103373.08259189659, "RNA_b2051": 34629.58485086068, "RNA_b2052": 69647.14101016863, "RNA_b2053": 80987.70442865776, "RNA_b2065": 41973.634702497344, "RNA_b2066": 46246.24764948133, "RNA_b2091": 55992.845660283674, "RNA_b2092": 97782.35260272872, "RNA_b2093": 20434.147754814403, "RNA_b2094": 32585.48706230246, "RNA_b2095": 44269.76623160287, "RNA_b2096": 61569.37245677052, "RNA_b2097": 27254.981100335255, "RNA_b2103": -15453.565774878374, "RNA_b2104": 56933.57404262822, "RNA_b2114": 59710.9488385266, "RNA_b2128": 52887.18529554958, "RNA_b2129": 66730.08283514416, "RNA_b2130": 83661.6761899622, "RNA_b2131": 66062.35975433467, "RNA_b2132": 165220.3152624231, "RNA_b2133": 51467.512771450005, "RNA_b2134": 28002.488904491933, "RNA_b2140": 28310.70884330113, "RNA_b2143": 25472.33292727073, "RNA_b2146": -16279.530498430924, "RNA_b2147": 88778.05636903601, "RNA_b2148": 72972.67809800514, "RNA_b2149": 109286.39512223314, "RNA_b2150": 71635.52877560735, "RNA_b2153": -38038.15449345385, "RNA_b2154": 60388.71180920658, "RNA_b2155": 143381.69566754135, "RNA_b2156": 106226.03997316709, "RNA_b2162": 25532.786303028803, "RNA_b2167": 121787.99295697181, "RNA_b2168": 67618.56151442628, "RNA_b2169": 81360.71146867577, "RNA_b2170": 85600.88975695017, "RNA_b2174": 51564.93804377234, "RNA_b2183": 20852.208231765744, "RNA_b2185": 8582.420905271923, "RNA_b2189": 2292.204626457945, "RNA_b2197": 34488.70091394169, "RNA_b2198": 15153.581095363223, "RNA_b2199": 53229.392919736296, "RNA_b2200": 48026.053890048155, "RNA_b2201": 44988.97987096546, "RNA_b2202": 43297.018552171445, "RNA_b2203": 32375.50088033678, "RNA_b2204": 62377.081047446816, "RNA_b2205": 50172.35684895035, "RNA_b2206": 179195.5845069197, "RNA_b2207": 18937.978319174803, "RNA_b2210": 49329.56914252571, "RNA_b2215": 28323.776936832324, "RNA_b2221": 47905.48671514626, "RNA_b2222": 46880.947492931504, "RNA_b2223": -40211.54864195059, "RNA_b2224": 57349.59956912907, "RNA_b2232": 20451.023286259264, "RNA_b2234": 6582.283446919752, "RNA_b2235": 81580.89781770331, "RNA_b2239": 77088.76943881763, "RNA_b2240": 98053.18740374039, "RNA_b2241": -58307.493776680276, "RNA_b2242": 91072.27730288309, "RNA_b2243": 85945.46039554407, "RNA_b2251": 12722.70529351636, "RNA_b2253": 57896.12113971317, "RNA_b2254": 69952.97582491871, "RNA_b2255": 143086.87110396515, "RNA_b2256": 64173.709564982426, "RNA_b2257": 119434.15201923884, "RNA_b4544": 24205.733102514136, "RNA_b2258": 27939.623119293858, "RNA_b2260": 97666.19277378709, "RNA_b2261": 69268.51902307829, "RNA_b2262": 61805.911311809316, "RNA_b2263": 54791.444349028185, "RNA_b2264": 120545.4129551403, "RNA_b2265": 20213.844143493177, "RNA_b2268": 27525.667737080334, "RNA_b2276": 105689.38090906298, "RNA_b2277": -18664.652343176516, "RNA_b2278": 133391.19659406817, "RNA_b2279": 21943.394033468354, "RNA_b2280": 40000.85436153662, "RNA_b2281": 39137.403431304614, "RNA_b2282": 70714.92629719434, "RNA_b2283": -315558.3559361606, "RNA_b2284": 96335.1467396224, "RNA_b2285": 36019.44978965513, "RNA_b2286": 129482.23723255393, "RNA_b2287": 47789.51133411782, "RNA_b2288": 32146.60237414574, "RNA_b2290": 36501.98595241992, "RNA_b2291": 18012.763432799147, "RNA_b2296": 36143.35227481425, "RNA_b2297": 64445.09854426877, "RNA_b2303": -27647.48915184642, "RNA_b2306": 55547.22789493814, "RNA_b2307": 51955.871861521846, "RNA_b2308": 49585.22372214973, "RNA_b2309": 56325.131022256464, "RNA_b2310": 56375.93138641551, "RNA_b2311": 41244.410184242355, "RNA_b2312": -6437.152029049797, "RNA_b2315": 10643.377954624379, "RNA_b2316": 23656.418637224568, "RNA_b2318": 58537.06789259285, "RNA_b2320": -78426.0318995176, "RNA_b2323": 35105.351610357684, "RNA_b2324": 59997.8974913815, "RNA_b2328": 59608.78349626272, "RNA_b2329": -113578.9378729364, "RNA_b2341": 35953.15620192009, "RNA_b2342": 65709.25572205576, "RNA_b2344": 96793.03964397984, "RNA_b2348": 2244.6648333625894, "RNA_b2366": 95741.2090969427, "RNA_b2373": 121952.62532441843, "RNA_b2374": 59806.47002179983, "RNA_b2378": 24753.765989233176, "RNA_b2379": 40079.93828704207, "RNA_b2388": 26380.125071476818, "RNA_b2392": 35639.721867721244, "RNA_b2393": 34557.54871614148, "RNA_b2396": 2206.42140289321, "RNA_b2397": 2206.42140289321, "RNA_b2400": 39960.508433403134, "RNA_b2401": 2263.981599321946, "RNA_b2402": 2263.981599321946, "RNA_b2403": 2082.6363651215033, "RNA_b2404": 2279.008091762869, "RNA_b2406": 90777.89640183344, "RNA_b2407": -33582.68685293473, "RNA_b2411": 144995.8875054778, "RNA_b2414": 25980.65727791037, "RNA_b2415": 18581.584403404762, "RNA_b2416": 7948.02522964714, "RNA_b2417": 36659.707153202464, "RNA_b2418": 22093.16995543619, "RNA_b2421": 41491.33285785108, "RNA_b2422": -102763.20280270769, "RNA_b2423": 63268.06355761625, "RNA_b2424": 60289.443216031126, "RNA_b2425": 73203.78932620176, "RNA_b2428": -35143.41842138691, "RNA_b2429": 103085.53975296504, "RNA_b2435": 22212.11138926227, "RNA_b2436": 26094.251005395683, "RNA_b2440": 63972.25989452134, "RNA_b2441": -93372.97445058903, "RNA_b2458": 49584.6154562243, "RNA_b2463": 68285.68798632215, "RNA_b2464": 38259.42743360012, "RNA_b2465": 46252.015382731915, "RNA_b2467": 41352.10248636971, "RNA_b2470": 224711.94638089428, "RNA_b2472": 22206.339380820882, "RNA_b2474": 23488.643306103884, "RNA_b2476": 14573.901685367566, "RNA_b2477": 23593.005201675383, "RNA_b2478": 30866.751720167056, "RNA_b2480": 33915.519173319306, "RNA_b2481": 44683.72888992451, "RNA_b2482": 146160.3022782784, "RNA_b2483": 68682.64417103147, "RNA_b2484": 104271.85819098786, "RNA_b2485": 47094.379783571865, "RNA_b2486": 114509.20683169884, "RNA_b2487": 120460.1476061062, "RNA_b2488": 39455.48069259656, "RNA_b2489": 54951.59262761892, "RNA_b2490": 29776.918740650974, "RNA_b2492": -515907.87219174614, "RNA_b2497": 93244.4846060724, "RNA_b2498": -41047.236637158036, "RNA_b2499": 21994.91306660327, "RNA_b2500": 26383.48746105244, "RNA_b2501": 82886.9247199818, "RNA_b2502": 25108.587625942062, "RNA_b2507": 113779.22555666389, "RNA_b2508": -29249.928358668483, "RNA_b2512": -45040.43240389629, "RNA_b2514": 35337.27581572398, "RNA_b2515": 29691.353589960137, "RNA_b2517": 34639.12469009604, "RNA_b2518": 12943.294637603945, "RNA_b2519": -140749.03574410832, "RNA_b2521": 60838.82419668582, "RNA_b2523": 92360.2617530228, "RNA_b2526": 6266.248816357968, "RNA_b2527": 37192.520512990406, "RNA_b2528": 23221.107679209774, "RNA_b2529": 27758.921520634867, "RNA_b2530": -23097.122834047324, "RNA_b2532": 22184.27838181396, "RNA_b2533": 58057.89325516838, "RNA_b2536": 33895.0507629521, "RNA_b2538": 98219.27100160405, "RNA_b2539": 37435.56720916662, "RNA_b2540": 23194.141006356032, "RNA_b2541": 58661.07025677191, "RNA_b2542": 86686.73752669276, "RNA_b2551": 27253.950291662502, "RNA_b2552": 85720.60195295583, "RNA_b2557": 114571.82102052117, "RNA_b2558": 112163.77048986303, "RNA_b2559": -18005.50471927517, "RNA_b2563": 27324.647765299327, "RNA_b2564": 2573.448307463571, "RNA_b2566": 65214.607039193215, "RNA_b2567": -24185.850095292455, "RNA_b2573": -75162.8390917912, "RNA_b2574": 45973.14374560045, "RNA_b2575": 22034.378216507434, "RNA_b2578": 17491.086204651026, "RNA_b2579": 27590.230123782796, "RNA_b2582": 10010.46111317684, "RNA_b2585": 40644.40531321789, "RNA_b2587": 38656.59846301852, "RNA_b2588": 8643.69223711424, "RNA_b2589": 207837.7435574707, "RNA_b2590": -189489.70198214691, "RNA_b2591": 110563.0462921558, "RNA_b2594": -1344.6712381117338, "RNA_b2595": 16238.39886386408, "RNA_b2599": 26423.491987521298, "RNA_b2600": 32766.481603167882, "RNA_b2601": 28675.457859687252, "RNA_b2606": -61929.218769355655, "RNA_b2607": 55151.228166844034, "RNA_b2608": 39451.900773625486, "RNA_b2609": 17962.77857082801, "RNA_b2610": 38370.2259502849, "RNA_b2614": 16186.290782470469, "RNA_b2615": 26405.573643317482, "RNA_b2617": 5339.382067116319, "RNA_b2652": 2275.132774839225, "RNA_b2661": 104498.76447576376, "RNA_b2662": 92296.59330927522, "RNA_b2663": 101342.7399684138, "RNA_b2675": -5621.259349558326, "RNA_b2676": 69194.31685627537, "RNA_b2677": 86546.54469304855, "RNA_b2678": 77132.1361395887, "RNA_b2679": 71490.702564902, "RNA_b2682": 48631.01388715311, "RNA_b2683": 24328.504344419438, "RNA_b2687": 12023.922111249658, "RNA_b2688": 112096.75394340717, "RNA_b2690": -1091.6226396421412, "RNA_b2691": 5560.227644127864, "RNA_b2692": 5560.227644127864, "RNA_b2693": 5560.227644127864, "RNA_b2694": 5560.227644127864, "RNA_b2695": -11333.040657483916, "RNA_b2697": 75404.57054732203, "RNA_b2701": 78316.77260402584, "RNA_b2702": 40815.01437372377, "RNA_b2703": 69408.32231340226, "RNA_b2704": 26923.28545211901, "RNA_b2705": 30089.797750011014, "RNA_b2708": 18027.836285373356, "RNA_b2710": 103698.64229170169, "RNA_b2711": 81643.05455409356, "RNA_b2715": 105289.09615018322, "RNA_b2719": 55446.507066473765, "RNA_b2720": 39207.67833390523, "RNA_b2721": 123495.73914827761, "RNA_b2722": 66921.39202991388, "RNA_b2723": 132079.82502416705, "RNA_b2724": 44279.82611362771, "RNA_b2738": 27782.436876551288, "RNA_b2741": 29042.519863988695, "RNA_b2744": -20492.85710354512, "RNA_b2745": 31401.980279640746, "RNA_b2746": 34531.07695739959, "RNA_b2747": 1176.0792830039002, "RNA_b2750": -88177.79810482562, "RNA_b2751": 102875.00923935958, "RNA_b2752": 65439.70821428956, "RNA_b2762": 52814.51361547736, "RNA_b2763": 123261.84227678397, "RNA_b2764": -54359.80262342094, "RNA_b2765": 10976.920531591391, "RNA_b2779": 37888.29939488887, "RNA_b2780": 44518.003404000236, "RNA_b2781": -4279.695630433819, "RNA_b2784": 160773.926870339, "RNA_b2785": 37254.284090162735, "RNA_b2787": 96394.00640652046, "RNA_b2788": 96640.55828784044, "RNA_b2789": 95946.67066309259, "RNA_b2791": -10013.092626628724, "RNA_b2794": 24320.652891697802, "RNA_b2796": -29651.406266146314, "RNA_b2797": 98612.64174351661, "RNA_b2799": 8113.6410266627145, "RNA_b2800": 37547.738468273754, "RNA_b2801": 88116.45084183931, "RNA_b2802": 81083.73394551297, "RNA_b2803": 104385.05676384631, "RNA_b2806": 32879.328527064325, "RNA_b2810": 86983.11147390449, "RNA_b2811": 31896.756116201104, "RNA_b2813": 32840.02337415356, "RNA_b2814": 2241.109352240164, "RNA_b2815": 2241.109352240164, "RNA_b2816": 2241.109352240164, "RNA_b2817": 37594.137015155735, "RNA_b2818": 36307.23602491639, "RNA_b2827": -13773.845981129241, "RNA_b2828": 63530.402788841086, "RNA_b2835": 86145.99045175978, "RNA_b2836": 14393.296396033045, "RNA_b2838": 35529.25675141986, "RNA_b2841": 102176.29153910808, "RNA_b2864": 2218.6716158176114, "RNA_b2866": 6941.201505037469, "RNA_b2867": 63629.181820509424, "RNA_b2868": 34477.15082704589, "RNA_b2871": 86338.81095445988, "RNA_b2874": 27905.12555903551, "RNA_b2877": 17406.768882575372, "RNA_b2882": 101394.2083798585, "RNA_b2883": -80186.56512854222, "RNA_b2889": 16458.10155087241, "RNA_b2890": 43613.7638120918, "RNA_b2891": 34520.798390820455, "RNA_b2893": 20814.53441221822, "RNA_b2895": 14272.845002503584, "RNA_b2901": 103543.50742087042, "RNA_b2903": 84489.36313371078, "RNA_b2904": 27908.270752845576, "RNA_b2905": 6202.976330432836, "RNA_b2907": 85063.08812651015, "RNA_b2912": 27197.46829220241, "RNA_b2913": 35059.39841328937, "RNA_b2914": 17661.346546263856, "RNA_b2917": 154983.0872216472, "RNA_b2919": 56766.1250798946, "RNA_b2920": -122197.06340326437, "RNA_b2923": 17734.439276026947, "RNA_b2925": 24741.742183111655, "RNA_b2926": 32678.80251441517, "RNA_b2927": 24059.264405620095, "RNA_b2930": 69313.5320959707, "RNA_b2935": 56774.39398078001, "RNA_b2937": 66443.31017567609, "RNA_b2938": 142518.48190710976, "RNA_b2942": 29244.51184766621, "RNA_b2943": 40506.87536437125, "RNA_b2946": -18450.704935453366, "RNA_b2947": 68446.11809720634, "RNA_b2954": 42863.41058287838, "RNA_b2957": 75486.41571066863, "RNA_b2960": 7940.143471718583, "RNA_b2963": 77941.41511466441, "RNA_b2964": 34884.00757036964, "RNA_b2965": 153884.26434546887, "RNA_b2967": 2270.689847022917, "RNA_b2975": 121719.7905426007, "RNA_b2976": -21211.994139767503, "RNA_b4467": 88123.5225381942, "RNA_b4468": 75958.8298990991, "RNA_b2979": -71500.96583327423, "RNA_b2987": 43469.797511379, "RNA_b2988": 133840.847210838, "RNA_b2994": 122813.02152454376, "RNA_b2995": 85278.7320989347, "RNA_b2996": 71069.98451084031, "RNA_b2997": 80694.64504106744, "RNA_b3001": 74964.99700798713, "RNA_b3005": 30587.83853144467, "RNA_b3006": 52948.08207166713, "RNA_b3008": 28731.433647708454, "RNA_b3012": 22784.662650550967, "RNA_b3018": 22139.4103140247, "RNA_b3028": 41900.24678204296, "RNA_b3029": 22649.56592640625, "RNA_b3034": -140335.7669775622, "RNA_b3035": -40538.93959032593, "RNA_b3040": 23087.011216718925, "RNA_b3041": 8926.451210442188, "RNA_b3052": 42906.722081005595, "RNA_b3057": 22543.15963662768, "RNA_b3058": 11002.019663118663, "RNA_b3059": 18474.52273739535, "RNA_b3061": 65772.19492842545, "RNA_b3062": 43594.36709675892, "RNA_b3063": 105995.20914992917, "RNA_b3065": -2343.8040733127627, "RNA_b3067": 40579.528561325526, "RNA_b3069": 2273.946409797979, "RNA_b3073": 99420.23566284422, "RNA_b3084": 34130.40957511722, "RNA_b3089": 90181.09982482991, "RNA_b3091": 107107.98035353956, "RNA_b3092": -24926.003522208157, "RNA_b3093": 102398.61945020582, "RNA_b4471": 98182.76728773625, "RNA_b3114": 165507.60668412375, "RNA_b3115": -153232.55635008364, "RNA_b3116": 10366.981749051729, "RNA_b3117": 71196.62821394244, "RNA_b3123": 11254.46796258175, "RNA_b3124": 82234.21435153407, "RNA_b3125": -111783.96543082695, "RNA_b3126": 55673.73757474617, "RNA_b3127": 96571.6886509307, "RNA_b3128": 113031.56020668494, "RNA_b3132": -23734.96611225512, "RNA_b3137": 61990.86665558259, "RNA_b3146": 25828.906743097938, "RNA_b3161": 35246.76998557649, "RNA_b3164": 55991.130941068826, "RNA_b3165": 1981.2662980620928, "RNA_b3166": 24322.80871284028, "RNA_b3167": 28900.02307960228, "RNA_b3168": 16604.953278455447, "RNA_b3169": 106875.1511312774, "RNA_b3171": 2209.8247966055537, "RNA_b3172": 37157.06064760262, "RNA_b3174": 2322.907883149645, "RNA_b3175": 9971.61608695124, "RNA_b3176": 4597.486137141567, "RNA_b3177": 61136.62915529288, "RNA_b3179": -71944.49326471494, "RNA_b3181": 8492.35121725953, "RNA_b3182": 103571.4105926539, "RNA_b3185": -8937.090162142356, "RNA_b3186": 22369.29762333396, "RNA_b3187": 29154.789886852643, "RNA_b3189": 37704.79775185969, "RNA_b3196": 62952.70727914494, "RNA_b3197": -7549.445288707157, "RNA_b3198": -7432.828020434524, "RNA_b3199": 41434.72646045576, "RNA_b3200": 40133.243981887885, "RNA_b3201": -4038.302963896651, "RNA_b3202": 40838.20790865632, "RNA_b3212": 9163.224373630597, "RNA_b3213": 102087.9604135702, "RNA_b3222": 63204.19274420188, "RNA_b3223": 35050.99554179831, "RNA_b3224": 107832.10743373576, "RNA_b3225": 64431.41049475613, "RNA_b3230": 28363.47559455238, "RNA_b3231": -7700.576713886198, "RNA_b3236": 26222.86246712739, "RNA_b3247": 44021.4163535273, "RNA_b3255": 33895.88755244229, "RNA_b3256": 6463.910353422891, "RNA_b3258": 105002.55983261645, "RNA_b3260": 11577.713648625908, "RNA_b3265": -98306.6788643193, "RNA_b3266": 223828.34934416844, "RNA_b3272": 8643.69223711424, "RNA_b3273": -2871.8684018339072, "RNA_b3274": 8643.69223711424, "RNA_b3275": 208000.50589461025, "RNA_b3276": -192757.9223939839, "RNA_b3277": 5540.187157705759, "RNA_b3278": 110563.0462921558, "RNA_b3281": 44519.30509305174, "RNA_b3282": -36765.76419065093, "RNA_b3287": -26923.973302171464, "RNA_b3288": 68363.05415833314, "RNA_b3289": 38682.055896220445, "RNA_b3290": 41197.50008685237, "RNA_b3294": 27686.941163139487, "RNA_b3295": 71311.32657686871, "RNA_b3296": -77894.9880124112, "RNA_b3297": 28158.459581360235, "RNA_b3298": 25725.608593619592, "RNA_b3299": 8396.988410746566, "RNA_b3300": 96176.23098692884, "RNA_b3301": -204556.4032294101, "RNA_b3302": 12963.278587289491, "RNA_b3303": 36254.90594985345, "RNA_b3304": 25546.507444685078, "RNA_b3305": 38443.590089601275, "RNA_b3306": 28257.33105313508, "RNA_b3307": 22035.669749637767, "RNA_b3308": 38951.77569473214, "RNA_b3309": 22579.213200836006, "RNA_b3310": 26763.037731065706, "RNA_b3311": 18323.87338213269, "RNA_b3312": 13752.18398827438, "RNA_b3313": 29492.99187089103, "RNA_b3314": 50498.85903954051, "RNA_b3315": 23991.804643609936, "RNA_b3316": 20085.59924727421, "RNA_b3317": 59230.4738052473, "RNA_b3318": 21707.8046715707, "RNA_b3319": 43607.96891001105, "RNA_b3320": -171774.4674211636, "RNA_b3321": 22546.847310666868, "RNA_b3339": 85427.16745905721, "RNA_b3340": 152257.25466613373, "RNA_b3341": -149285.6225340718, "RNA_b3342": 27067.17060853548, "RNA_b3343": 20843.970196178092, "RNA_b3344": 26023.536050678376, "RNA_b3345": -49455.407157422815, "RNA_b3350": 130089.98174854332, "RNA_b3359": 34725.11384075483, "RNA_b3360": 15942.693103639493, "RNA_b3365": 183460.68391614847, "RNA_b3366": 23540.570056068642, "RNA_b3367": 58363.36966186526, "RNA_b3368": 39668.66989539045, "RNA_b3370": 97132.20281283536, "RNA_b3371": 57193.423310837, "RNA_b4474": 50636.10779726899, "RNA_b3374": 56636.133274084146, "RNA_b3380": -166482.53123274026, "RNA_b3384": 72321.23257322966, "RNA_b3385": 54643.52264347116, "RNA_b3386": 30920.029881049497, "RNA_b3389": -178309.06070072917, "RNA_b3390": 37457.18077668328, "RNA_b3396": 74648.30338254769, "RNA_b3397": 40286.784581279266, "RNA_b3403": 42939.065460795784, "RNA_b3406": 14305.573518798385, "RNA_b3409": 44798.87484245942, "RNA_b3412": 22990.626688512904, "RNA_b3415": 34665.129432977745, "RNA_b3416": 149873.84428024245, "RNA_b3417": -17649.22071673874, "RNA_b3425": 23493.727806331277, "RNA_b3426": 43393.103894388514, "RNA_b3428": 176289.54070928064, "RNA_b3429": 103506.09023749357, "RNA_b3430": -128111.50772613361, "RNA_b3431": -37598.62062388574, "RNA_b3432": 157859.0375368643, "RNA_b3433": 33035.43217867821, "RNA_b4476": 96772.86412691501, "RNA_b3437": -43389.075200943065, "RNA_b3447": 125391.01536457821, "RNA_b3449": -157702.06205234327, "RNA_b3450": 76957.81435062832, "RNA_b3451": 61239.37370316599, "RNA_b3452": 64551.85948384709, "RNA_b3453": 94717.66156595814, "RNA_b3454": 51333.420459621004, "RNA_b3455": 55409.46250885999, "RNA_b3456": 92384.22451666379, "RNA_b3457": 66978.5310130311, "RNA_b3458": 79859.64677821487, "RNA_b3460": 79285.75170307553, "RNA_b3461": 22653.81373432772, "RNA_b3464": -27898.104129715615, "RNA_b3465": 6908.601916648601, "RNA_b3469": 158447.61715296912, "RNA_b3470": 7369.139892004149, "RNA_b3475": 17669.686539403974, "RNA_b3476": -113233.47427702052, "RNA_b3477": 68569.1386486559, "RNA_b3478": 60460.230189974674, "RNA_b3479": 55222.046573185304, "RNA_b3480": 58324.38269570623, "RNA_b3493": 43497.77494890641, "RNA_b3496": 106369.796240525, "RNA_b3500": 40567.45671227085, "RNA_b3502": 93379.08242661838, "RNA_b3503": 30667.391506316544, "RNA_b3517": 101155.19639689964, "RNA_b3519": 119027.62499472119, "RNA_b3526": 66938.08915158844, "RNA_b3528": 92916.33007176967, "RNA_b3540": 72490.47900181693, "RNA_b3541": 70935.34284271135, "RNA_b3542": 65406.08197140058, "RNA_b3543": 73780.54768433067, "RNA_b3544": -137536.21909567626, "RNA_b3545": 2294.5791319908667, "RNA_b3546": 122029.65080381675, "RNA_b3551": 168088.23137913577, "RNA_b3553": 70324.9856071712, "RNA_b3559": 20093.71621813758, "RNA_b3560": 65868.03059671908, "RNA_b3564": 104648.51639591044, "RNA_b3565": -26380.55053390095, "RNA_b3566": 71205.84781834169, "RNA_b3567": 110925.56055398841, "RNA_b3568": 85486.73985187519, "RNA_b3571": 146416.3405895641, "RNA_b3572": 36285.80085156584, "RNA_b3575": 72121.25076254299, "RNA_b3577": 34337.19555880143, "RNA_b3578": 92554.11015453775, "RNA_b3579": 71153.7516927321, "RNA_b3580": 108138.8382310178, "RNA_b3581": 47783.156049777375, "RNA_b3583": -290122.8629474361, "RNA_b3588": 42232.26429033548, "RNA_b3590": 132915.6774639097, "RNA_b3591": -37884.220524201795, "RNA_b3599": 138132.53757801512, "RNA_b3600": 52989.264358074826, "RNA_b3603": -37812.66314952946, "RNA_b3605": 85776.05731682114, "RNA_b3607": 19601.739792390214, "RNA_b3608": 43596.85689618862, "RNA_b3609": 1036.9019016698394, "RNA_b3610": 7562.115138267568, "RNA_b3612": 83175.09117278979, "RNA_b3616": 73894.58230630773, "RNA_b3617": -8992.331977791333, "RNA_b3619": -111133.5538469895, "RNA_b3620": 75529.83429912344, "RNA_b3621": 68953.22761425347, "RNA_b3622": 90751.57881046266, "RNA_b3623": 70187.15300269004, "RNA_b3624": -13933.026460781579, "RNA_b3625": 50147.4245892964, "RNA_b3626": 72966.85104934203, "RNA_b3627": 73236.53255104956, "RNA_b3628": 77580.51340312294, "RNA_b3629": 66785.03602628155, "RNA_b3630": 57295.70191602846, "RNA_b3631": 80936.82150041615, "RNA_b3632": 74401.95944394765, "RNA_b3633": 37297.101843928314, "RNA_b3634": 14042.017735940926, "RNA_b3636": -21035.023587337902, "RNA_b3637": 17121.797224078106, "RNA_b3639": 35461.945400328455, "RNA_b3640": -19347.003104338695, "RNA_b3642": -14827.98526206919, "RNA_b3643": 49364.82696020247, "RNA_b3648": 17009.816499587305, "RNA_b3649": -199634.40476592156, "RNA_b3650": 152104.987603255, "RNA_b3651": 49796.033201065475, "RNA_b3653": 35812.502409643945, "RNA_b3654": 41576.33348418419, "RNA_b3658": 2839.052543692934, "RNA_b3665": 50758.67814161164, "RNA_b3666": 100540.66119096937, "RNA_b3670": 20976.16136390399, "RNA_b3671": 28261.736427214215, "RNA_b3679": 124016.22379970182, "RNA_b3691": 93459.28843603964, "RNA_b4478": 82652.32996014501, "RNA_b4477": 37186.17378334675, "RNA_b3693": 63470.17531322827, "RNA_b3703": -15914.31154196901, "RNA_b3704": 26065.82130667588, "RNA_b3705": 49472.526256376106, "RNA_b3706": 40933.47902507195, "RNA_b3708": -25029.368376851602, "RNA_b3709": 87392.73418261531, "RNA_b3714": 39812.332275869325, "RNA_b3722": 135491.00644453484, "RNA_b3725": 55841.753705806645, "RNA_b3726": 64327.340127087264, "RNA_b3727": 69452.81637819155, "RNA_b3728": 74885.7866036853, "RNA_b3729": 132008.09623047922, "RNA_b3730": -45014.029783697486, "RNA_b3731": 30235.510611411188, "RNA_b3732": 99747.83577716097, "RNA_b3733": 62206.1901054022, "RNA_b3734": -126974.21499782763, "RNA_b3735": 38465.65924639057, "RNA_b3736": 33830.067328126555, "RNA_b3737": -23476.527064538346, "RNA_b3738": 59013.07061897158, "RNA_b3739": 10916.08379522433, "RNA_b3740": 44979.27275015236, "RNA_b3741": 27754.411309766358, "RNA_b3744": 28657.971308450316, "RNA_b3747": 53603.841927775145, "RNA_b3748": 30269.076524612003, "RNA_b3749": 108363.7407341867, "RNA_b3750": 69737.34007902422, "RNA_b3751": 64007.97327564953, "RNA_b3752": -181179.9538234407, "RNA_b3756": 110563.0462921558, "RNA_b3757": -189489.70198214691, "RNA_b3758": 207820.88026676502, "RNA_b3759": 8643.69223711424, "RNA_b3760": 2294.5676142864777, "RNA_b3761": 2270.1580169388094, "RNA_b3770": -126622.41741651483, "RNA_b3771": 133520.3307641399, "RNA_b3772": 111500.47720240592, "RNA_b3774": 41841.33031147319, "RNA_b3779": 107079.77411955979, "RNA_b3780": 37973.13493112257, "RNA_b3781": 6785.099894953236, "RNA_b3783": 27015.621579508042, "RNA_b3784": 79914.43837141035, "RNA_b3785": 75371.20494639603, "RNA_b3786": 53033.77641156133, "RNA_b3787": 90960.88836219051, "RNA_b3788": 76927.44829282745, "RNA_b3789": 63551.7433822273, "RNA_b3790": 48659.088425295, "RNA_b3791": 81552.80750829131, "RNA_b3792": -426183.2636151256, "RNA_b4481": 77857.99359248494, "RNA_b3793": 98086.26950457107, "RNA_b3794": 53329.41603816917, "RNA_b3796": 5571.733055541561, "RNA_b3797": -1216.1668034255836, "RNA_b3798": 2528.0340617822626, "RNA_b3799": 2326.3427762438464, "RNA_b3803": 85091.91751614357, "RNA_b3804": 53434.44186426606, "RNA_b3805": -103443.67524620882, "RNA_b3806": 183814.2163848521, "RNA_b3807": 9633.388473462222, "RNA_b3809": -84243.75386931321, "RNA_b3816": 18576.550810646022, "RNA_b3821": 19642.64601990378, "RNA_b3823": 44841.42914550525, "RNA_b3824": 18509.59619907466, "RNA_b3825": -3511.7050743373643, "RNA_b3826": 57737.401513953315, "RNA_b3829": 60685.527827217506, "RNA_b3831": 21098.07504069393, "RNA_b3833": 54491.92301612885, "RNA_b3835": -8617.11571971966, "RNA_b3836": 19323.194013625103, "RNA_b3838": 37112.25625184702, "RNA_b3839": -44626.53510262065, "RNA_b3843": 44705.99573064922, "RNA_b3844": 19151.48393456548, "RNA_b3845": 56294.47596600126, "RNA_b3846": 42153.65056056389, "RNA_b3849": 105082.1704474612, "RNA_b3850": -129828.26275911444, "RNA_b3851": 110563.0462921558, "RNA_b3852": 5540.187157705759, "RNA_b3853": -192757.9223939839, "RNA_b3854": 208009.0741171062, "RNA_b3855": 8643.69223711424, "RNA_b3856": 37796.239578686196, "RNA_b3857": -5054.366076986512, "RNA_b3860": 16995.99949417448, "RNA_b3867": 36938.00909459224, "RNA_b3870": 12444.528159793923, "RNA_b3875": 20765.777062693724, "RNA_b3882": 36589.45448960571, "RNA_b3892": 45949.487284116585, "RNA_b3893": 65009.87760924435, "RNA_b3894": 220032.30075822747, "RNA_b3902": 20118.584509960143, "RNA_b3903": 51503.77013224068, "RNA_b3904": 106170.28075207918, "RNA_b3907": 74575.28504891213, "RNA_b3908": 44774.84121529142, "RNA_b3909": 70890.95418251934, "RNA_b3915": 26863.62965997425, "RNA_b3916": 27515.61969200749, "RNA_b3917": 29691.200095085293, "RNA_b3918": 54420.93970024911, "RNA_b3919": 22364.634579718564, "RNA_b3924": 21358.22505124222, "RNA_b3925": 72769.99073138635, "RNA_b3926": -43121.429046980724, "RNA_b3927": 59707.420742856244, "RNA_b3930": 66946.88567273274, "RNA_b3936": 1973.830289453528, "RNA_b3939": 25294.272524220425, "RNA_b3940": 80694.52536163849, "RNA_b3941": 23760.113345947506, "RNA_b3942": 157161.90184130933, "RNA_b3945": 69728.52206861832, "RNA_b3946": -123209.85682857138, "RNA_b3951": 33458.29972971078, "RNA_b3952": 63244.69493533271, "RNA_b3956": 75988.86266139883, "RNA_b3957": 32507.887561121584, "RNA_b3958": 49061.36941989208, "RNA_b3959": -19685.602033664913, "RNA_b3960": 57447.678790200225, "RNA_b3962": 41566.20150253293, "RNA_b3965": 30576.65238467607, "RNA_b3966": 132911.44016487568, "RNA_b3967": -59824.49022125094, "RNA_b3968": 110563.0462921558, "RNA_b3969": -189489.70198214691, "RNA_b3970": 207718.8223047019, "RNA_b3971": 8643.69223711424, "RNA_b3972": -9486.33061314539, "RNA_b3974": 25047.41313257518, "RNA_b3976": 2200.6249402962803, "RNA_b3977": 2230.9910943812515, "RNA_b3978": -42606.76282850964, "RNA_b3979": -2871.8684018339072, "RNA_b3980": 85404.610177257, "RNA_b3981": -22090.78620314824, "RNA_b3982": 39275.11631479762, "RNA_b3983": 30889.51081701303, "RNA_b3984": -407415.3582677257, "RNA_b3985": 35860.0033175868, "RNA_b3986": 10952.715649277243, "RNA_b3987": 290291.7131830796, "RNA_b3988": 304389.9398029137, "RNA_b3990": 81869.99787052565, "RNA_b3991": 55654.39253711241, "RNA_b4407": 14466.815397646396, "RNA_b3992": 54442.99301955522, "RNA_b3993": -180174.77919504594, "RNA_b3994": 136796.97778909645, "RNA_b3996": 55670.343360059574, "RNA_b3997": -31029.945176225647, "RNA_b4005": 19779.411436241237, "RNA_b4006": 62247.03790649526, "RNA_b4007": 110563.0462921558, "RNA_b4008": -189489.70198214691, "RNA_b4009": 208009.0741171062, "RNA_b4010": 8643.69223711424, "RNA_b4013": 25921.822900163734, "RNA_b4014": -92299.81951575933, "RNA_b4015": 94030.73261134894, "RNA_b4019": 109755.52949641286, "RNA_b4022": 26206.29304773255, "RNA_b4024": 27495.77297914683, "RNA_b4025": 48064.339527723205, "RNA_b4031": 106717.1366817806, "RNA_b4032": 64542.29134359094, "RNA_b4033": 111659.62348211819, "RNA_b4034": 85629.8976652349, "RNA_b4035": 80437.38756082255, "RNA_b4036": -60641.40312829212, "RNA_b4039": -25163.533938170553, "RNA_b4040": 62851.29269857874, "RNA_b4041": 67075.35938820487, "RNA_b4042": 9787.767365333104, "RNA_b4049": 27804.37789497529, "RNA_b4053": 26913.71464723607, "RNA_b4054": 32998.68801896221, "RNA_b4055": 51515.8740207524, "RNA_b4067": 47886.54427756338, "RNA_b4069": 37848.204979341914, "RNA_b4070": 103434.03596709015, "RNA_b4071": 40902.47678740519, "RNA_b4072": 48542.70335397454, "RNA_b4073": 69207.87360159826, "RNA_b4077": 39107.46673428784, "RNA_b4079": 154704.75414148704, "RNA_b4084": 67161.23287253048, "RNA_b4085": -128907.09140140156, "RNA_b4086": 71004.11835782338, "RNA_b4087": 110138.35773490589, "RNA_b4088": 67255.41558536232, "RNA_b4090": 8310.577460022616, "RNA_b4094": 40351.738701283364, "RNA_b4111": 40708.81854681575, "RNA_b4115": 39948.648367839836, "RNA_b4117": 64886.289395120344, "RNA_b4119": 97685.53615877473, "RNA_b4120": 102755.61303716818, "RNA_b4122": 46641.177348265075, "RNA_b4123": 96971.11225645727, "RNA_b4129": 42093.19475866191, "RNA_b4130": 105401.05617309191, "RNA_b4131": 64482.89846277333, "RNA_b4132": 33297.580611548685, "RNA_b4134": 2270.689847022917, "RNA_b4136": 25211.52912889672, "RNA_b4138": 94370.42423518388, "RNA_b4139": 36884.1698790798, "RNA_b4142": 6025.128992264696, "RNA_b4143": 47383.47207947126, "RNA_b4151": 26033.045939212414, "RNA_b4152": 28545.270588147294, "RNA_b4153": 53026.13752401873, "RNA_b4154": -14764.738227867423, "RNA_b4160": -123739.509130236, "RNA_b4161": 75905.53723204728, "RNA_b4162": 16354.305817322836, "RNA_b4163": 2181.6107024264657, "RNA_b4164": 2181.6107024264657, "RNA_b4165": 2181.6107024264657, "RNA_b4166": 33085.75127299333, "RNA_b4169": -49542.70426447546, "RNA_b4171": -152118.29332091648, "RNA_b4177": 37928.594367420344, "RNA_b4180": -135877.69410099162, "RNA_b4192": 76667.42058144872, "RNA_b4193": 101159.11497322696, "RNA_b4194": 21991.941738100475, "RNA_b4195": 33443.57892506269, "RNA_b4196": 46904.5442305863, "RNA_b4197": 61426.7911082097, "RNA_b4198": -138441.65773451177, "RNA_b4200": 28517.280941544177, "RNA_b4202": 16520.05001352359, "RNA_b4203": -32138.766198004767, "RNA_b4208": 38557.35676898742, "RNA_b4213": 139635.36083455302, "RNA_b4214": 22195.766265264512, "RNA_b4219": 46177.38009368982, "RNA_b4226": 14552.791132667757, "RNA_b4227": 68633.1315579428, "RNA_b4485": 108664.50428820676, "RNA_b4230": 74025.631094127, "RNA_b4231": 71958.03805862201, "RNA_b4232": 29982.06908908038, "RNA_b4233": 98773.51739488472, "RNA_b4237": 33553.99244048039, "RNA_b4238": 30617.457318818564, "RNA_b4239": 119386.87971293557, "RNA_b4240": 102777.49487305187, "RNA_b4242": 69411.556363272, "RNA_b4244": 33266.91818503285, "RNA_b4245": 1556.058449440309, "RNA_b4254": 28736.975638733114, "RNA_b4258": 80261.89217073414, "RNA_b4260": 108815.67942551852, "RNA_b4261": -12782.53306798734, "RNA_b4262": 78092.5715086278, "RNA_b4265": 95514.2420830516, "RNA_b4266": 39176.29485816911, "RNA_b4267": -91036.32098406309, "RNA_b4268": 40456.42195365804, "RNA_b4270": 2511.0861135064806, "RNA_b4287": 55436.298856158974, "RNA_b4288": 69400.67496535063, "RNA_b4289": 72430.18336941292, "RNA_b4290": 65238.38309052566, "RNA_b4291": 168067.22348029565, "RNA_b4293": 37716.13505997294, "RNA_b4301": -188527.33590755775, "RNA_b4311": 21485.72280689944, "RNA_b4321": 37221.55566472481, "RNA_b4322": 85476.1923724549, "RNA_b4323": 71038.99604785463, "RNA_b4356": 98516.48221828068, "RNA_b4358": 73477.24262629727, "RNA_b4367": 56967.30404062057, "RNA_b4368": 2528.0340617822626, "RNA_b4369": 2528.0340617822626, "RNA_b4370": 2528.0340617822626, "RNA_b4371": 30882.928819169094, "RNA_b4374": -16094.022762069679, "RNA_b4375": 47690.836148132985, "RNA_b4381": -12186.238524335246, "RNA_b4382": 67452.80461255433, "RNA_b4383": 50531.040261768714, "RNA_b4384": 1567.1589607440108, "RNA_b4386": 73456.03709957874, "RNA_b4388": 29039.8130199134, "RNA_b4390": 88661.08373024206, "RNA_b4392": 58076.480496754644, "RNA_b4394": 36969.8354704633, "RNA_b4395": 19406.72714417479, "generic_tRNA_AUC_ile__L_c": 0.3570457040640976, "generic_tRNA_AUU_ile__L_c": 0.3570457040640976, "generic_tRNA_GCA_ala__L_c": -12.931947613000945, "generic_tRNA_GCG_ala__L_c": -12.931947613000945, "generic_tRNA_GCU_ala__L_c": -12.931947613000945, "generic_tRNA_GAC_asp__L_c": 0.13680191006526754, "generic_tRNA_GAU_asp__L_c": 0.13680191006526754, "generic_tRNA_ACG_thr__L_c": 0.13639689077537404, "generic_tRNA_AGA_arg__L_c": 0.14240477620307654, "generic_tRNA_CAA_gln__L_c": 0.3530393196872671, "generic_tRNA_AUG_met__L_c": 0.3548473503613664, "generic_tRNA_CAG_gln__L_c": -0.304209048732345, "generic_tRNA_CUG_leu__L_c": 0.16369527901786568, "generic_tRNA_CUA_leu__L_c": 0.16369527901786568, "generic_tRNA_AAA_lys__L_c": 0.13618034316311037, "generic_tRNA_AAG_lys__L_c": 0.13618034316311037, "generic_tRNA_GUA_val__L_c": 0.13985427887064175, "generic_tRNA_GUG_val__L_c": 0.13985427887064175, "generic_tRNA_GUU_val__L_c": 0.13985427887064175, "generic_tRNA_UCC_ser__L_c": 0.16729502483651593, "generic_tRNA_UCU_ser__L_c": 0.16729502483651593, "generic_tRNA_UCA_ser__L_c": 0.15663525386637422, "generic_tRNA_UCG_ser__L_c": 0.16639341219236442, "generic_tRNA_UAC_tyr__L_c": 0.12379426727999837, "generic_tRNA_UAU_tyr__L_c": 0.12379426727999837, "generic_tRNA_GUC_val__L_c": 0.13985427887064175, "generic_tRNA_UUG_leu__L_c": 0.15593643192752035, "generic_tRNA_UUA_leu__L_c": -0.06396290902498675, "generic_tRNA_UGC_cys__L_c": 0.3443595014180842, "generic_tRNA_UGU_cys__L_c": 0.3443595014180842, "generic_tRNA_GGC_gly_c": 0.13921422478195408, "generic_tRNA_GGU_gly_c": 0.13921422478195408, "generic_tRNA_AAC_asn__L_c": 0.13597552133423432, "generic_tRNA_AAU_asn__L_c": 0.13597552133423432, "generic_tRNA_CCC_pro__L_c": 0.14172071868214725, "generic_tRNA_CCU_pro__L_c": 0.14187989763076556, "generic_tRNA_AGG_arg__L_c": 0.14100406366209478, "generic_tRNA_GCC_ala__L_c": 0.1409240614313969, "generic_tRNA_GAA_glu__L_c": -12.713010001613062, "generic_tRNA_AUA_ile__L_c": 0.13300020557853093, "generic_tRNA_CGU_arg__L_c": 0.35862537816944856, "generic_tRNA_CGC_arg__L_c": 0.35862537816944856, "generic_tRNA_CGA_arg__L_c": 0.35862537816944856, "generic_tRNA_AGC_ser__L_c": -0.7665668255208731, "generic_tRNA_AGU_ser__L_c": -0.7665668255208731, "generic_tRNA_START_met__L_c": 0.13920192695654873, "generic_tRNA_GGG_gly_c": 0.14314885737131683, "generic_tRNA_UUC_phe__L_c": 0.12882247077382322, "generic_tRNA_UUU_phe__L_c": 0.12882247077382322, "generic_tRNA_CUC_leu__L_c": 0.14994323396467144, "generic_tRNA_CUU_leu__L_c": 0.14994323396467144, "generic_tRNA_ACC_thr__L_c": -0.2038052391153064, "generic_tRNA_ACU_thr__L_c": 0.13639689077537404, "generic_tRNA_CCG_pro__L_c": 0.14187989763076556, "generic_tRNA_UGA_cys__L_c": 0.18189571238200405, "generic_tRNA_UGG_trp__L_c": 0.13294575574170248, "generic_tRNA_CGG_arg__L_c": 0.36356524957982284, "generic_tRNA_CAC_his__L_c": -0.09893121138308873, "generic_tRNA_CAU_his__L_c": -0.09893121138308873, "generic_tRNA_CCA_pro__L_c": 0.14187989763076556, "generic_tRNA_ACA_thr__L_c": 0.13639689077537404, "generic_tRNA_GGA_gly_c": -2.860976811424158, "protein_b0002": -0.0, "protein_b0003": -2153.111036032649, "protein_b0004": 470.8910022821313, "protein_b0007": -1003.1898461839268, "protein_b0008": -514.2326782253731, "protein_b0009": -214.3882979971731, "protein_b0014": 1164.7573711827392, "protein_b0015": -1724.777626667993, "protein_b0019": -59.656200395789284, "protein_b0023": -241.68329683341616, "protein_b0025": -162.92333408703843, "protein_b0026": -2826.45358064576, "protein_b0027": 91.51803077037448, "protein_b0029": 600.3505637446822, "protein_b0030": -307.67368879147443, "protein_b0031": -278.25229161801474, "protein_b0032": -235.61382340121125, "protein_b0033": -1208.0695091252294, "protein_b0036": -0.0, "protein_b0037": 700.4182542510846, "protein_b0038": -0.0, "protein_b0040": -82.95599174160685, "protein_b0047": 280.48420337430457, "protein_b0048": -191.00861777086584, "protein_b0049": 378.96467440031535, "protein_b0051": 431.1275429218527, "protein_b0052": 383.7546557780239, "protein_b0053": -2526.925028590346, "protein_b0058": -2710.725053156131, "protein_b0061": -2303.0667167156653, "protein_b0062": -2.0613638589707515, "protein_b0063": 833.764281372995, "protein_b0066": 417.7795515877975, "protein_b0067": 160.1408834333874, "protein_b0068": 488.8764949857374, "protein_b0070": -220.50294761631284, "protein_b0071": 249.2627796866257, "protein_b0072": -3199.767074425689, "protein_b0073": 624.146815698634, "protein_b0074": 1036.2973519764025, "protein_b0077": -941.1260906181326, "protein_b0078": 346.99486172720947, "protein_b0082": -249.65828634811353, "protein_b0084": 963.4517911294303, "protein_b0085": 688.6472900014815, "protein_b0086": 703.2434545516389, "protein_b0087": 15.56815457875414, "protein_b0088": -12125.068678291665, "protein_b0090": 370.02452304313744, "protein_b0091": 827.0437588422825, "protein_b0092": 5.641484999999266e-28, "protein_b0096": 440.7012642100321, "protein_b0098": -1663.5337750364074, "protein_b0099": 30.491696592521063, "protein_b0103": -873.2455661265154, "protein_b0104": -311.26814421080985, "protein_b0109": -49.386685364663066, "protein_b0110": -869.3816769220829, "protein_b0112": -1276.3977254303143, "protein_b0114": -2479.9767363002425, "protein_b0115": 266.5849154996612, "protein_b0116": -946.6993819642294, "protein_b0118": -1056.8428426971568, "protein_b0120": 370.59719429377094, "protein_b0121": 456.6093814472602, "protein_b0123": -527.0392877661351, "protein_b0124": -942.3577539813818, "protein_b0125": -191.59879829979965, "protein_b0126": -189.31519117791362, "protein_b0131": -110.01481955366998, "protein_b0133": 513.1283554468455, "protein_b0134": -1049.8800974573062, "protein_b0142": -1321.2926249853592, "protein_b0149": -296.07813666565795, "protein_b0150": 1583.1069164860207, "protein_b0151": 319.01322595567876, "protein_b0152": 206.03077954336325, "protein_b0153": -4934.878669309111, "protein_b0154": -636.7769391720659, "protein_b0155": 50.96289325701091, "protein_b0156": -17.268202186030145, "protein_b0158": 409.2451494828578, "protein_b0159": -1449.1244983073552, "protein_b0160": 646.4132824783535, "protein_b0166": -243.20489062214446, "protein_b0168": -2427.617908537179, "protein_b0169": -1335.870854468843, "protein_b0170": 78.98172466008798, "protein_b0171": -371.81069531763575, "protein_b0172": -76.25135400201943, "protein_b0173": -347.5262933944638, "protein_b0174": -149.43526025500643, "protein_b0175": -877.1642023076563, "protein_b0177": 17.77344162982934, "protein_b0179": -151.91025545648736, "protein_b0180": 36.2375925245461, "protein_b0181": -1076.0639406329137, "protein_b0182": -4527.085371139461, "protein_b0185": -589.5819088079644, "protein_b0186": 737.0394391642262, "protein_b0188": -337.3698208955628, "protein_b0194": -615.2906402482831, "protein_b0197": -1582.389043576223, "protein_b0198": -27.257325367168114, "protein_b0199": 724.1942894241108, "protein_b0200": 233.653577912419, "protein_b0207": 237.44990007282334, "protein_b0212": -193.7188770164698, "protein_b0221": -1080.8862522899578, "protein_b0222": 267.18020736148105, "protein_b0237": -452.2061866706615, "protein_b0238": -181.0361694314283, "protein_b0241": 17.048799912712976, "protein_b0242": 794.2560799604746, "protein_b0243": -1072.8679353427863, "protein_b0260": -79.60855733693691, "protein_b0261": -1493.1540157338152, "protein_b0273": -498.0905758730269, "protein_b0306": 332.0320361168232, "protein_b0307": 647.9324052984854, "protein_b0308": 372.5610561841014, "protein_b0311": 992.1592321074739, "protein_b0312": 783.8331034559989, "protein_b0314": 384.39357770894816, "protein_b0323": -1267.5147686583753, "protein_b0331": -4327.722743214997, "protein_b0333": 566.9885786117143, "protein_b0334": 588.5947722722674, "protein_b0336": 156.7876738770293, "protein_b0337": 781.4447475878975, "protein_b0339": -881.2891551905414, "protein_b0340": 238.8776366439086, "protein_b0341": 35.863597585848375, "protein_b0343": -1688.2376498766048, "protein_b0344": -582.3140542843742, "protein_b0347": 897.8829057577766, "protein_b0348": 447.06622029543655, "protein_b0349": 555.5299916157143, "protein_b0350": 468.09475862473965, "protein_b0351": -4674.495590149361, "protein_b0352": 596.9555304848529, "protein_b0353": -1026.8980034829171, "protein_b0355": 393.7671830552674, "protein_b0356": -1304.6156443462637, "protein_b0365": 410.475735039541, "protein_b0366": 318.6003911727856, "protein_b0367": -28.315982317622307, "protein_b0368": 465.4528217426156, "protein_b0369": -433.5129339447693, "protein_b0381": -226.13241060209688, "protein_b0383": 885.7706409397222, "protein_b0386": -446.8164247882541, "protein_b0388": 240.9963904812391, "protein_b0394": -199.19270238967928, "protein_b0401": 1.6296821278303077, "protein_b0403": 1029.8637760692807, "protein_b0404": -198.96148210224578, "protein_b0405": -454.6667042066124, "protein_b0406": -711.2619500930837, "protein_b0408": 892.4648559413765, "protein_b0409": -2402.833386477089, "protein_b0411": -296.30310021215286, "protein_b0414": -2239.721692007651, "protein_b0415": 92.53884640549082, "protein_b0416": 136.27770558469385, "protein_b0417": 188.92355170709098, "protein_b0418": -18.26141224648034, "protein_b0420": -2565.175116275819, "protein_b0421": 657.4753011897496, "protein_b0423": -341.8628309645095, "protein_b0425": -626.2960920295347, "protein_b0428": 50.25229201843599, "protein_b0429": -34.49797945797036, "protein_b0430": -25.91639506170622, "protein_b0431": -4197.932495403993, "protein_b0432": 152.078182824481, "protein_b0433": -1088.7054027222673, "protein_b0436": -611.3465465068724, "protein_b0444": -237.2692651161905, "protein_b0446": -304.25655544085015, "protein_b0451": -1344.0796346439383, "protein_b0452": -267.2533468298658, "protein_b0459": -102.98095459480906, "protein_b0462": 1043.8201538622534, "protein_b0463": -2588.7129806596513, "protein_b0469": -291.31062242947405, "protein_b0474": -256.44577036977773, "protein_b0475": -418.9441210621487, "protein_b0477": -322.84194036622245, "protein_b0480": 921.5129862531686, "protein_b0484": 1047.5740967393438, "protein_b0485": 581.4291599468507, "protein_b0494": -898.4609669606366, "protein_b0505": 277.4300277511507, "protein_b0507": 508.5311108582423, "protein_b0508": -402.18128431744185, "protein_b0509": 6.911159253756573e-30, "protein_b0511": 1.591430154869278, "protein_b0512": -5390.157804153304, "protein_b0514": 432.321472812793, "protein_b0516": -1875.3277149993567, "protein_b0517": 577.6966097932328, "protein_b0521": -3311.4278742931056, "protein_b0522": 492.39322215776747, "protein_b0523": -1062.671358419042, "protein_b0524": -772.6627451844965, "protein_b0526": -548.6202529553163, "protein_b0529": -373.9086185041731, "protein_b0572": -3987.6682603124464, "protein_b0573": 131.95420109491673, "protein_b0574": 547.9439833894079, "protein_b0575": 790.3684786943575, "protein_b0576": -43.80575922318724, "protein_b0578": 351.9333112420737, "protein_b0583": 121.6728263713373, "protein_b0584": 1923.042317997015, "protein_b0585": 500.3378337237409, "protein_b0586": -3665.7764377865865, "protein_b0588": 377.9629306105607, "protein_b0589": 125.99391313296918, "protein_b0590": -1863.94741115729, "protein_b0591": -984.9024016130973, "protein_b0592": 563.1080635771249, "protein_b0593": 690.1813248540852, "protein_b0594": -2564.5236693832626, "protein_b0595": 352.10308305187147, "protein_b0596": -5.012250072087944e-31, "protein_b0604": -565.2184414742734, "protein_b0612": -159.8315861203542, "protein_b0613": 456.29114309806374, "protein_b0615": -3151.160033258739, "protein_b0616": 601.344427255966, "protein_b0617": 250.88411687876808, "protein_b0621": -38.5609233162218, "protein_b0622": 93.59051546285019, "protein_b0627": -114.41920997749435, "protein_b0628": -382.68756268162474, "protein_b0630": -226.9121920659024, "protein_b0632": -272.75087875200103, "protein_b0635": 1041.052172556438, "protein_b0636": -3750.806136138607, "protein_b0638": 300.17793419378296, "protein_b0639": -4084.7795567573103, "protein_b0642": 894.9591189418661, "protein_b0650": 1028.0211925670083, "protein_b0651": 344.4559944190114, "protein_b0652": 285.7067052689897, "protein_b0653": 36.67125095309501, "protein_b0654": 80.83928857283686, "protein_b0655": 637.0845484514799, "protein_b0657": -1627.0217091927996, "protein_b0661": -223.13343601925465, "protein_b0662": 375.13535023019864, "protein_b0674": -587.5373284876767, "protein_b0677": -742.8652935046879, "protein_b0678": -1715.5365273763964, "protein_b0679": 201.72952780385577, "protein_b0680": -654.913053713907, "protein_b0684": -865.6604099478399, "protein_b0688": -1023.4574785955522, "protein_b0692": 1.6296821278303077, "protein_b0693": 983.1283685656268, "protein_b0696": 296.3217855951141, "protein_b0697": -2802.119909686225, "protein_b0698": 324.2508522082223, "protein_b4513": -28.84495286635308, "protein_b0709": 37.33342989533412, "protein_b0720": -707.8325178622431, "protein_b0721": -520.1494530266305, "protein_b0722": -90.99030062529087, "protein_b0723": -1367.3641584226505, "protein_b0724": 444.3108245619493, "protein_b0726": 1688.5636029244965, "protein_b0727": 635.4372909154682, "protein_b0728": -4652.99725167019, "protein_b0729": 312.2083564979534, "protein_b0731": 429.15977299117856, "protein_b0732": 1415.49916759908, "protein_b0733": -31.522022986630688, "protein_b0734": -23.01256419844662, "protein_b0736": 106.55645933864551, "protein_b0750": -1154.670156033651, "protein_b0751": -89.94914326817764, "protein_b0752": -493.552226639743, "protein_b0754": -405.4356109486176, "protein_b0755": -444.33569334397373, "protein_b0756": 892.763314301178, "protein_b0757": -1447.6394679362343, "protein_b0758": -13.649085424627714, "protein_b0759": -15.864823539014152, "protein_b0763": 257.29680016017846, "protein_b0764": 28.095651703705073, "protein_b0765": -1477.582678286462, "protein_b0766": 356.1562865261301, "protein_b0767": -41.222885237491724, "protein_b0774": -633.041740409121, "protein_b0775": 591.6614328269203, "protein_b0776": 696.5781046822598, "protein_b0777": 364.3535064752897, "protein_b0778": -2680.6556421025875, "protein_b0781": -1537.0541595300524, "protein_b0783": 176.00859566858566, "protein_b0784": 65.60090973775567, "protein_b0785": 150.26905498351923, "protein_b0789": -1869.3774109313053, "protein_b0805": 465.15549449793576, "protein_b0807": -154.0824865988691, "protein_b0809": 278.59275275036185, "protein_b0810": -62.35083303092375, "protein_b0811": 365.8472443674247, "protein_b0813": -98.44987323624828, "protein_b0822": -269.0808974794374, "protein_b0825": -382.18684825884145, "protein_b0826": -1203.0635806709276, "protein_b0827": 741.2344729360099, "protein_b0828": 435.6910069158283, "protein_b0829": 907.5112464124933, "protein_b0830": 503.03921467833607, "protein_b0831": 83.09924117998904, "protein_b0832": 107.05964780981698, "protein_b0837": -159.689102018869, "protein_b0839": -484.339680939526, "protein_b0841": -595.7981597844284, "protein_b0842": -1054.295730021851, "protein_b0849": -54.92954829435523, "protein_b0854": 492.9177105353602, "protein_b0855": 598.5113905461379, "protein_b0856": -88.79284972698308, "protein_b0857": -36.07929725615687, "protein_b0859": -928.8218801512836, "protein_b0860": -210.530284881959, "protein_b0861": -48.97215097928744, "protein_b0862": 46.47265046693214, "protein_b0863": 433.64155894384135, "protein_b0864": 391.69620343632124, "protein_b0870": -1441.505760446385, "protein_b0871": -651.5672259162683, "protein_b0875": -590.5754222038137, "protein_b0884": -109.02966165529716, "protein_b0886": 817.6015432538795, "protein_b0887": 617.3377848422225, "protein_b0888": -175.42387671310095, "protein_b0891": -1007.2954837830945, "protein_b0893": -391.3278552096828, "protein_b0894": 1420.5229257123017, "protein_b0895": 361.0851503149929, "protein_b0896": -56.516861514585116, "protein_b0902": -248.06873401693767, "protein_b0903": -866.7870065513353, "protein_b0904": -760.4355363001113, "protein_b0907": 14.85447676057391, "protein_b0908": -935.3225094388687, "protein_b0910": -5.970282361643656, "protein_b0911": -782.8869470223394, "protein_b0914": -4165.287189946628, "protein_b0915": 500.0690573589488, "protein_b0918": -470.6823280195043, "protein_b0928": -396.5676031893348, "protein_b0929": -149.63218310567467, "protein_b0930": -484.7907395483731, "protein_b0931": -325.3370633899078, "protein_b0932": 1223.0475229808476, "protein_b0933": 381.4511314680643, "protein_b0934": 48.09471347139901, "protein_b0935": 649.0608046455462, "protein_b0936": 439.2160413520188, "protein_b0937": -3072.3232719362086, "protein_b0945": -254.39140585981747, "protein_b0948": -2131.8810722059584, "protein_b0954": -208.1313477944277, "protein_b0957": -324.77665813144984, "protein_b0963": -184.77074550894358, "protein_b0967": -243.0119046760855, "protein_b0968": 176.96541757682135, "protein_b0969": -246.24736920565388, "protein_b0972": 660.0400211032795, "protein_b0973": 1023.4990987626617, "protein_b0974": -4570.239774284725, "protein_b0978": 62.991323030791776, "protein_b0979": -39.64981923636452, "protein_b0980": 785.113916622974, "protein_b0996": 635.6386281838659, "protein_b0997": 1413.8149107232734, "protein_b0998": 210.34898846478117, "protein_b1002": 712.6210721603559, "protein_b1006": -4275.98101781362, "protein_b1007": 315.86818537700043, "protein_b1008": 360.11406487440894, "protein_b1009": 360.3697835453918, "protein_b1010": 108.76222173255836, "protein_b1011": 315.4188299623986, "protein_b1012": 586.9843919477983, "protein_b1014": -1031.0956015075783, "protein_b1015": -64.33241431105621, "protein_b1033": 398.70203811901507, "protein_b1054": -652.2005523201603, "protein_b1059": 634.5267102696376, "protein_b1062": -414.11807421963687, "protein_b1064": -113.43039699656822, "protein_b1069": -1261.41299561752, "protein_b1084": -820.3238707959792, "protein_b1086": -265.791976222705, "protein_b1089": -405.5895468767504, "protein_b1090": 150.8489071579607, "protein_b1091": -918.1438837828165, "protein_b1092": -611.2066574772576, "protein_b1093": 299.4640905728504, "protein_b1094": -830.4236982429977, "protein_b1095": 246.9807113271218, "protein_b1096": 486.46947681632827, "protein_b1098": -3013.8116030700544, "protein_b1101": -1215.682611951189, "protein_b1102": 1826.9879436153346, "protein_b1106": 360.87765228730734, "protein_b1107": -2532.8582946751612, "protein_b1109": 621.8602087402912, "protein_b1114": -1054.2085820056143, "protein_b1116": -1997.747341257475, "protein_b1117": 469.35980401238874, "protein_b1118": 468.10563740863125, "protein_b1119": -880.4996523613247, "protein_b1123": 402.325816754283, "protein_b1124": 14.63299914403202, "protein_b1125": -97.77460502029845, "protein_b1126": 660.3508182790987, "protein_b1131": -1061.1283306025837, "protein_b1133": -222.71450730475226, "protein_b1134": -762.8184513554528, "protein_b1135": 498.4653042982835, "protein_b1136": -654.2312291082961, "protein_b1185": -94.71444363264342, "protein_b1186": -1273.586768382417, "protein_b1189": -460.72529721472773, "protein_b1190": -364.4178487476915, "protein_b1192": -277.1647677919089, "protein_b1193": 210.6024262764043, "protein_b1197": 1073.7338414980948, "protein_b1198": 738.8601576566872, "protein_b1199": 408.9343866728502, "protein_b1200": -1791.8323163698033, "protein_b1206": -1211.1436501167739, "protein_b1207": -33.728324951303236, "protein_b1208": -1028.161424841614, "protein_b1209": 535.9878254381845, "protein_b1210": 787.457383952773, "protein_b1211": -1802.8302812775673, "protein_b1215": -616.0807352144943, "protein_b1216": -737.7299045519176, "protein_b1223": -1086.891281688145, "protein_b1224": 2181.034957105287, "protein_b1225": 698.9756744630472, "protein_b1226": 364.33920551574573, "protein_b1227": -0.4440473651864171, "protein_b1232": 402.1326519991516, "protein_b1236": 248.7835850081477, "protein_b1238": -105.43136332702161, "protein_b1241": -1509.291549859217, "protein_b1243": -3690.6181069947606, "protein_b1244": -42.00097491601993, "protein_b1245": 221.59431451109177, "protein_b1246": 297.22400895885136, "protein_b1247": 406.29520874059045, "protein_b1249": -1147.8138942551975, "protein_b1250": -745.3996367277275, "protein_b1252": 248.0303503268309, "protein_b1260": 236.57465346605704, "protein_b1261": 616.854388278393, "protein_b1262": 785.9048647011837, "protein_b1263": -4513.300237835152, "protein_b1264": 1034.0929828414462, "protein_b1269": 27.802729766017624, "protein_b1270": -686.1111857969162, "protein_b1276": -570.5622739308016, "protein_b1277": -195.20465913604522, "protein_b1278": -673.4651148565354, "protein_b1281": -517.2062600346128, "protein_b1286": -711.8152670954611, "protein_b1288": -357.70777077470774, "protein_b1291": -3729.539228959791, "protein_b1296": 127.71395390089253, "protein_b1297": -400.4625441383006, "protein_b1298": 313.25627386921275, "protein_b1300": -0.0, "protein_b1301": 952.4136170388288, "protein_b1302": 499.2614229667862, "protein_b1308": -116.11572671735514, "protein_b1319": -129.56260968398914, "protein_b1325": -496.5908344099663, "protein_b1326": -424.57512301464317, "protein_b1329": 741.2778127252905, "protein_b1344": -212.71733599948084, "protein_b1363": -1082.1497011672943, "protein_b1377": 38.50992998329437, "protein_b1378": -1008.1646804211542, "protein_b1380": -372.9081296312864, "protein_b1385": -477.68863046817813, "protein_b1386": 1306.9765939147699, "protein_b1387": 798.0760455309822, "protein_b1388": 492.13318165721483, "protein_b1389": 121.42795698378812, "protein_b1390": 364.1115957901064, "protein_b1391": 197.40860899504383, "protein_b1392": 624.7549415922714, "protein_b1393": -0.0, "protein_b1394": -0.0, "protein_b1395": -3.748541705366536e-30, "protein_b1397": 630.6489172184408, "protein_b1398": 846.0715998086314, "protein_b1415": -741.8307788122607, "protein_b1440": 570.713172290846, "protein_b1441": 597.9549946440561, "protein_b1442": -173.62174500998464, "protein_b1443": 79.61598280420878, "protein_b1444": 433.2801271571299, "protein_b1453": -24.506980187523695, "protein_b1463": 403.95339883195055, "protein_b1465": 26.806637155787715, "protein_b1466": 382.9322008391227, "protein_b1467": 766.2669385134293, "protein_b1468": 2290.389816106544, "protein_b1469": 169.4364607577367, "protein_b1473": -769.3534565611027, "protein_b1474": -2033.504521156322, "protein_b1475": 434.7459877090579, "protein_b1476": -186.52701100145146, "protein_b1478": -261.85107800095767, "protein_b1479": 928.4528141549318, "protein_b1480": -19.23453331348265, "protein_b1483": 569.9707871050953, "protein_b1484": 565.8606529029151, "protein_b1485": 183.3892031236917, "protein_b1486": 159.1611649811008, "protein_b1487": -3782.706697284032, "protein_b1488": 304.8281174516872, "protein_b1489": 1169.2977103804415, "protein_b1492": -122.50278969497406, "protein_b1493": 705.2498612274794, "protein_b1519": 320.29602014736565, "protein_b1521": -705.754253179593, "protein_b1524": 432.71359666277266, "protein_b1525": 245.54655466886223, "protein_b1528": -163.74632517656104, "protein_b1533": -895.2842987524136, "protein_b1539": -148.2248933210064, "protein_b1584": 220.63587261011696, "protein_b1587": 1522.4381672433053, "protein_b1588": 1344.5097833446448, "protein_b1589": 325.48854874064074, "protein_b1590": 24.1141436404413, "protein_b1591": 24.24509899296797, "protein_b1592": 227.97312697482127, "protein_b1599": -54.10414957950838, "protein_b1600": -51.66353488043235, "protein_b1602": 183.6900577655047, "protein_b1603": -2075.441896422822, "protein_b1605": -71.95474214360048, "protein_b1606": -1393.2406757085646, "protein_b1611": -81.54053331199157, "protein_b1612": -526.6023158778705, "protein_b1613": -420.46468198152513, "protein_b1621": -1308.20556391626, "protein_b1622": -134.26176637354106, "protein_b1623": -348.90573896353857, "protein_b1634": -50.97049096295196, "protein_b1636": 227.40757324399758, "protein_b1637": -1097.2571044638657, "protein_b1638": -248.56742392792898, "protein_b1640": -252.68901797442973, "protein_b1646": 397.4518701001383, "protein_b1651": -155.14097142393774, "protein_b1652": -3981.792020063574, "protein_b1654": -215.76666010123967, "protein_b1656": 91.41071581874117, "protein_b1661": 634.8325507445687, "protein_b1662": -176.64764384718677, "protein_b1676": -388.5031520185558, "protein_b1677": -4.220636697511349, "protein_b1679": 187.9720245296349, "protein_b1680": 556.0465532773612, "protein_b1681": 853.4204892599113, "protein_b1682": -3908.613062794912, "protein_b1683": 766.2823608245513, "protein_b1684": 179.9907236716417, "protein_b1692": -0.0, "protein_b1693": -1607.0063272350153, "protein_b1701": -3386.5343840009523, "protein_b1702": -464.74218132397294, "protein_b1704": -186.26289086807395, "protein_b1709": 426.95338980108943, "protein_b1710": 191.31934460595676, "protein_b1711": -42.4175105839286, "protein_b1713": -1815.117156575962, "protein_b1714": 470.8312295811598, "protein_b1716": 78.46964308022166, "protein_b1717": -793.024183630025, "protein_b1718": 286.80027863226354, "protein_b1719": -1251.111679753788, "protein_b1723": -227.70031345706437, "protein_b1732": 1337.892932904072, "protein_b1734": 433.03371488618825, "protein_b1740": -268.0717840131136, "protein_b1744": 292.04916105368494, "protein_b1745": 954.4163557963715, "protein_b1746": 688.8167840905107, "protein_b1747": 560.3406683120036, "protein_b1748": -4305.802655080624, "protein_b1759": 125.199179345985, "protein_b1761": -440.0943327778934, "protein_b1764": -2120.501509605896, "protein_b1767": 649.3993444259115, "protein_b1768": -902.1317817697311, "protein_b1773": -4774.808948782718, "protein_b1778": 334.74313989290727, "protein_b1779": -316.6690029918877, "protein_b1781": 310.0220972480373, "protein_b1800": 491.5208509607731, "protein_b1801": 234.86858194860469, "protein_b1804": -555.2536393050434, "protein_b1805": -625.9196477487011, "protein_b1812": -684.1361453626221, "protein_b1814": 748.6863778178661, "protein_b1817": 344.9097183386003, "protein_b1818": -2224.6106727961346, "protein_b1819": 172.26703404761042, "protein_b1822": -367.2092064869578, "protein_b1835": -470.1914367977295, "protein_b1849": -347.07404050474906, "protein_b1850": -511.525532944159, "protein_b1851": -612.5730084811454, "protein_b1852": -428.82460895091646, "protein_b1854": -347.5706994076278, "protein_b1855": -546.2736136899258, "protein_b1857": -396.51029616574203, "protein_b1858": 591.0775556874291, "protein_b1859": -1280.8281645163183, "protein_b1865": -1345.740873085607, "protein_b1866": -788.957903678083, "protein_b1870": 405.43376817700727, "protein_b1871": -1345.7946422750263, "protein_b1872": 977.0064228484416, "protein_b1873": 605.1876770446263, "protein_b1876": -804.5086745341445, "protein_b1896": 695.2680642896532, "protein_b1897": 245.88381027689812, "protein_b4460": 167.6316662833549, "protein_b1900": 828.4069823894848, "protein_b1901": 413.5060190620287, "protein_b1907": -987.3116449328344, "protein_b1912": -569.965297289789, "protein_b1919": 345.7732462229268, "protein_b1922": -1267.29641514628, "protein_b1927": 782.6992993914982, "protein_b1981": 70.79180453120064, "protein_b1982": 855.5752190476534, "protein_b1991": 371.806030026898, "protein_b1992": 46.242065000265065, "protein_b1993": 252.40346493731107, "protein_b2010": 689.6265016390292, "protein_b2019": -4687.874530238698, "protein_b2020": 829.9921183936042, "protein_b2021": 536.7413508745485, "protein_b2022": 689.9414261164054, "protein_b2023": 300.4474037969806, "protein_b2024": -0.0, "protein_b2025": 442.30938651896025, "protein_b2026": 408.574610667763, "protein_b2027": 604.4621654673928, "protein_b2028": 640.9571443001412, "protein_b2029": -548.9088816660097, "protein_b2032": -1953.7442679779037, "protein_b2033": 345.53782599384334, "protein_b2034": 542.4746378324681, "protein_b2035": -1869.8494572890124, "protein_b2036": 385.10339246602234, "protein_b2037": 49.59114566065066, "protein_b2038": 288.5271993933694, "protein_b2039": 381.6947528566436, "protein_b2040": 199.93600632855927, "protein_b2041": 541.3876061442777, "protein_b2045": 2.0967118456814213e-29, "protein_b2048": -0.0, "protein_b2049": 689.7354761798528, "protein_b2051": 275.8884838854881, "protein_b2052": 543.2062494051614, "protein_b2053": 441.4533380166387, "protein_b2065": 346.21440624648335, "protein_b2066": 321.6110197063435, "protein_b2091": -9.984510492647761e-30, "protein_b2092": -62.83341377411948, "protein_b2093": 70.17847518459618, "protein_b2094": 180.19132956954383, "protein_b2095": -448.4295156459993, "protein_b2096": 448.4295156459993, "protein_b2097": -299.8605727607454, "protein_b2103": -934.0028359126178, "protein_b2104": 290.89163300917, "protein_b2114": -714.7207618209529, "protein_b2128": -52.1892641627926, "protein_b2129": 550.1977091523735, "protein_b2130": 5.6894642542458955, "protein_b2131": 406.9373259984394, "protein_b2132": 1341.8118676417914, "protein_b2133": -350.3232770263753, "protein_b2134": -363.9457534734863, "protein_b2140": -301.98684983036776, "protein_b2143": -413.6315797930549, "protein_b2146": -1238.6234301538732, "protein_b2147": 507.4027994317356, "protein_b2148": 106.29083127980833, "protein_b2149": 877.071251335221, "protein_b2150": 534.3914258590127, "protein_b2153": -1266.4236205006382, "protein_b2154": 397.7772406276433, "protein_b2155": 1767.5614753257594, "protein_b2156": -37.59750186764873, "protein_b2162": -390.1028048740663, "protein_b2167": -161.3456576100436, "protein_b2168": 489.68043092482776, "protein_b2169": 673.5846054129717, "protein_b2170": 45.38586539975625, "protein_b2174": 51.3320820740235, "protein_b2183": -120.15761207247472, "protein_b2185": -167.08511044919817, "protein_b2197": 239.99155966067414, "protein_b2198": -42.537654145850844, "protein_b2199": -96.40773217050565, "protein_b2200": -137.62814319875363, "protein_b2201": 448.93549521445686, "protein_b2202": 287.00336897820887, "protein_b2203": 295.37998886807117, "protein_b2204": 351.9236282647288, "protein_b2205": 495.480781598005, "protein_b2206": 1116.6865947630972, "protein_b2207": 198.18243149779866, "protein_b2210": -378.53646197644065, "protein_b2215": 20.211117385193873, "protein_b2221": 432.79165592126236, "protein_b2222": 355.20111525467547, "protein_b2223": -2610.1988260236617, "protein_b2224": -0.0, "protein_b2232": -277.9240903049551, "protein_b2234": -1621.6073224688698, "protein_b2235": 543.4971041739202, "protein_b2239": 483.34708343634867, "protein_b2240": -138.59609242832946, "protein_b2241": -2188.160465965279, "protein_b2242": 748.8115585226467, "protein_b2243": 630.8481696645538, "protein_b2251": -137.88255724873886, "protein_b2253": 29.70895352114782, "protein_b2254": 384.98691978192386, "protein_b2255": 1013.2480855903634, "protein_b2256": 480.8125901445263, "protein_b2257": -33.316552181713476, "protein_b4544": -46.01938742308762, "protein_b2258": -91.23372869170508, "protein_b2260": 611.2935947885358, "protein_b2261": 468.82880119046933, "protein_b2262": 463.98610512627437, "protein_b2263": 402.6023495811726, "protein_b2264": 803.8496487653945, "protein_b2265": -647.1739896890517, "protein_b2268": -291.30773384211983, "protein_b2276": 55.67878528553242, "protein_b2277": -2641.528283920119, "protein_b2278": -59.33559639796498, "protein_b2279": 55.537089751691994, "protein_b2280": -32.3374948640571, "protein_b2281": 161.26021007449143, "protein_b2282": -137.49505492024642, "protein_b2283": -8143.696253689171, "protein_b2284": 470.47360073967326, "protein_b2285": 163.31125310108837, "protein_b2286": 729.4403003880653, "protein_b2287": 372.91138907097866, "protein_b2288": 27.048263127505333, "protein_b2290": -464.55919399329423, "protein_b2291": -331.5841423735421, "protein_b2296": -487.71253934132426, "protein_b2297": -518.686620557855, "protein_b2303": -797.613002730446, "protein_b2306": 414.1825687383936, "protein_b2307": -19.581332241958883, "protein_b2308": 78.32385141551092, "protein_b2309": 446.5436635481463, "protein_b2310": 486.44426844106505, "protein_b2311": 339.4028400113218, "protein_b2312": -1155.7125668409976, "protein_b2315": -989.9773531181648, "protein_b2316": -560.406464525127, "protein_b2318": 340.1443820158999, "protein_b2320": -2473.3068240777206, "protein_b2323": -431.3847170362134, "protein_b2324": -563.9769353189619, "protein_b2328": 532.7053861563637, "protein_b2329": -2823.8724073025564, "protein_b2341": -1296.8712914608275, "protein_b2342": -0.0, "protein_b2344": 863.4737049127181, "protein_b2366": 584.8147277725924, "protein_b2373": 804.9457832620908, "protein_b2374": -0.0, "protein_b2378": -585.1366285625485, "protein_b2379": -469.96296968780723, "protein_b2388": -541.4901987555297, "protein_b2392": -989.9416599980036, "protein_b2393": -932.9168669731451, "protein_b2400": -468.74019025212374, "protein_b2406": -116.06017428594217, "protein_b2407": -1541.1674515935867, "protein_b2411": 793.2479061181806, "protein_b2414": -398.1016501828688, "protein_b2415": 106.86795993809471, "protein_b2416": -1610.040636355847, "protein_b2417": 220.38200445902856, "protein_b2418": -235.04068858223124, "protein_b2421": 8.372927865620866, "protein_b2422": -2822.470616567818, "protein_b2423": 79.16381179762358, "protein_b2424": -49.068236721621275, "protein_b2425": 656.9242334917959, "protein_b2428": -1313.6112223345576, "protein_b2429": 312.601192269929, "protein_b2435": -200.41025488310564, "protein_b2436": -297.19383871131663, "protein_b2440": 490.11031550742416, "protein_b2441": -2839.8148035487284, "protein_b2458": -26.99339819822368, "protein_b2463": -1035.7940042116716, "protein_b2464": -177.50450208178648, "protein_b2465": -1108.9502943843854, "protein_b2467": 347.2368645960586, "protein_b2470": 1435.9154595472237, "protein_b2472": -528.8928335450125, "protein_b2474": -1386.266548656459, "protein_b2476": -342.8776131361843, "protein_b2477": -127.73647069952966, "protein_b2478": -157.88990755527828, "protein_b2480": 315.59294346951447, "protein_b2481": 437.73457509728814, "protein_b2482": -51.4305008729526, "protein_b2483": -23.987593016298906, "protein_b2484": 87.74077254863475, "protein_b2485": -51.422833423558096, "protein_b2486": 44.34452617893015, "protein_b2487": 1018.6450090202733, "protein_b2488": 285.280640093122, "protein_b2489": 529.595301576384, "protein_b2490": 74.85758436197256, "protein_b2492": -10882.063922063006, "protein_b2497": -32.678524231722896, "protein_b2498": -1454.8958280181332, "protein_b2499": -365.41786543234997, "protein_b2500": 2.4531981643644056e-26, "protein_b2501": -93.27242467922906, "protein_b2502": -900.8544222596878, "protein_b2507": 581.4141749682439, "protein_b2508": -1767.3457413134863, "protein_b2512": -1545.9169489031171, "protein_b2514": -324.4289819618636, "protein_b2515": -131.84823106001622, "protein_b2517": -200.7688013448686, "protein_b2518": -197.78411835756538, "protein_b2519": -4740.044256503403, "protein_b2521": 320.7124589378822, "protein_b2523": 676.2005094008994, "protein_b2526": -1197.2189334281395, "protein_b2527": 312.7603210225927, "protein_b2528": 218.79523016576715, "protein_b2529": 188.09371818813753, "protein_b2530": -1509.6992672801175, "protein_b2532": -227.45664463602662, "protein_b2533": 424.7520024056985, "protein_b2536": -989.7613794696035, "protein_b2538": 938.7823832774172, "protein_b2539": 364.18710337263434, "protein_b2540": 174.3716306093636, "protein_b2541": 414.46336414759946, "protein_b2542": 706.7817060140546, "protein_b2551": -707.8315327525527, "protein_b2552": 496.76535925595545, "protein_b2557": -1038.8977201337982, "protein_b2558": 836.9715487625978, "protein_b2559": -847.3018160872869, "protein_b2563": 49.23461412729346, "protein_b2564": -636.0523352001229, "protein_b2566": 410.9507049198513, "protein_b2567": -902.0247496196816, "protein_b2573": -1875.2559903769688, "protein_b2574": -323.9429159572682, "protein_b2575": -300.0104950669456, "protein_b2578": -504.440190832261, "protein_b2579": 200.61296215739674, "protein_b2582": -174.46380206860138, "protein_b2585": -174.70793158457258, "protein_b2587": -943.7513409775381, "protein_b2594": -928.9519922629065, "protein_b2595": -240.11381993315644, "protein_b2599": -498.09677020649383, "protein_b2600": -488.7834005818109, "protein_b2601": -155.7535057249373, "protein_b2606": -1422.2010628395917, "protein_b2607": 338.63139263330675, "protein_b2608": 340.66206560256, "protein_b2609": 95.20504745664776, "protein_b2610": -472.46573812003896, "protein_b2614": -277.5294807888293, "protein_b2615": -209.499901086936, "protein_b2617": -124.23830037199798, "protein_b2661": 763.6140671970822, "protein_b2662": 538.3612643274046, "protein_b2663": -2.065112181196173, "protein_b2675": -1826.0579550808147, "protein_b2676": 418.51555017742794, "protein_b2677": 722.6557217599677, "protein_b2678": 336.80018552474047, "protein_b2679": 548.322135840564, "protein_b2682": -52.92881852790435, "protein_b2683": 56.63190566991291, "protein_b2687": -231.3348521061497, "protein_b2688": 645.4416070327217, "protein_b2690": -594.591448581047, "protein_b2697": -615.9178108058409, "protein_b2701": 641.7752971629212, "protein_b2702": 72.81916239507154, "protein_b2703": 304.1065080674376, "protein_b2704": 157.66178737208892, "protein_b2705": -3.76028030920971e-30, "protein_b2708": -499.21474220177265, "protein_b2710": 806.9103502342203, "protein_b2711": 865.6747079550992, "protein_b2715": 35.40667231844957, "protein_b2719": 406.7500065200846, "protein_b2720": 241.7133583279799, "protein_b2721": 993.9318598761844, "protein_b2722": 106.71376056216818, "protein_b2723": -27.752751701161813, "protein_b2724": 393.2145069022823, "protein_b2738": -9.510089849050466e-24, "protein_b2741": -141.65435021351968, "protein_b2744": -785.3347801766087, "protein_b2745": -342.40518966724983, "protein_b2746": 171.98562550478, "protein_b2747": -500.1698003953525, "protein_b2750": -2052.7225856012074, "protein_b2751": 1006.0272913850845, "protein_b2752": 367.04911925127374, "protein_b2762": 314.77084924314664, "protein_b2763": 836.1386321305631, "protein_b2764": -2524.6201446548293, "protein_b2765": -249.10473795328267, "protein_b2779": -668.7761835451068, "protein_b2780": -545.9587440976306, "protein_b2781": -789.4821126756966, "protein_b2784": 1292.0007241254125, "protein_b2785": -310.91019191159086, "protein_b2787": 635.2706580764607, "protein_b2788": 699.4928711360772, "protein_b2789": 1.6203316455509447, "protein_b2791": -807.0190803799303, "protein_b2794": 11.560371021693559, "protein_b2796": -2582.0341253876954, "protein_b2797": 657.8449135330522, "protein_b2799": -1066.228422230112, "protein_b2800": -3.6814455263589987, "protein_b2801": 1.6305321716738863, "protein_b2802": -2.0613638589707515, "protein_b2803": 687.850003533133, "protein_b2806": -510.91337377601974, "protein_b2810": 578.3299700692186, "protein_b2811": 164.24842794691583, "protein_b2813": -146.16849583041653, "protein_b2817": -215.34426488783214, "protein_b2818": -275.86713896951557, "protein_b2827": -913.9027268739013, "protein_b2828": 91.05555892079728, "protein_b2835": 42.87173498321746, "protein_b2836": -1982.3905885980369, "protein_b2838": -231.41736863934014, "protein_b2841": 1.6016306809922187, "protein_b2866": -1871.0496828166781, "protein_b2867": 510.7973861352018, "protein_b2868": 184.56143469686393, "protein_b2871": 634.5978670690552, "protein_b2874": -294.2791376299971, "protein_b2877": -214.3873811799127, "protein_b2882": 364.1755289671284, "protein_b2883": -2677.7313122185587, "protein_b2889": -168.3992631492936, "protein_b2890": -582.187210726563, "protein_b2891": 15.695093706126107, "protein_b2893": -335.30489639381744, "protein_b2895": -246.98076325812696, "protein_b2901": 561.2931237410734, "protein_b2903": -1007.2942369965265, "protein_b2904": 143.40871364552189, "protein_b2905": -841.2121905993328, "protein_b2907": 558.0866536193685, "protein_b2912": 9.766877920776977, "protein_b2913": -482.124959650957, "protein_b2914": -278.8548111226922, "protein_b2917": 1339.6704002214394, "protein_b2919": 317.2961422198676, "protein_b2920": -3445.208353348827, "protein_b2923": -572.6456673252027, "protein_b2925": -486.54259395353677, "protein_b2926": -587.6823566038697, "protein_b2927": -279.8792957098917, "protein_b2930": 517.5625123975489, "protein_b2935": -1075.6687736886065, "protein_b2937": 521.4492315029952, "protein_b2938": 1089.3132344651492, "protein_b2942": -470.75233776843174, "protein_b2943": -1069.2388370324547, "protein_b2946": -885.6189104791596, "protein_b2947": 443.9074435760967, "protein_b2954": 361.02526565199514, "protein_b2957": 779.5416969011231, "protein_b2960": -562.7860660934596, "protein_b2963": 820.8482065783629, "protein_b2964": -1197.4520939369577, "protein_b2965": 899.899863938311, "protein_b2975": -112.42339839045812, "protein_b2976": -2076.8471677367756, "protein_b4467": 639.1037316280259, "protein_b4468": 590.9308744679935, "protein_b2979": -2645.0242527383148, "protein_b2987": -1037.0781216355858, "protein_b2988": 918.97006860228, "protein_b2994": 824.5206867480013, "protein_b2995": -72.92220768121638, "protein_b2996": 658.3295660487552, "protein_b2997": 619.8882893948585, "protein_b3001": 654.9181913117038, "protein_b3005": 131.20044345368936, "protein_b3006": 294.0641939789256, "protein_b3008": -415.7148513847321, "protein_b3012": -220.49295803121112, "protein_b3018": -372.793478799489, "protein_b3028": 285.24099859166705, "protein_b3029": 44.090761261920946, "protein_b3034": -3273.782805731906, "protein_b3035": -1419.3408245060962, "protein_b3040": -682.6721388553627, "protein_b3041": -390.8464968208198, "protein_b3052": -400.2236123833905, "protein_b3057": -815.8529733123461, "protein_b3058": -214.18813739295877, "protein_b3059": -483.87040423720987, "protein_b3061": 560.1646033427504, "protein_b3062": 136.25825214230986, "protein_b3063": -173.87943868716118, "protein_b3065": -277.02325467274096, "protein_b3067": -708.4139881662493, "protein_b3073": 454.6096866131905, "protein_b3084": -285.93232754103525, "protein_b3089": 338.5532495419632, "protein_b3091": 965.797591671262, "protein_b3092": -1707.5298647281109, "protein_b3093": -175.90497544022287, "protein_b4471": 634.5437377533309, "protein_b3114": 1212.2600354623796, "protein_b3115": -3851.316489058316, "protein_b3116": -1549.9351089046545, "protein_b3117": 539.9969838100559, "protein_b3124": 605.3087070049097, "protein_b3125": -3141.040953000469, "protein_b3126": 372.8803366574703, "protein_b3127": -69.06830634530093, "protein_b3128": 751.5902861482763, "protein_b3132": -1493.489158368627, "protein_b3137": 429.209257480861, "protein_b3146": -333.15328736925693, "protein_b3161": -1014.6829079801934, "protein_b3164": -845.5781966553827, "protein_b3165": -112.76906394516948, "protein_b3166": -288.718477302961, "protein_b3167": 204.84716774519293, "protein_b3168": -1865.7042117653696, "protein_b3169": 745.4640369572393, "protein_b3172": -331.47500541459925, "protein_b3175": -186.395569852834, "protein_b3176": -1171.1873294713243, "protein_b3177": 289.9382901164075, "protein_b3179": -1852.4073837414905, "protein_b3181": -264.84975121424395, "protein_b3182": 1025.0551173870972, "protein_b3185": -360.94370347441617, "protein_b3186": 137.80927902899768, "protein_b3187": -312.66590244995666, "protein_b3189": -501.5494693977732, "protein_b3196": 1.72658712599825, "protein_b3197": -1014.6949519500164, "protein_b3198": -585.282934622031, "protein_b3199": 473.2033605531622, "protein_b3200": 504.06331967652756, "protein_b3201": -589.3579954704203, "protein_b3202": -77.04742479261358, "protein_b3212": -3271.004663446876, "protein_b3213": 797.1095732345245, "protein_b3222": 450.01313112060416, "protein_b3223": -0.0, "protein_b3224": 149.96394332016027, "protein_b3225": 506.8740086116839, "protein_b3230": 277.6732886870678, "protein_b3231": -591.7349181589641, "protein_b3236": -331.40373848889993, "protein_b3247": -422.12052927645755, "protein_b3255": 56.145581407088, "protein_b3256": -1214.2553472944526, "protein_b3258": 143.00426864555598, "protein_b3260": -712.0254142838919, "protein_b3265": -2552.870736426852, "protein_b3266": 1126.9514119510566, "protein_b3281": 9.290857970790088e-26, "protein_b3282": -1173.6182998757708, "protein_b3287": -966.8034512152811, "protein_b3288": 404.4030166625224, "protein_b3289": -315.8372131225939, "protein_b3290": -236.68915449427078, "protein_b3294": 192.4265746477688, "protein_b3295": 522.6987150352293, "protein_b3296": -1953.981088954395, "protein_b3297": 261.0695907301551, "protein_b3298": 245.7198637662773, "protein_b3299": 94.59108846060603, "protein_b3300": 51.62655120577735, "protein_b3301": -4205.123633750292, "protein_b3302": 58.19115634734948, "protein_b3303": 266.7207793497941, "protein_b3304": 127.34091486709534, "protein_b3305": 332.0463021077861, "protein_b3306": 161.29982072162568, "protein_b3307": 177.17182907433957, "protein_b3308": 189.0731505571512, "protein_b3309": 196.3131210880504, "protein_b3310": 230.72392392935143, "protein_b3311": 129.10450830144077, "protein_b3312": 110.27339758116052, "protein_b3313": 103.51446949735309, "protein_b3314": 259.16457018977206, "protein_b3315": 185.5996286318363, "protein_b3316": 104.56596480682745, "protein_b3317": 620.7701367327915, "protein_b3318": 80.21102626755197, "protein_b3319": 280.5768736790073, "protein_b3320": -3742.63523928901, "protein_b3321": 213.35152547937872, "protein_b3339": 455.0364714960029, "protein_b3340": 768.8061166568278, "protein_b3341": -3325.7353540755526, "protein_b3342": 304.5843555966392, "protein_b3343": 200.11934389740966, "protein_b3344": 106.73236628118975, "protein_b3345": -1244.8210977717542, "protein_b3350": 288.53842304874547, "protein_b3359": -637.3619723863794, "protein_b3360": -179.78085325729364, "protein_b3365": 1356.0060541489395, "protein_b3366": 177.2040334944665, "protein_b3367": -26.129160958094165, "protein_b3368": -322.16231741469454, "protein_b3370": 36.85154062616366, "protein_b3371": 9.559512403466564e-28, "protein_b4474": -0.0, "protein_b3374": 350.761808081864, "protein_b3380": -3983.021328765733, "protein_b3384": 495.6460355833605, "protein_b3385": 350.6379536529344, "protein_b3386": -0.0, "protein_b3389": -4440.376478833786, "protein_b3390": 357.18466176316394, "protein_b3396": -706.5011105603992, "protein_b3397": 224.16645864527857, "protein_b3403": -507.54564893160796, "protein_b3406": -142.46047193272756, "protein_b3409": -1636.4038555162265, "protein_b3412": -317.6498906925359, "protein_b3415": -1261.7030428947212, "protein_b3416": 973.2102142212063, "protein_b3417": -2540.996655960565, "protein_b3425": 163.64454959927428, "protein_b3426": -400.173012064213, "protein_b3428": 1340.5852307311607, "protein_b3429": 590.8950362921179, "protein_b3430": -3438.752043391262, "protein_b3431": -2277.4835300078694, "protein_b3432": 1107.003719211104, "protein_b3433": -218.68650814098922, "protein_b4476": -226.99382648399404, "protein_b3437": -1209.716919879714, "protein_b3447": 1066.0783924370032, "protein_b3449": -3726.4522167309, "protein_b3450": 548.4985014535397, "protein_b3451": -102.61594556277167, "protein_b3452": 104.95162233339734, "protein_b3453": 668.7051323788243, "protein_b3454": 327.21582869055914, "protein_b3455": 485.5031996397135, "protein_b3456": 12.78023756136547, "protein_b3457": 2.4811410642776854, "protein_b3458": 696.3871382015774, "protein_b3460": 490.8995304668663, "protein_b3461": -299.4419710675158, "protein_b3464": -2156.8523388975022, "protein_b3465": -340.0134129629232, "protein_b3469": 824.7321864557547, "protein_b3470": -65.45074785412307, "protein_b3475": -167.87622350853988, "protein_b3476": -3700.4680378573594, "protein_b3477": 148.11737604660954, "protein_b3478": 193.22022863921688, "protein_b3479": 338.09969409521386, "protein_b3480": 587.1645868454192, "protein_b3493": -869.1501271220992, "protein_b3496": -119.29352993457263, "protein_b3500": -388.586582825079, "protein_b3502": 20.195026854085683, "protein_b3503": 224.2009792818536, "protein_b3517": 688.5087425361011, "protein_b3519": 855.6272678436032, "protein_b3526": 498.9669732533777, "protein_b3528": 130.38603417702578, "protein_b3540": 713.53191614371, "protein_b3541": 504.88386861088543, "protein_b3542": 138.09606702951262, "protein_b3543": 112.31705083227656, "protein_b3544": -4075.5826338136094, "protein_b3546": 710.159245260331, "protein_b3551": 1170.2778258702153, "protein_b3553": 462.53811898023923, "protein_b3559": -1712.3663487895653, "protein_b3560": 433.32811223512283, "protein_b3564": 575.1245479948367, "protein_b3565": -1753.5093690853744, "protein_b3566": 633.3328491536473, "protein_b3567": 903.7275933887016, "protein_b3568": 212.89776458105493, "protein_b3571": 1455.0226453708897, "protein_b3572": -672.9407441374904, "protein_b3575": 653.0991748438988, "protein_b3577": 18.869627295776997, "protein_b3578": -153.93644420748518, "protein_b3579": 538.9583337490645, "protein_b3580": 763.5966243091311, "protein_b3581": 294.5425773458158, "protein_b3583": -6086.944742692832, "protein_b3588": -717.476131966719, "protein_b3590": 1008.9514979240093, "protein_b3591": -1896.422992903926, "protein_b3599": 481.4721118741693, "protein_b3600": -8.432225482878464e-30, "protein_b3603": -2967.2247421505886, "protein_b3605": 415.838405164397, "protein_b3607": -386.47534705713156, "protein_b3608": -2.0445460917225933e-25, "protein_b3609": -398.3042689099063, "protein_b3610": -41.908508129346444, "protein_b3612": -12.368183153824509, "protein_b3616": 410.99744091065935, "protein_b3617": -1269.5045610967795, "protein_b3619": -2991.2590128037828, "protein_b3620": 316.1016439721877, "protein_b3621": 294.9679992714183, "protein_b3622": 25.99354665771745, "protein_b3623": 184.97424581020522, "protein_b3624": -933.2125505136364, "protein_b3625": 421.64378625133367, "protein_b3626": 372.2282577318909, "protein_b3627": 257.18056921969827, "protein_b3628": 358.29048422679523, "protein_b3629": 404.01031269905286, "protein_b3630": 255.54777532387243, "protein_b3631": 489.635972655286, "protein_b3632": 412.7969497851185, "protein_b3633": -536.7895571098286, "protein_b3634": -289.06745224304467, "protein_b3636": -581.5652225093835, "protein_b3637": 180.87625210283423, "protein_b3639": -226.5710976023158, "protein_b3640": -644.1838960126876, "protein_b3642": -962.4535075504527, "protein_b3643": 386.9628141580404, "protein_b3648": -168.40426667479264, "protein_b3649": -3947.013104250763, "protein_b3650": 1032.460961172071, "protein_b3651": 335.5144047480856, "protein_b3653": -1012.7536445344614, "protein_b3654": -751.2725127227006, "protein_b3665": -377.53996755648205, "protein_b3666": 130.578832762442, "protein_b3670": 231.29164823623307, "protein_b3671": -1055.0303434752336, "protein_b3679": 122.65663363518502, "protein_b3691": 3.0953920734869915, "protein_b4478": 285.0569577336992, "protein_b4477": -0.0, "protein_b3693": 501.7501253857806, "protein_b3703": -371.12963382276376, "protein_b3704": 227.34314389134033, "protein_b3705": -686.6521733920788, "protein_b3706": -230.6808241647485, "protein_b3708": -1944.5313677674967, "protein_b3709": 1.6500831800761901, "protein_b3714": -919.9923643132507, "protein_b3722": 378.04513574282004, "protein_b3725": 400.45121138933104, "protein_b3726": -122.4189258136939, "protein_b3727": -213.69587386955126, "protein_b3728": 501.0750939986897, "protein_b3729": 852.5939493641106, "protein_b3730": -1818.3129745213942, "protein_b3731": 141.15063354619326, "protein_b3732": 744.5486261613177, "protein_b3733": 573.909191212625, "protein_b3734": -3690.8915604131425, "protein_b3735": 186.69775851887394, "protein_b3736": 72.96914689311865, "protein_b3737": -866.586922997255, "protein_b3738": -2.6106360320134443, "protein_b3739": -390.2647371040212, "protein_b3740": 302.73382147083606, "protein_b3741": -983.9964930742577, "protein_b3744": -234.85464467777402, "protein_b3747": -1490.0196518893504, "protein_b3748": 226.38443385015276, "protein_b3749": 849.6454967751681, "protein_b3750": 161.10909938429828, "protein_b3751": 496.1422475052721, "protein_b3752": -4270.075845985996, "protein_b3770": -3261.864529913777, "protein_b3771": 1300.0274019207707, "protein_b3772": 630.263942742814, "protein_b3774": -740.5150238279501, "protein_b3779": 773.0356017283044, "protein_b3780": -293.7259111141136, "protein_b3781": -210.6026782435055, "protein_b3783": -609.5121350524228, "protein_b3784": -7.237886336480429, "protein_b3785": 539.3164776899108, "protein_b3786": -31.729647078028304, "protein_b3787": 468.5910745894962, "protein_b3788": 497.01577705548243, "protein_b3789": 411.82838227909946, "protein_b3790": 315.4959492838879, "protein_b3791": 393.5307218741053, "protein_b3792": -9717.210555877029, "protein_b4481": 493.90427131999184, "protein_b3793": -155.8805334247374, "protein_b3794": 380.480783845564, "protein_b3803": 956.0322962202994, "protein_b3804": 345.18691813234994, "protein_b3805": -2620.8226280496615, "protein_b3806": 1457.1112687847256, "protein_b3807": -27.72360144614714, "protein_b3809": -2244.5314326719404, "protein_b3816": -643.3862796547136, "protein_b3821": -332.07512587331144, "protein_b3823": -66.96438947982234, "protein_b3824": -486.81530479188746, "protein_b3825": -975.259542733468, "protein_b3826": 437.0098460691142, "protein_b3829": -937.1045574336532, "protein_b3831": -326.5836027935699, "protein_b3833": 421.32932643299245, "protein_b3835": -1968.9857001685639, "protein_b3836": 192.82970076821007, "protein_b3838": 210.0274564501613, "protein_b3839": -1943.4122521223, "protein_b3843": -492.9824564812555, "protein_b3844": -335.9691289570087, "protein_b3845": -6.485892770423068e-25, "protein_b3846": -1374.0666529564821, "protein_b3849": 164.6985498093279, "protein_b3850": -2954.6059533040716, "protein_b3856": 224.42053659553707, "protein_b3857": -652.7773938350589, "protein_b3860": -386.86313555960226, "protein_b3867": -363.9389260077515, "protein_b3870": -1103.1143387406291, "protein_b3875": -151.92099963448976, "protein_b3882": -0.0, "protein_b3892": -139.45964980049402, "protein_b3893": 468.5367529811043, "protein_b3894": 1556.8635543397431, "protein_b3902": -341.4837517734787, "protein_b3903": -3.092045788456127, "protein_b3904": 1067.7748625556749, "protein_b3907": -16.072987160380393, "protein_b3908": 162.86573778244355, "protein_b3909": -23.95960177082445, "protein_b3915": -412.5517183504386, "protein_b3916": -337.67560635937133, "protein_b3917": -308.0799531737144, "protein_b3918": 414.0371064161915, "protein_b3919": -574.4215678283423, "protein_b3924": -247.20670822572256, "protein_b3925": 530.5544876528596, "protein_b3926": -2135.6741811750985, "protein_b3927": 1.7639890551157014, "protein_b3930": 175.25069727350305, "protein_b3936": -76.66122619243481, "protein_b3939": -442.06582421971063, "protein_b3940": 3.2718297544347586e-26, "protein_b3941": -323.13714869453753, "protein_b3942": 1255.1997741597693, "protein_b3945": -0.0, "protein_b3946": -3086.9192488405556, "protein_b3951": -1160.5706645857613, "protein_b3952": 453.063175286171, "protein_b3956": -895.1872501607472, "protein_b3957": -440.234505912925, "protein_b3958": -0.0, "protein_b3959": -1063.7999710807826, "protein_b3960": -4.060164706465696e-29, "protein_b3962": -297.04995003450284, "protein_b3965": -445.1394110179895, "protein_b3966": 1681.3601948977723, "protein_b3967": -2170.9247738631916, "protein_b3972": -1054.181992242085, "protein_b3974": -363.0214428155278, "protein_b3980": 456.0529213306617, "protein_b3981": -956.8105335904189, "protein_b3982": 274.7990691783944, "protein_b3983": 150.15014123103916, "protein_b3984": -8346.721309399829, "protein_b3985": -7.461929287838397, "protein_b3986": -388.88008951120514, "protein_b3987": 2418.1101893014106, "protein_b3988": 2046.6634331124353, "protein_b3990": 728.6957261762506, "protein_b3991": 226.60107741994062, "protein_b4407": 137.60816290769012, "protein_b3992": 629.524136497975, "protein_b3993": -4002.125172431785, "protein_b3994": 941.9383994720806, "protein_b3996": 290.8496407948748, "protein_b3997": -1609.3779570203062, "protein_b4005": -968.3169876021581, "protein_b4006": -2.3579957566874864e-25, "protein_b4013": -287.1978059515694, "protein_b4014": -3272.568995751567, "protein_b4015": 538.3386809931989, "protein_b4019": -1236.6631441678983, "protein_b4022": -83.44705767444356, "protein_b4024": -739.0254614939895, "protein_b4025": -653.5447372589648, "protein_b4031": 152.77962990004215, "protein_b4032": -60.59498284051586, "protein_b4033": 475.74085949776077, "protein_b4034": 303.92470345575305, "protein_b4035": 622.390343424823, "protein_b4036": -2092.7567838633695, "protein_b4039": -937.2360117483287, "protein_b4040": -120.87300552206017, "protein_b4041": -894.7968234057146, "protein_b4042": -319.0105788991437, "protein_b4049": -339.21443920605805, "protein_b4053": -453.7169954603107, "protein_b4054": -523.0910296687287, "protein_b4055": 436.1117780904101, "protein_b4067": -1333.4200695480783, "protein_b4069": -921.0927410958552, "protein_b4070": 584.9829904761318, "protein_b4071": 479.54717910270705, "protein_b4072": 432.92189135380005, "protein_b4073": -90.64304560928852, "protein_b4077": -947.5505547878826, "protein_b4079": 1034.0495099853983, "protein_b4084": 436.93657080466, "protein_b4085": -3283.2346127713895, "protein_b4086": 139.5532778791626, "protein_b4087": 824.9345861154982, "protein_b4088": 452.6674735360945, "protein_b4090": -262.0247573016273, "protein_b4094": 451.66094333175283, "protein_b4111": -1122.1236387716517, "protein_b4115": -899.2520208147415, "protein_b4117": -606.5327915071156, "protein_b4119": 532.7012852749882, "protein_b4120": 57.54892645623373, "protein_b4122": -530.9109122483885, "protein_b4123": -21.502653877542024, "protein_b4129": -600.098057811494, "protein_b4130": 72.7371221132819, "protein_b4131": -1081.3095839068776, "protein_b4132": -1145.326928425421, "protein_b4136": -1349.5539052667568, "protein_b4138": 46.323046994178455, "protein_b4139": -598.9124446357171, "protein_b4142": -131.68432304255143, "protein_b4143": -765.95595178118, "protein_b4151": -81.51059583044534, "protein_b4152": -144.61843624940332, "protein_b4153": 291.81319905466006, "protein_b4154": -1759.9915338920962, "protein_b4160": -3262.039403995432, "protein_b4161": 835.2089608865797, "protein_b4162": -200.08908913736678, "protein_b4166": -514.9044970666017, "protein_b4169": -1668.1341361089587, "protein_b4171": -3818.9923623553814, "protein_b4177": -298.347783675645, "protein_b4180": -3191.1324093487406, "protein_b4192": 451.89134328697884, "protein_b4193": -158.37036642592687, "protein_b4194": 167.5231442655058, "protein_b4195": 189.580388294626, "protein_b4196": 238.0670539804469, "protein_b4197": 265.71084069334074, "protein_b4198": -3284.2217983140613, "protein_b4200": 147.53032919135083, "protein_b4202": 115.31663633841185, "protein_b4203": -1138.7010044873853, "protein_b4208": -1381.6664735942536, "protein_b4213": 1164.5733048614334, "protein_b4214": -258.21964615988344, "protein_b4219": 397.6108853597358, "protein_b4226": -303.80982544940696, "protein_b4227": 416.80808514832694, "protein_b4485": 814.3526170970048, "protein_b4230": 224.96283155596714, "protein_b4231": 195.790757507601, "protein_b4232": -323.1090561951954, "protein_b4233": 513.8445718662201, "protein_b4237": 410.96011163826046, "protein_b4238": -1082.2718189732257, "protein_b4239": 928.2674668409202, "protein_b4240": 272.23264844844454, "protein_b4242": -1566.6446683478732, "protein_b4244": 371.0242694272729, "protein_b4245": -682.4637427194016, "protein_b4254": -476.58937648171224, "protein_b4258": -1193.7557064330067, "protein_b4260": 828.72869676736, "protein_b4261": -1442.0553386394597, "protein_b4262": 339.4204815929653, "protein_b4265": -53.17433543951141, "protein_b4266": 7.597907365323714e-26, "protein_b4267": -2663.4272941240592, "protein_b4268": 367.2721169572054, "protein_b4287": 581.9113223623463, "protein_b4288": 77.38911278867673, "protein_b4289": 125.11345708352843, "protein_b4290": 354.7404886347283, "protein_b4291": 1968.2136969145672, "protein_b4293": 255.54661528141872, "protein_b4301": -4212.167455371921, "protein_b4311": -63.989318508505846, "protein_b4321": -1264.1895930821902, "protein_b4322": 406.3780689894278, "protein_b4323": -3.842718748597775e-29, "protein_b4356": 189.19306478391312, "protein_b4358": 409.2679641083805, "protein_b4367": 290.00963536782706, "protein_b4371": -116.57835688848193, "protein_b4374": -853.1519036167579, "protein_b4375": -419.327842320304, "protein_b4381": -1061.72749719816, "protein_b4382": -0.0, "protein_b4383": -85.55594451200518, "protein_b4384": -697.3720468823043, "protein_b4386": 595.3496382606588, "protein_b4388": -345.18311830868686, "protein_b4390": 524.2389326515618, "protein_b4392": -524.4893981424744, "protein_b4394": 196.20985695702814, "protein_b4395": -0.0, "YmfC_mono": 498.4653042982835, "CARNRACE-MONOMER": -0.0, "CPLX0-1601": 3077.11320198005, "NANE-MONOMER": -0.0, "NARU-MONOMER": 167.82632963830872, "YDGEF-CPLX": -109.57787712624017, "PHOSMANMUT-MONOMER": -0.0, "CPLX0-3929": -1996.8589688070906, "CPLX0-7652": -12.368183153824509, "ANSB-CPLX": 2957.491067389863, "EG11983-MONOMER": 542.4746378324681, "NARW-MONOMER": 382.9322008391227, "EG11009-MONOMER": -1485.9144233237732, "DIHYDROOROTOX-MONOMER": -254.39140585981747, "NAPD-MONOMER": 198.18243149779866, "YGFO-MONOMER": 362.5687980230747, "ALTRO-OXIDOREDUCT-MONOMER": -705.754253179593, "EG10739-MONOMER": -975.259542733468, "DCUA-MONOMER": 44.688264603286676, "KUP-MONOMER": -1491.493775993806, "PHOSNACMURPENTATRANS-MONOMER": 13.871318987281136, "RplY_mono": -167.08511044919817, "CPLX0-1262": -4058.7798078000656, "YJGT-MONOMER": -54.80401756734172, "CPLX0-1541": -2898.2489966147104, "DCUB-MONOMER": -23.12638569846728, "G6406-MONOMER": -1917.0491583800424, "G7533-MONOMER": 723.6982204879142, "CPLX0-7794": -0.0, "G6580-MONOMER": -762.8184513554528, "PABASYN-COMPI-MONOMER": -684.1361453626221, "KDPGALDOL-4OH2OXOGLUTARALDOL-CPLX": -1534.576598832477, "G495-MONOMER": 561.2931237410734, "RlmG_mono": -285.93232754103525, "CPLX0-7458": -1414.9896466422954, "YDEA-MONOMER": -165.41255918966525, "EG11486-MONOMER": -9718.859789013262, "FADA-CPLX": -1.2971785540846135e-24, "G6718-MONOMER": 630.6489172184408, "RpmB_mono": 180.87625210283423, "EG10202-MONOMER": 969.9959805032047, "G6275-MONOMER": 277.4300277511507, "ABC-3-CPLX": 1339.9310731918706, "EG11956-MONOMER": 436.93657080466, "B0511-MONOMER": -0.0, "TNAB-MONOMER": -0.0, "EG10950-MONOMER": -598.9404322936499, "RsmI_mono": -333.15328736925693, "CPLX0-241": -6.030727835553591e-31, "2-OCTAPRENYLPHENOL-HYDROX-MONOMER": -1970.5244276051312, "RpsP_mono": 95.20504745664776, "G7419-MONOMER": -9.510089849050466e-24, "ARAE-MONOMER": -0.0, "PHOSGLUCOSAMINEMUT-MONOMER": -1171.1873294713243, "EG10381-MONOMER": -2277.4835300078694, "CPLX0-7659": -4479.443384015302, "AICARTRANSIMPCYCLO-CPLX": -2.3579957566874864e-25, "EG11910-MONOMER_dimer": -2321.1413291715226, "FRUCBISALD-CLASSI": -2998.605727607454, "TYRP-MONOMER": -988.9719286390335, "CPLX-167": -2712.6583030949328, "ERYTH4PDEHYDROG-CPLX": -0.30081433513984823, "MTR-MONOMER": -1016.3338412041131, "ABC-70-CPLX": -5964.424287895614, "OCTAPRENYL-METHOXYPHENOL-OH-MONOMER": 558.0866536193685, "CPLX0-3181": -486.4097812442889, "YJDL-MONOMER": 71.14654200225621, "DusA_mono": -339.21443920605805, "RpsF_mono": 147.53032919135083, "CPLX0-7688": 3054.456268788329, "EG11829-MONOMER_EG11828-MONOMER": -428.3568572395218, "EG11288-MONOMER": -199.19270238967928, "GKI-MONOMER": 605.3087070049097, "CPLX0-7654": -0.0, "ARGSUCCTRAN-MONOMER": 560.3406683120036, "EXUT-MONOMER": -177.50660612121507, "ABC-51-CPLX": 1626.079500091681, "EG10780-MONOMER": -128.12023454948263, "TRANSALDOLB-CPLX": -1028.4653564507462, "GLYCOGENSYN-MONOMER": 590.8950362921179, "ACNEULY-CPLX": 2027.4960344467356, "CPLX0-3861": -0.0, "G7732-MONOMER": -3983.021328765733, "RpoH_mono": -299.4419710675158, "GPT-CPLX": -724.1446777257132, "BRNQ-MONOMER": -0.0, "G7322-MONOMER_G6561-MONOMER": -6091.905260233729, "GLUTAMIDOTRANS-CPLX": 742.7567903159409, "ABC-7-CPLX": -5000.458952869422, "PNUC-MONOMER": -91.74883416472363, "TREHALAPERI-MONOMER": 1008.5170441408635, "EG11911-MONOMER": 453.063175286171, "PrfB_mono": 15.695093706126107, "UDPMANNACADEHYDROG-MONOMER": 468.5910745894962, "ANTHRANSYNCOMPII-MONOMER": -4513.300237835152, "CPLX0-7614": -9375.749060477396, "B2789-MONOMER": -0.0, "EG11353-MONOMER": 372.2282577318909, "KEFB-MONOMER": 287.0464480235749, "YHHO-MONOMER": 823.3515671740929, "G6862-MONOMER": -1393.2406757085646, "CPLX0-1941": 2481.2485653197286, "GALACTONATE-DEHYDRATASE-MONOMER": 285.0569577336992, "XAPB-MONOMER": -117.70770733448762, "PGLUCONDEHYDRAT-MONOMER": -612.5730084811454, "G6712-MONOMER": 197.40860899504383, "CPLX0-235": 925.0762379604785, "ADENODEAMIN-MONOMER": -348.90573896353857, "PROPKIN-MONOMER": -3851.316489058316, "GARTRANSFORMYL2-MONOMER": -347.07404050474906, "NusA_mono": 745.4640369572393, "NusB_mono": 136.27770558469385, "EG11437-MONOMER": 150.8489071579607, "EG12455-MONOMER": 41.206351013956855, "CADB-MONOMER": -1146.9523603340335, "CPLX0-7534": -603.2541575198038, "EG12221-MONOMER": -167.87622350853988, "InfA_mono": -109.02966165529716, "EG11082-MONOMER": -307.67368879147443, "TRKA-MONOMER_SAPD-MONOMER_TRKG-MONOMER": -5049.848276253774, "FADB-CPLX": -2748.1333059129643, "MELB-MONOMER": 55.94814581908509, "CPLX-63": 1503.2176635779783, "RluC_mono": -265.791976222705, "EG11425-MONOMER": 421.64378625133367, "DIHYDRODIPICSYN-CPLX": -631.5596302211131, "EG10280-MONOMER": 802.3252202114834, "EIISGA": -3076.065675041116, "HCAT-MONOMER": -991.4420642280485, "PHOSACETYLTRANS-CPLX": -3112.1197233471303, "RsmD_mono": -340.0134129629232, "G6714-MONOMER": -0.0, "RpsI_mono": 277.6732886870678, "EG11158-MONOMER": 9.766877920776977, "3-OXOACYL-ACP-SYNTHII-CPLX": 493.9614226542436, "EG11511-MONOMER": -214.3882979971731, "TREHALACYTO-MONOMER": 855.6272678436032, "Era_dim": 821.9014098397026, "TRE6PHYDRO-MONOMER": 928.2674668409202, "GSP-CPLX": 1837.94013720456, "TrmH_dim": 671.0288094961712, "EG10119-MONOMER": 364.3535064752897, "RrmJ_mono": -1852.4073837414905, "ORNCARBAMTRANSFERF-CPLX": -1494.2717276190808, "DusC_mono": -301.98684983036776, "GLU6PDEHYDROG-MONOMER": -428.82460895091646, "G6176-MONOMER_G6177-MONOMER_G6178-MONOMER": 1352.52549759941, "N-ACETYLGLUTPREDUCT-MONOMER": -0.0, "DALADEHYDROGA-MONOMER": -460.72529721472773, "PDXK-CPLX": -940.162754328925, "DHHB-METHYLTRANSFER-CPLX": -555.8481806099102, "CORA-MONOMER": -644.6928308170311, "PUTA-CPLX": -2062.1912030151566, "FORMYLTHFDEFORMYL-CPLX": 2412.7959119949096, "EG11665-MONOMER": -817.6237627182104, "EG11423-MONOMER": 184.97424581020522, "RIB5PISOMB-CPLX": -524.0495146032546, "G6260-MONOMER": 1046.280181929727, "EG12713-MONOMER": -771.1072450900955, "CPLX0-321": -5088.418681600983, "PHENDEHYD-CPLX": -955.3772609363563, "CPLX0-3932": -2737.1308877705333, "CYNX-MONOMER": 34.18716304662126, "KDOTRANS-MONOMER": -536.7895571098286, "CHD-MONOMER": 992.1592321074739, "AROP-MONOMER": -1278.0121067689602, "G6661-MONOMER": -496.5908344099663, "TRKA-MONOMER_SAPD-MONOMER_TRKH-MONOMER": -3803.1221138434466, "YJCG-MONOMER": -1334.956246853115, "DEOXYRIBOSE-P-ALD-MONOMER": -1061.72749719816, "MGTA-MONOMER": -1567.884180351501, "GLYCEROL-3-P-ACYLTRANSFER-MONOMER": -894.7968234057146, "TrmD_dim": 677.2627852666135, "RELA-MONOMER": 1292.0007241254125, "UXAC-MONOMER": -1707.5298647281109, "CPLX0-7685": -766.3951931991986, "6PGLUCONOLACT-MONOMER": -41.222885237491724, "PrfC_mono": -419.327842320304, "EG11340-MONOMER": 255.54777532387243, "TruD_mono": -342.40518966724983, "MONOMER0-149": 237.44990007282334, "KGTP-MONOMER": -945.3869734122735, "YecO_mono": 405.43376817700727, "DLACTDEHYDROGNAD-MONOMER": -372.9081296312864, "FOLC-MONOMER": -989.9773531181648, "SUCCCOASYN": -8681.577790344474, "DCUC-MONOMER": -40.171904479493385, "EG12285-MONOMER": 294.5425773458158, "YHIP-MONOMER": -120.88070987022402, "RplQ_mono": 192.4265746477688, "LYXK-CPLX": 1527.1932486182623, "B1634-MONOMER": -52.54832041632399, "RpsJ_mono": 213.35152547937872, "RpsD_mono": -1953.981088954395, "EG11373-MONOMER": 777.1798655218089, "NANK-MONOMER": 450.01313112060416, "SUCCGLUDESUCC-MONOMER": 292.04916105368494, "GroL_14": -10723.383324936522, "G7096-MONOMER": 2.0967118456814213e-29, "CPLX0-7687": 491.09310933772446, "G6339-MONOMER": 456.29114309806374, "LysI_RS_dim": -1164.374421453126, "RplS_mono": -1422.2010628395917, "3-ISOPROPYLMALISOM-CPLX": -2950.5042947390634, "G6662-MONOMER": -424.57512301464317, "DMBPPRIBOSYLTRANS-CPLX": 743.612060053796, "MONOMER0-1842": -110.01481955366998, "G6539-MONOMER": 398.70203811901507, "CPLX0-7912": -53.98679639644736, "DTDPDEHYDRHAMEPIM-MONOMER": 288.5271993933694, "CPLX-722": 1470.4980758713502, "G7558-MONOMER": 654.9181913117038, "YBDA-MONOMER": -986.5516347493299, "RNase_III_dim": -1804.0494992393633, "RpmJ_mono": 94.59108846060603, "GLUC1PURIDYLTRANS-MONOMER": 248.7835850081477, "RpsN_mono": 177.17182907433957, "YFEP-MONOMER": -991.5942933096105, "PGAM2-MONOMER": -0.0, "SORB6PDEHYDROG-CPLX": -1.504112123683884e-29, "NARJ-MONOMER": 364.33920551574573, "LUMAZINESYN-CPLX": 5552.330784329449, "G6245-MONOMER": -237.2692651161905, "NUPG-MONOMER": -1199.0996269855032, "TRYPTOPHAN-CPLX": -7778.125471069987, "G6199-MONOMER": 588.5947722722674, "UDPNACETYLGLUCOSAMENOLPYRTRANS-MONOMER": -501.5494693977732, "TufA_mono": 455.0364714960029, "CPLX0-242": 327.28909919854857, "YGJU-MONOMER": 336.90231631804346, "RHTB-MONOMER": -488.64304713527156, "OCTAPRENYL-METHYL-METHOXY-BENZOQ-OH-MON": 375.13535023019864, "Gly_RS_tetra": -2558.0764731088852, "Tyr_RS_dim": -2194.5142089277315, "G6719-MONOMER": 846.0715998086314, "L-GLN-FRUCT-6-P-AMINOTRANS-CPLX": 1705.1878987282212, "G7726-MONOMER": 350.761808081864, "GLYCDEH-CPLX": -0.0, "GART-MONOMER": 2.4531981643644056e-26, "Pnp_trim": -2536.734589966148, "RpsK_mono": 261.0695907301551, "GLTP-MONOMER": -949.1819370034, "PFLACTENZ-MONOMER": -248.06873401693767, "LAUROYLACYLTRAN-MONOMER": -652.2005523201603, "CPLX0-7428": 5492.305642545432, "YjbC_mono": -83.44705767444356, "EG11167-MONOMER": -684.4565289627243, "RplT_mono": 78.46964308022166, "GNTU-MONOMER": -228.6175583049193, "UROGENIIISYN-MONOMER": 345.18691813234994, "GLUCOSAMINE-6-P-DEAMIN-CPLX": -10293.219164258378, "EG12013-MONOMER": 1253.5094782996996, "RlmI_dim": -486.023809352171, "G6286-MONOMER": 577.6966097932328, "B0752-MONOMER": -495.28901429186425, "MALATE-SYNTHASE": -3272.568995751567, "B1006-MONOMER": -4277.60814980992, "YecP_mono": -1345.7946422750263, "GLYOHMETRANS-CPLX": -1415.6630655051054, "URPHOS-CPLX": -1959.5016167614194, "G6357-MONOMER": 1028.0211925670083, "RIBONUCLEOSIDE-TRIP-REDUCT-CPLX": -2164.5436379464513, "EG11424-MONOMER": 24.346863653015575, "G6358-MONOMER": 344.4559944190114, "ABC-28-CPLX_EG10817-MONOMER": 1697.384614075925, "SPED-MONOMER": 370.59719429377094, "ABC-18-CPLX": 2459.3590351067646, "EG11426-MONOMER": -933.2125505136364, "EG12712-MONOMER": -231.3348521061497, "FHLMULTI-CPLX": 3145.392337839488, "CPLX0-1666": -1296.8712914608275, "NRFMULTI-CPLX": 1286.7596662065787, "CPLX0-254": 1903.7768533192054, "G6439-MONOMER": -597.6327024785612, "CPLX0-7415": -9054.170742278922, "YhhP_mono": -65.45074785412307, "OROTPDECARB-CPLX": -1034.4125200692256, "GreA_mono": -264.84975121424395, "EG12666-MONOMER": -772.6627451844965, "SIROHEMESYN-CPLX": -644.3246348293891, "URACIL-PRIBOSYLTRANS-CPLX": -4364.6874840544, "ENTE-CPLX": -5129.047338766525, "FABA-CPLX": -416.2626955888554, "RpsL_mono": 304.5843555966392, "RsmG_mono": 302.73382147083606, "B0612-MONOMER": -161.42046614369275, "PHENPRODIOLDEHYDROG-MONOMER": 414.46336414759946, "1-ACYLGLYCEROL-3-P-ACYLTRANSFER-MONOMER": -372.793478799489, "NACGLCTRANS-MONOMER": 370.02452304313744, "BETT-MONOMER": 382.96620601588955, "CPLX0-7674": -2988.1920792804663, "ABC-49-CPLX": 2504.7325704435452, "ABC-15-CPLX": 1273.3647438351256, "UHPT-MONOMER": 128.96955168685759, "EG12384-MONOMER": -3311.4278742931056, "FABZ-CPLX": 36.2375925245461, "CPLX0-7906": -253.59126305881367, "RpsR_mono": 115.31663633841185, "PITA-MONOMER": -870.7288066193148, "RsmB_mono": -315.8372131225939, "RpmD_mono": 58.19115634734948, "DSBBPROT-MONOMER": -96.56768729133486, "CPLX0-3976_edit": 380.10857650202655, "RIBULP3EPIM-MONOMER": -0.0, "TSA-REDUCT-MONOMER": -3141.040953000469, "MHPF-MONOMER": -4674.495590149361, "DIHYDROFOLATEREDUCT-MONOMER": -191.00861777086584, "RplI_mono": -1138.7010044873853, "CPLX0-3201": 1002.1562502742094, "RNase_G_dim": -844.2410585529151, "YRBG-MONOMER": -0.0, "B0260-MONOMER": -81.21443823714702, "EG10153-MONOMER": 741.2344729360099, "CPLX0-7": -971.7894102820999, "CPLX-169": -972.1607991486261, "RluB_mono": 27.802729766017624, "MYRISTOYLACYLTRAN-MONOMER": -546.006250312806, "ABC-24-CPLX": 1596.1693882639227, "XYLE-MONOMER": 151.30362854679234, "THIH-MONOMER_THIF-MONOMER_THII-MONOMER_THIS-MONOMER": 1153.965194617406, "TrmU_mono": -222.71450730475226, "PGK-CPLX": -587.6823566038697, "NANT-MONOMER": 148.38271369141393, "EG11639-MONOMER": -897.0329870183449, "GreB_mono": -142.46047193272756, "RlmL_dim": -4263.762144411917, "G7914-MONOMER": -4212.167455371921, "SHIA-MONOMER": 69.16127235952675, "ABC-42-CPLX": 2342.2936318246484, "EG10108-MONOMER": 315.59294346951447, "CPLX0-7720": -141.05565838649994, "BADH-CPLX": 3135.3324138239955, "LYSP-MONOMER": -39.184681803300116, "G7860-MONOMER": -3284.2217983140613, "EG11591-MONOMER": -226.9121920659024, "ALTRODEHYDRAT-MONOMER": 965.797591671262, "RpsS_mono": 104.56596480682745, "ABC-2-CPLX": 2364.1594436036776, "YAAJ-MONOMER": -1004.6513232350967, "CPLX0-7616": 2.764463701502629e-29, "CPLX0-231": -2991.749298771113, "ABC-20-CPLX": -2497.8537300700023, "CPLX0-3141": 88.18152252384189, "NIRC-MONOMER": -27.904200583176387, "CPLX0-7811": -11818.423813216286, "EG11822-MONOMER": 952.4136170388288, "CPLX0-1942": 2141.19773584881, "GLPT-MONOMER": -140.21472398619323, "GALACTITOLPDEHYD-MONOMER": -9.984510492647761e-30, "PDXY-MONOMER": 227.40757324399758, "RimM_mono": 340.66206560256, "RpsB_mono": -1335.870854468843, "MANNPISOM-MONOMER": -420.46468198152513, "ARGSUCCINLYA-MONOMER": -4.060164706465696e-29, "CPLX0-240": -1064.2799008877657, "CPLX0-7535": -1801.7532053590207, "G6782-MONOMER": 304.8281174516872, "DEOA-CPLX": -0.0, "GLUCONOKINI-MONOMER": 367.2721169572054, "PHEP-MONOMER": -45.41929051798956, "HEMX-MONOMER": 956.0322962202994, "CHAA-MONOMER": -739.421639880329, "CPLX0-3001": -904.412373341323, "InfB_mono": -1865.7042117653696, "RIBONUCLEOSIDE-DIP-REDUCTII-CPLX": -2815.0848098067736, "EG11984-MONOMER": 345.53782599384334, "ABC-12-CPLX": 766.0715661982387, "EG11189-MONOMER": 294.9679992714183, "ACETOACETYL-COA-TRANSFER-CPLX": 1575.9855423518757, "CPLX0-7643": -2962.0600953118005, "ADHP-MONOMER": -261.85107800095767, "ASL-MONOMER": -1061.1283306025837, "CPLX0-3741": 1574.914767905546, "APO-ENTB": 1760.5154152593573, "RpmE_mono": -76.66122619243481, "CPLX0-7653": -2369.527653804433, "RpsO_mono": -112.76906394516948, "B0070-MONOMER": -222.17258180479132, "G7410-MONOMER": 544.5539364892869, "G7167-MONOMER": 383.2577825243948, "GABP-MONOMER": -3.6718431252498624, "CPLX0-1721": -1100.3268021052666, "RHAT-MONOMER": -17.783423453350654, "G7431-MONOMER": -249.10473795328267, "DHPDIOXYGEN-CPLX": 1788.2648811817462, "NHAB-MONOMER": -1275.1535472658225, "RlmH_dim": -7501.612272277214, "CARNDEHYDRA-CPLX": -0.0, "RpmH_mono": -371.12963382276376, "CPLX0-7520": 2388.776366439086, "CPLX0-252": -1836.287767565633, "FRUCBISALD-CLASSII": -973.0851879070735, "B2170-MONOMER": 43.71708125512133, "THIOREDOXIN-REDUCT-NADPH-CPLX": -175.42387671310095, "RHTC-MONOMER": -68.79213182320643, "ATPASE-1-CPLX_no_MONOMER0-12": -2184.499770311018, "RlmF_mono": -154.0824865988691, "ABC-11-CPLX": -9069.240211182669, "ABC-14-CPLX": 1300.0304682989517, "Tig_mono": -611.3465465068724, "CPLX0-251": 1133.9771572234285, "CPLX0-7819": 558.0167583643239, "Asp_RS_dim": -1577.915807356166, "EG10299-MONOMER": 500.3378337237409, "YCHM-MONOMER": -1212.6713269833747, "RpmG_mono": -581.5652225093835, "ABC-27-CPLX": 922.4417171737759, "CPLX0-7717": -1609.2297529921136, "CPLX0-1923_EG10306-MONOMER": 2387.156466256761, "B1296-MONOMER": 126.10297273762096, "EG12312-MONOMER": -873.2455661265154, "ABC-56-CPLX": 1257.9276323264926, "RFBX-MONOMER": 48.18873410460574, "B0709-MONOMER": 35.855491968473665, "THIG-MONOMER": 226.60107741994062, "G7493-MONOMER": -294.2791376299971, "SPOT-MONOMER": 1032.460961172071, "MALONYL-COA-ACP-TRANSACYL-MONOMER": -611.2066574772576, "ASPKINIII-CPLX": -1478.050922987979, "CPLX0-1581": 124.90660068386843, "CPLX0-1669": -6773.068768001905, "EG11339-MONOMER": 489.635972655286, "GLUTSEMIALDEHYDROG-CPLX": -4291.471741371145, "HCAMULTI-CPLX": 2184.1228232734697, "CPLX0-2081": -1697.0099307533817, "GNTT-MONOMER": -1263.333575066395, "MONOMER0-341": -375.10142086643054, "CPLX0-7717_G6561-MONOMER": -2872.2112275807262, "EG12438-MONOMER": 402.6023495811726, "QueA_mono": -454.6667042066124, "DCTA-MONOMER": 128.7470015669161, "CPLX0-7847": 767.5093115560478, "MALTODEXGLUCOSID-MONOMER": 1029.8637760692807, "Rrf_mono": -76.25135400201943, "CPLX-157": -5327.3912931404975, "3-OXOACYL-ACP-REDUCT-MONOMER": 299.4640905728504, "NICOTINATEPRIBOSYLTRANS-MONOMER": -325.3370633899078, "CPLX-163": -2257.7808118434154, "CPLX0-7878": 3219.783133048363, "GALP-MONOMER": -1070.8472680641955, "G7859-MONOMER": 265.71084069334074, "CPLX0-236": 807.9067976639011, "ALDOSE1EPIM-MONOMER": 852.8252401673691, "AMINEOXID-CPLX": 2439.195256504145, "YggJ_dim": -1771.2378209583192, "G6519-MONOMER": 360.11406487440894, "RplE_mono": 189.0731505571512, "CPLX0-7843": -3810.9806258992635, "GLUCONREDUCT-MONOMER": 7.597907365323714e-26, "CPLX-168": -2351.567572691979, "ASP-SEMIALDEHYDE-DEHYDROGENASE-CPLX": -437.37301628197844, "EG12130-MONOMER_EG12131-MONOMER": -884.4586124055468, "FusA_mono": 768.8061166568278, "CYSTATHIONINE-BETA-LYASE-CPLX": -1662.8594055389285, "RpsT_mono": -241.68329683341616, "EG10606-MONOMER": 1039.587398934262, "MHPHYDROXY-MONOMER": 897.8829057577766, "CPLX0-201": -4586.242179106098, "ABC-34-CPLX": 1713.9642881132631, "AMYLOMALT-MONOMER": 973.2102142212063, "TDK-MONOMER": -105.43136332702161, "2-OCTAPRENYL-METHOXY-BENZOQ-METH-MONOMER": 421.32932643299245, "PURK-CPLX": 984.7864443155349, "CPLX0-3971": 1041.7105937881759, "RpsU_mono": -277.02325467274096, "Pro_RS_dim": -1230.5812804965663, "YccK_mono": -246.24736920565388, "EG11110-MONOMER": 106.55645933864551, "AMP-NUCLEOSID-CPLX": 5133.4513142859205, "RplB_mono": 620.7701367327915, "RsmF_mono": -470.1914367977295, "G6567-MONOMER": -2532.8582946751612, "TRANS-CPLX-203": 362.52016874882514, "G6716-MONOMER": -3.748541705366536e-30, "RplW_mono": 80.21102626755197, "NUPC-MONOMER": -934.579700810875, "ABC-26-CPLX": 2626.4560315131203, "G6622-MONOMER": 119.01965767444138, "6PGLUCONDEHYDROG-CPLX": -1097.8177633320195, "CAIC-MONOMER": 700.4182542510846, "PYRNUTRANSHYDROGEN-CPLX": -3789.862597583363, "CITRATE-SI-SYNTHASE": -4246.995107173459, "YEAV-MONOMER": 233.27460166220467, "DTDPDEHYRHAMREDUCT-MONOMER": 199.93600632855927, "EG11702-MONOMER": 290.8496407948748, "EG12407-MONOMER": 435.6910069158283, "UROGENDECARBOX-MONOMER": -1609.3779570203062, "RlmM_mono": -510.91337377601974, "CPLX0-7732": -2627.2224446691152, "ThiI_mono": -341.8628309645095, "ABC-25-CPLX": 1519.3539508716262, "ABC-33-CPLX": 2825.1547700288706, "GrpE_dim": -555.0589615776586, "G7841-MONOMER": 835.2089608865797, "AROA-MONOMER": -935.3225094388687, "transGroES_hepta": -921.79026129786, "DCTP-DEAM-CPLX": 1038.64321873945, "RpoS_mono": -141.65435021351968, "EG10048-MONOMER": 378.96467440031535, "ENTA-CPLX": -4.009800057670355e-30, "POTE-MONOMER": -0.0, "RplR_mono": 127.34091486709534, "ALARACEBIOSYN-MONOMER": -453.7169954603107, "LCTP-MONOMER": -2968.7592193679384, "G6522-MONOMER": 315.4188299623986, "7KAPSYN-CPLX": 1393.1562093645196, "G6521-MONOMER": 108.76222173255836, "RbfA_mono": 204.84716774519293, "METHGLYSYN-CPLX": -1108.6244730536614, "ANSA-CPLX": 1298.798688851823, "MHPELY-MONOMER": 596.9555304848529, "EG10564-MONOMER": -134.26176637354106, "CPLX0-7466": 1150.2490959896734, "MANNPGUANYLTRANGDP-MONOMER": 689.7354761798528, "CPLX0-7877": -1307.0894745179296, "TRANSALDOLA-MONOMER": -177.50450208178648, "CPLX0-7462": -0.0, "GUANYL-KIN-CPLX": -336.8085333495853, "CMR-MONOMER": -1055.6933001438692, "ALPHA-AMYL-CYTO-MONOMER": 782.6992993914982, "MANNONDEHYDRAT-MONOMER": 406.3780689894278, "CPLX0-7887": -939.9259393756145, "CPLX-164": -5512.34709242322, "DALADALALIGA-MONOMER": -226.13241060209688, "PGPPHOSPHAB-MONOMER": -675.2520550954277, "ABC-5-CPLX": 1144.1615964130056, "EG10723-MONOMER": 451.66094333175283, "UDPACYLGLCNACDEACETYL-MONOMER": 440.7012642100321, "CPLX0-2061": 1306.1983496877976, "SPERMIDINESYN-CPLX": 913.2187628945204, "MANNPDEHYDROG-MONOMER": -8.432225482878464e-30, "GAPDH-A-CPLX": -1266.6760119675507, "KsgA_mono": 431.1275429218527, "GLTS-MONOMER": -1014.4156283283477, "Asn_RS_dim": -969.5814790967462, "HMP-P-KIN-CPLX": -3736.011343650471, "CPLX0-7660": 1068.7208294459242, "EG12015-MONOMER": -399.72842105002024, "EG11600-MONOMER": 320.7124589378822, "G7446-MONOMER": 699.4928711360772, "EG12318-MONOMER": -566.1250844446737, "ERYTHRON4PDEHYDROG-MONOMER": -2473.3068240777206, "ABC-304-CPLX": 1478.621495649988, "IMP-DEHYDROG-CPLX": -7069.382965253945, "G6960-MONOMER": -4774.808948782718, "RhlB_dim": -587.4518222282272, "DusB_mono": -712.0254142838919, "EG12445-MONOMER": -506.2772836579245, "CPLX0-7629": -122.65846951928418, "CPLX-158": -2765.368575963168, "GLYC3PDEHYDROGBIOSYN-CPLX": -4.0890921834451866e-25, "EG11796-MONOMER": 595.3496382606588, "GLYCOGEN-BRANCH-MONOMER": 1107.003719211104, "CPLX0-3954": 1591.1089625105733, "CPLX0-2141": -3009.8269937663176, "DALADALALIGB-CPLX": 1.1282969999998532e-27, "G7949-MONOMER": 290.00963536782706, "TDPFUCACTRANS-MONOMER": 315.4959492838879, "ACETYL-COA-ACETYLTRANSFER-CPLX": -0.0, "ABC-63-CPLX": -1815.356161264029, "EG12210-MONOMER": 316.1016439721877, "G6208-MONOMER": 393.7671830552674, "UMPKI-CPLX": -2230.864171905814, "AROD-CPLX": -3214.0126544700306, "CPLX0-7788": -1462.4412614442754, "CPLX0-225": 2596.243218582185, "EG11035-MONOMER": -339.90653500489356, "CPDB-MONOMER": 1089.8914147904095, "PROTOHEME-FERROCHELAT-MONOMER": -418.9441210621487, "MALATE-DEHASE": -662.8074769777999, "G7458-MONOMER": -255.21539279828545, "CPLX-165": -7050.573674372625, "GRXB-MONOMER_EG12237-MONOMER": 110.77058228528536, "ABC-35-CPLX": 837.9381320678459, "ENOYL-ACP-REDUCT-NADH-MONOMER": -357.70777077470774, "PrfA_mono": -1802.8302812775673, "PYRROLINECARBREDUCT-CPLX": -4468.164247882541, "PSD-MONOMER": -3262.039403995432, "RlmB_dim": -6382.264818697481, "THIOESTERII-CPLX": -1069.0133873194632, "FUMARASE-C": -326.16213324796627, "RpoE_mono": -1875.2559903769688, "CPLX0-3951": -786.9986696835393, "EG10168-MONOMER": -1628.5893381200485, "CODB-MONOMER": 155.14099087232745, "TmcA_mono": -1386.266548656459, "EG10669-MONOMER": -374.3823468402543, "ASPAMINOTRANS-DIMER": -793.1352063786696, "THZ-KIN-MONOMER": 290.89163300917, "ATPASE-1-CPLX": -2215.322923281068, "NICOTINAMID-MONOMER": -902.1317817697311, "MANNONOXIDOREDUCT-MONOMER": -3.842718748597775e-29, "YNFJ-MONOMER": 226.32559392627581, "EG11598-MONOMER": 150.26905498351923, "RpsG_mono": -3325.7353540755526, "FOLD-CPLX": -747.8172370083462, "ABC-4-CPLX": 945.4596349048396, "RplX_mono": 196.3131210880504, "CDPDIGLYPYPHOSPHA-MONOMER": 414.0371064161915, "UDPNACETYLGLUCOSAMACYLTRANS-CPLX": -3228.191821898741, "ABC-13-CPLX": 1001.8363672054214, "ACS-MONOMER": -921.0927410958552, "CPLX0-821": 1.1471414884159876e-26, "EG10201-MONOMER": -274.4111624582002, "SUCCGLUALDDEHYD-MONOMER": 688.8167840905107, "TPI-CPLX": -1148.8431356566846, "CPLX-153": -3045.581128358752, "RpsA_mono": -782.8869470223394, "EG10041-MONOMER": -869.3816769220829, "ABC-8-CPLX": -2671.970214491003, "PRAI-IGPS": 785.9048647011837, "G7146-MONOMER": 49.53069108979035, "RplA_mono": -8346.721309399829, "PRIBFAICARPISOM-MONOMER": -0.0, "EG12195-MONOMER": 210.34898846478117, "URAA-MONOMER": -34.31670679798899, "ABC-40-CPLX": 1422.1555414011718, "RplK_mono": 150.15014123103916, "YHAU-MONOMER": -70.69373825391334, "FABB-CPLX": -862.7694340724267, "RplO_mono": -4205.123633750292, "ABC-22-CPLX": -2873.6718080325704, "EG10154-MONOMER": -1203.0635806709276, "ENTD-MONOMER": 121.6728263713373, "ARCD-MONOMER": -73.56657335071564, "FliA_mono": -1267.29641514628, "AROE-MONOMER": 9.290857970790088e-26, "TruB_mono": -288.718477302961, "RplC_mono": -3742.63523928901, "IDONDEHYD-MONOMER": -2663.4272941240592, "ABC-32-CPLX": 1639.8980222397897, "CPLX0-3970": 1558.9166794470266, "RIB5PISOMA-CPLX": -557.7096222453844, "6PFK-1-CPX": -1350.7024254374853, "EG11724-MONOMER": -921.6169461780196, "TRANS-CPLX-201": -3129.2159929293807, "RsmH_mono": -249.65828634811353, "EG11905-MONOMER": -3086.9192488405556, "EG11433-MONOMER": 397.6108853597358, "CPLX0-3881": 1086.4124988103229, "MHPT-MONOMER": -1028.5582871891163, "RpsH_mono": 161.29982072162568, "PITB-MONOMER": -1038.6568011328015, "CPLX0-7694": 2325.716639787403, "SelB_mono": 1008.9514979240093, "TDCC-MONOMER": -1551.5613908571104, "G6188-MONOMER": -1267.5147686583753, "CHORPYRLY-MONOMER": -937.2360117483287, "RpmA_mono": -360.94370347441617, "DEOD-CPLX": -4184.232281293826, "RplM_mono": -591.7349181589641, "CPLX0-7904": -1560.4112194962652, "PURE-CPLX": -8501.370867352336, "TrmA_mono": -445.1394110179895, "COBS-MONOMER": 44.449174454467695, "KDGT-MONOMER": -25.68448880913554, "G7170-MONOMER": -34.85187944290657, "PHOSPHASERSYN-CPLX": -174.70793158457258, "EG11351-MONOMER": 358.29048422679523, "EG10696-MONOMER": 1223.0475229808476, "ABC-10-CPLX": -458.6647083910008, "YGGA-MONOMER": -574.4691594493689, "PGLYCDEHYDROG-CPLX": -1928.499838603828, "UGD-MONOMER": 640.9571443001412, "G6806-MONOMER": 320.29602014736565, "CPLX0-1142": -0.0, "RIBAZOLEPHOSPHAT-MONOMER": 300.17793419378296, "EG10203-MONOMER": -486.00251477725584, "ACYLCOADEHYDROG-MONOMER": -1082.1971679764463, "RplU_mono": 137.80927902899768, "G6849-MONOMER": 24.24509899296797, "FUCP-MONOMER": -0.0, "SDAC-MONOMER": -2583.6723079539615, "PANF-MONOMER": 141.4119884468431, "CPLX0-3952": -529.9429315415603, "G6414-MONOMER_CPLX0-1923": 1021.7457503817091, "MMUM-MONOMER": -1493.1540157338152, "GDHA-CPLX": -2640.56599666736, "RplD_mono": 280.5768736790073, "HOMSUCTRAN-CPLX": -574.3956119031388, "ALD-CPLX": -2967.323115249043, "YGJE-MONOMER": -175.46831871049972, "UDPHYDROXYMYRGLUCOSAMNACETYLTRANS-MONO": -151.91025545648736, "COBU-CPLX": 504.80692987462214, "G6715-MONOMER": -0.0, "G7090-MONOMER_EG11982-MONOMER": -1268.7860632676272, "GMP-REDUCT-CPLX": -1245.0725768432394, "G6621-MONOMER": -277.1647677919089, "G7945-MONOMER": 409.2679641083805, "MALTACETYLTRAN-CPLX": -205.96190918961813, "EG12267-MONOMER": 708.6349685691043, "CITLY-CPLX": -13793.588934744032, "CPLX-154": -2360.066189233809, "Tsf_mono": 78.98172466008798, "CPLX0-3661": -800.447224766781, "CPLX-7": 37.11368857563918, "EG10122-MONOMER": -317.6498906925359, "CPLX0-7530": -99.40208578713887, "KDO-8PSYNTH-CPLX": -2464.3229408579773, "UDPMANACATRANS-MONOMER": 380.480783845564, "AMPG-MONOMER": -1090.181404075517, "EG12450-MONOMER": 865.6747079550992, "QueF_dim": 23.120742043387118, "PALMITOTRANS-MONOMER": -585.1366285625485, "EG10144-MONOMER": 433.03371488618825, "CHORISMUTPREPHENDEHYDRAT-CPLX": -996.1935404129877, "CPLX0-7533": -95.45567544606268, "DEHYDDEOXGALACTKIN-MONOMER": 501.7501253857806, "RluA_mono": -2710.725053156131, "CPLX0-7655": -6461.715805693812, "RpmC_mono": 110.27339758116052, "COBALADENOSYLTRANS-MONOMER": -686.1111857969162, "RPOA-MONOMER": 687.9534672751764, "DIHYDROPICRED-CPLX": -1113.009166472059, "CPLX0-1962": -592.8995732840256, "TufB_mono": 456.0529213306617, "RpoN_mono": -77.04742479261358, "ENTF-MONOMER": -3665.7764377865865, "NusG_mono": 274.7990691783944, "EG12394-MONOMER": 334.74313989290727, "G6700-MONOMER": -14.674025483163492, "G7921-MONOMER": -101.12878754548557, "G6520-MONOMER": 360.3697835453918, "CPLX-166": -2153.1918359188644, "TruA_dim": 680.2887640317998, "CHORISMUTPREPHENDEHYDROG-CPLX": -977.5668011636218, "RplJ_mono": -7.461929287838397, "G7457-MONOMER": -243.53260567042227, "ACETOLACTSYNIII-CPLX": -1188.2624577818463, "ASPKINIIHOMOSERDEHYDROGII-CPLX": 6.543659508869517e-26, "ANSP-MONOMER": -26.085659684739294, "RplV_mono": 185.5996286318363, "TREHALOSE6PSYN-MONOMER": 695.2680642896532, "NARK-MONOMER": -1088.5005627637295, "GNTP-MONOMER": -1265.8124748592718, "BTUE-MONOMER": 191.31934460595676, "CPLX0-3951_G6561-MONOMER": -2049.980144272152, "RplN_mono": 230.72392392935143, "CPLX0-237": -2318.8520823427893, "CPLX0-3641": 1733.1205086285197, "CPLX0-7684": -2.1158530578796477e-32, "CPLX0-7718": 6079.48851354218, "EG12287-MONOMER": -6086.944742692832, "RpmF_mono": -405.5895468767504, "CPLX0-7641": -828.5991131450526, "PUTP-MONOMER": -65.90854367674108, "EG11595-MONOMER_EG11666-MONOMER": -1361.0455638614667, "CPLX0-1667": -0.0, "UBIX-MONOMER_DHHB-METHYLTRANSFER-MONOMER": 61.47874970636671, "G6967-MONOMER": 310.0220972480373, "NACMURLALAAMI1-MONOMER": -241.8520452573883, "EG13236-MONOMER": 1415.49916759908, "CPLX0-761": -1175.6908619846124, "YIDK-MONOMER": 121.13915729470706, "GlnS_mono": -654.913053713907, "N-ACETYLTRANSFER-CPLX": -1655.2028338170933, "RpmI_mono": -793.024183630025, "CPLX0-7532": -4037.156001762144, "2-ISOPROPYLMALATESYN-MONOMER": 1036.2973519764025, "DnaK_mono": 1164.7573711827392, "EG11341-MONOMER": 412.7969497851185, "G7164-MONOMER": -137.88255724873886, "TilS_mono": -337.3698208955628, "METNIQ-METHIONINE-ABC-CPLX": -255.8771706405363, "EG10341-MONOMER": 961.9487655342931, "GLUCOKIN-MONOMER": -541.4901987555297, "InfC_mono": 286.80027863226354, "ABC-53-CPLX": -1330.6674042645636, "XASA-MONOMER": -124.07126866606671, "RIBF-MONOMER": -162.92333408703843, "RpsM_mono": 245.7198637662773, "G7169-MONOMER": 480.8125901445263, "CYCA-MONOMER": -1383.269804362933, "RIBULOKIN-CPLX": 1667.52856274599, "YfiC_mono": -300.0104950669456, "GLUCOSE-1-PHOSPHAT-CPLX": 1329.8986494232374, "SUCCARGDIHYDRO-MONOMER": 954.4163557963715, "MHPCHYDROL-MONOMER": 555.5299916157143, "B2975-MONOMER": -113.95022521321543, "MONOMER0-148": -220.49295803121112, "RpsC_mono": 259.16457018977206, "ABC-19-CPLX": -2674.958621375845, "ORNCARBAMTRANSFERI-CPLX": -1429.7681294451368, "ABC-6-CPLX": 2863.7072533398896, "CPLX0-7642": -2247.4029364500475, "CPLX0-3943": 626.5125477384255, "RpsE_mono": 266.7207793497941, "MHPDHYDROL-MONOMER": 468.09475862473965, "G7800-MONOMER": 493.90427131999184, "EG12134-MONOMER": -99.7360903756539, "FMNREDUCT-MONOMER": -335.9691289570087, "CARDIOLIPSYN-MONOMER": -1149.4036243223798, "FecI_mono": 255.54661528141872, "ABC-16-CPLX": 1914.8246275955958, "G7814-MONOMER": -188.137044992075, "TrmJ_dim": -454.91328927205325, "CPLX0-1923_EG10155-MONOMER": 2335.3482433221902, "ALDHDEHYDROG-MONOMER": -0.0, "YrdC_mono": -1173.6182998757708, "RsmC_mono": -116.57835688848193, "EG11671-MONOMER": -2611.8276581076484, "2-DEHYDROPANTOATE-REDUCT-MONOMER": -626.2960920295347, "ABC-46-CPLX": 1835.023571897, "PTSI-MONOMER": -1610.040636355847, "CPLX0-3936": -1713.5050991436701, "UDP-NACMURALGLDAPLIG-MONOMER": 688.6472900014815, "CPLX0-7888": -929.1183879865885, "CPLX-171": -804.3625686348837, "CPLX0-1943": 2523.1879613594006, "HISTCYCLOPRATPPHOS": 408.574610667763, "G7517-MONOMER": -3445.208353348827, "CMPKI-MONOMER": -5.970282361643656, "SPERMACTRAN-CPLX": 882.5434904404678, "YJIZ-MONOMER": 187.5752832698929, "YqcB_mono": -807.0190803799303, "EG11350-MONOMER": 404.01031269905286, "ABC-9-CPLX": 1682.9841410023384, "FEOB-MONOMER": -1637.7496230003014, "RplF_mono": 332.0463021077861, "YggH_mono": -562.7860660934596, "XANTHOSINEPHOSPHORY-CPLX": -9247.00470956152, "G6576-MONOMER": -880.4996523613247, "CPLX0-7695": 865.4271933255453, "UDP-NACMURALGLDAPAALIG-MONOMER": 703.2434545516389, "NRDACTMULTI-CPLX": -1589.830122895653, "G6708-MONOMER": 798.0760455309822, "DTDPGLUCOSEPP2-MONOMER": 411.82838227909946, "PAPSSULFOTRANS-CPLX": 629.5416984862933, "YICE-MONOMER": -752.881793798285, "RpsQ_mono": 129.10450830144077, "EG11985-MONOMER": -1953.7442679779037, "ABC-59-CPLX": -2367.349091270289, "EG11352-MONOMER": 257.18056921969827, "RplP_mono": 103.51446949735309, "DIAMINOPIMEPIM-MONOMER": -2244.5314326719404, "DEHYDDEOXPHOSGALACT-ALDOL-MONOMER": -0.0, "EG12310-MONOMER": 676.2005094008994, "NACMURLALAAMI2-MONOMER": -1719.4995782752735, "PPK-CPLX": -373.08969871691625, "ABC-64-CPLX": 950.5694269377362, "ASPCARBCAT-TRIMER": -2047.3912281582047, "CPLX0-224": -6144.646543872417, "Sra_mono": -19.23453331348265, "FOCB-MONOMER": -10883.827061074278, "G6502-MONOMER": 176.96541757682135, "RpoD_mono": -708.4139881662493, "CPLX0-1924": 2254.802932930494, "EG10374-MONOMER": 999.1301756809075, "G6246-MONOMER": -304.25655544085015, "THIC-MONOMER": 941.9383994720806, "RsuA_mono": -120.15761207247472, "G6657-MONOMER": -173.97404019619995, "LeuS_mono": 894.9591189418661, "ASPKINIHOMOSERDEHYDROGI-CPLX": -0.0, "YHFM-MONOMER": 35.226958761394826, "RFFTRANS-MONOMER": 393.5307218741053, "YADQ-MONOMER": 49.36211261986227, "LACY-MONOMER": -1689.8860329689937, "EG11674-MONOMER": -485.69899662443754, "YIDT-MONOMER": 1.4580595510644778, "CPLX0-1261": -1108.9502943843854, "SAICARSYN-CPLX": -1028.6328394085529, "GLUTRACE-CPLX": -4341.849547726383, "cisGroES_hepta": -921.79026129786, "YheLMN_cplx": -1875.9387751863096, "TatA_MONOMER": 190.9025032951273, "TatE_MONOMER": -116.36510841513584, "TatBC_octa": -13891.941440621253, "SecA_MONOMER": -1663.5337750364074, "SecB_tetra": -1593.2170756396251, "SRP-CPLX": 2941.2000726949605, "Sec-CPLX": -2610.586968710084, "LolA_MONOMER": -1030.727359647728, "LolB_MONOMER": 444.2623076698501, "LolCDE-CPLX": -3063.0075420809967, "Bam-CPLX": -2499.79125102869, "YidC_MONOMER": -707.2152153645252, "SurA_MONOMER": -2576.328195437947, "Lgt_MONOMER": 89.30007030411737, "LspA_MONOMER": 89.6545865855601, "FtsY_MONOMER": -2156.8523388975022, "ACETYL-COA-CARBOXYLMULTI-CPLX_mod_btn": -4759.1854988080495, "ACETOLACTSYNI-CPLX_mod_mg2_mod_fad_mod_thmpp": -1684.7263226106677, "PABASYN-CPLX_mod_mg2": -857.9467162582721, "2OXOGLUTARATEDEH-CPLX_mod_mg2_mod_lipo": 33555.059336632214, "ANTHRANSYN-CPLX_mod_mg2": -6952.444227625769, "ANTHRANSYN-CPLX_mod_cobalt2": -6945.146420246648, "ANTHRANSYN-CPLX_mod_fe2": -6945.842121243593, "ASPCARBTRANS-CPLX_mod_zn2": -1853.911057647336, "ATPSYN-CPLX_mod_mg2": -16478.65788406304, "CARBPSYN-CPLX_mod_mg2": -2881.3963826912372, "CARBPSYN-CPLX_mod_mn2": -2874.9984818990565, "CARBPSYN-CPLX_mod_cobalt2": -2874.0985753121163, "CARBPSYN-CPLX_mod_cd2": -2874.0985753121163, "CARBPSYN-CPLX_mod_zn2": -2872.640882947445, "APP-UBIOX-CPLX_mod_pheme_mod_hemed": -178.42782605236582, "CYT-D-UBIOX-CPLX_mod_pheme_mod_hemed": -256.29626663727817, "DIMESULFREDUCT-CPLX_mod_bmocogdp": 1761.1096734830423, "ETHAMLY-CPLX_mod_adocbl": -13743.821453157965, "SULFITE-REDUCT-CPLX_mod_4fe4s_mod_sheme_mod_fmn_mod_fad": -16934.141373771676, "FORMATEDEHYDROGO-CPLX_mod_bmocogdp": 1868.672735124986, "FORMATEDEHYDROGN-CPLX_mod_bmocogdp": -5605.349899250967, "HYDROG3-CPLX_mod_ni2": 2124.556925151513, "FUMARATE-REDUCTASE_mod_1:pheme_mod_3fe4s_mod_4fe4s_mod_fad_mod_2fe2s": -1739.7687844164734, "ANGLYC3PDEHYDROG-CPLX_mod_fmn": -813.743315253254, "GLUTAMATESYN-CPLX_mod_fe2_mod_fad": -9859.516222755421, "FORMHYDROGI-CPLX_mod_ni2_mod_4fe4s": -2940.2113527818, "FORMHYDROG2-CPLX_mod_ni2_mod_fe2": 1921.25866491821, "NADH-DHI-CPLX_mod_2fe2s_mod_4fe4s_mod_fmn": -8952.730183803507, "NITRITREDUCT-CPLX_mod_2fe2s_mod_fad_mod_sheme": 2799.652334257758, "PYRUVATEDEH-CPLX_mod_mg2_mod_fad_mod_thmpp_mod_lipo": -64589.81561378353, "Phe_RS_tetra_mod_mg2": -2682.601571627961, "SUCC-DEHASE_mod_3fe4s_mod_fad_mod_2fe2s_mod_4fe4s": -1457.986106084166, "LTARTDEHYDRA-CPLX_mod_4fe4s": 1420.2315619131432, "TMAOREDUCTI-CPLX_mod_bmocogdp": 3399.665956470657, "TRYPSYN_mod_pydx5p": 1677.149129967752, "CPLX0-1762_mod_fad_mod_2fe2s": 1640.2337925343952, "AAS-MONOMER_mod_mg2": -1977.8119760880215, "CPLX0-1_mod_fad": 3251.1331502870476, "RIBONUCLEOSIDE-DIP-REDUCTI-CPLX_mod_mg2_mod_fe2": -2137.6777654844363, "CPLX0-301_mod_mn2": -2945.5265557337084, "PHOSGLYCMUTASE_mod_23bpg": -829.9064999161585, "PPPGPPHYDRO-CPLX_mod_nh4_mod_mg2": 1556.102933848946, "CPLX0-7630_mod_ca2": -3680.6086226445877, "ALPHA-AMYL-PERI-MONOMER_mod_ca2": 1386.26465231704, "G6437-MONOMER_mod_ca2_mod_pqq": -996.9232905943454, "GLYCPDIESTER-PERI-CPLX_mod_ca2": 893.3190554218753, "DIACYLGLYKIN-CPLX_mod_cd2_mod_zn2_mod_mg2_mod_mn2_mod_cobalt2": -903.1287476737311, "AROB-MONOMER_mod_cobalt2_mod_nad": -4395.378742014992, "EG11817-MONOMER_mod_cobalt2": -772.0666904358437, "EG11957-MONOMER_mod_cobalt2": -3269.9665230306246, "CPLX0-7625_mod_cobalt2": -649.9001950063193, "CPLX0-7622_mod_4fe4s": 1296.4733264496842, "LSERINEDEAM1-MONOMER_mod_4fe4s": 776.0722287608886, "LSERINEDEAM2-MONOMER_mod_4fe4s": 685.2307644760748, "G6886-MONOMER_mod_cu2": 391.7905602997759, "METHYLENETHFREDUCT-CPLX_mod_fad": -1269.056845427984, "UDHA-CPLX_mod_fad": -2352.9078509258566, "ADHE-CPLX_mod_fe2": -60359.08960562485, "AROF-CPLX_mod_2:fe2": -286.36223396223573, "AROG-CPLX_mod_fe2": -1609.170055050651, "GALACTARDEHYDRA-MONOMER_mod_fe2": 764.1626748920958, "GALACTURIDYLYLTRANS-CPLX_mod_fe2_mod_zn2": 1.2543026198578795e-33, "CPLX0-227_mod_fe2": 943.4780322290507, "LACTALDREDUCT-CPLX_mod_fe2": -2119.884455716405, "SUPEROX-DISMUTFE-CPLX_mod_fe3": 194.39496356041533, "AROC-CPLX_mod_fmnh2": -11302.020599895157, "AROC-CPLX_mod_fadh2": -11273.286273069816, "CFA-CPLX_mod_hco3": 1283.1530912252858, "CPLX0-7882_mod_hco3": 2797.404620493795, "RHAMNULPALDOL-CPLX_mod_k_mod_zn2": -1342.6565734884894, "S-ADENMETSYN-CPLX_mod_4:k_mod_1:mg2": -1842.8284627121268, "S-ADENMETSYN-CPLX_mod_4:k_mod_1:mn2": -1836.4305619199458, "S-ADENMETSYN-CPLX_mod_4:k_mod_1:cobalt2": -1835.5306553330054, "S-ADENMETSYN-CPLX_mod_4:k_mod_1:zn2": -1834.0729629683344, "S-ADENMETSYN-CPLX_mod_4:k_mod_1:cd2": -1835.5306553330054, "S-ADENMETSYN-CPLX_mod_4:k_mod_1:ni2": -1835.5846477763466, "S-ADENMETSYN-CPLX_mod_4:k_mod_1:ca2": -1839.5274372187914, "S-ADENMETSYN-CPLX_mod_4:nh4_mod_1:mg2": -1860.7932765893092, "S-ADENMETSYN-CPLX_mod_4:nh4_mod_1:mn2": -1854.3953757971285, "S-ADENMETSYN-CPLX_mod_4:nh4_mod_1:cobalt2": -1853.495469210188, "S-ADENMETSYN-CPLX_mod_4:nh4_mod_1:zn2": -1852.0377768455169, "S-ADENMETSYN-CPLX_mod_4:nh4_mod_1:cd2": -1853.495469210188, "S-ADENMETSYN-CPLX_mod_4:nh4_mod_1:ni2": -1853.5494616535293, "S-ADENMETSYN-CPLX_mod_4:nh4_mod_1:ca2": -1857.492251095974, "S-ADENMETSYN-CPLX_mod_4:tl_mod_1:mg2": -1692.9664457738631, "S-ADENMETSYN-CPLX_mod_4:tl_mod_1:mn2": -1686.5685449816822, "S-ADENMETSYN-CPLX_mod_4:tl_mod_1:cobalt2": -1685.668638394742, "S-ADENMETSYN-CPLX_mod_4:tl_mod_1:zn2": -1684.2109460300708, "S-ADENMETSYN-CPLX_mod_4:tl_mod_1:cd2": -1685.668638394742, "S-ADENMETSYN-CPLX_mod_4:tl_mod_1:ni2": -1685.7226308380832, "S-ADENMETSYN-CPLX_mod_4:tl_mod_1:ca2": -1689.6654202805278, "S-ADENMETSYN-CPLX_mod_4:cs_mod_1:mg2": -1758.3447414612185, "S-ADENMETSYN-CPLX_mod_4:cs_mod_1:mn2": -1751.9468406690376, "S-ADENMETSYN-CPLX_mod_4:cs_mod_1:cobalt2": -1751.0469340820973, "S-ADENMETSYN-CPLX_mod_4:cs_mod_1:zn2": -1749.5892417174261, "S-ADENMETSYN-CPLX_mod_4:cs_mod_1:cd2": -1751.0469340820973, "S-ADENMETSYN-CPLX_mod_4:cs_mod_1:ni2": -1751.1009265254386, "S-ADENMETSYN-CPLX_mod_4:cs_mod_1:ca2": -1755.0437159678834, "S-ADENMETSYN-CPLX_mod_4:LI_mod_1:mg2": -1870.7878335289047, "S-ADENMETSYN-CPLX_mod_4:LI_mod_1:mn2": -1864.3899327367237, "S-ADENMETSYN-CPLX_mod_4:LI_mod_1:cobalt2": -1863.4900261497835, "S-ADENMETSYN-CPLX_mod_4:LI_mod_1:zn2": -1862.0323337851123, "S-ADENMETSYN-CPLX_mod_4:LI_mod_1:cd2": -1863.4900261497835, "S-ADENMETSYN-CPLX_mod_4:LI_mod_1:ni2": -1863.5440185931245, "S-ADENMETSYN-CPLX_mod_4:LI_mod_1:ca2": -1867.4868080355693, "S-ADENMETSYN-CPLX_mod_4:na1_mod_1:mg2": -1855.3437406544895, "S-ADENMETSYN-CPLX_mod_4:na1_mod_1:mn2": -1848.9458398623087, "S-ADENMETSYN-CPLX_mod_4:na1_mod_1:cobalt2": -1848.0459332753683, "S-ADENMETSYN-CPLX_mod_4:na1_mod_1:zn2": -1846.5882409106973, "S-ADENMETSYN-CPLX_mod_4:na1_mod_1:cd2": -1848.0459332753683, "S-ADENMETSYN-CPLX_mod_4:na1_mod_1:ni2": -1848.0999257187095, "S-ADENMETSYN-CPLX_mod_4:na1_mod_1:ca2": -1852.0427151611543, "PKI-COMPLEX_mod_mg2_mod_k": -1539.4896742125902, "PKI-COMPLEX_mod_mn2_mod_k": -1533.0917734204095, "PKII-CPLX_mod_mg2_mod_k": -1375.7598637688784, "PKII-CPLX_mod_mn2_mod_k": -1369.3619629766974, "PANTOATE-BETA-ALANINE-LIG-CPLX_mod_mg2_mod_k": 1040.7796447553237, "PANTOATE-BETA-ALANINE-LIG-CPLX_mod_mg2_mod_nh4": 1036.288441286028, "PANTOATE-BETA-ALANINE-LIG-CPLX_mod_mn2_mod_k": 1047.1775455475047, "PANTOATE-BETA-ALANINE-LIG-CPLX_mod_mn2_mod_nh4": 1042.686342078209, "HOMOSERKIN-CPLX_mod_k_mod_mg2": -4291.699138203664, "AIRS-CPLX_mod_k_mod_mg2": -716.3127970030671, "CPLX0-322_mod_k_mod_mg2": -631.160946870812, "CPLX0-7647_mod_k_mod_mg2": -8525.628758110359, "UDP-NACMURALA-GLU-LIG-MONOMER_mod_k_mod_mg2": -12110.545744430032, "G6986-MONOMER_mod_k_mod_mg2": 506.04378482240594, "NADH-DHII-MONOMER_mod_mg2_mod_cu_mod_fad": 665.879358886786, "ARGDECARBOXBIO-CPLX_mod_mg2_mod_4:pydx5p": 4035.427026885212, "PYRUVOXID-CPLX_mod_mg2_mod_thmpp_mod_fad": -2643.5178357977397, "PEPCARBOXYKIN-MONOMER_mod_mg2": -501.57536656996433, "PEPCARBOXYKIN-MONOMER_mod_ca2": -498.2743410766291, "PEPCARBOXYKIN-MONOMER_mod_mn2": -495.1774657777835, "HEMEOSYN-MONOMER_mod_mg2": 54.471335982617624, "HEMEOSYN-MONOMER_mod_ca2": 57.77236147595282, "GLY3KIN-MONOMER_mod_mg2": 438.2917551744366, "GLY3KIN-MONOMER_mod_cobalt2": 445.58956255355787, "GLY3KIN-MONOMER_mod_mn2": 444.68965596661747, "GLY3KIN-MONOMER_mod_fe2": 444.8938615566124, "GLY3KIN-MONOMER_mod_ca2": 441.5927806677718, "PD04413_mod_mg2": 530.2092150132054, "PD04413_mod_mn2": 536.6071158053862, "PD04413_mod_ca2": 533.5102405065406, "PD04413_mod_zn2": 538.9647147569978, "PD04413_mod_cu2": 538.5466599181037, "PD04413_mod_cd2": 537.5070223923267, "PD04413_mod_cobalt2": 537.5070223923267, "PD04413_mod_ni2": 537.4530299489854, "NUCLEOSIDE-DIP-KIN-CPLX_mod_mg2": -785.1661910686178, "NUCLEOSIDE-DIP-KIN-CPLX_mod_mn2": -778.7682902764369, "NUCLEOSIDE-DIP-KIN-CPLX_mod_ca2": -781.8651655752826, "FOLXTET-CPLX_mod_mg2": -6374.933739481924, "FOLXTET-CPLX_mod_mn2": -6368.535838689743, "FOLXTET-CPLX_mod_ca2": -6371.632713988589, "ADENYLYLSULFKIN-CPLX_mod_mg2": -4099.474888840771, "ADENYLYLSULFKIN-CPLX_mod_mn2": -4093.0769880485905, "ADENYLYLSULFKIN-CPLX_mod_cobalt2": -4092.1770814616502, "ADENYLYLSULFKIN-CPLX_mod_cd2": -4092.1770814616502, "ASPARTASE-CPLX_mod_mg2": -2389.6794961812247, "ASPARTASE-CPLX_mod_mn2": -2383.281595389044, "ASPARTASE-CPLX_mod_cobalt2": -2382.3816888021033, "CPLX0-7712_mod_mg2": 557.7472501326198, "CPLX0-7712_mod_mn2": 564.1451509248006, "NAD-SYNTH-CPLX_mod_mg2": -530.1732856645834, "NAD-SYNTH-CPLX_mod_mn2": -523.7753848724026, "ADENPRIBOSYLTRAN-CPLX_mod_mg2": -576.6509624973045, "ADENPRIBOSYLTRAN-CPLX_mod_mn2": -570.2530617051236, "GLYCEROL-KIN-CPLX_mod_mg2": -8536.72644233875, "GLYCEROL-KIN-CPLX_mod_mn2": -8530.328541546569, "HOLO-ACP-SYNTH-CPLX_mod_mg2": 104.43951061623058, "HOLO-ACP-SYNTH-CPLX_mod_mn2": 110.83741140841144, "ISOCIT-LYASE_mod_mg2": 2159.325006334439, "ISOCIT-LYASE_mod_mn2": 2165.7229071266197, "FPPSYN-MONOMER_mod_mg2": 663.4455835513933, "FPPSYN-MONOMER_mod_mn2": 669.8434843435741, "G6954-MONOMER_mod_mg2": 131.16946170762867, "G6954-MONOMER_mod_mn2": 137.56736249980952, "EG11829-MONOMER_mod_mg2": -646.8071114734153, "EG11829-MONOMER_mod_mn2": -640.4092106812343, "IMIDHISTID-CPLX_mod_mg2": 1385.8531345944543, "AROK-MONOMER_mod_mg2": 363.15494412480757, "AROK-MONOMER_mod_mn2": 369.5528449169884, "AROK-MONOMER_mod_cobalt2": 370.45275150392877, "AROK-MONOMER_mod_fe2": 369.7570505069834, "AROK-MONOMER_mod_ca2": 366.4559696181428, "AROK-MONOMER_mod_k": 365.7373132631531, "AROL-MONOMER_mod_mg2": 246.96667284288276, "AROL-MONOMER_mod_mn2": 253.3645736350636, "AROL-MONOMER_mod_cobalt2": 254.26448022200395, "AROL-MONOMER_mod_fe2": 253.56877922505853, "AROL-MONOMER_mod_ca2": 250.26769833621796, "AROL-MONOMER_mod_k": 249.54904198122827, "6PFK-2-CPX_mod_mg2": -449.4303445524851, "CPLX0-1622_mod_mg2": 2344.5657031225264, "ACETATEKINA-MONOMER_mod_mg2": -481.74225697968063, "GLUCARDEHYDRA-MONOMER_mod_mg2": 641.2409404381043, "GMP-SYN-CPLX_mod_mg2": 1168.7986322981312, "1-PFK_mod_mg2": 985.3311442112991, "3-METHYL-2-OXOBUT-OHCH3XFER-CPLX_mod_mg2": -10492.830692211419, "ACETYLGLUTKIN-CPLX_mod_mg2": -2121.6296597999212, "ACYLCOASYN-CPLX_mod_mg2": -1245.8690131357587, "ADENYLOSUCCINATE-SYN-DIMER_mod_mg2": -590.7252849896464, "APHA-CPLX_mod_mg2": 1640.991688715045, "ASNSYNA-CPLX_mod_mg2": -463.7390069939044, "ASNSYNB-CPLX_mod_mg2": -1169.10437461371, "COADTRI-CPLX_mod_mg2": -1728.4344310966244, "CPLX0-1021_mod_mg2": -17304.92069049834, "CPLX0-1221_mod_mg2": 454.3031996522008, "GTP-CYCLOHYDRO-II-CPLX_mod_mg2": -384.4390359104468, "Trp_RS_dim_mod_mg2": 997.2623535283647, "UDP-NACMUR-ALA-LIG-MONOMER_mod_mg2": 833.0140412039261, "EG11736-MONOMER_mod_mg2": 239.62386027406265, "THI-P-KIN-MONOMER_mod_mg2": 194.89383406873463, "PGPPHOSPHAA-MONOMER_mod_mg2": -14.147773718902435, "ADENYL-KIN-MONOMER_mod_mg2": -250.47548800813405, "ENTC-MONOMER_mod_mg2": 696.1516072157289, "NICONUCADENYLYLTRAN-MONOMER_mod_mg2": -4078.8092743956668, "PHOSPHOGLUCMUT-MONOMER_mod_mg2": -1017.4871962339085, "GALACTOKIN-MONOMER_mod_mg2": -1441.6691855745908, "EG11239-MONOMER_mod_mg2": 362.1265688877738, "G6425-MONOMER_mod_mg2": -263.1106151177937, "TETRAACYLDISACC4KIN-MONOMER_mod_mg2": 504.3153027261249, "CPM-KDOSYNTH-MONOMER_mod_mg2": -464.71204565786064, "DTMPKI-MONOMER_mod_mg2": -3007.8413207084104, "THIKIN-MONOMER_mod_mg2": 366.84793464895097, "G6880-MONOMER_mod_mg2": -246.71873561278608, "EG10943-MONOMER_mod_mg2": -2114.5312272442525, "H2NEOPTERINP3PYROPHOSPHOHYDRO-MONOMER_mod_mg2": -1339.7705907239636, "ArgS_mono_mod_mg2": -798.5383921725008, "TREHALOSEPHOSPHASYN-MONOMER_mod_mg2": 251.85409263854177, "PHOSPHAGLYPSYN-MONOMER_mod_mg2": -565.8431583237752, "DTDPGLUCOSEPP-MONOMER_mod_mg2": 387.6650352182873, "UDK-MONOMER_mod_mg2": 327.5813020679871, "O-SUCCINYLBENZOATE-COA-SYN-MONOMER_mod_mg2": 474.79908355211296, "EG10534-MONOMER_mod_mg2": 799.2181884798243, "EG10983-MONOMER_mod_mg2": 430.7222847673421, "FGAMSYN-MONOMER_mod_mg2": -1032.9274377721545, "GLUTCYSLIG-MONOMER_mod_mg2": 651.4118893943653, "G7408-MONOMER_mod_mg2": -588.6211662194033, "FUCULOKIN-MONOMER_mod_mg2": 693.8202858947767, "G7496-MONOMER_mod_mg2": -208.41709881826904, "MALSYNG-MONOMER_mod_mg2": -2070.876885375132, "GLYCPDIESTER-CYTO-MONOMER_mod_mg2": -3720.4819343692566, "DEOXYGLUCONOKIN-MONOMER_mod_mg2": 504.93725561502134, "GLCNACPTRANS-MONOMER_mod_mg2": -2.9584892594047276, "ADENYLATECYC-MONOMER_mod_mg2": 1463.081551146369, "EG11470-MONOMER_mod_mg2": 442.9801284307579, "RHAMNULOKIN-MONOMER_mod_mg2": 1073.7451449173184, "DMK-MONOMER_mod_mg2": 179.4799417638076, "THIE-MONOMER_mod_mg2": -3996.1548900701414, "4OHBENZOATE-OCTAPRENYLTRANSFER-MONOMER_mod_mg2": -116.65906182094001, "EG10043-MONOMER_mod_mg2": -252.24936379823976, "EG12440-MONOMER_mod_mg2": 519.8148542278639, "ValS_mono_mod_mg2": -1187.7854240713632, "PSERPHOSPHA-MONOMER_mod_mg2": -339.21283594704323, "PRPPSYN-MONOMER_mod_mg2_mod_pi": -6.397900792180858, "PRPPSYN-MONOMER_mod_mn2_mod_pi": -3.043889777429493e-29, "GPH-MONOMER_mod_mg2_mod_cl": 364.71542421384953, "CDPDIGLYSYN-MONOMER_mod_mg2_mod_k": -864.4018573257649, "Fmt_mono_mod_mg2_mod_k": 418.92595052415527, "CPLX0-7525_mod_mg2_mod_mn2_mod_thmpp": 1559.3267992017811, "3-ISOPROPYLMALDEHYDROG-CPLX_mod_mg2_mod_mn2": 1266.6320969127362, "GltX_mono_mod_mg2_mod_1:zn2": -448.04412578504406, "GLYOCARBOLIG-CPLX_mod_mg2_mod_thmpp_mod_fad": 979.8132895838182, "CPLX0-234_mod_mg2": -994.3693184290614, "CPLX0-234_mod_mn2": -987.9714176368806, "CPLX0-234_mod_cobalt2": -987.0715110499402, "CPLX0-238_mod_mg2": -1319.9297392967533, "CPLX0-243_mod_mg2": -1816.888670334798, "CPLX0-3482_mod_mg2": -2863.9342455052324, "CPLX0-3721_mod_mg2": -6541.595329102169, "CPLX0-3841_mod_mg2": -2050.3525673215845, "CPLX0-3948_mod_mg2": 398.38999627569996, "CPLX0-682_mod_mg2": -1251.0291241599723, "CPLX0-7426_mod_mg2": -619.3615225382696, "CPLX0-7615_mod_mg2": 2243.2523023064655, "CPLX0-7692_mod_mg2": -1572.9939429897495, "CPLX0-7704_mod_mg2": -8327.62034924801, "CPLX0-7709_mod_mg2": -4799.580247297963, "CPLX0-7744_mod_mg2": 482.1043903225375, "CPLX0-7826_mod_mg2": 728.020813665634, "CTPSYN-CPLX_mod_mg2": -2177.864694028879, "DETHIOBIOTIN-SYN-CPLX_mod_mg2": -5355.341001843532, "DGTPTRIPHYDRO-CPLX_mod_mg2": 2591.623412275058, "DIOHBUTANONEPSYN-CPLX_mod_mg2": -775.7227112799959, "Eno_dim_mod_4:mg2": -1313.671237643639, "F16B-CPLX_mod_mg2": -1286.4659424191382, "GLUC1PADENYLTRANS-CPLX_mod_mg2": -13749.037891203403, "GLUCONOKINII-CPLX_mod_mg2": -3623.180477277498, "GLUTATHIONE-SYN-CPLX_mod_mg2": 1781.6000566660302, "GLUTKIN-CPLX_mod_mg2": 3182.994602203542, "H2PTEROATESYNTH-CPLX_mod_mg2": 585.8468625944587, "His_RS_dim_mod_4:mg2": -624.9768344771526, "KDO-8PPHOSPHAT-CPLX_mod_mg2": -2335.1614561264805, "MENE-CPLX_mod_mg2": 2451.1446615157865, "MENF-CPLX_mod_mg2": -1288.3776970164597, "NAG1P-URIDYLTRANS-CPLX_mod_mg2": -5448.968641202539, "OROPRIBTRANS-CPLX_mod_mg2": -1918.9367327392617, "PANTOTHENATE-KIN-CPLX_mod_mg2": -720.072603269412, "PEPCARBOX-CPLX_mod_mg2": -3574.778718281345, "PEPSYNTH-CPLX_mod_mg2": -923.5140802863023, "PPX-CPLX_mod_mg2": -1795.738562157732, "PRPPAMIDOTRANS-CPLX_mod_mg2": -4616.879985002347, "QUINOPRIBOTRANS-CPLX_mod_mg2": -92.80308836768248, "THYMIDYLATESYN-CPLX_mod_mg2": -1821.8351713861591, "UPPSYN-CPLX_mod_mg2": -292.9002381483692, "H2PTERIDINEPYROPHOSPHOKIN-MONOMER_mod_mg2": -1315.3223426237155, "DXPREDISOM-CPLX_mod_mn2": -682.6844036351031, "DXPREDISOM-CPLX_mod_cobalt2": -681.7844970481627, "DXPREDISOM-CPLX_mod_mg2": -689.0823044272839, "MALIC-NAD-CPLX_mod_mn2": 3726.1794397735516, "MALIC-NAD-CPLX_mod_mg2": 3719.781538981371, "MALIC-NADP-CPLX_mod_mn2": -6202.395842116204, "MALIC-NADP-CPLX_mod_mg2": -6208.793742908386, "SUPEROX-DISMUTMN-CPLX_mod_mn2": 338.0996587187116, "AGMATIN-CPLX_mod_2:mn2": 1067.6348293136393, "ALPHAGALACTOSID-CPLX_mod_mn2": 1077.770753703801, "EG12115-MONOMER_mod_mn2": -840.7837204629334, "PPENTOMUT-MONOMER_mod_mn2": -73.18776135818067, "TRANSKETOI-CPLX_mod_thmpp_mod_mn2_mod_mg2": -2199.710045706221, "EG10626-MONOMER_mod_mn2_mod_mg2": 48.83016210798923, "ARABISOM-CPLX_mod_mn2": -0.0, "CPLX0-1683_mod_mn2": -742.7117519591396, "CPLX0-303_mod_mn2": 1073.477158459544, "CPLX0-721_mod_mn2": 528.3250596681644, "CPLX0-7631_mod_mn2": -0.0, "CPLX0-7776_mod_mn2": 1047.4932079489222, "CPLX0-7808_mod_mn2": -582.0194942688088, "CPLX0-7848_mod_mn2": 2723.716242875698, "CPLX-7524_mod_mn2": -3738.2872468448886, "GLUTAMINESYN-OLIGOMER_mod_mn2": -13225.003881733724, "HISTDEHYD-CPLX_mod_mn2": 1672.352419941033, "XYLISOM-CPLX_mod_mn2": -7001.669293187673, "EG10124-MONOMER_mod_bmocogdp": 1244.7849574348115, "CPLX0-3681_mod_nadp": -14908.262111610105, "CPLX0-7564_mod_nadph_mod_nadh_mod_fad_mod_cobalt2": 1313.4462713318476, "GLYOXI-CPLX_mod_ni2": -297.06784555045186, "CPLX0-7838_mod_pydx5p": 1126.9509866172893, "DIAMINOPIMDECARB-CPLX_mod_pydx5p": -955.3784280785084, "CPLX0-743_mod_thmpp": -5197.061196396115, "G6701-MONOMER_mod_thmpp": -1074.8756442656304, "HOMOCYSMETB12-MONOMER_mod_zn2_mod_cbl1": -879.5493172665138, "Ala_RS_tetra_mod_4:zn2": -2404.7681148016195, "ADHC-CPLX_mod_zn2": -2594.505506587091, "ACETYLORNDEACET-CPLX_mod_zn2": -865.743229720414, "CPLX0-7521_mod_zn2": -742.5349826062185, "CysS_mono_mod_1:zn2": -533.8944708498803, "G7502-MONOMER_mod_zn2": -2663.005530113123, "HOMOCYSMET-MONOMER_mod_zn2": -922.3787753282172, "CPLX-64_mod_cobalt2_mod_zn2": -21532.637344767016, "CPLX-64_mod_mn2_mod_zn2": -21533.537251353955, "CPLX-64_mod_ni2_mod_zn2": -21532.691337210355, "CPLX0-3161_mod_zn2_mod_cobalt2": -2087.5774623338493, "CYTDEAM-MONOMER_mod_fe2_mod_zn2": 808.742918437153, "CYTDEAM-MONOMER_mod_mn2_mod_zn2": 808.538712847158, "CYTDEAM-MONOMER_mod_cobalt2_mod_zn2": 809.4386194340984, "EG11095-MONOMER_mod_zn2_mod_fe2_mod_cobalt2_mod_mg2_mod_mn2": -140.05675599675732, "IPPISOM-MONOMER_mod_mg2_mod_zn2": -147.70319868221395, "IPPISOM-MONOMER_mod_mn2_mod_zn2": -141.3052978900331, "DIHYDROOROT-CPLX_mod_2:zn2": -798.7845842284017, "CPLX0-3061_mod_zn2": 4987.097962709597, "CPLX0-7633_mod_zn2": -3.0181899742410047e-33, "CYTIDEAM-CPLX_mod_zn2": -812.5373774806739, "DUTP-PYROP-CPLX_mod_zn2": -1917.8259059326267, "FOLE-CPLX_mod_zn2": -12649.510422900947, "Met_RS_dim_mod_2:zn2": -1399.9899594310339, "NAG6PDEACET-CPLX_mod_zn2": -2956.735391913315, "PORPHOBILSYNTH-CPLX_mod_zn2": -3453.3776894527186, "RIBULPEPIM-CPLX_mod_zn2": -9197.541084757224, "Thr_RS_dim_mod_zn2": -2487.4975774021395, "IleS_mono_mod_2:zn2": -2797.002016434888, "GLYOXII-MONOMER_mod_zn2": -178.9930949110338, "CPLX0-7760_mod_4fe4s": -1113.7386969185804, "CPLX0-7761_mod_4fe4s": -2086.299834451291, "DIHYDROXYACIDDEHYDRAT-CPLX_mod_4fe4s": 2627.4406547845642, "FUMARASE-A_mod_4fe4s": -1025.8187808127184, "FUMARASE-B_mod_4fe4s": -1034.4359735537546, "HEMN-MONOMER_mod_4fe4s": -336.55307506472894, "BIOTIN-SYN-CPLX_mod_4fe4s_mod_2fe2s": 1225.0229275854172, "OHMETHYLBILANESYN-MONOMER_mod_dpm": -2527.0720884486273, "DIHYDROPTERIREDUCT-CPLX_mod_fad": 727.3583718343135, "GLUTATHIONE-REDUCT-NADPH-CPLX_mod_fad": -753.681416299992, "SARCOX-MONOMER_mod_fad": 658.0184596198037, "GALPMUT-MONOMER_mod_fad": 408.59514181618846, "DLACTDEHYDROGFAD-MONOMER_mod_fad": -326.8315276762092, "L-ASPARTATE-OXID-MONOMER_mod_fad": -300.4511666071021, "UDPNACETYLMURAMATEDEHYDROG-MONOMER_mod_fad": -1030.6902428919188, "EG10456-MONOMER_mod_fad_mod_pheme": 398.58360941541514, "PDXH-CPLX_mod_fmn": -502.3774253310336, "L-LACTDEHYDROGFMN-MONOMER_mod_fmn": 410.5958276892214, "HYDROPEROXIDII-CPLX_mod_6:hemed": 7566.267395339016, "DTDPGLUCDEHYDRAT-CPLX_mod_nad": 1114.5048593665836, "UDPGLUCEPIM-CPLX_mod_nad": -0.0, "HYDROPEROXIDI-CPLX_mod_pheme": 4899.12559744837, "ARGDECARBOXDEG-CPLX_mod_pydx5p": -6095.036868592304, "O-SUCCHOMOSERLYASE-CPLX_mod_pydx5p": -1797.9722503999903, "ACSERLYA-CPLX_mod_2:pydx5p": -855.6212074080332, "GABATRANSAM-CPLX_mod_pydx5p": 1047.0135751336613, "VALINE-PYRUVATE-AMINOTRANSFER-MONOMER_mod_pydx5p": -702.6496976586382, "ACSERLYB-CPLX_mod_pydx5p": -12.963097789906087, "AKBLIG-CPLX_mod_pydx5p": -2568.718075714707, "CPLX0-1401_mod_pydx5p": 1239.4867806169625, "CPLX0-7465_mod_pydx5p": -758.5446510165308, "DAPASYN-CPLX_mod_pydx5p": -1295.7924343393897, "DCYSDESULF-CPLX_mod_pydx5p": 661.8375389247057, "GLUTDECARBOXA-CPLX_mod_pydx5p": 4101.343501695459, "GLUTDECARBOXB-CPLX_mod_pydx5p": 4201.790213843728, "GLYCOPHOSPHORYL-CPLX_mod_pydx5p": 2651.4615079411733, "GSAAMINOTRANS-CPLX_mod_pydx5p": -1303.2628318652796, "HISTPHOSTRANS-CPLX_mod_pydx5p": 1043.7737482279492, "LDC2-CPLX_mod_pydx5p": 7340.685438121114, "LYSDECARBOX-CPLX_mod_pydx5p": -10842.804792589925, "MALDEXPHOSPHORYL-CPLX_mod_pydx5p": -5111.702265442278, "ORNDECARBOX-BIO-CPLX_mod_pydx5p": 1770.0907743554742, "ORNDECARBOXDEG-CPLX_mod_pydx5p": 1936.5477836101059, "PSERTRANSAM-CPLX_mod_pydx5p": -0.0, "THREDEHYDCAT-CPLX_mod_pydx5p": 2130.278981719076, "THREDEHYDSYN-CPLX_mod_pydx5p": 2491.3468174501086, "THRESYN-MONOMER_mod_pydx5p": 441.1820487609835, "G7166-MONOMER_mod_pydx5p": -5.587052303773805e-33, "DSERDEAM-MONOMER_mod_pydx5p": 555.1057742514446, "G7596-MONOMER_mod_pydx5p": 424.9007330920427, "ACETYLORNTRANSAM-CPLX_mod_pydx5p": -1304.4328982939069, "CARBODEHYDRAT-CPLX_mod_zn2": -1747.8525282756468, "ALKAPHOSPHA-CPLX_mod_zn2_mod_mg2": 1683.5042080978308, "THREODEHYD-CPLX_mod_zn2": 1658.7155457480735, "CPLX0-7741_mod_adocbl": 3033.7462755327388, "CPLX0-7719_mod_4fe4s": -2281.954461124279, "EG12069-MONOMER_mod_fad": -355.0447126262746, "BETAGALACTOSID-CPLX_mod_mg2": -2323.285934775853, "PGMI-MONOMER_mod_mn2": -0.0, "UDPGLCNACEPIM-MONOMER_mod_nad": -0.0, "DTDPGLUCDEHYDRAT2-MONOMER_mod_nad": 528.7454241335107, "GDPMANDEHYDRA-CPLX_mod_nadp": 930.9396284420854, "SelA_deca_mod_10:pydx5p": -19261.319464250737, "LTAA-CPLX_mod_pydx5p": -5795.731995306687, "G6646-MONOMER_mod_pydx5p": 469.5524694456384, "USHA-MONOMER_mod_zn2": 872.753390400238, "CPLX0-253_mod_fad": 593.9737465335003, "AROH-CPLX_mod_fe3": -360.95224981321496, "GLYCRIBONUCSYN-MONOMER_mod_mg2": -962.3467052405144, "BRANCHED-CHAINAMINOTRANSFER-CPLX_mod_6:pydx5p": -19749.44090060955, "AERGLYC3PDEHYDROG-CPLX_mod_1:fad": -776.85427477826, "SUCCORNTRANSAM-CPLX_mod_pydx5p": -8641.314263682398, "ISOCITHASE-CPLX_mod_mn2": -1296.0942750627678, "ISOCITHASE-CPLX_mod_mg2": -1302.4921758549485, "CPLX0-250_FORMATEDEHYDROGH-MONOMER_mod_8:4fe4s_mod_2:2fe2s_mod_bmocogdp_mod_NiFeCoCN2": 3731.3150689974373, "G6523-MONOMER_G6518-MONOMER_mod_fmn": 897.609999849623, "EG10370-MONOMER_mod_mn2": -119.48004790619171, "NITRATREDUCTA-CPLX_mod_bmocogdp_mod_3fe4s_mod_4fe4s": 2994.4617256326846, "FLAVONADPREDUCT-MONOMER_mod_fad": -223.71495887555648, "NITRATREDUCTZ-CPLX_mod_bmocogdp_mod_2:pheme_mod_3:4fe4s_mod_1:3fe4s": 3009.784101462913, "GCVMULTI-CPLX_mod_lipo": -4676.561113741486, "IMIDHISTID-CPLX_mod_mn2": 1392.2510353866353, "CPLX0-341_mod_fmn": -2724.0957487029655, "CPLX0-341_mod_mg2": -2712.882888866146, "CPLX0-1261_mod_thmpp": -1175.6612582288615, "PUTA-CPLX_mod_fad": -2038.6994536649904, "CPLX0-7652_mod_mn2": -0.0, "CPLX0-7466_mod_mg2": 1156.2193783513171, "CPLX0-7643_mod_mg2": -2956.089812950157, "CPLX0-7904_mod_ca2": -1551.1399116412863, "CYSTATHIONINE-BETA-LYASE-CPLX_mod_pydx5p": -1692.5683590600763, "DHHB-METHYLTRANSFER-CPLX_mod_zn2": -541.1223985044742, "DHPDIOXYGEN-CPLX_mod_fe2": 1800.8372699255656, "GSP-CPLX_mod_mg2": 1843.9104195662037, "GUANYL-KIN-CPLX_mod_mg2": -330.83825098794165, "LysII_RS_dim_mod_6:mg2": -1164.374421453126, "LysII_RS_dim_mod_lys__L": -1196.7091811826167, "LYXK-CPLX_mod_mg2": 1533.163530979906, "PDXK-CPLX_mod_zn2": -925.436972223489, "PDXK-CPLX_mod_mg2": -934.1924719672812, "Ser_RS_dim_mod_mg2": -776.685428057722, "TYRB-DIMER_mod_pydx5p": -1075.891012858605, "G6246-MONOMER_mod_mg2": -298.28627307920647, "DIHYDROOROTOX-MONOMER_mod_fmn": -259.6339833349931, "TDK-MONOMER_mod_mg2": -99.46108096537796, "GARTRANSFORMYL2-MONOMER_mod_mg2": -341.10375814310544, "UXAC-MONOMER_mod_zn2": -1692.8040826226747, "SPOT-MONOMER_mod_mn2": 1044.8291443258954, "6PFK-1-CPX_mod_mg2": -1344.7321430758416, "ASPAMINOTRANS-DIMER_mod_pydx5p": -822.8441598998174, "BRANCHED-CHAINAMINOTRANSFER-CPLX_mod_pydx5p": -19600.896133003807, "USHA-MONOMER_mod_cobalt2": 871.2956980355668, "CMPKI-MONOMER_mod_mg2": 7.477233548287233e-34, "MiaB_mono_mod_1:4fe4s": -195.7475850762321, "RumB_mono_mod_1:4fe4s": -901.4360292082611, "RumA_mono_mod_1:4fe4s": -283.5243409685683, "rpL7/12_mod_1:acetyl": -775.7595037045978, "Def_mono_mod_1:fe2": -954.2310624714617, "Map_mono_mod_2:fe2": -2402.4731310495404, "Mfd_mono_mod_1:mg2": -1048.2382996439708, "Rnb_mono_mod_1:mg2": -705.8449847338175, "RluD_mono_mod_1:mg2": -922.9817099012629, "RpoZ_mono_mod_1:mg2": -3941.0428218891193, "RNase_III_dim_mod_2:mg2": -1792.108934516076, "RNase_P_cplx_mod_2:mg2": 11493.751671196378, "Orn_dim_mod_2:mg2": -388.23761355144626, "MiaA_dim_mod_2:mg2": -7626.044159987476, "Rho_hexa_mod_3:mg2": -3639.1619632296056, "RNase_T_dim_mod_4:mg2": -7939.702910680573, "Rnd_mono_mod_5:mg2": -525.4022274968252, "hRNAP_mod_1:zn2_mod_2:mg2": 5536.837399313027, "RNase_E_tetra_mod_2:zn2": -3251.843918973045, "RrmA_dim_mod_2:zn2": -704.9668487630436, "RNase_BN_dim_mod_2:zn2": -553.1639034733677, "TadA_dim_mod_2:zn2": -1665.1520679637017, "DnaJ_dim_mod_4:zn2": -3390.6521249142424, "Tgt_hexa_mod_6:zn2": -4179.217007925886, "RlmN_mono_mod_1:4fe4s": -173.38295040184605, "MnmC_mono_mod_fad": -540.4851859687958, "MnmEG_cplx_mod_fad_mod_2:k": -2388.757582127868, "Rph_mono_mod_mg2": 392.93309651968406, "NAPAB-CPLX_NAPC-MONOMER_mod_bmocogdp": 1718.6011605724013, "NAP-CPLX_mod_bmocogdp": 2522.804891268798, "CPLX0-7838_CPLX0-7839_mod_pydx5p": 1455.4478425111208, "GLUCDEHYDROG-MONOMER_mod_pqq": -1747.3656937555936, "YdaO_dim_mod_4fe4s": -398.04882105593913, "ATPSYN-CPLX_EG10106-MONOMER_mod_mg2": -9125.213681196525, "QueG_mono_mod_2:4fe4s": -460.1327951805566, "PYRUVFORMLY-INACTIVE-CPLX_mod_glycyl": -1734.4829018034472, "PYRUVFORMLY-MONOMER_EG11784-MONOMER_mod_glycyl": -667.0829330947153, "KETOBUTFORMLY-INACT-MONOMER_mod_glycyl": 1211.3511467616029, "EG11910-MONOMER_dimer_EG11911-MONOMER_mod_glycyl": -1868.9870425861286, "ADCLY-CPLX_mod_pydx5p": 943.2300001115087, "CYT-O-UBIOX-CPLX_mod_pheme_mod_hemeO_mod_cu2": -4480.088681233056, "RNA_dummy": 27303.617764177994, "protein_dummy": -367.67710824563557, "CPLX_dummy": -367.67710824563557, "unmodeled_protein_biomass": -232.1365806900034, "generic_16Sm4Cm1402": -249.65828634811353, "generic_LYSINEaaRS": -1164.374421453126, "generic_Dus": -301.98684983036776, "generic_RF": 15.695093706126107, "generic_Tuf": 456.0529213306617, "generic_RNase": 392.93309651968406, "generic_16s_rRNAs": 110563.0462921558, "generic_23s_rRNAs": 208009.0741171062, "generic_5s_rRNAs": 8643.69223711424, "ribosome": 301112.93223677407, "RNAPE-CPLX": 3661.581408936059, "RNAPS-CPLX": 5395.183049099508, "RNAP32-CPLX": 5237.3954282455115, "RNAP70-CPLX": 4828.423411146779, "CPLX0-221": 5792.384014594446, "RNAP54-CPLX": 5459.789974520414, "CPLX0-222": 4269.540984166748, "RNA_degradosome": -8077.939182362506, "rRNA_containing_excision_machinery": -1941.2120550065476, "monocistronic_excision_machinery": 8634.840848743017, "polycistronic_wout_rRNA_excision_machinery": -1953.152619729835, "generic_2fe2s_transfer_complex": 849.9071518587868, "generic_4fe4s_transfer_complex": 823.3918805209038, "protein_b0007_Inner_Membrane": -1004.6513232350967, "protein_b0019_Inner_Membrane": -61.32923475964209, "protein_b0027_Inner_Membrane": 89.6545865855601, "protein_b0040_Inner_Membrane": -84.53042101960456, "protein_b0047_Inner_Membrane": 279.00837918216195, "protein_b0053_Periplasm": -2576.328195437947, "protein_b0067_Inner_Membrane": 158.5936555583842, "protein_b0068_Inner_Membrane": 487.1516079474263, "protein_b0070_Inner_Membrane": -222.17258180479132, "protein_b0084_Inner_Membrane": 961.9487655342931, "protein_b0087_Inner_Membrane": 13.871318987281136, "protein_b0112_Inner_Membrane": -1278.0121067689602, "protein_b0123_Periplasm": -566.1250844446737, "protein_b0124_Inner_Membrane": -943.6839704570547, "protein_b0149_Inner_Membrane": -393.49933484176967, "protein_b0150_Outer_Membrane": 1487.214615847571, "protein_b0152_Periplasm": 165.3743204009953, "protein_b0153_Inner_Membrane": -4936.3204917475105, "protein_b0155_Inner_Membrane": 49.36211261986227, "protein_b0158_Periplasm": 378.54131214299326, "protein_b0175_Inner_Membrane": -878.9247911873977, "protein_b0177_Outer_Membrane": -85.39082048385166, "protein_b0197_Inner_Membrane": -1593.0608721297212, "protein_b0198_Inner_Membrane": -29.075717228272836, "protein_b0221_Inner_Membrane": -1082.1971679764463, "protein_b0241_Outer_Membrane": -33.13402859571296, "protein_b0260_Inner_Membrane": -81.21443823714702, "protein_b0314_Inner_Membrane": 382.96620601588955, "protein_b0336_Inner_Membrane": 155.14099087232745, "protein_b0341_Inner_Membrane": 34.18716304662126, "protein_b0343_Inner_Membrane": -1689.8860329689937, "protein_b0353_Inner_Membrane": -1028.5582871891163, "protein_b0365_Periplasm": 373.53878786376407, "protein_b0367_Inner_Membrane": -30.08507163579948, "protein_b0383_Periplasm": 831.4040718153756, "protein_b0401_Inner_Membrane": -0.0, "protein_b0408_Inner_Membrane": 890.984781530016, "protein_b0409_Inner_Membrane": -2404.561673690774, "protein_b0411_Outer_Membrane": -339.90653500489356, "protein_b0418_Inner_Membrane": -20.11805608054609, "protein_b0428_Inner_Membrane": 48.50105362097396, "protein_b0429_Inner_Membrane": -36.40817605418155, "protein_b0430_Inner_Membrane": -27.745837492777458, "protein_b0431_Inner_Membrane": -4199.575042087758, "protein_b0432_Inner_Membrane": 150.77259994896883, "protein_b0433_Inner_Membrane": -1090.181404075517, "protein_b0451_Inner_Membrane": -1345.7186672540481, "protein_b0462_Inner_Membrane": 1042.708998479006, "protein_b0463_Inner_Membrane": -2603.8814079538492, "protein_b0480_Periplasm": 858.027608294802, "protein_b0484_Inner_Membrane": 1046.280181929727, "protein_b0494_Periplasm": -922.4699826248916, "protein_b0511_Inner_Membrane": -0.0, "protein_b0572_Outer_Membrane": -4006.1864408482306, "protein_b0573_Periplasm": 119.25712550324339, "protein_b0574_Periplasm": 500.9648037002165, "protein_b0575_Inner_Membrane": 789.2556232234228, "protein_b0576_Inner_Membrane": -45.41929051798956, "protein_b0584_Outer_Membrane": 1827.2654453184894, "protein_b0589_Inner_Membrane": 124.6738059553771, "protein_b0590_Inner_Membrane": -1865.666347888696, "protein_b0591_Inner_Membrane": -986.5516347493299, "protein_b0592_Periplasm": 526.4019723211966, "protein_b0604_Periplasm": -593.8445755355004, "protein_b0612_Inner_Membrane": -161.42046614369275, "protein_b0621_Inner_Membrane": -40.171904479493385, "protein_b0622_Outer_Membrane": 62.45330034193422, "protein_b0627_Inner_Membrane": -116.36510841513584, "protein_b0632_Inner_Membrane": -274.4111624582002, "protein_b0635_Inner_Membrane": 1039.587398934262, "protein_b0653_Inner_Membrane": 34.85880939889534, "protein_b0654_Inner_Membrane": 79.04554798319592, "protein_b0655_Periplasm": 602.2253045543405, "protein_b0657_Inner_Membrane": -1628.5893381200485, "protein_b0679_Inner_Membrane": 200.27750483933335, "protein_b0692_Inner_Membrane": -0.0, "protein_b0697_Inner_Membrane": -2803.543031160066, "protein_b0698_Inner_Membrane": 322.7214752539342, "protein_b4513_Inner_Membrane": -30.82315297005055, "protein_b0709_Inner_Membrane": 35.855491968473665, "protein_b0721_Inner_Membrane": -522.04264874597, "protein_b0722_Inner_Membrane": -92.8953969584406, "protein_b0731_Inner_Membrane": 427.71625046509195, "protein_b0733_Inner_Membrane": -33.08115147544398, "protein_b0734_Inner_Membrane": -24.693248956891633, "protein_b0751_Inner_Membrane": -91.74883416472363, "protein_b0752_Inner_Membrane": -495.28901429186425, "protein_b0756_Periplasm": 852.8252401673691, "protein_b0763_Periplasm": 227.63181445963266, "protein_b0764_Inner_Membrane": 26.28746036872329, "protein_b0789_Periplasm": -1917.0491583800424, "protein_b0805_Outer_Membrane": 367.7626303804699, "protein_b0810_Inner_Membrane": -64.16752480434131, "protein_b0811_Periplasm": 337.2211103061976, "protein_b0813_Inner_Membrane": -99.7360903756539, "protein_b0831_Inner_Membrane": 81.35650322096281, "protein_b0832_Inner_Membrane": 105.31435971926001, "protein_b0837_Periplasm": -202.51287515078542, "protein_b0839_Inner_Membrane": -486.00251477725584, "protein_b0841_Inner_Membrane": -597.6327024785612, "protein_b0842_Inner_Membrane": -1055.6933001438692, "protein_b0854_Periplasm": 450.20936536336814, "protein_b0856_Inner_Membrane": -90.52623720372996, "protein_b0857_Inner_Membrane": -37.35195838028791, "protein_b0860_Periplasm": -238.5792791435646, "protein_b0861_Inner_Membrane": -50.187683181904156, "protein_b0862_Inner_Membrane": 45.241625675430186, "protein_b0863_Periplasm": 405.5925646822358, "protein_b0875_Inner_Membrane": -592.3819134511083, "protein_b0886_Inner_Membrane": 816.0857670010887, "protein_b0887_Inner_Membrane": 615.767859668856, "protein_b0891_Periplasm": -1030.727359647728, "protein_b0894_Periplasm": 1383.793122729507, "protein_b0896_Inner_Membrane": -58.27575030663935, "protein_b0904_Inner_Membrane": -762.1961251798526, "protein_b0914_Inner_Membrane": -4166.795315804827, "protein_b0915_Inner_Membrane": 498.3450203644813, "protein_b0929_Outer_Membrane": -201.08471917326793, "protein_b0934_Inner_Membrane": 46.315423627098895, "protein_b0936_Periplasm": 402.3945221361662, "protein_b0957_Outer_Membrane": -374.3823468402543, "protein_b0972_Inner_Membrane": 613.8862433375087, "protein_b0973_Periplasm": 977.3453209968909, "protein_b0974_Inner_Membrane": -4572.042865356646, "protein_b0978_Inner_Membrane": 61.42539419122985, "protein_b0979_Inner_Membrane": -41.33135403865311, "protein_b0980_Periplasm": 735.2490379356751, "protein_b0996_Inner_Membrane": 590.6217238133878, "protein_b0997_Periplasm": 1367.2684673415454, "protein_b1002_Periplasm": 664.9493247116187, "protein_b1006_Inner_Membrane": -4277.60814980992, "protein_b1015_Inner_Membrane": -65.90854367674108, "protein_b1069_Inner_Membrane": -1262.9814745886126, "protein_b1101_Inner_Membrane": -1217.2799924129636, "protein_b1102_Outer_Membrane": 1733.1733462555221, "protein_b1116_Inner_Membrane": -1999.4110251390487, "protein_b1118_Inner_Membrane": 466.4547041847115, "protein_b1123_Periplasm": 362.15688670062553, "protein_b1124_Inner_Membrane": 12.854559343575486, "protein_b1125_Inner_Membrane": -99.54369433847562, "protein_b1185_Inner_Membrane": -96.56768729133486, "protein_b1186_Inner_Membrane": -1275.1535472658225, "protein_b1193_Outer_Membrane": 201.14881780520537, "protein_b1197_Periplasm": 1008.5170441408635, "protein_b1206_Inner_Membrane": -1212.6713269833747, "protein_b1209_Outer_Membrane": 526.3914678006141, "protein_b1216_Inner_Membrane": -739.421639880329, "protein_b1223_Inner_Membrane": -1088.5005627637295, "protein_b1227_Inner_Membrane": -2.255638875542511, "protein_b1243_Periplasm": -3753.295489233657, "protein_b1244_Inner_Membrane": -43.74371287504617, "protein_b1245_Inner_Membrane": 219.8481763766912, "protein_b1249_Inner_Membrane": -1149.4036243223798, "protein_b1250_Inner_Membrane": -747.0480198201166, "protein_b1252_Inner_Membrane": 246.2306594302849, "protein_b1278_Inner_Membrane": -675.2520550954277, "protein_b1296_Inner_Membrane": 126.10297273762096, "protein_b1308_Periplasm": -128.12023454948263, "protein_b1319_Outer_Membrane": -173.97404019619995, "protein_b1329_Periplasm": 679.2929982459398, "protein_b1363_Inner_Membrane": -1083.619892799712, "protein_b1377_Outer_Membrane": -14.674025483163492, "protein_b1386_Periplasm": 1219.5976282520726, "protein_b1440_Periplasm": 526.7351195596866, "protein_b1442_Inner_Membrane": -174.92539131188616, "protein_b1443_Inner_Membrane": 78.3597825557683, "protein_b1453_Inner_Membrane": -26.085659684739294, "protein_b1465_Inner_Membrane": 24.9958956892752, "protein_b1469_Inner_Membrane": 167.82632963830872, "protein_b1473_Inner_Membrane": -771.1072450900955, "protein_b1474_Periplasm": -2086.595391470672, "protein_b1475_Inner_Membrane": 381.65511739470753, "protein_b1476_Inner_Membrane": -188.34540286255617, "protein_b1485_Inner_Membrane": 181.63966481391682, "protein_b1486_Inner_Membrane": 157.44732851275623, "protein_b1487_Periplasm": -3842.2675246049726, "protein_b1492_Inner_Membrane": -124.07126866606671, "protein_b1528_Inner_Membrane": -165.41255918966525, "protein_b1533_Inner_Membrane": -897.0329870183449, "protein_b1587_Periplasm": 1476.2843894775344, "protein_b1588_Periplasm": 1299.1413368107887, "protein_b1589_Periplasm": 279.33477097487, "protein_b1590_Inner_Membrane": 22.35270471685633, "protein_b1592_Inner_Membrane": 226.32559392627581, "protein_b1599_Inner_Membrane": -56.014346175719574, "protein_b1600_Inner_Membrane": -53.5635309505206, "protein_b1602_Inner_Membrane": 182.07992664607667, "protein_b1603_Inner_Membrane": -2077.011225437758, "protein_b1605_Inner_Membrane": -73.56657335071564, "protein_b1621_Inner_Membrane": -1309.7578920543247, "protein_b1634_Inner_Membrane": -52.54832041632399, "protein_b1646_Periplasm": 377.4828330332339, "protein_b1677_Outer_Membrane": -9.213333719603177, "protein_b1711_Inner_Membrane": -44.143247666083276, "protein_b1801_Inner_Membrane": 233.27460166220467, "protein_b1818_Inner_Membrane": -2226.387412508904, "protein_b1819_Inner_Membrane": 170.5047450801819, "protein_b1855_Inner_Membrane": -546.006250312806, "protein_b1857_Periplasm": -432.29296374227596, "protein_b1859_Inner_Membrane": -1282.6091544483056, "protein_b1872_Periplasm": 940.276619865647, "protein_b1873_Inner_Membrane": 562.9410437123313, "protein_b4460_Inner_Membrane": 165.90762928888736, "protein_b1901_Periplasm": 375.530220246933, "protein_b1907_Inner_Membrane": -988.9719286390335, "protein_b1912_Inner_Membrane": -571.813440685419, "protein_b1981_Inner_Membrane": 69.16127235952675, "protein_b1992_Inner_Membrane": 44.449174454467695, "protein_b2010_Inner_Membrane": 687.9534672751764, "protein_b2027_Inner_Membrane": 602.7364283852381, "protein_b2035_Inner_Membrane": -1871.5224916528653, "protein_b2037_Inner_Membrane": 48.18873410460574, "protein_b2092_Inner_Membrane": -64.45289537582684, "protein_b2128_Inner_Membrane": -53.98555488396428, "protein_b2130_Inner_Membrane": 4.013879758862353, "protein_b2131_Periplasm": 371.73179822152696, "protein_b2132_Periplasm": 1253.5094782996996, "protein_b2134_Periplasm": -399.72842105002024, "protein_b2148_Inner_Membrane": 104.57359463608944, "protein_b2150_Periplasm": 496.0693431641441, "protein_b2155_Outer_Membrane": 1681.365123320951, "protein_b2156_Inner_Membrane": -39.184681803300116, "protein_b2167_Inner_Membrane": -162.86993430127018, "protein_b2170_Inner_Membrane": 43.71708125512133, "protein_b2174_Inner_Membrane": 49.53069108979035, "protein_b2197_Periplasm": 221.63851403270994, "protein_b2198_Inner_Membrane": -44.48185249580518, "protein_b2199_Inner_Membrane": -97.64553496964491, "protein_b2200_Inner_Membrane": -139.44398492832764, "protein_b2202_Inner_Membrane": 285.1705263717633, "protein_b2203_Periplasm": 278.1812228393501, "protein_b2204_Inner_Membrane": 350.16473947267457, "protein_b2205_Periplasm": 454.03899122372235, "protein_b2206_Periplasm": 1080.7421230122175, "protein_b2215_Outer_Membrane": -31.818558482020894, "protein_b2223_Inner_Membrane": -2611.8276581076484, "protein_b2239_Periplasm": 442.0238737834482, "protein_b2240_Inner_Membrane": -140.21472398619323, "protein_b2254_Inner_Membrane": 383.2577825243948, "protein_b2257_Inner_Membrane": -34.85187944290657, "protein_b4544_Inner_Membrane": -47.92788393161166, "protein_b2258_Inner_Membrane": -93.1277744548883, "protein_b2276_Inner_Membrane": 54.08820517450672, "protein_b2277_Inner_Membrane": -2643.0984629788986, "protein_b2278_Inner_Membrane": -60.81737089701263, "protein_b2279_Inner_Membrane": 54.439688539325225, "protein_b2280_Inner_Membrane": -34.18393817199991, "protein_b2282_Inner_Membrane": -139.22164204624468, "protein_b2288_Inner_Membrane": 25.90535243528818, "protein_b2307_Inner_Membrane": -21.381873182348457, "protein_b2308_Inner_Membrane": 76.51481003668555, "protein_b2309_Periplasm": 416.53239396782743, "protein_b2310_Periplasm": 456.43299886074624, "protein_b2328_Periplasm": 501.0781251371047, "protein_b2344_Outer_Membrane": 802.3252202114834, "protein_b2392_Inner_Membrane": -991.5942933096105, "protein_b2393_Inner_Membrane": -934.579700810875, "protein_b2406_Inner_Membrane": -117.70770733448762, "protein_b2423_Inner_Membrane": 77.40832318094367, "protein_b2424_Inner_Membrane": -50.83562595211129, "protein_b2425_Periplasm": 617.9095830373816, "protein_b2429_Inner_Membrane": 311.001261676624, "protein_b2435_Periplasm": -241.8520452573883, "protein_b2470_Inner_Membrane": 1434.7941036378534, "protein_b2477_Outer_Membrane": -142.2219872853214, "protein_b2482_Inner_Membrane": -52.86212278522913, "protein_b2483_Inner_Membrane": -25.72268058073294, "protein_b2484_Inner_Membrane": 86.14509217454759, "protein_b2485_Inner_Membrane": -53.242075328506395, "protein_b2486_Inner_Membrane": 42.78879786549117, "protein_b2492_Inner_Membrane": -10883.827061074278, "protein_b2497_Inner_Membrane": -34.31670679798899, "protein_b2512_Outer_Membrane": -1562.1154554853658, "protein_b2519_Inner_Membrane": -4828.923785645116, "protein_b2536_Inner_Membrane": -991.4420642280485, "protein_b2558_Periplasm": 777.1798655218089, "protein_b2578_Inner_Membrane": -506.2772836579245, "protein_b2587_Inner_Membrane": -945.3869734122735, "protein_b2595_Outer_Membrane": -251.06629465125533, "protein_b2617_Outer_Membrane": -130.4800525998398, "protein_b2663_Inner_Membrane": -3.6718431252498624, "protein_b2678_Inner_Membrane": 335.45683946382053, "protein_b2679_Periplasm": 510.2309090655439, "protein_b2682_Inner_Membrane": -54.72340916138888, "protein_b2683_Inner_Membrane": 54.72340916138888, "protein_b2701_Outer_Membrane": 626.683096620051, "protein_b2702_Inner_Membrane": 70.97526921865948, "protein_b2703_Inner_Membrane": 302.37482067837783, "protein_b2715_Inner_Membrane": 33.81609220742387, "protein_b2722_Inner_Membrane": 104.9718726469855, "protein_b2723_Inner_Membrane": -29.238776419427364, "protein_b2789_Inner_Membrane": -0.0, "protein_b2796_Inner_Membrane": -2583.6723079539615, "protein_b2801_Inner_Membrane": -0.0, "protein_b2813_Outer_Membrane": -161.40344553965826, "protein_b2817_Periplasm": -255.21539279828545, "protein_b2828_Inner_Membrane": 89.30007030411737, "protein_b2835_Inner_Membrane": 41.206351013956855, "protein_b2836_Inner_Membrane": -1983.7822584496653, "protein_b2841_Inner_Membrane": -0.0, "protein_b2882_Inner_Membrane": 362.5687980230747, "protein_b2893_Periplasm": -362.54589493595296, "protein_b2923_Inner_Membrane": -574.4691594493689, "protein_b2938_Periplasm": 1037.0731396520398, "protein_b2943_Inner_Membrane": -1070.8472680641955, "protein_b2957_Periplasm": 739.3727668474658, "protein_b2963_Outer_Membrane": 805.8273806186783, "protein_b2964_Inner_Membrane": -1199.0996269855032, "protein_b2975_Inner_Membrane": -113.95022521321543, "protein_b2987_Inner_Membrane": -1038.6568011328015, "protein_b2994_Periplasm": 778.3669089822306, "protein_b2995_Inner_Membrane": -74.30234864073876, "protein_b2996_Periplasm": 617.6731069063871, "protein_b2997_Periplasm": 573.7345116290878, "protein_b3005_Inner_Membrane": 114.92510110436264, "protein_b3006_Inner_Membrane": 292.82735946659164, "protein_b3035_Outer_Membrane": -1485.9144233237732, "protein_b3040_Inner_Membrane": -684.4565289627243, "protein_b3057_Inner_Membrane": -817.6237627182104, "protein_b3059_Inner_Membrane": -485.69899662443754, "protein_b3063_Inner_Membrane": -175.46831871049972, "protein_b3089_Inner_Membrane": 336.90231631804346, "protein_b3093_Inner_Membrane": -177.50660612121507, "protein_b3116_Inner_Membrane": -1551.5613908571104, "protein_b3127_Inner_Membrane": -70.69373825391334, "protein_b3161_Inner_Membrane": -1016.3338412041131, "protein_b3175_Inner_Membrane": -188.30491640520162, "protein_b3182_Periplasm": 969.9959805032047, "protein_b3196_Inner_Membrane": -0.0, "protein_b3199_Inner_Membrane": 471.36286755212444, "protein_b3200_Periplasm": 482.70914709053153, "protein_b3224_Inner_Membrane": 148.38271369141393, "protein_b3258_Inner_Membrane": 141.4119884468431, "protein_b3265_Inner_Membrane": -2567.610916221936, "protein_b3266_Inner_Membrane": 1125.8275059101554, "protein_b3300_Inner_Membrane": 50.000269253321356, "protein_b3350_Inner_Membrane": 287.0464480235749, "protein_b3367_Inner_Membrane": -27.904200583176387, "protein_b3370_Inner_Membrane": 35.226958761394826, "protein_b3396_Inner_Membrane": -804.6148764960568, "protein_b3409_Inner_Membrane": -1637.7496230003014, "protein_b3415_Inner_Membrane": -1263.333575066395, "protein_b4476_Inner_Membrane": -228.6175583049193, "protein_b3447_Periplasm": 999.1301756809075, "protein_b3451_Inner_Membrane": -104.37993461788737, "protein_b3452_Inner_Membrane": 103.19953389209174, "protein_b3453_Periplasm": 618.1476859319795, "protein_b3456_Inner_Membrane": 11.368143137267278, "protein_b3457_Inner_Membrane": 0.7401031929386022, "protein_b3458_Periplasm": 653.7942209895095, "protein_b3460_Periplasm": 448.53746917464713, "protein_b3469_Inner_Membrane": 823.3515671740929, "protein_b3476_Periplasm": -3760.952288857694, "protein_b3477_Inner_Membrane": 146.38143843833194, "protein_b3478_Inner_Membrane": 191.45283940872687, "protein_b3493_Inner_Membrane": -870.7288066193148, "protein_b3496_Inner_Membrane": -120.88070987022402, "protein_b3502_Inner_Membrane": 18.55684428781959, "protein_b3528_Inner_Membrane": 128.7470015669161, "protein_b3542_Inner_Membrane": 136.3482288074249, "protein_b3543_Inner_Membrane": 110.60236432008841, "protein_b3544_Periplasm": -4137.336592373112, "protein_b3546_Inner_Membrane": 708.6349685691043, "protein_b3566_Periplasm": 595.2416223786273, "protein_b3568_Inner_Membrane": 211.22898043642002, "protein_b3571_Periplasm": 1376.993344462061, "protein_b3577_Inner_Membrane": 17.00023280405757, "protein_b3578_Inner_Membrane": -155.5780269491256, "protein_b3579_Periplasm": 501.09796289389317, "protein_b3599_Inner_Membrane": 480.0107384273675, "protein_b3603_Inner_Membrane": -2968.7592193679384, "protein_b3622_Inner_Membrane": 24.346863653015575, "protein_b3653_Inner_Membrane": -1014.4156283283477, "protein_b3654_Inner_Membrane": -752.881793798285, "protein_b3666_Inner_Membrane": 128.96955168685759, "protein_b3679_Inner_Membrane": 121.13915729470706, "protein_b3691_Inner_Membrane": 1.4580595510644778, "protein_b3705_Inner_Membrane": -707.2152153645252, "protein_b3709_Inner_Membrane": -0.0, "protein_b3714_Inner_Membrane": -921.6169461780196, "protein_b3722_Inner_Membrane": 376.5735617698953, "protein_b3726_Inner_Membrane": -124.17016421115592, "protein_b3727_Inner_Membrane": -215.42756125861098, "protein_b3728_Periplasm": 461.1370198648808, "protein_b3731_Inner_Membrane": 140.6957052600081, "protein_b3736_Inner_Membrane": 71.09890235755564, "protein_b3737_Inner_Membrane": -868.5226209087735, "protein_b3738_Inner_Membrane": -3.873614288091206, "protein_b3739_Inner_Membrane": -392.16048295489156, "protein_b3747_Inner_Membrane": -1491.493775993806, "protein_b3750_Inner_Membrane": 159.3791120829257, "protein_b3751_Periplasm": 461.9755713676784, "protein_b3784_Inner_Membrane": -8.928771621048384, "protein_b3785_Inner_Membrane": 537.609441572315, "protein_b3792_Inner_Membrane": -9718.859789013262, "protein_b3793_Inner_Membrane": -157.50086507028834, "protein_b3816_Inner_Membrane": -644.6928308170311, "protein_b3821_Outer_Membrane": -375.10142086643054, "protein_b3823_Inner_Membrane": -68.79213182320643, "protein_b3824_Inner_Membrane": -488.64304713527156, "protein_b3835_Inner_Membrane": -1970.5244276051312, "protein_b3836_Inner_Membrane": 190.9025032951273, "protein_b3838_Inner_Membrane": 208.16996257225196, "protein_b3839_Inner_Membrane": -1944.6626426499085, "protein_b3849_Inner_Membrane": 163.10626961061502, "protein_b3875_Outer_Membrane": -188.137044992075, "protein_b3892_Inner_Membrane": -141.28314192466019, "protein_b3893_Inner_Membrane": 423.5609720632056, "protein_b3894_Periplasm": 1511.8877734218443, "protein_b3907_Inner_Membrane": -17.783423453350654, "protein_b3909_Inner_Membrane": -25.68448880913554, "protein_b3915_Inner_Membrane": -414.2995565725263, "protein_b3917_Periplasm": -346.0557519888101, "protein_b3927_Inner_Membrane": -0.0, "protein_b3930_Inner_Membrane": 173.50965940216395, "protein_b3966_Outer_Membrane": 1600.8198129292548, "protein_b3981_Inner_Membrane": -958.7054293974458, "protein_b4031_Inner_Membrane": 151.30362854679234, "protein_b4032_Inner_Membrane": -62.346221237977886, "protein_b4033_Inner_Membrane": 474.17493065819883, "protein_b4034_Periplasm": 258.21523132572906, "protein_b4036_Outer_Membrane": -2153.9052685646043, "protein_b4040_Inner_Membrane": -122.62934418258367, "protein_b4042_Inner_Membrane": -320.90972492538833, "protein_b4055_Periplasm": 408.7553515883503, "protein_b4067_Inner_Membrane": -1334.956246853115, "protein_b4070_Periplasm": 529.808425632315, "protein_b4071_Periplasm": 457.84672263693807, "protein_b4072_Periplasm": 391.48010097951743, "protein_b4073_Inner_Membrane": -92.37558304219182, "protein_b4077_Inner_Membrane": -949.1819370034, "protein_b4086_Inner_Membrane": 137.82754079700794, "protein_b4088_Periplasm": 416.76937799963633, "protein_b4111_Inner_Membrane": -1123.7014682250237, "protein_b4115_Inner_Membrane": -900.8766026795104, "protein_b4120_Inner_Membrane": 55.94814581908509, "protein_b4123_Inner_Membrane": -23.12638569846728, "protein_b4130_Inner_Membrane": 71.14654200225621, "protein_b4132_Inner_Membrane": -1146.9523603340335, "protein_b4136_Inner_Membrane": -1351.0764818702962, "protein_b4138_Inner_Membrane": 44.688264603286676, "protein_b4151_Inner_Membrane": -83.41229198822074, "protein_b4152_Inner_Membrane": -146.5099318810558, "protein_b4169_Periplasm": -1719.4995782752735, "protein_b4193_Inner_Membrane": -159.97794741382415, "protein_b4208_Inner_Membrane": -1383.269804362933, "protein_b4213_Periplasm": 1089.8914147904095, "protein_b4227_Periplasm": 380.10199389239864, "protein_b4230_Inner_Membrane": 223.24984513146617, "protein_b4231_Inner_Membrane": 194.06927064466424, "protein_b4240_Inner_Membrane": 270.6318678112959, "protein_b4242_Inner_Membrane": -1567.884180351501, "protein_b4261_Inner_Membrane": -1443.7470739678713, "protein_b4262_Inner_Membrane": 337.7236460014923, "protein_b4265_Inner_Membrane": -54.80401756734172, "protein_b4288_Inner_Membrane": 75.65657535577344, "protein_b4289_Inner_Membrane": 123.39282026443523, "protein_b4290_Periplasm": 320.11210065743745, "protein_b4291_Outer_Membrane": 1869.204841358161, "protein_b4311_Outer_Membrane": -101.12878754548557, "protein_b4321_Inner_Membrane": -1265.8124748592718, "protein_b4356_Inner_Membrane": 187.5752832698929, "protein_b4392_Periplasm": -598.9404322936499, "protein_b0463_lipoprotein_Inner_Membrane": -2686.010568084613, "protein_b3265_lipoprotein_Inner_Membrane": -2649.7400763527003, "protein_b2512_lipoprotein_Outer_Membrane": -1644.24461561613, "protein_b2477_lipoprotein_Outer_Membrane": -224.3511474160854, "protein_b2595_lipoprotein_Outer_Membrane": -333.19545478201934, "protein_b2617_lipoprotein_Outer_Membrane": -212.6092127306038, "protein_b0572_lipoprotein_Outer_Membrane": -4088.315600978995, "protein_b1677_lipoprotein_Outer_Membrane": -91.34249385036718, "protein_b1193_lipoprotein_Outer_Membrane": 119.01965767444138, "protein_b1209_lipoprotein_Outer_Membrane": 444.2623076698501, "protein_b0197_lipoprotein_Inner_Membrane": -1675.1900322604852, "protein_b2813_lipoprotein_Outer_Membrane": -243.53260567042227, "protein_b2701_lipoprotein_Outer_Membrane": 544.5539364892869, "protein_b2963_lipoprotein_Outer_Membrane": 723.6982204879142, "linear_objective": -1.0}
