# Supplementary material for: COBRAme: A computational framework for genome-scale models of metabolism and gene expression
Source: PLoS Comput Biol. 2018 Jul 5;14(7):e1006302. doi: 10.1371/journal.pcbi.1006302 (PMC6049947; doi:10.1371/journal.pcbi.1006302)
Supplement: S3 File — All results outlined in the manuscript can be reproduced by following the instructions in the README. A JSON version of iJL1678b-ME is also contained in this file. Alternatively, these scripts can be found at https://github.com/coltonlloyd/cobrame_supplement. (ZIP) [file pcbi.1006302.s003.zip › S3_File/Figure_S1_shadow_prices/glucose_sweep/02.579_glucose_dual.json]

{"biomass": -224.3058051537997, "protein_biomass": -220.3990753165676, "mRNA_biomass": -224.3058051537997, "tRNA_biomass": -224.3058051537997, "rRNA_biomass": -224.3058051537997, "ncRNA_biomass": -224.3058051537997, "DNA_biomass": -224.3058051537997, "lipid_biomass": -224.3058051537997, "constituent_biomass": -224.3058051537997, "prosthetic_group_biomass": -224.3058051537997, "peptidoglycan_biomass": -224.3058051537997, "10fthf_c": -167.41528377267178, "12dgr120_c": -143.27209188575478, "12dgr140_c": -158.86957218148166, "12dgr141_c": -156.17451266274367, "12dgr160_c": -187.0411320292005, "12dgr161_c": -183.5609688216706, "12dgr180_c": -200.8836590094164, "12dgr181_c": -197.40043564913356, "12ppd__R_c": 0.0003999782914912746, "12ppd__S_c": -13.673148822901174, "13dpg_c": -11.694717626710792, "14dhncoa_c": -163.59396804200804, "14glucan_c": -147.1895137972791, "15dap_c": -29.385478557581475, "1ddecg3p_c": -79.34627794251804, "1hdec9eg3p_c": -99.49117510041664, "1hdecg3p_c": -101.23125670418159, "1odec11eg3p_c": -108.41641247636804, "1odecg3p_c": -110.15802589735571, "1pyr5c_c": -21.202760003284983, "1tdec7eg3p_c": -87.28486840228453, "1tdecg3p_c": -89.15096148557728, "23dappa_c": -9.446047271037369, "23ddhb_c": 12.88358021773067, "23dhacoa_c": -137.93690067145408, "23dhb_c": 14.623528777181688, "23dhba_c": -30.696852963358097, "23dhbzs_c": -0.0815219475595244, "23dhdp_c": -25.119561650921334, "23dhmb_c": -20.63146960903564, "23dhmp_c": -29.637370569977627, "23doguln_c": -18.39069121020105, "25aics_c": -52.36674424361142, "25dkglcn_c": -19.388365773209863, "25drapp_c": -46.98175082138539, "26dap__LL_c": -29.85195865726758, "26dap__M_c": -29.87734260212869, "2agpe120_c": -91.94706281995579, "2agpe140_c": -99.1349056337397, "2agpe141_c": -97.78737587437071, "2agpe160_c": -113.48019401779388, "2agpe161_c": -112.10885751990351, "2agpe180_c": -120.14194904770707, "2agpe181_c": -118.40033736756565, "2agpg120_c": -96.41907946941933, "2agpg140_c": -101.81620993745217, "2agpg141_c": -102.25939252383426, "2agpg160_c": -116.16149832150634, "2agpg161_c": -114.79016182361597, "2agpg180_c": -122.82325335141954, "2agpg181_c": -121.08164167127812, "2ahbut_c": -27.647562230955504, "2amsa_c": -8.703997437083807, "2aobut_c": -13.801489800020068, "2cpr5p_c": -57.27788175577298, "2dda7p_c": -27.60610182376349, "2ddecg3p_c": -79.70541260241698, "2ddg6p_c": -23.374090284822127, "2ddglcn_c": -22.124671815665447, "2dh3dgal_c": -21.379584607667656, "2dh3dgal6p_c": -22.62892573473867, "2dhguln_c": -21.37777234474292, "2dhp_c": -24.984028627378393, "2dmmq8_c": -589.0479569861217, "2dmmql8_c": -590.040878138896, "2dr1p_c": -23.898655851123333, "2dr5p_c": -23.89876951017778, "2h3oppan_c": -7.705175874494905, "2hdec9eg3p_c": -99.8672073023647, "2hdecg3p_c": -101.60728900777458, "2ippm_c": -28.332155188475372, "2mahmp_c": -44.39998502936336, "2mcacn_c": -22.86004958382436, "2mcit_c": -22.860707496425327, "2me4p_c": -44.16113781843946, "2mecdp_c": -64.14888807063423, "2obut_c": -18.450805054046945, "2odec11eg3p_c": -106.15868715002685, "2odecg3p_c": -107.90029883016827, "2ohph_c": -572.3850885495286, "2ombzl_c": -603.9364515674575, "2omhmbl_c": -635.4864079396527, "2ommbl_c": -635.4868347327289, "2omph_c": -603.9372120336736, "2oph_c": -572.3825816580189, "2oxpaccoa_c": -147.13673679544956, "2p4c2me_c": -102.77050437421092, "2pg_c": -10.694531124933437, "2pglyc_c": -5.971471278593256, "2sephchc_c": -56.96470626615354, "2shchc_c": -47.51898991053067, "2tdec7eg3p_c": -85.5457256568319, "2tdecg3p_c": -86.8932554162009, "2tpr3dpcoa_c": -137.4749915829906, "34hpp_c": -39.07445280503574, "35cgmp_c": -45.64267332982579, "3amac_c": -0.0, "3c2hmp_c": -28.332441682928266, "3c3hmp_c": -28.331868694022475, "3c4mop_c": -26.59244546287271, "3dhguln_c": -20.129271663239383, "3dhgulnp_c": -21.37845616915374, "3dhq_c": -27.446675978425958, "3dhsk_c": -27.4821626699065, "3hadpcoa_c": -137.93690067145408, "3hbcoa_c": -131.2302324286936, "3hcinnm_c": -28.83989381056668, "3hdcoa_c": -164.054386622773, "3hddcoa_c": -174.9968650659354, "3hhcoa_c": -142.17161716005342, "3hhdcoa_c": -196.88182195226022, "3hocoa_c": -153.1130018914132, "3hodcoa_c": -207.8211969146783, "3hpp_c": -0.24852769972424243, "3hpppn_c": -29.834275491770637, "3htdcoa_c": -185.93934350909782, "3ig3p_c": -56.994073906254904, "3mob_c": -20.62549795023138, "3mop_c": -29.63139891117337, "3odcoa_c": -162.3128863229498, "3oddcoa_c": -173.25536476611222, "3ohcoa_c": -140.4301168602302, "3ohdcoa_c": -195.14032165243705, "3oocoa_c": -151.37150159159, "3oodcoa_c": -206.08280009559945, "3ophb_c": -572.6315246958557, "3otdcoa_c": -184.19784320927462, "3oxdhscoa_c": -145.39526768214577, "3pg_c": -10.694531124933437, "3php_c": -8.954679949890654, "3psme_c": -41.21023566056289, "3sala_c": -11.934535853332024, "4abut_c": -17.902875255551876, "4abutn_c": -21.902459555024617, "4abz_c": -32.86373331214417, "4adcho_c": -42.06077263943505, "4ahmmp_c": -31.661320915468874, "4ampm_c": -32.91234085401502, "4c2me_c": -89.51018870643301, "4crsol_c": -0.0, "4h2opntn_c": -18.639455516467677, "4hbz_c": -31.617594013674417, "4hthr_c": -29.810933002987063, "4mhetz_c": -119.58424176776093, "4mop_c": -26.343517784856978, "4mpetz_c": -120.83403612992623, "4pasp_c": -13.686182906533123, "4per_c": -15.670921821098261, "4ppan_c": -42.66363988848226, "4ppcys_c": -68.25138303317112, "4r5au_c": -60.894235741414555, "56dura_c": -16.438047644410197, "5aizc_c": -38.68184276263002, "5aop_c": -33.92994012565772, "5aprbu_c": -61.144160837025154, "5apru_c": -52.943585956936104, "5caiz_c": -38.63377935783671, "5dglcn_c": -21.127079521150147, "5dh4dglc_c": -17.15124972707646, "5drib_c": -0.0, "5fthf_c": -167.41436362211942, "5mta_c": -21.909295385911907, "5mthf_c": -170.98645747603328, "5mtr_c": -0.24852769972424243, "5prdmbz_c": 46.82135465546368, "6hmhpt_c": -109.03405320468602, "6hmhptpp_c": -111.29049167146091, "6pgc_c": -23.374015443193002, "6pgl_c": -23.124995901827013, "8aonn_c": -76.36995243015166, "LalaDglu_c": -29.58913250067875, "LalaDgluMdap_c": -62.449009482408535, "LalaDgluMdapDala_c": -74.13367194733748, "LalaLglu_c": -29.588038926459188, "N1aspmd_c": -7.45627207929649, "Nmtrp_c": -58.370100797135876, "Sfglutth_c": -47.19999903470501, "aacald_c": -0.0, "aacoa_c": -129.48873212887042, "aact_c": -13.552562122004336, "ac_c": -6.705697344981645, "acac_c": -14.164515070181935, "acald_c": -9.193541405917978, "acanth_c": -40.41326944643781, "accoa_c": -122.03127398680614, "acetol_c": 1.74034853774251, "acg5p_c": -27.086658130240966, "acg5sa_c": -28.826110810034262, "acgam_c": -43.26409605171897, "acgam1p_c": -33.86980072996061, "acgam6p_c": -32.809854429655495, "acglc__D_c": -31.324698542720157, "acglu_c": -25.862848427507142, "acmalt_c": -56.18918180342948, "acmana_c": -31.56040523028595, "acmanap_c": -32.809854429655495, "acmum6p_c": -43.99108757339553, "acnam_c": -41.00664509013284, "acon__C_c": -18.4019504082193, "acon__T_c": -18.4019504082193, "aconm_c": -49.703671094559, "acorn_c": -30.81737094584774, "acser_c": -18.157139510731998, "actp_c": -7.707679544000451, "ade_c": -21.660855059524888, "adn_c": -42.56172599921167, "adocbi_c": -45.31656720112649, "adocbip_c": -46.566138264504566, "adocbl_c": -1.2470035532914745, "adp_c": -44.814123697008256, "adpglc_c": -70.43821748529824, "adphep__DD_c": -75.40948669962332, "adphep__LD_c": -75.41792184874288, "adprib_c": -64.45210116069745, "ag_c": 0.24943443058370413, "agdpcbi_c": -91.95876424032635, "agm_c": -27.647676641989033, "ahcys_c": -52.79035186188017, "ahdt_c": -116.49315992000268, "aicar_c": -39.93891481124771, "air_c": -37.38531032678146, "akg_c": -16.16335084315012, "ala__B_c": -12.436404661104206, "ala__D_c": -11.436563557695395, "ala__L_c": -11.435693340905486, "alaala_c": -23.87312711539079, "alac__S_c": -18.64166139885637, "all__D_c": -23.85856983970821, "all6p_c": -25.108116001694004, "alltn_c": -14.031987943430359, "alltt_c": -14.292491560341153, "allul6p_c": -25.10695743503573, "altrn_c": -22.125923865430103, "amet_c": -84.092655001308, "ametam_c": -83.84303417069191, "amob_c": -0.0, "amp_c": -43.81206132111483, "anhgm_c": -85.99988386213573, "anhgm3p_c": -148.44640553825278, "anhgm4p_c": -160.13106800318172, "anhm_c": -42.74033487678338, "anhm3p_c": -105.18685655290042, "anhm4p_c": -116.87151901782936, "anth_c": -32.9566624948757, "ap4a_c": -91.13294644781277, "ap5a_c": -90.13233070463727, "apg120_c": -226.7837104569789, "apg140_c": -247.77391001231598, "apg141_c": -246.5298779978084, "apg160_c": -288.54476992405466, "apg161_c": -284.0620170638241, "apg180_c": -310.79504025421807, "apg181_c": -305.5702052137939, "appl_c": -15.292510681455354, "aps_c": -46.562183908624334, "ara5p_c": -21.139363523619327, "arab__L_c": -19.879323940884287, "aragund_c": -666.5328181045285, "arbt6p_c": -1.2513723389928895, "arbtn_c": 0.4985866869600176, "arbtn__fe3_c": -1.253696320150849, "arg__L_c": -27.89545496715128, "argsuc_c": -40.3297174004517, "ascb6p_c": -21.130554165552667, "asn__L_c": -14.707337995781858, "aso3_c": -0.0, "aso4_c": 1.9907344343181472, "asp__L_c": -12.684854136301203, "aspsa_c": -15.425644867775663, "athr__L_c": -15.79071812795097, "athtp_c": -209.059302307327, "atp_c": -45.81545246724018, "b2coa_c": -131.23178416906578, "bbtcoa_c": -0.0, "betald_c": 1.492411338870398, "bglycogen_c": -25.872037315889294, "bmoco_c": -196.87660895509623, "bmoco1gdp_c": -242.27076841548785, "bmocogdp_c": -287.66492787587947, "btal_c": -19.13906256262125, "btcoa_c": -132.97265871816595, "btn_c": -198.0269240631019, "btnso_c": -196.28804700680806, "but_c": -17.648441659477452, "butso3_c": -23.486360163106426, "ca2_c": 0.24694980366034305, "camp_c": -45.56419843130011, "cbasp_c": -14.184141817353913, "cbi_c": -0.9995141066326071, "cbl1_c": 46.98538288031568, "cbm_c": -16.684416389199818, "cbp_c": -1.499925732729004, "cd2_c": -11.996723557395073, "cdg_c": -106.04975900286362, "cdp_c": -39.11107544732106, "cdpdddecg_c": -183.13682152584695, "cdpdhdec9eg_c": -223.4237490159468, "cdpdhdecg_c": -226.90391222347668, "cdpdodec11eg_c": -237.2607540808031, "cdpdodecg_c": -240.74397744108595, "cdpdtdec7eg_c": -197.04267601226152, "cdpdtdecg_c": -199.73773553099952, "cechddd_c": -33.31400500063118, "cenchddd_c": -32.319623319427215, "cgly_c": -29.927772508895064, "chol_c": -0.24867508013260015, "chor_c": -41.05966182410302, "chtbs6p_c": -76.07442205531049, "cinnm_c": -30.581130404626514, "cit_c": -18.40190635055854, "citr__L_c": -25.642537278837146, "ckdo_c": -71.24868826547147, "cl_c": 0.12458896105416659, "cmp_c": -38.10974667708915, "co2_c": 3.4312827216167086e-05, "coa_c": -114.57381584474186, "cobalt2_c": -0.0013425705412033395, "colipa_c": 2.006695059802999, "cpe160_c": -259.1581863594853, "cpe180_c": -271.73554590478494, "cpg160_c": -262.2082377116773, "cpg180_c": -277.42494601398494, "cpgn_c": -1.0044029766708402, "cpgn__un_c": 0.4985866869600176, "cph4_c": -106.29838964106952, "cpmp_c": -53.483783459230786, "cpppg3_c": -271.4508997904626, "crn_c": -0.25088921959251187, "crn__D_c": -0.25045481545252984, "crnDcoa_c": -0.0004344041399820041, "crncoa_c": -0.0004344041399820041, "csn_c": -16.97275251042983, "ctbt_c": -0.25088921959251187, "ctbtcoa_c": -0.0004344041399820041, "ctp_c": -40.113137823214494, "cu_c": 0.24943443058370413, "cu2_c": -6.322892165886e-05, "cyan_c": -6.087503554501961, "cynt_c": -0.4977046798015868, "cys__D_c": -21.328686279987263, "cys__L_c": -23.584733980029576, "cyst__L_c": -42.03469458650036, "cytd_c": -37.86114337018216, "dad__2_c": -45.30630927227308, "dad__5_c": -21.660767686187665, "dadp_c": -46.55601076799858, "damp_c": -45.55541560342817, "dann_c": -160.46392557553483, "datp_c": -47.55660593256899, "db4p_c": -24.549259378229774, "dc2coa_c": -164.05593836314517, "dca_c": -51.473892953189896, "dcacoa_c": -165.79790662404795, "dcamp_c": -56.239890753478534, "dcdp_c": -40.853696123972895, "dcmp_c": -39.85236735374097, "dctp_c": -41.85429128854331, "dcyt_c": -39.60326102258589, "dd2coa_c": -174.99841680630757, "ddca_c": -62.41637139635231, "ddcacoa_c": -176.74038506721035, "ddcap_c": -64.17429051681876, "dgdp_c": -46.63145359099531, "dgmp_c": -45.629557455582884, "dgslnt_c": -93.41103223459146, "dgsn_c": -45.28108889577497, "dgtp_c": -47.63351596688874, "dha_c": -11.93278424927915, "dhap_c": -13.182143295414999, "dhcinnm_c": -30.578854336400052, "dhf_c": -163.05846353655838, "dhgly_c": -67.20685242433456, "dhmpt_c": -116.24049815296924, "dhmptp_c": -116.49813358411369, "dhna_c": -49.27654278800774, "dhnpt_c": -116.24215023635563, "dhor__S_c": -13.93521638622129, "dhpmp_c": -116.49207533196623, "dhpppn_c": -31.573236017604014, "dhpt_c": -143.90363684156563, "dhptd_c": -0.0, "dhptdn_c": -0.0, "didp_c": -44.05314067977515, "dimp_c": -44.0528298441846, "din_c": -43.80372351302952, "ditp_c": -44.05502910777964, "dmbzid_c": 70.96095453567806, "dmlz_c": -85.1938703502694, "dmpp_c": -67.8769645454763, "dms_c": -0.9917259082792712, "dmso_c": -3.4312827216167086e-05, "dnad_c": -115.78591925068324, "dpcoa_c": -113.32122813392776, "dscl_c": -335.2977700097128, "dtbt_c": -161.96977059704986, "dtdp_c": -46.970259728309756, "dtdp4aaddg_c": -82.28263079620345, "dtdp4addg_c": -74.57698233784808, "dtdp4d6dg_c": -72.58765112025065, "dtdp4d6dm_c": -72.58692825783338, "dtdpglu_c": -72.58862531356317, "dtdprmn_c": 216.05128778803345, "dtmp_c": -45.94106367179015, "dttp_c": -47.97232210420319, "dudp_c": -38.58433557186423, "dump_c": -39.58436477418937, "duri_c": -38.346587040531084, "dutp_c": -39.584930736434636, "dxyl_c": -36.48029845939375, "dxyl5p_c": -37.72982430579933, "e4p_c": -17.1609556346392, "eig3p_c": -31.23266280879075, "enter_c": 0.501612610605476, "etha_c": -10.450194770524865, "ethso3_c": -13.540839006403155, "etoh_c": -10.932937640606788, "f1p_c": -25.116319194477775, "f6p_c": -25.114672778421742, "fad_c": -156.22091399296107, "fadh2_c": -157.9617597652567, "fald_c": -3.104325068718406, "fc1p_c": -25.112915481758726, "fcl__L_c": -23.863469045171687, "fdp_c": -26.365583243946972, "fe2_c": -0.0018375968601370039, "fe3_c": -1.0003999782914912, "fe3dhbzs_c": -1.2479183002046421, "fe3hox_c": -1.0044029766708402, "fe3hox__un_c": 0.2492933434800088, "fecrm_c": -1.0044029766708402, "fecrm__un_c": 0.4985866869600176, "feenter_c": -1.2478954520748837, "feoxam_c": -1.0044029766708402, "feoxam__un_c": 0.4985866869600176, "fgam_c": -34.12124984705572, "fmn_c": -110.82398511189409, "fmnh2_c": -112.5648308841897, "for_c": -1.615009861788933, "forcoa_c": 0.25016477911024476, "fpram_c": -36.12454080918319, "fprica_c": -42.30532834765797, "frdp_c": -203.1281425615006, "fru_c": -23.863923469888146, "frulys_c": -53.51190965777873, "frulysp_c": -54.76153095206864, "fruur_c": -20.385189513364285, "fuc__L_c": -23.863469045171687, "fum_c": -12.43426243330042, "g1p_c": -25.116044676543332, "g3p_c": -13.184021512790855, "g3pc_c": -15.921143892939822, "g3pe_c": -25.364729216763887, "g3pg_c": -29.83674586622743, "g3pi_c": -15.921143892939822, "g3ps_c": -26.36884330570739, "g6p_c": -25.114644680699236, "gagicolipa_c": 84.59681604605827, "gal_c": -23.86575391546846, "gal1p_c": -25.116044676543332, "galct__D_c": -17.152145310666423, "galctn__D_c": -21.379876263408544, "galctn__L_c": -22.125433015493975, "galt1p_c": -26.854805400003595, "galur_c": -20.387249346703975, "gam1p_c": -26.14815200996958, "gam6p_c": -26.10602616420015, "gar_c": -31.505874319802516, "garagund_c": -692.4052767234047, "gbbtn_c": -0.25045481545252984, "gcald_c": -7.209749115056012, "gdp_c": -44.89030012566649, "gdpddman_c": -69.50491022315174, "gdpfuc_c": -71.49244740536464, "gdpmann_c": -69.50565985306649, "gdpofuc_c": -69.50380709382411, "gdptp_c": -48.14354672661318, "gfgaragund_c": -718.2730146044491, "gg4abut_c": -36.05673383911118, "ggagicolipa_c": 58.727921330270654, "ggbutal_c": -37.80086602771801, "gggagicolipa_c": 32.85926435385863, "ggptrc_c": -43.047035179322656, "ghb_c": -17.652201616049545, "gicolipa_c": 110.46554737673821, "glc__D_c": -23.867622442608624, "glcn_c": -23.116822962018308, "glcr_c": -17.15218274291507, "glcur_c": -20.382836591637158, "gln__L_c": -19.153319601767944, "glu__D_c": -18.190963034173905, "glu__L_c": -18.153184998805834, "glu1sa_c": -33.92888004422489, "glu5p_c": -19.137398021380513, "glu5sa_c": -20.953798012442032, "glucys_c": -38.49250949541085, "glx_c": -4.725907241719523, "gly_c": -6.341448881615059, "glyald_c": -13.179558646317599, "glyb_c": 3.2345796241460487, "glyc_c": -14.922211419988407, "glyc__R_c": -9.445124433945923, "glyc2p_c": -15.922799149277504, "glyc3p_c": -15.171886736283161, "glyclt_c": -5.720462368718469, "glycogen_c": -25.873014503102972, "gmhep17bp_c": -30.34310768944054, "gmhep1p_c": -30.092274610963262, "gmhep7p_c": -29.09204047890444, "gmp_c": -43.888494014514926, "gp4g_c": -89.2833547917218, "grdp_c": -135.50255355348844, "gslnt_c": -49.56822302970606, "gsn_c": -42.52595845223789, "gthox_c": -89.67494927202144, "gthrd_c": -45.83291831121783, "gtp_c": -45.89236250155992, "gtspmd_c": -46.58235810112424, "gua_c": -21.62981292842624, "h_c": 0.24896199084294987, "h2_c": -1.4942938898466416, "h2mb4p_c": -66.13840906554255, "h2o_c": -0.0, "h2o2_c": -1.7391700145330253, "h2s_c": -11.883213439710355, "hco3_c": -0.25041041973578854, "hcys__L_c": -32.589952538831895, "hdca_c": -84.30132828267713, "hdcap_c": -86.05926927848229, "hdcea_c": -82.56124841822731, "hdceap_c": -84.31918767471734, "hdcoa_c": -196.88526208908536, "hdd2coa_c": -196.8833736926324, "hemeO_c": -471.35966486725135, "hg2_c": 0.2500560191941418, "hhlipa_c": -59.69805236578296, "his__L_c": -29.49062071265535, "hisp_c": -33.14769642701749, "histd_c": -32.877909771885356, "hkndd_c": -31.821153996134054, "hkntd_c": -30.826762636535676, "hlipa_c": -28.84568008748091, "hmbil_c": -272.4457224131764, "hmgth_c": -48.93724337993624, "hom__L_c": -17.415388308643823, "hphhlipa_c": -91.80009238709845, "hpyr_c": -7.706073816670534, "hqn_c": 23.863903221182422, "hx2coa_c": -142.17316890042557, "hxa_c": -28.58982639083725, "hxan_c": -20.158269300281315, "hxcoa_c": -143.91404344952574, "iasp_c": -11.19508997676433, "ichor_c": -41.05127747489494, "icit_c": -18.401994316264553, "icolipa_c": 136.33407037228406, "idon__L_c": -22.87191988314329, "idp_c": -41.304731629698075, "ile__L_c": -31.754774331578172, "imacp_c": -31.213061934461955, "imp_c": -42.30532834765797, "indole_c": -43.80998063639234, "inost_c": -0.24699364318788697, "ins_c": -41.054414824092966, "ipdp_c": -67.8769645454763, "isetac_c": -11.557046715541189, "itp_c": -42.30752761125301, "k_c": -0.2506819492209887, "kdo_c": -31.354926954916653, "kdo2lipid4_c": -424.2995362983627, "kdo8p_c": -31.58430571168179, "kdolipid4_c": -390.91157803175633, "kphphhlipa_c": -126.43918086109151, "lac__D_c": -11.184425880264252, "lac__L_c": -10.441485440006181, "lald__D_c": 1.739982872278235, "lald__L_c": -11.930772186343725, "lcts_c": -47.73270223253722, "leu__L_c": -28.334521194874657, "lgt__S_c": -56.768733142194925, "lipa_c": 2.006695059802999, "lipa_cold_c": 2.006695059802999, "lipidA_c": -357.5236198316274, "lipidAds_c": -356.27334555134513, "lipidX_c": -178.75472754182044, "lipoamp_c": -156.23445580355315, "lipoate_c": -110.67003228766227, "lys__L_c": -29.635444428777365, "lyx__L_c": -19.879719889546212, "mal__D_c": -11.434535898808312, "mal__L_c": -12.434448054880862, "malcoa_c": -123.29277012779865, "malcoame_c": -154.59436887804304, "malt_c": -48.73134161941245, "malt6p_c": -48.984752668485406, "malthp_c": -172.05140778702253, "malthx_c": -147.18856938252884, "maltpt_c": -122.32573097803514, "malttr_c": -72.60005416904774, "maltttr_c": -97.46289257354144, "man_c": -23.864784935316433, "man1p_c": -25.115441361855577, "man6p_c": -25.115441361855577, "man6pglyc_c": -34.56168040259402, "mana_c": -22.125138072815304, "mdhdhf_c": -0.0, "melib_c": -47.734137368461475, "meoh_c": 3.4312827216167086e-05, "mercppyr_c": -3.1089613395590954, "met__D_c": -0.0, "met__L_c": -38.77751247647513, "methf_c": -167.16537178270872, "metsox__R__L_c": -36.78823446351504, "metsox__S__L_c": -36.788137267308976, "mg2_c": 0.4974553777399761, "mi1p__D_c": -0.4981197170565038, "micit_c": -22.861332376942457, "mlthf_c": -169.4031272152997, "mmcoa__S_c": -128.74591229343102, "mmet_c": -44.71310020460781, "mn2_c": -0.0018375968601370039, "mnl1p_c": -26.85462133787276, "mobd_c": -1.001833602636322, "moco_c": -98.69025928802333, "mococdp_c": -138.30501060211168, "mocogdp_c": -144.08441874841495, "mpt_c": -99.23795672980785, "mptamp_c": -145.98250553502305, "mql8_c": -621.5912613041675, "mqn8_c": -620.5983401513931, "msa_c": 0.24966699204499354, "mso3_c": -7.451622669203583, "mthgxl_c": -10.935098223957027, "mththf_c": -0.0, "n2o_c": -0.0, "n8aspmd_c": -7.45627207929649, "na1_c": 0.24701842931477538, "na15dap_c": -91.56718343298633, "nac_c": -37.378911280665065, "nad_c": -120.93076110521932, "nadh_c": -122.91967165551328, "nadp_c": -122.18175821485133, "nadph_c": -124.42046364656244, "ncam_c": -56.72749998151343, "nh4_c": -3.4312827216167086e-05, "ni2_c": -0.0013425705412033395, "nicrnt_c": -61.270151241126726, "nmn_c": -77.61595413795405, "no_c": -3.4312827216167086e-05, "no2_c": -0.7428973606807203, "no3_c": -0.24911062710761742, "o16aund_c": -744.1425770366569, "o2_c": -3.4312827216167086e-05, "o2s_c": -0.0, "oaa_c": -10.694946687710779, "oc2coa_c": -153.11455363178538, "occoa_c": -154.85542818088553, "ocdca_c": -93.2280885530142, "ocdcap_c": -94.98603847165643, "ocdcea_c": -91.48647687287279, "ocdceap_c": -93.24442505066875, "octa_c": -40.53141451002749, "octdp_c": -541.2635099297288, "od2coa_c": -207.81964517430612, "odecoa_c": -207.8177567778532, "ohpb_c": -28.071874128258788, "op4en_c": -18.640391408591288, "orn_c": -24.14262029613231, "orot_c": -12.94011974392269, "orot5p_c": -36.081491679176686, "oxa_c": -1.8640335907322976, "oxadpcoa_c": -136.20608273303029, "oxalcoa_c": -0.0, "oxam_c": -10.807826604956533, "oxur_c": -12.057095911146392, "pa120_c": -143.52070448943815, "pa140_c": -160.1216184945907, "pa141_c": -157.4265589758527, "pa160_c": -187.28974463288387, "pa161_c": -183.80958142535397, "pa180_c": -202.13570532252544, "pa181_c": -197.64904825281693, "pac_c": -28.82214693450037, "pacald_c": -30.31226165961949, "pan4p_c": -68.00317043018504, "pant__R_c": -26.97500386102283, "pap_c": -44.038312641094144, "paps_c": -47.88638604193882, "pdx5p_c": -94.81677552061849, "pe120_c": -155.72760772688025, "pe140_c": -172.3285217320328, "pe141_c": -167.4082338357101, "pe160_c": -199.53696068762008, "pe161_c": -196.05679727680032, "pe180_c": -212.11738018238282, "pe181_c": -208.63415682209998, "pep_c": -10.69507100205255, "pg120_c": -160.1996243763438, "pg140_c": -175.79269346364805, "pg141_c": -174.1054788627584, "pg160_c": -202.21826499133255, "pg161_c": -199.10684862899234, "pg180_c": -217.80678029158278, "pg181_c": -214.32355693129998, "pgp120_c": -160.44972966489118, "pgp140_c": -177.05064367004374, "pgp141_c": -174.35558415130578, "pgp160_c": -204.21682036252093, "pgp161_c": -200.73665715499104, "pgp180_c": -218.05688558013017, "pgp181_c": -214.57366221984734, "phaccoa_c": -145.1481082208352, "phe__L_c": -42.82686790001957, "pheme_c": -268.48153168572384, "phhlipa_c": -60.94793870697025, "phom_c": -18.702614339183253, "phphhlipa_c": -93.04945356516566, "phpyr_c": -40.83612146973721, "phthr_c": -30.061708283914502, "pi_c": -0.2502907610748695, "pmtcoa_c": -198.62534195353518, "pnto__R_c": -41.412495791985464, "poaac_c": -0.0, "ppa_c": -13.190251447531795, "ppal_c": -14.929526768412805, "ppap_c": -14.185411063195982, "ppbng_c": -68.10963279567517, "ppcoa_c": -128.51045990733405, "ppgpp_c": -45.14130502132357, "pphn_c": -41.060707405704385, "ppi_c": -0.2500548371984093, "ppp9_c": -267.98149917322627, "pppg9_c": -270.9533166291654, "pppi_c": -1.2512720298214657, "pppn_c": -31.575512085830475, "pram_c": -24.143020531906846, "pran_c": -57.312761927275325, "prbamp_c": -70.03856016158905, "prbatp_c": -70.06813268847759, "preq0_c": -108.59355965826289, "preq1_c": -111.99158095200868, "prfp_c": -70.01008048105597, "prlp_c": -70.01008048105597, "pro__L_c": -22.994882043606232, "progly_c": -29.33792057247172, "prpp_c": -23.389712969091885, "ps120_c": -155.9705277406738, "ps140_c": -172.57144174582635, "ps141_c": -167.65115384950363, "ps160_c": -199.73745491812068, "ps161_c": -196.25729150730092, "ps180_c": -212.36030019617635, "ps181_c": -208.87707683589352, "psclys_c": -53.51190965777873, "pser__L_c": -10.944514105546368, "ptrc_c": -23.89272281554948, "pyam5p_c": -95.06943161535341, "pydam_c": -94.81950651974282, "pydx_c": -91.82719562213087, "pydx5p_c": -93.07719262663174, "pydxn_c": -93.56576782914438, "pyr_c": -9.444904221947816, "q8_c": -666.0429092887404, "q8h2_c": -667.0385083770097, "quin_c": -28.937662547034027, "quln_c": -38.03648681105975, "r15bp_c": -22.389645889990394, "r1p_c": -21.143525407586253, "r5p_c": -21.137359832123586, "ragund_c": -659.076266534924, "rbflvrd_c": -111.23404688124667, "rbl__L_c": -19.879323940884287, "rdmbzi_c": 47.07232299328594, "rephaccoa_c": -147.13673679544956, "rhcys_c": -31.129584175692507, "rib__D_c": -20.887684515828834, "ribflv_c": -109.49320110895106, "rml_c": -23.86299790369496, "rml1p_c": -25.11185503599961, "rmn_c": -23.86299790369496, "ru5p__D_c": -21.136395672313316, "ru5p__L_c": -21.128535633350403, "s17bp_c": -30.34199954198345, "s7p_c": -29.091163572255343, "sarcs_c": -11.185936665461167, "sbt6p_c": -26.846850281906466, "sbzcoa_c": -163.84428769752265, "scl_c": -337.6370466072604, "sel_c": 0.7398250174888656, "seln_c": -5.974375815663612, "selnp_c": -20.047760791771342, "ser__D_c": -10.693225765014708, "ser__L_c": -10.694255990889227, "seramp_c": -56.01322281028178, "sheme_c": -342.46499533364806, "skm_c": -29.471906110774665, "skm5p_c": -30.72117669627319, "sl26da_c": -43.27530182697812, "sl2a6o_c": -41.285406618929166, "slnt_c": -0.2518665779631895, "so2_c": -0.0, "so3_c": -6.335749076882533, "so4_c": -0.2489950928820628, "spmd_c": 0.24946260413890092, "stcoa_c": -209.5593684579946, "suc6p_c": -48.978202485123106, "sucarg_c": -42.31741364797495, "sucbz_c": -47.518216030522275, "succ_c": -13.428653792898798, "succoa_c": -128.74771572233857, "sucglu_c": -31.582225316628456, "sucgsa_c": -33.0740206679525, "suchms_c": -31.610309205307125, "sucorn_c": -35.05563149205261, "sucsal_c": -15.912253056598527, "sulfac_c": -9.0732048422047, "tag6p__D_c": -25.114856840552577, "tagdp__D_c": -26.366164808205856, "tagur_c": -20.38487366334802, "tartr__D_c": -10.694085128548448, "tartr__L_c": -10.695945841576666, "taur_c": -3.353047703278514, "tcynt_c": -0.0, "td2coa_c": -185.94089524947, "tdcoa_c": -187.68286351037275, "tdecoa_c": -185.94278364592293, "thdp_c": -27.111451774881928, "thf_c": -165.04887023626154, "thm_c": -163.495601877583, "thmmp_c": -164.74524387923464, "thmnp_c": -118.23351191643478, "thmpp_c": -164.74406569677228, "thptdn_c": -0.0, "thr__L_c": -18.452311349687676, "thym_c": -21.04315428521618, "thymd_c": -44.69048484866025, "tma_c": -0.7427296046091052, "tmao_c": -0.0, "tre_c": -48.73264151502963, "tre6p_c": -48.98330757526617, "trp__L_c": -53.52561301328977, "tsul_c": -0.0, "ttdca_c": -72.22104513904684, "ttdcap_c": -73.97897405987798, "ttdcea_c": -70.35495392102517, "ttdceap_c": -72.11288097658523, "tungs_c": -0.0, "tyr__L_c": -41.065157964048446, "u23ga_c": -214.09713518341673, "u3aga_c": -145.90988596413618, "u3hga_c": -139.2020635411759, "uLa4fn_c": -745.7588979617063, "uLa4n_c": -744.1430206219048, "uaagmda_c": -914.9627792061918, "uaccg_c": -81.70723761423135, "uacgam_c": -71.22993796436916, "uacmam_c": -71.22993796436916, "uacmamu_c": 34.37239843166176, "uagmda_c": -880.3280659693464, "uama_c": -96.11542427592732, "uamag_c": -116.29443148682977, "uamr_c": -83.70778480893159, "udcpdp_c": -744.1438646015425, "udcpp_c": -744.1442139887021, "udp_c": -36.8417148952124, "udpLa4fn_c": -38.456994494444984, "udpLa4n_c": -35.84317374076253, "udpLa4o_c": -33.853339585106816, "udpg_c": -62.46194967111296, "udpgal_c": -62.46194967111296, "udpgalfur_c": -62.46141460234594, "udpglcur_c": -35.84377059614433, "ugmd_c": -147.1561889559276, "ugmda_c": -172.02421826884188, "um4p_c": -158.59215350906308, "ump_c": -35.8403695506963, "unaga_c": -779.5339717436905, "unagamu_c": -708.5680486411353, "unagamuf_c": -744.1286500017063, "uppg3_c": -272.4457072512017, "ura_c": -14.697187423878228, "uracp_c": -16.436127616944763, "urate_c": -15.770723666844676, "urdglyc_c": -13.797993418057704, "urea_c": -0.00018000487119648165, "uri_c": -35.59176624378932, "utp_c": -37.84377727110583, "val__L_c": -22.617495866449207, "xan_c": -17.50973648731138, "xdp_c": -40.65063610390826, "xmp_c": -40.650325268317715, "xtp_c": -40.65252453191275, "xtsn_c": -38.397716037934785, "xu5p__D_c": -21.136395672313316, "xu5p__L_c": -21.128906470357386, "xyl__D_c": -19.88348500712672, "xylu__D_c": -19.8871839798472, "xylu__L_c": -19.879727365592633, "zn2_c": -0.0018375968601370039, "12ppd__R_e": -0.0, "12ppd__S_e": -13.672817470264114, "14glucan_e": -146.1866167975457, "15dap_e": -0.0, "23camp_e": -42.31549096918774, "23ccmp_e": -37.61406745949206, "23cgmp_e": -42.2772661640296, "23cump_e": -35.34469033309922, "23dappa_e": -9.196788240384576, "26dap__M_e": -28.87701124949163, "2ddglcn_e": -21.876062922415517, "34dhpac_e": -0.0, "3amp_e": -42.31433770894478, "3cmp_e": -37.612982824903526, "3gmp_e": -42.27618152944106, "3hcinnm_e": -28.589081498645324, "3hpp_e": -0.0, "3hpppn_e": -29.583463179849282, "3ump_e": -35.343605698510686, "4abut_e": -17.653761613337576, "4hoxpacd_e": -0.0, "5dglcn_e": -20.877862629372668, "5mtr_e": -0.0, "LalaDglu_e": -29.340113485631377, "LalaDgluMdap_e": -61.44961368504262, "LalaDgluMdapDala_e": -73.13427614997156, "LalaLglu_e": -29.339019911411814, "ac_e": -6.457169645257403, "acac_e": -13.911443687399112, "acald_e": -9.193575718745194, "acgal_e": -0.0003999782914912746, "acgal1p_e": -0.0, "acgam_e": -31.558329415174804, "acgam1p_e": -31.557929436883313, "acmana_e": -31.556513785881524, "acmum_e": -42.74004904833067, "acnam_e": -40.75776328422324, "acolipa_e": -0.0, "acser_e": -18.158736997925573, "ade_e": -21.410743615345663, "adn_e": -42.31393656321737, "adocbl_e": -0.0, "ag_e": -0.0, "agm_e": -27.400846255169842, "akg_e": -15.912846570874338, "ala__B_e": -12.185328053827224, "ala__D_e": -11.185418324763981, "ala__L_e": -11.187165641181243, "alaala_e": -22.87184772342284, "all__D_e": -22.859573577493144, "alltn_e": -13.78309457824184, "amp_e": -42.314544892011796, "anhgm_e": -86.74673789706272, "arab__L_e": -19.630183733815837, "arbt_e": -0.0, "arbtn_e": -0.0, "arbtn__fe3_e": -0.0, "arg__L_e": -27.646769676062764, "ascb__L_e": -19.87879943367547, "asn__L_e": -14.458162129542396, "aso3_e": -0.0, "asp__L_e": -12.43559510564841, "btn_e": -197.7776650324491, "but_e": -17.39537027669463, "butso3_e": -22.48698968285438, "ca2_e": -0.0, "cbi_e": -0.0, "cbl1_e": -0.0, "cd2_e": -11.994954586189367, "cgly_e": -28.926332729838883, "chol_e": -0.0, "chtbs_e": -74.8221929335813, "cit_e": -17.903607952804894, "cl_e": -0.0, "cm_e": -0.0, "cmp_e": -37.613121382316116, "co2_e": -0.0, "cobalt2_e": -0.0, "colipa_e": -0.0, "colipap_e": -0.0, "cpgn_e": -0.0, "cpgn__un_e": -0.0, "crn_e": -0.0, "crn__D_e": -0.0, "csn_e": -16.7239149008028, "cu_e": -0.0, "cu2_e": -0.0, "cyan_e": -0.0, "cynt_e": -0.24866449588170467, "cys__D_e": -20.328354927350205, "cys__L_e": -22.584402627392517, "cytd_e": -37.61182956466056, "dad__2_e": -45.056427482169184, "damp_e": -45.05703581096361, "dca_e": -49.220876812245606, "dcmp_e": -39.35398756127641, "dcyt_e": -39.35337923248199, "ddca_e": -64.7885044596657, "dgmp_e": -45.031450530390735, "dgsn_e": -45.03015871273517, "dha_e": -11.932452896642092, "dimp_e": -43.554085147645274, "din_e": -43.55279332998972, "dms_e": -0.9921325311528841, "dmso_e": -0.0, "dopa_e": -0.0012950682191813219, "doxrbcn_e": -0.0, "dtmp_e": -44.4424628607942, "dump_e": -38.09731357922161, "duri_e": -38.096705250427185, "eca4colipa_e": -0.0, "enlipa_e": -12.239238333507828, "enter_e": -0.0, "etha_e": -12.240941429103163, "ethso3_e": -12.54146852615111, "etoh_e": -10.93290332777957, "f6p_e": -24.614183968926966, "fald_e": -3.104359381545622, "fe2_e": -0.0, "fe3_e": -0.0, "fe3dcit_e": -36.557619909461465, "fe3dhbzs_e": -0.0, "fe3hox_e": -0.0, "fe3hox__un_e": -0.0, "fecrm_e": -0.0, "fecrm__un_e": -0.0, "feenter_e": -0.0, "feoxam_e": -0.0, "feoxam__un_e": -0.0, "for_e": -1.4918822481901286, "fru_e": -23.864777816349573, "frulys_e": -53.26285991140132, "fruur_e": -20.134159632391263, "fuc__L_e": -23.61457567998317, "fum_e": -11.936442438116966, "fusa_e": -0.0, "g1p_e": -23.863060672171322, "g3pc_e": -14.9218822941335, "g3pe_e": -27.162823723236663, "g3pg_e": -29.844128026949125, "g3pi_e": -14.9218822941335, "g3ps_e": -25.36958170690107, "g6p_e": -24.61415587120446, "gal_e": -23.61798474876404, "gal__bD_e": -23.61948367449047, "gal1p_e": -23.619125014595564, "galct__D_e": -16.903093115353215, "galctn__D_e": -21.130770238372197, "galctn__L_e": -21.876633652030883, "galt_e": -25.603072257942472, "galur_e": -20.137811167569108, "gam_e": -24.852685520426178, "gam6p_e": -25.605537354705373, "gbbtn_e": -0.0, "gdp_e": -0.0, "glc__D_e": -23.8619204063398, "glcn_e": -22.868253123418754, "glcr_e": -16.90313054760186, "glcur_e": -20.133658754510055, "glcur1p_e": -20.133327401872993, "gln__L_e": -18.153665003096993, "glu__L_e": -17.904502126114096, "gly_e": -6.092921181890817, "glyald_e": -13.179378641446403, "glyb_e": -0.0, "glyc_e": -14.922245732815623, "glyc__R_e": -9.196389898882098, "glyc2p_e": -14.923537550471181, "glyc3p_e": -14.921207818525072, "glyclt_e": -5.471976548399993, "gmp_e": -42.27632008685365, "gsn_e": -42.275028269198096, "gthox_e": -0.0, "gthrd_e": -46.83186604815417, "gtp_e": -0.0012125028389346764, "gua_e": -21.630165064650313, "h_e": -0.0, "h2_e": -1.4942595770194254, "h2o_e": -0.0, "h2o2_e": -0.0, "h2s_e": -0.0, "hacolipa_e": -86.69037711075825, "halipa_e": -86.69037711075825, "hdca_e": -86.6903808650233, "hdcea_e": -84.95029915961342, "hg2_e": -0.0, "his__L_e": -29.239597004792973, "hom__L_e": -0.0, "hxa_e": -28.345111043243037, "hxan_e": -20.157937947644257, "idon__L_e": -22.62270299136581, "ile__L_e": -31.50607636680529, "imp_e": -40.80639283622692, "indole_e": -43.56265125862735, "inost_e": -0.0, "ins_e": -40.80578450743249, "isetac_e": -10.557676235289144, "k_e": -0.0, "kdo2lipid4_e": -426.36840093516355, "lac__D_e": -10.935124970205694, "lac__L_e": -10.192184529947621, "lcts_e": -47.4809908140216, "leu__L_e": -28.085823230101774, "lipa_e": -0.0, "lipa_cold_e": -0.0, "lipoate_e": -110.42077325700947, "lys__L_e": -29.386251711511875, "lyx__L_e": -19.630604130938632, "mal__D_e": -10.936715903624858, "mal__L_e": -11.93662805969741, "malt_e": -47.72796439795523, "malthx_e": -146.18519216107163, "maltpt_e": -121.32235375657791, "malttr_e": -71.59667694759051, "maltttr_e": -96.45951535208421, "man_e": -23.86210071808161, "man6p_e": -24.6149525523608, "manglyc_e": -33.31036968610715, "melib_e": -47.485125973088586, "meoh_e": -0.0, "met__D_e": -0.0, "met__L_e": -37.77728605013105, "metsox__R__L_e": -35.787903110877984, "metsox__S__L_e": -35.787805914671914, "mg2_e": -0.0, "mincyc_e": -0.0, "minohp_e": -0.0010184015107404043, "mmet_e": -44.46383509458979, "mn2_e": -0.0, "mnl_e": -25.60329335657511, "mobd_e": -0.0, "mso3_e": -6.452252188951537, "n2o_e": -0.0, "na1_e": -0.0, "nac_e": -37.378579928028, "nh4_e": -0.0, "ni2_e": -0.0, "nmn_e": -77.61549784450257, "no_e": -0.0, "no2_e": -0.49371307087333494, "no3_e": -0.0, "novbcn_e": -0.0, "o16a4colipa_e": -0.0, "o2_e": -0.0, "o2s_e": -0.0, "ocdca_e": -92.98339068741699, "ocdcea_e": -91.24177900727557, "octa_e": -38.2783983690832, "orn_e": -23.89364877284658, "orot_e": -12.442299748739236, "pacald_e": -30.063002628966697, "peamn_e": -30.06429769718588, "phe__L_e": -42.5776792187326, "pheme_e": -269.4818869292494, "pi_e": -0.0, "pnto__R_e": -41.1655565589512, "ppa_e": -12.942948665532787, "ppal_e": -14.929195415775746, "pppn_e": -31.324772902187004, "ppt_e": -1.49561465347872, "pro__L_e": -22.747915907167275, "progly_e": -28.33648079341554, "psclys_e": -53.26285991140132, "pser__L_e": -10.448991230423127, "ptrc_e": -23.643827264666427, "pydam_e": -94.81917516710575, "pydx_e": -91.82686426949381, "pydxn_e": -93.56543647650732, "pyr_e": -9.195645191295023, "quin_e": -28.937331194396968, "r5p_e": -19.889950266498435, "rfamp_e": -0.0, "rib__D_e": -19.888658448842875, "rmn_e": -23.613882145087377, "sbt__D_e": -25.595803576571864, "sel_e": -0.0, "ser__D_e": -10.442149157737727, "ser__L_e": -10.447630787113138, "skm_e": -29.222906109009887, "slnt_e": -0.0, "so2_e": -0.0, "so3_e": -0.0006329852137834563, "so4_e": -0.0, "spmd_e": -0.0, "succ_e": -12.930765172060912, "sucr_e": -47.72723258571268, "sulfac_e": -8.073834361952654, "tartr__D_e": -9.947069497171363, "tartr__L_e": -10.197561104046025, "taur_e": -2.353438616169233, "tcynt_e": -0.0, "thm_e": -162.49625276061664, "thr__L_e": -18.20568614591159, "thrp_e": -18.206977963567144, "thym_e": -0.0, "thymd_e": -44.441171043138645, "tma_e": -0.9915615851422241, "tmao_e": -0.0, "tre_e": -47.73188696296087, "trp__L_e": -53.27663522053665, "tsul_e": -0.0, "ttdca_e": -71.97634727344962, "ttdcea_e": -70.62881751408062, "ttrcyc_e": -0.0, "tungs_e": -0.0, "tym_e": -0.0012950682191813219, "tyr__L_e": -40.815969282761465, "tyrp_e": -40.81719247476259, "uacgam_e": -66.90261315978304, "udpacgal_e": -35.34468372289974, "udpg_e": -59.207675769416625, "udpgal_e": -58.96374011184087, "udpglcur_e": -55.4779424991183, "ump_e": -35.34367563026884, "ura_e": -14.448002319060274, "urea_e": -0.0, "uri_e": -35.34313592712885, "val__L_e": -22.368564291286887, "xan_e": -17.50940513467432, "xmp_e": -38.1496254244143, "xtsn_e": -38.14840223241318, "xyl__D_e": -19.634600470216647, "xylu__L_e": -19.630923667410205, "zn2_e": -0.0, "12dgr120_p": -144.49352088844955, "12dgr140_p": -158.86920651601736, "12dgr141_p": -156.1741469972794, "12dgr160_p": -188.29727369916475, "12dgr161_p": -184.817110288345, "12dgr180_p": -200.88329334395212, "12dgr181_p": -197.40006998366928, "12ppd__R_p": 3.4312827216167086e-05, "12ppd__S_p": -13.672783157436898, "14glucan_p": -146.19071510654365, "15dap_p": 3.4312827216167086e-05, "1agpe120_p": -91.94690626197966, "1agpe140_p": -99.13474907576358, "1agpe141_p": -97.78721931639458, "1agpe160_p": -113.84878266733726, "1agpe161_p": -112.10870096192738, "1agpe180_p": -120.14179248973095, "1agpe181_p": -118.40018080958953, "1agpg120_p": -94.62821056569211, "1agpg140_p": -101.81605337947603, "1agpg141_p": -100.46852362010705, "1agpg160_p": -116.53008697104971, "1agpg161_p": -114.79000526563983, "1agpg180_p": -122.8230967934434, "1agpg181_p": -121.081485113302, "1ddecg3p_p": -79.70529035726807, "1hdec9eg3p_p": -99.86708505721579, "1hdecg3p_p": -101.60716676262567, "1odec11eg3p_p": -106.15856490487793, "1odecg3p_p": -107.90017658501935, "1tdec7eg3p_p": -85.54560341168299, "1tdecg3p_p": -86.89313317105199, "23camp_p": -42.315456656360524, "23ccmp_p": -37.61403314666485, "23cgmp_p": -42.27723185120239, "23cump_p": -35.344656020272005, "23dappa_p": -9.19675392755736, "26dap__M_p": -28.876976936664413, "2agpe120_p": -91.94690626197966, "2agpe140_p": -99.13474907576358, "2agpe141_p": -97.78721931639458, "2agpe160_p": -113.48003745981775, "2agpe161_p": -112.10870096192738, "2agpe180_p": -120.14179248973095, "2agpe181_p": -118.40018080958953, "2agpg120_p": -96.4189229114432, "2agpg140_p": -101.81605337947603, "2agpg141_p": -102.25923596585812, "2agpg160_p": -116.16134176353022, "2agpg161_p": -114.79000526563983, "2agpg180_p": -122.8230967934434, "2agpg181_p": -121.081485113302, "2ddecg3p_p": -79.70525604444086, "2ddglcn_p": -21.8760286095883, "2hdec9eg3p_p": -99.86705074438858, "2hdecg3p_p": -101.60713244979846, "2odec11eg3p_p": -106.15853059205072, "2odecg3p_p": -107.90014227219213, "2tdec7eg3p_p": -85.54556909885578, "2tdecg3p_p": -86.89309885822476, "34dhpac_p": 3.4312827216167086e-05, "3amp_p": -42.31437202177199, "3cmp_p": -37.612948512076315, "3gmp_p": -42.27614721661385, "3hcinnm_p": -28.589047185818107, "3hpp_p": 3.4312827216167086e-05, "3hpppn_p": -29.583428867022068, "3ump_p": -35.34357138568347, "4abut_p": -17.65372730051036, "4hoxpacd_p": 3.4312827216167086e-05, "5dglcn_p": -20.877828316545454, "5mtr_p": 3.4312827216167086e-05, "LalaDglu_p": -29.340079172804163, "LalaDgluMdap_p": -61.4495793722154, "LalaDgluMdapDala_p": -73.13424183714434, "LalaLglu_p": -29.338985598584596, "ac_p": -6.457135332430187, "acac_p": -13.911409374571896, "acald_p": -9.193541405917978, "acgal_p": -0.0003656654642751075, "acgal1p_p": -3.4312827216167086e-05, "acgam_p": -31.558295102347586, "acgam1p_p": -31.557963749710527, "acmana_p": -31.556479473054306, "acmum_p": -42.740083361157886, "acnam_p": -40.757718178156146, "acolipa_p": 1.0008098380864052, "acser_p": -18.15870268509836, "ade_p": -21.41070930251845, "adn_p": -42.31321876152902, "adocbl_p": -0.2474894466588674, "agm_p": -27.400811942342628, "akg_p": -15.912812258047122, "ala__B_p": -12.185293741000008, "ala__D_p": -11.185452637591197, "ala__L_p": -11.187131328354027, "alaala_p": -22.87181341059562, "all__D_p": -22.85953926466593, "alltn_p": -13.783060265414624, "amp_p": -42.31451057918458, "anhgm_p": -86.74670358423549, "anhgm3p_p": -148.1957948982371, "anhgm4p_p": -159.88045736316602, "arab__L_p": -19.63014942098862, "arbt_p": -0.0, "arbtn_p": 0.2492933434800088, "arbtn__fe3_p": -0.2492933434800088, "arg__L_p": -27.646803988889978, "ascb__L_p": -19.878833746502686, "asn__L_p": -14.45812781671518, "aso3_p": 3.4312827216167086e-05, "asp__L_p": -12.435560792821194, "btn_p": -197.7776307196219, "but_p": -17.395335963867414, "butso3_p": -22.48695537002716, "ca2_p": -3.4312827216167086e-05, "cbi_p": -0.0, "cbl1_p": -0.2474894466588674, "cd2_p": -11.994920273362151, "cgly_p": -28.926298417011665, "chol_p": 3.4312827216167086e-05, "chtbs_p": -74.82215862075408, "cit_p": -17.90357363997768, "cl_p": 3.4312827216167086e-05, "clpn120_p": -307.4904889129207, "clpn140_p": -332.6604354765542, "clpn141_p": -330.85174113058036, "clpn160_p": -391.5165698428489, "clpn161_p": -384.5562430212094, "clpn180_p": -416.68860913242366, "clpn181_p": -409.722162411858, "cm_p": 3.4312827216167086e-05, "cmp_p": -37.6130870694889, "co2_p": 3.4312827216167086e-05, "cobalt2_p": -3.4312827216167086e-05, "colipa_p": 1.0008098380864052, "colipap_p": 1.0008098380864052, "cpgn_p": -0.0, "cpgn__un_p": 0.2492933434800088, "crn_p": 3.4312827216167086e-05, "crn__D_p": 3.4312827216167086e-05, "csn_p": -16.723880587975586, "ctbt_p": -0.003957395980772511, "cu_p": 3.4312827216167086e-05, "cu2_p": -3.4312827216167086e-05, "cyan_p": 3.4312827216167086e-05, "cynt_p": -0.2486301830544885, "cys__D_p": -20.328320614522987, "cys__L_p": -22.5843683145653, "cytd_p": -37.61179525183334, "dad__2_p": -45.05570968048084, "damp_p": -45.057001498136394, "dca_p": -49.220842499418396, "dcmp_p": -39.3539532484492, "dcyt_p": -39.35266143079364, "ddca_p": -64.78741810561377, "dgmp_p": -45.03141621756352, "dgsn_p": -45.03012439990796, "dha_p": -11.932418583814876, "dimp_p": -43.554050834818064, "din_p": -43.5527590171625, "dms_p": -0.9920982183256679, "dmso_p": -3.4312827216167086e-05, "dopa_p": -0.001260755391965155, "doxrbcn_p": 3.4312827216167086e-05, "dtmp_p": -44.44242854796698, "dump_p": -38.097279266394395, "duri_p": -38.09598744873884, "eca2und_p": -744.1437744556863, "eca3und_p": -744.1436940691472, "eca4colipa_p": 1.0008098380864052, "eca4und_p": -744.1436136826081, "enlipa_p": -11.238428495421424, "enter_p": 0.25090309529071664, "etha_p": -12.240907116275947, "ethso3_p": -12.541434213323894, "etoh_p": -10.932937640606788, "f6p_p": -24.61414965609975, "fald_p": -3.104325068718406, "fe2_p": -3.4312827216167086e-05, "fe3_p": -3.4312827216167086e-05, "fe3dcit_p": -36.805078109440174, "fe3dhbzs_p": -0.24748631993511794, "fe3hox_p": -0.0, "fe3hox__un_p": -0.0, "fecrm_p": -0.0, "fecrm__un_p": 0.2492933434800088, "feenter_p": -0.24746347180535966, "feoxam_p": -0.0, "feoxam__un_p": 0.2492933434800088, "for_p": -1.4918479353629124, "fru_p": -23.864743503522355, "frulys_p": -53.2628255985741, "fruur_p": -20.134125319564045, "fuc__L_p": -23.614541367155955, "fum_p": -11.93640812528975, "fusa_p": 3.4312827216167086e-05, "g1p_p": -23.863094984998536, "g3pc_p": -14.921847981306284, "g3pe_p": -27.16278941040945, "g3pg_p": -29.844093714121907, "g3pi_p": -14.921847981306284, "g3ps_p": -25.369547394073855, "g6p_p": -24.614121558377246, "gal_p": -23.617950435936827, "gal__bD_p": -23.619449361663257, "gal1p_p": -23.61909070176835, "galct__D_p": -16.903058802525997, "galctn__D_p": -21.130735925544982, "galctn__L_p": -21.87659933920367, "galt_p": -25.603106570769686, "galur_p": -20.137776854741894, "gam_p": -24.852651207598964, "gam6p_p": -25.605503041878155, "gbbtn_p": 3.4312827216167086e-05, "gdp_p": 3.4312827216167086e-05, "glc__D_p": -23.861954719167013, "glcn_p": -22.868218810591536, "glcr_p": -16.903096234774644, "glcur_p": -20.133624441682837, "glcur1p_p": -20.13329308904578, "gln__L_p": -18.153630690269775, "glu__L_p": -17.90446781328688, "gly_p": -6.0928868690636, "glyald_p": -13.179344328619186, "glyb_p": 3.4312827216167086e-05, "glyc_p": -14.922211419988407, "glyc__R_p": -9.196355586054882, "glyc2p_p": -14.923503237643965, "glyc3p_p": -14.921173505697856, "glyclt_p": -5.471942235572777, "gmp_p": -42.276285774026434, "gsn_p": -42.27499395637088, "gthox_p": 3.4312827216167086e-05, "gthrd_p": -46.831900360981386, "gtp_p": -0.0011781900117185094, "gua_p": -21.629447262961968, "h_p": 3.4312827216167086e-05, "h2_p": -1.4942938898466416, "h2o_p": -0.0, "h2o2_p": -0.0, "h2s_p": 3.4312827216167086e-05, "hdca_p": -86.68929451097137, "hdcea_p": -84.94921280556149, "hg2_p": 3.4312827216167086e-05, "his__L_p": -29.23963131762019, "hom__L_p": 3.4312827216167086e-05, "hxa_p": -28.345076730415823, "hxan_p": -20.157903634817043, "idon__L_p": -22.622668678538595, "ile__L_p": -31.50604205397807, "imp_p": -40.8063585233997, "indole_p": -43.56261694580013, "inost_p": 3.4312827216167086e-05, "ins_p": -40.805066705744146, "isetac_p": -10.557641922461928, "k_p": -3.4312827216167086e-05, "kdo2lipid4_p": -425.29982176734575, "lac__D_p": -10.935090657378478, "lac__L_p": -10.192150217120405, "lcts_p": -47.48102512684882, "leu__L_p": -28.08578891727456, "lipa_p": 1.0008098380864052, "lipa_cold_p": 1.0008098380864052, "lipoate_p": -110.42073894418225, "lys__L_p": -29.386217398684657, "lyx__L_p": -19.630569818111415, "mal__D_p": -10.936681590797642, "mal__L_p": -11.936593746870194, "malt_p": -47.73206270695319, "malthx_p": -146.18929047006958, "maltpt_p": -121.32645206557586, "malttr_p": -71.60077525658846, "maltttr_p": -96.46361366108216, "man_p": -23.862066405254392, "man6p_p": -24.614918239533587, "manglyc_p": -33.31033537327993, "melib_p": -47.485091660261375, "meoh_p": 3.4312827216167086e-05, "met__D_p": 3.4312827216167086e-05, "met__L_p": -37.77725173730384, "metsox__R__L_p": -35.787868798050766, "metsox__S__L_p": -35.787771601844696, "mg2_p": -3.4312827216167086e-05, "mincyc_p": -3.4312827216167086e-05, "minohp_p": -0.0013840669750155119, "mmet_p": -44.46380078176257, "mn2_p": -3.4312827216167086e-05, "mnl_p": -25.60332766940233, "mobd_p": -3.4312827216167086e-05, "mso3_p": -6.452217876124321, "murein3p3p_p": -296.39280075854947, "murein3px3p_p": -296.3924350930852, "murein3px4p_p": -308.07879586608965, "murein4p3p_p": -308.07746322347845, "murein4p4p_p": -319.76212568840737, "murein4px4p_p": -319.76345833101857, "murein4px4p4p_p": -479.64512665625995, "murein4px4px4p_p": -479.64645929887115, "murein5p3p_p": -319.26424850368085, "murein5p4p_p": -330.94891096860977, "murein5p5p_p": -342.1367571171884, "murein5p5p5p_p": -513.2052107226322, "murein5px3p_p": -319.2654074517004, "murein5px4p_p": -330.95024361122097, "murein5px4px4p_p": -490.83324457907355, "n2o_p": -0.0, "na1_p": 3.4312827216167086e-05, "nac_p": -37.37854561520079, "nh4_p": -3.4312827216167086e-05, "ni2_p": -3.4312827216167086e-05, "nmn_p": -77.6155321573298, "no_p": -3.4312827216167086e-05, "no2_p": -0.49367875804611877, "no3_p": 3.4312827216167086e-05, "novbcn_p": -0.0, "o16a2und_p": -744.1430002870804, "o16a3und_p": -744.1433069848442, "o16a4colipa_p": 1.0008098380864052, "o16a4und_p": -744.1436136826081, "o16aund_p": -744.1426935893165, "o2_p": -3.4312827216167086e-05, "o2s_p": 3.4312827216167086e-05, "ocdca_p": -92.98230433336505, "ocdcea_p": -91.24069265322363, "octa_p": -38.27836405625598, "orn_p": -23.89361446001936, "orot_p": -12.44226543591202, "pa120_p": -144.49187704388527, "pa140_p": -158.86756267145307, "pa141_p": -156.1725031527151, "pa160_p": -188.29562985460046, "pa161_p": -184.8154664437807, "pa180_p": -200.88164949938783, "pa181_p": -197.398426139105, "pacald_p": -30.06296831613948, "pe120_p": -156.73349294859685, "pe140_p": -171.10917857616468, "pe141_p": -168.4141190574267, "pe160_p": -200.53724575931204, "pe161_p": -197.0570823484923, "pe180_p": -213.1232654040994, "pe181_p": -209.64004204381658, "peamn_p": -30.06426338435866, "pg120_p": -161.2055095980604, "pg140_p": -173.79048287987715, "pg141_p": -172.88613570689023, "pg160_p": -203.2185500630245, "pg161_p": -199.73838665220475, "pg180_p": -215.80456970781188, "pg181_p": -212.32134634752904, "pgp120_p": -161.20535843836012, "pgp140_p": -173.79033172017685, "pgp141_p": -172.88598454718996, "pgp160_p": -203.21839890332424, "pgp161_p": -199.7382354925045, "pgp180_p": -215.8044185481116, "pgp181_p": -212.32119518782878, "phe__L_p": -42.57764490590538, "pheme_p": -269.4815212637851, "pi_p": -3.4312827216167086e-05, "pnto__R_p": -41.165522246123984, "ppa_p": -12.942914352705571, "ppal_p": -14.92916110294853, "pppn_p": -31.32473858935979, "ppt_p": -1.495648966305936, "pro__L_p": -22.74795021999449, "progly_p": -28.33644648058832, "psclys_p": -53.2628255985741, "pser__L_p": -10.448956917595911, "ptrc_p": -23.643792951839213, "pydam_p": -94.81914085427854, "pydx_p": -91.8268299566666, "pydxn_p": -93.5654021636801, "pyr_p": -9.195610878467807, "quin_p": -28.93729688156975, "r5p_p": -19.88998457932565, "rfamp_p": -0.0, "rib__D_p": -19.888692761670093, "rmn_p": -23.613847832260163, "sbt__D_p": -25.595837889399082, "sel_p": 3.4312827216167086e-05, "ser__D_p": -10.442114844910511, "ser__L_p": -10.447665099940354, "skm_p": -29.22287179618267, "slnt_p": -3.4312827216167086e-05, "so2_p": -0.0, "so3_p": -0.0006672980409996234, "so4_p": -3.4312827216167086e-05, "spmd_p": 3.4312827216167086e-05, "succ_p": -12.930799484888128, "sucr_p": -47.72719827288546, "sulfac_p": -8.073800049125438, "tartr__D_p": -9.947035184344147, "tartr__L_p": -10.197595416873241, "taur_p": -2.3534043033420167, "tcynt_p": -0.0, "thm_p": -162.49621844778943, "thr__L_p": -18.205720458738803, "thrp_p": -18.207012276394362, "thym_p": 3.4312827216167086e-05, "thymd_p": -44.44113673031143, "tma_p": -0.9915272723150079, "tmao_p": -3.4312827216167086e-05, "tre_p": -47.73192127578809, "trp__L_p": -53.27660090770943, "tsul_p": -3.4312827216167086e-05, "ttdca_p": -71.97526091939768, "ttdcea_p": -70.62773116002869, "ttrcyc_p": 3.4312827216167086e-05, "tungs_p": 3.4312827216167086e-05, "tym_p": -0.001260755391965155, "tyr__L_p": -40.81593496993425, "tyrp_p": -40.81722678758981, "uLa4n_p": -744.1435713261153, "uacgam_p": -66.90257884695583, "udcpdp_p": -744.1438243444372, "udcpp_p": -744.1438483232378, "udpacgal_p": -35.34464941007252, "udpg_p": -59.20771008224384, "udpgal_p": -58.96370579901365, "udpglcur_p": -55.47790818629108, "ump_p": -35.34370994309606, "unagamuf_p": -744.1438548422253, "ura_p": -14.447968006233058, "urea_p": 3.4312827216167086e-05, "uri_p": -35.342418125440496, "val__L_p": -22.36852997845967, "xan_p": -17.509370821847103, "xmp_p": -38.14965973724152, "xtsn_p": -38.148367919585965, "xyl__D_p": -19.63456615738943, "xylu__L_p": -19.63088935458299, "zn2_p": -3.4312827216167086e-05, "CPLX0-7817_mod_Oxidized": -423.2078225453558, "CPLX0-7817": -425.19949858306205, "GLUTAREDOXIN-MONOMER_mod_Oxidized": -50.82637916134943, "GLUTAREDOXIN-MONOMER": -52.8176829812695, "GRXC-MONOMER_mod_Oxidized": -37.68886685677276, "GRXC-MONOMER": -39.68015754495431, "GRXB-MONOMER": -99.47671380212796, "GRXB-MONOMER_mod_Oxidized": -97.48636652279961, "EG50003-MONOMER_mod_pan4p_mod_3ha": -825.3056890929342, "EG50003-MONOMER_mod_pan4p_mod_act": -823.3162046377626, "EG50003-MONOMER_mod_pan4p_mod_ddca": -871.5574474408611, "EG50003-MONOMER_mod_pan4p": -807.3848306273651, "EG50003-MONOMER_mod_pan4p_mod_mal": -816.1046348931093, "EG50003-MONOMER_mod_pan4p_mod_3omrs": -880.0287742368923, "EG50003-MONOMER_mod_pan4p_mod_pim": -872.3194524565349, "CPLX0-1341_mod_1:2fe2s_mod_2:fe2": 2125.419190321935, "CPLX0-1341_mod_1:2fe2s_mod_1:fe2": 2126.419268099527, "EG50003-MONOMER_mod_pan4p_mod_opme": -868.3352730533858, "EG50003-MONOMER_mod_pan4p_mod_gme": -859.861755914745, "EG50003-MONOMER_mod_pan4p_mod_t3c7mrse": -877.7543095602025, "EG50003-MONOMER_mod_pan4p_mod_3hcmrs7e": -877.7533636859533, "IscU": 279.59466044352973, "IscA_tetra": 743.8525375516441, "IscA_tetra_mod_1:2fe2s": 718.53860516028, "IscU_mod_1:2fe2s": 255.2806386095115, "EG50003-MONOMER_mod_pan4p_mod_3ocpalm9e": -887.9695667298197, "EG50003-MONOMER_mod_pan4p_mod_3hcpalm9e": -889.9596337813322, "EG50003-MONOMER_mod_pan4p_mod_octe": -900.6275529173815, "IscU_mod_2:fe2": 279.5908128605218, "EG11653-MONOMER": -29.310616610720523, "IscU_mod_1:fe2": 279.59273665298724, "EG11653-MONOMER_mod_1:fe2": -29.312849170779877, "EG50003-MONOMER_mod_pan4p_mod_3ooct": -845.9404220548337, "EG50003-MONOMER_mod_pan4p_mod_hex": -837.4682194552998, "EG50003-MONOMER_mod_pan4p_mod_tddec2e": -871.0775726385599, "EG50003-MONOMER_mod_pan4p_mod_3hmrs": -882.019350014819, "EG50003-MONOMER_mod_pan4p_mod_thex2e": -835.7265410592662, "EG50003-MONOMER_mod_pan4p_mod_3hhex": -835.7256371942728, "EG50003-MONOMER_mod_pan4p_mod_t3c9palme": -889.9605918564869, "EG50003-MONOMER_mod_pan4p_mod_tde": -879.4960299655339, "IscU_mod_1:2fe2s_mod_1:fe2": 255.27826625246715, "IscU_mod_1:2fe2s_mod_2:fe2": 255.2758938930515, "RED-THIOREDOXIN-MONOMER_mod_Oxidized": -201.40963933016926, "RED-THIOREDOXIN-MONOMER": -203.39995696725524, "DSBD-MONOMER": -1261.8722952355395, "DSBD-MONOMER_mod_Oxidized": -1259.8802235312307, "RED-THIOREDOXIN2-MONOMER": -166.26595459133762, "RED-THIOREDOXIN2-MONOMER_mod_Oxidized": -164.275674071897, "EG50003-MONOMER_mod_pan4p_mod_hpme": -870.3253204792336, "EG50003-MONOMER_mod_pan4p_mod_pme": -872.3177667906665, "EG50003-MONOMER_mod_pan4p_mod_epme": -870.3262589287041, "EG50003-MONOMER_mod_pan4p_mod_tpalm2e": -891.8247455624302, "EG50003-MONOMER_mod_pan4p_mod_palm": -893.442404327186, "CPLX0-246_CPLX0-1342_mod_pydx5p": 1096.789158733325, "CPLX0-246_CPLX0-1342_mod_pydx5p_mod_1:SH": 1084.6408487358697, "EG50003-MONOMER_mod_pan4p_mod_oc": -849.6724905545362, "CPLX0-1341_mod_1:2fe1s": 2139.564797751755, "CPLX0-1341_mod_1:2fe2s": 2127.419344877482, "EG50003-MONOMER_mod_pan4p_mod_3hpalm": -891.8237856239429, "EG50003-MONOMER_mod_pan4p_mod_ocdca": -902.369164597523, "CPLX0-1341_mod_1:4fe4s": 2101.129978693837, "CPLX0-1341_mod_2:2fe2s": 2101.128244154478, "DISULFOXRED-MONOMER_mod_Oxidized": -387.95598823366373, "DISULFOXRED-MONOMER": -388.9507036448743, "CPLX0-7617": -11.183432857177728, "CPLX0-7617_mod_1:4fe4s": -63.050949085380346, "IscU_mod_1:4fe4s": 228.72676647826978, "EG50003-MONOMER_mod_pan4p_mod_hde": -891.7023244627361, "EG50003-MONOMER_mod_pan4p_mod_cdec3e": -860.133429989721, "EG50003-MONOMER_mod_pan4p_mod_3ocddec5e": -868.6069473999163, "IscU_mod_1:2fe2s_mod_1:2fe1s": 243.120788538183, "IscS_mod_2:pydx5p": -2789.426752451027, "IscS_mod_2:pydx5p_mod_1:SH": -2801.578946956448, "cs_p": -0.0003656654642751075, "cs_c": -0.25118597004126525, "FLAVODOXIN1-MONOMER": -780.9869967994919, "FLAVODOXIN1-MONOMER_mod_Oxidized": -779.8675574329499, "FLAVODOXIN2-MONOMER_mod_Oxidized": -241.39081181751703, "FLAVODOXIN2-MONOMER": -242.50971294396751, "EG50003-MONOMER_mod_pan4p_mod_dca": -860.6149689976987, "EG50003-MONOMER_mod_pan4p_mod_tdec2e": -860.1350832577391, "EG11597-MONOMER": 33.823437188162416, "EG11597-MONOMER_mod_amp": -18.391218591114892, "EG50003-MONOMER_mod_pan4p_mod_egme": -857.8702605033068, "EG50003-MONOMER_mod_pan4p_mod_hgme": -857.869334504348, "EG50003-MONOMER_mod_pan4p_mod_ogme": -855.8792995289995, "3a1hac1p_c": -26.141282945429296, "IscU_mod_1:2fe1s": 267.4357318098862, "EG50003-MONOMER_mod_pan4p_mod_3oddec": -869.0871947338094, "EG50003-MONOMER_mod_pan4p_mod_tmrs2e": -882.0203001531797, "IscU_mod_2:2fe2s": 230.9656710335512, "EG11597-MONOMER_mod_cosh": 11.276553277998433, "DSBG-CPLX_mod_Oxidized": -1139.0057579052548, "DSBG-CPLX": -1141.0005950979237, "EG50003-MONOMER_mod_pan4p_mod_toct2e": -847.9307999596074, "IscA_tetra_mod_1:4fe4s": 691.9847064868362, "CPLX0-1341": 2153.7103404825643, "DSBC-CPLX": -729.5220063731875, "DSBC-CPLX_mod_Oxidized": -727.5275804778563, "EG50003-MONOMER_mod_pan4p_mod_ac": -814.8440246524805, "cs_e": -0.0, "EG50003-MONOMER_mod_pan4p_mod_cddec5e": -867.2897842719298, "EG50003-MONOMER_mod_pan4p_mod_t3c5ddece": -865.5480760674674, "CPLX0-1341_mod_1:2fe2s_mod_1:2fe1s": 2113.273723308271, "EG50003-MONOMER_mod_pan4p_mod_3ocmrs7e": -875.7633088353343, "CPLX0-1341_mod_2:fe2": 2151.7102384859254, "CPLX0-1341_mod_1:fe2": 2152.7102899840506, "EG50003-MONOMER_mod_pan4p_mod_3odec": -858.1447053529776, "EG50003-MONOMER_mod_pan4p_mod_myrs": -881.3621211835556, "kdo2lipid4L_c": 75.98598053308511, "CPLX0-7824": -7304.238746602661, "CPLX0-7824_mod_1:4fe4s": -7356.114622221713, "EG50003-MONOMER_mod_pan4p_mod_3hoct": -847.9298838957309, "EG50003-MONOMER_mod_pan4p_mod_3ohex": -833.7361631544802, "EG50003-MONOMER_mod_pan4p_mod_but": -825.2639727538295, "EG50003-MONOMER_mod_pan4p_mod_3hddec": -871.0766334381067, "EG50003-MONOMER_mod_pan4p_mod_3hcddec5e": -865.547142394075, "kdo2lipid4p_c": 75.98598053308511, "EG50003-MONOMER_mod_pan4p_mod_toctd2e": -903.9050407810224, "EG50003-MONOMER_mod_pan4p_mod_but2e": -825.3065825425589, "23bpg_c": -0.0003656654642751075, "EG50003-MONOMER_mod_pan4p_mod_3ooctd": -901.9146628763046, "hemed_c": -230.73413543878127, "EG50003-MONOMER_mod_pan4p_mod_3opalm": -889.8343676577003, "CPLX0-7617_mod_1:2fe2s": -36.49702386970805, "CPLX0-7824_mod_1:2fe2s": -7329.560723548269, "EG50003-MONOMER_mod_pan4p_mod_3hdec": -860.1341549949552, "EG50003-MONOMER_mod_pan4p_mod_t3c11vace": -898.8858113898353, "tl_c": -0.0, "EG50003-MONOMER_mod_pan4p_mod_3hocta": -903.9040687675612, "EG50003-MONOMER": -736.599652800135, "dpm_c": -0.0003656654642751075, "EG50003-MONOMER_mod_pan4p_mod_3hcvac11e": -898.8848443933925, "EG50003-MONOMER_mod_pan4p_mod_3ocvac11e": -900.1745812725397, "pqq_e": -850.5013011737851, "pqq_c": -850.5016668392494, "generic_tRNA_GAG_glu__L_c": -13.785979259160682, "EG50003-MONOMER_mod_pan4p_mod_lipo": -920.0554813578123, "CPLX0-782_mod_2:4fe4s": -687.2282136998122, "CPLX0-782_mod_1:2fe2s_mod_1:4fe4s": -661.9139610642242, "2fe2s_c": -25.31359101253032, "4fe4s_c": -51.86751622820262, "LI_c": -0.0, "RNase_m5": -0.0, "RNase_m16": -0.0, "RNase_m23": -0.0, "RNA_b0002": 108741.28008374371, "RNA_b0003": -70119.98254409966, "RNA_b0004": 92340.97237502992, "RNA_b0007": 42299.597317993175, "RNA_b0008": 24955.374264817565, "RNA_b0009": 17445.77151675462, "RNA_b0014": 137300.30236893796, "RNA_b0015": -51033.42720275883, "RNA_b0019": 83937.71720366487, "RNA_b0023": 4294.991549751044, "RNA_b0025": 31878.386754343734, "RNA_b0026": -10306.011319241725, "RNA_b0027": 35649.99355147022, "RNA_b0029": 68095.66794125282, "RNA_b0030": 27171.229594227072, "RNA_b0031": 19809.90722248928, "RNA_b0032": 33935.37594764859, "RNA_b0033": 94112.21346339861, "RNA_b0036": 47836.20355567247, "RNA_b0037": 111505.29197805855, "RNA_b0038": 68144.05333952088, "RNA_b0040": 109174.0404820235, "RNA_b0047": 133638.32710798603, "RNA_b0048": 13233.002168874273, "RNA_b0049": 60527.16537295771, "RNA_b0051": 59120.375596274105, "RNA_b0052": 71300.92213514757, "RNA_b0053": -89769.50469808934, "RNA_b0058": -107250.77847092198, "RNA_b0061": -91492.2375731862, "RNA_b0062": 69317.79904913898, "RNA_b0063": 122457.54589870603, "RNA_b0066": 50123.12352141369, "RNA_b0067": 116211.78359481141, "RNA_b0068": 70643.118613964, "RNA_b0070": 84548.99587554832, "RNA_b0071": 43501.84681298922, "RNA_b0072": -104838.05566782612, "RNA_b0073": 78491.6277982556, "RNA_b0074": 112802.30651545753, "RNA_b0077": 28978.563342008794, "RNA_b0078": 35226.102912067625, "RNA_b0082": 25483.06334551447, "RNA_b0084": 126790.079585061, "RNA_b0085": 106628.41128594893, "RNA_b0086": 97612.87943955444, "RNA_b0087": 77964.39924876703, "RNA_b0088": -585327.3915981608, "RNA_b0090": 76464.36618725533, "RNA_b0091": 105938.30318304175, "RNA_b0092": 52970.09688774918, "RNA_b0096": 66039.95915721785, "RNA_b0098": 37525.581566853114, "RNA_b0099": 27798.65365102108, "RNA_b0103": -21577.090477360725, "RNA_b0104": 30933.289889673106, "RNA_b0109": 26631.58232387334, "RNA_b0110": -19775.726017063134, "RNA_b0112": 35074.32208599008, "RNA_b0114": -3823.303852168991, "RNA_b0115": 135524.33444540022, "RNA_b0116": 31843.034927674078, "RNA_b0118": 75124.23644842405, "RNA_b0120": 57126.434567095355, "RNA_b0121": 62436.61611548792, "RNA_b0123": 44394.98177166691, "RNA_b0124": 68025.2983430208, "RNA_b0125": 12877.615162081214, "RNA_b0126": 18343.714394162613, "RNA_b0131": 11338.37889959724, "RNA_b0133": 61168.779892494174, "RNA_b0134": -13890.876553815742, "RNA_b0142": -45533.12505132423, "RNA_b0149": 74916.12742675643, "RNA_b0150": 161205.54744197283, "RNA_b0151": 57402.07452396125, "RNA_b0152": 64088.31742069132, "RNA_b0153": -111322.6671499532, "RNA_b0154": 37092.88961481372, "RNA_b0155": 102193.08031270535, "RNA_b0156": 8166.859829816838, "RNA_b0158": 57606.990192030884, "RNA_b0159": -41919.64563157584, "RNA_b0160": 108874.02230316802, "RNA_b0166": 21878.788827243294, "RNA_b0168": -90412.57926463062, "RNA_b0169": -32801.29144964938, "RNA_b0170": 60824.515472841485, "RNA_b0171": 19735.10095981228, "RNA_b0172": 16617.53979056192, "RNA_b0173": 35542.364051532095, "RNA_b0174": 22497.62739812569, "RNA_b0175": 25256.53188760983, "RNA_b0177": 67686.75817010505, "RNA_b0179": 30023.20155989466, "RNA_b0180": 32715.647730850586, "RNA_b0181": -21463.27961342675, "RNA_b0182": -176018.51565286212, "RNA_b0185": 19583.262142080668, "RNA_b0186": 153714.17324708492, "RNA_b0188": 38507.031732164076, "RNA_b0194": 46852.474249348765, "RNA_b0197": -51112.39692699744, "RNA_b0198": 47082.95382292789, "RNA_b0199": 74126.17712867336, "RNA_b0200": 41183.87095225939, "RNA_b0201": 110145.48692131527, "RNA_b0202": 5519.263737616578, "RNA_b0203": -192739.36169431382, "RNA_b0204": 207204.1917961995, "RNA_b0205": 8611.047924088245, "RNA_b0206": 2274.344882560725, "RNA_b0207": 57614.32337304441, "RNA_b0212": 22407.58727988514, "RNA_b0216": 2233.99563714482, "RNA_b0221": 68240.27478971942, "RNA_b0222": 17188.614339000338, "RNA_b0237": 42473.45047196223, "RNA_b0238": 13607.18252954977, "RNA_b0241": 28904.746100043387, "RNA_b0242": 79318.94221446529, "RNA_b0243": -9703.903911024036, "RNA_b0244": 2182.7352933709285, "RNA_b0260": 101033.2991712918, "RNA_b0261": -31410.634836885416, "RNA_b0273": 28403.355704932383, "RNA_b0306": 51497.25287450411, "RNA_b0307": 102183.17010674573, "RNA_b0308": 49814.71878043571, "RNA_b0311": 120089.83359475654, "RNA_b0312": 105867.50673439502, "RNA_b0314": 146383.34973960256, "RNA_b0323": -30179.08363888953, "RNA_b0331": -186468.45581053282, "RNA_b0333": 84147.95838950772, "RNA_b0334": 104647.49174058838, "RNA_b0336": 90764.79538554116, "RNA_b0337": 92164.2472541907, "RNA_b0339": -16166.439295218946, "RNA_b0340": 33861.13043972217, "RNA_b0341": 83208.7868351968, "RNA_b0343": 7071.799582202116, "RNA_b0344": 87709.00271107964, "RNA_b0347": 119597.79182581746, "RNA_b0348": 67991.05454312255, "RNA_b0349": 62278.67200374812, "RNA_b0350": 58061.51881205254, "RNA_b0351": -199757.7887093536, "RNA_b0352": 72664.25734177462, "RNA_b0353": 32579.42971633258, "RNA_b0355": 59836.76972862574, "RNA_b0356": -19096.32472050978, "RNA_b0365": 69053.20599516165, "RNA_b0366": 55079.71372250483, "RNA_b0367": 59531.35509102431, "RNA_b0368": 61190.775754900824, "RNA_b0369": 28933.79847399066, "RNA_b0381": 32517.38422441951, "RNA_b0383": 101542.02934731354, "RNA_b0386": 22379.18894622001, "RNA_b0388": 37614.70438565686, "RNA_b0394": 26878.222429572565, "RNA_b0401": 95348.70293836603, "RNA_b0403": 130196.37994444038, "RNA_b0404": 17258.666461442874, "RNA_b0405": 30710.310335639246, "RNA_b0406": 8047.042934201184, "RNA_b0408": 132679.2099988555, "RNA_b0409": -68024.7247550131, "RNA_b0411": 21620.033838150466, "RNA_b0414": -72993.19337720404, "RNA_b0415": 33757.627235548076, "RNA_b0416": 30144.676915988683, "RNA_b0417": 48562.39214692962, "RNA_b0418": 37279.169637052924, "RNA_b0420": -43155.51726849365, "RNA_b0421": 64713.94025075233, "RNA_b0423": 43019.672762334725, "RNA_b0425": 3837.958587204573, "RNA_b0428": 64110.72511304234, "RNA_b0429": 23733.825575389794, "RNA_b0430": 44356.229703910554, "RNA_b0431": -61474.08259280897, "RNA_b0432": 68138.49551826446, "RNA_b0433": 43604.261960920914, "RNA_b0436": 38224.29465517477, "RNA_b0444": 20619.540124725387, "RNA_b0446": 24253.871292430333, "RNA_b0451": 18702.8988380835, "RNA_b0452": 23856.57478065261, "RNA_b0455": 3383.784829684422, "RNA_b0459": 16379.35316465499, "RNA_b0462": 226341.76281958632, "RNA_b0463": -101598.36917358576, "RNA_b0469": 12165.631644257415, "RNA_b0474": 17674.440988677736, "RNA_b0475": 27605.53109396556, "RNA_b0477": 38803.145511879746, "RNA_b0480": 118097.29051315208, "RNA_b0484": 179565.09534112495, "RNA_b0485": 67011.2320484165, "RNA_b0494": -22791.812648216404, "RNA_b0505": 34696.03112499853, "RNA_b0507": 127878.24265912188, "RNA_b0508": 26272.35678952899, "RNA_b0509": 45199.10828550251, "RNA_b0511": 102513.1963787476, "RNA_b0512": -237972.96967800029, "RNA_b0514": 81883.09424634925, "RNA_b0516": -43947.846309599576, "RNA_b0517": 75464.0093246731, "RNA_b0521": -131898.51801751685, "RNA_b0522": 76658.80476825745, "RNA_b0523": -31405.95788987979, "RNA_b0524": 638.3106855222726, "RNA_b0526": 39743.88215935025, "RNA_b0529": 15111.279651295808, "RNA_b0536": 2243.2996957728897, "RNA_b0572": -165823.9161778352, "RNA_b0573": 23853.0944636691, "RNA_b0574": 87927.91456964672, "RNA_b0575": 225415.46512402236, "RNA_b0576": 99052.18850145956, "RNA_b0578": 46956.51356918872, "RNA_b0583": 44535.314854465505, "RNA_b0584": 160536.6255268262, "RNA_b0585": 80854.73366465495, "RNA_b0586": -3125.7116441350972, "RNA_b0588": 58497.973591886686, "RNA_b0589": 71606.83414776843, "RNA_b0590": -46563.873729266474, "RNA_b0591": 35136.80554554671, "RNA_b0592": 68793.80960008688, "RNA_b0593": 84664.57243322037, "RNA_b0594": -67905.12561352878, "RNA_b0595": 61547.623812318554, "RNA_b0596": 31567.218804609878, "RNA_b0604": 12713.897663642108, "RNA_b0612": 105357.15771713371, "RNA_b0613": 63261.20092295188, "RNA_b0615": -114452.45653959138, "RNA_b0616": 65548.87456776819, "RNA_b0617": 21360.614665176538, "RNA_b0621": 99868.66258529476, "RNA_b0622": 40234.14209531184, "RNA_b0627": 6020.204383798204, "RNA_b0628": 25160.65656455018, "RNA_b0630": 19037.657223177277, "RNA_b0632": 36017.35792068889, "RNA_b0635": 132609.4736148309, "RNA_b0636": -172005.66294626132, "RNA_b0638": 43975.42713301014, "RNA_b0639": -184556.70732096414, "RNA_b0642": 185181.43579621104, "RNA_b0650": 119756.73003531486, "RNA_b0651": 67239.48203406268, "RNA_b0652": 52005.350946448845, "RNA_b0653": 48606.17887684251, "RNA_b0654": 53432.13565080002, "RNA_b0655": 65176.69747988878, "RNA_b0657": 7726.515004234317, "RNA_b0661": 42391.153504223, "RNA_b0662": 84329.53977656261, "RNA_b0664": 5413.108848084851, "RNA_b0665": 5413.108848084851, "RNA_b0666": 5534.2929174237615, "RNA_b0668": -4387.860026237835, "RNA_b0670": -4387.860026237835, "RNA_b0672": 2473.6153400740827, "RNA_b0673": 5534.2929174237615, "RNA_b0674": 47646.00798474201, "RNA_b0677": 16299.447998020085, "RNA_b0678": -50501.13513497211, "RNA_b0679": 139996.0367861886, "RNA_b0680": 38794.282387926105, "RNA_b0684": -19105.5541846412, "RNA_b0688": 21153.51100014715, "RNA_b0692": 94857.8170858785, "RNA_b0693": 157958.50464007884, "RNA_b0696": 41159.00416329074, "RNA_b0697": -40649.28533513805, "RNA_b0698": 120524.22121647863, "RNA_b4513": 6445.538497238992, "RNA_b0709": 106637.06915222331, "RNA_b0720": 29676.97261380216, "RNA_b0721": 1770.3117897546556, "RNA_b0722": 25104.79728526582, "RNA_b0723": 155.12270958637276, "RNA_b0724": 51515.28772002463, "RNA_b0726": 201548.2852810915, "RNA_b0727": 87386.05739735847, "RNA_b0728": -188161.29768992716, "RNA_b0729": 62444.827121756054, "RNA_b0731": 142018.86651508918, "RNA_b0732": 188718.57465654946, "RNA_b0733": 113036.0747904262, "RNA_b0734": 82152.92831011086, "RNA_b0736": -89986.01863415481, "RNA_b0743": 1859.839612117679, "RNA_b0744": 2244.3576989710223, "RNA_b0745": 2258.8231853315224, "RNA_b0746": 2244.3576989710223, "RNA_b0747": 2258.8231853315224, "RNA_b0748": 2246.863288042093, "RNA_b0749": 2246.863288042093, "RNA_b0750": -1982.6975774091063, "RNA_b0751": 51714.5193847832, "RNA_b0752": 27904.269560367335, "RNA_b0754": 23828.940119682946, "RNA_b0755": 20816.308424764742, "RNA_b0756": 74925.90806269692, "RNA_b0757": -32380.456620905294, "RNA_b0758": 52320.13025788415, "RNA_b0759": 30576.989529195012, "RNA_b0763": 55430.877345944384, "RNA_b0764": 49721.17150471655, "RNA_b0765": -31607.678540393477, "RNA_b0766": 58860.44637240436, "RNA_b0767": 29563.48313877937, "RNA_b0774": 36813.76931254244, "RNA_b0775": 74617.11098910806, "RNA_b0776": 82962.4903042393, "RNA_b0777": 54360.197006609094, "RNA_b0778": -104735.39708153752, "RNA_b0781": -47946.14487182059, "RNA_b0783": 34802.56585869114, "RNA_b0784": 17650.33615016157, "RNA_b0785": 32401.805310224547, "RNA_b0789": -35675.248297123, "RNA_b0805": 63255.805810083824, "RNA_b0807": 27554.88472212152, "RNA_b0809": 51854.11302581795, "RNA_b0810": 47538.02510979716, "RNA_b0811": 53458.00269180463, "RNA_b0813": 63970.46430130687, "RNA_b0822": 24252.158760036065, "RNA_b0825": 19597.49292502771, "RNA_b0826": -31209.441867737954, "RNA_b0827": 88864.84977646287, "RNA_b0828": 69136.58751578476, "RNA_b0829": 134482.52864177243, "RNA_b0830": 110199.77645767851, "RNA_b0831": 66230.72962568614, "RNA_b0832": 65729.84413314992, "RNA_b0837": 33107.08018465502, "RNA_b0839": 32497.991461546368, "RNA_b0841": 12513.307223749147, "RNA_b0842": 33972.11659203271, "RNA_b0849": 6716.753031610657, "RNA_b0854": 79805.37646904578, "RNA_b0855": 81360.13597178677, "RNA_b0856": 68642.87603551689, "RNA_b0857": 60873.296780221935, "RNA_b0859": 11052.412899954279, "RNA_b0860": 19674.34749517443, "RNA_b0861": 48088.29406896583, "RNA_b0862": 51626.13355229985, "RNA_b0863": 52476.10402189316, "RNA_b0864": 52413.84794499981, "RNA_b0870": -32120.516902536496, "RNA_b0871": 50725.43275173713, "RNA_b0875": 20466.19657449355, "RNA_b0883": 2529.9256228684294, "RNA_b0884": 2408.6782129379576, "RNA_b0886": 123998.42226729007, "RNA_b0887": 127206.76480355058, "RNA_b0888": 27580.70021512335, "RNA_b0891": -38891.3664855885, "RNA_b0893": 35757.88926099569, "RNA_b0894": 175339.21734828397, "RNA_b0895": 44342.136377942676, "RNA_b0896": 62117.79686046277, "RNA_b0902": 22000.85077263844, "RNA_b0903": 164176.65269533015, "RNA_b0904": -76798.86480817471, "RNA_b0907": 57664.020690458456, "RNA_b0908": 7293.431873571702, "RNA_b0910": 37686.25348379463, "RNA_b0911": 26293.628558722718, "RNA_b0914": -140270.95390236317, "RNA_b0915": 70804.08606357432, "RNA_b0918": 13297.779203522718, "RNA_b0928": 33948.068633105795, "RNA_b0929": 27784.6529180523, "RNA_b0930": 39060.925656942, "RNA_b0931": 33243.126676781525, "RNA_b0932": 187854.73214561853, "RNA_b0933": 54864.913073233525, "RNA_b0934": 56983.400070523436, "RNA_b0935": 82376.87438841852, "RNA_b0936": 69043.88049858395, "RNA_b0937": -139257.32954485572, "RNA_b0945": 28474.687068508905, "RNA_b0948": -24940.173153809443, "RNA_b0954": 14209.787652388826, "RNA_b0957": 25414.9915523801, "RNA_b0963": 12586.131647636104, "RNA_b0967": 35295.48176535179, "RNA_b0968": 19902.25347641822, "RNA_b0969": 9785.264640519306, "RNA_b0971": 2608.625256876836, "RNA_b0972": 80563.39982845816, "RNA_b0973": 129075.47892086812, "RNA_b0974": -187353.26922542902, "RNA_b0978": 111194.98969834544, "RNA_b0979": 81863.30661874221, "RNA_b0980": 93314.9309776553, "RNA_b0996": 84035.15841470315, "RNA_b0997": 182681.31538384134, "RNA_b0998": 43024.920159897425, "RNA_b1002": 88982.1413379648, "RNA_b1006": -137780.2592439935, "RNA_b1007": 35704.45313473726, "RNA_b1008": 42604.59960623276, "RNA_b1009": 57689.024028870306, "RNA_b1010": 27849.90389307176, "RNA_b1011": 49917.32756005272, "RNA_b1012": 82674.2287846557, "RNA_b1014": 115974.8621044981, "RNA_b1015": 108330.70897280873, "RNA_b1032": 2556.8229385914174, "RNA_b1033": 67465.75408663292, "RNA_b1054": 22048.64326164556, "RNA_b1059": 80470.68873023753, "RNA_b1062": 29698.7008583602, "RNA_b1064": 19326.9896384428, "RNA_b1069": 45334.353138867176, "RNA_b1084": 92766.38090711841, "RNA_b1086": 28448.14812717809, "RNA_b1089": -18986.87245633255, "RNA_b1090": 48622.0890286057, "RNA_b1091": -3149.4197940826016, "RNA_b1092": 27108.485678619527, "RNA_b1093": 52606.63716638742, "RNA_b1094": -32544.198758472696, "RNA_b1095": 71002.58921448032, "RNA_b1096": 58071.018615998524, "RNA_b1098": -133951.88188533712, "RNA_b1101": 38150.65235399149, "RNA_b1102": 157252.16735786875, "RNA_b1106": 59267.42814105326, "RNA_b1107": -86379.28604044595, "RNA_b1109": 93605.99941970955, "RNA_b1114": 101302.94639134842, "RNA_b1116": -46079.118988380156, "RNA_b1117": 50368.389242258185, "RNA_b1118": 89304.1225691196, "RNA_b1119": -8950.395858869244, "RNA_b1123": 74966.67384071078, "RNA_b1124": 57162.864638161, "RNA_b1125": 59752.23311318326, "RNA_b1126": 81543.15627542268, "RNA_b1131": 11178.034556203487, "RNA_b1133": 32888.117415781344, "RNA_b1134": -14158.429545890502, "RNA_b1135": 46990.14920264485, "RNA_b1136": 32418.1811761054, "RNA_b1185": 38236.224486910185, "RNA_b1186": 45621.25372963137, "RNA_b1189": 32361.878385678083, "RNA_b1190": 36120.67126753251, "RNA_b1192": 27154.72139812717, "RNA_b1193": 43795.597494889254, "RNA_b1197": 121840.98642418727, "RNA_b1198": 101820.4374441764, "RNA_b1199": 45414.46117424048, "RNA_b1200": -59690.0395708229, "RNA_b1206": 49610.07680546041, "RNA_b1207": 32294.747698988704, "RNA_b1208": -15289.89612296747, "RNA_b1209": 44875.31268229343, "RNA_b1210": 90188.12533388195, "RNA_b1211": -59126.457018757574, "RNA_b1215": 10288.629147874799, "RNA_b1216": 32541.876447940256, "RNA_b1223": 40055.84765085037, "RNA_b1224": 268854.6226711022, "RNA_b1225": 110353.57683818231, "RNA_b1226": 51049.08140400086, "RNA_b1227": 48841.34817618823, "RNA_b1230": 2208.160091952274, "RNA_b1231": 1975.678365818849, "RNA_b1232": 25000.714300488296, "RNA_b1236": 24792.291548730598, "RNA_b1238": 18297.740317133987, "RNA_b1241": 71767.09755263999, "RNA_b1243": -122575.59329724163, "RNA_b1244": 66323.59123758817, "RNA_b1245": 65349.16359806585, "RNA_b1246": 72729.78734066593, "RNA_b1247": 72178.40389118763, "RNA_b1249": 27063.999206102275, "RNA_b1250": 26434.645247561264, "RNA_b1252": 51707.92106166309, "RNA_b1260": 58059.9760719407, "RNA_b1261": 85762.79092635174, "RNA_b1262": 97524.75120053065, "RNA_b1263": -167416.1656383621, "RNA_b1264": 112640.60646379732, "RNA_b1269": 25946.3698852414, "RNA_b1270": -14261.28305438513, "RNA_b1276": 79336.54154449973, "RNA_b1277": 16322.796250605204, "RNA_b1278": 22635.49352616901, "RNA_b1281": 6072.282426379465, "RNA_b1286": 54712.48501041355, "RNA_b1288": 20124.4739679995, "RNA_b1291": -152260.81035778156, "RNA_b1296": 99933.75656958978, "RNA_b1297": 36424.16354922015, "RNA_b1298": 54899.480234567185, "RNA_b1300": -64639.044499213516, "RNA_b1301": 92178.27024234421, "RNA_b1302": 90991.02478927854, "RNA_b1308": 9373.357155851341, "RNA_b1319": 26819.600723112, "RNA_b1325": 26261.84762329831, "RNA_b1326": 10687.306370875373, "RNA_b1329": 115563.90483142657, "RNA_b1344": 27797.693751302526, "RNA_b1363": 42793.00359176028, "RNA_b1377": 33669.3433152912, "RNA_b1378": 104815.53729302983, "RNA_b1380": 26409.294172666505, "RNA_b1385": 41611.780219621614, "RNA_b1386": 163126.8717912141, "RNA_b1387": 146767.86495940303, "RNA_b1388": 66627.96669398392, "RNA_b1389": 20634.836395083348, "RNA_b1390": 53599.744495404055, "RNA_b1391": 35883.507518835075, "RNA_b1392": 76818.71185703504, "RNA_b1393": 34755.219206750444, "RNA_b1394": 37583.60049016961, "RNA_b1395": -260706.01738508645, "RNA_b1397": 86400.294127514, "RNA_b1398": 94203.54346963676, "RNA_b1415": 40953.942922796596, "RNA_b1440": 82166.84567916559, "RNA_b1441": 72760.82688564989, "RNA_b1442": 67948.38177614567, "RNA_b1443": 57277.58451431656, "RNA_b1444": 101921.99022548429, "RNA_b1453": 107810.24589464015, "RNA_b1463": 60639.00591242937, "RNA_b1465": 49019.54197966174, "RNA_b1466": 49888.31560563677, "RNA_b1467": 110881.87208222665, "RNA_b1468": 269059.35477044113, "RNA_b1469": 100102.31293507526, "RNA_b1473": 24580.590177089252, "RNA_b1474": 24637.16552820252, "RNA_b1475": 63439.33526362936, "RNA_b1476": 46840.799807468895, "RNA_b1478": 29950.587137660794, "RNA_b1479": 121901.35869950594, "RNA_b1480": 650.8484161569679, "RNA_b1483": 66650.8383083866, "RNA_b1484": 70929.20918465339, "RNA_b1485": 64537.053311219155, "RNA_b1486": 73717.66453503698, "RNA_b1487": -141885.55027854053, "RNA_b1488": 41930.42373000502, "RNA_b1489": 172280.26460018885, "RNA_b1492": 110622.95148843896, "RNA_b1493": 100736.79344055455, "RNA_b1519": 54644.58773855972, "RNA_b1521": 41450.01072863414, "RNA_b1524": 66454.52515442352, "RNA_b1525": 99372.43300207554, "RNA_b1528": 85732.0350243577, "RNA_b1533": 26468.16937035823, "RNA_b1539": 21100.184265032585, "RNA_b1584": 40222.182369975766, "RNA_b1587": 174264.7314411446, "RNA_b1588": 173893.08310418064, "RNA_b1589": 44463.56040469721, "RNA_b1590": 61581.155658805714, "RNA_b1591": 44202.20700495101, "RNA_b1592": 90647.76674700475, "RNA_b1599": 23726.77009460819, "RNA_b1600": 26210.27225512469, "RNA_b1602": 99678.13908334989, "RNA_b1603": -16562.20482850215, "RNA_b1605": 99652.2933648551, "RNA_b1606": -38777.707116187026, "RNA_b1611": 36805.718957083554, "RNA_b1612": 46381.78766992991, "RNA_b1613": 33926.453137074815, "RNA_b1621": 25138.129524532076, "RNA_b1622": 54693.29602476695, "RNA_b1623": 29794.623506435706, "RNA_b1634": 108222.69589720096, "RNA_b1636": 61949.814749914214, "RNA_b1637": -2836.0348722346516, "RNA_b1638": 14942.562554554488, "RNA_b1640": 32908.8583034634, "RNA_b1646": 37407.29269642089, "RNA_b1651": 10619.775832330313, "RNA_b1652": -179595.63152463842, "RNA_b1654": 7821.998043117972, "RNA_b1656": 41860.778477742766, "RNA_b1661": 82440.37414679304, "RNA_b1662": 19067.435409509464, "RNA_b1665": 2249.182891309387, "RNA_b1666": 2249.182891309387, "RNA_b1676": 40575.83518900134, "RNA_b1677": 5485.665595651495, "RNA_b1679": 29888.624813474886, "RNA_b1680": 87721.11262882536, "RNA_b1681": 91119.3925265778, "RNA_b1682": 53492.93084260179, "RNA_b1683": 106655.84461267001, "RNA_b1684": -206368.25554884807, "RNA_b1692": 39365.97985575185, "RNA_b1693": -46518.762369807606, "RNA_b1701": -94729.32706285118, "RNA_b1702": 68563.62851640559, "RNA_b1704": 27818.074318111347, "RNA_b1709": 53794.322963151426, "RNA_b1710": 39445.61634881251, "RNA_b1711": 70652.83029201452, "RNA_b1713": 12263.363462151758, "RNA_b1714": 70809.35494794496, "RNA_b1716": 25625.0622296306, "RNA_b1717": -30378.437316090258, "RNA_b1718": 38728.20596828075, "RNA_b1719": 27792.908509561148, "RNA_b1723": 26902.412828124445, "RNA_b1732": 162733.1664530345, "RNA_b1734": 96815.8688825226, "RNA_b1740": 17999.216822508562, "RNA_b1744": 69498.47659427792, "RNA_b1745": 96503.60569903026, "RNA_b1746": 106176.74150173343, "RNA_b1747": 74381.42321070691, "RNA_b1748": -167719.10927421373, "RNA_b1759": 29249.461593013344, "RNA_b1761": 37304.643001467106, "RNA_b1764": -55099.13696281898, "RNA_b1767": 73143.81657722016, "RNA_b1768": -24230.14973346694, "RNA_b1773": -206389.99314944583, "RNA_b1778": 29710.65332845709, "RNA_b1779": 28151.02749030756, "RNA_b1781": 61199.68673883674, "RNA_b1800": 78084.6261381679, "RNA_b1801": 104357.43768564901, "RNA_b1804": 30550.729609998994, "RNA_b1805": 45568.97730428848, "RNA_b1812": 15815.00185045043, "RNA_b1814": 97997.63440502585, "RNA_b1817": 69584.61745313815, "RNA_b1818": -60936.47050665569, "RNA_b1819": 61355.65517334406, "RNA_b1822": 24031.809103840333, "RNA_b1835": 42738.704409361424, "RNA_b1849": 34899.973134032196, "RNA_b1850": 16635.038393161212, "RNA_b1851": 48771.21502387818, "RNA_b1852": 41307.377574791535, "RNA_b1854": 38423.205588956655, "RNA_b1855": 28819.862815077428, "RNA_b1857": 24428.805434697617, "RNA_b1858": 54326.33329452417, "RNA_b1859": -9876.127545785217, "RNA_b1865": -45489.98022403401, "RNA_b1866": 44977.84088159284, "RNA_b1870": 53512.2910124304, "RNA_b1871": -21032.61977161201, "RNA_b1872": 173847.04188959923, "RNA_b1873": 78793.75148456237, "RNA_b1876": 51588.70205519667, "RNA_b1896": 102279.24392514647, "RNA_b1897": 57327.97767693227, "RNA_b4460": 71052.2614607059, "RNA_b1900": 108667.09260224616, "RNA_b1901": 70789.36288241943, "RNA_b1907": 34167.23446384499, "RNA_b1909": -746.2415322811885, "RNA_b1910": 5327.146622330329, "RNA_b1911": 2161.5758392263847, "RNA_b1912": 16175.977536345174, "RNA_b1919": 70870.39625188934, "RNA_b1922": -43418.96719171432, "RNA_b1927": 106570.42158240646, "RNA_b1975": 2674.8771949988823, "RNA_b1977": 2226.7533168590344, "RNA_b1981": 94810.58013540614, "RNA_b1982": 104824.45495755367, "RNA_b1984": 2244.686475072247, "RNA_b1986": 2231.2369983810654, "RNA_b1989": 2244.686475072247, "RNA_b1991": 77356.05160528884, "RNA_b1992": 53467.6354097256, "RNA_b1993": 38966.51527524555, "RNA_b2010": 83616.82831553741, "RNA_b2019": -211761.5265965282, "RNA_b2020": 93900.5460718439, "RNA_b2021": 77018.44887312748, "RNA_b2022": 76723.50413134946, "RNA_b2023": 42482.29202993949, "RNA_b2024": 23669.318489343877, "RNA_b2025": 55698.17195149616, "RNA_b2026": 43919.40534504641, "RNA_b2027": 70069.40664445754, "RNA_b2028": 83761.25786793321, "RNA_b2029": 39444.03505777019, "RNA_b2032": -31891.45237356981, "RNA_b2033": 42297.820858709245, "RNA_b2034": 70980.90631317842, "RNA_b2035": -11553.752840388197, "RNA_b2036": 78603.12909516021, "RNA_b2037": 89474.43308226536, "RNA_b2038": 39933.60050200031, "RNA_b2039": 63018.5444183011, "RNA_b2040": 64492.74942966199, "RNA_b2041": 77738.40242525165, "RNA_b2045": 48089.73722236302, "RNA_b2048": 60538.77689098222, "RNA_b2049": 102982.67729124252, "RNA_b2051": 34498.80057756393, "RNA_b2052": 69384.10722667283, "RNA_b2053": 80681.84115841384, "RNA_b2065": 41815.11442754081, "RNA_b2066": 46071.59115511136, "RNA_b2091": 59708.90662476009, "RNA_b2092": 97413.06160540749, "RNA_b2093": 20356.974864175914, "RNA_b2094": 32462.422657579806, "RNA_b2095": 51644.35905699151, "RNA_b2096": 61336.84568323932, "RNA_b2097": 26981.968979288657, "RNA_b2103": -15652.605162025468, "RNA_b2104": 56718.55511764198, "RNA_b2114": 59180.030386931416, "RNA_b2128": 52687.44821740159, "RNA_b2129": 66478.06579745191, "RNA_b2130": 83345.71422938965, "RNA_b2131": 65812.8644817246, "RNA_b2132": 164596.33380383745, "RNA_b2133": 51020.3511357207, "RNA_b2134": 27759.462859762607, "RNA_b2140": 28065.18926276828, "RNA_b2143": 25241.099170370406, "RNA_b2146": -16586.395308334526, "RNA_b2147": 88442.77156452778, "RNA_b2148": 72697.08488149194, "RNA_b2149": 108873.65723268471, "RNA_b2150": 71364.98552152289, "RNA_b2153": -38197.977203705144, "RNA_b2154": 60160.643993109225, "RNA_b2155": 142840.19131648735, "RNA_b2156": 105824.86001380825, "RNA_b2162": 25288.083690153595, "RNA_b2167": 121328.04074490389, "RNA_b2168": 67363.1889921416, "RNA_b2169": 81053.43947652908, "RNA_b2170": 85277.6040401669, "RNA_b2174": 51370.19464795369, "RNA_b2183": 20670.37796417466, "RNA_b2185": 8508.468284361685, "RNA_b2189": 2272.007609334567, "RNA_b2197": 34358.44871180284, "RNA_b2198": 15096.351125672982, "RNA_b2199": 53028.36343870104, "RNA_b2200": 47844.675667225936, "RNA_b2201": 44819.071653349616, "RNA_b2202": 43133.50030233829, "RNA_b2203": 32253.229522667072, "RNA_b2204": 62141.50383073179, "RNA_b2205": 49982.87276306441, "RNA_b2206": 178518.82316546398, "RNA_b2207": 18866.45595634979, "RNA_b2210": 48901.717375629, "RNA_b2215": 28036.92271345582, "RNA_b2221": 47724.56383391767, "RNA_b2222": 46703.89395111945, "RNA_b2223": -44533.80907402822, "RNA_b2224": 61031.962950153946, "RNA_b2232": 20264.155052394985, "RNA_b2234": 6001.0875970151865, "RNA_b2235": 81272.79425590968, "RNA_b2239": 76797.63113225644, "RNA_b2240": 97682.87355463546, "RNA_b2241": -58706.34247677372, "RNA_b2242": 90728.32799896177, "RNA_b2243": 85620.87335156435, "RNA_b2251": 12612.62705073819, "RNA_b2253": 61677.66404257923, "RNA_b2254": 69688.78700638081, "RNA_b2255": 142546.48020594456, "RNA_b2256": 63931.34708774343, "RNA_b2257": 118983.08947124929, "RNA_b4544": 24114.3162048799, "RNA_b2258": 27834.104577227045, "RNA_b2260": 97297.3404729989, "RNA_b2261": 69006.91516724836, "RNA_b2262": 61572.49121072608, "RNA_b2263": 54584.515526088835, "RNA_b2264": 120090.15354904313, "RNA_b2265": -201655.59393366193, "RNA_b2268": 27285.86871101961, "RNA_b2276": 105290.22773015816, "RNA_b2277": -19052.15585603878, "RNA_b2278": 132887.42299164494, "RNA_b2279": 21860.52122818666, "RNA_b2280": 39849.784613185526, "RNA_b2281": 38989.59464617107, "RNA_b2282": 70447.85984846728, "RNA_b2283": -316167.8118625681, "RNA_b2284": 95971.32135119982, "RNA_b2285": 35883.41646480944, "RNA_b2286": 128993.22645248749, "RNA_b2287": 47609.026452824655, "RNA_b2288": 32025.195489004935, "RNA_b2290": 36183.792412134586, "RNA_b2291": 17856.697661515936, "RNA_b2296": 35828.92786898219, "RNA_b2297": 63882.22787987398, "RNA_b2303": -27731.403683964225, "RNA_b2306": 55337.444732212534, "RNA_b2307": 51759.65204040149, "RNA_b2308": 49397.957040245026, "RNA_b2309": 56112.40998153896, "RNA_b2310": 56163.018489840135, "RNA_b2311": 41088.64394457387, "RNA_b2312": -6821.137519000383, "RNA_b2315": 10320.61437667723, "RNA_b2316": 23419.64216385631, "RNA_b2318": 58315.993111643955, "RNA_b2320": -78691.5544683377, "RNA_b2323": 34786.10169804664, "RNA_b2324": 59475.42344739253, "RNA_b2328": 59383.66120660096, "RNA_b2329": -113824.12340901462, "RNA_b2341": 30409.74916386689, "RNA_b2342": 70353.28906947437, "RNA_b2344": 96427.48494834776, "RNA_b2348": 2225.051245539598, "RNA_b2366": 95379.626810865, "RNA_b2373": 121492.05135137272, "RNA_b2374": 29383.378804411976, "RNA_b2378": 24514.599875192904, "RNA_b2379": 32443.059081263204, "RNA_b2388": 26128.88168068528, "RNA_b2392": 35316.948617664, "RNA_b2393": 34241.72388059741, "RNA_b2396": 2186.4799502557908, "RNA_b2397": 2186.4799502557908, "RNA_b2400": 39592.29039725539, "RNA_b2401": 2062.10328242959, "RNA_b2402": 2244.3576989710223, "RNA_b2403": 2244.3576989710223, "RNA_b2404": 2258.8231853315224, "RNA_b2406": 90435.05887538166, "RNA_b2407": -33784.36259681469, "RNA_b2411": 144448.28689576534, "RNA_b2414": 25729.059110340335, "RNA_b2415": 18511.408020310148, "RNA_b2416": 7511.885543012746, "RNA_b2417": 36521.255792033924, "RNA_b2418": 21872.78469347906, "RNA_b2421": 44225.27308354979, "RNA_b2422": -105988.83333393115, "RNA_b2423": 63029.12140018321, "RNA_b2424": 60061.75030396094, "RNA_b2425": 72927.32328045425, "RNA_b2428": -35360.75431597116, "RNA_b2429": 102696.22040472401, "RNA_b2435": 21986.972939524425, "RNA_b2436": 25859.271929439547, "RNA_b2440": 63730.658224807776, "RNA_b2441": -93691.8184779299, "RNA_b2458": -80226.09689661227, "RNA_b2463": 67691.97489761525, "RNA_b2464": 38009.569347717654, "RNA_b2465": 45734.895269651475, "RNA_b2467": 41195.92952916378, "RNA_b2470": 223863.28507770246, "RNA_b2472": 21915.613863996732, "RNA_b2474": 22972.127698401113, "RNA_b2476": 14391.098413620604, "RNA_b2477": 23325.469590533292, "RNA_b2478": 30636.25973999144, "RNA_b2480": 33787.431685477124, "RNA_b2481": 44514.97350240757, "RNA_b2482": 145608.3040663269, "RNA_b2483": 68423.25296710302, "RNA_b2484": 103878.05851774485, "RNA_b2485": 46916.52017991559, "RNA_b2486": 114076.74414218732, "RNA_b2487": 120005.21021850155, "RNA_b2488": 39306.47063682551, "RNA_b2489": 54744.05897859444, "RNA_b2490": 29664.46135211212, "RNA_b2492": -515992.10747063725, "RNA_b2497": 92892.33160710764, "RNA_b2498": -41194.16627642056, "RNA_b2499": 20819.39664093348, "RNA_b2500": 27122.668886077186, "RNA_b2501": 85722.55635643261, "RNA_b2502": 21331.696125849936, "RNA_b2507": 113349.51976045579, "RNA_b2508": -29613.225290858372, "RNA_b2512": -45323.441573583106, "RNA_b2514": 35006.20715411348, "RNA_b2515": 29401.120449657996, "RNA_b2517": 34338.522339167015, "RNA_b2518": 12830.10254263315, "RNA_b2519": -141295.4434355364, "RNA_b2521": 60609.056457769526, "RNA_b2523": 92011.44816582884, "RNA_b2526": 5796.331675748655, "RNA_b2527": 37052.056895297195, "RNA_b2528": 23133.409380022815, "RNA_b2529": 27654.085427617498, "RNA_b2530": -23397.169648712756, "RNA_b2532": 21991.475459188492, "RNA_b2533": 57838.628155363745, "RNA_b2536": 33595.1643720392, "RNA_b2538": 97848.32991071304, "RNA_b2539": 37294.18568599827, "RNA_b2540": 23106.54455120583, "RNA_b2541": 58439.527160677, "RNA_b2542": 86359.3509287673, "RNA_b2551": 26929.815579003414, "RNA_b2552": 85396.86412354613, "RNA_b2557": 113556.46000630608, "RNA_b2558": 111740.16572310316, "RNA_b2559": -18127.35109009547, "RNA_b2563": 27221.45177792423, "RNA_b2564": 2388.7613675906205, "RNA_b2566": 64968.313442931925, "RNA_b2567": -24350.420715100707, "RNA_b2573": -75287.24316547568, "RNA_b2574": 45550.19649957339, "RNA_b2575": 21842.589548675525, "RNA_b2578": 17337.34531641806, "RNA_b2579": 27486.03112132957, "RNA_b2582": 9902.16530178137, "RNA_b2585": 40290.783375094914, "RNA_b2587": 38317.20175459519, "RNA_b2588": 8439.373927958417, "RNA_b2589": 207223.4939343031, "RNA_b2590": -189454.41709755204, "RNA_b2591": 110145.48692131527, "RNA_b2594": -1592.032394215384, "RNA_b2595": 16048.190092028819, "RNA_b2599": 26123.234215055287, "RNA_b2600": 33866.815807010025, "RNA_b2601": 27005.91048966611, "RNA_b2606": -61999.09078940656, "RNA_b2607": 54942.94056165651, "RNA_b2608": 39302.904238002106, "RNA_b2609": 17894.93920885201, "RNA_b2610": 38018.35828993397, "RNA_b2614": 16034.084700222522, "RNA_b2615": 26175.791769090276, "RNA_b2617": 5251.9665899789, "RNA_b2652": 2255.2220198662208, "RNA_b2661": 104104.10785394085, "RNA_b2662": 91948.02017633976, "RNA_b2663": 100960.00258771025, "RNA_b2675": -6163.023169092926, "RNA_b2676": 68932.9932370265, "RNA_b2677": 86219.68755621678, "RNA_b2678": 76840.83405161143, "RNA_b2679": 71220.70627061516, "RNA_b2682": 53248.333511335775, "RNA_b2683": 24236.623781173166, "RNA_b2687": 11891.29658391595, "RNA_b2688": 111673.40227556156, "RNA_b2690": -1234.3365952043373, "RNA_b2691": 5539.22853787425, "RNA_b2692": 5539.22853787425, "RNA_b2693": 5539.22853787425, "RNA_b2694": 5539.22853787425, "RNA_b2695": -11355.529458383186, "RNA_b2697": 74721.57215353403, "RNA_b2701": 78020.99654329408, "RNA_b2702": 40660.86981734364, "RNA_b2703": 69146.19046765247, "RNA_b2704": 26821.605274958907, "RNA_b2705": -102053.15719198193, "RNA_b2708": 16895.834608664976, "RNA_b2710": 103307.00746176111, "RNA_b2711": 81334.71624725075, "RNA_b2715": 104891.45471193391, "RNA_b2719": 55237.104292378666, "RNA_b2720": 39059.60414414419, "RNA_b2721": 123029.33735428237, "RNA_b2722": 66668.652481856, "RNA_b2723": 131581.00403028738, "RNA_b2724": 44112.59613079893, "RNA_b2738": -13958.096560675769, "RNA_b2741": 28785.58495419795, "RNA_b2744": -20679.54681207987, "RNA_b2745": 31129.908889450948, "RNA_b2746": 34400.66471522352, "RNA_b2747": 995.2935649310443, "RNA_b2750": -88305.96896885218, "RNA_b2751": 102486.4849939287, "RNA_b2752": 65192.56448673938, "RNA_b2762": 52615.05099377775, "RNA_b2763": 122796.32383245914, "RNA_b2764": -54799.94146246062, "RNA_b2765": 10881.519912656857, "RNA_b2779": 37550.94562773011, "RNA_b2780": 44092.12478571819, "RNA_b2781": -4476.142439908691, "RNA_b2784": 160166.73792246805, "RNA_b2785": 36915.89951200725, "RNA_b2787": 96029.9587249692, "RNA_b2788": 96275.57946291084, "RNA_b2789": 97205.93684815746, "RNA_b2791": -10207.626186961093, "RNA_b2794": 24099.51858560204, "RNA_b2796": -29971.964365464242, "RNA_b2797": 98240.21502388247, "RNA_b2799": 4384.769118716859, "RNA_b2800": 40813.14686534918, "RNA_b2801": 94588.27683381039, "RNA_b2802": 85092.63191681294, "RNA_b2803": 103990.82957773667, "RNA_b2806": 32593.514408022445, "RNA_b2810": 86654.60557144572, "RNA_b2811": 31776.292816189085, "RNA_b2813": 32554.053114961876, "RNA_b2814": 2220.7169093653365, "RNA_b2815": 2220.7169093653365, "RNA_b2816": 2220.7169093653365, "RNA_b2817": 37268.44903724332, "RNA_b2818": 35961.89304196877, "RNA_b2827": -13972.599166720112, "RNA_b2828": 63290.46986452877, "RNA_b2835": 85820.64607332776, "RNA_b2836": 13842.440141346915, "RNA_b2838": 35200.69536172881, "RNA_b2841": 101868.69679778017, "RNA_b2864": 2199.1788070656357, "RNA_b2866": 6367.845349136804, "RNA_b2867": 63388.8758410788, "RNA_b2868": 34346.94224569336, "RNA_b2871": 86012.73835796141, "RNA_b2874": 27663.626841346613, "RNA_b2877": 17256.251870236054, "RNA_b2882": 101011.27662030756, "RNA_b2883": -80499.58157709677, "RNA_b2889": 16315.285440259528, "RNA_b2890": 43278.54377974258, "RNA_b2891": 34174.71887522689, "RNA_b2893": 20631.109415976636, "RNA_b2895": 14137.828684328635, "RNA_b2901": 103152.45848306318, "RNA_b2903": 83738.1774213568, "RNA_b2904": 27802.87061810243, "RNA_b2905": 5925.14436966669, "RNA_b2907": 84741.83350526897, "RNA_b2912": 5016.157684128715, "RNA_b2913": 34738.88195430057, "RNA_b2914": 17490.521330126252, "RNA_b2917": 154397.76832386476, "RNA_b2919": -172318.76167483043, "RNA_b2920": 106330.77833195869, "RNA_b2923": 17568.44953703246, "RNA_b2925": 24462.414419670797, "RNA_b2926": 32375.667671357758, "RNA_b2927": 23794.739219792118, "RNA_b2930": 69051.75824093193, "RNA_b2935": 56253.58111816031, "RNA_b2937": 66192.37618168857, "RNA_b2938": 141980.2376235629, "RNA_b2942": 28943.784016443016, "RNA_b2943": 40141.70545881756, "RNA_b2946": -18630.34686425568, "RNA_b2947": 68187.62017255959, "RNA_b2954": 42701.529924237955, "RNA_b2957": 75201.32895421419, "RNA_b2960": 7757.331600511408, "RNA_b2963": 77647.05665269059, "RNA_b2964": 34554.64233588556, "RNA_b2965": 153303.09533143355, "RNA_b2967": 2250.8030743694458, "RNA_b2975": 121260.09590807058, "RNA_b2976": -21754.283583198332, "RNA_b4467": 87790.70968741522, "RNA_b4468": 75671.95899343827, "RNA_b2979": -71861.5128903042, "RNA_b2987": 43078.48899640958, "RNA_b2988": 133335.3754295482, "RNA_b2994": 122349.19812496679, "RNA_b2995": 84956.66306307244, "RNA_b2996": 70801.5771268797, "RNA_b2997": 80389.888557382, "RNA_b3001": 74681.87947427697, "RNA_b3005": 30472.318572101187, "RNA_b3006": 52748.115006915345, "RNA_b3008": 28423.656360251127, "RNA_b3012": 22569.596160482815, "RNA_b3018": 21946.53539393252, "RNA_b3028": 41742.0036685334, "RNA_b3029": 22564.026147834567, "RNA_b3034": -140455.53106773994, "RNA_b3035": -40902.61245132462, "RNA_b3040": 22884.67511088714, "RNA_b3041": 8759.073189572484, "RNA_b3052": 42534.1488334416, "RNA_b3057": 22329.552344914304, "RNA_b3058": 10907.130867110398, "RNA_b3059": 18312.44262595528, "RNA_b3061": 65523.79551058974, "RNA_b3062": 43429.725861666564, "RNA_b3063": 105594.90096080961, "RNA_b3065": -2397.4364238209896, "RNA_b3067": 40105.7939561218, "RNA_b3069": 2254.0014876671567, "RNA_b3073": 99044.7589331013, "RNA_b3084": 33833.32062482664, "RNA_b3089": 89840.51619795462, "RNA_b3091": 106703.46960254014, "RNA_b3092": -25276.537610912746, "RNA_b3093": 102011.89436848563, "RNA_b4471": 97811.96405907233, "RNA_b3114": 164882.54022264323, "RNA_b3115": -156608.76834781343, "RNA_b3116": 13138.780322895373, "RNA_b3117": 70927.74253938872, "RNA_b3123": 11156.688779860477, "RNA_b3124": 81923.64343333183, "RNA_b3125": -111977.1892177986, "RNA_b3126": 55463.476627588265, "RNA_b3127": 96206.96992341358, "RNA_b3128": 112604.67809057256, "RNA_b3132": -24053.518427333554, "RNA_b3137": 61756.748040487946, "RNA_b3146": 25604.72881076213, "RNA_b3161": 34921.122695558, "RNA_b3164": 55436.66034309031, "RNA_b3165": 1912.219705242971, "RNA_b3166": 24075.55535837065, "RNA_b3167": 28790.87743049898, "RNA_b3168": 15929.45499576677, "RNA_b3169": 106471.51969779699, "RNA_b3171": 2189.1651157878473, "RNA_b3172": 36808.05696194363, "RNA_b3174": 2299.9241590941897, "RNA_b3175": 9884.822239608166, "RNA_b3176": 4259.890298459612, "RNA_b3177": 60905.73670739543, "RNA_b3179": -72082.4309920442, "RNA_b3181": 8370.94985122656, "RNA_b3182": 103180.256273969, "RNA_b3185": -8998.862000996267, "RNA_b3186": 22284.81632370459, "RNA_b3187": 28901.692010580733, "RNA_b3189": 37377.074464732665, "RNA_b3196": 67300.58677989272, "RNA_b3197": -12410.07585940399, "RNA_b3198": -7573.05626979208, "RNA_b3199": 41278.24146034045, "RNA_b3200": 39981.67424255034, "RNA_b3201": -4220.100423753913, "RNA_b3202": 40465.03460635699, "RNA_b3212": 8029.582130259162, "RNA_b3213": 101702.40858635261, "RNA_b3222": 62965.49180530938, "RNA_b3223": 37593.71534548624, "RNA_b3224": 107424.8618987542, "RNA_b3225": 64188.074767939535, "RNA_b3230": 28256.356304506622, "RNA_b3231": -7806.706424063794, "RNA_b3236": 25978.824967504996, "RNA_b3247": 43639.60218419836, "RNA_b3255": 33767.87420661715, "RNA_b3256": 6120.823394127573, "RNA_b3258": 104606.00054548813, "RNA_b3260": 11331.205650079377, "RNA_b3265": -98572.69885681568, "RNA_b3266": 222983.02508925003, "RNA_b3272": 8611.047924088245, "RNA_b3273": -2890.4398419525096, "RNA_b3274": 8611.047924088245, "RNA_b3275": 207214.9580710964, "RNA_b3276": -192721.78057162632, "RNA_b3277": 5519.263737616578, "RNA_b3278": 110145.48692131527, "RNA_b3281": 47970.50164868885, "RNA_b3282": -40570.46734500028, "RNA_b3287": -27044.309947847287, "RNA_b3288": 68104.8699381945, "RNA_b3289": 38345.73546537486, "RNA_b3290": 40838.91719425897, "RNA_b3294": 27582.376915678087, "RNA_b3295": 71042.00772524664, "RNA_b3296": -78029.3915029414, "RNA_b3297": 28052.1145677147, "RNA_b3298": 25628.451638388306, "RNA_b3299": 8365.275814944154, "RNA_b3300": 95813.00576975639, "RNA_b3301": -204608.9697950446, "RNA_b3302": 12914.320652134233, "RNA_b3303": 36117.98338642931, "RNA_b3304": 25450.026894143914, "RNA_b3305": 38298.401603674, "RNA_b3306": 28150.612635256097, "RNA_b3307": 21952.44845006906, "RNA_b3308": 38804.667963011045, "RNA_b3309": 22493.939120802952, "RNA_b3310": 26661.962755551413, "RNA_b3311": 18254.67028672786, "RNA_b3312": 13700.246623246889, "RNA_b3313": 29381.606778468085, "RNA_b3314": 50308.141864897945, "RNA_b3315": 23901.19568168026, "RNA_b3316": 20009.7427069028, "RNA_b3317": 59006.78026381436, "RNA_b3318": 21625.82160792538, "RNA_b3319": 43443.27630545326, "RNA_b3320": -171883.9044437858, "RNA_b3321": 22461.69546569507, "RNA_b3339": 85104.5378328561, "RNA_b3340": 151682.23031942477, "RNA_b3341": -149380.5175085114, "RNA_b3342": 26964.947025622725, "RNA_b3343": 20765.249544271162, "RNA_b3344": 25925.253923830558, "RNA_b3345": -49539.9091755309, "RNA_b3350": 129598.67572222382, "RNA_b3359": 34407.91688880177, "RNA_b3360": 15795.301252015137, "RNA_b3365": 182767.81473137965, "RNA_b3366": 23451.665255129406, "RNA_b3367": 58142.95088060498, "RNA_b3368": 39311.127016055325, "RNA_b3370": 96765.36721219796, "RNA_b3371": -127680.81046481365, "RNA_b4474": 54912.24266722386, "RNA_b3374": 56422.23768265592, "RNA_b3380": -166747.67999483214, "RNA_b3384": 72048.09964695435, "RNA_b3385": 54437.15247097043, "RNA_b3386": 32020.633981877465, "RNA_b3389": -179815.13232010393, "RNA_b3390": 37315.71762635326, "RNA_b3396": 73983.64964413906, "RNA_b3397": 40134.63497083442, "RNA_b3403": 42515.66462701591, "RNA_b3406": 14182.000445797761, "RNA_b3409": 44196.64117832193, "RNA_b3412": 22789.77235960818, "RNA_b3415": 34321.45842770698, "RNA_b3416": 149307.82127145393, "RNA_b3417": -18245.67550235302, "RNA_b3425": 23404.999912785468, "RNA_b3426": 43000.95408271644, "RNA_b3428": 175623.75451603648, "RNA_b3429": 103115.18261177995, "RNA_b3430": -128404.3684503135, "RNA_b3431": -38089.0187674785, "RNA_b3432": 157262.85714381322, "RNA_b3433": 32746.783078150183, "RNA_b4476": 96407.38562741262, "RNA_b3437": -43510.74373132068, "RNA_b3447": 124917.4557509408, "RNA_b3449": -157848.2725731772, "RNA_b3450": 76667.17061730899, "RNA_b3451": 61008.09322373173, "RNA_b3452": 64308.06886178484, "RNA_b3453": 94359.94487401337, "RNA_b3454": 51139.5514277062, "RNA_b3455": 55200.19963957658, "RNA_b3456": 92035.32043018597, "RNA_b3457": 66725.57567028736, "RNA_b3458": 79558.04380160962, "RNA_b3460": 78986.31613479105, "RNA_b3461": 22432.485255177442, "RNA_b3464": -28263.780289334212, "RNA_b3465": 6756.390490029114, "RNA_b3469": 157849.21389303406, "RNA_b3470": 7304.569234911721, "RNA_b3475": 17515.474654282054, "RNA_b3476": -113607.2488446507, "RNA_b3477": 68310.17611683896, "RNA_b3478": 60231.89227305179, "RNA_b3479": 55013.4915107398, "RNA_b3480": 58104.11115508018, "RNA_b3493": 43105.001407500604, "RNA_b3496": 105968.07336218405, "RNA_b3500": 40215.27928330426, "RNA_b3502": 93026.42109703911, "RNA_b3503": 30551.571102192906, "RNA_b3517": 100773.16730507155, "RNA_b3519": 118578.09776232106, "RNA_b3526": 66685.2865441282, "RNA_b3528": 92565.41640190697, "RNA_b3540": 72216.70688880963, "RNA_b3541": 70667.4439549628, "RNA_b3542": 65159.06523883918, "RNA_b3543": 73501.90341660734, "RNA_b3544": -137906.73394982453, "RNA_b3545": 2274.4471520933107, "RNA_b3546": 121568.78593148963, "RNA_b3551": 167453.41876774203, "RNA_b3553": 70059.39183303708, "RNA_b3559": 19565.039710088815, "RNA_b3560": 65619.26923985675, "RNA_b3564": 104253.2942115451, "RNA_b3565": -26705.669547192774, "RNA_b3566": 70936.92732444876, "RNA_b3567": 110506.6320889327, "RNA_b3568": 85163.88524081976, "RNA_b3571": 145863.3754071848, "RNA_b3572": 35958.93399068409, "RNA_b3575": 71848.87310018133, "RNA_b3577": 34207.515541338136, "RNA_b3578": 92204.56446724985, "RNA_b3579": 70885.02794835145, "RNA_b3580": 107730.43427717003, "RNA_b3581": 47602.6951702517, "RNA_b3583": -290219.7492788892, "RNA_b3588": 41833.148178003845, "RNA_b3590": 132413.6997370115, "RNA_b3591": -38225.544634917016, "RNA_b3599": 137610.85752832412, "RNA_b3600": 55982.50734415887, "RNA_b3603": -38225.840748865434, "RNA_b3605": 85452.1100511882, "RNA_b3607": 19388.92266741802, "RNA_b3608": 45561.34478862328, "RNA_b3609": -1316.6646993626925, "RNA_b3610": 7496.596984152319, "RNA_b3612": -49738.13767777206, "RNA_b3616": 73615.50736824196, "RNA_b3617": -9291.713845070579, "RNA_b3619": -111335.60152297333, "RNA_b3620": 75244.5835652906, "RNA_b3621": 68692.81450783498, "RNA_b3622": 90408.84067668558, "RNA_b3623": 69898.14910812431, "RNA_b3624": -14141.098812762317, "RNA_b3625": 49958.034664154075, "RNA_b3626": 72691.27983962817, "RNA_b3627": 72959.94284517485, "RNA_b3628": 77287.5179453052, "RNA_b3629": 66532.81144890325, "RNA_b3630": 57079.31535608596, "RNA_b3631": 80631.15039784682, "RNA_b3632": 74120.96831339736, "RNA_b3633": 36961.565173057454, "RNA_b3634": 13917.23254799613, "RNA_b3636": -21071.17395087859, "RNA_b3637": 17057.13396527413, "RNA_b3639": 35142.53807474104, "RNA_b3640": -19457.60786055886, "RNA_b3642": -14985.0857133483, "RNA_b3643": 49178.39264260338, "RNA_b3648": 16847.54795410749, "RNA_b3649": -199650.8502829854, "RNA_b3650": 151530.53831793508, "RNA_b3651": 49607.97036279266, "RNA_b3653": 35497.18195943445, "RNA_b3654": 41210.260177395336, "RNA_b3658": 2814.0266180077724, "RNA_b3665": 50297.234271480156, "RNA_b3666": 100160.95299154207, "RNA_b3670": 20896.94147049931, "RNA_b3671": 27826.37641297719, "RNA_b3679": 123547.85631055915, "RNA_b3691": 93106.32419538878, "RNA_b4478": 82340.17996017607, "RNA_b4477": 40612.18115254682, "RNA_b3693": 63230.46984779727, "RNA_b3703": -15946.46903498758, "RNA_b3704": 25967.379482664473, "RNA_b3705": 49041.12090858349, "RNA_b3706": 40577.154378673826, "RNA_b3708": -28374.68973311507, "RNA_b3709": 90046.84209007959, "RNA_b3714": 39461.16584493929, "RNA_b3722": 134979.30256785225, "RNA_b3725": 55630.858218335954, "RNA_b3726": 64084.3974389821, "RNA_b3727": 69190.51649335165, "RNA_b3728": 74602.96822098168, "RNA_b3729": 131509.54613208378, "RNA_b3730": -45346.96220580368, "RNA_b3731": 30121.321275902268, "RNA_b3732": 99371.12181217346, "RNA_b3733": 61971.25828619236, "RNA_b3734": -126579.0819698946, "RNA_b3735": 38320.38741269446, "RNA_b3736": 33702.30256311006, "RNA_b3737": -24282.50185058721, "RNA_b3738": 58790.19813611766, "RNA_b3739": 10816.96228780354, "RNA_b3740": 44809.40119306095, "RNA_b3741": 27268.7830003274, "RNA_b3744": 28399.86723104226, "RNA_b3747": 53114.93690970757, "RNA_b3748": 30154.760421959196, "RNA_b3749": 107954.48739936696, "RNA_b3750": 69473.96564403854, "RNA_b3751": 63766.236728529315, "RNA_b3752": -181363.93722654146, "RNA_b3756": 110145.48692131527, "RNA_b3757": -189454.41709755204, "RNA_b3758": 207035.0118558312, "RNA_b3759": 8611.047924088245, "RNA_b3760": 2274.344882560725, "RNA_b3761": 2250.2415239926386, "RNA_b3770": -126824.24775563776, "RNA_b3771": 133016.06946546896, "RNA_b3772": 111079.37747089138, "RNA_b3774": 41458.8810384165, "RNA_b3779": 106675.36989400181, "RNA_b3780": 37642.445327021844, "RNA_b3781": 6700.340372065099, "RNA_b3783": 26689.709659025586, "RNA_b3784": 79612.62846542001, "RNA_b3785": 75086.55330217716, "RNA_b3786": 55949.78278123448, "RNA_b3787": 90617.35973676489, "RNA_b3788": 76636.91924187637, "RNA_b3789": 63311.72986168464, "RNA_b3790": 48475.31944433864, "RNA_b3791": 81244.81003413111, "RNA_b3792": -429602.56431710074, "RNA_b4481": 77563.9501854909, "RNA_b3793": 97715.83071551855, "RNA_b3794": 53128.0088035191, "RNA_b3796": 5550.690497225868, "RNA_b3797": -1236.1476014260234, "RNA_b3798": 2505.166558105326, "RNA_b3799": 2306.4735633791356, "RNA_b3803": 84770.55401601201, "RNA_b3804": 53232.637982460015, "RNA_b3805": -103653.31073986924, "RNA_b3806": 183120.0120270743, "RNA_b3807": 9550.187939584112, "RNA_b3809": -84429.84726121291, "RNA_b3816": 18330.63033280998, "RNA_b3821": 19418.051586152964, "RNA_b3823": 44672.07817726121, "RNA_b3824": 18347.016465310426, "RNA_b3825": -3769.989727203667, "RNA_b3826": 57519.346803463275, "RNA_b3829": 60098.139338013476, "RNA_b3831": 20899.194475318283, "RNA_b3833": 54286.125384338025, "RNA_b3835": -9028.754520964772, "RNA_b3836": 2022.6024316845562, "RNA_b3838": 36972.09576522254, "RNA_b3839": -27583.790348392427, "RNA_b3843": 44316.66898550974, "RNA_b3844": 18969.189943102938, "RNA_b3845": 59581.1156230107, "RNA_b3846": 37992.82827164026, "RNA_b3849": 104685.31049786597, "RNA_b3850": -129931.7806859918, "RNA_b3851": 110145.48692131527, "RNA_b3852": 5519.263737616578, "RNA_b3853": -192721.78057162632, "RNA_b3854": 207223.4939343031, "RNA_b3855": 8611.047924088245, "RNA_b3856": 37653.49591750929, "RNA_b3857": -5199.127855861185, "RNA_b3860": 16834.608141800873, "RNA_b3867": 36580.04791085154, "RNA_b3870": 12083.336978923615, "RNA_b3875": 20586.20998783392, "RNA_b3882": 37148.84320574603, "RNA_b3892": 45775.95155365108, "RNA_b3893": 64764.35720705494, "RNA_b3894": -13245.726072557785, "RNA_b3902": 19903.287135443665, "RNA_b3903": 53237.75010338346, "RNA_b3904": 105769.31137650993, "RNA_b3907": 74293.63932595518, "RNA_b3908": 44605.741727222514, "RNA_b3909": 70623.22293578327, "RNA_b3915": 26627.95657751922, "RNA_b3916": 27265.29706583382, "RNA_b3917": 29435.11648315968, "RNA_b3918": 54215.410148524024, "RNA_b3919": 22165.24175748593, "RNA_b3924": 21164.20486913321, "RNA_b3925": 72495.16299675993, "RNA_b3926": -45000.50458493041, "RNA_b3927": 60986.176321454615, "RNA_b3930": 66694.04984377617, "RNA_b3936": 1919.371246674778, "RNA_b3939": 24746.878770235206, "RNA_b3940": 80303.65608842201, "RNA_b3941": 23529.204236606824, "RNA_b3942": 156568.3542948755, "RNA_b3945": 77107.6748564961, "RNA_b3946": -131021.08414092883, "RNA_b3951": 32868.442385756876, "RNA_b3952": 63005.84103331181, "RNA_b3956": 75297.26510380485, "RNA_b3957": 32207.327914637266, "RNA_b3958": 51548.68392495617, "RNA_b3959": -25842.82218837035, "RNA_b3960": 60298.85662333762, "RNA_b3962": 41200.369297963654, "RNA_b3965": 30290.93944443655, "RNA_b3966": 132409.47844082816, "RNA_b3967": -60025.15436701497, "RNA_b3968": 110145.48692131527, "RNA_b3969": -189454.41709755204, "RNA_b3970": 206932.86614379167, "RNA_b3971": 8611.047924088245, "RNA_b3972": -9740.928024360312, "RNA_b3974": 24801.09724960488, "RNA_b3976": -2892.4298883768147, "RNA_b3977": 2208.160091952274, "RNA_b3978": -37541.357815019015, "RNA_b3979": -2890.4398419525096, "RNA_b3980": 85082.06574230842, "RNA_b3981": -22181.516642923918, "RNA_b3982": 39126.787434506456, "RNA_b3983": 30772.851543097575, "RNA_b3984": -407481.2364762096, "RNA_b3985": 35724.57216833948, "RNA_b3986": 10858.649353559105, "RNA_b3987": 289195.3791982449, "RNA_b3988": 303240.36156663357, "RNA_b3990": 81560.80247524683, "RNA_b3991": 55444.2046496432, "RNA_b4407": 14412.179110585843, "RNA_b3992": 54237.38017987414, "RNA_b3993": -180288.42136258696, "RNA_b3994": 136280.3416987018, "RNA_b3996": 55460.09523170684, "RNA_b3997": -31291.055351785017, "RNA_b4005": 17578.444448020236, "RNA_b4006": 63697.671656463, "RNA_b4007": 110145.48692131527, "RNA_b4008": -189454.41709755204, "RNA_b4009": 207223.4939343031, "RNA_b4010": 8611.047924088245, "RNA_b4013": 25678.910296168455, "RNA_b4014": -4992.189248736938, "RNA_b4015": 5988.019108035262, "RNA_b4019": 108795.85637843114, "RNA_b4022": 25980.147227540543, "RNA_b4024": 27145.915015989547, "RNA_b4025": 47634.45509439898, "RNA_b4031": 106314.10201563186, "RNA_b4032": 64298.53685717039, "RNA_b4033": 111237.92270873065, "RNA_b4034": 85306.50239535645, "RNA_b4035": 80133.60265195525, "RNA_b4036": -60963.54979001186, "RNA_b4039": -25282.277245818634, "RNA_b4040": 62613.92454424638, "RNA_b4041": 66442.58270696444, "RNA_b4042": 9691.950704064837, "RNA_b4049": 27547.163519122303, "RNA_b4053": 26633.234360771585, "RNA_b4054": 32687.984882878714, "RNA_b4055": 51321.31592321623, "RNA_b4067": 47453.84719903149, "RNA_b4069": 37342.40792135173, "RNA_b4070": 103043.40046607665, "RNA_b4071": 40748.00191495967, "RNA_b4072": 48359.37392021578, "RNA_b4073": 68946.49878309034, "RNA_b4077": 38764.2266340634, "RNA_b4079": 154120.48641396206, "RNA_b4084": 66907.58752642611, "RNA_b4085": -129046.07363051243, "RNA_b4086": 70735.95972812864, "RNA_b4087": 109722.40226964426, "RNA_b4088": 67001.41454288711, "RNA_b4090": 8195.947172544624, "RNA_b4094": 40199.34378101402, "RNA_b4111": 40317.39671060701, "RNA_b4115": 39596.80510506288, "RNA_b4117": 64293.397017873904, "RNA_b4119": 97316.61080453935, "RNA_b4120": 102367.53971096156, "RNA_b4122": 46210.96579379563, "RNA_b4123": 96604.8850405707, "RNA_b4129": 41699.645527747, "RNA_b4130": 105002.99189956179, "RNA_b4131": 63922.777323803704, "RNA_b4132": 32949.30729704839, "RNA_b4134": 2250.8030743694458, "RNA_b4136": 24772.618319848694, "RNA_b4138": 94014.01894163335, "RNA_b4139": 36512.22687180686, "RNA_b4142": 5950.033124172894, "RNA_b4143": 46957.42994756541, "RNA_b4151": 25934.727896720025, "RNA_b4152": 28437.464719667845, "RNA_b4153": 52825.875670124755, "RNA_b4154": -15218.351433185355, "RNA_b4160": -123951.01024932462, "RNA_b4161": 75618.86759483257, "RNA_b4162": 16212.528961517373, "RNA_b4163": 2161.5758392263847, "RNA_b4164": 2161.5758392263847, "RNA_b4165": 2161.5758392263847, "RNA_b4166": 32788.590330991006, "RNA_b4169": -49868.18784813525, "RNA_b4171": -152314.6684290865, "RNA_b4177": 37589.7202366016, "RNA_b4180": -136024.0041976751, "RNA_b4192": 76377.87356754534, "RNA_b4193": 100777.07108225647, "RNA_b4194": 21908.88558449688, "RNA_b4195": 33317.27379651455, "RNA_b4196": 46727.401571847215, "RNA_b4197": 61194.80281638821, "RNA_b4198": -138577.63353387834, "RNA_b4200": 28409.580780528635, "RNA_b4202": 16457.659351170878, "RNA_b4203": -32243.240310114677, "RNA_b4208": 38188.83673541665, "RNA_b4213": 139108.00512780904, "RNA_b4214": 22002.852781657508, "RNA_b4219": 46002.983688872664, "RNA_b4226": 14414.882984960715, "RNA_b4227": 68373.92734647036, "RNA_b4485": 108254.11507078791, "RNA_b4230": 73746.06122894747, "RNA_b4231": 71686.2767956474, "RNA_b4232": 29721.20489478378, "RNA_b4233": 98400.48310212356, "RNA_b4237": 33427.270317289134, "RNA_b4238": 30069.493534800033, "RNA_b4239": 118935.99569651818, "RNA_b4240": 102389.33890652435, "RNA_b4242": 68712.4140979807, "RNA_b4244": 33141.280244572714, "RNA_b4245": 1318.3620447223966, "RNA_b4254": 28476.578189043157, "RNA_b4258": 79518.90501645251, "RNA_b4260": 108404.7192705456, "RNA_b4261": -13058.194125667565, "RNA_b4262": 77797.6421798872, "RNA_b4265": 95153.51697490724, "RNA_b4266": 41636.142010393065, "RNA_b4267": -93934.62019989963, "RNA_b4268": 40303.63168001824, "RNA_b4270": 2488.956740217248, "RNA_b4287": 55226.93463503451, "RNA_b4288": 69138.5720010576, "RNA_b4289": 72156.63897269216, "RNA_b4290": 64991.99970013, "RNA_b4291": 167432.49020865708, "RNA_b4293": 37573.69392657143, "RNA_b4301": -188638.67427104234, "RNA_b4311": 21300.35412464991, "RNA_b4321": 36870.7221384061, "RNA_b4322": 85153.37759567519, "RNA_b4323": 75558.76617100384, "RNA_b4356": 98144.41866077171, "RNA_b4358": 73199.74383957734, "RNA_b4367": 56752.15772879748, "RNA_b4368": 2505.166558105326, "RNA_b4369": 2505.166558105326, "RNA_b4370": 2505.166558105326, "RNA_b4371": 30613.027698060192, "RNA_b4374": -16261.83802919406, "RNA_b4375": 47276.37920038635, "RNA_b4381": 13644.957410786361, "RNA_b4382": 41075.678909640395, "RNA_b4383": 52986.283950369856, "RNA_b4384": -1394.7304571638883, "RNA_b4386": 73178.61839898786, "RNA_b4388": 28787.401258708323, "RNA_b4390": 88326.24069197579, "RNA_b4392": 57572.702559698984, "RNA_b4394": 36830.21285914041, "RNA_b4395": 19238.106680023924, "generic_tRNA_AUC_ile__L_c": 0.38553694426686963, "generic_tRNA_AUU_ile__L_c": 0.38553694426686963, "generic_tRNA_GCA_ala__L_c": -14.023690452129948, "generic_tRNA_GCG_ala__L_c": -14.023690452129948, "generic_tRNA_GCU_ala__L_c": -14.023690452129948, "generic_tRNA_GAC_asp__L_c": 0.14612907219834925, "generic_tRNA_GAU_asp__L_c": 0.14612907219834925, "generic_tRNA_ACG_thr__L_c": 0.14622428213687108, "generic_tRNA_AGA_arg__L_c": 0.15279939786323657, "generic_tRNA_CAA_gln__L_c": 0.3812682788857426, "generic_tRNA_AUG_met__L_c": 0.38309820508573933, "generic_tRNA_CAG_gln__L_c": -0.33138799740773434, "generic_tRNA_CUG_leu__L_c": 0.17566704361423777, "generic_tRNA_CUA_leu__L_c": 0.17566704361423777, "generic_tRNA_AAA_lys__L_c": 0.14599876174847337, "generic_tRNA_AAG_lys__L_c": 0.14599876174847337, "generic_tRNA_GUA_val__L_c": 0.15001539655289947, "generic_tRNA_GUG_val__L_c": 0.15001539655289947, "generic_tRNA_GUU_val__L_c": 0.15001539655289947, "generic_tRNA_UCC_ser__L_c": 0.179615165438335, "generic_tRNA_UCU_ser__L_c": 0.179615165438335, "generic_tRNA_UCA_ser__L_c": 0.16764220760625798, "generic_tRNA_UCG_ser__L_c": 0.17822040740515768, "generic_tRNA_UAC_tyr__L_c": 0.13157986644708486, "generic_tRNA_UAU_tyr__L_c": 0.13157986644708486, "generic_tRNA_GUC_val__L_c": 0.15001539655289947, "generic_tRNA_UUG_leu__L_c": 0.166948479508478, "generic_tRNA_UUA_leu__L_c": -0.07157960831663113, "generic_tRNA_UGC_cys__L_c": 0.3715373060117112, "generic_tRNA_UGU_cys__L_c": 0.3715373060117112, "generic_tRNA_GGC_gly_c": 0.1490933571026934, "generic_tRNA_GGU_gly_c": 0.1490933571026934, "generic_tRNA_AAC_asn__L_c": 0.1453510535399375, "generic_tRNA_AAU_asn__L_c": 0.1453510535399375, "generic_tRNA_CCC_pro__L_c": 0.1519930662133509, "generic_tRNA_CCU_pro__L_c": 0.1521704504506217, "generic_tRNA_AGG_arg__L_c": 0.1513277634340071, "generic_tRNA_GCC_ala__L_c": 0.15097199544398426, "generic_tRNA_GAA_glu__L_c": -13.785979259160682, "generic_tRNA_AUA_ile__L_c": 0.1425933007934504, "generic_tRNA_CGU_arg__L_c": 0.3872366078674274, "generic_tRNA_CGC_arg__L_c": 0.3872366078674274, "generic_tRNA_CGA_arg__L_c": 0.3872366078674274, "generic_tRNA_AGC_ser__L_c": -0.8331894980996709, "generic_tRNA_AGU_ser__L_c": -0.8331894980996709, "generic_tRNA_START_met__L_c": 0.1492529638751657, "generic_tRNA_GGG_gly_c": 0.15341796462688412, "generic_tRNA_UUC_phe__L_c": 0.13752779779860785, "generic_tRNA_UUU_phe__L_c": 0.13752779779860785, "generic_tRNA_CUC_leu__L_c": 0.1607432494583276, "generic_tRNA_CUU_leu__L_c": 0.1607432494583276, "generic_tRNA_ACC_thr__L_c": -0.22266070555047254, "generic_tRNA_ACU_thr__L_c": -0.22266070555047254, "generic_tRNA_CCG_pro__L_c": 0.1521704504506217, "generic_tRNA_UGA_cys__L_c": 0.1950002313049437, "generic_tRNA_UGG_trp__L_c": 0.14221941195899926, "generic_tRNA_CGG_arg__L_c": 0.39259170757829764, "generic_tRNA_CAC_his__L_c": -0.10941590848895288, "generic_tRNA_CAU_his__L_c": -0.10941590848895288, "generic_tRNA_CCA_pro__L_c": 0.1521704504506217, "generic_tRNA_ACA_thr__L_c": -0.22266070555047254, "generic_tRNA_GGA_gly_c": -2.7350915023122484, "protein_b0002": -0.0, "protein_b0003": -1984.6401042971268, "protein_b0004": 320.0353331662249, "protein_b0007": -982.6516199036367, "protein_b0008": -523.2302912796334, "protein_b0009": -219.80632011358904, "protein_b0014": 927.7665088512936, "protein_b0015": -1505.8119120337367, "protein_b0019": -180.27128894947936, "protein_b0023": -242.2763532387879, "protein_b0025": -168.72796663911933, "protein_b0026": -2582.566712260431, "protein_b0027": 46.543089572099454, "protein_b0029": 492.4922763384766, "protein_b0030": -299.32369258549073, "protein_b0031": -269.4548627294423, "protein_b0032": -228.1916688700499, "protein_b0033": -1235.6785330800487, "protein_b0036": -0.0, "protein_b0037": 539.2086670111377, "protein_b0038": -0.0, "protein_b0040": -218.9479261765971, "protein_b0047": 70.17000328234289, "protein_b0048": -187.4241439696853, "protein_b0049": 290.4716593819137, "protein_b0051": 350.7287845214155, "protein_b0052": 275.45729447664627, "protein_b0053": -2188.957173261245, "protein_b0058": -2382.768341665441, "protein_b0061": -2057.5123189029296, "protein_b0062": -2.053514286277294, "protein_b0063": 641.6332910746247, "protein_b0066": 349.33349190379994, "protein_b0067": -2.298465632490829, "protein_b0068": 392.63101774305034, "protein_b0070": -348.75614569946055, "protein_b0071": 183.77474323957122, "protein_b0072": -2819.360473205679, "protein_b0073": 509.0774061948864, "protein_b0074": 866.1088398034958, "protein_b0077": -869.6824359704698, "protein_b0078": 296.33827601326976, "protein_b0082": -247.94561138995942, "protein_b0084": 777.4480664256696, "protein_b0085": 507.352669969924, "protein_b0086": 545.1077734930384, "protein_b0087": -78.8318293319639, "protein_b0088": -10572.383869325728, "protein_b0090": 246.96689040836708, "protein_b0091": 664.8944438077576, "protein_b0092": -1.28811790361636e-28, "protein_b0096": 344.47613003776195, "protein_b0098": -1585.5760169118114, "protein_b0099": -20.298131386480865, "protein_b0103": -770.7638235762807, "protein_b0104": -313.6628256854982, "protein_b0109": -48.525081882066985, "protein_b0110": -776.2479817449703, "protein_b0112": -1247.4220625896953, "protein_b0114": -2281.6259166576783, "protein_b0115": 1.4551656400126192, "protein_b0116": -933.0623354697123, "protein_b0118": -1063.1971783268425, "protein_b0120": 290.1833047667217, "protein_b0121": 367.2400081720364, "protein_b0123": -502.4231355921498, "protein_b0124": -904.2349914672634, "protein_b0125": -178.6281659645563, "protein_b0126": -179.48237989612653, "protein_b0131": -110.92495236990905, "protein_b0133": 428.74717717890934, "protein_b0134": -952.9675289200165, "protein_b0142": -1164.4506647896897, "protein_b0149": -268.513919569475, "protein_b0150": 1343.7400785374055, "protein_b0151": 231.64450671577578, "protein_b0152": 109.78672640919476, "protein_b0153": -4481.686636178913, "protein_b0154": -637.6481334082339, "protein_b0155": -104.81085449807789, "protein_b0156": -5.591716428588864, "protein_b0158": 327.85716703800284, "protein_b0159": -1287.963361550366, "protein_b0160": 477.61103756282483, "protein_b0166": -234.81712653063778, "protein_b0168": -2124.8412229929236, "protein_b0169": -1203.1644526855218, "protein_b0170": -47.68650077751022, "protein_b0171": -372.4657024161667, "protein_b0172": -82.53088511336043, "protein_b0173": -348.41831563659804, "protein_b0174": -151.89844896856104, "protein_b0175": -870.7974821686439, "protein_b0177": 75.24913182272834, "protein_b0179": -136.86796861726194, "protein_b0180": -18.580783642195527, "protein_b0181": -957.0240460864951, "protein_b0182": -3979.996194291651, "protein_b0185": -579.0599247147447, "protein_b0186": 511.99202116261444, "protein_b0188": -338.6074655956943, "protein_b0194": -612.3866951346378, "protein_b0197": -1378.5324509915895, "protein_b0198": -93.36744194755795, "protein_b0199": 623.2770466638328, "protein_b0200": 167.922353989741, "protein_b0207": 137.7434172207024, "protein_b0212": -186.79665804608442, "protein_b0221": -1053.6940882459485, "protein_b0222": -195.4698751402724, "protein_b0237": -448.0966751142085, "protein_b0238": -177.96249225055325, "protein_b0241": 36.174927110039285, "protein_b0242": 679.5120666456129, "protein_b0243": -954.7246236320494, "protein_b0260": -226.51220880218602, "protein_b0261": -1353.7701764874014, "protein_b0273": -505.05217658459384, "protein_b0306": 258.85890935451596, "protein_b0307": 491.26572927502684, "protein_b0308": 286.98498785886295, "protein_b0311": 812.3752905127805, "protein_b0312": 622.576746371595, "protein_b0314": 182.89697270255866, "protein_b0323": -1106.937652520633, "protein_b0331": -3776.6946385645297, "protein_b0333": 441.49208006604255, "protein_b0334": 423.854732137657, "protein_b0336": 32.22303794925881, "protein_b0337": 651.196138617985, "protein_b0339": -789.202306807132, "protein_b0340": 192.80229690486465, "protein_b0341": -75.90377023631645, "protein_b0343": -1583.2656448091975, "protein_b0344": -548.4620760209946, "protein_b0347": 732.7997702990533, "protein_b0348": 348.85705983549894, "protein_b0349": 472.57047252982863, "protein_b0350": 377.30080749916453, "protein_b0351": -4083.0225094700572, "protein_b0352": 484.9283959099116, "protein_b0353": -1014.9734669298676, "protein_b0355": 306.8537073402454, "protein_b0356": -1163.6044030947276, "protein_b0365": 301.4432807969896, "protein_b0366": 233.60872549172547, "protein_b0367": -113.17340568730911, "protein_b0368": 373.04774719403156, "protein_b0369": -447.70703771791426, "protein_b0381": -218.89929248028525, "protein_b0383": 723.1417977992791, "protein_b0386": -440.76340318441856, "protein_b0388": 175.68134635082603, "protein_b0394": -201.95338229760156, "protein_b0401": -110.53469301801636, "protein_b0403": 846.2125555657126, "protein_b0404": -196.06110202703195, "protein_b0405": -457.12268713252894, "protein_b0406": -630.1357082935547, "protein_b0408": 688.9131020404734, "protein_b0409": -2147.8517914580266, "protein_b0411": -273.8308850313813, "protein_b0414": -1959.09525281165, "protein_b0415": 28.45413107714518, "protein_b0416": 83.44399040192762, "protein_b0417": 148.350443766865, "protein_b0418": -59.62708947177584, "protein_b0420": -2295.418036589312, "protein_b0421": 564.7393433968198, "protein_b0423": -331.48174775856427, "protein_b0425": -559.5571234059303, "protein_b0428": -27.44656694050053, "protein_b0429": -63.27842616918192, "protein_b0430": -86.1890298651756, "protein_b0431": -3853.9041963126697, "protein_b0432": 48.343992719302314, "protein_b0433": -1072.1511301024707, "protein_b0436": -650.9556476401234, "protein_b0444": -237.6069396674717, "protein_b0446": -299.1285917944972, "protein_b0451": -1285.240316376464, "protein_b0452": -258.435031105031, "protein_b0459": -98.64364525356291, "protein_b0462": 711.1919874986204, "protein_b0463": -2228.7391073960184, "protein_b0469": -279.31696613028123, "protein_b0474": -259.96287132437425, "protein_b0475": -416.3909365724379, "protein_b0477": -318.4244881471079, "protein_b0480": 745.6612086321367, "protein_b0484": 747.2162790358605, "protein_b0485": 484.5829316206548, "protein_b0494": -775.2369332363999, "protein_b0505": 227.20333233748767, "protein_b0507": 297.81002149480594, "protein_b0508": -308.2464454817265, "protein_b0509": 1.746607391156849e-26, "protein_b0511": 1.5105865073566567, "protein_b0512": -4942.701174595218, "protein_b0514": 293.3126211053735, "protein_b0516": -1660.857748079314, "protein_b0517": 469.65870964480064, "protein_b0521": -2905.4692861120648, "protein_b0522": 373.542370424576, "protein_b0523": -944.7377842599533, "protein_b0524": -718.1695590443812, "protein_b0526": -558.8321749759734, "protein_b0529": -339.9479686187772, "protein_b0572": -3447.3240948597227, "protein_b0573": 98.49413319146804, "protein_b0574": 413.6945486217815, "protein_b0575": 456.81344429598465, "protein_b0576": -180.0374260683039, "protein_b0578": 282.6482239548651, "protein_b0583": 45.007521631947995, "protein_b0584": 1702.9568143342394, "protein_b0585": 381.5875311475859, "protein_b0586": -3369.604384828097, "protein_b0588": 286.0406055052919, "protein_b0589": 26.666570294672756, "protein_b0590": -1648.1061291413644, "protein_b0591": -971.7039899870597, "protein_b0592": 458.5247675165692, "protein_b0593": 558.7311074272153, "protein_b0594": -2289.281904337341, "protein_b0595": 260.89523109759614, "protein_b0596": -2.936436360349685e-27, "protein_b0604": -537.1543811790405, "protein_b0612": -303.06989229535446, "protein_b0613": 360.0386187455886, "protein_b0615": -2727.207432969951, "protein_b0616": 495.52197588424474, "protein_b0617": 222.8066624530106, "protein_b0621": -178.64028258218875, "protein_b0622": 36.708676285535844, "protein_b0627": -116.49334392494413, "protein_b0628": -370.62217562657304, "protein_b0630": -224.3223799994459, "protein_b0632": -255.1325277654829, "protein_b0635": 840.0364979385948, "protein_b0636": -3244.7480927054567, "protein_b0638": 232.51536728668103, "protein_b0639": -3550.7004373055074, "protein_b0642": 592.1755082476972, "protein_b0650": 841.4256825264649, "protein_b0651": 242.4854959730506, "protein_b0652": 209.09719814655128, "protein_b0653": -25.307078058021094, "protein_b0654": 14.176510396712368, "protein_b0655": 547.4170045566655, "protein_b0657": -1506.1102590280202, "protein_b0661": -213.7226071064579, "protein_b0662": 241.0676303152464, "protein_b0674": -583.3305379167073, "protein_b0677": -695.9713780092661, "protein_b0678": -1519.271514706666, "protein_b0679": -20.77416065707058, "protein_b0680": -627.1472808663889, "protein_b0684": -780.9869967994919, "protein_b0688": -962.5613558642987, "protein_b0692": -42.22807439212141, "protein_b0693": 740.957046504438, "protein_b0696": 234.0917042939201, "protein_b0697": -2535.7291417220654, "protein_b0698": 164.4734951715269, "protein_b4513": -38.44161168305954, "protein_b0709": -114.36340539250435, "protein_b0720": -682.6152069580422, "protein_b0721": -490.39392453082996, "protein_b0722": -123.31414718892462, "protein_b0723": -1236.6830360853967, "protein_b0724": 376.6613555099596, "protein_b0726": 1389.348537609361, "protein_b0727": 491.5197702710369, "protein_b0728": -4079.1841120362524, "protein_b0729": 217.41966444131194, "protein_b0731": 202.74190304177506, "protein_b0732": 1140.8920360313691, "protein_b0733": -210.5122754768022, "protein_b0734": -139.29327846729555, "protein_b0736": -1882.727258993009, "protein_b0750": -1083.9394241685884, "protein_b0751": -159.959001622962, "protein_b0752": -487.53091801677584, "protein_b0754": -384.0470478502601, "protein_b0755": -459.6341131257146, "protein_b0756": 791.5339878762103, "protein_b0757": -1315.0567902327448, "protein_b0758": -13.597150452199278, "protein_b0759": -13.826626882442838, "protein_b0763": 162.08910988172207, "protein_b0764": -40.772831501616835, "protein_b0765": -1303.0256191094552, "protein_b0766": 265.37486671099873, "protein_b0767": -27.53677802569195, "protein_b0774": -628.2311012348017, "protein_b0775": 476.3718447416125, "protein_b0776": 565.6225240504452, "protein_b0777": 279.50570733509426, "protein_b0778": -2359.975492029756, "protein_b0781": -1324.0154451810147, "protein_b0783": 117.10413048606723, "protein_b0784": 33.823437188162416, "protein_b0785": 89.95417836021964, "protein_b0789": -1685.8186455447408, "protein_b0805": 529.1411382877933, "protein_b0807": -148.9008643308201, "protein_b0809": 195.8950650542998, "protein_b0810": -128.58182178586816, "protein_b0811": 288.4540386361493, "protein_b0813": -196.44108459582702, "protein_b0822": -263.84411409737237, "protein_b0825": -389.3745524756232, "protein_b0826": -1061.7364588070377, "protein_b0827": 613.1973880267736, "protein_b0828": 319.43309495274144, "protein_b0829": 697.3782294266498, "protein_b0830": 328.7817983927314, "protein_b0831": -5.032458761396011, "protein_b0832": 16.043150465863555, "protein_b0837": -142.17816275572483, "protein_b0839": -469.6380975609786, "protein_b0841": -572.0057397965604, "protein_b0842": -1037.5405315473542, "protein_b0849": -52.8176829812695, "protein_b0854": 376.6278546471653, "protein_b0855": 484.78758229311046, "protein_b0856": -178.75224765660616, "protein_b0857": -124.73731709629159, "protein_b0859": -864.2587149569099, "protein_b0860": -197.95168387834437, "protein_b0861": -114.93926529227616, "protein_b0862": -28.554015944605304, "protein_b0863": 357.2989289684004, "protein_b0864": 313.40077967435604, "protein_b0870": -1281.3602740180393, "protein_b0871": -646.4975096667821, "protein_b0875": -591.9586833414927, "protein_b0884": -95.37151503547518, "protein_b0886": 640.136267802775, "protein_b0887": 417.193863982824, "protein_b0888": -172.19159851014058, "protein_b0891": -846.7630896015125, "protein_b0893": -397.1412261310887, "protein_b0894": 1164.2336820976823, "protein_b0895": 298.4435135790749, "protein_b0896": -137.74500168637618, "protein_b0902": -241.17739435749942, "protein_b0903": 765.8436213784644, "protein_b0904": -2374.167353592721, "protein_b0907": 19.047006047155868, "protein_b0908": -929.7458147205738, "protein_b0910": -5.9492079720030775, "protein_b0911": -809.135404177892, "protein_b0914": -3645.82327280243, "protein_b0915": 398.4603027158231, "protein_b0918": -459.59361015260686, "protein_b0928": -401.974699154133, "protein_b0929": -133.01207362332315, "protein_b0930": -483.5795786701514, "protein_b0931": -310.33606465648546, "protein_b0932": 918.9922487332879, "protein_b0933": 290.32399829089167, "protein_b0934": -26.473963538155477, "protein_b0935": 522.4787963552848, "protein_b0936": 335.5144167773323, "protein_b0937": -2656.555119514424, "protein_b0945": -233.9170737112277, "protein_b0948": -1894.795785395079, "protein_b0954": -196.20559412046103, "protein_b0957": -313.1770028662897, "protein_b0963": -177.75347909623596, "protein_b0967": -230.49628504039373, "protein_b0968": 147.98076669617907, "protein_b0969": -251.71114347506284, "protein_b0972": 550.3802449376383, "protein_b0973": 845.8354418483394, "protein_b0974": -4014.1870898266943, "protein_b0978": -97.81301728604319, "protein_b0979": -139.84787589636326, "protein_b0980": 650.9500004703896, "protein_b0996": 506.8425997052484, "protein_b0997": 1146.085184895483, "protein_b0998": 136.12764890157453, "protein_b1002": 584.3624474736638, "protein_b1006": -3794.364576273524, "protein_b1007": 268.3485427145119, "protein_b1008": 298.05697128158664, "protein_b1009": 270.45723165998334, "protein_b1010": 68.35783356912653, "protein_b1011": 245.03522078333964, "protein_b1012": 467.5646609300627, "protein_b1014": -1040.440410779454, "protein_b1015": -227.19262220252952, "protein_b1033": 295.2465804034401, "protein_b1054": -626.7417048532966, "protein_b1059": 517.8880005337784, "protein_b1062": -412.0424713674705, "protein_b1064": -99.47671380212796, "protein_b1069": -1240.095083479234, "protein_b1084": -902.0907649812083, "protein_b1086": -273.8524163920703, "protein_b1089": -338.663414204742, "protein_b1090": 115.90590439066204, "protein_b1091": -842.6213272097676, "protein_b1092": -635.2175204439994, "protein_b1093": 207.44745397589907, "protein_b1094": -736.599652800135, "protein_b1095": 149.4613334049864, "protein_b1096": 398.9717808767198, "protein_b1098": -2614.2332734316383, "protein_b1101": -1202.293917692184, "protein_b1102": 1614.6681819795203, "protein_b1106": 279.214135599469, "protein_b1107": -2233.875315138533, "protein_b1109": 484.2486894373063, "protein_b1114": -1060.418502405924, "protein_b1116": -1771.680001647813, "protein_b1117": 395.4292197316619, "protein_b1118": 351.5849276054713, "protein_b1119": -776.3295576842183, "protein_b1123": 287.29294866836875, "protein_b1124": -57.911684701112875, "protein_b1125": -166.02872063059854, "protein_b1126": 536.6117470093492, "protein_b1131": -986.4708220810567, "protein_b1133": -215.3960574865999, "protein_b1134": -691.6326639126133, "protein_b1135": 434.94362686006, "protein_b1136": -644.4203457932579, "protein_b1185": -150.43297509604625, "protein_b1186": -1264.744446786078, "protein_b1189": -467.6408909038338, "protein_b1190": -349.42843455356007, "protein_b1192": -270.29855062955465, "protein_b1193": 140.71319437432206, "protein_b1197": 905.408702503698, "protein_b1198": 572.4678276917866, "protein_b1199": 341.52686513573775, "protein_b1200": -1539.157238626292, "protein_b1206": -1195.4253019279765, "protein_b1207": -33.59950934549279, "protein_b1208": -927.2288724970514, "protein_b1209": 483.3077309640634, "protein_b1210": 638.4639000716703, "protein_b1211": -1578.8669323338897, "protein_b1215": -572.4371664717244, "protein_b1216": -723.7837527655558, "protein_b1223": -1073.5939418318017, "protein_b1224": 1791.2650965694797, "protein_b1225": 535.5030870727619, "protein_b1226": 278.5921857477145, "protein_b1227": -62.79998919027684, "protein_b1232": -266.5761771366438, "protein_b1236": -509.14447544170883, "protein_b1238": -105.2838090701156, "protein_b1241": -1527.617885522777, "protein_b1243": -3238.2678266094476, "protein_b1244": -130.0704344517827, "protein_b1245": 132.91116348787003, "protein_b1246": 182.22972741283274, "protein_b1247": 305.63671626313044, "protein_b1249": -1094.8202159041525, "protein_b1250": -694.341227045685, "protein_b1252": 165.53284610507137, "protein_b1260": 142.57626877832178, "protein_b1261": 487.3830410848081, "protein_b1262": 636.7482699083231, "protein_b1263": -3951.340812710472, "protein_b1264": 864.5069538828476, "protein_b1269": 32.67331344024473, "protein_b1270": -602.9061988818951, "protein_b1276": -555.3195495760244, "protein_b1277": -192.02145991872308, "protein_b1278": -677.4417652251904, "protein_b1281": -479.1519667878692, "protein_b1286": -716.6476765437473, "protein_b1288": -350.9862333097487, "protein_b1291": -3246.021002110868, "protein_b1296": 0.18668689638587974, "protein_b1297": -386.3966542279049, "protein_b1298": 223.10673875255137, "protein_b1300": -2142.6276617962, "protein_b1301": 832.537590189589, "protein_b1302": 354.61042729073756, "protein_b1308": -113.64310631818573, "protein_b1319": -124.46582316007951, "protein_b1325": -505.56472077224646, "protein_b1326": -398.7956458657768, "protein_b1329": 568.5717932217716, "protein_b1344": -205.7043439740766, "protein_b1363": -1050.3851699356328, "protein_b1377": 43.30245524103661, "protein_b1378": -1015.7486160306685, "protein_b1380": -364.30516426512577, "protein_b1385": -470.6391645089512, "protein_b1386": 1083.0231339282439, "protein_b1387": 555.8563412236898, "protein_b1388": 389.89511087952394, "protein_b1389": 87.11953343014247, "protein_b1390": 273.6953464637031, "protein_b1391": 146.8256340346885, "protein_b1392": 509.7365281202979, "protein_b1393": -0.0, "protein_b1394": -0.0, "protein_b1395": -5699.904609949469, "protein_b1397": 487.65685393232513, "protein_b1398": 713.2556472976482, "protein_b1415": -756.1417058723424, "protein_b1440": 460.68438273277627, "protein_b1441": 494.4591014654747, "protein_b1442": -269.44962140217007, "protein_b1443": -2.8005766828755667, "protein_b1444": 257.51438077305556, "protein_b1453": -181.2511015986022, "protein_b1463": 313.56606422550914, "protein_b1465": -31.494141464401473, "protein_b1466": 301.53676424969217, "protein_b1467": 607.3918159024778, "protein_b1468": 1927.3519919697324, "protein_b1469": 46.30035261258094, "protein_b1473": -752.3141282546148, "protein_b1474": -1857.0524595496452, "protein_b1475": 338.8115195559302, "protein_b1476": -249.84487083163438, "protein_b1478": -259.26608786616316, "protein_b1479": 755.9080345002147, "protein_b1480": -7.560198110748288, "protein_b1483": 475.75937086895146, "protein_b1484": 468.55979231677014, "protein_b1485": 97.14421545537455, "protein_b1486": 61.77018624416954, "protein_b1487": -3271.896684981348, "protein_b1488": 242.65641376825548, "protein_b1489": 914.4923422551263, "protein_b1492": -280.4178071273687, "protein_b1493": 565.0346923747775, "protein_b1519": 235.48446754612917, "protein_b1521": -718.0330850828069, "protein_b1524": 333.8047228860375, "protein_b1525": 58.80220430283465, "protein_b1528": -288.8841891517798, "protein_b1533": -885.1490969858614, "protein_b1539": -140.54650533628046, "protein_b1584": 158.66468099427007, "protein_b1587": 1276.3657893193956, "protein_b1588": 1088.8617749434745, "protein_b1589": 257.3152369298947, "protein_b1590": -53.57163778853421, "protein_b1591": -58.70709540045675, "protein_b1592": 102.26650770372186, "protein_b1599": -88.88764945508214, "protein_b1600": -87.4872684126165, "protein_b1602": 28.995807870940688, "protein_b1603": -1925.2901991943015, "protein_b1605": -212.82373097534884, "protein_b1606": -1230.7026671695744, "protein_b1611": -589.5812535477424, "protein_b1612": -519.5897518198319, "protein_b1613": -416.5170276369272, "protein_b1621": -1293.012542903313, "protein_b1622": -107.95555732797789, "protein_b1623": -356.8514033182205, "protein_b1634": -208.79061410902924, "protein_b1636": 125.84164992797939, "protein_b1637": -991.2632788531974, "protein_b1638": -235.00346885805973, "protein_b1640": -241.45409010325372, "protein_b1646": 344.26110622638953, "protein_b1651": -154.50269664599426, "protein_b1652": -3460.754251769402, "protein_b1654": -212.59974929153103, "protein_b1656": 14.597068404226244, "protein_b1661": 522.9862230623285, "protein_b1662": -174.42092546674618, "protein_b1676": -387.7641457025417, "protein_b1677": -2.0476270610404623, "protein_b1679": 143.33550054770643, "protein_b1680": 424.1060848661119, "protein_b1681": 712.7864987598125, "protein_b1682": 422.9541622200366, "protein_b1683": 595.0155172826787, "protein_b1684": -3652.1193733013306, "protein_b1692": -0.0, "protein_b1693": -1456.0120133526902, "protein_b1701": -3008.010376500615, "protein_b1702": -455.73067237146336, "protein_b1704": -170.47761316870813, "protein_b1709": 347.08476399299013, "protein_b1710": 135.15608930868478, "protein_b1711": -148.6798843474266, "protein_b1713": -1677.87209370765, "protein_b1714": 359.02343745084335, "protein_b1716": 33.4102200884326, "protein_b1717": -694.41024613594, "protein_b1718": 226.25666657130776, "protein_b1719": -1179.0875422438228, "protein_b1723": -232.24314912827182, "protein_b1732": 1098.1961679579076, "protein_b1734": 289.16056981974003, "protein_b1740": -247.9983078310328, "protein_b1744": 183.05461129240666, "protein_b1745": 808.2883405838617, "protein_b1746": 514.3376854319721, "protein_b1747": 451.349429580693, "protein_b1748": -3782.0299303208685, "protein_b1759": 71.95089208255926, "protein_b1761": -434.05199405464305, "protein_b1764": -1902.2109911095608, "protein_b1767": 552.8710499373947, "protein_b1768": -786.9594467872824, "protein_b1773": -4181.866296303943, "protein_b1778": 294.5267975260794, "protein_b1779": -317.2993146164662, "protein_b1781": 210.66763597873, "protein_b1800": 376.61008021766446, "protein_b1801": 118.08354944394932, "protein_b1804": -550.715012082491, "protein_b1805": -597.250047501919, "protein_b1812": -614.5205265846616, "protein_b1814": 601.4379925660811, "protein_b1817": 230.38637275024828, "protein_b1818": -2004.3351693762304, "protein_b1819": 85.54989725529902, "protein_b1822": -370.9687345484784, "protein_b1835": -470.2393226130153, "protein_b1849": -351.53920742553106, "protein_b1850": -519.4772470252774, "protein_b1851": -600.6435245382191, "protein_b1852": -421.7341474499503, "protein_b1854": -335.1153607425594, "protein_b1855": -546.0780135489468, "protein_b1857": -393.1414108322929, "protein_b1858": 524.1766633231423, "protein_b1859": -1185.2872368698957, "protein_b1865": -1199.3239134195048, "protein_b1866": -779.7968582474869, "protein_b1870": 328.45274909466633, "protein_b1871": -1210.113918741133, "protein_b1872": 702.5668223734632, "protein_b1873": 481.88886171872105, "protein_b1876": -827.427707431435, "protein_b1896": 543.8022393751586, "protein_b1897": 146.4756317864994, "protein_b4460": 75.80005476112126, "protein_b1900": 672.8643700515564, "protein_b1901": 307.9171322768411, "protein_b1907": -968.0953190961602, "protein_b1912": -571.2621725395268, "protein_b1919": 228.89641700649923, "protein_b1922": -1104.534021676582, "protein_b1927": 630.740520271418, "protein_b1981": -61.209285512261545, "protein_b1982": 699.4064345483683, "protein_b1991": 245.69534436895592, "protein_b1992": -33.787509269878406, "protein_b1993": 186.25672496523637, "protein_b2010": 568.4857966398691, "protein_b2019": -4057.0454876969034, "protein_b2020": 680.3661458892499, "protein_b2021": 418.6283087052143, "protein_b2022": 588.6863417765543, "protein_b2023": 242.48999431805353, "protein_b2024": -0.0, "protein_b2025": 359.0344623210852, "protein_b2026": 345.7416790347522, "protein_b2027": 496.6338078668491, "protein_b2028": 519.8924114879328, "protein_b2029": -549.8408195412507, "protein_b2032": -1778.805445482181, "protein_b2033": 294.724863905694, "protein_b2034": 455.34976718737016, "protein_b2035": -1721.7661171951156, "protein_b2036": 271.0782733567699, "protein_b2037": -64.47445664286946, "protein_b2038": 231.59125224392244, "protein_b2039": 289.51442314685147, "protein_b2040": 82.09644939598475, "protein_b2041": 412.16924973523953, "protein_b2045": 4.990467514608405e-29, "protein_b2048": -0.0, "protein_b2049": 526.9550003615996, "protein_b2051": 224.95438993242124, "protein_b2052": 442.4658973877967, "protein_b2053": 314.86696815195376, "protein_b2065": 283.59820938071357, "protein_b2066": 255.03948072007876, "protein_b2091": 4.8237822602083286e-27, "protein_b2092": -197.4374943956365, "protein_b2093": 39.08880026219412, "protein_b2094": 129.8782086526585, "protein_b2095": -350.4431354987705, "protein_b2096": 350.4431354987705, "protein_b2097": -287.2144784156216, "protein_b2103": -833.0107382076411, "protein_b2104": 192.00183921206303, "protein_b2114": -705.6451770654847, "protein_b2128": -133.31108385662802, "protein_b2129": 448.34722077550987, "protein_b2130": -111.45848673848474, "protein_b2131": 302.8707647696548, "protein_b2132": 1103.834325282352, "protein_b2133": -334.3995820073413, "protein_b2134": -358.1608510589166, "protein_b2140": -303.11665306449834, "protein_b2143": -419.8775575173348, "protein_b2146": -1097.752058357647, "protein_b2147": 376.5356089365751, "protein_b2148": 11.814616853356616, "protein_b2149": 733.3834161445819, "protein_b2150": 418.6303917440988, "protein_b2153": -1109.1360206802856, "protein_b2154": 312.3651135653078, "protein_b2155": 1577.3513562425394, "protein_b2156": -190.37854364962436, "protein_b2162": -372.74569719403905, "protein_b2167": -380.68627602713855, "protein_b2168": 388.2508748159521, "protein_b2169": 534.2629393184733, "protein_b2170": -65.24802810062826, "protein_b2174": -7.3688794472558605, "protein_b2183": -119.33819067392166, "protein_b2185": -171.51102174103755, "protein_b2197": 186.4526811780428, "protein_b2198": -71.93066697015377, "protein_b2199": -168.34491657312603, "protein_b2200": -207.97705435712538, "protein_b2201": 384.70628847872666, "protein_b2202": 226.89730383573865, "protein_b2203": 250.96783197840588, "protein_b2204": 276.6770229592671, "protein_b2205": 423.6846293315986, "protein_b2206": 846.3387156498495, "protein_b2207": 165.88678205904264, "protein_b2210": -373.82981719059137, "protein_b2215": 42.25659671671051, "protein_b2221": 369.6851155540191, "protein_b2222": 288.74562222153463, "protein_b2223": -2446.265570792727, "protein_b2224": -0.0, "protein_b2232": -273.18043688648856, "protein_b2234": -1438.2108050595407, "protein_b2235": 419.5682454669744, "protein_b2239": 370.1807429808985, "protein_b2240": -277.76090494478893, "protein_b2241": -1900.972170561239, "protein_b2242": 624.8753966574557, "protein_b2243": 513.752690552709, "protein_b2251": -138.6740065601516, "protein_b2253": 38.094012094311736, "protein_b2254": 286.9696035470527, "protein_b2255": 813.6095002453987, "protein_b2256": 387.50423960648016, "protein_b2257": -197.97905913497104, "protein_b4544": -76.71523932277567, "protein_b2258": -126.29195485409035, "protein_b2260": 464.7190755150784, "protein_b2261": 358.01762625049605, "protein_b2262": 372.1753305149326, "protein_b2263": 317.1149521813966, "protein_b2264": 619.221750047382, "protein_b2265": -4213.772011782764, "protein_b2268": -288.6069700232464, "protein_b2276": -86.89683171161596, "protein_b2277": -2446.0781548242435, "protein_b2278": -244.98089159641899, "protein_b2279": 25.974389726126617, "protein_b2280": -93.71319497687398, "protein_b2281": 102.02086313589079, "protein_b2282": -233.62626729540875, "protein_b2283": -7116.1781188750665, "protein_b2284": 316.80245228792506, "protein_b2285": 99.8797931136203, "protein_b2286": 542.5758321662388, "protein_b2287": 307.5171820019929, "protein_b2288": -22.756909972752258, "protein_b2290": -455.3977157551965, "protein_b2291": -341.7558700092517, "protein_b2296": -496.299330759294, "protein_b2297": -533.7664201204573, "protein_b2303": -696.8375950076452, "protein_b2306": 330.78270102828725, "protein_b2307": -91.29670840947183, "protein_b2308": 11.630802018024456, "protein_b2309": 363.08918103723835, "protein_b2310": 405.0169721067116, "protein_b2311": 282.13618508150176, "protein_b2312": -1008.6126366989356, "protein_b2315": -929.217586101646, "protein_b2316": -559.6829573774318, "protein_b2318": 246.2612452054484, "protein_b2320": -2176.4797472256405, "protein_b2323": -438.0781226299105, "protein_b2324": -567.5662690822123, "protein_b2328": 456.6605147461709, "protein_b2329": -2429.038792309021, "protein_b2341": -1306.6736653757557, "protein_b2342": -0.0, "protein_b2344": 719.4605939145513, "protein_b2366": 436.8810962506974, "protein_b2373": 614.7533792442649, "protein_b2374": -546.8694257292157, "protein_b2378": -573.735390362365, "protein_b2379": -595.4048054117826, "protein_b2388": -536.3636665169734, "protein_b2392": -981.8241720004783, "protein_b2393": -914.5986012002512, "protein_b2400": -473.2818128756699, "protein_b2406": -239.33745701398806, "protein_b2407": -1386.918873743749, "protein_b2411": 538.6202638198376, "protein_b2414": -394.2522896978068, "protein_b2415": 72.5216107983772, "protein_b2416": -1527.1068438017785, "protein_b2417": 166.38024547762708, "protein_b2418": -218.3557351850911, "protein_b2421": 12.496739012268366, "protein_b2422": -2513.7511001585335, "protein_b2423": -6.38828150149408, "protein_b2424": -141.90492806718058, "protein_b2425": 556.1210451071194, "protein_b2428": -1147.3812824733197, "protein_b2429": 182.60489310622177, "protein_b2435": -180.11075211387828, "protein_b2436": -291.0297832290613, "protein_b2440": 386.90513614288943, "protein_b2441": -2485.741509119305, "protein_b2458": -2193.3859774945035, "protein_b2463": -1047.2263838460594, "protein_b2464": -209.3377620895661, "protein_b2465": -1085.9375876790893, "protein_b2467": 285.99448733689127, "protein_b2470": 1118.9750773039987, "protein_b2472": -496.47743619792243, "protein_b2474": -1303.9589247700496, "protein_b2476": -324.1084813308711, "protein_b2477": -104.86525396210615, "protein_b2478": -167.4861111588392, "protein_b2480": 272.6036773036709, "protein_b2481": 372.60032294427106, "protein_b2482": -258.63600613801367, "protein_b2483": -119.1984975259926, "protein_b2484": -46.653427150786385, "protein_b2485": -116.19287298090686, "protein_b2486": -106.25095885556686, "protein_b2487": 856.8023515947826, "protein_b2488": 226.31295621671583, "protein_b2489": 459.6832039823596, "protein_b2490": 26.230673210044824, "protein_b2492": -9451.179098847935, "protein_b2497": -162.65582681730345, "protein_b2498": -1299.9828880539426, "protein_b2499": -346.1838753204521, "protein_b2500": -4.865629477079315e-23, "protein_b2501": -68.59610340418236, "protein_b2502": -899.5691074287129, "protein_b2507": 400.7896436344812, "protein_b2508": -1591.682776689441, "protein_b2512": -1324.5390471545757, "protein_b2514": -324.1338270812039, "protein_b2515": -114.45960954882018, "protein_b2517": -192.14594249569282, "protein_b2518": -206.12502969133902, "protein_b2519": -4182.094859508457, "protein_b2521": 221.0765238353601, "protein_b2523": 527.6959542084909, "protein_b2526": -1081.7523742262451, "protein_b2527": 252.4690133801531, "protein_b2528": 185.96313438791103, "protein_b2529": 139.79733022176487, "protein_b2530": -1356.6193641312018, "protein_b2532": -233.51644111206298, "protein_b2533": 333.3405419233509, "protein_b2536": -977.0742091184949, "protein_b2538": 800.4861586065579, "protein_b2539": 308.0499069379169, "protein_b2540": 140.1922606663611, "protein_b2541": 327.4337088985363, "protein_b2542": 574.947687846525, "protein_b2551": -689.1159605405154, "protein_b2552": 360.3320052752452, "protein_b2557": -1057.950387481405, "protein_b2558": 674.0022300856782, "protein_b2559": -765.1728457280493, "protein_b2563": -1.492664867304183, "protein_b2564": -595.3962280191739, "protein_b2566": 311.9993344883337, "protein_b2567": -785.6736430500666, "protein_b2573": -1636.5293870253602, "protein_b2574": -306.45783130139546, "protein_b2575": -309.2156447090347, "protein_b2578": -498.8528588064973, "protein_b2579": 151.47943305984595, "protein_b2582": -166.26595459133762, "protein_b2585": -148.9481412374015, "protein_b2587": -935.3126232709225, "protein_b2594": -852.2462004593369, "protein_b2595": -223.64240030038684, "protein_b2599": -478.7077187949113, "protein_b2600": -469.7568839491493, "protein_b2601": -167.3318683446102, "protein_b2606": -1233.5159175197246, "protein_b2607": 250.64161267562932, "protein_b2608": 288.65987107877606, "protein_b2609": 61.66449907626254, "protein_b2610": -460.53539286730194, "protein_b2614": -290.89317010024615, "protein_b2615": -200.07995366964346, "protein_b2617": -107.03084709311071, "protein_b2661": 608.0773676858183, "protein_b2662": 396.4251513081388, "protein_b2663": -134.72069394847702, "protein_b2675": -1634.9206521579474, "protein_b2676": 316.345465866527, "protein_b2677": 597.4246649742155, "protein_b2678": 243.8284857975747, "protein_b2679": 448.0046151087423, "protein_b2682": -41.273857495585744, "protein_b2683": 25.94580754880353, "protein_b2687": -224.7708399799819, "protein_b2688": 465.08356192378585, "protein_b2690": -551.3483715135292, "protein_b2697": -627.0191146334805, "protein_b2701": 538.876212138514, "protein_b2702": 20.966826362216793, "protein_b2703": 209.66037804638466, "protein_b2704": 114.61967864067178, "protein_b2705": -2156.0061889658464, "protein_b2708": -482.7755921557124, "protein_b2710": 652.6428770384216, "protein_b2711": 757.9986537151798, "protein_b2715": -117.51346409117093, "protein_b2719": 326.34967030230524, "protein_b2720": 180.20106579352492, "protein_b2721": 825.8753566529715, "protein_b2722": 17.308809486220397, "protein_b2723": -213.646589127961, "protein_b2724": 331.2214193398876, "protein_b2738": -702.5287246030947, "protein_b2741": -152.59182026913257, "protein_b2744": -658.0634180625069, "protein_b2745": -354.56331072939673, "protein_b2746": 119.6638522124029, "protein_b2747": -447.95127619336995, "protein_b2750": -1771.9219247872775, "protein_b2751": 854.5978454734361, "protein_b2752": 265.7563249933803, "protein_b2762": 230.0134755365536, "protein_b2763": 644.9603677836484, "protein_b2764": -2253.327948913291, "protein_b2765": -249.9468498269555, "protein_b2779": -697.4283493834371, "protein_b2780": -532.6378668831667, "protein_b2781": -733.2045250843128, "protein_b2784": 1048.5946896369874, "protein_b2785": -303.79945204835263, "protein_b2787": 489.54259794393715, "protein_b2788": 557.8902352442442, "protein_b2789": -93.88349226852156, "protein_b2791": -717.2702859394316, "protein_b2794": 25.588445598261472, "protein_b2796": -2396.0195395207475, "protein_b2797": 503.86510301695733, "protein_b2799": -1069.6889565743847, "protein_b2800": -3.6674452031111873, "protein_b2801": 1.557432793997914, "protein_b2802": -2.053514286277294, "protein_b2803": 532.5596536238046, "protein_b2806": -512.0333035196185, "protein_b2810": 440.44046029418206, "protein_b2811": 110.32230743074912, "protein_b2813": -128.86783578504173, "protein_b2817": -208.18508283112402, "protein_b2818": -261.12743257382715, "protein_b2827": -803.2797587022987, "protein_b2828": 15.064135202361422, "protein_b2835": -81.49466334622478, "protein_b2836": -1836.9782295060709, "protein_b2838": -219.2889566445091, "protein_b2841": -152.50442585444046, "protein_b2866": -1712.9994621474102, "protein_b2867": 416.5616583996303, "protein_b2868": 131.9395343645162, "protein_b2871": 512.7670447876332, "protein_b2874": -300.30248037381386, "protein_b2877": -209.63382968770335, "protein_b2882": 239.52128923051674, "protein_b2883": -2351.8392107248565, "protein_b2889": -168.43638778915292, "protein_b2890": -587.7238391443556, "protein_b2891": 0.7455102768247822, "protein_b2893": -333.0285988990879, "protein_b2895": -242.50971294396751, "protein_b2901": 414.3612161079496, "protein_b2903": -1006.9882203042134, "protein_b2904": 87.29830807459973, "protein_b2905": -771.9035726125286, "protein_b2907": 417.3380227972708, "protein_b2912": -370.1293364622754, "protein_b2913": -480.89233428010965, "protein_b2914": -274.20127770597924, "protein_b2917": 1109.93243572749, "protein_b2919": -3496.711885924593, "protein_b2920": 737.324152171731, "protein_b2923": -562.685097347947, "protein_b2925": -468.1412923725978, "protein_b2926": -600.1656979052683, "protein_b2927": -257.84797687989266, "protein_b2930": 412.39932687645353, "protein_b2935": -1101.4525316591257, "protein_b2937": 427.0731405574488, "protein_b2938": 866.5563210006808, "protein_b2942": -461.106534969279, "protein_b2943": -1052.966545955336, "protein_b2946": -775.8476538355183, "protein_b2947": 345.03101226528577, "protein_b2954": 292.65457721292717, "protein_b2957": 677.4454505669692, "protein_b2960": -528.6795669173493, "protein_b2963": 724.0084548182717, "protein_b2964": -1170.2821770189016, "protein_b2965": 665.3194673630276, "protein_b2975": -279.12379013156345, "protein_b2976": -1850.3611708362803, "protein_b4467": 497.8162974538271, "protein_b4468": 484.2397830239607, "protein_b2979": -2336.9936142377737, "protein_b2987": -1022.7474520369864, "protein_b2988": 723.9223353950697, "protein_b2994": 643.3211413899164, "protein_b2995": -185.40029122844354, "protein_b2996": 562.310258971505, "protein_b2997": 497.52081965106476, "protein_b3001": 547.8204982897079, "protein_b3005": 85.92870508622455, "protein_b3006": 209.6543592495078, "protein_b3008": -386.1140133079126, "protein_b3012": -204.81392393735098, "protein_b3018": -364.37122692252865, "protein_b3028": 230.199512182672, "protein_b3029": 5.2654227091601875, "protein_b3034": -2867.720718576698, "protein_b3035": -1192.0202833464004, "protein_b3040": -679.4567101474499, "protein_b3041": -373.4027889774866, "protein_b3052": -403.53872280119384, "protein_b3057": -801.2762208584893, "protein_b3058": -225.15875336046844, "protein_b3059": -471.2829290506818, "protein_b3061": 470.4109229085961, "protein_b3062": 68.20436708861727, "protein_b3063": -313.51662110643633, "protein_b3065": -262.3792843055679, "protein_b3067": -695.7269531683271, "protein_b3073": 297.8913140495562, "protein_b3084": -280.989274227257, "protein_b3089": 217.08469163623778, "protein_b3091": 808.1059079718839, "protein_b3092": -1531.118637169644, "protein_b3093": -337.86504597466615, "protein_b4471": 487.9766907501261, "protein_b3114": 970.8597087742389, "protein_b3115": -3406.1008905736726, "protein_b3116": -1396.7560953163986, "protein_b3117": 434.7006541213594, "protein_b3124": 472.76016877682855, "protein_b3125": -2792.3449531501974, "protein_b3126": 288.4553828432356, "protein_b3127": -194.03902450758952, "protein_b3128": 583.9574023190596, "protein_b3132": -1327.1225111433123, "protein_b3137": 333.6387877339617, "protein_b3146": -345.21019636506276, "protein_b3161": -991.9266852799984, "protein_b3164": -850.6505072619692, "protein_b3165": -97.5281719903623, "protein_b3166": -280.34483003093555, "protein_b3167": 158.79617637013632, "protein_b3168": -1773.2480252794523, "protein_b3169": 549.5888680215944, "protein_b3172": -321.07633597475467, "protein_b3175": -187.29879299897382, "protein_b3176": -1091.4001715930444, "protein_b3177": 185.86363469339776, "protein_b3179": -1605.9232019128542, "protein_b3181": -259.4942049765161, "protein_b3182": 897.0189976527873, "protein_b3185": -319.66901454602385, "protein_b3186": 101.60298340135606, "protein_b3187": -324.9659890629249, "protein_b3189": -513.1320219923231, "protein_b3196": 1.6725117155296982, "protein_b3197": -981.2810297318616, "protein_b3198": -518.6709825434439, "protein_b3199": 421.43107065613236, "protein_b3200": 456.8387194550085, "protein_b3201": -520.8687734104667, "protein_b3202": -66.97965822755665, "protein_b3212": -2918.286808439809, "protein_b3213": 642.585499783455, "protein_b3222": 345.9063241701412, "protein_b3223": -0.0, "protein_b3224": 1.9892811582319254, "protein_b3225": 416.86876014936837, "protein_b3230": 233.8076712099578, "protein_b3231": -542.2344960044968, "protein_b3236": -330.0201980186961, "protein_b3247": -433.282328788378, "protein_b3255": -8.624650502235012, "protein_b3256": -1131.6853479145764, "protein_b3258": 8.110700820321716, "protein_b3260": -674.7302382712076, "protein_b3265": -2198.7471836061013, "protein_b3266": 810.1378535811172, "protein_b3281": 1.5961509099145493e-28, "protein_b3282": -1092.4992075378448, "protein_b3287": -861.454117770162, "protein_b3288": 296.855334395393, "protein_b3289": -310.5170774496718, "protein_b3290": -227.8004021915915, "protein_b3294": 142.533602064373, "protein_b3295": 402.7139540297135, "protein_b3296": -1705.850865243168, "protein_b3297": 215.9852508390974, "protein_b3298": 210.50935742930952, "protein_b3299": 85.45276092009658, "protein_b3300": -82.1482337340384, "protein_b3301": -3637.911245134471, "protein_b3302": 36.85957315218974, "protein_b3303": 208.95418185009626, "protein_b3304": 75.51456424239788, "protein_b3305": 273.51848828315565, "protein_b3306": 116.67988070149022, "protein_b3307": 140.62529889091553, "protein_b3308": 127.60336883424777, "protein_b3309": 164.43281951227556, "protein_b3310": 195.72910952948138, "protein_b3311": 103.66460098552801, "protein_b3312": 84.51037326526368, "protein_b3313": 58.388715866091374, "protein_b3314": 173.79943397812323, "protein_b3315": 147.96704522316264, "protein_b3316": 76.0485748768838, "protein_b3317": 536.3641296548864, "protein_b3318": 40.83520783063011, "protein_b3319": 205.41944928710708, "protein_b3320": -3246.297683538081, "protein_b3321": 178.80310515164197, "protein_b3339": 313.37967666869764, "protein_b3340": 505.85087500014805, "protein_b3341": -2903.3272771273437, "protein_b3342": 266.41434020443046, "protein_b3343": 173.72922634885433, "protein_b3344": 62.86324306598832, "protein_b3345": -1088.763003441855, "protein_b3350": 87.35819617684649, "protein_b3359": -641.2014929710331, "protein_b3360": -170.02240505558308, "protein_b3365": 1078.2548792464322, "protein_b3366": 143.22703820574128, "protein_b3367": -114.59238797013361, "protein_b3368": -313.9245166318849, "protein_b3370": -90.14827485203726, "protein_b3371": -3078.1101417215527, "protein_b4474": -0.0, "protein_b3374": 265.92684767658653, "protein_b3380": -3440.4504001752507, "protein_b3384": 386.54256264978096, "protein_b3385": 264.0810633854962, "protein_b3386": -0.0, "protein_b3389": -3914.4884395233594, "protein_b3390": 293.4436731463931, "protein_b3396": -697.7730327953863, "protein_b3397": 159.05481981776225, "protein_b3403": -483.95389274077, "protein_b3406": -144.88316174870747, "protein_b3409": -1550.4733543354403, "protein_b3412": -311.129368542714, "protein_b3415": -1232.9367442252174, "protein_b3416": 751.848768738353, "protein_b3417": -2309.9031040405016, "protein_b3425": 126.19254216480594, "protein_b3426": -387.87482589739216, "protein_b3428": 1083.4865549909919, "protein_b3429": 439.39093903915534, "protein_b3430": -2992.20025204614, "protein_b3431": -2009.7537318068153, "protein_b3432": 880.1395692913998, "protein_b3433": -206.60006243428788, "protein_b4476": -373.0686155666819, "protein_b3437": -1051.2536745100354, "protein_b3447": 886.6911517550175, "protein_b3449": -3258.039038323088, "protein_b3450": 431.05222510847796, "protein_b3451": -183.63305370036448, "protein_b3452": 27.63613090111163, "protein_b3453": 532.7159982225251, "protein_b3454": 245.05441351727947, "protein_b3455": 411.01587007304613, "protein_b3456": -112.79784344847734, "protein_b3457": -89.47016744933241, "protein_b3458": 583.7711193875259, "protein_b3460": 363.75443559238755, "protein_b3461": -303.7462794608482, "protein_b3464": -2024.5930871152127, "protein_b3465": -315.3149129461985, "protein_b3469": 558.0156598104641, "protein_b3470": -61.11605230437496, "protein_b3475": -164.60275896295423, "protein_b3476": -3278.9716897202443, "protein_b3477": 61.914433629820195, "protein_b3478": 116.67435120126244, "protein_b3479": 257.170696086629, "protein_b3480": 510.13722692585156, "protein_b3493": -848.0864850861855, "protein_b3496": -255.69466671668954, "protein_b3500": -382.77109200042344, "protein_b3502": -103.48410416464144, "protein_b3503": 178.46140348805943, "protein_b3517": 548.451451345497, "protein_b3519": 677.0540280034337, "protein_b3526": 391.08632062802087, "protein_b3528": 2.16127619412456, "protein_b3540": 619.6918287287116, "protein_b3541": 397.492112238837, "protein_b3542": 50.882865332734774, "protein_b3543": 18.89858905944288, "protein_b3544": -3582.177905041962, "protein_b3546": 537.6273704942461, "protein_b3551": 910.1743787577598, "protein_b3553": 354.5061310285328, "protein_b3559": -1636.053988069381, "protein_b3560": 336.92664221543936, "protein_b3564": 403.6837191309915, "protein_b3565": -1588.3614734554965, "protein_b3566": 533.4961747875273, "protein_b3567": 753.445497910557, "protein_b3568": 99.68048311259395, "protein_b3571": 1265.025840718387, "protein_b3572": -660.8444894885636, "protein_b3575": 553.613235765692, "protein_b3577": -26.844246741819305, "protein_b3578": -270.6881747267342, "protein_b3579": 436.0230250711351, "protein_b3580": 609.2538166640196, "protein_b3581": 214.39417849686959, "protein_b3583": -5269.691301369586, "protein_b3588": -709.9210569312353, "protein_b3590": 796.1321633700786, "protein_b3591": -1696.9619045812844, "protein_b3599": 270.3910679662319, "protein_b3600": -1.134770973272001e-26, "protein_b3603": -2709.6979555011676, "protein_b3605": 276.77326900115327, "protein_b3607": -371.26578479358136, "protein_b3608": 5.673611136252702e-28, "protein_b3609": -405.0259249021025, "protein_b3610": -39.68015754495431, "protein_b3612": -2294.4882539039218, "protein_b3616": 308.5369262544013, "protein_b3617": -1163.5033595576638, "protein_b3619": -2628.794061241387, "protein_b3620": 196.05958209394984, "protein_b3621": 181.38778740276362, "protein_b3622": -100.70367304996735, "protein_b3623": 101.42277069000828, "protein_b3624": -811.3212654055286, "protein_b3625": 360.98303176859656, "protein_b3626": 272.8886338397625, "protein_b3627": 153.80188098389993, "protein_b3628": 248.5416862837509, "protein_b3629": 321.48115102058387, "protein_b3630": 171.4739537981554, "protein_b3631": 361.58865075393766, "protein_b3632": 304.71475572122864, "protein_b3633": -525.2302623505269, "protein_b3634": -291.96780483431127, "protein_b3636": -513.3109401487396, "protein_b3637": 156.66941207140638, "protein_b3639": -209.6508441543352, "protein_b3640": -545.921215337419, "protein_b3642": -879.9448561712692, "protein_b3643": 304.888651663604, "protein_b3648": -165.2312008281313, "protein_b3649": -3410.545631741547, "protein_b3650": 805.2983030536905, "protein_b3651": 256.91852815698974, "protein_b3653": -1000.5256108775752, "protein_b3654": -727.1409546552095, "protein_b3665": -362.32196712497563, "protein_b3666": -4.748490055555471, "protein_b3670": 206.26533184200068, "protein_b3671": -994.225192368809, "protein_b3679": -29.967419904947455, "protein_b3691": -122.15749647653594, "protein_b4478": 157.1502656591151, "protein_b4477": -0.0, "protein_b3693": 407.2922423804727, "protein_b3703": -317.7958781900762, "protein_b3704": 190.01747888785152, "protein_b3705": -662.7068558157953, "protein_b3706": -232.13742857433738, "protein_b3708": -1819.8791033843286, "protein_b3709": -46.06870245699984, "protein_b3714": -897.6932068289844, "protein_b3722": 195.86305427398878, "protein_b3725": 321.57291840866003, "protein_b3726": -222.33782935388408, "protein_b3727": -314.749398406924, "protein_b3728": 386.82236536310484, "protein_b3729": 635.9696251659508, "protein_b3730": -1590.5154607243867, "protein_b3731": 88.37563748404114, "protein_b3732": 591.0528481990603, "protein_b3733": 490.61438642292416, "protein_b3734": -3231.844285489837, "protein_b3735": 115.83384454034544, "protein_b3736": 1.0245086598491293, "protein_b3737": -801.1503249295439, "protein_b3738": -72.75944878487215, "protein_b3739": -386.46926824587774, "protein_b3740": 240.25428055941381, "protein_b3741": -912.326420998921, "protein_b3744": -231.58769056464251, "protein_b3747": -1470.0755343691847, "protein_b3748": 181.54798321342903, "protein_b3749": 696.8059474692712, "protein_b3750": 61.802534487908964, "protein_b3751": 391.6825411405726, "protein_b3752": -3743.2091932446197, "protein_b3770": -2858.8531613905293, "protein_b3771": 1110.9663294436837, "protein_b3772": 450.18470626276337, "protein_b3774": -749.1540977409871, "protein_b3779": 606.4582562250163, "protein_b3780": -289.0882824560437, "protein_b3781": -203.39995696725524, "protein_b3783": -583.2817426396861, "protein_b3784": -103.56688570532457, "protein_b3785": 424.7736371114325, "protein_b3786": -27.653253764885676, "protein_b3787": 322.57834285711056, "protein_b3788": 377.95351492147626, "protein_b3789": 320.88063836589174, "protein_b3790": 232.07881396651192, "protein_b3791": 268.03806227096567, "protein_b3792": -8545.1709635534, "protein_b4481": 381.16035056146677, "protein_b3793": -283.10008463618675, "protein_b3794": 303.46603207243595, "protein_b3803": 817.4360935148973, "protein_b3804": 260.86329647187813, "protein_b3805": -2276.070625692676, "protein_b3806": 1199.1401738260352, "protein_b3807": -29.310616610720523, "protein_b3809": -1953.1211261082453, "protein_b3816": -628.214249347468, "protein_b3821": -306.88920436258593, "protein_b3823": -128.56041243920424, "protein_b3824": -480.8533706720286, "protein_b3825": -884.7629131332665, "protein_b3826": 352.5886943703203, "protein_b3829": -927.7414878634208, "protein_b3831": -330.5868125090446, "protein_b3833": 348.08185185831815, "protein_b3835": -1805.1313469991012, "protein_b3836": -116.51574867072908, "protein_b3838": 141.78497575099908, "protein_b3839": -1477.5246541752847, "protein_b3843": -480.09503569154094, "protein_b3844": -336.52316466420586, "protein_b3845": 2.953405244047156e-30, "protein_b3846": -1369.5972143388676, "protein_b3849": 32.18440473120751, "protein_b3850": -2570.1646173901872, "protein_b3856": 168.70305247878085, "protein_b3857": -595.2570850195146, "protein_b3860": -388.9507036448743, "protein_b3867": -338.54731896559446, "protein_b3870": -1031.705388611935, "protein_b3875": -142.9928218622031, "protein_b3882": -0.0, "protein_b3892": -203.2777908515302, "protein_b3893": 366.00546643968096, "protein_b3894": -2549.990011231039, "protein_b3902": -317.9136642975596, "protein_b3903": -3.080271429415941, "protein_b3904": 919.0440003845804, "protein_b3907": -107.04784796761352, "protein_b3908": 85.92342760763236, "protein_b3909": -127.01748342212974, "protein_b3915": -407.4948210385266, "protein_b3916": -333.7616859622336, "protein_b3917": -314.8166923617867, "protein_b3918": 335.30194006776406, "protein_b3919": -604.7505554460301, "protein_b3924": -239.65398804627156, "protein_b3925": 415.60025583378314, "protein_b3926": -1935.1295246473794, "protein_b3927": -60.79645028655881, "protein_b3930": 82.48345677240548, "protein_b3936": -59.5410570399526, "protein_b3939": -421.3330705547933, "protein_b3940": 4.649620442385479e-28, "protein_b3941": -312.53325398340445, "protein_b3942": 1014.957697383261, "protein_b3945": -0.0, "protein_b3946": -2850.7198468190218, "protein_b3951": -1056.2034982971966, "protein_b3952": 360.37316280855356, "protein_b3956": -891.7129869060344, "protein_b3957": -429.13203055813466, "protein_b3958": -0.0, "protein_b3959": -1047.4955571568837, "protein_b3960": 7.066885989032345e-28, "protein_b3962": -286.1885031893843, "protein_b3965": -445.4027546958056, "protein_b3966": 1510.8198916140257, "protein_b3967": -1961.949340242888, "protein_b3972": -948.8979966472191, "protein_b3974": -346.80762690480094, "protein_b3980": 314.42428090557183, "protein_b3981": -873.0031698966769, "protein_b3982": 214.79921674616213, "protein_b3983": 99.66623759230075, "protein_b3984": -7235.4509830983125, "protein_b3985": -86.21941140170556, "protein_b3986": -417.04559304369326, "protein_b3987": 1969.392376650829, "protein_b3988": 1553.0868042595216, "protein_b3990": 609.8521559008257, "protein_b3991": 132.89302657894174, "protein_b4407": 114.619859966059, "protein_b3992": 554.5648384214996, "protein_b3993": -3486.7122438195347, "protein_b3994": 731.1741038832265, "protein_b3996": 205.03076995962698, "protein_b3997": -1441.7752774522062, "protein_b4005": -965.9739691914835, "protein_b4006": -0.0, "protein_b4013": -276.82764386710903, "protein_b4014": -1484.5656693002961, "protein_b4015": -1048.68956002213, "protein_b4019": -1265.1765485978165, "protein_b4022": -71.18954816176263, "protein_b4024": -719.1283628583053, "protein_b4025": -648.694074252199, "protein_b4031": 7.255517602552317, "protein_b4032": -152.7135448489587, "protein_b4033": 338.38567514327826, "protein_b4034": 164.8983696808687, "protein_b4035": 507.1914687710404, "protein_b4036": -1821.5226722255868, "protein_b4039": -827.7524776135747, "protein_b4040": -213.816874465445, "protein_b4041": -864.1611184805179, "protein_b4042": -317.4181270325275, "protein_b4049": -332.88644305086365, "protein_b4053": -440.8008667287475, "protein_b4054": -520.2238308107871, "protein_b4055": 362.6580865886002, "protein_b4067": -1313.8272889826417, "protein_b4069": -853.2004839825433, "protein_b4070": 416.9649719608106, "protein_b4071": 427.97290609670887, "protein_b4072": 371.2302009965497, "protein_b4073": -179.88324892588804, "protein_b4077": -929.7630045530773, "protein_b4079": 791.4747262396123, "protein_b4084": 337.9305053723425, "protein_b4085": -2895.9757224732, "protein_b4086": 52.06509951266865, "protein_b4087": 675.129510592442, "protein_b4088": 352.6417572433434, "protein_b4090": -252.967830065428, "protein_b4094": 396.6001956006172, "protein_b4111": -1093.2795804600808, "protein_b4115": -869.0503046140145, "protein_b4117": -578.7149557265938, "protein_b4119": 387.02915396023195, "protein_b4120": -72.69101680591737, "protein_b4122": -519.6410758421566, "protein_b4123": -155.83064539760184, "protein_b4129": -605.5714630603647, "protein_b4130": -78.43975235781879, "protein_b4131": -1080.8432745955758, "protein_b4132": -1123.7881651755815, "protein_b4136": -1260.4441989285729, "protein_b4138": -87.18718717383489, "protein_b4139": -586.9920377482288, "protein_b4142": -127.26569937726667, "protein_b4143": -800.1898543711916, "protein_b4151": -115.16576365372421, "protein_b4152": -186.01276145295682, "protein_b4153": 210.18109520717246, "protein_b4154": -1587.7078861011519, "protein_b4160": -2853.1753358169153, "protein_b4161": 732.4833631623378, "protein_b4162": -203.41424935855954, "protein_b4166": -511.99857212458994, "protein_b4169": -1420.1104849202568, "protein_b4171": -3356.745501335569, "protein_b4177": -295.55738059618255, "protein_b4180": -2780.9756054165946, "protein_b4192": 346.9175885087046, "protein_b4193": -297.25145219349656, "protein_b4194": 139.23796283685877, "protein_b4195": 130.3515868570864, "protein_b4196": 162.26603026493123, "protein_b4197": 161.4566664812945, "protein_b4198": -2866.747232220908, "protein_b4200": 91.81451946527855, "protein_b4202": 89.87984548646531, "protein_b4203": -1037.8879889637494, "protein_b4208": -1360.2293481696554, "protein_b4213": 971.1890125359914, "protein_b4214": -259.5420025365155, "protein_b4219": 335.03035282058335, "protein_b4226": -303.37638241922264, "protein_b4227": 314.1180265385218, "protein_b4485": 657.643864438083, "protein_b4230": 134.4748819253009, "protein_b4231": 110.85036782769251, "protein_b4232": -320.15393079101267, "protein_b4233": 361.6556895980309, "protein_b4237": 373.7370653147839, "protein_b4238": -991.1978958689027, "protein_b4239": 760.4197634186673, "protein_b4240": 143.96520884641492, "protein_b4242": -1534.1444577415698, "protein_b4244": 328.81325736526503, "protein_b4245": -605.9658060921149, "protein_b4254": -485.95166876363794, "protein_b4258": -1190.7569702099397, "protein_b4260": 660.4090689209614, "protein_b4261": -1311.4743246678472, "protein_b4262": 241.7843339470532, "protein_b4265": -183.51413297806397, "protein_b4266": -9.887513438618539e-27, "protein_b4267": -2381.754456362547, "protein_b4268": 307.8284209360292, "protein_b4287": 511.3943655089764, "protein_b4288": -7.686301245894397, "protein_b4289": 26.304241021625185, "protein_b4290": 253.772446502783, "protein_b4291": 1746.7167254015217, "protein_b4293": 197.1901697647551, "protein_b4301": -3668.715636448828, "protein_b4311": -53.02826103715748, "protein_b4321": -1242.4254919777245, "protein_b4322": 261.41334027554944, "protein_b4323": 2.811070688994577e-28, "protein_b4356": 58.278470795369564, "protein_b4358": 293.1907594250358, "protein_b4367": 204.7180043414359, "protein_b4371": -105.69651262087946, "protein_b4374": -752.6418860129284, "protein_b4375": -415.8031189737309, "protein_b4381": -557.7128005367631, "protein_b4382": -506.9875730481473, "protein_b4383": -75.53914107533151, "protein_b4384": -691.8019962863196, "protein_b4386": 481.7307560555629, "protein_b4388": -340.20987181742385, "protein_b4390": 393.3270158671882, "protein_b4392": -532.0737529236136, "protein_b4394": 131.22722497873653, "protein_b4395": -0.0, "YmfC_mono": 434.94362686006, "CARNRACE-MONOMER": -0.0, "CPLX0-1601": 2373.768910053108, "NANE-MONOMER": -0.0, "NARU-MONOMER": 44.767361359439334, "YDGEF-CPLX": -180.14766826374344, "PHOSMANMUT-MONOMER": -0.0, "CPLX0-3929": -1931.1023686228496, "CPLX0-7652": -12.321085717663763, "ANSB-CPLX": 2522.6144007076728, "EG11983-MONOMER": 455.34976718737016, "NARW-MONOMER": 301.53676424969217, "EG11009-MONOMER": -1268.9786271026496, "DIHYDROOROTOX-MONOMER": -233.9170737112277, "NAPD-MONOMER": 165.88678205904264, "YGFO-MONOMER": 237.99237156751786, "ALTRO-OXIDOREDUCT-MONOMER": -718.0330850828069, "EG10739-MONOMER": -884.7629131332665, "DCUA-MONOMER": -88.74971195551119, "KUP-MONOMER": -1471.4455820166174, "PHOSNACMURPENTATRANS-MONOMER": -80.46869713374481, "RplY_mono": -171.51102174103755, "CPLX0-1262": -3925.1241189274465, "YJGT-MONOMER": -185.0705473745262, "CPLX0-1541": -2575.926723100732, "DCUB-MONOMER": -157.3799310113143, "G6406-MONOMER": -1741.350353047876, "G7533-MONOMER": 624.7780349321966, "CPLX0-7794": -0.0, "G6580-MONOMER": -691.6326639126133, "PABASYN-COMPI-MONOMER": -614.5205265846616, "KDPGALDOL-4OH2OXOGLUTARALDOL-CPLX": -1558.4317410758322, "G495-MONOMER": 414.3612161079496, "RlmG_mono": -280.989274227257, "CPLX0-7458": -1354.9375337599859, "YDEA-MONOMER": -290.48439464227624, "EG11486-MONOMER": -8546.750801093183, "FADA-CPLX": 5.906810488094312e-30, "G6718-MONOMER": 487.65685393232513, "RpmB_mono": 156.66941207140638, "EG10202-MONOMER": 832.8818923767692, "G6275-MONOMER": 227.20333233748767, "ABC-3-CPLX": 948.4246307418774, "EG11956-MONOMER": 337.9305053723425, "B0511-MONOMER": -0.0, "TNAB-MONOMER": -47.649558394318376, "EG10950-MONOMER": -618.8000273534494, "RsmI_mono": -345.21019636506276, "CPLX0-241": -1.1792790566352437e-29, "2-OCTAPRENYLPHENOL-HYDROX-MONOMER": -1806.5787928592458, "RpsP_mono": 61.66449907626254, "G7419-MONOMER": -702.5287246030947, "ARAE-MONOMER": -154.02723313222526, "PHOSGLUCOSAMINEMUT-MONOMER": -1091.4001715930444, "EG10381-MONOMER": -2009.7537318068153, "CPLX0-7659": -3918.1905056233, "AICARTRANSIMPCYCLO-CPLX": -0.0, "EG11910-MONOMER_dimer": -2112.406996594393, "FRUCBISALD-CLASSI": -2872.1447841562162, "TYRP-MONOMER": -969.6883958039069, "CPLX-167": -3025.927536742331, "ERYTH4PDEHYDROG-CPLX": -0.30141308895056884, "MTR-MONOMER": -993.5085596148527, "ABC-70-CPLX": -5538.27775720274, "OCTAPRENYL-METHOXYPHENOL-OH-MONOMER": 417.3380227972708, "CPLX0-3181": -469.63425306127556, "YJDL-MONOMER": -79.94932046763977, "DusA_mono": -332.88644305086365, "RpsF_mono": 91.81451946527855, "CPLX0-7688": 2432.3094707432733, "EG11829-MONOMER_EG11828-MONOMER": -426.55403254073383, "EG11288-MONOMER": -201.95338229760156, "GKI-MONOMER": 472.76016877682855, "CPLX0-7654": -250.05508597463364, "ARGSUCCTRAN-MONOMER": 451.349429580693, "EXUT-MONOMER": -339.38785325245095, "ABC-51-CPLX": 1123.424472724005, "EG10780-MONOMER": -127.62687769912048, "TRANSALDOLB-CPLX": -1046.4605825592669, "GLYCOGENSYN-MONOMER": 439.39093903915534, "ACNEULY-CPLX": 1667.4750405974735, "CPLX0-3861": -0.0, "G7732-MONOMER": -3440.4504001752507, "RpoH_mono": -303.7462794608482, "GPT-CPLX": -711.849969002213, "BRNQ-MONOMER": -112.0911074144786, "G7322-MONOMER_G6561-MONOMER": -5527.206724716583, "GLUTAMIDOTRANS-CPLX": 601.5244566391387, "ABC-7-CPLX": -4668.550153795645, "PNUC-MONOMER": -161.71909552656015, "TREHALAPERI-MONOMER": 829.4391752899659, "EG11911-MONOMER": 360.37316280855356, "PrfB_mono": 0.7455102768247822, "UDPMANNACADEHYDROG-MONOMER": 322.57834285711056, "ANTHRANSYNCOMPII-MONOMER": -3951.340812710472, "CPLX0-7614": -8114.090975393807, "B2789-MONOMER": -95.42870429209133, "EG11353-MONOMER": 272.8886338397625, "KEFB-MONOMER": 85.96676218116433, "YHHO-MONOMER": 556.7576358919559, "G6862-MONOMER": -1230.7026671695744, "CPLX0-1941": 2031.0816425820008, "GALACTONATE-DEHYDRATASE-MONOMER": 157.1502656591151, "XAPB-MONOMER": -240.91525775869957, "PGLUCONDEHYDRAT-MONOMER": -600.6435245382191, "G6712-MONOMER": 146.8256340346885, "CPLX0-235": 709.0122620570656, "ADENODEAMIN-MONOMER": -356.8514033182205, "PROPKIN-MONOMER": -3406.1008905736726, "GARTRANSFORMYL2-MONOMER": -351.53920742553106, "NusA_mono": 549.5888680215944, "NusB_mono": 83.44399040192762, "EG11437-MONOMER": 115.90590439066204, "EG12455-MONOMER": -83.09385043918556, "CADB-MONOMER": -1125.3394875843653, "CPLX0-7534": -577.0687314396079, "EG12221-MONOMER": -164.60275896295423, "InfA_mono": -95.37151503547518, "EG11082-MONOMER": -299.32369258549073, "TRKA-MONOMER_SAPD-MONOMER_TRKG-MONOMER": -4525.793543420754, "FADB-CPLX": -2739.1944286777352, "MELB-MONOMER": -74.2128056861665, "CPLX-63": 1063.5660588423011, "RluC_mono": -273.8524163920703, "EG11425-MONOMER": 360.98303176859656, "DIHYDRODIPICSYN-CPLX": -669.9444446353568, "EG10280-MONOMER": 648.8218391477631, "EIISGA": -3309.6653036192965, "HCAT-MONOMER": -978.6917273670979, "PHOSACETYLTRANS-CPLX": -3202.598520722744, "RsmD_mono": -315.3149129461985, "G6714-MONOMER": -0.0, "RpsI_mono": 233.8076712099578, "EG11158-MONOMER": -370.1293364622754, "3-OXOACYL-ACP-SYNTHII-CPLX": 298.9226668099728, "EG11511-MONOMER": -219.80632011358904, "TREHALACYTO-MONOMER": 677.0540280034337, "Era_dim": 623.9986689766674, "TRE6PHYDRO-MONOMER": 760.4197634186673, "GSP-CPLX": 1447.8446707901394, "TrmH_dim": 513.8370563139795, "EG10119-MONOMER": 279.50570733509426, "RrmJ_mono": -1605.9232019128542, "ORNCARBAMTRANSFERF-CPLX": -1515.1565297537813, "DusC_mono": -303.11665306449834, "GLU6PDEHYDROG-MONOMER": -421.7341474499503, "G6176-MONOMER_G6177-MONOMER_G6178-MONOMER": 1037.1096264884056, "N-ACETYLGLUTPREDUCT-MONOMER": -0.0, "DALADEHYDROGA-MONOMER": -467.6408909038338, "PDXK-CPLX": -873.4229407403644, "DHHB-METHYLTRANSFER-CPLX": -546.3608737729771, "CORA-MONOMER": -629.5969426280413, "PUTA-CPLX": -2080.880821558908, "FORMYLTHFDEFORMYL-CPLX": -1599.457062819863, "EG11665-MONOMER": -803.0016892458743, "EG11423-MONOMER": 101.42277069000828, "RIB5PISOMB-CPLX": -505.935660130856, "G6260-MONOMER": 746.0621316659916, "EG12713-MONOMER": -754.0192286912862, "CPLX0-321": -4763.169824153391, "PHENDEHYD-CPLX": -941.2783290179024, "CPLX0-3932": -2479.21460702384, "CYNX-MONOMER": -77.51619649724105, "KDOTRANS-MONOMER": -525.2302623505269, "CHD-MONOMER": 812.3752905127805, "AROP-MONOMER": -1248.9601458305153, "G6661-MONOMER": -505.56472077224646, "TRKA-MONOMER_SAPD-MONOMER_TRKH-MONOMER": -3443.148604476144, "YJCG-MONOMER": -1315.271679650179, "DEOXYRIBOSE-P-ALD-MONOMER": -557.7128005367631, "MGTA-MONOMER": -1535.2334276691552, "GLYCEROL-3-P-ACYLTRANSFER-MONOMER": -864.1611184805179, "TrmD_dim": 501.28322535125864, "RELA-MONOMER": 1048.5946896369874, "UXAC-MONOMER": -1531.118637169644, "CPLX0-7685": -714.5126638582252, "6PGLUCONOLACT-MONOMER": -27.53677802569195, "PrfC_mono": -415.8031189737309, "EG11340-MONOMER": 171.4739537981554, "TruD_mono": -354.56331072939673, "MONOMER0-149": 137.7434172207024, "KGTP-MONOMER": -936.8761664501345, "YecO_mono": 328.45274909466633, "DLACTDEHYDROGNAD-MONOMER": -364.30516426512577, "FOLC-MONOMER": -929.217586101646, "SUCCCOASYN": -7723.528895189881, "DCUC-MONOMER": -180.174292232866, "EG12285-MONOMER": 214.39417849686959, "YHIP-MONOMER": -257.2001612363678, "RplQ_mono": 142.533602064373, "LYXK-CPLX": 1218.5076333280392, "B1634-MONOMER": -210.284906255815, "RpsJ_mono": 178.80310515164197, "RpsD_mono": -1705.850865243168, "EG11373-MONOMER": 604.352291861407, "NANK-MONOMER": 345.9063241701412, "SUCCGLUDESUCC-MONOMER": 183.05461129240666, "GroL_14": -11202.657961196683, "G7096-MONOMER": 4.990467514608405e-29, "CPLX0-7687": 117.6044086056693, "G6339-MONOMER": 360.0386187455886, "LysI_RS_dim": -1175.4476782887111, "RplS_mono": -1233.5159175197246, "3-ISOPROPYLMALISOM-CPLX": -2635.585729966108, "G6662-MONOMER": -398.7956458657768, "DMBPPRIBOSYLTRANS-CPLX": 491.39068873791183, "MONOMER0-1842": -110.92495236990905, "G6539-MONOMER": 295.2465804034401, "CPLX0-7912": -4386.771954989007, "DTDPDEHYDRHAMEPIM-MONOMER": 231.59125224392244, "CPLX-722": 1185.7271310068597, "G7558-MONOMER": 547.8204982897079, "YBDA-MONOMER": -973.2838275268425, "RNase_III_dim": -1571.3472861001333, "RpmJ_mono": 85.45276092009658, "GLUC1PURIDYLTRANS-MONOMER": -509.14447544170883, "RpsN_mono": 140.62529889091553, "YFEP-MONOMER": -983.4080831304038, "PGAM2-MONOMER": -0.0, "SORB6PDEHYDROG-CPLX": -8624.024755863386, "NARJ-MONOMER": 278.5921857477145, "LUMAZINESYN-CPLX": 1707.2478646287109, "G6245-MONOMER": -237.6069396674717, "NUPG-MONOMER": -1171.8599777636132, "TRYPTOPHAN-CPLX": -7279.516413537314, "G6199-MONOMER": 423.854732137657, "UDPNACETYLGLUCOSAMENOLPYRTRANS-MONOMER": -513.1320219923231, "TufA_mono": 313.37967666869764, "CPLX0-242": 252.38508432961189, "YGJU-MONOMER": 215.50281730138354, "RHTB-MONOMER": -482.6470716943041, "OCTAPRENYL-METHYL-METHOXY-BENZOQ-OH-MON": 241.0676303152464, "Gly_RS_tetra": -2598.254691707883, "Tyr_RS_dim": -1982.526557706395, "G6719-MONOMER": 713.2556472976482, "L-GLN-FRUCT-6-P-AMINOTRANS-CPLX": 1271.9392503319016, "G7726-MONOMER": 265.92684767658653, "GLYCDEH-CPLX": -0.0, "GART-MONOMER": -4.865629477079315e-23, "Pnp_trim": -2551.9515217859075, "RpsK_mono": 215.9852508390974, "GLTP-MONOMER": -931.321455744611, "PFLACTENZ-MONOMER": -241.17739435749942, "LAUROYLACYLTRAN-MONOMER": -626.7417048532966, "CPLX0-7428": 4481.416681867266, "YjbC_mono": -71.18954816176263, "EG11167-MONOMER": -681.1984728954059, "RplT_mono": 33.4102200884326, "GNTU-MONOMER": -374.61790118039437, "UROGENIIISYN-MONOMER": 260.86329647187813, "GLUCOSAMINE-6-P-DEAMIN-CPLX": -9115.629088239997, "EG12013-MONOMER": 1000.9729300283608, "RlmI_dim": -460.99257008078746, "G6286-MONOMER": 469.65870964480064, "B0752-MONOMER": -489.2156505027337, "MALATE-SYNTHASE": -1484.5656693002961, "B1006-MONOMER": -3795.9179354773796, "YecP_mono": -1210.113918741133, "GLYOHMETRANS-CPLX": -1378.2319210810308, "URPHOS-CPLX": -1983.5208750542677, "G6357-MONOMER": 841.4256825264649, "RIBONUCLEOSIDE-TRIP-REDUCT-CPLX": -1982.3957917378054, "EG11424-MONOMER": -102.28045539714317, "G6358-MONOMER": 242.4854959730506, "ABC-28-CPLX_EG10817-MONOMER": 1290.362456305926, "SPED-MONOMER": 290.1833047667217, "ABC-18-CPLX": 1861.0633381078712, "EG11426-MONOMER": -811.3212654055286, "EG12712-MONOMER": -224.7708399799819, "FHLMULTI-CPLX": 2255.7093106024568, "CPLX0-1666": -1306.6736653757557, "NRFMULTI-CPLX": 877.071110811972, "CPLX0-254": -20980.271315547558, "G6439-MONOMER": -573.8075879991214, "CPLX0-7415": -7959.992388583302, "YhhP_mono": -61.11605230437496, "OROTPDECARB-CPLX": -958.3039335757384, "GreA_mono": -259.4942049765161, "EG12666-MONOMER": -718.1695590443812, "SIROHEMESYN-CPLX": -627.8490332637698, "URACIL-PRIBOSYLTRANS-CPLX": -3899.9486641618278, "ENTE-CPLX": -4578.563808674682, "FABA-CPLX": -392.41118824092206, "RpsL_mono": 266.41434020443046, "RsmG_mono": 240.25428055941381, "B0612-MONOMER": -304.5774236101041, "PHENPRODIOLDEHYDROG-MONOMER": 327.4337088985363, "1-ACYLGLYCEROL-3-P-ACYLTRANSFER-MONOMER": -364.37122692252865, "NACGLCTRANS-MONOMER": 246.96689040836708, "BETT-MONOMER": 181.58293691958815, "CPLX0-7674": -2783.6801847517286, "ABC-49-CPLX": 1731.1621712204762, "ABC-15-CPLX": 765.0058607636367, "UHPT-MONOMER": -6.280462911161397, "EG12384-MONOMER": -2905.4692861120648, "FABZ-CPLX": -18.580783642195527, "CPLX0-7906": -661.3144341997205, "RpsR_mono": 89.87984548646531, "PITA-MONOMER": -849.5817956305069, "RsmB_mono": -310.5170774496718, "RpmD_mono": 36.85957315218974, "DSBBPROT-MONOMER": -152.2572280443922, "CPLX0-3976_edit": 138.47925187946691, "RIBULP3EPIM-MONOMER": -0.0, "TSA-REDUCT-MONOMER": -2792.3449531501974, "MHPF-MONOMER": -4083.0225094700572, "DIHYDROFOLATEREDUCT-MONOMER": -187.4241439696853, "RplI_mono": -1037.8879889637494, "CPLX0-3201": 839.6373110620317, "RNase_G_dim": -866.564657576756, "YRBG-MONOMER": -0.0, "B0260-MONOMER": -228.04010806764924, "EG10153-MONOMER": 613.1973880267736, "CPLX0-7": -1107.1208649022658, "CPLX-169": -1112.8300226303252, "RluB_mono": 32.67331344024473, "MYRISTOYLACYLTRAN-MONOMER": -545.4501411291257, "ABC-24-CPLX": 1086.326121407785, "XYLE-MONOMER": 5.661296020999434, "THIH-MONOMER_THIF-MONOMER_THII-MONOMER_THIS-MONOMER": 947.55510652982, "TrmU_mono": -215.3960574865999, "PGK-CPLX": -600.1656979052683, "NANT-MONOMER": 0.49091542130342314, "EG11639-MONOMER": -886.8480870373188, "GreB_mono": -144.88316174870747, "RlmL_dim": -3789.591570790158, "G7914-MONOMER": -3668.715636448828, "SHIA-MONOMER": -62.76671830625946, "ABC-42-CPLX": 1761.8711360149737, "EG10108-MONOMER": 272.6036773036709, "CPLX0-7720": -206.7707789950897, "BADH-CPLX": 2490.30698548638, "LYSP-MONOMER": -191.8840381693026, "G7860-MONOMER": -2866.747232220908, "EG11591-MONOMER": -224.3223799994459, "ALTRODEHYDRAT-MONOMER": 808.1059079718839, "RpsS_mono": 76.0485748768838, "ABC-2-CPLX": 1757.6699459301249, "YAAJ-MONOMER": -984.2277104879629, "CPLX0-7616": 6.986429564627396e-26, "CPLX0-231": -3210.688443933668, "ABC-20-CPLX": -2406.9367850278245, "CPLX0-3141": 10.530845418320375, "NIRC-MONOMER": -116.32294834519705, "CPLX0-7811": -10280.658469560749, "EG11822-MONOMER": 832.537590189589, "CPLX0-1942": 1671.7304474449654, "GLPT-MONOMER": -279.30408017328733, "GALACTITOLPDEHYD-MONOMER": 4.8237822602083286e-27, "PDXY-MONOMER": 125.84164992797939, "RimM_mono": 288.65987107877606, "RpsB_mono": -1203.1644526855218, "MANNPISOM-MONOMER": -416.5170276369272, "ARGSUCCINLYA-MONOMER": 7.066885989032345e-28, "CPLX0-240": -993.4837234093507, "CPLX0-7535": -1741.2012172505254, "G6782-MONOMER": 242.65641376825548, "DEOA-CPLX": -1013.9751460962946, "GLUCONOKINI-MONOMER": 307.8284209360292, "PHEP-MONOMER": -181.5744909115882, "HEMX-MONOMER": 817.4360935148973, "CHAA-MONOMER": -725.4145101821226, "CPLX0-3001": -896.193350228417, "InfB_mono": -1773.2480252794523, "RIBONUCLEOSIDE-DIP-REDUCTII-CPLX": -2637.1503725828406, "EG11984-MONOMER": 294.724863905694, "ABC-12-CPLX": 386.1736850944678, "EG11189-MONOMER": 181.38778740276362, "ACETOACETYL-COA-TRANSFER-CPLX": 1316.8614755511076, "CPLX0-7643": -2996.6163909639486, "ADHP-MONOMER": -259.26608786616316, "ASL-MONOMER": -986.4708220810567, "CPLX0-3741": 1276.9278001433406, "APO-ENTB": 1304.4761554879808, "RpmE_mono": -59.5410570399526, "CPLX0-7653": -2374.9076977015047, "RpsO_mono": -97.5281719903623, "B0070-MONOMER": -350.3604247800997, "G7410-MONOMER": 439.5651995462846, "G7167-MONOMER": 285.294036638916, "GABP-MONOMER": -136.2496116114759, "CPLX0-1721": -1740.201707614533, "RHAT-MONOMER": -108.7010101299653, "G7431-MONOMER": -249.9468498269555, "DHPDIOXYGEN-CPLX": 1395.4282393419958, "NHAB-MONOMER": -1266.2254997649, "RlmH_dim": -6489.496185410913, "CARNDEHYDRA-CPLX": -0.0, "RpmH_mono": -317.7958781900762, "CPLX0-7520": 1928.0229690486465, "CPLX0-252": -1685.2426544195353, "FRUCBISALD-CLASSII": -936.2825847451955, "B2170-MONOMER": -66.85128878373175, "THIOREDOXIN-REDUCT-NADPH-CPLX": -172.19159851014058, "RHTC-MONOMER": -130.3541134614798, "ATPASE-1-CPLX_no_MONOMER0-12": -2139.9091295391627, "RlmF_mono": -148.9008643308201, "ABC-11-CPLX": -8461.559945925157, "ABC-14-CPLX": 906.4968396724041, "Tig_mono": -650.9556476401234, "CPLX0-251": 882.9841601320851, "CPLX0-7819": 137.5958376796773, "Asp_RS_dim": -1559.5937164949737, "EG10299-MONOMER": 381.5875311475859, "YCHM-MONOMER": -1196.8595086201572, "RpmG_mono": -513.3109401487396, "ABC-27-CPLX": 442.97737536516036, "CPLX0-7717": -1624.1269439329753, "CPLX0-1923_EG10306-MONOMER": 1945.0788190107037, "B1296-MONOMER": -1.3473227542914052, "EG12312-MONOMER": -770.7638235762807, "ABC-56-CPLX": 816.8506520331076, "RFBX-MONOMER": -65.97681450513977, "B0709-MONOMER": -115.96004444035414, "THIG-MONOMER": 132.89302657894174, "G7493-MONOMER": -300.30248037381386, "SPOT-MONOMER": 805.2983030536905, "MALONYL-COA-ACP-TRANSACYL-MONOMER": -635.2175204439994, "ASPKINIII-CPLX": -1438.2567257166106, "CPLX0-1581": 2.0586999421688, "CPLX0-1669": -6016.02075300123, "EG11339-MONOMER": 361.58865075393766, "GLUTSEMIALDEHYDROG-CPLX": -3818.8984945281977, "HCAMULTI-CPLX": 1823.6760140573608, "CPLX0-2081": -1591.8519567332726, "GNTT-MONOMER": -1234.4941770192154, "MONOMER0-341": -356.4178427177707, "CPLX0-7717_G6561-MONOMER": -2865.7051171861026, "EG12438-MONOMER": 317.1149521813966, "QueA_mono": -457.12268713252894, "DCTA-MONOMER": 0.5936594247698505, "CPLX0-7847": 550.9145889532925, "MALTODEXGLUCOSID-MONOMER": 846.2125555657126, "Rrf_mono": -82.53088511336043, "CPLX-157": -5222.935097292134, "3-OXOACYL-ACP-REDUCT-MONOMER": 207.44745397589907, "NICOTINATEPRIBOSYLTRANS-MONOMER": -310.33606465648546, "CPLX-163": -2578.8750413939265, "CPLX0-7878": 2459.0135169770597, "GALP-MONOMER": -1054.4975004134062, "G7859-MONOMER": 161.4566664812945, "CPLX0-236": 627.1321284510183, "ALDOSE1EPIM-MONOMER": 745.011056166562, "AMINEOXID-CPLX": 1962.4748267917262, "YggJ_dim": -1551.6953076710365, "G6519-MONOMER": 298.05697128158664, "RplE_mono": 127.60336883424777, "CPLX0-7843": -11879.40300604839, "GLUCONREDUCT-MONOMER": -9.887513438618539e-27, "CPLX-168": -2530.424991395221, "ASP-SEMIALDEHYDE-DEHYDROGENASE-CPLX": -413.20012486857576, "EG12130-MONOMER_EG12131-MONOMER": -829.283360846092, "FusA_mono": 505.85087500014805, "CYSTATHIONINE-BETA-LYASE-CPLX": -1544.4560532316505, "RpsT_mono": -242.2763532387879, "EG10606-MONOMER": 838.6776526640543, "MHPHYDROXY-MONOMER": 732.7997702990533, "CPLX0-201": -4672.494629707478, "ABC-34-CPLX": 1176.5099497833608, "AMYLOMALT-MONOMER": 751.848768738353, "TDK-MONOMER": -105.2838090701156, "2-OCTAPRENYL-METHOXY-BENZOQ-METH-MONOMER": 348.08185185831815, "PURK-CPLX": 747.084740849152, "CPLX0-3971": 857.9834620106737, "RpsU_mono": -262.3792843055679, "Pro_RS_dim": -1224.7733902692755, "YccK_mono": -251.71114347506284, "EG11110-MONOMER": -1882.727258993009, "AMP-NUCLEOSID-CPLX": 4196.43860729021, "RplB_mono": 536.3641296548864, "RsmF_mono": -470.2393226130153, "G6567-MONOMER": -2233.875315138533, "TRANS-CPLX-203": 90.97366555307094, "G6716-MONOMER": -5699.904609949469, "RplW_mono": 40.83520783063011, "NUPC-MONOMER": -916.1947331006049, "ABC-26-CPLX": 2083.282084105466, "G6622-MONOMER": 47.76900556828356, "6PGLUCONDEHYDROG-CPLX": -1099.6816390825013, "CAIC-MONOMER": 539.2086670111377, "PYRNUTRANSHYDROGEN-CPLX": -3798.622981495863, "CITRATE-SI-SYNTHASE": -4095.691241748253, "YEAV-MONOMER": 116.56990774398562, "DTDPDEHYRHAMREDUCT-MONOMER": 82.09644939598475, "EG11702-MONOMER": 205.03076995962698, "EG12407-MONOMER": 319.43309495274144, "UROGENDECARBOX-MONOMER": -1441.7752774522062, "RlmM_mono": -512.0333035196185, "CPLX0-7732": -2294.7625649466395, "ThiI_mono": -331.48174775856427, "ABC-25-CPLX": 989.9424520898166, "ABC-33-CPLX": 2192.1700332011947, "GrpE_dim": -581.7863402004923, "G7841-MONOMER": 732.4833631623378, "AROA-MONOMER": -929.7458147205738, "transGroES_hepta": -890.8598956408667, "DCTP-DEAM-CPLX": 850.7946281421407, "RpoS_mono": -152.59182026913257, "EG10048-MONOMER": 290.4716593819137, "ENTA-CPLX": -2.349149088279748e-26, "POTE-MONOMER": -43.784488788583644, "RplR_mono": 75.51456424239788, "ALARACEBIOSYN-MONOMER": -440.8008667287475, "LCTP-MONOMER": -2711.140309373634, "G6522-MONOMER": 245.03522078333964, "7KAPSYN-CPLX": 1131.2450481008905, "G6521-MONOMER": 68.35783356912653, "RbfA_mono": 158.79617637013632, "METHGLYSYN-CPLX": -1066.520874577416, "ANSA-CPLX": 1105.7420998747893, "MHPELY-MONOMER": 484.9283959099116, "EG10564-MONOMER": -107.95555732797789, "CPLX0-7466": 807.367438261983, "MANNPGUANYLTRANGDP-MONOMER": 526.9550003615996, "CPLX0-7877": -1297.388148504398, "TRANSALDOLA-MONOMER": -209.3377620895661, "CPLX0-7462": -0.0, "GUANYL-KIN-CPLX": -330.4624016562626, "CMR-MONOMER": -1039.0368457438822, "ALPHA-AMYL-CYTO-MONOMER": 630.740520271418, "MANNONDEHYDRAT-MONOMER": 261.41334027554944, "CPLX0-7887": -1190.8096108235652, "CPLX-164": -5404.26439757561, "DALADALALIGA-MONOMER": -218.89929248028525, "PGPPHOSPHAB-MONOMER": -679.1865831657533, "ABC-5-CPLX": 685.5577551995973, "EG10723-MONOMER": 396.6001956006172, "UDPACYLGLCNACDEACETYL-MONOMER": 344.47613003776195, "CPLX0-2061": 1107.226471531384, "SPERMIDINESYN-CPLX": 734.4800163440729, "MANNPDEHYDROG-MONOMER": -1.134770973272001e-26, "GAPDH-A-CPLX": -1269.1972584658647, "KsgA_mono": 350.7287845214155, "GLTS-MONOMER": -1002.1207243803932, "Asn_RS_dim": -967.1591573403028, "HMP-P-KIN-CPLX": -3332.0429528305644, "CPLX0-7660": -781.8795005610896, "EG12015-MONOMER": -399.8432465213183, "EG11600-MONOMER": 221.0765238353601, "G7446-MONOMER": 557.8902352442442, "EG12318-MONOMER": -572.2539680821875, "ERYTHRON4PDEHYDROG-MONOMER": -2176.4797472256405, "ABC-304-CPLX": 984.7536258783725, "IMP-DEHYDROG-CPLX": -6366.731106757764, "G6960-MONOMER": -4181.866296303943, "RhlB_dim": -578.1765649120874, "DusB_mono": -674.7302382712076, "EG12445-MONOMER": -500.6577622016654, "CPLX0-7629": -363.7592832405225, "CPLX-158": -3211.6619557450595, "GLYC3PDEHYDROGBIOSYN-CPLX": 1.1347222272505404e-27, "EG11796-MONOMER": 481.7307560555629, "GLYCOGEN-BRANCH-MONOMER": 880.1395692913998, "CPLX0-3954": 1249.4604542612312, "CPLX0-2141": -2757.5794059124855, "DALADALALIGB-CPLX": -2.57623580723272e-28, "G7949-MONOMER": 204.7180043414359, "TDPFUCACTRANS-MONOMER": 232.07881396651192, "ACETYL-COA-ACETYLTRANSFER-CPLX": -0.0, "ABC-63-CPLX": -1760.5203317038277, "EG12210-MONOMER": 196.05958209394984, "G6208-MONOMER": 306.8537073402454, "UMPKI-CPLX": -2234.794214497, "AROD-CPLX": -2912.0240267053805, "CPLX0-7788": -1442.432898842144, "CPLX0-225": 2089.915185421139, "EG11035-MONOMER": -324.03182008757267, "CPDB-MONOMER": 884.1938194257531, "PROTOHEME-FERROCHELAT-MONOMER": -416.3909365724379, "MALATE-DEHASE": -660.0403960373922, "G7458-MONOMER": -277.4003572391047, "CPLX-165": -6679.606624304391, "GRXB-MONOMER_EG12237-MONOMER": 78.98468968593147, "ABC-35-CPLX": 481.22404697461224, "ENOYL-ACP-REDUCT-NADH-MONOMER": -350.9862333097487, "PrfA_mono": -1578.8669323338897, "PYRROLINECARBREDUCT-CPLX": -4407.634031844185, "PSD-MONOMER": -2853.1753358169153, "RlmB_dim": -5561.951210833189, "THIOESTERII-CPLX": -1033.740124420124, "FUMARASE-C": -2358.32501419097, "RpoE_mono": -1636.5293870253602, "CPLX0-3951": -763.9952053987372, "EG10168-MONOMER": -1507.5923304043777, "CODB-MONOMER": 30.646255602082988, "TmcA_mono": -1303.9589247700496, "EG10669-MONOMER": -370.36982361294844, "ASPAMINOTRANS-DIMER": -803.949398308266, "THZ-KIN-MONOMER": 192.00183921206303, "ATPASE-1-CPLX": -2180.324698608313, "NICOTINAMID-MONOMER": -786.9594467872824, "MANNONOXIDOREDUCT-MONOMER": 2.811070688994577e-28, "YNFJ-MONOMER": 100.68870695901036, "EG11598-MONOMER": 89.95417836021964, "RpsG_mono": -2903.3272771273437, "FOLD-CPLX": -679.8959372375544, "ABC-4-CPLX": 574.7507994044447, "RplX_mono": 164.43281951227556, "CDPDIGLYPYPHOSPHA-MONOMER": 335.30194006776406, "UDPNACETYLGLUCOSAMACYLTRANS-CPLX": -2871.072138259485, "ABC-13-CPLX": 701.248579313635, "ACS-MONOMER": -853.2004839825433, "CPLX0-821": -36937.321700658635, "EG10201-MONOMER": -256.7256044732296, "SUCCGLUALDDEHYD-MONOMER": 514.3376854319721, "TPI-CPLX": -1209.5011108920603, "CPLX-153": -3219.7381412071636, "RpsA_mono": -809.135404177892, "EG10041-MONOMER": -776.2479817449703, "ABC-8-CPLX": -2570.5044824938805, "PRAI-IGPS": 636.7482699083231, "G7146-MONOMER": -9.131010145925355, "RplA_mono": -7235.4509830983125, "PRIBFAICARPISOM-MONOMER": -0.0, "EG12195-MONOMER": 136.12764890157453, "URAA-MONOMER": -164.22242518912248, "ABC-40-CPLX": 910.4181087873222, "RplK_mono": 99.66623759230075, "YHAU-MONOMER": -195.59034691637336, "FABB-CPLX": -876.156245259821, "RplO_mono": -3637.911245134471, "ABC-22-CPLX": -2823.959871754259, "EG10154-MONOMER": -1061.7364588070377, "ENTD-MONOMER": 45.007521631947995, "ARCD-MONOMER": -214.3587590235618, "FliA_mono": -1104.534021676582, "AROE-MONOMER": 1.5961509099145493e-28, "TruB_mono": -280.34483003093555, "RplC_mono": -3246.297683538081, "IDONDEHYD-MONOMER": -2381.754456362547, "ABC-32-CPLX": 1082.1153356942075, "CPLX0-3970": 983.6865041181684, "RIB5PISOMA-CPLX": -548.4025554119585, "6PFK-1-CPX": -1335.0467438489345, "EG11724-MONOMER": -899.2435108402326, "TRANS-CPLX-201": -2886.98547605879, "RsmH_mono": -247.94561138995942, "EG11905-MONOMER": -2850.7198468190218, "EG11433-MONOMER": 335.03035282058335, "CPLX0-3881": 884.9317947755934, "MHPT-MONOMER": -1016.5665436376144, "RpsH_mono": 116.67988070149022, "PITB-MONOMER": -1024.2427625813077, "CPLX0-7694": 1938.3317264826192, "SelB_mono": 796.1321633700786, "TDCC-MONOMER": -1398.3084361227181, "G6188-MONOMER": -1106.937652520633, "CHORPYRLY-MONOMER": -827.7524776135747, "RpmA_mono": -319.66901454602385, "DEOD-CPLX": -4150.811977717918, "RplM_mono": -542.2344960044968, "CPLX0-7904": -1490.9827887761562, "PURE-CPLX": -7557.902274079626, "TrmA_mono": -445.4027546958056, "COBS-MONOMER": -35.539455993191105, "KDGT-MONOMER": -128.68795834258808, "G7170-MONOMER": -199.42243140497285, "PHOSPHASERSYN-CPLX": -148.9481412374015, "EG11351-MONOMER": 248.5416862837509, "EG10696-MONOMER": 918.9922487332879, "ABC-10-CPLX": -636.6546121859107, "YGGA-MONOMER": -564.4737063825442, "PGLYCDEHYDROG-CPLX": -1923.5693371204386, "UGD-MONOMER": 519.8924114879328, "G6806-MONOMER": 235.48446754612917, "CPLX0-1142": -1093.7388514584313, "RIBAZOLEPHOSPHAT-MONOMER": 232.51536728668103, "EG10203-MONOMER": -471.23422946133235, "ACYLCOADEHYDROG-MONOMER": -1054.868603566531, "RplU_mono": 101.60298340135606, "G6849-MONOMER": -58.70709540045675, "FUCP-MONOMER": 6.217022407589425e-34, "SDAC-MONOMER": -2397.5861378925665, "PANF-MONOMER": 6.5990959154293805, "CPLX0-3952": -523.2627764002385, "G6414-MONOMER_CPLX0-1923": 855.3835357727364, "MMUM-MONOMER": -1353.7701764874014, "GDHA-CPLX": -2604.3119643278583, "RplD_mono": 205.41944928710708, "HOMSUCTRAN-CPLX": -553.6552877342181, "ALD-CPLX": -3024.5668234893697, "YGJE-MONOMER": -315.02415242118593, "UDPHYDROXYMYRGLUCOSAMNACETYLTRANS-MONO": -136.86796861726194, "COBU-CPLX": 372.51344993047275, "G6715-MONOMER": -0.0, "G7090-MONOMER_EG11982-MONOMER": -1228.4121553170423, "GMP-REDUCT-CPLX": -1254.6513027419928, "G6621-MONOMER": -270.29855062955465, "G7945-MONOMER": 293.1907594250358, "MALTACETYLTRAN-CPLX": -197.28729050712582, "EG12267-MONOMER": 536.1972373922081, "CITLY-CPLX": -12053.272767796174, "CPLX-154": -2592.699953166854, "Tsf_mono": -47.68650077751022, "CPLX0-3661": -807.0774456023877, "CPLX-7": -210.10140507292093, "EG10122-MONOMER": -311.129368542714, "CPLX0-7530": -65.07057101287774, "KDO-8PSYNTH-CPLX": -2289.7486658868975, "UDPMANACATRANS-MONOMER": 303.46603207243595, "AMPG-MONOMER": -1073.7453516840235, "EG12450-MONOMER": 757.9986537151798, "QueF_dim": 51.176891196522945, "PALMITOTRANS-MONOMER": -573.735390362365, "EG10144-MONOMER": 289.16056981974003, "CHORISMUTPREPHENDEHYDRAT-CPLX": -957.4154375898225, "CPLX0-7533": -53.2796105225262, "DEHYDDEOXGALACTKIN-MONOMER": 407.2922423804727, "RluA_mono": -2382.768341665441, "CPLX0-7655": -5676.484280977125, "RpmC_mono": 84.51037326526368, "COBALADENOSYLTRANS-MONOMER": -602.9061988818951, "RPOA-MONOMER": 566.8774439690873, "DIHYDROPICRED-CPLX": -1077.8194509177692, "CPLX0-1962": -562.1860213451218, "TufB_mono": 314.42428090557183, "RpoN_mono": -66.97965822755665, "ENTF-MONOMER": -3369.604384828097, "NusG_mono": 214.79921674616213, "EG12394-MONOMER": 294.5267975260794, "G6700-MONOMER": -18.058605051862333, "G7921-MONOMER": -95.69947304207629, "G6520-MONOMER": 270.45723165998334, "CPLX-166": -2443.619484241511, "TruA_dim": 492.5224904108968, "CHORISMUTPREPHENDEHYDROG-CPLX": -939.5137678982986, "RplJ_mono": -86.21941140170556, "G7457-MONOMER": -228.3400337895798, "ACETOLACTSYNIII-CPLX": -1146.6883199144002, "ASPKINIIHOMOSERDEHYDROGII-CPLX": 9.299240884770958e-28, "ANSP-MONOMER": -182.74641214292367, "RplV_mono": 147.96704522316264, "TREHALOSE6PSYN-MONOMER": 543.8022393751586, "NARK-MONOMER": -1075.1259146874077, "GNTP-MONOMER": -1243.9737591939013, "BTUE-MONOMER": 135.15608930868478, "CPLX0-3951_G6561-MONOMER": -2005.5733786518647, "RplN_mono": 195.72910952948138, "CPLX0-237": -2227.594708761488, "CPLX0-3641": 1030.0575230922223, "CPLX0-7684": -18.972482253331385, "CPLX0-7718": 4881.657001472392, "EG12287-MONOMER": -5269.691301369586, "RpmF_mono": -338.663414204742, "CPLX0-7641": -818.3855853848966, "PUTP-MONOMER": -228.68487755424394, "EG11595-MONOMER_EG11666-MONOMER": -1206.9113146949474, "CPLX0-1667": -0.0, "UBIX-MONOMER_DHHB-METHYLTRANSFER-MONOMER": 8.955748195013223, "G6967-MONOMER": 210.66763597873, "NACMURLALAAMI1-MONOMER": -248.09491035774488, "EG13236-MONOMER": 1140.8920360313691, "CPLX0-761": -1164.4982693832635, "YIDK-MONOMER": -31.389405826699996, "GlnS_mono": -627.1472808663889, "N-ACETYLTRANSFER-CPLX": -1566.7645954429631, "RpmI_mono": -694.41024613594, "CPLX0-7532": -3860.423799437456, "2-ISOPROPYLMALATESYN-MONOMER": 866.1088398034958, "DnaK_mono": 927.7665088512936, "EG11341-MONOMER": 304.71475572122864, "G7164-MONOMER": -138.6740065601516, "TilS_mono": -338.6074655956943, "METNIQ-METHIONINE-ABC-CPLX": -321.5754949321876, "EG10341-MONOMER": 776.0433932620236, "GLUCOKIN-MONOMER": -536.3636665169734, "InfC_mono": 226.25666657130776, "ABC-53-CPLX": -1263.1093275714848, "XASA-MONOMER": -281.900896901262, "RIBF-MONOMER": -168.72796663911933, "RpsM_mono": 210.50935742930952, "G7169-MONOMER": 387.50423960648016, "CYCA-MONOMER": -1361.7541922425116, "RIBULOKIN-CPLX": 1283.2665821492494, "YfiC_mono": -309.2156447090347, "GLUCOSE-1-PHOSPHAT-CPLX": 1057.6614799410572, "SUCCARGDIHYDRO-MONOMER": 808.2883405838617, "MHPCHYDROL-MONOMER": 472.57047252982863, "B2975-MONOMER": -280.55697842620845, "MONOMER0-148": -204.81392393735098, "RpsC_mono": 173.79943397812323, "ABC-19-CPLX": -2563.6043975300645, "ORNCARBAMTRANSFERI-CPLX": -1457.855006290914, "ABC-6-CPLX": 2108.3974279239296, "CPLX0-7642": -2189.5477452137334, "CPLX0-3943": 446.21347750510273, "RpsE_mono": 208.95418185009626, "MHPDHYDROL-MONOMER": 377.30080749916453, "G7800-MONOMER": 381.16035056146677, "EG12134-MONOMER": -197.79839448028272, "FMNREDUCT-MONOMER": -336.52316466420586, "CARDIOLIPSYN-MONOMER": -1096.3287656164377, "FecI_mono": 197.1901697647551, "ABC-16-CPLX": 1308.5254589722053, "G7814-MONOMER": -184.58835914551148, "TrmJ_dim": -467.03288222412596, "CPLX0-1923_EG10155-MONOMER": 1916.6363097270082, "ALDHDEHYDROG-MONOMER": -2142.6276617962, "YrdC_mono": -1092.4992075378448, "RsmC_mono": -105.69651262087946, "EG11671-MONOMER": -2447.8209667916535, "2-DEHYDROPANTOATE-REDUCT-MONOMER": -559.5571234059303, "ABC-46-CPLX": 1303.825116430654, "PTSI-MONOMER": -1527.1068438017785, "CPLX0-3936": -1801.2700268837475, "UDP-NACMURALGLDAPLIG-MONOMER": 507.352669969924, "CPLX0-7888": -910.795431510393, "CPLX-171": -616.492890963453, "CPLX0-1943": 2071.076692123647, "HISTCYCLOPRATPPHOS": 345.7416790347522, "G7517-MONOMER": 737.324152171731, "CMPKI-MONOMER": -5.9492079720030775, "SPERMACTRAN-CPLX": 634.6587239770803, "YJIZ-MONOMER": 56.73631396440685, "YqcB_mono": -717.2702859394316, "EG11350-MONOMER": 321.48115102058387, "ABC-9-CPLX": 1251.4962918050187, "FEOB-MONOMER": -1551.6896239549856, "RplF_mono": 273.51848828315565, "YggH_mono": -528.6795669173493, "XANTHOSINEPHOSPHORY-CPLX": -8321.513242462494, "G6576-MONOMER": -776.3295576842183, "CPLX0-7695": 667.609445772075, "UDP-NACMURALGLDAPAALIG-MONOMER": 545.1077734930384, "NRDACTMULTI-CPLX": -1474.5756491545094, "G6708-MONOMER": 555.8563412236898, "DTDPGLUCOSEPP2-MONOMER": 320.88063836589174, "PAPSSULFOTRANS-CPLX": 460.0269510731072, "YICE-MONOMER": -728.6729275108154, "RpsQ_mono": 103.66460098552801, "EG11985-MONOMER": -1778.805445482181, "ABC-59-CPLX": -2241.4013838414385, "EG11352-MONOMER": 153.80188098389993, "RplP_mono": 58.388715866091374, "DIAMINOPIMEPIM-MONOMER": -1953.1211261082453, "DEHYDDEOXPHOSGALACT-ALDOL-MONOMER": -0.0, "EG12310-MONOMER": 527.6959542084909, "NACMURLALAAMI2-MONOMER": -1479.9448913098336, "PPK-CPLX": -274.38441361672943, "ABC-64-CPLX": 495.84006835678036, "ASPCARBCAT-TRIMER": -1817.8974182763448, "CPLX0-224": -5313.110239028848, "Sra_mono": -7.560198110748288, "FOCB-MONOMER": -9452.895401657499, "G6502-MONOMER": 147.98076669617907, "RpoD_mono": -695.7269531683271, "CPLX0-1924": 1856.693352768358, "EG10374-MONOMER": 808.704734438266, "G6246-MONOMER": -299.1285917944972, "THIC-MONOMER": 731.1741038832265, "RsuA_mono": -119.33819067392166, "G6657-MONOMER": -175.60797359767994, "LeuS_mono": 592.1755082476972, "ASPKINIHOMOSERDEHYDROGI-CPLX": -0.0, "YHFM-MONOMER": -91.69857886328542, "RFFTRANS-MONOMER": 268.03806227096567, "YADQ-MONOMER": -106.33264337832702, "LACY-MONOMER": -1584.8444639514448, "EG11674-MONOMER": -473.077648470493, "YIDT-MONOMER": -123.72307645081929, "CPLX0-1261": -1085.9375876790893, "SAICARSYN-CPLX": -972.3254439926133, "GLUTRACE-CPLX": -3923.898680485776, "cisGroES_hepta": -890.8598956408667, "YheLMN_cplx": -1704.3410680540248, "TatA_MONOMER": -118.42860220467914, "TatE_MONOMER": -118.42860220467914, "TatBC_octa": -10711.052880946183, "SecA_MONOMER": -1585.5760169118114, "SecB_tetra": -1620.10369960841, "SRP-CPLX": 2923.24943681712, "Sec-CPLX": -2609.7585734076406, "LolA_MONOMER": -874.0583356623755, "LolB_MONOMER": 390.2023567457163, "LolCDE-CPLX": -2801.122030889126, "Bam-CPLX": -2187.5506980794235, "YidC_MONOMER": -685.5722806017977, "SurA_MONOMER": -2246.5057708673994, "Lgt_MONOMER": 13.35699797061862, "LspA_MONOMER": 44.70661585332535, "FtsY_MONOMER": -2024.5930871152127, "ACETYL-COA-CARBOXYLMULTI-CPLX_mod_btn": -4701.558477061484, "ACETOLACTSYNI-CPLX_mod_mg2_mod_fad_mod_thmpp": -1620.46207447191, "PABASYN-CPLX_mod_mg2": -778.5937236682416, "2OXOGLUTARATEDEH-CPLX_mod_mg2_mod_lipo": 26537.574640085604, "ANTHRANSYN-CPLX_mod_mg2": -6167.718509683245, "ANTHRANSYN-CPLX_mod_cobalt2": -6160.4500013495, "ANTHRANSYN-CPLX_mod_fe2": -6161.143197563295, "ASPCARBTRANS-CPLX_mod_zn2": -1648.2455115486546, "ATPSYN-CPLX_mod_mg2": -15328.362711774782, "CARBPSYN-CPLX_mod_mg2": -2921.791195928194, "CARBPSYN-CPLX_mod_mn2": -2915.4193181825335, "CARBPSYN-CPLX_mod_cobalt2": -2914.5226875944486, "CARBPSYN-CPLX_mod_cd2": -2914.5226875944486, "CARBPSYN-CPLX_mod_zn2": -2913.0706230877527, "APP-UBIOX-CPLX_mod_pheme_mod_hemed": -456.68643710792264, "CYT-D-UBIOX-CPLX_mod_pheme_mod_hemed": -568.8219322917928, "DIMESULFREDUCT-CPLX_mod_bmocogdp": 1319.400993744218, "ETHAMLY-CPLX_mod_adocbl": -12239.955882704424, "SULFITE-REDUCT-CPLX_mod_4fe4s_mod_sheme_mod_fmn_mod_fad": -15547.820681588757, "FORMATEDEHYDROGO-CPLX_mod_bmocogdp": -2451.6216624334793, "FORMATEDEHYDROGN-CPLX_mod_bmocogdp": -5594.867632591096, "HYDROG3-CPLX_mod_ni2": 1477.3985121365172, "FUMARATE-REDUCTASE_mod_1:pheme_mod_3fe4s_mod_4fe4s_mod_fad_mod_2fe2s": -1737.9632568887112, "ANGLYC3PDEHYDROG-CPLX_mod_fmn": -771.2596783392115, "GLUTAMATESYN-CPLX_mod_fe2_mod_fad": -9070.750434745247, "FORMHYDROGI-CPLX_mod_ni2_mod_4fe4s": -2708.1451934871666, "FORMHYDROG2-CPLX_mod_ni2_mod_fe2": 1344.784483820841, "NADH-DHI-CPLX_mod_2fe2s_mod_4fe4s_mod_fmn": -8827.40535884625, "NITRITREDUCT-CPLX_mod_2fe2s_mod_fad_mod_sheme": 2194.730335365481, "PYRUVATEDEH-CPLX_mod_mg2_mod_fad_mod_thmpp_mod_lipo": -66036.29523824301, "Phe_RS_tetra_mod_mg2": -2631.7481045416102, "SUCC-DEHASE_mod_3fe4s_mod_fad_mod_2fe2s_mod_4fe4s": -1402.341774003715, "LTARTDEHYDRA-CPLX_mod_4fe4s": 1104.2386487710937, "TMAOREDUCTI-CPLX_mod_bmocogdp": 2686.4654774577657, "TRYPSYN_mod_pydx5p": 1221.824607631948, "CPLX0-1762_mod_fad_mod_2fe2s": 1294.1015193154153, "AAS-MONOMER_mod_mg2": -1832.3002846205397, "CPLX0-1_mod_fad": 2630.101787941902, "RIBONUCLEOSIDE-DIP-REDUCTI-CPLX_mod_mg2_mod_fe2": -2018.8113911211756, "CPLX0-301_mod_mn2": -2868.2491284315815, "PHOSGLYCMUTASE_mod_23bpg": -860.7253505460013, "PPPGPPHYDRO-CPLX_mod_nh4_mod_mg2": 1222.911817403243, "CPLX0-7630_mod_ca2": -3203.581226130463, "ALPHA-AMYL-PERI-MONOMER_mod_ca2": 1183.3680046049255, "G6437-MONOMER_mod_ca2_mod_pqq": -959.938695657933, "GLYCPDIESTER-PERI-CPLX_mod_ca2": 653.3252762402836, "DIACYLGLYKIN-CPLX_mod_cd2_mod_zn2_mod_mg2_mod_mn2_mod_cobalt2": -898.5166132297913, "AROB-MONOMER_mod_cobalt2_mod_nad": -3873.617469452725, "EG11817-MONOMER_mod_cobalt2": -644.8457017567582, "EG11957-MONOMER_mod_cobalt2": -2882.758006167451, "CPLX0-7625_mod_cobalt2": -670.2940237127547, "CPLX0-7622_mod_4fe4s": 1002.9614502769192, "LSERINEDEAM1-MONOMER_mod_4fe4s": 628.4460613427481, "LSERINEDEAM2-MONOMER_mod_4fe4s": 530.8731717936244, "G6886-MONOMER_mod_cu2": 335.2533138369471, "METHYLENETHFREDUCT-CPLX_mod_fad": -1230.6027361454028, "UDHA-CPLX_mod_fad": -2269.9777457268588, "ADHE-CPLX_mod_fe2": -61092.19090081913, "AROF-CPLX_mod_2:fe2": -309.6146965053128, "AROG-CPLX_mod_fe2": -1523.6636713090868, "GALACTARDEHYDRA-MONOMER_mod_fe2": 596.4819224110134, "GALACTURIDYLYLTRANS-CPLX_mod_fe2_mod_zn2": -0.0, "CPLX0-227_mod_fe2": 758.6200144800168, "LACTALDREDUCT-CPLX_mod_fe2": -2126.8533930568155, "SUPEROX-DISMUTFE-CPLX_mod_fe3": 40.72009451897494, "AROC-CPLX_mod_fmnh2": -9726.359436410025, "AROC-CPLX_mod_fadh2": -9697.913561633672, "CFA-CPLX_mod_hco3": 1059.4084671290616, "CPLX0-7882_mod_hco3": 2246.4880040940006, "RHAMNULPALDOL-CPLX_mod_k_mod_zn2": -1248.4655826653698, "S-ADENMETSYN-CPLX_mod_4:k_mod_1:mg2": -1804.3997570554175, "S-ADENMETSYN-CPLX_mod_4:k_mod_1:mn2": -1798.0278793097568, "S-ADENMETSYN-CPLX_mod_4:k_mod_1:cobalt2": -1797.131248721672, "S-ADENMETSYN-CPLX_mod_4:k_mod_1:zn2": -1795.679184214976, "S-ADENMETSYN-CPLX_mod_4:k_mod_1:cd2": -1797.131248721672, "S-ADENMETSYN-CPLX_mod_4:k_mod_1:ni2": -1797.1850372537479, "S-ADENMETSYN-CPLX_mod_4:k_mod_1:ca2": -1801.1122871648063, "S-ADENMETSYN-CPLX_mod_4:nh4_mod_1:mg2": -1822.2925439802832, "S-ADENMETSYN-CPLX_mod_4:nh4_mod_1:mn2": -1815.9206662346226, "S-ADENMETSYN-CPLX_mod_4:nh4_mod_1:cobalt2": -1815.0240356465376, "S-ADENMETSYN-CPLX_mod_4:nh4_mod_1:zn2": -1813.5719711398417, "S-ADENMETSYN-CPLX_mod_4:nh4_mod_1:cd2": -1815.0240356465376, "S-ADENMETSYN-CPLX_mod_4:nh4_mod_1:ni2": -1815.0778241786136, "S-ADENMETSYN-CPLX_mod_4:nh4_mod_1:ca2": -1819.005074089672, "S-ADENMETSYN-CPLX_mod_4:tl_mod_1:mg2": -1655.0994892391504, "S-ADENMETSYN-CPLX_mod_4:tl_mod_1:mn2": -1648.7276114934898, "S-ADENMETSYN-CPLX_mod_4:tl_mod_1:cobalt2": -1647.8309809054049, "S-ADENMETSYN-CPLX_mod_4:tl_mod_1:zn2": -1646.3789163987087, "S-ADENMETSYN-CPLX_mod_4:tl_mod_1:cd2": -1647.8309809054049, "S-ADENMETSYN-CPLX_mod_4:tl_mod_1:ni2": -1647.8847694374808, "S-ADENMETSYN-CPLX_mod_4:tl_mod_1:ca2": -1651.8120193485393, "S-ADENMETSYN-CPLX_mod_4:cs_mod_1:mg2": -1720.2358198989657, "S-ADENMETSYN-CPLX_mod_4:cs_mod_1:mn2": -1713.8639421533048, "S-ADENMETSYN-CPLX_mod_4:cs_mod_1:cobalt2": -1712.96731156522, "S-ADENMETSYN-CPLX_mod_4:cs_mod_1:zn2": -1711.515247058524, "S-ADENMETSYN-CPLX_mod_4:cs_mod_1:cd2": -1712.96731156522, "S-ADENMETSYN-CPLX_mod_4:cs_mod_1:ni2": -1713.0211000972959, "S-ADENMETSYN-CPLX_mod_4:cs_mod_1:ca2": -1716.9483500083543, "S-ADENMETSYN-CPLX_mod_4:LI_mod_1:mg2": -1832.2493055308228, "S-ADENMETSYN-CPLX_mod_4:LI_mod_1:mn2": -1825.8774277851621, "S-ADENMETSYN-CPLX_mod_4:LI_mod_1:cobalt2": -1824.9807971970772, "S-ADENMETSYN-CPLX_mod_4:LI_mod_1:zn2": -1823.528732690381, "S-ADENMETSYN-CPLX_mod_4:LI_mod_1:cd2": -1824.9807971970772, "S-ADENMETSYN-CPLX_mod_4:LI_mod_1:ni2": -1825.034585729153, "S-ADENMETSYN-CPLX_mod_4:LI_mod_1:ca2": -1828.9618356402116, "S-ADENMETSYN-CPLX_mod_4:na1_mod_1:mg2": -1816.8619027072511, "S-ADENMETSYN-CPLX_mod_4:na1_mod_1:mn2": -1810.4900249615903, "S-ADENMETSYN-CPLX_mod_4:na1_mod_1:cobalt2": -1809.5933943735054, "S-ADENMETSYN-CPLX_mod_4:na1_mod_1:zn2": -1808.1413298668094, "S-ADENMETSYN-CPLX_mod_4:na1_mod_1:cd2": -1809.5933943735054, "S-ADENMETSYN-CPLX_mod_4:na1_mod_1:ni2": -1809.6471829055813, "S-ADENMETSYN-CPLX_mod_4:na1_mod_1:ca2": -1813.5744328166397, "PKI-COMPLEX_mod_mg2_mod_k": -1536.58808112574, "PKI-COMPLEX_mod_mn2_mod_k": -1530.2162033800794, "PKII-CPLX_mod_mg2_mod_k": -1325.9929412858107, "PKII-CPLX_mod_mn2_mod_k": -1319.62106354015, "PANTOATE-BETA-ALANINE-LIG-CPLX_mod_mg2_mod_k": 871.9628560422456, "PANTOATE-BETA-ALANINE-LIG-CPLX_mod_mg2_mod_nh4": 867.4896593110292, "PANTOATE-BETA-ALANINE-LIG-CPLX_mod_mn2_mod_k": 878.3347337879063, "PANTOATE-BETA-ALANINE-LIG-CPLX_mod_mn2_mod_nh4": 873.8615370566898, "HOMOSERKIN-CPLX_mod_k_mod_mg2": -3954.8117069098266, "AIRS-CPLX_mod_k_mod_mg2": -677.8992489564773, "CPLX0-322_mod_k_mod_mg2": -622.380474609789, "CPLX0-7647_mod_k_mod_mg2": -7471.949884804812, "UDP-NACMURALA-GLU-LIG-MONOMER_mod_k_mod_mg2": -10557.9153676413, "G6986-MONOMER_mod_k_mod_mg2": 391.0785819020914, "NADH-DHII-MONOMER_mod_mg2_mod_cu_mod_fad": 524.2313483224116, "ARGDECARBOXBIO-CPLX_mod_mg2_mod_4:pydx5p": 3081.7175051351496, "PYRUVOXID-CPLX_mod_mg2_mod_thmpp_mod_fad": -2630.532392085422, "PEPCARBOXYKIN-MONOMER_mod_mg2": -478.00468476876694, "PEPCARBOXYKIN-MONOMER_mod_ca2": -474.7172148781557, "PEPCARBOXYKIN-MONOMER_mod_mn2": -471.63280702310624, "HEMEOSYN-MONOMER_mod_mg2": -23.19940421256186, "HEMEOSYN-MONOMER_mod_ca2": -19.911934321950607, "GLY3KIN-MONOMER_mod_mg2": 299.2618290773766, "GLY3KIN-MONOMER_mod_cobalt2": 306.5303374111223, "GLY3KIN-MONOMER_mod_mn2": 305.6337068230373, "GLY3KIN-MONOMER_mod_fe2": 305.83714119732736, "GLY3KIN-MONOMER_mod_ca2": 302.54929896798785, "PD04413_mod_mg2": 399.2762238391913, "PD04413_mod_mn2": 405.648101584852, "PD04413_mod_ca2": 402.56369372980254, "PD04413_mod_zn2": 407.99679667963295, "PD04413_mod_cu2": 407.5806893325699, "PD04413_mod_cd2": 406.5447321729369, "PD04413_mod_cobalt2": 406.5447321729369, "PD04413_mod_ni2": 406.490943640861, "NUCLEOSIDE-DIP-KIN-CPLX_mod_mg2": -818.5509107933531, "NUCLEOSIDE-DIP-KIN-CPLX_mod_mn2": -812.1790330476923, "NUCLEOSIDE-DIP-KIN-CPLX_mod_ca2": -815.2634409027418, "FOLXTET-CPLX_mod_mg2": -5568.751552089158, "FOLXTET-CPLX_mod_mn2": -5562.379674343498, "FOLXTET-CPLX_mod_ca2": -5565.464082198547, "ADENYLYLSULFKIN-CPLX_mod_mg2": -3537.8946416025515, "ADENYLYLSULFKIN-CPLX_mod_mn2": -3531.522763856891, "ADENYLYLSULFKIN-CPLX_mod_cobalt2": -3530.626133268806, "ADENYLYLSULFKIN-CPLX_mod_cd2": -3530.626133268806, "ASPARTASE-CPLX_mod_mg2": -2342.018943020912, "ASPARTASE-CPLX_mod_mn2": -2335.6470652752514, "ASPARTASE-CPLX_mod_cobalt2": -2334.7504346871665, "CPLX0-7712_mod_mg2": 455.85798783684555, "CPLX0-7712_mod_mn2": 462.22986558250625, "NAD-SYNTH-CPLX_mod_mg2": -490.0474076900625, "NAD-SYNTH-CPLX_mod_mn2": -483.67552994440183, "ADENPRIBOSYLTRAN-CPLX_mod_mg2": -552.6847242885593, "ADENPRIBOSYLTRAN-CPLX_mod_mn2": -546.3128465428987, "GLYCEROL-KIN-CPLX_mod_mg2": -7734.568890617515, "GLYCEROL-KIN-CPLX_mod_mn2": -7728.197012871854, "HOLO-ACP-SYNTH-CPLX_mod_mg2": 2.9638782373947117, "HOLO-ACP-SYNTH-CPLX_mod_mn2": 9.335755983055398, "ISOCIT-LYASE_mod_mg2": -4188.809032116517, "ISOCIT-LYASE_mod_mn2": -4182.437154370857, "FPPSYN-MONOMER_mod_mg2": 570.6885513688229, "FPPSYN-MONOMER_mod_mn2": 577.0604291144836, "G6954-MONOMER_mod_mg2": 77.90010005456233, "G6954-MONOMER_mod_mn2": 84.27197780022303, "EG11829-MONOMER_mod_mg2": -589.3078770475116, "EG11829-MONOMER_mod_mn2": -582.9359993018509, "IMIDHISTID-CPLX_mod_mg2": 1183.3218915251116, "AROK-MONOMER_mod_mg2": 299.39288111839613, "AROK-MONOMER_mod_mn2": 305.76475886405683, "AROK-MONOMER_mod_cobalt2": 306.6613894521418, "AROK-MONOMER_mod_fe2": 305.9681932383469, "AROK-MONOMER_mod_ca2": 302.68035100900744, "AROK-MONOMER_mod_k": 301.9629668588169, "AROL-MONOMER_mod_mg2": 181.63055432282908, "AROL-MONOMER_mod_mn2": 188.00243206848978, "AROL-MONOMER_mod_cobalt2": 188.89906265657473, "AROL-MONOMER_mod_fe2": 188.20586644277984, "AROL-MONOMER_mod_ca2": 184.91802421344033, "AROL-MONOMER_mod_k": 184.20064006324984, "6PFK-2-CPX_mod_mg2": -458.53709028454057, "CPLX0-1622_mod_mg2": 1834.9338924822557, "ACETATEKINA-MONOMER_mod_mg2": -490.35012278729096, "GLUCARDEHYDRA-MONOMER_mod_mg2": 495.49180591594023, "GMP-SYN-CPLX_mod_mg2": 807.5284952409655, "1-PFK_mod_mg2": 782.4509576039073, "3-METHYL-2-OXOBUT-OHCH3XFER-CPLX_mod_mg2": -9523.726081228162, "ACETYLGLUTKIN-CPLX_mod_mg2": -2089.0419063417644, "ACYLCOASYN-CPLX_mod_mg2": -1188.5508870318347, "ADENYLOSUCCINATE-SYN-DIMER_mod_mg2": -585.165553220362, "APHA-CPLX_mod_mg2": 1329.1140998155756, "ASNSYNA-CPLX_mod_mg2": -457.226173157282, "ASNSYNB-CPLX_mod_mg2": -1160.7118678614115, "COADTRI-CPLX_mod_mg2": -1745.8576210338645, "CPLX0-1021_mod_mg2": -15100.829346286117, "CPLX0-1221_mod_mg2": 324.0588476075276, "GTP-CYCLOHYDRO-II-CPLX_mod_mg2": -378.0937118654431, "Trp_RS_dim_mod_mg2": 779.0343332715651, "UDP-NACMUR-ALA-LIG-MONOMER_mod_mg2": 670.8436517797606, "EG11736-MONOMER_mod_mg2": 173.87156196174408, "THI-P-KIN-MONOMER_mod_mg2": 154.29965173886808, "PGPPHOSPHAA-MONOMER_mod_mg2": -55.50620803826142, "ADENYL-KIN-MONOMER_mod_mg2": -254.01366335237114, "ENTC-MONOMER_mod_mg2": 564.6803153992183, "NICONUCADENYLYLTRAN-MONOMER_mod_mg2": -3544.751229333504, "PHOSPHOGLUCMUT-MONOMER_mod_mg2": -956.6121478922955, "GALACTOKIN-MONOMER_mod_mg2": -1309.1075822607415, "EG11239-MONOMER_mod_mg2": 271.3240746830018, "G6425-MONOMER_mod_mg2": -257.8949061253693, "TETRAACYLDISACC4KIN-MONOMER_mod_mg2": 402.7400541649035, "CPM-KDOSYNTH-MONOMER_mod_mg2": -453.64440218060383, "DTMPKI-MONOMER_mod_mg2": -2608.2840654596353, "THIKIN-MONOMER_mod_mg2": 285.16334357147207, "G6880-MONOMER_mod_mg2": -235.50488213125064, "EG10943-MONOMER_mod_mg2": -1896.2617831375576, "H2NEOPTERINP3PYROPHOSPHOHYDRO-MONOMER_mod_mg2": -1193.3747054475018, "ArgS_mono_mod_mg2": -821.478499459432, "TREHALOSEPHOSPHASYN-MONOMER_mod_mg2": 152.4248397585025, "PHOSPHAGLYPSYN-MONOMER_mod_mg2": -567.1311071306556, "DTDPGLUCOSEPP-MONOMER_mod_mg2": 295.46363111885455, "UDK-MONOMER_mod_mg2": 260.98868869208184, "O-SUCCINYLBENZOATE-COA-SYN-MONOMER_mod_mg2": 363.96683422249913, "EG10534-MONOMER_mod_mg2": 544.5694717918408, "EG10983-MONOMER_mod_mg2": 339.28974989535396, "FGAMSYN-MONOMER_mod_mg2": -1052.0011795094017, "GLUTCYSLIG-MONOMER_mod_mg2": 471.03276989578893, "G7408-MONOMER_mod_mg2": -545.399163541526, "FUCULOKIN-MONOMER_mod_mg2": 538.5088615958076, "G7496-MONOMER_mod_mg2": -203.6846217157003, "MALSYNG-MONOMER_mod_mg2": -1844.4119628642773, "GLYCPDIESTER-CYTO-MONOMER_mod_mg2": -3252.089830351085, "DEOXYGLUCONOKIN-MONOMER_mod_mg2": 397.03552860002395, "GLCNACPTRANS-MONOMER_mod_mg2": -99.24741675235263, "ADENYLATECYC-MONOMER_mod_mg2": 1205.0893817980382, "EG11470-MONOMER_mod_mg2": 358.5379023423234, "RHAMNULOKIN-MONOMER_mod_mg2": 924.9932083565835, "DMK-MONOMER_mod_mg2": 86.7428402707723, "THIE-MONOMER_mod_mg2": -3480.7630358475317, "4OHBENZOATE-OCTAPRENYLTRANSFER-MONOMER_mod_mg2": -209.5758221227204, "EG10043-MONOMER_mod_mg2": -253.59279456451242, "EG12440-MONOMER_mod_mg2": 367.604897570034, "ValS_mono_mod_mg2": -1184.8077622379367, "PSERPHOSPHA-MONOMER_mod_mg2": -334.26066384542077, "PRPPSYN-MONOMER_mod_mg2_mod_pi": -6.371877745660691, "PRPPSYN-MONOMER_mod_mn2_mod_pi": 2.8291732950950106e-27, "GPH-MONOMER_mod_mg2_mod_cl": 278.10717402867107, "CDPDIGLYSYN-MONOMER_mod_mg2_mod_k": -858.0422281011739, "Fmt_mono_mod_mg2_mod_k": 311.3238360798199, "CPLX0-7525_mod_mg2_mod_mn2_mod_thmpp": 1186.6919526059191, "3-ISOPROPYLMALDEHYDROG-CPLX_mod_mg2_mod_mn2": 1036.4251060794397, "GltX_mono_mod_mg2_mod_1:zn2": -452.6628240912221, "GLYOCARBOLIG-CPLX_mod_mg2_mod_thmpp_mod_fad": 551.0776895713184, "CPLX0-234_mod_mg2": -889.9533444147369, "CPLX0-234_mod_mn2": -883.5814666690761, "CPLX0-234_mod_cobalt2": -882.6848360809912, "CPLX0-238_mod_mg2": -1278.3561359270157, "CPLX0-243_mod_mg2": -1814.3090865433328, "CPLX0-3482_mod_mg2": -2833.735019752938, "CPLX0-3721_mod_mg2": -5729.492229181393, "CPLX0-3841_mod_mg2": -1848.5085370220997, "CPLX0-3948_mod_mg2": 268.4036579294761, "CPLX0-682_mod_mg2": -1194.5305140458577, "CPLX0-7426_mod_mg2": -643.9827701538467, "CPLX0-7615_mod_mg2": 1736.6815050314167, "CPLX0-7692_mod_mg2": -1460.4598421966223, "CPLX0-7704_mod_mg2": -7288.518904730577, "CPLX0-7709_mod_mg2": -4630.810642762855, "CPLX0-7744_mod_mg2": 330.48126850186554, "CPLX0-7826_mod_mg2": 591.2583623978575, "CTPSYN-CPLX_mod_mg2": -2124.6022595606637, "DETHIOBIOTIN-SYN-CPLX_mod_mg2": -4714.001776087509, "DGTPTRIPHYDRO-CPLX_mod_mg2": 1916.3933582233024, "DIOHBUTANONEPSYN-CPLX_mod_mg2": -740.8563699829701, "Eno_dim_mod_4:mg2": -1371.0598668788618, "F16B-CPLX_mod_mg2": -1274.6665151920477, "GLUC1PADENYLTRANS-CPLX_mod_mg2": -11962.851800212558, "GLUCONOKINII-CPLX_mod_mg2": -3147.811815558103, "GLUTATHIONE-SYN-CPLX_mod_mg2": 1386.073257033146, "GLUTKIN-CPLX_mod_mg2": 2723.9974745544546, "H2PTEROATESYNTH-CPLX_mod_mg2": 377.6764773587986, "His_RS_dim_mod_4:mg2": -624.4708222743955, "KDO-8PPHOSPHAT-CPLX_mod_mg2": -2068.7347222017725, "MENE-CPLX_mod_mg2": 1864.8255100323165, "MENF-CPLX_mod_mg2": -8421.594815593526, "NAG1P-URIDYLTRANS-CPLX_mod_mg2": -4765.597174201157, "OROPRIBTRANS-CPLX_mod_mg2": -1753.9405043705353, "PANTOTHENATE-KIN-CPLX_mod_mg2": -687.6660458375987, "PEPCARBOX-CPLX_mod_mg2": -3560.9027396521346, "PEPSYNTH-CPLX_mod_mg2": -905.5121367709236, "PPX-CPLX_mod_mg2": -1793.1890068854227, "PRPPAMIDOTRANS-CPLX_mod_mg2": -4028.501338823739, "QUINOPRIBOTRANS-CPLX_mod_mg2": -91.10095579213089, "THYMIDYLATESYN-CPLX_mod_mg2": -1600.6103094325945, "UPPSYN-CPLX_mod_mg2": -297.847689965119, "H2PTERIDINEPYROPHOSPHOKIN-MONOMER_mod_mg2": -1158.5014568176866, "DXPREDISOM-CPLX_mod_mn2": -684.5155455555323, "DXPREDISOM-CPLX_mod_cobalt2": -683.6189149674473, "DXPREDISOM-CPLX_mod_mg2": -690.8874233011929, "MALIC-NAD-CPLX_mod_mn2": 3035.9532237185226, "MALIC-NAD-CPLX_mod_mg2": 3029.581345972862, "MALIC-NADP-CPLX_mod_mn2": -6271.037217358693, "MALIC-NADP-CPLX_mod_mg2": -6277.409095104354, "SUPEROX-DISMUTMN-CPLX_mod_mn2": 184.1679409329285, "AGMATIN-CPLX_mod_2:mn2": 878.7884525502252, "ALPHAGALACTOSID-CPLX_mod_mn2": 786.3793936381277, "EG12115-MONOMER_mod_mn2": -740.3208002952646, "PPENTOMUT-MONOMER_mod_mn2": -63.21805535766775, "TRANSKETOI-CPLX_mod_thmpp_mod_mn2_mod_mg2": -2254.656610807096, "EG10626-MONOMER_mod_mn2_mod_mg2": -2.0278376968140197, "ARABISOM-CPLX_mod_mn2": -0.0, "CPLX0-1683_mod_mn2": -712.3228485322876, "CPLX0-303_mod_mn2": 843.52159738523, "CPLX0-721_mod_mn2": 371.3126423548725, "CPLX0-7631_mod_mn2": -0.0, "CPLX0-7776_mod_mn2": 837.1197394705708, "CPLX0-7808_mod_mn2": -569.7384807404588, "CPLX0-7848_mod_mn2": 2093.8266167698916, "CPLX-7524_mod_mn2": -3309.3944104409643, "GLUTAMINESYN-OLIGOMER_mod_mn2": -12368.143577625555, "HISTDEHYD-CPLX_mod_mn2": 1373.0533774961636, "XYLISOM-CPLX_mod_mn2": -6341.124808104322, "EG10124-MONOMER_mod_bmocogdp": 978.0319547509856, "CPLX0-3681_mod_nadp": -13100.08026704825, "CPLX0-7564_mod_nadph_mod_nadh_mod_fad_mod_cobalt2": 1085.5003992989773, "GLYOXI-CPLX_mod_ni2": -295.8414655183157, "CPLX0-7838_mod_pydx5p": 842.7869084940523, "DIAMINOPIMDECARB-CPLX_mod_pydx5p": -915.2498386723482, "CPLX0-743_mod_thmpp": -4660.857914357136, "G6701-MONOMER_mod_thmpp": -1085.7704572091802, "HOMOCYSMETB12-MONOMER_mod_zn2_mod_cbl1": -905.3409605584341, "Ala_RS_tetra_mod_4:zn2": -2449.397335284143, "ADHC-CPLX_mod_zn2": -2312.5390253770106, "ACETYLORNDEACET-CPLX_mod_zn2": -843.5942803038246, "CPLX0-7521_mod_zn2": -703.2597387720614, "CysS_mono_mod_1:zn2": -544.1623941635286, "G7502-MONOMER_mod_zn2": -2337.169429912412, "HOMOCYSMET-MONOMER_mod_zn2": -913.0717070509761, "CPLX-64_mod_cobalt2_mod_zn2": -19742.917201262677, "CPLX-64_mod_mn2_mod_zn2": -19743.813831850763, "CPLX-64_mod_ni2_mod_zn2": -19742.970989794754, "CPLX0-3161_mod_zn2_mod_cobalt2": -1958.0222476734962, "CYTDEAM-MONOMER_mod_fe2_mod_zn2": 678.3904395223835, "CYTDEAM-MONOMER_mod_mn2_mod_zn2": 678.1870051480935, "CYTDEAM-MONOMER_mod_cobalt2_mod_zn2": 679.0836357361784, "EG11095-MONOMER_mod_zn2_mod_fe2_mod_cobalt2_mod_mg2_mod_mn2": -137.37879112721785, "IPPISOM-MONOMER_mod_mg2_mod_zn2": -147.8173990047051, "IPPISOM-MONOMER_mod_mn2_mod_zn2": -141.4455212590444, "DIHYDROOROT-CPLX_mod_2:zn2": -794.7453811100515, "CPLX0-3061_mod_zn2": 3977.1241943382133, "CPLX0-7633_mod_zn2": -0.0, "CYTIDEAM-CPLX_mod_zn2": -825.0853342222249, "DUTP-PYROP-CPLX_mod_zn2": -1623.0938651998122, "FOLE-CPLX_mod_zn2": -11076.690425990411, "Met_RS_dim_mod_2:zn2": -1381.95079250608, "NAG6PDEACET-CPLX_mod_zn2": -2769.21573122462, "PORPHOBILSYNTH-CPLX_mod_zn2": -3566.9865209308696, "RIBULPEPIM-CPLX_mod_zn2": -8215.379494799272, "Thr_RS_dim_mod_zn2": -2343.5053036752006, "IleS_mono_mod_2:zn2": -2553.2271506355414, "GLYOXII-MONOMER_mod_zn2": -172.12687723363968, "CPLX0-7760_mod_4fe4s": -1083.631030375382, "CPLX0-7761_mod_4fe4s": -2099.386287877018, "DIHYDROXYACIDDEHYDRAT-CPLX_mod_4fe4s": 2248.9407276640345, "FUMARASE-A_mod_4fe4s": -1012.1714348629969, "FUMARASE-B_mod_4fe4s": -1012.2740829076464, "HEMN-MONOMER_mod_4fe4s": -311.5392501889275, "BIOTIN-SYN-CPLX_mod_4fe4s_mod_2fe2s": 993.8763321323187, "OHMETHYLBILANESYN-MONOMER_mod_dpm": -2182.6742261800737, "DIHYDROPTERIREDUCT-CPLX_mod_fad": 584.8267276979453, "GLUTATHIONE-REDUCT-NADPH-CPLX_mod_fad": -746.0119042126317, "SARCOX-MONOMER_mod_fad": 537.4182803219935, "GALPMUT-MONOMER_mod_fad": 290.608553144985, "DLACTDEHYDROGFAD-MONOMER_mod_fad": -314.86930221912615, "L-ASPARTATE-OXID-MONOMER_mod_fad": -286.92755151318033, "UDPNACETYLMURAMATEDEHYDROG-MONOMER_mod_fad": -929.367716859004, "EG10456-MONOMER_mod_fad_mod_pheme": 249.210255498719, "PDXH-CPLX_mod_fmn": -478.92253270425664, "L-LACTDEHYDROGFMN-MONOMER_mod_fmn": 267.85767401301604, "HYDROPEROXIDII-CPLX_mod_6:hemed": 6077.527348947346, "DTDPGLUCDEHYDRAT-CPLX_mod_nad": 851.9917532353647, "UDPGLUCEPIM-CPLX_mod_nad": -0.0, "HYDROPEROXIDI-CPLX_mod_pheme": 3929.1787599683025, "ARGDECARBOXDEG-CPLX_mod_pydx5p": -5825.243569360249, "O-SUCCHOMOSERLYASE-CPLX_mod_pydx5p": -1723.426294313485, "ACSERLYA-CPLX_mod_2:pydx5p": -864.6926035842371, "GABATRANSAM-CPLX_mod_pydx5p": 754.7562905219659, "VALINE-PYRUVATE-AMINOTRANSFER-MONOMER_mod_pydx5p": -698.9385015828753, "ACSERLYB-CPLX_mod_pydx5p": -13.100534069775005, "AKBLIG-CPLX_mod_pydx5p": -2365.1007312096394, "CPLX0-1401_mod_pydx5p": 987.4400774809545, "CPLX0-7465_mod_pydx5p": -736.9508812014319, "DAPASYN-CPLX_mod_pydx5p": -1294.556214563915, "DCYSDESULF-CPLX_mod_pydx5p": 419.69882191868675, "GLUTDECARBOXA-CPLX_mod_pydx5p": 3252.6146959786706, "GLUTDECARBOXB-CPLX_mod_pydx5p": 3352.1141421543534, "GLYCOPHOSPHORYL-CPLX_mod_pydx5p": 2128.879097887672, "GSAAMINOTRANS-CPLX_mod_pydx5p": -1313.3902789107794, "HISTPHOSTRANS-CPLX_mod_pydx5p": 799.1626053161168, "LDC2-CPLX_mod_pydx5p": 5081.826199531833, "LYSDECARBOX-CPLX_mod_pydx5p": -10846.526758050071, "MALDEXPHOSPHORYL-CPLX_mod_pydx5p": -4657.900220175315, "ORNDECARBOX-BIO-CPLX_mod_pydx5p": 1292.5449226317432, "ORNDECARBOXDEG-CPLX_mod_pydx5p": 1443.8200809145642, "PSERTRANSAM-CPLX_mod_pydx5p": -2.0779697604132258e-32, "THREDEHYDCAT-CPLX_mod_pydx5p": 1700.7086043911258, "THREDEHYDSYN-CPLX_mod_pydx5p": 1762.6448129567418, "THRESYN-MONOMER_mod_pydx5p": 281.9413210719132, "G7166-MONOMER_mod_pydx5p": -1.0046053430917777e-32, "DSERDEAM-MONOMER_mod_pydx5p": 398.7870841563857, "G7596-MONOMER_mod_pydx5p": 259.79730195524445, "ACETYLORNTRANSAM-CPLX_mod_pydx5p": -1320.4969980363778, "CARBODEHYDRAT-CPLX_mod_zn2": -1563.7348328018193, "ALKAPHOSPHA-CPLX_mod_zn2_mod_mg2": 1340.2418859133854, "THREODEHYD-CPLX_mod_zn2": 1248.81748583005, "CPLX0-7741_mod_adocbl": 2572.9272266090506, "CPLX0-7719_mod_4fe4s": -2140.8707795605096, "EG12069-MONOMER_mod_fad": -354.2995374023762, "BETAGALACTOSID-CPLX_mod_mg2": -2187.8990961119753, "PGMI-MONOMER_mod_mn2": -2282.1671681862576, "UDPGLCNACEPIM-MONOMER_mod_nad": -0.0, "DTDPGLUCDEHYDRAT2-MONOMER_mod_nad": 405.60676868636193, "GDPMANDEHYDRA-CPLX_mod_nadp": 673.623975462594, "SelA_deca_mod_10:pydx5p": -17350.559166755964, "LTAA-CPLX_mod_pydx5p": -5163.5351081664685, "G6646-MONOMER_mod_pydx5p": 316.51641519642584, "USHA-MONOMER_mod_zn2": 686.3783523338689, "CPLX0-253_mod_fad": 479.92930415355914, "AROH-CPLX_mod_fe3": -329.4292686268938, "GLYCRIBONUCSYN-MONOMER_mod_mg2": -960.0247612194805, "BRANCHED-CHAINAMINOTRANSFER-CPLX_mod_6:pydx5p": -17381.683040909047, "AERGLYC3PDEHYDROG-CPLX_mod_1:fad": -756.2193720065692, "SUCCORNTRANSAM-CPLX_mod_pydx5p": -7602.1538727360485, "ISOCITHASE-CPLX_mod_mn2": -1276.519605868852, "ISOCITHASE-CPLX_mod_mg2": -1282.8914836145127, "CPLX0-250_FORMATEDEHYDROGH-MONOMER_mod_8:4fe4s_mod_2:2fe2s_mod_bmocogdp_mod_NiFeCoCN2": 2422.2341669332463, "G6523-MONOMER_G6518-MONOMER_mod_fmn": 726.9976086564374, "EG10370-MONOMER_mod_mn2": -102.13852383115642, "NITRATREDUCTA-CPLX_mod_bmocogdp_mod_3fe4s_mod_4fe4s": 2371.543314907221, "FLAVONADPREDUCT-MONOMER_mod_fad": -220.12370825805644, "NITRATREDUCTZ-CPLX_mod_bmocogdp_mod_2:pheme_mod_3:4fe4s_mod_1:3fe4s": 2403.537906618946, "GCVMULTI-CPLX_mod_lipo": -4635.613210849972, "IMIDHISTID-CPLX_mod_mn2": 1189.6937692707722, "CPLX0-341_mod_fmn": -2524.7257248401593, "CPLX0-341_mod_mg2": -2509.8609218800193, "CPLX0-1261_mod_thmpp": -1155.9594288576009, "PUTA-CPLX_mod_fad": -2061.350541770693, "CPLX0-7652_mod_mn2": -0.0, "CPLX0-7466_mod_mg2": 813.3166462339861, "CPLX0-7643_mod_mg2": -2990.6671829919455, "CPLX0-7904_mod_ca2": -1481.7461109135418, "CYSTATHIONINE-BETA-LYASE-CPLX_mod_pydx5p": -1582.5500653259624, "DHHB-METHYLTRANSFER-CPLX_mod_zn2": -531.6910929605324, "DHPDIOXYGEN-CPLX_mod_fe2": 1407.9527594339495, "GSP-CPLX_mod_mg2": 1453.7938787621424, "GUANYL-KIN-CPLX_mod_mg2": -324.51319368425953, "LysII_RS_dim_mod_6:mg2": -1175.4476782887111, "LysII_RS_dim_mod_lys__L": -1207.7615654069907, "LYXK-CPLX_mod_mg2": 1224.4568413000422, "PDXK-CPLX_mod_zn2": -858.7531599279197, "PDXK-CPLX_mod_mg2": -867.4737327683614, "Ser_RS_dim_mod_mg2": -788.3332442901742, "TYRB-DIMER_mod_pydx5p": -1078.541673715886, "G6246-MONOMER_mod_mg2": -293.1793838224941, "DIHYDROOROTOX-MONOMER_mod_fmn": -242.83266869936486, "TDK-MONOMER_mod_mg2": -99.33460109811251, "GARTRANSFORMYL2-MONOMER_mod_mg2": -345.589999453528, "UXAC-MONOMER_mod_zn2": -1516.4488563571992, "SPOT-MONOMER_mod_mn2": 817.6193887713542, "6PFK-1-CPX_mod_mg2": -1329.0975358769315, "ASPAMINOTRANS-DIMER_mod_pydx5p": -842.0434104025778, "BRANCHED-CHAINAMINOTRANSFER-CPLX_mod_pydx5p": -17191.21298043749, "USHA-MONOMER_mod_cobalt2": 684.9262878271728, "CMPKI-MONOMER_mod_mg2": -6.771294337910146e-34, "MiaB_mono_mod_1:4fe4s": -186.71453832979097, "RumB_mono_mod_1:4fe4s": -837.2506461802429, "RumA_mono_mod_1:4fe4s": -276.7913832716857, "rpL7/12_mod_1:acetyl": -832.1195728760581, "Def_mono_mod_1:fe2": -848.9295976782082, "Map_mono_mod_2:fe2": -2099.792182809016, "Mfd_mono_mod_1:mg2": -1054.4692944339208, "Rnb_mono_mod_1:mg2": -710.6984685717442, "RluD_mono_mod_1:mg2": -846.2969924873338, "RpoZ_mono_mod_1:mg2": -3404.596423769544, "RNase_III_dim_mod_2:mg2": -1559.4488701561272, "RNase_P_cplx_mod_2:mg2": 11358.604674692333, "Orn_dim_mod_2:mg2": -394.93008277311293, "MiaA_dim_mod_2:mg2": -6701.592586727132, "Rho_hexa_mod_3:mg2": -3481.842831922107, "RNase_T_dim_mod_4:mg2": -6897.711671650792, "Rnd_mono_mod_5:mg2": -520.9689722224755, "hRNAP_mod_1:zn2_mod_2:mg2": 4354.475285726228, "RNase_E_tetra_mod_2:zn2": -3579.0234982999436, "RrmA_dim_mod_2:zn2": -712.5979074720673, "RNase_BN_dim_mod_2:zn2": -547.8743784216033, "TadA_dim_mod_2:zn2": -1501.0061298312091, "DnaJ_dim_mod_4:zn2": -2952.9447008176944, "Tgt_hexa_mod_6:zn2": -3692.7955648866596, "RlmN_mono_mod_1:4fe4s": -165.1378737190259, "MnmC_mono_mod_fad": -548.0359892939972, "MnmEG_cplx_mod_fad_mod_2:k": -2252.358831933454, "Rph_mono_mod_mg2": 310.83785963560706, "NAPAB-CPLX_NAPC-MONOMER_mod_bmocogdp": 1297.934275355348, "NAP-CPLX_mod_bmocogdp": 1928.6005585804617, "CPLX0-7838_CPLX0-7839_mod_pydx5p": 1063.4315233555506, "GLUCDEHYDROG-MONOMER_mod_pqq": -1682.5406334936297, "YdaO_dim_mod_4fe4s": -384.40061917148626, "ATPSYN-CPLX_EG10106-MONOMER_mod_mg2": -8488.226778656923, "QueG_mono_mod_2:4fe4s": -457.9824345712561, "PYRUVFORMLY-INACTIVE-CPLX_mod_glycyl": 1530.7840352159114, "PYRUVFORMLY-MONOMER_EG11784-MONOMER_mod_glycyl": 916.4198468972932, "KETOBUTFORMLY-INACT-MONOMER_mod_glycyl": 969.9565012332217, "EG11910-MONOMER_dimer_EG11911-MONOMER_mod_glycyl": -1752.9370413268566, "ADCLY-CPLX_mod_pydx5p": 759.8495496591278, "CYT-O-UBIOX-CPLX_mod_pheme_mod_hemeO_mod_cu2": -4361.949949171645, "RNA_dummy": 27066.154619128236, "protein_dummy": -365.8262405593617, "CPLX_dummy": -365.8262405593617, "unmodeled_protein_biomass": -231.25110264221232, "generic_16Sm4Cm1402": -247.94561138995942, "generic_LYSINEaaRS": -1175.4476782887111, "generic_Dus": -303.11665306449834, "generic_RF": 0.7455102768247822, "generic_Tuf": 314.42428090557183, "generic_RNase": 310.83785963560706, "generic_16s_rRNAs": 110145.48692131527, "generic_23s_rRNAs": 207223.4939343031, "generic_5s_rRNAs": 8611.047924088245, "ribosome": 301935.48760043853, "RNAPE-CPLX": 2717.9458987008684, "RNAPS-CPLX": 4201.883465457096, "RNAP32-CPLX": 4050.72900626538, "RNAP70-CPLX": 3658.7483325579014, "CPLX0-221": 4551.665455490984, "RNAP54-CPLX": 4287.495627498672, "CPLX0-222": 3249.9412640496466, "RNA_degradosome": -8475.141534649913, "rRNA_containing_excision_machinery": -1233.3061633556772, "monocistronic_excision_machinery": 8090.419036027997, "polycistronic_wout_rRNA_excision_machinery": -1245.2045792996835, "generic_2fe2s_transfer_complex": 718.53860516028, "generic_4fe4s_transfer_complex": 691.9847064868362, "protein_b0007_Inner_Membrane": -984.2277104879629, "protein_b0019_Inner_Membrane": -181.87964162026125, "protein_b0027_Inner_Membrane": 44.70661585332535, "protein_b0040_Inner_Membrane": -220.43814473324016, "protein_b0047_Inner_Membrane": 68.79791883983864, "protein_b0053_Periplasm": -2246.5057708673994, "protein_b0067_Inner_Membrane": -3.756095467992151, "protein_b0068_Inner_Membrane": 390.960542822592, "protein_b0070_Inner_Membrane": -350.3604247800997, "protein_b0084_Inner_Membrane": 776.0433932620236, "protein_b0087_Inner_Membrane": -80.46869713374481, "protein_b0112_Inner_Membrane": -1248.9601458305153, "protein_b0123_Periplasm": -572.2539680821875, "protein_b0124_Inner_Membrane": -905.427837943488, "protein_b0149_Inner_Membrane": -381.9976026993686, "protein_b0150_Outer_Membrane": 1232.629062370027, "protein_b0152_Periplasm": 41.1870100832711, "protein_b0153_Inner_Membrane": -4483.01798471999, "protein_b0155_Inner_Membrane": -106.33264337832702, "protein_b0158_Periplasm": 292.0909825444582, "protein_b0175_Inner_Membrane": -872.5107297856008, "protein_b0177_Outer_Membrane": -44.33282277733159, "protein_b0197_Inner_Membrane": -1390.4534962811608, "protein_b0198_Inner_Membrane": -95.14994059694104, "protein_b0221_Inner_Membrane": -1054.868603566531, "protein_b0241_Outer_Membrane": -21.69019033762591, "protein_b0260_Inner_Membrane": -228.04010806764924, "protein_b0314_Inner_Membrane": 181.58293691958815, "protein_b0336_Inner_Membrane": 30.646255602082988, "protein_b0341_Inner_Membrane": -77.51619649724105, "protein_b0343_Inner_Membrane": -1584.8444639514448, "protein_b0353_Inner_Membrane": -1016.5665436376144, "protein_b0365_Periplasm": 258.41629193257495, "protein_b0367_Inner_Membrane": -114.89683727962279, "protein_b0383_Periplasm": 659.8114485644688, "protein_b0401_Inner_Membrane": -112.0911074144786, "protein_b0408_Inner_Membrane": 687.5359256102909, "protein_b0409_Inner_Membrane": -2149.526339968628, "protein_b0411_Outer_Membrane": -324.03182008757267, "protein_b0418_Inner_Membrane": -61.4554160102645, "protein_b0428_Inner_Membrane": -29.148612184564936, "protein_b0429_Inner_Membrane": -65.17091175241839, "protein_b0430_Inner_Membrane": -87.98476768252252, "protein_b0431_Inner_Membrane": -3855.7063199957565, "protein_b0432_Inner_Membrane": 46.9625081718775, "protein_b0433_Inner_Membrane": -1073.7453516840235, "protein_b0451_Inner_Membrane": -1286.8079331458187, "protein_b0462_Inner_Membrane": 710.2567955989226, "protein_b0463_Inner_Membrane": -2245.7374931733116, "protein_b0480_Periplasm": 671.7085715214241, "protein_b0484_Inner_Membrane": 746.0621316659916, "protein_b0494_Periplasm": -803.2044759982693, "protein_b0511_Inner_Membrane": -0.0, "protein_b0572_Outer_Membrane": -3467.977405965608, "protein_b0573_Periplasm": 83.7036057693255, "protein_b0574_Periplasm": 358.9695971598541, "protein_b0575_Inner_Membrane": 455.87621560121556, "protein_b0576_Inner_Membrane": -181.5744909115882, "protein_b0584_Outer_Membrane": 1591.9802575070623, "protein_b0589_Inner_Membrane": 25.266954750021117, "protein_b0590_Inner_Membrane": -1649.7694752790728, "protein_b0591_Inner_Membrane": -973.2838275268425, "protein_b0592_Periplasm": 415.7666973325572, "protein_b0604_Periplasm": -570.5002975489618, "protein_b0612_Inner_Membrane": -304.5774236101041, "protein_b0621_Inner_Membrane": -180.174292232866, "protein_b0622_Outer_Membrane": 1.0293499710844, "protein_b0627_Inner_Membrane": -118.42860220467914, "protein_b0632_Inner_Membrane": -256.7256044732296, "protein_b0635_Inner_Membrane": 838.6776526640543, "protein_b0653_Inner_Membrane": -27.08244792465442, "protein_b0654_Inner_Membrane": 12.423545275863988, "protein_b0655_Periplasm": 506.8102838158742, "protein_b0657_Inner_Membrane": -1507.5923304043777, "protein_b0679_Inner_Membrane": -22.117729968575798, "protein_b0692_Inner_Membrane": -43.784488788583644, "protein_b0697_Inner_Membrane": -2537.0380855173576, "protein_b0698_Inner_Membrane": 163.03725168427485, "protein_b4513_Inner_Membrane": -40.41556906915037, "protein_b0709_Inner_Membrane": -115.96004444035414, "protein_b0721_Inner_Membrane": -492.2660421633529, "protein_b0722_Inner_Membrane": -125.20052238694701, "protein_b0731_Inner_Membrane": 201.40851770562665, "protein_b0733_Inner_Membrane": -211.98416287780304, "protein_b0734_Inner_Membrane": -140.91079671589856, "protein_b0751_Inner_Membrane": -161.71909552656015, "protein_b0752_Inner_Membrane": -489.2156505027337, "protein_b0756_Periplasm": 745.011056166562, "protein_b0763_Periplasm": 127.53305944998908, "protein_b0764_Inner_Membrane": -42.543109380571764, "protein_b0789_Periplasm": -1741.350353047876, "protein_b0805_Outer_Membrane": 416.28215069779804, "protein_b0810_Inner_Membrane": -130.3622836401799, "protein_b0811_Periplasm": 255.10812226622792, "protein_b0813_Inner_Membrane": -197.79839448028272, "protein_b0831_Inner_Membrane": -6.724320030103621, "protein_b0832_Inner_Membrane": 14.348234004548909, "protein_b0837_Periplasm": -192.06257797040556, "protein_b0839_Inner_Membrane": -471.23422946133235, "protein_b0841_Inner_Membrane": -573.8075879991214, "protein_b0842_Inner_Membrane": -1039.0368457438822, "protein_b0854_Periplasm": 326.8778987726859, "protein_b0856_Inner_Membrane": -180.43290655242131, "protein_b0857_Inner_Membrane": -126.07770471666895, "protein_b0860_Periplasm": -230.62530354725922, "protein_b0861_Inner_Membrane": -116.20833765689467, "protein_b0862_Inner_Membrane": -29.84242803959909, "protein_b0863_Periplasm": 324.62530929948554, "protein_b0875_Inner_Membrane": -593.7269244253762, "protein_b0886_Inner_Membrane": 638.7163186760939, "protein_b0887_Inner_Membrane": 415.482395285871, "protein_b0891_Periplasm": -874.0583356623755, "protein_b0894_Periplasm": 1092.5561753614734, "protein_b0896_Inner_Membrane": -139.4562125082617, "protein_b0904_Inner_Membrane": -2375.880601209678, "protein_b0914_Inner_Membrane": -3647.23405635129, "protein_b0915_Inner_Membrane": 396.7908461929004, "protein_b0929_Outer_Membrane": -192.3562438132026, "protein_b0934_Inner_Membrane": -28.209615900897305, "protein_b0936_Periplasm": 292.6218872531189, "protein_b0957_Outer_Membrane": -370.36982361294844, "protein_b0972_Inner_Membrane": 486.08943518611386, "protein_b0973_Periplasm": 781.544632096815, "protein_b0974_Inner_Membrane": -4015.951257320435, "protein_b0978_Inner_Membrane": -99.29305186732947, "protein_b0979_Inner_Membrane": -141.46641254250196, "protein_b0980_Periplasm": 592.8635655034299, "protein_b0996_Inner_Membrane": 454.4034570267431, "protein_b0997_Periplasm": 1082.1021541849873, "protein_b1002_Periplasm": 528.8307399705286, "protein_b1006_Inner_Membrane": -3795.9179354773796, "protein_b1015_Inner_Membrane": -228.68487755424394, "protein_b1069_Inner_Membrane": -1241.5781732531275, "protein_b1101_Inner_Membrane": -1203.8116329822906, "protein_b1102_Outer_Membrane": 1505.9774339357655, "protein_b1116_Inner_Membrane": -1773.2771519457026, "protein_b1118_Inner_Membrane": 350.00305327061704, "protein_b1123_Periplasm": 240.50109827831778, "protein_b1124_Inner_Membrane": -59.646318666319026, "protein_b1125_Inner_Membrane": -167.75215222291223, "protein_b1185_Inner_Membrane": -152.2572280443922, "protein_b1186_Inner_Membrane": -1266.2254997649, "protein_b1193_Outer_Membrane": 130.29515695003508, "protein_b1197_Periplasm": 829.4391752899659, "protein_b1206_Inner_Membrane": -1196.8595086201572, "protein_b1209_Outer_Membrane": 472.7285081274678, "protein_b1216_Inner_Membrane": -725.4145101821226, "protein_b1223_Inner_Membrane": -1075.1259146874077, "protein_b1227_Inner_Membrane": -64.57434065937449, "protein_b1243_Periplasm": -3311.2792483387516, "protein_b1244_Inner_Membrane": -131.7622957204903, "protein_b1245_Inner_Membrane": 131.2152286290197, "protein_b1249_Inner_Membrane": -1096.3287656164377, "protein_b1250_Inner_Membrane": -695.9200461879321, "protein_b1252_Inner_Membrane": 163.77275220147325, "protein_b1278_Inner_Membrane": -679.1865831657533, "protein_b1296_Inner_Membrane": -1.3473227542914052, "protein_b1308_Periplasm": -127.62687769912048, "protein_b1319_Outer_Membrane": -175.60797359767994, "protein_b1329_Periplasm": 496.3671275336757, "protein_b1363_Inner_Membrane": -1051.972139118295, "protein_b1377_Outer_Membrane": -18.058605051862333, "protein_b1386_Periplasm": 981.2374133958631, "protein_b1440_Periplasm": 409.4553741160826, "protein_b1442_Inner_Membrane": -270.828688483298, "protein_b1443_Inner_Membrane": -4.12041583972918, "protein_b1453_Inner_Membrane": -182.74641214292367, "protein_b1465_Inner_Membrane": -33.267474535963444, "protein_b1469_Inner_Membrane": 44.767361359439334, "protein_b1473_Inner_Membrane": -754.0192286912862, "protein_b1474_Periplasm": -1915.9058395763325, "protein_b1475_Inner_Membrane": 279.9581395292429, "protein_b1476_Inner_Membrane": -251.62736948101747, "protein_b1485_Inner_Membrane": 95.4442070063815, "protein_b1486_Inner_Membrane": 60.11295049167503, "protein_b1487_Periplasm": -3341.2777045252164, "protein_b1492_Inner_Membrane": -281.900896901262, "protein_b1528_Inner_Membrane": -290.48439464227624, "protein_b1533_Inner_Membrane": -886.8480870373188, "protein_b1587_Periplasm": 1212.0749795678712, "protein_b1588_Periplasm": 1023.955407109893, "protein_b1589_Periplasm": 193.0244271783703, "protein_b1590_Inner_Membrane": -55.28590380302677, "protein_b1592_Inner_Membrane": 100.68870695901036, "protein_b1599_Inner_Membrane": -90.78013503831862, "protein_b1600_Inner_Membrane": -89.36753322542482, "protein_b1602_Inner_Membrane": 27.46281661779908, "protein_b1603_Inner_Membrane": -1926.7743073657305, "protein_b1605_Inner_Membrane": -214.3587590235618, "protein_b1621_Inner_Membrane": -1294.4762831240284, "protein_b1634_Inner_Membrane": -210.284906255815, "protein_b1646_Periplasm": 320.99964037156536, "protein_b1677_Outer_Membrane": -7.428620350682704, "protein_b1711_Inner_Membrane": -150.3513776654206, "protein_b1801_Inner_Membrane": 116.56990774398562, "protein_b1818_Inner_Membrane": -2006.0677665463652, "protein_b1819_Inner_Membrane": 83.83461284327078, "protein_b1855_Inner_Membrane": -545.4501411291257, "protein_b1857_Periplasm": -434.82380629469463, "protein_b1859_Inner_Membrane": -1187.0249260277087, "protein_b1872_Periplasm": 630.8893156372543, "protein_b1873_Inner_Membrane": 432.67674320504676, "protein_b4460_Inner_Membrane": 74.1305982381986, "protein_b1901_Periplasm": 263.6800093506148, "protein_b1907_Inner_Membrane": -969.6883958039069, "protein_b1912_Inner_Membrane": -573.0803151026587, "protein_b1981_Inner_Membrane": -62.76671830625946, "protein_b1992_Inner_Membrane": -35.539455993191105, "protein_b2010_Inner_Membrane": 566.8774439690873, "protein_b2027_Inner_Membrane": 494.9623145488551, "protein_b2035_Inner_Membrane": -1723.3744698658975, "protein_b2037_Inner_Membrane": -65.97681450513977, "protein_b2092_Inner_Membrane": -198.98168802167058, "protein_b2128_Inner_Membrane": -135.06710417008344, "protein_b2130_Inner_Membrane": -113.06989460187367, "protein_b2131_Periplasm": 261.86066600825956, "protein_b2132_Periplasm": 1000.9729300283608, "protein_b2134_Periplasm": -399.8432465213183, "protein_b2148_Inner_Membrane": 10.153307510719394, "protein_b2150_Periplasm": 373.9898907972686, "protein_b2155_Outer_Membrane": 1477.5349246520698, "protein_b2156_Inner_Membrane": -191.8840381693026, "protein_b2167_Inner_Membrane": -382.11640912917653, "protein_b2170_Inner_Membrane": -66.85128878373175, "protein_b2174_Inner_Membrane": -9.131010145925355, "protein_b2197_Periplasm": 165.07364608603675, "protein_b2198_Inner_Membrane": -73.86388845481743, "protein_b2199_Inner_Membrane": -169.64178980015902, "protein_b2200_Inner_Membrane": -209.75649781390143, "protein_b2202_Inner_Membrane": 225.097492428249, "protein_b2203_Periplasm": 230.93339028841282, "protein_b2204_Inner_Membrane": 274.9658121373816, "protein_b2205_Periplasm": 355.700471087732, "protein_b2206_Periplasm": 774.0456508315837, "protein_b2215_Outer_Membrane": -17.759870174175397, "protein_b2223_Inner_Membrane": -2447.8209667916535, "protein_b2239_Periplasm": 322.04429918883466, "protein_b2240_Inner_Membrane": -279.30408017328733, "protein_b2254_Inner_Membrane": 285.294036638916, "protein_b2257_Inner_Membrane": -199.42243140497285, "protein_b4544_Inner_Membrane": -78.60568811094078, "protein_b2258_Inner_Membrane": -128.16509088414892, "protein_b2276_Inner_Membrane": -88.40639982143693, "protein_b2277_Inner_Membrane": -2447.5632813932084, "protein_b2278_Inner_Membrane": -246.360104821673, "protein_b2279_Inner_Membrane": 24.85278280561961, "protein_b2280_Inner_Membrane": -95.52930074493449, "protein_b2282_Inner_Membrane": -235.29877901093843, "protein_b2288_Inner_Membrane": -23.935327351236644, "protein_b2307_Inner_Membrane": -93.05782071060565, "protein_b2308_Inner_Membrane": 9.859505741533845, "protein_b2309_Periplasm": 328.12975258490144, "protein_b2310_Periplasm": 370.0575436543746, "protein_b2328_Periplasm": 419.81865553101585, "protein_b2344_Outer_Membrane": 648.8218391477631, "protein_b2392_Inner_Membrane": -983.4080831304038, "protein_b2393_Inner_Membrane": -916.1947331006049, "protein_b2406_Inner_Membrane": -240.91525775869957, "protein_b2423_Inner_Membrane": -8.095418733236881, "protein_b2424_Inner_Membrane": -143.6263228644229, "protein_b2425_Periplasm": 510.67378811908145, "protein_b2429_Inner_Membrane": 181.08412262350834, "protein_b2435_Periplasm": -248.09491035774488, "protein_b2470_Inner_Membrane": 1118.0276646338727, "protein_b2477_Outer_Membrane": -120.96507717027238, "protein_b2482_Inner_Membrane": -259.95513390866256, "protein_b2483_Inner_Membrane": -120.88119321687908, "protein_b2484_Inner_Membrane": -48.16910564582144, "protein_b2485_Inner_Membrane": -117.97639002782562, "protein_b2486_Inner_Membrane": -107.71877266642498, "protein_b2492_Inner_Membrane": -9452.895401657499, "protein_b2497_Inner_Membrane": -164.22242518912248, "protein_b2512_Outer_Membrane": -1342.5730953104453, "protein_b2519_Inner_Membrane": -4285.628551463456, "protein_b2536_Inner_Membrane": -978.6917273670979, "protein_b2558_Periplasm": 604.352291861407, "protein_b2578_Inner_Membrane": -500.6577622016654, "protein_b2587_Inner_Membrane": -936.8761664501345, "protein_b2595_Outer_Membrane": -235.75288455391444, "protein_b2617_Outer_Membrane": -113.82221274045347, "protein_b2663_Inner_Membrane": -136.2496116114759, "protein_b2678_Inner_Membrane": 242.39986065736014, "protein_b2679_Periplasm": 403.6330328423147, "protein_b2682_Inner_Membrane": -43.027841013969805, "protein_b2683_Inner_Membrane": 24.055358760638416, "protein_b2701_Outer_Membrane": 522.0913509280361, "protein_b2702_Inner_Membrane": 19.153775786763322, "protein_b2703_Inner_Membrane": 207.98175594564088, "protein_b2715_Inner_Membrane": -119.0230322009919, "protein_b2722_Inner_Membrane": 15.617966615048466, "protein_b2723_Inner_Membrane": -215.0308943408934, "protein_b2789_Inner_Membrane": -95.42870429209133, "protein_b2796_Inner_Membrane": -2397.5861378925665, "protein_b2801_Inner_Membrane": 6.217022407589425e-34, "protein_b2813_Outer_Membrane": -145.81388240782826, "protein_b2817_Periplasm": -277.4003572391047, "protein_b2828_Inner_Membrane": 13.35699797061862, "protein_b2835_Inner_Membrane": -83.09385043918556, "protein_b2836_Inner_Membrane": -1838.249492592543, "protein_b2841_Inner_Membrane": -154.02723313222526, "protein_b2882_Inner_Membrane": 237.99237156751786, "protein_b2893_Periplasm": -364.76100318659377, "protein_b2923_Inner_Membrane": -564.4737063825442, "protein_b2938_Periplasm": 807.0360863850984, "protein_b2943_Inner_Membrane": -1054.4975004134062, "protein_b2957_Periplasm": 630.6536001769182, "protein_b2963_Outer_Membrane": 707.3041863139482, "protein_b2964_Inner_Membrane": -1171.8599777636132, "protein_b2975_Inner_Membrane": -280.55697842620845, "protein_b2987_Inner_Membrane": -1024.2427625813077, "protein_b2994_Periplasm": 579.030331638392, "protein_b2995_Inner_Membrane": -186.87484822829936, "protein_b2996_Periplasm": 493.71054264558137, "protein_b2997_Periplasm": 433.23000989954033, "protein_b3005_Inner_Membrane": 66.96993811784185, "protein_b3006_Inner_Membrane": 208.35869475562328, "protein_b3035_Outer_Membrane": -1268.9786271026496, "protein_b3040_Inner_Membrane": -681.1984728954059, "protein_b3057_Inner_Membrane": -803.0016892458743, "protein_b3059_Inner_Membrane": -473.077648470493, "protein_b3063_Inner_Membrane": -315.02415242118593, "protein_b3089_Inner_Membrane": 215.50281730138354, "protein_b3093_Inner_Membrane": -339.38785325245095, "protein_b3116_Inner_Membrane": -1398.3084361227181, "protein_b3127_Inner_Membrane": -195.59034691637336, "protein_b3161_Inner_Membrane": -993.5085596148527, "protein_b3175_Inner_Membrane": -189.19026018467463, "protein_b3182_Periplasm": 832.8818923767692, "protein_b3196_Inner_Membrane": -0.0, "protein_b3199_Inner_Membrane": 419.6220936708216, "protein_b3200_Periplasm": 431.9637415177688, "protein_b3224_Inner_Membrane": 0.49091542130342314, "protein_b3258_Inner_Membrane": 6.5990959154293805, "protein_b3265_Inner_Membrane": -2215.2620131464687, "protein_b3266_Inner_Membrane": 809.1873857183842, "protein_b3300_Inner_Membrane": -83.7005745403579, "protein_b3350_Inner_Membrane": 85.96676218116433, "protein_b3367_Inner_Membrane": -116.32294834519705, "protein_b3370_Inner_Membrane": -91.69857886328542, "protein_b3396_Inner_Membrane": -812.0634719664877, "protein_b3409_Inner_Membrane": -1551.6896239549856, "protein_b3415_Inner_Membrane": -1234.4941770192154, "protein_b4476_Inner_Membrane": -374.61790118039437, "protein_b3447_Periplasm": 808.704734438266, "protein_b3451_Inner_Membrane": -185.35037490746407, "protein_b3452_Inner_Membrane": 25.933067259511546, "protein_b3453_Periplasm": 473.82280721435745, "protein_b3456_Inner_Membrane": -114.31228864223219, "protein_b3457_Inner_Membrane": -91.15999192296866, "protein_b3458_Periplasm": 534.1556228532478, "protein_b3460_Periplasm": 314.407857738512, "protein_b3469_Inner_Membrane": 556.7576358919559, "protein_b3476_Periplasm": -3349.4283839857235, "protein_b3477_Inner_Membrane": 60.230719541398024, "protein_b3478_Inner_Membrane": 114.95295640402011, "protein_b3493_Inner_Membrane": -849.5817956305069, "protein_b3496_Inner_Membrane": -257.2001612363678, "protein_b3502_Inner_Membrane": -105.05070253646046, "protein_b3528_Inner_Membrane": 0.5936594247698505, "protein_b3542_Inner_Membrane": 49.18489367881308, "protein_b3543_Inner_Membrane": 17.240334909412695, "protein_b3544_Periplasm": -3654.113652049655, "protein_b3546_Inner_Membrane": 536.1972373922081, "protein_b3566_Periplasm": 489.12459252109966, "protein_b3568_Inner_Membrane": 98.07722242949046, "protein_b3571_Periplasm": 1174.131326742311, "protein_b3577_Inner_Membrane": -28.68784924334316, "protein_b3578_Inner_Membrane": -272.25884668869594, "protein_b3579_Periplasm": 391.92036148511005, "protein_b3599_Inner_Membrane": 269.0362962818342, "protein_b3603_Inner_Membrane": -2711.140309373634, "protein_b3622_Inner_Membrane": -102.28045539714317, "protein_b3653_Inner_Membrane": -1002.1207243803932, "protein_b3654_Inner_Membrane": -728.6729275108154, "protein_b3666_Inner_Membrane": -6.280462911161397, "protein_b3679_Inner_Membrane": -31.389405826699996, "protein_b3691_Inner_Membrane": -123.72307645081929, "protein_b3705_Inner_Membrane": -685.5722806017977, "protein_b3709_Inner_Membrane": -47.649558394318376, "protein_b3714_Inner_Membrane": -899.2435108402326, "protein_b3722_Inner_Membrane": 194.49606181916292, "protein_b3726_Inner_Membrane": -224.03987459794845, "protein_b3727_Inner_Membrane": -316.4280205076678, "protein_b3728_Periplasm": 340.2994336534565, "protein_b3731_Inner_Membrane": 88.07575910296814, "protein_b3736_Inner_Membrane": -0.8201122392104059, "protein_b3737_Inner_Membrane": -803.0733624388507, "protein_b3738_Inner_Membrane": -74.08774907376494, "protein_b3739_Inner_Membrane": -388.3444410710077, "protein_b3747_Inner_Membrane": -1471.4455820166174, "protein_b3750_Inner_Membrane": 60.125949182236546, "protein_b3751_Periplasm": 351.882576440989, "protein_b3784_Inner_Membrane": -105.19662472435571, "protein_b3785_Inner_Membrane": 423.12454853922344, "protein_b3792_Inner_Membrane": -8546.750801093183, "protein_b3793_Inner_Membrane": -284.6452966597565, "protein_b3816_Inner_Membrane": -629.5969426280413, "protein_b3821_Outer_Membrane": -356.4178427177707, "protein_b3823_Inner_Membrane": -130.3541134614798, "protein_b3824_Inner_Membrane": -482.6470716943041, "protein_b3835_Inner_Membrane": -1806.5787928592458, "protein_b3836_Inner_Membrane": -118.42860220467914, "protein_b3838_Inner_Membrane": 139.95563081497474, "protein_b3839_Inner_Membrane": -1478.8372409332476, "protein_b3849_Inner_Membrane": 30.67279982631517, "protein_b3875_Outer_Membrane": -184.58835914551148, "protein_b3892_Inner_Membrane": -205.06639988612736, "protein_b3893_Inner_Membrane": 300.791319565071, "protein_b3894_Periplasm": -2615.2041581056487, "protein_b3907_Inner_Membrane": -108.7010101299653, "protein_b3909_Inner_Membrane": -128.68795834258808, "protein_b3915_Inner_Membrane": -409.1927926924483, "protein_b3917_Periplasm": -359.05381528801297, "protein_b3927_Inner_Membrane": -62.51377149365841, "protein_b3930_Inner_Membrane": 80.79363229876923, "protein_b3966_Outer_Membrane": 1417.5919676934195, "protein_b3981_Inner_Membrane": -874.8773243242712, "protein_b4031_Inner_Membrane": 5.661296020999434, "protein_b4032_Inner_Membrane": -154.41559009302307, "protein_b4033_Inner_Membrane": 336.905640561992, "protein_b4034_Periplasm": 111.6524709611556, "protein_b4036_Outer_Membrane": -1892.161426992375, "protein_b4040_Inner_Membrane": -215.5250300947235, "protein_b4042_Inner_Membrane": -319.2973734478001, "protein_b4055_Periplasm": 330.79122296089315, "protein_b4067_Inner_Membrane": -1315.271679650179, "protein_b4070_Periplasm": 352.69340734459115, "protein_b4071_Periplasm": 402.69455013886517, "protein_b4072_Periplasm": 303.2460427526831, "protein_b4073_Inner_Membrane": -181.5628894241675, "protein_b4077_Inner_Membrane": -931.321455744611, "protein_b4086_Inner_Membrane": 50.39360619467463, "protein_b4088_Periplasm": 310.82490244074046, "protein_b4111_Inner_Membrane": -1094.7738726068667, "protein_b4115_Inner_Membrane": -870.6006086252627, "protein_b4120_Inner_Membrane": -74.2128056861665, "protein_b4123_Inner_Membrane": -157.3799310113143, "protein_b4130_Inner_Membrane": -79.94932046763977, "protein_b4132_Inner_Membrane": -1125.3394875843653, "protein_b4136_Inner_Membrane": -1261.8722952355395, "protein_b4138_Inner_Membrane": -88.74971195551119, "protein_b4151_Inner_Membrane": -117.0480652616039, "protein_b4152_Inner_Membrane": -187.88284229040835, "protein_b4169_Periplasm": -1479.9448913098336, "protein_b4193_Inner_Membrane": -298.7813882540311, "protein_b4208_Inner_Membrane": -1361.7541922425116, "protein_b4213_Periplasm": 884.1938194257531, "protein_b4227_Periplasm": 271.3599563545098, "protein_b4230_Inner_Membrane": 132.81866457034207, "protein_b4231_Inner_Membrane": 109.18396649737689, "protein_b4240_Inner_Membrane": 142.4434199661658, "protein_b4242_Inner_Membrane": -1535.2334276691552, "protein_b4261_Inner_Membrane": -1313.105082084414, "protein_b4262_Inner_Membrane": 240.14746614527226, "protein_b4265_Inner_Membrane": -185.0705473745262, "protein_b4288_Inner_Membrane": -9.36594174417385, "protein_b4289_Inner_Membrane": 24.638858088845243, "protein_b4290_Periplasm": 213.43464444239433, "protein_b4291_Outer_Membrane": 1631.9753070487084, "protein_b4311_Outer_Membrane": -95.69947304207629, "protein_b4321_Inner_Membrane": -1243.9737591939013, "protein_b4356_Inner_Membrane": 56.73631396440685, "protein_b4392_Periplasm": -618.8000273534494, "protein_b0463_lipoprotein_Inner_Membrane": -2328.263644555063, "protein_b3265_lipoprotein_Inner_Membrane": -2297.78816452822, "protein_b2512_lipoprotein_Outer_Membrane": -1425.0992466921969, "protein_b2477_lipoprotein_Outer_Membrane": -203.4912285520239, "protein_b2595_lipoprotein_Outer_Membrane": -318.279035935666, "protein_b2617_lipoprotein_Outer_Membrane": -196.348364122205, "protein_b0572_lipoprotein_Outer_Membrane": -3550.503557347359, "protein_b1677_lipoprotein_Outer_Membrane": -89.95477173243422, "protein_b1193_lipoprotein_Outer_Membrane": 47.76900556828356, "protein_b1209_lipoprotein_Outer_Membrane": 390.2023567457163, "protein_b0197_lipoprotein_Inner_Membrane": -1472.9796476629124, "protein_b2813_lipoprotein_Outer_Membrane": -228.3400337895798, "protein_b2701_lipoprotein_Outer_Membrane": 439.5651995462846, "protein_b2963_lipoprotein_Outer_Membrane": 624.7780349321966, "linear_objective": -1.0}
