# Supplementary material for: COBRAme: A computational framework for genome-scale models of metabolism and gene expression
Source: PLoS Comput Biol. 2018 Jul 5;14(7):e1006302. doi: 10.1371/journal.pcbi.1006302 (PMC6049947; doi:10.1371/journal.pcbi.1006302)
Supplement: S3 File — All results outlined in the manuscript can be reproduced by following the instructions in the README. A JSON version of iJL1678b-ME is also contained in this file. Alternatively, these scripts can be found at https://github.com/coltonlloyd/cobrame_supplement. (ZIP) [file pcbi.1006302.s003.zip › S3_File/Figure_S1_shadow_prices/glucose_sweep/03.105_glucose_dual.json]

{"biomass": -223.5657979052369, "protein_biomass": -219.70595148316252, "mRNA_biomass": -223.5657979052369, "tRNA_biomass": -223.5657979052369, "rRNA_biomass": -223.5657979052369, "ncRNA_biomass": -223.5657979052369, "DNA_biomass": -223.5657979052369, "lipid_biomass": -223.5657979052369, "constituent_biomass": -223.5657979052369, "prosthetic_group_biomass": -223.5657979052369, "peptidoglycan_biomass": -223.5657979052369, "10fthf_c": -174.1013868461849, "12dgr120_c": -143.1638575246071, "12dgr140_c": -158.72216510897098, "12dgr141_c": -157.82080146760856, "12dgr160_c": -186.89891223630528, "12dgr161_c": -183.42185514833113, "12dgr180_c": -200.7173947543357, "12dgr181_c": -197.23656394142753, "12ppd__R_c": 0.0004416830772635047, "12ppd__S_c": -13.661258374630817, "13dpg_c": -11.686151554962606, "14dhncoa_c": -163.55459154206014, "14glucan_c": -147.5504357591319, "15dap_c": -29.366819174006462, "1ddecg3p_c": -79.28582573307872, "1hdec9eg3p_c": -99.4153622272426, "1hdecg3p_c": -101.15389077122968, "1odec11eg3p_c": -107.11526403861615, "1odecg3p_c": -109.07477865671648, "1pyr5c_c": -21.193253271835044, "1tdec7eg3p_c": -88.48132970816712, "1tdecg3p_c": -88.95478326784016, "23dappa_c": -9.437588507362326, "23ddhb_c": 12.878313120597495, "23dhacoa_c": -137.88414347248525, "23dhb_c": 14.616698448485822, "23dhba_c": -30.693599208053836, "23dhbzs_c": -0.08128487599577672, "23dhdp_c": -25.099585555801855, "23dhmb_c": -20.613315610909662, "23dhmp_c": -29.61990566050314, "23doguln_c": -18.37341324293457, "25aics_c": -52.34484358467732, "25dkglcn_c": -19.370126446610158, "25drapp_c": -47.45210713630137, "26dap__LL_c": -29.829512888838508, "26dap__M_c": -29.85715677470826, "2agpe120_c": -91.88172498287072, "2agpe140_c": -99.0511683453003, "2agpe141_c": -98.60048652461909, "2agpe160_c": -113.39996640601484, "2agpe161_c": -112.02961200291558, "2agpe180_c": -120.04878316798265, "2agpe181_c": -118.30836776152857, "2agpg120_c": -96.3497540195949, "2agpg140_c": -101.72376485549188, "2agpg141_c": -101.27308303481067, "2agpg160_c": -116.07256291620642, "2agpg161_c": -114.70220851310718, "2agpg180_c": -122.72137967817424, "2agpg181_c": -120.98096427172015, "2ahbut_c": -27.631688026405484, "2amsa_c": -8.696916446092507, "2aobut_c": -13.790273858305156, "2cpr5p_c": -57.391235071433734, "2dda7p_c": -27.58383220563288, "2ddecg3p_c": -79.6437008765262, "2ddg6p_c": -23.354244893069406, "2ddglcn_c": -22.104778647849518, "2dh3dgal_c": -21.36090680224675, "2dh3dgal6p_c": -22.610262226532157, "2dhguln_c": -21.358051035497912, "2dhp_c": -24.96277581049454, "2dmmq8_c": -626.0919563844436, "2dmmql8_c": -627.0837436791866, "2dr1p_c": -23.88103440231948, "2dr5p_c": -23.881157399381376, "2h3oppan_c": -7.699026425801414, "2hdec9eg3p_c": -99.79158789657106, "2hdecg3p_c": -101.53011653873047, "2ippm_c": -28.306964785219307, "2mahmp_c": -45.530839792839906, "2mcacn_c": -22.83933707466021, "2mcit_c": -22.839936056617862, "2me4p_c": -46.786243815498494, "2mecdp_c": -68.78343662473263, "2obut_c": -18.443072782831607, "2odec11eg3p_c": -106.07034365518403, "2odecg3p_c": -107.81075906163812, "2ohph_c": -609.441076720674, "2ombzl_c": -641.2500488294347, "2omhmbl_c": -673.0574623586105, "2ommbl_c": -673.057801458517, "2omph_c": -641.2507772719459, "2oph_c": -609.4382574716342, "2oxpaccoa_c": -147.0760732621245, "2p4c2me_c": -107.32440015932508, "2pg_c": -10.685995772003519, "2pglyc_c": -5.96700782112401, "2sephchc_c": -56.94860004610805, "2shchc_c": -47.511305998034224, "2tdec7eg3p_c": -86.36246241827456, "2tdecg3p_c": -86.81314423895577, "2tpr3dpcoa_c": -137.42716500773707, "34hpp_c": -39.07437125775243, "35cgmp_c": -45.64489300568297, "3amac_c": -0.0, "3c2hmp_c": -28.307283578324476, "3c3hmp_c": -28.306645992114134, "3c4mop_c": -26.5688485941181, "3dhguln_c": -20.11031454528623, "3dhgulnp_c": -21.359516573900923, "3dhq_c": -27.433568003555816, "3dhsk_c": -27.473368360439267, "3hadpcoa_c": -137.88414347248525, "3hbcoa_c": -131.18381630894157, "3hcinnm_c": -28.814846477061348, "3hdcoa_c": -163.9820146653763, "3hddcoa_c": -174.91603397514106, "3hhcoa_c": -142.11654909441984, "3hhdcoa_c": -196.78407259467056, "3hocoa_c": -153.04928187989807, "3hodcoa_c": -207.71433627024277, "3hpp_c": -0.2483285950878803, "3hpppn_c": -29.808391562134688, "3htdcoa_c": -185.8500532849058, "3ig3p_c": -57.10656106618104, "3mob_c": -20.606835989855124, "3mop_c": -29.6134260394486, "3odcoa_c": -162.24175152039172, "3oddcoa_c": -173.17577083015647, "3ohcoa_c": -140.37628594943524, "3ohdcoa_c": -195.04380944968597, "3oocoa_c": -151.30901873491348, "3oodcoa_c": -205.97782875945072, "3ophb_c": -609.6869918655622, "3otdcoa_c": -184.10979013992122, "3oxdhscoa_c": -145.3361156753599, "3pg_c": -10.685995772003519, "3php_c": -8.947727298751998, "3psme_c": -41.20004034894603, "3sala_c": -11.924237527862905, "4abut_c": -17.88832935617802, "4abutn_c": -21.935295063944988, "4abz_c": -32.86953904864346, "4adcho_c": -42.05836785507855, "4ahmmp_c": -31.648156607977207, "4ampm_c": -32.899308821346324, "4c2me_c": -92.74666627286987, "4crsol_c": -0.0, "4h2opntn_c": -18.622291208811358, "4hbz_c": -31.623797072553838, "4hthr_c": -31.20138787731319, "4mhetz_c": -121.31605184046379, "4mop_c": -26.32007831595296, "4mpetz_c": -122.56599471322593, "4pasp_c": -13.676451757404285, "4per_c": -15.658597345156073, "4ppan_c": -42.63162986270872, "4ppcys_c": -68.22860413578442, "4r5au_c": -62.47959633247752, "56dura_c": -16.43178034069125, "5aizc_c": -38.669896796212946, "5aop_c": -34.98643010063567, "5aprbu_c": -62.72949470369695, "5apru_c": -53.97234151051499, "5caiz_c": -38.61652309093122, "5dglcn_c": -21.107421075857292, "5dh4dglc_c": -17.136668747285757, "5drib_c": -0.0, "5fthf_c": -174.10036353189483, "5mta_c": -21.91355911719029, "5mthf_c": -177.68553863197786, "5mtr_c": -0.2483285950878803, "5prdmbz_c": 46.81200611451442, "6hmhpt_c": -115.73065455687649, "6hmhptpp_c": -117.9879381476295, "6pgc_c": -23.35415632011014, "6pgl_c": -23.105351904340317, "8aonn_c": -76.60213692420811, "LalaDglu_c": -29.564684782686527, "LalaDgluMdap_c": -62.501232617166906, "LalaDgluMdapDala_c": -74.17841246053528, "LalaLglu_c": -29.563343240086827, "N1aspmd_c": -7.4497111335057635, "Nmtrp_c": -58.51413405441277, "Sfglutth_c": -47.18722633573421, "aacald_c": -0.0, "aacoa_c": -129.44355316395698, "aact_c": -13.541503580140011, "ac_c": -6.698983650470681, "acac_c": -14.151531729597984, "acald_c": -9.184768003987044, "acanth_c": -40.42234274011438, "accoa_c": -121.99246611555033, "acetol_c": 1.7491539321969323, "acg5p_c": -27.10833710229209, "acg5sa_c": -28.846140554067315, "acgam_c": -43.26414505149365, "acgam1p_c": -33.85024330144669, "acgam6p_c": -32.782101869555525, "acglc__D_c": -31.54163733817875, "acglu_c": -25.84207078298038, "acmalt_c": -56.38473835150488, "acmana_c": -31.53258500109904, "acmanap_c": -32.782101869555525, "acmum6p_c": -43.95397627540567, "acnam_c": -40.970478113980136, "acon__C_c": -18.38713622196535, "acon__T_c": -18.38713622196535, "aconm_c": -49.94650583751945, "acorn_c": -30.836090747371514, "acser_c": -18.14305814422956, "actp_c": -7.701337451080882, "ade_c": -21.66532746442627, "adn_c": -42.550422430600136, "adocbi_c": -45.30621143579192, "adocbip_c": -46.55587983894715, "adocbl_c": -1.2469195913791065, "adp_c": -44.80326619808361, "adpglc_c": -70.40715477985884, "adphep__DD_c": -75.37448156306193, "adphep__LD_c": -75.3837533358533, "adprib_c": -64.4219156636682, "ag_c": 0.24946963401857072, "agdpcbi_c": -91.95089426697753, "agm_c": -27.679283909272073, "ahcys_c": -52.54291727024927, "ahdt_c": -123.1831519056606, "aicar_c": -39.9279857882931, "air_c": -37.36795041527413, "akg_c": -16.15031124447321, "ala__B_c": -12.426697009615888, "ala__D_c": -11.426847028428352, "ala__L_c": -11.425818559332495, "alaala_c": -23.853694056856703, "alac__S_c": -18.62509813205446, "all__D_c": -23.83668323073879, "all6p_c": -25.086281833987506, "alltn_c": -14.052258497875432, "alltt_c": -14.314086298012414, "allul6p_c": -25.084908890143865, "altrn_c": -22.10611046734833, "amet_c": -84.10282981655459, "ametam_c": -83.85335797215701, "amob_c": -0.0, "amp_c": -43.800811795944625, "anhgm_c": -85.96223952299893, "anhgm3p_c": -148.4630790937833, "anhgm4p_c": -160.13788698669293, "anhm_c": -42.70311362464966, "anhm3p_c": -105.20158124497529, "anhm4p_c": -116.87876108834367, "anth_c": -32.97209855510383, "ap4a_c": -91.11202184442148, "ap5a_c": -90.11120990736451, "apg120_c": -224.69823317469996, "apg140_c": -247.30330384696174, "apg141_c": -245.92848721790145, "apg160_c": -288.1999927341434, "apg161_c": -283.7207574842592, "apg180_c": -309.4185045744092, "apg181_c": -303.9781615106735, "appl_c": -15.290215829259681, "aps_c": -46.55147574714987, "ara5p_c": -21.121963801248064, "arab__L_c": -19.860651111320813, "aragund_c": -717.5358388766576, "arbt6p_c": -1.251719163820762, "arbtn_c": 0.4984138530222318, "arbtn__fe3_c": -1.2542487322319515, "arg__L_c": -27.926738412581162, "argsuc_c": -40.35095937634245, "ascb6p_c": -21.111800138077186, "asn__L_c": -14.701438299498612, "aso3_c": -0.0, "aso4_c": 1.989328460188282, "asp__L_c": -12.674892050735316, "aspsa_c": -15.414265580871367, "athr__L_c": -15.777826127255693, "athtp_c": -211.91243340988729, "atp_c": -45.804825904752576, "b2coa_c": -131.18569412603787, "bbtcoa_c": -0.0, "betald_c": 1.490898890025935, "bglycogen_c": -25.85162559609543, "bmoco_c": -201.97140540055562, "bmoco1gdp_c": -247.36806482969166, "bmocogdp_c": -292.7647242588277, "btal_c": -19.122350833315494, "btcoa_c": -132.92519890102858, "btn_c": -198.2737328191558, "btnso_c": -196.53641650026623, "but_c": -17.633177466669572, "butso3_c": -23.481120546761595, "ca2_c": 0.24645166970994653, "camp_c": -45.55341967695761, "cbasp_c": -14.17399730866698, "cbi_c": -0.9996589604840266, "cbl1_c": 43.055606240967464, "cbm_c": -16.67772161279859, "cbp_c": -1.4999300126500286, "cd2_c": -11.957370002680992, "cdg_c": -112.74861092301778, "cdp_c": -39.089604059764184, "cdpdddecg_c": -183.00769304068106, "cdpdhdec9eg_c": -223.2633559704985, "cdpdhdecg_c": -226.74041305847265, "cdpdodec11eg_c": -235.86097859799676, "cdpdodecg_c": -239.56090625527838, "cdpdtdec7eg_c": -197.51918554213418, "cdpdtdecg_c": -198.44332035051326, "cechddd_c": -33.284923669770684, "cenchddd_c": -32.29137858469734, "cgly_c": -29.931071527227594, "chol_c": -0.24867226360772807, "chor_c": -41.05716130208157, "chtbs6p_c": -76.04664061411884, "cinnm_c": -30.554574165224206, "cit_c": -18.387085187373685, "citr__L_c": -25.673384196384298, "ckdo_c": -71.20971689478485, "cl_c": 0.12441960727406122, "cmp_c": -38.087734575244646, "co2_c": 5.034731291406499e-06, "coa_c": -114.54137906714367, "cobalt2_c": -0.0015629754643145062, "colipa_c": 2.0073478432377416, "cpe160_c": -259.5304600135953, "cpe180_c": -272.08185219239795, "cpg160_c": -262.5712329613208, "cpg180_c": -276.5498812291221, "cpgn_c": -1.0050418057208357, "cpgn__un_c": 0.4984138530222318, "cph4_c": -112.99695462229953, "cpmp_c": -54.29014174158904, "cpppg3_c": -279.9042911648058, "crn_c": -0.25111087846094027, "crn__D_c": -0.25041260642678415, "crnDcoa_c": -0.0006982720341561068, "crncoa_c": -0.0006982720341561068, "csn_c": -15.966730224954073, "ctbt_c": -0.25111087846094027, "ctbtcoa_c": -0.0006982720341561068, "ctp_c": -40.09205846190317, "cu_c": 0.24946963401857072, "cu2_c": -3.9856074662294284e-05, "cyan_c": -6.097525928758865, "cynt_c": -0.4971818680592193, "cys__D_c": -21.335896651764113, "cys__L_c": -23.593228475433026, "cyst__L_c": -42.035512953165316, "cytd_c": -36.8372569302974, "dad__2_c": -45.292559718305945, "dad__5_c": -21.66523052210241, "dadp_c": -46.54209018921557, "damp_c": -45.54142517801662, "dann_c": -160.706549344674, "datp_c": -47.54454459135456, "db4p_c": -25.35814933091054, "dc2coa_c": -163.9838924824726, "dca_c": -51.433057332833386, "dcacoa_c": -165.7246837817498, "dcamp_c": -56.217669592328846, "dcdp_c": -40.83111213730619, "dcmp_c": -39.829654730393585, "dctp_c": -41.83177714850515, "dcyt_c": -39.580789270682914, "dd2coa_c": -174.91791179223736, "ddca_c": -62.367076642598136, "ddcacoa_c": -176.65870309151455, "ddcap_c": -64.12615149592403, "dgdp_c": -46.631859105629395, "dgmp_c": -45.62962889154554, "dgslnt_c": -93.38751649159549, "dgsn_c": -45.26165823514906, "dgtp_c": -47.63431350776838, "dha_c": -11.920171266530302, "dhap_c": -13.171405886634217, "dhcinnm_c": -30.55216526425134, "dhf_c": -169.74735419745795, "dhgly_c": -67.1882677434386, "dhmpt_c": -122.92998734897606, "dhmptp_c": -123.18858530251873, "dhna_c": -49.27013957631443, "dhnpt_c": -122.93207176702202, "dhor__S_c": -13.92526568006094, "dhpmp_c": -123.18197013824145, "dhpppn_c": -31.545710349324683, "dhpt_c": -150.60693173406497, "dhptd_c": -0.0, "dhptdn_c": -0.0, "didp_c": -44.04607728846904, "dimp_c": -44.045586713685374, "din_c": -43.7967212539747, "ditp_c": -44.04809340033457, "dmbzid_c": 70.93445834563099, "dmlz_c": -87.58819475959957, "dmpp_c": -72.50817838886503, "dms_c": -0.9905483756010766, "dmso_c": -5.034731291406499e-06, "dnad_c": -118.83343716071448, "dpcoa_c": -113.28851004761441, "dscl_c": -344.2653475372513, "dtbt_c": -162.21285808324347, "dtdp_c": -46.9433960649019, "dtdp4aaddg_c": -82.22719965132089, "dtdp4addg_c": -74.52804529210088, "dtdp4d6dg_c": -72.54026273244489, "dtdp4d6dm_c": -72.5395147900848, "dtdpglu_c": -72.54120710765507, "dtdprmn_c": 215.88544185374468, "dtmp_c": -45.911549745548434, "dttp_c": -47.945850467040884, "dudp_c": -38.558452554981336, "dump_c": -39.55838894243778, "duri_c": -38.32428663800107, "dutp_c": -39.55911756618029, "dxyl_c": -38.21268698595861, "dxyl5p_c": -39.46235257305304, "e4p_c": -17.147069894560882, "eig3p_c": -31.30048928540804, "enter_c": 0.5017782716873731, "etha_c": -12.36430880937439, "ethso3_c": -13.543537717433146, "etoh_c": -10.922498702942105, "f1p_c": -25.095213303133765, "f6p_c": -25.09341225111399, "fad_c": -159.44660776983102, "fadh2_c": -161.18607869490089, "fald_c": -3.101101169248152, "fc1p_c": -25.091331391009625, "fcl__L_c": -23.841835248127897, "fdp_c": -26.344506078144445, "fe2_c": -0.0021765856864185253, "fe3_c": -1.0004416830772636, "fe3dhbzs_c": -1.2478729063941572, "fe3hox_c": -1.0050418057208357, "fe3hox__un_c": 0.2492069265111159, "fecrm_c": -1.0050418057208357, "fecrm__un_c": 0.4984138530222318, "feenter_c": -1.2478531330797733, "feoxam_c": -1.0050418057208357, "feoxam__un_c": 0.4984138530222318, "fgam_c": -34.10179289948345, "fmn_c": -114.0440163401894, "fmnh2_c": -115.78348726525928, "for_c": -1.613445572714315, "forcoa_c": 0.24997400553199808, "fpram_c": -36.10576054334207, "fprica_c": -42.29309269645695, "frdp_c": -217.02138255406385, "fru_c": -24.095144833346424, "frulys_c": -53.473049663437315, "frulysp_c": -54.72273633604689, "fruur_c": -20.36675145316842, "fuc__L_c": -23.841835248127897, "fum_c": -12.424220963761293, "g1p_c": -25.094997063085856, "g3p_c": -13.173779338051572, "g3pc_c": -15.908561938383484, "g3pe_c": -27.265890514664434, "g3pg_c": -29.93848702485602, "g3pi_c": -15.908561938383484, "g3ps_c": -26.348060252703124, "g6p_c": -25.093378851362626, "gagicolipa_c": 84.53311524683119, "gal_c": -23.84126295968801, "gal1p_c": -25.091597979253415, "galct__D_c": -17.13756175426542, "galctn__D_c": -21.361073177520602, "galctn__L_c": -22.105312265862707, "galt1p_c": -26.82544487035267, "galur_c": -20.369020759522186, "gam1p_c": -26.133767854425948, "gam6p_c": -26.08526393502515, "gar_c": -31.487910678423162, "garagund_c": -743.3882057681489, "gbbtn_c": -0.25041260642678415, "gcald_c": -7.203501628191489, "gdp_c": -44.89214041902742, "gdpddman_c": -69.48587556030864, "gdpfuc_c": -71.47171506693833, "gdpmann_c": -69.48655691461418, "gdpofuc_c": -69.48472607795317, "gdptp_c": -48.14617972563945, "gfgaragund_c": -769.2354134281592, "gg4abut_c": -36.02744741895767, "ggagicolipa_c": 58.68464513038419, "ggbutal_c": -37.77050625141501, "gggagicolipa_c": 32.836473695659826, "ggptrc_c": -43.063643388389096, "ghb_c": -17.6377918102216, "gicolipa_c": 110.38139494925392, "glc__D_c": -24.09098042457271, "glcn_c": -23.095559547197922, "glcr_c": -17.13762031709176, "glcur_c": -20.364135098070204, "gln__L_c": -19.13864381647071, "glu__D_c": -18.181083278681168, "glu__L_c": -18.13852151034771, "glu1sa_c": -34.98514458601128, "glu5p_c": -19.121533238089413, "glu5sa_c": -20.944477958938606, "glucys_c": -38.48632539727392, "glx_c": -4.722231087646942, "gly_c": -6.336230617152299, "glyald_c": -13.168550793186025, "glyb_c": 3.2316652679846785, "glyc_c": -14.909930388691196, "glyc__R_c": -9.436534937501422, "glyc2p_c": -15.91062181189121, "glyc3p_c": -15.159544357974847, "glyclt_c": -5.715979952142072, "glycogen_c": -25.852624716265215, "gmhep17bp_c": -30.318457552664388, "gmhep1p_c": -30.067627674838775, "gmhep7p_c": -29.06718077290256, "gmp_c": -43.8900167970604, "gp4g_c": -89.28739864258316, "grdp_c": -144.76478047146443, "gslnt_c": -49.554575384524554, "gsn_c": -42.506958274569335, "gthox_c": -89.6535455115769, "gthrd_c": -45.821516226757545, "gtp_c": -45.8945948211664, "gtspmd_c": -46.5708812775555, "gua_c": -21.627491723520592, "h_c": 0.2487753128964352, "h2_c": -1.4932981984778646, "h2mb4p_c": -70.77124449413954, "h2o_c": -0.0, "h2o2_c": -1.7374184829461923, "h2s_c": -11.899013562276364, "hco3_c": -0.25045669341263593, "hcys__L_c": -32.599189928169785, "hdca_c": -84.23511526212764, "hdcap_c": -85.994216534075, "hdcea_c": -82.49658881844195, "hdceap_c": -84.2556879900879, "hdcoa_c": -196.7882152673584, "hdd2coa_c": -196.78595041176686, "hemeO_c": -493.7102030831299, "hg2_c": 0.2500752046794123, "hhlipa_c": -59.65061842750602, "his__L_c": -29.551109433530137, "hisp_c": -33.213718139194384, "histd_c": -32.942145711584445, "hkndd_c": -31.79341395643146, "hkntd_c": -30.79985721273156, "hlipa_c": -28.82164240221089, "hmbil_c": -280.8983810077421, "hmgth_c": -48.92261739600569, "hom__L_c": -17.402404052211995, "hphhlipa_c": -91.72928238495967, "hpyr_c": -7.699026425801414, "hqn_c": 23.842259639636758, "hx2coa_c": -142.1184269115161, "hxa_c": -28.56591025214782, "hxan_c": -20.169489000095027, "hxcoa_c": -143.85793168650682, "iasp_c": -11.186720550638706, "ichor_c": -41.048018475760145, "icit_c": -18.38718708324853, "icolipa_c": 136.2294530652143, "idon__L_c": -22.851245544575086, "idp_c": -41.29225028549715, "ile__L_c": -31.748289208358578, "imacp_c": -31.27912544673061, "imp_c": -42.29309269645695, "indole_c": -43.93271570470527, "inost_c": -0.24665834315851753, "ins_c": -41.04202129339497, "ipdp_c": -72.50817838886503, "isetac_c": -11.562271341637592, "itp_c": -42.29559938310615, "k_c": -0.250720034978046, "kdo_c": -31.331173299127027, "kdo2lipid4_c": -424.04301184840995, "kdo8p_c": -31.558484181135018, "kdolipid4_c": -390.672189958948, "kphphhlipa_c": -126.35130908235548, "lac__D_c": -11.175357768767833, "lac__L_c": -10.432403828325992, "lald__D_c": 1.7383903626196184, "lald__L_c": -11.91992550437541, "lcts_c": -47.93148831349973, "leu__L_c": -28.309703891117515, "lgt__S_c": -56.748523950161804, "lipa_c": 2.0073478432377416, "lipa_cold_c": 2.0073478432377416, "lipidA_c": -357.3013681475963, "lipidAds_c": -356.05105002817, "lipidX_c": -178.64294870126884, "lipoamp_c": -156.20261952701867, "lipoate_c": -110.64893233689688, "lys__L_c": -29.61650299819162, "lyx__L_c": -19.860977674128616, "mal__D_c": -11.424389132923286, "mal__L_c": -12.424442062209922, "malcoa_c": -123.25624088944996, "malcoame_c": -154.8154700890069, "malt_c": -48.93322116829761, "malt6p_c": -49.187044136650044, "malthp_c": -172.39083025314386, "malthx_c": -147.54945979610102, "maltpt_c": -122.70808933905818, "malttr_c": -73.02534842497249, "maltttr_c": -97.86671888201533, "man_c": -23.843556264650545, "man1p_c": -25.09432793256192, "man6p_c": -25.09432793256192, "man6pglyc_c": -34.5320117773564, "mana_c": -22.105136781056746, "mdhdhf_c": -0.0, "melib_c": -47.93295454822795, "meoh_c": 5.034731291406499e-06, "mercppyr_c": -3.090621044980987, "met__D_c": -0.0, "met__L_c": -38.79843529131774, "methf_c": -173.85155286008242, "metsox__R__L_c": -36.81077515200835, "metsox__S__L_c": -36.810544334216004, "mg2_c": 0.4970988732530241, "mi1p__D_c": -0.4978323884458577, "micit_c": -22.840887266703348, "mlthf_c": -176.0874079711134, "mmcoa__S_c": -128.70201742213166, "mmet_c": -44.74550102007719, "mn2_c": -0.0021765856864185253, "mnl1p_c": -26.831797579002316, "mobd_c": -1.002103531717515, "moco_c": -101.23797915324013, "mococdp_c": -140.83185706253025, "mocogdp_c": -146.63463858237617, "mpt_c": -101.67435153789137, "mptamp_c": -148.7322159925599, "mql8_c": -658.891496308269, "mqn8_c": -657.899709013526, "msa_c": 0.24941859504838165, "mso3_c": -7.459870882694254, "mthgxl_c": -10.926145807525426, "mththf_c": -0.0, "n2o_c": -0.0, "n8aspmd_c": -7.4497111335057635, "na1_c": 0.2464752894095797, "na15dap_c": -91.55436400617631, "nac_c": -39.637976823222594, "nad_c": -124.37798122850167, "nadh_c": -126.36514186928643, "nadp_c": -125.62911313156444, "nadph_c": -127.86602691580151, "ncam_c": -58.20165732485439, "nh4_c": -5.034731291406499e-06, "ni2_c": -0.0015629754643145062, "nicrnt_c": -63.512136506250215, "nmn_c": -79.07274697262675, "no_c": -5.034731291406499e-06, "no2_c": -0.24928111418190885, "no3_c": -0.2493245961042976, "o16aund_c": -795.0845426673261, "o2_c": -5.034731291406499e-06, "o2s_c": -0.0, "oaa_c": -10.686591965649049, "oc2coa_c": -153.05115969699435, "occoa_c": -154.79066447198505, "ocdca_c": -92.15599357845784, "ocdcap_c": -93.91510441956179, "ocdcea_c": -90.19648132763028, "ocdceap_c": -91.95558980146146, "octa_c": -40.499038023068636, "octdp_c": -578.3126018545033, "od2coa_c": -207.7124584531465, "odecoa_c": -207.71019359755496, "ohpb_c": -29.463877927760155, "op4en_c": -18.62324759078756, "orn_c": -24.173397974087464, "orot_c": -12.930864999999477, "orot5p_c": -36.05512581624404, "oxa_c": -1.8620918463608753, "oxadpcoa_c": -136.15592847768855, "oxalcoa_c": -0.0, "oxam_c": -10.831817253246902, "oxur_c": -12.080975597985553, "pa120_c": -143.41215785802387, "pa140_c": -159.97462105173975, "pa141_c": -159.07325741037732, "pa160_c": -187.14721256972206, "pa161_c": -183.6701554817479, "pa180_c": -201.96985069710448, "pa181_c": -197.48486427484428, "pac_c": -28.79510813439712, "pacald_c": -30.283678528617713, "pan4p_c": -67.98062521909516, "pant__R_c": -26.952269568906132, "pap_c": -44.02207237898115, "paps_c": -47.88180356216805, "pdx5p_c": -103.02463502880273, "pe120_c": -155.61240031692674, "pe140_c": -171.04802762675894, "pe141_c": -169.04992340042347, "pe160_c": -199.39135097975864, "pe161_c": -195.91429369543982, "pe180_c": -212.16561353152406, "pe181_c": -208.46568587424244, "pep_c": -10.686670557274214, "pg120_c": -160.0804293536509, "pg140_c": -175.5160566634831, "pg141_c": -174.59192185510403, "pg160_c": -202.06394748995024, "pg161_c": -198.95506664316528, "pg180_c": -216.63364256824823, "pg181_c": -212.9337149109666, "pgp120_c": -160.33045474935741, "pgp140_c": -175.76608205918959, "pgp141_c": -174.84194725081053, "pgp160_c": -204.06317476714898, "pgp161_c": -200.58611767917483, "pgp180_c": -216.88366796395474, "pgp181_c": -213.1837403066731, "phaccoa_c": -145.08908036247254, "phe__L_c": -42.82738977323362, "pheme_c": -276.9387895157858, "phhlipa_c": -60.900601533865434, "phom_c": -18.694715816520734, "phphhlipa_c": -92.97859258395897, "phpyr_c": -40.83806153073278, "phthr_c": -31.452088193634655, "pi_c": -0.250335019565404, "pmtcoa_c": -198.52674171104405, "pnto__R_c": -41.38031725499391, "poaac_c": -0.0, "ppa_c": -13.180548730389104, "ppal_c": -14.918111457338707, "ppap_c": -14.178115510608968, "ppbng_c": -70.22261519172085, "ppcoa_c": -128.46795014481347, "ppgpp_c": -45.14322928499736, "pphn_c": -41.058383287370695, "ppi_c": -0.25013846382941124, "ppp9_c": -276.4387382738969, "pppg9_c": -279.4070353003506, "pppi_c": -1.251511438028909, "pppn_c": -31.54811925029755, "pram_c": -24.125935705914408, "pran_c": -57.427138798521284, "prbamp_c": -70.10118135736569, "prbatp_c": -70.13319495818222, "preq0_c": -115.6063049476551, "preq1_c": -118.67127377051732, "prfp_c": -70.07053090748215, "prlp_c": -70.07053090748215, "pro__L_c": -22.99394087866396, "progly_c": -29.331783930458528, "prpp_c": -23.37245173626067, "ps120_c": -155.8546017828511, "ps140_c": -171.2902290926833, "ps141_c": -169.29212486634782, "ps160_c": -199.58716386697537, "ps161_c": -196.11010658265656, "ps180_c": -212.4078149974484, "ps181_c": -208.70788734016676, "psclys_c": -53.473049663437315, "pser__L_c": -10.935937564626498, "ptrc_c": -23.923803626163174, "pyam5p_c": -103.2777395505337, "pydam_c": -103.02784117931427, "pydx_c": -100.03651891132316, "pydx5p_c": -101.28668634926038, "pydxn_c": -101.77349756835754, "pyr_c": -9.436482888480585, "q8_c": -703.8721682565465, "q8h2_c": -704.8671351475317, "quin_c": -28.923178018547706, "quln_c": -40.22344248270217, "r15bp_c": -22.372291003281852, "r1p_c": -21.126334441739743, "r5p_c": -21.119662314556276, "ragund_c": -710.0857459119408, "rbflvrd_c": -114.436472944079, "rbl__L_c": -19.860651111320813, "rdmbzi_c": 47.063008280408724, "rephaccoa_c": -147.0760732621245, "rhcys_c": -30.877686748146864, "rib__D_c": -20.870048345272625, "ribflv_c": -112.69700201900912, "rml_c": -23.841369415079953, "rml1p_c": -25.090138304896044, "rmn_c": -23.841369415079953, "ru5p__D_c": -21.118519107634125, "ru5p__L_c": -21.109928689522913, "s17bp_c": -30.31719192374609, "s7p_c": -29.066114081150193, "sarcs_c": -11.175815046724617, "sbt6p_c": -26.823417917752867, "sbzcoa_c": -163.80476135226337, "scl_c": -347.3072894859013, "sel_c": 0.7384322672806686, "seln_c": -5.970409590350047, "selnp_c": -21.501823605772255, "ser__D_c": -10.684468715043044, "ser__L_c": -10.685641119823229, "seramp_c": -55.9944329653063, "sheme_c": -352.83611928681535, "skm_c": -29.461506831779896, "skm5p_c": -30.71077844580285, "sl26da_c": -43.24118885767698, "sl2a6o_c": -41.252904097965335, "slnt_c": -0.25211107358911655, "so2_c": -0.0, "so3_c": -6.345601954349807, "so4_c": -0.24881470182150836, "spmd_c": 0.24952395574970662, "stcoa_c": -209.45060900400907, "suc6p_c": -49.18808703636308, "sucarg_c": -42.337160007221094, "sucbz_c": -47.510554917312476, "succ_c": -13.417777707461196, "succoa_c": -128.70395627481392, "sucglu_c": -31.55658649719207, "sucgsa_c": -33.04695957432345, "suchms_c": -31.589253370201067, "sucorn_c": -35.02611349786907, "sucsal_c": -15.899406482333271, "sulfac_c": -9.081000801093044, "tag6p__D_c": -25.093620672516998, "tagdp__D_c": -26.345160672980196, "tagur_c": -20.366376985578277, "tartr__D_c": -10.685578587163754, "tartr__L_c": -10.687589000540349, "taur_c": -3.3653364575424334, "tcynt_c": -0.0, "td2coa_c": -185.8519311020021, "tdcoa_c": -187.5927224012793, "tdecoa_c": -185.85419595759365, "thdp_c": -27.090262692789924, "thf_c": -171.73627993802106, "thm_c": -166.35942258987959, "thmmp_c": -167.60910447871257, "thmnp_c": -124.9217302009704, "thmpp_c": -167.60784089591954, "thptdn_c": -0.0, "thr__L_c": -18.444371577513873, "thym_c": -21.028903392833215, "thymd_c": -44.66087404741103, "tma_c": -0.74176802797335, "tmao_c": -0.0, "tre_c": -48.93486030663815, "tre6p_c": -49.18545173635425, "trp__L_c": -53.67454962484045, "tsul_c": -0.0, "ttdca_c": -72.03602249637505, "ttdcap_c": -73.79510903068547, "ttdcea_c": -71.5625695086772, "ttdceap_c": -73.32165547101243, "tungs_c": -0.0, "tyr__L_c": -41.063638631521655, "u23ga_c": -213.96061712460218, "u3aga_c": -145.8192801315975, "u3hga_c": -139.1181632298936, "uLa4fn_c": -796.6993126034454, "uLa4n_c": -795.084973434093, "uaagmda_c": -965.9021561922297, "uaccg_c": -81.66377652012487, "uacgam_c": -71.18750316818603, "uacmam_c": -71.18750316818603, "uacmamu_c": 34.35284973588832, "uagmda_c": -931.2848181906417, "uama_c": -96.06105997062038, "uamag_c": -116.32190959641925, "uamr_c": -83.66400932649871, "udcpdp_c": -795.0862398915618, "udcpp_c": -795.0866886412913, "udp_c": -36.81694447743933, "udpLa4fn_c": -38.430142140087035, "udpLa4n_c": -35.81786524774341, "udpLa4o_c": -33.82965498186891, "udpg_c": -62.416861755363854, "udpgal_c": -62.416861755363854, "udpgalfur_c": -62.41637706428432, "udpglcur_c": -35.81841591663905, "ugmd_c": -147.16470386442842, "ugmda_c": -172.01338562997924, "um4p_c": -158.59085212521452, "ump_c": -35.81526250069784, "unaga_c": -830.4592761625635, "unagamu_c": -759.5374680669044, "unagamuf_c": -795.0693217944136, "uppg3_c": -280.8983665194439, "ura_c": -14.692315983423251, "uracp_c": -16.429620440789417, "urate_c": -15.789230263013069, "urdglyc_c": -13.820346448480498, "urea_c": -3.7542569379327846, "uri_c": -35.566683743537396, "utp_c": -37.819398879578316, "val__L_c": -22.597619144748908, "xan_c": -17.52649964592065, "xdp_c": -40.65040070255873, "xmp_c": -40.64991012777506, "xtp_c": -40.65241681442426, "xtsn_c": -38.396617315665914, "xu5p__D_c": -21.118519107634125, "xu5p__L_c": -21.110182200577434, "xyl__D_c": -19.86507712065831, "xylu__D_c": -19.869241529432024, "xylu__L_c": -19.86098667979524, "zn2_c": -0.0021765856864185253, "12ppd__R_e": -0.0, "12ppd__S_e": -13.660826761016137, "14glucan_e": -146.54714935015477, "15dap_e": -0.0, "23camp_e": -42.30462567208299, "23ccmp_e": -36.59014998978435, "23cgmp_e": -42.25810793048677, "23cump_e": -35.31957680302434, "23dappa_e": -9.188386615582502, "26dap__M_e": -28.856725161093575, "2ddglcn_e": -21.856524313848034, "34dhpac_e": -0.0, "3amp_e": -42.30346394039233, "3cmp_e": -36.58899832755626, "3gmp_e": -42.25695626825868, "3hcinnm_e": -28.563788211799597, "3hpp_e": -0.0, "3hpppn_e": -29.55733329687294, "3ump_e": -35.31842514079626, "4abut_e": -17.6391501807074, "4hoxpacd_e": -0.0, "5dglcn_e": -20.85810599729897, "5mtr_e": -0.0, "LalaDglu_e": -29.315598444175357, "LalaDgluMdap_e": -61.50168259229056, "LalaDgluMdapDala_e": -73.17649048520018, "LalaLglu_e": -29.31425690157566, "ac_e": -6.450655055382801, "acac_e": -13.897959763553784, "acald_e": -9.184773038718335, "acgal_e": -0.0004416830772635047, "acgal1p_e": -0.0, "acgam_e": -31.530124043859487, "acgam1p_e": -31.529682360782225, "acmana_e": -31.52818480278109, "acmum_e": -42.70270025350908, "acnam_e": -40.72155158359975, "acolipa_e": -0.0, "acser_e": -18.144926919320614, "ade_e": -21.41514519392987, "adn_e": -42.30313502830085, "adocbl_e": -0.0, "ag_e": -0.0, "agm_e": -27.433311495531647, "akg_e": -15.899622673452296, "ala__B_e": -12.175338067032094, "ala__D_e": -11.175478016381975, "ala__L_e": -11.177489964244614, "alaala_e": -22.85218977285537, "all__D_e": -22.837631580459647, "alltn_e": -13.803429280030144, "amp_e": -42.30362062350068, "anhgm_e": -86.71118750710123, "arab__L_e": -19.61140219129572, "arbt_e": -0.0, "arbtn_e": -0.0, "arbtn__fe3_e": -0.0, "arg__L_e": -27.678676228107346, "ascb__L_e": -19.859650664755797, "asn__L_e": -14.452156386060475, "aso3_e": -0.0, "asp__L_e": -12.425690158955492, "btn_e": -198.02453092737596, "but_e": -17.379605500625374, "butso3_e": -22.48159927835371, "ca2_e": -0.0, "cbi_e": -0.0, "cbl1_e": -0.0, "cd2_e": -11.955203486457158, "cgly_e": -28.929362430467624, "chol_e": -0.0, "chtbs_e": -74.794007130848, "cit_e": -17.888662662509333, "cl_e": -0.0, "cm_e": -0.0, "cmp_e": -36.58914494120203, "co2_e": -0.0, "cobalt2_e": -0.0, "colipa_e": -0.0, "colipap_e": -0.0, "cpgn_e": -0.0, "cpgn__un_e": -0.0, "crn_e": -0.0, "crn__D_e": -0.0, "csn_e": -15.717871430809627, "cu_e": -0.0, "cu2_e": -0.0, "cyan_e": -0.0, "cynt_e": -0.24809181253548823, "cys__D_e": -20.335465038149433, "cys__L_e": -22.592796861818346, "cytd_e": -36.587836595865596, "dad__2_e": -45.04263999205188, "damp_e": -45.04312558725171, "dca_e": -49.17953026001167, "dcmp_e": -39.33135513962868, "dcyt_e": -39.33086954442885, "ddca_e": -64.7395109813504, "dgmp_e": -45.01180284248419, "dgsn_e": -45.010494497147754, "dha_e": -11.91973965291562, "dimp_e": -43.546865861309826, "din_e": -43.545557515973385, "dms_e": -0.9931098626319504, "dmso_e": -0.0, "dopa_e": -0.0013398837748121735, "doxrbcn_e": -0.0, "dtmp_e": -44.41276205831566, "dump_e": -38.07485250694683, "duri_e": -38.074366911747, "eca4colipa_e": -0.0, "enlipa_e": -12.23527250330946, "enter_e": -0.0, "etha_e": -12.237338913230904, "ethso3_e": -12.544016449025259, "etoh_e": -10.922493668210814, "f6p_e": -24.592591762777, "fald_e": -3.1011062039794433, "fe2_e": -0.0, "fe3_e": -0.0, "fe3dcit_e": -36.52821247998879, "fe3dhbzs_e": -0.0, "fe3hox_e": -0.0, "fe3hox__un_e": -0.0, "fecrm_e": -0.0, "fecrm__un_e": -0.0, "feenter_e": -0.0, "feoxam_e": -0.0, "feoxam__un_e": -0.0, "for_e": -1.4906498177468022, "fru_e": -23.84316365876762, "frulys_e": -53.223945910105016, "fruur_e": -20.11545166428564, "fuc__L_e": -23.592930060895927, "fum_e": -11.926529725275742, "fusa_e": -0.0, "g1p_e": -23.841305415697075, "g3pc_e": -14.909183895251198, "g3pe_e": -27.1465228084821, "g3pg_e": -29.819119318673685, "g3pi_e": -14.909183895251198, "g3ps_e": -25.34868220957084, "g6p_e": -24.59255836302564, "gal_e": -23.838245424157073, "gal__bD_e": -23.839901781999536, "gal1p_e": -23.83937126821217, "galct__D_e": -16.888258660793912, "galctn__D_e": -21.111903741949583, "galctn__L_e": -21.856511441970724, "galt_e": -25.573324477527898, "galur_e": -20.119397274818066, "gam_e": -24.83134686825072, "gam6p_e": -25.584443446688162, "gbbtn_e": -0.0, "gdp_e": -0.0, "glc__D_e": -23.84017957164198, "glcn_e": -22.847344138888538, "glcr_e": -16.888317223620255, "glcur_e": -20.11485894520398, "glcur1p_e": -20.1144273315893, "gln__L_e": -18.138794834145386, "glu__L_e": -17.89003515419686, "gly_e": -6.087902022064418, "glyald_e": -13.168070036806487, "glyb_e": -0.0, "glyc_e": -14.909935423422487, "glyc__R_e": -9.187231844029917, "glyc2p_e": -14.911243768758924, "glyc3p_e": -14.908503736868864, "glyclt_e": -5.467883330695755, "gmp_e": -42.25710288190445, "gsn_e": -42.25579453656802, "gthox_e": -0.0, "gthrd_e": -46.82055354430706, "gtp_e": -0.0012440374484883512, "gua_e": -21.627882860042522, "h_e": -0.0, "h2_e": -1.4932931637465732, "h2o_e": -0.0, "h2o2_e": -0.0, "h2s_e": -0.0, "hacolipa_e": -86.62609418611707, "halipa_e": -86.62609418611707, "hdca_e": -86.62592664355468, "hdcea_e": -84.88739800139527, "hg2_e": -0.0, "his__L_e": -29.299896806687414, "hom__L_e": -0.0, "hxa_e": -28.321951731324315, "hxan_e": -20.169057386480347, "idon__L_e": -22.601930466016764, "ile__L_e": -31.49994152620183, "imp_e": -40.793909304299596, "indole_e": -43.68571222346084, "inost_e": -0.0, "ins_e": -40.79342370909977, "isetac_e": -10.562750073229704, "k_e": -0.0, "kdo2lipid4_e": -426.1209780527626, "lac__D_e": -10.925923903346444, "lac__L_e": -10.182969962904604, "lcts_e": -47.67955990141954, "leu__L_e": -28.061356208960767, "lipa_e": -0.0, "lipa_cold_e": -0.0, "lipoate_e": -110.39973044511706, "lys__L_e": -29.367206375107077, "lyx__L_e": -19.61182152072236, "mal__D_e": -10.926697894437737, "mal__L_e": -11.92675082372437, "malt_e": -47.9293577341514, "malthx_e": -146.5455963619548, "maltpt_e": -121.70422590491198, "malttr_e": -72.0214849908263, "maltttr_e": -96.86285544786914, "man_e": -23.84041086578749, "man6p_e": -24.593507444224933, "manglyc_e": -33.280287050798066, "melib_e": -47.683909733271285, "meoh_e": -0.0, "met__D_e": -0.0, "met__L_e": -37.79810616813536, "metsox__R__L_e": -35.81034353839367, "metsox__S__L_e": -35.810112720601325, "mg2_e": -0.0, "mincyc_e": -0.0, "minohp_e": -0.0008325627589732856, "mmet_e": -44.49611217039154, "mn2_e": -0.0, "mnl_e": -25.58014107133532, "mobd_e": -0.0, "mso3_e": -6.4603496142863674, "n2o_e": -0.0, "na1_e": -0.0, "nac_e": -39.637545209607914, "nh4_e": -0.0, "ni2_e": -0.0, "nmn_e": -79.07211271289955, "no_e": -0.0, "no2_e": -0.0, "no3_e": -0.0, "novbcn_e": -0.0, "o16a4colipa_e": -0.0, "o2_e": -0.0, "o2s_e": -0.0, "ocdca_e": -92.90656916646233, "ocdcea_e": -91.16615376000824, "octa_e": -38.24551095024692, "orn_e": -23.92474689613348, "orot_e": -12.433173761513926, "pacald_e": -30.03447663683789, "peamn_e": -30.035816520612702, "phe__L_e": -42.57811145388904, "pheme_e": -277.9392193565464, "pi_e": -0.0, "pnto__R_e": -41.13371901468803, "ppa_e": -12.93347039793368, "ppal_e": -14.917679843724025, "pppn_e": -31.297159759202728, "ppt_e": -1.4946223271695602, "pro__L_e": -22.747511200794612, "progly_e": -28.33007483369856, "psclys_e": -53.223945910105016, "pser__L_e": -10.440806659656078, "ptrc_e": -23.674896570062476, "pydam_e": -103.02740956569959, "pydx_e": -100.03608729770848, "pydxn_e": -101.77306595474286, "pyr_e": -9.18728099670076, "quin_e": -28.922746404933026, "r5p_e": -19.872333433455047, "rfamp_e": -0.0, "rib__D_e": -19.87102508811861, "rmn_e": -23.592213261673695, "sbt__D_e": -25.5721265403569, "sel_e": -0.0, "ser__D_e": -10.43310977245925, "ser__L_e": -10.439488244857058, "skm_e": -29.21244962631226, "slnt_e": -0.0, "so2_e": -0.0, "so3_e": -0.0007622152633045236, "so4_e": -0.0, "spmd_e": -0.0, "succ_e": -12.920076399513063, "sucr_e": -47.936821083929075, "sulfac_e": -8.081479532685156, "tartr__D_e": -9.938788442992927, "tartr__L_e": -10.1891365006805, "taur_e": -2.365518818960575, "tcynt_e": -0.0, "thm_e": -165.35994920793487, "thr__L_e": -18.198218702547702, "thrp_e": -18.19952704788414, "thym_e": -0.0, "thymd_e": -44.411453712979224, "tma_e": -0.9903725096238389, "tmao_e": -0.0, "tre_e": -47.93372919304237, "trp__L_e": -53.42556932865298, "tsul_e": -0.0, "ttdca_e": -71.90895434377998, "ttdcea_e": -71.45827252309877, "ttrcyc_e": -0.0, "tungs_e": -0.0, "tym_e": -0.0013398837748121735, "tyr__L_e": -40.8143502427145, "tyrp_e": -40.81565858805094, "uacgam_e": -66.84922554197026, "udpacgal_e": -35.31954318118803, "udpg_e": -59.16083852742253, "udpgal_e": -59.15890437993762, "udpglcur_e": -55.43396044331475, "ump_e": -35.31856168497944, "ura_e": -14.443033978315013, "urea_e": -3.753776181553247, "uri_e": -35.3180861592422, "val__L_e": -22.349060388772838, "xan_e": -17.52606803230597, "xmp_e": -38.14849525710796, "xtsn_e": -38.1471969812341, "xyl__D_e": -19.616164922427867, "xylu__L_e": -19.61213987579251, "zn2_e": -0.0, "12dgr120_p": -144.38284173576588, "12dgr140_p": -158.72172846062503, "12dgr141_p": -157.82036481926258, "12dgr160_p": -188.15567306017442, "12dgr161_p": -184.6786157758556, "12dgr180_p": -200.71695810598973, "12dgr181_p": -197.23612729308155, "12ppd__R_p": 5.034731291406499e-06, "12ppd__S_p": -13.660821726284846, "14glucan_p": -146.55164150766404, "15dap_p": 5.034731291406499e-06, "1agpe120_p": -91.88136392598372, "1agpe140_p": -99.0508072884133, "1agpe141_p": -98.60012546773208, "1agpe160_p": -113.76777958818799, "1agpe161_p": -112.02925094602858, "1agpe180_p": -120.04842211109565, "1agpe181_p": -118.30800670464156, "1agpg120_p": -94.5539604361753, "1agpg140_p": -101.72340379860488, "1agpg141_p": -101.27272197792367, "1agpg160_p": -116.44037609837957, "1agpg161_p": -114.70184745622016, "1agpg180_p": -122.72101862128723, "1agpg181_p": -120.98060321483314, "1ddecg3p_p": -79.64334485437048, "1hdec9eg3p_p": -99.79123187441535, "1hdecg3p_p": -101.52976051657475, "1odec11eg3p_p": -106.06998763302832, "1odecg3p_p": -107.81040303948241, "1tdec7eg3p_p": -86.36210639611885, "1tdecg3p_p": -86.81278821680006, "23camp_p": -42.304620637351704, "23ccmp_p": -36.590144955053056, "23cgmp_p": -42.25810289575548, "23cump_p": -35.31957176829305, "23dappa_p": -9.18838158085121, "26dap__M_p": -28.856720126362283, "2agpe120_p": -91.88136392598372, "2agpe140_p": -99.0508072884133, "2agpe141_p": -98.60012546773208, "2agpe160_p": -113.39960534912784, "2agpe161_p": -112.02925094602858, "2agpe180_p": -120.04842211109565, "2agpe181_p": -118.30800670464156, "2agpg120_p": -96.3493929627079, "2agpg140_p": -101.72340379860488, "2agpg141_p": -101.27272197792367, "2agpg160_p": -116.07220185931942, "2agpg161_p": -114.70184745622016, "2agpg180_p": -122.72101862128723, "2agpg181_p": -120.98060321483314, "2ddecg3p_p": -79.6433398196392, "2ddglcn_p": -21.856519279116743, "2hdec9eg3p_p": -99.79122683968406, "2hdecg3p_p": -101.52975548184347, "2odec11eg3p_p": -106.06998259829703, "2odecg3p_p": -107.81039800475112, "2tdec7eg3p_p": -86.36210136138754, "2tdecg3p_p": -86.81278318206877, "34dhpac_p": 5.034731291406499e-06, "3amp_p": -42.303468975123614, "3cmp_p": -36.58899329282497, "3gmp_p": -42.256951233527396, "3hcinnm_p": -28.563783177068306, "3hpp_p": 5.034731291406499e-06, "3hpppn_p": -29.55732826214165, "3ump_p": -35.31842010606496, "4abut_p": -17.63914514597611, "4hoxpacd_p": 5.034731291406499e-06, "5dglcn_p": -20.85810096256768, "5mtr_p": 5.034731291406499e-06, "LalaDglu_p": -29.315593409444066, "LalaDgluMdap_p": -61.50167755755926, "LalaDgluMdapDala_p": -73.17648545046889, "LalaLglu_p": -29.31425186684437, "ac_p": -6.450650020651509, "acac_p": -13.897954728822492, "acald_p": -9.184768003987044, "acgal_p": -0.0004366483459720982, "acgal1p_p": -5.034731291406499e-06, "acgam_p": -31.530119009128196, "acgam1p_p": -31.529687395513516, "acmana_p": -31.5281797680498, "acmum_p": -42.702705288240374, "acnam_p": -40.72154654886846, "acolipa_p": 1.00091700420272, "acser_p": -18.144921884589323, "ade_p": -21.41514015919858, "adn_p": -42.30230724343295, "adocbl_p": -0.24726063089507994, "agm_p": -27.433306460800356, "akg_p": -15.899617638721004, "ala__B_p": -12.175333032300802, "ala__D_p": -11.175483051113266, "ala__L_p": -11.177484929513323, "alaala_p": -22.852184738124077, "all__D_p": -22.837626545728355, "alltn_p": -13.803424245298853, "amp_p": -42.30361558876938, "anhgm_p": -86.71118247236994, "anhgm3p_p": -148.2123164572575, "anhgm4p_p": -159.8871243501671, "arab__L_p": -19.61139715656443, "arbt_p": -0.0, "arbtn_p": 0.2492069265111159, "arbtn__fe3_p": -0.2492069265111159, "arg__L_p": -27.678681262838637, "ascb__L_p": -19.85965569948709, "asn__L_p": -14.452151351329183, "aso3_p": 5.034731291406499e-06, "asp__L_p": -12.4256851242242, "btn_p": -198.02452589264468, "but_p": -17.379600465894082, "butso3_p": -22.481594243622418, "ca2_p": -5.034731291406499e-06, "cbi_p": -0.0, "cbl1_p": -0.24726063089507994, "cd2_p": -11.955198451725867, "cgly_p": -28.929357395736332, "chol_p": 5.034731291406499e-06, "chtbs_p": -74.79400209611671, "cit_p": -17.88865762777804, "cl_p": 5.034731291406499e-06, "clpn120_p": -307.2657436998729, "clpn140_p": -332.35265209652607, "clpn141_p": -330.5499248138012, "clpn160_p": -391.22054129562486, "clpn161_p": -384.2664267269872, "clpn180_p": -416.3431113872555, "clpn181_p": -409.3814497614391, "cm_p": 5.034731291406499e-06, "cmp_p": -36.58913990647074, "co2_p": 5.034731291406499e-06, "cobalt2_p": -5.034731291406499e-06, "colipa_p": 1.00091700420272, "colipap_p": 1.00091700420272, "cpgn_p": -0.0, "cpgn__un_p": 0.2492069265111159, "crn_p": 5.034731291406499e-06, "crn__D_p": 5.034731291406499e-06, "csn_p": -15.717866396078335, "ctbt_p": -0.004686235322884332, "cu_p": 5.034731291406499e-06, "cu2_p": -5.034731291406499e-06, "cyan_p": 5.034731291406499e-06, "cynt_p": -0.24808677780419683, "cys__D_p": -20.33546000341814, "cys__L_p": -22.592791827087055, "cytd_p": -36.5878315611343, "dad__2_p": -45.04181220718398, "damp_p": -45.04312055252041, "dca_p": -49.17952522528038, "dcmp_p": -39.33135010489739, "dcyt_p": -39.33004175956095, "ddca_p": -64.7383922624277, "dgmp_p": -45.0117978077529, "dgsn_p": -45.01048946241646, "dha_p": -11.919734618184329, "dimp_p": -43.54686082657853, "din_p": -43.5455524812421, "dms_p": -0.993104827900659, "dmso_p": -5.034731291406499e-06, "dopa_p": -0.001334849043520767, "doxrbcn_p": 5.034731291406499e-06, "dtmp_p": -44.41275702358437, "dump_p": -38.07484747221554, "duri_p": -38.073539126879105, "eca2und_p": -795.0859421865063, "eca3und_p": -795.0858534089027, "eca4colipa_p": 1.00091700420272, "eca4und_p": -795.0857646312991, "enlipa_p": -11.234355499106739, "enter_p": 0.2508865090555854, "etha_p": -12.237333878499612, "ethso3_p": -12.544011414293967, "etoh_p": -10.922498702942105, "f6p_p": -24.59258672804571, "fald_p": -3.101101169248152, "fe2_p": -5.034731291406499e-06, "fe3_p": -5.034731291406499e-06, "fe3dcit_p": -36.77544781855831, "fe3dhbzs_p": -0.24726650086292934, "fe3hox_p": -0.0, "fe3hox__un_p": -0.0, "fecrm_p": -0.0, "fecrm__un_p": 0.2492069265111159, "feenter_p": -0.2472467275485456, "feoxam_p": -0.0, "feoxam__un_p": 0.2492069265111159, "for_p": -1.4906447830155107, "fru_p": -23.843158624036327, "frulys_p": -53.22394087537373, "fruur_p": -20.11544662955435, "fuc__L_p": -23.59292502616464, "fum_p": -11.92652469054445, "fusa_p": 5.034731291406499e-06, "g1p_p": -23.841310450428367, "g3pc_p": -14.909178860519907, "g3pe_p": -27.14651777375081, "g3pg_p": -29.819114283942394, "g3pi_p": -14.909178860519907, "g3ps_p": -25.348677174839548, "g6p_p": -24.592553328294347, "gal_p": -23.83824038942578, "gal__bD_p": -23.839896747268245, "gal1p_p": -23.839366233480877, "galct__D_p": -16.88825362606262, "galctn__D_p": -21.11189870721829, "galctn__L_p": -21.856506407239433, "galt_p": -25.57332951225919, "galur_p": -20.119392240086775, "gam_p": -24.831341833519428, "gam6p_p": -25.58443841195687, "gbbtn_p": 5.034731291406499e-06, "gdp_p": 5.034731291406499e-06, "glc__D_p": -23.84018460637327, "glcn_p": -22.847339104157246, "glcr_p": -16.888312188888964, "glcur_p": -20.11485391047269, "glcur1p_p": -20.11442229685801, "gln__L_p": -18.138789799414095, "glu__L_p": -17.890030119465568, "gly_p": -6.087896987333127, "glyald_p": -13.168065002075195, "glyb_p": 5.034731291406499e-06, "glyc_p": -14.909930388691196, "glyc__R_p": -9.187226809298625, "glyc2p_p": -14.911238734027632, "glyc3p_p": -14.908498702137573, "glyclt_p": -5.467878295964463, "gmp_p": -42.25709784717316, "gsn_p": -42.25578950183673, "gthox_p": 5.034731291406499e-06, "gthrd_p": -46.82055857903835, "gtp_p": -0.0012390027171969447, "gua_p": -21.62705507517462, "h_p": 5.034731291406499e-06, "h2_p": -1.4932981984778646, "h2o_p": -0.0, "h2o2_p": -0.0, "h2s_p": 5.034731291406499e-06, "hdca_p": -86.62480792463197, "hdcea_p": -84.88627928247256, "hg2_p": 5.034731291406499e-06, "his__L_p": -29.299901841418706, "hom__L_p": 5.034731291406499e-06, "hxa_p": -28.321946696593024, "hxan_p": -20.169052351749055, "idon__L_p": -22.601925431285473, "ile__L_p": -31.49993649147054, "imp_p": -40.79390426956831, "indole_p": -43.68570718872955, "inost_p": 5.034731291406499e-06, "ins_p": -40.79259592423187, "isetac_p": -10.562745038498413, "k_p": -5.034731291406499e-06, "kdo2lipid4_p": -425.0433237831454, "lac__D_p": -10.925918868615152, "lac__L_p": -10.182964928173313, "lcts_p": -47.679564936150825, "leu__L_p": -28.061351174229475, "lipa_p": 1.00091700420272, "lipa_cold_p": 1.00091700420272, "lipoate_p": -110.39972541038577, "lys__L_p": -29.367201340375786, "lyx__L_p": -19.611816485991067, "mal__D_p": -10.926692859706446, "mal__L_p": -11.92674578899308, "malt_p": -47.933849891660685, "malthx_p": -146.5500885194641, "maltpt_p": -121.70871806242126, "malttr_p": -72.02597714833557, "maltttr_p": -96.86734760537841, "man_p": -23.8404058310562, "man6p_p": -24.59350240949364, "manglyc_p": -33.28028201606678, "melib_p": -47.68390469854, "meoh_p": 5.034731291406499e-06, "met__D_p": 5.034731291406499e-06, "met__L_p": -37.79810113340407, "metsox__R__L_p": -35.81033850366238, "metsox__S__L_p": -35.81010768587003, "mg2_p": -5.034731291406499e-06, "mincyc_p": -5.034731291406499e-06, "minohp_p": -0.0012692111049453839, "mmet_p": -44.49610713566025, "mn2_p": -5.034731291406499e-06, "mnl_p": -25.58014610606661, "mobd_p": -5.034731291406499e-06, "mso3_p": -6.460344579555076, "murein3p3p_p": -296.42596878542423, "murein3px3p_p": -296.4255321370783, "murein3px4p_p": -308.10223382408907, "murein4p3p_p": -308.10077667833383, "murein4p4p_p": -319.7755845712435, "murein4px4p_p": -319.77704171699867, "murein4px4p4p_p": -479.66550193807507, "murein4px4px4p_p": -479.66695908383025, "murein5p3p_p": -319.2777168752023, "murein5p4p_p": -330.95252476811197, "murein5p5p_p": -342.1305608010557, "murein5p5p5p_p": -513.1959612190005, "murein5px3p_p": -319.27891097779553, "murein5px4p_p": -330.95398191386715, "murein5px4px4p_p": -490.84389928069874, "n2o_p": -0.0, "na1_p": 5.034731291406499e-06, "nac_p": -39.63754017487663, "nh4_p": -5.034731291406499e-06, "ni2_p": -5.034731291406499e-06, "nmn_p": -79.07210767816827, "no_p": -5.034731291406499e-06, "no2_p": 5.034731291406499e-06, "no3_p": 5.034731291406499e-06, "novbcn_p": -0.0, "o16a2und_p": -795.085130362538, "o16a3und_p": -795.0854474969185, "o16a4colipa_p": 1.00091700420272, "o16a4und_p": -795.0857646312991, "o16aund_p": -795.0848132281575, "o2_p": -5.034731291406499e-06, "o2s_p": 5.034731291406499e-06, "ocdca_p": -92.90545044753962, "ocdcea_p": -91.16503504108553, "octa_p": -38.24550591551563, "orn_p": -23.92474186140219, "orot_p": -12.433168726782634, "pa120_p": -144.38081208434855, "pa140_p": -158.71969880920767, "pa141_p": -157.81833516784525, "pa160_p": -188.1536434087571, "pa161_p": -184.67658612443827, "pa180_p": -200.7149284545724, "pa181_p": -197.23409764166422, "pacald_p": -30.0344716021066, "pe120_p": -156.61883115596177, "pe140_p": -170.95771788082092, "pe141_p": -170.0563542394585, "pe160_p": -200.39166248037031, "pe161_p": -196.9146051960515, "pe180_p": -212.95294752618562, "pe181_p": -209.47211671327744, "peamn_p": -30.03581148588141, "pg120_p": -161.08686019268595, "pg140_p": -173.63031439101252, "pg141_p": -172.72895074965007, "pg160_p": -203.0642589905619, "pg161_p": -199.5872017062431, "pg180_p": -215.62554403637722, "pg181_p": -212.14471322346904, "pgp120_p": -161.0865556035583, "pgp140_p": -173.63000980188488, "pgp141_p": -172.72864616052246, "pgp160_p": -203.06395440143427, "pgp161_p": -199.58689711711546, "pgp180_p": -215.62523944724958, "pgp181_p": -212.1444086343414, "phe__L_p": -42.57810641915775, "pheme_p": -277.93878270820045, "pi_p": -5.034731291406499e-06, "pnto__R_p": -41.133713979956745, "ppa_p": -12.933465363202389, "ppal_p": -14.917674808992734, "pppn_p": -31.297154724471437, "ppt_p": -1.4946273619008517, "pro__L_p": -22.747516235525904, "progly_p": -28.33006979896727, "psclys_p": -53.22394087537373, "pser__L_p": -10.440801624924786, "ptrc_p": -23.674891535331184, "pydam_p": -103.0274045309683, "pydx_p": -100.03608226297717, "pydxn_p": -101.77306092001156, "pyr_p": -9.187275961969469, "quin_p": -28.922741370201734, "r5p_p": -19.87233846818634, "rfamp_p": -0.0, "rib__D_p": -19.871030122849902, "rmn_p": -23.592208226942404, "sbt__D_p": -25.572131575088193, "sel_p": 5.034731291406499e-06, "ser__D_p": -10.433104737727959, "ser__L_p": -10.43949327958835, "skm_p": -29.21244459158097, "slnt_p": -5.034731291406499e-06, "so2_p": -0.0, "so3_p": -0.00076724999459593, "so4_p": -5.034731291406499e-06, "spmd_p": 5.034731291406499e-06, "succ_p": -12.920081434244354, "sucr_p": -47.93681604919778, "sulfac_p": -8.081474497953865, "tartr__D_p": -9.938783408261635, "tartr__L_p": -10.18914153541179, "taur_p": -2.3655137842292837, "tcynt_p": -0.0, "thm_p": -165.35994417320356, "thr__L_p": -18.198223737278994, "thrp_p": -18.19953208261543, "thym_p": 5.034731291406499e-06, "thymd_p": -44.411448678247936, "tma_p": -0.9903674748925475, "tmao_p": -5.034731291406499e-06, "tre_p": -47.933734227773655, "trp__L_p": -53.425564293921695, "tsul_p": -5.034731291406499e-06, "ttdca_p": -71.90783562485727, "ttdcea_p": -71.45715380417604, "ttrcyc_p": 5.034731291406499e-06, "tungs_p": 5.034731291406499e-06, "tym_p": -0.001334849043520767, "tyr__L_p": -40.81435527744579, "tyrp_p": -40.815663622782225, "uLa4n_p": -795.0857559594479, "uacgam_p": -66.84922050723897, "udcpdp_p": -795.0861313361693, "udcpp_p": -795.0862519929453, "udpacgal_p": -35.31953814645674, "udpg_p": -59.160843562153815, "udpgal_p": -59.15889934520633, "udpglcur_p": -55.43395540858346, "ump_p": -35.31856671971073, "unagamuf_p": -795.0860309641098, "ura_p": -14.443028943583721, "urea_p": -3.7537711468219555, "uri_p": -35.3172583743743, "val__L_p": -22.349055354041546, "xan_p": -17.52606299757468, "xmp_p": -38.14850029183925, "xtsn_p": -38.147191946502815, "xyl__D_p": -19.616159887696575, "xylu__L_p": -19.61213484106122, "zn2_p": -5.034731291406499e-06, "CPLX0-7817_mod_Oxidized": -418.75132138044836, "CPLX0-7817": -420.74175086121653, "GLUTAREDOXIN-MONOMER_mod_Oxidized": -48.68513453215055, "GLUTAREDOXIN-MONOMER": -50.675116938598414, "GRXC-MONOMER_mod_Oxidized": -35.34266383648443, "GRXC-MONOMER": -37.33263012398863, "GRXB-MONOMER": -83.49565188804321, "GRXB-MONOMER_mod_Oxidized": -81.5067927924441, "EG50003-MONOMER_mod_pan4p_mod_3ha": -766.4078668321482, "EG50003-MONOMER_mod_pan4p_mod_act": -764.4201728596114, "EG50003-MONOMER_mod_pan4p_mod_ddca": -812.6228435646532, "EG50003-MONOMER_mod_pan4p": -748.4985933546282, "EG50003-MONOMER_mod_pan4p_mod_mal": -757.2144131870114, "EG50003-MONOMER_mod_pan4p_mod_3omrs": -821.0909243515507, "EG50003-MONOMER_mod_pan4p_mod_pim": -813.6752286625115, "CPLX0-1341_mod_1:2fe2s_mod_2:fe2": -4956.83652497987, "CPLX0-1341_mod_1:2fe2s_mod_1:fe2": -4955.827924645477, "EG50003-MONOMER_mod_pan4p_mod_opme": -809.6932806855295, "EG50003-MONOMER_mod_pan4p_mod_gme": -801.2231721940664, "EG50003-MONOMER_mod_pan4p_mod_t3c7mrse": -820.0778960236148, "EG50003-MONOMER_mod_pan4p_mod_3hcmrs7e": -820.0766664714669, "IscU": 214.47829842694316, "IscA_tetra": 665.5211803471831, "IscA_tetra_mod_1:2fe2s": 640.16778586921, "IscU_mod_1:2fe2s": 190.12492005845027, "EG50003-MONOMER_mod_pan4p_mod_3ocpalm9e": -830.2884698030665, "EG50003-MONOMER_mod_pan4p_mod_3hcpalm9e": -831.010659362658, "EG50003-MONOMER_mod_pan4p_mod_octe": -840.4522482496853, "IscU_mod_2:fe2": 214.47359017543886, "EG11653-MONOMER": -29.83010764129308, "IscU_mod_1:fe2": 214.47594430261302, "EG11653-MONOMER_mod_1:fe2": -29.8327569128657, "EG50003-MONOMER_mod_pan4p_mod_3ooct": -787.0255433778339, "EG50003-MONOMER_mod_pan4p_mod_hex": -778.5568671418058, "EG50003-MONOMER_mod_pan4p_mod_tddec2e": -812.146387124193, "EG50003-MONOMER_mod_pan4p_mod_3hmrs": -823.0800145997783, "EG50003-MONOMER_mod_pan4p_mod_thex2e": -776.8164789984976, "EG50003-MONOMER_mod_pan4p_mod_3hhex": -776.8153017100957, "EG50003-MONOMER_mod_pan4p_mod_t3c9palme": -831.0119021240847, "EG50003-MONOMER_mod_pan4p_mod_tde": -821.8183364307323, "IscU_mod_1:2fe2s_mod_1:fe2": 190.12202778635046, "IscU_mod_1:2fe2s_mod_2:fe2": 190.11913551075648, "RED-THIOREDOXIN-MONOMER_mod_Oxidized": -195.44692649198078, "RED-THIOREDOXIN-MONOMER": -197.43573789554398, "DSBD-MONOMER": -1192.3879501814813, "DSBD-MONOMER_mod_Oxidized": -1190.3971154567719, "RED-THIOREDOXIN2-MONOMER": -160.2042360714851, "RED-THIOREDOXIN2-MONOMER_mod_Oxidized": -158.2154696469793, "EG50003-MONOMER_mod_pan4p_mod_hpme": -811.6819183497926, "EG50003-MONOMER_mod_pan4p_mod_pme": -813.6733211692275, "EG50003-MONOMER_mod_pan4p_mod_epme": -811.6831377603053, "EG50003-MONOMER_mod_pan4p_mod_tpalm2e": -832.7504264674716, "EG50003-MONOMER_mod_pan4p_mod_palm": -834.4908821841827, "CPLX0-246_CPLX0-1342_mod_pydx5p": 868.9702555633884, "CPLX0-246_CPLX0-1342_mod_pydx5p_mod_1:SH": 856.8034587957084, "EG50003-MONOMER_mod_pan4p_mod_oc": -790.7548049451237, "CPLX0-1341_mod_1:2fe1s": -4942.647156034917, "CPLX0-1341_mod_1:2fe2s": -4954.8193255295655, "EG50003-MONOMER_mod_pan4p_mod_3hpalm": -832.7491816057485, "EG50003-MONOMER_mod_pan4p_mod_ocdca": -842.411760500513, "CPLX0-1341_mod_1:4fe4s": -4981.18736733592, "CPLX0-1341_mod_2:2fe2s": -4981.180912958449, "DISULFOXRED-MONOMER_mod_Oxidized": -388.6635683149308, "DISULFOXRED-MONOMER": -389.65733708714134, "CPLX0-7617": 9.563552172179827, "CPLX0-7617_mod_1:4fe4s": -42.38132971180955, "IscU_mod_1:4fe4s": 163.5331486156833, "EG50003-MONOMER_mod_pan4p_mod_hde": -832.752355740497, "EG50003-MONOMER_mod_pan4p_mod_cdec3e": -801.2104873323667, "EG50003-MONOMER_mod_pan4p_mod_3ocddec5e": -809.6805958085055, "IscU_mod_1:2fe2s_mod_1:2fe1s": 177.94477838367848, "IscS_mod_2:pydx5p": -2602.8181883062657, "IscS_mod_2:pydx5p_mod_1:SH": -2614.989179316797, "cs_p": -0.0004366483459720982, "cs_c": -0.25145806727268144, "FLAVODOXIN1-MONOMER": -725.9969354714417, "FLAVODOXIN1-MONOMER_mod_Oxidized": -724.8784417783053, "FLAVODOXIN2-MONOMER_mod_Oxidized": -237.38147422759025, "FLAVODOXIN2-MONOMER": -238.49937897911806, "EG50003-MONOMER_mod_pan4p_mod_dca": -801.6888242548885, "EG50003-MONOMER_mod_pan4p_mod_tdec2e": -801.2123546051334, "EG11597-MONOMER": 12.277809851955851, "EG11597-MONOMER_mod_amp": -40.62200432906442, "EG50003-MONOMER_mod_pan4p_mod_egme": -799.2330038260621, "EG50003-MONOMER_mod_pan4p_mod_hgme": -799.2317994564493, "EG50003-MONOMER_mod_pan4p_mod_ogme": -797.243176833068, "3a1hac1p_c": -27.69253245919516, "IscU_mod_1:2fe1s": 202.2992624708038, "EG50003-MONOMER_mod_pan4p_mod_3oddec": -810.1575284364689, "EG50003-MONOMER_mod_pan4p_mod_tmrs2e": -823.0812477802497, "IscU_mod_2:2fe2s": 165.7704065488465, "EG11597-MONOMER_mod_cosh": -10.98298905770748, "DSBG-CPLX_mod_Oxidized": -1104.5068879669213, "DSBG-CPLX": -1106.5009342022445, "EG50003-MONOMER_mod_pan4p_mod_toct2e": -789.0144020655916, "IscA_tetra_mod_1:4fe4s": 613.5759823011136, "CPLX0-1341": -4928.457865489279, "DSBC-CPLX": -727.9015609987358, "DSBC-CPLX_mod_Oxidized": -725.907972146062, "EG50003-MONOMER_mod_pan4p_mod_ac": -755.9515239329372, "cs_e": -0.0, "EG50003-MONOMER_mod_pan4p_mod_cddec5e": -809.6179000325068, "EG50003-MONOMER_mod_pan4p_mod_t3c5ddece": -807.8774743646316, "CPLX0-1341_mod_1:2fe2s_mod_1:2fe1s": -4969.008711616593, "EG50003-MONOMER_mod_pan4p_mod_3ocmrs7e": -818.0880186655808, "CPLX0-1341_mod_2:fe2": -4930.475001245362, "CPLX0-1341_mod_1:fe2": -4929.4664327580995, "EG50003-MONOMER_mod_pan4p_mod_3odec": -799.2234959173934, "EG50003-MONOMER_mod_pan4p_mod_myrs": -822.2917894184302, "kdo2lipid4L_c": 75.80288002918607, "CPLX0-7824": 241.5236877023688, "CPLX0-7824_mod_1:4fe4s": 189.57797742795321, "EG50003-MONOMER_mod_pan4p_mod_3hoct": -789.0132100409838, "EG50003-MONOMER_mod_pan4p_mod_3ohex": -774.827620310722, "EG50003-MONOMER_mod_pan4p_mod_but": -766.3589588108999, "EG50003-MONOMER_mod_pan4p_mod_3hddec": -812.1451671540327, "EG50003-MONOMER_mod_pan4p_mod_3hcddec5e": -807.8762595517082, "kdo2lipid4p_c": 75.80288002918607, "EG50003-MONOMER_mod_pan4p_mod_toctd2e": -844.9484846813715, "EG50003-MONOMER_mod_pan4p_mod_but2e": -766.4090315474022, "23bpg_c": -0.0004366483459720982, "EG50003-MONOMER_mod_pan4p_mod_3ooctd": -842.9596259936953, "hemed_c": -313.26004443602807, "EG50003-MONOMER_mod_pan4p_mod_3opalm": -830.7605184903058, "CPLX0-7617_mod_1:2fe2s": -15.78949401834502, "CPLX0-7824_mod_1:2fe2s": 216.16978099604958, "EG50003-MONOMER_mod_pan4p_mod_3hdec": -801.2111478442839, "EG50003-MONOMER_mod_pan4p_mod_t3c11vace": -838.7117853310991, "tl_c": -0.0, "EG50003-MONOMER_mod_pan4p_mod_3hocta": -844.9472250832791, "EG50003-MONOMER": -677.7295040875741, "dpm_c": -0.0004366483459720982, "EG50003-MONOMER_mod_pan4p_mod_3hcvac11e": -838.7105332675096, "EG50003-MONOMER_mod_pan4p_mod_3ocvac11e": -841.2210974497083, "pqq_e": -821.2606414906951, "pqq_c": -821.261078139041, "generic_tRNA_GAG_glu__L_c": -14.858513002333366, "EG50003-MONOMER_mod_pan4p_mod_lipo": -861.1484160949584, "CPLX0-782_mod_2:4fe4s": -662.7812588125499, "CPLX0-782_mod_1:2fe2s_mod_1:4fe4s": -637.4274425504792, "2fe2s_c": -25.353046190524847, "4fe4s_c": -51.944881883989375, "LI_c": -0.0, "RNase_m5": -0.0, "RNase_m16": -0.0, "RNase_m23": -0.0, "RNA_b0002": 111288.11722553965, "RNA_b0003": -73412.45269470898, "RNA_b0004": 92036.33028674334, "RNA_b0007": 41975.136954511894, "RNA_b0008": 24742.406497528038, "RNA_b0009": 17313.924903751766, "RNA_b0014": 136847.33496172703, "RNA_b0015": -51260.56546430925, "RNA_b0019": 83660.7982932696, "RNA_b0023": 4237.096454901075, "RNA_b0025": 31665.330063303696, "RNA_b0026": -10912.008234136987, "RNA_b0027": 35532.3806630244, "RNA_b0029": 67871.01353323294, "RNA_b0030": 26963.78455515717, "RNA_b0031": 19627.680207453377, "RNA_b0032": 33676.39412606315, "RNA_b0033": 93388.8894256332, "RNA_b0036": 51089.418924639125, "RNA_b0037": 111137.42488580788, "RNA_b0038": 70709.75535593672, "RNA_b0040": 108813.86442123815, "RNA_b0047": 133197.44092281617, "RNA_b0048": 13125.825354447272, "RNA_b0049": 60327.48021063997, "RNA_b0051": 58925.33157390028, "RNA_b0052": 71065.6932734913, "RNA_b0053": -90021.94100650906, "RNA_b0058": -107362.41223676196, "RNA_b0061": -93152.91473547489, "RNA_b0062": 70506.0766760873, "RNA_b0063": 122053.5462271678, "RNA_b0066": 49957.76233202752, "RNA_b0067": 115828.38931676495, "RNA_b0068": 70410.05991180705, "RNA_b0070": 23737.791591348814, "RNA_b0071": 43358.3298766112, "RNA_b0072": -105111.29588284907, "RNA_b0073": 78232.67608061114, "RNA_b0074": 112430.16044273862, "RNA_b0077": 28598.630713159888, "RNA_b0078": 35109.88848116748, "RNA_b0082": 25271.857577769737, "RNA_b0084": 126371.78645227979, "RNA_b0085": 106276.63351006732, "RNA_b0086": 97290.84480345207, "RNA_b0087": 77707.1869107521, "RNA_b0088": -588866.9315923868, "RNA_b0090": 76212.10260809149, "RNA_b0091": 105588.80214270024, "RNA_b0092": 56183.145382932074, "RNA_b0096": 65822.08673774291, "RNA_b0098": 36932.43447281624, "RNA_b0099": 27706.94311687803, "RNA_b0103": -21705.52451863847, "RNA_b0104": 30698.833331454516, "RNA_b0109": 26430.36071475858, "RNA_b0110": -19890.15032955531, "RNA_b0112": 34766.16451912928, "RNA_b0114": -4396.986368666691, "RNA_b0115": 135077.22613370282, "RNA_b0116": 31527.177002695662, "RNA_b0118": 74539.35982384376, "RNA_b0120": 56937.968755275586, "RNA_b0121": 62230.6314845083, "RNA_b0123": 44048.04506026659, "RNA_b0124": 67486.50767202316, "RNA_b0125": 12758.39279646742, "RNA_b0126": 18194.877482364896, "RNA_b0131": 11252.444245646093, "RNA_b0133": 60966.97797981006, "RNA_b0134": -14059.138927475255, "RNA_b0142": -45624.64895094252, "RNA_b0149": 74347.87019851957, "RNA_b0150": 160673.71424428187, "RNA_b0151": 57212.69934840061, "RNA_b0152": 63876.88366218031, "RNA_b0153": -111722.88707316351, "RNA_b0154": 36805.024462930516, "RNA_b0155": 101855.9351365807, "RNA_b0156": 8090.213914739596, "RNA_b0158": 57416.93897922006, "RNA_b0159": -42059.31023834163, "RNA_b0160": 108514.83603231209, "RNA_b0166": 21694.522283233306, "RNA_b0168": -90559.61501692762, "RNA_b0169": -32947.42357121146, "RNA_b0170": 60623.84932285326, "RNA_b0171": 19573.338804758063, "RNA_b0172": 16493.283088612665, "RNA_b0173": 35273.54242225924, "RNA_b0174": 22327.588958143046, "RNA_b0175": 25062.976718586244, "RNA_b0177": 67142.6352515065, "RNA_b0179": 29793.723466265183, "RNA_b0180": 32607.71554226699, "RNA_b0181": -21626.792475543312, "RNA_b0182": -176213.41066319568, "RNA_b0185": 19370.406008000948, "RNA_b0186": 153207.05484089084, "RNA_b0188": 38215.046224643615, "RNA_b0194": 46467.41870162088, "RNA_b0197": -51273.32157261978, "RNA_b0198": 46927.62245694375, "RNA_b0199": 73881.62746868638, "RNA_b0200": 41048.00124970021, "RNA_b0201": 109782.10596172592, "RNA_b0202": 5501.05513543722, "RNA_b0203": -192697.05085913467, "RNA_b0204": 206520.604477732, "RNA_b0205": 8582.639217157199, "RNA_b0206": 2256.9047689814006, "RNA_b0207": 57424.24796733719, "RNA_b0212": 22239.41391501071, "RNA_b0216": 2216.51675059523, "RNA_b0221": 67690.67381500693, "RNA_b0222": 17058.729370567697, "RNA_b0237": 42146.51378511675, "RNA_b0238": 13504.045750070836, "RNA_b0241": 28670.718398385336, "RNA_b0242": 79057.26110395283, "RNA_b0243": -9971.778720592469, "RNA_b0244": 2165.6111856694683, "RNA_b0260": 100699.98022895902, "RNA_b0261": -31604.508144946874, "RNA_b0273": 28179.22309380962, "RNA_b0306": 51327.35829517268, "RNA_b0307": 101846.05762538008, "RNA_b0308": 49650.375049084825, "RNA_b0311": 119693.6452425296, "RNA_b0312": 105518.23925860676, "RNA_b0314": 145900.4164521563, "RNA_b0323": -30376.03780965272, "RNA_b0331": -186608.98681021424, "RNA_b0333": 83870.34587244737, "RNA_b0334": 104302.24921608549, "RNA_b0336": 90465.35326252716, "RNA_b0337": 91860.1881997241, "RNA_b0339": -16306.653664996202, "RNA_b0340": 33749.41918930338, "RNA_b0341": 82934.27273887218, "RNA_b0343": 6796.7580801284985, "RNA_b0344": 87016.63747331082, "RNA_b0347": 119203.22676851758, "RNA_b0348": 67766.74526514893, "RNA_b0349": 62073.20844616414, "RNA_b0350": 57869.96806393872, "RNA_b0351": -199906.3047898339, "RNA_b0352": 72424.53070114009, "RNA_b0353": 32307.228318452573, "RNA_b0355": 59639.36225047597, "RNA_b0356": -19330.643187305905, "RNA_b0365": 68825.39257348994, "RNA_b0366": 54898.00024712032, "RNA_b0367": 59334.955206260216, "RNA_b0368": 60988.9012756703, "RNA_b0369": 28714.790296689134, "RNA_b0381": 32272.025360822765, "RNA_b0383": 101207.03205333238, "RNA_b0386": 22197.727225754195, "RNA_b0388": 37490.609719988955, "RNA_b0394": 26675.871426071233, "RNA_b0401": 95034.1380466234, "RNA_b0403": 129766.84908664801, "RNA_b0404": 17126.774938628376, "RNA_b0405": 30469.14770016843, "RNA_b0406": 7801.1581670183205, "RNA_b0408": 132241.4880367983, "RNA_b0409": -68215.09361784183, "RNA_b0411": 21422.08641076637, "RNA_b0414": -72863.39708088075, "RNA_b0415": 33646.25745253485, "RNA_b0416": 30045.22661683963, "RNA_b0417": 47988.57360330189, "RNA_b0418": 37156.18193402444, "RNA_b0420": -43545.87969565845, "RNA_b0421": 64500.44250005533, "RNA_b0423": 42694.16227839816, "RNA_b0425": 3639.566450754616, "RNA_b0428": 63899.21742931682, "RNA_b0429": 23655.525314949053, "RNA_b0430": 44209.894073063624, "RNA_b0431": -61891.83925720151, "RNA_b0432": 67913.6998177916, "RNA_b0433": 43269.406369948825, "RNA_b0436": 37935.44740423836, "RNA_b0444": 20464.046571449424, "RNA_b0446": 24069.186675550893, "RNA_b0451": 18420.169218994535, "RNA_b0452": 23662.823366780667, "RNA_b0455": 3358.0168690729183, "RNA_b0459": 16255.31038548543, "RNA_b0462": 225595.03874338986, "RNA_b0463": -101827.4054606352, "RNA_b0469": 12042.314408053273, "RNA_b0474": 17530.679694683928, "RNA_b0475": 27389.209772648268, "RNA_b0477": 38510.397302829755, "RNA_b0480": 117707.67575951057, "RNA_b0484": 178972.69216167898, "RNA_b0485": 66790.15530269007, "RNA_b0494": -22922.021461280376, "RNA_b0505": 34581.5654538526, "RNA_b0507": 127456.35956770419, "RNA_b0508": 47640.62419478321, "RNA_b0509": 32409.94554096423, "RNA_b0511": 104268.18527860967, "RNA_b0512": -249253.62956820297, "RNA_b0514": 81612.95374224817, "RNA_b0516": -44200.90400314048, "RNA_b0517": 75215.04602268644, "RNA_b0521": -132053.11752361793, "RNA_b0522": 76405.8997167998, "RNA_b0523": -31507.75508724955, "RNA_b0524": 481.50562576947755, "RNA_b0526": 39433.572090839836, "RNA_b0529": 14919.117501543018, "RNA_b0536": 2225.8307935046364, "RNA_b0572": -166072.35821646752, "RNA_b0573": 23774.4007232567, "RNA_b0574": 87637.83159971228, "RNA_b0575": 224671.79699641617, "RNA_b0576": 98725.40544104422, "RNA_b0578": 46801.59934222696, "RNA_b0583": 44388.38840382491, "RNA_b0584": 160006.99916932642, "RNA_b0585": 80587.98582479662, "RNA_b0586": -3966.1301540332306, "RNA_b0588": 58304.98293587336, "RNA_b0589": 71370.59605183663, "RNA_b0590": -46771.54722768095, "RNA_b0591": 34855.21167200084, "RNA_b0592": 68566.85195302374, "RNA_b0593": 84385.25555484492, "RNA_b0594": -69427.07733160636, "RNA_b0595": 61344.572055714656, "RNA_b0596": 32588.489145564992, "RNA_b0604": 12550.175059774523, "RNA_b0612": 105009.57393371272, "RNA_b0613": 63052.495904356074, "RNA_b0615": -114755.82220196564, "RNA_b0616": 65332.62228538958, "RNA_b0617": 21290.1438644982, "RNA_b0621": 99539.18589535035, "RNA_b0622": 40101.405643083956, "RNA_b0627": 5975.1627210239785, "RNA_b0628": 24944.306224660515, "RNA_b0630": 18893.77174140908, "RNA_b0632": 35744.919334094535, "RNA_b0635": 131105.24238852123, "RNA_b0636": -171004.4568572434, "RNA_b0638": 43830.34780786848, "RNA_b0639": -184642.44053837677, "RNA_b0642": 184570.50374880148, "RNA_b0650": 119361.64062499156, "RNA_b0651": 67017.6522688424, "RNA_b0652": 51833.780100843505, "RNA_b0653": 48445.82223930859, "RNA_b0654": 53255.857699987864, "RNA_b0655": 64961.67304688568, "RNA_b0657": 7388.941260862971, "RNA_b0661": 42070.733796150875, "RNA_b0662": 84051.32820437512, "RNA_b0664": 5395.250461485826, "RNA_b0665": 5395.250461485826, "RNA_b0666": 5516.034732479528, "RNA_b0668": -4402.932721823256, "RNA_b0670": -4402.932721823256, "RNA_b0672": 2453.653362577917, "RNA_b0673": 5516.034732479528, "RNA_b0674": 47272.64794786671, "RNA_b0677": 16046.411222538294, "RNA_b0678": -50660.560835056356, "RNA_b0679": 139534.17588196095, "RNA_b0680": 38423.268948792276, "RNA_b0684": -19214.258088981976, "RNA_b0688": 20792.777206901177, "RNA_b0692": 94544.87167557911, "RNA_b0693": 9095.679269442684, "RNA_b0696": 41023.21649875135, "RNA_b0697": -41082.68674616086, "RNA_b0698": 120126.59977611322, "RNA_b4513": 6424.274022137347, "RNA_b0709": 106285.26281317636, "RNA_b0720": 29389.625536671294, "RNA_b0721": 1684.2817779041102, "RNA_b0722": 25021.974052260066, "RNA_b0723": -228.10992143042932, "RNA_b0724": 51345.33364193701, "RNA_b0726": 200883.35736297033, "RNA_b0727": 87097.76206834089, "RNA_b0728": -188358.91017155242, "RNA_b0729": 62238.81540184686, "RNA_b0731": 141550.3320936025, "RNA_b0732": 188095.9732348496, "RNA_b0733": 112663.15749282595, "RNA_b0734": 81881.89759648997, "RNA_b0736": -90044.53462668389, "RNA_b0743": 1842.3608854027125, "RNA_b0744": 2227.499014053207, "RNA_b0745": 2241.3568256125386, "RNA_b0746": 2227.499014053207, "RNA_b0747": 2241.3568256125386, "RNA_b0748": 2229.742874187806, "RNA_b0749": 2229.742874187806, "RNA_b0750": -2206.7985999060047, "RNA_b0751": 51543.90802153988, "RNA_b0752": 27691.19271132179, "RNA_b0754": 23595.51147771781, "RNA_b0755": 20649.573714846505, "RNA_b0756": 74678.72001050395, "RNA_b0757": 49127.20971978682, "RNA_b0758": -28216.54255831445, "RNA_b0759": 28894.59488186946, "RNA_b0763": 55248.0053467018, "RNA_b0764": 49557.13639516914, "RNA_b0765": -31826.942267651077, "RNA_b0766": 58666.25988249451, "RNA_b0767": 29339.43577406064, "RNA_b0774": 36523.21431493963, "RNA_b0775": 74370.94168929484, "RNA_b0776": 82688.78876476349, "RNA_b0777": 54180.857288715444, "RNA_b0778": -104852.0706009455, "RNA_b0781": -48147.130682974945, "RNA_b0783": 34687.74871882105, "RNA_b0784": 17592.10592878262, "RNA_b0785": 32294.908519124354, "RNA_b0789": -35934.414386369746, "RNA_b0805": 62741.37002097993, "RNA_b0807": 27346.58955703918, "RNA_b0809": 51683.041129214165, "RNA_b0810": 47381.192418197905, "RNA_b0811": 53281.63940304133, "RNA_b0813": 63759.41935200458, "RNA_b0822": 24069.410864194393, "RNA_b0825": 19449.33713368703, "RNA_b0826": -31363.05489313198, "RNA_b0827": 88571.6757637264, "RNA_b0828": 68908.4990101507, "RNA_b0829": 134038.85735144746, "RNA_b0830": 109836.21639148777, "RNA_b0831": 66012.22783538693, "RNA_b0832": 65512.99481410497, "RNA_b0837": 32856.559213998225, "RNA_b0839": 32229.923931603604, "RNA_b0841": 12379.418445453632, "RNA_b0842": 33695.52364892822, "RNA_b0849": 6659.859711636154, "RNA_b0854": 79542.09056335608, "RNA_b0855": 81091.72075925184, "RNA_b0856": 68416.41633335425, "RNA_b0857": 60672.46969582976, "RNA_b0859": 10804.312143473004, "RNA_b0860": 19511.0749007224, "RNA_b0861": 47929.64598512487, "RNA_b0862": 51455.81378274339, "RNA_b0863": 52302.98011488634, "RNA_b0864": 52240.92942700705, "RNA_b0870": -32328.916563061466, "RNA_b0871": 50339.34413067079, "RNA_b0875": 20309.205592237595, "RNA_b0883": 2510.0905530787095, "RNA_b0884": 2360.9428444475584, "RNA_b0886": 123589.33909075246, "RNA_b0887": 126787.09698462675, "RNA_b0888": 27363.364712203766, "RNA_b0891": -39011.96019177646, "RNA_b0893": 35468.65262546609, "RNA_b0894": 174760.75576229833, "RNA_b0895": 44195.84724238536, "RNA_b0896": 61912.86404604018, "RNA_b0902": 21834.70288444882, "RNA_b0903": 163635.01752473786, "RNA_b0904": -76963.37608601729, "RNA_b0907": 60530.40916347074, "RNA_b0908": 3895.8138130309303, "RNA_b0910": 38384.918651565924, "RNA_b0911": 25069.000699992015, "RNA_b0914": -140609.33965115904, "RNA_b0915": 70570.4963137282, "RNA_b0918": 13132.281856421054, "RNA_b0928": 33680.42447479441, "RNA_b0929": 27541.981887985286, "RNA_b0930": 38746.17965160671, "RNA_b0931": 32972.04091675733, "RNA_b0932": 187234.98062661855, "RNA_b0933": 54683.90824663922, "RNA_b0934": 56795.40614379012, "RNA_b0935": 82105.10485432387, "RNA_b0936": 68816.0978426566, "RNA_b0937": -139343.574760231, "RNA_b0945": 28248.46691295229, "RNA_b0948": -25387.561029046148, "RNA_b0954": 14094.028742729548, "RNA_b0957": 25181.93033122735, "RNA_b0963": 12483.246696759174, "RNA_b0967": 35027.846425682714, "RNA_b0968": 19836.593954921733, "RNA_b0969": 9712.116152112385, "RNA_b0971": 2588.8617147232317, "RNA_b0972": 80297.6131280157, "RNA_b0973": 128649.64602747661, "RNA_b0974": -187454.08552016263, "RNA_b0978": -67031.77408844793, "RNA_b0979": 81593.23139600042, "RNA_b0980": 93007.07570268704, "RNA_b0996": 83757.91803602297, "RNA_b0997": 182078.63148331398, "RNA_b0998": 42882.97665216998, "RNA_b1002": 88688.58036865515, "RNA_b1006": -138030.3554247891, "RNA_b1007": 35586.66057868835, "RNA_b1008": 42464.04277798166, "RNA_b1009": 57498.70217824051, "RNA_b1010": 27758.02427926275, "RNA_b1011": 49752.6453120922, "RNA_b1012": 82401.47824871646, "RNA_b1014": 115082.40482305909, "RNA_b1015": 107973.31514688052, "RNA_b1032": 2537.0118781222927, "RNA_b1033": 67243.17782731752, "RNA_b1054": 21843.357776518136, "RNA_b1059": 80205.20789296547, "RNA_b1062": 29462.448559695014, "RNA_b1064": 19180.950354284363, "RNA_b1069": 44986.27351231647, "RNA_b1084": 92050.15664521945, "RNA_b1086": 28233.959654319748, "RNA_b1089": -19019.19528638194, "RNA_b1090": 48377.20755513519, "RNA_b1091": -3354.394404120492, "RNA_b1092": 26900.299944639617, "RNA_b1093": 52433.082617502936, "RNA_b1094": -32584.636760233057, "RNA_b1095": 70713.019213035, "RNA_b1096": 57879.43652708291, "RNA_b1098": -134051.91900815952, "RNA_b1101": 37827.11621902628, "RNA_b1102": 156733.37675582775, "RNA_b1106": 59071.89897765073, "RNA_b1107": -86575.08594227146, "RNA_b1109": 93297.18388088721, "RNA_b1114": 100527.93133712177, "RNA_b1116": -46326.045564004206, "RNA_b1117": 50202.2188967687, "RNA_b1118": 89009.49935157794, "RNA_b1119": -9144.762043326977, "RNA_b1123": 74719.3512981456, "RNA_b1124": 56974.278639899174, "RNA_b1125": 59555.10452976898, "RNA_b1126": 81274.13726063113, "RNA_b1131": 10876.844549780402, "RNA_b1133": 32639.28221566265, "RNA_b1134": -14254.132472185811, "RNA_b1135": 46835.124008369734, "RNA_b1136": 32139.891021838117, "RNA_b1185": 38110.07936436828, "RNA_b1186": 45271.32893139087, "RNA_b1189": 30689.892962806465, "RNA_b1190": 37260.871201973, "RNA_b1192": 26947.936585948486, "RNA_b1193": 43651.11144568008, "RNA_b1197": 121439.02084392012, "RNA_b1198": 101484.5216540841, "RNA_b1199": 45264.634332106514, "RNA_b1200": -59904.08345518264, "RNA_b1206": 49229.263524542825, "RNA_b1207": 31911.890982766916, "RNA_b1208": -15302.008618771983, "RNA_b1209": 44727.264544869395, "RNA_b1210": 89890.58570294997, "RNA_b1211": -59343.54454897611, "RNA_b1215": 10101.796735764427, "RNA_b1216": 32292.90119970083, "RNA_b1223": 39740.97683919566, "RNA_b1224": 267967.64442526584, "RNA_b1225": 109989.50936917905, "RNA_b1226": 50880.66538710139, "RNA_b1227": 48680.21569165366, "RNA_b1230": 2188.5343827468014, "RNA_b1231": 1955.8583008016376, "RNA_b1232": 24811.448834660012, "RNA_b1236": 24590.789816520995, "RNA_b1238": 18159.908580007334, "RNA_b1241": 71167.12430812485, "RNA_b1243": -122890.95270430109, "RNA_b1244": 66104.7830875589, "RNA_b1245": 65133.57018211781, "RNA_b1246": 72489.84451002177, "RNA_b1247": 71940.28012959998, "RNA_b1249": 26739.680688432614, "RNA_b1250": 26156.289536370863, "RNA_b1252": 51537.3314669466, "RNA_b1260": 57868.43041348055, "RNA_b1261": 85479.85091550824, "RNA_b1262": 97203.00730828858, "RNA_b1263": -167716.0084915043, "RNA_b1264": 112268.99385569489, "RNA_b1269": 25750.27179490487, "RNA_b1270": -14383.953635165415, "RNA_b1276": 78736.01336216417, "RNA_b1277": 16190.358907070362, "RNA_b1278": 22463.920887352197, "RNA_b1281": 5911.10247696248, "RNA_b1286": 54276.95071410272, "RNA_b1288": 19947.000228003144, "RNA_b1291": -152434.71665033646, "RNA_b1296": 99604.06512809143, "RNA_b1297": 36107.41859327682, "RNA_b1298": 54718.36136745604, "RNA_b1300": -64944.24301463693, "RNA_b1301": 91874.16492463947, "RNA_b1302": 90690.83631287218, "RNA_b1308": 9302.993535913442, "RNA_b1319": 26617.42158989182, "RNA_b1325": 26046.593933764743, "RNA_b1326": 10525.683386752933, "RNA_b1329": 115182.64797011245, "RNA_b1344": 27588.665032833964, "RNA_b1363": 42466.06287674087, "RNA_b1377": 33415.46252053886, "RNA_b1378": 104020.94643325981, "RNA_b1380": 26188.26517380083, "RNA_b1385": 41277.15080067124, "RNA_b1386": 162588.69995264712, "RNA_b1387": 146283.66311785206, "RNA_b1388": 66408.15437893153, "RNA_b1389": 20566.76000938839, "RNA_b1390": 53422.913586277486, "RNA_b1391": 35765.1242444941, "RNA_b1392": 76565.2792561245, "RNA_b1393": 36230.79827273848, "RNA_b1394": 39212.86750561702, "RNA_b1395": -264398.8248003355, "RNA_b1397": 86115.25092995397, "RNA_b1398": 93892.7565733278, "RNA_b1415": 40632.94500423528, "RNA_b1440": 81895.76905075452, "RNA_b1441": 72520.78165244746, "RNA_b1442": 67724.21327989126, "RNA_b1443": 57088.6200437283, "RNA_b1444": 101585.73940262623, "RNA_b1453": 107454.56912837604, "RNA_b1463": 60438.95177700443, "RNA_b1465": 48857.82161597653, "RNA_b1466": 49723.72907101078, "RNA_b1467": 110516.06171446199, "RNA_b1468": 268171.7010929662, "RNA_b1469": 99772.0654092965, "RNA_b1473": 24382.141414725247, "RNA_b1474": 23972.643619427115, "RNA_b1475": 63230.0425620566, "RNA_b1476": 46686.267331761286, "RNA_b1478": 29724.657323515803, "RNA_b1479": 50144.0135781446, "RNA_b1480": 621.2162533614435, "RNA_b1483": 66430.95053759452, "RNA_b1484": 70695.20664113705, "RNA_b1485": 64324.13912819817, "RNA_b1486": 73474.46259888717, "RNA_b1487": -142180.77009573745, "RNA_b1488": 41792.09107528734, "RNA_b1489": 171711.8948047614, "RNA_b1492": 110257.99532556692, "RNA_b1493": 100404.45270023413, "RNA_b1519": 54464.309787244405, "RNA_b1521": 41124.11652147405, "RNA_b1524": 66235.28504032861, "RNA_b1525": 99044.59342307565, "RNA_b1528": 85449.19648030592, "RNA_b1533": 26265.810690702925, "RNA_b1539": 20933.514281720505, "RNA_b1584": 40089.485374075965, "RNA_b1587": 173689.81469145606, "RNA_b1588": 173319.3924594655, "RNA_b1589": 44316.87067915121, "RNA_b1590": 61377.99327729204, "RNA_b1591": 44056.379510367406, "RNA_b1592": 90348.71071315481, "RNA_b1599": 23648.493110903048, "RNA_b1600": 26123.8019498096, "RNA_b1602": 99349.29094946252, "RNA_b1603": -16887.22276605028, "RNA_b1605": 99323.5304985738, "RNA_b1606": -38924.117420924405, "RNA_b1611": 36493.36773190304, "RNA_b1612": 46014.03968579101, "RNA_b1613": 33662.16230659589, "RNA_b1621": 20991.35085193985, "RNA_b1622": 58216.13987657688, "RNA_b1623": 29568.143170245225, "RNA_b1634": 107865.65841719449, "RNA_b1636": 61745.43612524766, "RNA_b1637": -3109.634803830305, "RNA_b1638": 14795.832840571691, "RNA_b1640": 32658.809533642147, "RNA_b1646": 37283.88230262622, "RNA_b1651": 10529.223620096034, "RNA_b1652": -179688.06942517278, "RNA_b1654": 7744.689070165776, "RNA_b1656": 41722.675589666505, "RNA_b1661": 82168.39512065492, "RNA_b1662": 18924.644897320188, "RNA_b1665": 2231.8147058371565, "RNA_b1666": 2231.8147058371565, "RNA_b1676": 40259.23777122491, "RNA_b1677": 5432.963975708091, "RNA_b1679": 29790.019255779313, "RNA_b1680": 87431.71191914326, "RNA_b1681": 90818.78055218831, "RNA_b1682": -179407.0881811957, "RNA_b1683": 106303.9763315043, "RNA_b1684": 26336.88679598447, "RNA_b1692": 39991.546166308144, "RNA_b1693": -47492.70826518053, "RNA_b1701": -95057.87321773153, "RNA_b1702": 68029.51926817985, "RNA_b1704": 27582.833436148823, "RNA_b1709": 53616.85012023073, "RNA_b1710": 39315.48132175811, "RNA_b1711": 70419.73955006196, "RNA_b1713": 11744.367724174794, "RNA_b1714": 70575.7478155232, "RNA_b1716": 25540.522590623947, "RNA_b1717": -30411.707332271144, "RNA_b1718": 38600.437749706514, "RNA_b1719": 27370.7094268238, "RNA_b1723": 26694.053826326715, "RNA_b1732": 58209.183511703144, "RNA_b1734": 96496.46366383089, "RNA_b1740": 17816.03510815367, "RNA_b1744": 69269.19418043859, "RNA_b1745": 96185.23066776096, "RNA_b1746": 105826.45382957003, "RNA_b1747": 74136.0314684085, "RNA_b1748": -167935.5824341851, "RNA_b1759": 29152.964698603737, "RNA_b1761": 37003.61679889878, "RNA_b1764": -55307.87836001624, "RNA_b1767": 72902.507822783, "RNA_b1768": -24362.06538200672, "RNA_b1773": -206506.27862634434, "RNA_b1778": 29612.634916461382, "RNA_b1779": 27927.14650113973, "RNA_b1781": 60997.78286138044, "RNA_b1800": 77827.01715963996, "RNA_b1801": -6065.433883274564, "RNA_b1804": 30297.846394869735, "RNA_b1805": 45192.471973219304, "RNA_b1812": 15514.697282951693, "RNA_b1814": 97674.33042387386, "RNA_b1817": 69355.05085200413, "RNA_b1818": -61092.85984447483, "RNA_b1819": 61153.23674044857, "RNA_b1822": 23849.791309353564, "RNA_b1835": 42414.12091250298, "RNA_b1849": 34634.83013805308, "RNA_b1850": 16491.881575886215, "RNA_b1851": 48365.238271044465, "RNA_b1852": 40977.65450130398, "RNA_b1854": 38100.724914783365, "RNA_b1855": 28602.370620744103, "RNA_b1857": 24221.15054383517, "RNA_b1858": 54147.10529639804, "RNA_b1859": -10043.516609174287, "RNA_b1865": -45573.802869219966, "RNA_b1866": 44581.61782409899, "RNA_b1870": 53335.748621076564, "RNA_b1871": -21237.222392344578, "RNA_b1872": 24633.81424908467, "RNA_b1873": 78533.80303070915, "RNA_b1876": 51200.154083221954, "RNA_b1896": 101941.81448666078, "RNA_b1897": 57138.84695426869, "RNA_b4460": 70817.85295544386, "RNA_b1900": 108308.5890131359, "RNA_b1901": 70555.82170581809, "RNA_b1907": 33894.92644871306, "RNA_b1909": -765.1980207618229, "RNA_b1910": 5309.57183369756, "RNA_b1911": 2144.3165839823055, "RNA_b1912": 16051.75895713219, "RNA_b1919": 70636.58773811077, "RNA_b1922": -43559.55574656945, "RNA_b1927": 106218.83512034723, "RNA_b1975": 2654.572068964695, "RNA_b1977": 2209.640355227424, "RNA_b1981": 94497.79056452306, "RNA_b1982": 104478.6286137279, "RNA_b1984": 2227.5917221682507, "RNA_b1986": 2214.128027704593, "RNA_b1989": 2227.5917221682507, "RNA_b1991": 77100.84626689441, "RNA_b1992": 53291.24034166403, "RNA_b1993": 38837.960850471994, "RNA_b2010": 83340.96804962543, "RNA_b2019": -211623.64040522827, "RNA_b2020": 93590.75879420513, "RNA_b2021": 76764.35731985672, "RNA_b2022": 76470.38563023263, "RNA_b2023": 42342.13870659522, "RNA_b2024": 23229.948795091273, "RNA_b2025": 55514.41812065998, "RNA_b2026": 43774.510841377116, "RNA_b2027": 69838.24067537423, "RNA_b2028": 83484.92111450632, "RNA_b2029": 39128.59238236175, "RNA_b2032": -32118.794818791815, "RNA_b2033": 42158.27612417867, "RNA_b2034": 70746.73321567303, "RNA_b2035": -11799.281984168703, "RNA_b2036": 78343.80952360365, "RNA_b2037": 89179.24799333498, "RNA_b2038": 39801.8555664984, "RNA_b2039": 62810.639947743846, "RNA_b2040": 64279.98140957009, "RNA_b2041": 77481.93567332372, "RNA_b2045": 47126.344395881235, "RNA_b2048": 61703.718578856715, "RNA_b2049": 102642.92715584292, "RNA_b2051": 34384.98558968783, "RNA_b2052": 69155.20212879723, "RNA_b2053": 80415.66370819724, "RNA_b2065": 41677.1621897258, "RNA_b2066": 45919.59637555482, "RNA_b2091": -119253.01294946707, "RNA_b2092": 97091.68618829215, "RNA_b2093": 20289.81517141642, "RNA_b2094": 32355.325883797934, "RNA_b2095": 90235.5528993004, "RNA_b2096": 27479.309821744715, "RNA_b2097": 26746.908885124838, "RNA_b2103": -15822.15718582036, "RNA_b2104": 56531.4349408535, "RNA_b2114": 58722.371151807274, "RNA_b2128": 52513.62706479067, "RNA_b2129": 66258.74802042508, "RNA_b2130": 83070.74839591913, "RNA_b2131": 65595.74127025995, "RNA_b2132": 164053.31406336225, "RNA_b2133": 50634.88552250971, "RNA_b2134": 27549.972713186242, "RNA_b2140": 27853.617302202707, "RNA_b2143": 25041.783793915813, "RNA_b2146": -16847.96251400261, "RNA_b2147": 88150.99002995779, "RNA_b2148": 72457.249939526, "RNA_b2149": 108514.47216623276, "RNA_b2150": 71129.54530835812, "RNA_b2153": -38332.75843896956, "RNA_b2154": 59962.168021421465, "RNA_b2155": 142368.94726247006, "RNA_b2156": 105475.73323380956, "RNA_b2162": 25077.29818635561, "RNA_b2167": 120927.7674236513, "RNA_b2168": 67140.95110531425, "RNA_b2169": 80786.03608635622, "RNA_b2170": 84996.26470930777, "RNA_b2174": 51200.71924639865, "RNA_b2183": 20513.615661425818, "RNA_b2185": 8444.730797838578, "RNA_b2189": 2254.5914182258, "RNA_b2197": 34245.09675874629, "RNA_b2198": 15046.546755910073, "RNA_b2199": 52853.417572734026, "RNA_b2200": 47686.83130481808, "RNA_b2201": 44671.20906069584, "RNA_b2202": 42991.198577879, "RNA_b2203": 32146.822897925606, "RNA_b2204": 61936.492804647096, "RNA_b2205": 49817.97427493435, "RNA_b2206": 177929.87174239778, "RNA_b2207": 18804.213634298354, "RNA_b2210": 48532.95628581181, "RNA_b2215": 27789.897483597197, "RNA_b2221": 47567.1157324413, "RNA_b2222": 46549.81314150224, "RNA_b2223": -48223.1553196301, "RNA_b2224": 64172.882349190004, "RNA_b2232": 20103.188716614193, "RNA_b2234": 5503.235412236264, "RNA_b2235": 81004.66719241667, "RNA_b2239": 76544.2680787619, "RNA_b2240": 97360.60800095838, "RNA_b2241": -59044.719331584834, "RNA_b2242": 90429.00618549743, "RNA_b2243": 85338.40154097082, "RNA_b2251": 12517.784428551548, "RNA_b2253": 64705.25019907072, "RNA_b2254": 69458.8767394891, "RNA_b2255": 142076.20513420852, "RNA_b2256": 63720.43119003461, "RNA_b2257": 118590.55237839631, "RNA_b4544": 24034.760667859755, "RNA_b2258": 27742.2770869386, "RNA_b2260": 96976.34683145434, "RNA_b2261": 68779.25446364014, "RNA_b2262": 61369.357414091784, "RNA_b2263": 54404.435759000786, "RNA_b2264": 119693.96414125506, "RNA_b2265": -201879.44314832875, "RNA_b2268": 27079.132242091895, "RNA_b2276": 104942.86475544728, "RNA_b2277": -19383.162259908717, "RNA_b2278": 132449.0141141341, "RNA_b2279": 21788.401185840332, "RNA_b2280": 39718.31619466999, "RNA_b2281": 38860.96408024832, "RNA_b2282": 70215.44532447467, "RNA_b2283": -316672.6900914393, "RNA_b2284": 95654.70237914362, "RNA_b2285": 35765.033490864786, "RNA_b2286": 128567.66491820222, "RNA_b2287": 47451.95952070513, "RNA_b2288": 31919.541171310153, "RNA_b2290": 35909.470947299276, "RNA_b2291": 17722.178432662862, "RNA_b2296": 35557.83919542723, "RNA_b2297": 63396.82602743679, "RNA_b2303": -27801.69095825186, "RNA_b2306": 55154.88097649207, "RNA_b2307": 51588.891780020705, "RNA_b2308": 49234.988247489484, "RNA_b2309": 55927.289538079225, "RNA_b2310": 55977.731083858154, "RNA_b2311": 40953.08840542164, "RNA_b2312": -7149.54836149456, "RNA_b2315": 10043.876264298997, "RNA_b2316": 23215.766392910355, "RNA_b2318": 58123.602827406045, "RNA_b2320": -78914.45574241987, "RNA_b2323": 34510.90933500017, "RNA_b2324": 59025.07208575552, "RNA_b2328": 59187.7485787091, "RNA_b2329": -114027.86468948144, "RNA_b2341": 25663.186573214738, "RNA_b2342": 74324.70308603098, "RNA_b2344": 96109.36104703577, "RNA_b2348": 2208.1410288713423, "RNA_b2366": 95064.95989817918, "RNA_b2373": 121091.23694275261, "RNA_b2374": 29105.82857541648, "RNA_b2378": 24308.498365883996, "RNA_b2379": 32165.731115850118, "RNA_b2388": 25912.46685413694, "RNA_b2392": 35038.79011535839, "RNA_b2393": 33969.445110626526, "RNA_b2396": 2169.3002987602736, "RNA_b2397": 2169.3002987602736, "RNA_b2400": 39275.009217086714, "RNA_b2401": 2227.499014053207, "RNA_b2402": 2044.3741184080604, "RNA_b2403": 2227.499014053207, "RNA_b2404": 2241.3568256125386, "RNA_b2406": 90136.70458603949, "RNA_b2407": -33955.11289569231, "RNA_b2411": 49069.94794381213, "RNA_b2414": 25512.38464594394, "RNA_b2415": 18450.337036851917, "RNA_b2416": 7138.378156094377, "RNA_b2417": 36400.76852245929, "RNA_b2418": 21683.038911618984, "RNA_b2421": 46637.253210336195, "RNA_b2422": -108818.31272634075, "RNA_b2423": 62821.1820351066, "RNA_b2424": 59863.600592428396, "RNA_b2425": 72686.72875902038, "RNA_b2428": -35544.90809733273, "RNA_b2429": 102357.4153191963, "RNA_b2435": 21793.13089436061, "RNA_b2436": 25656.734681659713, "RNA_b2440": 63520.40441969695, "RNA_b2441": -93959.60109397587, "RNA_b2458": -80423.33229328424, "RNA_b2463": 67180.19686361295, "RNA_b2464": 37793.72913102957, "RNA_b2465": 45289.97186202335, "RNA_b2467": 41060.02004415532, "RNA_b2470": 223124.7377470572, "RNA_b2472": 21665.63972824192, "RNA_b2474": 22528.8103942946, "RNA_b2476": 14233.951027168043, "RNA_b2477": 23095.138110567616, "RNA_b2478": 30437.434177502302, "RNA_b2480": 33675.96357460755, "RNA_b2481": 44368.11415991853, "RNA_b2482": 145127.92773194655, "RNA_b2483": 68197.51782337287, "RNA_b2484": 103535.3544302735, "RNA_b2485": 46761.73789513846, "RNA_b2486": 113700.39357248282, "RNA_b2487": 119609.3010472427, "RNA_b2488": 39176.79466536892, "RNA_b2489": 54563.452861725855, "RNA_b2490": 29566.595332058732, "RNA_b2492": -516036.2812478106, "RNA_b2497": 92585.87052966017, "RNA_b2498": -41317.666700075, "RNA_b2499": 19983.172589061523, "RNA_b2500": 27582.869050575373, "RNA_b2501": 84205.43660548718, "RNA_b2502": 22037.41106367325, "RNA_b2507": 112975.56837660135, "RNA_b2508": -29922.582608249733, "RNA_b2512": -45563.25071342068, "RNA_b2514": 34720.99590153978, "RNA_b2515": 29151.151276674173, "RNA_b2517": 34079.409885701796, "RNA_b2518": 12732.501288565785, "RNA_b2519": -141755.2587755308, "RNA_b2521": 60409.101128586015, "RNA_b2523": 91707.89321081202, "RNA_b2526": 5393.808812423441, "RNA_b2527": 36929.818459881404, "RNA_b2528": 23057.089952563285, "RNA_b2529": 27562.85183847887, "RNA_b2530": -23652.587356233267, "RNA_b2532": 21825.285831004036, "RNA_b2533": 57647.812745782394, "RNA_b2536": 33336.54446422406, "RNA_b2538": 97525.51849999613, "RNA_b2539": 37171.14844352494, "RNA_b2540": 23030.31375349907, "RNA_b2541": 58246.72932527622, "RNA_b2542": 86074.44280690818, "RNA_b2551": 26650.94176449118, "RNA_b2552": 85115.13134176357, "RNA_b2557": 112681.15068867832, "RNA_b2558": 111371.523758915, "RNA_b2559": -18230.580942749668, "RNA_b2563": 27131.645490395233, "RNA_b2564": 2230.6495461553995, "RNA_b2566": 64753.976489674285, "RNA_b2567": -24489.868860424376, "RNA_b2573": -75389.57801278502, "RNA_b2574": 45185.72004467243, "RNA_b2575": 21677.29252046879, "RNA_b2578": 17204.805300262684, "RNA_b2579": 27395.35196012793, "RNA_b2582": 9808.968070518882, "RNA_b2585": 39985.94864159333, "RNA_b2587": 38024.62289197094, "RNA_b2588": 8582.639217157199, "RNA_b2589": 206367.90042423888, "RNA_b2590": -189413.11775254956, "RNA_b2591": 109782.10596172592, "RNA_b2594": -1803.6428270584004, "RNA_b2595": 15884.480032241107, "RNA_b2599": 25864.86247019703, "RNA_b2600": 34208.71666037946, "RNA_b2601": 26173.61456121262, "RNA_b2606": -62055.373041802864, "RNA_b2607": 54761.67831458671, "RNA_b2608": 39173.24003245135, "RNA_b2609": 17835.90201755836, "RNA_b2610": 37715.27165219373, "RNA_b2614": 15903.088172497177, "RNA_b2615": 25977.681261981008, "RNA_b2617": 5176.859326206916, "RNA_b2652": 2238.053171300024, "RNA_b2661": 103760.65800713793, "RNA_b2662": 91644.67447659369, "RNA_b2663": 100626.92545812551, "RNA_b2675": -6626.418435478665, "RNA_b2676": 68705.57640924734, "RNA_b2677": 85935.24019776937, "RNA_b2678": 76587.32846737203, "RNA_b2679": 70985.7420491057, "RNA_b2682": 53072.661942134706, "RNA_b2683": 24156.66473924619, "RNA_b2687": 11777.203733745398, "RNA_b2688": 111304.9805706533, "RNA_b2690": -1356.3924099743926, "RNA_b2691": 5520.9540698253195, "RNA_b2692": 5520.9540698253195, "RNA_b2693": 5520.9540698253195, "RNA_b2694": 5520.9540698253195, "RNA_b2695": -11374.03121067187, "RNA_b2697": 74133.06818646596, "RNA_b2701": 77763.59748515315, "RNA_b2702": 40526.72554775119, "RNA_b2703": 68918.07028092133, "RNA_b2704": 26733.118120968622, "RNA_b2705": -101880.41897851344, "RNA_b2708": 16368.555144443622, "RNA_b2710": 102966.18732874398, "RNA_b2711": 81066.38489692527, "RNA_b2715": 104545.40732922839, "RNA_b2719": 55054.8715697884, "RNA_b2720": 38930.742609897046, "RNA_b2721": 122623.45128563773, "RNA_b2722": 66448.70594032685, "RNA_b2723": 131146.90515937845, "RNA_b2724": 43967.06427143697, "RNA_b2738": -14092.17032765734, "RNA_b2741": 28564.213737585265, "RNA_b2744": -20838.130399096113, "RNA_b2745": 30895.450414236548, "RNA_b2746": 34287.173487356325, "RNA_b2747": 840.4833804976329, "RNA_b2750": -88410.75500234566, "RNA_b2751": 102148.37184646366, "RNA_b2752": 64977.48770689632, "RNA_b2762": 52441.468686836575, "RNA_b2763": 122391.20649868983, "RNA_b2764": -55173.59396944532, "RNA_b2765": 10799.282151587731, "RNA_b2779": 37260.277927231975, "RNA_b2780": 43725.19665612126, "RNA_b2781": -4643.841917211915, "RNA_b2784": 159638.33186110904, "RNA_b2785": 36624.32276778817, "RNA_b2787": 95713.14630236187, "RNA_b2788": 95957.95671296335, "RNA_b2789": -74017.5393415163, "RNA_b2791": -10373.51045274704, "RNA_b2794": 23908.954301318226, "RNA_b2796": -30244.81532190141, "RNA_b2797": 97916.11074504674, "RNA_b2799": 1163.5448358907047, "RNA_b2800": 43635.44316868373, "RNA_b2801": 94681.96894257178, "RNA_b2802": 88210.80124701, "RNA_b2803": 103647.75344727801, "RNA_b2806": 32347.193279783012, "RNA_b2810": 86368.72337503868, "RNA_b2811": 31671.459653265327, "RNA_b2813": 32307.55127495212, "RNA_b2814": 2203.1404434749043, "RNA_b2815": 2203.1404434749043, "RNA_b2816": 2203.1404434749043, "RNA_b2817": 36987.74335237765, "RNA_b2818": 35664.431360010894, "RNA_b2827": -14142.080479246784, "RNA_b2828": 63081.668284772146, "RNA_b2835": 85537.51519257746, "RNA_b2836": 13370.169632487392, "RNA_b2838": 34917.59517666067, "RNA_b2841": 101532.62179526157, "RNA_b2864": 2182.3654258031306, "RNA_b2866": 5876.9292637516855, "RNA_b2867": 63179.74961017951, "RNA_b2868": 34233.62825361744, "RNA_b2871": 85728.97374558331, "RNA_b2874": 27455.53018597343, "RNA_b2877": 17126.52293019932, "RNA_b2882": 100678.03033256947, "RNA_b2883": -80763.2133005549, "RNA_b2889": 16192.18700256124, "RNA_b2890": 43069.63320971032, "RNA_b2891": 33796.35403109634, "RNA_b2893": 20473.034124882673, "RNA_b2895": 14021.546168227838, "RNA_b2901": 102812.14822255878, "RNA_b2903": 83090.57938766677, "RNA_b2904": 27711.14617176391, "RNA_b2905": 5687.1083374908385, "RNA_b2907": 84462.26173490216, "RNA_b2912": 4895.601342046137, "RNA_b2913": 34462.70572142237, "RNA_b2914": 17343.40276286311, "RNA_b2917": 153888.3946692541, "RNA_b2919": -172441.28885548044, "RNA_b2920": 105979.98247691151, "RNA_b2923": 17425.413318798674, "RNA_b2925": 24222.05225704079, "RNA_b2926": 32114.459826480226, "RNA_b2927": 23567.153341725883, "RNA_b2930": 68823.94959554597, "RNA_b2935": 55804.653228864845, "RNA_b2937": 65974.00092323078, "RNA_b2938": 141511.83064264653, "RNA_b2942": 28684.77489071937, "RNA_b2943": 39826.91043441823, "RNA_b2946": -18783.03701889465, "RNA_b2947": 67962.66240494701, "RNA_b2954": 42560.653313189076, "RNA_b2957": 74953.2322609988, "RNA_b2960": 7600.55012307772, "RNA_b2963": 77390.89125958737, "RNA_b2964": 34270.76483099192, "RNA_b2965": 152797.3331123301, "RNA_b2967": 2233.6559269366103, "RNA_b2975": 120860.04674361912, "RNA_b2976": -22217.219436984644, "RNA_b4467": 87501.07937008745, "RNA_b4468": 75422.30964473018, "RNA_b2979": -72166.1780735269, "RNA_b2987": 42741.22486196796, "RNA_b2988": 132895.48871221583, "RNA_b2994": 121945.55590355286, "RNA_b2995": 84676.3825485433, "RNA_b2996": 70567.99565426625, "RNA_b2997": 80124.67428794823, "RNA_b3001": 74435.49649676391, "RNA_b3005": 30371.787350412975, "RNA_b3006": 52574.093708508124, "RNA_b3008": 28158.70003721853, "RNA_b3012": 22384.31368842952, "RNA_b3018": 21780.249771195133, "RNA_b3028": 41604.29263041261, "RNA_b3029": 22489.585172512023, "RNA_b3034": -140550.2834889173, "RNA_b3035": -41211.52485937772, "RNA_b3040": 22710.23580783243, "RNA_b3041": 8615.362579238898, "RNA_b3052": 42213.028763877366, "RNA_b3057": 22145.463282578035, "RNA_b3058": 10825.395246226704, "RNA_b3059": 18172.682145239545, "RNA_b3061": 65307.62596652495, "RNA_b3062": 43286.44685950837, "RNA_b3063": 105246.53283868861, "RNA_b3065": -2443.183792125969, "RNA_b3067": 39698.09297946773, "RNA_b3069": 2236.801410429286, "RNA_b3073": 98718.00038357382, "RNA_b3084": 33577.181198466664, "RNA_b3089": 89544.1233642715, "RNA_b3091": 106351.44420177738, "RNA_b3092": -25575.143686282543, "RNA_b3093": 101675.34694288272, "RNA_b4471": 97489.27262293118, "RNA_b3114": 164338.57625861414, "RNA_b3115": -71053.4536194152, "RNA_b3116": 14476.54270105725, "RNA_b3117": -16708.721336076167, "RNA_b3123": 11072.429442567127, "RNA_b3124": 81653.36915341397, "RNA_b3125": -112136.23123456369, "RNA_b3126": 55280.497080060435, "RNA_b3127": 95889.57352318769, "RNA_b3128": 112233.18401376093, "RNA_b3132": -24324.874376104828, "RNA_b3137": 61553.00636217387, "RNA_b3146": 25411.485620788917, "RNA_b3161": 34640.444070557234, "RNA_b3164": 54959.12717235999, "RNA_b3165": 1853.0091296110625, "RNA_b3166": 23862.814734264488, "RNA_b3167": 28695.893451032003, "RNA_b3168": 15351.09609936086, "RNA_b3169": 106120.25952293063, "RNA_b3171": 2171.3311447492733, "RNA_b3172": 36507.39751254694, "RNA_b3174": 2280.165962030673, "RNA_b3175": 9810.005051491275, "RNA_b3176": 3970.8271833293848, "RNA_b3177": 60704.802600444316, "RNA_b3179": -72196.33608006632, "RNA_b3181": 8266.618227617962, "RNA_b3182": 102839.85430577675, "RNA_b3185": -9051.15222323185, "RNA_b3186": 22211.296489471475, "RNA_b3187": 28683.522040308908, "RNA_b3189": 37094.59908286941, "RNA_b3196": 70221.68704010113, "RNA_b3197": -15773.051898036647, "RNA_b3198": -7692.582891713493, "RNA_b3199": 41142.060420052025, "RNA_b3200": 39849.77070697811, "RNA_b3201": -4375.543204420461, "RNA_b3202": 40143.46300826335, "RNA_b3212": 7058.7434483360075, "RNA_b3213": 101366.8821852477, "RNA_b3222": 62757.76236061979, "RNA_b3223": 39842.9623626826, "RNA_b3224": 107070.45655277385, "RNA_b3225": 63976.311899979, "RNA_b3230": 28163.135763607246, "RNA_b3231": -7897.104455105796, "RNA_b3236": 25768.576692718303, "RNA_b3247": 43310.52817022769, "RNA_b3255": 33656.470617823186, "RNA_b3256": 5826.852787676526, "RNA_b3258": 104260.89490458085, "RNA_b3260": 11119.670425846085, "RNA_b3265": -98794.97650061962, "RNA_b3266": 222247.3818242023, "RNA_b3272": 8582.639217157199, "RNA_b3273": -2906.1771288322193, "RNA_b3274": 8582.639217157199, "RNA_b3275": 206531.33523361298, "RNA_b3276": -192679.54800480124, "RNA_b3277": 5501.05513543722, "RNA_b3278": 109782.10596172592, "RNA_b3281": 50879.7253836222, "RNA_b3282": -43782.588171397154, "RNA_b3287": -27145.75773894131, "RNA_b3288": 67880.18517186788, "RNA_b3289": 38055.816362708676, "RNA_b3290": 40529.831720869865, "RNA_b3294": 27491.379900080574, "RNA_b3295": 70807.63304808174, "RNA_b3296": -78140.05818574749, "RNA_b3297": 27959.567840698925, "RNA_b3298": 25543.90081738372, "RNA_b3299": 8337.677934741985, "RNA_b3300": 95496.90909661147, "RNA_b3301": -204642.58285276688, "RNA_b3302": 12871.715018783412, "RNA_b3303": 35998.82655278828, "RNA_b3304": 25366.06471418664, "RNA_b3305": 38172.05135261539, "RNA_b3306": 28057.740953280285, "RNA_b3307": 21880.025130638638, "RNA_b3308": 38676.647488681316, "RNA_b3309": 22419.729369580906, "RNA_b3310": 26574.002278173262, "RNA_b3311": 18194.446306688464, "RNA_b3312": 13655.048141641168, "RNA_b3313": 29284.673923896713, "RNA_b3314": 50142.17028152219, "RNA_b3315": 23822.34325054664, "RNA_b3316": 19943.728567701943, "RNA_b3317": 58812.11100378503, "RNA_b3318": 21554.4758630615, "RNA_b3319": 43299.95259902798, "RNA_b3320": -171967.87784177825, "RNA_b3321": 22387.592089510814, "RNA_b3339": 84823.76946469588, "RNA_b3340": 151181.8154958424, "RNA_b3341": -149453.46370527177, "RNA_b3342": 26875.986972884053, "RNA_b3343": 20696.742912575028, "RNA_b3344": 25839.723922450026, "RNA_b3345": -49609.557224118515, "RNA_b3350": 129171.11675034244, "RNA_b3359": 34134.61140680125, "RNA_b3360": 15668.26219429351, "RNA_b3365": 182164.84546086763, "RNA_b3366": 23374.295869759444, "RNA_b3367": 57951.13147996585, "RNA_b3368": 39003.00004903799, "RNA_b3370": 96446.12860355934, "RNA_b3371": -131715.29042018956, "RNA_b4474": 58564.42639961592, "RNA_b3374": 56236.09508667331, "RNA_b3380": -166965.48878300216, "RNA_b3384": 71810.40577207954, "RNA_b3385": 54257.5588693157, "RNA_b3386": 32648.006275669322, "RNA_b3389": -180781.30164946974, "RNA_b3390": 37192.60934785869, "RNA_b3396": 73410.79911804311, "RNA_b3397": 16519.176687048115, "RNA_b3403": 42150.895781495055, "RNA_b3406": 14075.510567264597, "RNA_b3409": 43678.634529726005, "RNA_b3412": 22616.63794234527, "RNA_b3415": 34025.39637381164, "RNA_b3416": 148815.23986041005, "RNA_b3417": -18754.88388299144, "RNA_b3425": 23327.784481039525, "RNA_b3426": 42662.99941676989, "RNA_b3428": 175044.35421352283, "RNA_b3429": 102774.99532809698, "RNA_b3430": -128647.97847646818, "RNA_b3431": -38506.75380746823, "RNA_b3432": 156744.031275101, "RNA_b3433": 32497.91942135347, "RNA_b4476": 96089.32803576734, "RNA_b3437": -43612.51041548197, "RNA_b3447": 124505.34059117339, "RNA_b3449": -157964.90310005847, "RNA_b3450": 76414.23796607998, "RNA_b3451": 60806.82143241273, "RNA_b3452": 64095.91012132708, "RNA_b3453": 94048.6419938544, "RNA_b3454": 50970.836941164926, "RNA_b3455": 55018.08866912091, "RNA_b3456": 91731.68671818534, "RNA_b3457": 66505.4413334757, "RNA_b3458": 79295.57387108642, "RNA_b3460": 78725.7323909288, "RNA_b3461": 22241.93577267942, "RNA_b3464": -28574.97826752496, "RNA_b3465": 6625.773988765231, "RNA_b3469": 157328.45357485733, "RNA_b3470": 7248.886856020643, "RNA_b3475": 17382.489563406714, "RNA_b3476": -113921.50867253587, "RNA_b3477": 68084.81402492877, "RNA_b3478": 60033.181246174216, "RNA_b3479": 54831.996509044315, "RNA_b3480": 57912.41989057379, "RNA_b3493": 42766.39810117222, "RNA_b3496": 105618.47410704894, "RNA_b3500": 39911.707409035895, "RNA_b3502": 92719.51764497526, "RNA_b3503": 30450.77841849441, "RNA_b3517": 100440.70656374008, "RNA_b3519": 118186.89677755504, "RNA_b3526": 66465.28512516669, "RNA_b3528": 92260.03385036455, "RNA_b3540": 71978.4567618082, "RNA_b3541": 70434.30500107697, "RNA_b3542": 64944.098976359914, "RNA_b3543": 73259.41329793139, "RNA_b3544": -138216.49337019218, "RNA_b3545": 2257.0900417519038, "RNA_b3546": 121167.71836782763, "RNA_b3551": 166900.97321868554, "RNA_b3553": 69828.25890381663, "RNA_b3559": 19111.458760129815, "RNA_b3560": 65402.78471842587, "RNA_b3564": 103909.35218405191, "RNA_b3565": -26982.315069072458, "RNA_b3566": 70702.89931801856, "RNA_b3567": 110142.05967537434, "RNA_b3568": 84882.9210796347, "RNA_b3571": 145382.1575669816, "RNA_b3572": 35677.21176907032, "RNA_b3575": 71611.83649357749, "RNA_b3577": 34094.66153188191, "RNA_b3578": 91900.37240227162, "RNA_b3579": 70651.17116314525, "RNA_b3580": 107375.0208174013, "RNA_b3581": 47445.64912566558, "RNA_b3583": -290287.69461363595, "RNA_b3588": 41489.386344632454, "RNA_b3590": 131976.85371981986, "RNA_b3591": -38515.57649796891, "RNA_b3599": 137156.86556863284, "RNA_b3600": 58462.219946103694, "RNA_b3603": -38577.6125003233, "RNA_b3605": 85170.19500757394, "RNA_b3607": 19205.730520375142, "RNA_b3608": 47094.47457078294, "RNA_b3609": -3185.2556071634035, "RNA_b3610": 7440.12445491876, "RNA_b3612": -50057.087166227895, "RNA_b3616": 73372.642458786, "RNA_b3617": -9547.373559319418, "RNA_b3619": -111502.5587248613, "RNA_b3620": 74996.34417079421, "RNA_b3621": 68466.19005366572, "RNA_b3622": 90110.57288379884, "RNA_b3623": 69647.02464507178, "RNA_b3624": -14318.118784917016, "RNA_b3625": 49793.21811939244, "RNA_b3626": 72451.46404907497, "RNA_b3627": 72719.24070853986, "RNA_b3628": 77032.53870629828, "RNA_b3629": 66313.31306050581, "RNA_b3630": 56891.00499524825, "RNA_b3631": 80365.14018151091, "RNA_b3632": 73876.43583781208, "RNA_b3633": 36672.25058736152, "RNA_b3634": 13809.694414486024, "RNA_b3636": -21100.92609405276, "RNA_b3637": 17000.86077713549, "RNA_b3639": 34867.18891650853, "RNA_b3640": -19551.24069908719, "RNA_b3642": -15118.627335791338, "RNA_b3643": 49016.14821471958, "RNA_b3648": 16707.757197767984, "RNA_b3649": -199654.14928422307, "RNA_b3650": 151030.62394141234, "RNA_b3651": 49444.3087151158, "RNA_b3653": 35225.344753751146, "RNA_b3654": 40894.55507320442, "RNA_b3658": 2792.440306257689, "RNA_b3665": 49899.51289954604, "RNA_b3666": 99830.5120063617, "RNA_b3670": 20828.000373988863, "RNA_b3671": 27452.196231612725, "RNA_b3679": 123140.25959610265, "RNA_b3691": 92799.157135025, "RNA_b4478": 82068.5314846642, "RNA_b4477": 43640.9019181014, "RNA_b3693": 63021.86621408696, "RNA_b3703": -15973.19108587108, "RNA_b3704": 25881.710504859035, "RNA_b3705": 48669.130639680916, "RNA_b3706": 40269.9566552184, "RNA_b3708": -28672.573265677802, "RNA_b3709": 89749.76856667631, "RNA_b3714": 39158.36114139315, "RNA_b3722": 134533.99237074135, "RNA_b3725": 55447.326462226876, "RNA_b3726": 63872.97661288218, "RNA_b3727": 68962.25007063568, "RNA_b3728": 74356.84557957268, "RNA_b3729": 131075.68300791623, "RNA_b3730": -45629.368055226965, "RNA_b3731": 30021.948029341966, "RNA_b3732": 99043.28655891998, "RNA_b3733": 61766.80891715844, "RNA_b3734": -126421.72296650911, "RNA_b3735": 38193.964628256566, "RNA_b3736": 33591.11530171548, "RNA_b3737": -24783.271866156105, "RNA_b3738": 58596.243402153734, "RNA_b3739": 10731.552036830139, "RNA_b3740": 44661.57050422128, "RNA_b3741": 26851.644134047878, "RNA_b3744": 28177.453194361646, "RNA_b3747": 52693.52235327907, "RNA_b3748": 30055.27685631709, "RNA_b3749": 107598.33476597597, "RNA_b3750": 69244.76409427154, "RNA_b3751": 63555.86554638213, "RNA_b3752": -181511.32115931288, "RNA_b3756": 109782.10596172592, "RNA_b3757": -189413.11775254956, "RNA_b3758": 206351.15134050226, "RNA_b3759": 8582.639217157199, "RNA_b3760": 2256.9047689814006, "RNA_b3761": 2233.0675348250857, "RNA_b3770": -126990.1790944644, "RNA_b3771": 132577.23617039536, "RNA_b3772": 110712.91551312823, "RNA_b3774": 41129.39340831021, "RNA_b3779": 106323.43719698333, "RNA_b3780": 37357.34613376012, "RNA_b3781": 6627.457730998516, "RNA_b3783": 26409.30496807104, "RNA_b3784": 79349.97845464053, "RNA_b3785": 74838.8352652984, "RNA_b3786": 58150.239942934226, "RNA_b3787": 90318.40401867795, "RNA_b3788": 76384.08639295556, "RNA_b3789": 63102.85814307454, "RNA_b3790": 48315.39452513911, "RNA_b3791": 80976.77529338002, "RNA_b3792": -432213.54677617614, "RNA_b4481": 77308.05896892132, "RNA_b3793": 97393.45643287689, "RNA_b3794": 52952.73419754377, "RNA_b3796": 5532.378215028538, "RNA_b3797": -1253.199899870854, "RNA_b3798": 2485.462136509039, "RNA_b3799": 2289.3696298213436, "RNA_b3803": 84490.88749381246, "RNA_b3804": 53057.01819437594, "RNA_b3805": -103827.01832867574, "RNA_b3806": 182515.8808225162, "RNA_b3807": 9478.484912299695, "RNA_b3809": -84584.5423309748, "RNA_b3816": 18119.111272309703, "RNA_b3821": 19224.811224884998, "RNA_b3823": 44524.700530762624, "RNA_b3824": 18206.843511474446, "RNA_b3825": -3990.8682607316173, "RNA_b3826": 57329.58473494269, "RNA_b3829": 59592.1649213286, "RNA_b3831": 20727.81165298436, "RNA_b3833": 54107.03003612243, "RNA_b3835": -9380.503533779409, "RNA_b3836": 19186.708433460408, "RNA_b3838": 36850.121129559135, "RNA_b3839": -44967.168784257876, "RNA_b3843": 43981.06192873585, "RNA_b3844": 18812.155205268515, "RNA_b3845": 62241.45696656529, "RNA_b3846": 34578.97908662221, "RNA_b3849": 104339.94320550656, "RNA_b3850": -130013.35420769289, "RNA_b3851": 109782.10596172592, "RNA_b3852": 5501.05513543722, "RNA_b3853": -192679.54800480124, "RNA_b3854": 206539.84293615463, "RNA_b3855": 8582.639217157199, "RNA_b3856": 37529.27327470439, "RNA_b3857": -5322.59997673759, "RNA_b3860": 16695.658527520245, "RNA_b3867": 36271.65300588426, "RNA_b3870": 11773.564477365699, "RNA_b3875": 20431.47671980506, "RNA_b3882": 37123.96775752736, "RNA_b3892": 45624.93211865994, "RNA_b3893": 64550.69312578487, "RNA_b3894": -13903.022468711242, "RNA_b3902": 19717.909376762887, "RNA_b3903": 54292.40258989548, "RNA_b3904": 105420.36785701232, "RNA_b3907": 74048.53719145796, "RNA_b3908": 44458.58293129643, "RNA_b3909": 70390.22987145526, "RNA_b3915": 26424.80027284181, "RNA_b3916": 27049.62744972899, "RNA_b3917": 29214.451217425125, "RNA_b3918": 54036.548096932434, "RNA_b3919": 21993.424909702026, "RNA_b3924": 20997.028808209805, "RNA_b3925": 72255.99421525399, "RNA_b3926": -45313.998082429396, "RNA_b3927": 60784.97683618468, "RNA_b3930": 66474.01951381408, "RNA_b3936": 1872.660137829035, "RNA_b3939": 25023.53152561734, "RNA_b3940": 79218.1706257515, "RNA_b3941": 23330.343853612343, "RNA_b3942": 156051.81966040932, "RNA_b3945": -90914.53954916807, "RNA_b3946": 36634.19900504253, "RNA_b3951": 32361.83506572772, "RNA_b3952": 62797.9784724901, "RNA_b3956": 74701.20331311441, "RNA_b3957": 31948.31086863257, "RNA_b3958": 53359.24073305781, "RNA_b3959": -30757.126455048154, "RNA_b3960": 62697.33327772352, "RNA_b3962": 40884.993419632454, "RNA_b3965": 30044.82547406934, "RNA_b3966": 131972.6463501141, "RNA_b3967": -60193.59016941256, "RNA_b3968": 109782.10596172592, "RNA_b3969": -189413.11775254956, "RNA_b3970": 206248.94861548074, "RNA_b3971": 8582.639217157199, "RNA_b3972": -9958.064078297048, "RNA_b3974": 24588.987682922638, "RNA_b3976": -2908.1656324887185, "RNA_b3977": 2188.5343827468014, "RNA_b3978": -37547.06103270289, "RNA_b3979": -2906.1771288322193, "RNA_b3980": 84801.3715118188, "RNA_b3981": -22257.916267835957, "RNA_b3982": 38997.70425587603, "RNA_b3983": 30671.328833129257, "RNA_b3984": -407515.2249802679, "RNA_b3985": 35606.71323758979, "RNA_b3986": 10777.624238405402, "RNA_b3987": 288241.29476556234, "RNA_b3988": 302239.9413346996, "RNA_b3990": 81291.72524388006, "RNA_b3991": 55261.28868229496, "RNA_b4407": 14364.63189261658, "RNA_b3992": 54058.44564695538, "RNA_b3993": -180376.012436297, "RNA_b3994": 135830.739243587, "RNA_b3996": 55277.126839741664, "RNA_b3997": -31512.839710609922, "RNA_b4005": 16142.27205568484, "RNA_b4006": 64487.206564475666, "RNA_b4007": 109782.10596172592, "RNA_b4008": -189413.11775254956, "RNA_b4009": 206539.84293615463, "RNA_b4010": 8582.639217157199, "RNA_b4013": 25469.603700575233, "RNA_b4014": -92999.95892402396, "RNA_b4015": 93366.56502680147, "RNA_b4019": 107968.61615872609, "RNA_b4022": 25785.261500003086, "RNA_b4024": 26844.941187207678, "RNA_b4025": 47264.00156259718, "RNA_b4031": 105963.3611774174, "RNA_b4032": 64086.409563747635, "RNA_b4033": 110870.93769439684, "RNA_b4034": 85025.06772593799, "RNA_b4035": 79869.23389531413, "RNA_b4036": -61235.926412196284, "RNA_b4039": -25382.480896543842, "RNA_b4040": 62407.3549550557, "RNA_b4041": 65897.03360106335, "RNA_b4042": 9609.426085536577, "RNA_b4049": 27325.59145074612, "RNA_b4053": 26391.725631583227, "RNA_b4054": 32420.281142457923, "RNA_b4055": 51152.00177745473, "RNA_b4067": 47080.886282639905, "RNA_b4069": 36907.47436522865, "RNA_b4070": 102703.44999885994, "RNA_b4071": 40613.57018787689, "RNA_b4072": 48199.83151687771, "RNA_b4073": 68719.03739916615, "RNA_b4077": 38468.328112233685, "RNA_b4079": 153612.0275400593, "RNA_b4084": 66686.85271432681, "RNA_b4085": -129157.78507061572, "RNA_b4086": 70502.59473386571, "RNA_b4087": 109360.41710856657, "RNA_b4088": 66780.3701860917, "RNA_b4090": 8097.479341129758, "RNA_b4094": 40066.722131899674, "RNA_b4111": 39980.22552142591, "RNA_b4115": 39293.37691878047, "RNA_b4117": 63782.346257701895, "RNA_b4119": 96995.55358824687, "RNA_b4120": 102029.81897586196, "RNA_b4122": 45840.154890156366, "RNA_b4123": 96286.17587864073, "RNA_b4129": 41360.64809214795, "RNA_b4130": 104656.57654453709, "RNA_b4131": 63439.93189201353, "RNA_b4132": 32649.368806421553, "RNA_b4134": 2233.6559269366103, "RNA_b4136": 24395.484043952885, "RNA_b4138": 93703.85730566666, "RNA_b4139": 36191.990028977765, "RNA_b4142": 5885.528210192652, "RNA_b4143": 46590.39507883674, "RNA_b4151": 25849.16663975694, "RNA_b4152": 28343.64668402283, "RNA_b4153": 52651.59783152506, "RNA_b4154": -15605.792080530107, "RNA_b4160": -124125.75795653046, "RNA_b4161": 75369.39339994975, "RNA_b4162": 16090.335348383966, "RNA_b4163": 2144.3165839823055, "RNA_b4164": 2144.3165839823055, "RNA_b4165": 2144.3165839823055, "RNA_b4166": 32532.46660026699, "RNA_b4169": -50144.114802718716, "RNA_b4171": -152474.16870111687, "RNA_b4177": 37297.632989533406, "RNA_b4180": -136141.58854991404, "RNA_b4192": 76125.89533617035, "RNA_b4193": 100444.59746197428, "RNA_b4194": 21836.60598330981, "RNA_b4195": 33207.35678346682, "RNA_b4196": 46573.24320824195, "RNA_b4197": 60992.91505147974, "RNA_b4198": -138686.43998366076, "RNA_b4200": 28315.854736783105, "RNA_b4202": 16403.363889642842, "RNA_b4203": -32330.878845856936, "RNA_b4208": 37871.32628934957, "RNA_b4213": 138649.07392869407, "RNA_b4214": 21836.562434464337, "RNA_b4219": 45851.215252197835, "RNA_b4226": 14296.07998547845, "RNA_b4227": 68148.35493288793, "RNA_b4485": 107896.97393579052, "RNA_b4230": 73502.76560926899, "RNA_b4231": 71449.77661048775, "RNA_b4232": 29496.30860660685, "RNA_b4233": 98075.85008289464, "RNA_b4237": 33316.990414736014, "RNA_b4238": 29598.92243132284, "RNA_b4239": 118543.61397073045, "RNA_b4240": 102051.54625370189, "RNA_b4242": 68110.35431862847, "RNA_b4244": 33031.94385182613, "RNA_b4245": 1114.8237872578893, "RNA_b4254": 28252.236422109207, "RNA_b4258": 78878.6922401528, "RNA_b4260": 108047.08127725509, "RNA_b4261": -13293.454108624219, "RNA_b4262": 77540.97999009352, "RNA_b4265": 94839.59602114774, "RNA_b4266": 43561.810408639874, "RNA_b4267": -96232.60076437298, "RNA_b4268": 40170.66597471174, "RNA_b4270": 2469.8919691213355, "RNA_b4287": 55044.73546315928, "RNA_b4288": 68910.47694840847, "RNA_b4289": 71918.58701574389, "RNA_b4290": 64777.58460354475, "RNA_b4291": 166880.11370500678, "RNA_b4293": 37449.73455850301, "RNA_b4301": -188723.86078215725, "RNA_b4311": 21140.637639243865, "RNA_b4321": 36568.40645571213, "RNA_b4322": 84872.44810026069, "RNA_b4323": 79259.44272594698, "RNA_b4356": 97820.63042370335, "RNA_b4358": 72958.2505755172, "RNA_b4367": 56564.92669363951, "RNA_b4368": 2485.462136509039, "RNA_b4369": 2485.462136509039, "RNA_b4370": 2485.462136509039, "RNA_b4371": 30380.321851077086, "RNA_b4374": -16404.63254832435, "RNA_b4375": 46919.09550119072, "RNA_b4381": 13472.577258361142, "RNA_b4382": 40777.85446640318, "RNA_b4383": 54787.19352570825, "RNA_b4384": -3632.124756883352, "RNA_b4386": 72937.19482986565, "RNA_b4388": 28569.814313909545, "RNA_b4390": 88034.84360439017, "RNA_b4392": 57138.4830295491, "RNA_b4394": 36708.706309351444, "RNA_b4395": 19092.759565690845, "generic_tRNA_AUC_ile__L_c": 0.414019215716154, "generic_tRNA_AUU_ile__L_c": 0.414019215716154, "generic_tRNA_GCA_ala__L_c": -15.114982270861994, "generic_tRNA_GCG_ala__L_c": -15.114982270861994, "generic_tRNA_GCU_ala__L_c": -15.114982270861994, "generic_tRNA_GAC_asp__L_c": 0.15539881757197552, "generic_tRNA_GAU_asp__L_c": 0.15539881757197552, "generic_tRNA_ACG_thr__L_c": 0.1560498119144118, "generic_tRNA_AGA_arg__L_c": 0.16318046674548, "generic_tRNA_CAA_gln__L_c": 0.40948260476485265, "generic_tRNA_AUG_met__L_c": 0.4113509227884556, "generic_tRNA_CAG_gln__L_c": -0.35856027244236743, "generic_tRNA_CUG_leu__L_c": 0.18763396991273276, "generic_tRNA_CUA_leu__L_c": 0.18763396991273276, "generic_tRNA_AAA_lys__L_c": 0.1558025415679822, "generic_tRNA_AAG_lys__L_c": 0.1558025415679822, "generic_tRNA_GUA_val__L_c": 0.16017304804181323, "generic_tRNA_GUG_val__L_c": 0.16017304804181323, "generic_tRNA_GUU_val__L_c": 0.16017304804181323, "generic_tRNA_UCC_ser__L_c": 0.1919249311421461, "generic_tRNA_UCU_ser__L_c": 0.1919249311421461, "generic_tRNA_UCA_ser__L_c": 0.1785965907545971, "generic_tRNA_UCG_ser__L_c": 0.1899991691872228, "generic_tRNA_UAC_tyr__L_c": 0.13927993765905328, "generic_tRNA_UAU_tyr__L_c": 0.13927993765905328, "generic_tRNA_GUC_val__L_c": 0.16017304804181323, "generic_tRNA_UUG_leu__L_c": 0.17792189477356304, "generic_tRNA_UUA_leu__L_c": -0.07923060977049708, "generic_tRNA_UGC_cys__L_c": 0.39866387931144687, "generic_tRNA_UGU_cys__L_c": 0.39866387931144687, "generic_tRNA_GGC_gly_c": 0.15896079962808674, "generic_tRNA_GGU_gly_c": 0.15896079962808674, "generic_tRNA_AAC_asn__L_c": 0.15466962412484014, "generic_tRNA_AAU_asn__L_c": 0.15466962412484014, "generic_tRNA_CCC_pro__L_c": 0.16225936361333748, "generic_tRNA_CCU_pro__L_c": 0.16245523111500068, "generic_tRNA_AGG_arg__L_c": 0.16163792565718577, "generic_tRNA_GCC_ala__L_c": 0.16101998842176457, "generic_tRNA_GAA_glu__L_c": -14.858513002333366, "generic_tRNA_AUA_ile__L_c": 0.15218114027418966, "generic_tRNA_CGU_arg__L_c": 0.4158252836072815, "generic_tRNA_CGC_arg__L_c": 0.4158252836072815, "generic_tRNA_CGA_arg__L_c": 0.4158252836072815, "generic_tRNA_AGC_ser__L_c": -0.8997834797817846, "generic_tRNA_AGU_ser__L_c": -0.8997834797817846, "generic_tRNA_START_met__L_c": 0.15931237985676483, "generic_tRNA_GGG_gly_c": 0.16367616522401687, "generic_tRNA_UUC_phe__L_c": 0.14620015611932075, "generic_tRNA_UUU_phe__L_c": 0.14620015611932075, "generic_tRNA_CUC_leu__L_c": 0.17154153578698828, "generic_tRNA_CUU_leu__L_c": 0.17154153578698828, "generic_tRNA_ACC_thr__L_c": -0.2415086941578486, "generic_tRNA_ACU_thr__L_c": -0.2415086941578486, "generic_tRNA_CCG_pro__L_c": 0.16245523111500068, "generic_tRNA_UGA_cys__L_c": 0.20805991026561343, "generic_tRNA_UGG_trp__L_c": 0.15145210957458205, "generic_tRNA_CGG_arg__L_c": 0.42159572763562103, "generic_tRNA_CAC_his__L_c": -0.11995219463221396, "generic_tRNA_CAU_his__L_c": -0.11995219463221396, "generic_tRNA_CCA_pro__L_c": 0.16245523111500068, "generic_tRNA_ACA_thr__L_c": -0.2415086941578486, "generic_tRNA_GGA_gly_c": -2.9493367307034144, "protein_b0002": -3.467800319641453e-26, "protein_b0003": -1866.607359229143, "protein_b0004": 222.35894109487685, "protein_b0007": -960.0365060278003, "protein_b0008": -532.144051313697, "protein_b0009": -223.1046426646742, "protein_b0014": 773.4055380603448, "protein_b0015": -1360.7391972163584, "protein_b0019": -253.64337964094287, "protein_b0023": -244.95909913603083, "protein_b0025": -167.67562329133378, "protein_b0026": -2416.165191622112, "protein_b0027": 22.391119192056383, "protein_b0029": 423.50711501631827, "protein_b0030": -287.9479643885962, "protein_b0031": -263.6527873681211, "protein_b0032": -216.13201063342314, "protein_b0033": -1254.8904198339026, "protein_b0036": -0.0, "protein_b0037": 441.5155307191368, "protein_b0038": -0.0, "protein_b0040": -291.80449458637247, "protein_b0047": -65.98234244054072, "protein_b0048": -184.0664077502203, "protein_b0049": 236.75801897366145, "protein_b0051": 303.53486554108304, "protein_b0052": 209.13131524880444, "protein_b0053": -1964.4539055243688, "protein_b0058": -2168.880979040317, "protein_b0061": -1884.4632092153502, "protein_b0062": -2.046682029059264, "protein_b0063": 520.2389877999109, "protein_b0066": 309.99390200862365, "protein_b0067": -97.6643723122085, "protein_b0068": 336.990004694428, "protein_b0070": -1314.0698606410785, "protein_b0071": 142.7258342374389, "protein_b0072": -2569.216476759689, "protein_b0073": 437.61068518230445, "protein_b0074": 759.699249057138, "protein_b0077": -814.2844421607348, "protein_b0078": 265.7693236576426, "protein_b0082": -245.57791414678888, "protein_b0084": 664.5167853247698, "protein_b0085": 386.8463039696807, "protein_b0086": 443.4497821877478, "protein_b0087": -129.4650226487551, "protein_b0088": -9560.837557024623, "protein_b0090": 165.00271587309877, "protein_b0091": 563.2438965998891, "protein_b0092": -0.0, "protein_b0096": 286.1113186765953, "protein_b0098": -1538.2957560515702, "protein_b0099": -55.061859491786265, "protein_b0103": -703.534186279628, "protein_b0104": -311.3930481294029, "protein_b0109": -45.23971362935532, "protein_b0110": -713.817733102345, "protein_b0112": -1220.2010705619687, "protein_b0114": -2148.648473441736, "protein_b0115": -185.26705775762915, "protein_b0116": -924.4470859057861, "protein_b0118": -1062.877730003203, "protein_b0120": 243.00824787520682, "protein_b0121": 314.05084378329866, "protein_b0123": -474.76130658374456, "protein_b0124": -861.8274890792305, "protein_b0125": -166.28069118648503, "protein_b0126": -169.1040314002813, "protein_b0131": -110.40093141679905, "protein_b0133": 379.7555420325844, "protein_b0134": -887.7864206810036, "protein_b0142": -1060.3848617739757, "protein_b0149": -235.41464222934962, "protein_b0150": 1199.9320312269042, "protein_b0151": 176.94695728127547, "protein_b0152": 48.67397400822443, "protein_b0153": -4179.3741834144175, "protein_b0154": -635.6436813174921, "protein_b0155": -202.50290949612034, "protein_b0156": 4.781776086089914, "protein_b0158": 278.0950304814605, "protein_b0159": -1182.351978046183, "protein_b0160": 371.2291829429256, "protein_b0166": -226.9128016740947, "protein_b0168": -1924.0308262009937, "protein_b0169": -1116.1790845247904, "protein_b0170": -138.12742726953454, "protein_b0171": -372.0786817333433, "protein_b0172": -87.0307569563961, "protein_b0173": -346.33112305682107, "protein_b0174": -152.12672477272523, "protein_b0175": -863.005212638416, "protein_b0177": 136.57413263605338, "protein_b0179": -119.10497028640397, "protein_b0180": -53.594092037659706, "protein_b0181": -877.4057481137563, "protein_b0182": -3620.92420496781, "protein_b0185": -573.7499603859395, "protein_b0186": 374.63069576796613, "protein_b0188": -338.81151668725687, "protein_b0194": -606.4868095120241, "protein_b0197": -1241.8778297238737, "protein_b0198": -131.95200730072168, "protein_b0199": 565.2945945457722, "protein_b0200": 125.33886980785077, "protein_b0207": 72.35912404090233, "protein_b0212": -175.89248821750084, "protein_b0221": -1025.6695892120943, "protein_b0222": -196.7316256322017, "protein_b0237": -440.27658965262685, "protein_b0238": -173.59643862467348, "protein_b0241": 58.88490083429356, "protein_b0242": 609.1164389529272, "protein_b0243": -874.0445415292874, "protein_b0260": -315.09204188812345, "protein_b0261": -1266.736356354373, "protein_b0273": -509.98782195155263, "protein_b0306": 213.14712080929633, "protein_b0307": 391.77682553373717, "protein_b0308": 228.63279772503776, "protein_b0311": 700.4831481421081, "protein_b0312": 521.1976037314488, "protein_b0314": 65.1477164215123, "protein_b0323": -996.8608308660208, "protein_b0331": -3418.2672077991356, "protein_b0333": 363.606787840966, "protein_b0334": 319.279727160628, "protein_b0336": -41.06769827808198, "protein_b0337": 572.410539220839, "protein_b0339": -727.7491056292166, "protein_b0340": 166.36767658411566, "protein_b0341": -140.3690493713534, "protein_b0343": -1502.322840009945, "protein_b0344": -508.3834743946875, "protein_b0347": 635.5046775724677, "protein_b0348": 288.2156863619215, "protein_b0349": 425.0255780423295, "protein_b0350": 319.00838341331524, "protein_b0351": -3697.513931739479, "protein_b0352": 413.31230746030593, "protein_b0353": -1003.5579607174506, "protein_b0355": 254.05780333701634, "protein_b0356": -1066.606604034183, "protein_b0365": 230.2247595469864, "protein_b0366": 178.88331276580718, "protein_b0367": -165.8510739959227, "protein_b0368": 315.8908625171561, "protein_b0369": -458.9917463379922, "protein_b0381": -209.9923717286224, "protein_b0383": 617.6592710355463, "protein_b0386": -435.5992179227777, "protein_b0388": 132.096471347874, "protein_b0394": -204.3693318876054, "protein_b0401": -196.73497165963008, "protein_b0403": 736.5783303527006, "protein_b0404": -191.7002096945817, "protein_b0405": -457.4509508626115, "protein_b0406": -569.0390427234095, "protein_b0408": 562.3142439572123, "protein_b0409": -1977.746507573805, "protein_b0411": -252.62473453130644, "protein_b0414": -1766.6073752276013, "protein_b0415": -16.180511865576165, "protein_b0416": 47.1814523529277, "protein_b0417": 121.77496763763337, "protein_b0418": -80.80954163769566, "protein_b0420": -2111.523930365034, "protein_b0421": 507.52089185435966, "protein_b0423": -317.6443614735554, "protein_b0425": -509.3858096487024, "protein_b0428": -68.99770295667255, "protein_b0429": -78.32804349483939, "protein_b0430": -119.6529296785519, "protein_b0431": -3614.930519375992, "protein_b0432": -15.731444428472503, "protein_b0433": -1050.073587008879, "protein_b0436": -685.6678243212178, "protein_b0444": -236.5698152697635, "protein_b0446": -291.93562816628184, "protein_b0451": -1240.675630060939, "protein_b0452": -248.72332222891447, "protein_b0459": -91.89066799840631, "protein_b0462": 510.26626545843413, "protein_b0463": -1987.9081802647088, "protein_b0469": -269.2008667364906, "protein_b0474": -262.24845680336676, "protein_b0475": -412.03335780953233, "protein_b0477": -311.6608441462939, "protein_b0480": 639.0053524638437, "protein_b0484": 551.8212974157838, "protein_b0485": 424.1380831822513, "protein_b0494": -688.7276985787562, "protein_b0505": 196.56047464336604, "protein_b0507": 160.58343832437117, "protein_b0508": -0.0, "protein_b0509": -217.01312061326993, "protein_b0511": -32.00141808338521, "protein_b0512": -4625.293826869592, "protein_b0514": 199.78727466032703, "protein_b0516": -1515.9384194302384, "protein_b0517": 403.5669333465064, "protein_b0521": -2642.449673185427, "protein_b0522": 299.93085098863827, "protein_b0523": -868.0262852180307, "protein_b0524": -680.7505791775106, "protein_b0526": -565.6380672453917, "protein_b0529": -313.443984916065, "protein_b0572": -3091.869553810155, "protein_b0573": 78.72434400869015, "protein_b0574": 330.04664604102385, "protein_b0575": 251.28667164532558, "protein_b0576": -259.5826832710929, "protein_b0578": 240.03816499723698, "protein_b0583": -5.207303206273979, "protein_b0584": 1573.8199984708378, "protein_b0585": 309.2590181478622, "protein_b0586": -3171.8635864994526, "protein_b0588": 225.5803443688584, "protein_b0589": -32.087851528999416, "protein_b0590": -1500.5615452402021, "protein_b0591": -957.3017386689489, "protein_b0592": 393.71796094076564, "protein_b0593": 475.8905602132833, "protein_b0594": -2105.046777962177, "protein_b0595": 204.0971046741342, "protein_b0596": -2.448063615549801e-28, "protein_b0604": -515.3011317117649, "protein_b0612": -383.8211711218801, "protein_b0613": 301.2924391053524, "protein_b0615": -2444.749529139887, "protein_b0616": 426.83129700398047, "protein_b0617": 206.65975969906754, "protein_b0621": -259.9992098842935, "protein_b0622": 2.0198105943273577, "protein_b0627": -118.5817639121221, "protein_b0628": -358.0611659544501, "protein_b0630": -220.06989149231887, "protein_b0632": -233.42743611850017, "protein_b0635": 717.9910987716377, "protein_b0636": -2910.758570735462, "protein_b0638": 189.41878178670873, "protein_b0639": -3198.983108083849, "protein_b0642": 398.35387231023697, "protein_b0650": 724.4901909893492, "protein_b0651": 179.57721657829177, "protein_b0652": 161.64980341047115, "protein_b0653": -59.7889054198783, "protein_b0654": -21.920120716649805, "protein_b0655": 495.8635587029237, "protein_b0657": -1416.9038705062355, "protein_b0661": -200.28193270027964, "protein_b0662": 153.48075581041775, "protein_b0674": -575.1936876190396, "protein_b0677": -661.2374114955436, "protein_b0678": -1386.3105599609664, "protein_b0679": -160.8688912480924, "protein_b0680": -603.437569815543, "protein_b0684": -725.9969354714417, "protein_b0688": -920.7879580331546, "protein_b0692": -120.60896312423978, "protein_b0693": -1575.1926134520038, "protein_b0696": 195.19898501202516, "protein_b0697": -2355.7406805617297, "protein_b0698": 72.742549145462, "protein_b4513": -44.42435918914383, "protein_b0709": -205.23322417446573, "protein_b0720": -660.3930005727435, "protein_b0721": -468.4324789707627, "protein_b0722": -141.7403922374222, "protein_b0723": -1149.1058254489865, "protein_b0724": 337.6963701929875, "protein_b0726": 1204.7219410900784, "protein_b0727": 398.15120079085324, "protein_b0728": -3704.857518915401, "protein_b0729": 160.3375538663695, "protein_b0731": 56.564127916129145, "protein_b0732": 973.0084693306574, "protein_b0733": -322.6026779851524, "protein_b0734": -206.33157978236613, "protein_b0736": -1709.3937703631361, "protein_b0750": -1039.469517901787, "protein_b0751": -201.00811438009003, "protein_b0752": -477.79258016684753, "protein_b0754": -366.76803786307664, "protein_b0755": -472.3169244294401, "protein_b0756": 734.0998081156357, "protein_b0757": -5.930865591339807, "protein_b0758": -1222.6287148493716, "protein_b0759": -11.857920070075467, "protein_b0763": 99.51825387231715, "protein_b0764": -82.25669489471157, "protein_b0765": -1183.0300472532208, "protein_b0766": 209.75235180377123, "protein_b0767": -11.521485820183607, "protein_b0774": -619.754690862836, "protein_b0775": 403.5931278061042, "protein_b0776": 481.25935677849867, "protein_b0777": 224.35094606933814, "protein_b0778": -2151.1381813157527, "protein_b0781": -1178.9955296942187, "protein_b0783": 77.99950433883974, "protein_b0784": 12.277809851955851, "protein_b0785": 48.56108859397394, "protein_b0789": -1564.836270651533, "protein_b0805": 596.0056875988193, "protein_b0807": -141.1354299082603, "protein_b0809": 143.00032186689793, "protein_b0810": -168.2886791026827, "protein_b0811": 241.92052998943697, "protein_b0813": -258.1523793739247, "protein_b0822": -255.92394919228622, "protein_b0825": -394.783535050854, "protein_b0826": -967.0572009588534, "protein_b0827": 534.591874433407, "protein_b0828": 240.30161172394907, "protein_b0829": 565.0336885818895, "protein_b0830": 216.92463780472463, "protein_b0831": -57.04204627036322, "protein_b0832": -38.828690954412764, "protein_b0837": -123.41218547335929, "protein_b0839": -455.4888193370838, "protein_b0841": -551.8672027096652, "protein_b0842": -1023.0187664572234, "protein_b0849": -50.675116938598414, "protein_b0854": 305.75667131485335, "protein_b0855": 417.14646446860456, "protein_b0856": -229.90110468105922, "protein_b0857": -179.03190919027304, "protein_b0859": -816.441903639099, "protein_b0860": -183.17138869601843, "protein_b0861": -154.44895477479415, "protein_b0862": -73.0737771115655, "protein_b0863": 313.68240897114504, "protein_b0864": 264.8960285104001, "protein_b0870": -1175.2981969040914, "protein_b0871": -637.8340083012287, "protein_b0875": -591.1928980326858, "protein_b0884": -84.3437299647329, "protein_b0886": 533.7991092150503, "protein_b0887": 289.8272366702181, "protein_b0888": -166.8991343527762, "protein_b0891": -735.6751483470738, "protein_b0893": -400.9730381724353, "protein_b0894": 1009.7928115371133, "protein_b0895": 261.41137360700026, "protein_b0896": -184.269557848453, "protein_b0902": -233.32064700587506, "protein_b0903": 606.9786424254145, "protein_b0904": -2187.012328400329, "protein_b0907": 23.242450409845716, "protein_b0908": -919.4962953213941, "protein_b0910": -36.31226266895435, "protein_b0911": -801.9072000883034, "protein_b0914": -3296.4466169133875, "protein_b0915": 337.3612253424948, "protein_b0918": -454.00893986375047, "protein_b0928": -403.6518778975913, "protein_b0929": -115.81260361799077, "protein_b0930": -480.69038456341394, "protein_b0931": -293.55101916212715, "protein_b0932": 723.5835233011883, "protein_b0933": 230.30346983655, "protein_b0934": -70.50279291330213, "protein_b0935": 441.1308970978212, "protein_b0936": 270.43722406410757, "protein_b0937": -2381.7197154423384, "protein_b0945": -213.94294067117943, "protein_b0948": -1730.3290596874044, "protein_b0954": -183.98743467024653, "protein_b0957": -301.01333133574167, "protein_b0963": -169.39874238595615, "protein_b0967": -216.21812177705667, "protein_b0968": 130.18323946670935, "protein_b0969": -256.1413960588379, "protein_b0972": 485.9448837904114, "protein_b0973": 742.8085844567667, "protein_b0974": -3646.064876630458, "protein_b0978": -2791.7018609577717, "protein_b0979": -192.5879544941853, "protein_b0980": 569.3905668247126, "protein_b0996": 425.9307330100523, "protein_b0997": 983.2351864665535, "protein_b0998": 87.15771155268033, "protein_b1002": 506.62324320541575, "protein_b1006": -3471.6888288811533, "protein_b1007": 241.90979557100488, "protein_b1008": 260.61067214212386, "protein_b1009": 212.94902652706656, "protein_b1010": 43.86582772603765, "protein_b1011": 203.01674205832822, "protein_b1012": 397.00707318270827, "protein_b1014": -1040.4242370115765, "protein_b1015": -327.2810245572038, "protein_b1033": 229.57695615121395, "protein_b1054": -603.9579527976994, "protein_b1059": 447.4582183749532, "protein_b1062": -407.473363330864, "protein_b1064": -83.49565188804321, "protein_b1069": -1215.9164624768496, "protein_b1084": -974.2921888004937, "protein_b1086": -277.4944395140593, "protein_b1089": -292.75015568780617, "protein_b1090": 100.32063384306242, "protein_b1091": -792.6737797526205, "protein_b1092": -657.739284212409, "protein_b1093": 145.77731199439668, "protein_b1094": -677.7295040875741, "protein_b1095": 86.52147963811285, "protein_b1096": 344.502498096758, "protein_b1098": -2351.345786359104, "protein_b1101": -1188.2430639660895, "protein_b1102": 1494.374418214001, "protein_b1106": 231.59937562820056, "protein_b1107": -2040.172335162123, "protein_b1109": 400.4317765345535, "protein_b1114": -1056.916069938596, "protein_b1116": -1615.713436482418, "protein_b1117": 350.0741266952339, "protein_b1118": 285.63449245526124, "protein_b1119": -703.0940065266376, "protein_b1123": 215.26365006736913, "protein_b1124": -98.22565042710364, "protein_b1125": -199.76156920918805, "protein_b1126": 460.1262710325305, "protein_b1131": -934.2090570309635, "protein_b1133": -205.17229820737867, "protein_b1134": -644.4563908519183, "protein_b1135": 398.2387775277043, "protein_b1136": -634.7989980779662, "protein_b1185": -183.37035223113915, "protein_b1186": -1251.4796659748097, "protein_b1189": -470.8456361527648, "protein_b1190": -337.07152375546855, "protein_b1192": -260.88862597777876, "protein_b1193": 95.37892813946517, "protein_b1197": 805.1523734741751, "protein_b1198": 465.76012687383235, "protein_b1199": 300.2014632782016, "protein_b1200": -1366.5215866413719, "protein_b1206": -1177.041099947784, "protein_b1207": -33.48744616524208, "protein_b1208": -851.5628850866585, "protein_b1209": 456.54391122445514, "protein_b1210": 542.4572238104081, "protein_b1211": -1434.4496711275604, "protein_b1215": -540.5856801016342, "protein_b1216": -707.1646233420726, "protein_b1223": -1056.972838434545, "protein_b1224": 1557.0119821540045, "protein_b1225": 434.80866001425267, "protein_b1226": 221.2042528342785, "protein_b1227": -97.09348852444585, "protein_b1232": -260.0674632292237, "protein_b1236": -507.7668250233946, "protein_b1238": -103.13127332419329, "protein_b1241": -1538.3018623386197, "protein_b1243": -2933.344597409816, "protein_b1244": -180.4154717506651, "protein_b1245": 82.11894032915677, "protein_b1246": 109.44024521015187, "protein_b1247": 246.29737153887547, "protein_b1249": -1052.7638917837296, "protein_b1250": -649.5605988276154, "protein_b1252": 112.26847329535923, "protein_b1260": 81.04220422322564, "protein_b1261": 407.2730885879724, "protein_b1262": 542.2973311225409, "protein_b1263": -3581.8161577409055, "protein_b1264": 759.9356799023869, "protein_b1269": 39.04322084427619, "protein_b1270": -547.4177999950425, "protein_b1276": -532.6174465020589, "protein_b1277": -189.1167950698516, "protein_b1278": -679.6534268514432, "protein_b1281": -452.3849951337758, "protein_b1286": -715.6065050029932, "protein_b1288": -345.55211814294336, "protein_b1291": -2924.467827228117, "protein_b1296": -70.90379928448586, "protein_b1297": -373.84617801331495, "protein_b1298": 163.48496969893782, "protein_b1300": -1955.2783354256237, "protein_b1301": 764.7584621288947, "protein_b1302": 260.4452785920079, "protein_b1308": -111.24121624526835, "protein_b1319": -117.28382382182149, "protein_b1325": -513.1469312014523, "protein_b1326": -380.85470188209774, "protein_b1329": 463.41753130249435, "protein_b1344": -195.66200931971633, "protein_b1363": -1012.6127654748832, "protein_b1377": 52.98848396853529, "protein_b1378": -1011.9905806802934, "protein_b1380": -354.4493243661317, "protein_b1385": -464.3369612383424, "protein_b1386": 955.7948629492671, "protein_b1387": 397.55296277191025, "protein_b1388": 326.6036316509433, "protein_b1389": 64.16082547355661, "protein_b1390": 213.78793555272347, "protein_b1391": 117.13515294354787, "protein_b1392": 437.82049353806735, "protein_b1393": -0.0, "protein_b1394": -0.0, "protein_b1395": -5253.046172079914, "protein_b1397": 392.9534054510918, "protein_b1398": 635.5395453020914, "protein_b1415": -768.6160268445065, "protein_b1440": 399.17970754356503, "protein_b1441": 432.1725747776997, "protein_b1442": -325.5242456860202, "protein_b1443": -51.56483127442229, "protein_b1444": 139.4702508211191, "protein_b1453": -275.159140214505, "protein_b1463": 256.90245273604694, "protein_b1465": -61.23407258397779, "protein_b1466": 247.53346341704207, "protein_b1467": 511.9867931025252, "protein_b1468": 1716.2287688903446, "protein_b1469": -20.44122615008771, "protein_b1473": -735.999120009607, "protein_b1474": -1729.9512195172777, "protein_b1475": 279.14473514953295, "protein_b1476": -287.2219078545388, "protein_b1478": -254.2466080630163, "protein_b1479": -388.5798683338756, "protein_b1480": 0.8801865663466604, "protein_b1483": 418.7942089447094, "protein_b1484": 410.80343331392874, "protein_b1485": 45.14141668189489, "protein_b1486": 4.333789250147397, "protein_b1487": -2927.5555754522634, "protein_b1488": 205.08538667101075, "protein_b1489": 756.3655773220289, "protein_b1492": -373.76745286084326, "protein_b1493": 483.31206285479743, "protein_b1519": 181.61617543203909, "protein_b1521": -727.0293768470922, "protein_b1524": 271.9116549685719, "protein_b1525": -72.97055281512509, "protein_b1528": -364.3772726934991, "protein_b1533": -873.6671731481774, "protein_b1539": -132.33476478772826, "protein_b1584": 120.1349917262537, "protein_b1587": 1130.4406927593952, "protein_b1588": 933.6231909440193, "protein_b1589": 215.8261441343264, "protein_b1590": -98.21474764810135, "protein_b1591": -114.55346740963854, "protein_b1592": 28.48053260048109, "protein_b1599": -110.61120257215191, "protein_b1600": -108.56970462608041, "protein_b1602": -69.53111311096637, "protein_b1603": -1826.138051533832, "protein_b1605": -297.9358414465363, "protein_b1606": -1122.2819227245254, "protein_b1611": -589.9888150942543, "protein_b1612": -512.0935053832917, "protein_b1613": -410.5772934110679, "protein_b1621": -1277.6959528891305, "protein_b1622": -74.96105247482568, "protein_b1623": -362.827976228756, "protein_b1634": -303.6828787122505, "protein_b1636": 59.39802241130958, "protein_b1637": -917.3731907141066, "protein_b1638": -223.71880075661966, "protein_b1640": -228.49632821823892, "protein_b1646": 311.808183752873, "protein_b1651": -153.76482586667075, "protein_b1652": -3118.8886653999703, "protein_b1654": -210.37087543060827, "protein_b1656": -36.66831137687536, "protein_b1661": 457.7759409658129, "protein_b1662": -169.9099190750316, "protein_b1676": -381.3754261967337, "protein_b1677": 0.45602018947980016, "protein_b1679": 115.20713947336192, "protein_b1680": 342.520438718178, "protein_b1681": 623.9385379967999, "protein_b1682": -3018.670638437325, "protein_b1683": 484.9448733885705, "protein_b1684": 120.7618438511844, "protein_b1692": -0.0, "protein_b1693": -1351.1239267466842, "protein_b1701": -2756.240624585273, "protein_b1702": -441.5161674069328, "protein_b1704": -154.93861286413494, "protein_b1709": 296.69645277768313, "protein_b1710": 100.43986886839006, "protein_b1711": -214.7369580335474, "protein_b1713": -1584.5306427215123, "protein_b1714": 288.50130936495725, "protein_b1716": 2.7669542854968254, "protein_b1717": -628.4678879353077, "protein_b1718": 187.38191700137617, "protein_b1719": -1127.8906382720054, "protein_b1723": -235.2392332470951, "protein_b1732": -565.7398522895453, "protein_b1734": 199.73575667396085, "protein_b1740": -231.66321282945026, "protein_b1744": 112.56837608463435, "protein_b1745": 716.4319273833787, "protein_b1746": 401.499641158366, "protein_b1747": 384.9096688333257, "protein_b1748": -3440.2995679540995, "protein_b1759": 35.1756469395755, "protein_b1761": -425.0806849117923, "protein_b1764": -1760.474400075518, "protein_b1767": 498.731475138833, "protein_b1768": -709.2304259658123, "protein_b1773": -3796.0396623227366, "protein_b1778": 271.02931216721436, "protein_b1779": -313.42591630498987, "protein_b1781": 145.6155181660259, "protein_b1800": 307.0958155643405, "protein_b1801": -1559.19103067068, "protein_b1804": -545.014013830051, "protein_b1805": -569.2295790970603, "protein_b1812": -561.7906308962501, "protein_b1814": 509.7808068345285, "protein_b1817": 157.08190074547974, "protein_b1818": -1858.8012044460584, "protein_b1819": 35.721396430395856, "protein_b1822": -371.9554277322965, "protein_b1835": -464.9686801183321, "protein_b1849": -353.4729295265065, "protein_b1850": -526.500888786934, "protein_b1851": -588.143758846623, "protein_b1852": -411.0943026913741, "protein_b1854": -321.7551821715909, "protein_b1855": -545.0017817616283, "protein_b1857": -390.3084930153641, "protein_b1858": 488.8975208749232, "protein_b1859": -1117.3208165219821, "protein_b1865": -1104.8609958714267, "protein_b1866": -770.6136269750671, "protein_b1870": 281.64761359827725, "protein_b1871": -1117.6399436802806, "protein_b1872": -1642.4192411430668, "protein_b1873": 404.7761306540496, "protein_b1876": -844.7167965632275, "protein_b1896": 451.2955669732902, "protein_b1897": 80.23239749884944, "protein_b4460": 24.46012805627335, "protein_b1900": 577.9076362546447, "protein_b1901": 242.8447106632646, "protein_b1907": -948.4077980578327, "protein_b1912": -569.6579347484069, "protein_b1919": 151.65478845622064, "protein_b1922": -997.8780925699548, "protein_b1927": 539.2996129923085, "protein_b1981": -140.73344666137388, "protein_b1982": 606.3800623003581, "protein_b1991": 163.0022231053977, "protein_b1992": -84.05842640535884, "protein_b1993": 142.74030520517968, "protein_b2010": 494.8294129823221, "protein_b2019": -3637.326270159836, "protein_b2020": 586.1767511472756, "protein_b2021": 344.3752440393325, "protein_b2022": 530.2958212957541, "protein_b2023": 208.7367014084132, "protein_b2024": -0.0, "protein_b2025": 308.0125399337339, "protein_b2026": 307.86636774047446, "protein_b2027": 430.4528495987869, "protein_b2028": 448.2845994353483, "protein_b2029": -550.2097307898651, "protein_b2032": -1657.8592003099711, "protein_b2033": 267.3905000049477, "protein_b2034": 407.9172521701732, "protein_b2035": -1608.1930365295907, "protein_b2036": 202.08261375487416, "protein_b2037": -125.16652170222667, "protein_b2038": 198.26379131736053, "protein_b2039": 235.1387516272374, "protein_b2040": 3.114734355556935, "protein_b2041": 329.8173928331749, "protein_b2045": 2.306636311367442e-29, "protein_b2048": -0.0, "protein_b2049": 421.3844344511906, "protein_b2051": 193.55111956408265, "protein_b2052": 381.4735693600325, "protein_b2053": 233.34514612966865, "protein_b2065": 244.17910582630356, "protein_b2066": 214.77983153869988, "protein_b2091": -2656.1575627384, "protein_b2092": -277.58564990393694, "protein_b2093": 19.749359033272153, "protein_b2094": 99.1953036473141, "protein_b2095": 186.27565893539108, "protein_b2096": -203.51397006538528, "protein_b2097": -275.12415136592324, "protein_b2103": -764.3901752140035, "protein_b2104": 125.4966174040004, "protein_b2114": -690.7872113001986, "protein_b2128": -184.57476413731635, "protein_b2129": 383.2885320588575, "protein_b2130": -181.66548565119507, "protein_b2131": 236.8549047754271, "protein_b2132": 960.0199004740248, "protein_b2133": -314.47686529838694, "protein_b2134": -350.2310418399903, "protein_b2140": -302.28235680316527, "protein_b2143": -425.4447017896903, "protein_b2146": -1001.5704066767573, "protein_b2147": 295.29473108039696, "protein_b2148": -41.23519962906298, "protein_b2149": 652.5296463423053, "protein_b2150": 344.3272236045931, "protein_b2153": -1003.0818348528597, "protein_b2154": 260.19761850372527, "protein_b2155": 1466.9925846329136, "protein_b2156": -280.43010547895767, "protein_b2162": -354.4320575452252, "protein_b2167": -528.3672122869135, "protein_b2168": 325.62662743744744, "protein_b2169": 441.43486031935913, "protein_b2170": -128.09395427486677, "protein_b2174": -36.30876868188424, "protein_b2183": -115.36160878935436, "protein_b2185": -174.99836829294557, "protein_b2197": 152.89265424507175, "protein_b2198": -92.75514722504855, "protein_b2199": -210.8019778837212, "protein_b2200": -251.37885622656265, "protein_b2201": 345.71069317902226, "protein_b2202": 191.17786389191505, "protein_b2203": 225.64652514458103, "protein_b2204": 236.93700513149184, "protein_b2205": 379.89360440401276, "protein_b2206": 679.1517588235176, "protein_b2207": 144.78633290191019, "protein_b2210": -365.2028024363083, "protein_b2215": 66.08427104141907, "protein_b2221": 334.9453270365971, "protein_b2222": 250.48126655325845, "protein_b2223": -2328.6100624927485, "protein_b2224": -0.0, "protein_b2232": -266.6670790812712, "protein_b2234": -1304.547944396874, "protein_b2235": 342.5468856679111, "protein_b2239": 301.22409779219373, "protein_b2240": -360.63257800472144, "protein_b2241": -1708.894306892584, "protein_b2242": 550.5121248791755, "protein_b2243": 445.71981345642763, "protein_b2251": -138.17802154760614, "protein_b2253": 46.48490081969143, "protein_b2254": 228.9583891441956, "protein_b2255": 695.0588974410718, "protein_b2256": 330.2693561718208, "protein_b2257": -294.1613521480944, "protein_b4544": -93.78065614732513, "protein_b2258": -145.6078342777676, "protein_b2260": 372.7516757231151, "protein_b2261": 286.3386834508262, "protein_b2262": 315.958387250162, "protein_b2263": 262.06213854341524, "protein_b2264": 501.15166034611946, "protein_b2265": -3802.0960873681643, "protein_b2268": -283.84269479900485, "protein_b2276": -168.81583699811063, "protein_b2277": -2305.327177315974, "protein_b2278": -354.3479668926967, "protein_b2279": 7.674545909442449, "protein_b2280": -132.70434264272433, "protein_b2281": 64.72419007817344, "protein_b2282": -290.22970417164845, "protein_b2283": -6442.83557927368, "protein_b2284": 218.04835920564994, "protein_b2285": 57.628493675134024, "protein_b2286": 431.0085072653738, "protein_b2287": 269.6826601609236, "protein_b2288": -53.72151747086659, "protein_b2290": -444.0396667249137, "protein_b2291": -350.6373150918349, "protein_b2296": -500.5806579955664, "protein_b2297": -538.782391014931, "protein_b2303": -629.9903044191909, "protein_b2306": 278.0792067624522, "protein_b2307": -132.33734320953153, "protein_b2308": -26.58363327066768, "protein_b2309": 311.9974901815666, "protein_b2310": 353.9535815707543, "protein_b2311": 249.35583775824128, "protein_b2312": -905.0696017407582, "protein_b2315": -890.2352602911255, "protein_b2316": -560.2209653285983, "protein_b2318": 186.26638688813145, "protein_b2320": -1979.428307451018, "protein_b2323": -441.641306885409, "protein_b2324": -564.9504605925499, "protein_b2328": 414.67193787911793, "protein_b2329": -2165.2758936006007, "protein_b2341": -1308.3084268616383, "protein_b2342": -0.0, "protein_b2344": 632.633245838296, "protein_b2366": 342.10582721755463, "protein_b2373": 494.917304524634, "protein_b2374": -526.4996184048512, "protein_b2378": -562.7522975726655, "protein_b2379": -582.462428588125, "protein_b2388": -531.299323276387, "protein_b2392": -971.1437382779776, "protein_b2393": -894.978966729641, "protein_b2400": -474.21357185387353, "protein_b2406": -309.09952537564203, "protein_b2407": -1284.357496484943, "protein_b2411": -1019.1089296729442, "protein_b2414": -390.9299839618098, "protein_b2415": 50.515588977983384, "protein_b2416": -1476.9572517821214, "protein_b2417": 133.4055791451258, "protein_b2418": -202.47210457421602, "protein_b2421": 16.61539175691655, "protein_b2422": -2310.556260744082, "protein_b2423": -56.65008834340858, "protein_b2424": -200.5100311291748, "protein_b2425": 497.1880480372739, "protein_b2428": -1035.7434024618321, "protein_b2429": 109.4658299850877, "protein_b2435": -161.3847231461723, "protein_b2436": -283.2287586866588, "protein_b2440": 320.3491249821414, "protein_b2441": -2250.325490373126, "protein_b2458": -2008.0823582414491, "protein_b2463": -1051.3346831823305, "protein_b2464": -230.00895088720557, "protein_b2465": -1072.1716546954788, "protein_b2467": 248.5675188076312, "protein_b2470": 931.7544074540702, "protein_b2472": -472.2931549607148, "protein_b2474": -1247.8232019050981, "protein_b2476": -310.0378775675297, "protein_b2477": -84.84007278203704, "protein_b2478": -169.2755185187953, "protein_b2480": 247.92078403636833, "protein_b2481": 333.432582319174, "protein_b2482": -382.0902431576878, "protein_b2483": -176.1412995750176, "protein_b2484": -122.15091259318544, "protein_b2485": -154.60994456059046, "protein_b2486": -192.22813089661315, "protein_b2487": 764.8524969413263, "protein_b2488": 189.37593651498605, "protein_b2489": 422.37012819423285, "protein_b2490": -4.960756350247103, "protein_b2492": -8510.311643926787, "protein_b2497": -239.2134556274537, "protein_b2498": -1198.7634414470836, "protein_b2499": -325.82205275005487, "protein_b2500": 3.19332942789823e-26, "protein_b2501": -94.98412096562335, "protein_b2502": -835.6198698011103, "protein_b2507": 286.03714099022113, "protein_b2508": -1475.9598648743079, "protein_b2512": -1171.3865036399416, "protein_b2514": -320.7557026834521, "protein_b2515": -97.43253666257014, "protein_b2517": -179.44379176326117, "protein_b2518": -213.34112480995418, "protein_b2519": -3808.842992918563, "protein_b2521": 153.77576897236682, "protein_b2523": 432.06697762380816, "protein_b2526": -1005.3352242105168, "protein_b2527": 213.1290797273766, "protein_b2528": 166.38029508679577, "protein_b2529": 107.23914921347158, "protein_b2530": -1254.9241933334415, "protein_b2532": -237.76662529812904, "protein_b2533": 276.0409187817915, "protein_b2536": -961.0848787092956, "protein_b2538": 719.4172747180534, "protein_b2539": 274.41884721623285, "protein_b2540": 119.2837956940545, "protein_b2541": 273.4138181164183, "protein_b2542": 492.97126376797195, "protein_b2551": -675.4240565360082, "protein_b2552": 274.532923295885, "protein_b2557": -1066.339051071286, "protein_b2558": 575.1975898987275, "protein_b2559": -712.7306773825461, "protein_b2563": -36.93269230622799, "protein_b2564": -571.0098108514159, "protein_b2566": 251.55576117848346, "protein_b2567": -706.7857759364114, "protein_b2573": -1480.3382880051065, "protein_b2574": -286.21413592868305, "protein_b2575": -316.576243633742, "protein_b2578": -492.12833024812613, "protein_b2579": 119.46554670633817, "protein_b2582": -160.2042360714851, "protein_b2585": -119.02747337826779, "protein_b2587": -924.0336541714961, "protein_b2594": -799.6761693798248, "protein_b2595": -209.66145886192413, "protein_b2599": -462.9000699005923, "protein_b2600": -466.05097876240484, "protein_b2601": -161.85791650747495, "protein_b2606": -1108.9415583539915, "protein_b2607": 192.5221600887887, "protein_b2608": 259.1207145883296, "protein_b2609": 39.21504714071549, "protein_b2610": -447.49785859844604, "protein_b2614": -303.5140352349803, "protein_b2615": -186.82477311810507, "protein_b2617": -92.31048887406642, "protein_b2661": 510.67572425541687, "protein_b2662": 305.5913584549088, "protein_b2663": -210.4201769540397, "protein_b2675": -1499.971829974878, "protein_b2676": 253.7188066465641, "protein_b2677": 520.1794700904915, "protein_b2678": 195.73273745297175, "protein_b2679": 388.51380017359634, "protein_b2682": -91.17513345753713, "protein_b2683": 9.90543663411257, "protein_b2687": -219.22705657254872, "protein_b2688": 350.3288602194076, "protein_b2690": -523.3503392574693, "protein_b2697": -632.2820920889036, "protein_b2701": 480.5338517732017, "protein_b2702": -7.6466781655308695, "protein_b2703": 154.5373111762753, "protein_b2704": 86.63658014593531, "protein_b2705": -1923.5576195826457, "protein_b2708": -463.6204005486183, "protein_b2710": 559.5722993584591, "protein_b2711": 695.5589068589472, "protein_b2715": -211.7865955070997, "protein_b2719": 277.35077529065626, "protein_b2720": 141.31484293216562, "protein_b2721": 728.9949474466894, "protein_b2722": -34.22572826656391, "protein_b2723": -325.62493316452293, "protein_b2724": 294.63466960130864, "protein_b2738": -646.1706143523938, "protein_b2741": -161.29382910879062, "protein_b2744": -568.4666296885867, "protein_b2745": -363.1664640650011, "protein_b2746": 86.58121417071007, "protein_b2747": -412.01156802898083, "protein_b2750": -1587.3621481106816, "protein_b2751": 762.7714254585966, "protein_b2752": 202.70188315580972, "protein_b2762": 175.19605559663643, "protein_b2763": 525.4946565843989, "protein_b2764": -2075.133193624817, "protein_b2765": -249.97029699466202, "protein_b2779": -720.7958307787931, "protein_b2780": -516.81156630138, "protein_b2781": -699.6231369507541, "protein_b2784": 894.0208692618853, "protein_b2785": -294.33781758093545, "protein_b2787": 400.49702518218726, "protein_b2788": 470.77042104104675, "protein_b2789": -2660.115018903049, "protein_b2791": -656.5590742114312, "protein_b2794": 42.185550055870394, "protein_b2796": -2267.9597475531277, "protein_b2797": 406.5650673701229, "protein_b2799": -1074.3463386106832, "protein_b2800": -3.655259672374306, "protein_b2801": -66.40849602866469, "protein_b2802": -2.046682029059264, "protein_b2803": 436.749605689333, "protein_b2806": -510.70341020823383, "protein_b2810": 352.8476370362303, "protein_b2811": 74.14127715169684, "protein_b2813": -110.02539663318461, "protein_b2817": -198.30656133802668, "protein_b2818": -245.6051130776169, "protein_b2827": -724.0972678346245, "protein_b2828": -24.631894166821663, "protein_b2835": -157.04967882905606, "protein_b2836": -1731.1470352515958, "protein_b2838": -206.96993665981796, "protein_b2841": -248.30349986720543, "protein_b2866": -1604.6804688971367, "protein_b2867": 357.8623025717693, "protein_b2868": 97.7767615222473, "protein_b2871": 439.77220058575307, "protein_b2874": -302.6282366343998, "protein_b2877": -201.97028630218375, "protein_b2882": 171.8876551951007, "protein_b2883": -2132.402438916217, "protein_b2889": -167.29124345993102, "protein_b2890": -589.9408545321232, "protein_b2891": -10.640576094903896, "protein_b2893": -327.8377032740117, "protein_b2895": -238.49937897911806, "protein_b2901": 326.03036118801066, "protein_b2903": -998.6738259914098, "protein_b2904": 46.95703402818235, "protein_b2905": -722.5849099761552, "protein_b2907": 324.57971416613896, "protein_b2912": -341.4121704168043, "protein_b2913": -477.43378228688397, "protein_b2914": -269.0011063108434, "protein_b2917": 968.3852851006056, "protein_b2919": -3156.722609714876, "protein_b2920": 650.6595654399773, "protein_b2923": -551.8351365162697, "protein_b2925": -452.32595187858425, "protein_b2926": -610.3167178024217, "protein_b2927": -238.35067858572427, "protein_b2930": 345.48769482982976, "protein_b2935": -1123.396247528553, "protein_b2937": 371.63429431587025, "protein_b2938": 726.5360453358514, "protein_b2942": -451.48135944905164, "protein_b2943": -1033.6431431738667, "protein_b2946": -700.0208363246398, "protein_b2947": 285.14541166667857, "protein_b2954": 249.84027259612483, "protein_b2957": 618.9004274156644, "protein_b2960": -505.64525819642034, "protein_b2963": 671.4789643674029, "protein_b2964": -1140.2718282319825, "protein_b2965": 516.8642356093378, "protein_b2975": -379.53387622974003, "protein_b2976": -1695.9943454501151, "protein_b4467": 406.13187212095465, "protein_b4468": 419.06500665815787, "protein_b2979": -2133.174733284074, "protein_b2987": -1005.7873897570612, "protein_b2988": 605.7953351476419, "protein_b2994": 533.8981344394778, "protein_b2995": -249.79771459223656, "protein_b2996": 505.950051786705, "protein_b2997": 421.4972581980217, "protein_b3001": 482.0927723513148, "protein_b3005": 58.02961317140176, "protein_b3006": 154.8076685623254, "protein_b3008": -359.0495830026306, "protein_b3012": -189.00167521253417, "protein_b3018": -353.3941628015678, "protein_b3028": 200.02229282979727, "protein_b3029": -20.538246202882615, "protein_b3034": -2604.863770007924, "protein_b3035": -1037.7740549714658, "protein_b3040": -677.0355770375612, "protein_b3041": -362.38789285440345, "protein_b3052": -404.9683888261402, "protein_b3057": -786.8138019246808, "protein_b3058": -235.04470229427295, "protein_b3059": -460.9005820442675, "protein_b3061": 417.2766861513676, "protein_b3062": 25.235677023438747, "protein_b3063": -393.2654798566301, "protein_b3065": -254.59799295729968, "protein_b3067": -691.8686117952363, "protein_b3073": 195.91149403806875, "protein_b3084": -270.9678400565534, "protein_b3089": 147.6789209842628, "protein_b3091": 711.2148744544987, "protein_b3092": -1409.7865954618871, "protein_b3093": -440.93993631498654, "protein_b4471": 395.1160914354756, "protein_b3114": 825.2650022227295, "protein_b3115": -1824.0298353218964, "protein_b3116": -1296.9213011481368, "protein_b3117": -905.9900577042137, "protein_b3124": 386.782071765296, "protein_b3125": -2567.040292037595, "protein_b3126": 236.4081931617562, "protein_b3127": -265.37601696563775, "protein_b3128": 479.61875141557573, "protein_b3132": -1214.4923549630755, "protein_b3137": 274.040975162011, "protein_b3146": -355.2554814174757, "protein_b3161": -967.5385735923312, "protein_b3164": -854.6193225323066, "protein_b3165": -86.27921781274519, "protein_b3166": -273.3114201170735, "protein_b3167": 128.8927653455954, "protein_b3168": -1729.5031966327385, "protein_b3169": 415.39273087887364, "protein_b3172": -308.75036971481615, "protein_b3175": -188.0172983263173, "protein_b3176": -1039.7309906621128, "protein_b3177": 116.27289179433257, "protein_b3179": -1440.7861122961108, "protein_b3181": -258.1408040216295, "protein_b3182": 826.488198715134, "protein_b3185": -292.44357673751267, "protein_b3186": 79.28085379160193, "protein_b3187": -334.7245273252392, "protein_b3189": -521.4102189599458, "protein_b3196": -3.59628705130161, "protein_b3197": -942.3465300381451, "protein_b3198": -472.61329734267855, "protein_b3199": 393.829252230108, "protein_b3200": 432.8775391590423, "protein_b3201": -472.41044073314487, "protein_b3202": -53.28505147428629, "protein_b3212": -2666.3693328381732, "protein_b3213": 545.3988164845737, "protein_b3222": 278.2369677145256, "protein_b3223": -0.0, "protein_b3224": -84.13914259577724, "protein_b3225": 364.1728900603852, "protein_b3230": 206.882532173533, "protein_b3231": -508.5370044623963, "protein_b3236": -326.810888833613, "protein_b3247": -441.3551013442174, "protein_b3255": -54.60139341667698, "protein_b3256": -1076.1628218155915, "protein_b3258": -67.3120835411468, "protein_b3260": -650.5742334001491, "protein_b3265": -1961.7256619834425, "protein_b3266": 618.2323174039013, "protein_b3281": -2.466783251368842e-26, "protein_b3282": -1037.1522921999153, "protein_b3287": -793.113852743096, "protein_b3288": 228.45798001271677, "protein_b3289": -302.11514284460264, "protein_b3290": -215.5487625483797, "protein_b3294": 109.89130482937666, "protein_b3295": 324.3068961178157, "protein_b3296": -1543.9056810486163, "protein_b3297": 189.31567905856306, "protein_b3298": 189.6765569828149, "protein_b3299": 81.01823699899526, "protein_b3300": -160.2975748787264, "protein_b3301": -3266.009758658171, "protein_b3302": 23.7807228800946, "protein_b3303": 172.67672895908765, "protein_b3304": 38.63157482620957, "protein_b3305": 238.42808661846595, "protein_b3306": 88.4543459987495, "protein_b3307": 117.12302253882848, "protein_b3308": 89.64352731578563, "protein_b3309": 145.4002540359077, "protein_b3310": 176.35874159414936, "protein_b3311": 89.17188808851127, "protein_b3312": 66.77945724692205, "protein_b3313": 31.134111110533286, "protein_b3314": 118.35564177599157, "protein_b3315": 124.43104151446978, "protein_b3316": 59.461181339943195, "protein_b3317": 487.43701698521403, "protein_b3318": 13.552150480528157, "protein_b3319": 157.35048237066195, "protein_b3320": -2920.377607629307, "protein_b3321": 158.6005375437772, "protein_b3339": 224.1976501339191, "protein_b3340": 333.37804222602, "protein_b3341": -2629.4317507225096, "protein_b3342": 245.40397053630713, "protein_b3343": 160.07389204546396, "protein_b3344": 35.28824893360671, "protein_b3345": -988.5827308526311, "protein_b3350": -41.362649919759626, "protein_b3359": -643.3092580665567, "protein_b3360": -159.630191082673, "protein_b3365": 907.0697440080507, "protein_b3366": 122.10975867759959, "protein_b3367": -168.99417109447518, "protein_b3368": -304.3784903943706, "protein_b3370": -162.7879210481015, "protein_b3371": -2861.222886931893, "protein_b4474": -0.0, "protein_b3374": 213.08329202766376, "protein_b3380": -3080.4543039153323, "protein_b3384": 319.26998544104066, "protein_b3385": 208.01475429431304, "protein_b3386": -9.816372417774459e-32, "protein_b3389": -3566.5809978843254, "protein_b3390": 251.30552521807567, "protein_b3396": -683.6666973080625, "protein_b3397": -226.660777369548, "protein_b3403": -457.0101918954705, "protein_b3406": -145.19447324380712, "protein_b3409": -1479.8690912504458, "protein_b3412": -303.6788042292868, "protein_b3415": -1205.437838463601, "protein_b3416": 614.6642418244088, "protein_b3417": -2152.2598422449287, "protein_b3425": 101.9062983242727, "protein_b3426": -372.8526946879591, "protein_b3428": 925.8616401905598, "protein_b3429": 345.07120177968875, "protein_b3430": -2695.2445844787944, "protein_b3431": -1826.148563084219, "protein_b3432": 744.560972560528, "protein_b3433": -191.01744447566952, "protein_b4476": -465.82841045813103, "protein_b3437": -944.9446788644043, "protein_b3447": 779.6541224138707, "protein_b3449": -2952.2761103733856, "protein_b3450": 358.37259564285563, "protein_b3451": -228.79270428038558, "protein_b3452": -13.587323198195834, "protein_b3453": 448.86038786828306, "protein_b3454": 192.65036015151034, "protein_b3455": 366.8675494475575, "protein_b3456": -187.50709618586959, "protein_b3457": -144.60769306721005, "protein_b3458": 515.8723189083797, "protein_b3460": 280.2173935490561, "protein_b3461": -308.54758993083806, "protein_b3464": -1953.6167143609532, "protein_b3465": -298.7683178814295, "protein_b3469": 382.05797601488393, "protein_b3470": -55.941386671469104, "protein_b3475": -159.73980120621968, "protein_b3476": -2999.8137908157255, "protein_b3477": 14.118828607185947, "protein_b3478": 74.55727607145784, "protein_b3479": 206.94411863702078, "protein_b3480": 464.6908198094646, "protein_b3493": -823.7244907408816, "protein_b3496": -330.66314612848345, "protein_b3500": -371.67212953730063, "protein_b3502": -174.84796165745752, "protein_b3503": 151.22513218064302, "protein_b3517": 466.57642624719546, "protein_b3519": 566.2877791250871, "protein_b3526": 321.24652278849584, "protein_b3528": -71.51571848458902, "protein_b3540": 566.452144608451, "protein_b3541": 330.7345578816819, "protein_b3542": 0.6775385255951974, "protein_b3543": -31.95555021611588, "protein_b3544": -3253.9665587282025, "protein_b3546": 434.77458751010744, "protein_b3551": 745.7425790004202, "protein_b3553": 286.4129895760185, "protein_b3559": -1591.0070112016886, "protein_b3560": 277.8741715602334, "protein_b3564": 291.49857641283756, "protein_b3565": -1479.7531252394685, "protein_b3566": 473.836132037298, "protein_b3567": 663.0448312815779, "protein_b3568": 31.45154573162274, "protein_b3571": 1161.5512121322083, "protein_b3572": -645.9964040311506, "protein_b3575": 496.8630847850074, "protein_b3577": -52.90323082487999, "protein_b3578": -335.51991853121143, "protein_b3579": 373.4246931801661, "protein_b3580": 516.2715117763141, "protein_b3581": 160.86784274606268, "protein_b3583": -4733.870591352667, "protein_b3588": -702.1670478042008, "protein_b3590": 659.2899348050879, "protein_b3591": -1567.871628020591, "protein_b3599": 139.75185280813614, "protein_b3600": 6.51445517770898e-29, "protein_b3603": -2527.2476132422785, "protein_b3605": 186.34547506412628, "protein_b3607": -358.398164999006, "protein_b3608": -6.774426314077611e-23, "protein_b3609": -407.1968561017294, "protein_b3610": -37.33263012398863, "protein_b3612": -2150.8819831399564, "protein_b3616": 248.51283067497596, "protein_b3617": -1096.6449674344872, "protein_b3619": -2390.7523377828866, "protein_b3620": 119.79220181287506, "protein_b3621": 106.11037247205172, "protein_b3622": -172.07961032237725, "protein_b3623": 60.06210616562249, "protein_b3624": -721.0227610068603, "protein_b3625": 329.2723134235049, "protein_b3626": 217.99018471402565, "protein_b3627": 93.72818274704491, "protein_b3628": 182.42344817837647, "protein_b3629": 279.50801972845994, "protein_b3630": 123.45537224741572, "protein_b3631": 281.7250981752042, "protein_b3632": 241.78113885258173, "protein_b3633": -510.61315875165457, "protein_b3634": -293.7805848716943, "protein_b3636": -467.4498108880371, "protein_b3637": 143.10852281936718, "protein_b3639": -191.60891012304322, "protein_b3640": -477.54732702631077, "protein_b3642": -827.5209072900242, "protein_b3643": 250.60658349286672, "protein_b3648": -161.5629355908895, "protein_b3649": -3062.5061049574365, "protein_b3650": 664.4524008878323, "protein_b3651": 207.21936906016964, "protein_b3653": -984.8364181278386, "protein_b3654": -699.9434085710215, "protein_b3665": -346.7614365073196, "protein_b3666": -82.70630666053897, "protein_b3670": 193.7156491207429, "protein_b3671": -948.9789309149412, "protein_b3679": -113.1233567577281, "protein_b3691": -193.10058757633215, "protein_b4478": 74.17236801924945, "protein_b4477": -0.0, "protein_b3693": 347.6204648669059, "protein_b3703": -281.7870251659216, "protein_b3704": 168.4153260975395, "protein_b3705": -633.9989740447937, "protein_b3706": -231.3591348758034, "protein_b3708": -1698.498484680588, "protein_b3709": -98.93989397866493, "protein_b3714": -871.3764275281163, "protein_b3722": 90.34919687398589, "protein_b3725": 274.6353752542118, "protein_b3726": -284.7800180425951, "protein_b3727": -376.26164265869295, "protein_b3728": 316.20108161901067, "protein_b3729": 495.5969323225166, "protein_b3730": -1435.799948565455, "protein_b3731": 52.7454447942259, "protein_b3732": 494.2512401828966, "protein_b3733": 442.6874169982805, "protein_b3734": -2932.8999683229763, "protein_b3735": 66.45535372085695, "protein_b3736": -51.43126419615368, "protein_b3737": -755.9573212453306, "protein_b3738": -109.35928487534433, "protein_b3739": -381.99554416351157, "protein_b3740": 203.02770769105626, "protein_b3741": -860.5015827609193, "protein_b3744": -227.21351667323967, "protein_b3747": -1446.8522548290498, "protein_b3748": 153.59636626430338, "protein_b3749": 606.5129521845039, "protein_b3750": 2.0544433472049386, "protein_b3751": 324.33300117001306, "protein_b3752": -3403.3627049231172, "protein_b3770": -2595.6424472294248, "protein_b3771": 996.1765481611369, "protein_b3772": 332.0743795557559, "protein_b3774": -756.0813021393076, "protein_b3779": 500.60425261774935, "protein_b3780": -279.4481225853511, "protein_b3781": -197.43573789554398, "protein_b3783": -562.2645042564783, "protein_b3784": -154.81659508038604, "protein_b3785": 352.57298546587293, "protein_b3786": -23.715840140150934, "protein_b3787": 228.1043817283731, "protein_b3788": 303.06228287991655, "protein_b3789": 266.2276938573733, "protein_b3790": 176.17513965982567, "protein_b3791": 188.59766195673402, "protein_b3792": -7769.624901338668, "protein_b4481": 312.55426786736865, "protein_b3793": -354.74504656679755, "protein_b3794": 256.75409027477804, "protein_b3803": 727.4940237187587, "protein_b3804": 206.24496630141584, "protein_b3805": -2049.7913952003764, "protein_b3806": 1048.1532531781565, "protein_b3807": -29.83010764129308, "protein_b3809": -1759.8592054786225, "protein_b3816": -618.9177481380265, "protein_b3821": -284.5714471637301, "protein_b3823": -164.90240396796378, "protein_b3824": -473.6939957457517, "protein_b3825": -822.6342335291091, "protein_b3826": 301.27088234543453, "protein_b3829": -920.0622786229133, "protein_b3831": -332.02379918504414, "protein_b3833": 305.39173987202037, "protein_b3835": -1689.7389249879234, "protein_b3836": 147.60503513338926, "protein_b3838": 94.81496689978881, "protein_b3839": -1632.8883967136087, "protein_b3843": -462.07895878570065, "protein_b3844": -336.8968576342316, "protein_b3845": -1.8099744668022526e-27, "protein_b3846": -1359.0923733633213, "protein_b3849": -38.48174292420717, "protein_b3850": -2316.8755370738722, "protein_b3856": 133.05510780439388, "protein_b3857": -557.3636680186148, "protein_b3860": -389.65733708714134, "protein_b3867": -314.00484533570017, "protein_b3870": -983.0171959710078, "protein_b3875": -131.38898190790718, "protein_b3882": -0.0, "protein_b3892": -240.6874520767624, "protein_b3893": 300.48511315878466, "protein_b3894": -2344.4084151633033, "protein_b3902": -296.3196821842499, "protein_b3903": -3.0700230435888964, "protein_b3904": 830.1308682094528, "protein_b3907": -156.51603850169673, "protein_b3908": 34.362997283013115, "protein_b3909": -189.6351434107858, "protein_b3915": -400.64120069532436, "protein_b3916": -327.1268966470717, "protein_b3917": -318.17813596820434, "protein_b3918": 287.4997687846536, "protein_b3919": -632.2946970069139, "protein_b3924": -230.88178509995794, "protein_b3925": 341.09277248812674, "protein_b3926": -1781.6273709008867, "protein_b3927": -115.58945511068862, "protein_b3930": 28.9466832839858, "protein_b3936": -45.34388333667325, "protein_b3939": -394.4447781849334, "protein_b3940": -0.0, "protein_b3941": -303.0693328805055, "protein_b3942": 866.8172263855564, "protein_b3945": -2550.819978849506, "protein_b3946": -154.0646515171795, "protein_b3951": -977.732908397657, "protein_b3952": 303.1410113483971, "protein_b3956": -885.1346701138643, "protein_b3957": -416.56702245215445, "protein_b3958": -0.0, "protein_b3959": -1031.2135473119242, "protein_b3960": -3.101896841770605e-28, "protein_b3962": -272.63444089400167, "protein_b3965": -443.7788860886347, "protein_b3966": 1417.5048792929108, "protein_b3967": -1828.8448129513279, "protein_b3972": -876.5275604550363, "protein_b3974": -328.8715493200818, "protein_b3980": 225.24058890757124, "protein_b3981": -818.3332324758443, "protein_b3982": 177.1960818386544, "protein_b3983": 67.95342385501029, "protein_b3984": -6511.168353684517, "protein_b3985": -143.32788019619088, "protein_b3986": -443.67078643400157, "protein_b3987": 1689.8933280469157, "protein_b3988": 1237.7924820362973, "protein_b3990": 538.1492891226985, "protein_b3991": 70.81180716077701, "protein_b4407": 100.04775725487583, "protein_b3992": 510.929330100413, "protein_b3993": -3151.432170610476, "protein_b3994": 598.801093087085, "protein_b3996": 149.92023521469073, "protein_b3997": -1328.2849256457066, "protein_b4005": -961.2751209907643, "protein_b4006": -0.0, "protein_b4013": -264.4673104644502, "protein_b4014": -2676.7258042299536, "protein_b4015": 279.033262560959, "protein_b4019": -1284.3524032976038, "protein_b4022": -56.82992616463871, "protein_b4024": -706.4621665568304, "protein_b4025": -638.0002023585757, "protein_b4031": -76.31699407613145, "protein_b4032": -207.92981608567055, "protein_b4033": 263.9312851576109, "protein_b4034": 75.5511253617501, "protein_b4035": 438.0062831845758, "protein_b4036": -1636.1866516146606, "protein_b4039": -753.0224153938073, "protein_b4040": -270.9614307962371, "protein_b4041": -830.7471653870758, "protein_b4042": -317.2573737001073, "protein_b4049": -325.4983721463106, "protein_b4053": -431.03744403594175, "protein_b4054": -516.8375116199579, "protein_b4055": 319.72068766199857, "protein_b4067": -1291.3880930053144, "protein_b4069": -799.7048819740173, "protein_b4070": 308.1654641465395, "protein_b4071": 398.2439455475028, "protein_b4072": 336.73789603052103, "protein_b4073": -229.7363593953928, "protein_b4077": -908.543938435303, "protein_b4079": 637.4718112932554, "protein_b4084": 276.5266999319628, "protein_b4085": -2641.9422117732997, "protein_b4086": 4.874244404791081, "protein_b4087": 584.4748476632034, "protein_b4088": 290.5667579688633, "protein_b4090": -248.0309144528943, "protein_b4094": 363.846492008334, "protein_b4111": -1063.1717935029722, "protein_b4115": -837.2033238377122, "protein_b4117": -547.1125920201004, "protein_b4119": 297.8714880999708, "protein_b4120": -144.03218444170716, "protein_b4122": -505.90017576292007, "protein_b4123": -234.8480769788565, "protein_b4129": -607.7334513061426, "protein_b4130": -167.64829740797938, "protein_b4131": -1069.9548691380603, "protein_b4132": -1100.7005075260777, "protein_b4136": -1191.0946823840202, "protein_b4138": -165.28158298411614, "protein_b4139": -574.6864509705232, "protein_b4142": -124.50724222222786, "protein_b4143": -830.8282777276822, "protein_b4151": -133.4576255215571, "protein_b4152": -210.99803040844068, "protein_b4153": 159.19890240678916, "protein_b4154": -1472.672428339882, "protein_b4160": -2581.1808197984315, "protein_b4161": 672.6153754303713, "protein_b4162": -205.88362328199682, "protein_b4166": -507.60611472687384, "protein_b4169": -1250.245724194932, "protein_b4171": -3057.251035075684, "protein_b4177": -286.376594834625, "protein_b4180": -2513.430289739026, "protein_b4192": 286.3851202585535, "protein_b4193": -378.00716890207116, "protein_b4194": 122.83596437237175, "protein_b4195": 90.50051043922164, "protein_b4196": 113.00231905486206, "protein_b4197": 91.32266719872703, "protein_b4198": -2592.3150205299517, "protein_b4200": 53.164420804331556, "protein_b4202": 74.08402217343605, "protein_b4203": -976.4775778712253, "protein_b4208": -1337.1082262785078, "protein_b4213": 855.2562680863512, "protein_b4214": -259.69639047505797, "protein_b4219": 297.28696325391047, "protein_b4226": -302.84426011340275, "protein_b4227": 249.14827520046828, "protein_b4485": 561.3021959657681, "protein_b4230": 84.24308419678795, "protein_b4231": 66.13976260169652, "protein_b4232": -315.568145374913, "protein_b4233": 264.42774942584924, "protein_b4237": 356.71597001792287, "protein_b4238": -923.2006493012985, "protein_b4239": 660.6110681084309, "protein_b4240": 73.20987122580469, "protein_b4242": -1505.3595937921762, "protein_b4244": 305.49385608246325, "protein_b4245": -549.7757699816658, "protein_b4254": -492.19832922241903, "protein_b4258": -1183.1508919891585, "protein_b4260": 553.8618417042278, "protein_b4261": -1220.3417127099838, "protein_b4262": 188.24723352111315, "protein_b4265": -258.7849223011151, "protein_b4266": -1.3870240579911444e-26, "protein_b4267": -2191.124943101118, "protein_b4268": 271.7319396609232, "protein_b4287": 473.6205506292833, "protein_b4288": -54.11067251340876, "protein_b4289": -34.40704241416197, "protein_b4290": 190.34668906192874, "protein_b4291": 1619.421337404466, "protein_b4293": 162.0049488383804, "protein_b4301": -3313.9167650692484, "protein_b4311": -41.03969546704275, "protein_b4321": -1219.5534965608574, "protein_b4322": 166.13288422613593, "protein_b4323": 5.306347898830183e-29, "protein_b4356": -16.334102615534167, "protein_b4358": 218.41894936968563, "protein_b4367": 152.19929478603726, "protein_b4371": -91.4589357204711, "protein_b4374": -683.1779367497869, "protein_b4375": -406.2614748953808, "protein_b4381": -552.1107997466802, "protein_b4382": -515.4693453294464, "protein_b4383": -68.88324236125135, "protein_b4384": -681.7680853977669, "protein_b4386": 409.2721579396427, "protein_b4388": -332.7156039840391, "protein_b4390": 312.9599883653832, "protein_b4392": -533.3861533124316, "protein_b4394": 87.58598333089179, "protein_b4395": -0.0, "YmfC_mono": 398.2387775277043, "CARNRACE-MONOMER": -0.0, "CPLX0-1601": 1987.0221331647556, "NANE-MONOMER": -0.0, "NARU-MONOMER": -21.86408831855966, "YDGEF-CPLX": -222.89982079227843, "PHOSMANMUT-MONOMER": -0.0, "CPLX0-3929": -1854.4816021944732, "CPLX0-7652": -12.280092174355586, "ANSB-CPLX": 2262.5957626385225, "EG11983-MONOMER": 407.9172521701732, "NARW-MONOMER": 247.53346341704207, "EG11009-MONOMER": -1124.779210621035, "DIHYDROOROTOX-MONOMER": -213.94294067117943, "NAPD-MONOMER": 144.78633290191019, "YGFO-MONOMER": 170.46982581773597, "ALTRO-OXIDOREDUCT-MONOMER": -727.0293768470922, "EG10739-MONOMER": -822.6342335291091, "DCUA-MONOMER": -166.74093288811542, "KUP-MONOMER": -1448.073805353233, "PHOSNACMURPENTATRANS-MONOMER": -131.0162209904611, "RplY_mono": -174.99836829294557, "CPLX0-1262": -3769.3861201525806, "YJGT-MONOMER": -260.2367230184535, "CPLX0-1541": -2364.703956092366, "DCUB-MONOMER": -236.29107031175735, "G6406-MONOMER": -1628.0341557959064, "G7533-MONOMER": 570.254175760857, "CPLX0-7794": -0.0, "G6580-MONOMER": -644.4563908519183, "PABASYN-COMPI-MONOMER": -561.7906308962501, "KDPGALDOL-4OH2OXOGLUTARALDOL-CPLX": -1579.5026663608019, "G495-MONOMER": 326.03036118801066, "RlmG_mono": -270.9678400565534, "CPLX0-7458": -1307.977854504962, "YDEA-MONOMER": -365.8831759152401, "EG11486-MONOMER": -7771.105640604873, "FADA-CPLX": -3.619948933604505e-27, "G6718-MONOMER": 392.9534054510918, "RpmB_mono": 143.10852281936718, "EG10202-MONOMER": 753.4969366960877, "G6275-MONOMER": 196.56047464336604, "ABC-3-CPLX": 707.9834461433805, "EG11956-MONOMER": 276.5266999319628, "B0511-MONOMER": -33.39659990076746, "TNAB-MONOMER": -100.42189144264668, "EG10950-MONOMER": -632.0850296274941, "RsmI_mono": -355.2554814174757, "CPLX0-241": -17.238311129994198, "2-OCTAPRENYLPHENOL-HYDROX-MONOMER": -1691.056098543144, "RpsP_mono": 39.21504714071549, "G7419-MONOMER": -646.1706143523938, "ARAE-MONOMER": -249.71378005790933, "PHOSGLUCOSAMINEMUT-MONOMER": -1039.7309906621128, "EG10381-MONOMER": -1826.148563084219, "CPLX0-7659": -3533.2147504552026, "AICARTRANSIMPCYCLO-CPLX": -0.0, "EG11910-MONOMER_dimer": -1955.465816795314, "FRUCBISALD-CLASSI": -2751.2415136592326, "TYRP-MONOMER": -949.9048938951361, "CPLX-167": -3227.514371846417, "ERYTH4PDEHYDROG-CPLX": -0.29773362008310783, "MTR-MONOMER": -969.0218292540898, "ABC-70-CPLX": -5250.088497670803, "OCTAPRENYL-METHOXYPHENOL-OH-MONOMER": 324.57971416613896, "CPLX0-3181": -453.8256033481894, "YJDL-MONOMER": -169.04222102758482, "DusA_mono": -325.4983721463106, "RpsF_mono": 53.164420804331556, "CPLX0-7688": 2042.7028970216675, "EG11829-MONOMER_EG11828-MONOMER": -424.3085602142209, "EG11288-MONOMER": -204.3693318876054, "GKI-MONOMER": 386.782071765296, "CPLX0-7654": -468.9602043070486, "ARGSUCCTRAN-MONOMER": 384.9096688333257, "EXUT-MONOMER": -442.3502165056904, "ABC-51-CPLX": 825.3654416355188, "EG10780-MONOMER": -127.15545366661176, "TRANSALDOLB-CPLX": -1064.288102627394, "GLYCOGENSYN-MONOMER": 345.07120177968875, "ACNEULY-CPLX": 1456.6915602415409, "CPLX0-3861": -0.0, "G7732-MONOMER": -3080.4543039153323, "RpoH_mono": -308.54758993083806, "GPT-CPLX": -694.3857544986939, "BRNQ-MONOMER": -198.18677237696855, "G7322-MONOMER_G6561-MONOMER": -5143.947231396229, "GLUTAMIDOTRANS-CPLX": 516.7492413421471, "ABC-7-CPLX": -4436.099507288325, "PNUC-MONOMER": -202.71155465278937, "TREHALAPERI-MONOMER": 718.6952182524536, "EG11911-MONOMER": 303.1410113483971, "PrfB_mono": -10.640576094903896, "UDPMANNACADEHYDROG-MONOMER": 228.1043817283731, "ANTHRANSYNCOMPII-MONOMER": -3581.8161577409055, "CPLX0-7614": -7274.652540319672, "B2789-MONOMER": -2661.5529794448425, "EG11353-MONOMER": 217.99018471402565, "KEFB-MONOMER": -42.61062259725577, "YHHO-MONOMER": 380.9748272461492, "G6862-MONOMER": -1122.2819227245254, "CPLX0-1941": 1748.6012908530674, "GALACTONATE-DEHYDRATASE-MONOMER": 74.17236801924945, "XAPB-MONOMER": -310.57774824629337, "PGLUCONDEHYDRAT-MONOMER": -588.143758846623, "G6712-MONOMER": 117.13515294354787, "CPLX0-235": 572.825979152037, "ADENODEAMIN-MONOMER": -362.827976228756, "PROPKIN-MONOMER": -1824.0298353218964, "GARTRANSFORMYL2-MONOMER": -353.4729295265065, "NusA_mono": 415.39273087887364, "NusB_mono": 47.1814523529277, "EG11437-MONOMER": 100.32063384306242, "EG12455-MONOMER": -158.5543238530203, "CADB-MONOMER": -1102.1460172545321, "CPLX0-7534": -548.3158229316422, "EG12221-MONOMER": -159.73980120621968, "InfA_mono": -84.3437299647329, "EG11082-MONOMER": -287.9479643885962, "TRKA-MONOMER_SAPD-MONOMER_TRKG-MONOMER": -4154.27525153513, "FADB-CPLX": -2718.1847467266425, "MELB-MONOMER": -145.44120643463427, "CPLX-63": -1347.3049895509134, "RluC_mono": -277.4944395140593, "EG11425-MONOMER": 329.2723134235049, "DIHYDRODIPICSYN-CPLX": -677.1020740751812, "EG10280-MONOMER": 552.8201013310647, "EIISGA": -3448.914952729091, "HCAT-MONOMER": -962.6121712932423, "PHOSACETYLTRANS-CPLX": -3232.694346089586, "RsmD_mono": -298.7683178814295, "G6714-MONOMER": -0.0, "RpsI_mono": 206.882532173533, "EG11158-MONOMER": -341.4121704168043, "3-OXOACYL-ACP-SYNTHII-CPLX": 173.0429592762257, "EG11511-MONOMER": -223.1046426646742, "TREHALACYTO-MONOMER": 566.2877791250871, "Era_dim": 503.11152235696693, "TRE6PHYDRO-MONOMER": 660.6110681084309, "GSP-CPLX": 1211.5906702952839, "TrmH_dim": 414.4387381203393, "EG10119-MONOMER": 224.35094606933814, "RrmJ_mono": -1440.7861122961108, "ORNCARBAMTRANSFERF-CPLX": -1529.963465854658, "DusC_mono": -302.28235680316527, "GLU6PDEHYDROG-MONOMER": -411.0943026913741, "G6176-MONOMER_G6177-MONOMER_G6178-MONOMER": 833.5567440680712, "N-ACETYLGLUTPREDUCT-MONOMER": -0.0, "DALADEHYDROGA-MONOMER": -470.8456361527648, "PDXK-CPLX": -809.8884182968641, "DHHB-METHYLTRANSFER-CPLX": -533.3341581625424, "CORA-MONOMER": -620.3388912910152, "PUTA-CPLX": -2080.848474023153, "FORMYLTHFDEFORMYL-CPLX": -1560.404779375342, "EG11665-MONOMER": -788.4744634729688, "EG11423-MONOMER": 60.06210616562249, "RIB5PISOMB-CPLX": -496.0618289057886, "G6260-MONOMER": 550.8664848202831, "EG12713-MONOMER": -737.6346176023588, "CPLX0-321": -4568.078486811327, "PHENDEHYD-CPLX": -928.6739224766848, "CPLX0-3932": -2283.2997651168876, "CYNX-MONOMER": -141.89005096641608, "KDOTRANS-MONOMER": -510.61315875165457, "CHD-MONOMER": 700.4831481421081, "AROP-MONOMER": -1221.6302237193247, "G6661-MONOMER": -513.1469312014523, "TRKA-MONOMER_SAPD-MONOMER_TRKH-MONOMER": -3179.894772715863, "YJCG-MONOMER": -1292.7014919672044, "DEOXYRIBOSE-P-ALD-MONOMER": -552.1107997466802, "MGTA-MONOMER": -1506.2338817299615, "GLYCEROL-3-P-ACYLTRANSFER-MONOMER": -830.7471653870758, "TrmD_dim": 385.0443201775774, "RELA-MONOMER": 894.0208692618853, "UXAC-MONOMER": -1409.7865954618871, "CPLX0-7685": -665.1227647459401, "6PGLUCONOLACT-MONOMER": -11.521485820183607, "PrfC_mono": -406.2614748953808, "EG11340-MONOMER": 123.45537224741572, "TruD_mono": -363.1664640650011, "MONOMER0-149": 72.35912404090233, "KGTP-MONOMER": -925.4942622732722, "YecO_mono": 281.64761359827725, "DLACTDEHYDROGNAD-MONOMER": -354.4493243661317, "FOLC-MONOMER": -890.2352602911255, "SUCCCOASYN": -7089.039930098063, "DCUC-MONOMER": -261.4233302505423, "EG12285-MONOMER": 160.86784274606268, "YHIP-MONOMER": -332.0520369569817, "RplQ_mono": 109.89130482937666, "LYXK-CPLX": 1032.5430235526283, "B1634-MONOMER": -305.0579293652039, "RpsJ_mono": 158.6005375437772, "RpsD_mono": -1543.9056810486163, "EG11373-MONOMER": 495.932445819344, "NANK-MONOMER": 278.2369677145256, "SUCCGLUDESUCC-MONOMER": 112.56837608463435, "GroL_14": -11631.59588818755, "G7096-MONOMER": 2.306636311367442e-29, "CPLX0-7687": -145.94110563025018, "G6339-MONOMER": 301.2924391053524, "LysI_RS_dim": -1179.8817090642465, "RplS_mono": -1108.9415583539915, "3-ISOPROPYLMALISOM-CPLX": -2426.4906425222503, "G6662-MONOMER": -380.85470188209774, "DMBPPRIBOSYLTRANS-CPLX": 326.0044462107954, "MONOMER0-1842": -110.40093141679905, "G6539-MONOMER": 229.57695615121395, "CPLX0-7912": -4016.1647164828983, "DTDPDEHYDRHAMEPIM-MONOMER": 198.26379131736053, "CPLX-722": 1006.5705458413414, "G7558-MONOMER": 482.0927723513148, "YBDA-MONOMER": -958.7824779351539, "RNase_III_dim": -1413.5715518728227, "RpmJ_mono": 81.01823699899526, "GLUC1PURIDYLTRANS-MONOMER": -507.7668250233946, "RpsN_mono": 117.12302253882848, "YFEP-MONOMER": -972.6295103352898, "PGAM2-MONOMER": -0.0, "SORB6PDEHYDROG-CPLX": -7694.230478330583, "NARJ-MONOMER": 221.2042528342785, "LUMAZINESYN-CPLX": -970.8307119345699, "G6245-MONOMER": -236.5698152697635, "NUPG-MONOMER": -1141.750051102634, "TRYPTOPHAN-CPLX": -6793.993938722352, "G6199-MONOMER": 319.279727160628, "UDPNACETYLGLUCOSAMENOLPYRTRANS-MONOMER": -521.4102189599458, "TufA_mono": 224.1976501339191, "CPLX0-242": 203.8125966485454, "YGJU-MONOMER": 146.19566532250423, "RHTB-MONOMER": -475.43895654508555, "OCTAPRENYL-METHYL-METHOXY-BENZOQ-OH-MON": 153.48075581041775, "Gly_RS_tetra": -2626.2656792829107, "Tyr_RS_dim": -1834.7463814282132, "G6719-MONOMER": 635.5395453020914, "L-GLN-FRUCT-6-P-AMINOTRANS-CPLX": 991.1938646450332, "G7726-MONOMER": 213.08329202766376, "GLYCDEH-CPLX": -20406.559830796046, "GART-MONOMER": 3.19332942789823e-26, "Pnp_trim": -2563.85796759692, "RpsK_mono": 189.31567905856306, "GLTP-MONOMER": -909.998255548195, "PFLACTENZ-MONOMER": -233.32064700587506, "LAUROYLACYLTRAN-MONOMER": -603.9579527976994, "CPLX0-7428": 3861.893234457625, "YjbC_mono": -56.82992616463871, "EG11167-MONOMER": -678.716369750278, "RplT_mono": 2.7669542854968254, "GNTU-MONOMER": -467.27140379103184, "UROGENIIISYN-MONOMER": 206.24496630141584, "GLUCOSAMINE-6-P-DEAMIN-CPLX": -8317.863359765797, "EG12013-MONOMER": 842.9584425189506, "RlmI_dim": -432.43624355411333, "G6286-MONOMER": 403.5669333465064, "B0752-MONOMER": -479.4029138040633, "MALATE-SYNTHASE": -2676.7258042299536, "B1006-MONOMER": -3473.1368550051616, "YecP_mono": -1117.6399436802806, "GLYOHMETRANS-CPLX": -1350.8481130720163, "URPHOS-CPLX": -1992.142795110265, "G6357-MONOMER": 724.4901909893492, "RIBONUCLEOSIDE-TRIP-REDUCT-CPLX": -1846.401298602597, "EG11424-MONOMER": -173.5565749952518, "G6358-MONOMER": 179.57721657829177, "ABC-28-CPLX_EG10817-MONOMER": 1039.6021268656618, "SPED-MONOMER": 243.00824787520682, "ABC-18-CPLX": 1512.9501843170135, "EG11426-MONOMER": -721.0227610068603, "EG12712-MONOMER": -219.22705657254872, "FHLMULTI-CPLX": 1717.0593370160534, "CPLX0-1666": -1308.3084268616383, "NRFMULTI-CPLX": 650.7462887236175, "CPLX0-254": -18940.335658289256, "G6439-MONOMER": -553.6222290912135, "CPLX0-7415": -7241.84840993562, "YhhP_mono": -55.941386671469104, "OROTPDECARB-CPLX": -904.7699902675516, "GreA_mono": -258.1408040216295, "EG12666-MONOMER": -680.7505791775106, "SIROHEMESYN-CPLX": -608.7569807887412, "URACIL-PRIBOSYLTRANS-CPLX": -3596.29032434125, "ENTE-CPLX": -4210.093555924354, "FABA-CPLX": -367.97486934049306, "RpsL_mono": 245.40397053630713, "RsmG_mono": 203.02770769105626, "B0612-MONOMER": -385.21257834593195, "PHENPRODIOLDEHYDROG-MONOMER": 273.4138181164183, "1-ACYLGLYCEROL-3-P-ACYLTRANSFER-MONOMER": -353.3941628015678, "NACGLCTRANS-MONOMER": 165.00271587309877, "BETT-MONOMER": 63.995366775053284, "CPLX0-7674": -2604.1603195841744, "ABC-49-CPLX": 1247.8792211070904, "ABC-15-CPLX": 448.2788914804132, "UHPT-MONOMER": -84.12791063123412, "EG12384-MONOMER": -2642.449673185427, "FABZ-CPLX": -53.594092037659706, "CPLX0-7906": -879.5235373446558, "RpsR_mono": 74.08402217343605, "PITA-MONOMER": -825.1007995916118, "RsmB_mono": -302.11514284460264, "RpmD_mono": 23.7807228800946, "DSBBPROT-MONOMER": -185.15305896377714, "CPLX0-3976_edit": -5.176318357745854, "RIBULP3EPIM-MONOMER": -9.816372417774459e-32, "TSA-REDUCT-MONOMER": -2567.040292037595, "MHPF-MONOMER": -3697.513931739479, "DIHYDROFOLATEREDUCT-MONOMER": -184.0664077502203, "RplI_mono": -976.4775778712253, "CPLX0-3201": 745.4880862688493, "RNase_G_dim": -882.7102026884348, "YRBG-MONOMER": -5.191522315195753, "B0260-MONOMER": -316.50861306771134, "EG10153-MONOMER": 534.591874433407, "CPLX0-7": -1184.9780174690748, "CPLX-169": -1196.2861006551063, "RluB_mono": 39.04322084427619, "MYRISTOYLACYLTRAN-MONOMER": -543.9834806672422, "ABC-24-CPLX": 780.9473552590911, "XYLE-MONOMER": -77.97086976097394, "THIH-MONOMER_THIF-MONOMER_THII-MONOMER_THIS-MONOMER": 831.4820150044319, "TrmU_mono": -205.17229820737867, "PGK-CPLX": -610.3167178024217, "NANT-MONOMER": -85.51922603983783, "EG11639-MONOMER": -875.2951215542685, "GreB_mono": -145.19447324380712, "RlmL_dim": -3460.658119374809, "G7914-MONOMER": -3313.9167650692484, "SHIA-MONOMER": -142.18650557648914, "ABC-42-CPLX": 1418.4872972222543, "EG10108-MONOMER": 247.92078403636833, "CPLX0-7720": -243.09608023914762, "BADH-CPLX": 2084.790414925795, "LYSP-MONOMER": -281.8189963074559, "G7860-MONOMER": -2592.3150205299517, "EG11591-MONOMER": -220.06989149231887, "ALTRODEHYDRAT-MONOMER": 711.2148744544987, "RpsS_mono": 59.461181339943195, "ABC-2-CPLX": 1394.053239947608, "YAAJ-MONOMER": -961.6704332099125, "CPLX0-7616": -868.0524824530797, "CPLX0-231": -3342.4989564015805, "ABC-20-CPLX": -2322.9507250486004, "CPLX0-3141": -41.07649240576523, "NIRC-MONOMER": -170.66112363164717, "CPLX0-7811": -9267.502148295489, "EG11822-MONOMER": 764.7584621288947, "CPLX0-1942": 1374.5603020954673, "GLPT-MONOMER": -362.06802215096144, "GALACTITOLPDEHYD-MONOMER": -2656.1575627384, "PDXY-MONOMER": 59.39802241130958, "RimM_mono": 259.1207145883296, "RpsB_mono": -1116.1790845247904, "MANNPISOM-MONOMER": -410.5772934110679, "ARGSUCCINLYA-MONOMER": -3.101896841770605e-28, "CPLX0-240": -940.4513798010645, "CPLX0-7535": -1677.2951507367798, "G6782-MONOMER": 205.08538667101075, "DEOA-CPLX": -1030.9386906588927, "GLUCONOKINI-MONOMER": 271.7319396609232, "PHEP-MONOMER": -261.010578230672, "HEMX-MONOMER": 727.4940237187587, "CHAA-MONOMER": -708.7082724971177, "CPLX0-3001": -880.5531793052537, "InfB_mono": -1729.5031966327385, "RIBONUCLEOSIDE-DIP-REDUCTII-CPLX": -2492.506046656628, "EG11984-MONOMER": 267.3905000049477, "ABC-12-CPLX": 149.93727167203934, "EG11189-MONOMER": 106.11037247205172, "ACETOACETYL-COA-TRANSFER-CPLX": 1170.853187179711, "CPLX0-7643": -3024.3252085572303, "ADHP-MONOMER": -254.2466080630163, "ASL-MONOMER": -934.2090570309635, "CPLX0-3741": 1084.9144476208162, "APO-ENTB": 1020.485523370671, "RpmE_mono": -45.34388333667325, "CPLX0-7653": -2371.625615550398, "RpsO_mono": -86.27921781274519, "B0070-MONOMER": -1315.5807966539267, "G7410-MONOMER": 379.21933856544274, "G7167-MONOMER": 227.35937928697103, "GABP-MONOMER": -211.83800633140444, "CPLX0-1721": -2116.0324148632963, "RHAT-MONOMER": -158.08736800783157, "G7431-MONOMER": -249.97029699466202, "DHPDIOXYGEN-CPLX": 1152.862745447686, "NHAB-MONOMER": -1252.8383600566647, "RlmH_dim": -5821.517141470924, "CARNDEHYDRA-CPLX": -0.0, "RpmH_mono": -281.7870251659216, "CPLX0-7520": 1663.6767658411566, "CPLX0-252": -1585.347559505241, "FRUCBISALD-CLASSII": -904.6519037571685, "B2170-MONOMER": -129.60363208993823, "THIOREDOXIN-REDUCT-NADPH-CPLX": -166.8991343527762, "RHTC-MONOMER": -166.64736476729766, "ATPASE-1-CPLX_no_MONOMER0-12": -2090.248538441493, "RlmF_mono": -141.1354299082603, "ABC-11-CPLX": -8016.760862831331, "ABC-14-CPLX": 666.027354754193, "Tig_mono": -685.6678243212178, "CPLX0-251": 727.213575681932, "CPLX0-7819": -134.41281872055515, "Asp_RS_dim": -1541.2272539501341, "EG10299-MONOMER": 309.2590181478622, "YCHM-MONOMER": -1178.3419169319059, "RpmG_mono": -467.4498108880371, "ABC-27-CPLX": 148.2502202474696, "CPLX0-7717": -1627.4699678496231, "CPLX0-1923_EG10306-MONOMER": 1671.7570763285657, "B1296-MONOMER": -72.3279196507346, "EG12312-MONOMER": -703.534186279628, "ABC-56-CPLX": 537.8782279987937, "RFBX-MONOMER": -126.71932497323554, "B0709-MONOMER": -206.88975965967225, "THIG-MONOMER": 70.81180716077701, "G7493-MONOMER": -302.6282366343998, "SPOT-MONOMER": 664.4524008878323, "MALONYL-COA-ACP-TRANSACYL-MONOMER": -657.739284212409, "ASPKINIII-CPLX": -1412.9243331136609, "CPLX0-1581": -76.01548071909112, "CPLX0-1669": -5512.481249170546, "EG11339-MONOMER": 281.7250981752042, "GLUTSEMIALDEHYDROG-CPLX": -3496.1781661171494, "HCAMULTI-CPLX": 1606.0911813963128, "CPLX0-2081": -1501.3214562568776, "GNTT-MONOMER": -1206.8908973787163, "MONOMER0-341": -340.36021402527956, "CPLX0-7717_G6561-MONOMER": -2844.747640803881, "EG12438-MONOMER": 262.06213854341524, "QueA_mono": -457.4509508626115, "DCTA-MONOMER": -72.98135937747232, "CPLX0-7847": 418.2626304976089, "MALTODEXGLUCOSID-MONOMER": 736.5783303527006, "Rrf_mono": -87.0307569563961, "CPLX-157": -5149.287441776952, "3-OXOACYL-ACP-REDUCT-MONOMER": 145.77731199439668, "NICOTINATEPRIBOSYLTRANS-MONOMER": -293.55101916212715, "CPLX-163": -2792.6231695624374, "CPLX0-7878": 1979.669218098536, "GALP-MONOMER": -1035.063488946785, "G7859-MONOMER": 91.32266719872703, "CPLX0-236": 513.8049054720939, "ALDOSE1EPIM-MONOMER": 681.1543643869355, "AMINEOXID-CPLX": 1679.9151542070545, "YggJ_dim": -1400.0416726492797, "G6519-MONOMER": 260.61067214212386, "RplE_mono": 89.64352731578563, "CPLX0-7843": -10943.289457876477, "GLUCONREDUCT-MONOMER": -1.3870240579911444e-26, "CPLX-168": -2626.3916369753783, "ASP-SEMIALDEHYDE-DEHYDROGENASE-CPLX": -382.03488895133904, "EG12130-MONOMER_EG12131-MONOMER": -792.2061444831402, "FusA_mono": 333.37804222602, "CYSTATHIONINE-BETA-LYASE-CPLX": -1436.1983320105223, "RpsT_mono": -244.95909913603083, "EG10606-MONOMER": 716.7833884229992, "MHPHYDROXY-MONOMER": 635.5046775724677, "CPLX0-201": -4737.402420610249, "ABC-34-CPLX": 852.9185515260986, "AMYLOMALT-MONOMER": 614.6642418244088, "TDK-MONOMER": -103.13127332419329, "2-OCTAPRENYL-METHOXY-BENZOQ-METH-MONOMER": 305.39173987202037, "PURK-CPLX": 599.8617019772765, "CPLX0-3971": 745.7025564228936, "RpsU_mono": -254.59799295729968, "Pro_RS_dim": -1212.9736190240483, "YccK_mono": -256.1413960588379, "EG11110-MONOMER": -1709.3937703631361, "AMP-NUCLEOSID-CPLX": 3638.280373802149, "RplB_mono": 487.43701698521403, "RsmF_mono": -464.9686801183321, "G6567-MONOMER": -2040.172335162123, "TRANS-CPLX-203": -68.46554063523476, "G6716-MONOMER": -5253.046172079914, "RplW_mono": 13.552150480528157, "NUPC-MONOMER": -896.4798371602749, "ABC-26-CPLX": 1766.8977570306795, "G6622-MONOMER": 1.1526584275459066, "6PGLUCONDEHYDROG-CPLX": -1100.4194615797303, "CAIC-MONOMER": 441.5155307191368, "PYRNUTRANSHYDROGEN-CPLX": -3796.9089909769114, "CITRATE-SI-SYNTHASE": -3962.358003436461, "YEAV-MONOMER": -1560.5899870813928, "DTDPDEHYRHAMREDUCT-MONOMER": 3.114734355556935, "EG11702-MONOMER": 149.92023521469073, "EG12407-MONOMER": 240.30161172394907, "UROGENDECARBOX-MONOMER": -1328.2849256457066, "RlmM_mono": -510.70341020823383, "CPLX0-7732": -2071.4868049236643, "ThiI_mono": -317.6443614735554, "ABC-25-CPLX": 671.5187288313011, "ABC-33-CPLX": 1809.3124309235245, "GrpE_dim": -607.0280704699607, "G7841-MONOMER": 672.6153754303713, "AROA-MONOMER": -919.4962953213941, "transGroES_hepta": -871.550695555595, "DCTP-DEAM-CPLX": 732.5373174789107, "RpoS_mono": -161.29382910879062, "EG10048-MONOMER": 236.75801897366145, "ENTA-CPLX": -1.9584508924398407e-27, "POTE-MONOMER": -122.06076384157824, "RplR_mono": 38.63157482620957, "ALARACEBIOSYN-MONOMER": -431.03744403594175, "LCTP-MONOMER": -2528.558495808615, "G6522-MONOMER": 203.01674205832822, "7KAPSYN-CPLX": 962.5187135569973, "G6521-MONOMER": 43.86582772603765, "RbfA_mono": 128.8927653455954, "METHGLYSYN-CPLX": -1016.3924543157369, "ANSA-CPLX": 997.462950277666, "MHPELY-MONOMER": 413.31230746030593, "EG10564-MONOMER": -74.96105247482568, "CPLX0-7466": 582.9971528256751, "MANNPGUANYLTRANGDP-MONOMER": 421.3844344511906, "CPLX0-7877": -1276.0004047171515, "TRANSALDOLA-MONOMER": -230.00895088720557, "CPLX0-7462": -0.0, "GUANYL-KIN-CPLX": -323.125871181779, "CMR-MONOMER": -1024.564920227322, "ALPHA-AMYL-CYTO-MONOMER": 539.2996129923085, "MANNONDEHYDRAT-MONOMER": 166.13288422613593, "CPLX0-7887": -1164.92485717625, "CPLX-164": -5328.059850658693, "DALADALALIGA-MONOMER": -209.9923717286224, "PGPPHOSPHAB-MONOMER": -681.3379941574905, "ABC-5-CPLX": 398.1223432021382, "EG10723-MONOMER": 363.846492008334, "UDPACYLGLCNACDEACETYL-MONOMER": 286.1113186765953, "CPLX0-2061": 993.7261695700148, "SPERMIDINESYN-CPLX": 628.1016875665973, "MANNPDEHYDROG-MONOMER": 6.51445517770898e-29, "GAPDH-A-CPLX": -1253.7036652199595, "KsgA_mono": 303.53486554108304, "GLTS-MONOMER": -986.3360303606955, "Asn_RS_dim": -961.3807691268279, "HMP-P-KIN-CPLX": -3057.560700856014, "CPLX0-7660": -786.9265025288069, "EG12015-MONOMER": -397.66771107668706, "EG11600-MONOMER": 153.77576897236682, "G7446-MONOMER": 470.77042104104675, "EG12318-MONOMER": -531.1634525412533, "ERYTHRON4PDEHYDROG-MONOMER": -1979.428307451018, "ABC-304-CPLX": 683.6277738124033, "IMP-DEHYDROG-CPLX": -5903.8394594972315, "G6960-MONOMER": -3796.0396623227366, "RhlB_dim": -558.8962451707022, "DusB_mono": -650.5742334001491, "EG12445-MONOMER": -493.8871312230048, "CPLX0-7629": -510.3186968897967, "CPLX-158": -3521.2900472267565, "GLYC3PDEHYDROGBIOSYN-CPLX": -1.3548852628155222e-22, "EG11796-MONOMER": 409.2721579396427, "GLYCOGEN-BRANCH-MONOMER": 744.560972560528, "CPLX0-3954": 1040.790474014901, "CPLX0-2141": -2570.104763871842, "DALADALALIGB-CPLX": -0.0, "G7949-MONOMER": 152.19929478603726, "TDPFUCACTRANS-MONOMER": 176.17513965982567, "ACETYL-COA-ACETYLTRANSFER-CPLX": -0.0, "ABC-63-CPLX": -1697.943273389398, "EG12210-MONOMER": 119.79220181287506, "G6208-MONOMER": 254.05780333701634, "UMPKI-CPLX": -2232.4720904000596, "AROD-CPLX": -2702.2478534933684, "CPLX0-7788": -1412.5513511927209, "CPLX0-225": 1764.5235883912849, "EG11035-MONOMER": -309.1786089611898, "CPDB-MONOMER": 756.2513487439551, "PROTOHEME-FERROCHELAT-MONOMER": -412.03335780953233, "MALATE-DEHASE": -653.621777667226, "G7458-MONOMER": -255.6240875947514, "CPLX-165": -6433.185043738471, "GRXB-MONOMER_EG12237-MONOMER": 67.72948029259982, "ABC-35-CPLX": 260.07623842948846, "ENOYL-ACP-REDUCT-NADH-MONOMER": -345.55211814294336, "PrfA_mono": -1434.4496711275604, "PYRROLINECARBREDUCT-CPLX": -4355.992179227777, "PSD-MONOMER": -2581.1808197984315, "RlmB_dim": -5026.860579478052, "THIOESTERII-CPLX": -994.8932889156579, "FUMARASE-C": -2359.955260377017, "RpoE_mono": -1480.3382880051065, "CPLX0-3951": -729.1295995281961, "EG10168-MONOMER": -1418.2638227858674, "CODB-MONOMER": -42.544662950956514, "TmcA_mono": -1247.8232019050981, "EG10669-MONOMER": -365.5243244762967, "ASPAMINOTRANS-DIMER": -807.3037557951826, "THZ-KIN-MONOMER": 125.4966174040004, "ATPASE-1-CPLX": -2136.6405594364655, "NICOTINAMID-MONOMER": -709.2304259658123, "MANNONOXIDOREDUCT-MONOMER": 5.306347898830183e-29, "YNFJ-MONOMER": 27.00230972982975, "EG11598-MONOMER": 48.56108859397394, "RpsG_mono": -2629.4317507225096, "FOLD-CPLX": -626.88796983213, "ABC-4-CPLX": 355.7983462928502, "RplX_mono": 145.4002540359077, "CDPDIGLYPYPHOSPHA-MONOMER": 287.4997687846536, "UDPNACETYLGLUCOSAMACYLTRANS-CPLX": -2632.217244341269, "ABC-13-CPLX": 526.1748927218911, "ACS-MONOMER": -799.7048819740173, "CPLX0-821": -34334.67464318271, "EG10201-MONOMER": -234.92453195580356, "SUCCGLUALDDEHYD-MONOMER": 401.499641158366, "TPI-CPLX": -1264.5893940138278, "CPLX-153": -3329.7599528396695, "RpsA_mono": -801.9072000883034, "EG10041-MONOMER": -713.817733102345, "ABC-8-CPLX": -2473.1286884436417, "PRAI-IGPS": 542.2973311225409, "G7146-MONOMER": -38.01472535013717, "RplA_mono": -6511.168353684517, "PRIBFAICARPISOM-MONOMER": -0.0, "EG12195-MONOMER": 87.15771155268033, "URAA-MONOMER": -240.67783832256018, "ABC-40-CPLX": 587.3020065573897, "RplK_mono": 67.95342385501029, "YHAU-MONOMER": -266.8215266940922, "FABB-CPLX": -883.282613770818, "RplO_mono": -3266.009758658171, "ABC-22-CPLX": -2762.2375088377635, "EG10154-MONOMER": -967.0572009588534, "ENTD-MONOMER": -5.207303206273979, "ARCD-MONOMER": -299.36122001056185, "FliA_mono": -997.8780925699548, "AROE-MONOMER": -2.466783251368842e-26, "TruB_mono": -273.3114201170735, "RplC_mono": -2920.377607629307, "IDONDEHYD-MONOMER": -2191.124943101118, "ABC-32-CPLX": 757.396834152941, "CPLX0-3970": 635.4427489565472, "RIB5PISOMA-CPLX": -538.0022126216868, "6PFK-1-CPX": -1308.5075865882868, "EG11724-MONOMER": -872.820679058794, "TRANS-CPLX-201": -2704.772808739202, "RsmH_mono": -245.57791414678888, "EG11905-MONOMER": -154.0646515171795, "EG11433-MONOMER": 297.28696325391047, "CPLX0-3881": 762.947138720065, "MHPT-MONOMER": -1005.055056554754, "RpsH_mono": 88.4543459987495, "PITB-MONOMER": -1007.1636986077913, "CPLX0-7694": 1696.5523327290052, "SelB_mono": 659.2899348050879, "TDCC-MONOMER": -1298.368069074368, "G6188-MONOMER": -996.8608308660208, "CHORPYRLY-MONOMER": -753.0224153938073, "RpmA_mono": -292.44357673751267, "DEOD-CPLX": -4090.6085123866014, "RplM_mono": -508.5370044623963, "CPLX0-7904": -1417.7282301809007, "PURE-CPLX": -6944.210281744246, "TrmA_mono": -443.7788860886347, "COBS-MONOMER": -85.75180109584373, "KDGT-MONOMER": -191.22786227912633, "G7170-MONOMER": -295.4734929122076, "PHOSPHASERSYN-CPLX": -119.02747337826779, "EG11351-MONOMER": 182.42344817837647, "EG10696-MONOMER": 723.5835233011883, "ABC-10-CPLX": -739.4552616761898, "YGGA-MONOMER": -553.5738063267196, "PGLYCDEHYDROG-CPLX": -1909.7351291475359, "UGD-MONOMER": 448.2845994353483, "G6806-MONOMER": 181.61617543203909, "CPLX0-1142": -1052.9992368097023, "RIBAZOLEPHOSPHAT-MONOMER": 189.41878178670873, "EG10203-MONOMER": -456.9896897677176, "ACYLCOADEHYDROG-MONOMER": -1026.649565763131, "RplU_mono": 79.28085379160193, "G6849-MONOMER": -114.55346740963854, "FUCP-MONOMER": -67.86155494377994, "SDAC-MONOMER": -2269.424130248234, "PANF-MONOMER": -68.70852355630585, "CPLX0-3952": -509.72975722509483, "G6414-MONOMER_CPLX0-1923": 768.6446787897144, "MMUM-MONOMER": -1266.736356354373, "GDHA-CPLX": -2550.4841094707535, "RplD_mono": 157.35048237066195, "HOMSUCTRAN-CPLX": -528.9346209289004, "ALD-CPLX": -3074.464107378026, "YGJE-MONOMER": -394.65688708068194, "UDPHYDROXYMYRGLUCOSAMNACETYLTRANS-MONO": -119.10497028640397, "COBU-CPLX": 285.48061041035936, "G6715-MONOMER": -0.0, "G7090-MONOMER_EG11982-MONOMER": -1180.8501328008767, "GMP-REDUCT-CPLX": -1245.5721925176117, "G6621-MONOMER": -260.88862597777876, "G7945-MONOMER": 218.41894936968563, "MALTACETYLTRAN-CPLX": -183.78133599681263, "EG12267-MONOMER": 433.4788033170927, "CITLY-CPLX": -10867.550834621032, "CPLX-154": -2725.1360726999933, "Tsf_mono": -138.12742726953454, "CPLX0-3661": -809.9367776522804, "CPLX-7": -352.62468870512805, "EG10122-MONOMER": -303.6788042292868, "CPLX0-7530": -19.17359962378587, "KDO-8PSYNTH-CPLX": -2162.342720406537, "UDPMANACATRANS-MONOMER": 256.75409027477804, "AMPG-MONOMER": -1051.7274626937215, "EG12450-MONOMER": 695.5589068589472, "QueF_dim": 84.37110011174079, "PALMITOTRANS-MONOMER": -562.7522975726655, "EG10144-MONOMER": 199.73575667396085, "CHORISMUTPREPHENDEHYDRAT-CPLX": -925.8001398011846, "CPLX0-7533": -4.920521658413935, "DEHYDDEOXGALACTKIN-MONOMER": 347.6204648669059, "RluA_mono": -2168.880979040317, "CPLX0-7655": -5147.999388365676, "RpmC_mono": 66.77945724692205, "COBALADENOSYLTRANS-MONOMER": -547.4177999950425, "RPOA-MONOMER": 493.31344417836664, "DIHYDROPICRED-CPLX": -1054.6111494724844, "CPLX0-1962": -529.339059150913, "TufB_mono": 225.24058890757124, "RpoN_mono": -53.28505147428629, "ENTF-MONOMER": -3171.8635864994526, "NusG_mono": 177.1960818386544, "EG12394-MONOMER": 271.02931216721436, "G6700-MONOMER": -16.26617609568948, "G7921-MONOMER": -89.02436513158736, "G6520-MONOMER": 212.94902652706656, "CPLX-166": -2626.3005640850492, "TruA_dim": 372.5327737762629, "CHORISMUTPREPHENDEHYDROG-CPLX": -932.1019575248097, "RplJ_mono": -143.32788019619088, "G7457-MONOMER": -211.51935904336992, "ACETOLACTSYNIII-CPLX": -1097.0302370061843, "ASPKINIIHOMOSERDEHYDROGII-CPLX": -0.0, "ANSP-MONOMER": -276.5354490652352, "RplV_mono": 124.43104151446978, "TREHALOSE6PSYN-MONOMER": 451.2955669732902, "NARK-MONOMER": -1058.3944424052402, "GNTP-MONOMER": -1220.9952316959814, "BTUE-MONOMER": 100.43986886839006, "CPLX0-3951_G6561-MONOMER": -1946.4072724824541, "RplN_mono": 176.35874159414936, "CPLX0-237": -2150.388989994036, "CPLX0-3641": 557.8810032844764, "CPLX0-7684": -84.83007749759332, "CPLX0-7718": 4170.353384646431, "EG12287-MONOMER": -4733.870591352667, "RpmF_mono": -292.75015568780617, "CPLX0-7641": -804.5357818072772, "PUTP-MONOMER": -328.65355881460357, "EG11595-MONOMER_EG11666-MONOMER": -1100.996025355379, "CPLX0-1667": -0.0, "UBIX-MONOMER_DHHB-METHYLTRANSFER-MONOMER": -17.311241323029943, "G6967-MONOMER": 145.6155181660259, "NACMURLALAAMI1-MONOMER": -220.5330100013289, "EG13236-MONOMER": 973.0084693306574, "CPLX0-761": -1149.04140480312, "YIDK-MONOMER": -114.40907536852838, "GlnS_mono": -603.437569815543, "N-ACETYLTRANSFER-CPLX": -1473.6306784657013, "RpmI_mono": -628.4678879353077, "CPLX0-7532": -3726.423812861467, "2-ISOPROPYLMALATESYN-MONOMER": 759.699249057138, "DnaK_mono": 773.4055380603448, "EG11341-MONOMER": 241.78113885258173, "G7164-MONOMER": -138.17802154760614, "TilS_mono": -338.81151668725687, "METNIQ-METHIONINE-ABC-CPLX": -340.98650191881575, "EG10341-MONOMER": 663.2524560761752, "GLUCOKIN-MONOMER": -531.299323276387, "InfC_mono": 187.38191700137617, "ABC-53-CPLX": -1183.3762305570983, "XASA-MONOMER": -375.1286633382518, "RIBF-MONOMER": -167.67562329133378, "RpsM_mono": 189.6765569828149, "G7169-MONOMER": 330.2693561718208, "CYCA-MONOMER": -1338.5210228647654, "RIBULOKIN-CPLX": 1040.4779755998218, "YfiC_mono": -316.576243633742, "GLUCOSE-1-PHOSPHAT-CPLX": 886.8507161220846, "SUCCARGDIHYDRO-MONOMER": 716.4319273833787, "MHPCHYDROL-MONOMER": 425.0255780423295, "B2975-MONOMER": -380.83343501608516, "MONOMER0-148": -189.00167521253417, "RpsC_mono": 118.35564177599157, "ABC-19-CPLX": -2473.8138039368405, "ORNCARBAMTRANSFERI-CPLX": -1476.594987667257, "ABC-6-CPLX": 1641.1205353350463, "CPLX0-7642": -2129.093688311851, "CPLX0-3943": 326.96993939787563, "RpsE_mono": 172.67672895908765, "MHPDHYDROL-MONOMER": 319.00838341331524, "G7800-MONOMER": 312.55426786736865, "EG12134-MONOMER": -259.545594623091, "FMNREDUCT-MONOMER": -336.8968576342316, "CARDIOLIPSYN-MONOMER": -1054.1565572055583, "FecI_mono": 162.0049488383804, "ABC-16-CPLX": 943.979482507304, "G7814-MONOMER": -178.14947946311761, "TrmJ_dim": -475.5332505962581, "CPLX0-1923_EG10155-MONOMER": 1654.4746626494846, "ALDHDEHYDROG-MONOMER": -1955.2783354256237, "YrdC_mono": -1037.1522921999153, "RsmC_mono": -91.4589357204711, "EG11671-MONOMER": -2330.06060501231, "2-DEHYDROPANTOATE-REDUCT-MONOMER": -509.3858096487024, "ABC-46-CPLX": 991.6776665393141, "PTSI-MONOMER": -1476.9572517821214, "CPLX0-3936": -1880.3576183541836, "UDP-NACMURALGLDAPLIG-MONOMER": 386.8463039696807, "CPLX0-7888": -888.0793334498273, "CPLX-171": -0.0, "CPLX0-1943": 1789.9180274040264, "HISTCYCLOPRATPPHOS": 307.86636774047446, "G7517-MONOMER": 650.6595654399773, "CMPKI-MONOMER": -36.31226266895435, "SPERMACTRAN-CPLX": 480.5399669050148, "YJIZ-MONOMER": -17.768288563997352, "YqcB_mono": -656.5590742114312, "EG11350-MONOMER": 279.50801972845994, "ABC-9-CPLX": 999.9731507651072, "FEOB-MONOMER": -1480.9006539103316, "RplF_mono": 238.42808661846595, "YggH_mono": -505.64525819642034, "XANTHOSINEPHOSPHORY-CPLX": -7706.144978909659, "G6576-MONOMER": -703.0940065266376, "CPLX0-7695": 543.8233099371438, "UDP-NACMURALGLDAPAALIG-MONOMER": 443.4497821877478, "NRDACTMULTI-CPLX": -1363.8511436667093, "G6708-MONOMER": 397.55296277191025, "DTDPGLUCOSEPP2-MONOMER": 266.2276938573733, "PAPSSULFOTRANS-CPLX": 350.39211119327285, "YICE-MONOMER": -701.3650125417165, "RpsQ_mono": 89.17188808851127, "EG11985-MONOMER": -1657.8592003099711, "ABC-59-CPLX": -2130.647397214743, "EG11352-MONOMER": 93.72818274704491, "RplP_mono": 31.134111110533286, "DIAMINOPIMEPIM-MONOMER": -1759.8592054786225, "DEHYDDEOXPHOSGALACT-ALDOL-MONOMER": -0.0, "EG12310-MONOMER": 432.06697762380816, "NACMURLALAAMI2-MONOMER": -1318.340297776642, "PPK-CPLX": -379.9364838624934, "ABC-64-CPLX": 204.00606240792231, "ASPCARBCAT-TRIMER": -1649.3273099449973, "CPLX0-224": -4763.439430884677, "Sra_mono": 0.8801865663466604, "FOCB-MONOMER": -8511.960981695085, "G6502-MONOMER": 130.18323946670935, "RpoD_mono": -691.8686117952363, "CPLX0-1924": 1612.4850114791534, "EG10374-MONOMER": 690.9016444871478, "G6246-MONOMER": -291.93562816628184, "THIC-MONOMER": 598.801093087085, "RsuA_mono": -115.36160878935436, "G6657-MONOMER": -174.9088488473722, "LeuS_mono": 398.35387231023697, "ASPKINIHOMOSERDEHYDROGI-CPLX": -1.3871201278565813e-25, "YHFM-MONOMER": -164.23217257877914, "RFFTRANS-MONOMER": 188.59766195673402, "YADQ-MONOMER": -203.91193148904742, "LACY-MONOMER": -1503.802321078373, "EG11674-MONOMER": -462.6468010413782, "YIDT-MONOMER": -194.56371207366183, "CPLX0-1261": -1072.1716546954788, "SAICARSYN-CPLX": -930.1136327025889, "GLUTRACE-CPLX": -3657.6896259026557, "cisGroES_hepta": -871.550695555595, "YheLMN_cplx": -1586.4411797471207, "TatA_MONOMER": 145.7128651941693, "TatE_MONOMER": -120.50161420243177, "TatBC_octa": -12329.651491822187, "SecA_MONOMER": -1538.2957560515702, "SecB_tetra": -1628.7874244069176, "SRP-CPLX": 2910.519010474472, "Sec-CPLX": -2590.065353001389, "LolA_MONOMER": -766.7385156214268, "LolB_MONOMER": 362.1381923101095, "LolCDE-CPLX": -2600.2057667329204, "Bam-CPLX": -1946.693614622582, "YidC_MONOMER": -659.1693866371188, "SurA_MONOMER": -2029.9471133737434, "Lgt_MONOMER": -26.269908155127155, "LspA_MONOMER": 20.593314086096736, "FtsY_MONOMER": -1953.6167143609532, "ACETYL-COA-CARBOXYLMULTI-CPLX_mod_btn": -4673.34985245477, "ACETOLACTSYNI-CPLX_mod_mg2_mod_fad_mod_thmpp": -1562.0690471776245, "PABASYN-CPLX_mod_mg2": -715.4899563875833, "2OXOGLUTARATEDEH-CPLX_mod_mg2_mod_lipo": 22098.304339014714, "ANTHRANSYN-CPLX_mod_mg2": -5637.8300900856975, "ANTHRANSYN-CPLX_mod_cobalt2": -5630.587070771393, "ANTHRANSYN-CPLX_mod_fe2": -5631.278100278706, "ASPCARBTRANS-CPLX_mod_zn2": -1451.0704447057178, "ATPSYN-CPLX_mod_mg2": -14544.078640081536, "CARBPSYN-CPLX_mod_mg2": -2936.1139953433117, "CARBPSYN-CPLX_mod_mn2": -2929.7647687602957, "CARBPSYN-CPLX_mod_cobalt2": -2928.8709760290067, "CARBPSYN-CPLX_mod_cd2": -2928.8709760290067, "CARBPSYN-CPLX_mod_zn2": -2927.423822245154, "APP-UBIOX-CPLX_mod_pheme_mod_hemed": -3295.020539332985, "CYT-D-UBIOX-CPLX_mod_pheme_mod_hemed": -839.6536578685556, "DIMESULFREDUCT-CPLX_mod_bmocogdp": 1093.2203124355767, "ETHAMLY-CPLX_mod_adocbl": -11227.96465518276, "SULFITE-REDUCT-CPLX_mod_4fe4s_mod_sheme_mod_fmn_mod_fad": -14618.868260648553, "FORMATEDEHYDROGO-CPLX_mod_bmocogdp": -2351.2995449245714, "FORMATEDEHYDROGN-CPLX_mod_bmocogdp": -5594.052230928959, "HYDROG3-CPLX_mod_ni2": 1092.707799550105, "FUMARATE-REDUCTASE_mod_1:pheme_mod_3fe4s_mod_4fe4s_mod_fad_mod_2fe2s": -1730.6488834351399, "ANGLYC3PDEHYDROG-CPLX_mod_fmn": -725.1342007281779, "GLUTAMATESYN-CPLX_mod_fe2_mod_fad": -8455.674444742095, "FORMHYDROGI-CPLX_mod_ni2_mod_4fe4s": -2508.510208372509, "FORMHYDROG2-CPLX_mod_ni2_mod_fe2": 1048.1145996339387, "NADH-DHI-CPLX_mod_2fe2s_mod_4fe4s_mod_fmn": -8680.750274261676, "NITRITREDUCT-CPLX_mod_2fe2s_mod_fad_mod_sheme": 1816.2242701084213, "PYRUVATEDEH-CPLX_mod_mg2_mod_fad_mod_thmpp_mod_lipo": -67229.9047300699, "Phe_RS_tetra_mod_mg2": -2586.12780112177, "SUCC-DEHASE_mod_3fe4s_mod_fad_mod_2fe2s_mod_4fe4s": -1354.7455765380562, "LTARTDEHYDRA-CPLX_mod_4fe4s": 911.6952628977878, "TMAOREDUCTI-CPLX_mod_bmocogdp": 2264.1111786780275, "TRYPSYN_mod_pydx5p": 930.1456848027046, "CPLX0-1762_mod_fad_mod_2fe2s": 1072.0528587787132, "AAS-MONOMER_mod_mg2": -1726.3156750000892, "CPLX0-1_mod_fad": 2254.013962707807, "RIBONUCLEOSIDE-DIP-REDUCTI-CPLX_mod_mg2_mod_fe2": -1905.5883964682546, "CPLX0-301_mod_mn2": -2760.193660539848, "PHOSGLYCMUTASE_mod_23bpg": -886.2841841352705, "PPPGPPHYDRO-CPLX_mod_nh4_mod_mg2": 1011.172148494989, "CPLX0-7630_mod_ca2": -2873.0181719676157, "ALPHA-AMYL-PERI-MONOMER_mod_ca2": 1067.3151906116323, "G6437-MONOMER_mod_ca2_mod_pqq": -919.090969389907, "GLYCPDIESTER-PERI-CPLX_mod_ca2": 502.09131351714086, "DIACYLGLYKIN-CPLX_mod_cd2_mod_zn2_mod_mg2_mod_mn2_mod_cobalt2": -898.1443030715964, "AROB-MONOMER_mod_cobalt2_mod_nad": -3529.6912728385296, "EG11817-MONOMER_mod_cobalt2": -555.2927447829421, "EG11957-MONOMER_mod_cobalt2": -2628.768326867655, "CPLX0-7625_mod_cobalt2": -688.1007452780252, "CPLX0-7622_mod_4fe4s": 816.9027194191264, "LSERINEDEAM1-MONOMER_mod_4fe4s": 536.4513433827036, "LSERINEDEAM2-MONOMER_mod_4fe4s": 433.235603918298, "G6886-MONOMER_mod_cu2": 299.5421342261344, "METHYLENETHFREDUCT-CPLX_mod_fad": -1196.552566248051, "UDHA-CPLX_mod_fad": -2165.3507618780427, "ADHE-CPLX_mod_fe2": -61519.591638146456, "AROF-CPLX_mod_2:fe2": -298.75012221828683, "AROG-CPLX_mod_fe2": -1454.589296053975, "GALACTARDEHYDRA-MONOMER_mod_fe2": 492.10160681390727, "GALACTURIDYLYLTRANS-CPLX_mod_fe2_mod_zn2": -2418.1535356109143, "CPLX0-227_mod_fe2": 644.2645804326437, "LACTALDREDUCT-CPLX_mod_fe2": -2136.209821823035, "SUPEROX-DISMUTFE-CPLX_mod_fe3": -61.85203245281003, "AROC-CPLX_mod_fmnh2": -8674.864195677988, "AROC-CPLX_mod_fadh2": -8646.66759823282, "CFA-CPLX_mod_hco3": 928.9427037584693, "CPLX0-7882_mod_hco3": 1909.1411453278156, "RHAMNULPALDOL-CPLX_mod_k_mod_zn2": -1162.1673674462422, "S-ADENMETSYN-CPLX_mod_4:k_mod_1:mg2": -1766.0332817998255, "S-ADENMETSYN-CPLX_mod_4:k_mod_1:mn2": -1759.6840552168098, "S-ADENMETSYN-CPLX_mod_4:k_mod_1:cobalt2": -1758.7902624855208, "S-ADENMETSYN-CPLX_mod_4:k_mod_1:zn2": -1757.3431087016681, "S-ADENMETSYN-CPLX_mod_4:k_mod_1:cd2": -1758.7902624855208, "S-ADENMETSYN-CPLX_mod_4:k_mod_1:ni2": -1758.8438735638583, "S-ADENMETSYN-CPLX_mod_4:k_mod_1:ca2": -1762.7576256730092, "S-ADENMETSYN-CPLX_mod_4:nh4_mod_1:mg2": -1783.863461532265, "S-ADENMETSYN-CPLX_mod_4:nh4_mod_1:mn2": -1777.5142349492492, "S-ADENMETSYN-CPLX_mod_4:nh4_mod_1:cobalt2": -1776.6204422179603, "S-ADENMETSYN-CPLX_mod_4:nh4_mod_1:zn2": -1775.1732884341077, "S-ADENMETSYN-CPLX_mod_4:nh4_mod_1:cd2": -1776.6204422179603, "S-ADENMETSYN-CPLX_mod_4:nh4_mod_1:ni2": -1776.6740532962979, "S-ADENMETSYN-CPLX_mod_4:nh4_mod_1:ca2": -1780.5878054054488, "S-ADENMETSYN-CPLX_mod_4:tl_mod_1:mg2": -1617.222110032845, "S-ADENMETSYN-CPLX_mod_4:tl_mod_1:mn2": -1610.8728834498293, "S-ADENMETSYN-CPLX_mod_4:tl_mod_1:cobalt2": -1609.9790907185402, "S-ADENMETSYN-CPLX_mod_4:tl_mod_1:zn2": -1608.5319369346876, "S-ADENMETSYN-CPLX_mod_4:tl_mod_1:cd2": -1609.9790907185402, "S-ADENMETSYN-CPLX_mod_4:tl_mod_1:ni2": -1610.032701796878, "S-ADENMETSYN-CPLX_mod_4:tl_mod_1:ca2": -1613.9464539060289, "S-ADENMETSYN-CPLX_mod_4:cs_mod_1:mg2": -1682.147952573139, "S-ADENMETSYN-CPLX_mod_4:cs_mod_1:mn2": -1675.7987259901233, "S-ADENMETSYN-CPLX_mod_4:cs_mod_1:cobalt2": -1674.9049332588343, "S-ADENMETSYN-CPLX_mod_4:cs_mod_1:zn2": -1673.4577794749816, "S-ADENMETSYN-CPLX_mod_4:cs_mod_1:cd2": -1674.9049332588343, "S-ADENMETSYN-CPLX_mod_4:cs_mod_1:ni2": -1674.958544337172, "S-ADENMETSYN-CPLX_mod_4:cs_mod_1:ca2": -1678.872296446323, "S-ADENMETSYN-CPLX_mod_4:LI_mod_1:mg2": -1793.7874913918256, "S-ADENMETSYN-CPLX_mod_4:LI_mod_1:mn2": -1787.43826480881, "S-ADENMETSYN-CPLX_mod_4:LI_mod_1:cobalt2": -1786.5444720775208, "S-ADENMETSYN-CPLX_mod_4:LI_mod_1:zn2": -1785.0973182936682, "S-ADENMETSYN-CPLX_mod_4:LI_mod_1:cd2": -1786.5444720775208, "S-ADENMETSYN-CPLX_mod_4:LI_mod_1:ni2": -1786.5980831558586, "S-ADENMETSYN-CPLX_mod_4:LI_mod_1:ca2": -1790.5118352650095, "S-ADENMETSYN-CPLX_mod_4:na1_mod_1:mg2": -1778.4497659523968, "S-ADENMETSYN-CPLX_mod_4:na1_mod_1:mn2": -1772.100539369381, "S-ADENMETSYN-CPLX_mod_4:na1_mod_1:cobalt2": -1771.206746638092, "S-ADENMETSYN-CPLX_mod_4:na1_mod_1:zn2": -1769.7595928542394, "S-ADENMETSYN-CPLX_mod_4:na1_mod_1:cd2": -1771.206746638092, "S-ADENMETSYN-CPLX_mod_4:na1_mod_1:ni2": -1771.2603577164298, "S-ADENMETSYN-CPLX_mod_4:na1_mod_1:ca2": -1775.1741098255807, "PKI-COMPLEX_mod_mg2_mod_k": -1511.0805165943348, "PKI-COMPLEX_mod_mn2_mod_k": -1504.731290011319, "PKII-CPLX_mod_mg2_mod_k": -1272.5995404937635, "PKII-CPLX_mod_mn2_mod_k": -1266.2503139107475, "PANTOATE-BETA-ALANINE-LIG-CPLX_mod_mg2_mod_k": 773.9322722577689, "PANTOATE-BETA-ALANINE-LIG-CPLX_mod_mg2_mod_nh4": 769.474727324659, "PANTOATE-BETA-ALANINE-LIG-CPLX_mod_mn2_mod_k": 780.2814988407847, "PANTOATE-BETA-ALANINE-LIG-CPLX_mod_mn2_mod_nh4": 775.8239539076748, "HOMOSERKIN-CPLX_mod_k_mod_mg2": -3718.7935302656856, "AIRS-CPLX_mod_k_mod_mg2": -637.2229173075096, "CPLX0-322_mod_k_mod_mg2": -608.9005000999878, "CPLX0-7647_mod_k_mod_mg2": -6792.304221653635, "UDP-NACMURALA-GLU-LIG-MONOMER_mod_k_mod_mg2": -9546.416368832022, "G6986-MONOMER_mod_k_mod_mg2": 321.5170037569406, "NADH-DHII-MONOMER_mod_mg2_mod_cu_mod_fad": 436.5435892275688, "ARGDECARBOXBIO-CPLX_mod_mg2_mod_4:pydx5p": 2439.1963797784765, "PYRUVOXID-CPLX_mod_mg2_mod_thmpp_mod_fad": -2602.878516794143, "PEPCARBOXYKIN-MONOMER_mod_mg2": -451.0793263041307, "PEPCARBOXYKIN-MONOMER_mod_ca2": -447.8036701773145, "PEPCARBOXYKIN-MONOMER_mod_mn2": -444.7300997211149, "HEMEOSYN-MONOMER_mod_mg2": -64.69856036475421, "HEMEOSYN-MONOMER_mod_ca2": -61.422904237938, "GLY3KIN-MONOMER_mod_mg2": 205.71814025166682, "GLY3KIN-MONOMER_mod_cobalt2": 212.96115956597163, "GLY3KIN-MONOMER_mod_mn2": 212.06736683468262, "GLY3KIN-MONOMER_mod_fe2": 212.27013005865857, "GLY3KIN-MONOMER_mod_ca2": 208.99379637848304, "PD04413_mod_mg2": 318.89085395672305, "PD04413_mod_mn2": 325.2400805397388, "PD04413_mod_ca2": 322.16651008353926, "PD04413_mod_zn2": 327.58102705488045, "PD04413_mod_cu2": 327.16666070299476, "PD04413_mod_cd2": 326.1338732710278, "PD04413_mod_cobalt2": 326.1338732710278, "PD04413_mod_ni2": 326.08026219269016, "NUCLEOSIDE-DIP-KIN-CPLX_mod_mg2": -847.433633648477, "NUCLEOSIDE-DIP-KIN-CPLX_mod_mn2": -841.0844070654612, "NUCLEOSIDE-DIP-KIN-CPLX_mod_ca2": -844.1579775216608, "FOLXTET-CPLX_mod_mg2": -5033.991569762188, "FOLXTET-CPLX_mod_mn2": -5027.642343179172, "FOLXTET-CPLX_mod_ca2": -5030.715913635371, "ADENYLYLSULFKIN-CPLX_mod_mg2": -3168.793430630023, "ADENYLYLSULFKIN-CPLX_mod_mn2": -3162.4442040470076, "ADENYLYLSULFKIN-CPLX_mod_cobalt2": -3161.5504113157185, "ADENYLYLSULFKIN-CPLX_mod_cd2": -3161.5504113157185, "ASPARTASE-CPLX_mod_mg2": -2292.814938290753, "ASPARTASE-CPLX_mod_mn2": -2286.4657117077372, "ASPARTASE-CPLX_mod_cobalt2": -2285.5719189764486, "CPLX0-7712_mod_mg2": 393.0331047195051, "CPLX0-7712_mod_mn2": 399.3823313025209, "NAD-SYNTH-CPLX_mod_mg2": -457.39556006756067, "NAD-SYNTH-CPLX_mod_mn2": -451.0463334845449, "ADENPRIBOSYLTRAN-CPLX_mod_mg2": -532.4708678816413, "ADENPRIBOSYLTRAN-CPLX_mod_mn2": -526.1216412986256, "GLYCEROL-KIN-CPLX_mod_mg2": -7120.578618012207, "GLYCEROL-KIN-CPLX_mod_mn2": -7114.229391429191, "HOLO-ACP-SYNTH-CPLX_mod_mg2": -67.93451902111617, "HOLO-ACP-SYNTH-CPLX_mod_mn2": -61.585292438100396, "ISOCIT-LYASE_mod_mg2": 1122.0639158351757, "ISOCIT-LYASE_mod_mn2": 1128.4131424181915, "FPPSYN-MONOMER_mod_mg2": 513.4517574456994, "FPPSYN-MONOMER_mod_mn2": 519.8009840287152, "G6954-MONOMER_mod_mg2": 41.10651253091531, "G6954-MONOMER_mod_mn2": 47.45573911393109, "EG11829-MONOMER_mod_mg2": -551.432802427275, "EG11829-MONOMER_mod_mn2": -545.0835758442593, "IMIDHISTID-CPLX_mod_mg2": 1066.522508182848, "AROK-MONOMER_mod_mg2": 257.23639080941547, "AROK-MONOMER_mod_mn2": 263.58561739243123, "AROK-MONOMER_mod_cobalt2": 264.47941012372024, "AROK-MONOMER_mod_fe2": 263.7883806164072, "AROK-MONOMER_mod_ca2": 260.5120469362317, "AROK-MONOMER_mod_k": 259.79584781933596, "AROL-MONOMER_mod_mg2": 138.0273369392138, "AROL-MONOMER_mod_mn2": 144.37656352222956, "AROL-MONOMER_mod_cobalt2": 145.27035625351857, "AROL-MONOMER_mod_fe2": 144.57932674620554, "AROL-MONOMER_mod_ca2": 141.30299306603, "AROL-MONOMER_mod_k": 140.58679394913426, "6PFK-2-CPX_mod_mg2": -464.5476009028504, "CPLX0-1622_mod_mg2": 1518.6620202353974, "ACETATEKINA-MONOMER_mod_mg2": -494.6497924042266, "GLUCARDEHYDRA-MONOMER_mod_mg2": 406.42789077352705, "GMP-SYN-CPLX_mod_mg2": 578.0051475717821, "1-PFK_mod_mg2": 657.1841204662347, "3-METHYL-2-OXOBUT-OHCH3XFER-CPLX_mod_mg2": -8871.933341218697, "ACETYLGLUTKIN-CPLX_mod_mg2": -2056.4962290325084, "ACYLCOASYN-CPLX_mod_mg2": -1132.5282926027808, "ADENYLOSUCCINATE-SYN-DIMER_mod_mg2": -566.8223240779103, "APHA-CPLX_mod_mg2": 1139.7492212832424, "ASNSYNA-CPLX_mod_mg2": -448.49616775513954, "ASNSYNB-CPLX_mod_mg2": -1144.4565096467393, "COADTRI-CPLX_mod_mg2": -1756.7526436388262, "CPLX0-1021_mod_mg2": -13667.137965605201, "CPLX0-1221_mod_mg2": -447.3906891477562, "GTP-CYCLOHYDRO-II-CPLX_mod_mg2": -372.3027245483634, "Trp_RS_dim_mod_mg2": 644.4708364734212, "UDP-NACMUR-ALA-LIG-MONOMER_mod_mg2": 569.174762191229, "EG11736-MONOMER_mod_mg2": 131.26973539919058, "THI-P-KIN-MONOMER_mod_mg2": 127.70583322897318, "PGPPHOSPHAA-MONOMER_mod_mg2": -76.66641557010107, "ADENYL-KIN-MONOMER_mod_mg2": -256.31759121202697, "ENTC-MONOMER_mod_mg2": 481.8214258046231, "NICONUCADENYLYLTRAN-MONOMER_mod_mg2": -3193.052242492509, "PHOSPHOGLUCMUT-MONOMER_mod_mg2": -914.8570924418148, "GALACTOKIN-MONOMER_mod_mg2": 3.028170015145787e-30, "EG11239-MONOMER_mod_mg2": 215.68321739511106, "G6425-MONOMER_mod_mg2": -249.99308360094642, "TETRAACYLDISACC4KIN-MONOMER_mod_mg2": 341.70063026327085, "CPM-KDOSYNTH-MONOMER_mod_mg2": -448.0780742724107, "DTMPKI-MONOMER_mod_mg2": -2345.414920767764, "THIKIN-MONOMER_mod_mg2": 237.5302412195404, "G6880-MONOMER_mod_mg2": -222.56546262689912, "EG10943-MONOMER_mod_mg2": -1754.543534484178, "H2NEOPTERINP3PYROPHOSPHOHYDRO-MONOMER_mod_mg2": -1098.9301302800868, "ArgS_mono_mod_mg2": -838.7859309718876, "TREHALOSEPHOSPHASYN-MONOMER_mod_mg2": 86.16326309018923, "PHOSPHAGLYPSYN-MONOMER_mod_mg2": -565.5022267030442, "DTDPGLUCOSEPP-MONOMER_mod_mg2": 241.0696172185772, "UDK-MONOMER_mod_mg2": 220.71069713003968, "O-SUCCINYLBENZOATE-COA-SYN-MONOMER_mod_mg2": 292.269549042166, "EG10534-MONOMER_mod_mg2": -1013.1780640816044, "EG10983-MONOMER_mod_mg2": 281.9717843731313, "FGAMSYN-MONOMER_mod_mg2": -1060.4081854799463, "GLUTCYSLIG-MONOMER_mod_mg2": 356.2597258107474, "G7408-MONOMER_mod_mg2": -517.4194736661295, "FUCULOKIN-MONOMER_mod_mg2": 442.6804712806728, "G7496-MONOMER_mod_mg2": -196.03942071084393, "MALSYNG-MONOMER_mod_mg2": -1690.0634798587753, "GLYCPDIESTER-CYTO-MONOMER_mod_mg2": -2946.345244782046, "DEOXYGLUCONOKIN-MONOMER_mod_mg2": 327.17738837983563, "GLCNACPTRANS-MONOMER_mod_mg2": -150.4281204463146, "ADENYLATECYC-MONOMER_mod_mg2": 1054.0841187694964, "EG11470-MONOMER_mod_mg2": 307.2017479367744, "RHAMNULOKIN-MONOMER_mod_mg2": 836.0617338007926, "DMK-MONOMER_mod_mg2": 33.26092424922579, "THIE-MONOMER_mod_mg2": -3145.5013050191365, "4OHBENZOATE-OCTAPRENYLTRANSFER-MONOMER_mod_mg2": -266.6698373909796, "EG10043-MONOMER_mod_mg2": -253.76552488371814, "EG12440-MONOMER_mod_mg2": 270.35861501718904, "ValS_mono_mod_mg2": -1177.2200263978186, "PSERPHOSPHA-MONOMER_mod_mg2": -326.7847383926993, "PRPPSYN-MONOMER_mod_mg2_mod_pi": -6.349226583015782, "PRPPSYN-MONOMER_mod_mn2_mod_pi": 1.2264233630964987e-29, "GPH-MONOMER_mod_mg2_mod_cl": 221.99611772606127, "CDPDIGLYSYN-MONOMER_mod_mg2_mod_k": -850.2295876207822, "Fmt_mono_mod_mg2_mod_k": 242.87916820531686, "CPLX0-7525_mod_mg2_mod_mn2_mod_thmpp": 947.3161640033957, "3-ISOPROPYLMALDEHYDROG-CPLX_mod_mg2_mod_mn2": 893.4323281303043, "GltX_mono_mod_mg2_mod_1:zn2": -453.66166757303654, "GLYOCARBOLIG-CPLX_mod_mg2_mod_thmpp_mod_fad": 269.6243930595144, "CPLX0-234_mod_mg2": -818.0922704666218, "CPLX0-234_mod_mn2": -811.7430438836061, "CPLX0-234_mod_cobalt2": -810.849251152317, "CPLX0-238_mod_mg2": -1229.0706132679247, "CPLX0-243_mod_mg2": -1811.1346950890768, "CPLX0-3482_mod_mg2": -2802.7373256254637, "CPLX0-3721_mod_mg2": -5203.796674424508, "CPLX0-3841_mod_mg2": -1697.1949045819772, "CPLX0-3948_mod_mg2": 181.10283225312338, "CPLX0-682_mod_mg2": -1115.0177731172907, "CPLX0-7426_mod_mg2": -663.5181890591385, "CPLX0-7615_mod_mg2": 1424.380024561877, "CPLX0-7692_mod_mg2": -1393.3154083101683, "CPLX0-7704_mod_mg2": -6589.506125105946, "CPLX0-7709_mod_mg2": -4480.22327056844, "CPLX0-7744_mod_mg2": 231.9355037010639, "CPLX0-7826_mod_mg2": 505.61141078358946, "CTPSYN-CPLX_mod_mg2": -2061.3153996141805, "DETHIOBIOTIN-SYN-CPLX_mod_mg2": -4296.345497040165, "DGTPTRIPHYDRO-CPLX_mod_mg2": 1490.8475973630423, "DIOHBUTANONEPSYN-CPLX_mod_mg2": -718.8449201174672, "Eno_dim_mod_4:mg2": -1417.868199192227, "F16B-CPLX_mod_mg2": -1256.3417159083122, "GLUC1PADENYLTRANS-CPLX_mod_mg2": -10775.047472323839, "GLUCONOKINII-CPLX_mod_mg2": -2828.903171001873, "GLUTATHIONE-SYN-CPLX_mod_mg2": 1146.5125122580541, "GLUTKIN-CPLX_mod_mg2": 2442.396621403049, "H2PTEROATESYNTH-CPLX_mod_mg2": 238.47664918000496, "His_RS_dim_mod_4:mg2": -617.787943001545, "KDO-8PPHOSPHAT-CPLX_mod_mg2": -1884.5223237793743, "MENE-CPLX_mod_mg2": 1496.9375684838003, "MENF-CPLX_mod_mg2": -7598.261309144988, "NAG1P-URIDYLTRANS-CPLX_mod_mg2": -4301.468980105025, "OROPRIBTRANS-CPLX_mod_mg2": -1649.1109489887085, "PANTOTHENATE-KIN-CPLX_mod_mg2": -651.8122330488238, "PEPCARBOX-CPLX_mod_mg2": -3534.6078148641172, "PEPSYNTH-CPLX_mod_mg2": -877.1014692225258, "PPX-CPLX_mod_mg2": -1665.3088740108808, "PRPPAMIDOTRANS-CPLX_mod_mg2": -3614.347541371693, "QUINOPRIBOTRANS-CPLX_mod_mg2": -84.54856166737083, "THYMIDYLATESYN-CPLX_mod_mg2": -1442.2636700779094, "UPPSYN-CPLX_mod_mg2": -298.32258395411066, "H2PTERIDINEPYROPHOSPHOKIN-MONOMER_mod_mg2": -1054.453996182636, "DXPREDISOM-CPLX_mod_mn2": -680.3821539392866, "DXPREDISOM-CPLX_mod_cobalt2": -679.4883612079975, "DXPREDISOM-CPLX_mod_mg2": -686.7313805223023, "MALIC-NAD-CPLX_mod_mn2": -1542.0393811611468, "MALIC-NAD-CPLX_mod_mg2": -1548.3886077441625, "MALIC-NADP-CPLX_mod_mn2": -6295.728006919628, "MALIC-NADP-CPLX_mod_mg2": -6302.077233502643, "SUPEROX-DISMUTMN-CPLX_mod_mn2": 81.00608674038182, "AGMATIN-CPLX_mod_2:mn2": 767.8287729804517, "ALPHAGALACTOSID-CPLX_mod_mn2": 608.0230683742972, "EG12115-MONOMER_mod_mn2": -670.8978445754313, "PPENTOMUT-MONOMER_mod_mn2": -56.60315018689577, "TRANSKETOI-CPLX_mod_thmpp_mod_mn2_mod_mg2": -2301.779651745949, "EG10626-MONOMER_mod_mn2_mod_mg2": -36.850901726090875, "ARABISOM-CPLX_mod_mn2": -0.0, "CPLX0-1683_mod_mn2": -681.2427808402837, "CPLX0-303_mod_mn2": 694.465637150609, "CPLX0-721_mod_mn2": 272.0237346864858, "CPLX0-7631_mod_mn2": -0.0, "CPLX0-7776_mod_mn2": 703.2554818340151, "CPLX0-7808_mod_mn2": -554.177425198962, "CPLX0-7848_mod_mn2": 1730.5908137256768, "CPLX-7524_mod_mn2": -3019.596746686121, "GLUTAMINESYN-OLIGOMER_mod_mn2": -11783.926259477737, "HISTDEHYD-CPLX_mod_mn2": 1184.6335944689067, "XYLISOM-CPLX_mod_mn2": -5906.732408783519, "EG10124-MONOMER_mod_bmocogdp": 807.3274543708367, "CPLX0-3681_mod_nadp": -11913.866892114578, "CPLX0-7564_mod_nadph_mod_nadh_mod_fad_mod_cobalt2": 935.750124547916, "GLYOXI-CPLX_mod_ni2": -294.40937790603454, "CPLX0-7838_mod_pydx5p": 659.2103732527692, "DIAMINOPIMDECARB-CPLX_mod_pydx5p": -874.3646474589633, "CPLX0-743_mod_thmpp": -4296.245975184607, "G6701-MONOMER_mod_thmpp": -1085.188695134832, "HOMOCYSMETB12-MONOMER_mod_zn2_mod_cbl1": -929.479061014318, "Ala_RS_tetra_mod_4:zn2": -2470.6442135976254, "ADHC-CPLX_mod_zn2": -2118.5921693788687, "ACETYLORNDEACET-CPLX_mod_zn2": -818.5130062148116, "CPLX0-7521_mod_zn2": -661.7950869116279, "CysS_mono_mod_1:zn2": -551.0170285558945, "G7502-MONOMER_mod_zn2": -2117.7814002267196, "HOMOCYSMET-MONOMER_mod_zn2": -905.441239933416, "CPLX-64_mod_cobalt2_mod_zn2": -18473.380383883225, "CPLX-64_mod_mn2_mod_zn2": -18474.274176614515, "CPLX-64_mod_ni2_mod_zn2": -18473.433994961564, "CPLX0-3161_mod_zn2_mod_cobalt2": -1861.3776962477173, "CYTDEAM-MONOMER_mod_fe2_mod_zn2": 599.5144333086678, "CYTDEAM-MONOMER_mod_mn2_mod_zn2": 599.3116700846917, "CYTDEAM-MONOMER_mod_cobalt2_mod_zn2": 600.2054628159808, "EG11095-MONOMER_mod_zn2_mod_fe2_mod_cobalt2_mod_mg2_mod_mn2": -133.21147293541296, "IPPISOM-MONOMER_mod_mg2_mod_zn2": -146.739339179094, "IPPISOM-MONOMER_mod_mn2_mod_zn2": -140.3901125960782, "DIHYDROOROT-CPLX_mod_2:zn2": -785.7046492827335, "CPLX0-3061_mod_zn2": 3337.792088914864, "CPLX0-7633_mod_zn2": -0.0, "CYTIDEAM-CPLX_mod_zn2": -836.2683648898835, "DUTP-PYROP-CPLX_mod_zn2": -1418.020942389435, "FOLE-CPLX_mod_zn2": -10016.1973098391, "Met_RS_dim_mod_2:zn2": -1352.3323452214026, "NAG6PDEACET-CPLX_mod_zn2": -2630.328607292677, "PORPHOBILSYNTH-CPLX_mod_zn2": -3657.3129320144403, "RIBULPEPIM-CPLX_mod_zn2": -7523.231798171903, "Thr_RS_dim_mod_zn2": -2241.1602378545135, "IleS_mono_mod_2:zn2": -2386.9231142431177, "GLYOXII-MONOMER_mod_zn2": -161.27144952800361, "CPLX0-7760_mod_4fe4s": -1038.5643564559425, "CPLX0-7761_mod_4fe4s": -2099.0849234582306, "DIHYDROXYACIDDEHYDRAT-CPLX_mod_4fe4s": 2019.0236328704489, "FUMARASE-A_mod_4fe4s": -997.5164742184082, "FUMARASE-B_mod_4fe4s": -985.1298149776651, "HEMN-MONOMER_mod_4fe4s": -287.33430878752506, "BIOTIN-SYN-CPLX_mod_4fe4s_mod_2fe2s": 847.8118579396926, "OHMETHYLBILANESYN-MONOMER_mod_dpm": -1956.7031919248227, "DIHYDROPTERIREDUCT-CPLX_mod_fad": 495.8010952684447, "GLUTATHIONE-REDUCT-NADPH-CPLX_mod_fad": -727.6194938006304, "SARCOX-MONOMER_mod_fad": 463.18298364892405, "GALPMUT-MONOMER_mod_fad": 217.80737902884496, "DLACTDEHYDROGFAD-MONOMER_mod_fad": -298.75210002441617, "L-ASPARTATE-OXID-MONOMER_mod_fad": -270.4893706547122, "UDPNACETYLMURAMATEDEHYDROG-MONOMER_mod_fad": -860.8027951810656, "EG10456-MONOMER_mod_fad_mod_pheme": 150.69368788501797, "PDXH-CPLX_mod_fmn": -459.90943368443624, "L-LACTDEHYDROGFMN-MONOMER_mod_fmn": 173.87364289292935, "HYDROPEROXIDII-CPLX_mod_6:hemed": -4404.123532919605, "DTDPGLUCDEHYDRAT-CPLX_mod_nad": 683.3506258065007, "UDPGLUCEPIM-CPLX_mod_nad": -0.0, "HYDROPEROXIDI-CPLX_mod_pheme": 3327.704904857388, "ARGDECARBOXDEG-CPLX_mod_pydx5p": -5517.610821020695, "O-SUCCHOMOSERLYASE-CPLX_mod_pydx5p": -1624.2640135594252, "ACSERLYA-CPLX_mod_2:pydx5p": -874.8297695630024, "GABATRANSAM-CPLX_mod_pydx5p": 564.6978160901263, "VALINE-PYRUVATE-AMINOTRANSFER-MONOMER_mod_pydx5p": -692.4813048508421, "ACSERLYB-CPLX_mod_pydx5p": -13.254117305858324, "AKBLIG-CPLX_mod_pydx5p": -2239.774835688666, "CPLX0-1401_mod_pydx5p": 833.0595003518147, "CPLX0-7465_mod_pydx5p": -720.6279483306286, "DAPASYN-CPLX_mod_pydx5p": -1285.9942825453634, "DCYSDESULF-CPLX_mod_pydx5p": 256.8246760927498, "GLUTDECARBOXA-CPLX_mod_pydx5p": 2752.973656663481, "GLUTDECARBOXB-CPLX_mod_pydx5p": 2853.387476309093, "GLYCOPHOSPHORYL-CPLX_mod_pydx5p": 1805.2383795614282, "GSAAMINOTRANS-CPLX_mod_pydx5p": -1317.7722634546756, "HISTPHOSTRANS-CPLX_mod_pydx5p": 642.2655872589735, "LDC2-CPLX_mod_pydx5p": 3699.82205685997, "LYSDECARBOX-CPLX_mod_pydx5p": -10746.033592200296, "MALDEXPHOSPHORYL-CPLX_mod_pydx5p": -4351.004585309549, "ORNDECARBOX-BIO-CPLX_mod_pydx5p": 987.2435703989842, "ORNDECARBOXDEG-CPLX_mod_pydx5p": -3196.8701277236987, "PSERTRANSAM-CPLX_mod_pydx5p": -9.55941115540179e-33, "THREDEHYDCAT-CPLX_mod_pydx5p": -3670.445131636546, "THREDEHYDSYN-CPLX_mod_pydx5p": 1281.8126174033323, "THRESYN-MONOMER_mod_pydx5p": 175.87404027518542, "G7166-MONOMER_mod_pydx5p": 9.196737361029477e-33, "DSERDEAM-MONOMER_mod_pydx5p": 295.62092639786323, "G7596-MONOMER_mod_pydx5p": 149.42659321837732, "ACETYLORNTRANSAM-CPLX_mod_pydx5p": -1333.1034169528048, "CARBODEHYDRAT-CPLX_mod_zn2": -1440.8771725689362, "ALKAPHOSPHA-CPLX_mod_zn2_mod_mg2": 1111.7241804778387, "THREODEHYD-CPLX_mod_zn2": 1008.672361389401, "CPLX0-7741_mod_adocbl": 2288.6641073643564, "CPLX0-7719_mod_4fe4s": -2052.2684992553986, "EG12069-MONOMER_mod_fad": -349.47803716233744, "BETAGALACTOSID-CPLX_mod_mg2": -2027.60303198741, "PGMI-MONOMER_mod_mn2": -2138.601890965601, "UDPGLCNACEPIM-MONOMER_mod_nad": -0.0, "DTDPGLUCDEHYDRAT2-MONOMER_mod_nad": 326.7781230200675, "GDPMANDEHYDRA-CPLX_mod_nadp": 506.5850890591911, "SelA_deca_mod_10:pydx5p": -16143.565288402824, "LTAA-CPLX_mod_pydx5p": -4747.677688436057, "G6646-MONOMER_mod_pydx5p": 213.9603777723165, "USHA-MONOMER_mod_zn2": 569.464558636621, "CPLX0-253_mod_fad": 415.7693509335653, "AROH-CPLX_mod_fe3": -298.3926354273292, "GLYCRIBONUCSYN-MONOMER_mod_mg2": -955.3442553994246, "BRANCHED-CHAINAMINOTRANSFER-CPLX_mod_6:pydx5p": -15852.764088294696, "AERGLYC3PDEHYDROG-CPLX_mod_1:fad": -729.9806241019475, "SUCCORNTRANSAM-CPLX_mod_pydx5p": -6927.084036727891, "ISOCITHASE-CPLX_mod_mn2": -1257.3179039815768, "ISOCITHASE-CPLX_mod_mg2": -1263.6671305645925, "CPLX0-250_FORMATEDEHYDROGH-MONOMER_mod_8:4fe4s_mod_2:2fe2s_mod_bmocogdp_mod_NiFeCoCN2": 1642.4554940678938, "G6523-MONOMER_G6518-MONOMER_mod_fmn": 626.4450365825162, "EG10370-MONOMER_mod_mn2": -85.15244448821456, "NITRATREDUCTA-CPLX_mod_bmocogdp_mod_3fe4s_mod_4fe4s": 1995.4494589059516, "FLAVONADPREDUCT-MONOMER_mod_fad": -215.15701982598713, "NITRATREDUCTZ-CPLX_mod_bmocogdp_mod_2:pheme_mod_3:4fe4s_mod_1:3fe4s": 2041.9181564036153, "GCVMULTI-CPLX_mod_lipo": -4592.89416656884, "IMIDHISTID-CPLX_mod_mn2": 1072.871734765864, "CPLX0-341_mod_fmn": -2311.778753647716, "CPLX0-341_mod_mg2": -2293.376055885179, "CPLX0-1261_mod_thmpp": -1145.3697691500174, "PUTA-CPLX_mod_fad": -2065.1237087491822, "CPLX0-7652_mod_mn2": -0.0, "CPLX0-7466_mod_mg2": 588.928018417015, "CPLX0-7643_mod_mg2": -3018.3943429658907, "CPLX0-7904_mod_ca2": -1408.5217084627448, "CYSTATHIONINE-BETA-LYASE-CPLX_mod_pydx5p": -1482.6832328302137, "DHHB-METHYLTRANSFER-CPLX_mod_zn2": -518.7131194730453, "DHPDIOXYGEN-CPLX_mod_fe2": 1165.3456008460175, "GSP-CPLX_mod_mg2": 1217.5215358866237, "GUANYL-KIN-CPLX_mod_mg2": -317.1950055904392, "LysII_RS_dim_mod_6:mg2": -1179.8817090642465, "LysII_RS_dim_mod_lys__L": -1212.1755262049164, "LYXK-CPLX_mod_mg2": 1038.473889143968, "PDXK-CPLX_mod_zn2": -795.2673796073668, "PDXK-CPLX_mod_mg2": -803.9575527055242, "Ser_RS_dim_mod_mg2": -796.0152107535308, "TYRB-DIMER_mod_pydx5p": -1080.1599240596072, "G6246-MONOMER_mod_mg2": -286.00476257494205, "DIHYDROOROTOX-MONOMER_mod_fmn": -226.41477284237638, "TDK-MONOMER_mod_mg2": -97.20040773285349, "GARTRANSFORMYL2-MONOMER_mod_mg2": -347.54206393516665, "UXAC-MONOMER_mod_zn2": -1395.16555677239, "SPOT-MONOMER_mod_mn2": 676.7324930621878, "6PFK-1-CPX_mod_mg2": -1302.576720996947, "ASPAMINOTRANS-DIMER_mod_pydx5p": -853.7886566148741, "BRANCHED-CHAINAMINOTRANSFER-CPLX_mod_pydx5p": -15620.33958419624, "USHA-MONOMER_mod_cobalt2": 568.0174048527683, "CMPKI-MONOMER_mod_mg2": -30.381397077614537, "MiaB_mono_mod_1:4fe4s": -173.61139615210453, "RumB_mono_mod_1:4fe4s": -789.771367090924, "RumA_mono_mod_1:4fe4s": -267.66728103276034, "rpL7/12_mod_1:acetyl": -885.3946960109226, "Def_mono_mod_1:fe2": -780.6309973447644, "Map_mono_mod_2:fe2": -1899.0651154043305, "Mfd_mono_mod_1:mg2": -1050.985204347256, "Rnb_mono_mod_1:mg2": -709.6756394116534, "RluD_mono_mod_1:mg2": -793.7453037884851, "RpoZ_mono_mod_1:mg2": -3056.575239366097, "RNase_III_dim_mod_2:mg2": -1401.7098206901433, "RNase_P_cplx_mod_2:mg2": 11252.706499847347, "Orn_dim_mod_2:mg2": -399.905515381314, "MiaA_dim_mod_2:mg2": -6102.6403389686875, "Rho_hexa_mod_3:mg2": -3355.79442876485, "RNase_T_dim_mod_4:mg2": -6214.053868434581, "Rnd_mono_mod_5:mg2": -515.359685873352, "hRNAP_mod_1:zn2_mod_2:mg2": 3602.7823721910213, "RNase_E_tetra_mod_2:zn2": -3867.9266778229803, "RrmA_dim_mod_2:zn2": -714.6687780855987, "RNase_BN_dim_mod_2:zn2": -538.4433122190152, "TadA_dim_mod_2:zn2": -1396.2192773860977, "DnaJ_dim_mod_4:zn2": -2662.994239674728, "Tgt_hexa_mod_6:zn2": -3326.5080242034737, "RlmN_mono_mod_1:4fe4s": -152.77325521508607, "MnmC_mono_mod_fad": -549.225695318579, "MnmEG_cplx_mod_fad_mod_2:k": -2151.016024796954, "Rph_mono_mod_mg2": 256.5374490842065, "NAPAB-CPLX_NAPC-MONOMER_mod_bmocogdp": 1080.2678578627788, "NAP-CPLX_mod_bmocogdp": 1636.307133763714, "CPLX0-7838_CPLX0-7839_mod_pydx5p": 807.4929275561628, "GLUCDEHYDROG-MONOMER_mod_pqq": -1610.944437254584, "YdaO_dim_mod_4fe4s": -364.65348209125756, "ATPSYN-CPLX_EG10106-MONOMER_mod_mg2": -8053.92200752133, "QueG_mono_mod_2:4fe4s": -454.2650416305236, "PYRUVFORMLY-INACTIVE-CPLX_mod_glycyl": 1213.0511383163746, "PYRUVFORMLY-MONOMER_EG11784-MONOMER_mod_glycyl": 725.5380425972983, "KETOBUTFORMLY-INACT-MONOMER_mod_glycyl": 824.3588556882752, "EG11910-MONOMER_dimer_EG11911-MONOMER_mod_glycyl": -1653.2309519813712, "ADCLY-CPLX_mod_pydx5p": 642.5200953738246, "CYT-O-UBIOX-CPLX_mod_pheme_mod_hemeO_mod_cu2": -4267.539086295425, "RNA_dummy": 26861.468018444346, "protein_dummy": -361.43607686074336, "CPLX_dummy": -361.43607686074336, "unmodeled_protein_biomass": -230.42774710003584, "generic_16Sm4Cm1402": -245.57791414678888, "generic_LYSINEaaRS": -1179.8817090642465, "generic_Dus": -302.28235680316527, "generic_RF": -10.640576094903896, "generic_Tuf": 225.24058890757124, "generic_RNase": 256.5374490842065, "generic_16s_rRNAs": 109782.10596172592, "generic_23s_rRNAs": 206539.84293615463, "generic_5s_rRNAs": 8582.639217157199, "ribosome": 302222.99563665345, "RNAPE-CPLX": 2122.4440841859146, "RNAPS-CPLX": 3441.4885430822305, "RNAP32-CPLX": 3294.2347822601832, "RNAP70-CPLX": 2910.9137603957847, "CPLX0-221": 3764.7873210294015, "RNAP54-CPLX": 3549.497320716735, "CPLX0-222": 2604.9042796210665, "RNA_degradosome": -8808.454605164143, "rRNA_containing_excision_machinery": -857.1566207045861, "monocistronic_excision_machinery": 7641.317271108573, "polycistronic_wout_rRNA_excision_machinery": -869.0183518872657, "generic_2fe2s_transfer_complex": 640.16778586921, "generic_4fe4s_transfer_complex": 613.5759823011136, "protein_b0007_Inner_Membrane": -961.6704332099125, "protein_b0019_Inner_Membrane": -255.15934844489834, "protein_b0027_Inner_Membrane": 20.593314086096736, "protein_b0040_Inner_Membrane": -293.1745124482186, "protein_b0047_Inner_Membrane": -67.20640936027758, "protein_b0053_Periplasm": -2029.9471133737434, "protein_b0067_Inner_Membrane": -98.99412784519691, "protein_b0068_Inner_Membrane": 335.3972858260875, "protein_b0070_Inner_Membrane": -1315.5807966539267, "protein_b0084_Inner_Membrane": 663.2524560761752, "protein_b0087_Inner_Membrane": -131.0162209904611, "protein_b0112_Inner_Membrane": -1221.6302237193247, "protein_b0123_Periplasm": -531.1634525412533, "protein_b0124_Inner_Membrane": -862.8301131902498, "protein_b0149_Inner_Membrane": -364.56479976409804, "protein_b0150_Outer_Membrane": 1074.059411105977, "protein_b0152_Periplasm": -9.558932547716203, "protein_b0153_Inner_Membrane": -4180.547922423083, "protein_b0155_Inner_Membrane": -203.91193148904742, "protein_b0158_Periplasm": 237.39130784610143, "protein_b0175_Inner_Membrane": -864.6507758133823, "protein_b0177_Outer_Membrane": 1.0611571541200442, "protein_b0197_Inner_Membrane": -1255.036407883727, "protein_b0198_Inner_Membrane": -133.68312792451067, "protein_b0221_Inner_Membrane": -1026.649565763131, "protein_b0241_Outer_Membrane": -6.39119987459529, "protein_b0260_Inner_Membrane": -316.50861306771134, "protein_b0314_Inner_Membrane": 63.995366775053284, "protein_b0336_Inner_Membrane": -42.544662950956514, "protein_b0341_Inner_Membrane": -141.89005096641608, "protein_b0343_Inner_Membrane": -1503.802321078373, "protein_b0353_Inner_Membrane": -1005.055056554754, "protein_b0365_Periplasm": 181.2578751736221, "protein_b0367_Inner_Membrane": -167.50921914865705, "protein_b0383_Periplasm": 545.5861380985008, "protein_b0401_Inner_Membrane": -198.18677237696855, "protein_b0408_Inner_Membrane": 561.0838860485915, "protein_b0409_Inner_Membrane": -1979.3442592332528, "protein_b0411_Outer_Membrane": -309.1786089611898, "protein_b0418_Inner_Membrane": -82.59728116144088, "protein_b0428_Inner_Membrane": -70.62942595609402, "protein_b0429_Inner_Membrane": -80.19504947852329, "protein_b0430_Inner_Membrane": -121.40040687343937, "protein_b0431_Inner_Membrane": -3616.813137892142, "protein_b0432_Inner_Membrane": -17.15125768127924, "protein_b0433_Inner_Membrane": -1051.7274626937215, "protein_b0451_Inner_Membrane": -1242.1412709538224, "protein_b0462_Inner_Membrane": 509.58196538494633, "protein_b0463_Inner_Membrane": -2006.7194083009913, "protein_b0480_Periplasm": 554.8435199471237, "protein_b0484_Inner_Membrane": 550.8664848202831, "protein_b0494_Periplasm": -720.556173421443, "protein_b0511_Inner_Membrane": -33.39659990076746, "protein_b0572_Outer_Membrane": -3114.634692674024, "protein_b0573_Periplasm": 61.89197750534616, "protein_b0574_Periplasm": 267.7668899786511, "protein_b0575_Inner_Membrane": 250.5998551762842, "protein_b0576_Inner_Membrane": -261.010578230672, "protein_b0584_Outer_Membrane": 1448.1003998635772, "protein_b0589_Inner_Membrane": -33.52761328453647, "protein_b0590_Inner_Membrane": -1502.145456724105, "protein_b0591_Inner_Membrane": -958.7824779351539, "protein_b0592_Periplasm": 345.0571195947349, "protein_b0604_Periplasm": -553.2504671011222, "protein_b0612_Inner_Membrane": -385.21257834593195, "protein_b0621_Inner_Membrane": -261.4233302505423, "protein_b0622_Outer_Membrane": -38.00774035954556, "protein_b0627_Inner_Membrane": -120.50161420243177, "protein_b0632_Inner_Membrane": -234.92453195580356, "protein_b0635_Inner_Membrane": 716.7833884229992, "protein_b0653_Inner_Membrane": -61.51121865922968, "protein_b0654_Inner_Membrane": -23.614753604911492, "protein_b0655_Periplasm": 449.65106157556113, "protein_b0657_Inner_Membrane": -1418.2638227858674, "protein_b0679_Inner_Membrane": -162.05772863007874, "protein_b0692_Inner_Membrane": -122.06076384157824, "protein_b0697_Inner_Membrane": -2356.886739219305, "protein_b0698_Inner_Membrane": 71.43921576578646, "protein_b4513_Inner_Membrane": -46.392020994972064, "protein_b0709_Inner_Membrane": -206.88975965967225, "protein_b0721_Inner_Membrane": -470.2743209989105, "protein_b0722_Inner_Membrane": -143.59984903444527, "protein_b0731_Inner_Membrane": 55.38787251191085, "protein_b0733_Inner_Membrane": -323.9500482870161, "protein_b0734_Inner_Membrane": -207.85887236631285, "protein_b0751_Inner_Membrane": -202.71155465278937, "protein_b0752_Inner_Membrane": -479.4029138040633, "protein_b0756_Periplasm": 681.1543643869355, "protein_b0763_Periplasm": 60.19172485995894, "protein_b0764_Inner_Membrane": -83.97271714517893, "protein_b0789_Periplasm": -1628.0341557959064, "protein_b0805_Outer_Membrane": 468.14378780022423, "protein_b0810_Inner_Membrane": -170.0172833309181, "protein_b0811_Periplasm": 203.97119460007966, "protein_b0813_Inner_Membrane": -259.545594623091, "protein_b0831_Inner_Membrane": -58.66118729201665, "protein_b0832_Inner_Membrane": -40.45160656939661, "protein_b0837_Periplasm": -180.1831670437286, "protein_b0839_Inner_Membrane": -456.9896897677176, "protein_b0841_Inner_Membrane": -553.6222290912135, "protein_b0842_Inner_Membrane": -1024.564920227322, "protein_b0854_Periplasm": 249.13871125815086, "protein_b0856_Inner_Membrane": -231.5064055271678, "protein_b0857_Inner_Membrane": -180.40650583689106, "protein_b0860_Periplasm": -220.35561651704197, "protein_b0861_Inner_Membrane": -155.7450873106729, "protein_b0862_Inner_Membrane": -74.39118805035659, "protein_b0863_Periplasm": 276.4981811501215, "protein_b0875_Inner_Membrane": -592.9064038875995, "protein_b0886_Inner_Membrane": 532.5159069998036, "protein_b0887_Inner_Membrane": 288.0443606677195, "protein_b0891_Periplasm": -766.7385156214268, "protein_b0894_Periplasm": 956.1368064772524, "protein_b0896_Inner_Membrane": -185.9126046278657, "protein_b0904_Inner_Membrane": -2188.6578915752953, "protein_b0914_Inner_Membrane": -3297.718495348643, "protein_b0915_Inner_Membrane": 335.76976467193106, "protein_b0929_Outer_Membrane": -182.77194097721406, "protein_b0934_Inner_Membrane": -72.17603643935816, "protein_b0936_Periplasm": 221.62336120440997, "protein_b0957_Outer_Membrane": -365.5243244762967, "protein_b0972_Inner_Membrane": 421.3043151399591, "protein_b0973_Periplasm": 678.1680158063144, "protein_b0974_Inner_Membrane": -3647.7733496942647, "protein_b0978_Inner_Membrane": -2793.05929684185, "protein_b0979_Inner_Membrane": -194.11650527590882, "protein_b0980_Periplasm": 503.2852729206707, "protein_b0996_Inner_Membrane": 366.2523426800146, "protein_b0997_Periplasm": 918.1369276664933, "protein_b1002_Periplasm": 443.4253580610423, "protein_b1006_Inner_Membrane": -3473.1368550051616, "protein_b1015_Inner_Membrane": -328.65355881460357, "protein_b1069_Inner_Membrane": -1217.2776729542582, "protein_b1101_Inner_Membrane": -1189.6470531679092, "protein_b1102_Outer_Membrane": 1371.2561853390755, "protein_b1116_Inner_Membrane": -1617.2155651108285, "protein_b1118_Inner_Membrane": 284.1512367935027, "protein_b1123_Periplasm": 162.01216331133537, "protein_b1124_Inner_Membrane": -99.89763575538285, "protein_b1125_Inner_Membrane": -201.41971436192242, "protein_b1185_Inner_Membrane": -185.15305896377714, "protein_b1186_Inner_Membrane": -1252.8383600566647, "protein_b1193_Outer_Membrane": 84.00881362966811, "protein_b1197_Periplasm": 718.6952182524536, "protein_b1206_Inner_Membrane": -1178.3419169319059, "protein_b1209_Outer_Membrane": 444.99434751223174, "protein_b1216_Inner_Membrane": -708.7082724971177, "protein_b1223_Inner_Membrane": -1058.3944424052402, "protein_b1227_Inner_Membrane": -98.81454356602043, "protein_b1243_Periplasm": -3016.4352793308685, "protein_b1244_Inner_Membrane": -182.03461277231852, "protein_b1245_Inner_Membrane": 80.49476651639613, "protein_b1249_Inner_Membrane": -1054.1565572055583, "protein_b1250_Inner_Membrane": -651.0400798960436, "protein_b1252_Inner_Membrane": 110.5650330226599, "protein_b1278_Inner_Membrane": -681.3379941574905, "protein_b1296_Inner_Membrane": -72.3279196507346, "protein_b1308_Periplasm": -127.15545366661176, "protein_b1319_Outer_Membrane": -174.9088488473722, "protein_b1329_Periplasm": 381.24497846344224, "protein_b1363_Inner_Membrane": -1014.2586617586336, "protein_b1377_Outer_Membrane": -16.26617609568948, "protein_b1386_Periplasm": 839.9575771035272, "protein_b1440_Periplasm": 340.87851083652816, "protein_b1442_Inner_Membrane": -326.9413991384629, "protein_b1443_Inner_Membrane": -52.91681961794594, "protein_b1453_Inner_Membrane": -276.5354490652352, "protein_b1465_Inner_Membrane": -62.95386942777557, "protein_b1469_Inner_Membrane": -21.86408831855966, "protein_b1473_Inner_Membrane": -737.6346176023588, "protein_b1474_Periplasm": -1802.6776474774706, "protein_b1475_Inner_Membrane": 206.41830718933986, "protein_b1476_Inner_Membrane": -288.95302847832784, "protein_b1485_Inner_Membrane": 43.51221007802703, "protein_b1486_Inner_Membrane": 2.7574269529053184, "protein_b1487_Periplasm": -3006.5146765043132, "protein_b1492_Inner_Membrane": -375.1286633382518, "protein_b1528_Inner_Membrane": -365.8831759152401, "protein_b1533_Inner_Membrane": -875.2951215542685, "protein_b1587_Periplasm": 1065.800124108943, "protein_b1588_Periplasm": 869.898002592783, "protein_b1589_Periplasm": 151.18557548387415, "protein_b1590_Inner_Membrane": -99.86156902084447, "protein_b1592_Inner_Membrane": 27.00230972982975, "protein_b1599_Inner_Membrane": -112.47820855583579, "protein_b1600_Inner_Membrane": -110.42161223644264, "protein_b1602_Inner_Membrane": -70.95397527943832, "protein_b1603_Inner_Membrane": -1827.5005202090172, "protein_b1605_Inner_Membrane": -299.36122001056185, "protein_b1621_Inner_Membrane": -1279.0332576087796, "protein_b1634_Inner_Membrane": -305.0579293652039, "protein_b1646_Periplasm": 285.33546188852284, "protein_b1677_Outer_Membrane": -5.3063067444947105, "protein_b1711_Inner_Membrane": -216.33093509966474, "protein_b1801_Inner_Membrane": -1560.5899870813928, "protein_b1818_Inner_Membrane": -1860.4706733787839, "protein_b1819_Inner_Membrane": 34.07331685987593, "protein_b1855_Inner_Membrane": -543.9834806672422, "protein_b1857_Periplasm": -437.7451622520608, "protein_b1859_Inner_Membrane": -1118.9965764435917, "protein_b1872_Periplasm": -1696.0752462029275, "protein_b1873_Inner_Membrane": 348.7702566520141, "protein_b4460_Inner_Membrane": 22.86866738570962, "protein_b1901_Periplasm": 192.50063266689943, "protein_b1907_Inner_Membrane": -949.9048938951361, "protein_b1912_Inner_Membrane": -571.433092294384, "protein_b1981_Inner_Membrane": -142.18650557648914, "protein_b1992_Inner_Membrane": -85.75180109584373, "protein_b2010_Inner_Membrane": 493.31344417836664, "protein_b2027_Inner_Membrane": 428.8588725326696, "protein_b2035_Inner_Membrane": -1609.7090053335462, "protein_b2037_Inner_Membrane": -126.71932497323554, "protein_b2092_Inner_Membrane": -279.02235224795373, "protein_b2128_Inner_Membrane": -186.27317161890844, "protein_b2130_Inner_Membrane": -183.18522904848095, "protein_b2131_Periplasm": 190.18334310706413, "protein_b2132_Periplasm": 842.9584425189506, "protein_b2134_Periplasm": -397.66771107668706, "protein_b2148_Inner_Membrane": -42.81659471741228, "protein_b2150_Periplasm": 293.5240810672275, "protein_b2155_Outer_Membrane": 1353.9737716599943, "protein_b2156_Inner_Membrane": -281.8189963074559, "protein_b2167_Inner_Membrane": -529.6629964799283, "protein_b2170_Inner_Membrane": -129.60363208993823, "protein_b2174_Inner_Membrane": -38.01472535013717, "protein_b2197_Periplasm": 128.5622335720563, "protein_b2198_Inner_Membrane": -94.6724811198046, "protein_b2199_Inner_Membrane": -212.12869812378645, "protein_b2200_Inner_Membrane": -253.10620225702124, "protein_b2202_Inner_Membrane": 189.42535390592036, "protein_b2203_Periplasm": 202.8463196082333, "protein_b2204_Inner_Membrane": 235.29395835207913, "protein_b2205_Periplasm": 320.7453175488561, "protein_b2206_Periplasm": 626.4111340628727, "protein_b2215_Outer_Membrane": -1.6401738861379782, "protein_b2223_Inner_Membrane": -2330.06060501231, "protein_b2239_Periplasm": 246.4423958994924, "protein_b2240_Inner_Membrane": -362.06802215096144, "protein_b2254_Inner_Membrane": 227.35937928697103, "protein_b2257_Inner_Membrane": -295.4734929122076, "protein_b4544_Inner_Membrane": -95.64514573545542, "protein_b2258_Inner_Membrane": -147.4509345036922, "protein_b2276_Inner_Membrane": -170.20976061771609, "protein_b2277_Inner_Membrane": -2306.690904188936, "protein_b2278_Inner_Membrane": -355.5808411968712, "protein_b2279_Inner_Membrane": 6.540661195770298, "protein_b2280_Inner_Membrane": -134.4769837931479, "protein_b2282_Inner_Membrane": -291.8249394355426, "protein_b2288_Inner_Membrane": -54.91790749309374, "protein_b2307_Inner_Membrane": -134.04204168000766, "protein_b2308_Inner_Membrane": -28.300913718911843, "protein_b2309_Periplasm": 272.211896628208, "protein_b2310_Periplasm": 314.1679880173957, "protein_b2328_Periplasm": 372.74404313442466, "protein_b2344_Outer_Membrane": 552.8201013310647, "protein_b2392_Inner_Membrane": -972.6295103352898, "protein_b2393_Inner_Membrane": -896.4798371602749, "protein_b2406_Inner_Membrane": -310.57774824629337, "protein_b2423_Inner_Membrane": -58.288102331714065, "protein_b2424_Inner_Membrane": -202.16565988635554, "protein_b2425_Periplasm": 445.4667764179079, "protein_b2429_Inner_Membrane": 108.0580661899374, "protein_b2435_Periplasm": -220.5330100013289, "protein_b2470_Inner_Membrane": 931.0550090072609, "protein_b2477_Outer_Membrane": -102.53577167736195, "protein_b2482_Inner_Membrane": -383.2488837930308, "protein_b2483_Inner_Membrane": -177.7491168166798, "protein_b2484_Inner_Membrane": -123.55238539945171, "protein_b2485_Inner_Membrane": -156.34232338215628, "protein_b2486_Inner_Membrane": -193.57046840736962, "protein_b2492_Inner_Membrane": -8511.960981695085, "protein_b2497_Inner_Membrane": -240.67783832256018, "protein_b2512_Outer_Membrane": -1191.2355929643825, "protein_b2519_Inner_Membrane": -3926.669558441971, "protein_b2536_Inner_Membrane": -962.6121712932423, "protein_b2558_Periplasm": 495.932445819344, "protein_b2578_Inner_Membrane": -493.8871312230048, "protein_b2587_Inner_Membrane": -925.4942622732722, "protein_b2595_Outer_Membrane": -222.91578999719758, "protein_b2617_Outer_Membrane": -99.64299632927124, "protein_b2663_Inner_Membrane": -211.83800633140444, "protein_b2678_Inner_Membrane": 194.2610580930662, "protein_b2679_Periplasm": 338.0167006635643, "protein_b2682_Inner_Membrane": -92.87102454357561, "protein_b2683_Inner_Membrane": 8.040947045982293, "protein_b2701_Outer_Membrane": 462.0754937675649, "protein_b2702_Inner_Membrane": -9.415544722624015, "protein_b2703_Inner_Membrane": 152.93452672572033, "protein_b2715_Inner_Membrane": -213.18051912670515, "protein_b2722_Inner_Membrane": -35.84361109044053, "protein_b2723_Inner_Membrane": -326.8640984575814, "protein_b2789_Inner_Membrane": -2661.5529794448425, "protein_b2796_Inner_Membrane": -2269.424130248234, "protein_b2801_Inner_Membrane": -67.86155494377994, "protein_b2813_Outer_Membrane": -128.6632038412477, "protein_b2817_Periplasm": -255.6240875947514, "protein_b2828_Inner_Membrane": -26.269908155127155, "protein_b2835_Inner_Membrane": -158.5543238530203, "protein_b2836_Inner_Membrane": -1732.246540591429, "protein_b2841_Inner_Membrane": -249.71378005790933, "protein_b2882_Inner_Membrane": 170.46982581773597, "protein_b2893_Periplasm": -363.9507804993679, "protein_b2923_Inner_Membrane": -553.5738063267196, "protein_b2938_Periplasm": 654.8012793664756, "protein_b2943_Inner_Membrane": -1035.063488946785, "protein_b2957_Periplasm": 565.6489406596306, "protein_b2963_Outer_Membrane": 653.1103309629793, "protein_b2964_Inner_Membrane": -1141.750051102634, "protein_b2975_Inner_Membrane": -380.83343501608516, "protein_b2987_Inner_Membrane": -1007.1636986077913, "protein_b2994_Periplasm": 469.2575657890255, "protein_b2995_Inner_Membrane": -251.31993015905894, "protein_b2996_Periplasm": 447.7171452307644, "protein_b2997_Periplasm": 356.85668954756943, "protein_b3005_Inner_Membrane": 36.453579744388094, "protein_b3006_Inner_Membrane": 153.48227822244218, "protein_b3035_Outer_Membrane": -1124.779210621035, "protein_b3040_Inner_Membrane": -678.716369750278, "protein_b3057_Inner_Membrane": -788.4744634729688, "protein_b3059_Inner_Membrane": -462.6468010413782, "protein_b3063_Inner_Membrane": -394.65688708068194, "protein_b3089_Inner_Membrane": 146.19566532250423, "protein_b3093_Inner_Membrane": -442.3502165056904, "protein_b3116_Inner_Membrane": -1298.368069074368, "protein_b3127_Inner_Membrane": -266.8215266940922, "protein_b3161_Inner_Membrane": -969.0218292540898, "protein_b3175_Inner_Membrane": -189.8830461122244, "protein_b3182_Periplasm": 753.4969366960877, "protein_b3196_Inner_Membrane": -5.191522315195753, "protein_b3199_Inner_Membrane": 392.0654184641221, "protein_b3200_Periplasm": 404.5685591306911, "protein_b3224_Inner_Membrane": -85.51922603983783, "protein_b3258_Inner_Membrane": -68.70852355630585, "protein_b3265_Inner_Membrane": -1979.9985424124459, "protein_b3266_Inner_Membrane": 617.5291443637615, "protein_b3300_Inner_Membrane": -161.74434280495763, "protein_b3350_Inner_Membrane": -42.61062259725577, "protein_b3367_Inner_Membrane": -170.66112363164717, "protein_b3370_Inner_Membrane": -164.23217257877914, "protein_b3396_Inner_Membrane": -813.7349839248116, "protein_b3409_Inner_Membrane": -1480.9006539103316, "protein_b3415_Inner_Membrane": -1206.8908973787163, "protein_b4476_Inner_Membrane": -467.27140379103184, "protein_b3447_Periplasm": 690.9016444871478, "protein_b3451_Inner_Membrane": -230.4433002464591, "protein_b3452_Inner_Membrane": -15.220304395394109, "protein_b3453_Periplasm": 381.8369648822405, "protein_b3456_Inner_Membrane": -189.07319845869867, "protein_b3457_Inner_Membrane": -146.22431769330987, "protein_b3458_Periplasm": 459.407380365344, "protein_b3460_Periplasm": 224.05849803335389, "protein_b3469_Inner_Membrane": 380.9748272461492, "protein_b3476_Periplasm": -3079.99706397711, "protein_b3477_Inner_Membrane": 12.509753167746954, "protein_b3478_Inner_Membrane": 72.90164731427708, "protein_b3493_Inner_Membrane": -825.1007995916118, "protein_b3496_Inner_Membrane": -332.0520369569817, "protein_b3502_Inner_Membrane": -176.31234435256403, "protein_b3528_Inner_Membrane": -72.98135937747232, "protein_b3542_Inner_Membrane": -0.9491516827190549, "protein_b3543_Inner_Membrane": -33.533170711134765, "protein_b3544_Periplasm": -3335.833068539921, "protein_b3546_Inner_Membrane": 433.4788033170927, "protein_b3566_Periplasm": 423.33903252726594, "protein_b3568_Inner_Membrane": 29.941867916551292, "protein_b3571_Periplasm": 1058.108668893476, "protein_b3577_Inner_Membrane": -54.70984331527726, "protein_b3578_Inner_Membrane": -336.98933401742516, "protein_b3579_Periplasm": 323.23363669746766, "protein_b3599_Inner_Membrane": 138.54917525060495, "protein_b3603_Inner_Membrane": -2528.558495808615, "protein_b3622_Inner_Membrane": -173.5565749952518, "protein_b3653_Inner_Membrane": -986.3360303606955, "protein_b3654_Inner_Membrane": -701.3650125417165, "protein_b3666_Inner_Membrane": -84.12791063123412, "protein_b3679_Inner_Membrane": -114.40907536852838, "protein_b3691_Inner_Membrane": -194.56371207366183, "protein_b3705_Inner_Membrane": -659.1693866371188, "protein_b3709_Inner_Membrane": -100.42189144264668, "protein_b3714_Inner_Membrane": -872.820679058794, "protein_b3722_Inner_Membrane": 89.13142094313305, "protein_b3726_Inner_Membrane": -286.41174104201656, "protein_b3727_Inner_Membrane": -377.8644271092479, "protein_b3728_Periplasm": 263.2556378903105, "protein_b3731_Inner_Membrane": 52.613491940211, "protein_b3736_Inner_Membrane": -53.23913488432776, "protein_b3737_Inner_Membrane": -757.8620731623187, "protein_b3738_Inner_Membrane": -110.72058252014213, "protein_b3739_Inner_Membrane": -383.84116078498977, "protein_b3747_Inner_Membrane": -1448.073805353233, "protein_b3750_Inner_Membrane": 0.4541752922035772, "protein_b3751_Periplasm": 279.03863312465097, "protein_b3784_Inner_Membrane": -156.3589860376544, "protein_b3785_Inner_Membrane": 351.0066887508453, "protein_b3792_Inner_Membrane": -7771.105640604873, "protein_b3793_Inner_Membrane": -356.18300710859114, "protein_b3816_Inner_Membrane": -620.3388912910152, "protein_b3821_Outer_Membrane": -340.36021402527956, "protein_b3823_Inner_Membrane": -166.64736476729766, "protein_b3824_Inner_Membrane": -475.43895654508555, "protein_b3835_Inner_Membrane": -1691.056098543144, "protein_b3836_Inner_Membrane": 145.7128651941693, "protein_b3838_Inner_Membrane": 93.02596917826679, "protein_b3839_Inner_Membrane": -1634.2324056560403, "protein_b3849_Inner_Membrane": -39.87818293936622, "protein_b3875_Outer_Membrane": -178.14947946311761, "protein_b3892_Inner_Membrane": -242.42612188721225, "protein_b3893_Inner_Membrane": 237.2176149571563, "protein_b3894_Periplasm": -2407.6759133649316, "protein_b3907_Inner_Membrane": -158.08736800783157, "protein_b3909_Inner_Membrane": -191.22786227912633, "protein_b3915_Inner_Membrane": -402.2678909036386, "protein_b3917_Periplasm": -368.5222139645695, "protein_b3927_Inner_Membrane": -117.24005107676216, "protein_b3930_Inner_Membrane": 27.33005865788598, "protein_b3966_Outer_Membrane": 1311.9841204896632, "protein_b3981_Inner_Membrane": -820.1775908995456, "protein_b4031_Inner_Membrane": -77.97086976097394, "protein_b4032_Inner_Membrane": -209.56153908509202, "protein_b4033_Inner_Membrane": 262.57384927353274, "protein_b4034_Periplasm": 14.954605949711718, "protein_b4036_Outer_Membrane": -1715.9997961218921, "protein_b4040_Inner_Membrane": -272.6007029823194, "protein_b4042_Inner_Membrane": -319.1080231126927, "protein_b4055_Periplasm": 283.45458892297563, "protein_b4067_Inner_Membrane": -1292.7014919672044, "protein_b4070_Periplasm": 235.02118061382643, "protein_b4071_Periplasm": 369.4759009781512, "protein_b4072_Periplasm": 277.58960917536444, "protein_b4073_Inner_Membrane": -231.3404020437246, "protein_b4077_Inner_Membrane": -909.998255548195, "protein_b4086_Inner_Membrane": 3.2802673386737418, "protein_b4088_Periplasm": 242.97706721849988, "protein_b4111_Inner_Membrane": -1064.5468441559256, "protein_b4115_Inner_Membrane": -838.6475753683899, "protein_b4120_Inner_Membrane": -145.44120643463427, "protein_b4123_Inner_Membrane": -236.29107031175735, "protein_b4130_Inner_Membrane": -169.04222102758482, "protein_b4132_Inner_Membrane": -1102.1460172545321, "protein_b4136_Inner_Membrane": -1192.3879501814813, "protein_b4138_Inner_Membrane": -166.74093288811542, "protein_b4151_Inner_Membrane": -135.31204952747294, "protein_b4152_Inner_Membrane": -212.8373560410349, "protein_b4169_Periplasm": -1318.340297776642, "protein_b4193_Inner_Membrane": -379.4262564772127, "protein_b4208_Inner_Membrane": -1338.5210228647654, "protein_b4213_Periplasm": 756.2513487439551, "protein_b4227_Periplasm": 200.48743385443754, "protein_b4230_Inner_Membrane": 82.66798009732268, "protein_b4231_Inner_Membrane": 64.5520765244632, "protein_b4240_Inner_Membrane": 71.80084923287758, "protein_b4242_Inner_Membrane": -1506.2338817299615, "protein_b4261_Inner_Membrane": -1221.885361865029, "protein_b4262_Inner_Membrane": 186.69603517940718, "protein_b4265_Inner_Membrane": -260.2367230184535, "protein_b4288_Inner_Membrane": -55.714715161740536, "protein_b4289_Inner_Membrane": -35.993470293618486, "protein_b4290_Periplasm": 144.44023496189973, "protein_b4291_Outer_Membrane": 1489.4171364145361, "protein_b4311_Outer_Membrane": -89.02436513158736, "protein_b4321_Inner_Membrane": -1220.9952316959814, "protein_b4356_Inner_Membrane": -17.768288563997352, "protein_b4392_Periplasm": -632.0850296274941, "protein_b0463_lipoprotein_Inner_Membrane": -2089.5755635031132, "protein_b3265_lipoprotein_Inner_Membrane": -2062.854697614568, "protein_b2512_lipoprotein_Outer_Membrane": -1274.0917481665047, "protein_b2477_lipoprotein_Outer_Membrane": -185.39192687948417, "protein_b2595_lipoprotein_Outer_Membrane": -305.7719451993198, "protein_b2617_lipoprotein_Outer_Membrane": -182.49915153139344, "protein_b0572_lipoprotein_Outer_Membrane": -3197.490847876146, "protein_b1677_lipoprotein_Outer_Membrane": -88.16246194661692, "protein_b1193_lipoprotein_Outer_Membrane": 1.1526584275459066, "protein_b1209_lipoprotein_Outer_Membrane": 362.1381923101095, "protein_b0197_lipoprotein_Inner_Membrane": -1337.8925630858494, "protein_b2813_lipoprotein_Outer_Membrane": -211.51935904336992, "protein_b2701_lipoprotein_Outer_Membrane": 379.21933856544274, "protein_b2963_lipoprotein_Outer_Membrane": 570.254175760857, "linear_objective": -1.0}
