# Supplementary material for: COBRAme: A computational framework for genome-scale models of metabolism and gene expression
Source: PLoS Comput Biol. 2018 Jul 5;14(7):e1006302. doi: 10.1371/journal.pcbi.1006302 (PMC6049947; doi:10.1371/journal.pcbi.1006302)
Supplement: S3 File — All results outlined in the manuscript can be reproduced by following the instructions in the README. A JSON version of iJL1678b-ME is also contained in this file. Alternatively, these scripts can be found at https://github.com/coltonlloyd/cobrame_supplement. (ZIP) [file pcbi.1006302.s003.zip › S3_File/Figure_S1_shadow_prices/glucose_sweep/03.632_glucose_dual.json]

{"biomass": -222.75435708606062, "protein_biomass": -218.845446173738, "mRNA_biomass": -222.75435708606062, "tRNA_biomass": -222.75435708606062, "rRNA_biomass": -222.75435708606062, "ncRNA_biomass": -222.75435708606062, "DNA_biomass": -222.75435708606062, "lipid_biomass": -222.75435708606062, "constituent_biomass": -222.75435708606062, "prosthetic_group_biomass": -222.75435708606062, "peptidoglycan_biomass": -222.75435708606062, "10fthf_c": -181.2516784165923, "12dgr120_c": -143.04108831876655, "12dgr140_c": -158.5564988744894, "12dgr141_c": -156.05157126345776, "12dgr160_c": -186.73776792302982, "12dgr161_c": -183.26421051936163, "12dgr180_c": -200.52948330130863, "12dgr181_c": -197.0513097797806, "12ppd__R_c": 0.0005186139865361547, "12ppd__S_c": -13.647692438500595, "13dpg_c": -11.676386231996233, "14dhncoa_c": -163.50761668042065, "14glucan_c": -147.40301796206472, "15dap_c": -29.346003613409458, "1ddecg3p_c": -79.21725223410843, "1hdec9eg3p_c": -99.3294374690882, "1hdecg3p_c": -101.0662161709223, "1odec11eg3p_c": -108.23024819976749, "1odecg3p_c": -109.3744703163983, "1pyr5c_c": -21.183270494582292, "1tdec7eg3p_c": -87.13548278798287, "1tdecg3p_c": -88.98281547624059, "23dappa_c": -9.428004244625876, "23ddhb_c": 12.872009477320649, "23dhacoa_c": -137.82500489836926, "23dhb_c": 14.608636471696549, "23dhba_c": -30.690563617729584, "23dhbzs_c": -0.0810532412043326, "23dhdp_c": -25.076958741313025, "23dhmb_c": -20.59271201533649, "23dhmp_c": -29.600264666336248, "23doguln_c": -18.353640399503018, "25aics_c": -52.320490530073954, "25dkglcn_c": -19.349238861122718, "25drapp_c": -48.027444008224045, "26dap__LL_c": -29.80422573319639, "26dap__M_c": -29.83425458735184, "2agpe120_c": -91.80738842072118, "2agpe140_c": -98.9566016093219, "2agpe141_c": -97.70413780380606, "2agpe160_c": -113.30862188631797, "2agpe161_c": -111.93942013723719, "2agpe180_c": -119.94309382273151, "2agpe181_c": -118.2040070619675, "2agpg120_c": -96.27085131617979, "2agpg140_c": -101.61956536764387, "2agpg141_c": -101.97393706643439, "2agpg160_c": -117.57842114894628, "2agpg161_c": -114.60238389555917, "2agpg180_c": -124.21289308535982, "2agpg181_c": -120.86697082028948, "2ahbut_c": -27.613845561773946, "2amsa_c": -8.688833594272927, "2aobut_c": -13.777536475666615, "2cpr5p_c": -57.50904951026326, "2dda7p_c": -27.55643247074404, "2ddecg3p_c": -79.5738163896825, "2ddg6p_c": -23.331624653083292, "2ddglcn_c": -22.082057636831575, "2dh3dgal_c": -21.33944450795294, "2dh3dgal6p_c": -22.588860687063406, "2dhguln_c": -21.33550581332914, "2dhp_c": -24.93876138005202, "2dmmq8_c": -669.0660191315025, "2dmmql8_c": -670.0565060400061, "2dr1p_c": -23.864898163872233, "2dr5p_c": -23.865030946784575, "2h3oppan_c": -7.698251853973965, "2hdec9eg3p_c": -99.70584810619852, "2hdecg3p_c": -101.44262690774538, "2ippm_c": -28.278543615773632, "2mahmp_c": -46.79815726500526, "2mcacn_c": -22.815916799247294, "2mcit_c": -22.816426115484987, "2me4p_c": -49.75261387226186, "2mecdp_c": -74.16015284056198, "2obut_c": -18.43446862430883, "2odec11eg3p_c": -105.97043503092883, "2odecg3p_c": -107.70952179169284, "2ohph_c": -652.428697786153, "2ombzl_c": -684.544872707189, "2omhmbl_c": -716.6593208693868, "2ommbl_c": -716.6595283113401, "2omph_c": -684.5455212180208, "2oph_c": -652.425529926907, "2oxpaccoa_c": -147.00785971666107, "2p4c2me_c": -112.59375583471936, "2pg_c": -10.676309913898551, "2pglyc_c": -5.961921852035772, "2sephchc_c": -56.92738266777443, "2shchc_c": -47.499682961746764, "2tdec7eg3p_c": -85.4705657727674, "2tdecg3p_c": -86.72302957828322, "2tpr3dpcoa_c": -137.37352073326284, "34hpp_c": -39.07665144652671, "35cgmp_c": -45.64807076294922, "3amac_c": -0.0, "3c2hmp_c": -28.27889774053981, "3c3hmp_c": -28.27818949100745, "3c4mop_c": -26.54222016456531, "3dhguln_c": -20.088685293343097, "3dhgulnp_c": -21.33795357277649, "3dhq_c": -27.415921812560082, "3dhsk_c": -27.46048817315935, "3hadpcoa_c": -137.82500489836926, "3hbcoa_c": -131.13183429745968, "3hcinnm_c": -28.786145314777396, "3hdcoa_c": -163.90071546536154, "3hddcoa_c": -174.82518195532754, "3hhcoa_c": -142.0547946867603, "3hhdcoa_c": -196.6741149352595, "3hocoa_c": -152.97775507606093, "3hodcoa_c": -207.59405642505553, "3hpp_c": -0.2480746662900418, "3hpppn_c": -29.77872878872143, "3htdcoa_c": -185.7496484452935, "3ig3p_c": -57.2244446333854, "3mob_c": -20.585813222608074, "3mop_c": -29.59336587360783, "3odcoa_c": -162.16182597090068, "3oddcoa_c": -173.08629246086667, "3ohcoa_c": -140.31590519229943, "3ohdcoa_c": -194.93522544079863, "3oocoa_c": -151.23886558160007, "3oodcoa_c": -205.8596919307646, "3ophb_c": -652.6740147948806, "3otdcoa_c": -184.01075895083264, "3oxdhscoa_c": -145.26966772422918, "3pg_c": -10.676283799031834, "3php_c": -8.939796513754978, "3psme_c": -41.18602684234983, "3sala_c": -11.912604745702847, "4abut_c": -17.871903965173054, "4abutn_c": -21.97608989537384, "4abz_c": -32.87319987093304, "4adcho_c": -42.05263380592048, "4ahmmp_c": -31.633885394742023, "4ampm_c": -32.88521741899626, "4c2me_c": -96.44479141863688, "4crsol_c": -0.0, "4h2opntn_c": -18.602761781826114, "4hbz_c": -31.627779185902213, "4hthr_c": -32.68598039545711, "4mhetz_c": -123.18733107271404, "4mop_c": -26.293626884288734, "4mpetz_c": -124.43748224467008, "4pasp_c": -13.665440048356919, "4per_c": -15.644789626126872, "4ppan_c": -42.59539276570932, "4ppcys_c": -68.203073907786, "4r5au_c": -64.3090677589479, "56dura_c": -16.4217078870623, "5aizc_c": -38.65679567314532, "5aop_c": -36.040387892068715, "5aprbu_c": -64.55895107453726, "5apru_c": -55.1757391506258, "5caiz_c": -38.59767718946717, "5dglcn_c": -21.084984782914386, "5dh4dglc_c": -17.12628235821246, "5drib_c": -0.0, "5fthf_c": -181.25052921717122, "5mta_c": -21.918972342801887, "5mthf_c": -184.85175321543045, "5mtr_c": -0.2480746662900418, "5prdmbz_c": 46.80180399989151, "6hmhpt_c": -122.89587585075732, "6hmhptpp_c": -125.15410029095736, "6pgc_c": -23.331519443126606, "6pgl_c": -23.08291042980727, "8aonn_c": -76.8806098817617, "LalaDglu_c": -29.537011508433565, "LalaDgluMdap_c": -62.553212101536516, "LalaDgluMdapDala_c": -74.21941534960838, "LalaLglu_c": -29.535382855028985, "N1aspmd_c": -7.442285902746555, "Nmtrp_c": -58.66619162520523, "Sfglutth_c": -47.17275768884173, "aacald_c": -0.0, "aacoa_c": -129.3929448029988, "aact_c": -13.528943195390037, "ac_c": -6.691360284447623, "acac_c": -14.136742843619169, "acald_c": -9.174802386192635, "acanth_c": -40.4295862062471, "accoa_c": -121.94910753638428, "acetol_c": 1.7379214034023065, "acg5p_c": -27.136311875725877, "acg5sa_c": -28.87223344738311, "acgam_c": -43.268076420055856, "acgam1p_c": -33.82823777917715, "acgam6p_c": -32.75081128360646, "acglc__D_c": -31.509628825443116, "acglu_c": -25.81867297075415, "acmalt_c": -56.32831481898401, "acmana_c": -31.501172394210965, "acmanap_c": -32.75081128360646, "acmum6p_c": -43.911129631107734, "acnam_c": -40.929550909242316, "acon__C_c": -18.370343733558396, "acon__T_c": -18.370343733558396, "aconm_c": -50.23690278713159, "acorn_c": -30.860736437450832, "acser_c": -18.127054955642357, "actp_c": -7.694135243048038, "ade_c": -21.671004902630834, "adn_c": -42.53811412957214, "adocbi_c": -45.29032087147642, "adocbip_c": -46.54014555910348, "adocbl_c": -1.2422143463652613, "adp_c": -44.79147823470331, "adpglc_c": -70.37207673895296, "adphep__DD_c": -75.33478285852689, "adphep__LD_c": -75.34493889612698, "adprib_c": -64.38965530540494, "ag_c": 0.24954959941451735, "agdpcbi_c": -91.93852718584075, "agm_c": -27.71875472641045, "ahcys_c": -52.25087311177083, "ahdt_c": -130.34094428339338, "aicar_c": -39.91606728143503, "air_c": -37.3488987927959, "akg_c": -16.135525936333014, "ala__B_c": -12.415732458450043, "ala__D_c": -11.415857259436873, "ala__L_c": -11.414641046905194, "alaala_c": -23.831714518873746, "alac__S_c": -18.606293092225005, "all__D_c": -23.811743736346358, "all6p_c": -25.0614400707191, "alltn_c": -5.461698842764112, "alltt_c": -5.709089638134733, "allul6p_c": -25.059816912790186, "altrn_c": -22.083444697426952, "amet_c": -84.11791015044348, "ametam_c": -83.8686235805381, "amob_c": -0.0, "amp_c": -43.78858211453092, "anhgm_c": -85.92266351603035, "anhgm3p_c": -148.47535296233067, "anhgm4p_c": -160.13901117023448, "anhm_c": -42.660115152076116, "anhm3p_c": -105.21025955820838, "anhm4p_c": -116.87646280628024, "anth_c": -32.986555753467286, "ap4a_c": -91.08915943074584, "ap5a_c": -90.08821662264445, "apg120_c": -226.24174902644802, "apg140_c": -247.2925105099582, "apg141_c": -246.1539238366898, "apg160_c": -291.2936056467804, "apg161_c": -283.60475489894105, "apg180_c": -312.87079189346616, "apg181_c": -305.034726867895, "appl_c": -15.266345984805806, "aps_c": -46.53983029129321, "ara5p_c": -21.101926102297195, "arab__L_c": -19.8393828640107, "aragund_c": -776.7068452225863, "arbt6p_c": -1.252128724827116, "arbtn_c": 0.49822378852622823, "arbtn__fe3_c": -1.2548458316330475, "arg__L_c": -27.96582250948159, "argsuc_c": -40.37866378492245, "ascb6p_c": -21.09039309915923, "asn__L_c": -14.695320028319347, "aso3_c": -0.0, "aso4_c": 1.9877727441917163, "asp__L_c": -12.6636313990576, "aspsa_c": -15.401373475686077, "athr__L_c": -15.763174194576516, "athtp_c": -215.040482758078, "atp_c": -45.79328688400263, "b2coa_c": -131.13409679754463, "bbtcoa_c": -0.0, "betald_c": 1.4891886068750992, "bglycogen_c": -25.828159700672177, "bmoco_c": -207.96025009670404, "bmoco1gdp_c": -253.3603807052505, "bmocogdp_c": -298.76051131379694, "btal_c": -19.103381066418038, "btcoa_c": -132.8720679256849, "btn_c": -198.5722309484613, "btnso_c": -196.83663246134427, "but_c": -17.61586596630525, "butso3_c": -23.4749732386516, "ca2_c": 0.24575552923303565, "camp_c": -45.54159819210396, "cbasp_c": -14.16262120205779, "cbi_c": -0.9951679147681867, "cbl1_c": 43.048504813226934, "cbm_c": -16.667252633985214, "cbp_c": -1.4999919462865505, "cd2_c": -11.914256128167523, "cdg_c": -119.91645858979331, "cdp_c": -39.06553735426095, "cdpdddecg_c": -182.86134069914112, "cdpdhdec9eg_c": -223.08172252904967, "cdpdhdecg_c": -226.55527993271787, "cdpdodec11eg_c": -236.86453540364812, "cdpdodecg_c": -241.35467816414888, "cdpdtdec7eg_c": -196.876766126298, "cdpdtdecg_c": -198.3697244983569, "cechddd_c": -33.251694715670006, "cenchddd_c": -32.259111241725975, "cgly_c": -29.934909055889293, "chol_c": -0.24864469792207067, "chor_c": -41.051278010264575, "chtbs6p_c": -76.01917851230618, "cinnm_c": -30.524137233666615, "cit_c": -18.370283447799252, "citr__L_c": -25.712070633519346, "ckdo_c": -71.16546873018042, "cl_c": 0.12425625544174804, "cmp_c": -38.06286657418936, "co2_c": -0.0, "coa_c": -114.50527026976972, "cobalt2_c": -0.001843170790589521, "colipa_c": 2.008053098036522, "cpe160_c": -259.98243074963153, "cpe180_c": -272.50493884765206, "cpg160_c": -263.0129741209014, "cpg180_c": -278.178359165125, "cpgn_c": -1.0057339373699334, "cpgn__un_c": 0.49822378852622823, "cph4_c": -120.16453325608335, "cpmp_c": -55.213918112941755, "cpppg3_c": -288.337610245795, "crn_c": -0.251309551234665, "crn__D_c": -0.2503363277691161, "crnDcoa_c": -0.013620620841448331, "crncoa_c": -0.007549977096283695, "csn_c": -15.961798537657529, "ctbt_c": -0.2639569486105644, "ctbtcoa_c": -0.013620620841448331, "ctp_c": -40.06843347443334, "cu_c": 0.24954959941451735, "cu2_c": -4.112377176361087e-05, "cyan_c": -6.108770679653288, "cynt_c": -0.49659547438790025, "cys__D_c": -21.34417784107934, "cys__L_c": -23.603002343919684, "cyst__L_c": -42.03840443903731, "cytd_c": -36.81212719417821, "dad__2_c": -45.28137573089961, "dad__5_c": -21.670897676511846, "dadp_c": -46.53070078710217, "damp_c": -45.52997960867593, "dann_c": -161.0004044896574, "datp_c": -47.53142196552841, "db4p_c": -26.321001652321538, "dc2coa_c": -163.9029779654465, "dca_c": -51.38692285783225, "dcacoa_c": -165.6424551942521, "dcamp_c": -56.19300536316984, "dcdp_c": -40.80584737753288, "dcmp_c": -39.80432343473467, "dctp_c": -41.80656855595912, "dcyt_c": -39.55571955695835, "dd2coa_c": -174.8274444554125, "ddca_c": -62.31138934779823, "ddcacoa_c": -176.5669216842181, "ddcap_c": -64.07160725694932, "dgdp_c": -46.63534040044255, "dgmp_c": -45.63272843120905, "dgslnt_c": -93.3609700189496, "dgsn_c": -45.24152423759277, "dgtp_c": -47.63606157886879, "dha_c": -11.9101905578326, "dhap_c": -13.159167374910885, "dhcinnm_c": -30.521670515981484, "dhf_c": -176.90081333744695, "dhgly_c": -67.16944318940612, "dhmpt_c": -130.0870840940325, "dhmptp_c": -130.34687483601067, "dhna_c": -49.25984354235788, "dhnpt_c": -130.0896687819603, "dhor__S_c": -13.91408002301863, "dhpmp_c": -130.3395520975497, "dhpppn_c": -31.514253989925518, "dhpt_c": -157.7766874343936, "dhptd_c": -0.0, "dhptdn_c": -0.0, "didp_c": -44.02776572051523, "dimp_c": -44.02695493554748, "din_c": -43.77835105777116, "ditp_c": -44.0298874827807, "dmbzid_c": 70.90461006069653, "dmlz_c": -90.38059655797971, "dmpp_c": -77.88125329169047, "dms_c": -0.9892813480949313, "dmso_c": -0.0, "dnad_c": -122.30285989908717, "dpcoa_c": -113.2520689788368, "dscl_c": -353.3118337284388, "dtbt_c": -162.50720377949403, "dtdp_c": -46.91250511865858, "dtdp4aaddg_c": -82.1637289337129, "dtdp4addg_c": -74.47190257491637, "dtdp4d6dg_c": -72.48582473010117, "dtdp4d6dm_c": -72.4850671375788, "dtdpglu_c": -72.48669790926567, "dtdprmn_c": 215.7062612642076, "dtmp_c": -45.877884521630136, "dttp_c": -47.91540123883098, "dudp_c": -38.529108203829544, "dump_c": -39.528813031382036, "duri_c": -38.29984379401761, "dutp_c": -39.529829382255784, "dxyl_c": -40.08233682535647, "dxyl5p_c": -41.332207798959345, "e4p_c": -17.131462199491196, "eig3p_c": -31.373620203269017, "enter_c": 0.5019641988540102, "etha_c": -10.626135717568935, "ethso3_c": -13.546394558426199, "etoh_c": -10.910647937094053, "f1p_c": -25.071107626468468, "f6p_c": -25.0691409823583, "fad_c": -163.23283749105596, "fadh2_c": -164.97076899197052, "fald_c": -3.0974231531138208, "fc1p_c": -25.06667404623576, "fcl__L_c": -23.81708018789113, "fdp_c": -26.320479167688084, "fe2_c": -0.0025645870379130643, "fe3_c": -1.000518613986536, "fe3dhbzs_c": -1.2478812510423738, "fe3hox_c": -1.0057339373699334, "fe3hox__un_c": 0.24911189426311411, "fecrm_c": -1.0057339373699334, "fecrm__un_c": 0.49822378852622823, "feenter_c": -1.24786642204821, "feoxam_c": -1.0057339373699334, "feoxam__un_c": 0.49822378852622823, "fgam_c": -34.079883813731854, "fmn_c": -117.82093981040788, "fmnh2_c": -119.55887131132242, "for_c": -1.6116829556469179, "forcoa_c": 0.24971985396764645, "fpram_c": -36.08473477124133, "fprica_c": -42.27967557079191, "frdp_c": -233.13994097229715, "fru_c": -24.070968050588778, "frulys_c": -53.428786224787856, "frulysp_c": -54.678583723839616, "fruur_c": -20.34564344375164, "fuc__L_c": -23.81708018789113, "fum_c": -12.412841275440858, "g1p_c": -25.07097431720659, "g3p_c": -13.162105684746045, "g3pc_c": -15.894196201198834, "g3pe_c": -25.513015362395645, "g3pg_c": -29.78281462502396, "g3pi_c": -15.894196201198834, "g3ps_c": -26.324368508020118, "g6p_c": -25.069101419067522, "gagicolipa_c": 84.45970213423706, "gal_c": -23.820572387630694, "gal1p_c": -25.07097431720659, "galct__D_c": -17.127146609050552, "galctn__D_c": -21.339455996589038, "galctn__L_c": -22.082270385162044, "galt1p_c": -26.798686725775756, "galur_c": -20.348124380456355, "gam1p_c": -26.11765248759651, "gam6p_c": -26.06191129554168, "gar_c": -31.467682244098402, "garagund_c": -802.5360959301319, "gbbtn_c": -0.2503363277691161, "gcald_c": -7.19637761913084, "gdp_c": -44.89503037717061, "gdpddman_c": -69.46494961167672, "gdpfuc_c": -71.44893086991252, "gdpmann_c": -69.46552464947959, "gdpofuc_c": -69.46377849017806, "gdptp_c": -48.150016330139934, "gfgaragund_c": -828.3597596181328, "gg4abut_c": -35.994314962591496, "ggagicolipa_c": 58.6346865177361, "ggbutal_c": -37.736118634769426, "gggagicolipa_c": 32.81003476839097, "ggptrc_c": -43.08611312692543, "ghb_c": -17.62153064994523, "gicolipa_c": 110.28450201993817, "glc__D_c": -24.066288529787276, "glcn_c": -23.07130828414752, "glcr_c": -17.12722861886967, "glcur_c": -20.34273486789193, "gln__L_c": -19.12206792136877, "glu__D_c": -18.169622452636556, "glu__L_c": -18.121928727293334, "glu1sa_c": -36.038844987561575, "glu5p_c": -19.10402777788572, "glu5sa_c": -20.93467721430571, "glucys_c": -38.479340890754585, "glx_c": -4.718065838632381, "gly_c": -6.330318351993729, "glyald_c": -13.155994868940738, "glyb_c": 3.228299120811873, "glyc_c": -14.89593498019725, "glyc__R_c": -9.42674181089036, "glyc2p_c": -15.896751518642523, "glyc3p_c": -15.145490876144017, "glyclt_c": -5.710880005604935, "glycogen_c": -25.829156180901357, "gmhep17bp_c": -30.290141034557205, "gmhep1p_c": -30.039318104729617, "gmhep7p_c": -29.038593606529744, "gmp_c": -43.892545805097434, "gp4g_c": -89.29351225827973, "grdp_c": -155.51059713199382, "gslnt_c": -49.53916372094607, "gsn_c": -42.48331478509685, "gthox_c": -89.62937338786722, "gthrd_c": -45.80864841322319, "gtp_c": -45.897926497343015, "gtspmd_c": -46.55794651800021, "gua_c": -21.622902597268872, "h_c": 0.24859328027657795, "h2_c": -1.4921109059809194, "h2mb4p_c": -76.14609285503488, "h2o_c": -0.0, "h2o2_c": -1.735468519360723, "h2s_c": -11.917051638048681, "hco3_c": -0.2505362219237484, "hcys__L_c": -32.611623530341944, "hdca_c": -84.16032232773019, "hdcap_c": -85.9205711937632, "hdcea_c": -82.4235460866651, "hdceap_c": -84.1837924919291, "hdcoa_c": -196.67907842308497, "hdd2coa_c": -196.67637743534445, "hemeO_c": -518.2663901771087, "hg2_c": 0.2501254852959606, "hhlipa_c": -59.59577382893237, "his__L_c": -29.62359865647015, "hisp_c": -33.287260082509796, "histd_c": -33.014113947939926, "hkndd_c": -31.761801448234653, "hkntd_c": -30.76920435102987, "hlipa_c": -28.793875380924845, "hmbil_c": -289.3308800340313, "hmgth_c": -48.90607156633701, "hom__L_c": -17.38769697691921, "hphhlipa_c": -91.6474106454641, "hpyr_c": -7.698251853973965, "hqn_c": 23.81752013798167, "hx2coa_c": -142.05705718684527, "hxa_c": -28.538826355605874, "hxan_c": -20.167980229502383, "hxcoa_c": -143.79502831498553, "iasp_c": -11.17730722014397, "ichor_c": -41.04133620281538, "icit_c": -18.370403814593, "icolipa_c": 136.12090568020955, "idon__L_c": -22.827642518879166, "idp_c": -41.278624526979655, "ile__L_c": -31.74026273488494, "imacp_c": -31.350728299008168, "imp_c": -42.27967557079191, "indole_c": -44.06228195439876, "inost_c": -0.2462593400401411, "ins_c": -41.02839241733036, "ipdp_c": -77.88125329169047, "isetac_c": -11.567969791364405, "itp_c": -42.28260811802513, "k_c": -0.2507788653238184, "kdo_c": -31.303851216561686, "kdo2lipid4_c": -423.7530787766198, "kdo8p_c": -31.528876167370118, "kdolipid4_c": -390.401808187048, "kphphhlipa_c": -126.24999458815951, "lac__D_c": -11.164120589330505, "lac__L_c": -10.422048746256854, "lald__D_c": 1.7366269943758992, "lald__L_c": -11.907546359782758, "lcts_c": -47.88598739921783, "leu__L_c": -28.281733639797643, "lgt__S_c": -56.72469556585612, "lipa_c": 2.008053098036522, "lipa_cold_c": 2.008053098036522, "lipidA_c": -357.05053768883175, "lipidAds_c": -355.8001527031621, "lipidX_c": -178.51688802212993, "lipoamp_c": -156.16675541991398, "lipoate_c": -110.62484177180748, "lys__L_c": -29.595338073038867, "lyx__L_c": -19.835184354419003, "mal__D_c": -11.412860376378957, "mal__L_c": -12.413105779785134, "malcoa_c": -123.21550155929279, "malcoame_c": -155.08190370803004, "malt_c": -48.88398058141077, "malt6p_c": -49.13825567431121, "malthp_c": -172.21889229318552, "malthx_c": -147.40203194090546, "maltpt_c": -122.5851715886254, "malttr_c": -72.95145088406528, "maltttr_c": -97.76831123634534, "man_c": -23.81930980132177, "man1p_c": -25.0702303448842, "man6p_c": -25.0702303448842, "man6pglyc_c": -34.4981280111643, "mana_c": -22.08227043812754, "mdhdhf_c": -0.0, "melib_c": -47.887492428013644, "meoh_c": -0.0, "mercppyr_c": -3.0698749358608244, "met__D_c": -0.0, "met__L_c": -38.82534961118436, "methf_c": -181.00189423842662, "metsox__R__L_c": -36.839468969700455, "metsox__S__L_c": -36.83915284261782, "mg2_c": 0.4966679465666198, "mi1p__D_c": -0.4974780129940957, "micit_c": -22.817779792147974, "mlthf_c": -183.23562012204718, "mmcoa__S_c": -128.65297148898168, "mmet_c": -44.786641189084044, "mn2_c": -0.0025645870379130643, "mnl1p_c": -26.8057679767342, "mobd_c": -1.0024314902387312, "moco_c": -104.23274751319481, "mococdp_c": -143.80306516040122, "mocogdp_c": -149.63287812174127, "mpt_c": -104.41956137055635, "mptamp_c": -151.8510029849777, "mql8_c": -702.1711616441572, "mqn8_c": -701.1806747356536, "msa_c": 0.24917262086907635, "mso3_c": -7.469015325347385, "mthgxl_c": -10.91500869506739, "mththf_c": -0.0, "n2o_c": -0.0, "n8aspmd_c": -7.442285902746555, "na1_c": 0.2459086559546047, "na15dap_c": -91.54795208264763, "nac_c": -42.29727472047616, "nad_c": -128.37010509967774, "nadh_c": -130.35532537433022, "nadp_c": -129.62141871717347, "nadph_c": -131.8563354986832, "ncam_c": -62.225174685632425, "nh4_c": -0.0, "ni2_c": -0.001843170790589521, "nicrnt_c": -66.1518116832188, "nmn_c": -83.07641923514622, "no_c": -0.0, "no2_c": -0.7415077734990543, "no3_c": -0.24952467637892986, "o16aund_c": -854.1854192221188, "o2_c": -0.0, "o2s_c": -0.0, "oaa_c": -10.677118646437876, "oc2coa_c": -152.98001757614588, "occoa_c": -154.71798870428614, "ocdca_c": -92.46856470158886, "ocdcap_c": -94.2288253392392, "ocdcea_c": -91.32434420615844, "ocdceap_c": -93.08460322260838, "octa_c": -40.462456367866274, "octdp_c": -621.2956007475029, "od2coa_c": -207.59179392497057, "odecoa_c": -207.58909293723005, "ohpb_c": -30.95018369654388, "op4en_c": -18.603711855565987, "orn_c": -24.21192776446516, "orot_c": -12.920485468656608, "orot5p_c": -36.025098788796086, "oxa_c": -1.8598580391870745, "oxadpcoa_c": -136.0996755622061, "oxalcoa_c": -0.0, "oxam_c": -2.229406531730529, "oxur_c": -3.478477934454646, "pa120_c": -143.2890689826672, "pa140_c": -159.80942202085575, "pa141_c": -157.30449440982412, "pa160_c": -186.9857485869305, "pa161_c": -183.5121911832623, "pa180_c": -201.782406447675, "pa181_c": -197.2992904436813, "pac_c": -28.764403300112743, "pacald_c": -30.25119269344125, "pan4p_c": -67.95538263793969, "pant__R_c": -26.926583182434836, "pap_c": -44.0038798553989, "paps_c": -47.87665408892027, "pdx5p_c": -112.26673093015316, "pe120_c": -155.4816995818434, "pe140_c": -170.9900833810592, "pe141_c": -169.4971250090003, "pe160_c": -199.22598636940927, "pe161_c": -195.75242876631555, "pe180_c": -213.97503704685118, "pe181_c": -208.27493686433604, "pep_c": -10.677141635505048, "pg120_c": -159.945162477302, "pg140_c": -175.4535462765178, "pg141_c": -173.96058790445892, "pg160_c": -203.49578563203758, "pg161_c": -198.78297213758538, "pg180_c": -218.4384999423098, "pg181_c": -213.94835718180903, "pgp120_c": -160.1951285910534, "pgp140_c": -175.70351239026917, "pgp141_c": -174.21055401821027, "pgp160_c": -203.88906782463013, "pgp161_c": -200.41551042096194, "pgp180_c": -218.68846605606115, "pgp181_c": -214.19832329556039, "phaccoa_c": -145.0226486013299, "phe__L_c": -42.82524871381222, "pheme_c": -285.37652442211754, "phhlipa_c": -60.84589434401006, "phom_c": -18.685908061703287, "phphhlipa_c": -92.89669839914215, "phpyr_c": -40.83747723387559, "phthr_c": -32.9365864875042, "pi_c": -0.2504019295758977, "pmtcoa_c": -198.41585466415006, "pnto__R_c": -41.343867571446765, "poaac_c": -0.0, "ppa_c": -13.169495017086076, "ppal_c": -14.905085940670098, "ppap_c": -14.166967609650303, "ppbng_c": -72.33057034372763, "ppcoa_c": -128.42035016705404, "ppgpp_c": -45.14632653300039, "pphn_c": -41.05271094594666, "ppi_c": -0.25037434838033557, "ppp9_c": -284.87638792797196, "pppg9_c": -287.84075385816254, "pppi_c": -1.2517575455758456, "pppn_c": -31.51672070761065, "pram_c": -24.10637134962955, "pran_c": -57.545061106864544, "prbamp_c": -70.16574147804913, "prbatp_c": -70.19986405772751, "preq0_c": -123.14839337722414, "preq1_c": -125.95921900642446, "prfp_c": -70.1333999664745, "prlp_c": -70.1333999664745, "pro__L_c": -22.99346613700135, "progly_c": -29.32537284897096, "prpp_c": -23.352783788425295, "ps120_c": -155.72314072783666, "ps140_c": -171.23152452705247, "ps141_c": -169.73856615499358, "ps160_c": -199.41691954958367, "ps161_c": -195.94336194648994, "ps180_c": -214.21647819284445, "ps181_c": -208.5163780103293, "psclys_c": -53.42854338312773, "pser__L_c": -10.926199304715297, "ptrc_c": -23.9626197140877, "pyam5p_c": -112.26503748205701, "pydam_c": -111.01370545780276, "pydx_c": -109.28023039743256, "pydx5p_c": -110.5306225497638, "pydxn_c": -111.01541614496769, "pyr_c": -9.42691615475989, "q8_c": -747.7818687490553, "q8h2_c": -748.7761118604262, "quin_c": -28.903955526659406, "quln_c": -42.66829623211278, "r15bp_c": -22.352496859947887, "r1p_c": -21.106688711376314, "r5p_c": -21.099485738677, "ragund_c": -769.2640843377243, "rbflvrd_c": -118.19089095644416, "rbl__L_c": -19.8393828640107, "rdmbzi_c": 47.05283854601717, "rephaccoa_c": -147.00785971666107, "rhcys_c": -30.579975435258984, "rib__D_c": -20.849929842730234, "ribflv_c": -116.45295945552962, "rml_c": -23.81664470761445, "rml1p_c": -25.06536783118845, "rmn_c": -23.812213550074205, "ru5p__D_c": -21.0981349731177, "ru5p__L_c": -21.088786184629793, "s17bp_c": -30.289128802395066, "s7p_c": -29.037298942945426, "sarcs_c": -11.164297153431784, "sbt6p_c": -26.79663972748954, "sbzcoa_c": -163.75760688926633, "scl_c": -357.2652552045612, "sel_c": 0.7368636476042627, "seln_c": -5.965950703219127, "selnp_c": -23.067205315027838, "ser__D_c": -10.67447131318283, "ser__L_c": -10.675842877829286, "seramp_c": -55.97343338085738, "sheme_c": -363.7036481029271, "skm_c": -29.44681167439248, "skm5p_c": -30.696137317051917, "sl26da_c": -43.20261916078235, "sl2a6o_c": -41.21612645119232, "slnt_c": -0.2524177004906686, "so2_c": -0.0, "so3_c": -6.356709147204236, "so4_c": -0.24863938285593584, "spmd_c": 0.24960692052650432, "stcoa_c": -209.32817969799407, "suc6p_c": -49.13955085566976, "sucarg_c": -42.36322120426624, "sucbz_c": -47.49898472871664, "succ_c": -13.405438372645639, "succoa_c": -128.65501273634615, "sucglu_c": -31.52752631774618, "sucgsa_c": -33.016242075189176, "suchms_c": -31.565694711188296, "sucorn_c": -34.99270335393245, "sucsal_c": -15.884903655569332, "sulfac_c": -9.089658010865945, "tag6p__D_c": -25.06925539075547, "tagdp__D_c": -26.32108525020511, "tagur_c": -20.345183765160336, "tartr__D_c": -10.675920562521418, "tartr__L_c": -10.678085869290564, "taur_c": -3.379081126908437, "tcynt_c": -0.0, "td2coa_c": -185.75191094537846, "tdcoa_c": -187.49138817418407, "tdecoa_c": -185.75461193311898, "thdp_c": -27.066308230892876, "thf_c": -178.88807012723544, "thm_c": -169.4990772784334, "thmmp_c": -170.74883779790463, "thmnp_c": -132.07736862202222, "thmpp_c": -170.74748111924066, "thptdn_c": -0.0, "thr__L_c": -18.43550097942915, "thym_c": -21.01102048905508, "thymd_c": -44.62706630635692, "tma_c": -0.7406880678183534, "tmao_c": -0.0, "tre_c": -48.88600951021386, "tre6p_c": -49.13651306613716, "trp__L_c": -53.83221282376717, "tsul_c": -0.0, "ttdca_c": -72.07693875351283, "ttdcap_c": -73.83717049908148, "ttdcea_c": -70.22960868266343, "ttdceap_c": -71.98983781082376, "tungs_c": -0.0, "tyr__L_c": -41.06433703771198, "u23ga_c": -213.80633345239016, "u3aga_c": -145.71639110833894, "u3hga_c": -139.02294601916282, "uLa4fn_c": -855.7984407687, "uLa4n_c": -854.1858594479049, "uaagmda_c": -1024.9935284769515, "uaccg_c": -81.6147001222431, "uacgam_c": -71.13929587749875, "uacmam_c": -71.15788291434475, "uacmamu_c": 34.31280428374156, "uagmda_c": -990.3957932331675, "uama_c": -96.00050765440885, "uamag_c": -116.34545932259687, "uamr_c": -83.61459157406945, "udcpdp_c": -854.1876368946098, "udcpp_c": -854.1881347713642, "udp_c": -36.78879818055761, "udpLa4fn_c": -38.39963804168283, "udpLa4n_c": -35.7890591658507, "udpLa4o_c": -33.80265637489038, "udpg_c": -62.365345890280544, "udpgal_c": -62.365345890280544, "udpgalfur_c": -62.36493749405353, "udpglcur_c": -35.78949934334419, "ugmd_c": -147.16736262706044, "ugmda_c": -171.99433023625969, "um4p_c": -158.5824014541291, "ump_c": -35.786681483010085, "unaga_c": -889.5412596725087, "unagamu_c": -818.6874631758907, "unagamuf_c": -854.1865828096998, "uppg3_c": -289.33086684525597, "ura_c": -14.683797976715775, "uracp_c": -16.419318189016394, "urate_c": -15.810829707324519, "urdglyc_c": -5.216106439105933, "urea_c": -3.7548675759705246, "uri_c": -35.53811578392907, "utp_c": -37.791694300730015, "val__L_c": -22.575254628621398, "xan_c": -17.54612346782748, "xdp_c": -40.650631988375004, "xmp_c": -40.64982120340726, "xtp_c": -40.65275375064048, "xtsn_c": -38.39586059728929, "xu5p__D_c": -21.0981349731177, "xu5p__L_c": -21.088886708130236, "xyl__D_c": -19.844052131697104, "xylu__D_c": -19.848731652498607, "xylu__L_c": -19.839626035195366, "zn2_c": -0.0025645870379130643, "12ppd__R_e": -0.0, "12ppd__S_e": -13.64717382451406, "14glucan_e": -146.39926528964483, "15dap_e": -0.0, "23camp_e": -42.2927526817311, "23ccmp_e": -36.56495730386231, "23cgmp_e": -42.23427639054921, "23cump_e": -35.29094589361316, "23dappa_e": -9.178892350362762, "26dap__M_e": -28.833735973365304, "2ddglcn_e": -21.83422199764506, "34dhpac_e": -0.0, "3amp_e": -42.29158887613205, "3cmp_e": -36.56379349826326, "3gmp_e": -42.233112584950156, "3hcinnm_e": -28.534858967337176, "3hpp_e": -0.0, "3hpppn_e": -29.52744244128121, "3ump_e": -35.289782088014114, "4abut_e": -17.62268956757672, "4hoxpacd_e": -0.0, "5dglcn_e": -20.83560012761686, "5mtr_e": -0.0, "LalaDglu_e": -29.287881263156535, "LalaDgluMdap_e": -61.553498584662314, "LalaDgluMdapDala_e": -73.2171567925661, "LalaLglu_e": -29.286252609751955, "ac_e": -6.4432856181575815, "acac_e": -13.882668447012044, "acald_e": -9.174802386192635, "acgal_e": -0.0005186139865361547, "acgal1p_e": -0.0, "acgam_e": -31.498330500732074, "acgam1p_e": -31.497811886745538, "acmana_e": -31.496268598723482, "acmum_e": -42.659536632705155, "acnam_e": -40.6806172630504, "acolipa_e": -0.0, "acser_e": -18.129236123971324, "ade_e": -21.420783119477253, "adn_e": -42.291388416811316, "adocbl_e": -0.0, "ag_e": -0.0, "agm_e": -27.473569950994065, "akg_e": -15.88467371460224, "ala__B_e": -12.164114647797525, "ala__D_e": -11.164239448784354, "ala__L_e": -11.166566380615153, "alaala_e": -22.82998004876019, "all__D_e": -22.81263611913802, "alltn_e": -5.212917236784429, "amp_e": -42.29174021916231, "anhgm_e": -86.67160845624352, "arab__L_e": -19.590042466918547, "arbt_e": -0.0, "arbtn_e": -0.0, "arbtn__fe3_e": -0.0, "arg__L_e": -27.718254440372576, "ascb__L_e": -19.837758093258085, "asn__L_e": -14.445953910160082, "aso3_e": -0.0, "asp__L_e": -12.414519504794486, "btn_e": -198.32311905419817, "but_e": -17.361791569698127, "butso3_e": -22.47528885845576, "ca2_e": -0.0, "cbi_e": -0.0, "cbl1_e": -0.0, "cd2_e": -11.91169154112961, "cgly_e": -28.932923806116897, "chol_e": -0.0, "chtbs_e": -74.76610038676908, "cit_e": -17.871770082234868, "cl_e": -0.0, "cm_e": -0.0, "cmp_e": -36.56394484129351, "co2_e": -0.0, "cobalt2_e": -0.0, "colipa_e": -0.0, "colipap_e": -0.0, "cpgn_e": -0.0, "cpgn__un_e": -0.0, "crn_e": -0.0, "crn__D_e": -0.0, "csn_e": -15.71294634658439, "cu_e": -0.0, "cu2_e": -0.0, "cyan_e": -0.0, "cynt_e": -0.24748506247010763, "cys__D_e": -20.3436592270928, "cys__L_e": -22.602483729933148, "cytd_e": -36.5626296926642, "dad__2_e": -45.03144616110657, "damp_e": -45.031797963457564, "dca_e": -49.132953504207116, "dcmp_e": -39.3061417895163, "dcyt_e": -39.30578998716531, "ddca_e": -64.68409037900703, "dgmp_e": -44.99147338047633, "dgsn_e": -44.990158231847026, "dha_e": -11.909671943846064, "dimp_e": -43.52830020065472, "din_e": -43.52698505202542, "dms_e": -0.9920840081002871, "dmso_e": -0.0, "dopa_e": -0.0013511859150358851, "doxrbcn_e": -0.0, "dtmp_e": -44.37888395347222, "dump_e": -38.050266026575564, "duri_e": -38.04991422422458, "eca4colipa_e": -0.0, "enlipa_e": -12.230472142076964, "enter_e": -0.0, "etha_e": -12.232971221875275, "ethso3_e": -12.546710178230356, "etoh_e": -10.910647937094053, "f6p_e": -24.568001164010095, "fald_e": -3.0974231531138208, "fe2_e": -0.0, "fe3_e": -0.0, "fe3dcit_e": -36.49483885728297, "fe3dhbzs_e": -0.0, "fe3hox_e": -0.0, "fe3hox__un_e": -0.0, "fecrm_e": -0.0, "fecrm__un_e": -0.0, "feenter_e": -0.0, "feoxam_e": -0.0, "feoxam__un_e": -0.0, "for_e": -1.4892541860742607, "fru_e": -23.81848724006668, "frulys_e": -53.1796595950928, "fruur_e": -20.09409897653803, "fuc__L_e": -23.568180501948003, "fum_e": -11.91532672841576, "fusa_e": -0.0, "g1p_e": -23.816431318499834, "g3pc_e": -14.89469481138287, "g3pe_e": -27.127666033258144, "g3pg_e": -29.79062979158012, "g3pi_e": -14.89469481138287, "g3ps_e": -25.32486711820415, "g6p_e": -24.56796160071932, "gal_e": -23.817371670063974, "gal__bD_e": -23.81916367415668, "gal1p_e": -23.81847164375387, "galct__D_e": -16.877791219170263, "galctn__D_e": -21.09025319289173, "galctn__L_e": -21.83349771539165, "galt_e": -25.54608808355618, "galur_e": -20.098327834887655, "gam_e": -24.807368610658703, "gam6p_e": -25.560771477193473, "gbbtn_e": -0.0, "gdp_e": -0.0, "glc__D_e": -23.815331344809938, "glcn_e": -22.823506378891892, "glcr_e": -16.87787322898938, "glcur_e": -20.09338394652529, "glcur1p_e": -20.092865332538754, "gln__L_e": -18.12201509203962, "glu__L_e": -17.873689180150393, "gly_e": -6.082243685703687, "glyald_e": -13.155208875179753, "glyb_e": -0.0, "glyc_e": -14.89593498019725, "glyc__R_e": -9.17738642101007, "glyc2p_e": -14.897250128826556, "glyc3p_e": -14.89409400221947, "glyclt_e": -5.463235311921924, "gmp_e": -42.23326392798041, "gsn_e": -42.23194877935111, "gthox_e": -0.0, "gthrd_e": -46.80778952395858, "gtp_e": -0.0012394703560838789, "gua_e": -21.62334732956065, "h_e": -0.0, "h2_e": -1.4921109059809194, "h2o_e": -0.0, "h2o2_e": -0.0, "h2s_e": -0.0, "hacolipa_e": -86.55327122259048, "halipa_e": -86.55327122259048, "hdca_e": -86.5529008970699, "hdcea_e": -84.81612209552304, "hg2_e": -0.0, "his__L_e": -29.37217291011681, "hom__L_e": -17.637321379396006, "hxa_e": -28.295714191659844, "hxan_e": -20.167461615515847, "idon__L_e": -22.578257863581637, "ile__L_e": -31.492332143739933, "imp_e": -40.78021006444566, "indole_e": -43.815685780205776, "inost_e": -0.0, "ins_e": -40.77985826209467, "isetac_e": -10.56828541116856, "k_e": -0.0, "kdo2lipid4_e": -425.84216853822596, "lac__D_e": -10.914578722460359, "lac__L_e": -10.17250687938671, "lcts_e": -47.633827860831296, "leu__L_e": -28.03380304865264, "lipa_e": -0.0, "lipa_cold_e": -0.0, "lipoate_e": -110.37572987754437, "lys__L_e": -29.345960871616004, "lyx__L_e": -19.586024373111115, "mal__D_e": -10.91534582935386, "mal__L_e": -11.915591232760038, "malt_e": -47.87955485206972, "malthx_e": -146.3976062115644, "maltpt_e": -121.58074585928435, "malttr_e": -71.94702515472423, "maltttr_e": -96.76388550700429, "man_e": -23.815687660001227, "man6p_e": -24.569090526535998, "manglyc_e": -33.24593746968218, "melib_e": -47.63844824150131, "meoh_e": -0.0, "met__D_e": -0.0, "met__L_e": -37.82491884789028, "metsox__R__L_e": -35.83895035571392, "metsox__S__L_e": -35.838634228631285, "mg2_e": -0.0, "mincyc_e": -0.0, "minohp_e": -0.0007208563695477241, "mmet_e": -44.537150548243076, "mn2_e": -0.0, "mnl_e": -25.55368698140742, "mobd_e": -0.0, "mso3_e": -6.469330945151542, "n2o_e": -0.0, "na1_e": -0.0, "nac_e": -42.296756106489624, "nh4_e": -0.0, "ni2_e": -0.0, "nmn_e": -83.0755485300463, "no_e": -0.0, "no2_e": -0.492150803279127, "no3_e": -0.0, "novbcn_e": -0.0, "o16a4colipa_e": -0.0, "o2_e": -0.0, "o2s_e": -0.0, "ocdca_e": -92.81979578101736, "ocdcea_e": -91.08070902025335, "octa_e": -38.208487014241136, "orn_e": -23.963496437522622, "orot_e": -12.422970921631512, "pacald_e": -30.002080799178135, "peamn_e": -30.003431985093172, "phe__L_e": -42.57590753987355, "pheme_e": -286.3770406760876, "pi_e": -0.0, "pnto__R_e": -41.09767135692818, "ppa_e": -12.922687324297902, "ppal_e": -14.904567326683562, "pppn_e": -31.265566878141108, "ppt_e": -1.493387539966717, "pro__L_e": -22.747589127682858, "progly_e": -28.323387599198565, "psclys_e": -53.17941675343268, "pser__L_e": -10.431487455450588, "ptrc_e": -23.713734426722056, "pydam_e": -111.01318684381623, "pydx_e": -109.27971178344603, "pydxn_e": -111.01489753098114, "pyr_e": -9.177804260496776, "quin_e": -28.90343691267287, "r5p_e": -19.85216733349564, "rfamp_e": -0.0, "rib__D_e": -19.850852184866334, "rmn_e": -23.563053568766318, "sbt__D_e": -25.545021529086817, "sel_e": -0.0, "ser__D_e": -10.42285350253031, "ser__L_e": -10.430172306821282, "skm_e": -29.19772199786242, "slnt_e": -0.0, "so2_e": -0.0, "so3_e": -0.0009142718240523268, "so4_e": -0.0, "spmd_e": -0.0, "succ_e": -12.907923825620543, "sucr_e": -47.88795785726718, "sulfac_e": -8.089973630670102, "tartr__D_e": -9.92942147230588, "tartr__L_e": -10.181591390173, "taur_e": -2.3770617918195316, "tcynt_e": -0.0, "thm_e": -168.49947956086555, "thr__L_e": -18.189830408421148, "thrp_e": -18.191145557050454, "thym_e": -0.0, "thymd_e": -44.37756880484291, "tma_e": -0.9890948578965156, "tmao_e": -0.0, "tre_e": -47.8844037893937, "trp__L_e": -53.58327229731392, "tsul_e": -0.0, "ttdca_e": -71.83330356760774, "ttdcea_e": -70.58083976209193, "ttrcyc_e": -0.0, "tungs_e": -0.0, "tym_e": -0.0013511859150358851, "tyr__L_e": -40.814995863773305, "tyrp_e": -40.81631101240261, "uacgam_e": -66.78868997456321, "udpacgal_e": -35.29087808781768, "udpg_e": -59.10730940631751, "udpgal_e": -59.10934973157155, "udpglcur_e": -55.38374342035644, "ump_e": -35.28993343104437, "ura_e": -14.434445587044687, "urea_e": -3.7540815822095404, "uri_e": -35.28958162869338, "val__L_e": -22.326267945827453, "xan_e": -17.545604853840945, "xmp_e": -38.147678244404595, "xtsn_e": -38.146363095775286, "xyl__D_e": -19.595140074483183, "xylu__L_e": -19.590758341111137, "zn2_e": -0.0, "12dgr120_p": -144.25755388330143, "12dgr140_p": -158.55598026050288, "12dgr141_p": -156.05105264947122, "12dgr160_p": -187.9951749194272, "12dgr161_p": -184.52161731633348, "12dgr180_p": -200.5289646873221, "12dgr181_p": -197.05079116579407, "12ppd__R_p": -0.0, "12ppd__S_p": -13.64717382451406, "14glucan_p": -146.40419603762874, "15dap_p": -0.0, "1agpe120_p": -91.80680186572953, "1agpe140_p": -98.95601505433025, "1agpe141_p": -97.70355124881442, "1agpe160_p": -113.67561238379241, "1agpe161_p": -111.93883358224555, "1agpe180_p": -119.94250726773987, "1agpe181_p": -118.20342050697586, "1agpg120_p": -94.4697656240515, "1agpg140_p": -101.61897881265223, "1agpg141_p": -100.3665150071364, "1agpg160_p": -116.33857614211439, "1agpg161_p": -114.60179734056753, "1agpg180_p": -122.60547102606184, "1agpg181_p": -120.86638426529782, "1ddecg3p_p": -79.57322983469086, "1hdec9eg3p_p": -99.70526155120687, "1hdecg3p_p": -101.44204035275374, "1odec11eg3p_p": -105.96984847593718, "1odecg3p_p": -107.7089352367012, "1tdec7eg3p_p": -85.46997921777574, "1tdecg3p_p": -86.72244302329158, "23camp_p": -42.2927526817311, "23ccmp_p": -36.56495730386231, "23cgmp_p": -42.23427639054921, "23cump_p": -35.29094589361316, "23dappa_p": -9.178892350362762, "26dap__M_p": -28.833735973365304, "2agpe120_p": -91.80680186572953, "2agpe140_p": -98.95601505433025, "2agpe141_p": -97.70355124881442, "2agpe160_p": -113.30803533132632, "2agpe161_p": -111.93883358224555, "2agpe180_p": -119.94250726773987, "2agpe181_p": -118.20342050697586, "2agpg120_p": -96.27026476118814, "2agpg140_p": -101.61897881265223, "2agpg141_p": -101.97335051144275, "2agpg160_p": -117.57783459395463, "2agpg161_p": -114.60179734056753, "2agpg180_p": -124.21230653036818, "2agpg181_p": -120.86638426529782, "2ddecg3p_p": -79.57322983469086, "2ddglcn_p": -21.83422199764506, "2hdec9eg3p_p": -99.70526155120687, "2hdecg3p_p": -101.44204035275374, "2odec11eg3p_p": -105.96984847593718, "2odecg3p_p": -107.7089352367012, "2tdec7eg3p_p": -85.46997921777574, "2tdecg3p_p": -86.72244302329158, "34dhpac_p": -0.0, "3amp_p": -42.29158887613205, "3cmp_p": -36.56379349826326, "3gmp_p": -42.233112584950156, "3hcinnm_p": -28.534858967337176, "3hpp_p": -0.0, "3hpppn_p": -29.52744244128121, "3ump_p": -35.289782088014114, "4abut_p": -17.62268956757672, "4hoxpacd_p": -0.0, "5dglcn_p": -20.83560012761686, "5mtr_p": -0.0, "LalaDglu_p": -29.287881263156535, "LalaDgluMdap_p": -61.553498584662314, "LalaDgluMdapDala_p": -73.2171567925661, "LalaLglu_p": -29.286252609751955, "ac_p": -6.4432856181575815, "acac_p": -13.882668447012044, "acald_p": -9.174802386192635, "acgal_p": -0.0005186139865361547, "acgal1p_p": -0.0, "acgam_p": -31.498330500732074, "acgam1p_p": -31.497811886745538, "acmana_p": -31.496268598723482, "acmum_p": -42.659536632705155, "acnam_p": -40.6806172630504, "acolipa_p": 1.0010480312150554, "acser_p": -18.129236123971324, "ade_p": -21.420783119477253, "adn_p": -42.290425070533, "adocbl_p": -0.24704643159707457, "agm_p": -27.473569950994065, "akg_p": -15.88467371460224, "ala__B_p": -12.164114647797525, "ala__D_p": -11.164239448784354, "ala__L_p": -11.166566380615153, "alaala_p": -22.82998004876019, "all__D_p": -22.81263611913802, "alltn_p": -5.212917236784429, "amp_p": -42.29174021916231, "anhgm_p": -86.67160845624352, "anhgm3p_p": -148.2244400862185, "anhgm4p_p": -159.88809829412227, "arab__L_p": -19.590042466918547, "arbt_p": -0.0, "arbtn_p": 0.24911189426311411, "arbtn__fe3_p": -0.24911189426311411, "arg__L_p": -27.718254440372576, "ascb__L_p": -19.837758093258085, "asn__L_p": -14.445953910160082, "aso3_p": -0.0, "asp__L_p": -12.414519504794486, "btn_p": -198.32311905419817, "but_p": -17.361791569698127, "butso3_p": -22.47528885845576, "ca2_p": -0.0, "cbi_p": -0.0, "cbl1_p": -0.24704643159707457, "cd2_p": -11.91169154112961, "cgly_p": -28.932923806116897, "chol_p": -0.0, "chtbs_p": -74.76610038676908, "cit_p": -17.871770082234868, "cl_p": -0.0, "clpn120_p": -307.0106499299911, "clpn140_p": -332.00650441012067, "clpn141_p": -330.21032019667, "clpn160_p": -394.098564736582, "clpn161_p": -383.93777852178187, "clpn180_p": -419.1661442723718, "clpn181_p": -408.9961262207031, "cm_p": -0.0, "cmp_p": -36.56394484129351, "co2_p": -0.0, "cobalt2_p": -0.0, "colipa_p": 1.0010480312150554, "colipap_p": 1.0010480312150554, "cpgn_p": -0.0, "cpgn__un_p": 0.24911189426311411, "crn_p": -0.0, "crn__D_p": -0.0, "csn_p": -15.71294634658439, "ctbt_p": -0.018079939292073473, "cu_p": -0.0, "cu2_p": -0.0, "cyan_p": -0.0, "cynt_p": -0.24748506247010763, "cys__D_p": -20.3436592270928, "cys__L_p": -22.602483729933148, "cytd_p": -36.5626296926642, "dad__2_p": -45.030482814828254, "damp_p": -45.031797963457564, "dca_p": -49.132953504207116, "dcmp_p": -39.3061417895163, "dcyt_p": -39.30482664088699, "ddca_p": -64.68297260593873, "dgmp_p": -44.99147338047633, "dgsn_p": -44.990158231847026, "dha_p": -11.909671943846064, "dimp_p": -43.52830020065472, "din_p": -43.52698505202542, "dms_p": -0.9920840081002871, "dmso_p": -0.0, "dopa_p": -0.0013511859150358851, "doxrbcn_p": -0.0, "dtmp_p": -44.37888395347222, "dump_p": -38.050266026575564, "duri_p": -38.04895087794626, "eca2und_p": -854.1870261970774, "eca3und_p": -854.186930619597, "eca4colipa_p": 1.0010480312150554, "eca4und_p": -854.1868350421165, "enlipa_p": -11.22942411086191, "enter_p": 0.25088755070589397, "etha_p": -12.232971221875275, "ethso3_p": -12.546710178230356, "etoh_p": -10.910647937094053, "f6p_p": -24.568001164010095, "fald_p": -3.0974231531138208, "fe2_p": -0.0, "fe3_p": -0.0, "fe3dcit_p": -36.74186879275891, "fe3dhbzs_p": -0.24706440563577461, "fe3hox_p": -0.0, "fe3hox__un_p": -0.0, "fecrm_p": -0.0, "fecrm__un_p": 0.24911189426311411, "feenter_p": -0.24704957664161095, "feoxam_p": -0.0, "feoxam__un_p": 0.24911189426311411, "for_p": -1.4892541860742607, "fru_p": -23.81848724006668, "frulys_p": -53.1796595950928, "fruur_p": -20.09409897653803, "fuc__L_p": -23.568180501948003, "fum_p": -11.91532672841576, "fusa_p": -0.0, "g1p_p": -23.816431318499834, "g3pc_p": -14.89469481138287, "g3pe_p": -27.127666033258144, "g3pg_p": -29.79062979158012, "g3pi_p": -14.89469481138287, "g3ps_p": -25.32486711820415, "g6p_p": -24.56796160071932, "gal_p": -23.817371670063974, "gal__bD_p": -23.81916367415668, "gal1p_p": -23.81847164375387, "galct__D_p": -16.877791219170263, "galctn__D_p": -21.09025319289173, "galctn__L_p": -21.83349771539165, "galt_p": -25.54608808355618, "galur_p": -20.098327834887655, "gam_p": -24.807368610658703, "gam6p_p": -25.560771477193473, "gbbtn_p": -0.0, "gdp_p": -0.0, "glc__D_p": -23.815331344809938, "glcn_p": -22.823506378891892, "glcr_p": -16.87787322898938, "glcur_p": -20.09338394652529, "glcur1p_p": -20.092865332538754, "gln__L_p": -18.12201509203962, "glu__L_p": -17.873689180150393, "gly_p": -6.082243685703687, "glyald_p": -13.155208875179753, "glyb_p": -0.0, "glyc_p": -14.89593498019725, "glyc__R_p": -9.17738642101007, "glyc2p_p": -14.897250128826556, "glyc3p_p": -14.89409400221947, "glyclt_p": -5.463235311921924, "gmp_p": -42.23326392798041, "gsn_p": -42.23194877935111, "gthox_p": -0.0, "gthrd_p": -46.80778952395858, "gtp_p": -0.0012394703560838789, "gua_p": -21.622383983282337, "h_p": -0.0, "h2_p": -1.4921109059809194, "h2o_p": -0.0, "h2o2_p": -0.0, "h2s_p": -0.0, "hdca_p": -86.5517831240016, "hdcea_p": -84.81500432245474, "hg2_p": -0.0, "his__L_p": -29.37217291011681, "hom__L_p": -17.637321379396006, "hxa_p": -28.295714191659844, "hxan_p": -20.167461615515847, "idon__L_p": -22.578257863581637, "ile__L_p": -31.492332143739933, "imp_p": -40.78021006444566, "indole_p": -43.815685780205776, "inost_p": -0.0, "ins_p": -40.77889491581635, "isetac_p": -10.56828541116856, "k_p": -0.0, "kdo2lipid4_p": -424.75341856488916, "lac__D_p": -10.914578722460359, "lac__L_p": -10.17250687938671, "lcts_p": -47.633827860831296, "leu__L_p": -28.03380304865264, "lipa_p": 1.0010480312150554, "lipa_cold_p": 1.0010480312150554, "lipoate_p": -110.37572987754437, "lys__L_p": -29.345960871616004, "lyx__L_p": -19.586024373111115, "mal__D_p": -10.91534582935386, "mal__L_p": -11.915591232760038, "malt_p": -47.88448560005362, "malthx_p": -146.4025369595483, "maltpt_p": -121.58567660726825, "malttr_p": -71.95195590270814, "maltttr_p": -96.7688162549882, "man_p": -23.815687660001227, "man6p_p": -24.569090526535998, "manglyc_p": -33.24593746968218, "melib_p": -47.63844824150131, "meoh_p": -0.0, "met__D_p": -0.0, "met__L_p": -37.82491884789028, "metsox__R__L_p": -35.83895035571392, "metsox__S__L_p": -35.838634228631285, "mg2_p": -0.0, "mincyc_p": -0.0, "minohp_p": -0.0012394703560838789, "mmet_p": -44.537150548243076, "mn2_p": -0.0, "mnl_p": -25.55368698140742, "mobd_p": -0.0, "mso3_p": -6.469330945151542, "murein3p3p_p": -296.4503298777299, "murein3px3p_p": -296.4498112637434, "murein3px4p_p": -308.11555186371925, "murein4p3p_p": -308.1139880856337, "murein4p4p_p": -319.77764629353754, "murein4px4p_p": -319.779210071623, "murein4px4p4p_p": -479.66875807103827, "murein4px4px4p_p": -479.6703218491238, "murein5p3p_p": -319.2797913125036, "murein5p4p_p": -330.9434495204074, "murein5p5p_p": -342.110358941347, "murein5p5p5p_p": -513.1657101676321, "murein5px3p_p": -319.28102425616834, "murein5px4p_p": -330.9450132984929, "murein5px4px4p_p": -490.83612507599366, "n2o_p": -0.0, "na1_p": -0.0, "nac_p": -42.296756106489624, "nh4_p": -0.0, "ni2_p": -0.0, "nmn_p": -83.0755485300463, "no_p": -0.0, "no2_p": -0.492150803279127, "no3_p": -0.0, "novbcn_p": -0.0, "o16a2und_p": -854.1861796103915, "o16a3und_p": -854.1865073262541, "o16a4colipa_p": 1.0010480312150554, "o16a4und_p": -854.1868350421165, "o16aund_p": -854.185851894529, "o2_p": -0.0, "o2s_p": -0.0, "ocdca_p": -92.81867800794906, "ocdcea_p": -91.07959124718505, "octa_p": -38.208487014241136, "orn_p": -23.963496437522622, "orot_p": -12.422970921631512, "pa120_p": -144.2551326176262, "pa140_p": -158.55355899482763, "pa141_p": -156.048631383796, "pa160_p": -187.99275365375195, "pa161_p": -184.51919605065822, "pa180_p": -200.52654342164686, "pa181_p": -197.04836990011884, "pacald_p": -30.002080799178135, "pe120_p": -156.48870464866488, "pe140_p": -170.7871310258663, "pe141_p": -168.28220341483467, "pe160_p": -200.22632568479062, "pe161_p": -196.7527680816969, "pe180_p": -212.76011545268554, "pe181_p": -209.28194193115752, "peamn_p": -30.003431985093172, "pg120_p": -160.95216754412348, "pg140_p": -173.45009478418828, "pg141_p": -172.55200267746298, "pg160_p": -204.49612494741893, "pg161_p": -199.41573184001888, "pg180_p": -217.02991471531385, "pg181_p": -211.9449056894795, "pgp120_p": -160.95173172829894, "pgp140_p": -173.44965896836374, "pgp141_p": -172.55156686163843, "pgp160_p": -204.49568913159442, "pgp161_p": -199.41529602419433, "pgp180_p": -217.0294788994893, "pgp181_p": -211.94446987365495, "phe__L_p": -42.57590753987355, "pheme_p": -286.37652206210106, "pi_p": -0.0, "pnto__R_p": -41.09767135692818, "ppa_p": -12.922687324297902, "ppal_p": -14.904567326683562, "pppn_p": -31.265566878141108, "ppt_p": -1.493387539966717, "pro__L_p": -22.747589127682858, "progly_p": -28.323387599198565, "psclys_p": -53.17941675343268, "pser__L_p": -10.431487455450588, "ptrc_p": -23.713734426722056, "pydam_p": -111.01318684381623, "pydx_p": -109.27971178344603, "pydxn_p": -111.01489753098114, "pyr_p": -9.177804260496776, "quin_p": -28.90343691267287, "r5p_p": -19.85216733349564, "rfamp_p": -0.0, "rib__D_p": -19.850852184866334, "rmn_p": -23.563053568766318, "sbt__D_p": -25.545021529086817, "sel_p": -0.0, "ser__D_p": -10.42285350253031, "ser__L_p": -10.430172306821282, "skm_p": -29.19772199786242, "slnt_p": -0.0, "so2_p": -0.0, "so3_p": -0.0009142718240523268, "so4_p": -0.0, "spmd_p": -0.0, "succ_p": -12.907923825620543, "sucr_p": -47.88795785726718, "sulfac_p": -8.089973630670102, "tartr__D_p": -9.92942147230588, "tartr__L_p": -10.181591390173, "taur_p": -2.3770617918195316, "tcynt_p": -0.0, "thm_p": -168.49947956086555, "thr__L_p": -18.189830408421148, "thrp_p": -18.191145557050454, "thym_p": -0.0, "thymd_p": -44.37756880484291, "tma_p": -0.9890948578965156, "tmao_p": -0.0, "tre_p": -47.8844037893937, "trp__L_p": -53.58327229731392, "tsul_p": -0.0, "ttdca_p": -71.83218579453944, "ttdcea_p": -70.57972198902362, "ttrcyc_p": -0.0, "tungs_p": -0.0, "tym_p": -0.0013511859150358851, "tyr__L_p": -40.814995863773305, "tyrp_p": -40.81631101240261, "uLa4n_p": -854.1868823331642, "uacgam_p": -66.78868997456321, "udcpdp_p": -854.1873977820919, "udcpp_p": -854.1876161573776, "udpacgal_p": -35.29087808781768, "udpg_p": -59.10730940631751, "udpgal_p": -59.10934973157155, "udpglcur_p": -55.38374342035644, "ump_p": -35.28993343104437, "unagamuf_p": -854.1871217745579, "ura_p": -14.434445587044687, "urea_p": -3.7540815822095404, "uri_p": -35.28861828241506, "val__L_p": -22.326267945827453, "xan_p": -17.545604853840945, "xmp_p": -38.147678244404595, "xtsn_p": -38.146363095775286, "xyl__D_p": -19.595140074483183, "xylu__L_p": -19.590758341111137, "zn2_p": -0.0, "CPLX0-7817_mod_Oxidized": -423.63203549698324, "CPLX0-7817": -425.6210777768876, "GLUTAREDOXIN-MONOMER_mod_Oxidized": -49.54940322524976, "GLUTAREDOXIN-MONOMER": -51.5379154823891, "GRXC-MONOMER_mod_Oxidized": -35.41789015406209, "GRXC-MONOMER": -37.406382388824056, "GRXB-MONOMER": -73.94482773365287, "GRXB-MONOMER_mod_Oxidized": -71.95763315156574, "EG50003-MONOMER_mod_pan4p_mod_3ha": -729.8154751144372, "EG50003-MONOMER_mod_pan4p_mod_act": -727.8298251062729, "EG50003-MONOMER_mod_pan4p_mod_ddca": -775.9888224902397, "EG50003-MONOMER_mod_pan4p": -711.9193822968955, "EG50003-MONOMER_mod_pan4p_mod_mal": -720.630688332594, "EG50003-MONOMER_mod_pan4p_mod_3omrs": -784.4533126815919, "EG50003-MONOMER_mod_pan4p_mod_pim": -777.3855548370179, "CPLX0-1341_mod_1:2fe2s_mod_2:fe2": -4636.023818868996, "CPLX0-1341_mod_1:2fe2s_mod_1:fe2": -4635.014168501219, "EG50003-MONOMER_mod_pan4p_mod_opme": -773.4060948010475, "EG50003-MONOMER_mod_pan4p_mod_gme": -764.9398480184142, "EG50003-MONOMER_mod_pan4p_mod_t3c7mrse": -782.1680448883511, "EG50003-MONOMER_mod_pan4p_mod_3hcmrs7e": -782.1665010751309, "IscU": 158.39453979175138, "IscA_tetra": 602.5029085640903, "IscA_tetra_mod_1:2fe2s": 577.104417842318, "IscU_mod_1:2fe2s": 133.99623637431452, "EG50003-MONOMER_mod_pan4p_mod_3ocpalm9e": -792.3733154815989, "EG50003-MONOMER_mod_pan4p_mod_3hcpalm9e": -794.3604039249986, "EG50003-MONOMER_mod_pan4p_mod_octe": -805.0017773486, "IscU_mod_2:fe2": 158.3888222314668, "EG11653-MONOMER": -33.58033241324262, "IscU_mod_1:fe2": 158.39168101363435, "EG11653-MONOMER_mod_1:fe2": -33.58346319290104, "EG50003-MONOMER_mod_pan4p_mod_3ooct": -750.4138151021274, "EG50003-MONOMER_mod_pan4p_mod_hex": -741.9491207397072, "EG50003-MONOMER_mod_pan4p_mod_tddec2e": -775.5162027609606, "EG50003-MONOMER_mod_pan4p_mod_3hmrs": -786.4407176366818, "EG50003-MONOMER_mod_pan4p_mod_thex2e": -740.2101832513745, "EG50003-MONOMER_mod_pan4p_mod_3hhex": -740.2086988864911, "EG50003-MONOMER_mod_pan4p_mod_t3c9palme": -794.3619650152735, "EG50003-MONOMER_mod_pan4p_mod_tde": -783.9070418251049, "IscU_mod_1:2fe2s_mod_1:fe2": 133.99272925152388, "IscU_mod_1:2fe2s_mod_2:fe2": 133.98922212376416, "RED-THIOREDOXIN-MONOMER_mod_Oxidized": -194.14430656296287, "RED-THIOREDOXIN-MONOMER": -196.1314316114033, "DSBD-MONOMER": -1152.4869497293541, "DSBD-MONOMER_mod_Oxidized": -1150.497501669769, "RED-THIOREDOXIN2-MONOMER": -159.57603997569146, "RED-THIOREDOXIN2-MONOMER_mod_Oxidized": -157.5889667210544, "EG50003-MONOMER_mod_pan4p_mod_hpme": -775.3931563705487, "EG50003-MONOMER_mod_pan4p_mod_pme": -777.3833744336023, "EG50003-MONOMER_mod_pan4p_mod_epme": -775.3946905868869, "EG50003-MONOMER_mod_pan4p_mod_tpalm2e": -796.2062479714582, "EG50003-MONOMER_mod_pan4p_mod_palm": -797.8377554701717, "CPLX0-246_CPLX0-1342_mod_pydx5p": 677.8190504153184, "CPLX0-246_CPLX0-1342_mod_pydx5p_mod_1:SH": 665.6311308791018, "EG50003-MONOMER_mod_pan4p_mod_oc": -754.1398895103077, "CPLX0-1341_mod_1:2fe1s": -4621.810476061009, "CPLX0-1341_mod_1:2fe2s": -4634.004519563972, "EG50003-MONOMER_mod_pan4p_mod_3hpalm": -796.204684268096, "EG50003-MONOMER_mod_pan4p_mod_ocdca": -806.1459978440304, "CPLX0-1341_mod_1:4fe4s": -4660.419085194707, "CPLX0-1341_mod_2:2fe2s": -4660.4119634288445, "DISULFOXRED-MONOMER_mod_Oxidized": -396.2917489643422, "DISULFOXRED-MONOMER": -397.28445267720906, "CPLX0-7617": 21.79507636179951, "CPLX0-7617_mod_1:4fe4s": -30.238310535607383, "IscU_mod_1:4fe4s": 107.3610857324735, "EG50003-MONOMER_mod_pan4p_mod_hde": -796.1009792291065, "EG50003-MONOMER_mod_pan4p_mod_cdec3e": -764.5896205461274, "EG50003-MONOMER_mod_pan4p_mod_3ocddec5e": -773.0558668325374, "IscU_mod_1:2fe2s_mod_1:2fe1s": 121.792903264582, "IscS_mod_2:pydx5p": -2503.0357950620587, "IscS_mod_2:pydx5p_mod_1:SH": -2515.2282214246684, "cs_p": -0.0005186139865361547, "cs_c": -0.2517454050131691, "FLAVODOXIN1-MONOMER": -693.8928359011775, "FLAVODOXIN1-MONOMER_mod_Oxidized": -692.7753772436737, "FLAVODOXIN2-MONOMER_mod_Oxidized": -239.23192728095373, "FLAVODOXIN2-MONOMER": -240.34874333082846, "EG50003-MONOMER_mod_pan4p_mod_dca": -765.0643560002737, "EG50003-MONOMER_mod_pan4p_mod_tdec2e": -764.5917207925755, "EG11597-MONOMER": -6.326453410838584, "EG11597-MONOMER_mod_amp": -59.97094876022337, "EG50003-MONOMER_mod_pan4p_mod_egme": -762.9511818024101, "EG50003-MONOMER_mod_pan4p_mod_hgme": -762.9496652167584, "EG50003-MONOMER_mod_pan4p_mod_ogme": -760.9626212779186, "3a1hac1p_c": -29.41466338298703, "IscU_mod_1:2fe1s": 146.1925379431051, "EG50003-MONOMER_mod_pan4p_mod_3oddec": -773.529083113749, "EG50003-MONOMER_mod_pan4p_mod_tmrs2e": -786.442267505869, "IscU_mod_2:2fe2s": 109.59656712492198, "EG11597-MONOMER_mod_cosh": -30.36418059395902, "DSBG-CPLX_mod_Oxidized": -1095.760222352171, "DSBG-CPLX": -1097.7533744775117, "EG50003-MONOMER_mod_pan4p_mod_toct2e": -752.4009347493853, "IscA_tetra_mod_1:4fe4s": 550.4692294621941, "CPLX0-1341": -4607.597225361188, "DSBC-CPLX": -741.9091490510195, "DSBC-CPLX_mod_Oxidized": -739.9165011064582, "EG50003-MONOMER_mod_pan4p_mod_ac": -719.3651627421623, "cs_e": -0.0, "EG50003-MONOMER_mod_pan4p_mod_cddec5e": -771.7131735292731, "EG50003-MONOMER_mod_pan4p_mod_t3c5ddece": -769.9741938695006, "CPLX0-1341_mod_1:2fe2s_mod_1:2fe1s": -4648.217882510279, "EG50003-MONOMER_mod_pan4p_mod_3ocmrs7e": -780.1794299087613, "CPLX0-1341_mod_2:fe2": -4609.616449835275, "CPLX0-1341_mod_1:fe2": -4608.606836882992, "EG50003-MONOMER_mod_pan4p_mod_3odec": -762.6046011453421, "EG50003-MONOMER_mod_pan4p_mod_myrs": -785.7543718959544, "kdo2lipid4L_c": 75.84575569415846, "CPLX0-7824": 205.3908347126632, "CPLX0-7824_mod_1:4fe4s": 153.3565929585046, "EG50003-MONOMER_mod_pan4p_mod_3hoct": -752.3994331119368, "EG50003-MONOMER_mod_pan4p_mod_3ohex": -738.2230636040921, "EG50003-MONOMER_mod_pan4p_mod_but": -729.758386514237, "EG50003-MONOMER_mod_pan4p_mod_3hddec": -775.5146683724569, "EG50003-MONOMER_mod_pan4p_mod_3hcddec5e": -769.9726673332372, "kdo2lipid4p_c": 75.84575569415846, "EG50003-MONOMER_mod_pan4p_mod_toctd2e": -808.2896486661156, "EG50003-MONOMER_mod_pan4p_mod_but2e": -729.8169447535762, "23bpg_c": -0.0005186139865361547, "EG50003-MONOMER_mod_pan4p_mod_3ooctd": -806.3025290189698, "hemed_c": -328.2562810825591, "EG50003-MONOMER_mod_pan4p_mod_3opalm": -794.2191283242881, "CPLX0-7617_mod_1:2fe2s": -3.603084417147181, "CPLX0-7824_mod_1:2fe2s": 179.99178133862847, "EG50003-MONOMER_mod_pan4p_mod_3hdec": -764.5902018825128, "EG50003-MONOMER_mod_pan4p_mod_t3c11vace": -803.2627505235988, "tl_c": -0.0, "EG50003-MONOMER_mod_pan4p_mod_3hocta": -808.288067842289, "EG50003-MONOMER": -641.1680457193867, "dpm_c": -0.0005186139865361547, "EG50003-MONOMER_mod_pan4p_mod_3hcvac11e": -803.2611768221738, "EG50003-MONOMER_mod_pan4p_mod_3ocvac11e": -804.5657503171358, "pqq_e": -797.0190072082005, "pqq_c": -797.019525822187, "generic_tRNA_GAG_glu__L_c": -15.930621061176335, "EG50003-MONOMER_mod_pan4p_mod_lipo": -824.5453403041352, "CPLX0-782_mod_2:4fe4s": -661.4959862756294, "CPLX0-782_mod_1:2fe2s_mod_1:4fe4s": -636.0969242363152, "2fe2s_c": -25.39816077894669, "4fe4s_c": -52.03338689740689, "LI_c": -0.0, "RNase_m5": -0.0, "RNase_m16": -0.0, "RNase_m23": -0.0, "RNA_b0002": 114757.32634161778, "RNA_b0003": -77697.38983484787, "RNA_b0004": 91702.28082147804, "RNA_b0007": 41619.814894692354, "RNA_b0008": 24509.3047255614, "RNA_b0009": 17169.58596044027, "RNA_b0014": 136350.64220002605, "RNA_b0015": -51508.1382208603, "RNA_b0019": 83357.14814939201, "RNA_b0023": 4173.770465226172, "RNA_b0025": 31431.801800763693, "RNA_b0026": -11574.335393603144, "RNA_b0027": 35403.41449582601, "RNA_b0029": 67624.67303152938, "RNA_b0030": 26736.60945318073, "RNA_b0031": 19428.26469488835, "RNA_b0032": 33392.84418477124, "RNA_b0033": 92597.00921866967, "RNA_b0036": -71891.87897545438, "RNA_b0037": 110734.04724962442, "RNA_b0038": -90538.35970707124, "RNA_b0040": 108418.92023876023, "RNA_b0047": 132713.99559447303, "RNA_b0048": 13008.512258929752, "RNA_b0049": 60108.51925856396, "RNA_b0051": 58711.459775214746, "RNA_b0052": 70807.75755655477, "RNA_b0053": -90297.34296233783, "RNA_b0058": -107483.41104714207, "RNA_b0061": -95291.078347585, "RNA_b0062": 72127.75117650437, "RNA_b0063": 121610.54810105942, "RNA_b0066": 49776.438677109174, "RNA_b0067": 115407.98564146349, "RNA_b0068": 70154.50384183384, "RNA_b0070": 23452.04981349397, "RNA_b0071": 43200.95912024843, "RNA_b0072": -105409.02369628074, "RNA_b0073": 77948.72751889013, "RNA_b0074": 112022.09077222289, "RNA_b0077": 28182.943627113116, "RNA_b0078": 34982.45576588952, "RNA_b0082": 25040.644696930824, "RNA_b0084": 125913.1151041558, "RNA_b0085": 105890.89830654902, "RNA_b0086": 96937.72387196177, "RNA_b0087": 77425.14563255322, "RNA_b0088": -592697.5658480242, "RNA_b0090": 75935.48779692224, "RNA_b0091": 105205.56345006786, "RNA_b0092": 59662.308681659044, "RNA_b0096": 65583.18289608728, "RNA_b0098": 36283.58362670383, "RNA_b0099": 27606.379681727005, "RNA_b0103": -21845.75649248128, "RNA_b0104": 30442.15592002916, "RNA_b0109": 26210.05843640902, "RNA_b0110": -20015.117019322723, "RNA_b0112": 34428.81265703661, "RNA_b0114": -5023.980167380668, "RNA_b0115": 134586.95805131728, "RNA_b0116": 31181.53649024731, "RNA_b0118": 73898.99700719603, "RNA_b0120": 56731.31016777286, "RNA_b0121": -30090.395022841432, "RNA_b0123": 43668.264125357484, "RNA_b0124": 66896.58827877807, "RNA_b0125": 12627.916267249966, "RNA_b0126": 18031.973774557475, "RNA_b0131": 11158.355228081764, "RNA_b0133": 60745.69594553571, "RNA_b0134": -14242.997179948014, "RNA_b0142": -45724.31033669763, "RNA_b0149": 73725.77795627755, "RNA_b0150": 160090.54270584404, "RNA_b0151": 57005.04361545066, "RNA_b0152": 63645.040011268924, "RNA_b0153": -112159.60768875082, "RNA_b0154": 36489.81637272871, "RNA_b0155": 101486.24503094018, "RNA_b0156": 8006.334854674039, "RNA_b0158": 57208.54195053125, "RNA_b0159": -42211.55946704309, "RNA_b0160": 108120.97718508285, "RNA_b0166": 21492.828983985062, "RNA_b0168": -90719.55724461658, "RNA_b0169": -33106.78151174095, "RNA_b0170": 60403.81268747754, "RNA_b0171": 19396.289510946626, "RNA_b0172": 16357.288884030559, "RNA_b0173": 34979.243552029366, "RNA_b0174": 22141.47186673287, "RNA_b0175": 24851.040975728218, "RNA_b0177": 66546.89030670305, "RNA_b0179": 29542.47237930767, "RNA_b0180": 32489.364561665294, "RNA_b0181": -21805.42588894485, "RNA_b0182": -176424.96509371165, "RNA_b0185": 19137.462508435816, "RNA_b0186": 152650.98383518012, "RNA_b0188": 37895.35946037459, "RNA_b0194": 46045.89310490895, "RNA_b0197": -51448.74465431401, "RNA_b0198": 46757.29681337371, "RNA_b0199": 73613.4712083058, "RNA_b0200": 40899.01592156999, "RNA_b0201": 109383.64750865681, "RNA_b0202": 5481.088840381099, "RNA_b0203": -192648.6625960584, "RNA_b0204": 205771.02985565487, "RNA_b0205": 8551.707551570713, "RNA_b0206": 2237.8045188106285, "RNA_b0207": 57215.82441038977, "RNA_b0212": 22055.37314459336, "RNA_b0216": 2197.37536280623, "RNA_b0221": 67088.94949208386, "RNA_b0222": 16916.54152751105, "RNA_b0237": 41788.617806005765, "RNA_b0238": 13391.132212867838, "RNA_b0241": 28414.63303495011, "RNA_b0242": 78770.31967859573, "RNA_b0243": -10264.59174748527, "RNA_b0244": 2146.8676582074136, "RNA_b0260": 100334.48570692725, "RNA_b0261": -31816.291633818546, "RNA_b0273": 27933.888376090803, "RNA_b0306": 51141.06363806755, "RNA_b0307": 101476.40337055331, "RNA_b0308": 49470.16706834836, "RNA_b0311": 119259.21246946759, "RNA_b0312": 105135.25667672572, "RNA_b0314": 145370.865176633, "RNA_b0323": -30591.103994785604, "RNA_b0331": -186760.7762282294, "RNA_b0333": 83565.93516742448, "RNA_b0334": 103923.68011768653, "RNA_b0336": 90137.00571989664, "RNA_b0337": 91526.77804906202, "RNA_b0339": -16459.903904917697, "RNA_b0340": 33626.92435060135, "RNA_b0341": 82633.25954794776, "RNA_b0343": 6495.911658341148, "RNA_b0344": 86258.58443559437, "RNA_b0347": 118770.57398851361, "RNA_b0348": 67520.78320920792, "RNA_b0349": 61847.911305088004, "RNA_b0350": 57659.9267484446, "RNA_b0351": -200066.7435496227, "RNA_b0352": 72161.66303054271, "RNA_b0353": 32009.252543193244, "RNA_b0355": 59422.89884948567, "RNA_b0356": -19586.652728258832, "RNA_b0365": -76229.61877584834, "RNA_b0366": 54698.745805210805, "RNA_b0367": 59119.59666255863, "RNA_b0368": 60767.539669935024, "RNA_b0369": 28475.020490838044, "RNA_b0381": 32003.43486505047, "RNA_b0383": 100839.697166846, "RNA_b0386": 21999.087559343367, "RNA_b0388": 37354.536083736675, "RNA_b0394": 26454.386406248886, "RNA_b0401": 94689.20792068815, "RNA_b0403": 129295.85522572914, "RNA_b0404": 16982.34408523821, "RNA_b0405": 30205.10620146486, "RNA_b0406": 7532.234221053027, "RNA_b0408": 131761.5123768937, "RNA_b0409": -68422.55046991045, "RNA_b0411": 21205.415178698917, "RNA_b0414": -73235.09783448826, "RNA_b0415": 33524.13704339662, "RNA_b0416": 29936.1762901495, "RNA_b0417": 47874.96613828894, "RNA_b0418": 37021.32211651878, "RNA_b0420": -43972.25903755847, "RNA_b0421": 64266.33561792096, "RNA_b0423": 42337.80018032076, "RNA_b0425": 3422.590500855418, "RNA_b0428": 63667.29271712294, "RNA_b0429": 23569.66665937892, "RNA_b0430": 44049.432531099366, "RNA_b0431": -62348.23303760161, "RNA_b0432": 67667.20438454648, "RNA_b0433": 42902.6916036762, "RNA_b0436": 37619.32898361604, "RNA_b0444": 20293.84088069347, "RNA_b0446": 23866.973557188656, "RNA_b0451": 18110.874387740558, "RNA_b0452": 23450.697430145203, "RNA_b0455": 3329.7984799082074, "RNA_b0459": 16119.514254134925, "RNA_b0462": 224776.2327151188, "RNA_b0463": -102076.84785601337, "RNA_b0469": 11907.337065242136, "RNA_b0474": 17373.334935211762, "RNA_b0475": 27152.38646434765, "RNA_b0477": 38189.92014091463, "RNA_b0480": 117280.45114046523, "RNA_b0484": 178323.10376623302, "RNA_b0485": 66547.73781826474, "RNA_b0494": -23064.22020658826, "RNA_b0505": 34456.050307693404, "RNA_b0507": 126993.75171898179, "RNA_b0508": 50300.307935724064, "RNA_b0509": -317119.665099579, "RNA_b0511": 103889.73981660586, "RNA_b0512": 96960.43586678276, "RNA_b0514": 81316.73633036982, "RNA_b0516": -44477.099498134994, "RNA_b0517": 74942.05006744241, "RNA_b0521": -132220.86296267313, "RNA_b0522": 76128.58151143469, "RNA_b0523": -31618.782272287062, "RNA_b0524": 310.0395762106489, "RNA_b0526": 39093.879283634924, "RNA_b0529": 14708.831960073136, "RNA_b0536": 2206.702467972179, "RNA_b0572": -166342.3067317051, "RNA_b0573": 23688.110604736503, "RNA_b0574": 87319.74665769335, "RNA_b0575": 223856.34191022336, "RNA_b0576": 98367.07771553699, "RNA_b0578": 46631.73110448733, "RNA_b0583": 44227.27900969664, "RNA_b0584": 159426.24749936422, "RNA_b0585": 80295.48857411627, "RNA_b0586": -4885.108311530533, "RNA_b0588": 58093.36271686473, "RNA_b0589": 71111.55367832497, "RNA_b0590": -46998.35558444242, "RNA_b0591": 34546.8846648619, "RNA_b0592": 68317.98587852389, "RNA_b0593": 84078.97596496396, "RNA_b0594": -71359.12840088372, "RNA_b0595": 61121.9195289538, "RNA_b0596": 33973.346615116716, "RNA_b0604": 12371.089215489525, "RNA_b0612": 104628.43757254962, "RNA_b0613": 62823.64440109784, "RNA_b0615": -115086.6331743574, "RNA_b0616": 65095.49497413304, "RNA_b0617": 21212.870453539734, "RNA_b0621": 99177.90452181351, "RNA_b0622": 39955.8560207802, "RNA_b0627": 5925.875942895538, "RNA_b0628": 24707.47807587132, "RNA_b0630": 18736.26519876584, "RNA_b0632": 35446.66411371249, "RNA_b0635": 129562.44486972396, "RNA_b0636": -170011.40810366318, "RNA_b0638": 43671.263843938206, "RNA_b0639": -184734.28401030635, "RNA_b0642": 183900.59787696868, "RNA_b0650": 118928.41287569144, "RNA_b0651": 66774.40907526879, "RNA_b0652": 51645.64736596131, "RNA_b0653": 48269.986230170034, "RNA_b0654": 53062.56347876565, "RNA_b0655": 64725.892110418055, "RNA_b0657": 7019.6517848448175, "RNA_b0661": 41719.93359615697, "RNA_b0662": 83746.26061689056, "RNA_b0664": 5375.668188637522, "RNA_b0665": 5375.668188637522, "RNA_b0666": 5496.014068389285, "RNA_b0668": -4419.361701374009, "RNA_b0670": -4419.361701374009, "RNA_b0672": 2431.7723555579196, "RNA_b0673": 5496.014068389285, "RNA_b0674": 46863.93348729918, "RNA_b0677": 15769.572761908566, "RNA_b0678": -50834.41271659559, "RNA_b0679": 139027.73112591318, "RNA_b0680": 38017.197235183434, "RNA_b0684": -19332.88746696572, "RNA_b0688": 20398.131675423585, "RNA_b0692": 94201.71736109909, "RNA_b0693": 8572.11610814848, "RNA_b0696": 40874.32112784537, "RNA_b0697": -41556.33372411112, "RNA_b0698": 119690.59557761543, "RNA_b4513": 6400.9568679752165, "RNA_b0709": 105899.49628926447, "RNA_b0720": 29075.094512164374, "RNA_b0721": 1589.922773780707, "RNA_b0722": 24931.15581748258, "RNA_b0723": -647.2369020355009, "RNA_b0724": 51158.97374260682, "RNA_b0726": 200154.24335007207, "RNA_b0727": 86781.63732983722, "RNA_b0728": -188572.85453797158, "RNA_b0729": 62012.91718383928, "RNA_b0731": 141036.5696196243, "RNA_b0732": 187413.2715334465, "RNA_b0733": 112254.24215039189, "RNA_b0734": 81584.70404235981, "RNA_b0736": -90107.38329829178, "RNA_b0743": 1823.247982771393, "RNA_b0744": 2209.0871461214347, "RNA_b0745": 2222.1812411337314, "RNA_b0746": 2209.0871461214347, "RNA_b0747": 2222.1812411337314, "RNA_b0748": 2210.9982643621506, "RNA_b0749": 2210.9982643621506, "RNA_b0750": -2451.777994464218, "RNA_b0751": 51356.827388722, "RNA_b0752": 27457.86865029429, "RNA_b0754": 23340.06796521146, "RNA_b0755": 20467.151155231346, "RNA_b0756": 74407.6706715257, "RNA_b0757": -35969.78379432991, "RNA_b0758": 57301.59411398434, "RNA_b0759": 27695.129043751178, "RNA_b0763": 55047.48054757583, "RNA_b0764": 49377.266827778636, "RNA_b0765": -32066.374042697244, "RNA_b0766": 58453.32839465915, "RNA_b0767": 29094.136477982363, "RNA_b0774": 36205.08576666513, "RNA_b0775": 74101.00944378716, "RNA_b0776": 82388.66656753716, "RNA_b0777": 53984.205745259474, "RNA_b0778": -104978.61989912024, "RNA_b0781": -48366.42439032303, "RNA_b0783": 34561.84817634312, "RNA_b0784": 17528.254691340935, "RNA_b0785": 32177.69288386386, "RNA_b0789": -36217.51524891817, "RNA_b0805": 62178.14859069611, "RNA_b0807": 27118.548392431345, "RNA_b0809": 51495.455507333005, "RNA_b0810": 47209.22052468999, "RNA_b0811": 53088.25160611818, "RNA_b0813": 63528.002042407315, "RNA_b0822": 23869.37232079537, "RNA_b0825": 19287.155923248945, "RNA_b0826": -31530.75688041761, "RNA_b0827": 88250.20139774132, "RNA_b0828": 68658.39291427683, "RNA_b0829": 133552.35806922356, "RNA_b0830": 109437.56154249467, "RNA_b0831": 65772.63386917076, "RNA_b0832": 65275.21283369138, "RNA_b0837": 32582.2996054675, "RNA_b0839": 31936.518683823782, "RNA_b0841": 12232.841416307923, "RNA_b0842": 33392.71764117427, "RNA_b0849": 6597.617647540237, "RNA_b0854": 79253.38943048833, "RNA_b0855": 80797.39518289872, "RNA_b0856": 68168.09627082763, "RNA_b0857": 60452.25659090616, "RNA_b0859": 10532.860908892559, "RNA_b0860": 19332.385143451123, "RNA_b0861": 47755.68345791628, "RNA_b0862": 51269.05289141532, "RNA_b0863": 52113.14440017754, "RNA_b0864": 52051.31892770004, "RNA_b0870": -32556.52952996509, "RNA_b0871": 49916.664385931595, "RNA_b0875": 20137.303157971823, "RNA_b0883": 2488.3780714628942, "RNA_b0884": 2308.7423204376487, "RNA_b0886": 123140.76674429826, "RNA_b0887": 126326.91825066048, "RNA_b0888": 27125.42219956948, "RNA_b0891": -39143.40984160182, "RNA_b0893": 35152.04239145135, "RNA_b0894": 174126.45475496922, "RNA_b0895": 44035.436683943175, "RNA_b0896": 61688.14888124398, "RNA_b0902": 21652.820949116907, "RNA_b0903": 163041.09782006784, "RNA_b0904": -77142.50686028374, "RNA_b0907": 63795.28261132676, "RNA_b0908": 49.428421223422504, "RNA_b0910": 38210.82878930025, "RNA_b0911": 24667.41362979227, "RNA_b0914": -140977.9574688261, "RNA_b0915": 70314.35793355091, "RNA_b0918": 12951.176491009162, "RNA_b0928": 33387.411405810824, "RNA_b0929": 27276.399858874072, "RNA_b0930": 38401.60124001404, "RNA_b0931": 32675.237614953938, "RNA_b0932": 186555.40393160674, "RNA_b0933": 54485.430860030094, "RNA_b0934": 56589.26499286907, "RNA_b0935": 81807.10116070975, "RNA_b0936": 68566.32712043893, "RNA_b0937": -139436.55587494257, "RNA_b0945": 28000.844710405618, "RNA_b0948": -25876.421788026095, "RNA_b0954": 13967.325202394772, "RNA_b0957": 24926.81803414981, "RNA_b0963": 12370.623064621366, "RNA_b0967": 34734.83947336679, "RNA_b0968": 19764.596260286562, "RNA_b0969": 9632.069583141336, "RNA_b0971": 2567.2226741874597, "RNA_b0972": 80006.1697964104, "RNA_b0973": 128182.70709881488, "RNA_b0974": -187562.34287162518, "RNA_b0978": -67377.81574172452, "RNA_b0979": 81297.08556715018, "RNA_b0980": 92669.50287891652, "RNA_b0996": 83453.91539223549, "RNA_b0997": 181417.76995945984, "RNA_b0998": 42727.33120895194, "RNA_b1002": 88366.68169282806, "RNA_b1006": -138302.53712608482, "RNA_b1007": 35457.497400410255, "RNA_b1008": 42309.917871667014, "RNA_b1009": 57290.00838681871, "RNA_b1010": 27657.27544303232, "RNA_b1011": 49572.06613743086, "RNA_b1012": 82102.39885626029, "RNA_b1014": 114105.25675246379, "RNA_b1015": 107581.42177091296, "RNA_b1032": 2515.323587667185, "RNA_b1033": 66999.116079897, "RNA_b1054": 21618.67774163636, "RNA_b1059": 79914.09994977973, "RNA_b1062": 29203.778540022522, "RNA_b1064": 19021.064788186344, "RNA_b1069": 44605.08598220796, "RNA_b1084": 91266.03646380208, "RNA_b1086": 27999.5156633887, "RNA_b1089": -19054.340719898704, "RNA_b1090": 48108.96585306604, "RNA_b1091": -3578.469606267159, "RNA_b1092": 26672.401185437204, "RNA_b1093": 52242.77469066558, "RNA_b1094": -32628.443129877134, "RNA_b1095": 70395.6109045289, "RNA_b1096": 57669.36084543099, "RNA_b1098": -134159.93586795812, "RNA_b1101": 37472.866960588115, "RNA_b1102": 156164.50682662273, "RNA_b1106": 58857.49520683315, "RNA_b1107": -86788.26617549139, "RNA_b1109": 92958.55809812219, "RNA_b1114": 99679.4284067479, "RNA_b1116": -46595.61726836442, "RNA_b1117": 50020.007977174784, "RNA_b1118": 88686.43588773393, "RNA_b1119": -9357.188999917345, "RNA_b1123": 74448.15448631758, "RNA_b1124": 56767.48826424818, "RNA_b1125": 59338.94694547584, "RNA_b1126": 80979.14959644213, "RNA_b1131": 10547.322288707317, "RNA_b1133": 32366.854940187266, "RNA_b1134": -14358.625930388047, "RNA_b1135": 46665.13409154138, "RNA_b1136": 31835.33170723423, "RNA_b1185": 37971.75733878096, "RNA_b1186": 44888.11513776817, "RNA_b1189": 28916.625072653325, "RNA_b1190": 38451.93878817016, "RNA_b1192": 26721.51137554741, "RNA_b1193": 43492.67802714594, "RNA_b1197": 120998.25316175737, "RNA_b1198": 101116.17960822427, "RNA_b1199": 45100.34456906445, "RNA_b1200": -60137.36987862959, "RNA_b1206": 48812.22344188529, "RNA_b1207": 32005.16147034631, "RNA_b1208": -15827.462282583581, "RNA_b1209": 44564.92518651554, "RNA_b1210": 89564.324301687, "RNA_b1211": -59580.32944265806, "RNA_b1215": 9897.446359766525, "RNA_b1216": 32020.276693145373, "RNA_b1223": 39396.17841103358, "RNA_b1224": 266995.0453652014, "RNA_b1225": 109590.29813731989, "RNA_b1226": 50695.99201940029, "RNA_b1227": 48503.528942300094, "RNA_b1230": 2167.0615740369562, "RNA_b1231": 1934.1895551597731, "RNA_b1232": 24604.25685583255, "RNA_b1236": 24370.29146898682, "RNA_b1238": 18009.05665789856, "RNA_b1241": 70510.46882863522, "RNA_b1243": -123234.63837523467, "RNA_b1244": 65864.85318843015, "RNA_b1245": 64897.165338265724, "RNA_b1246": 72226.73978039713, "RNA_b1247": 71679.17006541709, "RNA_b1249": 26384.76433159364, "RNA_b1250": 25851.72527531751, "RNA_b1252": 51350.27470399118, "RNA_b1260": 57658.39467894899, "RNA_b1261": 85169.59844889728, "RNA_b1262": 96850.20518642703, "RNA_b1263": -168042.32983076776, "RNA_b1264": 111861.50914561872, "RNA_b1269": 25535.60266356326, "RNA_b1270": -14517.912401465732, "RNA_b1276": 78078.58592067986, "RNA_b1277": 16045.387246311266, "RNA_b1278": 22276.09405383389, "RNA_b1281": 5734.809768622018, "RNA_b1286": 53800.11249347154, "RNA_b1288": 19752.703313196114, "RNA_b1291": -152623.5449118519, "RNA_b1296": 99242.54827283844, "RNA_b1297": 35760.783556050796, "RNA_b1298": 54519.7589318956, "RNA_b1300": -65277.436499971125, "RNA_b1301": 91540.70404490692, "RNA_b1302": 90361.67037067967, "RNA_b1308": 9225.975938742416, "RNA_b1319": 26396.12314004721, "RNA_b1325": 25810.987173109734, "RNA_b1326": 10348.832059495111, "RNA_b1329": 114764.58803831832, "RNA_b1344": 27359.87247290147, "RNA_b1363": 42108.17372718551, "RNA_b1377": 33137.56162799252, "RNA_b1378": 103150.95915424226, "RNA_b1380": 25946.39224616574, "RNA_b1385": 40910.87447899199, "RNA_b1386": 161998.5778985827, "RNA_b1387": 145752.72083354625, "RNA_b1388": 66167.12338181959, "RNA_b1389": 20492.11214846248, "RNA_b1390": 53229.01302917345, "RNA_b1391": 35635.31332535165, "RNA_b1392": 76287.38257647949, "RNA_b1393": 38074.68026840608, "RNA_b1394": 41181.452437990854, "RNA_b1395": -268852.1602811328, "RNA_b1397": 85802.69225410592, "RNA_b1398": 93551.9691361507, "RNA_b1415": 40281.60690447517, "RNA_b1440": 81598.52514963785, "RNA_b1441": 72257.56463525278, "RNA_b1442": 67478.40559545647, "RNA_b1443": 56881.41466147406, "RNA_b1444": 101217.029982984, "RNA_b1453": 107064.55856139869, "RNA_b1463": 60219.58623451265, "RNA_b1465": 48680.490238964914, "RNA_b1466": 49543.25484897891, "RNA_b1467": 110114.93934024384, "RNA_b1468": 267198.36140123475, "RNA_b1469": 99409.93879044334, "RNA_b1473": 24164.91200648688, "RNA_b1474": 23245.835545297352, "RNA_b1475": 63000.54664625085, "RNA_b1476": 46516.81769607047, "RNA_b1478": 29477.347216737875, "RNA_b1479": 49726.298504801685, "RNA_b1480": 588.8377748255292, "RNA_b1483": 66189.83680093192, "RNA_b1484": 70438.61561994231, "RNA_b1485": 64090.672146056655, "RNA_b1486": 73207.78415934763, "RNA_b1487": -142502.13466523515, "RNA_b1488": 41640.405043993786, "RNA_b1489": 171088.65975768256, "RNA_b1492": 109857.80961341414, "RNA_b1493": 100040.03080694185, "RNA_b1519": 54266.629441843965, "RNA_b1521": 40767.34905992165, "RNA_b1524": 65994.88147925134, "RNA_b1525": 98685.10719228703, "RNA_b1528": 85139.05527516807, "RNA_b1533": 26044.257326153325, "RNA_b1539": 20751.090030198786, "RNA_b1584": 39943.97901685542, "RNA_b1587": 173059.40070668564, "RNA_b1588": 172690.32293669326, "RNA_b1589": 44156.02086140555, "RNA_b1590": 61155.21944689856, "RNA_b1591": 43896.47515552066, "RNA_b1592": 90020.7865292254, "RNA_b1599": 23562.659978992906, "RNA_b1600": 26028.984587526225, "RNA_b1602": 98988.69880706878, "RNA_b1603": -17242.3976208277, "RNA_b1605": 98963.03185474544, "RNA_b1606": -39083.902359594926, "RNA_b1611": 36151.58744150305, "RNA_b1612": 45611.52165035613, "RNA_b1613": 33372.82840568599, "RNA_b1621": 16796.23183338466, "RNA_b1622": 61728.103215556905, "RNA_b1623": 29320.151969124014, "RNA_b1634": 107474.15578554357, "RNA_b1636": 61521.32864664708, "RNA_b1637": -3408.7189010263182, "RNA_b1638": 14635.227464880538, "RNA_b1640": 32385.03030880642, "RNA_b1646": 37148.558991631486, "RNA_b1651": 10430.129605901077, "RNA_b1652": -179787.57066367308, "RNA_b1654": 7660.086394262415, "RNA_b1656": 41571.24150459658, "RNA_b1661": 81870.16171254047, "RNA_b1662": 18768.373761980813, "RNA_b1665": 2212.7982544907063, "RNA_b1666": 2212.7982544907063, "RNA_b1676": 39912.727761549475, "RNA_b1677": 5375.292109307493, "RNA_b1679": 29681.89521420103, "RNA_b1680": 87114.37509657737, "RNA_b1681": 90489.15023136842, "RNA_b1682": -179522.91091512542, "RNA_b1683": 105918.14188614473, "RNA_b1684": 26241.296033906696, "RNA_b1692": 40846.796465749925, "RNA_b1693": -48728.7845667434, "RNA_b1701": -95416.13965166679, "RNA_b1702": 67444.78678551152, "RNA_b1704": 27325.30066143846, "RNA_b1709": 53422.24566288143, "RNA_b1710": 39172.784242558366, "RNA_b1711": 70164.1483474626, "RNA_b1713": 11176.750392994245, "RNA_b1714": 70319.59037481448, "RNA_b1716": 25447.822263618153, "RNA_b1717": -30447.716977938366, "RNA_b1718": 38460.335949155335, "RNA_b1719": 26908.924394413523, "RNA_b1723": 26466.00298716346, "RNA_b1732": 57653.75659074231, "RNA_b1734": 96146.22596979782, "RNA_b1740": 17615.589185498964, "RNA_b1744": 69017.77892731798, "RNA_b1745": 95836.12260607617, "RNA_b1746": 105442.35257083284, "RNA_b1747": 73866.95183874751, "RNA_b1748": -168170.6748555397, "RNA_b1759": 29047.152871490183, "RNA_b1761": 36674.094486073715, "RNA_b1764": -55535.531082060465, "RNA_b1767": 72637.90531550323, "RNA_b1768": -24506.07148410163, "RNA_b1773": -206631.01535184926, "RNA_b1778": 29505.154698289694, "RNA_b1779": 27682.094786004483, "RNA_b1781": 60776.389019581984, "RNA_b1800": 77544.54095285974, "RNA_b1801": -6409.01803665728, "RNA_b1804": 30021.010109034614, "RNA_b1805": 44780.35874862535, "RNA_b1812": 15186.112346439088, "RNA_b1814": 97319.8176163055, "RNA_b1817": 69103.3239787316, "RNA_b1818": -61263.25331948485, "RNA_b1819": 60931.27867270788, "RNA_b1822": 23650.52092416836, "RNA_b1835": 42058.73945579003, "RNA_b1849": 34344.53745271509, "RNA_b1850": 16335.189062022615, "RNA_b1851": 47920.80936149248, "RNA_b1852": 40616.75251422069, "RNA_b1854": 37747.79388323217, "RNA_b1855": 28364.29126813955, "RNA_b1857": 23993.92726109074, "RNA_b1858": 53950.57625712005, "RNA_b1859": -10226.474857108089, "RNA_b1865": -45664.93833077744, "RNA_b1866": 44147.90967268823, "RNA_b1870": 53142.16443262743, "RNA_b1871": -21460.77447990262, "RNA_b1872": 24056.55451690067, "RNA_b1873": 78248.76151692947, "RNA_b1876": 50774.812787516494, "RNA_b1896": 101571.81267855578, "RNA_b1897": 56931.45927147557, "RNA_b4460": 70560.81678464805, "RNA_b1900": 107915.47874754018, "RNA_b1901": 70299.73658770493, "RNA_b1907": 33596.79647530292, "RNA_b1909": -785.9175579656984, "RNA_b1910": 5290.30053478431, "RNA_b1911": 2125.4209705258713, "RNA_b1912": 15915.731347766856, "RNA_b1919": 70380.20947652031, "RNA_b1922": -43712.77563841394, "RNA_b1927": 105833.30969834802, "RNA_b1975": 2632.3378374987774, "RNA_b1977": 2190.9039074506763, "RNA_b1981": 94154.80713277949, "RNA_b1982": 104099.41933939751, "RNA_b1984": 2208.8754124146467, "RNA_b1986": 2195.3955222906284, "RNA_b1989": 2208.8754124146467, "RNA_b1991": 76821.005725809, "RNA_b1992": 53097.817697758146, "RNA_b1993": 38696.996950524284, "RNA_b2010": 83038.4787421429, "RNA_b2019": -211898.24989887342, "RNA_b2020": 93251.06746979473, "RNA_b2021": 76485.73807858276, "RNA_b2022": 76192.83337071919, "RNA_b2023": 42188.4562558819, "RNA_b2024": 23176.703981698218, "RNA_b2025": 55312.92636593721, "RNA_b2026": 43615.629539903515, "RNA_b2027": 69584.76004571424, "RNA_b2028": 83181.90932373705, "RNA_b2029": 38783.282234627964, "RNA_b2032": -32366.752687637265, "RNA_b2033": 42005.26100990898, "RNA_b2034": 70489.95517675803, "RNA_b2035": -12067.385396148415, "RNA_b2036": 78059.45759869888, "RNA_b2037": 88855.56842014773, "RNA_b2038": 39657.39317292912, "RNA_b2039": 62582.66627015213, "RNA_b2040": 64046.67469959772, "RNA_b2041": 77200.71195331277, "RNA_b2045": 46585.889206095155, "RNA_b2048": 63360.87011502262, "RNA_b2049": 102270.38063184691, "RNA_b2051": 34260.183937844435, "RNA_b2052": 68904.20061429241, "RNA_b2053": 80123.79190738787, "RNA_b2065": 41525.89329732345, "RNA_b2066": 45752.929402125286, "RNA_b2091": -119457.71429766323, "RNA_b2092": 96739.28811079539, "RNA_b2093": 20216.17249262613, "RNA_b2094": 32237.890961346184, "RNA_b2095": 89908.03942608806, "RNA_b2096": 27268.537049645416, "RNA_b2097": 26489.671515754275, "RNA_b2103": -16007.441677124862, "RNA_b2104": 56326.25188375162, "RNA_b2114": 58221.31485406218, "RNA_b2128": 52323.02679872746, "RNA_b2129": 66018.25929954265, "RNA_b2130": 82769.23986125254, "RNA_b2131": 65357.6589583431, "RNA_b2132": 163457.8761350232, "RNA_b2133": 50212.890740213676, "RNA_b2134": 27320.637371367084, "RNA_b2140": 27622.02746948202, "RNA_b2143": 24823.558574254734, "RNA_b2146": -17133.723257406473, "RNA_b2147": 87831.04255931906, "RNA_b2148": 72194.26351317149, "RNA_b2149": 108120.61463966971, "RNA_b2150": 70871.37783796036, "RNA_b2153": -38479.81700679762, "RNA_b2154": 59744.532984243226, "RNA_b2155": 141852.21359267636, "RNA_b2156": 105092.90492921021, "RNA_b2162": 24846.572876381546, "RNA_b2167": 120488.85535580001, "RNA_b2168": 66897.26039378482, "RNA_b2169": 80492.82000449515, "RNA_b2170": 84687.76743777127, "RNA_b2174": 51014.88423068071, "RNA_b2183": 20341.981886829486, "RNA_b2185": 8374.96537287998, "RNA_b2189": 2235.51721038509, "RNA_b2197": 34120.80283889336, "RNA_b2198": 14991.934725180017, "RNA_b2199": 52661.58402371476, "RNA_b2200": 47513.75008300121, "RNA_b2201": 44509.07315791714, "RNA_b2202": 42835.16033894322, "RNA_b2203": 32030.144745226844, "RNA_b2204": 61711.69187834614, "RNA_b2205": 49637.157986243845, "RNA_b2206": 177284.06830450438, "RNA_b2207": 18735.96300446879, "RNA_b2210": 48129.27610714102, "RNA_b2215": 27519.514910599482, "RNA_b2221": 47394.46902298288, "RNA_b2222": 46380.85877163904, "RNA_b2223": -52380.328134294345, "RNA_b2224": 67730.21817147415, "RNA_b2232": 19927.00874815055, "RNA_b2234": 4958.737206131649, "RNA_b2235": 80710.65758039373, "RNA_b2239": 76266.44766000801, "RNA_b2240": 97007.23386121055, "RNA_b2241": -59414.27540306803, "RNA_b2242": 90100.79056600647, "RNA_b2243": 85028.66247040444, "RNA_b2251": 12413.982423622057, "RNA_b2253": 68160.87842661048, "RNA_b2254": 69206.77302609173, "RNA_b2255": 141560.53398343426, "RNA_b2256": 63489.15538949814, "RNA_b2257": 118160.12332408594, "RNA_b4544": 23947.525562723946, "RNA_b2258": 27641.585405759426, "RNA_b2260": 96624.36738267035, "RNA_b2261": 68529.61746590954, "RNA_b2262": 61146.61492790201, "RNA_b2263": 54206.97272873075, "RNA_b2264": 119259.53021073763, "RNA_b2265": -202122.29331334436, "RNA_b2268": 26852.7902079426, "RNA_b2276": 104561.9705178593, "RNA_b2277": -19745.20925258251, "RNA_b2278": 131968.28523020426, "RNA_b2279": 21709.319330420418, "RNA_b2280": 39574.15701052248, "RNA_b2281": 38719.91668917724, "RNA_b2282": 69960.595615768, "RNA_b2283": -317221.9858286349, "RNA_b2284": 95307.51989065985, "RNA_b2285": 35635.22290111618, "RNA_b2286": 128101.0235431873, "RNA_b2287": 47279.73077522716, "RNA_b2288": 31803.687946539347, "RNA_b2290": 35609.133454246476, "RNA_b2291": 17574.92473496992, "RNA_b2296": 35261.036919476974, "RNA_b2297": 62865.30066582993, "RNA_b2303": -27878.26038125144, "RNA_b2306": 54954.69417591488, "RNA_b2307": 51401.647876889685, "RNA_b2308": 49056.28792941752, "RNA_b2309": 55724.29925037733, "RNA_b2310": 55774.55771659037, "RNA_b2311": 40804.447567176874, "RNA_b2312": -7508.689504483318, "RNA_b2315": 9741.183702759616, "RNA_b2316": 22992.618245914313, "RNA_b2318": 57912.64093460463, "RNA_b2320": -79157.3966810505, "RNA_b2323": 34209.59877907586, "RNA_b2324": 58532.04309291878, "RNA_b2328": 58972.92432722737, "RNA_b2329": -114249.5850376743, "RNA_b2341": 20360.317508210068, "RNA_b2342": 78778.9778984471, "RNA_b2344": 95760.52835711074, "RNA_b2348": 2189.625573500402, "RNA_b2366": 94719.91790312662, "RNA_b2373": 120651.73155587967, "RNA_b2374": 28802.116334961203, "RNA_b2378": 24082.83840824302, "RNA_b2379": 31862.148826053726, "RNA_b2388": 25675.59479523442, "RNA_b2392": 34734.25847464301, "RNA_b2393": 33671.29977978409, "RNA_b2396": 2150.493023654789, "RNA_b2397": 2150.493023654789, "RNA_b2400": 38927.68254990111, "RNA_b2401": 2209.0871461214347, "RNA_b2402": 2024.9223735251828, "RNA_b2403": 2209.0871461214347, "RNA_b2404": 2222.1812411337314, "RNA_b2406": 89809.54988665138, "RNA_b2407": -34141.500799889836, "RNA_b2411": 48579.271130102665, "RNA_b2414": 25275.240123647854, "RNA_b2415": 18383.37081599193, "RNA_b2416": 6729.999983484585, "RNA_b2417": 36268.65050751574, "RNA_b2418": 21475.370766331474, "RNA_b2421": 49531.31350262493, "RNA_b2422": -112168.35891842298, "RNA_b2423": 62593.17009459593, "RNA_b2424": 59646.323309593965, "RNA_b2425": 72422.90943030326, "RNA_b2428": -35745.98871248735, "RNA_b2429": 101985.90507159312, "RNA_b2435": 21580.98532315274, "RNA_b2436": 25434.985996535983, "RNA_b2440": 63289.85462415722, "RNA_b2441": -94251.49955441119, "RNA_b2458": -80638.20062827825, "RNA_b2463": 66619.91535015046, "RNA_b2464": 26805.039045322937, "RNA_b2465": 55555.48667970624, "RNA_b2467": 40910.99109333992, "RNA_b2470": 222314.8977729986, "RNA_b2472": 21392.093679581543, "RNA_b2474": 22043.796951168886, "RNA_b2476": 14062.023958331734, "RNA_b2477": 22842.978854580462, "RNA_b2478": 30219.782662520705, "RNA_b2480": 33553.73534593586, "RNA_b2481": 44207.078351952536, "RNA_b2482": 144601.18023448685, "RNA_b2483": 67949.9922615611, "RNA_b2484": 103159.56880653412, "RNA_b2485": 46592.01433608216, "RNA_b2486": 113287.71354107556, "RNA_b2487": 119175.17440474071, "RNA_b2488": 39034.60095482003, "RNA_b2489": 54365.412672653765, "RNA_b2490": 29459.28221636172, "RNA_b2492": -516079.7885855706, "RNA_b2497": 92249.82648656113, "RNA_b2498": -41452.30768765564, "RNA_b2499": 18857.480942061047, "RNA_b2500": 28296.915353722, "RNA_b2501": 78404.63269491857, "RNA_b2502": 26949.908359674155, "RNA_b2507": 112565.51912662943, "RNA_b2508": -30260.597258158854, "RNA_b2512": -45825.084919475485, "RNA_b2514": 34408.786824120645, "RNA_b2515": 28877.535714468348, "RNA_b2517": 33795.75070369736, "RNA_b2518": 12625.632101843234, "RNA_b2519": -142256.602153394, "RNA_b2521": 60189.84393019174, "RNA_b2523": 91375.03582077664, "RNA_b2526": 4953.5667449985585, "RNA_b2527": 36795.78023747039, "RNA_b2528": 22973.403341577916, "RNA_b2529": 27462.81138826595, "RNA_b2530": -23931.58104554961, "RNA_b2532": 21643.34725851972, "RNA_b2533": 57438.57775171596, "RNA_b2536": 33053.30637629073, "RNA_b2538": 97171.54581113353, "RNA_b2539": 37036.23430448689, "RNA_b2540": 22946.72432777686, "RNA_b2541": 58035.32054002868, "RNA_b2542": 85762.03224574092, "RNA_b2551": 26345.735106374777, "RNA_b2552": 84806.2026391293, "RNA_b2557": 111722.78102972031, "RNA_b2558": 110967.29645170341, "RNA_b2559": -18343.215458987852, "RNA_b2563": 27033.17012051035, "RNA_b2564": 2057.7794037809026, "RNA_b2566": 64518.94939599524, "RNA_b2567": -24642.059542679945, "RNA_b2573": -75500.70572559873, "RNA_b2574": 44786.705212432295, "RNA_b2575": 21496.339902569394, "RNA_b2578": 17059.683431593043, "RNA_b2579": 27295.919457283413, "RNA_b2582": 9706.976415518398, "RNA_b2585": 39652.227596090954, "RNA_b2587": 37704.285447319286, "RNA_b2588": 8551.707551570713, "RNA_b2589": 205609.4920095395, "RNA_b2590": -189357.3987502954, "RNA_b2591": 109383.64750865681, "RNA_b2594": -2035.0227461793686, "RNA_b2595": 15705.281991241764, "RNA_b2599": 25582.105831378318, "RNA_b2600": -16465.898994042465, "RNA_b2601": 76311.42131785845, "RNA_b2606": -62116.2134801142, "RNA_b2607": 54562.918658470204, "RNA_b2608": 39031.05922358185, "RNA_b2609": 17771.16591266449, "RNA_b2610": 37383.546228506464, "RNA_b2614": 15759.789848707745, "RNA_b2615": 25760.7828759662, "RNA_b2617": 5094.679688252595, "RNA_b2652": 2219.253301756913, "RNA_b2661": 103384.0546352426, "RNA_b2662": 91312.04654143004, "RNA_b2663": 100261.69609124558, "RNA_b2675": -7133.092638702323, "RNA_b2676": 68456.20682890066, "RNA_b2677": 85623.33487792368, "RNA_b2678": 76309.35175925128, "RNA_b2679": 70728.09651826927, "RNA_b2682": 52880.03263709026, "RNA_b2683": 24068.98717850906, "RNA_b2687": 11652.366803035908, "RNA_b2688": 110900.99478454958, "RNA_b2690": -1489.846297388827, "RNA_b2691": 5500.915550807519, "RNA_b2692": 5500.915550807519, "RNA_b2693": 5500.915550807519, "RNA_b2694": 5500.915550807519, "RNA_b2695": -11394.107519747578, "RNA_b2697": 73488.85680515779, "RNA_b2701": 77481.35146256523, "RNA_b2702": 40379.63221019632, "RNA_b2703": 68667.92944574535, "RNA_b2704": 26636.089221778908, "RNA_b2705": -103498.07494585268, "RNA_b2708": 17599.289858076376, "RNA_b2710": 102592.46751929034, "RNA_b2711": 80772.15127807671, "RNA_b2715": 104165.95567893478, "RNA_b2719": 54855.04775726959, "RNA_b2720": 38789.44195491982, "RNA_b2721": 122178.3846668, "RNA_b2722": 66207.52775973469, "RNA_b2723": 130670.9023308954, "RNA_b2724": 43807.48408974784, "RNA_b2738": -14238.63561837282, "RNA_b2741": 28321.91422094141, "RNA_b2744": -21011.304732572986, "RNA_b2745": 30638.812486880444, "RNA_b2746": 34162.72684836903, "RNA_b2747": 671.1675763876348, "RNA_b2750": -88524.4003138128, "RNA_b2751": 101777.6203303317, "RNA_b2752": 64741.64937050083, "RNA_b2762": 52251.13032243214, "RNA_b2763": 121946.98282140192, "RNA_b2764": -55581.591915895224, "RNA_b2765": 10709.252764074889, "RNA_b2779": 36942.162478627426, "RNA_b2780": 43323.476821729964, "RNA_b2781": -4827.059098248607, "RNA_b2784": 159058.91828358042, "RNA_b2785": 36305.14911621176, "RNA_b2787": 95365.7516893699, "RNA_b2788": 95609.6735509984, "RNA_b2789": -74313.28374222919, "RNA_b2791": -10554.774984848505, "RNA_b2794": 23700.344322911908, "RNA_b2796": -30542.959317151075, "RNA_b2797": 97560.72038633366, "RNA_b2799": -1756.4710259480742, "RNA_b2800": 46118.88991267217, "RNA_b2801": 94338.31702819196, "RNA_b2802": 92010.68928093526, "RNA_b2803": 103271.55986690446, "RNA_b2806": 32077.55244775682, "RNA_b2810": 86055.24471102425, "RNA_b2811": 31556.506850080073, "RNA_b2813": 32037.686900300607, "RNA_b2814": 2183.893689271968, "RNA_b2815": 2183.893689271968, "RNA_b2816": 2183.893689271968, "RNA_b2817": 36680.462512432154, "RNA_b2818": 35338.83993096199, "RNA_b2827": -14327.352803089208, "RNA_b2828": 62852.71089921669, "RNA_b2835": 85227.05343121452, "RNA_b2836": 12853.544103127866, "RNA_b2838": 34607.67840048461, "RNA_b2841": 101164.10516805554, "RNA_b2864": 2163.9519302728395, "RNA_b2866": 5340.116036263928, "RNA_b2867": 62950.43623461226, "RNA_b2868": 34109.37595915303, "RNA_b2871": 85417.81707790401, "RNA_b2874": 27227.762463011684, "RNA_b2877": 16984.52556356381, "RNA_b2882": 100312.61547854629, "RNA_b2883": -81050.77643065863, "RNA_b2889": 16057.432466981467, "RNA_b2890": 42793.42591844368, "RNA_b2891": 33429.64255098998, "RNA_b2893": 20299.998293140172, "RNA_b2895": 13894.278534269013, "RNA_b2901": 102438.9875040738, "RNA_b2903": 82381.5250712236, "RNA_b2904": 27610.56748146057, "RNA_b2905": 5426.796621197475, "RNA_b2907": 84155.70264807485, "RNA_b2912": 4763.70719449641, "RNA_b2913": 34160.38450340112, "RNA_b2914": 17182.377758539147, "RNA_b2917": 153329.85071395253, "RNA_b2919": -172573.62642454202, "RNA_b2920": 105595.32397993602, "RNA_b2923": 17268.8114888771, "RNA_b2925": 23959.0080096192, "RNA_b2926": 31828.51156826561, "RNA_b2927": 23318.19430658875, "RNA_b2930": 68574.15037508369, "RNA_b2935": 55313.12268049233, "RNA_b2937": 65734.54570308939, "RNA_b2938": 140998.20791119244, "RNA_b2942": 28401.239616604955, "RNA_b2943": 39482.23184658113, "RNA_b2946": -18949.788543250455, "RNA_b2947": 67715.98926007426, "RNA_b2954": 42406.177755153265, "RNA_b2957": 74681.18656905644, "RNA_b2960": 7429.090342250518, "RNA_b2963": 77109.99798884171, "RNA_b2964": 33959.937562999556, "RNA_b2965": 152242.74920767947, "RNA_b2967": 2214.878679369694, "RNA_b2975": 120421.38047062822, "RNA_b2976": -22723.227987627866, "RNA_b4467": 87183.49077564167, "RNA_b4468": 75148.56141805273, "RNA_b2979": -72498.6346481626, "RNA_b2987": 42371.98360501065, "RNA_b2988": 132413.13933124664, "RNA_b2994": 121502.94973255334, "RNA_b2995": 84369.0463018371, "RNA_b2996": 70311.86635033043, "RNA_b2997": 79833.8586446359, "RNA_b3001": 74165.32994705433, "RNA_b3005": 30261.55175875099, "RNA_b3006": 52383.27397639344, "RNA_b3008": 27868.696578962412, "RNA_b3012": 22181.506527146747, "RNA_b3018": 21598.194932011793, "RNA_b3028": 41453.28822092962, "RNA_b3029": 22407.958342351474, "RNA_b3034": -140652.44864790738, "RNA_b3035": -41548.73971827944, "RNA_b3040": 22519.238194424557, "RNA_b3041": 8458.136907632772, "RNA_b3052": 41861.49102271341, "RNA_b3057": 21943.88734692919, "RNA_b3058": 10735.947791687531, "RNA_b3059": 18019.64129743051, "RNA_b3061": 65070.589380386686, "RNA_b3062": 43129.33700537138, "RNA_b3063": 104864.5364258997, "RNA_b3065": -2493.1658016827673, "RNA_b3067": 39251.851215207884, "RNA_b3069": 2217.9647290102325, "RNA_b3073": 98359.69953501268, "RNA_b3084": 33296.74241087644, "RNA_b3089": 89219.11946163552, "RNA_b3091": 105965.43746992367, "RNA_b3092": -25901.39612682459, "RNA_b3093": 101306.31228916375, "RNA_b4471": 97135.43148989891, "RNA_b3114": 163742.10295996547, "RNA_b3115": -69997.54743409384, "RNA_b3116": 15406.052460593688, "RNA_b3117": -19506.25260792562, "RNA_b3123": 10980.19505203586, "RNA_b3124": 81357.00505221798, "RNA_b3125": -112308.93893981799, "RNA_b3126": 55079.854350915746, "RNA_b3127": 95541.53856068818, "RNA_b3128": 111825.8292769085, "RNA_b3132": -24621.387880706003, "RNA_b3137": 61329.59731493464, "RNA_b3146": 25199.930155023558, "RNA_b3161": 34333.11644892639, "RNA_b3164": 54436.41167036388, "RNA_b3165": 1788.2394733603332, "RNA_b3166": 23630.020614578647, "RNA_b3167": 28591.740581912145, "RNA_b3168": 14718.864582419224, "RNA_b3169": 105735.09188492283, "RNA_b3171": 2151.77735497943, "RNA_b3172": 36178.29095334851, "RNA_b3174": 2258.551053337576, "RNA_b3175": 9728.098497542564, "RNA_b3176": 3654.7466762977483, "RNA_b3177": 60484.472141977145, "RNA_b3179": -72319.96269306098, "RNA_b3181": 8152.464868375814, "RNA_b3182": 102466.59302697764, "RNA_b3185": -9108.186855714253, "RNA_b3186": 22130.67971898486, "RNA_b3187": 28444.68140771167, "RNA_b3189": 36785.36387648392, "RNA_b3196": 69966.81467684316, "RNA_b3197": -16001.957605882562, "RNA_b3198": -7823.153822416807, "RNA_b3199": 40992.7337004793, "RNA_b3200": 39705.13440352992, "RNA_b3201": -4545.514840134984, "RNA_b3202": 39791.44498692457, "RNA_b3212": 5996.983443395389, "RNA_b3213": 100998.9671164472, "RNA_b3222": 62529.980604301425, "RNA_b3223": 42345.14852993612, "RNA_b3224": 106681.84013743294, "RNA_b3225": 63744.10737038453, "RNA_b3230": 28060.916559378693, "RNA_b3231": -7995.865043524201, "RNA_b3236": 25538.42746981045, "RNA_b3247": 42950.30119797006, "RNA_b3255": 33534.31313960156, "RNA_b3256": 5505.351476017382, "RNA_b3258": 103882.47590327509, "RNA_b3260": 10888.287046808613, "RNA_b3265": -99037.0334923537, "RNA_b3266": 221440.72624782627, "RNA_b3272": 8551.707551570713, "RNA_b3273": -2932.2787404734067, "RNA_b3274": 8551.707551570713, "RNA_b3275": 205781.7216638371, "RNA_b3276": -192622.54729157395, "RNA_b3277": 5481.088840381099, "RNA_b3278": 109383.64750865681, "RNA_b3281": 54010.91055206661, "RNA_b3282": -47245.031782384605, "RNA_b3287": -27256.370244909067, "RNA_b3288": 67633.8113813427, "RNA_b3289": 37738.42534714835, "RNA_b3290": 40191.46356688168, "RNA_b3294": 27391.598860067184, "RNA_b3295": 70550.63397083995, "RNA_b3296": -78260.2209484079, "RNA_b3297": 27858.087494219053, "RNA_b3298": 25451.1882289716, "RNA_b3299": 8307.416006142948, "RNA_b3300": 95150.29932502646, "RNA_b3301": -204677.1606578015, "RNA_b3302": 12824.996625017866, "RNA_b3303": 35868.16740196522, "RNA_b3304": 25273.997588875805, "RNA_b3305": 38033.50439726967, "RNA_b3306": 27955.90428364347, "RNA_b3307": 21800.610722522735, "RNA_b3308": 38536.269081897866, "RNA_b3309": 22338.356083792914, "RNA_b3310": 26477.550896166547, "RNA_b3311": 18128.408851255248, "RNA_b3312": 13605.486609627931, "RNA_b3313": 29178.38405299173, "RNA_b3314": 49960.177310729036, "RNA_b3315": 23735.87912274604, "RNA_b3316": 19871.34202379389, "RNA_b3317": 58598.65014359287, "RNA_b3318": 21476.243048762008, "RNA_b3319": 43142.79372528047, "RNA_b3320": -172057.7737932755, "RNA_b3321": 22306.335447239453, "RNA_b3339": 84515.89827140527, "RNA_b3340": 150633.09517565055, "RNA_b3341": -149531.64023727068, "RNA_b3342": 26778.43952560103, "RNA_b3343": 20621.62327361138, "RNA_b3344": 25745.937632492518, "RNA_b3345": -49685.237198744326, "RNA_b3350": 128702.2851232693, "RNA_b3359": 33835.42336454557, "RNA_b3360": 15529.168200379421, "RNA_b3365": 181503.6710200055, "RNA_b3366": 23289.45794747463, "RNA_b3367": 57740.795578674595, "RNA_b3368": 38665.679537444594, "RNA_b3370": 96096.07360259883, "RNA_b3371": -132690.50355158077, "RNA_b4474": 59122.18111719393, "RNA_b3374": 56031.9839771388, "RNA_b3380": -167202.02682358856, "RNA_b3384": 71549.76709196364, "RNA_b3385": 54060.62893446902, "RNA_b3386": 33438.79515777071, "RNA_b3389": -181940.97933656408, "RNA_b3390": 37057.61731562788, "RNA_b3396": 72783.66391216744, "RNA_b3397": 16382.12564642964, "RNA_b3403": 41751.56289436166, "RNA_b3406": 13958.952606628467, "RNA_b3409": 43111.646108519555, "RNA_b3412": 22427.08289951515, "RNA_b3415": 33701.26197376454, "RNA_b3416": 148275.10911917104, "RNA_b3417": -19311.363135363703, "RNA_b3425": 23243.115373661632, "RNA_b3426": 42293.02225950781, "RNA_b3428": 174409.02387450822, "RNA_b3429": 102401.9694574975, "RNA_b3430": -128913.07246165285, "RNA_b3431": -38963.228905330754, "RNA_b3432": 156175.122674901, "RNA_b3433": 32225.434588845063, "RNA_b4476": 95740.56805644128, "RNA_b3437": -43723.38138914061, "RNA_b3447": 124053.44358139935, "RNA_b3449": -158090.9431566272, "RNA_b3450": 76136.88949671254, "RNA_b3451": 60586.12069259949, "RNA_b3452": 63863.27150530431, "RNA_b3453": 93707.28876443843, "RNA_b3454": 50785.83629227689, "RNA_b3455": 54818.39836158063, "RNA_b3456": 91398.74296868312, "RNA_b3457": 66264.05722955211, "RNA_b3458": 79007.7674802078, "RNA_b3460": 78439.99426201952, "RNA_b3461": 22033.39691937532, "RNA_b3464": -28914.870847790986, "RNA_b3465": 6482.891448297641, "RNA_b3469": 156757.4237910322, "RNA_b3470": 7187.912944283083, "RNA_b3475": 17236.86943532998, "RNA_b3476": -114264.35804228087, "RNA_b3477": 67837.69752596736, "RNA_b3478": 59815.288463715595, "RNA_b3479": 54632.981630287104, "RNA_b3480": 57702.224494512324, "RNA_b3493": 42395.63457849817, "RNA_b3496": 105235.12771885989, "RNA_b3500": 39579.372475066564, "RNA_b3502": 92382.98852443707, "RNA_b3503": 30340.256125657233, "RNA_b3517": 100076.15308563037, "RNA_b3519": 117757.9328070566, "RNA_b3526": 66224.04676977382, "RNA_b3528": 91925.17244425401, "RNA_b3540": 71717.20813404357, "RNA_b3541": 70178.66093260271, "RNA_b3542": 64708.38182566953, "RNA_b3543": 72993.5153882518, "RNA_b3544": -138553.94667857312, "RNA_b3545": 2238.083110303217, "RNA_b3546": 120727.93538862708, "RNA_b3551": 166295.1995999172, "RNA_b3553": 69574.81450338745, "RNA_b3559": 18615.24522882157, "RNA_b3560": 65165.402749870795, "RNA_b3564": 103532.20912081804, "RNA_b3565": -27284.4805348245, "RNA_b3566": 70446.2803759518, "RNA_b3567": 109742.29475620441, "RNA_b3568": 84574.83519324107, "RNA_b3571": 144854.48733237904, "RNA_b3572": 35368.78963560447, "RNA_b3575": 71351.91852843463, "RNA_b3577": 33970.913622576496, "RNA_b3578": 91566.81640147264, "RNA_b3579": 70394.73997044248, "RNA_b3580": 106985.29897413404, "RNA_b3581": 47273.443284013534, "RNA_b3583": -290359.61624795065, "RNA_b3588": 41113.15701934335, "RNA_b3590": 131497.83856053278, "RNA_b3591": -38832.35867605718, "RNA_b3599": 136659.04935347172, "RNA_b3600": 61397.51630326248, "RNA_b3603": -38962.055445051956, "RNA_b3605": 84861.06644920811, "RNA_b3607": 19005.219445114886, "RNA_b3608": 49075.98481107676, "RNA_b3609": -5534.067875238109, "RNA_b3610": 7378.304724286831, "RNA_b3612": -50405.30264382832, "RNA_b3616": 73106.33357943263, "RNA_b3617": -9826.825954220445, "RNA_b3619": -111684.05121661074, "RNA_b3620": 74724.14200248683, "RNA_b3621": 68217.68933547189, "RNA_b3622": 89783.51303044744, "RNA_b3623": 69371.75512345432, "RNA_b3624": -14511.335810731747, "RNA_b3625": 49612.491684138025, "RNA_b3626": 72188.49862283647, "RNA_b3627": 72455.30337642867, "RNA_b3628": 76752.94609017922, "RNA_b3629": 66072.62629367344, "RNA_b3630": 56684.51686455183, "RNA_b3631": -254071.5591185803, "RNA_b3632": 73608.29842065909, "RNA_b3633": 36355.44244141581, "RNA_b3634": 13691.970682720601, "RNA_b3636": -21133.22085125091, "RNA_b3637": 16939.155487127096, "RNA_b3639": 34565.70974136069, "RNA_b3640": -19653.452416913427, "RNA_b3642": -15264.45498459683, "RNA_b3643": 48838.24218511716, "RNA_b3648": 16554.737216826295, "RNA_b3649": -199655.81012251906, "RNA_b3650": 150482.45237688854, "RNA_b3651": 49264.848660208816, "RNA_b3653": 34927.69170347309, "RNA_b3654": 40548.81684670594, "RNA_b3658": 2768.7973234689343, "RNA_b3665": 49464.0759427441, "RNA_b3666": 99468.17325329552, "RNA_b3670": 20752.40433092848, "RNA_b3671": 27042.722828528418, "RNA_b3679": 122693.31720126193, "RNA_b3691": 92462.33895983869, "RNA_b4478": 81770.66053552761, "RNA_b4477": 44078.91475701139, "RNA_b3693": 62793.12588248913, "RNA_b3703": -16002.290189416944, "RNA_b3704": 25787.771822956318, "RNA_b3705": 48261.822480733346, "RNA_b3706": 39933.614810151244, "RNA_b3708": -28998.021810174447, "RNA_b3709": 89424.01826672438, "RNA_b3714": 38826.76579999325, "RNA_b3722": 134045.69597657357, "RNA_b3725": 55246.07821930595, "RNA_b3726": 63641.14714275923, "RNA_b3727": 68711.94888318269, "RNA_b3728": 74086.96449644731, "RNA_b3729": 130599.93868302125, "RNA_b3730": -45937.6841320553, "RNA_b3731": 29912.982193196833, "RNA_b3732": 98683.80507144598, "RNA_b3733": 61542.623865172594, "RNA_b3734": -125911.64074307113, "RNA_b3735": 38055.338137818704, "RNA_b3736": 33469.19503317323, "RNA_b3737": -25667.370824402875, "RNA_b3738": 58383.566041875885, "RNA_b3739": 10638.049854584935, "RNA_b3740": 44499.46958496079, "RNA_b3741": 26395.223954381916, "RNA_b3744": 27933.973420495906, "RNA_b3747": 52232.110408600296, "RNA_b3748": 29946.19005188917, "RNA_b3749": 107207.80239598655, "RNA_b3750": 68993.43751110544, "RNA_b3751": 63325.1870432943, "RNA_b3752": -181670.55282285734, "RNA_b3756": 109383.64750865681, "RNA_b3757": -189357.3987502954, "RNA_b3758": 205592.81286153974, "RNA_b3759": 8551.707551570713, "RNA_b3760": 2237.8045188106285, "RNA_b3761": 2214.2611042481403, "RNA_b3770": -127170.42894856962, "RNA_b3771": 132096.0418994907, "RNA_b3772": 110311.0786503383, "RNA_b3774": 40768.74540031771, "RNA_b3779": 105937.53211765036, "RNA_b3780": 37045.2055909682, "RNA_b3781": 6547.712964340716, "RNA_b3783": 26102.42420289956, "RNA_b3784": 79061.9746001952, "RNA_b3785": 74567.20478173216, "RNA_b3786": -463774.38822090294, "RNA_b3787": 89990.58983408305, "RNA_b3788": 76106.84735990362, "RNA_b3789": 62873.8238480985, "RNA_b3790": 48140.03190849717, "RNA_b3791": 80682.86691609699, "RNA_b3792": 89265.73436735186, "RNA_b4481": 77027.46634121868, "RNA_b3793": 97039.96306845895, "RNA_b3794": 52760.54017494514, "RNA_b3796": 5512.2982316283105, "RNA_b3797": -1271.8626846604595, "RNA_b3798": 2463.888246121694, "RNA_b3799": 2270.6646047838626, "RNA_b3803": 84184.22450867208, "RNA_b3804": 52864.44566892665, "RNA_b3805": -104015.88205885759, "RNA_b3806": 181853.4322850611, "RNA_b3807": 9399.99879537962, "RNA_b3809": -84752.89152266164, "RNA_b3816": 17887.605649688343, "RNA_b3821": 19013.336315472647, "RNA_b3823": 44363.09638643114, "RNA_b3824": 18053.35868693297, "RNA_b3825": -4232.385959474825, "RNA_b3826": 57121.50476190461, "RNA_b3829": 59038.29317896095, "RNA_b3831": 20540.175157330734, "RNA_b3833": 53910.646451571105, "RNA_b3835": -9765.024239285447, "RNA_b3836": 19117.069523777347, "RNA_b3838": 36716.37217172977, "RNA_b3839": -45137.044854975495, "RNA_b3843": 43613.63855490832, "RNA_b3844": 18640.251885746933, "RNA_b3845": 65283.319605563476, "RNA_b3846": 30712.16890990935, "RNA_b3849": 103961.23729529676, "RNA_b3850": -130101.30871547997, "RNA_b3851": 109383.64750865681, "RNA_b3852": 5481.088840381099, "RNA_b3853": -192622.54729157395, "RNA_b3854": 205781.7216638371, "RNA_b3855": 8551.488191990027, "RNA_b3856": 37393.059307566065, "RNA_b3857": -5457.481126449511, "RNA_b3860": 16543.60641729729, "RNA_b3867": 35934.039050000305, "RNA_b3870": 11434.70754159562, "RNA_b3875": 20262.127389437315, "RNA_b3882": 37346.502762235934, "RNA_b3892": 45459.33464069096, "RNA_b3893": 64316.403857036414, "RNA_b3894": -14621.67738354775, "RNA_b3902": 19514.982567302206, "RNA_b3903": -40190.08763562812, "RNA_b3904": 105037.74050321637, "RNA_b3907": 73779.77512570177, "RNA_b3908": 44297.21876338162, "RNA_b3909": 70134.74577539011, "RNA_b3915": 26202.368817541857, "RNA_b3916": 26813.570142254, "RNA_b3917": 28972.932611995773, "RNA_b3918": 53840.42032933974, "RNA_b3919": 21805.352360669727, "RNA_b3924": 20814.036083727824, "RNA_b3925": 71993.73825443267, "RNA_b3926": -45656.37866315695, "RNA_b3927": 60564.35538218896, "RNA_b3930": 66232.74945661557, "RNA_b3936": 1821.576658961639, "RNA_b3939": 23907.481181720002, "RNA_b3940": 79448.6361241909, "RNA_b3941": 23112.68447573659, "RNA_b3942": 155485.42346937448, "RNA_b3945": 78622.74812468897, "RNA_b3946": -133303.8276479116, "RNA_b3951": 31807.54446864881, "RNA_b3952": 62570.05075021868, "RNA_b3956": 74048.64713780036, "RNA_b3957": 31664.74963066373, "RNA_b3958": 55406.087257180916, "RNA_b3959": -36683.90108788342, "RNA_b3960": 65805.253011268, "RNA_b3962": 40539.713298257055, "RNA_b3965": 29775.480816388408, "RNA_b3966": 131493.64646164016, "RNA_b3967": -60377.155747371515, "RNA_b3968": 109383.64750865681, "RNA_b3969": -189357.3987502954, "RNA_b3970": 205490.5552639342, "RNA_b3971": 8551.707551570713, "RNA_b3972": -10195.261598301438, "RNA_b3974": 24356.842884283655, "RNA_b3976": -2934.2655043739815, "RNA_b3977": 2167.0615740369562, "RNA_b3978": -37535.07042330399, "RNA_b3979": -2932.2787404734067, "RNA_b3980": 84493.58161277534, "RNA_b3981": -22341.221578311954, "RNA_b3982": 38856.16056098225, "RNA_b3983": 30560.006043924583, "RNA_b3984": -407548.1787279769, "RNA_b3985": 35477.477277400874, "RNA_b3986": 10688.962338561856, "RNA_b3987": 287195.1116975953, "RNA_b3988": 301142.9496307701, "RNA_b3990": 80996.67374341706, "RNA_b3991": 55060.71567078223, "RNA_b4407": 14312.494898589206, "RNA_b3992": 53862.238401347284, "RNA_b3993": -180470.09656650113, "RNA_b3994": 135337.73625585873, "RNA_b3996": 55076.4963430162, "RNA_b3997": -31755.071697825846, "RNA_b4005": 13946.438724403, "RNA_b4006": 65975.11167047596, "RNA_b4007": 109383.64750865681, "RNA_b4008": -189357.3987502954, "RNA_b4009": 205781.7216638371, "RNA_b4010": 8551.707551570713, "RNA_b4013": 25240.500821801284, "RNA_b4014": -93349.16133528377, "RNA_b4015": 93027.68742245012, "RNA_b4019": 107062.96609825936, "RNA_b4022": 25571.94855441776, "RNA_b4024": 26515.5093527622, "RNA_b4025": 46858.523409664616, "RNA_b4031": 105578.76300809938, "RNA_b4032": 63853.80543037068, "RNA_b4033": 110468.52728391124, "RNA_b4034": 84716.4659127246, "RNA_b4035": 79579.34538291088, "RNA_b4036": -61533.135416473924, "RNA_b4039": -25491.789505083103, "RNA_b4040": 62180.8450161391, "RNA_b4041": 65299.59268346106, "RNA_b4042": 9519.091857735742, "RNA_b4049": 27083.06254211754, "RNA_b4053": 26127.36308599461, "RNA_b4054": 32127.217495282213, "RNA_b4055": 50966.34358369829, "RNA_b4067": 46672.51575990919, "RNA_b4069": 36431.6012267173, "RNA_b4070": 102330.6838048349, "RNA_b4071": 40466.161644299515, "RNA_b4072": 48024.88834070014, "RNA_b4073": 68469.61896162939, "RNA_b4077": 38144.34393507799, "RNA_b4079": 153054.4866700767, "RNA_b4084": 66444.81017069168, "RNA_b4085": -129278.5065225401, "RNA_b4086": 70246.70280513182, "RNA_b4087": 108963.48919170492, "RNA_b4088": 66537.9882171303, "RNA_b4090": 7989.76922538051, "RNA_b4094": 39921.298394758094, "RNA_b4111": 39611.160672276565, "RNA_b4115": 38961.08724815287, "RNA_b4117": 63222.82688039746, "RNA_b4119": 96643.50442778687, "RNA_b4120": 101659.49775201682, "RNA_b4122": 45434.178892560034, "RNA_b4123": 95936.70143235967, "RNA_b4129": 40989.607889634906, "RNA_b4130": 104276.72140122272, "RNA_b4131": 62911.345360447536, "RNA_b4132": 32321.007406003388, "RNA_b4134": 2214.878679369694, "RNA_b4136": 23982.75902164219, "RNA_b4138": 93363.75548577953, "RNA_b4139": 35841.51943078425, "RNA_b4142": 5815.0504694045485, "RNA_b4143": 46188.67489983934, "RNA_b4151": 25755.346077087153, "RNA_b4152": 28240.772308339143, "RNA_b4153": 52460.496795160536, "RNA_b4154": -16029.330550011256, "RNA_b4160": -124315.91110673327, "RNA_b4161": 75095.83723485513, "RNA_b4162": 15956.57275401228, "RNA_b4163": 2125.4209705258713, "RNA_b4164": 2125.4209705258713, "RNA_b4165": 2125.4209705258713, "RNA_b4166": 32252.06567510787, "RNA_b4169": -50445.386524796326, "RNA_b4171": -152646.91004222364, "RNA_b4177": 36977.85053369746, "RNA_b4180": -136268.66893601065, "RNA_b4192": 75849.59341767075, "RNA_b4193": 100080.02986169704, "RNA_b4194": 21757.3491666896, "RNA_b4195": 33086.82938149598, "RNA_b4196": 46404.2037980339, "RNA_b4197": 60771.53887758796, "RNA_b4198": -138804.04832905004, "RNA_b4200": 28213.081233060362, "RNA_b4202": 16343.827237987829, "RNA_b4203": -32426.368398611994, "RNA_b4208": 37523.710887694135, "RNA_b4213": 138145.84168484958, "RNA_b4214": 21654.51155530958, "RNA_b4219": 45684.796470733585, "RNA_b4226": 14166.041101017838, "RNA_b4227": 67901.0078097126, "RNA_b4485": 107505.35764323841, "RNA_b4230": 73235.98444284483, "RNA_b4231": 71190.44684803745, "RNA_b4232": 29250.087153793516, "RNA_b4233": 97719.87994399885, "RNA_b4237": 33196.06509320682, "RNA_b4238": 29084.10102239597, "RNA_b4239": 118113.35528120898, "RNA_b4240": 101681.14616985091, "RNA_b4242": 67451.3356469419, "RNA_b4244": 32912.05311796051, "RNA_b4245": 892.2352600222338, "RNA_b4254": 28006.680642617426, "RNA_b4258": 78177.84902334545, "RNA_b4260": 107654.92016422836, "RNA_b4261": -13550.62442811967, "RNA_b4262": 77259.54196642245, "RNA_b4265": 94495.37199311296, "RNA_b4266": 45680.031097005565, "RNA_b4267": -98757.35834665975, "RNA_b4268": 40024.86496932184, "RNA_b4270": 2449.0247228959993, "RNA_b4287": 54844.948440036445, "RNA_b4288": 68660.36367353023, "RNA_b4289": 71657.55568756732, "RNA_b4290": 64542.471823291824, "RNA_b4291": 166274.41579666024, "RNA_b4293": 37313.80928025018, "RNA_b4301": -188815.23585320005, "RNA_b4311": 20965.842826257227, "RNA_b4321": 36237.418723821414, "RNA_b4322": 84564.40022595585, "RNA_b4323": 83502.58308963501, "RNA_b4356": 97465.58661455596, "RNA_b4358": 72693.4457477333, "RNA_b4367": 56359.622076909225, "RNA_b4368": 2463.888246121694, "RNA_b4369": 2463.888246121694, "RNA_b4370": 2463.888246121694, "RNA_b4371": 30125.522483818015, "RNA_b4374": -16560.644515368833, "RNA_b4375": 46527.94275435311, "RNA_b4381": 13283.95327542818, "RNA_b4382": 40451.77530916298, "RNA_b4383": 57038.13049548946, "RNA_b4384": -6360.899338609525, "RNA_b4386": 72672.46642473522, "RNA_b4388": 28331.598400085495, "RNA_b4390": 87715.31769175177, "RNA_b4392": 56663.135772566515, "RNA_b4394": 36575.470622150366, "RNA_b4395": 18933.637476621625, "generic_tRNA_AUC_ile__L_c": 0.44212851655608454, "generic_tRNA_AUU_ile__L_c": 0.44212851655608454, "generic_tRNA_GCA_ala__L_c": -16.205970477985314, "generic_tRNA_GCG_ala__L_c": -16.205970477985314, "generic_tRNA_GCU_ala__L_c": -16.205970477985314, "generic_tRNA_GAC_asp__L_c": 0.16414223379485546, "generic_tRNA_GAU_asp__L_c": 0.16414223379485546, "generic_tRNA_ACG_thr__L_c": 0.1654807151901895, "generic_tRNA_AGA_arg__L_c": 0.17318992260810812, "generic_tRNA_CAA_gln__L_c": 0.4373324125709881, "generic_tRNA_AUG_met__L_c": 0.43921229975450254, "generic_tRNA_CAG_gln__L_c": -0.3860971579035993, "generic_tRNA_CUG_leu__L_c": 0.1991822509111061, "generic_tRNA_CUA_leu__L_c": 0.1991822509111061, "generic_tRNA_AAA_lys__L_c": 0.16520559737277388, "generic_tRNA_AAG_lys__L_c": 0.16520559737277388, "generic_tRNA_GUA_val__L_c": 0.1699518744550964, "generic_tRNA_GUG_val__L_c": 0.1699518744550964, "generic_tRNA_GUU_val__L_c": 0.1699518744550964, "generic_tRNA_UCC_ser__L_c": 0.20380998417873641, "generic_tRNA_UCU_ser__L_c": 0.20380998417873641, "generic_tRNA_UCA_ser__L_c": 0.18898931177180422, "generic_tRNA_UCG_ser__L_c": 0.20122101283941318, "generic_tRNA_UAC_tyr__L_c": 0.14631713984615752, "generic_tRNA_UAU_tyr__L_c": 0.14631713984615752, "generic_tRNA_GUC_val__L_c": 0.1699518744550964, "generic_tRNA_UUG_leu__L_c": 0.1883737425221064, "generic_tRNA_UUA_leu__L_c": -0.08742713828071286, "generic_tRNA_UGC_cys__L_c": 0.4253272335957562, "generic_tRNA_UGU_cys__L_c": 0.4253272335957562, "generic_tRNA_GGC_gly_c": 0.16839324853987137, "generic_tRNA_GGU_gly_c": 0.16839324853987137, "generic_tRNA_AAC_asn__L_c": 0.16348854490849915, "generic_tRNA_AAU_asn__L_c": 0.16348854490849915, "generic_tRNA_CCC_pro__L_c": 0.17212375669411453, "generic_tRNA_CCU_pro__L_c": 0.17233948892308024, "generic_tRNA_AGG_arg__L_c": 0.17158728363783193, "generic_tRNA_GCC_ala__L_c": 0.17057118180713324, "generic_tRNA_GAA_glu__L_c": -15.930621061176335, "generic_tRNA_AUA_ile__L_c": 0.1613899848608957, "generic_tRNA_CGU_arg__L_c": 0.44403738722230396, "generic_tRNA_CGC_arg__L_c": 0.44403738722230396, "generic_tRNA_CGA_arg__L_c": 0.44403738722230396, "generic_tRNA_AGC_ser__L_c": -0.9668445106284659, "generic_tRNA_AGU_ser__L_c": -0.9668445106284659, "generic_tRNA_START_met__L_c": 0.1689753704387272, "generic_tRNA_GGG_gly_c": 0.17351443908789962, "generic_tRNA_UUC_phe__L_c": 0.1543161932472825, "generic_tRNA_UUU_phe__L_c": 0.1543161932472825, "generic_tRNA_CUC_leu__L_c": 0.18192032920634338, "generic_tRNA_CUU_leu__L_c": 0.18192032920634338, "generic_tRNA_ACC_thr__L_c": -0.26150312745798, "generic_tRNA_ACU_thr__L_c": -0.26150312745798, "generic_tRNA_CCG_pro__L_c": 0.17233948892308024, "generic_tRNA_UGA_cys__L_c": 0.2205725661199872, "generic_tRNA_UGG_trp__L_c": 0.1601953966727847, "generic_tRNA_CGG_arg__L_c": 0.45022329195084826, "generic_tRNA_CAC_his__L_c": -0.13101420568336758, "generic_tRNA_CAU_his__L_c": -0.13101420568336758, "generic_tRNA_CCA_pro__L_c": 0.17233948892308024, "generic_tRNA_ACA_thr__L_c": -0.26150312745798, "generic_tRNA_GGA_gly_c": -3.1625071793281023, "protein_b0002": 1.4091564876839455e-26, "protein_b0003": -1812.8934735801986, "protein_b0004": 139.73954468474653, "protein_b0007": -951.3034779731187, "protein_b0008": -552.035053783786, "protein_b0009": -232.05399707728816, "protein_b0014": 641.5348591308172, "protein_b0015": -1269.6496277767196, "protein_b0019": -312.92596766901573, "protein_b0023": -252.05148378300382, "protein_b0025": -173.8751053675877, "protein_b0026": -2325.3997980550644, "protein_b0027": 4.074814389079329, "protein_b0029": 365.52041636325407, "protein_b0030": -285.3421257471617, "protein_b0031": -267.95844805813977, "protein_b0032": -215.36171204485976, "protein_b0033": -1306.3262699720476, "protein_b0036": -1695.017544755588, "protein_b0037": 361.48522240716295, "protein_b0038": -2198.016585102728, "protein_b0040": -347.0183651951829, "protein_b0047": -180.2837924664161, "protein_b0048": -186.0546571185114, "protein_b0049": 192.70211176326754, "protein_b0051": 265.84518492631463, "protein_b0052": 154.60392979175933, "protein_b0053": -1817.6280025689557, "protein_b0058": -2026.0669840745431, "protein_b0061": -1777.8916245953353, "protein_b0062": -2.0391875329199305, "protein_b0063": 418.90486144535737, "protein_b0066": 278.8278653913226, "protein_b0067": -174.04070826242284, "protein_b0068": 292.8169510673965, "protein_b0070": -1309.1037768656126, "protein_b0071": 108.71882245219447, "protein_b0072": -2406.9798016322143, "protein_b0073": 378.9193267699229, "protein_b0074": 671.5078611011721, "protein_b0077": -787.0673871914089, "protein_b0078": 240.91080250350836, "protein_b0082": -253.81713801437397, "protein_b0084": 572.157433834471, "protein_b0085": 283.65707360707796, "protein_b0086": 358.09021358394256, "protein_b0087": -167.3674579371634, "protein_b0088": -8874.567878417729, "protein_b0090": 95.56035546342838, "protein_b0091": 478.67445665537525, "protein_b0092": -2.0891600739854603e-27, "protein_b0096": 238.41400254924793, "protein_b0098": -1539.931605709553, "protein_b0099": -85.51199620825655, "protein_b0103": -662.6907463974563, "protein_b0104": -319.17156883017645, "protein_b0109": -50.638939079275275, "protein_b0110": -675.2712670565302, "protein_b0112": -1209.0578048028653, "protein_b0114": -2084.364584173144, "protein_b0115": -349.2930714901054, "protein_b0116": -934.7249561517165, "protein_b0118": -1088.62022902091, "protein_b0120": 204.75776566462304, "protein_b0121": -963.5661456131062, "protein_b0123": -463.2742969320766, "protein_b0124": -844.2812625574344, "protein_b0125": -160.78735972640135, "protein_b0126": -166.17136655075032, "protein_b0131": -113.62429723266106, "protein_b0133": 340.5980078242232, "protein_b0134": -849.2459898047812, "protein_b0142": -991.4646656940405, "protein_b0149": -227.58507967129162, "protein_b0150": 1082.2519466283343, "protein_b0151": 131.5673622549052, "protein_b0152": -2.1718006023670298, "protein_b0153": -3982.2902209809567, "protein_b0154": -646.3246002964827, "protein_b0155": -283.1340680575456, "protein_b0156": 10.897538180899755, "protein_b0158": 237.73253375380762, "protein_b0159": -1115.0832314759134, "protein_b0160": 281.53077508182037, "protein_b0166": -228.30644448878505, "protein_b0168": -1788.9698256386666, "protein_b0169": -1063.8982040449155, "protein_b0170": -218.53251973032232, "protein_b0171": -379.54694209123153, "protein_b0172": -96.97573442871733, "protein_b0173": -355.8771396922654, "protein_b0174": -160.0320369224228, "protein_b0175": -863.6329215053303, "protein_b0177": 171.58638888532317, "protein_b0179": -111.30757594363081, "protein_b0180": -83.34777490358293, "protein_b0181": -828.2129263617977, "protein_b0182": -3379.852390155941, "protein_b0185": -582.3485534173407, "protein_b0186": 261.5380169356558, "protein_b0188": -351.91473801153245, "protein_b0194": -619.6346837774527, "protein_b0197": -1151.1651512572168, "protein_b0198": -162.6452922977324, "protein_b0199": 519.3329780604348, "protein_b0200": 89.31176631150917, "protein_b0207": 16.312353373957002, "protein_b0212": -172.50232979225748, "protein_b0221": -1023.7718613441414, "protein_b0222": -203.5942544692515, "protein_b0237": -446.9913892353514, "protein_b0238": -173.79613970358565, "protein_b0241": 70.09088796890424, "protein_b0242": 551.7586996472605, "protein_b0243": -829.171823289879, "protein_b0260": -386.90859544513904, "protein_b0261": -1218.7047207964843, "protein_b0273": -525.4440648533212, "protein_b0306": 175.81971679099158, "protein_b0307": 308.3618801476537, "protein_b0308": 178.45305521739073, "protein_b0311": 607.5880704072172, "protein_b0312": 437.1408733896338, "protein_b0314": -28.997119209067968, "protein_b0323": -925.572351944452, "protein_b0331": -3176.5386316741215, "protein_b0333": 299.1164476878266, "protein_b0334": 231.48266137990015, "protein_b0336": -98.90420266124443, "protein_b0337": 508.27747475453475, "protein_b0339": -690.8962725216935, "protein_b0340": 145.5358601099184, "protein_b0341": -191.08108406686569, "protein_b0343": -1448.7424229003705, "protein_b0344": -501.48986251261647, "protein_b0347": 557.1465208169426, "protein_b0348": 238.69188737304972, "protein_b0349": 387.47280288393824, "protein_b0350": 270.20997017803705, "protein_b0351": -3436.825009991084, "protein_b0352": 353.4035048081129, "protein_b0353": -1004.9606197399396, "protein_b0355": 210.65741568226332, "protein_b0356": -1006.6780521039466, "protein_b0365": -1770.4506739971746, "protein_b0366": 133.08244972632303, "protein_b0367": -208.65923762740826, "protein_b0368": 268.2929757910698, "protein_b0369": -479.79719680256443, "protein_b0381": -211.54447333203746, "protein_b0383": 529.0027357026803, "protein_b0386": -438.89193983383257, "protein_b0388": 94.62651045750825, "protein_b0394": -215.58196938496948, "protein_b0401": -266.71841013914394, "protein_b0403": 647.1820349668709, "protein_b0404": -193.5070686585615, "protein_b0405": -468.85989174293377, "protein_b0406": -532.2762141954078, "protein_b0408": 457.528314169687, "protein_b0409": -1866.2107057516976, "protein_b0411": -242.77689810896103, "protein_b0414": -1646.0271339376704, "protein_b0415": -55.104276169457705, "protein_b0416": 15.7752726672118, "protein_b0417": 103.01544368870437, "protein_b0418": -96.12850239532234, "protein_b0420": -1995.79665460294, "protein_b0421": 460.9560801637547, "protein_b0423": -318.3240482531192, "protein_b0425": -480.1622372147904, "protein_b0428": -99.96882016894145, "protein_b0429": -89.58750998097463, "protein_b0430": -145.96840157829163, "protein_b0431": -3457.0279296860203, "protein_b0432": -68.88652176601012, "protein_b0433": -1042.180343194431, "protein_b0436": -733.1776087703402, "protein_b0444": -242.3489635208336, "protein_b0446": -292.9575562626379, "protein_b0451": -1217.8900856054368, "protein_b0452": -248.389631273423, "protein_b0459": -90.52555166295147, "protein_b0462": 346.6718967426617, "protein_b0463": -1827.9240525906243, "protein_b0469": -266.485297109079, "protein_b0474": -271.55112758249993, "protein_b0475": -417.8028804187604, "protein_b0477": -317.8350060302459, "protein_b0480": 551.2587865733883, "protein_b0484": 386.2211922438612, "protein_b0485": 374.8331425510869, "protein_b0494": -629.5196162557215, "protein_b0505": 171.44951734142833, "protein_b0507": 44.09278185155409, "protein_b0508": -0.0, "protein_b0509": -4915.67039837393, "protein_b0511": -82.4124732603006, "protein_b0512": 355.8589517054061, "protein_b0514": 120.18128275550274, "protein_b0516": -1424.2023063897386, "protein_b0517": 349.68558918875, "protein_b0521": -2468.3086076481754, "protein_b0522": 238.60810371857613, "protein_b0523": -819.7891224107505, "protein_b0524": -661.1387347948996, "protein_b0526": -587.1731535015006, "protein_b0529": -300.63939280679296, "protein_b0572": -2854.6216443494827, "protein_b0573": 62.764827211067015, "protein_b0574": 260.76253150941943, "protein_b0575": 82.37731492722848, "protein_b0576": -322.9612750438071, "protein_b0578": 205.05067770215373, "protein_b0583": -48.38187143129581, "protein_b0584": 1470.2999274338238, "protein_b0585": 249.567380140455, "protein_b0586": -3072.213490956782, "protein_b0588": 174.48085137327246, "protein_b0589": -78.83090611291054, "protein_b0590": -1400.9387233376299, "protein_b0591": -955.4652274843289, "protein_b0592": 340.24265848729175, "protein_b0593": 406.8405302089308, "protein_b0594": -1997.5938781257355, "protein_b0595": 156.9321560017933, "protein_b0596": 1.0459427707822897e-29, "protein_b0604": -505.55116925400756, "protein_b0612": -447.20420207155394, "protein_b0613": 252.8619632568805, "protein_b0615": -2258.4345275386618, "protein_b0616": 368.79457747474873, "protein_b0617": 194.01810685245232, "protein_b0621": -324.43206245194364, "protein_b0622": -26.481327993377807, "protein_b0627": -122.5176539862169, "protein_b0628": -357.04472830405126, "protein_b0630": -222.19097885724375, "protein_b0632": -223.55291960455708, "protein_b0635": 618.1772970057713, "protein_b0636": -2678.400177718878, "protein_b0638": 153.14958688267194, "protein_b0639": -2957.1917014565106, "protein_b0642": 233.67345808938018, "protein_b0650": 626.7479023251875, "protein_b0651": 127.65558594986788, "protein_b0652": 122.6071602671991, "protein_b0653": -86.27157600831843, "protein_b0654": -49.3080278999747, "protein_b0655": 454.85141409710127, "protein_b0657": -1362.097370346873, "protein_b0661": -201.1088175416392, "protein_b0662": 79.46649235354494, "protein_b0674": -584.6585746572088, "protein_b0677": -646.5346899892364, "protein_b0678": -1299.0696622693406, "protein_b0679": -277.43965595389096, "protein_b0680": -602.0349835453059, "protein_b0684": -693.8928359011775, "protein_b0688": -908.7395367426634, "protein_b0692": -183.10291361882284, "protein_b0693": -1522.3905773936533, "protein_b0696": 163.14681986807025, "protein_b0697": -2246.5818403821154, "protein_b0698": 1.2262440829170635, "protein_b4513": -49.272605633292315, "protein_b0709": -278.64724826375385, "protein_b0720": -655.3738683725438, "protein_b0721": -455.2540668670209, "protein_b0722": -156.01682390484856, "protein_b0723": -1105.5169157392475, "protein_b0724": 306.9307701779411, "protein_b0726": 1051.9987153381967, "protein_b0727": 319.02664812577785, "protein_b0728": -3454.697400712132, "protein_b0729": 113.79385049107567, "protein_b0731": -65.93289783662998, "protein_b0732": 834.6578426844877, "protein_b0733": -416.28508944943883, "protein_b0734": -260.1365934385076, "protein_b0736": -1591.9904570924396, "protein_b0750": -1022.0001150998853, "protein_b0751": -233.69552035862003, "protein_b0752": -477.5444459109913, "protein_b0754": -363.47790615518466, "protein_b0755": -493.2571889714939, "protein_b0756": 688.7991165458878, "protein_b0757": -1169.9831591475768, "protein_b0758": -13.502363820018685, "protein_b0759": -9.593101972202573, "protein_b0763": 46.17433429248547, "protein_b0764": -115.49578924761985, "protein_b0765": -1105.4267196424116, "protein_b0766": 163.48830059928, "protein_b0767": -5.310784566520573, "protein_b0774": -624.8606900032128, "protein_b0775": 342.69972941741986, "protein_b0776": 410.4044450380528, "protein_b0777": 177.7291064011547, "protein_b0778": -2012.1829518644088, "protein_b0781": -1083.264659933964, "protein_b0783": 44.525137127382294, "protein_b0784": -6.326453410838584, "protein_b0785": 12.259467298245118, "protein_b0789": -1493.4471616600206, "protein_b0805": 638.2421008017257, "protein_b0807": -142.56445542391654, "protein_b0809": 98.4584459197602, "protein_b0810": -200.25621401085684, "protein_b0811": 204.1303704325549, "protein_b0813": -309.0413261646084, "protein_b0822": -256.0163095491424, "protein_b0825": -406.34725821577143, "protein_b0826": -906.6816650108891, "protein_b0827": 470.6916140200686, "protein_b0828": 172.69458879974673, "protein_b0829": 454.28490699447997, "protein_b0830": 122.84610563679803, "protein_b0831": -98.30265594903581, "protein_b0832": -82.89665539884024, "protein_b0837": -115.63971297221653, "protein_b0839": -454.5092207281502, "protein_b0841": -540.3412621373465, "protein_b0842": -1021.5294980944287, "protein_b0849": -51.5379154823891, "protein_b0854": 247.8281768832821, "protein_b0855": 362.5062648648634, "protein_b0856": -269.8759542537628, "protein_b0857": -223.30002848558883, "protein_b0859": -791.1877139639284, "protein_b0860": -176.51394046220068, "protein_b0861": -186.1340187236345, "protein_b0862": -109.06363142715819, "protein_b0863": 278.57874248130037, "protein_b0864": 224.801579069977, "protein_b0870": -1110.512779414041, "protein_b0871": -646.0479022439386, "protein_b0875": -596.8431961044527, "protein_b0884": -77.58898198532894, "protein_b0886": 447.72929000779754, "protein_b0887": 183.11927927108334, "protein_b0888": -171.5164870966522, "protein_b0891": -659.5494068394015, "protein_b0893": -419.0473680486798, "protein_b0894": 883.137886248143, "protein_b0895": 231.43128103653066, "protein_b0896": -220.4947610333242, "protein_b0902": -232.98595599444238, "protein_b0903": 474.2760106568826, "protein_b0904": -2060.061744158485, "protein_b0907": 27.963871123509445, "protein_b0908": -935.456004892425, "protein_b0910": -78.00550031351949, "protein_b0911": -809.1499916511129, "protein_b0914": -3061.798435050775, "protein_b0915": 287.8007276841574, "protein_b0918": -460.3101932918312, "protein_b0928": -417.65725542607646, "protein_b0929": -111.3616747643852, "protein_b0930": -492.98543942268674, "protein_b0931": -290.1858463535596, "protein_b0932": 557.9419201930626, "protein_b0933": 179.17080487345353, "protein_b0934": -105.20091883305471, "protein_b0935": 373.15698260600516, "protein_b0936": 216.73384673507925, "protein_b0937": -2191.9526054527933, "protein_b0945": -204.51276177584464, "protein_b0948": -1631.4354886310089, "protein_b0954": -177.39048424336895, "protein_b0957": -301.68362233312615, "protein_b0963": -166.15561297895297, "protein_b0967": -213.73001854180538, "protein_b0968": 115.52706136757858, "protein_b0969": -263.82306389399656, "protein_b0972": 434.455361770009, "protein_b0973": 660.3633524701729, "protein_b0974": -3391.117307262428, "protein_b0978": -2657.6383990261124, "protein_b0979": -232.03637621855424, "protein_b0980": 503.02354909384223, "protein_b0996": 358.23865453651916, "protein_b0997": 849.3596347070218, "protein_b0998": 45.05327632703171, "protein_b1002": 443.21121059861906, "protein_b1006": -3251.215200906131, "protein_b1007": 221.27694934655915, "protein_b1008": 230.0566039109755, "protein_b1009": 164.81392104200825, "protein_b1010": 23.99713776001622, "protein_b1011": 169.17313330394197, "protein_b1012": 339.7509720215043, "protein_b1014": -1079.8258948461032, "protein_b1015": -409.5205934810552, "protein_b1033": 174.5581147374549, "protein_b1054": -593.3943019053875, "protein_b1059": 390.02528725463605, "protein_b1062": -414.0755212610944, "protein_b1064": -73.94482773365287, "protein_b1069": -1206.448044109497, "protein_b1084": -1079.2052235136193, "protein_b1086": -290.76852002444735, "protein_b1089": -260.88897308125377, "protein_b1090": 83.13069226966766, "protein_b1091": -767.7467099992086, "protein_b1092": -689.1700500314336, "protein_b1093": 92.83307390960489, "protein_b1094": -641.1680457193867, "protein_b1095": 29.249486226966624, "protein_b1096": 299.4031744203474, "protein_b1098": -2172.48873219181, "protein_b1101": -1189.9839134890656, "protein_b1102": 1399.1625148298187, "protein_b1106": 192.98614857965114, "protein_b1107": -1915.9412630101028, "protein_b1109": 331.7046341500279, "protein_b1114": -1088.5813111799903, "protein_b1116": -1512.7751539085882, "protein_b1117": 312.8908452402164, "protein_b1118": 234.25953085598144, "protein_b1119": -657.02569350162, "protein_b1123": 155.17936083022803, "protein_b1124": -129.1400251521262, "protein_b1125": -223.7279931467915, "protein_b1126": 396.5442185023883, "protein_b1131": -910.6742285883363, "protein_b1133": -205.79262240643428, "protein_b1134": -616.0701743581309, "protein_b1135": 368.86031907217273, "protein_b1136": -639.7491297833021, "protein_b1185": -210.15264376824388, "protein_b1186": -1253.1877325788732, "protein_b1189": -487.69788691726126, "protein_b1190": -335.3422167919704, "protein_b1192": -260.54245336427914, "protein_b1193": 57.08928327386676, "protein_b1197": 724.0940443081759, "protein_b1198": 375.69362725640286, "protein_b1199": 266.3071809951411, "protein_b1200": -1250.6229243593543, "protein_b1206": -1174.6467839008276, "protein_b1207": -33.36453075576818, "protein_b1208": -811.816618035496, "protein_b1209": 436.86897100756624, "protein_b1210": 460.96740577823164, "protein_b1211": -1347.256616427533, "protein_b1215": -524.5636540811602, "protein_b1216": -701.0027427948405, "protein_b1223": -1054.147042175693, "protein_b1224": 1364.9750185779562, "protein_b1225": 351.4362823938629, "protein_b1226": 172.02044485638962, "protein_b1227": -123.60636463450116, "protein_b1232": -262.1092577171263, "protein_b1236": -516.2113778211833, "protein_b1238": -107.18241252862921, "protein_b1241": -1578.5957184137862, "protein_b1243": -2731.516102901842, "protein_b1244": -219.83171593032125, "protein_b1245": 42.132596007761066, "protein_b1246": 48.3529878312544, "protein_b1247": 198.5312356133893, "protein_b1249": -1033.6548284450046, "protein_b1250": -622.3704606470565, "protein_b1252": 67.3971069019291, "protein_b1260": 29.17787148256333, "protein_b1261": 341.10203896695674, "protein_b1262": 463.78174617439544, "protein_b1263": -3336.763523065886, "protein_b1264": 673.6018431064508, "protein_b1269": 36.61258801367234, "protein_b1270": -513.9548284661404, "protein_b1276": -536.178668230003, "protein_b1277": -192.66998782541557, "protein_b1278": -689.6283633046808, "protein_b1281": -440.6846399121891, "protein_b1286": -735.3376743621853, "protein_b1288": -349.2735732731377, "protein_b1291": -2705.3304703944564, "protein_b1296": -125.54488126659281, "protein_b1297": -378.3434278387285, "protein_b1298": 112.69195475324486, "protein_b1300": -1837.5992040960398, "protein_b1301": 711.733095596097, "protein_b1302": 181.3365453478872, "protein_b1308": -111.87993827379984, "protein_b1319": -119.3877754816698, "protein_b1325": -531.1770239619037, "protein_b1326": -375.6983627292613, "protein_b1329": 376.7522160393751, "protein_b1344": -195.00453456790305, "protein_b1363": -989.1321479519125, "protein_b1377": 51.66639142909566, "protein_b1378": -1042.6676398447185, "protein_b1380": -355.76422947849545, "protein_b1385": -473.8752203362151, "protein_b1386": 854.4828899126045, "protein_b1387": 263.3273362003714, "protein_b1388": 273.57434028881136, "protein_b1389": 44.38807033433579, "protein_b1390": 162.42139463015843, "protein_b1391": 93.14720077507695, "protein_b1392": 378.27319479072327, "protein_b1393": -0.0, "protein_b1394": -0.0, "protein_b1395": -4975.512423180847, "protein_b1397": 312.49536356723416, "protein_b1398": 572.7012252742339, "protein_b1415": -795.8812308058433, "protein_b1440": 350.77124503627596, "protein_b1441": 381.715804312944, "protein_b1442": -370.3449287171824, "protein_b1443": -90.8178768072543, "protein_b1444": 38.098657967450215, "protein_b1453": -351.2997741116704, "protein_b1463": 209.68035120960087, "protein_b1465": -83.26082173694846, "protein_b1466": 201.52308616168392, "protein_b1467": 433.82743352536795, "protein_b1468": 1547.372515198137, "protein_b1469": -70.46222972695752, "protein_b1473": -728.8663627855757, "protein_b1474": -1666.767696381779, "protein_b1475": 229.66252878909702, "protein_b1476": -317.4002498558436, "protein_b1478": -258.7801033912138, "protein_b1479": -386.1423919155637, "protein_b1480": 6.165398226878238, "protein_b1483": 372.3923718741871, "protein_b1484": 364.40920671739786, "protein_b1485": 3.799880880675757, "protein_b1486": -40.97281853807123, "protein_b1487": -2693.966247101533, "protein_b1488": 174.30638795964035, "protein_b1489": 625.4872738473531, "protein_b1492": -448.6806598962773, "protein_b1493": 417.55321174231614, "protein_b1519": 136.33199357968434, "protein_b1521": -751.3138225859508, "protein_b1524": 220.84318614929947, "protein_b1525": -188.53759210326288, "protein_b1528": -425.5624915854425, "protein_b1533": -870.801290966842, "protein_b1539": -132.00366621675863, "protein_b1584": 87.81041743347446, "protein_b1587": 1012.1762310668148, "protein_b1588": 805.7638100089148, "protein_b1589": 181.45594002215734, "protein_b1590": -132.64919721274725, "protein_b1591": -163.34697697603804, "protein_b1592": -30.095814002933274, "protein_b1599": -128.32621478734512, "protein_b1600": -125.27604311937858, "protein_b1602": -151.39409369344787, "protein_b1603": -1773.0233267615613, "protein_b1605": -366.4398974573212, "protein_b1606": -1051.6044989368079, "protein_b1611": -606.5057817951422, "protein_b1612": -521.9055308566739, "protein_b1613": -416.48204709617704, "protein_b1621": -1279.9028035207634, "protein_b1622": -52.4224960813519, "protein_b1623": -378.59411419115014, "protein_b1634": -380.5984006157771, "protein_b1636": 2.954849768056001, "protein_b1637": -876.6085314533614, "protein_b1638": -221.5210117832109, "protein_b1640": -226.2245684897573, "protein_b1646": 285.63778959273486, "protein_b1651": -157.75953514227865, "protein_b1652": -2884.3459151219017, "protein_b1654": -212.8105388884438, "protein_b1656": -81.13740759138858, "protein_b1661": 405.4921755135226, "protein_b1662": -171.65768760725703, "protein_b1676": -389.2684322343531, "protein_b1677": -0.05739383979065557, "protein_b1679": 91.80606700579467, "protein_b1680": 275.06732932537403, "protein_b1681": 549.559859029979, "protein_b1682": -2774.5787587193136, "protein_b1683": 392.00043304746, "protein_b1684": 102.6954173563316, "protein_b1692": -0.0, "protein_b1693": -1289.9970890766904, "protein_b1701": -2593.5807242555784, "protein_b1702": -451.64501633681573, "protein_b1704": -151.54720082567658, "protein_b1709": 254.9716847295248, "protein_b1710": 72.07120344467226, "protein_b1711": -269.0329941251211, "protein_b1713": -1544.2290549242157, "protein_b1714": 229.23904220728392, "protein_b1716": -23.820839906296452, "protein_b1717": -582.9200441326107, "protein_b1718": 154.61927885833154, "protein_b1719": -1111.40263605337, "protein_b1723": -247.31893270381403, "protein_b1732": -560.7881364046799, "protein_b1734": 125.79943840508332, "protein_b1740": -226.77457020915054, "protein_b1744": 53.19574819242375, "protein_b1745": 640.1206356882157, "protein_b1746": 305.9923522722469, "protein_b1747": 330.35490559835273, "protein_b1748": -3213.8899088923663, "protein_b1759": 3.052197373341093, "protein_b1761": -430.4736704292583, "protein_b1764": -1672.320446460841, "protein_b1767": 456.36329319908594, "protein_b1768": -659.7626845202453, "protein_b1773": -3535.8712516289083, "protein_b1778": 252.23060140514718, "protein_b1779": -319.79598799604406, "protein_b1781": 90.46649324338689, "protein_b1800": 250.02576859375995, "protein_b1801": -1480.120717847742, "protein_b1804": -552.1518112937748, "protein_b1805": -559.9614267665012, "protein_b1812": -535.1243615604964, "protein_b1814": 434.0886576646401, "protein_b1817": 95.12623006074068, "protein_b1818": -1763.696528116132, "protein_b1819": -4.018677741123259, "protein_b1822": -381.11749750826647, "protein_b1835": -473.88297869803256, "protein_b1849": -366.75308733615674, "protein_b1850": -540.6797237918257, "protein_b1851": -595.6793178205938, "protein_b1852": -416.48593768852425, "protein_b1854": -324.4522145115234, "protein_b1855": -553.9516000996789, "protein_b1857": -398.16518684182233, "protein_b1858": 462.31969341146214, "protein_b1859": -1073.482012703116, "protein_b1865": -1044.8905945841307, "protein_b1866": -782.849641496256, "protein_b1870": 243.37619221029888, "protein_b1871": -1060.34011587952, "protein_b1872": -1611.1796735455869, "protein_b1873": 340.25203961426416, "protein_b1876": -879.1732842250686, "protein_b1896": 375.05968225862773, "protein_b1897": 23.20762536562441, "protein_b4460": -14.722952119545827, "protein_b1900": 500.53162084180076, "protein_b1901": 189.32390529058893, "protein_b1907": -940.9372256367071, "protein_b1912": -573.520854729034, "protein_b1919": 86.1633815829027, "protein_b1922": -931.4200714263467, "protein_b1927": 464.5755161310856, "protein_b1981": -204.6567446466749, "protein_b1982": 530.0836953582366, "protein_b1991": 93.32982471091799, "protein_b1992": -125.40738408491949, "protein_b1993": 105.39059260710292, "protein_b2010": 434.4291126844422, "protein_b2019": -3353.6802824687306, "protein_b2020": 507.6399784263305, "protein_b2021": 282.64630158172474, "protein_b2022": 483.9926825333166, "protein_b2023": 181.8559559305703, "protein_b2024": -0.0, "protein_b2025": 265.9782060461494, "protein_b2026": 276.9867855483802, "protein_b2027": 375.5281868743283, "protein_b2028": 390.0966801965181, "protein_b2029": -565.3529434946455, "protein_b2032": -1581.096102653346, "protein_b2033": 246.86680349530528, "protein_b2034": 371.68987931925415, "protein_b2035": -1529.5759233260344, "protein_b2036": 145.17862055170815, "protein_b2037": -171.05130118573996, "protein_b2038": 171.23175093292537, "protein_b2039": 190.89867557389388, "protein_b2040": -65.42172981342807, "protein_b2041": 259.77472852273667, "protein_b2045": -0.0, "protein_b2048": -0.0, "protein_b2049": 332.27708804640775, "protein_b2051": 167.61626494865476, "protein_b2052": 331.38850443490804, "protein_b2053": 164.62079848854555, "protein_b2065": 211.50552564807577, "protein_b2066": 181.76648343468094, "protein_b2091": -2483.8143096105105, "protein_b2092": -341.5902705499955, "protein_b2093": 3.7359169348842447, "protein_b2094": 73.72556292624563, "protein_b2095": 103.32620952040419, "protein_b2096": -215.76180752724375, "protein_b2097": -275.41760216677847, "protein_b2103": -723.5592347210702, "protein_b2104": 68.42437227362993, "protein_b2114": -696.8158135729527, "protein_b2128": -226.88151754810386, "protein_b2129": 328.85638347788324, "protein_b2130": -237.86690381839443, "protein_b2131": 181.76858320177473, "protein_b2132": 842.8806906960529, "protein_b2133": -311.7665311627303, "protein_b2134": -351.40936709053886, "protein_b2140": -310.8276772837462, "protein_b2143": -440.0231213513259, "protein_b2146": -944.3192315510585, "protein_b2147": 228.3200384798115, "protein_b2148": -81.93205689119817, "protein_b2149": 589.0491862627637, "protein_b2150": 281.7187930865861, "protein_b2153": -933.1605565754617, "protein_b2154": 217.5385587064259, "protein_b2155": 1379.3643353972213, "protein_b2156": -353.0883305747229, "protein_b2162": -346.5777042791597, "protein_b2167": -655.4402705138727, "protein_b2168": 274.03312861253784, "protein_b2169": 362.1118744483375, "protein_b2170": -176.83499452071877, "protein_b2174": -56.94937103620387, "protein_b2183": -118.34128170153227, "protein_b2185": -181.3119212321787, "protein_b2197": 124.83092125840912, "protein_b2198": -111.1433083194781, "protein_b2199": -244.92309779364012, "protein_b2200": -286.7393733684704, "protein_b2201": 313.86019109450694, "protein_b2202": 162.03882183139032, "protein_b2203": 205.46673886705528, "protein_b2204": 207.1700351069374, "protein_b2205": 344.2531748240413, "protein_b2206": 540.1936646880655, "protein_b2207": 126.78205219404155, "protein_b2210": -372.6095467689895, "protein_b2215": 76.77078503608517, "protein_b2221": 308.0807684113103, "protein_b2222": 219.8745311123013, "protein_b2223": -2264.0141750460843, "protein_b2224": 3.455377182842067e-28, "protein_b2232": -267.8840674964754, "protein_b2234": -1225.163038843961, "protein_b2235": 278.35811206950996, "protein_b2239": 244.28039873908415, "protein_b2240": -427.73663965949993, "protein_b2241": -1587.1962952539598, "protein_b2242": 491.05559224291153, "protein_b2243": 391.3651898274199, "protein_b2251": -141.9916972393448, "protein_b2253": 55.92774224701889, "protein_b2254": 182.0093818709514, "protein_b2255": 599.0561782169373, "protein_b2256": 283.1085534006214, "protein_b2257": -371.3786757176903, "protein_b4544": -106.89014132265875, "protein_b2258": -160.33620655146356, "protein_b2260": 296.38438507985535, "protein_b2261": 225.75976060424506, "protein_b2262": 269.5559322287268, "protein_b2263": 215.8433791040771, "protein_b2264": 402.3179319595935, "protein_b2265": -3525.385986057864, "protein_b2268": -287.9461753258284, "protein_b2276": -233.052164342368, "protein_b2277": -2212.2691193032238, "protein_b2278": -441.72613988522704, "protein_b2279": -6.994041313569367, "protein_b2280": -165.06408122834253, "protein_b2281": 33.568159417009475, "protein_b2282": -335.31485608388306, "protein_b2283": -5998.1785669915325, "protein_b2284": 134.63062409658758, "protein_b2285": 21.03534786308212, "protein_b2286": 339.65190764331305, "protein_b2287": 239.34669938126203, "protein_b2288": -79.50458717083892, "protein_b2290": -444.7858603945266, "protein_b2291": -365.4933341324166, "protein_b2296": -516.4753690216462, "protein_b2297": -564.3743817546892, "protein_b2303": -586.4157140064406, "protein_b2306": 234.20438085755566, "protein_b2307": -164.98461340862613, "protein_b2308": -56.53575255173349, "protein_b2309": 270.11392003241474, "protein_b2310": 312.23337148836, "protein_b2311": 223.29007020495678, "protein_b2312": -842.933640055849, "protein_b2315": -877.3472981808777, "protein_b2316": -571.562129641553, "protein_b2318": 135.4164479874697, "protein_b2320": -1850.464522803971, "protein_b2323": -457.56130179156025, "protein_b2324": -582.1866859770295, "protein_b2328": 382.2386354280925, "protein_b2329": -1986.2620682723448, "protein_b2341": -1344.0604319393985, "protein_b2342": -0.0, "protein_b2344": 561.538351484699, "protein_b2366": 262.9368239569895, "protein_b2373": 394.9457559669912, "protein_b2374": -522.3059394620886, "protein_b2378": -562.7387253424786, "protein_b2379": -584.1468431685947, "protein_b2388": -536.8236641569437, "protein_b2392": -972.923357850348, "protein_b2393": -887.51109101569, "protein_b2400": -490.7994607780169, "protein_b2406": -364.0305218972393, "protein_b2407": -1219.4690265643728, "protein_b2411": -1053.9368762143383, "protein_b2414": -398.3573340162689, "protein_b2415": 31.602780464505347, "protein_b2416": -1465.7920872612005, "protein_b2417": 106.54990463666489, "protein_b2418": -196.49008180244783, "protein_b2421": 21.081220463253434, "protein_b2422": -2189.201101934654, "protein_b2423": -96.67395136317295, "protein_b2424": -249.10117287107698, "protein_b2425": 449.9818565663612, "protein_b2428": -963.9766814476861, "protein_b2429": 53.62389300511447, "protein_b2435": -153.09322851904565, "protein_b2436": -285.05558030713826, "protein_b2440": 264.20825811529164, "protein_b2441": -2096.2259252134786, "protein_b2458": -1888.5545061542814, "protein_b2463": -1077.4004183432944, "protein_b2464": -399.26586013453016, "protein_b2465": -940.9508228663763, "protein_b2467": 217.6627746446561, "protein_b2470": 781.1895830532615, "protein_b2472": -465.03554938500525, "protein_b2474": -1230.493385854164, "protein_b2476": -306.46918906461553, "protein_b2477": -78.44378526425317, "protein_b2478": -177.17781759141852, "protein_b2480": 228.62549437255964, "protein_b2481": 301.5511353036381, "protein_b2482": -481.4748160394405, "protein_b2483": -221.70184487985006, "protein_b2484": -180.3126109149276, "protein_b2485": -185.2170402069626, "protein_b2486": -259.2119166411916, "protein_b2487": 691.7592267357408, "protein_b2488": 158.74999729587452, "protein_b2489": 393.7611837389288, "protein_b2490": -31.463737860376614, "protein_b2492": -7852.454262571745, "protein_b2497": -299.97495354033674, "protein_b2498": -1133.9138963650018, "protein_b2499": -322.5163164904849, "protein_b2500": 6.500230873143886e-29, "protein_b2501": -184.52498750369273, "protein_b2502": -745.2493273994678, "protein_b2507": 189.40014786012011, "protein_b2508": -1411.426549635949, "protein_b2512": -1070.17784269334, "protein_b2514": -331.3315256508418, "protein_b2515": -93.18679074881275, "protein_b2517": -178.2026904713856, "protein_b2518": -224.6833971663951, "protein_b2519": -3565.16417542292, "protein_b2521": 96.30685511924611, "protein_b2523": 351.3841013020337, "protein_b2526": -971.4997864634573, "protein_b2527": 179.5532984654879, "protein_b2528": 150.62572714102257, "protein_b2529": 79.19726989587569, "protein_b2530": -1195.5901552840103, "protein_b2532": -249.27786685048792, "protein_b2533": 228.12888423292637, "protein_b2536": -956.2522815609929, "protein_b2538": 653.802768517748, "protein_b2539": 246.40750055936013, "protein_b2540": 102.21494729621388, "protein_b2541": 229.11231116016492, "protein_b2542": 424.90737771345835, "protein_b2551": -679.1583178870245, "protein_b2552": 202.4078505281285, "protein_b2557": -1113.7975455973042, "protein_b2558": 494.2775552014967, "protein_b2559": -682.1995329107864, "protein_b2563": -68.0197822195732, "protein_b2564": -563.5655976856812, "protein_b2566": 201.44967556532646, "protein_b2567": -657.3112023039023, "protein_b2573": -1376.7452665349365, "protein_b2574": -283.6638263346194, "protein_b2575": -331.2017252633846, "protein_b2578": -491.07206398927457, "protein_b2579": 91.85440039643164, "protein_b2582": -159.57603997569146, "protein_b2585": -103.0818559502478, "protein_b2587": -925.3501440639399, "protein_b2594": -772.7328275100946, "protein_b2595": -206.08924808606423, "protein_b2599": -462.8297935472169, "protein_b2600": -1158.0170909587082, "protein_b2601": 515.6294074662375, "protein_b2606": -1024.5447079016556, "protein_b2607": 143.07173300930225, "protein_b2608": 235.85932612092074, "protein_b2609": 19.61638386193462, "protein_b2610": -448.9517003332837, "protein_b2614": -322.68483180662724, "protein_b2615": -182.26735446704512, "protein_b2617": -83.38559422564576, "protein_b2661": 430.42307245734145, "protein_b2662": 229.8285053874427, "protein_b2663": -269.59723258577714, "protein_b2675": -1421.9949834682288, "protein_b2676": 202.04669010316903, "protein_b2677": 456.87092770609524, "protein_b2678": 160.46773503807796, "protein_b2679": 340.524744250397, "protein_b2682": -132.1190070462024, "protein_b2683": -2.1116653435656643, "protein_b2687": -220.6013423220102, "protein_b2688": 253.35254794909554, "protein_b2690": -510.1337323698536, "protein_b2697": -664.8738366160921, "protein_b2701": 434.6452024107305, "protein_b2702": -29.60336731153431, "protein_b2703": 111.09082888978197, "protein_b2704": 63.08105216406033, "protein_b2705": -1786.650351727706, "protein_b2708": -435.064715438067, "protein_b2710": 482.6914064382848, "protein_b2711": 646.2871510946068, "protein_b2715": -288.4722556489205, "protein_b2719": 237.26235209383628, "protein_b2720": 108.65648555728916, "protein_b2721": 651.3531185198793, "protein_b2722": -74.5597927502668, "protein_b2723": -415.48571201343964, "protein_b2724": 265.26755282377036, "protein_b2738": -612.7383856571846, "protein_b2741": -180.30352346964062, "protein_b2744": -508.1576222415856, "protein_b2745": -382.13719265036246, "protein_b2746": 59.16375458677514, "protein_b2747": -393.26366112854214, "protein_b2750": -1462.7468177697215, "protein_b2751": 687.4877321844805, "protein_b2752": 149.635480490656, "protein_b2762": 128.64405593260307, "protein_b2763": 425.38569821967474, "protein_b2764": -1969.5059837027998, "protein_b2765": -253.71263798097615, "protein_b2779": -756.882025018489, "protein_b2780": -519.3675367772671, "protein_b2781": -688.2211918914153, "protein_b2784": 764.6327686053481, "protein_b2785": -298.5964252157529, "protein_b2787": 326.82120568443304, "protein_b2788": 399.1651712487273, "protein_b2789": -2510.1254164822403, "protein_b2791": -620.8416246589146, "protein_b2794": 49.58027515867544, "protein_b2796": -2187.1065399546874, "protein_b2797": 325.3399664657839, "protein_b2799": -1093.537316133511, "protein_b2800": -10.538230109213249, "protein_b2801": -125.21964212019923, "protein_b2802": -2.0391875329199305, "protein_b2803": 357.6820478788496, "protein_b2806": -520.5369521808004, "protein_b2810": 279.48500632483524, "protein_b2811": 43.16643032334122, "protein_b2813": -102.06977501870412, "protein_b2817": -200.51752657797655, "protein_b2818": -245.017805499499, "protein_b2827": -672.1408980478873, "protein_b2828": -54.16721318489714, "protein_b2835": -218.1065413478311, "protein_b2836": -1672.327195002968, "protein_b2838": -208.2299561957232, "protein_b2841": -327.4607403427946, "protein_b2866": -1549.2214339405696, "protein_b2867": 309.46578901281316, "protein_b2868": 69.25252363120605, "protein_b2871": 380.70179968788636, "protein_b2874": -313.7752500465644, "protein_b2877": -200.0969194106839, "protein_b2882": 121.34042610387185, "protein_b2883": -1987.1263638730475, "protein_b2889": -171.6548981513353, "protein_b2890": -609.124180167286, "protein_b2891": -31.36599337432497, "protein_b2893": -329.72545257228154, "protein_b2895": -240.34874333082846, "protein_b2901": 253.66135485939856, "protein_b2903": -1019.3563033149424, "protein_b2904": 11.227782061957837, "protein_b2905": -697.5212425803836, "protein_b2907": 245.53782854426166, "protein_b2912": -324.03990266056184, "protein_b2913": -486.7043518139804, "protein_b2914": -271.00826839269644, "protein_b2917": 851.9419369072268, "protein_b2919": -2923.896190288152, "protein_b2920": 581.0743099875205, "protein_b2923": -547.7880543738108, "protein_b2925": -450.8403339951558, "protein_b2926": -632.4398034248005, "protein_b2927": -232.193719712473, "protein_b2930": 289.89958671328486, "protein_b2935": -1166.3009659236836, "protein_b2937": 326.9094495371055, "protein_b2938": 609.062106607641, "protein_b2942": -455.8094842688202, "protein_b2943": -1028.54360271017, "protein_b2946": -651.920776298357, "protein_b2947": 236.110816129544, "protein_b2954": 214.09802216120224, "protein_b2957": 572.8656987925887, "protein_b2960": -496.8546832626926, "protein_b2963": 631.3168389174908, "protein_b2964": -1123.9203242993635, "protein_b2965": 393.0287558056235, "protein_b2975": -459.36501102245, "protein_b2976": -1606.959454192719, "protein_b4467": 328.4477667569239, "protein_b4468": 366.10191743042367, "protein_b2979": -2002.9249622255875, "protein_b2987": -1004.0010775364464, "protein_b2988": 508.62349437451616, "protein_b2994": 444.17003367004673, "protein_b2995": -300.2995602392097, "protein_b2996": 460.92913489060527, "protein_b2997": 358.58777438613214, "protein_b3001": 428.22569363541766, "protein_b3005": 35.05987852832148, "protein_b3006": 108.67893111125538, "protein_b3008": -347.04065145687514, "protein_b3012": -182.5336428137259, "protein_b3018": -349.77219968301023, "protein_b3028": 176.39998454435278, "protein_b3029": -42.75811346331078, "protein_b3034": -2429.105566590227, "protein_b3035": -940.9509001696739, "protein_b3040": -681.7627686232835, "protein_b3041": -363.0991954735512, "protein_b3052": -419.99937245135635, "protein_b3057": -781.243178953492, "protein_b3058": -248.51184792975494, "protein_b3059": -456.5010696517212, "protein_b3061": 374.79034654903074, "protein_b3062": -10.879778943297557, "protein_b3063": -455.54276885833235, "protein_b3065": -253.53992457647945, "protein_b3067": -714.0263220796778, "protein_b3073": 110.18426096607459, "protein_b3084": -272.19402105590285, "protein_b3089": 93.54939946410417, "protein_b3091": 631.5739924673867, "protein_b3092": -1337.028339536891, "protein_b3093": -527.3719462908374, "protein_b4471": 318.1927373266427, "protein_b3114": 705.8092012374747, "protein_b3115": -1688.9194034360432, "protein_b3116": -1232.355671612714, "protein_b3117": -888.5070668930703, "protein_b3124": 314.56617688780517, "protein_b3125": -2420.1279933191963, "protein_b3126": 193.5615154193866, "protein_b3127": -320.9044675837002, "protein_b3128": 393.6442318812653, "protein_b3132": -1146.0926384563563, "protein_b3137": 224.42543519333742, "protein_b3146": -373.6434779861648, "protein_b3161": -955.9161147243724, "protein_b3164": -883.2423828219022, "protein_b3165": -80.89095775958604, "protein_b3166": -277.6396860659915, "protein_b3167": 103.56137286182766, "protein_b3168": -1743.955557109042, "protein_b3169": 298.3812779948353, "protein_b3172": -311.352826160713, "protein_b3175": -191.77404751256725, "protein_b3176": -1018.8112907141306, "protein_b3177": 56.59230831842973, "protein_b3179": -1327.9208568725805, "protein_b3181": -264.3588602827213, "protein_b3182": 772.8201360621831, "protein_b3185": -276.1371787766653, "protein_b3186": 60.491417331676956, "protein_b3187": -353.9051231331667, "protein_b3189": -541.7278958270639, "protein_b3196": -48.41545468551334, "protein_b3197": -884.3047554636287, "protein_b3198": -444.24053593680685, "protein_b3199": 372.73770111143546, "protein_b3200": 415.4554586159064, "protein_b3201": -444.2261310781023, "protein_b3202": -54.928150314369304, "protein_b3212": -2521.586175246548, "protein_b3213": 464.5437176871615, "protein_b3222": 221.2595668536335, "protein_b3223": -0.0, "protein_b3224": -152.48173265493605, "protein_b3225": 321.99350355173175, "protein_b3230": 184.41760152487325, "protein_b3231": -489.6302075209201, "protein_b3236": -333.13019169532913, "protein_b3247": -464.0928888613953, "protein_b3255": -95.00705066580664, "protein_b3256": -1051.212869003817, "protein_b3258": -125.23141814237498, "protein_b3260": -644.8622702661696, "protein_b3265": -1803.2819576406514, "protein_b3266": 463.2837531966252, "protein_b3281": 1.544202239652321e-26, "protein_b3282": -1012.375243283256, "protein_b3287": -751.2406616690618, "protein_b3288": 171.24856915520786, "protein_b3289": -306.5825662944303, "protein_b3290": -216.76148171364858, "protein_b3294": 81.57469347612361, "protein_b3295": 257.365020516029, "protein_b3296": -1437.1280268797032, "protein_b3297": 167.2197651606729, "protein_b3298": 172.9412909928366, "protein_b3299": 77.89127918802481, "protein_b3300": -222.66588844161885, "protein_b3301": -3008.6195663846233, "protein_b3302": 12.796667659229472, "protein_b3303": 142.38558371797103, "protein_b3304": 5.8810421455025255, "protein_b3305": 209.7044514917024, "protein_b3306": 64.87284555570992, "protein_b3307": 97.0649221829477, "protein_b3308": 57.890841738938846, "protein_b3309": 130.08089430975681, "protein_b3310": 161.29064030994584, "protein_b3311": 77.55422441486596, "protein_b3312": 51.2150974334861, "protein_b3313": 8.511358469225227, "protein_b3314": 70.92694719913165, "protein_b3315": 104.71905922332816, "protein_b3316": 46.03405124356256, "protein_b3317": 447.90747437417, "protein_b3318": -10.27401846985819, "protein_b3319": 116.35103055943783, "protein_b3320": -2697.1988647410317, "protein_b3321": 141.94282345350103, "protein_b3339": 148.79352008515468, "protein_b3340": 185.35413277149527, "protein_b3341": -2444.8579148047456, "protein_b3342": 228.71304088591515, "protein_b3343": 149.76076394947773, "protein_b3344": 12.024028848578102, "protein_b3345": -923.0089997236367, "protein_b3350": -148.96122893369616, "protein_b3359": -658.0557266687817, "protein_b3360": -155.32359375370422, "protein_b3365": 765.3065715397566, "protein_b3366": 104.7266747706661, "protein_b3367": -213.74158463936377, "protein_b3368": -308.9197222459841, "protein_b3370": -219.17258738807604, "protein_b3371": -2684.4150370093466, "protein_b4474": -43.47064841180605, "protein_b3374": 169.37981412024195, "protein_b3380": -2835.538609262625, "protein_b3384": 263.51544955292206, "protein_b3385": 160.89267189889486, "protein_b3386": -4.007708714949818e-33, "protein_b3389": -3337.268987922172, "protein_b3390": 215.11557840491753, "protein_b3396": -695.5164393842084, "protein_b3397": -234.97930874998994, "protein_b3403": -448.89924341540905, "protein_b3406": -150.36637839147306, "protein_b3409": -1444.3313627549066, "protein_b3412": -303.8488779199937, "protein_b3415": -1192.6331591034489, "protein_b3416": 500.8588033666459, "protein_b3417": -2063.9303543159003, "protein_b3425": 81.36466389784577, "protein_b3426": -373.9180106271616, "protein_b3428": 795.8079589395857, "protein_b3429": 267.3803621034472, "protein_b3430": -2496.024327879452, "protein_b3431": -1711.5372779638758, "protein_b3432": 633.1761823842279, "protein_b3433": -186.17567618613518, "protein_b4476": -542.264677083173, "protein_b3437": -873.867373114854, "protein_b3447": 693.1801571069601, "protein_b3449": -2745.251745203905, "protein_b3450": 297.8582058280826, "protein_b3451": -264.0416628692213, "protein_b3452": -44.23001102967444, "protein_b3453": 380.15557010966626, "protein_b3454": 148.4507353844221, "protein_b3455": 331.55377323295033, "protein_b3456": -246.89571574118293, "protein_b3457": -188.63974445847956, "protein_b3458": 461.0480813471027, "protein_b3460": 209.73733650888997, "protein_b3461": -323.4940053622428, "protein_b3464": -1933.7068671021907, "protein_b3465": -293.605900993438, "protein_b3469": 232.4628093318713, "protein_b3470": -53.22216964273568, "protein_b3475": -160.74868298226755, "protein_b3476": -2817.7779257295633, "protein_b3477": -22.68797127018736, "protein_b3478": 42.23827724668695, "protein_b3479": 165.8196204898912, "protein_b3480": 428.6079908778506, "protein_b3493": -814.4199572129661, "protein_b3496": -388.09689376164664, "protein_b3500": -373.70335889319495, "protein_b3502": -230.46200509186718, "protein_b3503": 128.8570354387749, "protein_b3517": 400.6791090856108, "protein_b3519": 473.8795173433142, "protein_b3526": 262.1857151244002, "protein_b3528": -129.58868953283, "protein_b3540": 524.7127557458399, "protein_b3541": 275.3682318565985, "protein_b3542": -38.65331589550289, "protein_b3543": -70.93826005530885, "protein_b3544": -3036.0513985762136, "protein_b3546": 351.1825618524927, "protein_b3551": 607.9883578271829, "protein_b3553": 229.6468862570714, "protein_b3559": -1587.5022919251737, "protein_b3560": 229.15970077606522, "protein_b3564": 196.18409187727582, "protein_b3565": -1417.9031689938295, "protein_b3566": 425.77994081474435, "protein_b3567": 590.488431741026, "protein_b3568": -22.431709975392405, "protein_b3571": 1081.1440101508579, "protein_b3572": -644.2606826436505, "protein_b3575": 451.6507924595236, "protein_b3577": -73.35227284374979, "protein_b3578": -384.83387116129177, "protein_b3579": 322.37297547961083, "protein_b3580": 440.4576006302141, "protein_b3581": 115.15626433109219, "protein_b3583": -4362.89223518182, "protein_b3588": -711.3664452675447, "protein_b3590": 543.3230147628735, "protein_b3591": -1492.719658566584, "protein_b3599": 31.933752608694565, "protein_b3600": 7.134128786441948e-30, "protein_b3603": -2404.8299552389335, "protein_b3605": 109.84277637063514, "protein_b3607": -356.0311215058029, "protein_b3608": 1.6768713387049773e-28, "protein_b3609": -423.7413947700372, "protein_b3610": -37.406382388824056, "protein_b3612": -2070.883869305578, "protein_b3616": 200.38855986497538, "protein_b3617": -1064.0842334510469, "protein_b3619": -2232.509110095062, "protein_b3620": 55.45020835756335, "protein_b3621": 41.70129093812491, "protein_b3622": -228.76226869647115, "protein_b3623": 27.09535992986599, "protein_b3624": -659.3143643207951, "protein_b3625": 305.23510763743735, "protein_b3626": 174.48777188265444, "protein_b3627": 45.0369830575133, "protein_b3628": 128.50159393826078, "protein_b3629": 247.73499853945282, "protein_b3630": 84.17715406410322, "protein_b3631": -4264.084786400972, "protein_b3632": 190.57391410028978, "protein_b3633": -509.2051735944792, "protein_b3634": -300.54628224424073, "protein_b3636": -436.4765461385031, "protein_b3637": 132.20999051730055, "protein_b3639": -185.84503485441033, "protein_b3640": -430.27453088046985, "protein_b3642": -798.5538404259503, "protein_b3643": 204.37504136005143, "protein_b3648": -165.04411246708904, "protein_b3649": -2822.681790080345, "protein_b3650": 547.4234712658679, "protein_b3651": 165.3848944662566, "protein_b3653": -980.5074957182027, "protein_b3654": -685.8314789278439, "protein_b3665": -349.4929961355157, "protein_b3666": -144.1274315445833, "protein_b3670": 184.44490268326055, "protein_b3671": -931.3904550353751, "protein_b3679": -175.8322362896389, "protein_b3691": -248.6919026460656, "protein_b4478": 4.367120509626282, "protein_b4477": -36.57995058505993, "protein_b3693": 298.2627273159603, "protein_b3703": -257.48624765346534, "protein_b3704": 150.84769023877635, "protein_b3705": -621.5544007209819, "protein_b3706": -243.73697451659334, "protein_b3708": -1626.893131145665, "protein_b3709": -136.7613910891332, "protein_b3714": -857.6763392372666, "protein_b3722": 7.420679274160863, "protein_b3725": 236.61896881260247, "protein_b3726": -336.7127137546733, "protein_b3727": -426.14566490558536, "protein_b3728": 257.93645435059017, "protein_b3729": 376.5002809931621, "protein_b3730": -1337.9772028593227, "protein_b3731": 22.03623382652092, "protein_b3732": 413.6811745082704, "protein_b3733": 404.7605841150711, "protein_b3734": -2732.2514105120563, "protein_b3735": 23.373122199429694, "protein_b3736": -98.41736449507074, "protein_b3737": -732.9003239811831, "protein_b3738": -136.35959612191536, "protein_b3739": -381.28743263878306, "protein_b3740": 172.94240542589117, "protein_b3741": -841.9478301076197, "protein_b3744": -233.17616013330908, "protein_b3747": -1443.1849984657033, "protein_b3748": 130.51558468093535, "protein_b3749": 533.7269145013512, "protein_b3750": -45.871505545588654, "protein_b3751": 267.712024311621, "protein_b3752": -3178.293054611634, "protein_b3770": -2419.9772520852266, "protein_b3771": 903.3004972087963, "protein_b3772": 232.01045500057552, "protein_b3774": -778.5633298168945, "protein_b3779": 411.9211194737377, "protein_b3780": -282.4470817825453, "protein_b3781": -196.1314316114033, "protein_b3783": -559.2015532331451, "protein_b3784": -193.13479592143253, "protein_b3785": 292.2100928179901, "protein_b3786": -7050.357947435488, "protein_b3787": 148.39173925838037, "protein_b3788": 240.32582906008304, "protein_b3789": 221.80598772452498, "protein_b3790": 128.1904269864443, "protein_b3791": 122.17306546103288, "protein_b3792": -212.23151426323605, "protein_b4481": 256.3174166836135, "protein_b3793": -410.5749671134097, "protein_b3794": 218.40041616736707, "protein_b3803": 651.3614378750815, "protein_b3804": 160.08247676401353, "protein_b3805": -1899.4573585149901, "protein_b3806": 925.8815424610193, "protein_b3807": -33.58033241324262, "protein_b3809": -1630.0125020090215, "protein_b3816": -624.2129814627536, "protein_b3821": -274.32745206989676, "protein_b3823": -193.8938228708036, "protein_b3824": -472.533963239428, "protein_b3825": -788.37766358261, "protein_b3826": 259.1594658831663, "protein_b3829": -938.5071246272913, "protein_b3831": -341.6272083216328, "protein_b3833": 271.38741395808313, "protein_b3835": -1620.2921444249891, "protein_b3836": 134.03334972937608, "protein_b3838": 53.94177974304515, "protein_b3839": -1549.3417480059268, "protein_b3843": -458.8764790189102, "protein_b3844": -345.1817729935843, "protein_b3845": 5.790340595487416e-30, "protein_b3846": -1381.9884512620604, "protein_b3849": -91.87261435585016, "protein_b3850": -2143.4819762418283, "protein_b3856": 103.45724611450615, "protein_b3857": -536.7452735431889, "protein_b3860": -397.28445267720906, "protein_b3867": -305.4939393049386, "protein_b3870": -963.4051854752773, "protein_b3875": -126.97931283598527, "protein_b3882": -0.0, "protein_b3892": -271.0006053997893, "protein_b3893": 245.3346022831014, "protein_b3894": -2221.9517771240867, "protein_b3902": -285.2194275820099, "protein_b3903": -1291.0600829726025, "protein_b3904": 758.2495713554533, "protein_b3907": -193.8258305415108, "protein_b3908": -10.076777763873666, "protein_b3909": -240.18783495360375, "protein_b3915": -402.656650698192, "protein_b3916": -330.5341320363489, "protein_b3917": -331.22112658671097, "protein_b3918": 248.25163254787105, "protein_b3919": -667.4367618805419, "protein_b3924": -230.03705503900008, "protein_b3925": 278.44092312292037, "protein_b3926": -1688.7672266293323, "protein_b3927": -160.07895071346098, "protein_b3930": -13.642739239678642, "protein_b3936": -35.53123749691864, "protein_b3939": -403.26338191080714, "protein_b3940": -0.0, "protein_b3941": -303.90421713392544, "protein_b3942": 743.8660804480431, "protein_b3945": -163.3914345364479, "protein_b3946": -2466.350760937806, "protein_b3951": -940.0646663807363, "protein_b3952": 256.02189293131687, "protein_b3956": -906.7741553881893, "protein_b3957": -416.4384241966234, "protein_b3958": -0.0, "protein_b3959": -1049.0240501183682, "protein_b3960": 9.005537734622372e-29, "protein_b3962": -273.22871967397873, "protein_b3965": -454.51004281954977, "protein_b3966": 1345.3382527656909, "protein_b3967": -1747.3977797989096, "protein_b3972": -834.6997221525819, "protein_b3974": -322.2502921317235, "protein_b3980": 149.81194415345, "protein_b3981": -784.341242200514, "protein_b3982": 145.82354437951977, "protein_b3983": 41.43196414973896, "protein_b3984": -6011.026188729481, "protein_b3985": -194.49787732265085, "protein_b3986": -473.50079785823544, "protein_b3987": 1456.6127795300004, "protein_b3988": 971.4124821477931, "protein_b3990": 479.15433673420665, "protein_b3991": 17.999209486910413, "protein_b4407": 87.83013625359102, "protein_b3992": 476.2185029792551, "protein_b3993": -2923.4763191514894, "protein_b3994": 487.86874219519257, "protein_b3996": 103.3658393424387, "protein_b3997": -1257.298007502157, "protein_b4005": -986.5480433585976, "protein_b4006": -0.0, "protein_b4013": -262.5047880488952, "protein_b4014": -2526.565408247893, "protein_b4015": 192.3641335930868, "protein_b4019": -1340.0828965758517, "protein_b4022": -51.06630893230023, "protein_b4024": -713.2360993558871, "protein_b4025": -644.3818991094629, "protein_b4031": -142.34452273958317, "protein_b4032": -252.4554951186317, "protein_b4033": 207.61946580820683, "protein_b4034": 0.05880530691569964, "protein_b4035": 381.7505240713674, "protein_b4036": -1515.4385283645213, "protein_b4039": -703.5586897251239, "protein_b4040": -318.0019208971438, "protein_b4041": -824.6081057903677, "protein_b4042": -321.2465635799782, "protein_b4049": -328.9865338036834, "protein_b4053": -434.6168585344324, "protein_b4054": -526.4583186160121, "protein_b4055": 285.0861149361843, "protein_b4067": -1285.4918976477552, "protein_b4069": -776.2383812604695, "protein_b4070": 215.55277227898557, "protein_b4071": 374.98429851167685, "protein_b4072": 310.07228376659333, "protein_b4073": -268.2269277008103, "protein_b4077": -899.8290535320837, "protein_b4079": 507.8963627475523, "protein_b4084": 225.91373186794493, "protein_b4085": -2470.8918576535384, "protein_b4086": -30.278243318760815, "protein_b4087": 511.3031358394953, "protein_b4088": 239.67209860651187, "protein_b4090": -250.02714385259546, "protein_b4094": 337.4558568002614, "protein_b4111": -1049.7222925199792, "protein_b4115": -818.0019719597457, "protein_b4117": -539.8563389301344, "protein_b4119": 224.06599634161714, "protein_b4120": -198.5841139180566, "protein_b4122": -509.6862270845372, "protein_b4123": -297.72918050039215, "protein_b4129": -626.856317953916, "protein_b4130": -239.62308438048748, "protein_b4131": -1080.6923200546241, "protein_b4132": -1093.556972969774, "protein_b4136": -1151.1723609500382, "protein_b4138": -227.41271600296062, "protein_b4139": -579.4523379317055, "protein_b4142": -125.90038175408313, "protein_b4143": -877.7661508534641, "protein_b4151": -147.5150793054427, "protein_b4152": -231.4605572411737, "protein_b4153": 116.68207311079063, "protein_b4154": -1410.5372220665815, "protein_b4160": -2396.2966607048447, "protein_b4161": 624.779256665585, "protein_b4162": -213.84679723019005, "protein_b4166": -515.2466592539517, "protein_b4169": -1138.8303487290602, "protein_b4171": -2858.7763910135495, "protein_b4177": -290.2998926379787, "protein_b4180": -2333.1382444284327, "protein_b4192": 237.83856442702293, "protein_b4193": -442.1699837363021, "protein_b4194": 110.01947349801972, "protein_b4195": 56.01675355951611, "protein_b4196": 71.32959227260758, "protein_b4197": 30.87611362124089, "protein_b4198": -2405.4822135257386, "protein_b4200": 18.869511764113174, "protein_b4202": 60.815364347886245, "protein_b4203": -942.3879664759819, "protein_b4208": -1329.4431810494307, "protein_b4213": 761.8150166940025, "protein_b4214": -267.1590869169585, "protein_b4219": 266.9364134538599, "protein_b4226": -308.2017524608622, "protein_b4227": 195.34362123672295, "protein_b4485": 482.4977580285493, "protein_b4230": 46.509003723632375, "protein_b4231": 33.56523766261658, "protein_b4232": -320.73544240271417, "protein_b4233": 183.04225396396086, "protein_b4237": 344.96748272023797, "protein_b4238": -893.5974692826287, "protein_b4239": 579.0800280419782, "protein_b4240": 19.37614958048525, "protein_b4242": -1508.6960060048254, "protein_b4244": 287.52113216398163, "protein_b4245": -516.2358768552282, "protein_b4254": -508.927420736335, "protein_b4258": -1207.093673882986, "protein_b4260": 464.8208628112597, "protein_b4261": -1163.1240044591661, "protein_b4262": 147.41164356641877, "protein_b4265": -317.89974397390745, "protein_b4266": 5.0622451393137027e-26, "protein_b4267": -2071.4807447585963, "protein_b4268": 242.0222870339869, "protein_b4287": 444.68334248046864, "protein_b4288": -89.06130882423474, "protein_b4289": -82.98927287821003, "protein_b4290": 137.4046349270879, "protein_b4291": 1518.9417531283639, "protein_b4293": 132.87653169070518, "protein_b4301": -3070.7278163105116, "protein_b4311": -36.488857690679744, "protein_b4321": -1210.7682186937382, "protein_b4322": 84.17025117967152, "protein_b4323": 1.2424630188196785e-30, "protein_b4356": -74.93292169460221, "protein_b4358": 155.6477299846435, "protein_b4367": 108.53208377434237, "protein_b4371": -87.26188743845307, "protein_b4374": -638.8941820969663, "protein_b4375": -412.47300496335674, "protein_b4381": -558.787355154876, "protein_b4382": -535.7381926789566, "protein_b4383": -64.33796520940808, "protein_b4384": -691.6823968771866, "protein_b4386": 348.49232708470134, "protein_b4388": -334.58741533678386, "protein_b4390": 246.41772702425405, "protein_b4392": -554.250709868869, "protein_b4394": 50.013312708938706, "protein_b4395": -6.475820749046901, "YmfC_mono": 368.86031907217273, "CARNRACE-MONOMER": -1695.017544755588, "CPLX0-1601": 1641.9530959350695, "NANE-MONOMER": -0.0, "NARU-MONOMER": -71.90266553870191, "YDGEF-CPLX": -257.3310697292933, "PHOSMANMUT-MONOMER": -0.0, "CPLX0-3929": -1740.258861752268, "CPLX0-7652": -5164.24033189041, "ANSB-CPLX": 2048.2808555140255, "EG11983-MONOMER": 371.68987931925415, "NARW-MONOMER": 201.52308616168392, "EG11009-MONOMER": -1039.7338435367199, "DIHYDROOROTOX-MONOMER": -204.51276177584464, "NAPD-MONOMER": 126.78205219404155, "YGFO-MONOMER": 119.90487755552275, "ALTRO-OXIDOREDUCT-MONOMER": -751.3138225859508, "EG10739-MONOMER": -788.37766358261, "DCUA-MONOMER": -228.88858447432077, "KUP-MONOMER": -1444.4299437416366, "PHOSNACMURPENTATRANS-MONOMER": -168.9325189654874, "RplY_mono": -181.3119212321787, "CPLX0-1262": -3537.2190218545147, "YJGT-MONOMER": -319.3682815501747, "CPLX0-1541": -2230.166462951827, "DCUB-MONOMER": -299.18916536571766, "G6406-MONOMER": -1565.5981250781701, "G7533-MONOMER": 527.6634929404877, "CPLX0-7794": -0.0, "G6580-MONOMER": -616.0701743581309, "PABASYN-COMPI-MONOMER": -535.1243615604964, "KDPGALDOL-4OH2OXOGLUTARALDOL-CPLX": -1622.039171375477, "G495-MONOMER": 253.66135485939856, "RlmG_mono": -272.19402105590285, "CPLX0-7458": -1308.37527803824, "YDEA-MONOMER": -427.08356724320896, "EG11486-MONOMER": -213.72815360402615, "FADA-CPLX": 1.1580681190974832e-29, "G6718-MONOMER": 312.49536356723416, "RpmB_mono": 132.20999051730055, "EG10202-MONOMER": 689.4883938092601, "G6275-MONOMER": 171.44951734142833, "ABC-3-CPLX": 510.25938994459506, "EG11956-MONOMER": 225.91373186794493, "B0511-MONOMER": -83.82602912337094, "TNAB-MONOMER": -138.2592522457721, "EG10950-MONOMER": -666.9319965630732, "RsmI_mono": -373.6434779861648, "CPLX0-241": -112.43559800683956, "2-OCTAPRENYLPHENOL-HYDROX-MONOMER": -1621.6299477054326, "RpsP_mono": 19.61638386193462, "G7419-MONOMER": -612.7383856571846, "ARAE-MONOMER": -328.8889579960508, "PHOSGLUCOSAMINEMUT-MONOMER": -1018.8112907141306, "EG10381-MONOMER": -1711.5372779638758, "CPLX0-7659": -3292.054267875341, "AICARTRANSIMPCYCLO-CPLX": -0.0, "EG11910-MONOMER_dimer": -1880.1293327614726, "FRUCBISALD-CLASSI": -2754.1760216677844, "TYRP-MONOMER": -942.4497485835319, "CPLX-167": -3457.2870620934054, "ERYTH4PDEHYDROG-CPLX": -0.3037847613771193, "MTR-MONOMER": -957.4151976968601, "ABC-70-CPLX": -5116.190483953446, "OCTAPRENYL-METHOXYPHENOL-OH-MONOMER": 245.53782854426166, "CPLX0-3181": -456.6128889775701, "YJDL-MONOMER": -241.03541842770903, "DusA_mono": -328.9865338036834, "RpsF_mono": 18.869511764113174, "CPLX0-7688": 1721.6922898293658, "EG11829-MONOMER_EG11828-MONOMER": -433.2880274286827, "EG11288-MONOMER": -215.58196938496948, "GKI-MONOMER": 314.56617688780517, "CPLX0-7654": -646.962140775367, "ARGSUCCTRAN-MONOMER": 330.35490559835273, "EXUT-MONOMER": -528.8001639440936, "ABC-51-CPLX": 583.4562522383422, "EG10780-MONOMER": -130.0487038803072, "TRANSALDOLB-CPLX": -1104.070107567572, "GLYCOGENSYN-MONOMER": 267.3803621034472, "ACNEULY-CPLX": 1287.974014206927, "CPLX0-3861": -347.7651872944484, "G7732-MONOMER": -2835.538609262625, "RpoH_mono": -323.4940053622428, "GPT-CPLX": -695.1845588143426, "BRNQ-MONOMER": -268.1869477154112, "G7322-MONOMER_G6561-MONOMER": -4907.51153172344, "GLUTAMIDOTRANS-CPLX": 447.83416197671977, "ABC-7-CPLX": -4336.559797824014, "PNUC-MONOMER": -235.4084211046512, "TREHALAPERI-MONOMER": 625.3887311574389, "EG11911-MONOMER": 256.02189293131687, "PrfB_mono": -31.36599337432497, "UDPMANNACADEHYDROG-MONOMER": 148.39173925838037, "ANTHRANSYNCOMPII-MONOMER": -3336.763523065886, "CPLX0-7614": -6707.360564937461, "B2789-MONOMER": -2511.5805140841708, "EG11353-MONOMER": 174.48777188265444, "KEFB-MONOMER": -150.2318323424546, "YHHO-MONOMER": 231.35226379930825, "G6862-MONOMER": -1051.6044989368079, "CPLX0-1941": 1510.6754654671383, "GALACTONATE-DEHYDRATASE-MONOMER": 4.367120509626282, "XAPB-MONOMER": -365.5247176063317, "PGLUCONDEHYDRAT-MONOMER": -595.6793178205938, "G6712-MONOMER": 93.14720077507695, "CPLX0-235": 459.2937725141428, "ADENODEAMIN-MONOMER": -378.59411419115014, "PROPKIN-MONOMER": -1688.9194034360432, "GARTRANSFORMYL2-MONOMER": -366.75308733615674, "NusA_mono": 298.3812779948353, "NusB_mono": 15.7752726672118, "EG11437-MONOMER": 83.13069226966766, "EG12455-MONOMER": -219.62639518974876, "CADB-MONOMER": -1095.0194014667973, "CPLX0-7534": -561.7768843620112, "EG12221-MONOMER": -160.74868298226755, "InfA_mono": -77.58898198532894, "EG11082-MONOMER": -285.3421257471617, "TRKA-MONOMER_SAPD-MONOMER_TRKG-MONOMER": -3913.0834332398767, "FADB-CPLX": -2763.9769025241208, "MELB-MONOMER": -200.01110975546396, "CPLX-63": -1397.8882954757848, "RluC_mono": -290.76852002444735, "EG11425-MONOMER": 305.23510763743735, "DIHYDRODIPICSYN-CPLX": -708.7112703656741, "EG10280-MONOMER": 470.96629257444, "EIISGA": -3621.15867520136, "HCAT-MONOMER": -957.7941280881893, "PHOSACETYLTRANS-CPLX": -3386.2462905281354, "RsmD_mono": -293.605900993438, "G6714-MONOMER": -0.0, "RpsI_mono": 184.41760152487325, "EG11158-MONOMER": -324.03990266056184, "3-OXOACYL-ACP-SYNTHII-CPLX": 58.49897245393325, "EG11511-MONOMER": -232.05399707728816, "TREHALACYTO-MONOMER": 473.8795173433142, "Era_dim": 402.8993511306529, "TRE6PHYDRO-MONOMER": 579.0800280419782, "GSP-CPLX": 1017.2469887490323, "TrmH_dim": 330.7697889325132, "EG10119-MONOMER": 177.7291064011547, "RrmJ_mono": -1327.9208568725805, "ORNCARBAMTRANSFERF-CPLX": -1576.3321945599635, "DusC_mono": -310.8276772837462, "GLU6PDEHYDROG-MONOMER": -416.48593768852425, "G6176-MONOMER_G6177-MONOMER_G6178-MONOMER": 662.634652156036, "N-ACETYLGLUTPREDUCT-MONOMER": -0.0, "DALADEHYDROGA-MONOMER": -487.69788691726126, "PDXK-CPLX": -785.9603272097913, "DHHB-METHYLTRANSFER-CPLX": -535.7681349929508, "CORA-MONOMER": -625.7732558285538, "PUTA-CPLX": -2159.6517896922064, "FORMYLTHFDEFORMYL-CPLX": -1572.6555463027578, "EG11665-MONOMER": -782.9145379606633, "EG11423-MONOMER": 27.09535992986599, "RIB5PISOMB-CPLX": -500.0542877051909, "G6260-MONOMER": 385.2352719278777, "EG12713-MONOMER": -730.5132854757707, "CPLX0-321": -4508.524781485449, "PHENDEHYD-CPLX": -947.7504406724302, "CPLX0-3932": -2191.4904531503225, "CYNX-MONOMER": -192.616821514818, "KDOTRANS-MONOMER": -509.2051735944792, "CHD-MONOMER": 607.5880704072172, "AROP-MONOMER": -1210.5043496938538, "G6661-MONOMER": -531.1770239619037, "TRKA-MONOMER_SAPD-MONOMER_TRKH-MONOMER": -3015.3793441428743, "YJCG-MONOMER": -1286.826035480652, "DEOXYRIBOSE-P-ALD-MONOMER": -558.787355154876, "MGTA-MONOMER": -1509.6037301064844, "GLYCEROL-3-P-ACYLTRANSFER-MONOMER": -824.6081057903677, "TrmD_dim": 286.1434660186045, "RELA-MONOMER": 764.6327686053481, "UXAC-MONOMER": -1337.028339536891, "CPLX0-7685": -643.1494389056054, "6PGLUCONOLACT-MONOMER": -5.310784566520573, "PrfC_mono": -412.47300496335674, "EG11340-MONOMER": 84.17715406410322, "TruD_mono": -382.13719265036246, "MONOMER0-149": 16.312353373957002, "KGTP-MONOMER": -926.8272343511488, "YecO_mono": 243.37619221029888, "DLACTDEHYDROGNAD-MONOMER": -355.76422947849545, "FOLC-MONOMER": -877.3472981808777, "SUCCCOASYN": -6681.807100442113, "DCUC-MONOMER": -325.87372007953684, "EG12285-MONOMER": 115.15626433109219, "YHIP-MONOMER": -389.50434054547287, "RplQ_mono": 81.57469347612361, "LYXK-CPLX": 880.9152012604281, "B1634-MONOMER": -381.9924074252663, "RpsJ_mono": 141.94282345350103, "RpsD_mono": -1437.1280268797032, "EG11373-MONOMER": 403.78312650754674, "NANK-MONOMER": 221.2595668536335, "SUCCGLUDESUCC-MONOMER": 53.19574819242375, "GroL_14": -12288.726111948497, "G7096-MONOMER": -0.0, "CPLX0-7687": -377.07518420652576, "G6339-MONOMER": 252.8619632568805, "LysI_RS_dim": -1218.248360334572, "RplS_mono": -1024.5447079016556, "3-ISOPROPYLMALISOM-CPLX": -2298.26097918002, "G6662-MONOMER": -375.6983627292613, "DMBPPRIBOSYLTRANS-CPLX": 186.65964942183598, "MONOMER0-1842": -113.62429723266106, "G6539-MONOMER": 174.5581147374549, "CPLX0-7912": -3777.109012308563, "DTDPDEHYDRHAMEPIM-MONOMER": 171.23175093292537, "CPLX-722": 855.1065839182388, "G7558-MONOMER": 428.22569363541766, "YBDA-MONOMER": -956.961866825119, "RNase_III_dim": -1314.6224046078046, "RpmJ_mono": 77.89127918802481, "GLUC1PURIDYLTRANS-MONOMER": -516.2113778211833, "RpsN_mono": 97.0649221829477, "YFEP-MONOMER": -974.4248844545334, "PGAM2-MONOMER": -6.475820749046901, "SORB6PDEHYDROG-CPLX": -7146.601406910824, "NARJ-MONOMER": 172.02044485638962, "LUMAZINESYN-CPLX": -3306.256570167462, "G6245-MONOMER": -242.3489635208336, "NUPG-MONOMER": -1125.4145200084558, "TRYPTOPHAN-CPLX": -6507.57252458266, "G6199-MONOMER": 231.48266137990015, "UDPNACETYLGLUCOSAMENOLPYRTRANS-MONOMER": -541.7278958270639, "TufA_mono": 148.79352008515468, "CPLX0-242": 162.72932779569155, "YGJU-MONOMER": 92.05031649161644, "RHTB-MONOMER": -474.2871839084702, "OCTAPRENYL-METHYL-METHOXY-BENZOQ-OH-MON": 79.46649235354494, "Gly_RS_tetra": -2716.685182298217, "Tyr_RS_dim": -1753.2170629067227, "G6719-MONOMER": 572.7012252742339, "L-GLN-FRUCT-6-P-AMINOTRANS-CPLX": 753.0005619863242, "G7726-MONOMER": 169.37981412024195, "GLYCDEH-CPLX": -1307.131476291583, "GART-MONOMER": 6.500230873143886e-29, "Pnp_trim": -2649.7271484657067, "RpsK_mono": 167.2197651606729, "GLTP-MONOMER": -901.3000347400485, "PFLACTENZ-MONOMER": -232.98595599444238, "LAUROYLACYLTRAN-MONOMER": -593.3943019053875, "CPLX0-7428": 3348.492850700546, "YjbC_mono": -51.06630893230023, "EG11167-MONOMER": -683.4536766840359, "RplT_mono": -23.820839906296452, "GNTU-MONOMER": -543.7246619484985, "UROGENIIISYN-MONOMER": 160.08247676401353, "GLUCOSAMINE-6-P-DEAMIN-CPLX": -7794.417973616043, "EG12013-MONOMER": 709.2354436866478, "RlmI_dim": -427.46003708361076, "G6286-MONOMER": 349.68558918875, "B0752-MONOMER": -479.16693228420985, "MALATE-SYNTHASE": -2526.565408247893, "B1006-MONOMER": -3252.680073034852, "YecP_mono": -1060.34011587952, "GLYOHMETRANS-CPLX": -1358.316635774049, "URPHOS-CPLX": -2049.763249929797, "G6357-MONOMER": 626.7479023251875, "RIBONUCLEOSIDE-TRIP-REDUCT-CPLX": -1787.1949385652574, "EG11424-MONOMER": -230.25524258971478, "G6358-MONOMER": 127.65558594986788, "ABC-28-CPLX_EG10817-MONOMER": 832.7592039910623, "SPED-MONOMER": 204.75776566462304, "ABC-18-CPLX": 1234.763992406937, "EG11426-MONOMER": -659.3143643207951, "EG12712-MONOMER": -220.6013423220102, "FHLMULTI-CPLX": 1277.4984990124929, "CPLX0-1666": -1344.0604319393985, "NRFMULTI-CPLX": 445.55422645836046, "CPLX0-254": -17543.37714172891, "G6439-MONOMER": -542.1042573331792, "CPLX0-7415": -6759.704780311882, "YhhP_mono": -53.22216964273568, "OROTPDECARB-CPLX": -881.3692798243782, "GreA_mono": -264.3588602827213, "EG12666-MONOMER": -661.1387347948996, "SIROHEMESYN-CPLX": -617.8394444919682, "URACIL-PRIBOSYLTRANS-CPLX": -3401.7416890950053, "ENTE-CPLX": -3995.187756251471, "FABA-CPLX": -354.7809684867379, "RpsL_mono": 228.71304088591515, "RsmG_mono": 172.94240542589117, "B0612-MONOMER": -448.61409248707787, "PHENPRODIOLDEHYDROG-MONOMER": 229.11231116016492, "1-ACYLGLYCEROL-3-P-ACYLTRANSFER-MONOMER": -349.77219968301023, "NACGLCTRANS-MONOMER": 95.56035546342838, "BETT-MONOMER": -30.17486461331612, "CPLX0-7674": -2495.463512687991, "ABC-49-CPLX": 846.950864662015, "ABC-15-CPLX": 186.70985239050717, "UHPT-MONOMER": -145.56664554047887, "EG12384-MONOMER": -2468.3086076481754, "FABZ-CPLX": -83.34777490358293, "CPLX0-7906": -1045.2224542238307, "RpsR_mono": 60.815364347886245, "PITA-MONOMER": -815.8151858383042, "RsmB_mono": -306.5825662944303, "RpmD_mono": 12.796667659229472, "DSBBPROT-MONOMER": -211.94251891275067, "CPLX0-3976_edit": -121.39969471585964, "RIBULP3EPIM-MONOMER": -4.007708714949818e-33, "TSA-REDUCT-MONOMER": -2420.1279933191963, "MHPF-MONOMER": -3436.825009991084, "DIHYDROFOLATEREDUCT-MONOMER": -186.0546571185114, "RplI_mono": -942.3879664759819, "CPLX0-3201": 668.7418520834347, "RNase_G_dim": -928.1857777227906, "YRBG-MONOMER": -50.02327926854601, "B0260-MONOMER": -388.3429221776393, "EG10153-MONOMER": 470.6916140200686, "CPLX0-7": -1275.4412831764744, "CPLX-169": -1293.0123837026827, "RluB_mono": 36.61258801367234, "MYRISTOYLACYLTRAN-MONOMER": -552.6003041671152, "ABC-24-CPLX": 531.2530238967203, "XYLE-MONOMER": -144.214473392131, "THIH-MONOMER_THIF-MONOMER_THII-MONOMER_THIS-MONOMER": 724.8789277139335, "TrmU_mono": -205.79262240643428, "PGK-CPLX": -632.4398034248005, "NANT-MONOMER": -153.88062672782058, "EG11639-MONOMER": -872.440882761944, "GreB_mono": -150.36637839147306, "RlmL_dim": -3262.8709772620177, "G7914-MONOMER": -3070.7278163105116, "SHIA-MONOMER": -206.12650403879093, "ABC-42-CPLX": 1144.1770809633845, "EG10108-MONOMER": 228.62549437255964, "CPLX0-7720": -270.94416335405253, "BADH-CPLX": 1748.5634935585351, "LYSP-MONOMER": -354.4957773585491, "G7860-MONOMER": -2405.4822135257386, "EG11591-MONOMER": -222.19097885724375, "ALTRODEHYDRAT-MONOMER": 631.5739924673867, "RpsS_mono": 46.03405124356256, "ABC-2-CPLX": 1100.2567332666176, "YAAJ-MONOMER": -953.1468849439453, "CPLX0-7616": -19662.68159349572, "CPLX0-231": -3508.6082068689198, "ABC-20-CPLX": -2298.630371396178, "CPLX0-3141": -85.51622692662156, "NIRC-MONOMER": -215.41905272577918, "CPLX0-7811": -8573.927904967313, "EG11822-MONOMER": 711.733095596097, "CPLX0-1942": 1122.4527849923554, "GLPT-MONOMER": -429.1892936297325, "GALACTITOLPDEHYD-MONOMER": -2483.8143096105105, "PDXY-MONOMER": 2.954849768056001, "RimM_mono": 235.85932612092074, "RpsB_mono": -1063.8982040449155, "MANNPISOM-MONOMER": -416.48204709617704, "ARGSUCCINLYA-MONOMER": 9.005537734622372e-29, "CPLX0-240": -921.667203263019, "CPLX0-7535": -1638.92635728184, "G6782-MONOMER": 174.30638795964035, "DEOA-CPLX": -1071.4763853579132, "GLUCONOKINI-MONOMER": 242.0222870339869, "PHEP-MONOMER": -324.40659811894676, "HEMX-MONOMER": 651.3614378750815, "CHAA-MONOMER": -702.5604729280716, "CPLX0-3001": -893.9827784707028, "InfB_mono": -1743.955557109042, "RIBONUCLEOSIDE-DIP-REDUCTII-CPLX": -2439.8965867301195, "EG11984-MONOMER": 246.86680349530528, "ABC-12-CPLX": -46.26535786040176, "EG11189-MONOMER": 41.70129093812491, "ACETOACETYL-COA-TRANSFER-CPLX": 1055.9105990472233, "CPLX0-7643": -3114.253319267578, "ADHP-MONOMER": -258.7801033912138, "ASL-MONOMER": -910.6742285883363, "CPLX0-3741": 921.9348115564633, "APO-ENTB": 784.6607800089664, "RpmE_mono": -35.53123749691864, "CPLX0-7653": -2394.263485509098, "RpsO_mono": -80.89095775958604, "B0070-MONOMER": -1310.6297397867743, "G7410-MONOMER": 330.8907399096724, "G7167-MONOMER": 180.39789184037224, "GABP-MONOMER": -271.0327811341262, "CPLX0-1721": -2485.0671461482184, "RHAT-MONOMER": -195.4104406234159, "G7431-MONOMER": -253.71263798097615, "DHPDIOXYGEN-CPLX": 954.7675494921989, "NHAB-MONOMER": -1254.5658557823278, "RlmH_dim": -5356.800355437756, "CARNDEHYDRA-CPLX": -4396.033170205456, "RpmH_mono": -257.48624765346534, "CPLX0-7520": 1455.358601099184, "CPLX0-252": -1535.4934199984173, "FRUCBISALD-CLASSII": -901.6806679903116, "B2170-MONOMER": -178.35973562603172, "THIOREDOXIN-REDUCT-NADPH-CPLX": -171.5164870966522, "RHTC-MONOMER": -195.6470435398458, "ATPASE-1-CPLX_no_MONOMER0-12": -2084.7047760622386, "RlmF_mono": -142.56445542391654, "ABC-11-CPLX": -7773.902850494631, "ABC-14-CPLX": 468.1399384886498, "Tig_mono": -733.1776087703402, "CPLX0-251": 598.2328953756532, "CPLX0-7819": -363.0623627480939, "Asp_RS_dim": -1565.699282992512, "EG10299-MONOMER": 249.567380140455, "YCHM-MONOMER": -1175.9687035752363, "RpmG_mono": -436.4765461385031, "ABC-27-CPLX": -95.38848498073324, "CPLX0-7717": -1688.0223165670948, "CPLX0-1923_EG10306-MONOMER": 1442.50794724112, "B1296-MONOMER": -126.98653889418601, "EG12312-MONOMER": -662.6907463974563, "ABC-56-CPLX": 305.5772699799825, "RFBX-MONOMER": -172.7867638509003, "B0709-MONOMER": -280.5207380738645, "THIG-MONOMER": 17.999209486910413, "G7493-MONOMER": -313.7752500465644, "SPOT-MONOMER": 547.4234712658679, "MALONYL-COA-ACP-TRANSACYL-MONOMER": -689.1700500314336, "ASPKINIII-CPLX": -1426.4721987117741, "CPLX0-1581": -143.2629457747371, "CPLX0-1669": -5187.161448511157, "EG11339-MONOMER": -4264.084786400972, "GLUTSEMIALDEHYDROG-CPLX": -3316.687293159516, "HCAMULTI-CPLX": 1427.3325940867803, "CPLX0-2081": -1483.5514132107617, "GNTT-MONOMER": -1194.1029184955648, "MONOMER0-341": -337.47166290110135, "CPLX0-7717_G6561-MONOMER": -2895.850927511744, "EG12438-MONOMER": 215.8433791040771, "QueA_mono": -468.85989174293377, "DCTA-MONOMER": -131.07066708343424, "CPLX0-7847": 309.20785958351865, "MALTODEXGLUCOSID-MONOMER": 647.1820349668709, "Rrf_mono": -96.97573442871733, "CPLX-157": -5176.2435335473865, "3-OXOACYL-ACP-REDUCT-MONOMER": 92.83307390960489, "NICOTINATEPRIBOSYLTRANS-MONOMER": -290.1858463535596, "CPLX-163": -3034.2491095419073, "CPLX0-7878": 1579.7830238679649, "GALP-MONOMER": -1029.981594890217, "G7859-MONOMER": 30.87611362124089, "CPLX0-236": 419.36070241920174, "ALDOSE1EPIM-MONOMER": 628.3530309703923, "AMINEOXID-CPLX": 1444.4704805150927, "YggJ_dim": -1303.841552596714, "G6519-MONOMER": 230.0566039109755, "RplE_mono": 57.890841738938846, "CPLX0-7843": -10308.592206877353, "GLUCONREDUCT-MONOMER": 5.0622451393137027e-26, "CPLX-168": -2757.533181935075, "ASP-SEMIALDEHYDE-DEHYDROGENASE-CPLX": -372.35135237227036, "EG12130-MONOMER_EG12131-MONOMER": -791.9464879979695, "FusA_mono": 185.35413277149527, "CYSTATHIONINE-BETA-LYASE-CPLX": -1388.1626058275006, "RpsT_mono": -252.05148378300382, "EG10606-MONOMER": 616.9457917041751, "MHPHYDROXY-MONOMER": 557.1465208169426, "CPLX0-201": -4876.167098589258, "ABC-34-CPLX": 587.7757891775748, "AMYLOMALT-MONOMER": 500.8588033666459, "TDK-MONOMER": -107.18241252862921, "2-OCTAPRENYL-METHOXY-BENZOQ-METH-MONOMER": 271.38741395808313, "PURK-CPLX": 477.21620743715226, "CPLX0-3971": 652.9883239339683, "RpsU_mono": -253.53992457647945, "Pro_RS_dim": -1239.2693675549053, "YccK_mono": -263.82306389399656, "EG11110-MONOMER": -1591.9904570924396, "AMP-NUCLEOSID-CPLX": 3180.5021721494195, "RplB_mono": 447.90747437417, "RsmF_mono": -473.88297869803256, "G6567-MONOMER": -1915.9412630101028, "TRANS-CPLX-203": -196.41339269743133, "G6716-MONOMER": -4975.512423180847, "RplW_mono": -10.27401846985819, "NUPC-MONOMER": -889.0272794100612, "ABC-26-CPLX": 1514.2961421529533, "G6622-MONOMER": -38.67697382684991, "6PGLUCONDEHYDROG-CPLX": -1130.705886989291, "CAIC-MONOMER": 361.48522240716295, "PYRNUTRANSHYDROGEN-CPLX": -3854.4792898355095, "CITRATE-SI-SYNTHASE": -3932.2432102352627, "YEAV-MONOMER": -1481.5379391583588, "DTDPDEHYRHAMREDUCT-MONOMER": -65.42172981342807, "EG11702-MONOMER": 103.3658393424387, "EG12407-MONOMER": 172.69458879974673, "UROGENDECARBOX-MONOMER": -1257.298007502157, "RlmM_mono": -520.5369521808004, "CPLX0-7732": -1927.9533628953723, "ThiI_mono": -318.3240482531192, "ABC-25-CPLX": 411.9099080168476, "ABC-33-CPLX": 1501.1930112685834, "GrpE_dim": -645.3696636132545, "G7841-MONOMER": 624.779256665585, "AROA-MONOMER": -935.456004892425, "transGroES_hepta": -881.3026722785819, "DCTP-DEAM-CPLX": 634.5165769442274, "RpoS_mono": -180.30352346964062, "EG10048-MONOMER": 192.70211176326754, "ENTA-CPLX": 8.367542166258317e-29, "POTE-MONOMER": -184.57145119509008, "RplR_mono": 5.8810421455025255, "ALARACEBIOSYN-MONOMER": -434.6168585344324, "LCTP-MONOMER": -2406.161649440133, "G6522-MONOMER": 169.17313330394197, "7KAPSYN-CPLX": 820.8088900761056, "G6521-MONOMER": 23.99713776001622, "RbfA_mono": 103.56137286182766, "METHGLYSYN-CPLX": -996.9336778737178, "ANSA-CPLX": 912.7265863981719, "MHPELY-MONOMER": 353.4035048081129, "EG10564-MONOMER": -52.4224960813519, "CPLX0-7466": 392.36818375455164, "MANNPGUANYLTRANGDP-MONOMER": 332.27708804640775, "CPLX0-7877": -1288.7637982189258, "TRANSALDOLA-MONOMER": -399.26586013453016, "CPLX0-7462": -0.0, "GUANYL-KIN-CPLX": -330.0882249341781, "CMR-MONOMER": -1023.256112865682, "ALPHA-AMYL-CYTO-MONOMER": 464.5755161310856, "MANNONDEHYDRAT-MONOMER": 84.17025117967152, "CPLX0-7887": -1168.2936863371895, "CPLX-164": -5355.951801130807, "DALADALALIGA-MONOMER": -211.54447333203746, "PGPPHOSPHAB-MONOMER": -691.3229368129796, "ABC-5-CPLX": 4809.719797021514, "EG10723-MONOMER": 337.4558568002614, "UDPACYLGLCNACDEACETYL-MONOMER": 238.41400254924793, "CPLX0-2061": 903.3015849190472, "SPERMIDINESYN-CPLX": -1927.1322912262124, "MANNPDEHYDROG-MONOMER": 7.134128786441948e-30, "GAPDH-A-CPLX": -1279.1839519841762, "KsgA_mono": 265.84518492631463, "GLTS-MONOMER": -982.022462296725, "Asn_RS_dim": -985.9708788453735, "HMP-P-KIN-CPLX": -2894.236938884281, "CPLX0-7660": -814.377017877006, "EG12015-MONOMER": -405.5662645714743, "EG11600-MONOMER": 96.30685511924611, "G7446-MONOMER": 399.1651712487273, "EG12318-MONOMER": -529.2155099009995, "ERYTHRON4PDEHYDROG-MONOMER": -1850.464522803971, "ABC-304-CPLX": 437.6711978901332, "IMP-DEHYDROG-CPLX": -5645.706198543796, "G6960-MONOMER": -3535.8712516289083, "RhlB_dim": -564.8941635650906, "DusB_mono": -644.8622702661696, "EG12445-MONOMER": -492.8387246326538, "CPLX0-7629": -628.9136357071455, "CPLX-158": -3851.384125459331, "GLYC3PDEHYDROGBIOSYN-CPLX": 3.3537426774099545e-28, "EG11796-MONOMER": 348.49232708470134, "GLYCOGEN-BRANCH-MONOMER": 633.1761823842279, "CPLX0-3954": 870.1542348257036, "CPLX0-2141": -2484.1511543602023, "DALADALALIGB-CPLX": -4.178320147970921e-27, "G7949-MONOMER": 108.53208377434237, "TDPFUCACTRANS-MONOMER": 128.1904269864443, "ACETYL-COA-ACETYLTRANSFER-CPLX": 1.3821508731368269e-27, "ABC-63-CPLX": -1678.0187645007798, "EG12210-MONOMER": 55.45020835756335, "G6208-MONOMER": 210.65741568226332, "UMPKI-CPLX": -2277.281652547389, "AROD-CPLX": -2579.9941781533807, "CPLX0-7788": -1431.998386142494, "CPLX0-225": 1492.6279304240206, "EG11035-MONOMER": -306.79460728663247, "CPDB-MONOMER": 648.7843306612115, "PROTOHEME-FERROCHELAT-MONOMER": -417.8028804187604, "MALATE-DEHASE": -666.2603833906583, "G7458-MONOMER": -267.4322830088405, "CPLX-165": -6341.285862255451, "GRXB-MONOMER_EG12237-MONOMER": 54.91220770512201, "ABC-35-CPLX": 76.87691758838425, "ENOYL-ACP-REDUCT-NADH-MONOMER": -349.2735732731377, "PrfA_mono": -1347.256616427533, "PYRROLINECARBREDUCT-CPLX": -4388.919398338326, "PSD-MONOMER": -2396.2966607048447, "RlmB_dim": -4666.276488856865, "THIOESTERII-CPLX": -993.558525093692, "FUMARASE-C": -2426.0231271805687, "RpoE_mono": -1376.7452665349365, "CPLX0-3951": -750.0632011097408, "EG10168-MONOMER": -1363.4767153661764, "CODB-MONOMER": -100.39717655448806, "TmcA_mono": -1230.493385854164, "EG10669-MONOMER": -374.78571431405123, "ASPAMINOTRANS-DIMER": -835.3145108521529, "THZ-KIN-MONOMER": 68.42437227362993, "ATPASE-1-CPLX": -2135.946863769814, "NICOTINAMID-MONOMER": -659.7626845202453, "MANNONOXIDOREDUCT-MONOMER": 1.2424630188196785e-30, "YNFJ-MONOMER": -31.59000971202572, "EG11598-MONOMER": 12.259467298245118, "RpsG_mono": -2444.8579148047456, "FOLD-CPLX": -601.2787856135859, "ABC-4-CPLX": 168.75008955050083, "RplX_mono": 130.08089430975681, "CDPDIGLYPYPHOSPHA-MONOMER": 248.25163254787105, "UDPNACETYLGLUCOSAMACYLTRANS-CPLX": -2484.6387790853933, "ABC-13-CPLX": 385.68409431056574, "ACS-MONOMER": -776.2383812604695, "CPLX0-821": -32212.98044411216, "EG10201-MONOMER": -225.0654425513818, "SUCCGLUALDDEHYD-MONOMER": 305.9923522722469, "TPI-CPLX": -1334.8735237610838, "CPLX-153": -3479.7505734501797, "RpsA_mono": -809.1499916511129, "EG10041-MONOMER": -675.2712670565302, "ABC-8-CPLX": -2442.2553991369264, "PRAI-IGPS": 463.78174617439544, "G7146-MONOMER": -58.66471541393268, "RplA_mono": -6011.026188729481, "PRIBFAICARPISOM-MONOMER": -0.0, "EG12195-MONOMER": 45.05327632703171, "URAA-MONOMER": -301.45570927509215, "ABC-40-CPLX": 318.2070005418348, "RplK_mono": 41.43196414973896, "YHAU-MONOMER": -322.36689608072334, "FABB-CPLX": -915.1226035831205, "RplO_mono": -3008.6195663846233, "ABC-22-CPLX": -2760.4598852377576, "EG10154-MONOMER": -906.6816650108891, "ENTD-MONOMER": -48.38187143129581, "ARCD-MONOMER": -367.8827769007632, "FliA_mono": -931.4200714263467, "AROE-MONOMER": 1.544202239652321e-26, "TruB_mono": -277.6396860659915, "RplC_mono": -2697.1988647410317, "IDONDEHYD-MONOMER": -2071.4807447585963, "ABC-32-CPLX": 498.08584149599744, "CPLX0-3970": 348.8566317192193, "RIB5PISOMA-CPLX": -542.0165367853929, "6PFK-1-CPX": -1322.1365281453957, "EG11724-MONOMER": -859.1375459184409, "TRANS-CPLX-201": -2625.9934776707364, "RsmH_mono": -253.81713801437397, "EG11905-MONOMER": -2466.350760937806, "EG11433-MONOMER": 266.9364134538599, "CPLX0-3881": 662.7770088698161, "MHPT-MONOMER": -1006.4731426867644, "RpsH_mono": 64.87284555570992, "PITB-MONOMER": -1005.3963061617844, "CPLX0-7694": 1499.3325702043476, "SelB_mono": 543.3230147628735, "TDCC-MONOMER": -1233.819321925586, "G6188-MONOMER": -925.572351944452, "CHORPYRLY-MONOMER": -703.5586897251239, "RpmA_mono": -276.1371787766653, "DEOD-CPLX": -4150.094381263119, "RplM_mono": -489.6302075209201, "CPLX0-7904": -1386.3108171166389, "PURE-CPLX": -6558.312979286004, "TrmA_mono": -454.51004281954977, "COBS-MONOMER": -127.1105103041601, "KDGT-MONOMER": -241.7932159049388, "G7170-MONOMER": -372.71159173473853, "PHOSPHASERSYN-CPLX": -103.0818559502478, "EG11351-MONOMER": 128.50159393826078, "EG10696-MONOMER": 557.9419201930626, "ABC-10-CPLX": -849.3016397611191, "YGGA-MONOMER": -549.5351659636088, "PGLYCDEHYDROG-CPLX": -1946.8174072559216, "UGD-MONOMER": 390.0966801965181, "G6806-MONOMER": 136.33199357968434, "CPLX0-1142": -1044.6118789241773, "RIBAZOLEPHOSPHAT-MONOMER": 153.14958688267194, "EG10203-MONOMER": -456.02540912252135, "ACYLCOADEHYDROG-MONOMER": -1024.7822179771013, "RplU_mono": 60.491417331676956, "G6849-MONOMER": -163.34697697603804, "FUCP-MONOMER": -126.68940151231529, "SDAC-MONOMER": -2188.5872956894427, "PANF-MONOMER": -126.64619582129414, "CPLX0-3952": -514.9730628217711, "G6414-MONOMER_CPLX0-1923": 676.1718434649333, "MMUM-MONOMER": -1218.7047207964843, "GDHA-CPLX": -2582.84202257555, "RplD_mono": 116.35103055943783, "HOMSUCTRAN-CPLX": -525.0095760977904, "ALD-CPLX": -3183.524923223373, "YGJE-MONOMER": -456.9526592738562, "UDPHYDROXYMYRGLUCOSAMNACETYLTRANS-MONO": -111.30757594363081, "COBU-CPLX": 210.78118521420583, "G6715-MONOMER": -0.0, "G7090-MONOMER_EG11982-MONOMER": -1157.185189403447, "GMP-REDUCT-CPLX": -1276.6862753207058, "G6621-MONOMER": -260.54245336427914, "G7945-MONOMER": 155.6477299846435, "MALTACETYLTRAN-CPLX": -181.05110332590294, "EG12267-MONOMER": 349.8655294414791, "CITLY-CPLX": -10173.731059268766, "CPLX-154": -2887.6225951663478, "Tsf_mono": -218.53251973032232, "CPLX0-3661": -839.9987449027127, "CPLX-7": -463.88552165324523, "EG10122-MONOMER": -303.8488779199937, "CPLX0-7530": -11.654107075462553, "KDO-8PSYNTH-CPLX": -2098.2546163246407, "UDPMANACATRANS-MONOMER": 218.40041616736707, "AMPG-MONOMER": -1044.050293846979, "EG12450-MONOMER": 646.2871510946068, "QueF_dim": 99.16055031735088, "PALMITOTRANS-MONOMER": -562.7387253424786, "EG10144-MONOMER": 125.79943840508332, "CHORISMUTPREPHENDEHYDRAT-CPLX": -925.6595870944338, "CPLX0-7533": -0.0, "DEHYDDEOXGALACTKIN-MONOMER": 298.2627273159603, "RluA_mono": -2026.0669840745431, "CPLX0-7655": -4818.031761824341, "RpmC_mono": 51.2150974334861, "COBALADENOSYLTRANS-MONOMER": -513.9548284661404, "RPOA-MONOMER": 432.89826249988516, "DIHYDROPICRED-CPLX": -1071.833792232559, "CPLX0-1962": -528.0146648670345, "TufB_mono": 149.81194415345, "RpoN_mono": -54.928150314369304, "ENTF-MONOMER": -3072.213490956782, "NusG_mono": 145.82354437951977, "EG12394-MONOMER": 252.23060140514718, "G6700-MONOMER": -26.85139029992302, "G7921-MONOMER": -90.72338538792414, "G6520-MONOMER": 164.81392104200825, "CPLX-166": -2838.5671249169086, "TruA_dim": 270.8328959749394, "CHORISMUTPREPHENDEHYDROG-CPLX": -2316.0341819174164, "RplJ_mono": -194.49787732265085, "G7457-MONOMER": -206.02647056787217, "ACETOLACTSYNIII-CPLX": -1092.3131693758012, "ASPKINIIHOMOSERDEHYDROGII-CPLX": -0.0, "ANSP-MONOMER": -352.69500273700845, "RplV_mono": 104.71905922332816, "TREHALOSE6PSYN-MONOMER": 375.05968225862773, "NARK-MONOMER": -1055.5862561715885, "GNTP-MONOMER": -1212.226981743215, "BTUE-MONOMER": 72.07120344467226, "CPLX0-3951_G6561-MONOMER": -1957.89181205439, "RplN_mono": 161.29064030994584, "CPLX0-237": -2136.1867290348173, "CPLX0-3641": 152.39463186980086, "CPLX0-7684": -137.80553541538637, "CPLX0-7718": 3594.3370693016236, "EG12287-MONOMER": -4362.89223518182, "RpmF_mono": -260.88897308125377, "CPLX0-7641": -808.5900413548903, "PUTP-MONOMER": -410.9121566588468, "EG11595-MONOMER_EG11666-MONOMER": -1038.7395228065816, "CPLX0-1667": -0.0, "UBIX-MONOMER_DHHB-METHYLTRANSFER-MONOMER": -44.59399729151858, "G6967-MONOMER": 90.46649324338689, "NACMURLALAAMI1-MONOMER": -221.9550718737917, "EG13236-MONOMER": 834.6578426844877, "CPLX0-761": -1170.5031212965503, "YIDK-MONOMER": -177.13949417386195, "GlnS_mono": -602.0349835453059, "N-ACETYLTRANSFER-CPLX": -1470.106832996994, "RpmI_mono": -582.9200441326107, "CPLX0-7532": -3658.116189468123, "2-ISOPROPYLMALATESYN-MONOMER": 671.5078611011721, "DnaK_mono": 641.5348591308172, "EG11341-MONOMER": 190.57391410028978, "G7164-MONOMER": -141.9916972393448, "TilS_mono": -351.91473801153245, "METNIQ-METHIONINE-ABC-CPLX": -374.7981754908892, "EG10341-MONOMER": 570.8709468196779, "GLUCOKIN-MONOMER": -536.8236641569437, "InfC_mono": 154.61927885833154, "ABC-53-CPLX": -1153.1852412092076, "XASA-MONOMER": -450.0612267314295, "RIBF-MONOMER": -173.8751053675877, "RpsM_mono": 172.9412909928366, "G7169-MONOMER": 283.1085534006214, "CYCA-MONOMER": -1330.8738423343846, "RIBULOKIN-CPLX": 837.8097228907147, "YfiC_mono": -331.2017252633846, "GLUCOSE-1-PHOSPHAT-CPLX": 742.1204943609392, "SUCCARGDIHYDRO-MONOMER": 640.1206356882157, "MHPCHYDROL-MONOMER": 387.47280288393824, "B2975-MONOMER": -460.6857088810101, "MONOMER0-148": -182.5336428137259, "RpsC_mono": 70.92694719913165, "ABC-19-CPLX": -2444.0187363050045, "ORNCARBAMTRANSFERI-CPLX": -1526.782262209005, "ABC-6-CPLX": 1255.0043104640208, "CPLX0-7642": -2102.2325986589367, "CPLX0-3943": 225.38390950648972, "RpsE_mono": 142.38558371797103, "MHPDHYDROL-MONOMER": 270.20997017803705, "G7800-MONOMER": 256.3174166836135, "EG12134-MONOMER": -310.5644393759989, "FMNREDUCT-MONOMER": -345.1817729935843, "CARDIOLIPSYN-MONOMER": -1035.0659406763773, "FecI_mono": 132.87653169070518, "ABC-16-CPLX": 646.5225964688088, "G7814-MONOMER": -179.81624317888287, "TrmJ_dim": -498.55573370097585, "CPLX0-1923_EG10155-MONOMER": 1434.239945981883, "ALDHDEHYDROG-MONOMER": -1837.5992040960398, "YrdC_mono": -1012.375243283256, "RsmC_mono": -87.26188743845307, "EG11671-MONOMER": -2265.4814908065027, "2-DEHYDROPANTOATE-REDUCT-MONOMER": -480.1622372147904, "ABC-46-CPLX": 744.0930847930287, "PTSI-MONOMER": -1465.7920872612005, "CPLX0-3936": -1988.0947834380395, "UDP-NACMURALGLDAPLIG-MONOMER": 283.65707360707796, "CPLX0-7888": -889.5717207890532, "CPLX-171": -0.0, "CPLX0-1943": 1554.4257004214649, "HISTCYCLOPRATPPHOS": 276.9867855483802, "G7517-MONOMER": 581.0743099875205, "CMPKI-MONOMER": -78.00550031351949, "SPERMACTRAN-CPLX": 351.2416697338978, "YJIZ-MONOMER": -76.38435384898598, "YqcB_mono": -620.8416246589146, "EG11350-MONOMER": 247.73499853945282, "ABC-9-CPLX": 799.0951882315131, "FEOB-MONOMER": -1445.3918138376682, "RplF_mono": 209.7044514917024, "YggH_mono": -496.8546832626926, "XANTHOSINEPHOSPHORY-CPLX": -7316.814159386237, "G6576-MONOMER": -657.02569350162, "CPLX0-7695": 441.68637229859894, "UDP-NACMURALGLDAPAALIG-MONOMER": 358.09021358394256, "NRDACTMULTI-CPLX": -1327.2970281637815, "G6708-MONOMER": 263.3273362003714, "DTDPGLUCOSEPP2-MONOMER": 221.80598772452498, "PAPSSULFOTRANS-CPLX": 257.28811186520613, "YICE-MONOMER": -687.2706929237395, "RpsQ_mono": 77.55422441486596, "EG11985-MONOMER": -1581.096102653346, "ABC-59-CPLX": -2087.712946478958, "EG11352-MONOMER": 45.0369830575133, "RplP_mono": 8.511358469225227, "DIAMINOPIMEPIM-MONOMER": -1630.0125020090215, "DEHYDDEOXPHOSGALACT-ALDOL-MONOMER": -36.57995058505993, "EG12310-MONOMER": 351.3841013020337, "NACMURLALAAMI2-MONOMER": -1216.5717015645964, "PPK-CPLX": -738.0999500147709, "ABC-64-CPLX": -1980.8459747241611, "ASPCARBCAT-TRIMER": -1548.7076305656844, "CPLX0-224": -4383.9052109055865, "Sra_mono": 6.165398226878238, "FOCB-MONOMER": -7854.114625236277, "G6502-MONOMER": 115.52706136757858, "RpoD_mono": -714.0263220796778, "CPLX0-1924": 1408.7741471457261, "EG10374-MONOMER": 591.8543489168229, "G6246-MONOMER": -292.9575562626379, "THIC-MONOMER": 487.86874219519257, "RsuA_mono": -118.34128170153227, "G6657-MONOMER": -184.62838234439462, "LeuS_mono": 233.67345808938018, "ASPKINIHOMOSERDEHYDROGI-CPLX": 5.636625950735782e-26, "YHFM-MONOMER": -220.63379406925037, "RFFTRANS-MONOMER": 122.17306546103288, "YADQ-MONOMER": -284.56106389495295, "LACY-MONOMER": -1450.2378404253118, "EG11674-MONOMER": -458.25551213661225, "YIDT-MONOMER": -250.17143656497223, "CPLX0-1261": -940.9508228663763, "SAICARSYN-CPLX": -919.4075671938465, "GLUTRACE-CPLX": -3494.795559597819, "cisGroES_hepta": -881.3026722785819, "YheLMN_cplx": -1522.4484138511618, "TatA_MONOMER": 132.13717660602197, "TatE_MONOMER": -124.44070705824504, "TatBC_octa": -11989.228730264886, "SecA_MONOMER": -1539.931605709553, "SecB_tetra": -1694.9655790801487, "SRP-CPLX": 2880.8467795749234, "Sec-CPLX": -2615.5112453628158, "LolA_MONOMER": -695.0134397059495, "LolB_MONOMER": 340.9004808587396, "LolCDE-CPLX": -2482.9338351139063, "Bam-CPLX": -1817.99527821163, "YidC_MONOMER": -649.6259587885702, "SurA_MONOMER": -1892.3994610265052, "Lgt_MONOMER": -55.81657950678969, "LspA_MONOMER": 2.2702774543866866, "FtsY_MONOMER": -1933.7068671021907, "ACETYL-COA-CARBOXYLMULTI-CPLX_mod_btn": -4744.636699889694, "ACETOLACTSYNI-CPLX_mod_mg2_mod_fad_mod_thmpp": -1553.358066392193, "PABASYN-CPLX_mod_mg2": -684.5372427186574, "2OXOGLUTARATEDEH-CPLX_mod_mg2_mod_lipo": 18345.932485595502, "ANTHRANSYN-CPLX_mod_mg2": -5320.412647323327, "ANTHRANSYN-CPLX_mod_cobalt2": -5313.197576012637, "ANTHRANSYN-CPLX_mod_fe2": -5313.886207434438, "ASPCARBTRANS-CPLX_mod_zn2": -1357.7208929918747, "ATPSYN-CPLX_mod_mg2": -14186.009560746817, "CARBPSYN-CPLX_mod_mg2": -3037.4652514382715, "CARBPSYN-CPLX_mod_mn2": -3031.140838836295, "CARBPSYN-CPLX_mod_cobalt2": -3030.250180127581, "CARBPSYN-CPLX_mod_cd2": -3030.250180127581, "CARBPSYN-CPLX_mod_zn2": -3028.8083888782107, "APP-UBIOX-CPLX_mod_pheme_mod_hemed": -3224.8982689955633, "CYT-D-UBIOX-CPLX_mod_pheme_mod_hemed": -1011.6341802962035, "DIMESULFREDUCT-CPLX_mod_bmocogdp": 883.7023012090708, "ETHAMLY-CPLX_mod_adocbl": -10641.489497299066, "SULFITE-REDUCT-CPLX_mod_4fe4s_mod_sheme_mod_fmn_mod_fad": -14194.832622751042, "FORMATEDEHYDROGO-CPLX_mod_bmocogdp": -2341.5475071316073, "FORMATEDEHYDROGN-CPLX_mod_bmocogdp": -5714.249060104995, "HYDROG3-CPLX_mod_ni2": 782.6745036763449, "FUMARATE-REDUCTASE_mod_1:pheme_mod_3fe4s_mod_4fe4s_mod_fad_mod_2fe2s": -1759.8091137732324, "ANGLYC3PDEHYDROG-CPLX_mod_fmn": -721.3929290454347, "GLUTAMATESYN-CPLX_mod_fe2_mod_fad": -8204.4299335592, "FORMHYDROGI-CPLX_mod_ni2_mod_4fe4s": -2408.0534867068163, "FORMHYDROG2-CPLX_mod_ni2_mod_fe2": 769.9076321046346, "NADH-DHI-CPLX_mod_2fe2s_mod_4fe4s_mod_fmn": -8690.302642887287, "NITRITREDUCT-CPLX_mod_2fe2s_mod_fad_mod_sheme": 1499.100280498567, "PYRUVATEDEH-CPLX_mod_mg2_mod_fad_mod_thmpp_mod_lipo": -69755.10262520019, "Phe_RS_tetra_mod_mg2": -2624.0693128383205, "SUCC-DEHASE_mod_3fe4s_mod_fad_mod_2fe2s_mod_4fe4s": -1348.342352731748, "LTARTDEHYDRA-CPLX_mod_4fe4s": 754.117870377703, "TMAOREDUCTI-CPLX_mod_bmocogdp": 1892.7483276115522, "TRYPSYN_mod_pydx5p": 684.6320786520213, "CPLX0-1762_mod_fad_mod_2fe2s": 883.7272041746575, "AAS-MONOMER_mod_mg2": -1667.5429115460222, "CPLX0-1_mod_fad": 1942.0683699470515, "RIBONUCLEOSIDE-DIP-REDUCTI-CPLX_mod_mg2_mod_fe2": -1875.2619884689254, "CPLX0-301_mod_mn2": -2741.0237489159413, "PHOSGLYCMUTASE_mod_23bpg": -928.376579163158, "PPPGPPHYDRO-CPLX_mod_nh4_mod_mg2": 833.7710971031414, "CPLX0-7630_mod_ca2": -2654.2552852224167, "ALPHA-AMYL-PERI-MONOMER_mod_ca2": 972.2203383610885, "G6437-MONOMER_mod_ca2_mod_pqq": -895.4182463836145, "GLYCPDIESTER-PERI-CPLX_mod_ca2": 372.6491389166652, "DIACYLGLYKIN-CPLX_mod_cd2_mod_zn2_mod_mg2_mod_mn2_mod_cobalt2": -910.3422695798293, "AROB-MONOMER_mod_cobalt2_mod_nad": -3304.9570000715335, "EG11817-MONOMER_mod_cobalt2": -495.031838335352, "EG11957-MONOMER_mod_cobalt2": -2457.766073747305, "CPLX0-7625_mod_cobalt2": -717.8608843585995, "CPLX0-7622_mod_4fe4s": 662.682209819522, "LSERINEDEAM1-MONOMER_mod_4fe4s": 460.38539283087664, "LSERINEDEAM2-MONOMER_mod_4fe4s": 351.6367016320205, "G6886-MONOMER_mod_cu2": 269.5698540566061, "METHYLENETHFREDUCT-CPLX_mod_fad": -1204.3141243417895, "UDHA-CPLX_mod_fad": -2174.5270131979178, "ADHE-CPLX_mod_fe2": -63131.391584067016, "AROF-CPLX_mod_2:fe2": 1056.1331199013412, "AROG-CPLX_mod_fe2": -1441.4744721363054, "GALACTARDEHYDRA-MONOMER_mod_fe2": 406.0813843656984, "GALACTURIDYLYLTRANS-CPLX_mod_fe2_mod_zn2": -0.0, "CPLX0-227_mod_fe2": 549.0231040665727, "LACTALDREDUCT-CPLX_mod_fe2": -2174.637479782589, "SUPEROX-DISMUTFE-CPLX_mod_fe3": -150.83561672529265, "AROC-CPLX_mod_fmnh2": -7962.954574398737, "AROC-CPLX_mod_fadh2": -7935.034414343018, "CFA-CPLX_mod_hco3": 824.3255817707445, "CPLX0-7882_mod_hco3": 1630.6768241160603, "RHAMNULPALDOL-CPLX_mod_k_mod_zn2": -1117.8515973581013, "S-ADENMETSYN-CPLX_mod_4:k_mod_1:mg2": -1783.4930732224009, "S-ADENMETSYN-CPLX_mod_4:k_mod_1:mn2": -1777.1686606204248, "S-ADENMETSYN-CPLX_mod_4:k_mod_1:cobalt2": -1776.2780019117106, "S-ADENMETSYN-CPLX_mod_4:k_mod_1:zn2": -1774.8362106623401, "S-ADENMETSYN-CPLX_mod_4:k_mod_1:cd2": -1776.2780019117106, "S-ADENMETSYN-CPLX_mod_4:k_mod_1:ni2": -1776.3314184065398, "S-ADENMETSYN-CPLX_mod_4:k_mod_1:ca2": -1780.2304811654162, "S-ADENMETSYN-CPLX_mod_4:nh4_mod_1:mg2": -1801.254642239247, "S-ADENMETSYN-CPLX_mod_4:nh4_mod_1:mn2": -1794.9302296372707, "S-ADENMETSYN-CPLX_mod_4:nh4_mod_1:cobalt2": -1794.0395709285567, "S-ADENMETSYN-CPLX_mod_4:nh4_mod_1:zn2": -1792.597779679186, "S-ADENMETSYN-CPLX_mod_4:nh4_mod_1:cd2": -1794.0395709285567, "S-ADENMETSYN-CPLX_mod_4:nh4_mod_1:ni2": -1794.092987423386, "S-ADENMETSYN-CPLX_mod_4:nh4_mod_1:ca2": -1797.9920501822621, "S-ADENMETSYN-CPLX_mod_4:tl_mod_1:mg2": -1635.2181421172277, "S-ADENMETSYN-CPLX_mod_4:tl_mod_1:mn2": -1628.8937295152514, "S-ADENMETSYN-CPLX_mod_4:tl_mod_1:cobalt2": -1628.0030708065374, "S-ADENMETSYN-CPLX_mod_4:tl_mod_1:zn2": -1626.5612795571667, "S-ADENMETSYN-CPLX_mod_4:tl_mod_1:cd2": -1628.0030708065374, "S-ADENMETSYN-CPLX_mod_4:tl_mod_1:ni2": -1628.0564873013666, "S-ADENMETSYN-CPLX_mod_4:tl_mod_1:ca2": -1631.9555500602428, "S-ADENMETSYN-CPLX_mod_4:cs_mod_1:mg2": -1699.9131338278557, "S-ADENMETSYN-CPLX_mod_4:cs_mod_1:mn2": -1693.5887212258795, "S-ADENMETSYN-CPLX_mod_4:cs_mod_1:cobalt2": -1692.6980625171655, "S-ADENMETSYN-CPLX_mod_4:cs_mod_1:zn2": -1691.2562712677948, "S-ADENMETSYN-CPLX_mod_4:cs_mod_1:cd2": -1692.6980625171655, "S-ADENMETSYN-CPLX_mod_4:cs_mod_1:ni2": -1692.7514790119947, "S-ADENMETSYN-CPLX_mod_4:cs_mod_1:ca2": -1696.6505417708709, "S-ADENMETSYN-CPLX_mod_4:LI_mod_1:mg2": -1811.1426725096, "S-ADENMETSYN-CPLX_mod_4:LI_mod_1:mn2": -1804.8182599076238, "S-ADENMETSYN-CPLX_mod_4:LI_mod_1:cobalt2": -1803.9276011989098, "S-ADENMETSYN-CPLX_mod_4:LI_mod_1:zn2": -1802.485809949539, "S-ADENMETSYN-CPLX_mod_4:LI_mod_1:cd2": -1803.9276011989098, "S-ADENMETSYN-CPLX_mod_4:LI_mod_1:ni2": -1803.981017693739, "S-ADENMETSYN-CPLX_mod_4:LI_mod_1:ca2": -1807.8800804526152, "S-ADENMETSYN-CPLX_mod_4:na1_mod_1:mg2": -1795.8593041122933, "S-ADENMETSYN-CPLX_mod_4:na1_mod_1:mn2": -1789.534891510317, "S-ADENMETSYN-CPLX_mod_4:na1_mod_1:cobalt2": -1788.644232801603, "S-ADENMETSYN-CPLX_mod_4:na1_mod_1:zn2": -1787.2024415522324, "S-ADENMETSYN-CPLX_mod_4:na1_mod_1:cd2": -1788.644232801603, "S-ADENMETSYN-CPLX_mod_4:na1_mod_1:ni2": -1788.6976492964322, "S-ADENMETSYN-CPLX_mod_4:na1_mod_1:ca2": -1792.5967120553084, "PKI-COMPLEX_mod_mg2_mod_k": -1542.704478527535, "PKI-COMPLEX_mod_mn2_mod_k": -1536.3800659255587, "PKII-CPLX_mod_mg2_mod_k": -1283.4396076362161, "PKII-CPLX_mod_mn2_mod_k": -1277.1151950342398, "PANTOATE-BETA-ALANINE-LIG-CPLX_mod_mg2_mod_k": 695.5652660583238, "PANTOATE-BETA-ALANINE-LIG-CPLX_mod_mg2_mod_nh4": 691.1248738041123, "PANTOATE-BETA-ALANINE-LIG-CPLX_mod_mn2_mod_k": 701.8896786603001, "PANTOATE-BETA-ALANINE-LIG-CPLX_mod_mn2_mod_nh4": 697.4492864060886, "HOMOSERKIN-CPLX_mod_k_mod_mg2": -3611.4176967505196, "AIRS-CPLX_mod_k_mod_mg2": -630.6633825710924, "CPLX0-322_mod_k_mod_mg2": -621.3007616506143, "CPLX0-7647_mod_k_mod_mg2": -6342.21685881339, "UDP-NACMURALA-GLU-LIG-MONOMER_mod_k_mod_mg2": -8860.19862800785, "G6986-MONOMER_mod_k_mod_mg2": 264.3950190036374, "NADH-DHII-MONOMER_mod_mg2_mod_cu_mod_fad": 363.32278891428876, "ARGDECARBOXBIO-CPLX_mod_mg2_mod_4:pydx5p": 1889.45590621229, "PYRUVOXID-CPLX_mod_mg2_mod_thmpp_mod_fad": -2643.658570663718, "PEPCARBOXYKIN-MONOMER_mod_mg2": -442.98853081986573, "PEPCARBOXYKIN-MONOMER_mod_ca2": -439.72593876288084, "PEPCARBOXYKIN-MONOMER_mod_mn2": -436.66411821788944, "HEMEOSYN-MONOMER_mod_mg2": -95.70136481604658, "HEMEOSYN-MONOMER_mod_ca2": -92.43877275906172, "GLY3KIN-MONOMER_mod_mg2": 126.09199535104605, "GLY3KIN-MONOMER_mod_cobalt2": 133.30706666173637, "GLY3KIN-MONOMER_mod_mn2": 132.41640795302231, "GLY3KIN-MONOMER_mod_fe2": 132.61843523993588, "GLY3KIN-MONOMER_mod_ca2": 129.3545874080309, "PD04413_mod_mg2": 252.32843961979736, "PD04413_mod_mn2": 258.6528522217736, "PD04413_mod_ca2": 255.59103167678222, "PD04413_mod_zn2": 260.98530217985825, "PD04413_mod_cu2": 260.5728342758731, "PD04413_mod_cd2": 259.5435109304877, "PD04413_mod_cobalt2": 259.5435109304877, "PD04413_mod_ni2": 259.4900944356584, "NUCLEOSIDE-DIP-KIN-CPLX_mod_mg2": -892.8228760700371, "NUCLEOSIDE-DIP-KIN-CPLX_mod_mn2": -886.4984634680609, "NUCLEOSIDE-DIP-KIN-CPLX_mod_ca2": -889.5602840130523, "FOLXTET-CPLX_mod_mg2": -4685.414999455981, "FOLXTET-CPLX_mod_mn2": -4679.090586854005, "FOLXTET-CPLX_mod_ca2": -4682.152407398997, "ADENYLYLSULFKIN-CPLX_mod_mg2": -2919.5829229438996, "ADENYLYLSULFKIN-CPLX_mod_mn2": -2913.2585103419233, "ADENYLYLSULFKIN-CPLX_mod_cobalt2": -2912.3678516332093, "ADENYLYLSULFKIN-CPLX_mod_cd2": -2912.3678516332093, "ASPARTASE-CPLX_mod_mg2": -2311.8986391312787, "ASPARTASE-CPLX_mod_mn2": -2305.5742265293025, "ASPARTASE-CPLX_mod_cobalt2": -2304.6835678205885, "CPLX0-7712_mod_mg2": 341.14324249285283, "CPLX0-7712_mod_mn2": 347.46765509482907, "NAD-SYNTH-CPLX_mod_mg2": -447.63842782275776, "NAD-SYNTH-CPLX_mod_mn2": -441.31401522078147, "ADENPRIBOSYLTRAN-CPLX_mod_mg2": -527.0598816226147, "ADENPRIBOSYLTRAN-CPLX_mod_mn2": -520.7354690206384, "GLYCEROL-KIN-CPLX_mod_mg2": -6749.158193921786, "GLYCEROL-KIN-CPLX_mod_mn2": -6742.8337813198095, "HOLO-ACP-SYNTH-CPLX_mod_mg2": -130.1288518436031, "HOLO-ACP-SYNTH-CPLX_mod_mn2": -123.80443924162682, "ISOCIT-LYASE_mod_mg2": 775.3672469678905, "ISOCIT-LYASE_mod_mn2": 781.6916595698667, "FPPSYN-MONOMER_mod_mg2": 466.866792759298, "FPPSYN-MONOMER_mod_mn2": 473.1912053612743, "G6954-MONOMER_mod_mg2": 8.962909968884416, "G6954-MONOMER_mod_mn2": 15.287322570860676, "EG11829-MONOMER_mod_mg2": -530.8345609476455, "EG11829-MONOMER_mod_mn2": -524.5101483456693, "IMIDHISTID-CPLX_mod_mg2": 973.8960776621765, "AROK-MONOMER_mod_mg2": 221.02629100046084, "AROK-MONOMER_mod_mn2": 227.3507036024371, "AROK-MONOMER_mod_cobalt2": 228.24136231115116, "AROK-MONOMER_mod_fe2": 227.55273088935067, "AROK-MONOMER_mod_ca2": 224.2888830574457, "AROK-MONOMER_mod_k": 223.57411621925164, "AROL-MONOMER_mod_mg2": 100.53722305305158, "AROL-MONOMER_mod_mn2": 106.86163565502783, "AROL-MONOMER_mod_cobalt2": 107.75229436374188, "AROL-MONOMER_mod_fe2": 107.06366294194139, "AROL-MONOMER_mod_ca2": 103.79981511003642, "AROL-MONOMER_mod_k": 103.08504827184235, "6PFK-2-CPX_mod_mg2": -488.72715281208474, "CPLX0-1622_mod_mg2": 1256.8852602902496, "ACETATEKINA-MONOMER_mod_mg2": -510.5646564261029, "GLUCARDEHYDRA-MONOMER_mod_mg2": 332.73191827997636, "GMP-SYN-CPLX_mod_mg2": 384.71100831578354, "1-PFK_mod_mg2": 553.976969820619, "3-METHYL-2-OXOBUT-OHCH3XFER-CPLX_mod_mg2": -8486.549185452268, "ACETYLGLUTKIN-CPLX_mod_mg2": -2092.137387641193, "ACYLCOASYN-CPLX_mod_mg2": -1114.0121409374592, "ADENYLOSUCCINATE-SYN-DIMER_mod_mg2": -574.6890726804141, "APHA-CPLX_mod_mg2": 980.6398858501944, "ASNSYNA-CPLX_mod_mg2": -460.44160767107485, "ASNSYNB-CPLX_mod_mg2": -1163.4064367188744, "COADTRI-CPLX_mod_mg2": -1797.366980869901, "CPLX0-1021_mod_mg2": -12700.243814100942, "CPLX0-1221_mod_mg2": -464.04790490443656, "GTP-CYCLOHYDRO-II-CPLX_mod_mg2": -379.42926305528783, "Trp_RS_dim_mod_mg2": 532.9416117013874, "UDP-NACMUR-ALA-LIG-MONOMER_mod_mg2": 484.58516925091857, "EG11736-MONOMER_mod_mg2": 95.22247890705249, "THI-P-KIN-MONOMER_mod_mg2": 108.92615628424768, "PGPPHOSPHAA-MONOMER_mod_mg2": -92.0125522076811, "ADENYL-KIN-MONOMER_mod_mg2": -265.6404149869566, "ENTC-MONOMER_mod_mg2": 412.7512428044741, "NICONUCADENYLYLTRAN-MONOMER_mod_mg2": -2951.280988860967, "PHOSPHOGLUCMUT-MONOMER_mod_mg2": -902.8288241471201, "GALACTOKIN-MONOMER_mod_mg2": -1164.0724465520334, "EG11239-MONOMER_mod_mg2": 169.3990131948233, "G6425-MONOMER_mod_mg2": -250.10559695359913, "TETRAACYLDISACC4KIN-MONOMER_mod_mg2": 292.1072811442145, "CPM-KDOSYNTH-MONOMER_mod_mg2": -454.39948069628787, "DTMPKI-MONOMER_mod_mg2": -2166.5780195962666, "THIKIN-MONOMER_mod_mg2": 198.89686117519446, "G6880-MONOMER_mod_mg2": -220.313855894214, "EG10943-MONOMER_mod_mg2": -1666.4097338652975, "H2NEOPTERINP3PYROPHOSPHOHYDRO-MONOMER_mod_mg2": -1038.9798819885873, "ArgS_mono_mod_mg2": -873.2625716295253, "TREHALOSEPHOSPHASYN-MONOMER_mod_mg2": 29.118337961167732, "PHOSPHAGLYPSYN-MONOMER_mod_mg2": -569.3926863829046, "DTDPGLUCOSEPP-MONOMER_mod_mg2": 196.80938816943723, "UDK-MONOMER_mod_mg2": 187.67719603022425, "O-SUCCINYLBENZOATE-COA-SYN-MONOMER_mod_mg2": 231.67047319978838, "EG10534-MONOMER_mod_mg2": -1048.026163618795, "EG10983-MONOMER_mod_mg2": 234.03959682846968, "FGAMSYN-MONOMER_mod_mg2": -1107.8868330017608, "GLUTCYSLIG-MONOMER_mod_mg2": 259.26326054463885, "G7408-MONOMER_mod_mg2": -504.2230197743103, "FUCULOKIN-MONOMER_mod_mg2": 363.5927604743929, "G7496-MONOMER_mod_mg2": -194.1862068151406, "MALSYNG-MONOMER_mod_mg2": -1601.0487415971759, "GLYCPDIESTER-CYTO-MONOMER_mod_mg2": -2739.3410326083617, "DEOXYGLUCONOKIN-MONOMER_mod_mg2": 268.0964277199435, "GLCNACPTRANS-MONOMER_mod_mg2": -188.78059164327146, "ADENYLATECYC-MONOMER_mod_mg2": 931.7922550565626, "EG11470-MONOMER_mod_mg2": 265.07017847870964, "RHAMNULOKIN-MONOMER_mod_mg2": 764.1602839509967, "DMK-MONOMER_mod_mg2": -9.360622096597929, "THIE-MONOMER_mod_mg2": -2917.565606555946, "4OHBENZOATE-OCTAPRENYLTRANSFER-MONOMER_mod_mg2": -313.74179643934184, "EG10043-MONOMER_mod_mg2": -261.24837432141516, "EG12440-MONOMER_mod_mg2": 188.95296655950418, "ValS_mono_mod_mg2": -1201.1829612874426, "PSERPHOSPHA-MONOMER_mod_mg2": -328.67670274124055, "PRPPSYN-MONOMER_mod_mg2_mod_pi": -6.324412601976265, "PRPPSYN-MONOMER_mod_mn2_mod_pi": -2.435356544965441e-29, "GPH-MONOMER_mod_mg2_mod_cl": 174.82495097165204, "CDPDIGLYSYN-MONOMER_mod_mg2_mod_k": -850.9203683124383, "Fmt_mono_mod_mg2_mod_k": 185.61781956508528, "CPLX0-7525_mod_mg2_mod_mn2_mod_thmpp": 746.1012832348306, "3-ISOPROPYLMALDEHYDROG-CPLX_mod_mg2_mod_mn2": 775.9844913329088, "GltX_mono_mod_mg2_mod_1:zn2": -470.32117302686936, "GLYOCARBOLIG-CPLX_mod_mg2_mod_thmpp_mod_fad": 28.718602015144338, "CPLX0-234_mod_mg2": -780.6166096615409, "CPLX0-234_mod_mn2": -774.2921970595647, "CPLX0-234_mod_cobalt2": -773.4015383508506, "CPLX0-238_mod_mg2": -1239.5005920473086, "CPLX0-243_mod_mg2": -1843.2998021696299, "CPLX0-3482_mod_mg2": -2839.5550684746354, "CPLX0-3721_mod_mg2": -4852.300420584911, "CPLX0-3841_mod_mg2": -1617.7225234754487, "CPLX0-3948_mod_mg2": 105.93733801342073, "CPLX0-682_mod_mg2": -1087.6934142067275, "CPLX0-7426_mod_mg2": -701.89953367079, "CPLX0-7615_mod_mg2": 1167.279805111863, "CPLX0-7692_mod_mg2": -1370.5316711872872, "CPLX0-7704_mod_mg2": -6120.273793325779, "CPLX0-7709_mod_mg2": -4534.210421469198, "CPLX0-7744_mod_mg2": 148.56989714075848, "CPLX0-7826_mod_mg2": 434.1067569179478, "CTPSYN-CPLX_mod_mg2": -2071.559434513525, "DETHIOBIOTIN-SYN-CPLX_mod_mg2": -4018.455191133274, "DGTPTRIPHYDRO-CPLX_mod_mg2": 1132.0338129228246, "DIOHBUTANONEPSYN-CPLX_mod_mg2": -720.2876783515592, "Eno_dim_mod_4:mg2": -1490.1211996548045, "F16B-CPLX_mod_mg2": -1277.0310570153135, "GLUC1PADENYLTRANS-CPLX_mod_mg2": -9978.186598922264, "GLUCONOKINII-CPLX_mod_mg2": -2615.691406749019, "GLUTATHIONE-SYN-CPLX_mod_mg2": 950.3539771137193, "GLUTKIN-CPLX_mod_mg2": 2212.9455111845855, "H2PTEROATESYNTH-CPLX_mod_mg2": 119.09532923240278, "His_RS_dim_mod_4:mg2": -639.0202009195102, "KDO-8PPHOSPHAT-CPLX_mod_mg2": -1771.051431151684, "MENE-CPLX_mod_mg2": 1191.4482529149648, "MENF-CPLX_mod_mg2": -7044.861259520185, "NAG1P-URIDYLTRANS-CPLX_mod_mg2": -4008.0208959824245, "OROPRIBTRANS-CPLX_mod_mg2": -1591.1969682563574, "PANTOTHENATE-KIN-CPLX_mod_mg2": -638.5898716679036, "PEPCARBOX-CPLX_mod_mg2": -3621.185908957214, "PEPSYNTH-CPLX_mod_mg2": -897.3793200780881, "PPX-CPLX_mod_mg2": -1484.5879422033922, "PRPPAMIDOTRANS-CPLX_mod_mg2": -3365.8238476278525, "QUINOPRIBOTRANS-CPLX_mod_mg2": -95.36716556300722, "THYMIDYLATESYN-CPLX_mod_mg2": -1338.3710835002312, "UPPSYN-CPLX_mod_mg2": -314.1533612493023, "H2PTERIDINEPYROPHOSPHOKIN-MONOMER_mod_mg2": -985.5539530984972, "DXPREDISOM-CPLX_mod_mn2": -699.5191541870113, "DXPREDISOM-CPLX_mod_cobalt2": -698.6284954782973, "DXPREDISOM-CPLX_mod_mg2": -705.8435667889876, "MALIC-NAD-CPLX_mod_mn2": -1532.334442464735, "MALIC-NAD-CPLX_mod_mg2": -1538.6588550667113, "MALIC-NADP-CPLX_mod_mn2": -6452.167384862247, "MALIC-NADP-CPLX_mod_mg2": -6458.491797464223, "SUPEROX-DISMUTMN-CPLX_mod_mn2": -7.918430330227749, "AGMATIN-CPLX_mod_2:mn2": 678.2891494692502, "ALPHAGALACTOSID-CPLX_mod_mn2": 460.3671178807539, "EG12115-MONOMER_mod_mn2": -626.6590568994467, "PPENTOMUT-MONOMER_mod_mn2": -52.102840011888496, "TRANSKETOI-CPLX_mod_thmpp_mod_mn2_mod_mg2": -2391.136512531724, "EG10626-MONOMER_mod_mn2_mod_mg2": -67.36615841519364, "ARABISOM-CPLX_mod_mn2": -0.0, "CPLX0-1683_mod_mn2": -686.7508670735118, "CPLX0-303_mod_mn2": 569.1169714433603, "CPLX0-721_mod_mn2": 189.726388957845, "CPLX0-7631_mod_mn2": -0.0, "CPLX0-7776_mod_mn2": 592.0342986240893, "CPLX0-7808_mod_mn2": -557.876035416757, "CPLX0-7848_mod_mn2": 1439.266511759657, "CPLX-7524_mod_mn2": -2836.169487581958, "GLUTAMINESYN-OLIGOMER_mod_mn2": -11548.62710050581, "HISTDEHYD-CPLX_mod_mn2": 1027.5150820501806, "XYLISOM-CPLX_mod_mn2": -5659.377550777798, "EG10124-MONOMER_mod_bmocogdp": 662.29132039311, "CPLX0-3681_mod_nadp": -11127.243834774701, "CPLX0-7564_mod_nadph_mod_nadh_mod_fad_mod_cobalt2": 806.1861894688681, "GLYOXI-CPLX_mod_ni2": -302.4467028731529, "CPLX0-7838_mod_pydx5p": 503.04227040265164, "DIAMINOPIMDECARB-CPLX_mod_pydx5p": -888.8475670299117, "CPLX0-743_mod_thmpp": -4068.273727683299, "G6701-MONOMER_mod_thmpp": -1119.3480583221378, "HOMOCYSMETB12-MONOMER_mod_zn2_mod_cbl1": -986.3488063065843, "Ala_RS_tetra_mod_4:zn2": -2601.2250458419517, "ADHC-CPLX_mod_zn2": -1998.7885290522888, "ACETYLORNDEACET-CPLX_mod_zn2": -818.3092732376425, "CPLX0-7521_mod_zn2": -650.117891047397, "CysS_mono_mod_1:zn2": -572.6055783458963, "G7502-MONOMER_mod_zn2": -1972.5587887174433, "HOMOCYSMET-MONOMER_mod_zn2": -923.9395494716871, "CPLX-64_mod_cobalt2_mod_zn2": 1451.1291658834623, "CPLX-64_mod_mn2_mod_zn2": 1450.2385071747483, "CPLX-64_mod_ni2_mod_zn2": 1451.075749388633, "CPLX0-3161_mod_zn2_mod_cobalt2": -1832.4488384781832, "CYTDEAM-MONOMER_mod_fe2_mod_zn2": 535.2822023945721, "CYTDEAM-MONOMER_mod_mn2_mod_zn2": 535.0801751076585, "CYTDEAM-MONOMER_mod_cobalt2_mod_zn2": 535.9708338163726, "EG11095-MONOMER_mod_zn2_mod_fe2_mod_cobalt2_mod_mg2_mod_mn2": -135.23071931922757, "IPPISOM-MONOMER_mod_mg2_mod_zn2": -151.17661040018774, "IPPISOM-MONOMER_mod_mn2_mod_zn2": -144.85219779821148, "DIHYDROOROT-CPLX_mod_2:zn2": -799.0158922109804, "CPLX0-3061_mod_zn2": 2803.492752023162, "CPLX0-7633_mod_zn2": -27.585345281248763, "CYTIDEAM-CPLX_mod_zn2": -865.4786675470476, "DUTP-PYROP-CPLX_mod_zn2": -1276.2560174858052, "FOLE-CPLX_mod_zn2": -9317.037990599012, "Met_RS_dim_mod_2:zn2": -1364.4964768346972, "NAG6PDEACET-CPLX_mod_zn2": -2571.571184801341, "PORPHOBILSYNTH-CPLX_mod_zn2": -3823.8099992649113, "RIBULPEPIM-CPLX_mod_zn2": -7096.998923225737, "Thr_RS_dim_mod_zn2": -2208.237696951136, "IleS_mono_mod_2:zn2": -2296.2646477438557, "GLYOXII-MONOMER_mod_zn2": -157.93475463665325, "CPLX0-7760_mod_4fe4s": -1046.0606012937694, "CPLX0-7761_mod_4fe4s": -2150.9437228755833, "DIHYDROXYACIDDEHYDRAT-CPLX_mod_4fe4s": 1832.8977295838292, "FUMARASE-A_mod_4fe4s": -1017.5143265471112, "FUMARASE-B_mod_4fe4s": -993.0757190028378, "HEMN-MONOMER_mod_4fe4s": -279.197204138702, "BIOTIN-SYN-CPLX_mod_4fe4s_mod_2fe2s": 725.4635219612383, "OHMETHYLBILANESYN-MONOMER_mod_dpm": -1806.7071060693827, "DIHYDROPTERIREDUCT-CPLX_mod_fad": 421.4040995982197, "GLUTATHIONE-REDUCT-NADPH-CPLX_mod_fad": -736.1039735924777, "SARCOX-MONOMER_mod_fad": 401.3280314485483, "GALPMUT-MONOMER_mod_fad": 156.48136474562037, "DLACTDEHYDROGFAD-MONOMER_mod_fad": -300.4637869688181, "L-ASPARTATE-OXID-MONOMER_mod_fad": -272.36108214070714, "UDPNACETYLMURAMATEDEHYDROG-MONOMER_mod_fad": -823.3969779586697, "EG10456-MONOMER_mod_fad_mod_pheme": 65.21025195469474, "PDXH-CPLX_mod_fmn": -459.6594394282281, "L-LACTDEHYDROGFMN-MONOMER_mod_fmn": 93.22536050882881, "HYDROPEROXIDII-CPLX_mod_6:hemed": -4467.547905945476, "DTDPGLUCDEHYDRAT-CPLX_mod_nad": 538.7356609898784, "UDPGLUCEPIM-CPLX_mod_nad": -0.0, "HYDROPEROXIDI-CPLX_mod_pheme": 2826.963979024826, "ARGDECARBOXDEG-CPLX_mod_pydx5p": -5454.491131548362, "O-SUCCHOMOSERLYASE-CPLX_mod_pydx5p": -1668.9812698902474, "ACSERLYA-CPLX_mod_2:pydx5p": -908.5701525265756, "GABATRANSAM-CPLX_mod_pydx5p": 403.7292685278665, "VALINE-PYRUVATE-AMINOTRANSFER-MONOMER_mod_pydx5p": -700.1884248906695, "ACSERLYB-CPLX_mod_pydx5p": -13.76530132051202, "AKBLIG-CPLX_mod_pydx5p": -2184.096209149113, "CPLX0-1401_mod_pydx5p": 705.4758571287538, "CPLX0-7465_mod_pydx5p": -726.6121758309596, "DAPASYN-CPLX_mod_pydx5p": -1305.6491222534444, "DCYSDESULF-CPLX_mod_pydx5p": 116.39902091878652, "GLUTDECARBOXA-CPLX_mod_pydx5p": 2348.146912266646, "GLUTDECARBOXB-CPLX_mod_pydx5p": 2449.391528206878, "GLYCOPHOSPHORYL-CPLX_mod_pydx5p": 1535.6881756321525, "GSAAMINOTRANS-CPLX_mod_pydx5p": -1348.5769428399842, "HISTPHOSTRANS-CPLX_mod_pydx5p": 509.3648609164306, "LDC2-CPLX_mod_pydx5p": 2559.4524271095393, "LYSDECARBOX-CPLX_mod_pydx5p": -10862.85094279326, "MALDEXPHOSPHORYL-CPLX_mod_pydx5p": -4183.78845087882, "ORNDECARBOX-BIO-CPLX_mod_pydx5p": 730.1297693642282, "ORNDECARBOXDEG-CPLX_mod_pydx5p": -3100.708897034325, "PSERTRANSAM-CPLX_mod_pydx5p": -1.77333618282211e-32, "THREDEHYDCAT-CPLX_mod_pydx5p": -3609.9560098192997, "THREDEHYDSYN-CPLX_mod_pydx5p": 872.1140777552832, "THRESYN-MONOMER_mod_pydx5p": 83.81180243772765, "G7166-MONOMER_mod_pydx5p": 1.7023236335625374e-32, "DSERDEAM-MONOMER_mod_pydx5p": 207.0090817099706, "G7596-MONOMER_mod_pydx5p": 54.2565187190557, "ACETYLORNTRANSAM-CPLX_mod_pydx5p": -1372.0391955845823, "CARBODEHYDRAT-CPLX_mod_zn2": -1367.224969887783, "ALKAPHOSPHA-CPLX_mod_zn2_mod_mg2": 913.9166706821821, "THREODEHYD-CPLX_mod_zn2": 816.1218146155057, "CPLX0-7741_mod_adocbl": 2054.500379104511, "CPLX0-7719_mod_4fe4s": -2017.703495033534, "EG12069-MONOMER_mod_fad": -361.3068025750773, "BETAGALACTOSID-CPLX_mod_mg2": -2000.0487374549225, "PGMI-MONOMER_mod_mn2": -2058.6487441080585, "UDPGLCNACEPIM-MONOMER_mod_nad": -7031.171743491082, "DTDPGLUCDEHYDRAT2-MONOMER_mod_nad": 259.51203300448816, "GDPMANDEHYDRA-CPLX_mod_nadp": 364.54331267769965, "SelA_deca_mod_10:pydx5p": -15486.474008136029, "LTAA-CPLX_mod_pydx5p": -4497.978859903183, "G6646-MONOMER_mod_pydx5p": 125.40880310086833, "USHA-MONOMER_mod_zn2": 469.7415436176557, "CPLX0-253_mod_fad": 364.10271328261774, "AROH-CPLX_mod_fe3": -291.6552031938686, "GLYCRIBONUCSYN-MONOMER_mod_mg2": -980.6373307630544, "BRANCHED-CHAINAMINOTRANSFER-CPLX_mod_6:pydx5p": -14855.429965993473, "AERGLYC3PDEHYDROG-CPLX_mod_1:fad": -736.5332770604109, "SUCCORNTRANSAM-CPLX_mod_pydx5p": -6483.707560031751, "ISOCITHASE-CPLX_mod_mn2": -1267.2631343690848, "ISOCITHASE-CPLX_mod_mg2": -1273.587546971061, "CPLX0-250_FORMATEDEHYDROGH-MONOMER_mod_8:4fe4s_mod_2:2fe2s_mod_bmocogdp_mod_NiFeCoCN2": 1010.5822235282742, "G6523-MONOMER_G6518-MONOMER_mod_fmn": 544.4105055062571, "EG10370-MONOMER_mod_mn2": -80.95166555129316, "NITRATREDUCTA-CPLX_mod_bmocogdp_mod_3fe4s_mod_4fe4s": 1685.5344543122792, "FLAVONADPREDUCT-MONOMER_mod_fad": -218.7343108450879, "NITRATREDUCTZ-CPLX_mod_bmocogdp_mod_2:pheme_mod_3:4fe4s_mod_1:3fe4s": 1746.262693376264, "GCVMULTI-CPLX_mod_lipo": -4665.608433225383, "IMIDHISTID-CPLX_mod_mn2": 980.2204902641528, "CPLX0-341_mod_fmn": -2246.7578341147305, "CPLX0-341_mod_mg2": -2224.2297056573807, "CPLX0-1261_mod_thmpp": -1017.6312413437956, "PUTA-CPLX_mod_fad": -2148.349045498294, "CPLX0-7652_mod_mn2": -5152.00520669289, "CPLX0-7466_mod_mg2": 398.27889635009495, "CPLX0-7643_mod_mg2": -3108.3426066720344, "CPLX0-7904_mod_ca2": -1377.1375124641108, "CYSTATHIONINE-BETA-LYASE-CPLX_mod_pydx5p": -1444.0903480745196, "DHHB-METHYLTRANSFER-CPLX_mod_zn2": -521.2005598373465, "DHPDIOXYGEN-CPLX_mod_fe2": 967.204701976632, "GSP-CPLX_mod_mg2": 1023.1577013445757, "GUANYL-KIN-CPLX_mod_mg2": -324.17751233863476, "LysII_RS_dim_mod_6:mg2": -1218.248360334572, "LysII_RS_dim_mod_lys__L": -1250.5195350124097, "LYXK-CPLX_mod_mg2": 886.8259138559715, "PDXK-CPLX_mod_zn2": -771.3927520541871, "PDXK-CPLX_mod_mg2": -780.049614614248, "Ser_RS_dim_mod_mg2": -832.1840235018162, "TYRB-DIMER_mod_pydx5p": -1108.844379479043, "G6246-MONOMER_mod_mg2": -287.0468436670946, "DIHYDROOROTOX-MONOMER_mod_fmn": -221.13017763765097, "TDK-MONOMER_mod_mg2": -101.2716999330859, "GARTRANSFORMYL2-MONOMER_mod_mg2": -360.8423747406134, "UXAC-MONOMER_mod_zn2": -1322.460764381287, "SPOT-MONOMER_mod_mn2": 559.6585964633874, "6PFK-1-CPX_mod_mg2": -1316.2258155498523, "ASPAMINOTRANS-DIMER_mod_pydx5p": -891.2422530991718, "BRANCHED-CHAINAMINOTRANSFER-CPLX_mod_pydx5p": -14575.791254758378, "USHA-MONOMER_mod_cobalt2": 468.29975236828506, "CMPKI-MONOMER_mod_mg2": -72.09478771797617, "MiaB_mono_mod_1:4fe4s": -174.8120823754026, "RumB_mono_mod_1:4fe4s": -764.8909787976919, "RumA_mono_mod_1:4fe4s": -272.2996900495163, "rpL7/12_mod_1:acetyl": -945.0815793556529, "Def_mono_mod_1:fe2": -738.8035091846285, "Map_mono_mod_2:fe2": -1764.0955206698004, "Mfd_mono_mod_1:mg2": -1082.670598584447, "Rnb_mono_mod_1:mg2": -729.426961766642, "RluD_mono_mod_1:mg2": -766.8221149145513, "RpoZ_mono_mod_1:mg2": -2816.7710774848015, "RNase_III_dim_mod_2:mg2": -1302.800979416718, "RNase_P_cplx_mod_2:mg2": 11142.864167465723, "Orn_dim_mod_2:mg2": -415.87216926929347, "MiaA_dim_mod_2:mg2": -5705.731356836012, "Rho_hexa_mod_3:mg2": -3337.47718161224, "RNase_T_dim_mod_4:mg2": -5745.048979861631, "Rnd_mono_mod_5:mg2": -522.5982483160582, "hRNAP_mod_1:zn2_mod_2:mg2": 2969.1443030565424, "RNase_E_tetra_mod_2:zn2": -4287.685743743269, "RrmA_dim_mod_2:zn2": -733.0998447053245, "RNase_BN_dim_mod_2:zn2": -546.7572003404483, "TadA_dim_mod_2:zn2": -1335.2639155103643, "DnaJ_dim_mod_4:zn2": -2481.0289549310223, "Tgt_hexa_mod_6:zn2": -3106.251834238821, "RlmN_mono_mod_1:4fe4s": -151.90595530514904, "MnmC_mono_mod_fad": -570.8839417831173, "MnmEG_cplx_mod_fad_mod_2:k": -2143.1497894258455, "Rph_mono_mod_mg2": 210.28575395559474, "NAPAB-CPLX_NAPC-MONOMER_mod_bmocogdp": 872.1645261748711, "NAP-CPLX_mod_bmocogdp": 1353.071639165816, "CPLX0-7838_CPLX0-7839_mod_pydx5p": 589.3751310493341, "GLUCDEHYDROG-MONOMER_mod_pqq": -1569.45187263177, "YdaO_dim_mod_4fe4s": -363.7123339695695, "ATPSYN-CPLX_EG10106-MONOMER_mod_mg2": -7855.637845998767, "QueG_mono_mod_2:4fe4s": -462.6531889214786, "PYRUVFORMLY-INACTIVE-CPLX_mod_glycyl": 947.6465876169824, "PYRUVFORMLY-MONOMER_EG11784-MONOMER_mod_glycyl": 565.2249773565314, "KETOBUTFORMLY-INACT-MONOMER_mod_glycyl": 704.903767540692, "EG11910-MONOMER_dimer_EG11911-MONOMER_mod_glycyl": -1625.0128735269386, "ADCLY-CPLX_mod_pydx5p": 542.878606593676, "CYT-O-UBIOX-CPLX_mod_pheme_mod_hemeO_mod_cu2": -4235.032960042167, "RNA_dummy": 26637.38806450574, "protein_dummy": -366.0304764635556, "CPLX_dummy": -366.0304764635556, "unmodeled_protein_biomass": -229.70353204130086, "generic_16Sm4Cm1402": -253.81713801437397, "generic_LYSINEaaRS": -1218.248360334572, "generic_Dus": -310.8276772837462, "generic_RF": -31.36599337432497, "generic_Tuf": 149.81194415345, "generic_RNase": 210.28575395559474, "generic_16s_rRNAs": 109383.64750865681, "generic_23s_rRNAs": 205781.7216638371, "generic_5s_rRNAs": 8551.707551570713, "ribosome": 301697.69906873174, "RNAPE-CPLX": 1592.3990365216057, "RNAPS-CPLX": 2788.8407795869016, "RNAP32-CPLX": 2645.6502976942993, "RNAP70-CPLX": 2255.117980976864, "CPLX0-221": 3102.0208347472476, "RNAP54-CPLX": 2914.216152742173, "CPLX0-222": 2037.7242316301956, "RNA_degradosome": -9408.300424698164, "rRNA_containing_excision_machinery": -910.5715593230899, "monocistronic_excision_machinery": 7065.464177678049, "polycistronic_wout_rRNA_excision_machinery": -922.3929845141765, "generic_2fe2s_transfer_complex": 577.104417842318, "generic_4fe4s_transfer_complex": 550.4692294621941, "protein_b0007_Inner_Membrane": -953.1468849439453, "protein_b0019_Inner_Membrane": -314.4568178535728, "protein_b0027_Inner_Membrane": 2.2702774543866866, "protein_b0040_Inner_Membrane": -348.4074847412769, "protein_b0047_Inner_Membrane": -181.53118137404695, "protein_b0053_Periplasm": -1892.3994610265052, "protein_b0067_Inner_Membrane": -175.39072970135456, "protein_b0068_Inner_Membrane": 291.2115701160614, "protein_b0070_Inner_Membrane": -1310.6297397867743, "protein_b0084_Inner_Membrane": 570.8709468196779, "protein_b0087_Inner_Membrane": -168.9325189654874, "protein_b0112_Inner_Membrane": -1210.5043496938538, "protein_b0123_Periplasm": -529.2155099009995, "protein_b0124_Inner_Membrane": -845.313611875673, "protein_b0149_Inner_Membrane": -375.0316005548704, "protein_b0150_Outer_Membrane": 939.09528726078, "protein_b0152_Periplasm": -70.06010049517201, "protein_b0153_Inner_Membrane": -3983.4887372546345, "protein_b0155_Inner_Membrane": -284.56106389495295, "protein_b0158_Periplasm": 191.26242172177925, "protein_b0175_Inner_Membrane": -865.2896187223157, "protein_b0177_Outer_Membrane": 17.423650352288437, "protein_b0197_Inner_Membrane": -1165.8675277375364, "protein_b0198_Inner_Membrane": -164.3850729924376, "protein_b0221_Inner_Membrane": -1024.7822179771013, "protein_b0241_Outer_Membrane": -3.8847023584875178, "protein_b0260_Inner_Membrane": -388.3429221776393, "protein_b0314_Inner_Membrane": -30.17486461331612, "protein_b0336_Inner_Membrane": -100.39717655448806, "protein_b0341_Inner_Membrane": -192.616821514818, "protein_b0343_Inner_Membrane": -1450.2378404253118, "protein_b0353_Inner_Membrane": -1006.4731426867644, "protein_b0365_Periplasm": -1826.3545681710432, "protein_b0367_Inner_Membrane": -210.32815300288192, "protein_b0383_Periplasm": 446.71919146551727, "protein_b0401_Inner_Membrane": -268.1869477154112, "protein_b0408_Inner_Membrane": 456.274816182812, "protein_b0409_Inner_Membrane": -1867.820973966428, "protein_b0411_Outer_Membrane": -306.79460728663247, "protein_b0418_Inner_Membrane": -97.92326480322443, "protein_b0428_Inner_Membrane": -101.6120774115899, "protein_b0429_Inner_Membrane": -91.45924678735234, "protein_b0430_Inner_Membrane": -147.72406587903149, "protein_b0431_Inner_Membrane": -3459.202247888971, "protein_b0432_Inner_Membrane": -70.44502655302892, "protein_b0433_Inner_Membrane": -1044.050293846979, "protein_b0451_Inner_Membrane": -1219.3720631560411, "protein_b0462_Inner_Membrane": 345.94866683417445, "protein_b0463_Inner_Membrane": -1848.996770086406, "protein_b0480_Periplasm": 455.17396846205145, "protein_b0484_Inner_Membrane": 385.2352719278777, "protein_b0494_Periplasm": -665.8571474687362, "protein_b0511_Inner_Membrane": -83.82602912337094, "protein_b0572_Outer_Membrane": -2880.018169123394, "protein_b0573_Periplasm": 43.54786358879963, "protein_b0574_Periplasm": 189.65976610703007, "protein_b0575_Inner_Membrane": 81.65164138704361, "protein_b0576_Inner_Membrane": -324.40659811894676, "protein_b0584_Outer_Membrane": 1327.3179677355627, "protein_b0589_Inner_Membrane": -80.41595458165057, "protein_b0590_Inner_Membrane": -1402.5355515780232, "protein_b0591_Inner_Membrane": -956.961866825119, "protein_b0592_Periplasm": 284.68816365200973, "protein_b0604_Periplasm": -548.8766872387558, "protein_b0612_Inner_Membrane": -448.61409248707787, "protein_b0621_Inner_Membrane": -325.87372007953684, "protein_b0622_Outer_Membrane": -71.63147288736855, "protein_b0627_Inner_Membrane": -124.44070705824504, "protein_b0632_Inner_Membrane": -225.0654425513818, "protein_b0635_Inner_Membrane": 616.9457917041751, "protein_b0653_Inner_Membrane": -88.0028039920819, "protein_b0654_Inner_Membrane": -51.01237593506413, "protein_b0655_Periplasm": 402.0921139705127, "protein_b0657_Inner_Membrane": -1363.4767153661764, "protein_b0679_Inner_Membrane": -278.65283401775486, "protein_b0692_Inner_Membrane": -184.57145119509008, "protein_b0697_Inner_Membrane": -2247.7534767071197, "protein_b0698_Inner_Membrane": -0.09811922318945056, "protein_b4513_Inner_Membrane": -51.242087707575614, "protein_b0709_Inner_Membrane": -280.5207380738645, "protein_b0721_Inner_Membrane": -457.10136735642226, "protein_b0722_Inner_Membrane": -157.88122981613336, "protein_b0731_Inner_Membrane": -67.1338577420057, "protein_b0733_Inner_Membrane": -417.652216310254, "protein_b0734_Inner_Membrane": -261.678439965704, "protein_b0751_Inner_Membrane": -235.4084211046512, "protein_b0752_Inner_Membrane": -479.16693228420985, "protein_b0756_Periplasm": 628.3530309703923, "protein_b0763_Periplasm": 1.2765192840971766, "protein_b0764_Inner_Membrane": -117.22090815213922, "protein_b0789_Periplasm": -1565.5981250781701, "protein_b0805_Outer_Membrane": 492.8143457333578, "protein_b0810_Inner_Membrane": -201.9935510738644, "protein_b0811_Periplasm": 160.80485244780667, "protein_b0813_Inner_Membrane": -310.5644393759989, "protein_b0831_Inner_Membrane": -99.93369503319606, "protein_b0832_Inner_Membrane": -84.53135993054696, "protein_b0837_Periplasm": -180.45329028004562, "protein_b0839_Inner_Membrane": -456.02540912252135, "protein_b0841_Inner_Membrane": -542.1042573331792, "protein_b0842_Inner_Membrane": -1023.256112865682, "protein_b0854_Periplasm": 183.18929924474642, "protein_b0856_Inner_Membrane": -271.49355336358605, "protein_b0857_Inner_Membrane": -224.79836759403952, "protein_b0860_Periplasm": -218.96596010048225, "protein_b0861_Inner_Membrane": -187.5279526839817, "protein_b0862_Inner_Membrane": -110.48587864800803, "protein_b0863_Periplasm": 236.1267228430188, "protein_b0875_Inner_Membrane": -598.5658713772744, "protein_b0886_Inner_Membrane": 446.42447575527217, "protein_b0887_Inner_Membrane": 181.07767947673824, "protein_b0891_Periplasm": -695.0134397059495, "protein_b0894_Periplasm": 820.1173036650432, "protein_b0896_Inner_Membrane": -222.14901461861203, "protein_b0904_Inner_Membrane": -2061.718441375471, "protein_b0914_Inner_Membrane": -3063.092252960661, "protein_b0915_Inner_Membrane": 286.19656854867117, "protein_b0929_Outer_Membrane": -187.25896145400372, "protein_b0934_Inner_Membrane": -106.88449599871421, "protein_b0936_Periplasm": 161.00465223050378, "protein_b0957_Outer_Membrane": -374.78571431405123, "protein_b0972_Inner_Membrane": 359.75225764361664, "protein_b0973_Periplasm": 585.6602483437806, "protein_b0974_Inner_Membrane": -3392.8350952718542, "protein_b0978_Inner_Membrane": -2659.0153004137183, "protein_b0979_Inner_Membrane": -233.57944456159947, "protein_b0980_Periplasm": 427.5532919591194, "protein_b0996_Inner_Membrane": 290.10578351211666, "protein_b0997_Periplasm": 774.1697588496589, "protein_b1002_Periplasm": 371.0602471804696, "protein_b1006_Inner_Membrane": -3252.680073034852, "protein_b1015_Inner_Membrane": -410.9121566588468, "protein_b1069_Inner_Membrane": -1207.8286109446492, "protein_b1101_Inner_Membrane": -1191.4060220630777, "protein_b1102_Outer_Membrane": 1259.1504495095446, "protein_b1116_Inner_Membrane": -1514.2925641188083, "protein_b1118_Inner_Membrane": 232.76044788349373, "protein_b1123_Periplasm": 94.3838759161457, "protein_b1124_Inner_Membrane": -130.8223805019369, "protein_b1125_Inner_Membrane": -225.39690852226516, "protein_b1185_Inner_Membrane": -211.94251891275067, "protein_b1186_Inner_Membrane": -1254.5658557823278, "protein_b1193_Outer_Membrane": 44.53455705493498, "protein_b1197_Periplasm": 625.3887311574389, "protein_b1206_Inner_Membrane": -1175.9687035752363, "protein_b1209_Outer_Membrane": 424.1120117405245, "protein_b1216_Inner_Membrane": -702.5604729280716, "protein_b1223_Inner_Membrane": -1055.5862561715885, "protein_b1227_Inner_Membrane": -125.3363708024158, "protein_b1243_Periplasm": -2826.3780233281254, "protein_b1244_Inner_Membrane": -221.4627550144815, "protein_b1245_Inner_Membrane": 40.496669660205534, "protein_b1249_Inner_Membrane": -1035.0659406763773, "protein_b1250_Inner_Membrane": -623.8658781719978, "protein_b1252_Inner_Membrane": 65.68420615589794, "protein_b1278_Inner_Membrane": -691.3229368129796, "protein_b1296_Inner_Membrane": -126.98653889418601, "protein_b1308_Periplasm": -130.0487038803072, "protein_b1319_Outer_Membrane": -184.62838234439462, "protein_b1329_Periplasm": 282.9384936288516, "protein_b1363_Inner_Membrane": -990.9914811317718, "protein_b1377_Outer_Membrane": -26.85139029992302, "protein_b1386_Periplasm": 722.2352402575464, "protein_b1440_Periplasm": 284.21067103551354, "protein_b1442_Inner_Membrane": -371.8998943466384, "protein_b1443_Inner_Membrane": -92.28613307642094, "protein_b1453_Inner_Membrane": -352.69500273700845, "protein_b1465_Inner_Membrane": -84.98960608901427, "protein_b1469_Inner_Membrane": -71.90266553870191, "protein_b1473_Inner_Membrane": -730.5132854757707, "protein_b1474_Periplasm": -1750.070434421984, "protein_b1475_Inner_Membrane": 146.3597907488921, "protein_b1476_Inner_Membrane": -319.1400305505488, "protein_b1485_Inner_Membrane": 2.1590672697249502, "protein_b1486_Inner_Membrane": -42.56231588337161, "protein_b1487_Periplasm": -2784.1112764568966, "protein_b1492_Inner_Membrane": -450.0612267314295, "protein_b1528_Inner_Membrane": -427.08356724320896, "protein_b1533_Inner_Membrane": -872.440882761944, "protein_b1587_Periplasm": 937.4731269404225, "protein_b1588_Periplasm": 732.0342493444635, "protein_b1589_Periplasm": 106.75283589576502, "protein_b1590_Inner_Membrane": -134.3071162455815, "protein_b1592_Inner_Membrane": -31.59000971202572, "protein_b1599_Inner_Membrane": -130.19795159372285, "protein_b1600_Inner_Membrane": -127.13311813557047, "protein_b1602_Inner_Membrane": -152.83452950519225, "protein_b1603_Inner_Membrane": -1774.4051154125625, "protein_b1605_Inner_Membrane": -367.8827769007632, "protein_b1621_Inner_Membrane": -1281.260155854788, "protein_b1634_Inner_Membrane": -381.9924074252663, "protein_b1646_Periplasm": 255.4147468049871, "protein_b1677_Outer_Membrane": -6.29233730528775, "protein_b1711_Inner_Membrane": -270.63959689230495, "protein_b1801_Inner_Membrane": -1481.5379391583588, "protein_b1818_Inner_Membrane": -1765.376439834245, "protein_b1819_Inner_Membrane": -5.6778185898063604, "protein_b1855_Inner_Membrane": -552.6003041671152, "protein_b1857_Periplasm": -452.3220843227577, "protein_b1859_Inner_Membrane": -1075.168033500473, "protein_b1872_Periplasm": -1674.2002561286865, "protein_b1873_Inner_Membrane": 276.3119606529017, "protein_b4460_Inner_Membrane": -16.327111255032044, "protein_b1901_Periplasm": 131.84771409308016, "protein_b1907_Inner_Membrane": -942.4497485835319, "protein_b1912_Inner_Membrane": -575.3033989784478, "protein_b1981_Inner_Membrane": -206.12650403879093, "protein_b1992_Inner_Membrane": -127.1105103041601, "protein_b2010_Inner_Membrane": 432.89826249988516, "protein_b2027_Inner_Membrane": 373.92158410714444, "protein_b2035_Inner_Membrane": -1531.1067735105914, "protein_b2037_Inner_Membrane": -172.7867638509003, "protein_b2092_Inner_Membrane": -343.04414633607695, "protein_b2128_Inner_Membrane": -228.58953103073975, "protein_b2130_Inner_Membrane": -239.4014194504979, "protein_b2131_Periplasm": 128.485184067306, "protein_b2132_Periplasm": 709.2354436866478, "protein_b2134_Periplasm": -405.5662645714743, "protein_b2148_Inner_Membrane": -83.52644149989383, "protein_b2150_Periplasm": 223.7185028811972, "protein_b2155_Outer_Membrane": 1250.8824482503076, "protein_b2156_Inner_Membrane": -354.4957773585491, "protein_b2167_Inner_Membrane": -656.7573029248863, "protein_b2170_Inner_Membrane": -178.35973562603172, "protein_b2174_Inner_Membrane": -58.66471541393268, "protein_b2197_Periplasm": 97.05367384076801, "protein_b2198_Inner_Membrane": -113.0639177598086, "protein_b2199_Inner_Membrane": -246.35773206595988, "protein_b2200_Inner_Membrane": -288.47548861562916, "protein_b2202_Inner_Membrane": 160.27827026725518, "protein_b2203_Periplasm": 179.43648814234768, "protein_b2204_Inner_Membrane": 205.5157815216496, "protein_b2205_Periplasm": 275.39133146929527, "protein_b2206_Periplasm": 478.14662556690683, "protein_b2215_Outer_Membrane": -0.0, "protein_b2223_Inner_Membrane": -2265.4814908065027, "protein_b2239_Periplasm": 181.7379171320685, "protein_b2240_Inner_Membrane": -429.1892936297325, "protein_b2254_Inner_Membrane": 180.39789184037224, "protein_b2257_Inner_Membrane": -372.71159173473853, "protein_b4544_Inner_Membrane": -108.75943449733883, "protein_b2258_Inner_Membrane": -162.1847288567137, "protein_b2276_Inner_Membrane": -234.46449838958952, "protein_b2277_Inner_Membrane": -2213.6521297700733, "protein_b2278_Inner_Membrane": -442.9820815037997, "protein_b2279_Inner_Membrane": -8.172086662583947, "protein_b2280_Inner_Membrane": -166.84418184605877, "protein_b2282_Inner_Membrane": -336.9226806669157, "protein_b2288_Inner_Membrane": -80.76580272257999, "protein_b2307_Inner_Membrane": -166.6987359705061, "protein_b2308_Inner_Membrane": -58.26209327210167, "protein_b2309_Periplasm": 224.6920060161463, "protein_b2310_Periplasm": 266.81145747209155, "protein_b2328_Periplasm": 334.3709260417173, "protein_b2344_Outer_Membrane": 470.96629257444, "protein_b2392_Inner_Membrane": -974.4248844545334, "protein_b2393_Inner_Membrane": -889.0272794100612, "protein_b2406_Inner_Membrane": -365.5247176063317, "protein_b2423_Inner_Membrane": -98.32331768506549, "protein_b2424_Inner_Membrane": -250.767644614853, "protein_b2425_Periplasm": 390.9333683452124, "protein_b2429_Inner_Membrane": 52.19811898355592, "protein_b2435_Periplasm": -221.9550718737917, "protein_b2470_Inner_Membrane": 780.4516913545884, "protein_b2477_Outer_Membrane": -98.1272264290593, "protein_b2482_Inner_Membrane": -482.6586705229327, "protein_b2483_Inner_Membrane": -223.32188762137093, "protein_b2484_Inner_Membrane": -181.73227585724206, "protein_b2485_Inner_Membrane": -186.9580427175166, "protein_b2486_Inner_Membrane": -260.5741562386115, "protein_b2492_Inner_Membrane": -7854.114625236277, "protein_b2497_Inner_Membrane": -301.45570927509215, "protein_b2512_Outer_Membrane": -1092.288080435465, "protein_b2519_Inner_Membrane": -3699.6829207787914, "protein_b2536_Inner_Membrane": -957.7941280881893, "protein_b2558_Periplasm": 403.78312650754674, "protein_b2578_Inner_Membrane": -492.8387246326538, "protein_b2587_Inner_Membrane": -926.8272343511488, "protein_b2595_Outer_Membrane": -220.76742131015007, "protein_b2617_Outer_Membrane": -91.39007686210456, "protein_b2663_Inner_Membrane": -271.0327811341262, "protein_b2678_Inner_Membrane": 158.84021667858397, "protein_b2679_Periplasm": 282.87385338359485, "protein_b2682_Inner_Membrane": -133.82457689714064, "protein_b2683_Inner_Membrane": -3.9809585182457483, "protein_b2701_Outer_Membrane": 414.1022707914573, "protein_b2702_Inner_Membrane": -31.3798024817041, "protein_b2703_Inner_Membrane": 109.47567341165639, "protein_b2715_Inner_Membrane": -289.88458969614203, "protein_b2722_Inner_Membrane": -76.18961001857822, "protein_b2723_Inner_Membrane": -416.7477627112563, "protein_b2789_Inner_Membrane": -2511.5805140841708, "protein_b2796_Inner_Membrane": -2188.5872956894427, "protein_b2801_Inner_Membrane": -126.68940151231529, "protein_b2813_Outer_Membrane": -122.81493968608727, "protein_b2817_Periplasm": -267.4322830088405, "protein_b2828_Inner_Membrane": -55.81657950678969, "protein_b2835_Inner_Membrane": -219.62639518974876, "protein_b2836_Inner_Membrane": -1673.4536241415656, "protein_b2841_Inner_Membrane": -328.8889579960508, "protein_b2882_Inner_Membrane": 119.90487755552275, "protein_b2893_Periplasm": -370.95457452550977, "protein_b2923_Inner_Membrane": -549.5351659636088, "protein_b2938_Periplasm": 526.8140406512056, "protein_b2943_Inner_Membrane": -1029.981594890217, "protein_b2957_Periplasm": 512.0702138785064, "protein_b2963_Outer_Membrane": 610.8750238222725, "protein_b2964_Inner_Membrane": -1125.4145200084558, "protein_b2975_Inner_Membrane": -460.6857088810101, "protein_b2987_Inner_Membrane": -1005.3963061617844, "protein_b2994_Periplasm": 369.46692954365443, "protein_b2995_Inner_Membrane": -301.99432259239745, "protein_b2996_Periplasm": 393.0408349978003, "protein_b2997_Periplasm": 283.8846702597398, "protein_b3005_Inner_Membrane": 10.42722515796055, "protein_b3006_Inner_Membrane": 107.24606641771705, "protein_b3035_Outer_Membrane": -1039.7338435367199, "protein_b3040_Inner_Membrane": -683.4536766840359, "protein_b3057_Inner_Membrane": -782.9145379606633, "protein_b3059_Inner_Membrane": -458.25551213661225, "protein_b3063_Inner_Membrane": -456.9526592738562, "protein_b3089_Inner_Membrane": 92.05031649161644, "protein_b3093_Inner_Membrane": -528.8001639440936, "protein_b3116_Inner_Membrane": -1233.819321925586, "protein_b3127_Inner_Membrane": -322.36689608072334, "protein_b3161_Inner_Membrane": -957.4151976968601, "protein_b3175_Inner_Membrane": -193.64456250309615, "protein_b3182_Periplasm": 689.4883938092601, "protein_b3196_Inner_Membrane": -50.02327926854601, "protein_b3199_Inner_Membrane": 370.96615320466094, "protein_b3200_Periplasm": 383.13601979663855, "protein_b3224_Inner_Membrane": -153.88062672782058, "protein_b3258_Inner_Membrane": -126.64619582129414, "protein_b3265_Inner_Membrane": -1823.7479759921032, "protein_b3266_Inner_Membrane": 462.5421960504056, "protein_b3300_Inner_Membrane": -224.1295387544908, "protein_b3350_Inner_Membrane": -150.2318323424546, "protein_b3367_Inner_Membrane": -215.41905272577918, "protein_b3370_Inner_Membrane": -220.63379406925037, "protein_b3396_Inner_Membrane": -844.0111582835474, "protein_b3409_Inner_Membrane": -1445.3918138376682, "protein_b3415_Inner_Membrane": -1194.1029184955648, "protein_b4476_Inner_Membrane": -543.7246619484985, "protein_b3447_Periplasm": 591.8543489168229, "protein_b3451_Inner_Membrane": -265.70324734960207, "protein_b3452_Inner_Membrane": -45.87449008817171, "protein_b3453_Periplasm": 303.63711495918335, "protein_b3456_Inner_Membrane": -248.64887419415737, "protein_b3457_Inner_Membrane": -190.2683399109422, "protein_b3458_Periplasm": 396.5839033778603, "protein_b3460_Periplasm": 145.62255787823426, "protein_b3469_Inner_Membrane": 231.35226379930825, "protein_b3476_Periplasm": -2909.3205524392733, "protein_b3477_Inner_Membrane": -24.309235827557053, "protein_b3478_Inner_Membrane": 40.57180550291093, "protein_b3493_Inner_Membrane": -815.8151858383042, "protein_b3496_Inner_Membrane": -389.50434054547287, "protein_b3502_Inner_Membrane": -231.94276082662262, "protein_b3528_Inner_Membrane": -131.07066708343424, "protein_b3542_Inner_Membrane": -40.29168587475606, "protein_b3543_Inner_Membrane": -72.52897921645805, "protein_b3544_Periplasm": -3129.5157216481507, "protein_b3546_Inner_Membrane": 349.8655294414791, "protein_b3566_Periplasm": 368.1290499479421, "protein_b3568_Inner_Membrane": -23.956451080705346, "protein_b3571_Periplasm": 963.0470337085603, "protein_b3577_Inner_Membrane": -75.16536248938418, "protein_b3578_Inner_Membrane": -386.31951415944246, "protein_b3579_Periplasm": 265.0714839513953, "protein_b3599_Inner_Membrane": 30.707134570493626, "protein_b3603_Inner_Membrane": -2406.161649440133, "protein_b3622_Inner_Membrane": -230.25524258971478, "protein_b3653_Inner_Membrane": -982.022462296725, "protein_b3654_Inner_Membrane": -687.2706929237395, "protein_b3666_Inner_Membrane": -145.56664554047887, "protein_b3679_Inner_Membrane": -177.13949417386195, "protein_b3691_Inner_Membrane": -250.17143656497223, "protein_b3705_Inner_Membrane": -649.6259587885702, "protein_b3709_Inner_Membrane": -138.2592522457721, "protein_b3714_Inner_Membrane": -859.1375459184409, "protein_b3722_Inner_Membrane": 6.179399445774086, "protein_b3726_Inner_Membrane": -338.3559709973218, "protein_b3727_Inner_Membrane": -427.76082038371095, "protein_b3728_Periplasm": 197.49036877509454, "protein_b3731_Inner_Membrane": 22.047472340408586, "protein_b3736_Inner_Membrane": -100.23167595655394, "protein_b3737_Inner_Membrane": -734.8087152630253, "protein_b3738_Inner_Membrane": -137.8402394425519, "protein_b3739_Inner_Membrane": -383.13839857573083, "protein_b3747_Inner_Membrane": -1444.4299437416366, "protein_b3750_Inner_Membrane": -47.48421739201661, "protein_b3751_Periplasm": 216.00092220079236, "protein_b3784_Inner_Membrane": -194.69130423881478, "protein_b3785_Inner_Membrane": 290.63036999948025, "protein_b3792_Inner_Membrane": -213.72815360402615, "protein_b3793_Inner_Membrane": -412.0300647153399, "protein_b3816_Inner_Membrane": -625.7732558285538, "protein_b3821_Outer_Membrane": -337.47166290110135, "protein_b3823_Inner_Membrane": -195.6470435398458, "protein_b3824_Inner_Membrane": -474.2871839084702, "protein_b3835_Inner_Membrane": -1621.6299477054326, "protein_b3836_Inner_Membrane": 132.13717660602197, "protein_b3838_Inner_Membrane": 52.145795519294246, "protein_b3839_Inner_Membrane": -1550.799386802405, "protein_b3849_Inner_Membrane": -93.28739203476933, "protein_b3875_Outer_Membrane": -179.81624317888287, "protein_b3892_Inner_Membrane": -272.74771698958745, "protein_b3893_Inner_Membrane": 172.0918133496206, "protein_b3894_Periplasm": -2295.1945660575675, "protein_b3907_Inner_Membrane": -195.4104406234159, "protein_b3909_Inner_Membrane": -241.7932159049388, "protein_b3915_Inner_Membrane": -404.29502067744517, "protein_b3917_Periplasm": -388.69731778421976, "protein_b3927_Inner_Membrane": -161.74053519384174, "protein_b3930_Inner_Membrane": -15.271334692141252, "protein_b3966_Outer_Membrane": 1225.4166494141507, "protein_b3981_Inner_Membrane": -786.190986321613, "protein_b4031_Inner_Membrane": -144.214473392131, "protein_b4032_Inner_Membrane": -254.09875236128013, "protein_b4033_Inner_Membrane": 206.24256442060107, "protein_b4034_Periplasm": -69.12226373324687, "protein_b4036_Outer_Membrane": -1606.0105872747802, "protein_b4040_Inner_Membrane": -319.6525090348852, "protein_b4042_Inner_Membrane": -323.1024167803213, "protein_b4055_Periplasm": 243.6822933136628, "protein_b4067_Inner_Membrane": -1286.826035480652, "protein_b4070_Periplasm": 132.04633035676903, "protein_b4071_Periplasm": 342.14076068452886, "protein_b4072_Periplasm": 241.21044041184726, "protein_b4073_Inner_Membrane": -269.84330499478466, "protein_b4077_Inner_Membrane": -901.3000347400485, "protein_b4086_Inner_Membrane": -31.884846085944673, "protein_b4088_Periplasm": 185.34050145628322, "protein_b4111_Inner_Membrane": -1051.1162993294683, "protein_b4115_Inner_Membrane": -819.46317864092, "protein_b4120_Inner_Membrane": -200.01110975546396, "protein_b4123_Inner_Membrane": -299.18916536571766, "protein_b4130_Inner_Membrane": -241.03541842770903, "protein_b4132_Inner_Membrane": -1095.0194014667973, "protein_b4136_Inner_Membrane": -1152.4869497293541, "protein_b4138_Inner_Membrane": -228.88858447432077, "protein_b4151_Inner_Membrane": -149.37459795333223, "protein_b4152_Inner_Membrane": -233.30541409887738, "protein_b4169_Periplasm": -1216.5717015645964, "protein_b4193_Inner_Membrane": -443.6067541005, "protein_b4208_Inner_Membrane": -1330.8738423343846, "protein_b4213_Periplasm": 648.7843306612115, "protein_b4227_Periplasm": 139.78912640144094, "protein_b4230_Inner_Membrane": 44.92072819418081, "protein_b4231_Inner_Membrane": 31.964743974676825, "protein_b4240_Inner_Membrane": 17.949153743077886, "protein_b4242_Inner_Membrane": -1509.6037301064844, "protein_b4261_Inner_Membrane": -1164.6817345923973, "protein_b4262_Inner_Membrane": 145.8465825380948, "protein_b4265_Inner_Membrane": -319.3682815501747, "protein_b4288_Inner_Membrane": -90.67768611820915, "protein_b4289_Inner_Membrane": -84.58854475030097, "protein_b4290_Periplasm": 84.994734139086, "protein_b4291_Outer_Membrane": 1371.0682026898892, "protein_b4311_Outer_Membrane": -90.72338538792414, "protein_b4321_Inner_Membrane": -1212.226981743215, "protein_b4356_Inner_Membrane": -76.38435384898598, "protein_b4392_Periplasm": -666.9319965630732, "protein_b0463_lipoprotein_Inner_Membrane": -1932.208300968191, "protein_b3265_lipoprotein_Inner_Membrane": -1906.9595068738881, "protein_b2512_lipoprotein_Outer_Membrane": -1175.49961131725, "protein_b2477_lipoprotein_Outer_Membrane": -181.3387573108442, "protein_b2595_lipoprotein_Outer_Membrane": -303.978952191935, "protein_b2617_lipoprotein_Outer_Membrane": -174.60160774388945, "protein_b0572_lipoprotein_Outer_Membrane": -2963.229700005179, "protein_b1677_lipoprotein_Outer_Membrane": -89.50386818707264, "protein_b1193_lipoprotein_Outer_Membrane": -38.67697382684991, "protein_b1209_lipoprotein_Outer_Membrane": 340.9004808587396, "protein_b0197_lipoprotein_Inner_Membrane": -1249.0790586193214, "protein_b2813_lipoprotein_Outer_Membrane": -206.02647056787217, "protein_b2701_lipoprotein_Outer_Membrane": 330.8907399096724, "protein_b2963_lipoprotein_Outer_Membrane": 527.6634929404877, "linear_objective": -1.0}
