# Supplementary material for: COBRAme: A computational framework for genome-scale models of metabolism and gene expression
Source: PLoS Comput Biol. 2018 Jul 5;14(7):e1006302. doi: 10.1371/journal.pcbi.1006302 (PMC6049947; doi:10.1371/journal.pcbi.1006302)
Supplement: S3 File — All results outlined in the manuscript can be reproduced by following the instructions in the README. A JSON version of iJL1678b-ME is also contained in this file. Alternatively, these scripts can be found at https://github.com/coltonlloyd/cobrame_supplement. (ZIP) [file pcbi.1006302.s003.zip › S3_File/Figure_S1_shadow_prices/glucose_sweep/04.158_glucose_dual.json]

{"biomass": -221.991660672893, "protein_biomass": -218.03515559790154, "mRNA_biomass": -221.991660672893, "tRNA_biomass": -221.991660672893, "rRNA_biomass": -221.991660672893, "ncRNA_biomass": -221.991660672893, "DNA_biomass": -221.991660672893, "lipid_biomass": -221.991660672893, "constituent_biomass": -221.991660672893, "prosthetic_group_biomass": -221.991660672893, "peptidoglycan_biomass": -221.991660672893, "10fthf_c": -188.41548547919106, "12dgr120_c": -142.91513105989526, "12dgr140_c": -162.7158732035025, "12dgr141_c": -156.89491250582807, "12dgr160_c": -186.5724880263012, "12dgr161_c": -183.1025220783282, "12dgr180_c": -200.33678888276984, "12dgr181_c": -196.8613139511777, "12ppd__R_c": 0.0006021981678303568, "12ppd__S_c": -13.633621678054741, "13dpg_c": -11.666298924707998, "14dhncoa_c": -163.46122916392596, "14glucan_c": -147.25087378183406, "15dap_c": -29.324646570461553, "1ddecg3p_c": -79.14685294280027, "1hdec9eg3p_c": -99.24125683816682, "1hdecg3p_c": -100.9762398121533, "1odec11eg3p_c": -107.13252136845722, "1odecg3p_c": -108.8702616588106, "1pyr5c_c": -21.173192223471183, "1tdec7eg3p_c": -87.05393320322032, "1tdecg3p_c": -90.06154637747679, "23dappa_c": -9.418156955204129, "23ddhb_c": 12.865509060577823, "23dhacoa_c": -137.76446345578452, "23dhb_c": 14.600333452391236, "23dhba_c": -30.687417871964733, "23dhbzs_c": -0.08082097402522143, "23dhdp_c": -25.053719897722274, "23dhmb_c": -20.57152964622809, "23dhmp_c": -29.580113908553212, "23doguln_c": -18.33319687218156, "25aics_c": -52.295425375985495, "25dkglcn_c": -19.32774894572635, "25drapp_c": -48.628227587034516, "26dap__LL_c": -29.778295182096358, "26dap__M_c": -29.8107217864447, "2agpe120_c": -91.7310248343458, "2agpe140_c": -101.02590674834416, "2agpe141_c": -98.4139105004665, "2agpe160_c": -113.2147796599759, "2agpe161_c": -111.84677956136113, "2agpe180_c": -119.83459145762141, "2agpe181_c": -118.09685399182534, "2agpg120_c": -96.18975252339014, "2agpg140_c": -103.6789811583573, "2agpg141_c": -101.06698491047965, "2agpg160_c": -115.86785406998904, "2agpg161_c": -114.49985397137428, "2agpg180_c": -122.49121212834739, "2agpg181_c": -120.74992840183849, "2ahbut_c": -27.595534738580202, "2amsa_c": -8.68050917154703, "2aobut_c": -13.764460931702303, "2cpr5p_c": -57.63039132569803, "2dda7p_c": -27.53011148362423, "2ddecg3p_c": -79.5021040852033, "2ddg6p_c": -23.308256665247658, "2ddglcn_c": -22.058585042930346, "2dh3dgal_c": -21.317299952894057, "2dh3dgal6p_c": -22.56677455007008, "2dhguln_c": -21.31221520318223, "2dhp_c": -24.91407090341281, "2dmmq8_c": -712.9630894877415, "2dmmql8_c": -713.9522344399228, "2dr1p_c": -23.846133844858915, "2dr5p_c": -23.84627644059328, "2h3oppan_c": -7.682595538308009, "2hdec9eg3p_c": -99.61785881221864, "2hdecg3p_c": -101.35284188256338, "2ippm_c": -28.24934160313255, "2mahmp_c": -48.10116600374685, "2mcacn_c": -22.79184530752691, "2mcit_c": -22.79225726480798, "2me4p_c": -52.77975617405975, "2mecdp_c": -79.65214575869783, "2obut_c": -18.42566259010212, "2odec11eg3p_c": -105.86793324268284, "2odecg3p_c": -107.60567070847891, "2ohph_c": -696.3396591426297, "2ombzl_c": -728.7768962008545, "2omhmbl_c": -761.212225862779, "2ommbl_c": -761.2122892633774, "2omph_c": -728.777448398585, "2oph_c": -696.3361405349515, "2oxpaccoa_c": -146.93797593945877, "2p4c2me_c": -117.97302572815902, "2pg_c": -10.666333960525368, "2pglyc_c": -5.956667001460385, "2sephchc_c": -56.90720293366585, "2shchc_c": -47.48937561987484, "2tdec7eg3p_c": -86.184989751324, "2tdecg3p_c": -88.79698599920167, "2tpr3dpcoa_c": -137.31850104540018, "34hpp_c": -39.07550573209992, "35cgmp_c": -45.65161019599646, "3amac_c": -0.0, "3c2hmp_c": -28.24973188370131, "3c3hmp_c": -28.24895132256379, "3c4mop_c": -26.51485606496991, "3dhguln_c": -20.066334329637556, "3dhgulnp_c": -21.3156612127335, "3dhq_c": -27.399541213103262, "3dhsk_c": -27.448927494857344, "3hadpcoa_c": -137.76446345578452, "3hbcoa_c": -131.07868033360984, "3hcinnm_c": -28.756600340166354, "3hdcoa_c": -163.81752782414154, "3hddcoa_c": -174.7322035178602, "3hhcoa_c": -141.99162949712039, "3hhdcoa_c": -196.5615549052975, "3hocoa_c": -152.90457866063096, "3hodcoa_c": -207.47090071203522, "3hpp_c": -0.24780853739214875, "3hpppn_c": -29.748192819609834, "3htdcoa_c": -185.64687921157886, "3ig3p_c": -57.34604026118381, "3mob_c": -20.56420597496522, "3mop_c": -29.57279023729034, "3odcoa_c": -162.08003848883763, "3oddcoa_c": -172.9947141825563, "3ohcoa_c": -140.2541401618165, "3ohdcoa_c": -194.82406556999362, "3oocoa_c": -151.16708932532708, "3oodcoa_c": -205.73874126371228, "3ophb_c": -696.5843714538378, "3otdcoa_c": -183.90938987627496, "3oxdhscoa_c": -145.20160584465626, "3pg_c": -10.666274401401683, "3php_c": -8.931613480730599, "3psme_c": -41.173454949699206, "3sala_c": -11.900648315664963, "4abut_c": -17.855030274134805, "4abutn_c": -22.018750077152287, "4abz_c": -32.87859324631419, "4adcho_c": -42.04835175240437, "4ahmmp_c": -31.619210766036325, "4ampm_c": -32.870713155713254, "4c2me_c": -100.23276216172896, "4crsol_c": -0.0, "4h2opntn_c": -18.582663659452855, "4hbz_c": -31.633477055615256, "4hthr_c": -34.18936568436232, "4mhetz_c": -125.06822166755293, "4mop_c": -26.26644532940993, "4mpetz_c": -126.3185925423879, "4pasp_c": -13.654123793787058, "4per_c": -15.630279886099647, "4ppan_c": -42.55813688584315, "4ppcys_c": -68.17713965834774, "4r5au_c": -66.16981884736835, "56dura_c": -16.411398060741288, "5aizc_c": -38.64328121150717, "5aop_c": -37.09256401627502, "5aprbu_c": -66.41967943804133, "5apru_c": -56.40751501602999, "5caiz_c": -38.57824070533617, "5dglcn_c": -21.06180760652912, "5dh4dglc_c": -17.10073853762908, "5drib_c": -0.0, "5fthf_c": -188.41421097404333, "5mta_c": -21.924626313836022, "5mthf_c": -192.03202508073886, "5mtr_c": -0.24780853739214875, "5prdmbz_c": 46.788875903495466, "6hmhpt_c": -130.07338632625246, "6hmhptpp_c": -132.3325579824186, "6pgc_c": -23.30813415684127, "6pgl_c": -23.05972688328554, "8aonn_c": -77.17240889594252, "LalaDglu_c": -29.508594901129452, "LalaDgluMdap_c": -62.60608180577469, "LalaDgluMdapDala_c": -74.26151809982218, "LalaLglu_c": -29.506660931056736, "N1aspmd_c": -7.434671332123922, "Nmtrp_c": -58.822688861309175, "Sfglutth_c": -47.15815499189952, "aacald_c": -0.0, "aacoa_c": -129.34119099830593, "aact_c": -13.516050196142324, "ac_c": -6.6835284913663395, "acac_c": -14.121557658689468, "acald_c": -9.164545456451238, "acanth_c": -40.43861887152176, "accoa_c": -121.90480035042157, "acetol_c": 1.7367369653074023, "acg5p_c": -27.16587707298018, "acg5sa_c": -28.89988054159526, "acgam_c": -43.27257388133284, "acgam1p_c": -33.80576167636369, "acgam6p_c": -32.71866223578476, "acglc__D_c": -31.47661972647161, "acglu_c": -25.7946443843299, "acmalt_c": -56.27010390073686, "acmana_c": -31.468895553642987, "acmanap_c": -32.71866223578476, "acmum6p_c": -43.86710594701012, "acnam_c": -40.8874944217292, "acon__C_c": -18.353091706532563, "acon__T_c": -18.353091706532563, "aconm_c": -50.54068653913913, "acorn_c": -30.886918881753562, "acser_c": -18.110592066048362, "actp_c": -7.68672883732284, "ade_c": -21.67693553272625, "adn_c": -42.52543971692287, "adocbi_c": -45.276146554755385, "adocbip_c": -46.526136176339286, "adocbl_c": -1.2419998430212043, "adp_c": -44.77932603210219, "adpglc_c": -70.33586284137873, "adphep__DD_c": -75.29405219373926, "adphep__LD_c": -75.30510764912987, "adprib_c": -64.35633137903464, "ag_c": 0.2496348293209056, "agdpcbi_c": -91.92826027135104, "agm_c": -27.76007218956171, "ahcys_c": -51.945721432240234, "ahdt_c": -137.5107331075792, "aicar_c": -39.90378157896915, "air_c": -37.32925561306532, "akg_c": -16.120329162393144, "ala__B_c": -12.40447985881704, "ala__D_c": -11.404567398640502, "ala__L_c": -11.403155570391656, "alaala_c": -23.809134797281004, "alac__S_c": -18.586950683746867, "all__D_c": -23.78602637569624, "all6p_c": -25.035816528490678, "alltn_c": -5.4564376674583706, "alltt_c": -5.703698714016336, "allul6p_c": -25.0339280091979, "altrn_c": -22.06002563662474, "amet_c": -84.13372362223953, "ametam_c": -83.88462448239589, "amob_c": -0.0, "amp_c": -43.77598104162487, "anhgm_c": -85.88246992097648, "anhgm3p_c": -148.4878932333806, "anhgm4p_c": -160.1406108178577, "anhm_c": -42.61594780963918, "anhm3p_c": -105.2186524124729, "anhm4p_c": -116.8740887065204, "anth_c": -33.00299543525069, "ap4a_c": -91.06557710221206, "ap5a_c": -90.0644901367278, "apg120_c": -223.432002973253, "apg140_c": -251.5263697372351, "apg141_c": -243.29476895585705, "apg160_c": -286.8187912542172, "apg161_c": -282.3478109030767, "apg180_c": -307.9559701257797, "apg181_c": -302.7392114676786, "appl_c": -15.252184963281895, "aps_c": -46.527841052505956, "ara5p_c": -21.081196251631795, "arab__L_c": -19.81741691225874, "aragund_c": -837.1428620943594, "arbt6p_c": -1.2525421762569258, "arbtn_c": 0.4980258674556189, "arbtn__fe3_c": -1.2554476483792198, "arg__L_c": -28.00675077648697, "argsuc_c": -40.40789805424632, "ascb6p_c": -21.068265616929448, "asn__L_c": -14.689156463295438, "aso3_c": -0.0, "aso4_c": 1.9861714901041236, "asp__L_c": -12.652071740506234, "aspsa_c": -15.388140502672973, "athr__L_c": -15.748140944303268, "athtp_c": -218.21349792487052, "atp_c": -45.78137808538301, "b2coa_c": -131.08134527710033, "bbtcoa_c": -0.0, "betald_c": 1.4874472509040306, "bglycogen_c": -25.80392048427921, "bmoco_c": -214.1498191883429, "bmoco1gdp_c": -259.5537886316022, "bmocogdp_c": -304.9577580748615, "btal_c": -19.083927632401263, "btcoa_c": -132.8177495139321, "btn_c": -198.88510221786615, "btnso_c": -197.15125460941977, "but_c": -17.59811617431566, "butso3_c": -23.468719862092918, "ca2_c": 0.24505901705941266, "camp_c": -45.52940558300391, "cbasp_c": -14.150946918860237, "cbi_c": -0.9951689775677385, "cbl1_c": 43.038977734166444, "cbm_c": -16.65654122301359, "cbp_c": -1.500057221307188, "cd2_c": -11.873768340486121, "cdg_c": -127.09661061634101, "cdp_c": -39.04071323651724, "cdpdddecg_c": -182.71103804964002, "cdpdhdec9eg_c": -222.89528296483945, "cdpdhdecg_c": -226.3652489128124, "cdpdodec11eg_c": -235.65241738658614, "cdpdodecg_c": -239.1314385788911, "cdpdtdec7eg_c": -197.69657164515456, "cdpdtdecg_c": -201.51052289962377, "cechddd_c": -33.21750208403069, "cenchddd_c": -32.22590960458721, "cgly_c": -29.93912085729378, "chol_c": -0.24860034018156416, "chor_c": -41.046841084623345, "chtbs6p_c": -75.99142162828969, "cinnm_c": -30.49280454401307, "cit_c": -18.353022091624926, "citr__L_c": -25.752581421979972, "ckdo_c": -71.11999761459626, "cl_c": 0.1240978065513443, "cmp_c": -38.03717998060727, "co2_c": -0.0, "coa_c": -114.46840970253719, "cobalt2_c": -0.002142709353284124, "colipa_c": 2.0087499384243777, "cpe160_c": -260.4578101898531, "cpe180_c": -272.9507479111363, "cpg160_c": -263.47787048802996, "cpg180_c": -277.61919662216764, "cpgn_c": -1.0064347146514105, "cpgn__un_c": 0.4980258674556189, "cph4_c": -127.34441915373316, "cpmp_c": -56.15525378187225, "cpppg3_c": -296.756750649626, "crn_c": -0.2514903506958022, "crn__D_c": -0.2502620649582557, "crnDcoa_c": -0.015069464575679493, "crncoa_c": -0.008385968985051683, "csn_c": -15.956720829314637, "ctbt_c": -0.2653315295339352, "ctbtcoa_c": -0.015069464575679493, "ctp_c": -40.044058226994565, "cu_c": 0.2496348293209056, "cu2_c": -4.7504088001169426e-05, "cyan_c": -6.1203657457914185, "cynt_c": -0.4960242057285095, "cys__D_c": -21.35295152570292, "cys__L_c": -23.613326723765784, "cyst__L_c": -42.04165321381081, "cytd_c": -36.78617281692685, "dad__2_c": -45.267802212189984, "dad__5_c": -21.676817776443873, "dadp_c": -46.517116288766616, "damp_c": -45.51635717268229, "dann_c": -161.3083286548102, "datp_c": -47.51787540485094, "db4p_c": -27.35489658512284, "dc2coa_c": -163.82019276763202, "dca_c": -51.339638154537866, "dcacoa_c": -165.55832353467193, "dcamp_c": -56.16762483864121, "dcdp_c": -40.77979643037817, "dcmp_c": -39.77823352332845, "dctp_c": -41.780555546462494, "dcyt_c": -39.529678562836146, "dd2coa_c": -174.7348684613507, "ddca_c": -62.25431384825653, "ddcacoa_c": -176.4729992283906, "ddcap_c": -64.01568913463741, "dgdp_c": -46.63476734059237, "dgmp_c": -45.63177205585817, "dgslnt_c": -93.33425939310249, "dgsn_c": -45.21902655946097, "dgtp_c": -47.63811233106969, "dha_c": -11.897738591490338, "dhap_c": -13.146519469303994, "dhcinnm_c": -30.4902880034483, "dhf_c": -184.06788829760998, "dhgly_c": -67.1465269709816, "dhmpt_c": -137.25616511826988, "dhmptp_c": -137.5042963553686, "dhna_c": -49.250896599892634, "dhnpt_c": -137.25929013432966, "dhor__S_c": -13.902596996981783, "dhpmp_c": -137.50915072500263, "dhpppn_c": -31.481880482891782, "dhpt_c": -164.96049279383556, "dhptd_c": -0.0, "dhptdn_c": -0.0, "didp_c": -44.01419761427779, "dimp_c": -44.01305248695391, "din_c": -43.764497526461604, "ditp_c": -44.01640050207731, "dmbzid_c": 70.87137226930868, "dmlz_c": -93.27532882486796, "dmpp_c": -83.36952462853269, "dms_c": -0.987981979643819, "dmso_c": -0.0, "dnad_c": -125.92274919131076, "dpcoa_c": -113.21487279954215, "dscl_c": -362.37181016829015, "dtbt_c": -162.81563046527947, "dtdp_c": -46.88054512614902, "dtdp4aaddg_c": -82.09823098474729, "dtdp4addg_c": -74.41391201234195, "dtdp4d6dg_c": -72.429569922999, "dtdp4d6dm_c": -72.42880011195848, "dtdpglu_c": -72.4303566526656, "dtdprmn_c": 215.5110811303691, "dtmp_c": -45.84312407568278, "dttp_c": -47.88389011662635, "dudp_c": -38.498862826260385, "dump_c": -39.49832590581989, "duri_c": -38.27259518164296, "dutp_c": -39.49962194234471, "dxyl_c": -41.96482631458067, "dxyl5p_c": -43.21491221683825, "e4p_c": -17.115099229243548, "eig3p_c": -31.446338262478537, "enter_c": 0.502151461346509, "etha_c": -12.47743185914535, "ethso3_c": -13.549337686142891, "etoh_c": -10.898457971471483, "f1p_c": -25.04622786761132, "f6p_c": -25.044084808445916, "fad_c": -167.1924486590282, "fadh2_c": -168.9288074688817, "fald_c": -3.093635233709755, "fc1p_c": -25.041022005447036, "fcl__L_c": -23.791333924227107, "fdp_c": -26.295675457730333, "fe2_c": -0.002962480412448031, "fe3_c": -1.0006021981678304, "fe3dhbzs_c": -1.2478961670960511, "fe3hox_c": -1.0064347146514105, "fe3hox__un_c": 0.24901293372780944, "fecrm_c": -1.0064347146514105, "fecrm__un_c": 0.4980258674556189, "feenter_c": -1.2478876005884403, "feoxam_c": -1.0064347146514105, "feoxam__un_c": 0.4980258674556189, "fgam_c": -34.05734541838013, "fmn_c": -121.7714568914858, "fmnh2_c": -123.50781570133931, "for_c": -1.6098558612334564, "forcoa_c": 0.24944991903342734, "fpram_c": -36.0631453931251, "fprica_c": -42.26582890281046, "frdp_c": -249.60409508120287, "fru_c": -24.04600174215035, "frulys_c": -53.38315486244243, "frulysp_c": -54.633060335099394, "fruur_c": -20.3238131882674, "fuc__L_c": -23.791333924227107, "fum_c": -12.401147277759346, "g1p_c": -25.046179186735078, "g3p_c": -13.150068300955459, "g3pc_c": -15.879372122096667, "g3pe_c": -28.107791047514205, "g3pg_c": -30.760865457527352, "g3pi_c": -15.879372122096667, "g3ps_c": -26.299949799848804, "g6p_c": -25.044038958101652, "gagicolipa_c": 84.38409948637648, "gal_c": -23.800205409352678, "gal1p_c": -25.05066819819348, "galct__D_c": -17.101571061041547, "galctn__D_c": -21.31714874171625, "galctn__L_c": -22.05845076387854, "galt1p_c": -26.771090790359047, "galur_c": -20.326508381894435, "gam1p_c": -26.10123901509685, "gam6p_c": -26.037915730242094, "gar_c": -31.44688735897884, "garagund_c": -862.9482450213719, "gbbtn_c": -0.2502620649582557, "gcald_c": -7.189028824136959, "gdp_c": -44.89827002112444, "gdpddman_c": -69.44362095787895, "gdpfuc_c": -71.42570142096223, "gdpmann_c": -69.44407805632436, "gdpofuc_c": -69.44242806069265, "gdptp_c": -48.15421709791728, "gfgaragund_c": -888.7520918631261, "gg4abut_c": -35.9602721007873, "ggagicolipa_c": 58.583294510155824, "ggbutal_c": -37.70078820675143, "gggagicolipa_c": 32.782922797339815, "ggptrc_c": -43.10995850553358, "ghb_c": -17.61170912595499, "gicolipa_c": 110.1846654134253, "glc__D_c": -24.04079022142766, "glcn_c": -23.046273863985, "glcr_c": -17.101678050524548, "glcur_c": -20.32060711788695, "gln__L_c": -19.105049896701445, "glu__D_c": -18.157889218518175, "glu__L_c": -18.104887663161904, "glu1sa_c": -37.0907526900441, "glu5p_c": -19.086071675996195, "glu5sa_c": -20.924781487911204, "glucys_c": -38.47245106585205, "glx_c": -4.713778380062472, "gly_c": -6.32424054205622, "glyald_c": -13.143034057254638, "glyb_c": 3.22485301757703, "glyc_c": -14.881493335430685, "glyc__R_c": -9.416654199110779, "glyc2p_c": -15.88243338999361, "glyc3p_c": -15.130985726759876, "glyclt_c": -5.705625519478726, "glycogen_c": -25.804915623043865, "gmhep17bp_c": -30.261133090676083, "gmhep1p_c": -30.010331237343774, "gmhep7p_c": -29.00930968148969, "gmp_c": -43.89542394413507, "gp4g_c": -89.30032606149148, "grdp_c": -166.48680985486777, "gslnt_c": -49.52361858508565, "gsn_c": -42.459256055088254, "gthox_c": -89.60509620130757, "gthrd_c": -45.795709263640546, "gtp_c": -45.90161501160176, "gtspmd_c": -46.54494345816, "gua_c": -21.61855112688848, "h_c": 0.24841073555997908, "h2_c": -1.4908822376113104, "h2mb4p_c": -81.63616443166761, "h2o_c": -0.0, "h2o2_c": -1.7334731285244334, "h2s_c": -11.935868815145204, "hco3_c": -0.2506042339146723, "hcys__L_c": -32.624659754068944, "hdca_c": -84.08366523569384, "hdcap_c": -85.84507600399046, "hdcea_c": -82.34868508178289, "hdceap_c": -84.11009303000397, "hdcoa_c": -196.56737046191694, "hdd2coa_c": -196.56421984878799, "hemeO_c": -543.1541058140855, "hg2_c": 0.25017696164020364, "hhlipa_c": -59.53965238514371, "his__L_c": -29.697161106830748, "hisp_c": -33.36087525905116, "histd_c": -33.086035250378266, "hkndd_c": -31.72927676363421, "hkntd_c": -30.737668709604343, "hlipa_c": -28.765476666441987, "hmbil_c": -297.749176745534, "hmgth_c": -48.8893444973503, "hom__L_c": -17.372606760128853, "hphhlipa_c": -91.56359861600339, "hpyr_c": -7.682595538308009, "hqn_c": 23.791993471031947, "hx2coa_c": -141.99429444061087, "hxa_c": -28.511065337826228, "hxan_c": -20.173630846997874, "hxcoa_c": -143.7306986774427, "iasp_c": -11.167647588581593, "ichor_c": -41.03608778035182, "icit_c": -18.353161085034785, "icolipa_c": 135.99768282353946, "idon__L_c": -22.803261195542625, "idp_c": -41.264538990260036, "ile__L_c": -31.731950254793706, "imacp_c": -31.421792226592903, "imp_c": -42.26582890281046, "indole_c": -44.19592494630083, "inost_c": -0.24583855259625348, "ins_c": -41.014335775197644, "ipdp_c": -83.36952462853269, "isetac_c": -11.573821053828613, "itp_c": -42.269176917933855, "k_c": -0.2508218868595373, "kdo_c": -31.27558826282382, "kdo2lipid4_c": -423.45595323843213, "kdo8p_c": -31.49830413617492, "kdolipid4_c": -390.124638870863, "kphphhlipa_c": -126.14630182439707, "lac__D_c": -11.15256876339014, "lac__L_c": -10.411388596477586, "lald__D_c": 1.734824391813413, "lald__L_c": -11.89479190113582, "lcts_c": -47.84000579434516, "leu__L_c": -28.253012269480315, "lgt__S_c": -56.70049108096621, "lipa_c": 2.0087499384243777, "lipa_cold_c": 2.0087499384243777, "lipidA_c": -356.7933246078322, "lipidAds_c": -355.5428788330281, "lipidX_c": -178.38763664527158, "lipoamp_c": -156.13029187788885, "lipoate_c": -110.600511641054, "lys__L_c": -29.573624008970114, "lyx__L_c": -19.812716919819437, "mal__D_c": -11.401010450294082, "mal__L_c": -12.401456984639267, "malcoa_c": -123.17393088799584, "malcoame_c": -155.3613542679426, "malt_c": -48.833152110012065, "malt6p_c": -49.08789358858203, "malthp_c": -172.04144755530862, "malthx_c": -147.2498760751513, "maltpt_c": -122.45830459499399, "malttr_c": -72.87516163467936, "maltttr_c": -97.66673311483667, "man_c": -23.794287763403204, "man1p_c": -25.04535275041184, "man6p_c": -25.04535275041184, "man6pglyc_c": -34.463169128322534, "mana_c": -22.058637580080813, "mdhdhf_c": -0.0, "melib_c": -47.841544950108705, "meoh_c": -0.0, "mercppyr_c": -3.048494626735627, "met__D_c": -0.0, "met__L_c": -38.853357205724286, "methf_c": -188.16575192451955, "metsox__R__L_c": -36.86929576483628, "metsox__S__L_c": -36.86891549621945, "mg2_c": 0.4962192729521278, "mi1p__D_c": -0.4970895337927873, "micit_c": -22.794034688783288, "mlthf_c": -190.39730609842388, "mmcoa__S_c": -128.6028199211034, "mmet_c": -44.82934429746207, "mn2_c": -0.002962480412448031, "mnl1p_c": -26.77890920025933, "mobd_c": -1.0027676382575943, "moco_c": -107.32788267774026, "mococdp_c": -146.87389059312636, "mocogdp_c": -152.73185212099958, "mpt_c": -107.2424293161282, "mptamp_c": -155.07018284494947, "mql8_c": -746.3876275024459, "mqn8_c": -745.3984825502646, "msa_c": 0.2489246102321648, "mso3_c": -7.478427463401409, "mthgxl_c": -10.903555829662329, "mththf_c": -0.0, "n2o_c": -0.0, "n8aspmd_c": -7.434671332123922, "na1_c": 0.24534601023111816, "na15dap_c": -91.53708398691893, "nac_c": -45.101885992356756, "nad_c": -132.52651645649846, "nadh_c": -134.50975158387186, "nadp_c": -133.77799805706894, "nadph_c": -136.0108750500848, "ncam_c": -66.41403172013784, "nh4_c": -0.0, "ni2_c": -0.002142709353284124, "nicrnt_c": -68.9361230236891, "nmn_c": -87.24474343317499, "no_c": -0.0, "no2_c": -0.7407006151047689, "no3_c": -0.24970158920626098, "o16aund_c": -914.5535310634052, "o2_c": -0.0, "o2s_c": -0.7432736624871012, "oaa_c": -10.667381657947004, "oc2coa_c": -152.90724360412145, "occoa_c": -154.64364784095326, "ocdca_c": -91.97767425125244, "ocdcap_c": -93.73909785064775, "ocdcea_c": -90.23993678545636, "ocdceap_c": -92.00135756029437, "octa_c": -40.42496246081921, "octdp_c": -665.200213134682, "od2coa_c": -207.46823576854473, "odecoa_c": -207.46508515541578, "ohpb_c": -32.455294048385575, "op4en_c": -18.583600212534975, "orn_c": -24.252253187283017, "orot_c": -12.909830406864726, "orot5p_c": -35.99412912689479, "oxa_c": -1.8575402036848976, "oxadpcoa_c": -136.04210275301708, "oxalcoa_c": -0.0, "oxam_c": -2.2266385177271317, "oxur_c": -3.4756307520256864, "pa120_c": -143.16277627096352, "pa140_c": -163.96927056415248, "pa141_c": -158.14830986647806, "pa160_c": -186.82013323736945, "pa161_c": -183.35016728939647, "pa180_c": -201.59018624341982, "pa181_c": -197.10895916224595, "pac_c": -28.732804546889152, "pacald_c": -30.217759705975855, "pan4p_c": -67.92973534944059, "pant__R_c": -26.900177171347288, "pap_c": -43.98503411635368, "paps_c": -47.87123550761993, "pdx5p_c": -121.88921227503819, "pe120_c": -155.34757839179179, "pe140_c": -173.9373422197885, "pe141_c": -170.33311198730635, "pe160_c": -199.05626512615714, "pe161_c": -195.58629898546766, "pe180_c": -211.554711638343, "pe181_c": -208.07923670675086, "pep_c": -10.667334585136054, "pg120_c": -159.80630608083612, "pg140_c": -178.60579093081986, "pg141_c": -172.9861863973195, "pg160_c": -201.70933953617026, "pg161_c": -198.60635928364454, "pg180_c": -216.2267066100872, "pg181_c": -212.74768541778224, "pgp120_c": -160.0562231049115, "pgp140_c": -178.85570795489525, "pgp141_c": -173.23610342139486, "pgp160_c": -203.71043396808392, "pgp161_c": -200.24046802011094, "pgp180_c": -216.4766236341626, "pgp181_c": -212.99760244185762, "phaccoa_c": -144.95457229664825, "phe__L_c": -42.82474353391158, "pheme_c": -293.80020389844805, "phhlipa_c": -60.78990210806616, "phom_c": -18.676865878606666, "phphhlipa_c": -92.81284455121717, "phpyr_c": -40.83854723914191, "phthr_c": -34.43985254915433, "pi_c": -0.25046278884080336, "pmtcoa_c": -198.3023506158279, "pnto__R_c": -41.30640867775553, "poaac_c": -0.0, "ppa_c": -13.14324082319762, "ppal_c": -14.87680696566053, "ppap_c": -14.137549527422314, "ppbng_c": -74.43497647613357, "ppcoa_c": -128.3537155652031, "ppgpp_c": -45.14976679307699, "pphn_c": -41.048493306131554, "ppi_c": -0.2506070137731326, "ppp9_c": -293.29997162141734, "pppg9_c": -296.2603106307884, "pppi_c": -1.2519897726353886, "pppn_c": -31.484397023456552, "pram_c": -24.086136605478174, "pran_c": -57.66633165465227, "prbamp_c": -70.2296714934496, "prbatp_c": -70.2659291241532, "preq0_c": -130.7169184533612, "preq1_c": -133.2372411697887, "prfp_c": -70.19561014095916, "prlp_c": -70.19561014095916, "pro__L_c": -22.99309774724878, "progly_c": -29.318891880776775, "prpp_c": -23.332435838482777, "ps120_c": -155.5882531706601, "ps140_c": -174.1780169986568, "ps141_c": -170.57378676617463, "ps160_c": -199.2423090185401, "ps161_c": -195.77234287785063, "ps180_c": -211.79538641721132, "ps181_c": -208.31991148561917, "psclys_c": -53.382596710661105, "pser__L_c": -10.916171981499357, "ptrc_c": -24.003247169393212, "pyam5p_c": -121.88724789271429, "pydam_c": -120.63574550303736, "pydx_c": -118.90436810561147, "pydx5p_c": -120.1549900813926, "pydxn_c": -120.63772959375994, "pyr_c": -9.41707853526879, "q8_c": -792.6564835373615, "q8h2_c": -793.6499780310709, "quin_c": -28.8859548693567, "quln_c": -45.231625692640925, "r15bp_c": -22.33203169759387, "r1p_c": -21.086363340486194, "r5p_c": -21.07862805916465, "ragund_c": -829.7076429756654, "rbflvrd_c": -122.11872148100603, "rbl__L_c": -19.81741691225874, "rdmbzi_c": 47.03993140359766, "rephaccoa_c": -146.93797593945877, "rhcys_c": -30.26890365579636, "rib__D_c": -20.82913566783546, "ribflv_c": -120.38236267115252, "rml_c": -23.791152347527905, "rml1p_c": -25.03982077531057, "rmn_c": -23.78631818363523, "ru5p__D_c": -21.077063513610973, "ru5p__L_c": -21.066949059594535, "s17bp_c": -30.25989406451787, "s7p_c": -29.007774899479635, "sarcs_c": -11.152449958023649, "sbt6p_c": -26.769028624288914, "sbzcoa_c": -163.71103635446738, "scl_c": -367.2672138368599, "sel_c": 0.735244166843823, "seln_c": -5.961388512628791, "selnp_c": -24.676216180248332, "ser__D_c": -10.664189184147995, "ser__L_c": -10.665761673857826, "seramp_c": -55.95179793231697, "sheme_c": -374.64563658433553, "skm_c": -29.433393752313226, "skm5p_c": -30.68278019114533, "sl26da_c": -43.16303423329296, "sl2a6o_c": -41.178369559847994, "slnt_c": -0.25273781279999596, "so2_c": -0.0, "so3_c": -6.368174582743212, "so4_c": -0.24846351547932644, "spmd_c": 0.24968710777567754, "stcoa_c": -209.20282262121185, "suc6p_c": -49.08943850208417, "sucarg_c": -42.39076957444636, "sucbz_c": -47.48873968467304, "succ_c": -13.392755331789216, "succoa_c": -128.60496036414534, "sucglu_c": -31.497666202024654, "sucgsa_c": -32.98466848294882, "suchms_c": -31.54138123634506, "sucorn_c": -34.95837617501761, "sucsal_c": -15.870002125985442, "sulfac_c": -9.098570609754125, "tag6p__D_c": -25.044104754081857, "tagdp__D_c": -26.296223919120088, "tagur_c": -20.323265682738224, "tartr__D_c": -10.665994463416384, "tartr__L_c": -10.6683189208187, "taur_c": -3.393238571020759, "tcynt_c": -0.0, "td2coa_c": -185.64954415506932, "tdcoa_c": -187.38767492210926, "tdecoa_c": -185.65269476819827, "thdp_c": -27.041731195483496, "thf_c": -186.05343815534974, "thm_c": -172.68407753781503, "thmmp_c": -173.93390638300096, "thmnp_c": -139.2449515990337, "thmpp_c": -173.93244321900127, "thptdn_c": -0.0, "thr__L_c": -18.426402482131607, "thym_c": -20.99465158519075, "thymd_c": -44.5921652326558, "tma_c": -0.7395712440838398, "tmao_c": -0.0, "tre_c": -48.83559193411892, "tre6p_c": -49.085985591497845, "trp__L_c": -53.994479445341746, "tsul_c": -0.0, "ttdca_c": -73.1689895419752, "ttdcap_c": -74.93038256931393, "ttdcea_c": -70.16138125635247, "ttdceap_c": -71.92276939505747, "tungs_c": -0.0, "tyr__L_c": -41.06158621001009, "u23ga_c": -213.64797126742712, "u3aga_c": -145.6108785370425, "u3hga_c": -138.92531313741796, "uLa4fn_c": -916.1647192393946, "uLa4n_c": -914.55396125042, "uaagmda_c": -1085.3519216125524, "uaccg_c": -81.5645612326799, "uacgam_c": -71.08978175475335, "uacmam_c": -71.1097987893111, "uacmamu_c": 34.28859805092456, "uagmda_c": -1050.774164202908, "uama_c": -95.93873832733708, "uamag_c": -116.36915298093014, "uamr_c": -83.56412476730192, "udcpdp_c": -914.5562362584567, "udcpp_c": -914.5567817227891, "udp_c": -36.759779632399464, "udpLa4fn_c": -38.36821433802872, "udpLa4n_c": -35.759402165946575, "udpLa4o_c": -33.77484366517782, "udpg_c": -62.312205898950786, "udpgal_c": -62.31669491040918, "udpgalfur_c": -62.31636621669211, "udpglcur_c": -35.759724679870345, "ugmd_c": -147.16986962914788, "ugmda_c": -171.9745815442492, "um4p_c": -158.5734997096545, "ump_c": -35.75721174124183, "unaga_c": -949.8900102513743, "unagamu_c": -879.0892576594715, "unagamuf_c": -914.5546844607362, "uppg3_c": -297.7491650386905, "ura_c": -14.67508153417791, "uracp_c": -16.408776597169215, "urate_c": -15.833301886996939, "urdglyc_c": -5.211473163871668, "urea_c": -3.755510087640648, "uri_c": -35.50865678074952, "utp_c": -37.76312462287679, "val__L_c": -22.552275562988907, "xan_c": -17.566567778163208, "xdp_c": -40.651020868539035, "xmp_c": -40.649875741215155, "xtp_c": -40.65322375633855, "xtsn_c": -38.39524162155296, "xu5p__D_c": -21.077063513610973, "xu5p__L_c": -21.06688129918406, "xyl__D_c": -19.82231984555249, "xylu__D_c": -19.827531366275178, "xylu__L_c": -19.817563114235803, "zn2_c": -0.002962480412448031, "12ppd__R_e": -0.0, "12ppd__S_e": -13.633019479886912, "14glucan_e": -146.24664620159672, "15dap_e": -0.0, "23camp_e": -42.28050642637441, "23ccmp_e": -36.538948856183396, "23cgmp_e": -42.210040666086584, "23cump_e": -35.26143282000607, "23dappa_e": -9.16914402147632, "26dap__M_e": -28.81011958827687, "2ddglcn_e": -21.811178257752296, "34dhpac_e": -0.0, "3amp_e": -42.2793403714174, "3cmp_e": -36.537782801226385, "3gmp_e": -42.20887461112957, "3hcinnm_e": -28.505092717352277, "3hpp_e": -0.0, "3hpppn_e": -29.49668519679576, "3ump_e": -35.26026676504906, "4abut_e": -17.605800824323218, "4hoxpacd_e": -0.0, "5dglcn_e": -20.812371138942815, "5mtr_e": -0.0, "LalaDglu_e": -29.259434183613703, "LalaDgluMdap_e": -61.60620893044356, "LalaDgluMdapDala_e": -73.25892651492067, "LalaLglu_e": -29.257500213540986, "ac_e": -6.435719953974191, "acac_e": -13.866987972048463, "acald_e": -9.164545456451238, "acgal_e": -0.0006021981678303568, "acgal1p_e": -0.0, "acgam_e": -31.46566829791644, "acgam1p_e": -31.465066099748608, "acmana_e": -31.463484424836338, "acmum_e": -42.61518924663345, "acnam_e": -40.638570418169635, "acolipa_e": -0.0, "acser_e": -18.113088802636135, "ade_e": -21.426695039620064, "adn_e": -42.27927667018908, "adocbl_e": -0.0, "ag_e": -0.0, "agm_e": -27.51567375882267, "akg_e": -15.869323491922703, "ala__B_e": -12.15261671311628, "ala__D_e": -11.152704252939742, "ala__L_e": -11.155347032999508, "alaala_e": -22.807178298663967, "all__D_e": -22.786875556701446, "alltn_e": -5.207731109537021, "amp_e": -42.279495603789904, "anhgm_e": -86.63143135737589, "arab__L_e": -19.567992216933952, "arbt_e": -0.0, "arbtn_e": -0.0, "arbtn__fe3_e": -0.0, "arg__L_e": -27.759682322890626, "ascb__L_e": -19.815132468591187, "asn__L_e": -14.439718209526239, "aso3_e": -0.0, "asp__L_e": -12.403058806778423, "btn_e": -198.63608928413834, "but_e": -17.343546487674654, "butso3_e": -22.468870901291144, "ca2_e": -0.0, "cbi_e": -0.0, "cbl1_e": -0.0, "cd2_e": -11.870805860073673, "cgly_e": -28.936866466110622, "chol_e": -0.0, "chtbs_e": -74.73788791950119, "cit_e": -17.854449413126005, "cl_e": -0.0, "cm_e": -0.0, "cmp_e": -36.53793803359889, "co2_e": -0.0, "cobalt2_e": -0.0, "colipa_e": -0.0, "colipap_e": -0.0, "cpgn_e": -0.0, "cpgn__un_e": -0.0, "crn_e": -0.0, "crn__D_e": -0.0, "csn_e": -15.707891790946492, "cu_e": -0.0, "cu2_e": -0.0, "cyan_e": -0.0, "cynt_e": -0.24691160925654823, "cys__D_e": -20.35234932753509, "cys__L_e": -22.61272452559795, "cytd_e": -36.536616746269374, "dad__2_e": -45.01787684662364, "damp_e": -45.01809578022447, "dca_e": -49.08523485098266, "dcmp_e": -39.279972130870625, "dcyt_e": -39.279753197269805, "ddca_e": -64.62727453848552, "dgmp_e": -44.9688003478748, "dgsn_e": -44.96747906054528, "dha_e": -11.897136393322508, "dimp_e": -43.51427131487543, "din_e": -43.51295002754591, "dms_e": -0.9910438881191125, "dmso_e": -0.0, "dopa_e": -0.0013611368958998636, "doxrbcn_e": -0.0, "dtmp_e": -44.34393044932784, "dump_e": -38.02288874967745, "duri_e": -38.02266981607662, "eca4colipa_e": -0.0, "enlipa_e": -12.225460146918532, "enter_e": -0.0, "etha_e": -12.22841892541754, "ethso3_e": -12.549488725341117, "etoh_e": -10.898457971471483, "f6p_e": -24.542660592943278, "fald_e": -3.093635233709755, "fe2_e": -0.0, "fe3_e": -0.0, "fe3dcit_e": -36.46055987402919, "fe3dhbzs_e": -0.0, "fe3hox_e": -0.0, "fe3hox__un_e": -0.0, "fecrm_e": -0.0, "fecrm__un_e": -0.0, "feenter_e": -0.0, "feoxam_e": -0.0, "feoxam__un_e": -0.0, "for_e": -1.4878174634389691, "fru_e": -23.7930150001006, "frulys_e": -53.13402575537734, "fruur_e": -20.072038988007854, "fuc__L_e": -23.542457537227687, "fum_e": -11.903832231137672, "fusa_e": -0.0, "g1p_e": -23.790751217818883, "g3pc_e": -14.879753354863261, "g3pe_e": -27.1081722802808, "g3pg_e": -29.761246690293945, "g3pi_e": -14.879753354863261, "g3ps_e": -25.3003310326154, "g6p_e": -24.54261474259901, "gal_e": -23.796846816836656, "gal__bD_e": -23.798774546653316, "gal1p_e": -23.79791776496463, "galct__D_e": -16.85413662291494, "galctn__D_e": -21.06793187761847, "galctn__L_e": -21.80972539513109, "galt_e": -25.518000892701835, "galur_e": -20.07654117718104, "gam_e": -24.78273791929367, "gam6p_e": -25.536491514739453, "gbbtn_e": -0.0, "gdp_e": -0.0, "glc__D_e": -23.78968026969091, "glcn_e": -22.798888860451346, "glcr_e": -16.852291017531197, "glcur_e": -20.071192431945043, "glcur1p_e": -20.07059023377721, "gln__L_e": -18.104793593342013, "glu__L_e": -17.856911515041663, "gly_e": -6.076432004664071, "glyald_e": -13.141947585821677, "glyb_e": -0.0, "glyc_e": -14.881493335430685, "glyc__R_e": -9.167267166117426, "glyc2p_e": -14.882814622760204, "glyc3p_e": -14.879251531138307, "glyclt_e": -5.4584384574753555, "gmp_e": -42.20902984350208, "gsn_e": -42.20770855617256, "gthox_e": -0.0, "gthrd_e": -46.794953522059885, "gtp_e": -0.0012263580705403883, "gua_e": -21.619051282449348, "h_e": -0.0, "h2_e": -1.4908822376113104, "h2o_e": -0.0, "h2o2_e": -0.0, "h2s_e": -0.0, "hacolipa_e": -86.4785930729904, "halipa_e": -86.4785930729904, "hdca_e": -86.47801233584559, "hdcea_e": -84.74302926550085, "hg2_e": -0.0, "his__L_e": -29.44552640926562, "hom__L_e": -17.622349366274573, "hxa_e": -28.268813553347275, "hxan_e": -20.17302864883004, "idon__L_e": -22.55382472795632, "ile__L_e": -31.48444779215611, "imp_e": -40.766100991869685, "indole_e": -43.94975117061242, "inost_e": -0.0, "ins_e": -40.765882058268865, "isetac_e": -10.573972093026839, "k_e": -0.0, "kdo2lipid4_e": -425.55554515247985, "lac__D_e": -10.902934354273551, "lac__L_e": -10.161754187360998, "lcts_e": -47.58762870497994, "leu__L_e": -28.00550980684272, "lipa_e": -0.0, "lipa_cold_e": -0.0, "lipoate_e": -110.35149870732619, "lys__L_e": -29.324179644703023, "lyx__L_e": -19.563577775474823, "mal__D_e": -10.903695403672407, "mal__L_e": -11.904141938017592, "malt_e": -47.828153237769406, "malthx_e": -146.24487720290864, "maltpt_e": -121.45330572275132, "malttr_e": -71.8701627624367, "maltttr_e": -96.66173424259402, "man_e": -23.790174939463416, "man6p_e": -24.5439285349092, "manglyc_e": -33.21050102032751, "melib_e": -47.592525418770485, "meoh_e": -0.0, "met__D_e": -0.0, "met__L_e": -37.85283532384214, "metsox__R__L_e": -35.86869356666845, "metsox__S__L_e": -35.868313298051625, "mg2_e": -0.0, "mincyc_e": -0.0, "minohp_e": -0.0006241599027100314, "mmet_e": -44.57976356780909, "mn2_e": -0.0, "mnl_e": -25.526386067371785, "mobd_e": -0.0, "mso3_e": -6.4785785025996345, "n2o_e": -0.0, "na1_e": -0.0, "nac_e": -45.10128379418892, "nh4_e": -0.0, "ni2_e": -0.0, "nmn_e": -87.24364684557469, "no_e": -0.0, "no2_e": -0.49127558320514847, "no3_e": -0.0, "novbcn_e": -0.0, "o16a4colipa_e": -0.0, "o2_e": -0.0, "o2s_e": -0.0, "ocdca_e": -92.73084116176113, "ocdcea_e": -90.99310369596506, "octa_e": -38.170559157263995, "orn_e": -24.004059918991558, "orot_e": -12.41251536024305, "pacald_e": -29.968746772248043, "peamn_e": -29.970107909143945, "phe__L_e": -42.575356047071956, "pheme_e": -294.8010426048208, "pi_e": -0.0, "pnto__R_e": -41.060632645503716, "ppa_e": -12.896707580040145, "ppal_e": -14.876204767492698, "pppn_e": -31.233063799780325, "ppt_e": -1.492088770654108, "pro__L_e": -22.74776662682462, "progly_e": -28.316637489593617, "psclys_e": -53.13346760359601, "pser__L_e": -10.421898965081658, "ptrc_e": -23.754406473853905, "pydam_e": -120.63514330486953, "pydx_e": -118.90376590744364, "pydxn_e": -120.6371273955921, "pyr_e": -9.16806560154098, "quin_e": -28.88535267118887, "r5p_e": -19.831316057903692, "rfamp_e": -0.0, "rib__D_e": -19.82999477057417, "rmn_e": -23.537179039290617, "sbt__D_e": -25.517074352839597, "sel_e": -0.0, "ser__D_e": -10.412326038447235, "ser__L_e": -10.420577677752139, "skm_e": -29.18428565601196, "slnt_e": -0.0, "so2_e": -0.0, "so3_e": -0.0010725325401159962, "so4_e": -0.0, "spmd_e": -0.0, "succ_e": -12.89544028516754, "sucr_e": -47.8375218017075, "sulfac_e": -8.09872164895235, "tartr__D_e": -9.919813374031149, "tartr__L_e": -10.172283222370309, "taur_e": -2.390851340095796, "tcynt_e": -0.0, "thm_e": -171.68436839617317, "thr__L_e": -18.18121848602592, "thrp_e": -18.18253977335544, "thym_e": -0.0, "thymd_e": -44.342609161998325, "tma_e": -0.9877915207055539, "tmao_e": -0.0, "tre_e": -47.83348245777398, "trp__L_e": -53.74560972394668, "tsul_e": -0.0, "ttdca_e": -73.92215645248388, "ttdcea_e": -71.31016020460622, "ttrcyc_e": -0.0, "tungs_e": -0.0, "tym_e": -0.0013611368958998636, "tyr__L_e": -40.81219872317047, "tyrp_e": -40.81352001049999, "uacgam_e": -66.72639136169197, "udpacgal_e": -35.26132526194336, "udpg_e": -59.05207647976224, "udpgal_e": -59.05924302690799, "udpglcur_e": -55.33191549572057, "ump_e": -35.26042199742157, "ura_e": -14.425674324194366, "urea_e": -3.7544236162076885, "uri_e": -35.26020306382074, "val__L_e": -22.303287226051967, "xan_e": -17.565965579995378, "xmp_e": -38.147006838225, "xtsn_e": -38.145685550895486, "xyl__D_e": -19.573425741143296, "xylu__L_e": -19.568690891060264, "zn2_e": -0.0, "12dgr120_p": -144.1290534380508, "12dgr140_p": -162.7188172660475, "12dgr141_p": -157.49482477029218, "12dgr160_p": -187.83052903277093, "12dgr161_p": -184.36056289208145, "12dgr180_p": -200.336186684602, "12dgr181_p": -196.86071175300987, "12ppd__R_p": -0.0, "12ppd__S_p": -13.633019479886912, "14glucan_p": -146.2520278639986, "15dap_p": -0.0, "1agpe120_p": -91.73021368103551, "1agpe140_p": -101.02509559503386, "1agpe141_p": -98.4130993471562, "1agpe160_p": -113.58095147839558, "1agpe161_p": -111.84596840805084, "1agpe180_p": -119.83378030431112, "1agpe181_p": -118.09604283851505, "1agpg120_p": -94.38328809104866, "1agpg140_p": -103.67817000504701, "1agpg141_p": -101.06617375716935, "1agpg160_p": -116.23402588840872, "1agpg161_p": -114.49904281806398, "1agpg180_p": -122.48685471432427, "1agpg181_p": -120.7491172485282, "1ddecg3p_p": -79.50129293189302, "1hdec9eg3p_p": -99.61704765890835, "1hdecg3p_p": -101.35203072925309, "1odec11eg3p_p": -105.86712208937254, "1odecg3p_p": -107.60485955516862, "1tdec7eg3p_p": -86.18417859801372, "1tdecg3p_p": -88.79617484589137, "23camp_p": -42.28050642637441, "23ccmp_p": -36.538948856183396, "23cgmp_p": -42.210040666086584, "23cump_p": -35.26143282000607, "23dappa_p": -9.16914402147632, "26dap__M_p": -28.81011958827687, "2agpe120_p": -91.73021368103551, "2agpe140_p": -101.02509559503386, "2agpe141_p": -98.4130993471562, "2agpe160_p": -113.21396850666561, "2agpe161_p": -111.84596840805084, "2agpe180_p": -119.83378030431112, "2agpe181_p": -118.09604283851505, "2agpg120_p": -96.18894137007985, "2agpg140_p": -103.67817000504701, "2agpg141_p": -101.06617375716935, "2agpg160_p": -115.86704291667876, "2agpg161_p": -114.49904281806398, "2agpg180_p": -122.49040097503709, "2agpg181_p": -120.7491172485282, "2ddecg3p_p": -79.50129293189302, "2ddglcn_p": -21.811178257752296, "2hdec9eg3p_p": -99.61704765890835, "2hdecg3p_p": -101.35203072925309, "2odec11eg3p_p": -105.86712208937254, "2odecg3p_p": -107.60485955516862, "2tdec7eg3p_p": -86.18417859801372, "2tdecg3p_p": -88.79617484589137, "34dhpac_p": -0.0, "3amp_p": -42.2793403714174, "3cmp_p": -36.537782801226385, "3gmp_p": -42.20887461112957, "3hcinnm_p": -28.505092717352277, "3hpp_p": -0.0, "3hpppn_p": -29.49668519679576, "3ump_p": -35.26026676504906, "4abut_p": -17.605800824323218, "4hoxpacd_p": -0.0, "5dglcn_p": -20.812371138942815, "5mtr_p": -0.0, "LalaDglu_p": -29.259434183613703, "LalaDgluMdap_p": -61.60620893044356, "LalaDgluMdapDala_p": -73.25892651492067, "LalaLglu_p": -29.257500213540986, "ac_p": -6.435719953974191, "acac_p": -13.866987972048463, "acald_p": -9.164545456451238, "acgal_p": -0.0006021981678303568, "acgal1p_p": -0.0, "acgam_p": -31.46566829791644, "acgam1p_p": -31.465066099748608, "acmana_p": -31.463484424836338, "acmum_p": -42.61518924663345, "acnam_p": -40.638570418169635, "acolipa_p": 1.00117172079543, "acser_p": -18.113088802636135, "ade_p": -21.426695039620064, "adn_p": -42.27817431646038, "adocbl_p": -0.2468308654534659, "agm_p": -27.51567375882267, "akg_p": -15.869323491922703, "ala__B_p": -12.15261671311628, "ala__D_p": -11.152704252939742, "ala__L_p": -11.155347032999508, "alaala_p": -22.807178298663967, "all__D_p": -22.786875556701446, "alltn_p": -5.207731109537021, "amp_p": -42.279495603789904, "anhgm_p": -86.63143135737589, "anhgm3p_p": -148.23684128163924, "anhgm4p_p": -159.88955886611635, "arab__L_p": -19.567992216933952, "arbt_p": -0.0, "arbtn_p": 0.24901293372780944, "arbtn__fe3_p": -0.24901293372780944, "arg__L_p": -27.759682322890626, "ascb__L_p": -19.815132468591187, "asn__L_p": -14.439718209526239, "aso3_p": -0.0, "asp__L_p": -12.403058806778423, "btn_p": -198.63608928413834, "but_p": -17.343546487674654, "butso3_p": -22.468870901291144, "ca2_p": -0.0, "cbi_p": -0.0, "cbl1_p": -0.2468308654534659, "cd2_p": -11.870805860073673, "cgly_p": -28.936866466110622, "chol_p": -0.0, "chtbs_p": -74.73788791950119, "cit_p": -17.854449413126005, "cl_p": -0.0, "clpn120_p": -306.7488209511369, "clpn140_p": -340.31704204906794, "clpn141_p": -329.8690570575573, "clpn160_p": -390.5404655825148, "clpn161_p": -383.60053330113584, "clpn180_p": -415.5588734076026, "clpn181_p": -408.6008310229927, "cm_p": -0.0, "cmp_p": -36.53793803359889, "co2_p": -0.0, "cobalt2_p": -0.0, "colipa_p": 1.00117172079543, "colipap_p": 1.00117172079543, "cpgn_p": -0.0, "cpgn__un_p": 0.24901293372780944, "crn_p": -0.0, "crn__D_p": -0.0, "csn_p": -15.707891790946492, "ctbt_p": -0.020000409109779172, "cu_p": -0.0, "cu2_p": -0.0, "cyan_p": -0.0, "cynt_p": -0.24691160925654823, "cys__D_p": -20.35234932753509, "cys__L_p": -22.61272452559795, "cytd_p": -36.536616746269374, "dad__2_p": -45.016774492894946, "damp_p": -45.01809578022447, "dca_p": -49.08523485098266, "dcmp_p": -39.279972130870625, "dcyt_p": -39.27865084354111, "ddca_p": -64.62616731424697, "dgmp_p": -44.9688003478748, "dgsn_p": -44.96747906054528, "dha_p": -11.897136393322508, "dimp_p": -43.51427131487543, "din_p": -43.51295002754591, "dms_p": -0.9910438881191125, "dmso_p": -0.0, "dopa_p": -0.0013611368958998636, "doxrbcn_p": -0.0, "dtmp_p": -44.34393044932784, "dump_p": -38.02288874967745, "duri_p": -38.021567462347925, "eca2und_p": -914.5553281160813, "eca3und_p": -914.5552263678084, "eca4colipa_p": 1.00117172079543, "eca4und_p": -914.5551246195355, "enlipa_p": -11.224288426123103, "enter_p": 0.250895637931815, "etha_p": -12.22841892541754, "ethso3_p": -12.549488725341117, "etoh_p": -10.898457971471483, "f6p_p": -24.542660592943278, "fald_p": -3.093635233709755, "fe2_p": -0.0, "fe3_p": -0.0, "fe3dcit_p": -36.70738496720073, "fe3dhbzs_p": -0.24686388499492473, "fe3hox_p": -0.0, "fe3hox__un_p": -0.0, "fecrm_p": -0.0, "fecrm__un_p": 0.24901293372780944, "feenter_p": -0.24685531848731382, "feoxam_p": -0.0, "feoxam__un_p": 0.24901293372780944, "for_p": -1.4878174634389691, "fru_p": -23.7930150001006, "frulys_p": -53.13402575537734, "fruur_p": -20.072038988007854, "fuc__L_p": -23.542457537227687, "fum_p": -11.903832231137672, "fusa_p": -0.0, "g1p_p": -23.790751217818883, "g3pc_p": -14.879753354863261, "g3pe_p": -27.1081722802808, "g3pg_p": -29.761246690293945, "g3pi_p": -14.879753354863261, "g3ps_p": -25.3003310326154, "g6p_p": -24.54261474259901, "gal_p": -23.796846816836656, "gal__bD_p": -23.798774546653316, "gal1p_p": -23.79791776496463, "galct__D_p": -16.85413662291494, "galctn__D_p": -21.06793187761847, "galctn__L_p": -21.80972539513109, "galt_p": -25.518000892701835, "galur_p": -20.07654117718104, "gam_p": -24.78273791929367, "gam6p_p": -25.536491514739453, "gbbtn_p": -0.0, "gdp_p": -0.0, "glc__D_p": -23.78968026969091, "glcn_p": -22.798888860451346, "glcr_p": -16.852291017531197, "glcur_p": -20.071192431945043, "glcur1p_p": -20.07059023377721, "gln__L_p": -18.104793593342013, "glu__L_p": -17.856911515041663, "gly_p": -6.076432004664071, "glyald_p": -13.141947585821677, "glyb_p": -0.0, "glyc_p": -14.881493335430685, "glyc__R_p": -9.167267166117426, "glyc2p_p": -14.882814622760204, "glyc3p_p": -14.879251531138307, "glyclt_p": -5.4584384574753555, "gmp_p": -42.20902984350208, "gsn_p": -42.20770855617256, "gthox_p": -0.0, "gthrd_p": -46.794953522059885, "gtp_p": -0.0012263580705403883, "gua_p": -21.61794892872065, "h_p": -0.0, "h2_p": -1.4908822376113104, "h2o_p": -0.0, "h2o2_p": -0.0, "h2s_p": -0.0, "hdca_p": -86.47690511160704, "hdcea_p": -84.7419220412623, "hg2_p": -0.0, "his__L_p": -29.44552640926562, "hom__L_p": -17.622349366274573, "hxa_p": -28.268813553347275, "hxan_p": -20.17302864883004, "idon__L_p": -22.55382472795632, "ile__L_p": -31.48444779215611, "imp_p": -40.766100991869685, "indole_p": -43.94975117061242, "inost_p": -0.0, "ins_p": -40.76477970454017, "isetac_p": -10.573972093026839, "k_p": -0.0, "kdo2lipid4_p": -424.4563208279953, "lac__D_p": -10.902934354273551, "lac__L_p": -10.161754187360998, "lcts_p": -47.58762870497994, "leu__L_p": -28.00550980684272, "lipa_p": 1.00117172079543, "lipa_cold_p": 1.00117172079543, "lipoate_p": -110.35149870732619, "lys__L_p": -29.324179644703023, "lyx__L_p": -19.563577775474823, "mal__D_p": -10.903695403672407, "mal__L_p": -11.904141938017592, "malt_p": -47.83353490017128, "malthx_p": -146.2502588653105, "maltpt_p": -121.4586873851532, "malttr_p": -71.87554442483858, "maltttr_p": -96.6671159049959, "man_p": -23.790174939463416, "man6p_p": -24.5439285349092, "manglyc_p": -33.21050102032751, "melib_p": -47.592525418770485, "meoh_p": -0.0, "met__D_p": -0.0, "met__L_p": -37.85283532384214, "metsox__R__L_p": -35.86869356666845, "metsox__S__L_p": -35.868313298051625, "mg2_p": -0.0, "mincyc_p": -0.0, "minohp_p": -0.0012263580705403883, "mmet_p": -44.57976356780909, "mn2_p": -0.0, "mnl_p": -25.526386067371785, "mobd_p": -0.0, "mso3_p": -6.4785785025996345, "murein3p3p_p": -296.4752568027691, "murein3px3p_p": -296.47465460460126, "murein3px4p_p": -308.12939950847, "murein4p3p_p": -308.1279743872462, "murein4p4p_p": -319.78069197172334, "murein4px4p_p": -319.7821170929471, "murein4px4p4p_p": -479.67325019855406, "murein4px4px4p_p": -479.67467531977786, "murein5p3p_p": -319.28183290326524, "murein5p4p_p": -330.93455048774234, "murein5p5p_p": -342.0897959138881, "murein5p5p5p_p": -513.1350583936586, "murein5px3p_p": -319.2833795548072, "murein5px4p_p": -330.93597560896615, "murein5px4px4p_p": -490.8285338357969, "n2o_p": -0.0, "na1_p": -0.0, "nac_p": -45.10128379418892, "nh4_p": -0.0, "ni2_p": -0.0, "nmn_p": -87.24364684557469, "no_p": -0.0, "no2_p": -0.49127558320514847, "no3_p": -0.0, "novbcn_p": -0.0, "o16a2und_p": -914.554449393602, "o16a3und_p": -914.5547870065687, "o16a4colipa_p": 1.00117172079543, "o16a4und_p": -914.5551246195355, "o16aund_p": -914.5541117806353, "o2_p": -0.0, "o2s_p": -0.0, "ocdca_p": -92.72973393752258, "ocdcea_p": -90.99199647172651, "octa_p": -38.170559157263995, "orn_p": -24.004059918991558, "orot_p": -12.41251536024305, "pa120_p": -144.12623586027826, "pa140_p": -162.71599968827496, "pa141_p": -157.49200719251965, "pa160_p": -187.8277114549984, "pa161_p": -184.35774531430891, "pa180_p": -200.33336910682945, "pa181_p": -196.85789417523733, "pacald_p": -29.968746772248043, "pe120_p": -156.35515660942073, "pe140_p": -174.94492043741747, "pe141_p": -169.72092794166213, "pe160_p": -200.05663220414087, "pe161_p": -196.5866660634514, "pe180_p": -212.56228985597195, "pe181_p": -209.0868149243798, "peamn_p": -29.970107909143945, "pg120_p": -160.81388429846507, "pg140_p": -177.59799484743058, "pg141_p": -172.37400235167527, "pg160_p": -202.70970661415402, "pg161_p": -199.23974047346454, "pg180_p": -215.21891052669793, "pg181_p": -211.73988933439296, "pgp120_p": -160.81333853369966, "pgp140_p": -177.59744908266518, "pgp141_p": -172.37345658690987, "pgp160_p": -202.7091608493886, "pgp161_p": -199.23919470869913, "pgp180_p": -215.2183647619325, "pgp181_p": -211.73934356962755, "phe__L_p": -42.575356047071956, "pheme_p": -294.80044040665297, "pi_p": -0.0, "pnto__R_p": -41.060632645503716, "ppa_p": -12.896707580040145, "ppal_p": -14.876204767492698, "pppn_p": -31.233063799780325, "ppt_p": -1.492088770654108, "pro__L_p": -22.74776662682462, "progly_p": -28.316637489593617, "psclys_p": -53.13346760359601, "pser__L_p": -10.421898965081658, "ptrc_p": -23.754406473853905, "pydam_p": -120.63514330486953, "pydx_p": -118.90376590744364, "pydxn_p": -120.6371273955921, "pyr_p": -9.16806560154098, "quin_p": -28.88535267118887, "r5p_p": -19.831316057903692, "rfamp_p": -0.0, "rib__D_p": -19.82999477057417, "rmn_p": -23.537179039290617, "sbt__D_p": -25.517074352839597, "sel_p": -0.0, "ser__D_p": -10.412326038447235, "ser__L_p": -10.420577677752139, "skm_p": -29.18428565601196, "slnt_p": -0.0, "so2_p": -0.0, "so3_p": -0.0010725325401159962, "so4_p": -0.0, "spmd_p": -0.0, "succ_p": -12.89544028516754, "sucr_p": -47.8375218017075, "sulfac_p": -8.09872164895235, "tartr__D_p": -9.919813374031149, "tartr__L_p": -10.172283222370309, "taur_p": -2.390851340095796, "tcynt_p": -0.0, "thm_p": -171.68436839617317, "thr__L_p": -18.18121848602592, "thrp_p": -18.18253977335544, "thym_p": -0.0, "thymd_p": -44.342609161998325, "tma_p": -0.9877915207055539, "tmao_p": -0.0, "tre_p": -47.83348245777398, "trp__L_p": -53.74560972394668, "tsul_p": -0.0, "ttdca_p": -73.92104922824534, "ttdcea_p": -71.30905298036767, "ttrcyc_p": -0.0, "tungs_p": -0.0, "tym_p": -0.0013611368958998636, "tyr__L_p": -40.81219872317047, "tyrp_p": -40.81352001049999, "uLa4n_p": -914.5552133996017, "uacgam_p": -66.72639136169197, "udcpdp_p": -914.5558816698657, "udcpp_p": -914.5561795246213, "udpacgal_p": -35.26132526194336, "udpg_p": -59.05207647976224, "udpgal_p": -59.05924302690799, "udpglcur_p": -55.33191549572057, "ump_p": -35.26042199742157, "unagamuf_p": -914.5554298643542, "ura_p": -14.425674324194366, "urea_p": -3.7544236162076885, "uri_p": -35.25910071009204, "val__L_p": -22.303287226051967, "xan_p": -17.565965579995378, "xmp_p": -38.147006838225, "xtsn_p": -38.145685550895486, "xyl__D_p": -19.573425741143296, "xylu__L_p": -19.568690891060264, "zn2_p": -0.0, "CPLX0-7817_mod_Oxidized": -429.95809886781285, "CPLX0-7817": -431.9457222554593, "GLUTAREDOXIN-MONOMER_mod_Oxidized": -50.6455485935484, "GLUTAREDOXIN-MONOMER": -52.63255543809655, "GRXC-MONOMER_mod_Oxidized": -35.46200755441686, "GRXC-MONOMER": -37.448989719298, "GRXB-MONOMER": -64.27656855787926, "GRXB-MONOMER_mod_Oxidized": -62.2910696544354, "EG50003-MONOMER_mod_pan4p_mod_3ha": -705.6177501194215, "EG50003-MONOMER_mod_pan4p_mod_act": -703.6342081158149, "EG50003-MONOMER_mod_pan4p_mod_ddca": -751.7484002598959, "EG50003-MONOMER_mod_pan4p": -687.7351483210683, "EG50003-MONOMER_mod_pan4p_mod_mal": -696.4418666074256, "EG50003-MONOMER_mod_pan4p_mod_3omrs": -760.2092931957627, "EG50003-MONOMER_mod_pan4p_mod_pim": -753.5044719009348, "CPLX0-1341_mod_1:2fe2s_mod_2:fe2": 1419.3815356321727, "CPLX0-1341_mod_1:2fe2s_mod_1:fe2": 1420.3827915888126, "EG50003-MONOMER_mod_pan4p_mod_opme": -749.5275262107824, "EG50003-MONOMER_mod_pan4p_mod_gme": -741.0651841515273, "EG50003-MONOMER_mod_pan4p_mod_t3c7mrse": -757.9179444404459, "EG50003-MONOMER_mod_pan4p_mod_3hcmrs7e": -757.9160710622562, "IscU": 112.59137217941854, "IscA_tetra": 556.6307415600528, "IscA_tetra_mod_1:2fe2s": 531.1852842978107, "IscU_mod_1:2fe2s": 88.1462931901664, "EG50003-MONOMER_mod_pan4p_mod_3ocpalm9e": -768.1178399443093, "EG50003-MONOMER_mod_pan4p_mod_3hcpalm9e": -770.103335268751, "EG50003-MONOMER_mod_pan4p_mod_octe": -779.7340231970957, "IscU_mod_2:fe2": 112.58460883382772, "EG11653-MONOMER": -37.2807045614172, "IscU_mod_1:fe2": 112.58799050937145, "EG11653-MONOMER_mod_1:fe2": -37.28432983688804, "EG50003-MONOMER_mod_pan4p_mod_3ooct": -726.1962436041969, "EG50003-MONOMER_mod_pan4p_mod_hex": -717.7355762471411, "EG50003-MONOMER_mod_pan4p_mod_tddec2e": -751.2797598422956, "EG50003-MONOMER_mod_pan4p_mod_3hmrs": -762.1949767073091, "EG50003-MONOMER_mod_pan4p_mod_thex2e": -715.9981211570131, "EG50003-MONOMER_mod_pan4p_mod_3hhex": -715.9963159161304, "EG50003-MONOMER_mod_pan4p_mod_t3c9palme": -770.1052284563925, "EG50003-MONOMER_mod_pan4p_mod_tde": -759.6554676679918, "IscU_mod_1:2fe2s_mod_1:fe2": 88.14214838869994, "IscU_mod_1:2fe2s_mod_2:fe2": 88.1380035804964, "RED-THIOREDOXIN-MONOMER_mod_Oxidized": -193.7825408260157, "RED-THIOREDOXIN-MONOMER": -195.76794320383445, "DSBD-MONOMER": -1120.5008144694739, "DSBD-MONOMER_mod_Oxidized": -1118.5127908355976, "RED-THIOREDOXIN2-MONOMER": -159.71470154985258, "RED-THIOREDOXIN2-MONOMER_mod_Oxidized": -157.72935777368346, "EG50003-MONOMER_mod_pan4p_mod_hpme": -751.5129913181127, "EG50003-MONOMER_mod_pan4p_mod_pme": -753.5020089740559, "EG50003-MONOMER_mod_pan4p_mod_epme": -751.5148542885935, "EG50003-MONOMER_mod_pan4p_mod_tpalm2e": -773.1091467115909, "EG50003-MONOMER_mod_pan4p_mod_palm": -773.5777516473332, "CPLX0-246_CPLX0-1342_mod_pydx5p": 530.1937925886067, "CPLX0-246_CPLX0-1342_mod_pydx5p_mod_1:SH": 517.9838810259071, "EG50003-MONOMER_mod_pan4p_mod_oc": -729.9190488724586, "CPLX0-1341_mod_1:2fe1s": 1433.591387544792, "CPLX0-1341_mod_1:2fe2s": 1421.3840459179912, "EG50003-MONOMER_mod_pan4p_mod_3hpalm": -773.1072486413216, "EG50003-MONOMER_mod_pan4p_mod_ocdca": -781.4717606628918, "CPLX0-1341_mod_1:4fe4s": 1394.9684515544554, "CPLX0-1341_mod_2:2fe2s": 1394.9667863424258, "DISULFOXRED-MONOMER_mod_Oxidized": -404.33108174654046, "DISULFOXRED-MONOMER": -405.3226935065848, "CPLX0-7617": 32.80044672586129, "CPLX0-7617_mod_1:4fe4s": -19.325146419210746, "IscU_mod_1:4fe4s": 61.465929524279424, "EG50003-MONOMER_mod_pan4p_mod_hde": -771.8427714934222, "EG50003-MONOMER_mod_pan4p_mod_cdec3e": -740.3627376798437, "EG50003-MONOMER_mod_pan4p_mod_3ocddec5e": -748.8250785973266, "IscU_mod_1:2fe2s_mod_1:2fe1s": 75.91881595324516, "IscS_mod_2:pydx5p": -2441.053210204205, "IscS_mod_2:pydx5p_mod_1:SH": -2453.2679512982013, "cs_p": -0.0006021981678303568, "cs_c": -0.252027458258997, "FLAVODOXIN1-MONOMER": -672.6654267242993, "FLAVODOXIN1-MONOMER_mod_Oxidized": -671.5490283793575, "FLAVODOXIN2-MONOMER_mod_Oxidized": -241.3964572581221, "FLAVODOXIN2-MONOMER": -242.51215642345923, "EG50003-MONOMER_mod_pan4p_mod_dca": -740.8337245661772, "EG50003-MONOMER_mod_pan4p_mod_tdec2e": -740.3650664076479, "EG11597-MONOMER": -21.648062164773837, "EG11597-MONOMER_mod_amp": -76.04862687487308, "EG50003-MONOMER_mod_pan4p_mod_egme": -739.0780496811251, "EG50003-MONOMER_mod_pan4p_mod_hgme": -739.0762069256715, "EG50003-MONOMER_mod_pan4p_mod_ogme": -737.0907620333359, "3a1hac1p_c": -31.16413325790934, "IscU_mod_1:2fe1s": 100.36546094263512, "EG50003-MONOMER_mod_pan4p_mod_3oddec": -749.2944294674796, "EG50003-MONOMER_mod_pan4p_mod_tmrs2e": -762.1968570405278, "IscU_mod_2:2fe2s": 63.699608464653195, "EG11597-MONOMER_mod_cosh": -46.47533546049218, "DSBG-CPLX_mod_Oxidized": -1093.186529143092, "DSBG-CPLX": -1095.178753152029, "EG50003-MONOMER_mod_pan4p_mod_toct2e": -728.181573979074, "IscA_tetra_mod_1:4fe4s": 504.5048772650641, "CPLX0-1341": 1447.8011337374376, "DSBC-CPLX": -756.4235557680994, "DSBC-CPLX_mod_Oxidized": -754.4318823785379, "EG50003-MONOMER_mod_pan4p_mod_ac": -695.1735774315363, "cs_e": -0.0, "EG50003-MONOMER_mod_pan4p_mod_cddec5e": -747.4682430803036, "EG50003-MONOMER_mod_pan4p_mod_t3c5ddece": -745.7307396621129, "CPLX0-1341_mod_1:2fe2s_mod_1:2fe1s": 1407.174170908361, "EG50003-MONOMER_mod_pan4p_mod_3ocmrs7e": -755.9305955472339, "CPLX0-1341_mod_2:fe2": 1445.798709329539, "CPLX0-1341_mod_1:fe2": 1446.799922347184, "EG50003-MONOMER_mod_pan4p_mod_3odec": -738.3797360328031, "EG50003-MONOMER_mod_pan4p_mod_myrs": -762.6630759536146, "kdo2lipid4L_c": 76.93978048455023, "CPLX0-7824": -5645.137079500191, "CPLX0-7824_mod_1:4fe4s": -5697.273024287229, "EG50003-MONOMER_mod_pan4p_mod_3hoct": -728.1797489349668, "EG50003-MONOMER_mod_pan4p_mod_3ohex": -714.0127907821038, "EG50003-MONOMER_mod_pan4p_mod_but": -705.5521432282725, "EG50003-MONOMER_mod_pan4p_mod_3hddec": -751.2778972539419, "EG50003-MONOMER_mod_pan4p_mod_3hcddec5e": -745.7288860932459, "kdo2lipid4p_c": 76.93978048455023, "EG50003-MONOMER_mod_pan4p_mod_toctd2e": -784.0238401462386, "EG50003-MONOMER_mod_pan4p_mod_but2e": -705.6195384907514, "23bpg_c": -0.0006021981678303568, "EG50003-MONOMER_mod_pan4p_mod_3ooctd": -782.0385097715091, "hemed_c": -343.5760341813837, "EG50003-MONOMER_mod_pan4p_mod_3opalm": -771.1238163368326, "CPLX0-7617_mod_1:2fe2s": 7.355303980465748, "CPLX0-7824_mod_1:2fe2s": -5670.592617254482, "EG50003-MONOMER_mod_pan4p_mod_3hdec": -740.3632215602521, "EG50003-MONOMER_mod_pan4p_mod_t3c11vace": -777.9964673334699, "tl_c": -0.0, "EG50003-MONOMER_mod_pan4p_mod_3hocta": -784.0219243350114, "EG50003-MONOMER": -617.0016346561164, "dpm_c": -0.0006021981678303568, "EG50003-MONOMER_mod_pan4p_mod_3hcvac11e": -777.9945613192532, "EG50003-MONOMER_mod_pan4p_mod_3ocvac11e": -780.3035267975226, "pqq_e": -773.3174755387483, "pqq_c": -773.3180777369163, "generic_tRNA_GAG_glu__L_c": -17.00142668284168, "EG50003-MONOMER_mod_pan4p_mod_lipo": -800.3370156984374, "CPLX0-782_mod_2:4fe4s": -662.1535138993078, "CPLX0-782_mod_1:2fe2s_mod_1:4fe4s": -636.707336235575, "2fe2s_c": -25.445142745395547, "4fe4s_c": -52.12559314507204, "LI_c": -0.0, "RNase_m5": -0.0, "RNase_m16": -0.0, "RNase_m23": -0.0, "RNA_b0002": 117842.62246671898, "RNA_b0003": -81542.53722664516, "RNA_b0004": 91388.2981834872, "RNA_b0007": 41287.71933436501, "RNA_b0008": 24291.69153874196, "RNA_b0009": 17034.760873454263, "RNA_b0014": 135883.7864801225, "RNA_b0015": -51736.13583768184, "RNA_b0019": 83071.73870224543, "RNA_b0023": 4114.7690408614935, "RNA_b0025": 31213.378089888727, "RNA_b0026": -12189.661639959224, "RNA_b0027": 35282.19551001995, "RNA_b0029": 67393.13055470656, "RNA_b0030": 26524.2740002281, "RNA_b0031": 19242.218919199713, "RNA_b0032": 33127.91939416479, "RNA_b0033": 91857.29290258414, "RNA_b0036": -72038.97779491826, "RNA_b0037": 110354.9010827093, "RNA_b0038": -90776.56173876363, "RNA_b0040": 108047.70091597202, "RNA_b0047": 132259.59151573287, "RNA_b0048": 12898.980591332338, "RNA_b0049": 59902.71160281691, "RNA_b0051": 58510.43556016385, "RNA_b0052": 70565.3164055969, "RNA_b0053": -90550.31998757979, "RNA_b0058": -107591.99535776883, "RNA_b0061": -97026.88343473925, "RNA_b0062": 73383.85301578967, "RNA_b0063": 121194.1615034936, "RNA_b0066": 49606.0073924604, "RNA_b0067": 115012.83621385595, "RNA_b0068": 69914.29938905608, "RNA_b0070": 23185.56379107646, "RNA_b0071": 43053.04184941504, "RNA_b0072": -105682.03394413184, "RNA_b0073": 77681.83615179255, "RNA_b0074": 111638.53442816222, "RNA_b0077": 27795.498615228382, "RNA_b0078": 34862.67811536244, "RNA_b0082": 24824.71940865714, "RNA_b0084": 125481.99679734935, "RNA_b0085": 105528.33476623497, "RNA_b0086": 96605.81541789183, "RNA_b0087": 77160.04697573945, "RNA_b0088": -596280.9439242414, "RNA_b0090": 75675.48963153295, "RNA_b0091": 104845.34645167422, "RNA_b0092": 62938.938758683726, "RNA_b0096": 65358.630348548846, "RNA_b0098": 35679.11464840992, "RNA_b0099": 27511.857235390915, "RNA_b0103": -21975.37201111845, "RNA_b0104": 30202.387272897085, "RNA_b0109": 26004.234785165158, "RNA_b0110": -20130.634030347548, "RNA_b0112": 34113.80990007111, "RNA_b0114": -5606.5370257054055, "RNA_b0115": 134126.14107108995, "RNA_b0116": 30859.10861339966, "RNA_b0118": 73300.74249314239, "RNA_b0120": 56537.065856032896, "RNA_b0121": -30272.16066667177, "RNA_b0123": 43313.598607253145, "RNA_b0124": 66345.45576091773, "RNA_b0125": 12506.173739207607, "RNA_b0126": 17879.84328490183, "RNA_b0131": 11070.440720757897, "RNA_b0133": 60537.70663830464, "RNA_b0134": -14413.44963323671, "RNA_b0142": -45815.38708690122, "RNA_b0149": 73144.70403187948, "RNA_b0150": 159542.40311252227, "RNA_b0151": 56809.86205821104, "RNA_b0152": 63427.12353875858, "RNA_b0153": -112561.87048542732, "RNA_b0154": 36195.339533435035, "RNA_b0155": 101138.76273661609, "RNA_b0156": 7928.073683658196, "RNA_b0158": 57012.663628243885, "RNA_b0159": -42351.5850884554, "RNA_b0160": 43009.063083830966, "RNA_b0166": 21304.53039488795, "RNA_b0168": -90865.10843999249, "RNA_b0169": -33253.55933956619, "RNA_b0170": 60196.99396625904, "RNA_b0171": 19231.012294365817, "RNA_b0172": 16230.311560929404, "RNA_b0173": 34704.32500447221, "RNA_b0174": 21967.680666577766, "RNA_b0175": 24653.023009855475, "RNA_b0177": 65990.5335166501, "RNA_b0179": 29307.799860103292, "RNA_b0180": 32378.123093074384, "RNA_b0181": -21970.687409992413, "RNA_b0182": -176615.12486835575, "RNA_b0185": 18920.175301757852, "RNA_b0186": 152128.3168069764, "RNA_b0188": 37596.691131269916, "RNA_b0194": 45652.23967157489, "RNA_b0197": -51609.91564968104, "RNA_b0198": 46597.20287386349, "RNA_b0199": 73361.42347650901, "RNA_b0200": 40758.980354349114, "RNA_b0201": 109009.12502251836, "RNA_b0202": 5462.321949113528, "RNA_b0203": -192595.78784921052, "RNA_b0204": 205066.48324899035, "RNA_b0205": 8522.427061791015, "RNA_b0206": 2219.9513442673083, "RNA_b0207": 57019.921153434065, "RNA_b0212": 21883.57161170052, "RNA_b0216": 2179.48294710526, "RNA_b0221": 66526.87701903332, "RNA_b0222": 16783.728283342094, "RNA_b0237": 41454.342827485336, "RNA_b0238": 13285.6527374259, "RNA_b0241": 28175.663801691775, "RNA_b0242": 78500.61523344442, "RNA_b0243": -10536.471666879976, "RNA_b0244": 2129.3586100990583, "RNA_b0260": 99990.94696152741, "RNA_b0261": -32012.18447529633, "RNA_b0273": 27704.812958664337, "RNA_b0306": 50965.95996641518, "RNA_b0307": 101128.95477343352, "RNA_b0308": 49300.78443774395, "RNA_b0311": 118850.87669198819, "RNA_b0312": 104775.28040414571, "RNA_b0314": 144873.1248006436, "RNA_b0323": -30789.980073575087, "RNA_b0331": -186895.1001912844, "RNA_b0333": 83279.81084712413, "RNA_b0334": 103567.85220434827, "RNA_b0336": 89828.3824819248, "RNA_b0337": 91213.39632113541, "RNA_b0339": -16601.964688088334, "RNA_b0340": 33511.787951369646, "RNA_b0341": 82350.32864823379, "RNA_b0343": 6215.899499301356, "RNA_b0344": 85550.39137550833, "RNA_b0347": 118363.91127737345, "RNA_b0348": 67289.59644437155, "RNA_b0349": 61636.14808424076, "RNA_b0350": 57462.50291400281, "RNA_b0351": -200208.61780082618, "RNA_b0352": 71914.58619540659, "RNA_b0353": 31730.971354396796, "RNA_b0355": 59219.438713372525, "RNA_b0356": -19823.941471747105, "RNA_b0365": -76415.68671810282, "RNA_b0366": 54511.460861490115, "RNA_b0367": 58917.17501338285, "RNA_b0368": 60559.475571214054, "RNA_b0369": 28251.034272446323, "RNA_b0381": 31752.568141632237, "RNA_b0383": 100494.42861030616, "RNA_b0386": 21813.58979410863, "RNA_b0388": 37226.6365846683, "RNA_b0394": 26247.582534530524, "RNA_b0401": 94364.99823881472, "RNA_b0403": 128853.15463702638, "RNA_b0404": 16847.3570751103, "RNA_b0405": 29958.430245400363, "RNA_b0406": 7281.958693221776, "RNA_b0408": 131310.36953866595, "RNA_b0409": -68612.88334154154, "RNA_b0411": 21003.153151126127, "RNA_b0414": -73502.55449384617, "RNA_b0415": 33409.3525812114, "RNA_b0416": 29833.676771939718, "RNA_b0417": 47692.06945327865, "RNA_b0418": 36894.563520375654, "RNA_b0420": -44367.05803516647, "RNA_b0421": 64046.29186971145, "RNA_b0423": 42004.90221030101, "RNA_b0425": 3220.7104118015613, "RNA_b0428": 63449.30005279681, "RNA_b0429": 23488.96565556547, "RNA_b0430": 43898.6101425588, "RNA_b0431": -62770.65674439917, "RNA_b0432": 67435.51628314052, "RNA_b0433": 42559.93647675659, "RNA_b0436": 37324.20672810581, "RNA_b0444": 20134.89260615503, "RNA_b0446": 23678.038681156722, "RNA_b0451": 17822.738467847408, "RNA_b0452": 23252.552013547374, "RNA_b0455": 3303.4249654771534, "RNA_b0459": 15992.663591080978, "RNA_b0462": 224006.61353145936, "RNA_b0463": -102305.06538960269, "RNA_b0469": 11781.366887862292, "RNA_b0474": 17226.44751596525, "RNA_b0475": 26931.17904318426, "RNA_b0477": 37890.56729613306, "RNA_b0480": 116878.89051292179, "RNA_b0484": 177712.53707112288, "RNA_b0485": 66319.88269748342, "RNA_b0494": -23195.686919183143, "RNA_b0505": 34338.0750351763, "RNA_b0507": 126558.93338277593, "RNA_b0508": 52739.141207628876, "RNA_b0509": -319829.85339778743, "RNA_b0511": 103534.02811264835, "RNA_b0512": 96628.44964832152, "RNA_b0514": 81038.31312042242, "RNA_b0516": -44732.15534042137, "RNA_b0517": 74685.4533681474, "RNA_b0521": -132371.97362971658, "RNA_b0522": 75867.92220574094, "RNA_b0523": -31720.903572053525, "RNA_b0524": 150.5918763696862, "RNA_b0526": 38776.62698757173, "RNA_b0529": 14512.743992143247, "RNA_b0536": 2188.823371691936, "RNA_b0572": -166587.0895835338, "RNA_b0573": 23607.004056567075, "RNA_b0574": 87020.76953129399, "RNA_b0575": 223089.87237277773, "RNA_b0576": 98030.27524698444, "RNA_b0578": 46472.06709378764, "RNA_b0583": 44075.8476863945, "RNA_b0584": 158880.38240957132, "RNA_b0585": 80020.56204998387, "RNA_b0586": -5739.477636045597, "RNA_b0588": 57894.454825891895, "RNA_b0589": 70868.07234922898, "RNA_b0590": -47207.83311328104, "RNA_b0591": 34258.85672983379, "RNA_b0592": 68084.06954366066, "RNA_b0593": 83791.09502638142, "RNA_b0594": -73214.11714924632, "RNA_b0595": 60912.64205667233, "RNA_b0596": 35320.794244335375, "RNA_b0604": 12204.218678643607, "RNA_b0612": 104270.19661557887, "RNA_b0613": 62608.540333668425, "RNA_b0615": -115390.48946439488, "RNA_b0616": 64872.61223828173, "RNA_b0617": 21140.23896646335, "RNA_b0621": 98838.32583507634, "RNA_b0622": 39819.049771642196, "RNA_b0627": 5879.880845423913, "RNA_b0628": 24486.349569915048, "RNA_b0630": 18589.157526617826, "RNA_b0632": 35168.0468334161, "RNA_b0635": 128026.85490780926, "RNA_b0636": -168985.70239186447, "RNA_b0638": 43521.736280356585, "RNA_b0639": -184812.84097737385, "RNA_b0642": 183270.93420522305, "RNA_b0650": 118521.20973447987, "RNA_b0651": 66545.77784686405, "RNA_b0652": 51468.81603248252, "RNA_b0653": 48104.71294060121, "RNA_b0654": 52880.88071678449, "RNA_b0655": 64504.27487070401, "RNA_b0657": 6675.868993255721, "RNA_b0661": 41392.20372202815, "RNA_b0662": 83459.5188739938, "RNA_b0664": 5357.262250816655, "RNA_b0665": 5357.262250816655, "RNA_b0666": 5477.196074112927, "RNA_b0668": -4434.489223898217, "RNA_b0670": -4434.489223898217, "RNA_b0672": 2411.2899568425332, "RNA_b0673": 5477.196074112927, "RNA_b0674": 46482.21294173666, "RNA_b0677": 15511.598370817603, "RNA_b0678": -50994.27034290713, "RNA_b0679": 138551.7092278562, "RNA_b0680": 37638.2346511316, "RNA_b0684": -19442.419594714807, "RNA_b0688": 20030.451365353994, "RNA_b0692": 93879.1768151569, "RNA_b0693": 8084.968213053008, "RNA_b0696": 40734.37011399011, "RNA_b0697": -41995.42612582822, "RNA_b0698": 119280.78277246488, "RNA_b4513": 6379.04040848186, "RNA_b0709": 105536.9033100175, "RNA_b0720": 28781.503696092466, "RNA_b0721": 1501.9320263457466, "RNA_b0722": 24845.793163450315, "RNA_b0723": -1037.0431821025645, "RNA_b0724": 50983.80874792279, "RNA_b0726": 199468.92825464433, "RNA_b0727": 86484.5026547354, "RNA_b0728": -188764.74433682518, "RNA_b0729": 61800.58899360818, "RNA_b0731": 140553.669589378, "RNA_b0732": 186771.58069584216, "RNA_b0733": 111869.89093512979, "RNA_b0734": 81305.36332841628, "RNA_b0736": -90162.10387779234, "RNA_b0743": 1805.3929214196921, "RNA_b0744": 2191.9501476552673, "RNA_b0745": 2204.1919347693465, "RNA_b0746": 2191.9501476552673, "RNA_b0747": 2204.1919347693465, "RNA_b0748": 2193.4857361744544, "RNA_b0749": 2193.4857361744544, "RNA_b0750": -2679.377216876425, "RNA_b0751": 51180.98495603767, "RNA_b0752": 27239.823972944323, "RNA_b0754": 23101.766773289637, "RNA_b0755": 20296.937181331778, "RNA_b0756": 74152.90365248416, "RNA_b0757": 52541.5818640885, "RNA_b0758": 59831.53302813791, "RNA_b0759": -64071.77434894121, "RNA_b0763": 54859.00155880647, "RNA_b0764": 49208.20228154838, "RNA_b0765": -32287.787344412816, "RNA_b0766": 58253.18800464608, "RNA_b0767": 28864.962958924516, "RNA_b0774": 35907.873877074366, "RNA_b0775": 73847.29241282, "RNA_b0776": 82106.57313826052, "RNA_b0777": 53799.36734017407, "RNA_b0778": -105092.47322722523, "RNA_b0781": -48568.55851993595, "RNA_b0783": 34443.51065881318, "RNA_b0784": 17468.239088696584, "RNA_b0785": 32067.518558802058, "RNA_b0789": -36479.53143776265, "RNA_b0805": 61652.00473883657, "RNA_b0807": 26905.51312251148, "RNA_b0809": 51319.13842099784, "RNA_b0810": 47047.57922782095, "RNA_b0811": 52906.48088966174, "RNA_b0813": 63310.48630028098, "RNA_b0822": 23682.549324660005, "RNA_b0825": 19135.695760008817, "RNA_b0826": -31685.59833495631, "RNA_b0827": 87948.03845490211, "RNA_b0828": 68423.31104789008, "RNA_b0829": 133095.083491963, "RNA_b0830": 109062.85445821518, "RNA_b0831": 65547.43265383731, "RNA_b0832": 65051.71475559195, "RNA_b0837": 32326.110714501854, "RNA_b0839": 31662.62344785064, "RNA_b0841": 12096.022661175391, "RNA_b0842": 33109.93028713344, "RNA_b0849": 6539.567392213921, "RNA_b0854": 78982.03098596346, "RNA_b0855": 80520.7501632214, "RNA_b0856": 67934.69314822053, "RNA_b0857": 60245.27200091693, "RNA_b0859": 10279.993276960642, "RNA_b0860": 19165.58575105085, "RNA_b0861": 47592.171107548886, "RNA_b0862": 51093.510992894, "RNA_b0863": 51934.71238729644, "RNA_b0864": 51873.0986012107, "RNA_b0870": -32767.077569586563, "RNA_b0871": 49521.81928821023, "RNA_b0875": 19976.68803206105, "RNA_b0883": 2468.0927745387826, "RNA_b0884": 2260.154387327327, "RNA_b0886": 122719.14077774399, "RNA_b0887": 125894.38310882676, "RNA_b0888": 26903.143559223055, "RNA_b0891": -39264.161651781156, "RNA_b0893": 34856.393740685555, "RNA_b0894": 173530.2571127929, "RNA_b0895": 43884.66221627187, "RNA_b0896": 61476.932676532444, "RNA_b0902": 21482.936415147782, "RNA_b0903": 162482.85571817154, "RNA_b0904": -77306.29064668278, "RNA_b0907": 66863.30179455648, "RNA_b0908": -3561.586500413256, "RNA_b0910": 38047.55616014969, "RNA_b0911": 24293.256854127863, "RNA_b0914": -141315.50919131486, "RNA_b0915": 70073.60615077261, "RNA_b0918": 12782.297930018034, "RNA_b0928": 33113.707157885714, "RNA_b0929": 27028.535350039685, "RNA_b0930": 38079.758828871134, "RNA_b0931": 32397.977183237672, "RNA_b0932": 185916.65037680778, "RNA_b0933": 54298.87629279089, "RNA_b0934": 56395.50703455817, "RNA_b0935": 81526.99897351523, "RNA_b0936": 68331.56048133507, "RNA_b0937": -139518.00256827602, "RNA_b0945": 27769.61895695553, "RNA_b0948": -26329.85739812055, "RNA_b0954": 13849.038189482117, "RNA_b0957": 24688.663296306288, "RNA_b0963": 12265.452907909586, "RNA_b0967": 34461.12333608296, "RNA_b0968": 19696.92356973801, "RNA_b0969": 9557.35470976595, "RNA_b0971": 2547.005656255477, "RNA_b0972": 79732.23388093276, "RNA_b0973": 127743.81785681182, "RNA_b0974": -187656.19832371332, "RNA_b0978": -67697.18844136233, "RNA_b0979": 81018.72964013641, "RNA_b0980": 92352.20853558536, "RNA_b0996": 83168.17462035078, "RNA_b0997": 180796.60732882502, "RNA_b0998": 42581.03560924476, "RNA_b1002": 88064.11992904353, "RNA_b1006": -138550.72225694265, "RNA_b1007": 35336.093238260706, "RNA_b1008": 42165.05146804525, "RNA_b1009": 57093.851128758484, "RNA_b1010": 27562.578732923794, "RNA_b1011": 49402.33461104945, "RNA_b1012": 81821.28558898564, "RNA_b1014": 113192.30424096293, "RNA_b1015": 107213.06998834177, "RNA_b1032": 2495.0605358868256, "RNA_b1033": 66769.71546934104, "RNA_b1054": 21408.996304574142, "RNA_b1059": 79640.47927546148, "RNA_b1062": 28962.106840202523, "RNA_b1064": 18871.683775699854, "RNA_b1069": 44248.826212259715, "RNA_b1084": 90533.5206203016, "RNA_b1086": 27780.594655336612, "RNA_b1089": -19086.31257708578, "RNA_b1090": 47857.82056042559, "RNA_b1091": -3786.6279120966274, "RNA_b1092": 26459.55682210338, "RNA_b1093": 52063.89883211121, "RNA_b1094": -32667.820570409385, "RNA_b1095": 70097.78598556893, "RNA_b1096": 57471.904709255454, "RNA_b1098": -134255.39368215943, "RNA_b1101": 37141.94389748936, "RNA_b1102": 155629.8097244927, "RNA_b1106": 58655.97097597404, "RNA_b1107": -86983.1977990803, "RNA_b1109": 92640.27404854339, "RNA_b1114": 98886.7495699361, "RNA_b1116": -46844.5846771653, "RNA_b1117": 49848.74272710352, "RNA_b1118": 88382.77930640805, "RNA_b1119": -9554.314000424236, "RNA_b1123": 74193.24885333044, "RNA_b1124": 56573.12008106176, "RNA_b1125": 59135.774255215176, "RNA_b1126": 80701.88226148847, "RNA_b1131": 10240.38856735057, "RNA_b1133": 32112.350795088354, "RNA_b1134": -14455.246122036913, "RNA_b1135": 46505.35571118919, "RNA_b1136": 31551.09197894278, "RNA_b1185": 37841.74451432801, "RNA_b1186": 44529.935581108926, "RNA_b1189": 92238.81147473342, "RNA_b1190": -25414.074997353677, "RNA_b1192": 26509.923042999384, "RNA_b1193": 43343.76192977173, "RNA_b1197": 120583.9630221918, "RNA_b1198": 100769.96439380935, "RNA_b1199": 44945.923926140014, "RNA_b1200": -60351.94928597235, "RNA_b1206": 48422.44475023812, "RNA_b1207": 32052.287318041675, "RNA_b1208": -16277.16147126958, "RNA_b1209": 44412.33778469109, "RNA_b1210": 89257.66188759878, "RNA_b1211": -59798.31898658151, "RNA_b1215": 9707.160848912781, "RNA_b1216": 31765.52487443392, "RNA_b1223": 39073.984392893195, "RNA_b1224": 266080.87171626627, "RNA_b1225": 109215.06809288573, "RNA_b1226": 50522.41224398771, "RNA_b1227": 48337.45601769296, "RNA_b1230": 2146.988842159672, "RNA_b1231": 1913.9366972928701, "RNA_b1232": 24410.726391464967, "RNA_b1236": 24164.530600267874, "RNA_b1238": 17868.21317190914, "RNA_b1241": 69897.35396359646, "RNA_b1243": -123549.58966288618, "RNA_b1244": 65639.33622015276, "RNA_b1245": 64674.961670172626, "RNA_b1246": 71979.44012670722, "RNA_b1247": 71433.7452547742, "RNA_b1249": 26053.773186125076, "RNA_b1250": 25567.70015397742, "RNA_b1252": 51174.454707272664, "RNA_b1260": 57460.976090213386, "RNA_b1261": 84877.98328994977, "RNA_b1262": 96518.59639063725, "RNA_b1263": -168339.8451565943, "RNA_b1264": 111478.50262259066, "RNA_b1269": 25335.10445028548, "RNA_b1270": -14641.883140719185, "RNA_b1276": 77464.47691391183, "RNA_b1277": 15910.009218942836, "RNA_b1278": 22100.655720282935, "RNA_b1281": 5570.713870826624, "RNA_b1286": 53354.659701663964, "RNA_b1288": 19571.25262260465, "RNA_b1291": -152793.8609235174, "RNA_b1296": 98902.74825010728, "RNA_b1297": 35437.23913800918, "RNA_b1298": 54333.08682757373, "RNA_b1300": -65585.0755481807, "RNA_b1301": 91227.2746352774, "RNA_b1302": 90052.27789557344, "RNA_b1308": 9154.052625103075, "RNA_b1319": 26189.48001080773, "RNA_b1325": 25591.034254611946, "RNA_b1326": 10183.971514410341, "RNA_b1329": 114371.64156220666, "RNA_b1344": 27146.22398782837, "RNA_b1363": 41773.95630730248, "RNA_b1377": 32878.02615276947, "RNA_b1378": 102338.08636135743, "RNA_b1380": 25720.619907760964, "RNA_b1385": 40568.90894809742, "RNA_b1386": 161443.90531700995, "RNA_b1387": 145253.67300865354, "RNA_b1388": 65940.5714600835, "RNA_b1389": 20421.948490887768, "RNA_b1390": 53046.76035477069, "RNA_b1391": 35513.30033305426, "RNA_b1392": 76026.17954627996, "RNA_b1393": 39871.28043501277, "RNA_b1394": 43061.41196703709, "RNA_b1395": -273117.34513442364, "RNA_b1397": 85508.90942319568, "RNA_b1398": 93231.6532858199, "RNA_b1415": 39953.58492453995, "RNA_b1440": 81319.13711312301, "RNA_b1441": 72010.15943926712, "RNA_b1442": 67247.36392881001, "RNA_b1443": 56686.656401722284, "RNA_b1444": 100870.46946345315, "RNA_b1453": 106697.97648479936, "RNA_b1463": 60013.3982926725, "RNA_b1465": 48513.811410401504, "RNA_b1466": 49373.621970573, "RNA_b1467": 109737.91295849488, "RNA_b1468": 266283.49161143193, "RNA_b1469": 99069.56563348018, "RNA_b1473": 23962.033193838623, "RNA_b1474": 22569.316174328433, "RNA_b1475": 62784.83687705369, "RNA_b1476": 46357.547141398194, "RNA_b1478": 29246.388698219118, "RNA_b1479": 49336.0791482472, "RNA_b1480": 558.7478249737288, "RNA_b1483": 65963.20710992787, "RNA_b1484": 70197.43838693731, "RNA_b1485": 63871.229858135826, "RNA_b1486": 72957.12547358863, "RNA_b1487": -142795.70794364446, "RNA_b1488": 41497.83100869611, "RNA_b1489": 170502.8633277594, "RNA_b1492": 109481.66362710585, "RNA_b1493": 99697.50025594502, "RNA_b1519": 54080.82403641254, "RNA_b1521": 40434.12736681919, "RNA_b1524": 65768.91930257347, "RNA_b1525": 98347.2158115158, "RNA_b1528": 84847.54469405848, "RNA_b1533": 25837.29449941458, "RNA_b1539": 20580.7733605784, "RNA_b1584": 39807.21343380544, "RNA_b1587": 172466.8565880854, "RNA_b1588": 172099.04251634356, "RNA_b1589": 44004.83352136292, "RNA_b1590": 60945.82795786651, "RNA_b1591": 43746.17648307367, "RNA_b1592": 89712.56121819436, "RNA_b1599": 23481.98296559683, "RNA_b1600": 25939.863039274616, "RNA_b1602": 98649.76794837805, "RNA_b1603": -17571.884772180187, "RNA_b1605": 98624.18887802806, "RNA_b1606": -39231.17002918221, "RNA_b1611": 35832.632727406206, "RNA_b1612": 45235.69081943863, "RNA_b1613": 33102.564706531244, "RNA_b1621": 12608.269803726129, "RNA_b1622": 65277.796748445224, "RNA_b1623": 29088.404786179883, "RNA_b1634": 107106.17127472126, "RNA_b1636": 61310.68362355568, "RNA_b1637": -3686.574476041799, "RNA_b1638": 14485.33070503898, "RNA_b1640": 32129.2317010907, "RNA_b1646": 37021.36474471349, "RNA_b1651": 10337.65795600835, "RNA_b1652": -179873.90519088076, "RNA_b1654": 7581.154789007053, "RNA_b1656": 41428.90428075395, "RNA_b1661": 81589.84361012292, "RNA_b1662": 18622.48151035979, "RNA_b1665": 2195.0295605170504, "RNA_b1666": 2195.0295605170504, "RNA_b1676": 39589.13918005768, "RNA_b1677": 5321.485887797919, "RNA_b1679": 29580.266337836823, "RNA_b1680": 86816.10114902972, "RNA_b1681": 90179.32127352053, "RNA_b1682": 52941.048689609575, "RNA_b1683": 105555.48506558822, "RNA_b1684": -206413.3553817021, "RNA_b1692": 41494.943690881024, "RNA_b1693": -49730.66272875489, "RNA_b1701": -95745.7057794438, "RNA_b1702": 66898.59877667553, "RNA_b1704": 27084.778583371935, "RNA_b1709": 53239.33137252392, "RNA_b1710": 39038.65918019631, "RNA_b1711": 69923.9108725256, "RNA_b1713": 10648.584782170043, "RNA_b1714": 70078.82067649801, "RNA_b1716": 25360.690577319016, "RNA_b1717": -30479.97857093662, "RNA_b1718": 38328.65026335611, "RNA_b1719": 26478.827185498547, "RNA_b1723": 26253.031825976585, "RNA_b1732": 57135.161728043706, "RNA_b1734": 95817.02755300349, "RNA_b1740": 17428.626379776455, "RNA_b1744": 68781.46654662536, "RNA_b1745": 95507.98596300567, "RNA_b1746": 105081.32482190912, "RNA_b1747": 73614.03620577844, "RNA_b1748": -168383.1704300169, "RNA_b1759": 28947.697311573756, "RNA_b1761": 36366.37640880655, "RNA_b1764": -55745.0739564556, "RNA_b1767": 72389.19785779573, "RNA_b1768": -24639.088404418213, "RNA_b1773": -206738.75957809726, "RNA_b1778": 29404.130969942835, "RNA_b1779": 27453.228957959975, "RNA_b1781": 60568.29462126408, "RNA_b1800": 77279.03349424413, "RNA_b1801": -6728.441086638682, "RNA_b1804": 29762.483108890676, "RNA_b1805": 44395.60766456197, "RNA_b1812": 14879.924794428012, "RNA_b1814": 96986.60089813641, "RNA_b1817": 68866.71869735353, "RNA_b1818": -61419.43646018164, "RNA_b1819": 60722.6539423039, "RNA_b1822": 23464.370377852443, "RNA_b1835": 41726.6976746469, "RNA_b1849": 34073.33946948892, "RNA_b1850": 16188.922138147478, "RNA_b1851": 47505.79011388558, "RNA_b1852": 40279.78016992424, "RNA_b1854": 37418.309245827826, "RNA_b1855": 28141.939328742563, "RNA_b1857": 23781.87011524142, "RNA_b1858": 53765.85299721212, "RNA_b1859": -10396.228554462085, "RNA_b1865": -45747.87804685883, "RNA_b1866": 43743.01876535429, "RNA_b1870": 52960.20912216377, "RNA_b1871": -21667.905279294588, "RNA_b1872": 23519.293582051614, "RNA_b1873": 77980.84285296047, "RNA_b1876": 50377.52469738608, "RNA_b1896": 101224.03740617832, "RNA_b1897": 56736.529662238, "RNA_b4460": 70319.22114281269, "RNA_b1900": 107545.9831756344, "RNA_b1901": 70059.03486746267, "RNA_b1907": 33318.34147241616, "RNA_b1909": -805.1756169521501, "RNA_b1910": 5272.186890251199, "RNA_b1911": 2107.761367039719, "RNA_b1912": 15788.612678897058, "RNA_b1919": 70139.23222234704, "RNA_b1922": -43853.42185655027, "RNA_b1927": 105470.94333767834, "RNA_b1975": 2611.5587460113675, "RNA_b1977": 2173.398937661334, "RNA_b1981": 93832.42720440433, "RNA_b1982": 103742.98970640803, "RNA_b1984": 2191.390230870792, "RNA_b1986": 2177.8941473242076, "RNA_b1989": 2191.390230870792, "RNA_b1991": 76557.97560469506, "RNA_b1992": 52916.01422762686, "RNA_b1993": 38564.50095286746, "RNA_b2010": 82754.16039829538, "RNA_b2019": -212128.37113079536, "RNA_b2020": 92931.78188717518, "RNA_b2021": 76223.85589206069, "RNA_b2022": 75931.95407084325, "RNA_b2023": 42044.00572892315, "RNA_b2024": 23108.73123263723, "RNA_b2025": 55123.53850797129, "RNA_b2026": 43466.29246455607, "RNA_b2027": 69346.50635859335, "RNA_b2028": 82897.09988291818, "RNA_b2029": 38460.79815209096, "RNA_b2032": -32595.56421123095, "RNA_b2033": 41861.43773154298, "RNA_b2034": 70248.60216045367, "RNA_b2035": -12315.761977382794, "RNA_b2036": 77792.18709901866, "RNA_b2037": 88551.33274004457, "RNA_b2038": 39521.60884114662, "RNA_b2039": 62368.38729615087, "RNA_b2040": 63827.3830560685, "RNA_b2041": 76936.38174280187, "RNA_b2045": -72803.78917053257, "RNA_b2048": 64774.53813684936, "RNA_b2049": 101920.21350828728, "RNA_b2051": 34142.8792990231, "RNA_b2052": 68668.2771183475, "RNA_b2053": 79849.45326146166, "RNA_b2065": 41383.711342789495, "RNA_b2066": 45596.274351227985, "RNA_b2091": -119643.3784601014, "RNA_b2092": 96408.05908784978, "RNA_b2093": 20146.953634464146, "RNA_b2094": 32127.510521987107, "RNA_b2095": 89600.2001537962, "RNA_b2096": 27071.572701276855, "RNA_b2097": 26249.573202299107, "RNA_b2103": -16179.212188523277, "RNA_b2104": 56133.394465199235, "RNA_b2114": 57753.22321379214, "RNA_b2128": 52143.876162181004, "RNA_b2129": 65792.21707873042, "RNA_b2130": 82485.84337380069, "RNA_b2131": 65133.878590081644, "RNA_b2132": 162898.2070113166, "RNA_b2133": 49818.6809382713, "RNA_b2134": 27106.410641333772, "RNA_b2140": 27405.761095568887, "RNA_b2143": 24619.68750408244, "RNA_b2146": -17398.6353473711, "RNA_b2147": 87530.3147890475, "RNA_b2148": 71947.07505610575, "RNA_b2149": 107750.41669582749, "RNA_b2150": 70628.71885530182, "RNA_b2153": -38615.24457712254, "RNA_b2154": 59539.9715937971, "RNA_b2155": 141366.5208505801, "RNA_b2156": 104733.0736662558, "RNA_b2162": 24631.148850557613, "RNA_b2167": 120076.30936115068, "RNA_b2168": 66668.2085304654, "RNA_b2169": 80217.21783039511, "RNA_b2170": 84397.8020368296, "RNA_b2174": 50840.212589102586, "RNA_b2183": 20181.624262090478, "RNA_b2185": 8309.809775755624, "RNA_b2189": 2217.6883390108874, "RNA_b2197": 34003.97543187851, "RNA_b2198": 14940.603316937706, "RNA_b2199": 52481.27418927639, "RNA_b2200": 47351.0660967551, "RNA_b2201": -221339.21228636985, "RNA_b2202": 42688.49553931665, "RNA_b2203": 31920.475615383577, "RNA_b2204": 61500.39506394562, "RNA_b2205": 49467.2035896108, "RNA_b2206": 176677.05919915444, "RNA_b2207": 18671.8122872048, "RNA_b2210": 47752.23584697502, "RNA_b2215": 27267.1053339306, "RNA_b2221": 47232.19344731884, "RNA_b2222": 46222.05373147053, "RNA_b2223": -56317.08539540205, "RNA_b2224": 71108.6827297711, "RNA_b2232": 19762.53153889694, "RNA_b2234": 4452.1362689845555, "RNA_b2235": 80434.30954461913, "RNA_b2239": 76005.31630959922, "RNA_b2240": 96675.08740946383, "RNA_b2241": -59755.99220717585, "RNA_b2242": 89792.29132636327, "RNA_b2243": 84737.52986706971, "RNA_b2251": 12317.069930260948, "RNA_b2253": 71400.98055861129, "RNA_b2254": 68969.81354191198, "RNA_b2255": 141075.8399333262, "RNA_b2256": 63271.772655781715, "RNA_b2257": 117755.55075626897, "RNA_b4544": 23865.53079463116, "RNA_b2258": 27546.942417316808, "RNA_b2260": 96293.53184081434, "RNA_b2261": 68294.97651827229, "RNA_b2262": 60937.25290018268, "RNA_b2263": 54021.37158400025, "RNA_b2264": 118851.19334533282, "RNA_b2265": -202340.82592629443, "RNA_b2268": 26641.325390748592, "RNA_b2276": 104203.95713975554, "RNA_b2277": -20081.608506923523, "RNA_b2278": 131516.4344151916, "RNA_b2279": 21634.988034717746, "RNA_b2280": 39438.65767393982, "RNA_b2281": 38587.34221582777, "RNA_b2282": 69721.05509212922, "RNA_b2283": -317721.7647236868, "RNA_b2284": 94981.19314886497, "RNA_b2285": 35513.2102184255, "RNA_b2286": 127662.41398035956, "RNA_b2287": 47117.84805585182, "RNA_b2288": 31694.794190028195, "RNA_b2290": 35328.536979634046, "RNA_b2291": 17437.385717353805, "RNA_b2296": 34983.72667499558, "RNA_b2297": 62368.54670384612, "RNA_b2303": -27948.41731057108, "RNA_b2306": 54766.53288163995, "RNA_b2307": 51225.65198177252, "RNA_b2308": 48888.322394033494, "RNA_b2309": 55533.502878443185, "RNA_b2310": 55583.58926294069, "RNA_b2311": 40664.73579584326, "RNA_b2312": -7842.5328409368085, "RNA_b2315": 9459.422058397591, "RNA_b2316": 22784.32756750108, "RNA_b2318": 57714.35182324587, "RNA_b2320": -79380.34773971142, "RNA_b2323": 33928.09236423165, "RNA_b2324": 58071.50446519009, "RNA_b2328": 58771.00487457664, "RNA_b2329": -114451.69533377588, "RNA_b2341": 15325.136312005136, "RNA_b2342": 83021.53063588004, "RNA_b2344": 95432.6505438261, "RNA_b2348": 2172.325271922073, "RNA_b2366": 94395.60307227312, "RNA_b2373": 120238.62788372756, "RNA_b2374": 28518.79178613092, "RNA_b2378": 23872.110500618015, "RNA_b2379": 31578.691275352325, "RNA_b2388": 25454.42512350812, "RNA_b2392": 34449.820132840585, "RNA_b2393": 33392.710775905434, "RNA_b2396": 2132.919202277273, "RNA_b2397": 2132.919202277273, "RNA_b2400": 38603.31264618379, "RNA_b2401": 2191.9501476552673, "RNA_b2402": 2191.9501476552673, "RNA_b2403": 2006.670294429302, "RNA_b2404": 2204.1919347693465, "RNA_b2406": 89502.04783612906, "RNA_b2407": -34313.55462959572, "RNA_b2411": 48121.36244536771, "RNA_b2414": 25053.874350152284, "RNA_b2415": 18320.427351420905, "RNA_b2416": 6350.224568308194, "RNA_b2417": 36144.46900994878, "RNA_b2418": 21281.552714014917, "RNA_b2421": 52388.4550321515, "RNA_b2422": -115447.29925285505, "RNA_b2423": 62378.85515618377, "RNA_b2424": 59442.09818267854, "RNA_b2425": 72174.93810450641, "RNA_b2428": -35931.75210676853, "RNA_b2429": 101636.7119738271, "RNA_b2435": 21382.98369420635, "RNA_b2436": 25227.83380714459, "RNA_b2440": 63073.1542832831, "RNA_b2441": -94519.49963034273, "RNA_b2458": -80835.03637233617, "RNA_b2463": 66096.53489643874, "RNA_b2464": 28366.50675925303, "RNA_b2465": 53318.7655565813, "RNA_b2467": 40770.91452391072, "RNA_b2470": 221553.70603990182, "RNA_b2472": 21136.991783579877, "RNA_b2474": 21591.977909250734, "RNA_b2476": 13901.742007118202, "RNA_b2477": 22607.64800091128, "RNA_b2478": 30016.33339545588, "RNA_b2480": 33438.849541090145, "RNA_b2481": 44055.716194387074, "RNA_b2482": 144106.0752096184, "RNA_b2483": 67717.33591287905, "RNA_b2484": 102806.35716056725, "RNA_b2485": 46432.486313011184, "RNA_b2486": 112899.82378707017, "RNA_b2487": 118767.1263681225, "RNA_b2488": 38900.94902303686, "RNA_b2489": 54179.2690398727, "RNA_b2490": 29358.415552405822, "RNA_b2492": -516102.0040036196, "RNA_b2497": 91933.96908786858, "RNA_b2498": -41575.98514834191, "RNA_b2499": 17851.09126216088, "RNA_b2500": 28918.834457372166, "RNA_b2501": 72948.5012163618, "RNA_b2502": 31576.20792975656, "RNA_b2507": 112180.10211927068, "RNA_b2508": -30573.85020597985, "RNA_b2512": -46066.74661802255, "RNA_b2514": 34117.25863742929, "RNA_b2515": 28622.08680611359, "RNA_b2517": 33530.78450073078, "RNA_b2518": 12525.76783411187, "RNA_b2519": -142717.4564015049, "RNA_b2521": 59983.7578240648, "RNA_b2523": 91062.17364835842, "RNA_b2526": 4543.979024907748, "RNA_b2527": 36669.793882034115, "RNA_b2528": 22894.743904536666, "RNA_b2529": 27368.78051041768, "RNA_b2530": -24190.01336891014, "RNA_b2532": 21473.396410791513, "RNA_b2533": 57241.91180182499, "RNA_b2536": 32788.5668568995, "RNA_b2538": 96838.83676597006, "RNA_b2539": 36909.42464998324, "RNA_b2540": 22868.156237941563, "RNA_b2541": 57836.61138168969, "RNA_b2542": 85468.3886320516, "RNA_b2551": 26060.978983019035, "RNA_b2552": 84515.83172377055, "RNA_b2557": 110827.38680327465, "RNA_b2558": 110587.35165470927, "RNA_b2559": -18447.216627589754, "RNA_b2563": 26940.61030638515, "RNA_b2564": 1897.048717575478, "RNA_b2566": 64298.04071465952, "RNA_b2567": -24782.589146920527, "RNA_b2573": -75601.23704259106, "RNA_b2574": 44414.022907102684, "RNA_b2575": 21327.33062009834, "RNA_b2578": 16924.096223960973, "RNA_b2579": 27202.460006539026, "RNA_b2582": 9611.815469921712, "RNA_b2585": 39340.48008779001, "RNA_b2587": 37405.01655144781, "RNA_b2588": 8522.427061791015, "RNA_b2589": 204904.63440262587, "RNA_b2590": -189305.7507596051, "RNA_b2591": 109009.12502251836, "RNA_b2594": -2250.0955455563762, "RNA_b2595": 15538.09164128578, "RNA_b2599": 25318.28624802085, "RNA_b2600": -16705.869805881495, "RNA_b2601": 76050.1359805738, "RNA_b2606": -62170.35715772324, "RNA_b2607": 54376.09877805505, "RNA_b2608": 38897.4194184558, "RNA_b2609": 17710.318597816415, "RNA_b2610": 37073.86342131833, "RNA_b2614": 15626.123395974964, "RNA_b2615": 25558.13302805041, "RNA_b2617": 5018.105778248227, "RNA_b2652": 2201.684720219445, "RNA_b2661": 103030.07436441646, "RNA_b2662": 90999.40004020251, "RNA_b2663": 99918.40657274988, "RNA_b2675": -7604.0263787084805, "RNA_b2676": 68221.81723450412, "RNA_b2677": 85330.16615498996, "RNA_b2678": 76048.07350800054, "RNA_b2679": 70485.92812151904, "RNA_b2682": 52698.97484882481, "RNA_b2683": 23986.576533753258, "RNA_b2687": 11535.93191897681, "RNA_b2688": 110521.27700014629, "RNA_b2690": -1613.8679574226246, "RNA_b2691": 5482.08077417454, "RNA_b2692": 5482.08077417454, "RNA_b2693": 5482.08077417454, "RNA_b2694": 5482.08077417454, "RNA_b2695": -11412.433741135424, "RNA_b2697": 72887.26132891058, "RNA_b2701": 77216.06036064956, "RNA_b2702": 40241.37497898155, "RNA_b2703": 68432.81492689585, "RNA_b2704": 26544.88898679354, "RNA_b2705": -105056.44387250424, "RNA_b2708": 18800.86219995191, "RNA_b2710": 102241.19759120203, "RNA_b2711": 80495.59269188564, "RNA_b2715": 103809.2982298515, "RNA_b2719": 54667.22764584324, "RNA_b2720": 38656.62943158785, "RNA_b2721": 121760.05383380991, "RNA_b2722": 65980.83749603969, "RNA_b2723": 130223.49367044597, "RNA_b2724": 43657.49011691507, "RNA_b2738": -14374.302844768948, "RNA_b2741": 28095.67871752128, "RNA_b2744": -21171.495187957007, "RNA_b2745": 30399.153606252024, "RNA_b2746": 34045.755896275776, "RNA_b2747": 513.6655575784278, "RNA_b2750": -88626.7323913312, "RNA_b2751": 101429.14038595652, "RNA_b2752": 64519.97817895435, "RNA_b2762": 52072.22585473872, "RNA_b2763": 121529.44429326187, "RNA_b2764": -55958.88591418534, "RNA_b2765": 10625.152670100237, "RNA_b2779": 36645.115639861004, "RNA_b2780": 42948.32405771606, "RNA_b2781": -4997.037395594089, "RNA_b2784": 158514.31090510235, "RNA_b2785": 36007.08412553667, "RNA_b2787": 95039.22556568822, "RNA_b2788": 95282.3122547464, "RNA_b2789": -74585.47047586596, "RNA_b2791": -10722.885641784462, "RNA_b2794": 23505.512149567814, "RNA_b2796": -30819.225598721867, "RNA_b2797": 97226.67883276728, "RNA_b2799": -2005.9225541451697, "RNA_b2800": 45960.981836817664, "RNA_b2801": 94015.30877388486, "RNA_b2802": 95523.6788204898, "RNA_b2803": 102917.96477083958, "RNA_b2806": 31825.725086491966, "RNA_b2810": 85760.59715694743, "RNA_b2811": 31448.459425547062, "RNA_b2813": 31785.5992542821, "RNA_b2814": 2165.8984596432806, "RNA_b2815": 2165.8984596432806, "RNA_b2816": 2165.8984596432806, "RNA_b2817": 36393.46455441682, "RNA_b2818": 35034.861496600905, "RNA_b2827": -14499.261319130243, "RNA_b2828": 62637.50730999049, "RNA_b2835": 84935.24155014896, "RNA_b2836": 12372.59900604892, "RNA_b2838": 34318.249731083306, "RNA_b2841": 100817.72585964462, "RNA_b2864": 2146.738887817012, "RNA_b2866": 4840.819261000517, "RNA_b2867": 62734.89804020142, "RNA_b2868": 33992.587677030315, "RNA_b2871": 85125.35203453447, "RNA_b2874": 27015.0856963683, "RNA_b2877": 16851.910710247877, "RNA_b2882": 99969.15161538427, "RNA_b2883": -81315.33977572237, "RNA_b2889": 15931.566606036646, "RNA_b2890": 42516.86467265397, "RNA_b2891": 33105.634229857256, "RNA_b2893": 20138.44672478076, "RNA_b2895": 13775.476973282788, "RNA_b2901": 102088.24308156314, "RNA_b2903": 81719.03757815169, "RNA_b2904": 27516.030696370897, "RNA_b2905": 5184.618989031775, "RNA_b2907": 83867.55900232568, "RNA_b2912": 4640.855215519885, "RNA_b2913": 33878.053926808854, "RNA_b2914": 17032.058381978368, "RNA_b2917": 152804.85928976288, "RNA_b2919": 55968.29893350335, "RNA_b2920": -123425.07204820082, "RNA_b2923": 17122.54210944433, "RNA_b2925": 23713.58156420261, "RNA_b2926": 31561.4522133057, "RNA_b2927": 23085.92391748661, "RNA_b2930": 68339.35694966535, "RNA_b2935": 54853.90309542851, "RNA_b2937": 65509.47489915634, "RNA_b2938": 140515.43922893773, "RNA_b2942": 28136.497139894083, "RNA_b2943": 39160.19707345649, "RNA_b2946": -19104.105258289233, "RNA_b2947": 67484.13412243131, "RNA_b2954": 42260.98176395877, "RNA_b2957": 74425.48304939279, "RNA_b2960": 7269.496204355247, "RNA_b2963": 76845.97837703799, "RNA_b2964": 33669.55356295594, "RNA_b2965": 151721.47994825657, "RNA_b2967": 2197.3310081478094, "RNA_b2975": 120009.06550559183, "RNA_b2976": -23192.920175408653, "RNA_b4467": 86884.98018050962, "RNA_b4468": 74891.257637341, "RNA_b2979": -72805.14941226436, "RNA_b2987": 42027.07286239402, "RNA_b2988": 131959.76536476036, "RNA_b2994": 121086.93154479461, "RNA_b2995": 84080.17218131013, "RNA_b2996": 70071.12309857082, "RNA_b2997": 79560.51271132125, "RNA_b3001": 73911.39268687244, "RNA_b3005": 30157.938176124775, "RNA_b3006": 52203.917057433886, "RNA_b3008": 27598.02326270322, "RNA_b3012": 21992.1329266894, "RNA_b3018": 21428.104083343387, "RNA_b3028": 41311.35486144929, "RNA_b3029": 22331.234952166484, "RNA_b3034": -140742.20689525883, "RNA_b3035": -41860.6865417699, "RNA_b3040": 22340.784884397533, "RNA_b3041": 8311.648120501095, "RNA_b3052": 41533.14330551855, "RNA_b3057": 21755.637057423162, "RNA_b3058": 10652.457709045659, "RNA_b3059": 17876.622363554125, "RNA_b3061": 64847.79191966653, "RNA_b3062": 42981.66496399539, "RNA_b3063": 104505.48708182955, "RNA_b3065": -2539.5227758672618, "RNA_b3067": 38835.55204245978, "RNA_b3069": 2200.35846778914, "RNA_b3073": 98022.9223288698, "RNA_b3084": 33034.72058614879, "RNA_b3089": 88913.63900644032, "RNA_b3091": 105602.61871236812, "RNA_b3092": -26203.79518979834, "RNA_b3093": 100959.4460728305, "RNA_b4471": 96802.84609781964, "RNA_b3114": 163181.46066211877, "RNA_b3115": -151938.94578146233, "RNA_b3116": 15696.907653285798, "RNA_b3117": 61391.938494822134, "RNA_b3123": 10894.049182684706, "RNA_b3124": 81078.44396478921, "RNA_b3125": -112465.36227700517, "RNA_b3126": 54891.26451635188, "RNA_b3127": 95214.41055420613, "RNA_b3128": 111442.94491942748, "RNA_b3132": -24896.249030974875, "RNA_b3137": 61119.608767437705, "RNA_b3146": 25002.306865295013, "RNA_b3161": 34046.004026205905, "RNA_b3164": 53948.39953721456, "RNA_b3165": 1727.9355598791055, "RNA_b3166": 23412.649597143136, "RNA_b3167": 28493.844324019337, "RNA_b3168": 14130.86375724225, "RNA_b3169": 105373.06181565051, "RNA_b3171": 2133.4612466304784, "RNA_b3172": 35870.99299204737, "RNA_b3174": 2238.360985548145, "RNA_b3175": 9651.586878509395, "RNA_b3176": 3360.808150926568, "RNA_b3177": 60277.37724803889, "RNA_b3179": -72432.04192510473, "RNA_b3181": 8046.092396868438, "RNA_b3182": 41608.893852133086, "RNA_b3185": -9160.788674171026, "RNA_b3186": 22054.905712750224, "RNA_b3187": 28221.574701781345, "RNA_b3189": 36496.51882068554, "RNA_b3196": 69727.25285954423, "RNA_b3197": -16214.271829368156, "RNA_b3198": -7944.190748476514, "RNA_b3199": 40852.37724968623, "RNA_b3200": 39569.186608882694, "RNA_b3201": -4703.392901109059, "RNA_b3202": 39462.682335568294, "RNA_b3212": 5009.286585872326, "RNA_b3213": 100653.15322997139, "RNA_b3222": 62315.882022589205, "RNA_b3223": 44740.7036742647, "RNA_b3224": 106316.56846379512, "RNA_b3225": 63525.85169768772, "RNA_b3230": 27964.83780837242, "RNA_b3231": -8087.393836419663, "RNA_b3236": 25323.516901930965, "RNA_b3247": 42613.858468429826, "RNA_b3255": 33419.493835125584, "RNA_b3256": 5206.198211422271, "RNA_b3258": 103526.7890704838, "RNA_b3260": 10672.801974042663, "RNA_b3265": -99258.45978572466, "RNA_b3266": 220682.5276211067, "RNA_b3272": 8522.427061791015, "RNA_b3273": -2948.143963236668, "RNA_b3274": 8522.427061791015, "RNA_b3275": 205077.1384491176, "RNA_b3276": -192569.77563966572, "RNA_b3277": 5462.321949113528, "RNA_b3278": 109009.12502251836, "RNA_b3281": 56944.03149099469, "RNA_b3282": -50486.3601073031, "RNA_b3287": -27358.14532756295, "RNA_b3288": 67402.2376154052, "RNA_b3289": 37441.933602261895, "RNA_b3290": 39875.39843767621, "RNA_b3294": 27297.81180927819, "RNA_b3295": 70309.07319429598, "RNA_b3296": -78368.96689187393, "RNA_b3297": 27762.703216723905, "RNA_b3298": 25364.04501782628, "RNA_b3299": 8278.971954706823, "RNA_b3300": 94824.51089621028, "RNA_b3301": -204701.5683311451, "RNA_b3302": 12781.084671722116, "RNA_b3303": 35745.35713247269, "RNA_b3304": 25187.46106694373, "RNA_b3305": 37903.28015490935, "RNA_b3306": 27860.185087831043, "RNA_b3307": 21725.966851038294, "RNA_b3308": 38404.32340599681, "RNA_b3309": 22261.87100720881, "RNA_b3310": 26386.89348608425, "RNA_b3311": 18066.33835984867, "RNA_b3312": 13558.902309449442, "RNA_b3313": 29078.47916605546, "RNA_b3314": 49789.11691696358, "RNA_b3315": 23654.609018281575, "RNA_b3316": 19803.303842702244, "RNA_b3317": 58398.01218137462, "RNA_b3318": 21402.709791070087, "RNA_b3319": 42995.0756089718, "RNA_b3320": -172134.70280549384, "RNA_b3321": 22229.96000722976, "RNA_b3339": 84226.52133929732, "RNA_b3340": 150117.3372668146, "RNA_b3341": -149598.7082970971, "RNA_b3342": 26686.751892445052, "RNA_b3343": 20551.01617837777, "RNA_b3344": 25657.785218583267, "RNA_b3345": -49753.817582782016, "RNA_b3350": 128261.6168799448, "RNA_b3359": 33556.02370700033, "RNA_b3360": 15399.225031124104, "RNA_b3365": 180882.21426973314, "RNA_b3366": 23209.716360043887, "RNA_b3367": 57543.09485462418, "RNA_b3368": 38350.62082444072, "RNA_b3370": 95767.04690424394, "RNA_b3371": -132873.8384525446, "RNA_b4474": 58919.75061901378, "RNA_b3374": 55840.13411273629, "RNA_b3380": -167415.84932848817, "RNA_b3384": 71304.78534867529, "RNA_b3385": 53875.52886136035, "RNA_b3386": 34050.67287423703, "RNA_b3389": -182890.24997347206, "RNA_b3390": 36930.734447086514, "RNA_b3396": 72197.874472363, "RNA_b3397": 16254.147010923829, "RNA_b3403": 41378.62351477944, "RNA_b3406": 13850.109416546202, "RNA_b3409": 42582.64861669977, "RNA_b3412": 22250.005944742148, "RNA_b3415": 33398.55672553, "RNA_b3416": 147767.42480104326, "RNA_b3417": -19827.80952601795, "RNA_b3425": 23163.532460185852, "RNA_b3426": 41947.45559315758, "RNA_b3428": 173811.85873406715, "RNA_b3429": 102051.35178236775, "RNA_b3430": -129154.82106715978, "RNA_b3431": -39386.38166084352, "RNA_b3432": 155640.38922479775, "RNA_b3433": 31970.836995160153, "RNA_b4476": 95412.75858592633, "RNA_b3437": -43824.89381826177, "RNA_b3447": 123628.69266878725, "RNA_b3449": -158202.48940207597, "RNA_b3450": 75876.2017450182, "RNA_b3451": 60378.67776064313, "RNA_b3452": 63644.607822369355, "RNA_b3453": 93386.44110981461, "RNA_b3454": 50611.948895924535, "RNA_b3455": 54630.70373529855, "RNA_b3456": 91085.79962453425, "RNA_b3457": 66037.17341263361, "RNA_b3458": 78737.25002924608, "RNA_b3460": 78171.42082958418, "RNA_b3461": 21838.76125575386, "RNA_b3464": -29229.626300898082, "RNA_b3465": 6349.818230966614, "RNA_b3469": 156220.69657982606, "RNA_b3470": 7130.9288222559435, "RNA_b3475": 17100.777911585657, "RNA_b3476": -114579.61924380952, "RNA_b3477": 67605.42566714749, "RNA_b3478": 59610.48481111527, "RNA_b3479": 54445.92185881887, "RNA_b3480": 57504.65583534237, "RNA_b3493": 42049.20879938725, "RNA_b3496": 104874.8094943351, "RNA_b3500": 39268.93294170653, "RNA_b3502": 92066.67518759817, "RNA_b3503": 30236.373064403866, "RNA_b3517": 99733.49885430354, "RNA_b3519": 117354.73731337978, "RNA_b3526": 65997.29994606417, "RNA_b3528": 91610.42663986124, "RNA_b3540": 71471.65308353069, "RNA_b3541": 69938.37376751924, "RNA_b3542": 64486.82454003021, "RNA_b3543": 72743.59034481211, "RNA_b3544": -138862.86638927908, "RNA_b3545": 2220.3215301941405, "RNA_b3546": 120314.57079951395, "RNA_b3551": 165725.8156654299, "RNA_b3553": 69336.59486915584, "RNA_b3559": 18153.09486398234, "RNA_b3560": 64942.28065434766, "RNA_b3564": 103177.72157868094, "RNA_b3565": -27564.29148131474, "RNA_b3566": 70205.07689932136, "RNA_b3567": 109366.54428524502, "RNA_b3568": 84285.25646495067, "RNA_b3571": 144358.51500050246, "RNA_b3572": 35080.693901530445, "RNA_b3575": 71107.61420574415, "RNA_b3577": 33854.59942647772, "RNA_b3578": 91253.29758483463, "RNA_b3579": 70153.71296480423, "RNA_b3580": 106618.98827720023, "RNA_b3581": 47111.58209259868, "RNA_b3583": -290416.2679855693, "RNA_b3588": 40761.902821764255, "RNA_b3590": 131047.59852428216, "RNA_b3591": -39125.510858194364, "RNA_b3599": 136191.1376675579, "RNA_b3600": 64175.8086701469, "RNA_b3603": -39318.38707214828, "RNA_b3605": 84570.50768373632, "RNA_b3607": 18818.079811035506, "RNA_b3608": 50953.971428581994, "RNA_b3609": -7755.253532448298, "RNA_b3610": 7320.562538598279, "RNA_b3612": -50727.17311753191, "RNA_b3616": 72856.0222538529, "RNA_b3617": -10086.259975960958, "RNA_b3619": -111848.5234509031, "RNA_b3620": 74468.2914062163, "RNA_b3621": 67984.11640944089, "RNA_b3622": 89476.10012842527, "RNA_b3623": 69113.29787661492, "RNA_b3624": -14690.109947530666, "RNA_b3625": 49442.62174331715, "RNA_b3626": 71941.32990437983, "RNA_b3627": 72207.22113586974, "RNA_b3628": 76490.14900082572, "RNA_b3629": 65846.39792381362, "RNA_b3630": 56490.43277003497, "RNA_b3631": -254219.22940171108, "RNA_b3632": 73356.26840015037, "RNA_b3633": 36059.37972037683, "RNA_b3634": 13582.021540645936, "RNA_b3636": -21162.430009306372, "RNA_b3637": 16881.156921796544, "RNA_b3639": 34284.03608752628, "RNA_b3640": -19747.81226212245, "RNA_b3642": -15399.3942963621, "RNA_b3643": 48671.02322416274, "RNA_b3648": 16411.854100108787, "RNA_b3649": -199650.17260358893, "RNA_b3650": 149967.21025918584, "RNA_b3651": 49096.16902646378, "RNA_b3653": 34649.58801115366, "RNA_b3654": 40225.665665548375, "RNA_b3658": 2746.6938270545465, "RNA_b3665": 49057.31109484441, "RNA_b3666": 99127.6007053237, "RNA_b3670": 20681.349449870915, "RNA_b3671": 26660.90988510141, "RNA_b3679": 122273.22327280564, "RNA_b3691": 92145.75393227619, "RNA_b4478": 81490.68311866075, "RNA_b4477": 43927.99142324914, "RNA_b3693": 62578.126308480096, "RNA_b3703": -16028.838160609042, "RNA_b3704": 25699.476171503113, "RNA_b3705": 47881.20916429837, "RNA_b3706": 39619.369224965805, "RNA_b3708": -29299.581124588683, "RNA_b3709": 89117.83625136332, "RNA_b3714": 38516.87843395889, "RNA_b3722": 133586.7322424438, "RNA_b3725": 55056.91924504102, "RNA_b3726": 63423.24399917716, "RNA_b3727": 68476.6836446459, "RNA_b3728": 73833.29555446524, "RNA_b3729": 130152.77299748105, "RNA_b3730": -46222.62541727311, "RNA_b3731": 29810.562090064646, "RNA_b3732": 98345.91814905171, "RNA_b3733": 61331.90592863967, "RNA_b3734": -125433.37515253219, "RNA_b3735": 37925.039138152526, "RNA_b3736": 33354.59868885325, "RNA_b3737": -26487.8927307718, "RNA_b3738": 58183.6645136159, "RNA_b3739": 10550.728515676023, "RNA_b3740": 44347.106298853665, "RNA_b3741": 25969.822181472264, "RNA_b3744": 27706.579293577768, "RNA_b3747": 51801.047245829555, "RNA_b3748": 29843.656247211275, "RNA_b3749": 106840.72986182547, "RNA_b3750": 68757.20847383684, "RNA_b3751": 63108.36572651786, "RNA_b3752": -181811.74905785703, "RNA_b3756": 109009.12502251836, "RNA_b3757": -189305.7507596051, "RNA_b3758": 204888.0257173033, "RNA_b3759": 8522.427061791015, "RNA_b3760": 2219.9513442673083, "RNA_b3761": 2196.685635995683, "RNA_b3770": -127333.51942152591, "RNA_b3771": 131643.75365396176, "RNA_b3772": 109933.38070036392, "RNA_b3774": 40432.002819899, "RNA_b3779": 105574.80890620383, "RNA_b3780": 36753.57525472708, "RNA_b3781": 6473.35124597046, "RNA_b3783": 25816.103183792882, "RNA_b3784": 78791.27154758455, "RNA_b3785": 74311.89152828594, "RNA_b3786": -463869.3581471857, "RNA_b3787": 89682.46791456982, "RNA_b3788": 75846.26247052941, "RNA_b3789": 62658.54796951018, "RNA_b3790": 47975.20357406329, "RNA_b3791": 80406.61403374725, "RNA_b3792": 88960.094305755, "RNA_b4481": 76763.72931240204, "RNA_b3793": 96707.70455403789, "RNA_b3794": 52579.891521088866, "RNA_b3796": 5493.424481437427, "RNA_b3797": -1289.2365638373403, "RNA_b3798": 2443.7268165179257, "RNA_b3799": 2253.2185738926887, "RNA_b3803": 83895.98320592954, "RNA_b3804": 52683.44124942519, "RNA_b3805": -104187.62880979684, "RNA_b3806": 181230.77797499322, "RNA_b3807": 9326.70123436128, "RNA_b3809": -84906.37672522807, "RNA_b3816": 17671.629913114008, "RNA_b3821": 18816.042521150543, "RNA_b3823": 44211.20003327533, "RNA_b3824": 17909.944294297035, "RNA_b3825": -4456.846613103847, "RNA_b3826": 56925.92444928334, "RNA_b3829": 58521.12299960255, "RNA_b3831": 20364.911006056493, "RNA_b3833": 53726.059908717194, "RNA_b3835": -10122.15530451594, "RNA_b3836": 19051.61392260844, "RNA_b3838": 36590.65770433963, "RNA_b3839": -45293.34136334618, "RNA_b3843": 43270.40203816951, "RNA_b3844": 18479.73832314265, "RNA_b3845": 68106.23789965318, "RNA_b3846": 27118.618135991608, "RNA_b3849": 103605.28078862804, "RNA_b3850": -130178.40961849061, "RNA_b3851": 109009.12502251836, "RNA_b3852": 5462.321949113528, "RNA_b3853": -192569.77563966572, "RNA_b3854": 205077.1384491176, "RNA_b3855": 8522.20845328325, "RNA_b3856": 37265.02790748788, "RNA_b3857": -5582.545754918314, "RNA_b3860": 16401.72147966346, "RNA_b3867": 35618.74538503818, "RNA_b3870": 11119.160430421214, "RNA_b3875": 20104.00495459221, "RNA_b3882": -64617.97947128441, "RNA_b3892": 45303.68483913828, "RNA_b3893": 64096.188678436556, "RNA_b3894": -15289.486047305061, "RNA_b3902": 19325.516984293004, "RNA_b3903": -40455.5583397936, "RNA_b3904": 104678.09811966433, "RNA_b3907": 73527.15798012132, "RNA_b3908": 44145.54797091726, "RNA_b3909": 69894.60897294522, "RNA_b3915": 25994.570568979958, "RNA_b3916": 26593.136698078422, "RNA_b3917": 28747.41775490798, "RNA_b3918": 53656.07423615531, "RNA_b3919": 21629.721241054674, "RNA_b3924": 20643.151953666442, "RNA_b3925": 71747.23638279489, "RNA_b3926": -45973.11734135014, "RNA_b3927": 60356.98697323811, "RNA_b3930": 66005.97283547287, "RNA_b3936": 1774.0124418291166, "RNA_b3939": 22905.55250387002, "RNA_b3940": 79623.18502157445, "RNA_b3941": 22909.49780566088, "RNA_b3942": 154953.05150443857, "RNA_b3945": 78353.54895492856, "RNA_b3946": -133405.3521238503, "RNA_b3951": 31290.98019834406, "RNA_b3952": 62355.81497093616, "RNA_b3956": 73439.09194328859, "RNA_b3957": 31399.893260038, "RNA_b3958": 57185.65350674197, "RNA_b3959": -42224.493722365485, "RNA_b3960": 68845.45370009053, "RNA_b3962": 40217.13658652541, "RNA_b3965": 29524.009896796662, "RNA_b3966": 131043.42077886316, "RNA_b3967": -60545.59919541767, "RNA_b3968": 109009.12502251836, "RNA_b3969": -189305.7507596051, "RNA_b3970": 204785.72023218364, "RNA_b3971": 8522.427061791015, "RNA_b3972": -10415.185329613663, "RNA_b3974": 24140.157743553576, "RNA_b3976": -2950.128948370746, "RNA_b3977": 2146.988842159672, "RNA_b3978": -37539.16356651872, "RNA_b3979": -2948.143963236668, "RNA_b3980": 84204.2810914533, "RNA_b3981": -22417.821990817058, "RNA_b3982": 38723.119597487756, "RNA_b3983": 30455.370573260916, "RNA_b3984": -407563.6954477604, "RNA_b3985": 35356.004705453575, "RNA_b3986": 10606.21229829662, "RNA_b3987": 286211.774336942, "RNA_b3988": 300111.8557813, "RNA_b3990": 80719.3464069253, "RNA_b3991": 54872.19136581286, "RNA_b4407": 14263.48984806884, "RNA_b3992": 53677.817604505064, "RNA_b3993": -180551.17437937466, "RNA_b3994": 134874.3486599488, "RNA_b3996": 54887.91800605272, "RNA_b3997": -31979.184460775738, "RNA_b4005": 11960.446510744341, "RNA_b4006": 67299.85600504522, "RNA_b4007": 109009.12502251836, "RNA_b4008": -189305.7507596051, "RNA_b4009": 205077.1384491176, "RNA_b4010": 8522.427061791015, "RNA_b4013": 25026.532713548913, "RNA_b4014": -93670.50052371003, "RNA_b4015": 92709.16667856644, "RNA_b4019": 106216.94048186211, "RNA_b4022": 25372.750277487892, "RNA_b4024": 26208.132321623165, "RNA_b4025": 46479.826449172135, "RNA_b4031": 105217.26819872134, "RNA_b4032": 63635.17415865988, "RNA_b4033": 110090.29024006838, "RNA_b4034": 84426.4022500735, "RNA_b4035": 79306.87088643077, "RNA_b4036": -61807.23092749388, "RNA_b4039": -25592.454091976222, "RNA_b4040": 61967.94185194546, "RNA_b4041": 64741.42932363386, "RNA_b4042": 9434.754309793117, "RNA_b4049": 26856.623835484515, "RNA_b4053": 25880.57452349899, "RNA_b4054": 31853.52499553517, "RNA_b4055": 50791.83814213452, "RNA_b4067": 46290.96863713681, "RNA_b4069": 35987.753939711074, "RNA_b4070": 101980.31020713785, "RNA_b4071": 40327.60814193707, "RNA_b4072": 47860.45425034439, "RNA_b4073": 68235.18344496375, "RNA_b4077": 37841.653625468825, "RNA_b4079": 152530.43807444192, "RNA_b4084": 66217.30746747312, "RNA_b4085": -129385.7862049748, "RNA_b4086": 70006.1826691076, "RNA_b4087": 108590.40530028351, "RNA_b4088": 66310.16647834839, "RNA_b4090": 7889.415986465145, "RNA_b4094": 39784.61046868125, "RNA_b4111": 39266.53893407266, "RNA_b4115": 38650.512622672984, "RNA_b4117": 62700.11558069704, "RNA_b4119": 96312.60336193457, "RNA_b4120": 101311.42225165777, "RNA_b4122": 45054.91425812606, "RNA_b4123": 95608.22041393754, "RNA_b4129": 40643.208023398955, "RNA_b4130": 103919.68469751925, "RNA_b4131": 62417.57099554113, "RNA_b4132": 32014.41502696237, "RNA_b4134": 2197.3310081478094, "RNA_b4136": 23597.94474342709, "RNA_b4138": 93044.08406673136, "RNA_b4139": 35514.42194552211, "RNA_b4142": 5749.3964265913, "RNA_b4143": 45813.61311452794, "RNA_b4151": 25667.16144927628, "RNA_b4152": 28144.077742960417, "RNA_b4153": 52280.875470298175, "RNA_b4154": -16422.632016235944, "RNA_b4160": -124488.4222647183, "RNA_b4161": 74838.71397831333, "RNA_b4162": 15831.640498168195, "RNA_b4163": 2107.761367039719, "RNA_b4164": 2107.761367039719, "RNA_b4165": 2107.761367039719, "RNA_b4166": 31990.140393007438, "RNA_b4169": -50723.77790415951, "RNA_b4171": -152801.66416269194, "RNA_b4177": 36679.127556826286, "RNA_b4180": -136381.59938770148, "RNA_b4192": 75589.88934904269, "RNA_b4193": 99737.36235654142, "RNA_b4194": 21682.853419955187, "RNA_b4195": 32973.54223226816, "RNA_b4196": 46245.31882601522, "RNA_b4197": 60563.461085840405, "RNA_b4198": -138908.32933102894, "RNA_b4200": 28116.481480120183, "RNA_b4202": 16287.867037815275, "RNA_b4203": -32513.948997902036, "RNA_b4208": 37199.06239608075, "RNA_b4213": 137672.83931881122, "RNA_b4214": 21484.45041429795, "RNA_b4219": 45528.37470255663, "RNA_b4226": 14044.621624438378, "RNA_b4227": 67668.51918060386, "RNA_b4485": 107137.26629928718, "RNA_b4230": 72985.2292011515, "RNA_b4231": 70946.6953938658, "RNA_b4232": 29020.051433434266, "RNA_b4233": 97385.29343847132, "RNA_b4237": 33082.403928015396, "RNA_b4238": 28604.37915541205, "RNA_b4239": 117708.94284412535, "RNA_b4240": 101332.99654671893, "RNA_b4242": 66836.11975681417, "RNA_b4244": 32799.36439127781, "RNA_b4245": 685.1941947086747, "RNA_b4254": 27777.403631152174, "RNA_b4258": 77523.31106786556, "RNA_b4260": 107286.31672794459, "RNA_b4261": -13789.323696176823, "RNA_b4262": 76995.0103257776, "RNA_b4265": 94171.82599283318, "RNA_b4266": 47602.04738033784, "RNA_b4267": -101055.34312723782, "RNA_b4268": 39887.822438037816, "RNA_b4270": 2429.5340167537097, "RNA_b4287": 54657.16290801465, "RNA_b4288": 68425.27505939212, "RNA_b4289": 71412.20488314668, "RNA_b4290": 64321.482602696786, "RNA_b4291": 165705.1030245619, "RNA_b4293": 37186.04922710486, "RNA_b4301": -188893.49285888622, "RNA_b4311": 20802.65276231029, "RNA_b4321": 35928.265236323015, "RNA_b4322": 84274.85722631392, "RNA_b4323": 87492.84996270407, "RNA_b4356": 97131.87079282916, "RNA_b4358": 72444.54812320256, "RNA_b4367": 56166.650400988496, "RNA_b4368": 2443.7268165179257, "RNA_b4369": 2443.7268165179257, "RNA_b4370": 2443.7268165179257, "RNA_b4371": 29887.44051071553, "RNA_b4374": -16705.171053223574, "RNA_b4375": 46162.52880498047, "RNA_b4381": 13108.083278614462, "RNA_b4382": 40147.08642374967, "RNA_b4383": 59095.586375004765, "RNA_b4384": -8864.597111316656, "RNA_b4386": 72423.64063204027, "RNA_b4388": 28109.05933226054, "RNA_b4390": 87414.9861558909, "RNA_b4392": 56219.137074279395, "RNA_b4394": 36450.23859249065, "RNA_b4395": 18784.997343426927, "generic_tRNA_AUC_ile__L_c": 0.4700707916106802, "generic_tRNA_AUU_ile__L_c": 0.4700707916106802, "generic_tRNA_GCA_ala__L_c": -17.29568834058141, "generic_tRNA_GCG_ala__L_c": -17.29568834058141, "generic_tRNA_GCU_ala__L_c": -17.29568834058141, "generic_tRNA_GAC_asp__L_c": 0.17265693575153845, "generic_tRNA_GAU_asp__L_c": 0.17265693575153845, "generic_tRNA_ACG_thr__L_c": 0.17476980634651126, "generic_tRNA_AGA_arg__L_c": 0.1830588675862395, "generic_tRNA_CAA_gln__L_c": 0.4650131366039966, "generic_tRNA_AUG_met__L_c": 0.4669051986573272, "generic_tRNA_CAG_gln__L_c": -0.41370145959618354, "generic_tRNA_CUG_leu__L_c": 0.21057758382010222, "generic_tRNA_CUA_leu__L_c": 0.21057758382010222, "generic_tRNA_AAA_lys__L_c": 0.17445400113118817, "generic_tRNA_AAG_lys__L_c": 0.17445400113118817, "generic_tRNA_GUA_val__L_c": 0.17959409445047475, "generic_tRNA_GUG_val__L_c": 0.17959409445047475, "generic_tRNA_GUU_val__L_c": 0.17959409445047475, "generic_tRNA_UCC_ser__L_c": 0.21553695662072667, "generic_tRNA_UCU_ser__L_c": 0.21553695662072667, "generic_tRNA_UCA_ser__L_c": 0.19913937916374938, "generic_tRNA_UCG_ser__L_c": 0.21220529959304785, "generic_tRNA_UAC_tyr__L_c": 0.15305253020227122, "generic_tRNA_UAU_tyr__L_c": 0.15305253020227122, "generic_tRNA_GUC_val__L_c": 0.17959409445047475, "generic_tRNA_UUG_leu__L_c": 0.19860673177759985, "generic_tRNA_UUA_leu__L_c": -0.09581999440072539, "generic_tRNA_UGC_cys__L_c": 0.4517568568276029, "generic_tRNA_UGU_cys__L_c": 0.4517568568276029, "generic_tRNA_GGC_gly_c": 0.17766252840317923, "generic_tRNA_GGU_gly_c": 0.17766252840317923, "generic_tRNA_AAC_asn__L_c": 0.1720914641659841, "generic_tRNA_AAU_asn__L_c": 0.1720914641659841, "generic_tRNA_CCC_pro__L_c": 0.18183852169484258, "generic_tRNA_CCU_pro__L_c": 0.18207487323838006, "generic_tRNA_AGG_arg__L_c": 0.18140016232622544, "generic_tRNA_GCC_ala__L_c": 0.1799402028653177, "generic_tRNA_GAA_glu__L_c": -17.00142668284168, "generic_tRNA_AUA_ile__L_c": 0.17046175828386576, "generic_tRNA_CGU_arg__L_c": 0.47207160264952025, "generic_tRNA_CGC_arg__L_c": 0.47207160264952025, "generic_tRNA_CGA_arg__L_c": 0.47207160264952025, "generic_tRNA_AGC_ser__L_c": -1.0339343196399031, "generic_tRNA_AGU_ser__L_c": -1.0339343196399031, "generic_tRNA_START_met__L_c": 0.17850085596529724, "generic_tRNA_GGG_gly_c": 0.183195831990204, "generic_tRNA_UUC_phe__L_c": 0.16220169354439098, "generic_tRNA_UUU_phe__L_c": 0.16220169354439098, "generic_tRNA_CUC_leu__L_c": 0.19214796659666172, "generic_tRNA_CUU_leu__L_c": 0.19214796659666172, "generic_tRNA_ACC_thr__L_c": -0.28088675074134456, "generic_tRNA_ACU_thr__L_c": -0.28088675074134456, "generic_tRNA_CCG_pro__L_c": 0.18207487323838006, "generic_tRNA_UGA_cys__L_c": 0.23285480828389313, "generic_tRNA_UGG_trp__L_c": 0.1687294010071039, "generic_tRNA_CGG_arg__L_c": 0.4786724655339938, "generic_tRNA_CAC_his__L_c": -0.14227170150631954, "generic_tRNA_CAU_his__L_c": -0.14227170150631954, "generic_tRNA_CCA_pro__L_c": 0.18207487323838006, "generic_tRNA_ACA_thr__L_c": -0.28088675074134456, "generic_tRNA_GGA_gly_c": -3.3768187171296997, "protein_b0002": -2.728107138863325e-26, "protein_b0003": -1778.2886222802765, "protein_b0004": 74.35442731021918, "protein_b0007": -942.5106216828713, "protein_b0008": -572.7975300046518, "protein_b0009": -240.9213530449914, "protein_b0014": 535.1987757789627, "protein_b0015": -1205.0386024871093, "protein_b0019": -356.54715979510377, "protein_b0023": -260.2358860891498, "protein_b0025": -178.7031567296998, "protein_b0026": -2263.7884824230214, "protein_b0027": -7.589525234771469, "protein_b0029": 320.2238189333807, "protein_b0030": -282.6768486159538, "protein_b0031": -273.64160540884933, "protein_b0032": -214.55388240795432, "protein_b0033": -1357.756188975269, "protein_b0036": -1626.6865149020143, "protein_b0037": 302.2872647460411, "protein_b0038": -2085.2235307361057, "protein_b0040": -381.8586446322345, "protein_b0047": -269.6554222996617, "protein_b0048": -188.3017971713174, "protein_b0049": 159.92709167819538, "protein_b0051": 239.16986235105145, "protein_b0052": 113.34871948556517, "protein_b0053": -1710.9348980951484, "protein_b0058": -1923.017683522398, "protein_b0061": -1698.5950736051523, "protein_b0062": -2.03213770853772, "protein_b0063": 340.30091013474316, "protein_b0066": 256.95756991089064, "protein_b0067": -228.67647029082457, "protein_b0068": 261.79663067664427, "protein_b0070": -1307.4093951935731, "protein_b0071": 82.81458561629893, "protein_b0072": -2290.721307902073, "protein_b0073": 334.8177900381746, "protein_b0074": 604.29640572695, "protein_b0077": -766.5803834477892, "protein_b0078": 222.62455362096563, "protein_b0082": -262.71623705936435, "protein_b0084": 503.3989933363356, "protein_b0085": 200.29282510473993, "protein_b0086": 290.83562598874556, "protein_b0087": -190.68227163490283, "protein_b0088": -8376.33935979016, "protein_b0090": 40.27194649933072, "protein_b0091": 413.82463144549064, "protein_b0092": -5.5156067532526786e-27, "protein_b0096": 203.04794301041562, "protein_b0098": -1554.5178348117588, "protein_b0099": -110.78438471914728, "protein_b0103": -634.3554617350128, "protein_b0104": -326.8490814129644, "protein_b0109": -55.92570170353515, "protein_b0110": -648.0133360281485, "protein_b0112": -1199.5347231681867, "protein_b0114": -2045.6729075723765, "protein_b0115": -488.16912093559955, "protein_b0116": -948.1513082625249, "protein_b0118": -1114.6850521821004, "protein_b0120": 177.22704335913673, "protein_b0121": -913.5277021482865, "protein_b0123": -452.163828166833, "protein_b0124": -827.4807767618372, "protein_b0125": -156.13801696632825, "protein_b0126": -163.57423542766327, "protein_b0131": -116.8063325145543, "protein_b0133": 312.85236882719505, "protein_b0134": -822.413338263111, "protein_b0142": -941.2782798093383, "protein_b0149": -219.46894280202645, "protein_b0150": 994.6981524347991, "protein_b0151": 96.90388156996778, "protein_b0152": -41.078310315260254, "protein_b0153": -3838.525223024885, "protein_b0154": -657.1543342824901, "protein_b0155": -344.7296046414651, "protein_b0156": 16.400223362930646, "protein_b0158": 208.0797656589053, "protein_b0159": -1067.4598130191919, "protein_b0160": -598.4003624746206, "protein_b0166": -230.40302753929456, "protein_b0168": -1689.6595383978033, "protein_b0169": -1028.6276213391536, "protein_b0170": -287.62126449437903, "protein_b0171": -387.49398601880125, "protein_b0172": -106.81788525163788, "protein_b0173": -365.2814750136892, "protein_b0174": -167.8719304359868, "protein_b0175": -864.1919038343613, "protein_b0177": 205.60608662407915, "protein_b0179": -103.59290856433225, "protein_b0180": -106.98754832713882, "protein_b0181": -793.0712723369098, "protein_b0182": -3204.7002236478697, "protein_b0185": -593.5880347751787, "protein_b0186": 177.15856546265624, "protein_b0188": -364.876899160806, "protein_b0194": -633.8033172866484, "protein_b0197": -1084.0135131224333, "protein_b0198": -184.5246113090397, "protein_b0199": 487.18316351087867, "protein_b0200": 60.958085105357746, "protein_b0207": -28.975726654908815, "protein_b0212": -168.97739105050567, "protein_b0221": -1022.9407389647453, "protein_b0222": -210.3856117178682, "protein_b0237": -453.77634768782065, "protein_b0238": -173.93787865424164, "protein_b0241": 80.72850563825921, "protein_b0242": 509.12066828825505, "protein_b0243": -798.9149168810036, "protein_b0260": -439.88014362259037, "protein_b0261": -1189.105190665311, "protein_b0273": -541.1965473119976, "protein_b0306": 148.06798212587373, "protein_b0307": 243.96913885901412, "protein_b0308": 137.57577911778742, "protein_b0311": 537.0418401920956, "protein_b0312": 372.75492668613106, "protein_b0314": -95.75036301935862, "protein_b0323": -872.5756037763912, "protein_b0331": -3001.6483043135445, "protein_b0333": 250.30082956563868, "protein_b0334": 163.2089149477687, "protein_b0336": -139.85757659121202, "protein_b0337": 461.2944933667219, "protein_b0339": -665.2375478584677, "protein_b0340": 131.0262727909785, "protein_b0341": -226.30611040646798, "protein_b0343": -1404.442407073178, "protein_b0344": -495.3658680028321, "protein_b0347": 501.05668046872216, "protein_b0348": 201.8242546666534, "protein_b0349": 361.4901589413471, "protein_b0350": 232.18662695779247, "protein_b0351": -3247.754726028748, "protein_b0352": 307.0022605299283, "protein_b0353": -1007.3319998079323, "protein_b0355": 178.4708921638526, "protein_b0356": -963.0248789425824, "protein_b0365": -1689.1085362301903, "protein_b0366": 97.5575069108592, "protein_b0367": -240.37262245725387, "protein_b0368": 232.1208499729151, "protein_b0369": -500.4622982825514, "protein_b0381": -212.96023394633647, "protein_b0383": 459.1606473585457, "protein_b0386": -442.68072165528883, "protein_b0388": 64.14865015540443, "protein_b0394": -226.71870716212132, "protein_b0401": -318.89789266390386, "protein_b0403": 582.0561953006455, "protein_b0404": -195.21810554805558, "protein_b0405": -480.4391394601052, "protein_b0406": -503.3320274053376, "protein_b0408": 377.48325567231836, "protein_b0409": -1784.979407911117, "protein_b0411": -234.25863329651625, "protein_b0414": -1557.1831912611829, "protein_b0415": -87.75589003407323, "protein_b0416": -9.977228184550732, "protein_b0417": 89.0909443176756, "protein_b0418": -104.52056735034687, "protein_b0420": -1910.8380654679775, "protein_b0421": 426.4220913492294, "protein_b0423": -318.72138139191645, "protein_b0425": -458.13794300592633, "protein_b0428": -118.9490749256948, "protein_b0429": -96.4468403618084, "protein_b0430": -164.0150074936417, "protein_b0431": -3336.8304336453502, "protein_b0432": -109.36615168978805, "protein_b0433": -1034.1637935579474, "protein_b0436": -780.5225558913816, "protein_b0444": -248.01202080766137, "protein_b0446": -293.86903592847887, "protein_b0451": -1201.1069345408116, "protein_b0452": -248.47295439209017, "protein_b0459": -89.09931092111013, "protein_b0462": 225.2814677178862, "protein_b0463": -1710.9196409060512, "protein_b0469": -265.0124817000092, "protein_b0474": -281.1971051032607, "protein_b0475": -423.715293108005, "protein_b0477": -323.77150919450344, "protein_b0480": 485.50547576388504, "protein_b0484": 253.93766199195872, "protein_b0485": 337.99027350384125, "protein_b0494": -583.2640741794102, "protein_b0505": 152.82296301537485, "protein_b0507": -48.558001336332325, "protein_b0508": -0.0, "protein_b0509": -4653.535714478758, "protein_b0511": -113.31806439657274, "protein_b0512": 295.44887242111474, "protein_b0514": 55.72443845674149, "protein_b0516": -1357.667032936989, "protein_b0517": 309.841366625752, "protein_b0521": -2343.8571225968376, "protein_b0522": 191.58216767194855, "protein_b0523": -786.1827804687714, "protein_b0524": -647.9864426569421, "protein_b0526": -608.9096119441843, "protein_b0529": -291.0935421110902, "protein_b0572": -2682.1364946093277, "protein_b0573": 51.227542821640036, "protein_b0574": 207.8338998381147, "protein_b0575": -44.49113935337931, "protein_b0576": -367.8231201498071, "protein_b0578": 178.80183343404917, "protein_b0583": -83.24323904576835, "protein_b0584": 1396.600233112193, "protein_b0585": 204.90994352258846, "protein_b0586": -3009.296982039032, "protein_b0588": 134.26961099128334, "protein_b0589": -112.25745579830689, "protein_b0590": -1325.3208419341754, "protein_b0591": -954.1373553898186, "protein_b0592": 299.564082845268, "protein_b0593": 353.5491150051459, "protein_b0594": -1923.279017264474, "protein_b0595": 121.26116890902367, "protein_b0596": -0.0, "protein_b0604": -498.66720768852366, "protein_b0612": -490.92303797515757, "protein_b0613": 216.18994519133213, "protein_b0615": -2122.294342771656, "protein_b0616": 322.9835856660871, "protein_b0617": 185.33977955233104, "protein_b0621": -370.2273134376474, "protein_b0622": -47.462975842937794, "protein_b0627": -126.4323528496994, "protein_b0628": -357.013131397103, "protein_b0630": -224.19413699904067, "protein_b0632": -213.5316905175658, "protein_b0635": 543.8690801581466, "protein_b0636": -2505.6914884095236, "protein_b0638": 125.07750487234284, "protein_b0639": -2779.3171441821214, "protein_b0642": 103.58400109875068, "protein_b0650": 551.3747419834249, "protein_b0651": 88.25854254374823, "protein_b0652": 93.24214134546108, "protein_b0653": -103.63691501429378, "protein_b0654": -66.70393412559888, "protein_b0655": 425.9419248852672, "protein_b0657": -1319.0300562384964, "protein_b0661": -201.6805743098, "protein_b0662": 21.171009051457645, "protein_b0674": -594.3635254130866, "protein_b0677": -637.304643798723, "protein_b0678": -1235.0758417872428, "protein_b0679": -367.9800915368658, "protein_b0680": -603.6735793069662, "protein_b0684": -672.6654267242993, "protein_b0688": -905.2074319310457, "protein_b0692": -227.9441319969136, "protein_b0693": -1486.6982657684348, "protein_b0696": 138.73993746995865, "protein_b0697": -2169.168527608632, "protein_b0698": -47.87079988561044, "protein_b4513": -52.905638256348404, "protein_b0709": -332.10241777266646, "protein_b0720": -652.8166672967116, "protein_b0721": -445.1182043189498, "protein_b0722": -165.57178051865398, "protein_b0723": -1078.1693913633226, "protein_b0724": 285.7772643848785, "protein_b0726": 936.9005983092197, "protein_b0727": 256.1648168096109, "protein_b0728": -3274.4790165033332, "protein_b0729": 78.80470114642233, "protein_b0731": -162.00544415509222, "protein_b0732": 731.5410052709633, "protein_b0733": -488.8003834728881, "protein_b0734": -298.58328430629496, "protein_b0736": -1506.5661311594267, "protein_b0750": -1014.7396001837492, "protein_b0751": -256.7006463418598, "protein_b0752": -477.21012807731216, "protein_b0754": -362.41272666276797, "protein_b0755": -514.4843073576553, "protein_b0756": 657.4663820801378, "protein_b0757": -5.891726585606793, "protein_b0758": -13.455725931203036, "protein_b0759": -1140.1659094677796, "protein_b0763": 3.1386890972348853, "protein_b0764": -139.46360220735917, "protein_b0765": -1047.4821741769524, "protein_b0766": 128.19287096741664, "protein_b0767": 1.0186718567448287, "protein_b0774": -630.3086861586406, "protein_b0775": 295.7141858062931, "protein_b0776": 354.9664756120051, "protein_b0777": 141.2397466349935, "protein_b0778": -1912.4408281913124, "protein_b0781": -1011.732594574196, "protein_b0783": 17.50619599820709, "protein_b0784": -21.648062164773837, "protein_b0785": -18.01914403679468, "protein_b0789": -1444.6530653493735, "protein_b0805": 679.1754606355917, "protein_b0807": -143.8880985180269, "protein_b0809": 63.593077298276, "protein_b0810": -223.35206991940393, "protein_b0811": 176.30104865586532, "protein_b0813": -348.00843207713086, "protein_b0822": -255.9528675546272, "protein_b0825": -417.83909429408124, "protein_b0826": -863.0343099906106, "protein_b0827": 423.2952157683991, "protein_b0828": 117.89487901735708, "protein_b0829": 368.6611254645038, "protein_b0830": 49.290675802731336, "protein_b0831": -127.18227799692525, "protein_b0832": -114.70391666406435, "protein_b0837": -107.76658923234326, "protein_b0839": -454.3891591053285, "protein_b0841": -530.379098413703, "protein_b0842": -1020.691849686408, "protein_b0849": -52.63255543809655, "protein_b0854": 204.76583797325196, "protein_b0855": 323.035600746645, "protein_b0856": -296.99514089133913, "protein_b0857": -256.22265690688164, "protein_b0859": -772.8306076010102, "protein_b0860": -170.39256650479382, "protein_b0861": -208.7740153263559, "protein_b0862": -135.3911298651164, "protein_b0863": 253.25684390344117, "protein_b0864": 194.49413844658895, "protein_b0870": -1065.070448245416, "protein_b0871": -654.1969852462048, "protein_b0875": -602.4924582687336, "protein_b0884": -72.09585866486655, "protein_b0886": 384.8192298274779, "protein_b0887": 100.16392216727648, "protein_b0888": -176.3933715481717, "protein_b0891": -601.3304379736726, "protein_b0893": -437.7078875878354, "protein_b0894": 789.1385305717757, "protein_b0895": 209.7193440345783, "protein_b0896": -245.16071963024797, "protein_b0902": -232.53042971086094, "protein_b0903": 372.2749165226081, "protein_b0904": -1965.177421134593, "protein_b0907": 32.869533242565296, "protein_b0908": -952.9844142372874, "protein_b0910": -113.86243346887068, "protein_b0911": -823.7585364949094, "protein_b0914": -2887.3303403958316, "protein_b0915": 251.42467516821574, "protein_b0918": -469.274982442104, "protein_b0928": -431.94642355049615, "protein_b0929": -108.13061784905868, "protein_b0930": -505.83285234230596, "protein_b0931": -287.39132033361597, "protein_b0932": 427.47471056185555, "protein_b0933": 138.2379072699207, "protein_b0934": -129.2743699607928, "protein_b0935": 320.51335595738345, "protein_b0936": 175.88980706074304, "protein_b0937": -2051.276452247153, "protein_b0945": -195.42437959600397, "protein_b0948": -1559.7702222637236, "protein_b0954": -171.11106059889244, "protein_b0957": -303.9594509738039, "protein_b0963": -163.19410876640063, "protein_b0967": -211.064431210103, "protein_b0968": 104.57732911989311, "protein_b0969": -271.4322480976643, "protein_b0972": 397.9142969949451, "protein_b0973": 601.9037181405307, "protein_b0974": -3201.554163126348, "protein_b0978": -2558.747478419782, "protein_b0979": -256.190787442789, "protein_b0980": 453.9693677011698, "protein_b0996": 306.16238856626455, "protein_b0997": 749.4867904980065, "protein_b0998": 11.002167407178511, "protein_b1002": 396.38472093555635, "protein_b1006": -3086.383531039781, "protein_b1007": 207.2561845866733, "protein_b1008": 207.42001057302014, "protein_b1009": 127.43182272103971, "protein_b1010": 9.30011444112088, "protein_b1011": 144.61773289815855, "protein_b1012": 297.88140545979803, "protein_b1014": -1119.2147396603086, "protein_b1015": -471.5673813120352, "protein_b1033": 132.1329405191589, "protein_b1054": -584.3724349596073, "protein_b1059": 347.5679588328515, "protein_b1062": -420.9975212802277, "protein_b1064": -64.27656855787926, "protein_b1069": -1196.8537805208114, "protein_b1084": -1184.2134081848426, "protein_b1086": -303.862111487781, "protein_b1089": -236.62346152205913, "protein_b1090": 71.3562622525227, "protein_b1091": -752.6238561233707, "protein_b1092": -720.6491342121832, "protein_b1093": 49.63973380989041, "protein_b1094": -617.0016346561164, "protein_b1095": -17.202319675426057, "protein_b1096": 265.1451522874973, "protein_b1098": -2041.648170072557, "protein_b1101": -1192.9736491274866, "protein_b1102": 1333.2677714810682, "protein_b1106": 165.46594061551238, "protein_b1107": -1828.3229575671658, "protein_b1109": 280.3813817299049, "protein_b1114": -1119.9961539434955, "protein_b1116": -1435.4016615259973, "protein_b1117": 285.0767396428852, "protein_b1118": 199.52671793878704, "protein_b1119": -622.1590575134147, "protein_b1123": 109.07972588349016, "protein_b1124": -149.36342104437082, "protein_b1125": -236.47877065551396, "protein_b1126": 348.19418014269354, "protein_b1131": -896.1819473070732, "protein_b1133": -206.22477490529312, "protein_b1134": -596.3818169905286, "protein_b1135": 348.24212462280644, "protein_b1136": -645.9827519213264, "protein_b1185": -229.74863985544457, "protein_b1186": -1254.687446253951, "protein_b1189": 310.6427216443453, "protein_b1190": -1149.0933152666316, "protein_b1192": -260.10186748835633, "protein_b1193": 26.94321033011734, "protein_b1197": 665.6936504472594, "protein_b1198": 304.61902667096604, "protein_b1199": 240.8369994446858, "protein_b1200": -1163.4034029741856, "protein_b1206": -1172.1696246446093, "protein_b1207": -33.24896788159898, "protein_b1208": -783.3253201997517, "protein_b1209": 425.56760108244333, "protein_b1210": 396.30052935814007, "protein_b1211": -1288.5935085088117, "protein_b1215": -513.1825972439003, "protein_b1216": -694.7436789777256, "protein_b1223": -1051.6077075836602, "protein_b1224": 1223.0386445310098, "protein_b1225": 288.6613747720774, "protein_b1226": 132.38801986293248, "protein_b1227": -140.9838827908102, "protein_b1232": -263.9815568564801, "protein_b1236": -525.1861846125767, "protein_b1238": -111.08463894951889, "protein_b1241": -1620.942402769722, "protein_b1243": -2583.1900440951545, "protein_b1244": -246.83799835188887, "protein_b1245": 14.348507698281896, "protein_b1246": 0.8231667025024645, "protein_b1247": 164.23427763086514, "protein_b1249": -1019.4484336014217, "protein_b1250": -598.4052308096112, "protein_b1252": 32.12897312889301, "protein_b1260": -11.86810450720391, "protein_b1261": 290.8784109685556, "protein_b1262": 403.47262369076253, "protein_b1263": -3159.1294559943867, "protein_b1264": 608.3067259805189, "protein_b1269": 34.299922530505214, "protein_b1270": -490.3974050170165, "protein_b1276": -539.4399908111743, "protein_b1277": -196.51704235342737, "protein_b1278": -699.5340941480297, "protein_b1281": -433.86966083864684, "protein_b1286": -755.6740911499144, "protein_b1288": -353.9678411002457, "protein_b1291": -2543.212596754943, "protein_b1296": -161.5005661350798, "protein_b1297": -384.3759106585394, "protein_b1298": 72.13849733458002, "protein_b1300": -1754.0450876303232, "protein_b1301": 675.9199907447617, "protein_b1302": 119.13990187567879, "protein_b1308": -112.46902571311638, "protein_b1319": -121.30257492854952, "protein_b1325": -549.8207286060091, "protein_b1326": -373.93703823402484, "protein_b1329": 311.63027528667254, "protein_b1344": -194.15915310637337, "protein_b1363": -965.5187678005063, "protein_b1377": 50.54005716293109, "protein_b1378": -1072.8289774919324, "protein_b1380": -357.84347151753104, "protein_b1385": -484.1701248943187, "protein_b1386": 783.5308063724203, "protein_b1387": 156.36909000485005, "protein_b1388": 232.94372447099792, "protein_b1389": 28.478728754644752, "protein_b1390": 121.05313561139073, "protein_b1391": 75.82691061174572, "protein_b1392": 333.05940439783666, "protein_b1393": -0.0, "protein_b1394": -0.0, "protein_b1395": -4784.722314488274, "protein_b1397": 248.0414792177512, "protein_b1398": 527.4271591224162, "protein_b1415": -823.4927170239569, "protein_b1440": 317.6338395324499, "protein_b1441": 344.81075572388835, "protein_b1442": -402.44311630138816, "protein_b1443": -119.40254255446546, "protein_b1444": -44.29755723132744, "protein_b1453": -407.309542166808, "protein_b1463": 173.80421988841576, "protein_b1465": -96.11155873522429, "protein_b1466": 164.85863311102344, "protein_b1467": 376.337873635911, "protein_b1468": 1428.5820982368248, "protein_b1469": -101.87212060815678, "protein_b1473": -722.1299975050351, "protein_b1474": -1623.9430251845333, "protein_b1475": 191.9865906825048, "protein_b1476": -338.8348288963456, "protein_b1478": -263.22687397309915, "protein_b1479": -383.42647702756915, "protein_b1480": 10.368053957235496, "protein_b1483": 338.4219887361152, "protein_b1484": 331.21149770197883, "protein_b1485": -25.557084769732512, "protein_b1486": -72.49883425127106, "protein_b1487": -2519.2838017960466, "protein_b1488": 151.35033226389413, "protein_b1489": 526.7332040441772, "protein_b1492": -502.94069238525884, "protein_b1493": 370.5786163099486, "protein_b1519": 101.27908737703872, "protein_b1521": -775.8069901522114, "protein_b1524": 182.15155144950833, "protein_b1525": -285.63015517933604, "protein_b1528": -470.7493157201802, "protein_b1533": -867.8818211471105, "protein_b1539": -131.92231782298634, "protein_b1584": 63.051591951080624, "protein_b1587": 926.3279740480311, "protein_b1588": 710.239334196781, "protein_b1589": 155.37258097567093, "protein_b1590": -155.64699305307505, "protein_b1591": -203.87294041325853, "protein_b1592": -71.80653250401424, "protein_b1599": -141.6197039439576, "protein_b1600": -137.08107644183707, "protein_b1602": -214.7210914624825, "protein_b1603": -1739.2531770238174, "protein_b1605": -416.3530211060765, "protein_b1606": -999.7964832679821, "protein_b1611": -624.4257152843866, "protein_b1612": -532.2335216741058, "protein_b1613": -422.5557151441421, "protein_b1621": -1283.6891541811067, "protein_b1622": -28.74474476542377, "protein_b1623": -394.23988744840176, "protein_b1634": -437.29674728434435, "protein_b1636": -41.93601001491477, "protein_b1637": -848.4295882805819, "protein_b1638": -220.63543632910856, "protein_b1640": -223.89546641807667, "protein_b1646": 266.35924262463976, "protein_b1651": -162.13778753748224, "protein_b1652": -2712.304800160915, "protein_b1654": -215.97286112772966, "protein_b1656": -117.8020562987583, "protein_b1661": 368.61248243950087, "protein_b1662": -173.3237355355306, "protein_b1676": -397.4415412930561, "protein_b1677": -1.0344185226267535, "protein_b1679": 73.98795013781185, "protein_b1680": 223.9784793990568, "protein_b1681": 492.1100701887674, "protein_b1682": 318.37368036253713, "protein_b1683": 318.94370282359597, "protein_b1684": -2822.5685397500956, "protein_b1692": -0.0, "protein_b1693": -1246.0877882791835, "protein_b1701": -2475.830742871165, "protein_b1702": -462.1089372482078, "protein_b1704": -149.06970889674008, "protein_b1709": 223.22668411036528, "protein_b1710": 51.046902638177386, "protein_b1711": -310.1724587174207, "protein_b1713": -1521.9919251198498, "protein_b1714": 183.2024730220452, "protein_b1716": -45.614789212175985, "protein_b1717": -548.7722695664952, "protein_b1718": 129.06722073077813, "protein_b1719": -1103.805326178236, "protein_b1723": -259.54671176364945, "protein_b1732": -558.2502973855067, "protein_b1734": 69.95233413085829, "protein_b1740": -223.81812091815254, "protein_b1744": 6.75875044757892, "protein_b1745": 581.7783476315761, "protein_b1746": 230.1960184801644, "protein_b1747": 289.6708924040548, "protein_b1748": -3051.4817066731866, "protein_b1759": -23.619934489079835, "protein_b1761": -436.5412740726352, "protein_b1764": -1611.1448875081721, "protein_b1767": 427.6232154734409, "protein_b1768": -623.8369988458396, "protein_b1773": -3348.29100431102, "protein_b1778": 238.9637909769808, "protein_b1779": -326.5159091204799, "protein_b1781": 46.711013098355835, "protein_b1800": 207.50317971642173, "protein_b1801": -1416.2074446140236, "protein_b1804": -560.0226137070234, "protein_b1805": -551.7837184844619, "protein_b1812": -516.0024104107526, "protein_b1814": 376.63917468140494, "protein_b1817": 46.09502920428448, "protein_b1818": -1695.1619384117857, "protein_b1819": -32.32478139133697, "protein_b1822": -390.14429176267157, "protein_b1835": -482.6203354457595, "protein_b1849": -379.9014604825964, "protein_b1850": -555.5359315811564, "protein_b1851": -604.6197370009113, "protein_b1852": -422.4170596853154, "protein_b1854": -328.4026761633366, "protein_b1855": -562.7420527326041, "protein_b1857": -406.94053324522633, "protein_b1858": 445.8746559033464, "protein_b1859": -1039.954290113484, "protein_b1865": -1003.3529594321857, "protein_b1866": -797.2115933291233, "protein_b1870": 215.08662896488235, "protein_b1871": -1018.5632002751897, "protein_b1872": -1594.4052997662059, "protein_b1873": 290.3849297365027, "protein_b1876": -913.2582080301383, "protein_b1896": 317.93495388180435, "protein_b1897": -23.15792614927238, "protein_b4460": -40.678794041959065, "protein_b1900": 443.38074897109493, "protein_b1901": 148.92199125761542, "protein_b1907": -933.8556411682817, "protein_b1912": -577.3290266458372, "protein_b1919": 33.87796730070248, "protein_b1922": -885.1791350819988, "protein_b1927": 409.7639186547758, "protein_b1981": -250.90751684263185, "protein_b1982": 473.38332925306884, "protein_b1991": 37.99452211035796, "protein_b1992": -156.78989289697844, "protein_b1993": 75.30423413734113, "protein_b2010": 389.61815405190185, "protein_b2019": -3144.2757833891787, "protein_b2020": 446.54993357392306, "protein_b2021": 235.30601183041543, "protein_b2022": 451.99692356491016, "protein_b2023": 162.89125224597865, "protein_b2024": -0.0, "protein_b2025": 234.31384658834958, "protein_b2026": 254.28537027211505, "protein_b2027": 333.7112968476326, "protein_b2028": 347.59537973262496, "protein_b2029": -580.9452406480943, "protein_b2032": -1524.5065697715384, "protein_b2033": 234.21258688489917, "protein_b2034": 348.72286104427565, "protein_b2035": -1465.1333261874893, "protein_b2036": 103.03695027963542, "protein_b2037": -200.21444682928524, "protein_b2038": 151.66784056728557, "protein_b2039": 158.46671432955768, "protein_b2040": -121.94274500666529, "protein_b2041": 204.29532004435697, "protein_b2045": -1484.9711149581678, "protein_b2048": -0.0, "protein_b2049": 262.40336767628907, "protein_b2051": 148.14099620740728, "protein_b2052": 294.2383317377364, "protein_b2053": 111.00683402947271, "protein_b2065": 186.61723356355563, "protein_b2066": 157.3860741474162, "protein_b2091": -2358.491077568735, "protein_b2092": -387.4738698307946, "protein_b2093": -8.485512226610133, "protein_b2094": 54.332775285731444, "protein_b2095": 37.305491357080044, "protein_b2096": -227.1818428373653, "protein_b2097": -276.8838843093839, "protein_b2103": -695.0669466950213, "protein_b2104": 21.86246497932693, "protein_b2114": -702.9223114947952, "protein_b2128": -259.38550525843783, "protein_b2129": 286.8250733447547, "protein_b2130": -278.5213813271893, "protein_b2131": 138.91577158374753, "protein_b2132": 756.3745110759016, "protein_b2133": -308.74998909400614, "protein_b2134": -352.4629747635507, "protein_b2140": -319.22572070230655, "protein_b2143": -454.8262012602334, "protein_b2146": -903.720322795331, "protein_b2147": 177.8097602274046, "protein_b2148": -109.04180716698038, "protein_b2149": 545.8387911798594, "protein_b2150": 232.35440536539667, "protein_b2153": -881.4176984407184, "protein_b2154": 186.09242052800428, "protein_b2155": 1318.3066908596315, "protein_b2156": -405.9853789831764, "protein_b2162": -339.4820281194534, "protein_b2167": -759.979519897688, "protein_b2168": 234.94216376262656, "protein_b2169": 297.82795633670054, "protein_b2170": -209.67443675812393, "protein_b2174": -68.01034355020566, "protein_b2183": -121.20258210206377, "protein_b2185": -187.56029466872386, "protein_b2197": 103.19366562045838, "protein_b2198": -126.70327118263282, "protein_b2199": -269.16074362137164, "protein_b2200": -313.1699763690793, "protein_b2201": -3036.6009912724953, "protein_b2202": 140.92309479896727, "protein_b2203": 191.26859213127995, "protein_b2204": 188.962553276688, "protein_b2205": 317.89094604746623, "protein_b2206": 434.4787017971057, "protein_b2207": 112.28631820790821, "protein_b2210": -379.7923837535148, "protein_b2215": 86.15987931883284, "protein_b2221": 290.06160725576797, "protein_b2222": 197.91475897479262, "protein_b2223": -2217.4985622951367, "protein_b2224": -0.0, "protein_b2232": -269.36972787946416, "protein_b2234": -1164.8208252624806, "protein_b2235": 229.42720072632034, "protein_b2239": 201.70853139267183, "protein_b2240": -476.5776500496705, "protein_b2241": -1499.0498930911292, "protein_b2242": 448.4328639558201, "protein_b2243": 352.95471153803044, "protein_b2251": -145.70751284448926, "protein_b2253": 65.73906648513059, "protein_b2254": 148.09098338835287, "protein_b2255": 529.6534717896474, "protein_b2256": 247.81573777643425, "protein_b2257": -426.3489231219931, "protein_b4544": -115.51194703875932, "protein_b2258": -169.86017699672198, "protein_b2260": 238.14514514255356, "protein_b2261": 178.0346062670524, "protein_b2262": 234.6106428474928, "protein_b2263": 179.79824252065865, "protein_b2264": 325.8087799098317, "protein_b2265": -3324.029293399692, "protein_b2268": -291.9512298533428, "protein_b2276": -277.57959231481846, "protein_b2277": -2139.2797861469426, "protein_b2278": -504.2936565799244, "protein_b2279": -17.587916775578442, "protein_b2280": -189.9726400069236, "protein_b2281": 9.700937266057645, "protein_b2282": -367.2355335773609, "protein_b2283": -5678.0787335035575, "protein_b2284": 69.05458897383465, "protein_b2285": -8.864601309222543, "protein_b2286": 272.40074681164776, "protein_b2287": 217.91729420857308, "protein_b2288": -99.30791951909757, "protein_b2290": -445.3194351541419, "protein_b2291": -380.20956784723035, "protein_b2296": -532.1834328364504, "protein_b2297": -589.6663958501717, "protein_b2303": -554.8791095574471, "protein_b2306": 200.62679654636244, "protein_b2307": -187.89602887928066, "protein_b2308": -77.24149872575343, "protein_b2309": 238.68257113949306, "protein_b2310": 280.9802748745357, "protein_b2311": 204.89514480186907, "protein_b2312": -796.903048609224, "protein_b2315": -872.9058919072957, "protein_b2316": -583.9553016038537, "protein_b2318": 95.45495296450365, "protein_b2320": -1756.6878977474387, "protein_b2323": -473.8579112968768, "protein_b2324": -599.1600235908672, "protein_b2328": 360.815560079459, "protein_b2329": -1853.1235001615703, "protein_b2341": -1379.9995537842756, "protein_b2342": -0.0, "protein_b2344": 508.4049516752986, "protein_b2366": 201.54582742464967, "protein_b2373": 317.5636811494806, "protein_b2374": -520.3652986724344, "protein_b2378": -563.4761729606871, "protein_b2379": -587.0010876851275, "protein_b2388": -543.0158213972342, "protein_b2392": -974.9786416652537, "protein_b2393": -880.341685242981, "protein_b2400": -507.87412185615636, "protein_b2406": -402.05041645349917, "protein_b2407": -1172.8805881474227, "protein_b2411": -1091.6755704986015, "protein_b2414": -406.6663394627387, "protein_b2415": 16.1338581449741, "protein_b2416": -1468.078179739282, "protein_b2417": 86.48102415090914, "protein_b2418": -191.44359625660397, "protein_b2421": 25.712350343448414, "protein_b2422": -2105.9465246048735, "protein_b2423": -124.9160439009214, "protein_b2424": -286.4468906103355, "protein_b2425": 416.34441067334797, "protein_b2428": -911.6265981615035, "protein_b2429": 16.83331694025259, "protein_b2435": -145.95330762166162, "protein_b2436": -287.00643038436135, "protein_b2440": 219.91779887661897, "protein_b2441": -1984.1444062576436, "protein_b2458": -1803.6814550027204, "protein_b2463": -1103.1441158879775, "protein_b2464": -389.35103340128416, "protein_b2465": -989.714354690219, "protein_b2467": 194.46932088692714, "protein_b2470": 672.3587095284037, "protein_b2472": -461.28856854869855, "protein_b2474": -1224.5119421379281, "protein_b2476": -304.8908641350186, "protein_b2477": -74.24974617521504, "protein_b2478": -183.55540679361656, "protein_b2480": 215.61597001888427, "protein_b2481": 277.92367104494974, "protein_b2482": -553.7320977997406, "protein_b2483": -254.4848502360917, "protein_b2484": -219.06715932888005, "protein_b2485": -207.07616652193934, "protein_b2486": -304.8936401803009, "protein_b2487": 641.1266149278518, "protein_b2488": 135.43613864985628, "protein_b2489": 375.3500454159281, "protein_b2490": -52.417483623743664, "protein_b2492": -7364.731269728049, "protein_b2497": -343.4194624570525, "protein_b2498": -1087.7881684786607, "protein_b2499": -319.6096014157963, "protein_b2500": 1.642138420795282e-27, "protein_b2501": -253.0360865593889, "protein_b2502": -675.2236864659776, "protein_b2507": 113.92703553463151, "protein_b2508": -1369.7328186588177, "protein_b2512": -994.0977845221523, "protein_b2514": -342.5752065398187, "protein_b2515": -90.00078988052245, "protein_b2517": -176.78768666033312, "protein_b2518": -235.98068038500196, "protein_b2519": -3387.314010816241, "protein_b2521": 50.090890850944255, "protein_b2523": 287.7869512318491, "protein_b2526": -952.9048033532669, "protein_b2527": 152.93214208757868, "protein_b2528": 139.1576853900132, "protein_b2529": 56.29568608970927, "protein_b2530": -1154.7875386169717, "protein_b2532": -260.67940350205737, "protein_b2533": 190.9860461815054, "protein_b2536": -951.3326228749618, "protein_b2538": 606.4206382399129, "protein_b2539": 225.36747986612576, "protein_b2540": 89.45014120518553, "protein_b2541": 195.65929683446552, "protein_b2542": 372.8867459067283, "protein_b2551": -685.9371803892218, "protein_b2552": 146.1793690039119, "protein_b2557": -1161.412638292347, "protein_b2558": 434.28309465848787, "protein_b2559": -662.0119039559252, "protein_b2563": -94.05287260952004, "protein_b2564": -562.1286764692907, "protein_b2566": 163.44891900002148, "protein_b2567": -621.7238398887546, "protein_b2573": -1302.069620743084, "protein_b2574": -281.71945465161934, "protein_b2575": -345.7205847820367, "protein_b2578": -489.96928689077697, "protein_b2579": 69.38834464813539, "protein_b2582": -159.71470154985258, "protein_b2585": -86.83226511368532, "protein_b2587": -926.5514927978971, "protein_b2594": -755.2905323260733, "protein_b2595": -204.20805668176658, "protein_b2599": -465.1827820776351, "protein_b2600": -1129.181304546575, "protein_b2601": 471.3557001985259, "protein_b2606": -962.8342553258088, "protein_b2607": 103.83668652308896, "protein_b2608": 219.92844881457637, "protein_b2609": 3.3500497298866603, "protein_b2610": -450.9992592112271, "protein_b2614": -342.2332522876942, "protein_b2615": -177.57098991902012, "protein_b2617": -75.96589725600931, "protein_b2661": 369.4859923493857, "protein_b2662": 171.17566444899538, "protein_b2663": -309.93541539642945, "protein_b2675": -1365.6219613767958, "protein_b2676": 163.28318515405132, "protein_b2677": 409.6255544681852, "protein_b2678": 139.46616474806913, "protein_b2679": 305.7555130759614, "protein_b2682": -163.15950457512255, "protein_b2683": -9.597493521816178, "protein_b2687": -222.97221044340054, "protein_b2688": 177.26083390098094, "protein_b2690": -502.5137170977312, "protein_b2697": -698.1618571703586, "protein_b2701": 403.289835177408, "protein_b2702": -43.967670817151685, "protein_b2703": 80.47872519673052, "protein_b2704": 44.53313820618732, "protein_b2705": -1685.7574624615147, "protein_b2708": -413.4127868878986, "protein_b2710": 425.0358484526959, "protein_b2711": 612.1337944791886, "protein_b2715": -345.6783560090568, "protein_b2719": 207.46990237027597, "protein_b2720": 83.26943609382556, "protein_b2721": 596.7361443579788, "protein_b2722": -102.44680352090643, "protein_b2723": -480.8770805221636, "protein_b2724": 244.0733235044174, "protein_b2738": -589.5722452705546, "protein_b2741": -199.2942321855517, "protein_b2744": -461.41898384214096, "protein_b2745": -400.9527308258309, "protein_b2746": 38.12104021931683, "protein_b2747": -380.7845608844129, "protein_b2750": -1371.4912559312088, "protein_b2751": 631.3294774946881, "protein_b2752": 108.7514426953843, "protein_b2762": 91.92029511786698, "protein_b2763": 348.1282544150622, "protein_b2764": -1897.6780740920046, "protein_b2765": -257.3986190861431, "protein_b2779": -793.1333228857885, "protein_b2780": -523.0917637938074, "protein_b2781": -685.4357106200866, "protein_b2784": 665.128368742104, "protein_b2785": -303.23735611328925, "protein_b2787": 270.99573225944164, "protein_b2788": 345.4660321121714, "protein_b2789": -2395.80054515937, "protein_b2791": -595.5262382140913, "protein_b2794": 56.79939409443899, "protein_b2796": -2127.585864410042, "protein_b2797": 262.38941279364496, "protein_b2799": -1084.9754402340957, "protein_b2800": -47.45826051239298, "protein_b2801": -166.3159172428563, "protein_b2802": -2.03213770853772, "protein_b2803": 297.96171515707084, "protein_b2806": -530.183189745821, "protein_b2810": 222.25073922525812, "protein_b2811": 18.089402122997498, "protein_b2813": -93.97763039699224, "protein_b2817": -202.55345755888698, "protein_b2818": -245.34773953871925, "protein_b2827": -631.8887953045327, "protein_b2828": -71.85074651621589, "protein_b2835": -263.1935858776635, "protein_b2836": -1628.9800002066606, "protein_b2838": -210.01609994661743, "protein_b2841": -387.60891333908467, "protein_b2866": -1512.629006249268, "protein_b2867": 272.8348173647359, "protein_b2868": 47.086624001742464, "protein_b2871": 337.6141565921303, "protein_b2874": -324.81764497103205, "protein_b2877": -198.14059041665615, "protein_b2882": 89.61809084208312, "protein_b2883": -1879.2389537544384, "protein_b2889": -175.94730122875393, "protein_b2890": -629.0467916659672, "protein_b2891": -50.94582440608139, "protein_b2893": -331.6568107169213, "protein_b2895": -242.51215642345923, "protein_b2901": 200.6135523556422, "protein_b2903": -1040.219987736962, "protein_b2904": -19.331717375754693, "protein_b2905": -680.6795491373521, "protein_b2907": 182.24538674305867, "protein_b2912": -310.1081495673801, "protein_b2913": -496.41212961632635, "protein_b2914": -273.62232256943184, "protein_b2917": 764.2495286067096, "protein_b2919": 110.68438352094131, "protein_b2920": -2331.919222060378, "protein_b2923": -544.072135773591, "protein_b2925": -451.6122808429219, "protein_b2926": -655.108346693857, "protein_b2927": -227.9711005125147, "protein_b2930": 247.11834147399873, "protein_b2935": -1209.869410831247, "protein_b2937": 294.5136408120514, "protein_b2938": 518.146072821464, "protein_b2942": -461.67744828070016, "protein_b2943": -1023.6916941974415, "protein_b2946": -616.4311338490121, "protein_b2947": 199.79378026969263, "protein_b2954": 186.29918039520948, "protein_b2957": 540.795492366944, "protein_b2960": -492.2334440204333, "protein_b2963": 605.6532651525986, "protein_b2964": -1108.2738501022388, "protein_b2965": 297.89488773932646, "protein_b2975": -516.6540480071167, "protein_b2976": -1544.7507726083481, "protein_b4467": 267.11178196177684, "protein_b4468": 327.19623149653955, "protein_b2979": -1909.1233494152302, "protein_b2987": -1002.5045488937529, "protein_b2988": 436.3620265243861, "protein_b2994": 377.2373021695129, "protein_b2995": -334.8868397126979, "protein_b2996": 429.0993923026033, "protein_b2997": 310.58354194019546, "protein_b3001": 388.30061750375285, "protein_b3005": 17.76333303689145, "protein_b3006": 72.36273159163073, "protein_b3008": -337.05870428756486, "protein_b3012": -176.61473897339482, "protein_b3018": -346.0491471790637, "protein_b3028": 160.54701580169666, "protein_b3029": -60.77334339928269, "protein_b3034": -2303.279260984916, "protein_b3035": -870.6141203078682, "protein_b3040": -686.4729859132892, "protein_b3041": -367.087397193225, "protein_b3052": -434.8623871842314, "protein_b3057": -776.193243563771, "protein_b3058": -261.90994403604606, "protein_b3059": -452.0983153050249, "protein_b3061": 344.4372854396366, "protein_b3062": -38.9088357374507, "protein_b3063": -498.10737884678355, "protein_b3065": -255.20623021011448, "protein_b3067": -740.402568277982, "protein_b3073": 42.875564979956486, "protein_b3084": -273.2543762730179, "protein_b3089": 56.14121665831292, "protein_b3091": 571.7827684498395, "protein_b3092": -1285.1973134819357, "protein_b3093": -594.7801266133837, "protein_b4471": 259.4103429943556, "protein_b3114": 617.1655098250629, "protein_b3115": -2629.078513339751, "protein_b3116": -1185.8756292926328, "protein_b3117": 166.9907799653908, "protein_b3124": 257.4980942380784, "protein_b3125": -2316.5981053374094, "protein_b3126": 161.01022810941038, "protein_b3127": -358.4723280410293, "protein_b3128": 328.587071399184, "protein_b3132": -1097.0499137548043, "protein_b3137": 186.30615628702967, "protein_b3146": -391.87565576108113, "protein_b3161": -944.7682914684773, "protein_b3164": -914.0686386228101, "protein_b3165": -77.38523525531504, "protein_b3166": -283.01832576328263, "protein_b3167": 83.60015695141894, "protein_b3168": -1777.9337177529894, "protein_b3169": 201.23854130471375, "protein_b3172": -314.71375475808526, "protein_b3175": -195.51875419586244, "protein_b3176": -1008.8850406144553, "protein_b3177": 8.251063639420071, "protein_b3179": -1243.5120162331039, "protein_b3181": -272.29960070804464, "protein_b3182": -19.312601194542857, "protein_b3185": -265.0669809221492, "protein_b3186": 45.853738071508566, "protein_b3187": -372.92795985162593, "protein_b3189": -561.9083886333328, "protein_b3196": -80.08506721756143, "protein_b3197": -840.2954329365338, "protein_b3198": -423.4673695957305, "protein_b3199": 359.34707263671623, "protein_b3200": 405.45120667802513, "protein_b3201": -424.0529747562564, "protein_b3202": -56.98676729074721, "protein_b3212": -2415.44654555166, "protein_b3213": 402.5692967090109, "protein_b3222": 175.9507867767628, "protein_b3223": -0.0, "protein_b3224": -200.82823356786145, "protein_b3225": 291.8046106382476, "protein_b3230": 167.23684703614325, "protein_b3231": -477.1122478883747, "protein_b3236": -339.94500177150724, "protein_b3247": -486.5251847874904, "protein_b3255": -129.1412379056615, "protein_b3256": -1036.781681606552, "protein_b3258": -163.62698310182827, "protein_b3260": -644.4581885606593, "protein_b3265": -1686.5388657621188, "protein_b3266": 349.87925533409106, "protein_b3281": -9.791417737178346e-32, "protein_b3282": -998.0722897465508, "protein_b3287": -722.5239282353914, "protein_b3288": 126.69507931594315, "protein_b3289": -310.8410723992197, "protein_b3290": -217.78882389758982, "protein_b3294": 58.40357437176584, "protein_b3295": 203.7090418426732, "protein_b3296": -1360.5454204447233, "protein_b3297": 150.30989366021075, "protein_b3298": 160.96703622040633, "protein_b3299": 76.31627940812679, "protein_b3300": -267.13097742604043, "protein_b3301": -2819.6162102549533, "protein_b3302": 4.210660034906575, "protein_b3303": 118.78153918107317, "protein_b3304": -22.116284058657776, "protein_b3305": 188.1126282262877, "protein_b3306": 46.53235405717075, "protein_b3307": 81.08792402601783, "protein_b3308": 33.387187329739945, "protein_b3309": 118.92040022051573, "protein_b3310": 151.17473709401162, "protein_b3311": 69.3376587567075, "protein_b3312": 38.21630920805181, "protein_b3313": -8.65141924481801, "protein_b3314": 32.85929187320851, "protein_b3315": 89.46307701129555, "protein_b3316": 36.32104448986662, "protein_b3317": 419.3227163109783, "protein_b3318": -30.07042139969141, "protein_b3319": 83.45761437159653, "protein_b3320": -2533.9106423375624, "protein_b3321": 129.48070151249877, "protein_b3339": 89.26907686239998, "protein_b3340": 65.62510475452089, "protein_b3341": -2312.2206012920033, "protein_b3342": 217.0401759921354, "protein_b3343": 143.33000289212637, "protein_b3344": -6.386229088209391, "protein_b3345": -876.5823299845787, "protein_b3350": -232.3251184890199, "protein_b3359": -673.2209479508832, "protein_b3360": -151.25129942858385, "protein_b3365": 657.5820357394508, "protein_b3366": 91.71242884334119, "protein_b3367": -247.69395240443092, "protein_b3368": -313.7753962414739, "protein_b3370": -257.537425872476, "protein_b3371": -2547.2850109470146, "protein_b4474": -87.09354937898166, "protein_b3374": 136.13746770672086, "protein_b3380": -2654.365104086662, "protein_b3384": 221.23533379503198, "protein_b3385": 123.9265129141797, "protein_b3386": 1.971594400619251e-32, "protein_b3389": -3170.685196835093, "protein_b3390": 185.88623773666922, "protein_b3396": -707.564093581582, "protein_b3397": -243.18499224363154, "protein_b3403": -442.38709529294806, "protein_b3406": -155.40256596672947, "protein_b3409": -1416.278888153104, "protein_b3412": -303.9433235724813, "protein_b3415": -1181.2153179690056, "protein_b3416": 414.91703395377164, "protein_b3417": -2003.2547483843348, "protein_b3425": 65.19327714707171, "protein_b3426": -375.2647857445007, "protein_b3428": 698.6502242284572, "protein_b3429": 208.96969688718454, "protein_b3430": -2349.0931267417354, "protein_b3431": -1627.1004961025535, "protein_b3432": 551.1886645193287, "protein_b3433": -181.24013866813246, "protein_b4476": -600.7918575915766, "protein_b3437": -821.3306540314251, "protein_b3447": 629.8896164979336, "protein_b3449": -2594.7310883978776, "protein_b3450": 251.59969224617754, "protein_b3451": -287.8995131522037, "protein_b3452": -62.80223534497017, "protein_b3453": 329.011149003934, "protein_b3454": 113.78631909806857, "protein_b3455": 306.52523248933136, "protein_b3456": -289.0947346839892, "protein_b3457": -220.21377242988183, "protein_b3458": 420.9844701391502, "protein_b3460": 153.92860532207226, "protein_b3461": -339.20997035020616, "protein_b3464": -1936.3318372560582, "protein_b3465": -291.8261049835947, "protein_b3469": 112.15781458498965, "protein_b3470": -50.47261747274997, "protein_b3475": -161.70350224895714, "protein_b3476": -2685.9756684595595, "protein_b3477": -46.7208003193581, "protein_b3478": 21.138510059055026, "protein_b3479": 134.8937080734529, "protein_b3480": 403.3252892913733, "protein_b3493": -805.3951807681908, "protein_b3496": -425.7302965454492, "protein_b3500": -375.5595487506388, "protein_b3502": -268.7411136932184, "protein_b3503": 112.18778612527937, "protein_b3517": 353.5744056963477, "protein_b3519": 403.68622831117557, "protein_b3526": 215.5596008317596, "protein_b3528": -170.41120896913472, "protein_b3540": 496.4561371843427, "protein_b3541": 233.17074182213378, "protein_b3542": -65.82967759043744, "protein_b3543": -96.21861242732949, "protein_b3544": -2876.246169949322, "protein_b3546": 290.34682563117326, "protein_b3551": 501.3810090772062, "protein_b3553": 185.90645872942724, "protein_b3559": -1596.802828104482, "protein_b3560": 192.75115211771262, "protein_b3564": 120.27101895259966, "protein_b3565": -1376.5603804740012, "protein_b3566": 390.8776185670622, "protein_b3567": 538.5075046805581, "protein_b3568": -60.53972276351804, "protein_b3571": 1027.8309522073107, "protein_b3572": -642.7582680373965, "protein_b3575": 419.7856922772442, "protein_b3577": -87.3980970553995, "protein_b3578": -416.9659524842811, "protein_b3579": 284.4941288939859, "protein_b3580": 384.70524507918856, "protein_b3581": 78.25043449382387, "protein_b3583": -4089.614763496351, "protein_b3588": -721.5367570605567, "protein_b3590": 452.0244349514823, "protein_b3591": -1442.374845836673, "protein_b3599": -50.28691514582977, "protein_b3600": 4.244108671023165e-29, "protein_b3603": -2309.7624092704345, "protein_b3605": 49.235269612066425, "protein_b3607": -355.1624922965381, "protein_b3608": -1.2117810025872816e-27, "protein_b3609": -440.09942385443094, "protein_b3610": -37.448989719298, "protein_b3612": -2020.7292778441495, "protein_b3616": 165.95067428280177, "protein_b3617": -1045.4443593302312, "protein_b3619": -2117.808636010225, "protein_b3620": 5.170646809222292, "protein_b3621": -9.92395884601122, "protein_b3622": -268.480827275535, "protein_b3623": 6.370641866703864, "protein_b3624": -609.7750332468509, "protein_b3625": 290.5894314722992, "protein_b3626": 144.65260843425187, "protein_b3627": 10.028258293246491, "protein_b3628": 89.0167304830994, "protein_b3629": 228.40874511168653, "protein_b3630": 55.5549174554994, "protein_b3631": -4019.824080751853, "protein_b3632": 153.20680803235467, "protein_b3633": -507.91838255235814, "protein_b3634": -307.33769304375437, "protein_b3636": -413.6673806070862, "protein_b3637": 124.48284587519677, "protein_b3639": -180.35561686524628, "protein_b3640": -393.3549388157967, "protein_b3642": -780.1682149793756, "protein_b3643": 167.2766618239718, "protein_b3648": -168.923673358962, "protein_b3649": -2648.1838183890486, "protein_b3650": 458.69309338794204, "protein_b3651": 132.77985956649775, "protein_b3653": -976.1090657834885, "protein_b3654": -671.6374780191563, "protein_b3665": -352.7381275663331, "protein_b3666": -186.84655867647564, "protein_b3670": 179.06754420369336, "protein_b3671": -920.6795196821216, "protein_b3679": -215.5095261923504, "protein_b3691": -286.88997298122047, "protein_b4478": -50.10387889556062, "protein_b4477": -73.66205940235325, "protein_b3693": 260.63571688805825, "protein_b3703": -239.50424015302372, "protein_b3704": 138.12123670764146, "protein_b3705": -608.8178446330164, "protein_b3706": -255.9813473465723, "protein_b3708": -1577.1543695054902, "protein_b3709": -157.76207455545767, "protein_b3714": -843.9296340299035, "protein_b3722": -50.426408327563756, "protein_b3725": 208.99643128818434, "protein_b3726": -376.6912545243546, "protein_b3727": -463.12740093159215, "protein_b3728": 213.53256703390986, "protein_b3729": 281.9799412219338, "protein_b3730": -1267.0333864472464, "protein_b3731": -3.0667219489259065, "protein_b3732": 351.6653410012106, "protein_b3733": 378.3850543694629, "protein_b3734": -2587.6796840179895, "protein_b3735": -12.55897998567459, "protein_b3736": -139.11673276490507, "protein_b3737": -717.6133692308612, "protein_b3738": -152.378381767916, "protein_b3739": -380.6852954336714, "protein_b3740": 151.23436640645198, "protein_b3741": -832.19956001854, "protein_b3744": -239.33970096320397, "protein_b3747": -1439.9503120946579, "protein_b3748": 113.04751579916356, "protein_b3749": 481.05375788699877, "protein_b3750": -80.85136918757217, "protein_b3751": 222.919970059622, "protein_b3752": -3018.867446173165, "protein_b3770": -2292.7686201856736, "protein_b3771": 835.0882057867251, "protein_b3772": 152.64611377478627, "protein_b3774": -801.5373561756528, "protein_b3779": 343.14828311663166, "protein_b3780": -285.2490850832411, "protein_b3781": -195.76794320383445, "protein_b3783": -559.316589922779, "protein_b3784": -216.56633496134384, "protein_b3785": 245.86678824736006, "protein_b3786": -6615.042802027255, "protein_b3787": 85.548566408282, "protein_b3788": 191.91425949020052, "protein_b3789": 189.2290242060206, "protein_b3790": 89.21983542732183, "protein_b3791": 70.92592653263362, "protein_b3792": -256.1267119309794, "protein_b4481": 214.5651326783687, "protein_b3793": -448.0634245317062, "protein_b3794": 189.97343998560623, "protein_b3803": 590.993230842386, "protein_b3804": 123.86251351260852, "protein_b3805": -1790.429534640538, "protein_b3806": 837.9461960895163, "protein_b3807": -37.2807045614172, "protein_b3809": -1534.3145275130698, "protein_b3816": -632.4120770509294, "protein_b3821": -265.89694465980176, "protein_b3823": -214.55135091814623, "protein_b3824": -471.320694819682, "protein_b3825": -764.7163308973292, "protein_b3826": 227.80167802618297, "protein_b3829": -958.8345178819453, "protein_b3831": -351.6843399778094, "protein_b3833": 247.52253515700465, "protein_b3835": -1568.673699091916, "protein_b3836": 124.02999229264924, "protein_b3838": 19.94033377714983, "protein_b3839": -1486.990888551105, "protein_b3843": -455.4537202792027, "protein_b3844": -353.9207621372233, "protein_b3845": -1.389556676910681e-29, "protein_b3846": -1405.1983432754344, "protein_b3849": -125.73659555666111, "protein_b3850": -2015.9403524214658, "protein_b3856": 80.83931499432038, "protein_b3857": -523.1400215885446, "protein_b3860": -405.3226935065848, "protein_b3867": -298.02788843644646, "protein_b3870": -952.9804847572252, "protein_b3875": -122.390992670089, "protein_b3882": -1277.1378456096668, "protein_b3892": -292.760768902503, "protein_b3893": 202.23623046958554, "protein_b3894": -2131.905960583473, "protein_b3902": -275.5294951905372, "protein_b3903": -1227.8934817282693, "protein_b3904": 706.0665354785319, "protein_b3907": -217.32404440398318, "protein_b3908": -46.21183830618874, "protein_b3909": -277.65143644974825, "protein_b3915": -404.5776713086853, "protein_b3916": -334.2174828404712, "protein_b3917": -344.0748643974346, "protein_b3918": 219.1305856717018, "protein_b3919": -702.6817633544936, "protein_b3924": -229.41340867697912, "protein_b3925": 229.22826646040525, "protein_b3926": -1623.9160775012099, "protein_b3927": -193.19596881685072, "protein_b3930": -43.79763718835561, "protein_b3936": -27.096276602450136, "protein_b3939": -412.1637579746712, "protein_b3940": -2.497476994587243e-27, "protein_b3941": -305.5301011784774, "protein_b3942": 650.0099172267318, "protein_b3945": -240.56849095089115, "protein_b3946": -2347.250983881071, "protein_b3951": -913.1506185511284, "protein_b3952": 220.62955186387185, "protein_b3956": -929.1381645741056, "protein_b3957": -416.8120465930338, "protein_b3958": -0.0, "protein_b3959": -1068.8205192094103, "protein_b3960": -1.7446529503328546e-29, "protein_b3962": -273.7680499643712, "protein_b3965": -465.7614435247933, "protein_b3966": 1297.9579401525934, "protein_b3967": -1692.6996226184674, "protein_b3972": -805.3916677249829, "protein_b3974": -316.49463970238753, "protein_b3980": 90.25228406119837, "protein_b3981": -760.8510373872322, "protein_b3982": 121.7476696970148, "protein_b3983": 20.608683636688845, "protein_b3984": -5645.560693612099, "protein_b3985": -239.00047242784498, "protein_b3986": -503.27549627264875, "protein_b3987": 1277.4151350240547, "protein_b3988": 761.6366911375934, "protein_b3990": 435.4012362917831, "protein_b3991": -24.52917289841848, "protein_b4407": 78.29364710387192, "protein_b3992": 451.56320611786674, "protein_b3993": -2758.0711036782836, "protein_b3994": 402.32250044997386, "protein_b3996": 67.18931475941245, "protein_b3997": -1205.9402454865003, "protein_b4005": -1012.8844092323166, "protein_b4006": -0.0, "protein_b4013": -260.9609370656953, "protein_b4014": -2420.2638358412814, "protein_b4015": 123.15915803606731, "protein_b4019": -1395.439388268006, "protein_b4022": -45.17034810455778, "protein_b4024": -723.9089254361742, "protein_b4025": -650.9599583213741, "protein_b4031": -188.50859294643013, "protein_b4032": -284.9742612275536, "protein_b4033": 172.07020653823972, "protein_b4034": -59.55974131243883, "protein_b4035": 340.42383570482417, "protein_b4036": -1426.2189040403275, "protein_b4039": -666.6151909537427, "protein_b4040": -353.3216094774491, "protein_b4041": -819.8055389379192, "protein_b4042": -325.5973920394004, "protein_b4049": -332.9047110961734, "protein_b4053": -439.7842900548957, "protein_b4054": -536.7691972097338, "protein_b4055": 259.97964897547644, "protein_b4067": -1279.8885595008749, "protein_b4069": -759.1042827529778, "protein_b4070": 142.0912063191166, "protein_b4071": 359.27126617247427, "protein_b4072": 292.42323153598113, "protein_b4073": -293.8304562987395, "protein_b4077": -890.9755873254037, "protein_b4079": 407.0164229951625, "protein_b4084": 187.72750025170285, "protein_b4085": -2346.8215478103843, "protein_b4086": -52.279643233832395, "protein_b4087": 458.5368074099057, "protein_b4088": 201.193280582373, "protein_b4090": -253.5762400213271, "protein_b4094": 318.5494475565169, "protein_b4111": -1037.3644735395499, "protein_b4115": -798.7490534363508, "protein_b4117": -533.2955145448365, "protein_b4119": 168.43728427491956, "protein_b4120": -233.92368220175422, "protein_b4122": -514.1130090522556, "protein_b4123": -342.5609541393376, "protein_b4129": -646.7219714227875, "protein_b4130": -291.99889327456975, "protein_b4131": -1090.9681939817497, "protein_b4132": -1088.3901903180797, "protein_b4136": -1119.131482829478, "protein_b4138": -272.00446414078385, "protein_b4139": -585.9360143168911, "protein_b4142": -128.1186759712915, "protein_b4143": -925.1231208161986, "protein_b4151": -156.7392636902873, "protein_b4152": -246.6190916917759, "protein_b4153": 84.01383373139778, "protein_b4154": -1369.897204363446, "protein_b4160": -2259.330172868082, "protein_b4161": 591.0413218143219, "protein_b4162": -221.7009828497375, "protein_b4166": -523.0435287672683, "protein_b4169": -1055.4936494566418, "protein_b4171": -2716.9194321221617, "protein_b4177": -294.31488670875353, "protein_b4180": -2202.3758812848127, "protein_b4192": 203.48948811108033, "protein_b4193": -487.54298035162424, "protein_b4194": 101.26457648721279, "protein_b4195": 27.76070525535801, "protein_b4196": 38.34047086291047, "protein_b4197": -18.14227748461126, "protein_b4198": -2268.558640619823, "protein_b4200": -10.104017991531665, "protein_b4202": 50.642769254181836, "protein_b4203": -922.5711034316648, "protein_b4208": -1322.749545482374, "protein_b4213": 694.2617762110174, "protein_b4214": -274.52366018326336, "protein_b4219": 245.15471144736557, "protein_b4226": -313.89624224720814, "protein_b4227": 154.20693487963084, "protein_b4485": 423.8386342576631, "protein_b4230": 22.44251243391535, "protein_b4231": 14.335439062430646, "protein_b4232": -325.7194538534559, "protein_b4233": 119.93871064820524, "protein_b4237": 339.4434155842378, "protein_b4238": -874.149499807069, "protein_b4239": 519.7407924567748, "protein_b4240": -15.385743905151903, "protein_b4242": -1515.1939535463143, "protein_b4244": 275.7131772927554, "protein_b4245": -490.91566255652174, "protein_b4254": -525.9167884950053, "protein_b4258": -1232.2519763918322, "protein_b4260": 395.9598126300707, "protein_b4261": -1120.1616201722622, "protein_b4262": 121.0943543052484, "protein_b4265": -359.3199669930297, "protein_b4266": 1.464763182679404e-26, "protein_b4267": -1984.8690917938168, "protein_b4268": 219.82175107918314, "protein_b4287": 426.0191651559625, "protein_b4288": -111.13693975081735, "protein_b4289": -118.1811764152569, "protein_b4290": 96.55165550173113, "protein_b4291": 1449.593869372969, "protein_b4293": 110.76936226628757, "protein_b4301": -2892.732064618068, "protein_b4311": -31.777257107140993, "protein_b4321": -1202.7982106413824, "protein_b4322": 18.113885498337922, "protein_b4323": 1.1805631215099264e-30, "protein_b4356": -115.28564747236251, "protein_b4358": 106.47131014767083, "protein_b4367": 75.47256164223013, "protein_b4371": -82.96742404018167, "protein_b4374": -605.9648286071206, "protein_b4375": -418.4014658475985, "protein_b4381": -568.3691103013279, "protein_b4382": -555.2998602742863, "protein_b4383": -60.96661472992797, "protein_b4384": -702.1627933973226, "protein_b4386": 301.327400813658, "protein_b4388": -336.3345706501444, "protein_b4390": 196.4302429686241, "protein_b4392": -574.7519489880126, "protein_b4394": 19.296426736446616, "protein_b4395": -12.874075576544266, "YmfC_mono": 348.24212462280644, "CARNRACE-MONOMER": -1626.6865149020143, "CPLX0-1601": 1380.708438108524, "NANE-MONOMER": -0.0, "NARU-MONOMER": -103.35746882146117, "YDGEF-CPLX": -282.45318071411333, "PHOSMANMUT-MONOMER": -0.0, "CPLX0-3929": -1653.6511475515945, "CPLX0-7652": -4911.573926913077, "ANSB-CPLX": 1888.5865699057301, "EG11983-MONOMER": 348.72286104427565, "NARW-MONOMER": 164.85863311102344, "EG11009-MONOMER": -981.629617690507, "DIHYDROOROTOX-MONOMER": -195.42437959600397, "NAPD-MONOMER": 112.28631820790821, "YGFO-MONOMER": 88.1372481267713, "ALTRO-OXIDOREDUCT-MONOMER": -775.8069901522114, "EG10739-MONOMER": -764.7163308973292, "DCUA-MONOMER": -273.5224772145344, "KUP-MONOMER": -1441.2554403882598, "PHOSNACMURPENTATRANS-MONOMER": -192.28251004701758, "RplY_mono": -187.56029466872386, "CPLX0-1262": -3361.181731746135, "YJGT-MONOMER": -360.8312218197913, "CPLX0-1541": -2134.9196260383837, "DCUB-MONOMER": -344.06432434461226, "G6406-MONOMER": -1526.1242578918482, "G7533-MONOMER": 499.46938809934414, "CPLX0-7794": -5108.551382438667, "G6580-MONOMER": -596.3818169905286, "PABASYN-COMPI-MONOMER": -516.0024104107526, "KDPGALDOL-4OH2OXOGLUTARALDOL-CPLX": -1666.6077947434694, "G495-MONOMER": 200.6135523556422, "RlmG_mono": -273.2543762730179, "CPLX0-7458": -1314.8153359569137, "YDEA-MONOMER": -472.3090046503619, "EG11486-MONOMER": -257.6638733711983, "FADA-CPLX": -2.779113353821362e-29, "G6718-MONOMER": 248.0414792177512, "RpmB_mono": 124.48284587519677, "EG10202-MONOMER": -113.40886957895067, "G6275-MONOMER": 152.82296301537485, "ABC-3-CPLX": 362.32039380761574, "EG11956-MONOMER": 187.72750025170285, "B0511-MONOMER": -114.77863237091802, "TNAB-MONOMER": -159.30036237017467, "EG10950-MONOMER": -701.9890414574949, "RsmI_mono": -391.87565576108113, "CPLX0-241": -189.87635148028525, "2-OCTAPRENYLPHENOL-HYDROX-MONOMER": -1570.0644318473767, "RpsP_mono": 3.3500497298866603, "G7419-MONOMER": -589.5722452705546, "ARAE-MONOMER": -389.0829978074076, "PHOSGLUCOSAMINEMUT-MONOMER": -1008.8850406144553, "EG10381-MONOMER": -1627.1004961025535, "CPLX0-7659": -3114.3663825223657, "AICARTRANSIMPCYCLO-CPLX": -0.0, "EG11910-MONOMER_dimer": -1826.301237102257, "FRUCBISALD-CLASSI": -2768.8388430938394, "TYRP-MONOMER": -935.4074454769764, "CPLX-167": -3658.5343695206216, "ERYTH4PDEHYDROG-CPLX": -0.3101682361919599, "MTR-MONOMER": -946.3077056576924, "ABC-70-CPLX": -5035.6033143663235, "OCTAPRENYL-METHOXYPHENOL-OH-MONOMER": 182.24538674305867, "CPLX0-3181": -460.8060550785891, "YJDL-MONOMER": -293.4583348744169, "DusA_mono": -332.9047110961734, "RpsF_mono": -10.104017991531665, "CPLX0-7688": 1477.9439693975428, "EG11829-MONOMER_EG11828-MONOMER": -442.3007065942243, "EG11288-MONOMER": -226.71870716212132, "GKI-MONOMER": 257.4980942380784, "CPLX0-7654": -779.5407632572745, "ARGSUCCTRAN-MONOMER": 289.6708924040548, "EXUT-MONOMER": -596.2542110817067, "ABC-51-CPLX": 406.9475611163073, "EG10780-MONOMER": -132.9847739562577, "TRANSALDOLB-CPLX": -1145.5950600093036, "GLYCOGENSYN-MONOMER": 208.96969688718454, "ACNEULY-CPLX": 1167.2184425529904, "CPLX0-3861": -696.7483950318533, "G7732-MONOMER": -2654.365104086662, "RpoH_mono": -339.20997035020616, "GPT-CPLX": -695.7515146169666, "BRNQ-MONOMER": -320.4091474906655, "G7322-MONOMER_G6561-MONOMER": -4737.493390923206, "GLUTAMIDOTRANS-CPLX": 397.2050988343282, "ABC-7-CPLX": -4276.959440585812, "PNUC-MONOMER": -258.43717606824964, "TREHALAPERI-MONOMER": 554.2379027801935, "EG11911-MONOMER": 220.62955186387185, "PrfB_mono": -50.94582440608139, "UDPMANNACADEHYDROG-MONOMER": 85.548566408282, "ANTHRANSYNCOMPII-MONOMER": -3159.1294559943867, "CPLX0-7614": -6288.5515667783575, "B2789-MONOMER": -2397.299409866652, "EG11353-MONOMER": 144.65260843425187, "KEFB-MONOMER": -233.65390064708268, "YHHO-MONOMER": 110.97658748618335, "G6862-MONOMER": -999.7964832679821, "CPLX0-1941": 1326.8287110597525, "GALACTONATE-DEHYDRATASE-MONOMER": -50.10387889556062, "XAPB-MONOMER": -403.5853251447217, "PGLUCONDEHYDRAT-MONOMER": -604.6197370009113, "G6712-MONOMER": 75.82691061174572, "CPLX0-235": 371.8129174588545, "ADENODEAMIN-MONOMER": -394.23988744840176, "PROPKIN-MONOMER": -2629.078513339751, "GARTRANSFORMYL2-MONOMER": -379.9014604825964, "NusA_mono": 201.23854130471375, "NusB_mono": -9.977228184550732, "EG11437-MONOMER": 71.3562622525227, "EG12455-MONOMER": -264.7521484333471, "CADB-MONOMER": -1089.8958132723506, "CPLX0-7534": -579.9124893532216, "EG12221-MONOMER": -161.70350224895714, "InfA_mono": -72.09585866486655, "EG11082-MONOMER": -282.6768486159538, "TRKA-MONOMER_SAPD-MONOMER_TRKG-MONOMER": -3728.614950884863, "FADB-CPLX": -2810.3966865508687, "MELB-MONOMER": -235.39664029557903, "CPLX-63": -1448.8103241362357, "RluC_mono": -303.862111487781, "EG11425-MONOMER": 290.5894314722992, "DIHYDRODIPICSYN-CPLX": -734.2216271744662, "EG10280-MONOMER": 406.6609943640796, "EIISGA": -3769.047118473887, "HCAT-MONOMER": -952.9114601716118, "PHOSACETYLTRANS-CPLX": -3537.9983751010304, "RsmD_mono": -291.8261049835947, "G6714-MONOMER": -0.0, "RpsI_mono": 167.23684703614325, "EG11158-MONOMER": -310.1081495673801, "3-OXOACYL-ACP-SYNTHII-CPLX": -34.404639350852115, "EG11511-MONOMER": -240.9213530449914, "TREHALACYTO-MONOMER": 403.68622831117557, "Era_dim": 326.89783800004295, "TRE6PHYDRO-MONOMER": 519.7407924567748, "GSP-CPLX": 872.7240530487722, "TrmH_dim": 265.5597191329955, "EG10119-MONOMER": 141.2397466349935, "RrmJ_mono": -1243.5120162331039, "ORNCARBAMTRANSFERF-CPLX": -1623.5896419359929, "DusC_mono": -319.22572070230655, "GLU6PDEHYDROG-MONOMER": -422.4170596853154, "G6176-MONOMER_G6177-MONOMER_G6178-MONOMER": 529.6129001026753, "N-ACETYLGLUTPREDUCT-MONOMER": -0.0, "DALADEHYDROGA-MONOMER": 310.6427216443453, "PDXK-CPLX": -765.7743850264159, "DHHB-METHYLTRANSFER-CPLX": -538.7394557589283, "CORA-MONOMER": -634.1258160918417, "PUTA-CPLX": -2238.4294793206172, "FORMYLTHFDEFORMYL-CPLX": -1583.8893411388806, "EG11665-MONOMER": -777.8914765572241, "EG11423-MONOMER": 6.370641866703864, "RIB5PISOMB-CPLX": -507.1524800426542, "G6260-MONOMER": 252.8713250919628, "EG12713-MONOMER": -723.8057030085254, "CPLX0-321": -4497.029411754325, "PHENDEHYD-CPLX": -968.3402497886374, "CPLX0-3932": -2128.0472621586905, "CYNX-MONOMER": -227.87931583062738, "KDOTRANS-MONOMER": -507.91838255235814, "CHD-MONOMER": 537.0418401920956, "AROP-MONOMER": -1201.0257032539819, "G6661-MONOMER": -549.8207286060091, "TRKA-MONOMER_SAPD-MONOMER_TRKH-MONOMER": -2888.1997105580376, "YJCG-MONOMER": -1281.275913132841, "DEOXYRIBOSE-P-ALD-MONOMER": -568.3691103013279, "MGTA-MONOMER": -1516.1882024784293, "GLYCEROL-3-P-ACYLTRANSFER-MONOMER": -819.8055389379192, "TrmD_dim": 207.67337304617791, "RELA-MONOMER": 665.128368742104, "UXAC-MONOMER": -1285.1973134819357, "CPLX0-7685": -624.552067865313, "6PGLUCONOLACT-MONOMER": 1.0186718567448287, "PrfC_mono": -418.4014658475985, "EG11340-MONOMER": 55.5549174554994, "TruD_mono": -400.9527308258309, "MONOMER0-149": -28.975726654908815, "KGTP-MONOMER": -928.0706322461457, "YecO_mono": 215.08662896488235, "DLACTDEHYDROGNAD-MONOMER": -357.84347151753104, "FOLC-MONOMER": -872.9058919072957, "SUCCCOASYN": -6391.348630713822, "DCUC-MONOMER": -371.71378802544996, "EG12285-MONOMER": 78.25043449382387, "YHIP-MONOMER": -427.1852326473038, "RplQ_mono": 58.40357437176584, "LYXK-CPLX": 769.4104901583771, "B1634-MONOMER": -438.7392932667194, "RpsJ_mono": 129.48070151249877, "RpsD_mono": -1360.5454204447233, "EG11373-MONOMER": 332.0988870628417, "NANK-MONOMER": 175.9507867767628, "SUCCGLUDESUCC-MONOMER": 6.75875044757892, "GroL_14": -12951.72369142678, "G7096-MONOMER": -1484.9711149581678, "CPLX0-7687": -571.2603103586721, "G6339-MONOMER": 216.18994519133213, "LysI_RS_dim": -1258.0935833319345, "RplS_mono": -962.8342553258088, "3-ISOPROPYLMALISOM-CPLX": -2207.9067222857743, "G6662-MONOMER": -373.93703823402484, "DMBPPRIBOSYLTRANS-CPLX": 75.98904422071593, "MONOMER0-1842": -116.8063325145543, "G6539-MONOMER": 132.1329405191589, "CPLX0-7912": -3607.362910005441, "DTDPDEHYDRHAMEPIM-MONOMER": 151.66784056728557, "CPLX-722": 737.5002115362424, "G7558-MONOMER": 388.30061750375285, "YBDA-MONOMER": -955.6745168300374, "RNase_III_dim": -1243.4476797775092, "RpmJ_mono": 76.31627940812679, "GLUC1PURIDYLTRANS-MONOMER": -525.1861846125767, "RpsN_mono": 81.08792402601783, "YFEP-MONOMER": -976.5203086034651, "PGAM2-MONOMER": -12.874075576544266, "SORB6PDEHYDROG-CPLX": -6743.029849846059, "NARJ-MONOMER": 132.38801986293248, "LUMAZINESYN-CPLX": -5265.353402044394, "G6245-MONOMER": -248.01202080766137, "NUPG-MONOMER": -1109.8087587934615, "TRYPTOPHAN-CPLX": -6308.617478021961, "G6199-MONOMER": 163.2089149477687, "UDPNACETYLGLUCOSAMENOLPYRTRANS-MONOMER": -561.9083886333328, "TufA_mono": 89.26907686239998, "CPLX0-242": 130.38655429414342, "YGJU-MONOMER": 54.60180246909776, "RHTB-MONOMER": -473.09439490451047, "OCTAPRENYL-METHYL-METHOXY-BENZOQ-OH-MON": 21.171009051457645, "Gly_RS_tetra": -2808.103351973539, "Tyr_RS_dim": -1696.8591765611638, "G6719-MONOMER": 527.4271591224162, "L-GLN-FRUCT-6-P-AMINOTRANS-CPLX": 563.9598824438676, "G7726-MONOMER": 136.13746770672086, "GLYCDEH-CPLX": -1924.5479276071292, "GART-MONOMER": 1.642138420795282e-27, "Pnp_trim": -2742.2059158684306, "RpsK_mono": 150.30989366021075, "GLTP-MONOMER": -892.4890949011616, "PFLACTENZ-MONOMER": -232.53042971086094, "LAUROYLACYLTRAN-MONOMER": -584.3724349596073, "CPLX0-7428": 2960.32368076029, "YjbC_mono": -45.17034810455778, "EG11167-MONOMER": -688.1892408987126, "RplT_mono": -45.614789212175985, "GNTU-MONOMER": -602.2952277968512, "UROGENIIISYN-MONOMER": 123.86251351260852, "GLUCOSAMINE-6-P-DEAMIN-CPLX": -7410.455050723456, "EG12013-MONOMER": 605.4654014027948, "RlmI_dim": -422.128862420206, "G6286-MONOMER": 309.841366625752, "B0752-MONOMER": -478.86330609083956, "MALATE-SYNTHASE": -2420.2638358412814, "B1006-MONOMER": -3087.8914067430483, "YecP_mono": -1018.5632002751897, "GLYOHMETRANS-CPLX": -1371.8743607784436, "URPHOS-CPLX": -2110.1060398668565, "G6357-MONOMER": 551.3747419834249, "RIBONUCLEOSIDE-TRIP-REDUCT-CPLX": -1748.298999614138, "EG11424-MONOMER": -270.01460959225943, "G6358-MONOMER": 88.25854254374823, "ABC-28-CPLX_EG10817-MONOMER": 676.1347317717291, "SPED-MONOMER": 177.22704335913673, "ABC-18-CPLX": 1037.2012496609864, "EG11426-MONOMER": -609.7750332468509, "EG12712-MONOMER": -222.97221044340054, "FHLMULTI-CPLX": 952.260511481498, "CPLX0-1666": -1379.9995537842756, "NRFMULTI-CPLX": 288.1443827101767, "CPLX0-254": 664.1063011256479, "G6439-MONOMER": -532.1618094945165, "CPLX0-7415": -6409.4004472957395, "YhhP_mono": -50.47261747274997, "OROTPDECARB-CPLX": -867.7393216772937, "GreA_mono": -272.29960070804464, "EG12666-MONOMER": -647.9864426569421, "SIROHEMESYN-CPLX": -627.5507924829478, "URACIL-PRIBOSYLTRANS-CPLX": -3263.364505435982, "ENTE-CPLX": -3846.558034528948, "FABA-CPLX": -342.2221211977849, "RpsL_mono": 217.0401759921354, "RsmG_mono": 151.23436640645198, "B0612-MONOMER": -492.3802268260084, "PHENPRODIOLDEHYDROG-MONOMER": 195.65929683446552, "1-ACYLGLYCEROL-3-P-ACYLTRANSFER-MONOMER": -346.0491471790637, "NACGLCTRANS-MONOMER": 40.27194649933072, "BETT-MONOMER": -96.99354071556267, "CPLX0-7674": -2399.765063501328, "ABC-49-CPLX": 541.4012276772262, "ABC-15-CPLX": -11.083567226670848, "UHPT-MONOMER": -188.33078051528187, "EG12384-MONOMER": -2343.8571225968376, "FABZ-CPLX": -106.98754832713882, "CPLX0-7906": -1149.8900553498509, "RpsR_mono": 50.642769254181836, "PITA-MONOMER": -806.838853125064, "RsmB_mono": -310.8410723992197, "RpmD_mono": 4.210660034906575, "DSBBPROT-MONOMER": -231.5561311752173, "CPLX0-3976_edit": -205.30925589772062, "RIBULP3EPIM-MONOMER": 1.971594400619251e-32, "TSA-REDUCT-MONOMER": -2316.5981053374094, "MHPF-MONOMER": -3247.754726028748, "DIHYDROFOLATEREDUCT-MONOMER": -188.3017971713174, "RplI_mono": -922.5711034316648, "CPLX0-3201": 613.5289082623655, "RNase_G_dim": -973.0503695749808, "YRBG-MONOMER": -81.72472873711114, "B0260-MONOMER": -441.359859963404, "EG10153-MONOMER": 423.2952157683991, "CPLX0-7": -1350.1018122224727, "CPLX-169": -1374.3416499753732, "RluB_mono": 34.299922530505214, "MYRISTOYLACYLTRAN-MONOMER": -561.0603826394112, "ABC-24-CPLX": 347.572693970088, "XYLE-MONOMER": -190.6168828359192, "THIH-MONOMER_THIF-MONOMER_THII-MONOMER_THIS-MONOMER": 646.5367081216053, "TrmU_mono": -206.22477490529312, "PGK-CPLX": -655.108346693857, "NANT-MONOMER": -202.27528504822905, "EG11639-MONOMER": -869.5507684036119, "GreB_mono": -155.40256596672947, "RlmL_dim": -3119.540444527447, "G7914-MONOMER": -2892.732064618068, "SHIA-MONOMER": -252.4198980438916, "ABC-42-CPLX": 949.0805607250228, "EG10108-MONOMER": 215.61597001888427, "CPLX0-7720": -289.11438699331666, "BADH-CPLX": 1491.0197067445242, "LYSP-MONOMER": -407.440315085031, "G7860-MONOMER": -2268.558640619823, "EG11591-MONOMER": -224.19413699904067, "ALTRODEHYDRAT-MONOMER": 571.7827684498395, "RpsS_mono": 36.32104448986662, "ABC-2-CPLX": 886.1525558238392, "YAAJ-MONOMER": -944.5850929281966, "CPLX0-7616": -18614.14285791503, "CPLX0-231": -3652.118454601625, "ABC-20-CPLX": -2280.0525489453535, "CPLX0-3141": -121.54668679856537, "NIRC-MONOMER": -249.39781727037467, "CPLX0-7811": -8063.761409685863, "EG11822-MONOMER": 675.9199907447617, "CPLX0-1942": 924.7293635723283, "GLPT-MONOMER": -478.0742620079563, "GALACTITOLPDEHYD-MONOMER": -2358.491077568735, "PDXY-MONOMER": -41.93601001491477, "RimM_mono": 219.92844881457637, "RpsB_mono": -1028.6276213391536, "MANNPISOM-MONOMER": -422.5557151441421, "ARGSUCCINLYA-MONOMER": -1.7446529503328546e-29, "CPLX0-240": -910.7437574677746, "CPLX0-7535": -1600.5071000322473, "G6782-MONOMER": 151.35033226389413, "DEOA-CPLX": -1110.5997205485726, "GLUCONOKINI-MONOMER": 219.82175107918314, "PHEP-MONOMER": -369.312973861104, "HEMX-MONOMER": 590.993230842386, "CHAA-MONOMER": -696.3371591428515, "CPLX0-3001": -907.5526953756413, "InfB_mono": -1777.9337177529894, "RIBONUCLEOSIDE-DIP-REDUCTII-CPLX": -2404.677552445489, "EG11984-MONOMER": 234.21258688489917, "ABC-12-CPLX": -195.65721990658668, "EG11189-MONOMER": -9.92395884601122, "ACETOACETYL-COA-TRANSFER-CPLX": 975.9527324611212, "CPLX0-7643": -3206.149424702611, "ADHP-MONOMER": -263.22687397309915, "ASL-MONOMER": -896.1819473070732, "CPLX0-3741": 792.6010587162801, "APO-ENTB": 606.3058445451184, "RpmE_mono": -27.096276602450136, "CPLX0-7653": -2416.9519959644344, "RpsO_mono": -77.38523525531504, "B0070-MONOMER": -1308.9735896217474, "G7410-MONOMER": 296.9926629936968, "G7167-MONOMER": 146.44794274530872, "GABP-MONOMER": -311.4162581117413, "CPLX0-1721": -2772.7500066366415, "RHAT-MONOMER": -218.9423048080682, "G7431-MONOMER": -257.3986190861431, "DHPDIOXYGEN-CPLX": 807.2970186666136, "NHAB-MONOMER": -1256.1153493678503, "RlmH_dim": -5011.382976819047, "CARNDEHYDRA-CPLX": -4170.447061472211, "RpmH_mono": -239.50424015302372, "CPLX0-7520": 1310.262727909785, "CPLX0-252": -1505.2477122467415, "FRUCBISALD-CLASSII": -903.2245616858438, "B2170-MONOMER": -211.23750481180002, "THIOREDOXIN-REDUCT-NADPH-CPLX": -176.3933715481717, "RHTC-MONOMER": -216.32505100297473, "ATPASE-1-CPLX_no_MONOMER0-12": -2080.915278483978, "RlmF_mono": -143.8880985180269, "ABC-11-CPLX": -7604.59704845427, "ABC-14-CPLX": 320.0226900725731, "Tig_mono": -780.5225558913816, "CPLX0-251": 500.60165913127736, "CPLX0-7819": -541.9256066845196, "Asp_RS_dim": -1594.4231866582465, "EG10299-MONOMER": 204.90994352258846, "YCHM-MONOMER": -1173.5457145315938, "RpmG_mono": -413.6673806070862, "ABC-27-CPLX": -279.8662882626535, "CPLX0-7717": -1750.4817642145126, "CPLX0-1923_EG10306-MONOMER": 1266.849785199141, "B1296-MONOMER": -162.9870407228823, "EG12312-MONOMER": -634.3554617350128, "ABC-56-CPLX": 127.46977580249447, "RFBX-MONOMER": -202.15138892167812, "B0709-MONOMER": -334.2152168147107, "THIG-MONOMER": -24.52917289841848, "G7493-MONOMER": -324.81764497103205, "SPOT-MONOMER": 458.69309338794204, "MALONYL-COA-ACP-TRANSACYL-MONOMER": -720.6491342121832, "ASPKINIII-CPLX": -1447.8178508723483, "CPLX0-1581": -195.83512509260723, "CPLX0-1669": -4951.66148574233, "EG11339-MONOMER": -4019.824080751853, "GLUTSEMIALDEHYDROG-CPLX": -3195.6596675240144, "HCAMULTI-CPLX": 1294.1250052179525, "CPLX0-2081": -1476.7317531617532, "GNTT-MONOMER": -1182.7276991702654, "MONOMER0-341": -336.6700127962785, "CPLX0-7717_G6561-MONOMER": -2948.7657005982196, "EG12438-MONOMER": 179.79824252065865, "QueA_mono": -480.4391394601052, "DCTA-MONOMER": -171.9348539153759, "CPLX0-7847": 226.69743897113034, "MALTODEXGLUCOSID-MONOMER": 582.0561953006455, "Rrf_mono": -106.81788525163788, "CPLX-157": -5222.425680629319, "3-OXOACYL-ACP-REDUCT-MONOMER": 49.63973380989041, "NICOTINATEPRIBOSYLTRANS-MONOMER": -287.39132033361597, "CPLX-163": -3246.5625472671113, "CPLX0-7878": 1270.2547245979224, "GALP-MONOMER": -1025.1747896617496, "G7859-MONOMER": -18.14227748461126, "CPLX0-236": 347.6084397768315, "ALDOSE1EPIM-MONOMER": 589.2120658096868, "AMINEOXID-CPLX": 1268.3996623591104, "YggJ_dim": -1232.8622676980242, "G6519-MONOMER": 207.42001057302014, "RplE_mono": 33.387187329739945, "CPLX0-7843": -9834.31068817034, "GLUCONREDUCT-MONOMER": 1.464763182679404e-26, "CPLX-168": -2867.258881180634, "ASP-SEMIALDEHYDE-DEHYDROGENASE-CPLX": -362.4802773362649, "EG12130-MONOMER_EG12131-MONOMER": -799.9726612656882, "FusA_mono": 65.62510475452089, "CYSTATHIONINE-BETA-LYASE-CPLX": -1348.2348171502595, "RpsT_mono": -260.2358860891498, "EG10606-MONOMER": 542.5763419840243, "MHPHYDROXY-MONOMER": 501.05668046872216, "CPLX0-201": -5014.069131528975, "ABC-34-CPLX": 391.74324745392346, "AMYLOMALT-MONOMER": 414.91703395377164, "TDK-MONOMER": -111.08463894951889, "2-OCTAPRENYL-METHOXY-BENZOQ-METH-MONOMER": 247.52253515700465, "PURK-CPLX": 383.1643353438971, "CPLX0-3971": 583.4079626607814, "RpsU_mono": -255.20623021011448, "Pro_RS_dim": -1267.6066345732968, "YccK_mono": -271.4322480976643, "EG11110-MONOMER": -1506.5661311594267, "AMP-NUCLEOSID-CPLX": 2840.299975518413, "RplB_mono": 419.3227163109783, "RsmF_mono": -482.6203354457595, "G6567-MONOMER": -1828.3229575671658, "TRANS-CPLX-203": -287.92935084057507, "G6716-MONOMER": -4784.722314488274, "RplW_mono": -30.07042139969141, "NUPC-MONOMER": -881.8968686751703, "ABC-26-CPLX": 1335.2420783195814, "G6622-MONOMER": -70.40364654750474, "6PGLUCONDEHYDROG-CPLX": -1161.8904812961887, "CAIC-MONOMER": 302.2872647460411, "PYRNUTRANSHYDROGEN-CPLX": -3913.781797873996, "CITRATE-SI-SYNTHASE": -3916.9000037802693, "YEAV-MONOMER": -1417.6713917118634, "DTDPDEHYRHAMREDUCT-MONOMER": -121.94274500666529, "EG11702-MONOMER": 67.18931475941245, "EG12407-MONOMER": 117.89487901735708, "UROGENDECARBOX-MONOMER": -1205.9402454865003, "RlmM_mono": -530.183189745821, "CPLX0-7732": -1823.253196323007, "ThiI_mono": -318.72138139191645, "ABC-25-CPLX": 221.34702057041363, "ABC-33-CPLX": 1278.5889989838222, "GrpE_dim": -684.4665045753884, "G7841-MONOMER": 591.0413218143219, "AROA-MONOMER": -952.9844142372874, "transGroES_hepta": -896.8307317990406, "DCTP-DEAM-CPLX": 559.8517006906669, "RpoS_mono": -199.2942321855517, "EG10048-MONOMER": 159.92709167819538, "ENTA-CPLX": -0.0, "POTE-MONOMER": -229.4553868236752, "RplR_mono": -22.116284058657776, "ALARACEBIOSYN-MONOMER": -439.7842900548957, "LCTP-MONOMER": -2311.1475101534043, "G6522-MONOMER": 144.61773289815855, "7KAPSYN-CPLX": 709.9329512240103, "G6521-MONOMER": 9.30011444112088, "RbfA_mono": 83.60015695141894, "METHGLYSYN-CPLX": -979.1646525984039, "ANSA-CPLX": 855.2464309468818, "MHPELY-MONOMER": 307.0022605299283, "EG10564-MONOMER": -28.74474476542377, "CPLX0-7466": 240.54203790519932, "MANNPGUANYLTRANGDP-MONOMER": 262.40336767628907, "CPLX0-7877": -1301.9199166427481, "TRANSALDOLA-MONOMER": -389.35103340128416, "CPLX0-7462": -0.0, "GUANYL-KIN-CPLX": -337.847346717924, "CMR-MONOMER": -1022.617518897413, "ALPHA-AMYL-CYTO-MONOMER": 409.7639186547758, "MANNONDEHYDRAT-MONOMER": 18.113885498337922, "CPLX0-7887": -1174.002175370255, "CPLX-164": -5403.737295039756, "DALADALALIGA-MONOMER": -212.96023394633647, "PGPPHOSPHAB-MONOMER": -701.2537282569474, "ABC-5-CPLX": 4191.649824008235, "EG10723-MONOMER": 318.5494475565169, "UDPACYLGLCNACDEACETYL-MONOMER": 203.04794301041562, "CPLX0-2061": 839.5713845544884, "SPERMIDINESYN-CPLX": -1827.055404296573, "MANNPDEHYDROG-MONOMER": 4.244108671023165e-29, "GAPDH-A-CPLX": -1306.0636364819195, "KsgA_mono": 239.16986235105145, "GLTS-MONOMER": -977.6631228411794, "Asn_RS_dim": -1011.6657046846119, "HMP-P-KIN-CPLX": -2780.2677867800853, "CPLX0-7660": -841.5424468714727, "EG12015-MONOMER": -413.6156858729143, "EG11600-MONOMER": 50.090890850944255, "G7446-MONOMER": 345.4660321121714, "EG12318-MONOMER": -527.8507906833229, "ERYTHRON4PDEHYDROG-MONOMER": -1756.6878977474387, "ABC-304-CPLX": 255.57776397034664, "IMP-DEHYDROG-CPLX": -5478.931274635271, "G6960-MONOMER": -3348.29100431102, "RhlB_dim": -570.4981701664822, "DusB_mono": -644.4581885606593, "EG12445-MONOMER": -491.755377095085, "CPLX0-7629": -716.2317194425412, "CPLX-158": -4144.8967535702495, "GLYC3PDEHYDROGBIOSYN-CPLX": -2.423562005174563e-27, "EG11796-MONOMER": 301.327400813658, "GLYCOGEN-BRANCH-MONOMER": 551.1886645193287, "CPLX0-3954": 744.3696821120171, "CPLX0-2141": -2425.4695495498245, "DALADALALIGB-CPLX": -1.1031213506505357e-26, "G7949-MONOMER": 75.47256164223013, "TDPFUCACTRANS-MONOMER": 89.21983542732183, "ACETYL-COA-ACETYLTRANSFER-CPLX": -0.0, "ABC-63-CPLX": -1659.676011749726, "EG12210-MONOMER": 5.170646809222292, "G6208-MONOMER": 178.4708921638526, "UMPKI-CPLX": -2324.9639161128075, "AROD-CPLX": -2492.175576558367, "CPLX0-7788": -1451.8211251358528, "CPLX0-225": 1282.0534238295338, "EG11035-MONOMER": -306.0180354831442, "CPDB-MONOMER": 566.6301501214747, "PROTOHEME-FERROCHELAT-MONOMER": -423.715293108005, "MALATE-DEHASE": -679.8900035430145, "G7458-MONOMER": -279.2726403690476, "CPLX-165": -6301.675334822565, "GRXB-MONOMER_EG12237-MONOMER": 47.91121756740011, "ABC-35-CPLX": -6715.647339250551, "ENOYL-ACP-REDUCT-NADH-MONOMER": -353.9678411002457, "PrfA_mono": -1288.5935085088117, "PYRROLINECARBREDUCT-CPLX": -4426.807216552888, "PSD-MONOMER": -2259.330172868082, "RlmB_dim": -4404.7517625696255, "THIOESTERII-CPLX": -993.8918175683607, "FUMARASE-C": -2497.7028611375463, "RpoE_mono": -1302.069620743084, "CPLX0-3951": -771.924260935039, "EG10168-MONOMER": -1320.4590857268936, "CODB-MONOMER": -141.39135890793648, "TmcA_mono": -1224.5119421379281, "EG10669-MONOMER": -385.97672728200246, "ASPAMINOTRANS-DIMER": -863.8928471009923, "THZ-KIN-MONOMER": 21.86246497932693, "ATPASE-1-CPLX": -2135.7939851113256, "NICOTINAMID-MONOMER": -623.8369988458396, "MANNONOXIDOREDUCT-MONOMER": 1.1805631215099264e-30, "YNFJ-MONOMER": -73.34144119523683, "EG11598-MONOMER": -18.01914403679468, "RpsG_mono": -2312.2206012920033, "FOLD-CPLX": -582.1870842221804, "ABC-4-CPLX": 28.776048463592716, "RplX_mono": 118.92040022051573, "CDPDIGLYPYPHOSPHA-MONOMER": 219.1305856717018, "UDPNACETYLGLUCOSAMACYLTRANS-CPLX": -2379.213817010729, "ABC-13-CPLX": 285.7865700129489, "ACS-MONOMER": -759.1042827529778, "CPLX0-821": -30567.42013136417, "EG10201-MONOMER": -215.0834948262605, "SUCCGLUALDDEHYD-MONOMER": 230.1960184801644, "TPI-CPLX": -1405.3635267089871, "CPLX-153": -3614.2980965513975, "RpsA_mono": -823.7585364949094, "EG10041-MONOMER": -648.0133360281485, "ABC-8-CPLX": -2417.497037485351, "PRAI-IGPS": 403.47262369076253, "G7146-MONOMER": -69.74912602559178, "RplA_mono": -5645.560693612099, "PRIBFAICARPISOM-MONOMER": -0.0, "EG12195-MONOMER": 11.002167407178511, "URAA-MONOMER": -344.9419810287955, "ABC-40-CPLX": 111.18855135035865, "RplK_mono": 20.608683636688845, "YHAU-MONOMER": -359.9779509953002, "FABB-CPLX": -947.7158225937536, "RplO_mono": -2819.6162102549533, "ABC-22-CPLX": -2761.0645990298167, "EG10154-MONOMER": -863.0343099906106, "ENTD-MONOMER": -83.24323904576835, "ARCD-MONOMER": -417.8406220683772, "FliA_mono": -885.1791350819988, "AROE-MONOMER": -9.791417737178346e-32, "TruB_mono": -283.01832576328263, "RplC_mono": -2533.9106423375624, "IDONDEHYD-MONOMER": -1984.8690917938168, "ABC-32-CPLX": 313.9174281453391, "CPLX0-3970": 134.93932121219163, "RIB5PISOMA-CPLX": -547.2446451388637, "6PFK-1-CPX": -1336.8699313618847, "EG11724-MONOMER": -845.4341306096762, "TRANS-CPLX-201": -2575.1109874752306, "RsmH_mono": -262.71623705936435, "EG11905-MONOMER": -2347.250983881071, "EG11433-MONOMER": 245.15471144736557, "CPLX0-3881": 588.4766634754728, "MHPT-MONOMER": -1008.8838041166271, "RpsH_mono": 46.53235405717075, "PITB-MONOMER": -1003.9482212506261, "CPLX0-7694": 1351.961094015365, "SelB_mono": 452.0244349514823, "TDCC-MONOMER": -1187.3823786214018, "G6188-MONOMER": -872.5756037763912, "CHORPYRLY-MONOMER": -666.6151909537427, "RpmA_mono": -265.0669809221492, "DEOD-CPLX": -4212.9767603839355, "RplM_mono": -477.1122478883747, "CPLX0-7904": -1357.9281124778136, "PURE-CPLX": -6289.462243750171, "TrmA_mono": -465.7614435247933, "COBS-MONOMER": -158.51741162738315, "KDGT-MONOMER": -279.28884522030165, "G7170-MONOMER": -427.73515037946106, "PHOSPHASERSYN-CPLX": -86.83226511368532, "EG11351-MONOMER": 89.0167304830994, "EG10696-MONOMER": 427.47471056185555, "ABC-10-CPLX": -935.5806657521177, "YGGA-MONOMER": -545.8402039859287, "PGLYCDEHYDROG-CPLX": -1985.6485184653054, "UGD-MONOMER": 347.59537973262496, "G6806-MONOMER": 101.27908737703872, "CPLX0-1142": -1040.7305973448688, "RIBAZOLEPHOSPHAT-MONOMER": 125.07750487234284, "EG10203-MONOMER": -455.94434253751757, "ACYLCOADEHYDROG-MONOMER": -1024.029603354704, "RplU_mono": 45.853738071508566, "G6849-MONOMER": -203.87294041325853, "FUCP-MONOMER": -167.82829844411606, "SDAC-MONOMER": -2129.108382981785, "PANF-MONOMER": -165.0886774506717, "CPLX0-3952": -519.9712066065917, "G6414-MONOMER_CPLX0-1923": 606.6422032427282, "MMUM-MONOMER": -1189.105190665311, "GDHA-CPLX": -2619.2476444358113, "RplD_mono": 83.45761437159653, "HOMSUCTRAN-CPLX": -521.9218741313906, "ALD-CPLX": -3293.9708680958274, "YGJE-MONOMER": -499.56456769763446, "UDPHYDROXYMYRGLUCOSAMNACETYLTRANS-MONO": -103.59290856433225, "COBU-CPLX": 150.60846827468225, "G6715-MONOMER": -0.0, "G7090-MONOMER_EG11982-MONOMER": -1134.6292644110752, "GMP-REDUCT-CPLX": -1307.3963256518575, "G6621-MONOMER": -260.10186748835633, "G7945-MONOMER": 106.47131014767083, "MALTACETYLTRAN-CPLX": -178.19862184222026, "EG12267-MONOMER": 288.97524124218114, "CITLY-CPLX": -9683.825865319426, "CPLX-154": -3023.4788163289318, "Tsf_mono": -287.62126449437903, "CPLX0-3661": -869.7247743684628, "CPLX-7": -540.5272645299228, "EG10122-MONOMER": -303.9433235724813, "CPLX0-7530": -6.825314160271129, "KDO-8PSYNTH-CPLX": -2052.7303889756013, "UDPMANACATRANS-MONOMER": 189.97343998560623, "AMPG-MONOMER": -1036.2720834474364, "EG12450-MONOMER": 612.1337944791886, "QueF_dim": 113.59878818887798, "PALMITOTRANS-MONOMER": -563.4761729606871, "EG10144-MONOMER": 69.95233413085829, "CHORISMUTPREPHENDEHYDRAT-CPLX": -930.3655641552702, "CPLX0-7533": -0.0, "DEHYDDEOXGALACTKIN-MONOMER": 260.63571688805825, "RluA_mono": -1923.017683522398, "CPLX0-7655": -4583.888584054639, "RpmC_mono": 38.21630920805181, "COBALADENOSYLTRANS-MONOMER": -0.0, "RPOA-MONOMER": 388.04945412573505, "DIHYDROPICRED-CPLX": -1094.5664216353973, "CPLX0-1962": -527.6892712919454, "TufB_mono": 90.25228406119837, "RpoN_mono": -56.98676729074721, "ENTF-MONOMER": -3009.296982039032, "NusG_mono": 121.7476696970148, "EG12394-MONOMER": 238.9637909769808, "G6700-MONOMER": -37.59249025620392, "G7921-MONOMER": -92.48971793207745, "G6520-MONOMER": 127.43182272103971, "CPLX-166": -3023.1727969775084, "TruA_dim": 190.9099059290073, "CHORISMUTPREPHENDEHYDROG-CPLX": -2258.36260909315, "RplJ_mono": -239.00047242784498, "G7457-MONOMER": -200.50139284161716, "ACETOLACTSYNIII-CPLX": -1087.9116596536471, "ASPKINIIHOMOSERDEHYDROGII-CPLX": -4.994953989174486e-27, "ANSP-MONOMER": -408.7532145236812, "RplV_mono": 89.46307701129555, "TREHALOSE6PSYN-MONOMER": 317.93495388180435, "NARK-MONOMER": -1053.0919294224664, "GNTP-MONOMER": -1204.300454472159, "BTUE-MONOMER": 51.046902638177386, "CPLX0-3951_G6561-MONOMER": -1970.2081973187458, "RplN_mono": 151.17473709401162, "CPLX0-237": -2130.9749537792286, "CPLX0-3641": -177.19022892530975, "CPLX0-7684": -176.3674752384916, "CPLX0-7718": 3177.920830737884, "EG12287-MONOMER": -4089.614763496351, "RpmF_mono": -236.62346152205913, "CPLX0-7641": -812.4909843813771, "PUTP-MONOMER": -473.007674545414, "EG11595-MONOMER_EG11666-MONOMER": -994.2263985759889, "CPLX0-1667": -0.0, "UBIX-MONOMER_DHHB-METHYLTRANSFER-MONOMER": -64.47458307759509, "G6967-MONOMER": 46.711013098355835, "NACMURLALAAMI1-MONOMER": -224.73693101916393, "EG13236-MONOMER": 731.5410052709633, "CPLX0-761": -1192.7075648827897, "YIDK-MONOMER": -216.8720995853574, "GlnS_mono": -603.6735793069662, "N-ACETYLTRANSFER-CPLX": -1472.0864372323156, "RpmI_mono": -548.7722695664952, "CPLX0-7532": -3607.891738461158, "2-ISOPROPYLMALATESYN-MONOMER": 604.29640572695, "DnaK_mono": 535.1987757789627, "EG11341-MONOMER": 153.20680803235467, "G7164-MONOMER": -145.70751284448926, "TilS_mono": -364.876899160806, "METNIQ-METHIONINE-ABC-CPLX": -395.81454436994744, "EG10341-MONOMER": 502.05556830979697, "GLUCOKIN-MONOMER": -543.0158213972342, "InfC_mono": 129.06722073077813, "ABC-53-CPLX": -1123.8536101999143, "XASA-MONOMER": -504.3708482481543, "RIBF-MONOMER": -178.7031567296998, "RpsM_mono": 160.96703622040633, "G7169-MONOMER": 247.81573777643425, "CYCA-MONOMER": -1324.2258826996933, "RIBULOKIN-CPLX": 680.6018202694863, "YfiC_mono": -345.7205847820367, "GLUCOSE-1-PHOSPHAT-CPLX": 629.8270567861631, "SUCCARGDIHYDRO-MONOMER": 581.7783476315761, "MHPCHYDROL-MONOMER": 361.4901589413471, "B2975-MONOMER": -518.0290115196033, "MONOMER0-148": -176.61473897339482, "RpsC_mono": 32.85929187320851, "ABC-19-CPLX": -2424.9460207918937, "ORNCARBAMTRANSFERI-CPLX": -1577.750365485016, "ABC-6-CPLX": 962.5916951246583, "CPLX0-7642": -2077.61403904385, "CPLX0-3943": 144.27699466916005, "RpsE_mono": 118.78153918107317, "MHPDHYDROL-MONOMER": 232.18662695779247, "G7800-MONOMER": 214.5651326783687, "EG12134-MONOMER": -349.6748250162139, "FMNREDUCT-MONOMER": -353.9207621372233, "CARDIOLIPSYN-MONOMER": -1020.9067488267707, "FecI_mono": 110.76936226628757, "ABC-16-CPLX": 427.16711551653754, "G7814-MONOMER": -181.52531901478372, "TrmJ_dim": -521.3588070041147, "CPLX0-1923_EG10155-MONOMER": 1264.9083140396979, "ALDHDEHYDROG-MONOMER": -1754.0450876303232, "YrdC_mono": -998.0722897465508, "RsmC_mono": -82.96742404018167, "EG11671-MONOMER": -2219.0086907474, "2-DEHYDROPANTOATE-REDUCT-MONOMER": -458.13794300592633, "ABC-46-CPLX": 569.6590051502304, "PTSI-MONOMER": -1468.078179739282, "CPLX0-3936": -2095.2795522883684, "UDP-NACMURALGLDAPLIG-MONOMER": 200.29282510473993, "CPLX0-7888": -890.6388703082838, "CPLX-171": -0.0, "CPLX0-1943": 1374.2988766396827, "HISTCYCLOPRATPPHOS": 254.28537027211505, "G7517-MONOMER": -2331.919222060378, "CMPKI-MONOMER": -113.86243346887068, "SPERMACTRAN-CPLX": 252.2063678043225, "YJIZ-MONOMER": -116.78113305615017, "YqcB_mono": -595.5262382140913, "EG11350-MONOMER": 228.40874511168653, "ABC-9-CPLX": 656.8125035994211, "FEOB-MONOMER": -1417.4139338974865, "RplF_mono": 188.1126282262877, "YggH_mono": -492.2334440204333, "XANTHOSINEPHOSPHORY-CPLX": -7037.283528884535, "G6576-MONOMER": -622.1590575134147, "CPLX0-7695": 364.30310289901666, "UDP-NACMURALGLDAPAALIG-MONOMER": 290.83562598874556, "NRDACTMULTI-CPLX": -1298.8255771226416, "G6708-MONOMER": 156.36909000485005, "DTDPGLUCOSEPP2-MONOMER": 189.2290242060206, "PAPSSULFOTRANS-CPLX": 183.84059023573397, "YICE-MONOMER": -673.1216998579625, "RpsQ_mono": 69.3376587567075, "EG11985-MONOMER": -1524.5065697715384, "ABC-59-CPLX": -2052.7887478876187, "EG11352-MONOMER": 10.028258293246491, "RplP_mono": -8.65141924481801, "DIAMINOPIMEPIM-MONOMER": -1534.3145275130698, "DEHYDDEOXPHOSGALACT-ALDOL-MONOMER": -73.66205940235325, "EG12310-MONOMER": 287.7869512318491, "NACMURLALAAMI2-MONOMER": -1143.2773799200831, "PPK-CPLX": -1012.1443462375556, "ABC-64-CPLX": -2041.2561070215586, "ASPCARBCAT-TRIMER": -1472.7469876695652, "CPLX0-224": -4102.552904494306, "Sra_mono": 10.368053957235496, "FOCB-MONOMER": -7366.419365351018, "G6502-MONOMER": 104.57732911989311, "RpoD_mono": -740.402568277982, "CPLX0-1924": 1254.22563702414, "EG10374-MONOMER": 515.4748666804146, "G6246-MONOMER": -293.86903592847887, "THIC-MONOMER": 402.32250044997386, "RsuA_mono": -121.20258210206377, "G6657-MONOMER": -194.4428447853889, "LeuS_mono": 103.58400109875068, "ASPKINIHOMOSERDEHYDROGI-CPLX": -1.09124285554533e-25, "YHFM-MONOMER": -259.04192245224874, "RFFTRANS-MONOMER": 70.92592653263362, "YADQ-MONOMER": -346.2025627352899, "LACY-MONOMER": -1405.9784421388988, "EG11674-MONOMER": -453.87314176435154, "YIDT-MONOMER": -288.41136517846536, "CPLX0-1261": -989.714354690219, "SAICARSYN-CPLX": -914.6725924050559, "GLUTRACE-CPLX": -3385.399245236935, "cisGroES_hepta": -896.8307317990406, "YheLMN_cplx": -1479.2771123613234, "TatA_MONOMER": 122.12450639153825, "TatE_MONOMER": -128.3626189897695, "TatBC_octa": -11763.573212664249, "SecA_MONOMER": -1554.5178348117588, "SecB_tetra": -1760.3976954177238, "SRP-CPLX": 2852.4257062659262, "Sec-CPLX": -2639.2031134671693, "LolA_MONOMER": -641.3756004098042, "LolB_MONOMER": 327.99415394390763, "LolCDE-CPLX": -2390.851899272912, "Bam-CPLX": -1721.8265150781785, "YidC_MONOMER": -640.0136825845361, "SurA_MONOMER": -1795.365092788076, "Lgt_MONOMER": -73.5287047687024, "LspA_MONOMER": -9.41053304852188, "FtsY_MONOMER": -1936.3318372560582, "ACETYL-COA-CARBOXYLMULTI-CPLX_mod_btn": -4831.806443581159, "ACETOLACTSYNI-CPLX_mod_mg2_mod_fad_mod_thmpp": -1550.7741498855846, "PABASYN-CPLX_mod_mg2": -661.3619832537297, "2OXOGLUTARATEDEH-CPLX_mod_mg2_mod_lipo": 15429.080808183282, "ANTHRANSYN-CPLX_mod_mg2": -5095.753733442129, "ANTHRANSYN-CPLX_mod_cobalt2": -5088.564923800322, "ANTHRANSYN-CPLX_mod_fe2": -5089.2512982178705, "ASPCARBTRANS-CPLX_mod_zn2": -1276.6976215300572, "ATPSYN-CPLX_mod_mg2": -13970.424011956571, "CARBPSYN-CPLX_mod_mg2": -3138.7284161808398, "CARBPSYN-CPLX_mod_mn2": -3132.4273165152204, "CARBPSYN-CPLX_mod_cobalt2": -3131.539606539032, "CARBPSYN-CPLX_mod_cd2": -3131.539606539032, "CARBPSYN-CPLX_mod_zn2": -3130.1028527139056, "APP-UBIOX-CPLX_mod_pheme_mod_hemed": -3174.9552160085, "CYT-D-UBIOX-CPLX_mod_pheme_mod_hemed": -1147.3904805546288, "DIMESULFREDUCT-CPLX_mod_bmocogdp": 726.3209076718808, "ETHAMLY-CPLX_mod_adocbl": -10235.947665836167, "SULFITE-REDUCT-CPLX_mod_4fe4s_mod_sheme_mod_fmn_mod_fad": -13950.088695282771, "FORMATEDEHYDROGO-CPLX_mod_bmocogdp": -2344.1589472054043, "FORMATEDEHYDROGN-CPLX_mod_bmocogdp": -5835.330217151519, "HYDROG3-CPLX_mod_ni2": 558.2713911135207, "FUMARATE-REDUCTASE_mod_1:pheme_mod_3fe4s_mod_4fe4s_mod_fad_mod_2fe2s": -1790.55386014954, "ANGLYC3PDEHYDROG-CPLX_mod_fmn": -718.5767648159115, "GLUTAMATESYN-CPLX_mod_fe2_mod_fad": -8032.369299000935, "FORMHYDROGI-CPLX_mod_ni2_mod_4fe4s": -2334.4673964596745, "FORMHYDROG2-CPLX_mod_ni2_mod_fe2": 557.8644808757698, "NADH-DHI-CPLX_mod_2fe2s_mod_4fe4s_mod_fmn": -8704.723314744066, "NITRITREDUCT-CPLX_mod_2fe2s_mod_fad_mod_sheme": 1254.2637473209913, "PYRUVATEDEH-CPLX_mod_mg2_mod_fad_mod_thmpp_mod_lipo": -72328.84566728903, "Phe_RS_tetra_mod_mg2": -2671.6871776100024, "SUCC-DEHASE_mod_3fe4s_mod_fad_mod_2fe2s_mod_4fe4s": -1347.0083268220146, "LTARTDEHYDRA-CPLX_mod_4fe4s": 636.9932738518208, "TMAOREDUCTI-CPLX_mod_bmocogdp": 1604.1126703823074, "TRYPSYN_mod_pydx5p": 492.2815464375729, "CPLX0-1762_mod_fad_mod_2fe2s": 735.8669454799704, "AAS-MONOMER_mod_mg2": -1624.2841435883358, "CPLX0-1_mod_fad": 1706.888928370581, "RIBONUCLEOSIDE-DIP-REDUCTI-CPLX_mod_mg2_mod_fe2": -1852.5013606768484, "CPLX0-301_mod_mn2": -2720.52949542399, "PHOSGLYCMUTASE_mod_23bpg": -971.0299613325215, "PPPGPPHYDRO-CPLX_mod_nh4_mod_mg2": 696.1926805102516, "CPLX0-7630_mod_ca2": -2488.040241869263, "ALPHA-AMYL-PERI-MONOMER_mod_ca2": 903.6206294203997, "G6437-MONOMER_mod_ca2_mod_pqq": -872.4968883365142, "GLYCPDIESTER-PERI-CPLX_mod_ca2": 271.3160675972245, "DIACYLGLYKIN-CPLX_mod_cd2_mod_zn2_mod_mg2_mod_mn2_mod_cobalt2": -923.6342074020155, "AROB-MONOMER_mod_cobalt2_mod_nad": -3143.080091213572, "EG11817-MONOMER_mod_cobalt2": -448.33844761472653, "EG11957-MONOMER_mod_cobalt2": -2333.74101158297, "CPLX0-7625_mod_cobalt2": -747.3385994670463, "CPLX0-7622_mod_4fe4s": 544.7570604361603, "LSERINEDEAM1-MONOMER_mod_4fe4s": 402.57554912885405, "LSERINEDEAM2-MONOMER_mod_4fe4s": 288.3257872410941, "G6886-MONOMER_mod_cu2": 246.33871905444596, "METHYLENETHFREDUCT-CPLX_mod_fad": -1215.3748701541124, "UDHA-CPLX_mod_fad": -2183.398865155172, "ADHE-CPLX_mod_fe2": -64825.30194897902, "AROF-CPLX_mod_2:fe2": 967.4997240167822, "AROG-CPLX_mod_fe2": -1437.2567448412067, "GALACTARDEHYDRA-MONOMER_mod_fe2": 340.9812332090493, "GALACTURIDYLYLTRANS-CPLX_mod_fe2_mod_zn2": -0.0, "CPLX0-227_mod_fe2": 476.6358617556955, "LACTALDREDUCT-CPLX_mod_fe2": -2157.556718658326, "SUPEROX-DISMUTFE-CPLX_mod_fe3": -224.20759050540673, "AROC-CPLX_mod_fmnh2": -7434.6972981258505, "AROC-CPLX_mod_fadh2": -7407.0373163474205, "CFA-CPLX_mod_hco3": 750.5195902856992, "CPLX0-7882_mod_hco3": 1420.9584824916544, "RHAMNULPALDOL-CPLX_mod_k_mod_zn2": -1079.1720160499806, "S-ADENMETSYN-CPLX_mod_4:k_mod_1:mg2": -1807.1033678986842, "S-ADENMETSYN-CPLX_mod_4:k_mod_1:mn2": -1800.8022682330648, "S-ADENMETSYN-CPLX_mod_4:k_mod_1:cobalt2": -1799.9145582568765, "S-ADENMETSYN-CPLX_mod_4:k_mod_1:zn2": -1798.4778044317502, "S-ADENMETSYN-CPLX_mod_4:k_mod_1:cd2": -1799.9145582568765, "S-ADENMETSYN-CPLX_mod_4:k_mod_1:ni2": -1799.967791857106, "S-ADENMETSYN-CPLX_mod_4:k_mod_1:ca2": -1803.8530536907833, "S-ADENMETSYN-CPLX_mod_4:nh4_mod_1:mg2": -1824.8005157716677, "S-ADENMETSYN-CPLX_mod_4:nh4_mod_1:mn2": -1818.499416106048, "S-ADENMETSYN-CPLX_mod_4:nh4_mod_1:cobalt2": -1817.61170612986, "S-ADENMETSYN-CPLX_mod_4:nh4_mod_1:zn2": -1816.1749523047338, "S-ADENMETSYN-CPLX_mod_4:nh4_mod_1:cd2": -1817.61170612986, "S-ADENMETSYN-CPLX_mod_4:nh4_mod_1:ni2": -1817.6649397300894, "S-ADENMETSYN-CPLX_mod_4:nh4_mod_1:ca2": -1821.550201563767, "S-ADENMETSYN-CPLX_mod_4:tl_mod_1:mg2": -1659.3325138139696, "S-ADENMETSYN-CPLX_mod_4:tl_mod_1:mn2": -1653.03141414835, "S-ADENMETSYN-CPLX_mod_4:tl_mod_1:cobalt2": -1652.143704172162, "S-ADENMETSYN-CPLX_mod_4:tl_mod_1:zn2": -1650.7069503470357, "S-ADENMETSYN-CPLX_mod_4:tl_mod_1:cd2": -1652.143704172162, "S-ADENMETSYN-CPLX_mod_4:tl_mod_1:ni2": -1652.1969377723913, "S-ADENMETSYN-CPLX_mod_4:tl_mod_1:ca2": -1656.0821996060688, "S-ADENMETSYN-CPLX_mod_4:cs_mod_1:mg2": -1723.8105701383174, "S-ADENMETSYN-CPLX_mod_4:cs_mod_1:mn2": -1717.5094704726978, "S-ADENMETSYN-CPLX_mod_4:cs_mod_1:cobalt2": -1716.6217604965098, "S-ADENMETSYN-CPLX_mod_4:cs_mod_1:zn2": -1715.1850066713832, "S-ADENMETSYN-CPLX_mod_4:cs_mod_1:cd2": -1716.6217604965098, "S-ADENMETSYN-CPLX_mod_4:cs_mod_1:ni2": -1716.674994096739, "S-ADENMETSYN-CPLX_mod_4:cs_mod_1:ca2": -1720.5602559304166, "S-ADENMETSYN-CPLX_mod_4:LI_mod_1:mg2": -1834.6546900702717, "S-ADENMETSYN-CPLX_mod_4:LI_mod_1:mn2": -1828.3535904046523, "S-ADENMETSYN-CPLX_mod_4:LI_mod_1:cobalt2": -1827.465880428464, "S-ADENMETSYN-CPLX_mod_4:LI_mod_1:zn2": -1826.0291266033378, "S-ADENMETSYN-CPLX_mod_4:LI_mod_1:cd2": -1827.465880428464, "S-ADENMETSYN-CPLX_mod_4:LI_mod_1:ni2": -1827.5191140286934, "S-ADENMETSYN-CPLX_mod_4:LI_mod_1:ca2": -1831.404375862371, "S-ADENMETSYN-CPLX_mod_4:na1_mod_1:mg2": -1819.422533613118, "S-ADENMETSYN-CPLX_mod_4:na1_mod_1:mn2": -1813.1214339474986, "S-ADENMETSYN-CPLX_mod_4:na1_mod_1:cobalt2": -1812.2337239713104, "S-ADENMETSYN-CPLX_mod_4:na1_mod_1:zn2": -1810.796970146184, "S-ADENMETSYN-CPLX_mod_4:na1_mod_1:cd2": -1812.2337239713104, "S-ADENMETSYN-CPLX_mod_4:na1_mod_1:ni2": -1812.2869575715397, "S-ADENMETSYN-CPLX_mod_4:na1_mod_1:ca2": -1816.1722194052172, "PKI-COMPLEX_mod_mg2_mod_k": -1575.4457639269901, "PKI-COMPLEX_mod_mn2_mod_k": -1569.1446642613707, "PKII-CPLX_mod_mg2_mod_k": -1299.290303408112, "PKII-CPLX_mod_mn2_mod_k": -1292.9892037424927, "PANTOATE-BETA-ALANINE-LIG-CPLX_mod_mg2_mod_k": 640.0251388996243, "PANTOATE-BETA-ALANINE-LIG-CPLX_mod_mg2_mod_nh4": 635.6008519313784, "PANTOATE-BETA-ALANINE-LIG-CPLX_mod_mn2_mod_k": 646.3262385652438, "PANTOATE-BETA-ALANINE-LIG-CPLX_mod_mn2_mod_nh4": 641.901951596998, "HOMOSERKIN-CPLX_mod_k_mod_mg2": -3542.2568433153187, "AIRS-CPLX_mod_k_mod_mg2": -624.8988015863584, "CPLX0-322_mod_k_mod_mg2": -633.2226171437726, "CPLX0-7647_mod_k_mod_mg2": -6023.414491101095, "UDP-NACMURALA-GLU-LIG-MONOMER_mod_k_mod_mg2": -8362.018958544926, "G6986-MONOMER_mod_k_mod_mg2": 221.82358096165595, "NADH-DHII-MONOMER_mod_mg2_mod_cu_mod_fad": 307.3749597737494, "ARGDECARBOXBIO-CPLX_mod_mg2_mod_4:pydx5p": 1443.613142189037, "PYRUVOXID-CPLX_mod_mg2_mod_thmpp_mod_fad": -2684.338139913547, "PEPCARBOXYKIN-MONOMER_mod_mg2": -436.4953687073413, "PEPCARBOXYKIN-MONOMER_mod_ca2": -433.24505449944047, "PEPCARBOXYKIN-MONOMER_mod_mn2": -430.1942690417217, "HEMEOSYN-MONOMER_mod_mg2": -114.7296747200838, "HEMEOSYN-MONOMER_mod_ca2": -111.47936051218298, "GLY3KIN-MONOMER_mod_mg2": 61.61616504234828, "GLY3KIN-MONOMER_mod_cobalt2": 68.80497468415594, "GLY3KIN-MONOMER_mod_mn2": 67.9172647079678, "GLY3KIN-MONOMER_mod_fe2": 68.11860026660675, "GLY3KIN-MONOMER_mod_ca2": 64.8664792502491, "PD04413_mod_mg2": 202.3219695542309, "PD04413_mod_mn2": 208.6230692198504, "PD04413_mod_ca2": 205.57228376213172, "PD04413_mod_zn2": 210.9475330211649, "PD04413_mod_cu2": 210.53687753365574, "PD04413_mod_cd2": 209.51077919603853, "PD04413_mod_cobalt2": 209.51077919603853, "PD04413_mod_ni2": 209.4575455958092, "NUCLEOSIDE-DIP-KIN-CPLX_mod_mg2": -938.0309949544011, "NUCLEOSIDE-DIP-KIN-CPLX_mod_mn2": -931.7298952887816, "NUCLEOSIDE-DIP-KIN-CPLX_mod_ca2": -934.7806807465003, "FOLXTET-CPLX_mod_mg2": -4433.14114987397, "FOLXTET-CPLX_mod_mn2": -4426.8400502083505, "FOLXTET-CPLX_mod_ca2": -4429.8908356660695, "ADENYLYLSULFKIN-CPLX_mod_mg2": -2737.090785276811, "ADENYLYLSULFKIN-CPLX_mod_mn2": -2730.789685611191, "ADENYLYLSULFKIN-CPLX_mod_cobalt2": -2729.901975635003, "ADENYLYLSULFKIN-CPLX_mod_cd2": -2729.901975635003, "ASPARTASE-CPLX_mod_mg2": -2337.8523306819575, "ASPARTASE-CPLX_mod_mn2": -2331.551231016338, "ASPARTASE-CPLX_mod_cobalt2": -2330.66352104015, "CPLX0-7712_mod_mg2": 302.17371900042133, "CPLX0-7712_mod_mn2": 308.4748186660409, "NAD-SYNTH-CPLX_mod_mg2": -441.7445152506983, "NAD-SYNTH-CPLX_mod_mn2": -435.44341558507875, "ADENPRIBOSYLTRAN-CPLX_mod_mg2": -524.1332368144116, "ADENPRIBOSYLTRAN-CPLX_mod_mn2": -517.8321371487921, "GLYCEROL-KIN-CPLX_mod_mg2": -6489.772583419233, "GLYCEROL-KIN-CPLX_mod_mn2": -6483.471483753614, "HOLO-ACP-SYNTH-CPLX_mod_mg2": -182.21401863343328, "HOLO-ACP-SYNTH-CPLX_mod_mn2": -175.91291896781377, "ISOCIT-LYASE_mod_mg2": 498.528358729876, "ISOCIT-LYASE_mod_mn2": 504.8294583954956, "FPPSYN-MONOMER_mod_mg2": 432.3138179348362, "FPPSYN-MONOMER_mod_mn2": 438.6149176004557, "G6954-MONOMER_mod_mg2": -17.72820790347304, "G6954-MONOMER_mod_mn2": -11.427108237853513, "EG11829-MONOMER_mod_mg2": -517.2482950029379, "EG11829-MONOMER_mod_mn2": -510.94719533731836, "IMIDHISTID-CPLX_mod_mg2": 909.8855737154271, "AROK-MONOMER_mod_mg2": 191.777964322276, "AROK-MONOMER_mod_mn2": 198.07906398789555, "AROK-MONOMER_mod_cobalt2": 198.96677396408367, "AROK-MONOMER_mod_fe2": 198.28039954653448, "AROK-MONOMER_mod_ca2": 195.02827853017683, "AROK-MONOMER_mod_k": 194.31491239629665, "AROL-MONOMER_mod_mg2": 70.04037674101122, "AROL-MONOMER_mod_mn2": 76.34147640663075, "AROL-MONOMER_mod_cobalt2": 77.22918638281888, "AROL-MONOMER_mod_fe2": 76.54281196526969, "AROL-MONOMER_mod_ca2": 73.29069094891204, "AROL-MONOMER_mod_k": 72.57732481503186, "6PFK-2-CPX_mod_mg2": -513.2016969416921, "CPLX0-1622_mod_mg2": 1059.3581346739613, "ACETATEKINA-MONOMER_mod_mg2": -526.2917062508435, "GLUCARDEHYDRA-MONOMER_mod_mg2": 276.88745884504846, "GMP-SYN-CPLX_mod_mg2": 233.74579765486982, "1-PFK_mod_mg2": 475.77605411085995, "3-METHYL-2-OXOBUT-OHCH3XFER-CPLX_mod_mg2": -8218.241656045502, "ACETYLGLUTKIN-CPLX_mod_mg2": -2131.7493118332136, "ACYLCOASYN-CPLX_mod_mg2": -1097.675710383317, "ADENYLOSUCCINATE-SYN-DIMER_mod_mg2": -582.7380468319003, "APHA-CPLX_mod_mg2": 858.8013865788784, "ASNSYNA-CPLX_mod_mg2": -472.7876753408012, "ASNSYNB-CPLX_mod_mg2": -1182.8353242405663, "COADTRI-CPLX_mod_mg2": -1838.1344316769193, "CPLX0-1021_mod_mg2": -12000.70149066857, "CPLX0-1221_mod_mg2": -480.47825790165626, "GTP-CYCLOHYDRO-II-CPLX_mod_mg2": -387.1423581212479, "Trp_RS_dim_mod_mg2": 448.3623941756707, "UDP-NACMUR-ALA-LIG-MONOMER_mod_mg2": 419.71635803109746, "EG11736-MONOMER_mod_mg2": 66.84981169096453, "THI-P-KIN-MONOMER_mod_mg2": 94.9826709032824, "PGPPHOSPHAA-MONOMER_mod_mg2": -100.44083758250537, "ADENYL-KIN-MONOMER_mod_mg2": -275.30537851765393, "ENTC-MONOMER_mod_mg2": 359.44084159075265, "NICONUCADENYLYLTRAN-MONOMER_mod_mg2": -2773.4254175965148, "PHOSPHOGLUCMUT-MONOMER_mod_mg2": -899.3157053454388, "GALACTOKIN-MONOMER_mod_mg2": 5.250022960878796e-31, "EG11239-MONOMER_mod_mg2": 134.08459755302343, "G6425-MONOMER_mod_mg2": -250.0611409690204, "TETRAACYLDISACC4KIN-MONOMER_mod_mg2": 255.68011935776727, "CPM-KDOSYNTH-MONOMER_mod_mg2": -463.38325585649716, "DTMPKI-MONOMER_mod_mg2": -2035.75644348695, "THIKIN-MONOMER_mod_mg2": 171.35766720111917, "G6880-MONOMER_mod_mg2": -218.00373983246988, "EG10943-MONOMER_mod_mg2": -1605.2531609225653, "H2NEOPTERINP3PYROPHOSPHOHYDRO-MONOMER_mod_mg2": -997.4612328465788, "ArgS_mono_mod_mg2": -907.3664814445316, "TREHALOSEPHOSPHASYN-MONOMER_mod_mg2": -17.266199563665587, "PHOSPHAGLYPSYN-MONOMER_mod_mg2": -573.2380331330143, "DTDPGLUCOSEPP-MONOMER_mod_mg2": 164.35844091516446, "UDK-MONOMER_mod_mg2": 163.27780073302299, "O-SUCCINYLBENZOATE-COA-SYN-MONOMER_mod_mg2": 183.9263328526592, "EG10534-MONOMER_mod_mg2": -1085.7838439129946, "EG10983-MONOMER_mod_mg2": 196.8777727671122, "FGAMSYN-MONOMER_mod_mg2": -1155.5209117067402, "GLUTCYSLIG-MONOMER_mod_mg2": 183.15256048658773, "G7408-MONOMER_mod_mg2": -496.62199051212446, "FUCULOKIN-MONOMER_mod_mg2": 303.8534417426776, "G7496-MONOMER_mod_mg2": -192.24886383104936, "MALSYNG-MONOMER_mod_mg2": -1538.8590460227413, "GLYCPDIESTER-CYTO-MONOMER_mod_mg2": -2588.839361812271, "DEOXYGLUCONOKIN-MONOMER_mod_mg2": 221.4513274173664, "GLCNACPTRANS-MONOMER_mod_mg2": -212.26696216636483, "ADENYLATECYC-MONOMER_mod_mg2": 843.8379226751231, "EG11470-MONOMER_mod_mg2": 233.69340461178976, "RHAMNULOKIN-MONOMER_mod_mg2": 711.9582620641387, "DMK-MONOMER_mod_mg2": -39.56472048876692, "THIE-MONOMER_mod_mg2": -2752.1793770926765, "4OHBENZOATE-OCTAPRENYLTRANSFER-MONOMER_mod_mg2": -349.10896751882694, "EG10043-MONOMER_mod_mg2": -268.6319335976566, "EG12440-MONOMER_mod_mg2": 125.83043723381203, "ValS_mono_mod_mg2": -1226.3602498062255, "PSERPHOSPHA-MONOMER_mod_mg2": -330.44284406453767, "PRPPSYN-MONOMER_mod_mg2_mod_pi": -6.3010996656195335, "PRPPSYN-MONOMER_mod_mn2_mod_pi": -2.5562641744755793e-26, "GPH-MONOMER_mod_mg2_mod_cl": 137.8126076521739, "CDPDIGLYSYN-MONOMER_mod_mg2_mod_k": -851.5562190886025, "Fmt_mono_mod_mg2_mod_k": 141.01548056117736, "CPLX0-7525_mod_mg2_mod_mn2_mod_thmpp": 589.5146525823645, "3-ISOPROPYLMALDEHYDROG-CPLX_mod_mg2_mod_mn2": 687.7201329131824, "GltX_mono_mod_mg2_mod_1:zn2": -487.4651052180087, "GLYOCARBOLIG-CPLX_mod_mg2_mod_thmpp_mod_fad": -164.66620160139263, "CPLX0-234_mod_mg2": -755.677395183219, "CPLX0-234_mod_mn2": -748.4885855414113, "CPLX0-234_mod_cobalt2": -748.4885855414113, "CPLX0-238_mod_mg2": -1252.9632924467344, "CPLX0-243_mod_mg2": -1877.485726897642, "CPLX0-3482_mod_mg2": -2880.25530165662, "CPLX0-3721_mod_mg2": -4600.666795384225, "CPLX0-3841_mod_mg2": -1560.7589138138967, "CPLX0-3948_mod_mg2": 44.48458005850002, "CPLX0-682_mod_mg2": -1059.5342129285139, "CPLX0-7426_mod_mg2": -739.9641931176451, "CPLX0-7615_mod_mg2": 971.953095242069, "CPLX0-7692_mod_mg2": -1364.9796946545664, "CPLX0-7704_mod_mg2": -5771.469320753111, "CPLX0-7709_mod_mg2": -4606.619201316866, "CPLX0-7744_mod_mg2": 82.57266831142773, "CPLX0-7826_mod_mg2": 378.49008737602577, "CTPSYN-CPLX_mod_mg2": -2086.475328589623, "DETHIOBIOTIN-SYN-CPLX_mod_mg2": -3818.9899297970182, "DGTPTRIPHYDRO-CPLX_mod_mg2": -2387.709723312875, "DIOHBUTANONEPSYN-CPLX_mod_mg2": -728.2830678008431, "Eno_dim_mod_4:mg2": -1562.6997394291498, "F16B-CPLX_mod_mg2": -1296.986088828217, "GLUC1PADENYLTRANS-CPLX_mod_mg2": -9390.480780381335, "GLUCONOKINII-CPLX_mod_mg2": -2458.1002355086684, "GLUTATHIONE-SYN-CPLX_mod_mg2": 805.0668476643773, "GLUTKIN-CPLX_mod_mg2": 2042.3743997386268, "H2PTEROATESYNTH-CPLX_mod_mg2": 22.393853864446935, "His_RS_dim_mod_4:mg2": -661.5835067372102, "KDO-8PPHOSPHAT-CPLX_mod_mg2": -1687.977751797315, "MENE-CPLX_mod_mg2": 958.4723071558211, "MENF-CPLX_mod_mg2": -6642.166860213777, "NAG1P-URIDYLTRANS-CPLX_mod_mg2": -3795.208432756132, "OROPRIBTRANS-CPLX_mod_mg2": -1554.4447033731444, "PANTOTHENATE-KIN-CPLX_mod_mg2": -627.0975528191682, "PEPCARBOX-CPLX_mod_mg2": -3710.660931710816, "PEPSYNTH-CPLX_mod_mg2": -918.3261479108088, "PPX-CPLX_mod_mg2": -1344.5556463463483, "PRPPAMIDOTRANS-CPLX_mod_mg2": -3181.7204678512894, "QUINOPRIBOTRANS-CPLX_mod_mg2": -105.9596768214635, "THYMIDYLATESYN-CPLX_mod_mg2": -1257.8858640234587, "UPPSYN-CPLX_mod_mg2": -329.8521342863668, "H2PTERIDINEPYROPHOSPHOKIN-MONOMER_mod_mg2": -935.3865532237314, "DXPREDISOM-CPLX_mod_mn2": -718.3701237761521, "DXPREDISOM-CPLX_mod_cobalt2": -717.482413799964, "DXPREDISOM-CPLX_mod_mg2": -724.6712234417716, "MALIC-NAD-CPLX_mod_mn2": -1521.5130818590503, "MALIC-NAD-CPLX_mod_mg2": -1527.8141815246697, "MALIC-NADP-CPLX_mod_mn2": -6606.671869076639, "MALIC-NADP-CPLX_mod_mg2": -6612.972968742259, "SUPEROX-DISMUTMN-CPLX_mod_mn2": -80.23085036115116, "AGMATIN-CPLX_mod_2:mn2": 613.4129341265555, "ALPHAGALACTOSID-CPLX_mod_mn2": 349.06739480106546, "EG12115-MONOMER_mod_mn2": -593.7720023558943, "PPENTOMUT-MONOMER_mod_mn2": -48.77378847870165, "TRANSKETOI-CPLX_mod_thmpp_mod_mn2_mod_mg2": -2481.841728899793, "EG10626-MONOMER_mod_mn2_mod_mg2": -92.69983188231417, "ARABISOM-CPLX_mod_mn2": -0.0, "CPLX0-1683_mod_mn2": -693.2834288814398, "CPLX0-303_mod_mn2": 470.64935917203684, "CPLX0-721_mod_mn2": 126.55594690917681, "CPLX0-7631_mod_mn2": -0.0, "CPLX0-7776_mod_mn2": 506.4295091992238, "CPLX0-7808_mod_mn2": -561.8200345174963, "CPLX0-7848_mod_mn2": 1233.1297549177082, "CPLX-7524_mod_mn2": -2703.1412396227515, "GLUTAMINESYN-OLIGOMER_mod_mn2": -11423.572990835477, "HISTDEHYD-CPLX_mod_mn2": 905.2926933990725, "XYLISOM-CPLX_mod_mn2": -5494.0486956447785, "EG10124-MONOMER_mod_bmocogdp": 548.2778585385722, "CPLX0-3681_mod_nadp": -10558.462729763063, "CPLX0-7564_mod_nadph_mod_nadh_mod_fad_mod_cobalt2": 701.6101247646694, "GLYOXI-CPLX_mod_ni2": -311.24827244777936, "CPLX0-7838_mod_pydx5p": 378.76241196538564, "DIAMINOPIMDECARB-CPLX_mod_pydx5p": -905.8034662716003, "CPLX0-743_mod_thmpp": -3901.8635910100866, "G6701-MONOMER_mod_thmpp": -1153.0164375660643, "HOMOCYSMETB12-MONOMER_mod_zn2_mod_cbl1": -1042.7789989652833, "Ala_RS_tetra_mod_4:zn2": -2734.5782684712713, "ADHC-CPLX_mod_zn2": -1911.532467832624, "ACETYLORNDEACET-CPLX_mod_zn2": -819.1068031335268, "CPLX0-7521_mod_zn2": -639.7796516581122, "CysS_mono_mod_1:zn2": -594.3923218916435, "G7502-MONOMER_mod_zn2": -1864.7216637018976, "HOMOCYSMET-MONOMER_mod_zn2": -944.3172278294046, "CPLX-64_mod_cobalt2_mod_zn2": 1209.3933159644143, "CPLX-64_mod_mn2_mod_zn2": 1208.505605988226, "CPLX-64_mod_ni2_mod_zn2": 1209.340082364185, "CPLX0-3161_mod_zn2_mod_cobalt2": -1817.556447914839, "CYTDEAM-MONOMER_mod_fe2_mod_zn2": 488.20594522912796, "CYTDEAM-MONOMER_mod_mn2_mod_zn2": 488.004609670489, "CYTDEAM-MONOMER_mod_cobalt2_mod_zn2": 488.89231964667715, "EG11095-MONOMER_mod_zn2_mod_fe2_mod_cobalt2_mod_mg2_mod_mn2": -137.14156462140195, "IPPISOM-MONOMER_mod_mg2_mod_zn2": -155.53828459060634, "IPPISOM-MONOMER_mod_mn2_mod_zn2": -149.2371849249868, "DIHYDROOROT-CPLX_mod_2:zn2": -812.9604624553738, "CPLX0-3061_mod_zn2": 2390.276165832965, "CPLX0-7633_mod_zn2": -175.31575199703113, "CYTIDEAM-CPLX_mod_zn2": -895.135112467926, "DUTP-PYROP-CPLX_mod_zn2": -1165.5475263948492, "FOLE-CPLX_mod_zn2": -8799.659694354643, "Met_RS_dim_mod_2:zn2": -1376.810042884509, "NAG6PDEACET-CPLX_mod_zn2": -2534.701285142351, "PORPHOBILSYNTH-CPLX_mod_zn2": -3989.1810962078703, "RIBULPEPIM-CPLX_mod_zn2": -6779.863004368069, "Thr_RS_dim_mod_zn2": -2193.0933623039314, "IleS_mono_mod_2:zn2": -2234.75390231794, "GLYOXII-MONOMER_mod_zn2": -154.46010099796484, "CPLX0-7760_mod_4fe4s": -1052.9436071748996, "CPLX0-7761_mod_4fe4s": -2203.4337299167514, "DIHYDROXYACIDDEHYDRAT-CPLX_mod_4fe4s": 1696.1127860208994, "FUMARASE-A_mod_4fe4s": -1038.5306689007625, "FUMARASE-B_mod_4fe4s": -1002.2896436570621, "HEMN-MONOMER_mod_4fe4s": -272.09151398899735, "BIOTIN-SYN-CPLX_mod_4fe4s_mod_2fe2s": 630.9510404945829, "OHMETHYLBILANESYN-MONOMER_mod_dpm": -1697.9969383794016, "DIHYDROPTERIREDUCT-CPLX_mod_fad": 364.34920142789554, "GLUTATHIONE-REDUCT-NADPH-CPLX_mod_fad": -744.3735629414804, "SARCOX-MONOMER_mod_fad": 354.3134933926487, "GALPMUT-MONOMER_mod_fad": 109.78248483943261, "DLACTDEHYDROGFAD-MONOMER_mod_fad": -302.00445453420895, "L-ASPARTATE-OXID-MONOMER_mod_fad": -274.97392009182215, "UDPNACETYLMURAMATEDEHYDROG-MONOMER_mod_fad": -798.6461331651857, "EG10456-MONOMER_mod_fad_mod_pheme": -4.467773812741451, "PDXH-CPLX_mod_fmn": -462.18531987685, "L-LACTDEHYDROGFMN-MONOMER_mod_fmn": 28.320822393433563, "HYDROPEROXIDII-CPLX_mod_6:hemed": -4547.206978466615, "DTDPGLUCDEHYDRAT-CPLX_mod_nad": 423.1152094828203, "UDPGLUCEPIM-CPLX_mod_nad": -2265.8072495414526, "HYDROPEROXIDI-CPLX_mod_pheme": 2442.6469915304765, "ARGDECARBOXDEG-CPLX_mod_pydx5p": -5398.694211933495, "O-SUCCHOMOSERLYASE-CPLX_mod_pydx5p": -1714.3940983838154, "ACSERLYA-CPLX_mod_2:pydx5p": -944.8108118957385, "GABATRANSAM-CPLX_mod_pydx5p": 276.61226241286016, "VALINE-PYRUVATE-AMINOTRANSFER-MONOMER_mod_pydx5p": -708.4973345225271, "ACSERLYB-CPLX_mod_pydx5p": -14.31436579823376, "AKBLIG-CPLX_mod_pydx5p": -2156.6277851455934, "CPLX0-1401_mod_pydx5p": 609.48924669913, "CPLX0-7465_mod_pydx5p": -2363.925697018394, "DAPASYN-CPLX_mod_pydx5p": -1326.3564388024117, "DCYSDESULF-CPLX_mod_pydx5p": 2.0168681162743662, "GLUTDECARBOXA-CPLX_mod_pydx5p": 2055.707367692956, "GLUTDECARBOXB-CPLX_mod_pydx5p": 2157.732631374561, "GLYCOPHOSPHORYL-CPLX_mod_pydx5p": 1331.561381971784, "GSAAMINOTRANS-CPLX_mod_pydx5p": -1380.047735050111, "HISTPHOSTRANS-CPLX_mod_pydx5p": 404.87295717570026, "LDC2-CPLX_mod_pydx5p": 1705.8465881414318, "LYSDECARBOX-CPLX_mod_pydx5p": -10975.421006302628, "MALDEXPHOSPHORYL-CPLX_mod_pydx5p": -4072.2485632538, "ORNDECARBOX-BIO-CPLX_mod_pydx5p": 530.0507089935223, "ORNDECARBOXDEG-CPLX_mod_pydx5p": -3039.135598022, "PSERTRANSAM-CPLX_mod_pydx5p": 1.6565928390498492e-32, "THREDEHYDCAT-CPLX_mod_pydx5p": 602.2240533764326, "THREDEHYDSYN-CPLX_mod_pydx5p": 544.8453886140145, "THRESYN-MONOMER_mod_pydx5p": 8.615360825088594, "G7166-MONOMER_mod_pydx5p": -0.0, "DSERDEAM-MONOMER_mod_pydx5p": 135.80676093951908, "G7596-MONOMER_mod_pydx5p": -22.863501505174106, "ACETYLORNTRANSAM-CPLX_mod_pydx5p": -1412.1809623868971, "CARBODEHYDRAT-CPLX_mod_zn2": -1315.9578056643945, "ALKAPHOSPHA-CPLX_mod_zn2_mod_mg2": 752.904976306786, "THREODEHYD-CPLX_mod_zn2": 678.3199871837479, "CPLX0-7741_mod_adocbl": 1877.911035663401, "CPLX0-7719_mod_4fe4s": -2003.5428259200494, "EG12069-MONOMER_mod_fad": -373.0468491937176, "BETAGALACTOSID-CPLX_mod_mg2": -1975.5717454257217, "PGMI-MONOMER_mod_mn2": -2008.5364515929232, "UDPGLCNACEPIM-MONOMER_mod_nad": -6600.518232633149, "DTDPGLUCDEHYDRAT2-MONOMER_mod_nad": 206.43882888430687, "GDPMANDEHYDRA-CPLX_mod_nadp": 252.5941183470076, "SelA_deca_mod_10:pydx5p": -15081.139123218038, "LTAA-CPLX_mod_pydx5p": -4326.020859466795, "G6646-MONOMER_mod_pydx5p": 53.4008353905482, "USHA-MONOMER_mod_zn2": 391.5260202998132, "CPLX0-253_mod_fad": 327.8395661631905, "AROH-CPLX_mod_fe3": -286.74289570137023, "GLYCRIBONUCSYN-MONOMER_mod_mg2": -1006.9926826467097, "BRANCHED-CHAINAMINOTRANSFER-CPLX_mod_6:pydx5p": -14151.046120024826, "AERGLYC3PDEHYDROG-CPLX_mod_1:fad": -743.7840369292043, "SUCCORNTRANSAM-CPLX_mod_pydx5p": -6168.702479831503, "ISOCITHASE-CPLX_mod_mn2": -1279.7726775914266, "ISOCITHASE-CPLX_mod_mg2": -1286.0737772570462, "CPLX0-250_FORMATEDEHYDROGH-MONOMER_mod_8:4fe4s_mod_2:2fe2s_mod_bmocogdp_mod_NiFeCoCN2": 550.4158235245707, "G6523-MONOMER_G6518-MONOMER_mod_fmn": 484.2231428278385, "EG10370-MONOMER_mod_mn2": -77.80796362929613, "NITRATREDUCTA-CPLX_mod_bmocogdp_mod_3fe4s_mod_4fe4s": 1455.339489275759, "FLAVONADPREDUCT-MONOMER_mod_fad": -222.66787411718192, "NITRATREDUCTZ-CPLX_mod_bmocogdp_mod_2:pheme_mod_3:4fe4s_mod_1:3fe4s": 1530.5203391959494, "GCVMULTI-CPLX_mod_lipo": -4748.024943530652, "IMIDHISTID-CPLX_mod_mn2": 916.1866733810466, "CPLX0-341_mod_fmn": -2185.181849601588, "CPLX0-341_mod_mg2": -2158.3756757973483, "CPLX0-1261_mod_thmpp": -1069.901814764351, "PUTA-CPLX_mod_fad": -2231.68394476082, "CPLX0-7652_mod_mn2": -4899.381100661852, "CPLX0-7466_mod_mg2": 246.4337644908061, "CPLX0-7643_mod_mg2": -3200.2576981170046, "CPLX0-7904_mod_ca2": -1348.7860716843059, "CYSTATHIONINE-BETA-LYASE-CPLX_mod_pydx5p": -1413.9738836353902, "DHHB-METHYLTRANSFER-CPLX_mod_zn2": -524.2221657063875, "DHPDIOXYGEN-CPLX_mod_fe2": 819.6911804764788, "GSP-CPLX_mod_mg2": 878.615779634379, "GUANYL-KIN-CPLX_mod_mg2": -331.95562013231716, "LysII_RS_dim_mod_6:mg2": -1258.0935833319345, "LysII_RS_dim_mod_lys__L": -1290.3413933659685, "LYXK-CPLX_mod_mg2": 775.3022167439839, "PDXK-CPLX_mod_zn2": -751.257094973875, "PDXK-CPLX_mod_mg2": -759.8826584408091, "Ser_RS_dim_mod_mg2": -869.5240485900639, "TYRB-DIMER_mod_pydx5p": -1139.2774609045982, "G6246-MONOMER_mod_mg2": -287.97730934287205, "DIHYDROOROTOX-MONOMER_mod_fmn": -216.33882681463683, "TDK-MONOMER_mod_mg2": -105.1929123639121, "GARTRANSFORMYL2-MONOMER_mod_mg2": -374.00973389698964, "UXAC-MONOMER_mod_zn2": -1270.6800234293949, "SPOT-MONOMER_mod_mn2": 470.8859196391683, "6PFK-1-CPX_mod_mg2": -1330.9782047762778, "ASPAMINOTRANS-DIMER_mod_pydx5p": -929.6319135861229, "BRANCHED-CHAINAMINOTRANSFER-CPLX_mod_pydx5p": -13822.350787599173, "USHA-MONOMER_mod_cobalt2": 390.08926647468684, "CMPKI-MONOMER_mod_mg2": -107.97070688326387, "MiaB_mono_mod_1:4fe4s": -175.74419986235085, "RumB_mono_mod_1:4fe4s": -746.8942331535611, "RumA_mono_mod_1:4fe4s": -277.30098166584014, "rpL7/12_mod_1:acetyl": -1004.655590790807, "Def_mono_mod_1:fe2": -710.1297664255261, "Map_mono_mod_2:fe2": -1664.871214778073, "Mfd_mono_mod_1:mg2": -1114.1044273578887, "Rnb_mono_mod_1:mg2": -749.7823645643076, "RluD_mono_mod_1:mg2": -749.3988057404665, "RpoZ_mono_mod_1:mg2": -2642.292091803442, "RNase_III_dim_mod_2:mg2": -1231.6642266062956, "RNase_P_cplx_mod_2:mg2": 11043.953872563561, "Orn_dim_mod_2:mg2": -431.6185125282614, "MiaA_dim_mod_2:mg2": -5422.055411073109, "Rho_hexa_mod_3:mg2": -3338.224359779854, "RNase_T_dim_mod_4:mg2": -5401.042693979403, "Rnd_mono_mod_5:mg2": -530.5639807789894, "hRNAP_mod_1:zn2_mod_2:mg2": 2472.7706530707487, "RNase_E_tetra_mod_2:zn2": -4707.819052634289, "RrmA_dim_mod_2:zn2": -751.2540034202615, "RNase_BN_dim_mod_2:zn2": -554.8678796016039, "TadA_dim_mod_2:zn2": -1294.9892278067687, "DnaJ_dim_mod_4:zn2": -2352.0080447640553, "Tgt_hexa_mod_6:zn2": -2932.8884241167807, "RlmN_mono_mod_1:4fe4s": -150.85131221288398, "MnmC_mono_mod_fad": -592.41448903107, "MnmEG_cplx_mod_fad_mod_2:k": -2152.7589308511724, "Rph_mono_mod_mg2": 173.1683884095786, "NAPAB-CPLX_NAPC-MONOMER_mod_bmocogdp": 710.8361263332861, "NAP-CPLX_mod_bmocogdp": 1137.2235385094589, "CPLX0-7838_CPLX0-7839_mod_pydx5p": 414.94121621138066, "GLUCDEHYDROG-MONOMER_mod_pqq": -1529.276269269235, "YdaO_dim_mod_4fe4s": -362.38193176529757, "ATPSYN-CPLX_EG10106-MONOMER_mod_mg2": -7736.255295967699, "QueG_mono_mod_2:4fe4s": -471.1707798723701, "PYRUVFORMLY-INACTIVE-CPLX_mod_glycyl": 743.6431534448283, "PYRUVFORMLY-MONOMER_EG11784-MONOMER_mod_glycyl": 440.7565815703555, "KETOBUTFORMLY-INACT-MONOMER_mod_glycyl": 616.2588302246749, "EG11910-MONOMER_dimer_EG11911-MONOMER_mod_glycyl": -1606.578364838773, "ADCLY-CPLX_mod_pydx5p": 464.55123808986394, "CYT-O-UBIOX-CPLX_mod_pheme_mod_hemeO_mod_cu2": -4215.194054918583, "RNA_dummy": 26428.07506512183, "protein_dummy": -370.48719456977744, "CPLX_dummy": -370.48719456977744, "unmodeled_protein_biomass": -229.02544747287783, "generic_16Sm4Cm1402": -262.71623705936435, "generic_LYSINEaaRS": -1258.0935833319345, "generic_Dus": -319.22572070230655, "generic_RF": -50.94582440608139, "generic_Tuf": 90.25228406119837, "generic_RNase": 173.1683884095786, "generic_16s_rRNAs": 109009.12502251836, "generic_23s_rRNAs": 205077.1384491176, "generic_5s_rRNAs": 8522.427061791015, "ribosome": 300958.2093204919, "RNAPE-CPLX": 1170.701032327665, "RNAPS-CPLX": 2273.476420885197, "RNAP32-CPLX": 2133.5606827205424, "RNAP70-CPLX": 1732.3680847927667, "CPLX0-221": 2583.5400153370365, "RNAP54-CPLX": 2415.7838857800016, "CPLX0-222": 1587.59151798875, "RNA_degradosome": -10014.841390626612, "rRNA_containing_excision_machinery": -1096.4540818218272, "monocistronic_excision_machinery": 6509.3032083388525, "polycistronic_wout_rRNA_excision_machinery": -1108.2375349930408, "generic_2fe2s_transfer_complex": 531.1852842978107, "generic_4fe4s_transfer_complex": 504.5048772650641, "protein_b0007_Inner_Membrane": -944.5850929281966, "protein_b0019_Inner_Membrane": -358.1158597212706, "protein_b0027_Inner_Membrane": -9.41053304852188, "protein_b0040_Inner_Membrane": -383.2966851166169, "protein_b0047_Inner_Membrane": -270.9628033422598, "protein_b0053_Periplasm": -1795.365092788076, "protein_b0067_Inner_Membrane": -230.0784667912665, "protein_b0068_Inner_Membrane": 260.1592219060908, "protein_b0070_Inner_Membrane": -1308.9735896217474, "protein_b0084_Inner_Membrane": 502.05556830979697, "protein_b0087_Inner_Membrane": -192.28251004701758, "protein_b0112_Inner_Membrane": -1201.0257032539819, "protein_b0123_Periplasm": -527.8507906833229, "protein_b0124_Inner_Membrane": -828.5899158927625, "protein_b0149_Inner_Membrane": -385.9621304675195, "protein_b0150_Outer_Membrane": 833.5768853044883, "protein_b0152_Periplasm": -118.82971341909173, "protein_b0153_Inner_Membrane": -3839.787549087557, "protein_b0155_Inner_Membrane": -346.2025627352899, "protein_b0158_Periplasm": 155.60679419087083, "protein_b0175_Inner_Membrane": -865.8766203338366, "protein_b0177_Outer_Membrane": 32.05701046186545, "protein_b0197_Inner_Membrane": -1100.3662962365295, "protein_b0198_Inner_Membrane": -186.28592127438864, "protein_b0221_Inner_Membrane": -1024.029603354704, "protein_b0241_Outer_Membrane": -2.2751047200903765, "protein_b0260_Inner_Membrane": -441.359859963404, "protein_b0314_Inner_Membrane": -96.99354071556267, "protein_b0336_Inner_Membrane": -141.39135890793648, "protein_b0341_Inner_Membrane": -227.87931583062738, "protein_b0343_Inner_Membrane": -1405.9784421388988, "protein_b0353_Inner_Membrane": -1008.8838041166271, "protein_b0365_Periplasm": -1752.2339154398558, "protein_b0367_Inner_Membrane": -242.06860270171063, "protein_b0383_Periplasm": 366.2479798343192, "protein_b0401_Inner_Membrane": -320.4091474906655, "protein_b0408_Inner_Membrane": 376.1702427572296, "protein_b0409_Inner_Membrane": -1786.6213221796631, "protein_b0411_Outer_Membrane": -306.0180354831442, "protein_b0418_Inner_Membrane": -106.33256416811216, "protein_b0428_Inner_Membrane": -120.6214013056906, "protein_b0429_Inner_Membrane": -98.32979877295656, "protein_b0430_Inner_Membrane": -165.79096032746648, "protein_b0431_Inner_Membrane": -3339.326510654583, "protein_b0432_Inner_Membrane": -111.07763615442276, "protein_b0433_Inner_Membrane": -1036.2720834474364, "protein_b0451_Inner_Membrane": -1202.6305794870527, "protein_b0462_Inner_Membrane": 224.45730133499058, "protein_b0463_Inner_Membrane": -1734.4100172389274, "protein_b0480_Periplasm": 377.00873024727235, "protein_b0484_Inner_Membrane": 252.8713250919628, "protein_b0494_Periplasm": -624.2955706656927, "protein_b0511_Inner_Membrane": -114.77863237091802, "protein_b0572_Outer_Membrane": -2710.34317917418, "protein_b0573_Periplasm": 29.52819371831748, "protein_b0574_Periplasm": 127.54630815582121, "protein_b0575_Inner_Membrane": -45.31755848527119, "protein_b0576_Inner_Membrane": -369.312973861104, "protein_b0584_Outer_Membrane": 1235.6762327919125, "protein_b0589_Inner_Membrane": -114.00275890710533, "protein_b0590_Inner_Membrane": -1326.950366083242, "protein_b0591_Inner_Membrane": -955.6745168300374, "protein_b0592_Periplasm": 236.83323725566285, "protein_b0604_Periplasm": -547.5893765760145, "protein_b0612_Inner_Membrane": -492.3802268260084, "protein_b0621_Inner_Membrane": -371.71378802544996, "protein_b0622_Outer_Membrane": -97.91756254630361, "protein_b0627_Inner_Membrane": -128.3626189897695, "protein_b0632_Inner_Membrane": -215.0834948262605, "protein_b0635_Inner_Membrane": 542.5763419840243, "protein_b0653_Inner_Membrane": -105.39034035815573, "protein_b0654_Inner_Membrane": -68.43257923050173, "protein_b0655_Periplasm": 366.3673482561453, "protein_b0657_Inner_Membrane": -1320.4590857268936, "protein_b0679_Inner_Membrane": -369.255934093516, "protein_b0692_Inner_Membrane": -229.4553868236752, "protein_b0697_Inner_Membrane": -2170.4060734323452, "protein_b0698_Inner_Membrane": -49.24914252159142, "protein_b4513_Inner_Membrane": -54.87870662734785, "protein_b0709_Inner_Membrane": -334.2152168147107, "protein_b0721_Inner_Membrane": -446.9786352401351, "protein_b0722_Inner_Membrane": -167.4479806828133, "protein_b0731_Inner_Membrane": -163.27002296676096, "protein_b0733_Inner_Membrane": -490.218149216304, "protein_b0734_Inner_Membrane": -300.16212160294504, "protein_b0751_Inner_Membrane": -258.43717606824964, "protein_b0752_Inner_Membrane": -478.86330609083956, "protein_b0756_Periplasm": 589.2120658096868, "protein_b0763_Periplasm": -47.55888108052776, "protein_b0764_Inner_Membrane": -141.2113956787304, "protein_b0789_Periplasm": -1526.1242578918482, "protein_b0805_Outer_Membrane": 515.4897249748882, "protein_b0810_Inner_Membrane": -225.1111271357566, "protein_b0811_Periplasm": 127.37887976837452, "protein_b0813_Inner_Membrane": -349.6748250162139, "protein_b0831_Inner_Membrane": -128.84334063193964, "protein_b0832_Inner_Membrane": -116.36835842257317, "protein_b0837_Periplasm": -180.95257575354935, "protein_b0839_Inner_Membrane": -455.94434253751757, "protein_b0841_Inner_Membrane": -532.1618094945165, "protein_b0842_Inner_Membrane": -1022.617518897413, "protein_b0854_Periplasm": 131.77711826207621, "protein_b0856_Inner_Membrane": -298.64381340687396, "protein_b0857_Inner_Membrane": -257.85748577807857, "protein_b0860_Periplasm": -218.32840134213365, "protein_b0861_Inner_Membrane": -210.27582419717552, "protein_b0862_Inner_Membrane": -136.92901195637734, "protein_b0863_Periplasm": 205.32100906610134, "protein_b0875_Inner_Membrane": -604.2379989911086, "protein_b0886_Inner_Membrane": 383.45890918346714, "protein_b0887_Inner_Membrane": 97.836938378862, "protein_b0891_Periplasm": -641.3756004098042, "protein_b0894_Periplasm": 716.5482289362982, "protein_b0896_Inner_Membrane": -246.84318338072703, "protein_b0904_Inner_Membrane": -1966.8621376340682, "protein_b0914_Inner_Membrane": -2888.680523669359, "protein_b0915_Inner_Membrane": 249.78839277216048, "protein_b0929_Outer_Membrane": -193.30416311774053, "protein_b0934_Inner_Membrane": -130.98386669922726, "protein_b0936_Periplasm": 112.96169466110757, "protein_b0957_Outer_Membrane": -385.97672728200246, "protein_b0972_Inner_Membrane": 312.9373518354179, "protein_b0973_Periplasm": 516.9267729810035, "protein_b0974_Inner_Membrane": -3203.2951983507305, "protein_b0978_Inner_Membrane": -2560.1742551591833, "protein_b0979_Inner_Membrane": -257.7707511139372, "protein_b0980_Periplasm": 368.7501057681212, "protein_b0996_Inner_Membrane": 229.22833265448463, "protein_b0997_Periplasm": 663.993735191644, "protein_b1002_Periplasm": 314.91352839308155, "protein_b1006_Inner_Membrane": -3087.8914067430483, "protein_b1015_Inner_Membrane": -473.007674545414, "protein_b1069_Inner_Membrane": -1198.2839363837068, "protein_b1101_Inner_Membrane": -1194.442101723319, "protein_b1102_Outer_Membrane": 1175.697306931301, "protein_b1116_Inner_Membrane": -1436.9579713326846, "protein_b1118_Inner_Membrane": 197.98730374957188, "protein_b1123_Periplasm": 40.43087599297873, "protein_b1124_Inner_Membrane": -151.07179140830712, "protein_b1125_Inner_Membrane": -238.17475089997072, "protein_b1185_Inner_Membrane": -231.5561311752173, "protein_b1186_Inner_Membrane": -1256.1153493678503, "protein_b1193_Outer_Membrane": 13.125007333281884, "protein_b1197_Periplasm": 554.2379027801935, "protein_b1206_Inner_Membrane": -1173.5457145315938, "protein_b1209_Outer_Membrane": 411.5228078246942, "protein_b1216_Inner_Membrane": -696.3371591428515, "protein_b1223_Inner_Membrane": -1053.0919294224664, "protein_b1227_Inner_Membrane": -142.73618176017405, "protein_b1243_Periplasm": -2690.305921941556, "protein_b1244_Inner_Membrane": -248.49906098690326, "protein_b1245_Inner_Membrane": 12.682939565274946, "protein_b1249_Inner_Membrane": -1020.9067488267707, "protein_b1250_Inner_Membrane": -599.941265875332, "protein_b1252_Inner_Membrane": 30.392443402503172, "protein_b1278_Inner_Membrane": -701.2537282569474, "protein_b1296_Inner_Membrane": -162.9870407228823, "protein_b1308_Periplasm": -132.9847739562577, "protein_b1319_Outer_Membrane": -194.4428447853889, "protein_b1329_Periplasm": 205.69799830045235, "protein_b1363_Inner_Membrane": -967.6135302323299, "protein_b1377_Outer_Membrane": -37.59249025620392, "protein_b1386_Periplasm": 634.1998311795552, "protein_b1440_Periplasm": 242.47518491094183, "protein_b1442_Inner_Membrane": -404.15009161346774, "protein_b1443_Inner_Membrane": -120.9990436289435, "protein_b1453_Inner_Membrane": -408.7532145236812, "protein_b1465_Inner_Membrane": -97.86273133008996, "protein_b1469_Inner_Membrane": -103.35746882146117, "protein_b1473_Inner_Membrane": -723.8057030085254, "protein_b1474_Periplasm": -1718.037916271486, "protein_b1475_Inner_Membrane": 97.89169959555218, "protein_b1476_Inner_Membrane": -340.5961388616945, "protein_b1485_Inner_Membrane": -27.227158400732026, "protein_b1486_Inner_Membrane": -74.12160015334867, "protein_b1487_Periplasm": -2621.0734757716323, "protein_b1492_Inner_Membrane": -504.3708482481543, "protein_b1528_Inner_Membrane": -472.3090046503619, "protein_b1533_Inner_Membrane": -869.5507684036119, "protein_b1587_Periplasm": 841.3510288885041, "protein_b1588_Periplasm": 626.2946093309247, "protein_b1589_Periplasm": 70.39563581614377, "protein_b1590_Inner_Membrane": -157.33283592704854, "protein_b1592_Inner_Membrane": -73.34144119523683, "protein_b1599_Inner_Membrane": -143.50266235510577, "protein_b1600_Inner_Membrane": -138.95051835900753, "protein_b1602_Inner_Membrane": -216.20643967578687, "protein_b1603_Inner_Membrane": -1740.684459261211, "protein_b1605_Inner_Membrane": -417.8406220683772, "protein_b1621_Inner_Membrane": -1285.0979089285374, "protein_b1634_Inner_Membrane": -438.7392932667194, "protein_b1646_Periplasm": 232.2320844894143, "protein_b1677_Outer_Membrane": -7.771675865910651, "protein_b1711_Inner_Membrane": -311.81099386247223, "protein_b1801_Inner_Membrane": -1417.6713917118634, "protein_b1818_Inner_Membrane": -1696.8680560267258, "protein_b1819_Inner_Membrane": -34.0117506398086, "protein_b1855_Inner_Membrane": -561.0603826394112, "protein_b1857_Periplasm": -468.09324435458996, "protein_b1859_Inner_Membrane": -1041.6660396009145, "protein_b1872_Periplasm": -1666.9956014016832, "protein_b1873_Inner_Membrane": 218.18527726544758, "protein_b4460_Inner_Membrane": -42.31507643801435, "protein_b1901_Periplasm": 84.02121075767802, "protein_b1907_Inner_Membrane": -935.4074454769764, "protein_b1912_Inner_Membrane": -579.129759718621, "protein_b1981_Inner_Membrane": -252.4198980438916, "protein_b1992_Inner_Membrane": -158.51741162738315, "protein_b2010_Inner_Membrane": 388.04945412573505, "protein_b2027_Inner_Membrane": 332.07276170258103, "protein_b2035_Inner_Membrane": -1466.702026113656, "protein_b2037_Inner_Membrane": -202.15138892167812, "protein_b2092_Inner_Membrane": -388.9716081635786, "protein_b2128_Inner_Membrane": -261.11752948683505, "protein_b2130_Inner_Membrane": -280.09346037685054, "protein_b2131_Periplasm": 78.74939452453488, "protein_b2132_Periplasm": 605.4654014027948, "protein_b2134_Periplasm": -413.6156858729143, "protein_b2148_Inner_Membrane": -110.66907856705053, "protein_b2150_Periplasm": 166.86182443536848, "protein_b2155_Outer_Membrane": 1173.7558357718578, "protein_b2156_Inner_Membrane": -407.440315085031, "protein_b2167_Inner_Membrane": -761.3511042866801, "protein_b2170_Inner_Membrane": -211.23750481180002, "protein_b2174_Inner_Membrane": -69.74912602559178, "protein_b2197_Periplasm": 71.82824282565569, "protein_b2198_Inner_Membrane": -128.63128457370664, "protein_b2199_Inner_Membrane": -270.7144077465756, "protein_b2200_Inner_Membrane": -314.9279072109338, "protein_b2202_Inner_Membrane": 139.1426364671499, "protein_b2203_Periplasm": 161.87583743677945, "protein_b2204_Inner_Membrane": 187.28008952620894, "protein_b2205_Periplasm": 239.1073226499639, "protein_b2206_Periplasm": 362.92062045529906, "protein_b2215_Outer_Membrane": -0.0, "protein_b2223_Inner_Membrane": -2219.0086907474, "protein_b2239_Periplasm": 131.08701340185846, "protein_b2240_Inner_Membrane": -478.0742620079563, "protein_b2254_Inner_Membrane": 146.44794274530872, "protein_b2257_Inner_Membrane": -427.73515037946106, "protein_b4544_Inner_Membrane": -117.3926527009112, "protein_b2258_Inner_Membrane": -171.72173429240547, "protein_b2276_Inner_Membrane": -279.0390339146656, "protein_b2277_Inner_Membrane": -2140.7121947588344, "protein_b2278_Inner_Membrane": -505.6089222440095, "protein_b2279_Inner_Membrane": -18.814667340533102, "protein_b2280_Inner_Membrane": -191.7711203307112, "protein_b2282_Inner_Membrane": -368.87519509691066, "protein_b2288_Inner_Membrane": -100.64063516909856, "protein_b2307_Inner_Membrane": -189.63368498016862, "protein_b2308_Inner_Membrane": -78.99041857162283, "protein_b2309_Periplasm": 187.39320053163965, "protein_b2310_Periplasm": 229.6909042666823, "protein_b2328_Periplasm": 306.76445413118273, "protein_b2344_Outer_Membrane": 406.6609943640796, "protein_b2392_Inner_Membrane": -976.5203086034651, "protein_b2393_Inner_Membrane": -881.8968686751703, "protein_b2406_Inner_Membrane": -403.5853251447217, "protein_b2423_Inner_Membrane": -126.5940021534079, "protein_b2424_Inner_Membrane": -288.14061810579597, "protein_b2425_Periplasm": 349.6682288831387, "protein_b2429_Inner_Membrane": 15.361485220925896, "protein_b2435_Periplasm": -224.73693101916393, "protein_b2470_Inner_Membrane": 671.5210266515304, "protein_b2477_Outer_Membrane": -96.05525586925668, "protein_b2482_Inner_Membrane": -554.9809073684353, "protein_b2483_Inner_Membrane": -256.1357755006228, "protein_b2484_Inner_Membrane": -220.53335917571604, "protein_b2485_Inner_Membrane": -208.83860286178643, "protein_b2486_Inner_Membrane": -306.3069004257242, "protein_b2492_Inner_Membrane": -7366.419365351018, "protein_b2497_Inner_Membrane": -344.9419810287955, "protein_b2512_Outer_Membrane": -1018.6223773471577, "protein_b2519_Inner_Membrane": -3539.209454539499, "protein_b2536_Inner_Membrane": -952.9114601716118, "protein_b2558_Periplasm": 332.0988870628417, "protein_b2578_Inner_Membrane": -491.755377095085, "protein_b2587_Inner_Membrane": -928.0706322461457, "protein_b2595_Outer_Membrane": -220.40545741819537, "protein_b2617_Outer_Membrane": -84.68581938228765, "protein_b2663_Inner_Membrane": -311.4162581117413, "protein_b2678_Inner_Membrane": 137.66675180860875, "protein_b2679_Periplasm": 240.65746576599363, "protein_b2682_Inner_Membrane": -164.88927605452352, "protein_b2683_Inner_Membrane": -11.478199183968066, "protein_b2701_Outer_Membrane": 380.5213168744834, "protein_b2702_Inner_Membrane": -45.76277201744485, "protein_b2703_Inner_Membrane": 78.83230543019198, "protein_b2715_Inner_Membrane": -347.13779760890395, "protein_b2722_Inner_Membrane": -104.10673978142268, "protein_b2723_Inner_Membrane": -482.1979780587394, "protein_b2789_Inner_Membrane": -2397.299409866652, "protein_b2796_Inner_Membrane": -2129.108382981785, "protein_b2801_Inner_Membrane": -167.82829844411606, "protein_b2813_Outer_Membrane": -116.97273896083054, "protein_b2817_Periplasm": -279.2726403690476, "protein_b2828_Inner_Membrane": -73.5287047687024, "protein_b2835_Inner_Membrane": -264.7521484333471, "protein_b2836_Inner_Membrane": -1630.1758701739427, "protein_b2841_Inner_Membrane": -389.0829978074076, "protein_b2882_Inner_Membrane": 88.1372481267713, "protein_b2893_Periplasm": -378.2117778840497, "protein_b2923_Inner_Membrane": -545.8402039859287, "protein_b2938_Periplasm": 425.16942038598813, "protein_b2943_Inner_Membrane": -1025.1747896617496, "protein_b2957_Periplasm": 472.14664247643253, "protein_b2963_Outer_Membrane": 582.9980419801308, "protein_b2964_Inner_Membrane": -1109.8087587934615, "protein_b2975_Inner_Membrane": -518.0290115196033, "protein_b2987_Inner_Membrane": -1003.9482212506261, "protein_b2994_Periplasm": 292.26035700998574, "protein_b2995_Inner_Membrane": -336.7719265507064, "protein_b2996_Periplasm": 351.3479891987718, "protein_b2997_Periplasm": 225.6065967806683, "protein_b3005_Inner_Membrane": -10.05128717736747, "protein_b3006_Inner_Membrane": 70.81132204270432, "protein_b3035_Outer_Membrane": -981.629617690507, "protein_b3040_Inner_Membrane": -688.1892408987126, "protein_b3057_Inner_Membrane": -777.8914765572241, "protein_b3059_Inner_Membrane": -453.87314176435154, "protein_b3063_Inner_Membrane": -499.56456769763446, "protein_b3089_Inner_Membrane": 54.60180246909776, "protein_b3093_Inner_Membrane": -596.2542110817067, "protein_b3116_Inner_Membrane": -1187.3823786214018, "protein_b3127_Inner_Membrane": -359.9779509953002, "protein_b3161_Inner_Membrane": -946.3077056576924, "protein_b3175_Inner_Membrane": -197.40058623251247, "protein_b3182_Periplasm": -113.40886957895067, "protein_b3196_Inner_Membrane": -81.72472873711114, "protein_b3199_Inner_Membrane": 357.5564769344156, "protein_b3200_Periplasm": 368.9568468224373, "protein_b3224_Inner_Membrane": -202.27528504822905, "protein_b3258_Inner_Membrane": -165.0886774506717, "protein_b3265_Inner_Membrane": -1709.349471312254, "protein_b3266_Inner_Membrane": 349.0381933337233, "protein_b3300_Inner_Membrane": -268.6377267548095, "protein_b3350_Inner_Membrane": -233.65390064708268, "protein_b3367_Inner_Membrane": -249.39781727037467, "protein_b3370_Inner_Membrane": -259.04192245224874, "protein_b3396_Inner_Membrane": -875.2408821072563, "protein_b3409_Inner_Membrane": -1417.4139338974865, "protein_b3415_Inner_Membrane": -1182.7276991702654, "protein_b4476_Inner_Membrane": -602.2952277968512, "protein_b3447_Periplasm": 515.4748666804146, "protein_b3451_Inner_Membrane": -289.5887351496716, "protein_b3452_Inner_Membrane": -64.47568809946411, "protein_b3453_Periplasm": 242.60828621070414, "protein_b3456_Inner_Membrane": -291.0542225391579, "protein_b3457_Inner_Membrane": -221.87258231589993, "protein_b3458_Periplasm": 348.19301723800453, "protein_b3460_Periplasm": 81.53168604098704, "protein_b3469_Inner_Membrane": 110.97658748618335, "protein_b3476_Periplasm": -2789.343476915387, "protein_b3477_Inner_Membrane": -48.37285195838736, "protein_b3478_Inner_Membrane": 19.44478256359455, "protein_b3493_Inner_Membrane": -806.838853125064, "protein_b3496_Inner_Membrane": -427.1852326473038, "protein_b3502_Inner_Membrane": -270.2636322649614, "protein_b3528_Inner_Membrane": -171.9348539153759, "protein_b3542_Inner_Membrane": -67.49749847244068, "protein_b3543_Inner_Membrane": -97.84250470390522, "protein_b3544_Periplasm": -2981.7839133154816, "protein_b3546_Inner_Membrane": 288.97524124218114, "protein_b3566_Periplasm": 325.77957125709446, "protein_b3568_Inner_Membrane": -62.10279081719416, "protein_b3571_Periplasm": 894.4785886268921, "protein_b3577_Inner_Membrane": -89.22698949063691, "protein_b3578_Inner_Membrane": -418.4929765540167, "protein_b3579_Periplasm": 219.7906152040786, "protein_b3599_Inner_Membrane": -51.57514782195947, "protein_b3603_Inner_Membrane": -2311.1475101534043, "protein_b3622_Inner_Membrane": -270.01460959225943, "protein_b3653_Inner_Membrane": -977.6631228411794, "protein_b3654_Inner_Membrane": -673.1216998579625, "protein_b3666_Inner_Membrane": -188.33078051528187, "protein_b3679_Inner_Membrane": -216.8720995853574, "protein_b3691_Inner_Membrane": -288.41136517846536, "protein_b3705_Inner_Membrane": -640.0136825845361, "protein_b3709_Inner_Membrane": -159.30036237017467, "protein_b3714_Inner_Membrane": -845.4341306096762, "protein_b3722_Inner_Membrane": -51.72815749767115, "protein_b3726_Inner_Membrane": -378.36358090435033, "protein_b3727_Inner_Membrane": -464.7738206981307, "protein_b3728_Periplasm": 145.27825076345886, "protein_b3731_Inner_Membrane": -2.913427080474954, "protein_b3736_Inner_Membrane": -140.94675157464061, "protein_b3737_Inner_Membrane": -719.5301188769536, "protein_b3738_Inner_Membrane": -153.99066487633712, "protein_b3739_Inner_Membrane": -382.5491054783512, "protein_b3747_Inner_Membrane": -1441.2554403882598, "protein_b3750_Inner_Membrane": -82.49553620511443, "protein_b3751_Periplasm": 164.5289942906812, "protein_b3784_Inner_Membrane": -218.15868875197162, "protein_b3785_Inner_Membrane": 244.2530333412676, "protein_b3792_Inner_Membrane": -257.6638733711983, "protein_b3793_Inner_Membrane": -449.5622892389882, "protein_b3816_Inner_Membrane": -634.1258160918417, "protein_b3821_Outer_Membrane": -336.6700127962785, "protein_b3823_Inner_Membrane": -216.32505100297473, "protein_b3824_Inner_Membrane": -473.09439490451047, "protein_b3835_Inner_Membrane": -1570.0644318473767, "protein_b3836_Inner_Membrane": 122.12450639153825, "protein_b3838_Inner_Membrane": 18.127210584886406, "protein_b3839_Inner_Membrane": -1488.5738621679175, "protein_b3849_Inner_Membrane": -127.19828990550454, "protein_b3875_Outer_Membrane": -181.52531901478372, "protein_b3892_Inner_Membrane": -294.52883711484077, "protein_b3893_Inner_Membrane": 118.80761575056457, "protein_b3894_Periplasm": -2215.334575302494, "protein_b3907_Inner_Membrane": -218.9423048080682, "protein_b3909_Inner_Membrane": -279.28884522030165, "protein_b3915_Inner_Membrane": -406.24549219068854, "protein_b3917_Periplasm": -408.97564489737204, "protein_b3927_Inner_Membrane": -194.88519081431863, "protein_b3930_Inner_Membrane": -45.45644707437371, "protein_b3966_Outer_Membrane": 1163.0731587563, "protein_b3981_Inner_Membrane": -762.7137210574139, "protein_b4031_Inner_Membrane": -190.6168828359192, "protein_b4032_Inner_Membrane": -286.64658760754935, "protein_b4033_Inner_Membrane": 170.64342979883867, "protein_b4034_Periplasm": -137.67739808440004, "protein_b4036_Outer_Membrane": -1527.9628613515465, "protein_b4040_Inner_Membrane": -355.00069410443376, "protein_b4042_Inner_Membrane": -327.46570758207275, "protein_b4055_Periplasm": 213.2274149983179, "protein_b4067_Inner_Membrane": -1281.275913132841, "protein_b4070_Periplasm": 47.79767112467846, "protein_b4071_Periplasm": 322.1851058867956, "protein_b4072_Periplasm": 213.6396081384788, "protein_b4073_Inner_Membrane": -295.47800243977616, "protein_b4077_Inner_Membrane": -892.4890949011616, "protein_b4086_Inner_Membrane": -53.918178378883965, "protein_b4088_Periplasm": 139.84330266297928, "protein_b4111_Inner_Membrane": -1038.807019521925, "protein_b4115_Inner_Membrane": -800.2535500161237, "protein_b4120_Inner_Membrane": -235.39664029557903, "protein_b4123_Inner_Membrane": -344.06432434461226, "protein_b4130_Inner_Membrane": -293.4583348744169, "protein_b4132_Inner_Membrane": -1089.8958132723506, "protein_b4136_Inner_Membrane": -1120.5008144694739, "protein_b4138_Inner_Membrane": -273.5224772145344, "protein_b4151_Inner_Membrane": -158.61095835645403, "protein_b4152_Inner_Membrane": -248.47726986396498, "protein_b4169_Periplasm": -1143.2773799200831, "protein_b4193_Inner_Membrane": -489.0249494414342, "protein_b4208_Inner_Membrane": -1324.2258826996933, "protein_b4213_Periplasm": 566.6301501214747, "protein_b4227_Periplasm": 91.47608929002571, "protein_b4230_Inner_Membrane": 20.8208729063359, "protein_b4231_Inner_Membrane": 12.702535789869785, "protein_b4240_Inner_Membrane": -16.858701998976738, "protein_b4242_Inner_Membrane": -1516.1882024784293, "protein_b4261_Inner_Membrane": -1121.755100337388, "protein_b4262_Inner_Membrane": 119.49411589313364, "protein_b4265_Inner_Membrane": -360.8312218197913, "protein_b4288_Inner_Membrane": -112.78448589185405, "protein_b4289_Inner_Membrane": -119.81295331331961, "protein_b4290_Periplasm": 37.37161249266969, "protein_b4291_Outer_Membrane": 1283.1463983718427, "protein_b4311_Outer_Membrane": -92.48971793207745, "protein_b4321_Inner_Membrane": -1204.300454472159, "protein_b4356_Inner_Membrane": -116.78113305615017, "protein_b4392_Periplasm": -701.9890414574949, "protein_b0463_lipoprotein_Inner_Membrane": -1817.9386711197142, "protein_b3265_lipoprotein_Inner_Membrane": -1792.8781251930407, "protein_b2512_lipoprotein_Outer_Membrane": -1102.1510312279443, "protein_b2477_lipoprotein_Outer_Membrane": -179.5839097500433, "protein_b2595_lipoprotein_Outer_Membrane": -303.934111298982, "protein_b2617_lipoprotein_Outer_Membrane": -168.21447326307427, "protein_b0572_lipoprotein_Outer_Membrane": -2793.871833054967, "protein_b1677_lipoprotein_Outer_Membrane": -91.30032974669726, "protein_b1193_lipoprotein_Outer_Membrane": -70.40364654750474, "protein_b1209_lipoprotein_Outer_Membrane": 327.99415394390763, "protein_b0197_lipoprotein_Inner_Membrane": -1183.894950117316, "protein_b2813_lipoprotein_Outer_Membrane": -200.50139284161716, "protein_b2701_lipoprotein_Outer_Membrane": 296.9926629936968, "protein_b2963_lipoprotein_Outer_Membrane": 499.46938809934414, "linear_objective": -1.0}
