# Supplementary material for: COBRAme: A computational framework for genome-scale models of metabolism and gene expression
Source: PLoS Comput Biol. 2018 Jul 5;14(7):e1006302. doi: 10.1371/journal.pcbi.1006302 (PMC6049947; doi:10.1371/journal.pcbi.1006302)
Supplement: S3 File — All results outlined in the manuscript can be reproduced by following the instructions in the README. A JSON version of iJL1678b-ME is also contained in this file. Alternatively, these scripts can be found at https://github.com/coltonlloyd/cobrame_supplement. (ZIP) [file pcbi.1006302.s003.zip › S3_File/Figure_S1_shadow_prices/glucose_sweep/04.158_glucose_flux.json]

{"biomass_dilution": 0.38034883077656234, "RsmH_mono_to_generic_16Sm4Cm1402": 4.0403849918418954e-11, "RsmI_mono_to_generic_16Sm4Cm1402": 0.0, "LysI_RS_dim_to_generic_LYSINEaaRS": 2.61463402248659e-10, "LysII_RS_dim_mod_6:mg2_to_generic_LYSINEaaRS": 1.9099152530784138e-07, "DusA_mono_to_generic_Dus": 0.0, "DusB_mono_to_generic_Dus": 0.0, "DusC_mono_to_generic_Dus": 6.444096316552686e-10, "PrfA_mono_to_generic_RF": 0.0, "PrfB_mono_to_generic_RF": 4.946540005926458e-10, "TufA_mono_to_generic_Tuf": 0.0, "TufB_mono_to_generic_Tuf": 3.6370797228961263e-06, "RNase_T_dim_mod_4:mg2_to_generic_RNase": 0.0, "RNase_BN_dim_mod_2:zn2_to_generic_RNase": 0.0, "Rnd_mono_mod_5:mg2_to_generic_RNase": 0.0, "Rnb_mono_mod_1:mg2_to_generic_RNase": 0.0, "Rph_mono_mod_mg2_to_generic_RNase": 9.584150161832146e-10, "RNA_b3851_to_generic_16s_rRNAs": 8.766894857268764e-06, "RNA_b3968_to_generic_16s_rRNAs": 0.0, "RNA_b3756_to_generic_16s_rRNAs": 0.0, "RNA_b3278_to_generic_16s_rRNAs": 7.91209949795113e-06, "RNA_b4007_to_generic_16s_rRNAs": 8.17845258791041e-06, "RNA_b2591_to_generic_16s_rRNAs": 0.0, "RNA_b0201_to_generic_16s_rRNAs": 0.0, "RNA_b3854_to_generic_23s_rRNAs": 8.766894857268764e-06, "RNA_b3970_to_generic_23s_rRNAs": 0.0, "RNA_b3758_to_generic_23s_rRNAs": 0.0, "RNA_b3275_to_generic_23s_rRNAs": 5.769710575606574e-06, "RNA_b4009_to_generic_23s_rRNAs": 1.0320841510254965e-05, "RNA_b2589_to_generic_23s_rRNAs": 0.0, "RNA_b0204_to_generic_23s_rRNAs": 0.0, "RNA_b3855_to_generic_5s_rRNAs": 0.0, "RNA_b3971_to_generic_5s_rRNAs": 0.0, "RNA_b3759_to_generic_5s_rRNAs": 0.0, "RNA_b3274_to_generic_5s_rRNAs": 7.91209949795113e-06, "RNA_b4010_to_generic_5s_rRNAs": 1.0320841510254965e-05, "RNA_b2588_to_generic_5s_rRNAs": 4.392836155671106e-25, "RNA_b0205_to_generic_5s_rRNAs": 2.344949888120188e-25, "RNA_b3272_to_generic_5s_rRNAs": 6.624505934924209e-06, "CPLX0-7617_mod_1:2fe2s_to_generic_2fe2s_transfer_complex": 0.0, "CPLX0-7824_mod_1:2fe2s_to_generic_2fe2s_transfer_complex": 0.0, "IscA_tetra_mod_1:2fe2s_to_generic_2fe2s_transfer_complex": 1.3241950647770038e-11, "CPLX0-7617_mod_1:4fe4s_to_generic_4fe4s_transfer_complex": 0.0, "CPLX0-7824_mod_1:4fe4s_to_generic_4fe4s_transfer_complex": 0.0, "IscA_tetra_mod_1:4fe4s_to_generic_4fe4s_transfer_complex": 3.786962113883598e-11, "protein_biomass_to_biomass": 0.15821513847024737, "mRNA_biomass_to_biomass": 0.0008330216033660509, "tRNA_biomass_to_biomass": 0.0050573575494162115, "rRNA_biomass_to_biomass": 0.03612822571029374, "ncRNA_biomass_to_biomass": 3.4180988563831375e-05, "DNA_biomass_to_biomass": 0.020158069385522406, "lipid_biomass_to_biomass": 0.05103458988177128, "constituent_biomass_to_biomass": 0.009725526996550394, "prosthetic_group_biomass_to_biomass": 0.00016392177652504227, "peptidoglycan_biomass_to_biomass": 0.010002783024791849, "DM_4CRSOL": 6.314265921044846e-06, "DM_5DRIB": 3.081289461992236e-05, "DM_AACALD": 0.0, "DM_AMOB": 1.1346137581793896e-07, "DM_MTHTHF": 0.001227474620717961, "DM_OXAM": 0.0, "EX_12ppd__R_e": 0.0, "EX_12ppd__S_e": 0.0, "EX_14glucan_e": 0.0, "EX_15dap_e": 0.0, "EX_23camp_e": 0.0, "EX_23ccmp_e": 0.0, "EX_23cgmp_e": 0.0, "EX_23cump_e": 0.0, "EX_23dappa_e": 0.0, "EX_26dap__M_e": 0.0, "EX_2ddglcn_e": 0.0, "EX_34dhpac_e": 0.0, "EX_3amp_e": 0.0, "EX_3cmp_e": 0.0, "EX_3gmp_e": 0.0, "EX_3hcinnm_e": 0.0, "EX_3hpp_e": 0.0, "EX_3hpppn_e": 0.0, "EX_3ump_e": 0.0, "EX_4abut_e": 0.0, "EX_4hoxpacd_e": 0.0, "EX_5dglcn_e": 0.0, "EX_5mtr_e": 4.7337215379474236e-05, "EX_LalaDglu_e": 0.0, "EX_LalaDgluMdap_e": 0.0, "EX_LalaDgluMdapDala_e": 0.0, "EX_LalaLglu_e": 0.0, "EX_ac_e": 0.0, "EX_acac_e": 0.0, "EX_acald_e": 0.0, "EX_acgal_e": 0.0, "EX_acgal1p_e": 0.0, "EX_acgam_e": 0.0, "EX_acgam1p_e": 0.0, "EX_acmana_e": 0.0, "EX_acmum_e": 0.0, "EX_acnam_e": 0.0, "EX_acolipa_e": 0.0, "EX_acser_e": 0.0, "EX_ade_e": 0.0, "EX_adn_e": 0.0, "EX_adocbl_e": 0.0, "EX_ag_e": 0.0, "EX_agm_e": 0.0, "EX_akg_e": 0.0, "EX_ala__B_e": 0.0, "EX_ala__D_e": 0.0, "EX_ala__L_e": 0.0, "EX_alaala_e": 0.0, "EX_all__D_e": 0.0, "EX_alltn_e": 0.0, "EX_amp_e": 0.0, "EX_anhgm_e": 0.0, "EX_arab__L_e": 0.0, "EX_arbt_e": 0.0, "EX_arbtn_e": 0.0, "EX_arbtn__fe3_e": 0.0, "EX_arg__L_e": 0.0, "EX_ascb__L_e": 0.0, "EX_asn__L_e": 0.0, "EX_aso3_e": 0.0, "EX_asp__L_e": 0.0, "EX_btn_e": 0.0, "EX_but_e": 0.0, "EX_butso3_e": 0.0, "EX_ca2_e": -1.9278609249790656e-12, "EX_cbi_e": 0.0, "EX_cbl1_e": 0.0, "EX_cd2_e": 0.0, "EX_cgly_e": 0.0, "EX_chol_e": -1.1054355168752978e-34, "EX_chtbs_e": 0.0, "EX_cit_e": 0.0, "EX_cl_e": 0.0, "EX_cm_e": 0.0, "EX_cmp_e": 0.0, "EX_co2_e": 8.367975370475932, "EX_cobalt2_e": -4.7423366968902114e-05, "EX_colipa_e": 1.2060445330689815e-35, "EX_colipap_e": 0.0, "EX_cpgn_e": 0.0, "EX_cpgn__un_e": 0.0, "EX_crn_e": -1.3468236804227218e-31, "EX_crn__D_e": 0.0, "EX_csn_e": 0.0, "EX_cu_e": 0.0, "EX_cu2_e": -5.193128762953047e-07, "EX_cyan_e": 0.0, "EX_cynt_e": 0.0, "EX_cys__D_e": 0.0, "EX_cys__L_e": 0.0, "EX_cytd_e": 0.0, "EX_dad__2_e": 0.0, "EX_damp_e": 0.0, "EX_dca_e": 0.0, "EX_dcmp_e": 0.0, "EX_dcyt_e": 0.0, "EX_ddca_e": 0.0, "EX_dgmp_e": 0.0, "EX_dgsn_e": 0.0, "EX_dha_e": 0.0, "EX_dimp_e": 0.0, "EX_din_e": 0.0, "EX_dms_e": 0.0, "EX_dmso_e": 0.0, "EX_dopa_e": 0.0, "EX_doxrbcn_e": 0.0, "EX_dtmp_e": 0.0, "EX_dump_e": 0.0, "EX_duri_e": 0.0, "EX_eca4colipa_e": 0.0, "EX_enlipa_e": 0.0, "EX_enter_e": 0.0, "EX_etha_e": 0.0, "EX_ethso3_e": 0.0, "EX_etoh_e": 0.0, "EX_f6p_e": 0.0, "EX_fald_e": 0.0, "EX_fe2_e": -0.00010954157028107193, "EX_fe3_e": 0.0, "EX_fe3dcit_e": 0.0, "EX_fe3dhbzs_e": 0.0, "EX_fe3hox_e": 0.0, "EX_fe3hox__un_e": 0.0, "EX_fecrm_e": 0.0, "EX_fecrm__un_e": 0.0, "EX_feenter_e": 0.0, "EX_feoxam_e": 0.0, "EX_feoxam__un_e": 0.0, "EX_for_e": 0.0, "EX_fru_e": 0.0, "EX_frulys_e": 0.0, "EX_fruur_e": 0.0, "EX_fuc__L_e": 0.0, "EX_fum_e": 0.0, "EX_fusa_e": 0.0, "EX_g1p_e": 0.0, "EX_g3pc_e": 0.0, "EX_g3pe_e": 0.0, "EX_g3pg_e": 0.0, "EX_g3pi_e": 0.0, "EX_g3ps_e": 0.0, "EX_g6p_e": 0.0, "EX_gal_e": 0.0, "EX_gal__bD_e": 0.0, "EX_gal1p_e": 0.0, "EX_galct__D_e": 0.0, "EX_galctn__D_e": 0.0, "EX_galctn__L_e": 0.0, "EX_galt_e": 0.0, "EX_galur_e": 0.0, "EX_gam_e": 0.0, "EX_gam6p_e": 0.0, "EX_gbbtn_e": 0.0, "EX_gdp_e": 0.0, "EX_glc__D_e": -4.157894736842105, "EX_glcn_e": 0.0, "EX_glcr_e": 0.0, "EX_glcur_e": 0.0, "EX_glcur1p_e": 0.0, "EX_gln__L_e": 0.0, "EX_glu__L_e": 0.0, "EX_gly_e": 0.0, "EX_glyald_e": 0.0, "EX_glyb_e": 0.0, "EX_glyc_e": 0.0, "EX_glyc__R_e": 0.0, "EX_glyc2p_e": 0.0, "EX_glyc3p_e": 0.0, "EX_glyclt_e": 0.0, "EX_gmp_e": 0.0, "EX_gsn_e": 0.0, "EX_gthox_e": 0.0, "EX_gthrd_e": 0.0, "EX_gtp_e": 0.0, "EX_gua_e": 0.0, "EX_h_e": 3.5151199213645605, "EX_h2_e": 0.0, "EX_h2o_e": 18.44779866935812, "EX_h2o2_e": 0.0, "EX_h2s_e": 1.6374663570816257e-35, "EX_hacolipa_e": 0.0, "EX_halipa_e": 0.0, "EX_hdca_e": 0.0, "EX_hdcea_e": 0.0, "EX_hg2_e": 0.0, "EX_his__L_e": 0.0, "EX_hom__L_e": 0.0, "EX_hxa_e": 0.0, "EX_hxan_e": 0.0, "EX_idon__L_e": 0.0, "EX_ile__L_e": 0.0, "EX_imp_e": 0.0, "EX_indole_e": 0.0, "EX_inost_e": 0.0, "EX_ins_e": 0.0, "EX_isetac_e": 0.0, "EX_k_e": -8.277346191325898e-06, "EX_kdo2lipid4_e": 0.0, "EX_lac__D_e": 0.0, "EX_lac__L_e": 0.0, "EX_lcts_e": 0.0, "EX_leu__L_e": 0.0, "EX_lipa_e": 0.0, "EX_lipa_cold_e": 0.0, "EX_lipoate_e": 0.0, "EX_lys__L_e": 0.0, "EX_lyx__L_e": 0.0, "EX_mal__D_e": 0.0, "EX_mal__L_e": 0.0, "EX_malt_e": 0.0, "EX_malthx_e": 0.0, "EX_maltpt_e": 0.0, "EX_malttr_e": 0.0, "EX_maltttr_e": 0.0, "EX_man_e": 0.0, "EX_man6p_e": 0.0, "EX_manglyc_e": 0.0, "EX_melib_e": 0.0, "EX_meoh_e": 1.1346156024059552e-07, "EX_met__D_e": 0.0, "EX_met__L_e": 0.0, "EX_metsox__R__L_e": 0.0, "EX_metsox__S__L_e": 0.0, "EX_mg2_e": -0.004423071994676581, "EX_mincyc_e": 0.0, "EX_minohp_e": 0.0, "EX_mmet_e": 0.0, "EX_mn2_e": -3.8841166424245285e-05, "EX_mnl_e": 0.0, "EX_mobd_e": 0.0, "EX_mso3_e": 0.0, "EX_n2o_e": 0.0, "EX_na1_e": 0.0, "EX_nac_e": 0.0, "EX_nh4_e": -4.025630673973335, "EX_ni2_e": 0.0, "EX_nmn_e": 0.0, "EX_no_e": 0.0, "EX_no2_e": 0.0, "EX_no3_e": 0.0, "EX_novbcn_e": 0.0, "EX_o16a4colipa_e": 0.0, "EX_o2_e": -7.372984561258255, "EX_o2s_e": 0.0, "EX_ocdca_e": 0.0, "EX_ocdcea_e": 0.0, "EX_octa_e": 0.0, "EX_orn_e": 0.0, "EX_orot_e": 0.0, "EX_pacald_e": 0.0, "EX_peamn_e": 0.0, "EX_phe__L_e": 0.0, "EX_pheme_e": 0.0, "EX_pi_e": -0.29957657265527604, "EX_pnto__R_e": 0.0, "EX_ppa_e": 0.0, "EX_ppal_e": 0.0, "EX_pppn_e": 0.0, "EX_ppt_e": 0.0, "EX_pro__L_e": 0.0, "EX_progly_e": 0.0, "EX_psclys_e": 0.0, "EX_pser__L_e": 0.0, "EX_ptrc_e": 0.0, "EX_pydam_e": 0.0, "EX_pydx_e": 0.0, "EX_pydxn_e": 0.0, "EX_pyr_e": 0.0, "EX_quin_e": 0.0, "EX_r5p_e": 0.0, "EX_rfamp_e": 0.0, "EX_rib__D_e": 0.0, "EX_rmn_e": 0.0, "EX_sbt__D_e": 0.0, "EX_sel_e": 0.0, "EX_ser__D_e": 0.0, "EX_ser__L_e": 0.0, "EX_skm_e": 0.0, "EX_slnt_e": 0.0, "EX_so2_e": 0.0, "EX_so3_e": 0.0, "EX_so4_e": -0.07289927312037152, "EX_spmd_e": 0.0, "EX_succ_e": 0.0, "EX_sucr_e": 0.0, "EX_sulfac_e": 0.0, "EX_tartr__D_e": 0.0, "EX_tartr__L_e": 0.0, "EX_taur_e": 0.0, "EX_tcynt_e": 0.0, "EX_thm_e": 0.0, "EX_thr__L_e": 0.0, "EX_thrp_e": 0.0, "EX_thym_e": 0.0, "EX_thymd_e": 0.0, "EX_tma_e": 0.0, "EX_tmao_e": 0.0, "EX_tre_e": 0.0, "EX_trp__L_e": 0.0, "EX_tsul_e": 0.0, "EX_ttdca_e": 0.0, "EX_ttdcea_e": 0.0, "EX_ttrcyc_e": 0.0, "EX_tungs_e": 0.0, "EX_tym_e": 0.0, "EX_tyr__L_e": 0.0, "EX_tyrp_e": 0.0, "EX_uacgam_e": 0.0, "EX_udpacgal_e": 0.0, "EX_udpg_e": 0.0, "EX_udpgal_e": 0.0, "EX_udpglcur_e": 0.0, "EX_ump_e": 0.0, "EX_ura_e": 0.0, "EX_urea_e": 0.0, "EX_uri_e": 0.0, "EX_val__L_e": 0.0, "EX_xan_e": 0.0, "EX_xmp_e": 0.0, "EX_xtsn_e": 0.0, "EX_xyl__D_e": 0.0, "EX_xylu__L_e": 0.0, "EX_zn2_e": -1.4516248402969063e-05, "EX_LI_c": 0.0, "EX_pqq_e": 0.0, "EX_cs_e": 0.0, "EX_tl_c": -1.8883321921178803e-10, "EX_RNase_m5": -4.5675192818780896e-10, "EX_RNase_m16": -4.5675192818780896e-10, "EX_RNase_m23": -4.5675192818780896e-10, "transcription_TU0_13350_from_RpoD_mono": 0.0, "DM_RNA_b1623": 0.0, "transcription_TU0_7622_from_RpoD_mono": 0.0, "DM_RNA_b0517": 0.0, "DM_RNA_b0516": 0.0, "transcription_TU00158_from_RpoD_mono": 0.0, "DM_RNA_b1109": 0.0, "transcription_TU0_1002_from_RpoD_mono": 0.0, "DM_RNA_b1746": 0.0, "DM_RNA_b1747": 0.0, "DM_RNA_b1748": 0.0, "DM_RNA_b1745": 0.0, "DM_RNA_b1744": 0.0, "transcription_TU0_4702_with_TERM0223_from_RpoD_mono": 0.0, "DM_RNA_b0343": 0.0, "DM_RNA_b0344": 0.0, "transcription_TU0_4702_with_TERM0222_from_RpoD_mono": 0.0, "transcription_TU0_3421_from_RPOE_MONOMER": 0.0, "DM_RNA_b2378": 0.0, "transcription_TU0_14474_from_RPOH_MONOMER": 0.0, "DM_RNA_b4258": 0.0, "transcription_TU0_12820_from_RpoD_mono": 1.0772599359733152e-10, "DM_RNA_b0149": 0.0, "transcription_TU0_14822_from_RpoD_mono": 0.0, "DM_RNA_b1676": 0.0, "transcription_TU0_14253_with_TERM0_1039_from_RpoD_mono": 0.0, "DM_RNA_b0027": 2.2827688502827945e-09, "DM_RNA_b0029": 2.262303870136843e-09, "transcription_TU0_8529_from_RpoD_mono": 2.123851921909945e-12, "DM_RNA_b0423": 0.0, "transcription_TU423_with_TERM141_from_RpoD_mono": 0.0, "DM_RNA_b0842": 0.0, "transcription_TU0_14574_with_TERM0_1066_from_RpoD_mono": 0.0, "DM_RNA_b3175": 0.0, "DM_RNA_b3174": 0.0, "transcription_TU0_14121_from_RpoD_mono": 0.0, "DM_RNA_b4055": 0.0, "transcription_TU00497_from_RpoD_mono": 0.0, "DM_RNA_b1977": 0.0, "transcription_TU0_13075_from_RpoD_mono": 0.0, "DM_RNA_b0870": 0.0, "DM_RNA_b0871": 0.0, "transcription_TU0_8464_from_RpoD_mono": 9.337670340381159e-07, "DM_RNA_b3986": 0.0, "transcription_TU00088_from_RpoD_mono": 0.0, "DM_RNA_b1907": 0.0, "transcription_TU0_13006_from_RpoD_mono": 3.684132420953268e-15, "DM_RNA_b0630": 0.0, "transcription_TU0_4703_with_TERM0223_from_RpoD_mono": 0.0, "transcription_TU0_4703_with_TERM0222_from_RpoD_mono": 0.0, "transcription_TU0_12942_from_RpoD_mono": 0.0, "DM_RNA_b0459": 0.0, "transcription_TU0_6514_from_RpoD_mono": 0.0, "DM_RNA_b4388": 0.0, "transcription_TU0_13538_from_RpoD_mono": 0.0, "DM_RNA_b2146": 0.0, "DM_RNA_b2147": 0.0, "transcription_TU0_13300_from_RpoD_mono": 0.0, "DM_RNA_b1519": 0.0, "transcription_TU00159_with_TERM64_from_RpoD_mono": 0.0, "DM_RNA_b4122": 0.0, "transcription_TU0_5003_from_RpoD_mono": 0.0, "DM_RNA_b4143": 0.0, "DM_RNA_b4142": 0.0, "transcription_TU0_5003_from_RPOH_MONOMER": 3.766831760496429e-11, "transcription_TU00368_from_RpoD_mono": 0.0, "DM_RNA_b3062": 0.0, "DM_RNA_b3063": 0.0, "DM_RNA_b3061": 0.0, "transcription_TU0_13996_from_RpoD_mono": 0.0, "DM_RNA_b3610": 0.0, "transcription_TU0_1003_from_RPON_MONOMER": 0.0, "transcription_TU0_4742_from_RpoD_mono": 0.0, "DM_RNA_b0957": 0.0, "transcription_TU0_12821_from_RpoD_mono": 0.0, "DM_RNA_b0155": 0.0, "transcription_TU0_3423_from_RPOE_MONOMER": 7.880712180166713e-08, "DM_RNA_b2617": 0.0, "transcription_TU00498_from_RpoD_mono": 0.0, "DM_RNA_b1986": 0.0, "transcription_TU00243_with_TERM70_from_RpoD_mono": 1.5941359078916553e-07, "DM_RNA_b3731": 4.0992066202928275e-07, "DM_RNA_b3735": 4.0992066202928275e-07, "DM_RNA_b3732": 0.0, "DM_RNA_b3736": 3.643739218038069e-07, "DM_RNA_b3738": 4.0992066202928275e-07, "DM_RNA_b3733": 4.0992066202928275e-07, "DM_RNA_b3739": 0.0, "DM_RNA_b3737": 0.0, "DM_RNA_b3734": 0.0, "transcription_TU0_8343_from_RpoD_mono": 0.0, "DM_RNA_b2919": 0.0, "DM_RNA_b2917": 0.0, "DM_RNA_b2920": 0.0, "transcription_TU0_5021_from_RpoD_mono": 0.0, "DM_RNA_b3091": 0.0, "DM_RNA_b3092": 0.0, "transcription_TU0_14254_with_AROH_TERMINATOR_from_RpoD_mono": 0.0, "DM_RNA_b1704": 0.0, "transcription_TU0_14496_from_RpoD_mono": 0.0, "DM_RNA_b1636": 3.61609536915059e-09, "transcription_TU355_from_RpoD_mono": 0.0, "DM_RNA_b1014": 0.0, "transcription_TU0_8469_from_RPOS_MONOMER": 0.0, "DM_RNA_b2097": 0.0, "transcription_TU00160_with_TERM66_from_RpoD_mono": 0.0, "DM_RNA_b4139": 0.0, "transcription_TU00429_from_RpoD_mono": 4.783049268123007e-09, "DM_RNA_b4129": 0.0, "transcription_TU0_14052_from_RpoD_mono": 0.0, "DM_RNA_b3839": 0.0, "DM_RNA_b3838": 0.0, "DM_RNA_b3836": 0.0, "transcription_TU00293_from_RpoD_mono": 2.494036227960165e-11, "DM_RNA_b3633": 0.0, "DM_RNA_b3634": 0.0, "transcription_TU00023_with_TERM69_from_RpoD_mono": 0.0, "DM_RNA_b4153": 0.0, "DM_RNA_b4154": 0.0, "DM_RNA_b4151": 0.0, "DM_RNA_b4152": 0.0, "transcription_TU0_3424_from_RPOE_MONOMER": 1.8277600560319866e-08, "DM_RNA_b4160": 0.0, "transcription_TU0_13783_from_RpoD_mono": 0.0, "DM_RNA_b2883": 0.0, "DM_RNA_b2882": 0.0, "transcription_TU0_12809_with_TERM0_1064_from_RpoD_mono": 0.0, "DM_RNA_b0096": 1.8281302469847578e-08, "transcription_TU00369_from_RpoD_mono": 5.917981437758885e-12, "DM_RNA_b4039": 0.0, "DM_RNA_b4040": 1.998793727921225e-12, "transcription_TU0_7701_from_RpoD_mono": 0.0, "DM_RNA_b4367": 0.0, "transcription_TU0_13539_from_RpoD_mono": 3.825869665079194e-07, "DM_RNA_b2153": 0.0, "transcription_TU441_from_RpoD_mono": 4.985637990255258e-09, "DM_RNA_b1094": 0.0, "DM_RNA_b1095": 0.0, "transcription_TU0_1004_from_RPOS_MONOMER": 0.0, "transcription_TU0_6550_from_RpoD_mono": 0.0, "DM_RNA_b2400": 0.0, "transcription_TU00499_from_RpoD_mono": 0.0, "DM_RNA_b1989": 0.0, "transcription_TU0_12822_from_RPOS_MONOMER": 1.8034814583205568e-12, "DM_RNA_b0158": 1.8034814583205568e-12, "DM_RNA_b0159": 0.0, "transcription_TU0_12822_from_RpoD_mono": 0.0, "transcription_TU00090_from_RpoD_mono": 8.691827916714451e-10, "DM_RNA_b3774": 0.0, "transcription_TU0_13885_from_RpoD_mono": 4.391902238849861e-12, "DM_RNA_b3187": 0.0, "transcription_TU0_4782_with_TERM0322_from_RpoD_mono": 0.0, "DM_RNA_b2417": 4.086395528077541e-08, "transcription_TU0_3425_from_RPOE_MONOMER": 0.0, "DM_RNA_b3057": 0.0, "transcription_TU00161_from_RpoD_mono": 0.0, "DM_RNA_b2169": 0.0, "DM_RNA_b2168": 0.0, "DM_RNA_b2167": 0.0, "transcription_TU0_14499_from_RpoD_mono": 0.0, "DM_RNA_b1308": 0.0, "transcription_TU0_7722_with_TERM0_1145_from_RPOS_MONOMER": 0.0, "DM_RNA_b1897": 0.0, "DM_RNA_b1896": 0.0, "transcription_TU0_13008_from_RpoD_mono": 0.0, "DM_RNA_b0632": 0.0, "transcription_TU00430_with_TERM0_1045_from_RPOH_MONOMER": 3.996108414700094e-12, "DM_RNA_b3965": 0.0, "transcription_TU0_14255_with_RPLT_T2_from_RpoD_mono": 3.077249287090978e-07, "DM_RNA_b1717": 0.0, "DM_RNA_b1716": 0.0, "transcription_TU00295_from_RpoD_mono": 4.931977939156488e-09, "DM_RNA_b2828": 4.90361708352137e-09, "DM_RNA_b2827": 0.0, "transcription_TU0_6551_from_RpoD_mono": 0.0, "transcription_TU0_14606_from_RpoD_mono": 0.0, "transcription_TU442_from_RpoD_mono": 4.073689901926779e-11, "DM_RNA_b1093": 2.909047010864155e-09, "DM_RNA_b1092": 0.0, "transcription_TU0_4783_from_RpoD_mono": 1.4288936956003561e-09, "DM_RNA_b4237": 0.0, "DM_RNA_b4238": 0.0, "transcription_TU00370_from_RpoD_mono": 0.0, "DM_RNA_b2065": 0.0, "DM_RNA_b2066": 0.0, "transcription_TU00178_from_RpoD_mono": 8.961130356411389e-08, "DM_RNA_b0004": 8.940322421533703e-08, "DM_RNA_b0003": 0.0, "DM_RNA_b0002": 0.0, "transcription_TU00500_from_RpoD_mono": 1.8054427590188686e-08, "DM_RNA_b2348": 0.0, "transcription_TU0_13078_from_RpoD_mono": 3.2167924357814237e-09, "DM_RNA_b0888": 0.0, "transcription_TU0_14323_from_RpoD_mono": 0.0, "DM_RNA_b4311": 0.0, "transcription_TU0_5061_from_RpoD_mono": 0.0, "DM_RNA_b4013": 0.0, "transcription_TU0_1021_from_RpoD_mono": 0.0, "DM_RNA_b0171": 0.0, "transcription_TU0_13947_from_RpoD_mono": 0.0, "DM_RNA_b3475": 0.0, "transcription_TU358_from_RpoD_mono": 0.0, "DM_RNA_b0733": 0.0, "DM_RNA_b0734": 0.0, "transcription_TU0_12823_from_RpoD_mono": 0.0, "DM_RNA_b0160": 0.0, "transcription_TU00162_from_RpoD_mono": 0.0, "DM_RNA_b1702": 0.0, "transcription_TU0_8346_from_RpoD_mono": 0.0, "DM_RNA_b3374": 0.0, "DM_RNA_b4474": 0.0, "DM_RNA_b3371": 0.0, "DM_RNA_b3370": 0.0, "transcription_TU0_13998_from_RpoD_mono": 0.0, "DM_RNA_b3612": 0.0, "transcription_TU0_4786_with_TERM0322_from_RpoD_mono": 0.0, "transcription_TU0_6552_from_RpoD_mono": 0.0, "DM_RNA_b4024": 0.0, "transcription_TU0_13770_from_RpoD_mono": 1.1176152817347591e-06, "DM_RNA_b2864": 0.0, "transcription_TU0_8601_from_RpoD_mono": 0.0, "DM_RNA_b3714": 0.0, "transcription_TU0_8472_from_RpoD_mono": 2.8913058864208695e-08, "DM_RNA_b2818": 0.0, "transcription_TU0_14689_from_RpoD_mono": 0.0, "DM_RNA_b2912": 0.0, "transcription_TU0_14689_from_RPOS_MONOMER": 0.0, "transcription_TU0_13009_from_RpoD_mono": 1.0118438735444318e-12, "DM_RNA_b0635": 0.0, "DM_RNA_b0636": 0.0, "transcription_TU443_from_RpoD_mono": 3.005714066977381e-09, "transcription_TU0_14054_from_RpoD_mono": 0.0, "DM_RNA_b3843": 0.0, "transcription_TU00025_from_RPOS_MONOMER": 2.5258546253687673e-37, "DM_RNA_b0759": 0.0, "DM_RNA_b0756": 2.5258546253687673e-37, "DM_RNA_b0757": 0.0, "DM_RNA_b0758": 0.0, "transcription_TU00025_from_RpoD_mono": 0.0, "transcription_TU00179_from_RpoD_mono": 9.311483584564217e-10, "DM_RNA_b0072": 0.0, "DM_RNA_b0073": 5.372343424246256e-10, "DM_RNA_b0071": 0.0, "DM_RNA_b0074": 6.869129655514882e-10, "transcription_TU0_14139_from_RpoD_mono": 0.0, "DM_RNA_b4130": 0.0, "transcription_TU00501_from_RpoD_mono": 2.7635919425228255e-06, "DM_RNA_b2967": 0.0, "transcription_TU0_13079_from_RpoD_mono": 2.048284018091828e-09, "DM_RNA_b0891": 0.0, "transcription_TU0_13410_from_RpoD_mono": 0.0, "DM_RNA_b1800": 0.0, "transcription_TU0_12810_from_RpoD_mono": 1.333283083204032e-11, "DM_RNA_b0103": 0.0, "transcription_TU0_14257_from_RpoD_mono": 3.5307493036074776e-09, "DM_RNA_b1714": 0.0, "DM_RNA_b1713": 0.0, "DM_RNA_b1718": 4.7888751864948254e-09, "DM_RNA_b1719": 0.0, "transcription_TU00092_from_RpoD_mono": 0.0, "DM_RNA_b0954": 0.0, "transcription_TU0_14608_from_RpoD_mono": 0.0, "DM_RNA_b0118": 0.0, "transcription_TU0_4802_from_RpoD_mono": 0.0, "DM_RNA_b3722": 0.0, "transcription_TU0_4802_with_TERM0563_from_RpoD_mono": 0.0, "transcription_TU0_1022_from_RpoD_mono": 0.0, "DM_RNA_b2675": 0.0, "DM_RNA_b2676": 0.0, "transcription_TU0_6553_from_RpoD_mono": 0.0, "transcription_TU788_from_RPOS_MONOMER": 0.0, "DM_RNA_b3916": 0.0, "transcription_TU788_from_RpoD_mono": 0.0, "transcription_TU00163_from_RpoD_mono": 0.0, "DM_RNA_b0583": 0.0, "DM_RNA_b0584": 0.0, "transcription_TU0_13240_from_RpoD_mono": 0.0, "DM_RNA_b1377": 0.0, "transcription_TU0_8693_from_RpoD_mono": 0.0, "DM_RNA_b1325": 0.0, "transcription_TU0_8533_from_RpoD_mono": 0.0, "DM_RNA_b0662": 0.0, "transcription_TU00246_from_RpoD_mono": 0.0, "DM_RNA_b1711": 0.0, "DM_RNA_b1709": 0.0, "DM_RNA_b1710": 0.0, "transcription_TU0_13303_from_RpoD_mono": 0.0, "DM_RNA_b1524": 0.0, "transcription_TU0_14501_from_RpoD_mono": 0.0, "transcription_TU461_from_RpoD_mono": 0.0, "DM_RNA_b1189": 0.0, "DM_RNA_b1190": 0.0, "transcription_TU0_8473_from_RpoD_mono": 0.0, "DM_RNA_b1634": 0.0, "transcription_TU0_13010_from_RpoD_mono": 4.6191398856490217e-08, "DM_RNA_b0639": 0.0, "DM_RNA_b0642": 4.191026401412224e-08, "DM_RNA_b0638": 4.6191398856490217e-08, "transcription_TU00502_from_RpoD_mono": 0.0, "DM_RNA_b3069": 0.0, "transcription_TU0_13080_from_RpoD_mono": 4.666356358780378e-09, "DM_RNA_b0893": 0.0, "transcription_TU0_13650_from_RpoD_mono": 5.059219367722159e-13, "DM_RNA_b2517": 0.0, "transcription_TU0_13887_from_RpoD_mono": 1.3638631635343067e-08, "DM_RNA_b3189": 0.0, "transcription_TU0_14055_from_RpoD_mono": 0.0, "DM_RNA_b3844": 0.0, "transcription_TU00298_from_RpoD_mono": 0.0, "DM_RNA_b2260": 0.0, "DM_RNA_b2262": 0.0, "DM_RNA_b2263": 0.0, "DM_RNA_b2265": 0.0, "DM_RNA_b2264": 0.0, "DM_RNA_b2261": 0.0, "transcription_TU00093_from_RpoD_mono": 0.0, "DM_RNA_b3161": 0.0, "transcription_TU00026_from_RpoD_mono": 0.0, "transcription_TU0_13786_from_RpoD_mono": 0.0, "DM_RNA_b2889": 0.0, "transcription_TU0_6554_from_RpoD_mono": 6.4962018401670455e-12, "DM_RNA_b3360": 0.0, "transcription_TU0_14140_from_RpoD_mono": 0.0, "DM_RNA_b4136": 0.0, "transcription_TU361_from_RpoD_mono": 2.623140922995838e-08, "DM_RNA_b0911": 0.0, "DM_RNA_b0910": 0.0, "transcription_TU0_13411_from_RpoD_mono": 0.0, "DM_RNA_b1801": 0.0, "transcription_TU00372_from_RpoD_mono": 0.0, "DM_RNA_b1521": 0.0, "transcription_TU00164_from_RpoD_mono": 0.0, "DM_RNA_b0592": 0.0, "transcription_TU0_4823_from_RPOS_MONOMER": 0.0, "DM_RNA_b2662": 0.0, "DM_RNA_b2661": 0.0, "DM_RNA_b2663": 0.0, "transcription_TU0_14692_with_TERM0_1093_from_RPOS_MONOMER": 0.0, "DM_RNA_b3728": 0.0, "transcription_TU0_14692_with_TERM0_1093_from_RpoD_mono": 0.0, "transcription_TU0_14486_from_RpoD_mono": 8.766894857268764e-06, "DM_RNA_b3852": 6.806158404303704e-06, "DM_RNA_b3851": 0.0, "DM_RNA_b3854": 0.0, "DM_RNA_b3855": 8.766894857268764e-06, "DM_RNA_b3853": 0.0, "transcription_TU0_14609_from_RpoD_mono": 1.271003941004821e-12, "DM_RNA_b0174": 0.0, "transcription_TU0_7745_from_RpoD_mono": 0.0, "DM_RNA_b2374": 0.0, "transcription_TU0_8534_from_RpoD_mono": 0.0, "DM_RNA_b0480": 0.0, "transcription_TU0_5101_from_RpoD_mono": 6.101475881416957e-08, "DM_RNA_b2029": 0.0, "transcription_TU00247_from_RpoD_mono": 0.0, "DM_RNA_b0036": 0.0, "DM_RNA_b0037": -7.474181173024666e-65, "DM_RNA_b0040": 0.0, "DM_RNA_b0038": 0.0, "transcription_TU462_from_RpoD_mono": 0.0, "transcription_TU0_13846_from_RpoD_mono": 0.0, "DM_RNA_b3052": 0.0, "transcription_TU0_14393_from_RpoD_mono": 0.0, "transcription_TU0_6556_from_RpoD_mono": 0.0, "DM_RNA_b0237": 0.0, "transcription_TU00503_from_RpoD_mono": 3.21480140506684e-06, "DM_RNA_b3797": 0.0, "DM_RNA_b3799": 0.0, "DM_RNA_b3796": 2.8658447485403095e-06, "DM_RNA_b3798": 0.0, "transcription_TU0_14126_from_RpoD_mono": 0.0, "DM_RNA_b4077": 0.0, "transcription_TU0_8474_with_RPSOT1_from_RpoD_mono": 3.112515750797935e-07, "DM_RNA_b3165": 0.0, "transcription_TU00094_from_RpoD_mono": 7.686282066349498e-11, "DM_RNA_b4177": 0.0, "transcription_TU0_13304_from_RpoD_mono": 0.0, "DM_RNA_b1525": 0.0, "transcription_TU0_4881_from_RpoD_mono": 0.0, "DM_RNA_b4476": 0.0, "DM_RNA_b3437": 0.0, "transcription_TU0_4881_with_TERM0382_from_RpoD_mono": 0.0, "transcription_TU0_14056_from_RpoD_mono": 9.344697527834147e-14, "DM_RNA_b3849": 9.344697527834147e-14, "DM_RNA_b3850": 0.0, "transcription_TU0_14_from_RpoD_mono": 0.0, "DM_RNA_b3500": 0.0, "transcription_TU00027_from_RpoD_mono": 0.0, "DM_RNA_b3870": 0.0, "transcription_TU00165_from_RpoD_mono": 0.0, "DM_RNA_b0589": 0.0, "DM_RNA_b0590": 0.0, "DM_RNA_b0588": 0.0, "transcription_TU0_12947_from_RpoD_mono": 0.0, "DM_RNA_b0469": 0.0, "transcription_TU0_13651_from_RpoD_mono": 0.0, "DM_RNA_b2518": 0.0, "transcription_TU0_5121_from_RPOE_MONOMER": 0.0, "DM_RNA_b3340": 2.6571352246767826e-07, "DM_RNA_b3339": 3.1125567801270527e-07, "transcription_TU0_12812_from_RpoD_mono": 2.3128262580893813e-07, "DM_RNA_b0109": 0.0, "transcription_TU00373_from_RpoD_mono": 1.2850514577368248e-07, "DM_RNA_b0421": 1.2849524234667957e-07, "DM_RNA_b0420": 0.0, "transcription_TU0_13355_from_RpoD_mono": 0.0, "DM_RNA_b1640": 0.0, "transcription_TU0_14693_with_TERM0_1094_from_RPOS_MONOMER": 0.0, "DM_RNA_b3726": 0.0, "DM_RNA_b3727": 0.0, "transcription_TU0_14693_with_TERM0_1094_from_RpoD_mono": 0.0, "transcription_TU0_6557_from_RpoD_mono": 0.0, "DM_RNA_b2779": 0.0, "DM_RNA_b2780": 0.0, "transcription_TU0_1061_from_RpoD_mono": 0.0, "DM_RNA_b3860": 0.0, "transcription_TU0_14487_from_RpoD_mono": 1.0320841510254965e-05, "DM_RNA_b4010": 0.0, "DM_RNA_b4008": 0.0, "DM_RNA_b4009": 0.0, "DM_RNA_b4007": 2.1423889223445546e-06, "transcription_TU482_with_TERM161_from_RpoD_mono": 0.0, "DM_RNA_b3124": 0.0, "DM_RNA_b3123": 0.0, "DM_RNA_b3127": 0.0, "DM_RNA_b3126": 0.0, "DM_RNA_b3125": 0.0, "transcription_TU0_12827_from_RpoD_mono": 1.3003953135667858e-12, "DM_RNA_b0168": 0.0, "DM_RNA_b0166": 0.0, "transcription_TU00504_from_RpoD_mono": 7.434767005081868e-07, "DM_RNA_b3976": 0.0, "DM_RNA_b3978": 0.0, "DM_RNA_b3979": 0.0, "DM_RNA_b3977": 0.0, "DM_RNA_b3980": 6.979345449631598e-07, "transcription_TU00182_from_RpoD_mono": 0.0, "DM_RNA_b3213": 0.0, "DM_RNA_b3212": 0.0, "transcription_TU00248_from_RpoD_mono": 0.0, "DM_RNA_b1734": 0.0, "transcription_TU0_1461_from_RpoD_mono": 0.0, "DM_RNA_b3528": 0.0, "transcription_TU0_5162_from_RpoD_mono": 0.0, "DM_RNA_b4197": 0.0, "DM_RNA_b4193": 0.0, "DM_RNA_b4195": 0.0, "DM_RNA_b4196": 0.0, "DM_RNA_b4198": 0.0, "DM_RNA_b4194": 0.0, "transcription_TU0_14394_with_TERM0_1039_from_RpoD_mono": 0.0, "DM_RNA_b0026": 0.0, "transcription_TU0_13774_from_RpoD_mono": 0.0, "DM_RNA_b2871": 0.0, "transcription_TU363_from_RpoD_mono": 0.0, "DM_RNA_b2207": 0.0, "DM_RNA_b2201": 0.0, "DM_RNA_b2197": 0.0, "DM_RNA_b2204": 0.0, "DM_RNA_b2203": 0.0, "DM_RNA_b2202": 0.0, "DM_RNA_b2206": 0.0, "DM_RNA_b2205": 0.0, "DM_RNA_b2198": 0.0, "DM_RNA_b2199": 0.0, "DM_RNA_b2200": 0.0, "transcription_TU00166_from_RpoD_mono": 0.0, "DM_RNA_b0595": 0.0, "DM_RNA_b0593": 0.0, "DM_RNA_b0596": 0.0, "DM_RNA_b0594": 0.0, "transcription_TU00434_with_TERM72_from_RpoD_mono": 0.0, "DM_RNA_b3065": 0.0, "DM_RNA_b3067": 0.0, "transcription_TU00300_from_RpoD_mono": 0.0, "DM_RNA_b0785": 0.0, "DM_RNA_b0781": 0.0, "DM_RNA_b0783": 0.0, "DM_RNA_b0784": -9.428982858001715e-34, "transcription_TU0_14694_from_RpoD_mono": 0.0, "DM_RNA_b3725": 0.0, "transcription_TU0_3561_from_RpoD_mono": 1.0555387193957218e-05, "DM_RNA_b1984": 0.0, "transcription_TU00374_from_RpoD_mono": 0.0, "DM_RNA_b3568": 0.0, "DM_RNA_b3567": 0.0, "DM_RNA_b3566": 0.0, "transcription_TU0_5163_from_RpoD_mono": 0.0, "DM_RNA_b4192": 0.0, "transcription_TU483_from_RpoD_mono": 0.0, "DM_RNA_b2567": 0.0, "DM_RNA_b2563": 1.8631858284130904e-08, "DM_RNA_b2566": 1.9848454373537436e-11, "DM_RNA_b2564": 0.0, "transcription_TU0_13652_from_RpoD_mono": 0.0, "DM_RNA_b2519": 0.0, "transcription_TU00505_from_RpoD_mono": 4.84162135496139e-06, "DM_RNA_b4163": 0.0, "DM_RNA_b4165": 0.0, "DM_RNA_b4164": 0.0, "transcription_TU00183_from_RpoD_mono": 0.0, "DM_RNA_b3460": 0.0, "transcription_TU0_1062_from_RpoD_mono": 0.0, "transcription_TU0_13356_from_RPOS_MONOMER": 0.0, "DM_RNA_b1646": 0.0, "transcription_TU0_13083_from_RpoD_mono": 0.0, "DM_RNA_b0902": 0.0, "transcription_TU0_13243_from_RpoD_mono": 0.0, "DM_RNA_b1386": 0.0, "transcription_TU0_4904_from_RPOH_MONOMER": 0.0, "DM_RNA_b1779": 0.0, "transcription_TU0_8353_from_RPOH_MONOMER": 0.0, "DM_RNA_b1380": 0.0, "transcription_TU0_3581_from_RPON_MONOMER": 0.0, "DM_RNA_b2306": 0.0, "DM_RNA_b2310": 0.0, "DM_RNA_b2309": 0.0, "DM_RNA_b2308": 0.0, "DM_RNA_b2307": 0.0, "transcription_TU0_14395_with_TERM0_1039_from_RpoD_mono": 0.0, "transcription_TU0_6562_with_PROS_TERMINATOR_from_RpoD_mono": 2.7418523200413053e-09, "DM_RNA_b0194": 0.0, "transcription_TU00167_with_TERM0261_from_RpoD_mono": 0.0, "DM_RNA_b1252": 0.0, "transcription_TU0_14263_from_RpoD_mono": 0.0, "DM_RNA_b3741": 0.0, "transcription_TU0_14506_from_RpoD_mono": 0.0, "DM_RNA_b0514": 0.0, "transcription_TU0_5182_from_RpoD_mono": 2.3289905550585507e-09, "DM_RNA_b2318": 2.324895637310419e-09, "DM_RNA_b2320": 0.0, "transcription_TU0_8476_with_METYT2_from_RpoD_mono": 0.0, "DM_RNA_b3171": 0.0, "transcription_TU0_8476_with_METYT1_from_RpoD_mono": 0.0, "transcription_TU0_14696_with_TERM0_1095_from_RpoD_mono": 0.0, "DM_RNA_b3643": 4.933288367867371e-09, "transcription_TU0_13013_from_RpoD_mono": 0.0, "DM_RNA_b0650": 0.0, "transcription_TU00435_with_TERM72_from_RpoD_mono": 0.0, "transcription_TU00301_from_RpoD_mono": 0.0, "DM_RNA_b0763": 0.0, "DM_RNA_b0764": 0.0, "DM_RNA_b0765": 0.0, "transcription_TU00029_from_RPON_MONOMER": 0.0, "transcription_TU0_8764_from_RpoD_mono": 0.0, "DM_RNA_b0404": 0.0, "transcription_TU0_13713_from_RpoD_mono": 0.0, "DM_RNA_b2683": 0.0, "DM_RNA_b2682": 0.0, "transcription_TU0_13848_from_RpoD_mono": 3.8016246125760035e-11, "DM_RNA_b3058": 0.0, "transcription_TU484_from_RpoD_mono": 1.8631924440468405e-08, "transcription_TU0_12951_from_RpoD_mono": 1.3760656341187179e-14, "DM_RNA_b0475": 0.0, "transcription_TU0_4905_from_RPOS_MONOMER": 1.5441658565103373e-07, "transcription_TU0_4905_from_RpoD_mono": 0.0, "transcription_TU0_3602_from_RPON_MONOMER": 0.0, "DM_RNA_b0331": 0.0, "DM_RNA_b0334": 0.0, "DM_RNA_b0333": 0.0, "transcription_TU00375_from_RpoD_mono": 0.0, "DM_RNA_b2366": 0.0, "transcription_TU0_8681_from_RpoD_mono": 0.0, "DM_RNA_b0968": 0.0, "transcription_TU00506_from_RpoD_mono": 1.4521014662854343e-06, "DM_RNA_b4270": 0.0, "transcription_TU00184_from_RpoD_mono": 0.0, "DM_RNA_b3454": 0.0, "DM_RNA_b3455": 0.0, "DM_RNA_b3457": 0.0, "DM_RNA_b3458": 0.0, "DM_RNA_b3456": 0.0, "transcription_TU00097_from_RPOS_MONOMER": 0.0, "DM_RNA_b0980": 0.0, "DM_RNA_b0979": 0.0, "DM_RNA_b0978": 0.0, "transcription_TU00097_from_RpoD_mono": 0.0, "transcription_TU0_5183_from_RpoD_mono": 0.0, "transcription_TU0_14489_from_RpoD_mono": 0.0, "DM_RNA_b2893": 0.0, "transcription_TU0_14489_from_RPOH_MONOMER": 0.0, "transcription_TU0_12830_from_RpoD_mono": 1.0897224232628801e-11, "DM_RNA_b0172": 0.0, "transcription_TU0_1601_from_RpoD_mono": 0.0, "DM_RNA_b3224": 0.0, "DM_RNA_b3222": 0.0, "DM_RNA_b3223": 0.0, "DM_RNA_b3225": 0.0, "transcription_TU00168_from_RPOS_MONOMER": 0.0, "DM_RNA_b2148": 0.0, "DM_RNA_b2149": 0.0, "DM_RNA_b2150": 0.0, "transcription_TU00168_from_RpoD_mono": 0.0, "transcription_TU0_8699_from_RpoD_mono": 1.0923464658899675e-09, "DM_RNA_b1378": 0.0, "transcription_TU0_4906_from_RpoD_mono": 0.0, "transcription_TU0_14509_with_TERM0_1033_from_RpoD_mono": 5.904886391833544e-11, "DM_RNA_b2903": 0.0, "transcription_TU0_8477_from_RpoD_mono": 3.277545790747792e-10, "DM_RNA_b0526": 0.0, "transcription_TU0_13014_from_RpoD_mono": 0.0, "DM_RNA_b0651": 0.0, "transcription_TU00436_with_TERM72_from_RpoD_mono": 0.0, "transcription_TU0_13172_from_RpoD_mono": 0.0, "DM_RNA_b1185": 0.0, "transcription_TU00302_from_RpoD_mono": 0.0, "DM_RNA_b0827": 0.0, "DM_RNA_b0826": 0.0, "transcription_TU00030_with_TERM0621_from_RpoD_mono": 0.0, "DM_RNA_b2243": 0.0, "DM_RNA_b2241": 0.0, "DM_RNA_b2242": 0.0, "transcription_TU00507_from_RpoD_mono": 3.7965032591793766e-06, "DM_RNA_b0664": 1.7076374805219775e-06, "DM_RNA_b0666": 3.209488314227866e-06, "DM_RNA_b0668": 0.0, "DM_RNA_b0672": 0.0, "DM_RNA_b0670": 0.0, "DM_RNA_b0665": 3.7965032591793766e-06, "DM_RNA_b0673": 0.0, "transcription_TU00185_from_RpoD_mono": 7.360479769386757e-08, "DM_RNA_b2838": 0.0, "transcription_TU0_8765_from_RpoD_mono": 0.0, "DM_RNA_b3665": 0.0, "transcription_TU0_13714_from_RpoD_mono": 0.0, "DM_RNA_b2688": 0.0, "transcription_TU00098_from_RpoD_mono": 0.0, "DM_RNA_b4460": 0.0, "DM_RNA_b1900": 0.0, "DM_RNA_b1901": 0.0, "transcription_TU0_13488_with_TERM0_1097_from_RpoD_mono": 0.0, "DM_RNA_b2010": 0.0, "transcription_TU00377_with_TERM65_from_RpoD_mono": 0.0, "DM_RNA_b0903": 0.0, "DM_RNA_b0904": 0.0, "transcription_TU0_1603_from_RpoD_mono": 0.0, "DM_RNA_b0621": 0.0, "transcription_TU0_4907_from_RpoD_mono": 0.0, "transcription_TU369_with_TERM102_from_RpoD_mono": 0.0, "DM_RNA_b1493": 0.0, "DM_RNA_b1492": 0.0, "transcription_TU369_with_TERM102_from_RPOS_MONOMER": 0.0, "transcription_TU0_14328_from_RpoD_mono": 2.0860794179248335e-07, "transcription_TU00169_from_RpoD_mono": 0.0, "DM_RNA_b2094": 0.0, "DM_RNA_b2096": 0.0, "DM_RNA_b2092": 0.0, "DM_RNA_b2091": 0.0, "DM_RNA_b2095": 0.0, "DM_RNA_b2093": 0.0, "transcription_TU0_5186_from_RpoD_mono": 0.0, "DM_RNA_b0051": 7.880610995779359e-08, "DM_RNA_b0049": 7.880712180166713e-08, "transcription_TU0_12831_from_RpoD_mono": 2.471873344536064e-07, "DM_RNA_b0173": 0.0, "transcription_TU0_6569_with_TERM0_1108_from_RpoD_mono": 0.0, "DM_RNA_b2957": 0.0, "transcription_TU0_13777_from_RpoD_mono": 1.0887790580464835e-08, "DM_RNA_b2874": 0.0, "transcription_TU0_14510_from_RpoD_mono": 0.0, "DM_RNA_b2588": 0.0, "transcription_TU0_13173_from_RpoD_mono": 0.0, "DM_RNA_b1186": 0.0, "transcription_TU0_8478_from_RPOS_MONOMER": 0.0, "DM_RNA_b1489": 0.0, "transcription_TU0_3623_from_RPON_MONOMER": 0.0, "DM_RNA_b1483": 0.0, "DM_RNA_b1486": 0.0, "DM_RNA_b1488": 0.0, "DM_RNA_b1485": 0.0, "DM_RNA_b1487": 0.0, "DM_RNA_b1484": 0.0, "transcription_TU0_13474_from_RpoD_mono": 0.0, "DM_RNA_b1981": 0.0, "transcription_TU0_1681_from_RpoD_mono": 0.0, "DM_RNA_b1656": 0.0, "transcription_TU00508_from_RpoD_mono": 0.0, "DM_RNA_b0883": 0.0, "transcription_TU00437_with_TERM72_from_RpoD_mono": 0.0, "transcription_TU00031_from_RpoD_mono": 0.0, "DM_RNA_b3426": 0.0, "transcription_TU0_5201_from_RpoD_mono": 0.0, "DM_RNA_b0052": 7.629351840279808e-08, "transcription_TU0_13715_from_RpoD_mono": 0.0, "DM_RNA_b2690": 0.0, "transcription_TU4_from_RpoD_mono": 0.0, "DM_RNA_b1387": 0.0, "transcription_TU0_14269_from_RpoD_mono": 0.0, "DM_RNA_b2784": 0.0, "transcription_TU00378_with_TERM65_from_RpoD_mono": 0.0, "transcription_TU00170_with_TERM0_1033_from_RpoD_mono": 5.904886391833544e-11, "DM_RNA_b2904": 0.0, "DM_RNA_b2905": 0.0, "transcription_TU0_14699_with_TERM141_from_RpoD_mono": 0.0, "transcription_TU0_4927_from_RpoD_mono": 0.0, "DM_RNA_b3415": 0.0, "transcription_TU0_6581_from_RpoD_mono": 0.0, "DM_RNA_b3132": 0.0, "transcription_TU794_from_RpoD_mono": 0.0, "DM_RNA_b1276": 0.0, "transcription_TU0_1106_from_RpoD_mono": -1.5838774354833116e-37, "DM_RNA_b0875": 0.0, "transcription_TU0_14491_from_RPOH_MONOMER": 0.0, "DM_RNA_b2954": 0.0, "transcription_TU00252_from_RpoD_mono": 0.0, "DM_RNA_b1993": 0.0, "DM_RNA_b1991": 0.0, "DM_RNA_b1992": 0.0, "transcription_TU0_5202_from_RpoD_mono": 0.0, "transcription_TU0_14399_with_TERM0_1041_from_RpoD_mono": 0.0, "DM_RNA_b0031": 0.0, "transcription_TU00509_from_RpoD_mono": 7.183765789350609e-07, "DM_RNA_b0971": 0.0, "transcription_TU0_13087_from_RpoD_mono": 1.0043375491230386e-10, "DM_RNA_b0915": 9.426960972053341e-11, "DM_RNA_b0914": 0.0, "transcription_TU0_14511_from_RpoD_mono": 0.0, "DM_RNA_b2762": 5.3681852727073094e-08, "transcription_TU00100_from_RpoD_mono": 0.0, "transcription_TU0_7805_from_RpoD_mono": 0.0, "DM_RNA_b0677": 0.0, "transcription_TU0_13016_from_RpoD_mono": 2.8360855635117587e-11, "DM_RNA_b0657": 0.0, "transcription_TU00438_with_TERM72_from_RPOH_MONOMER": 0.0, "transcription_TU0_4928_from_RpoD_mono": 0.0, "transcription_TU401_with_TERM121_from_RpoD_mono": 0.0, "DM_RNA_b3425": 0.0, "transcription_TU00032_with_TERM0_1119_from_RpoD_mono": 0.0, "DM_RNA_b3670": 0.0, "DM_RNA_b3671": 0.0, "transcription_TU00032_from_RpoD_mono": 0.0, "transcription_TU0_14701_from_RpoD_mono": 0.0, "DM_RNA_b3035": 0.0, "transcription_TU0_13792_from_RpoD_mono": 0.0, "DM_RNA_b2907": 0.0, "transcription_TU0_8767_from_RpoD_mono": 0.0, "DM_RNA_b2817": 0.0, "transcription_TU0_5221_from_RpoD_mono": 0.0, "transcription_TU0_13417_from_RpoD_mono": 6.4962018401670455e-12, "DM_RNA_b1812": 0.0, "transcription_TU00379_with_TERM65_from_RpoD_mono": 0.0, "transcription_TU0_8611_from_RpoD_mono": 7.070811424153893e-13, "DM_RNA_b4166": 0.0, "transcription_TU0_14272_from_RpoD_mono": 0.0, "DM_RNA_b1084": 0.0, "transcription_TU795_from_RpoD_mono": 0.0, "transcription_TU795_from_RPOS_MONOMER": 0.0, "transcription_TU0_1122_from_RpoD_mono": 0.0, "DM_RNA_b0895": 0.0, "DM_RNA_b0894": 0.0, "DM_RNA_b0896": -1.2105549309291353e-34, "transcription_TU0_14492_from_RpoD_mono": 0.0, "transcription_TU0_4929_from_RpoD_mono": 0.0, "DM_RNA_b0674": 0.0, "transcription_TU0_13175_from_RpoD_mono": 0.0, "DM_RNA_b1192": 0.0, "transcription_TU0_12833_from_RpoD_mono": 6.441678608169186e-15, "DM_RNA_b0188": 0.0, "transcription_TU0_36402_from_RpoD_mono": 0.0, "transcription_TU0_7806_from_EG11355_MONOMER": 0.0, "DM_RNA_b0154": 0.0, "transcription_TU00510_from_RpoD_mono": 5.250208839406925e-06, "DM_RNA_b1032": 0.0, "transcription_TU00188_from_RpoD_mono": 7.144468478001781e-10, "DM_RNA_b3924": 0.0, "transcription_TU0_13088_from_RpoD_mono": 2.0373501097332186e-08, "DM_RNA_b0918": 0.0, "transcription_TU0_8360_from_RpoD_mono": 0.0, "DM_RNA_b3519": 0.0, "transcription_TU00101_from_RpoD_mono": 6.50264211694091e-09, "DM_RNA_b0428": 6.50261797698556e-09, "DM_RNA_b0429": 0.0, "DM_RNA_b0432": 0.0, "DM_RNA_b0431": 0.0, "DM_RNA_b0430": 0.0, "transcription_TU0_5261_from_RpoD_mono": 0.0, "transcription_TU0_14402_from_RpoD_mono": 0.0, "DM_RNA_b3806": 0.0, "transcription_TU0_6583_from_RpoD_mono": 0.0, "DM_RNA_b3137": 0.0, "transcription_TU0_14512_from_RpoD_mono": 0.0, "DM_RNA_b2691": 8.794678090573252e-07, "transcription_TU0_8480_from_RpoD_mono": 1.2873683243044556e-12, "DM_RNA_b0156": 0.0, "transcription_TU0_14702_from_RpoD_mono": 0.0, "transcription_TU0_1741_from_RpoD_mono": 2.7849259592811086e-08, "DM_RNA_b1277": 0.0, "transcription_TU0_13549_from_RpoD_mono": 0.0, "DM_RNA_b2174": 0.0, "transcription_TU00172_from_RPON_MONOMER": 0.0, "DM_RNA_b0810": 0.0, "DM_RNA_b0811": 0.0, "DM_RNA_b0809": 0.0, "transcription_TU00439_from_RpoD_mono": 0.0, "DM_RNA_b2498": 0.0, "DM_RNA_b2497": 0.0, "transcription_TU00305_from_RpoD_mono": 0.0, "transcription_TU0_14004_from_RpoD_mono": 4.7820569716396604e-09, "DM_RNA_b3648": 0.0, "transcription_TU0_13656_from_RpoD_mono": 0.0, "DM_RNA_b2523": 0.0, "transcription_TU00380_with_TERM65_from_RpoD_mono": 0.0, "transcription_TU0_7821_from_RpoD_mono": 0.0, "DM_RNA_b0622": 0.0, "transcription_TU0_12887_from_RpoD_mono": 0.0, "DM_RNA_b0307": 0.0, "DM_RNA_b0308": 0.0, "DM_RNA_b0306": 0.0, "transcription_TU0_5321_from_RpoD_mono": 4.410350786844124e-08, "DM_RNA_b2341": 0.0, "DM_RNA_b2342": 0.0, "transcription_TU0_8361_from_RpoD_mono": 1.827076116836118e-11, "DM_RNA_b0142": 0.0, "transcription_TU00511_from_RpoD_mono": 0.0, "DM_RNA_b1231": 0.0, "DM_RNA_b1230": 0.0, "transcription_TU796_from_RpoD_mono": 0.0, "transcription_TU0_1123_from_RpoD_mono": 0.0, "transcription_TU00103_from_RPOS_MONOMER": 1.610535877280661e-08, "DM_RNA_b0726": 3.6578326863026845e-08, "DM_RNA_b0728": 0.0, "DM_RNA_b0729": 0.0, "DM_RNA_b0727": 2.7730346829122312e-08, "transcription_TU0_1742_from_RpoD_mono": 0.0, "transcription_TU0_14273_from_RpoD_mono": 0.0, "transcription_TU00254_from_RpoD_mono": 0.0, "DM_RNA_b0887": 0.0, "DM_RNA_b0886": 0.0, "transcription_TU0_4961_with_TERM0441_from_RpoD_mono": 0.0, "DM_RNA_b4321": 0.0, "transcription_TU0_14704_from_RpoD_mono": 0.0, "transcription_TU0_14614_from_RpoD_mono": 3.1125567801270527e-07, "DM_RNA_b0436": 0.0, "transcription_TU0_14403_from_RpoD_mono": 0.0, "transcription_TU00173_with_TERM0781_from_RpoD_mono": 0.0, "DM_RNA_b3925": 0.0, "DM_RNA_b3926": 0.0, "DM_RNA_b3927": 0.0, "transcription_TU0_13780_from_RpoD_mono": 0.0, "DM_RNA_b2877": 0.0, "transcription_TU0_14513_from_RpoD_mono": 0.0, "DM_RNA_b4131": 0.0, "transcription_TU0_5322_from_RpoD_mono": 0.0, "DM_RNA_b1701": 0.0, "transcription_TU0_8704_from_RpoD_mono": 0.0, "DM_RNA_b1533": 0.0, "transcription_TU0_7822_from_RpoD_mono": 6.459738451022074e-10, "DM_RNA_b0841": 0.0, "transcription_TU0_13018_from_RpoD_mono": 4.889413967585719e-13, "DM_RNA_b0661": 0.0, "transcription_TU00440_from_RpoD_mono": 0.0, "DM_RNA_b2741": 0.0, "transcription_TU0_8362_from_RpoD_mono": 0.0, "transcription_TU0_14064_from_RpoD_mono": 0.0, "DM_RNA_b3875": 0.0, "transcription_TU00306_from_RpoD_mono": 0.0, "DM_RNA_b1468": 0.0, "DM_RNA_b1467": 0.0, "DM_RNA_b1465": 0.0, "DM_RNA_b1466": 0.0, "transcription_TU00034_from_RpoD_mono": 0.0, "DM_RNA_b3942": 0.0, "transcription_TU0_13794_from_RpoD_mono": 0.0, "transcription_TU0_13310_from_RpoD_mono": 0.0, "DM_RNA_b1539": 0.0, "transcription_TU0_14150_from_RpoD_mono": 0.0, "DM_RNA_b4161": 0.0, "transcription_TU0_13719_from_RpoD_mono": 0.0, "DM_RNA_b2701": 0.0, "transcription_TU0_1282_with_TERM73_from_RpoD_mono": 0.0, "DM_RNA_b0684": 0.0, "transcription_TU0_1282_with_TERM3_from_RpoD_mono": 0.0, "transcription_TU00381_with_TERM65_from_RpoD_mono": 0.0, "transcription_TU00512_from_RpoD_mono": 1.5549248111502728e-06, "DM_RNA_b1909": 0.0, "DM_RNA_b1911": 0.0, "DM_RNA_b1910": 1.0991672150689523e-07, "transcription_TU0_14005_from_RpoD_mono": 0.0, "DM_RNA_b3654": 0.0, "transcription_TU00104_from_RpoD_mono": 1.4786071726813963e-08, "DM_RNA_b1612": 0.0, "transcription_TU0_13657_from_RpoD_mono": 1.7024227791243166e-13, "DM_RNA_b2532": 0.0, "transcription_TU0_5341_from_RPOS_MONOMER": 0.0, "DM_RNA_b2130": 0.0, "DM_RNA_b2131": 0.0, "DM_RNA_b2128": 0.0, "DM_RNA_b2129": 0.0, "transcription_TU0_1141_from_RpoD_mono": 7.964099754497763e-08, "DM_RNA_b1101": 0.0, "transcription_TU0_14714_from_RpoD_mono": 0.0, "DM_RNA_b2429": 0.0, "DM_RNA_b2428": 0.0, "transcription_TU00255_from_RpoD_mono": 0.0, "transcription_TU0_5_from_RpoD_mono": 0.0, "DM_RNA_b1091": 0.0, "DM_RNA_b1090": 0.0, "transcription_TU0_14404_from_RpoD_mono": 2.8327327807700762e-08, "DM_RNA_b2472": 0.0, "transcription_TU0_6623_from_RpoD_mono": 0.0, "DM_RNA_b0494": 0.0, "transcription_TU0_3641_from_RPON_MONOMER": 0.0, "DM_RNA_b0655": 0.0, "DM_RNA_b0652": 0.0, "DM_RNA_b0653": 0.0, "DM_RNA_b0654": 0.0, "transcription_TU0_14134_from_RpoD_mono": 0.0, "DM_RNA_b4115": 0.0, "transcription_TU00442_from_RpoD_mono": 0.0, "transcription_TU0_14615_from_RpoD_mono": 0.0, "DM_RNA_b0462": 0.0, "transcription_TU00035_from_RpoD_mono": 0.0, "DM_RNA_b0698": 0.0, "DM_RNA_b0696": 0.0, "DM_RNA_b4513": 0.0, "DM_RNA_b0697": 0.0, "transcription_TU0_5402_with_TERM0582_from_RpoD_mono": 0.0, "DM_RNA_b0403": 0.0, "transcription_TU0_5402_with_TERM0583_from_RpoD_mono": 0.0, "transcription_TU5_from_RpoD_mono": 0.0, "DM_RNA_b1397": 0.0, "DM_RNA_b1398": 0.0, "DM_RNA_b1394": 0.0, "DM_RNA_b1390": 0.0, "DM_RNA_b1392": 0.0, "DM_RNA_b1393": 0.0, "DM_RNA_b1391": 0.0, "DM_RNA_b1388": 0.0, "DM_RNA_b1395": 0.0, "DM_RNA_b1389": 0.0, "transcription_TU00513_from_RpoD_mono": 8.062124157639277e-07, "DM_RNA_b1975": 0.0, "transcription_TU0_14151_from_RpoD_mono": 2.8314249478288332e-11, "DM_RNA_b4162": 0.0, "transcription_TU00191_from_RpoD_mono": 0.0, "DM_RNA_b3008": 0.0, "transcription_TU0_13956_from_RpoD_mono": 0.0, "DM_RNA_b3496": 0.0, "transcription_TU00105_from_RPOS_MONOMER": 0.0, "DM_RNA_b1611": 0.0, "transcription_TU00382_with_TERM65_from_RpoD_mono": 0.0, "transcription_TU0_7842_with_TERM_RPST_from_RpoD_mono": 0.0, "DM_RNA_b0023": 0.0, "transcription_TU0_14715_from_RpoD_mono": 0.0, "transcription_TU0_13658_from_RpoD_mono": 0.0, "DM_RNA_b2533": 0.0, "transcription_TU0_6625_from_RpoD_mono": 0.0, "DM_RNA_b2937": 0.0, "transcription_TU801_from_RpoD_mono": 0.0, "DM_RNA_b4171": 0.0, "DM_RNA_b4169": 0.0, "transcription_TU0_1142_from_RpoD_mono": 0.0, "transcription_TU00256_with_TERM0161_from_RpoD_mono": 7.883788308781964e-10, "DM_RNA_b2478": 0.0, "DM_RNA_b2477": 0.0, "transcription_TU00443_with_TERM0902_from_RPOS_MONOMER": 0.0, "DM_RNA_b2927": 0.0, "DM_RNA_b2926": 0.0, "transcription_TU00443_with_TERM0902_from_RpoD_mono": 0.0, "transcription_TU00036_with_TERM0223_from_RpoD_mono": 0.0, "transcription_TU00036_with_TERM0222_from_RpoD_mono": 0.0, "transcription_TU0_8484_from_RpoD_mono": 0.0, "transcription_TU0_13179_from_RpoD_mono": 4.1053734557448944e-11, "DM_RNA_b1206": 0.0, "transcription_TU0_36412_from_RPOS_MONOMER": 0.0, "transcription_TU0_7844_with_TERM_RPST_from_RpoD_mono": 3.1125567801270527e-07, "transcription_TU00514_from_RpoD_mono": 1.623222585439691e-06, "DM_RNA_b2397": 0.0, "DM_RNA_b2396": 0.0, "transcription_TU00192_with_GLYA_TERMINATOR_from_RpoD_mono": 1.3457289927328233e-08, "DM_RNA_b2551": 0.0, "transcription_TU0_13093_from_RpoD_mono": 4.788314351348126e-09, "DM_RNA_b0930": 0.0, "transcription_TU00106_from_RpoD_mono": 0.0, "DM_RNA_b0720": 0.0, "transcription_TU00308_from_RpoD_mono": 0.0, "DM_RNA_b3478": 0.0, "DM_RNA_b3476": 0.0, "DM_RNA_b3480": 0.0, "DM_RNA_b3477": 0.0, "DM_RNA_b3479": 0.0, "transcription_TU0_5481_from_RpoD_mono": 0.0, "DM_RNA_b1588": 0.0, "DM_RNA_b1590": 0.0, "DM_RNA_b1591": 0.0, "DM_RNA_b1589": 0.0, "DM_RNA_b1587": 0.0, "transcription_TU0_13610_from_RpoD_mono": 0.0, "DM_RNA_b2373": 0.0, "transcription_TU0_6626_from_RpoD_mono": 0.0, "transcription_TU0_6626_with_IHFA_TERMINATOR_from_RpoD_mono": 0.0, "transcription_TU0_14616_from_RpoD_mono": 0.0, "transcription_TU0_8772_from_RpoD_mono": 5.7875723725834925e-15, "DM_RNA_b3412": 0.0, "transcription_TU0_13494_from_RpoD_mono": 0.0, "DM_RNA_b2027": 0.0, "transcription_TU00383_with_TERM65_from_RpoD_mono": 0.0, "transcription_TU0_14007_from_RpoD_mono": 0.0, "DM_RNA_b3658": 0.0, "transcription_TU0_8849_from_RpoD_mono": 1.6238760169841087e-07, "DM_RNA_b2687": 0.0, "transcription_TU0_13855_from_RpoD_mono": 5.059219367722159e-13, "DM_RNA_b3084": 0.0, "transcription_TU0_36413_from_RpoD_mono": 0.0, "DM_RNA_b2290": 0.0, "DM_RNA_b2291": 0.0, "transcription_TU802_from_RpoD_mono": 0.0, "transcription_TU0_1143_from_RpoD_mono": 0.0, "DM_RNA_b2579": 0.0, "transcription_TU0_1783_from_RpoD_mono": 2.3644991302427493e-12, "DM_RNA_b2942": 0.0, "transcription_TU00444_with_TERM53_from_RpoD_mono": 6.939913523043377e-09, "DM_RNA_b2311": 6.9369514952639565e-09, "DM_RNA_b2312": 0.0, "transcription_TU0_7861_from_RPOS_MONOMER": 0.0, "transcription_TU0_5501_from_RpoD_mono": 2.0166065074832148e-10, "DM_RNA_b3172": 0.0, "transcription_TU502_from_RpoD_mono": 0.0, "DM_RNA_b1661": 0.0, "transcription_TU502_from_RPOS_MONOMER": 0.0, "transcription_TU0_6629_from_RpoD_mono": 0.0, "DM_RNA_b0935": 0.0, "DM_RNA_b0936": 0.0, "DM_RNA_b0937": 0.0, "DM_RNA_b0933": 0.0, "DM_RNA_b0934": 0.0, "transcription_TU00193_with_TERM0_1125_from_RpoD_mono": 0.0, "DM_RNA_b3599": 0.0, "DM_RNA_b3600": 0.0, "transcription_TU00193_with_TERM0_1122_from_RpoD_mono": 0.0, "transcription_TU00193_with_TERM0_1123_from_RpoD_mono": 0.0, "transcription_TU00193_with_TERM0_1124_from_RpoD_mono": 0.0, "transcription_TU00515_from_RpoD_mono": 3.5117444723831475e-06, "DM_RNA_b2695": 0.0, "DM_RNA_b2692": 0.0, "DM_RNA_b2694": 1.1519783038018992e-07, "DM_RNA_b2693": 3.203497429245407e-06, "transcription_TU00107_from_RpoD_mono": 1.8410491533165326e-09, "DM_RNA_b1136": 0.0, "transcription_TU0_36414_from_RPOS_MONOMER": 0.0, "transcription_TU0_14336_from_RpoD_mono": 3.6490310800009584e-11, "DM_RNA_b2515": 0.0, "transcription_TU00309_from_RpoD_mono": 0.0, "transcription_TU0_13799_from_RpoD_mono": 0.0, "DM_RNA_b2923": 0.0, "transcription_TU0_13722_from_RpoD_mono": 0.0, "DM_RNA_b2738": 0.0, "transcription_TU0_8773_from_RpoD_mono": 0.0, "DM_RNA_b3551": 0.0, "transcription_TU0_5522_from_RpoD_mono": 0.0, "DM_RNA_b3637": 0.0, "DM_RNA_b3636": 0.0, "transcription_TU0_14276_from_EG11355_MONOMER": 0.0, "transcription_TU0_13421_from_RpoD_mono": 1.0118438735444318e-12, "DM_RNA_b1822": 0.0, "transcription_TU0_13495_from_RpoD_mono": 0.0, "DM_RNA_b2028": 0.0, "transcription_TU00384_with_TERM65_from_RpoD_mono": 0.0, "transcription_TU0_8855_with_PHEM_T3_from_RpoD_mono": 0.0, "transcription_TU0_13660_from_RpoD_mono": 0.0, "DM_RNA_b2536": 0.0, "transcription_TU0_6630_from_RpoD_mono": 0.0, "DM_RNA_b4386": 0.0, "transcription_TU0_1161_from_RPOS_MONOMER": 0.0, "DM_RNA_b0186": 0.0, "transcription_TU00038_with_TERM0242_from_RpoD_mono": 0.0, "DM_RNA_b4034": 0.0, "DM_RNA_b4032": 0.0, "DM_RNA_b4033": 0.0, "transcription_TU503_from_RPOS_MONOMER": 0.0, "transcription_TU0_12838_from_RpoD_mono": 0.0, "DM_RNA_b0200": 0.0, "transcription_TU0_36417_from_RpoD_mono": 0.0, "DM_RNA_b3428": 2.107458341639323e-09, "DM_RNA_b3429": 2.004257588463173e-09, "transcription_TU00194_from_RpoD_mono": 2.5405435869947635e-11, "DM_RNA_b2574": 0.0, "transcription_TU00516_from_RpoD_mono": 0.0, "transcription_TU00258_from_RpoD_mono": 1.132574829985283e-11, "DM_RNA_b3287": 0.0, "DM_RNA_b3288": 3.829368183974282e-12, "transcription_TU00108_from_RpoD_mono": 5.465806894759684e-08, "DM_RNA_b3236": 0.0, "transcription_TU0_14518_from_RpoD_mono": 0.0, "DM_RNA_b1198": 0.0, "transcription_TU0_8486_from_RpoD_mono": 1.9287461839377614e-11, "DM_RNA_b0131": 0.0, "transcription_TU0_7901_from_RpoD_mono": 0.0, "transcription_TU0_14068_from_RpoD_mono": 0.0, "DM_RNA_b3882": 0.0, "transcription_TU00310_with_TERM52_from_RpoD_mono": 7.268993016462604e-08, "DM_RNA_b2282": 0.0, "DM_RNA_b2280": 0.0, "DM_RNA_b2284": 0.0, "DM_RNA_b2283": 0.0, "DM_RNA_b2285": 0.0, "DM_RNA_b2286": 0.0, "DM_RNA_b2277": 0.0, "DM_RNA_b2287": 0.0, "DM_RNA_b2278": 0.0, "DM_RNA_b2288": 0.0, "DM_RNA_b2281": 0.0, "DM_RNA_b2276": 0.0, "DM_RNA_b2279": 0.0, "transcription_TU0_6631_from_RpoD_mono": 0.0, "transcription_TU0_36418_from_RPOS_MONOMER": 0.0, "transcription_TU0_36418_from_RpoD_mono": 0.0, "transcription_TU0_8774_from_RpoD_mono": 0.0, "DM_RNA_b0126": 0.0, "transcription_TU0_8774_from_RPOH_MONOMER": 2.3350785950782634e-08, "transcription_TU0_12962_from_RpoD_mono": 0.0, "DM_RNA_b0521": 0.0, "transcription_TU00385_from_RpoD_mono": 0.0, "DM_RNA_b2296": 0.0, "transcription_TU00039_from_RpoD_mono": 0.0, "DM_RNA_b3416": 0.0, "DM_RNA_b3417": 0.0, "transcription_TU0_5543_from_RpoD_mono": 0.0, "transcription_TU521_from_RpoD_mono": 0.0, "transcription_TU0_13182_from_RpoD_mono": 0.0, "DM_RNA_b1232": 0.0, "transcription_TU841_from_RpoD_mono": 0.0, "DM_RNA_b2143": 0.0, "transcription_TU00195_from_RpoD_mono": 0.0, "DM_RNA_b0931": 0.0, "transcription_TU00517_from_RpoD_mono": 1.8105023857026894e-10, "DM_RNA_b3168": 0.0, "DM_RNA_b3169": 1.8087441018262495e-10, "transcription_TU0_1181_from_RpoD_mono": 0.0, "transcription_TU0_13612_from_RpoD_mono": 0.0, "DM_RNA_b2379": 0.0, "transcription_TU0_14618_from_RpoD_mono": 0.0, "transcription_TU00109_from_RpoD_mono": 0.0, "DM_RNA_b0032": 0.0, "DM_RNA_b0033": 0.0, "transcription_TU0_12839_from_RPOS_MONOMER": 0.0, "DM_RNA_b0207": 0.0, "transcription_TU0_36419_from_RPOS_MONOMER": 0.0, "transcription_TU0_36419_from_RpoD_mono": 0.0, "transcription_TU0_1821_from_RpoD_mono": 3.899201688291528e-38, "DM_RNA_b0574": 3.899201688291528e-38, "DM_RNA_b0572": 0.0, "DM_RNA_b0575": 3.899201688291528e-38, "DM_RNA_b0573": 3.899201688291528e-38, "transcription_TU0_13959_from_RpoD_mono": 1.5001094068639944e-12, "transcription_TU0_6634_with_TERM101_from_RPOS_MONOMER": 3.528453061105107e-08, "DM_RNA_b0114": 0.0, "DM_RNA_b0115": 1.0854169325753045e-37, "transcription_TU0_6634_with_TERM101_from_RpoD_mono": 0.0, "transcription_TU0_14519_from_RpoD_mono": 0.0, "transcription_TU0_5561_from_RpoD_mono": 0.0, "DM_RNA_b2964": 0.0, "DM_RNA_b2963": 0.0, "transcription_TU0_8487_from_RpoD_mono": 0.0, "DM_RNA_b2418": 0.0, "transcription_TU00311_from_RpoD_mono": 0.0, "transcription_TU0_13801_from_RpoD_mono": 0.0, "DM_RNA_b2930": 0.0, "transcription_TU0_8777_from_RpoD_mono": 0.0, "DM_RNA_b1216": 0.0, "transcription_TU0_12963_from_RpoD_mono": 7.95510343515528e-12, "DM_RNA_b0524": 0.0, "transcription_TU522_from_RpoD_mono": 0.0, "DM_RNA_b2781": 0.0, "transcription_TU0_13498_from_RpoD_mono": 0.0, "DM_RNA_b2045": 0.0, "transcription_TU0_7981_from_RPOS_MONOMER": 0.0, "DM_RNA_b1200": 0.0, "DM_RNA_b1199": 0.0, "transcription_TU00518_from_RpoD_mono": 2.7474409382548347e-06, "transcription_TU00196_from_RpoD_mono": 0.0, "DM_RNA_b1817": 0.0, "DM_RNA_b1819": 0.0, "DM_RNA_b1818": 0.0, "transcription_TU0_8862_from_RpoD_mono": 0.0, "DM_RNA_b3384": 9.518528719233691e-08, "transcription_TU00110_from_RpoD_mono": 0.0, "transcription_TU0_5562_from_RpoD_mono": 0.0, "transcription_TU0_6635_with_TERM70_from_RpoD_mono": 0.0, "transcription_TU0_1182_with_TERM0_1116_from_RpoD_mono": 0.0, "DM_RNA_b3969": 0.0, "DM_RNA_b3968": 0.0, "DM_RNA_b3971": 0.0, "DM_RNA_b3970": 0.0, "transcription_TU0_1182_with_TERM0_1115_from_RpoD_mono": 0.0, "transcription_TU00260_from_RPOH_MONOMER": 0.0, "DM_RNA_b0015": 0.0, "DM_RNA_b0014": 2.579688508849759e-12, "transcription_TU0_36422_from_RpoD_mono": 0.0, "transcription_TU0_14520_with_TERM53_from_RpoD_mono": 0.0, "transcription_TU00448_with_TERM52_from_RpoD_mono": 0.0, "transcription_TU0_8001_from_RpoD_mono": 0.0, "transcription_TU00041_from_RPOH_MONOMER": 8.706820759957418e-08, "transcription_TU0_5564_from_RpoD_mono": 0.0, "transcription_TU523_from_RpoD_mono": 0.0, "transcription_TU0_1421_from_RpoD_mono": 0.0, "DM_RNA_b1528": 0.0, "transcription_TU0_14339_from_RpoD_mono": 0.0, "transcription_TU00312_with_TERM0_1145_from_RPOS_MONOMER": 0.0, "transcription_TU0_13802_from_RpoD_mono": 0.0, "DM_RNA_b2935": 0.0, "transcription_TU0_6636_with_TERM70_from_RpoD_mono": 4.5546740225475865e-07, "transcription_TU00197_from_RpoD_mono": 0.0, "DM_RNA_b0337": 0.0, "DM_RNA_b0336": 0.0, "transcription_TU00519_from_RpoD_mono": 2.440775647854752e-06, "DM_RNA_b3545": 0.0, "transcription_TU0_13555_from_RpoD_mono": 5.059219367722159e-13, "DM_RNA_b2183": 0.0, "transcription_TU00111_from_RpoD_mono": 5.2691037292074785e-09, "DM_RNA_b3359": 0.0, "transcription_TU0_13499_from_RpoD_mono": 0.0, "DM_RNA_b2052": 0.0, "DM_RNA_b2049": 0.0, "DM_RNA_b2053": 0.0, "DM_RNA_b2051": 0.0, "DM_RNA_b2048": 0.0, "transcription_TU0_1881_from_RpoD_mono": 2.1529825391143524e-11, "DM_RNA_b2530": 0.0, "DM_RNA_b2528": 1.3820343605054657e-11, "DM_RNA_b2529": 1.0350979916761042e-11, "transcription_TU862_from_RpoD_mono": 0.0, "DM_RNA_b2162": 0.0, "transcription_TU0_1183_with_TERM0_1117_from_RpoD_mono": 0.0, "DM_RNA_b3759": 0.0, "DM_RNA_b3757": 0.0, "DM_RNA_b3758": 0.0, "DM_RNA_b3761": 0.0, "DM_RNA_b3756": 0.0, "DM_RNA_b3760": 0.0, "transcription_TU0_8021_from_RpoD_mono": 0.0, "DM_RNA_b2470": 0.0, "transcription_TU_8385_from_RPOE_MONOMER": 7.880712180166713e-08, "DM_RNA_b2512": 0.0, "transcription_TU00449_with_TERM51_from_RpoD_mono": 0.0, "DM_RNA_b0411": 0.0, "transcription_TU0_14412_from_RpoD_mono": 0.0, "transcription_TU0_6646_with_TERM88_from_RpoD_mono": 3.0423683876420696e-10, "DM_RNA_b4383": 0.0, "DM_RNA_b4384": 0.0, "transcription_TU00042_from_RpoD_mono": 0.0, "DM_RNA_b4019": 0.0, "transcription_TU0_14521_with_TERM0223_from_RpoD_mono": 0.0, "transcription_TU0_14521_with_TERM0222_from_RpoD_mono": 0.0, "transcription_TU524_from_RpoD_mono": 0.0, "DM_RNA_b3771": 5.448042106716786e-08, "DM_RNA_b3770": 0.0, "DM_RNA_b3772": 1.000409496177812e-07, "transcription_TU524_with_TERM165_from_RpoD_mono": 0.0, "transcription_TU0_8489_from_RpoD_mono": 0.0, "DM_RNA_b0932": 0.0, "transcription_TU00198_from_RpoD_mono": 0.0, "DM_RNA_b1241": 0.0, "transcription_TU00198_from_RPOS_MONOMER": 0.0, "transcription_TU00520_from_RpoD_mono": 5.019611759188819e-06, "DM_RNA_b4134": 0.0, "transcription_TU00112_from_RpoD_mono": 2.1112730502417477e-07, "DM_RNA_b3744": 0.0, "transcription_TU0_14340_from_RpoD_mono": 1.2447462854085806e-10, "DM_RNA_b0175": 0.0, "transcription_TU00313_from_RpoD_mono": 2.0076552730433878e-11, "DM_RNA_b0134": 0.0, "DM_RNA_b0133": 7.739341305215773e-12, "transcription_TU0_5568_from_RpoD_mono": 0.0, "transcription_TU0_12965_from_RpoD_mono": 2.8221896487785227e-08, "DM_RNA_b0529": 0.0, "transcription_TU0_14210_from_RpoD_mono": 0.0, "DM_RNA_b4356": 0.0, "transcription_TU0_8864_from_RpoD_mono": 0.0, "DM_RNA_b1637": 0.0, "DM_RNA_b1638": 0.0, "transcription_TU863_from_RpoD_mono": 0.0, "DM_RNA_b1249": 0.0, "transcription_TU0_1184_with_TERM0_1117_from_RpoD_mono": 0.0, "transcription_TU0_1921_from_RpoD_mono": 0.0, "transcription_TU0_12842_from_RpoD_mono": 0.0, "DM_RNA_b0212": 0.0, "transcription_TU00450_with_TERM51_from_RpoD_mono": 0.0, "transcription_TU00043_from_RpoD_mono": 0.0, "DM_RNA_b0678": 0.0, "transcription_TU00262_from_RpoD_mono": 0.0, "DM_RNA_b3542": 0.0, "DM_RNA_b3544": 0.0, "DM_RNA_b3541": 0.0, "DM_RNA_b3540": 0.0, "DM_RNA_b3543": 0.0, "transcription_TU0_12894_from_RpoD_mono": 0.0, "DM_RNA_b0323": 0.0, "transcription_TU525_from_RpoD_mono": 0.0, "transcription_TU525_with_TERM165_from_RpoD_mono": 0.0, "transcription_TU0_14413_from_RpoD_mono": 0.0, "transcription_TU00199_from_RpoD_mono": 0.0, "DM_RNA_b4071": 0.0, "DM_RNA_b4073": 0.0, "DM_RNA_b4072": 0.0, "DM_RNA_b4070": 0.0, "transcription_TU00521_from_RpoD_mono": 2.0363145870248934e-06, "DM_RNA_b4370": 0.0, "DM_RNA_b4368": 0.0, "DM_RNA_b4369": 0.0, "transcription_TU0_13100_from_RpoD_mono": 0.0, "DM_RNA_b0963": 0.0, "transcription_TU0_14523_from_RpoD_mono": 0.0, "DM_RNA_b2039": 0.0, "DM_RNA_b2037": 0.0, "DM_RNA_b2038": 0.0, "transcription_TU0_8061_from_RpoD_mono": 2.0336282443401875e-07, "DM_RNA_b3919": 0.0, "transcription_TU0_3644_from_RpoD_mono": 0.0, "DM_RNA_b1440": 0.0, "DM_RNA_b1442": 0.0, "DM_RNA_b1441": 0.0, "DM_RNA_b1443": 0.0, "transcription_TU00314_with_PRMAT1_from_RpoD_mono": 0.0, "DM_RNA_b3258": 0.0, "transcription_TU0_1962_from_RpoD_mono": 3.992006280597528e-12, "DM_RNA_b2976": 0.0, "DM_RNA_b4467": 0.0, "DM_RNA_b2979": 0.0, "DM_RNA_b2975": 6.447458413117175e-12, "DM_RNA_b4468": 0.0, "transcription_TU0_13805_from_RpoD_mono": 1.0118438735444318e-12, "DM_RNA_b2946": 0.0, "DM_RNA_b2947": 1.0118438735444318e-12, "transcription_TU0_14622_from_RpoD_mono": 1.0463216021143567e-10, "transcription_TU0_13727_from_RpoD_mono": 3.0598832876844318e-12, "DM_RNA_b2765": 0.0, "transcription_TU0_5581_from_RpoD_mono": 0.0, "transcription_TU0_8865_from_RpoD_mono": 3.61609536915059e-09, "transcription_TU0_13860_from_RpoD_mono": 0.0, "DM_RNA_b3089": -2.550561798688007e-26, "transcription_TU0_1186_from_RpoD_mono": 0.0, "transcription_TU00044_from_RpoD_mono": 0.0, "DM_RNA_b1226": 0.0, "DM_RNA_b1225": 0.0, "DM_RNA_b1224": 0.0, "DM_RNA_b1227": 0.0, "transcription_TU0_13557_from_RpoD_mono": 3.1125567801270527e-07, "DM_RNA_b2185": 0.0, "transcription_TU526_with_TERM165_from_RpoD_mono": 1.0776443185962776e-07, "transcription_TU0_3645_from_RPON_MONOMER": 0.0, "DM_RNA_b1008": 0.0, "DM_RNA_b1006": 0.0, "DM_RNA_b1011": 0.0, "DM_RNA_b1009": 0.0, "DM_RNA_b1007": 0.0, "DM_RNA_b1010": 0.0, "DM_RNA_b1012": 0.0, "transcription_TU0_8081_from_RpoD_mono": 0.0, "DM_RNA_b2925": 0.0, "transcription_TU00200_from_RpoD_mono": 0.0, "DM_RNA_b0019": 0.0, "transcription_TU00522_with_TERM01021_from_RPOS_MONOMER": 0.0, "DM_RNA_b0116": 0.0, "transcription_TU00522_with_TERM01021_from_RpoD_mono": 0.0, "transcription_TU00114_from_RPON_MONOMER": 0.0, "DM_RNA_b2222": 0.0, "DM_RNA_b2221": 0.0, "DM_RNA_b2224": 0.0, "DM_RNA_b2223": 0.0, "transcription_TU0_14414_from_RpoD_mono": 0.0, "transcription_TU0_6649_from_RpoD_mono": 0.0, "transcription_TU0_5601_with_TERM85_from_RpoD_mono": 0.0, "transcription_TU0_14524_from_RpoD_mono": 0.0, "DM_RNA_b0204": 0.0, "DM_RNA_b0205": 0.0, "transcription_TU0_8491_from_RpoD_mono": 9.540484690145801e-09, "DM_RNA_b3493": 0.0, "transcription_TU00315_from_RPOS_MONOMER": 0.0, "transcription_TU00315_from_RpoD_mono": 0.0, "transcription_TU0_3721_from_RpoD_mono": 0.0, "DM_RNA_b4067": 0.0, "DM_RNA_b4069": 0.0, "transcription_TU0_14159_from_RpoD_mono": 1.7251642630429323e-10, "DM_RNA_b4208": 0.0, "transcription_TU0_8781_from_RpoD_mono": 0.0, "DM_RNA_b3182": 0.0, "transcription_TU0_13428_from_RpoD_mono": 5.059219367722159e-13, "DM_RNA_b1835": 0.0, "transcription_TU0_14288_from_RpoD_mono": 0.0, "transcription_TU0_8082_from_RPOS_MONOMER": 0.0, "transcription_TU0_8082_from_RpoD_mono": 0.0, "transcription_TU00045_from_RpoD_mono": 0.0, "DM_RNA_b1223": 0.0, "transcription_TU0_14625_from_RpoD_mono": 6.900747724116687e-09, "transcription_TU541_from_RpoD_mono": 0.0, "transcription_TU541_from_RPOS_MONOMER": 0.0, "transcription_TU0_13667_from_RPOH_MONOMER": 4.009045241431936e-13, "DM_RNA_b2559": 0.0, "transcription_TU0_6650_from_RpoD_mono": 0.0, "DM_RNA_b2024": 0.0, "DM_RNA_b2022": 1.520569250500958e-07, "DM_RNA_b2025": 9.38964353931106e-08, "DM_RNA_b2026": 7.99511172309804e-08, "DM_RNA_b2023": 9.38964353931106e-08, "transcription_TU00201_from_RpoD_mono": 0.0, "DM_RNA_b4094": 0.0, "transcription_TU00523_with_TERM01021_from_RpoD_mono": 1.9235026372346295e-08, "transcription_TU0_1187_from_RpoD_mono": 0.0, "DM_RNA_b2590": 0.0, "DM_RNA_b2591": 0.0, "DM_RNA_b2589": 0.0, "transcription_TU00115_from_RpoD_mono": 0.0, "DM_RNA_b0312": 0.0, "DM_RNA_b0311": 0.0, "transcription_TU0_3723_from_RPOS_MONOMER": 0.0, "transcription_TU0_3723_from_RpoD_mono": 0.0, "transcription_TU_8389_with_TERM1_from_RpoD_mono": 1.7765679136615695e-10, "DM_RNA_b0884": 0.0, "transcription_TU0_14415_from_RpoD_mono": 0.0, "transcription_TU0_14525_from_RpoD_mono": 0.0, "DM_RNA_b3623": 0.0, "DM_RNA_b3624": 0.0, "transcription_TU0_8492_from_RpoD_mono": 0.0, "DM_RNA_b4226": 0.0, "transcription_TU0_8083_with_TERM0902_from_RpoD_mono": 0.0, "transcription_TU00316_from_RpoD_mono": 0.0, "DM_RNA_b3952": 0.0, "DM_RNA_b3951": 0.0, "transcription_TU0_14740_from_RpoD_mono": 0.0, "DM_RNA_b4260": 0.0, "transcription_TU0_13807_from_RpoD_mono": 0.0, "transcription_TU0_6651_with_TERM165_from_RpoD_mono": 0.0, "transcription_TU00046_from_RpoD_mono": 0.0, "DM_RNA_b3366": 0.0, "DM_RNA_b3367": 0.0, "DM_RNA_b3365": 0.0, "DM_RNA_b3368": 0.0, "transcription_TU0_8782_from_RpoD_mono": 0.0, "DM_RNA_b0839": 0.0, "transcription_TU00391_with_TERM0_1145_from_RPOS_MONOMER": 0.0, "transcription_TU0_3741_from_RpoD_mono": 5.147673171381824e-08, "DM_RNA_b3940": 0.0, "DM_RNA_b3939": 0.0, "transcription_TU00202_from_RPOS_MONOMER": 0.0, "transcription_TU00202_from_RpoD_mono": 0.0, "transcription_TU0_2001_from_RpoD_mono": 2.0236877470888656e-12, "DM_RNA_b0948": 0.0, "transcription_TU00524_from_RpoD_mono": 2.9320948124124772e-08, "DM_RNA_b0721": 0.0, "DM_RNA_b0723": 0.0, "DM_RNA_b0724": 0.0, "DM_RNA_b0722": 3.552768657920022e-34, "transcription_TU0_13103_from_RpoD_mono": 1.0118438735444318e-12, "DM_RNA_b0967": 0.0, "transcription_TU0_14015_from_RpoD_mono": 0.0, "DM_RNA_b3679": 0.0, "transcription_TU00116_from_RpoD_mono": 0.0, "DM_RNA_b0314": 0.0, "transcription_TU0_14290_from_RpoD_mono": 9.111677104889331e-10, "DM_RNA_b3196": 9.111677104041607e-10, "DM_RNA_b3197": 0.0, "transcription_TU869_from_RpoD_mono": 2.0860794179248335e-07, "DM_RNA_b0409": 0.0, "DM_RNA_b0408": 1.7853115772534684e-37, "transcription_TU0_1188_from_RpoD_mono": 0.0, "transcription_TU0_8084_with_TERM0924_from_RpoD_mono": 5.897039127551643e-09, "DM_RNA_b1866": 0.0, "transcription_TU00265_with_TERM081_from_RpoD_mono": 0.0, "DM_RNA_b3005": 0.0, "DM_RNA_b3006": 0.0, "transcription_TU_8390_with_TERM1_from_RpoD_mono": 0.0, "transcription_TU0_3841_from_RpoD_mono": 7.253903868869824e-13, "DM_RNA_b0058": 0.0, "transcription_TU0_14527_with_TERM0_1143_from_RpoD_mono": 0.0, "DM_RNA_b1764": 0.0, "transcription_TU0_14741_from_RpoD_mono": 0.0, "transcription_TU0_8493_from_RpoD_mono": 1.5975714952876882e-07, "DM_RNA_b0386": 0.0, "transcription_TU00454_from_RpoD_mono": 0.0, "DM_RNA_b2796": 0.0, "DM_RNA_b2797": 0.0, "transcription_TU0_13559_from_RpoD_mono": 0.0, "DM_RNA_b2210": 0.0, "transcription_TU00047_from_RpoD_mono": 0.0, "DM_RNA_b2235": 0.0, "DM_RNA_b2234": 0.0, "transcription_TU543_with_TERM0281_from_RpoD_mono": 0.0, "transcription_TU543_with_TERM0282_from_RpoD_mono": 0.0, "transcription_TU543_with_TERM0283_from_RpoD_mono": 9.584150161832146e-10, "transcription_TU00203_with_TERM4_from_RpoD_mono": 0.0, "DM_RNA_b1207": 0.0, "transcription_TU0_13104_from_RpoD_mono": 4.249500259235249e-13, "DM_RNA_b0969": 0.0, "transcription_TU00117_from_RpoD_mono": 7.797684057255847e-15, "DM_RNA_b0778": 0.0, "DM_RNA_b0776": 2.6144950246115983e-15, "DM_RNA_b0777": 1.9753878587573026e-15, "DM_RNA_b0775": 2.320104325047223e-15, "transcription_TU0_8101_from_RpoD_mono": 6.669012535968414e-08, "DM_RNA_b0767": 0.0, "transcription_TU0_3862_from_RPOS_MONOMER": 0.0, "transcription_TU0_2041_from_RpoD_mono": 0.0, "DM_RNA_b0125": 0.0, "transcription_TU0_6653_with_AROF_TYRA_TERMINATOR_from_RpoD_mono": 9.758317890801308e-08, "DM_RNA_b2599": 0.0, "transcription_TU870_with_TERM202_from_RpoD_mono": 4.242486854492336e-12, "DM_RNA_b0406": 0.0, "transcription_TU0_1189_from_RpoD_mono": 0.0, "DM_RNA_b0201": 0.0, "DM_RNA_b0203": 0.0, "DM_RNA_b0202": 0.0, "transcription_TU0_12846_from_RpoD_mono": 0.0, "DM_RNA_b0222": 0.0, "transcription_TU0_14291_from_RpoD_mono": 1.2181490561180087e-08, "DM_RNA_b3198": 0.0, "DM_RNA_b3199": 4.003043276995234e-09, "transcription_TU00266_from_RpoD_mono": 6.096544521485186e-15, "transcription_TU_8391_from_RPOE_MONOMER": 0.0, "DM_RNA_b2595": 0.0, "transcription_TU0_8628_from_RpoD_mono": 0.0, "DM_RNA_b4358": 0.0, "transcription_TU0_13034_from_RpoD_mono": 1.0558215030105698e-05, "DM_RNA_b0747": 0.0, "DM_RNA_b0746": 0.0, "transcription_TU0_14629_from_RpoD_mono": 0.0, "transcription_TU00455_from_RpoD_mono": 2.0065083785283684e-12, "DM_RNA_b3816": 0.0, "transcription_TU00048_from_RpoD_mono": 0.0, "transcription_TU0_14528_with_TERM0_1115_from_RpoD_mono": 0.0, "transcription_TU0_14528_with_TERM0_1116_from_RpoD_mono": 0.0, "transcription_TU0_8494_from_RpoD_mono": 7.646046144579595e-09, "DM_RNA_b1849": 0.0, "transcription_TU0_13195_from_RpoD_mono": 5.059219367722159e-13, "DM_RNA_b1269": 0.0, "transcription_TU0_3882_from_RPOS_MONOMER": 9.981845351303108e-65, "DM_RNA_b4111": 0.0, "transcription_TU0_8121_with_TERM0941_from_RpoD_mono": 0.0, "DM_RNA_b0008": 0.0, "transcription_TU0_2042_with_TERM0703_from_RpoD_mono": -1.9254171762279302e-37, "DM_RNA_b0124": 0.0, "transcription_TU00204_from_RpoD_mono": 0.0, "DM_RNA_b2938": 0.0, "transcription_TU00527_from_RpoD_mono": 0.0, "transcription_TU0_14215_from_RpoD_mono": 5.059219367722159e-13, "DM_RNA_b4371": 0.0, "transcription_TU0_14076_from_RpoD_mono": 0.0, "DM_RNA_b3909": 0.0, "transcription_TU00320_from_RpoD_mono": 0.0, "DM_RNA_b1602": 0.0, "DM_RNA_b1603": 0.0, "transcription_TU0_13809_from_RpoD_mono": 2.87152992049293e-12, "DM_RNA_b2960": 0.0, "transcription_TU0_6654_with_TERM86_from_RpoD_mono": 3.836844130566583e-11, "DM_RNA_b3164": 0.0, "transcription_TU0_14162_from_RpoD_mono": 1.4071240149638084e-07, "DM_RNA_b4214": 0.0, "transcription_TU0_8784_from_RpoD_mono": 0.0, "DM_RNA_b0381": 0.0, "transcription_TU0_14744_from_RpoD_mono": 0.0, "DM_RNA_b3625": 0.0, "transcription_TU871_from_RpoD_mono": 7.070811424153893e-13, "DM_RNA_b0405": 0.0, "transcription_TU0_3901_from_RPOS_MONOMER": 3.1125567801270527e-07, "DM_RNA_b1480": 0.0, "transcription_TU0_13373_from_RpoD_mono": 9.997905497808342e-08, "DM_RNA_b1692": 0.0, "DM_RNA_b1693": 0.0, "transcription_TU0_1190_from_RpoD_mono": 0.0, "transcription_TU0_12900_from_RPOH_MONOMER": 0.0, "DM_RNA_b0353": 0.0, "transcription_TU0_2081_from_RpoD_mono": 0.0, "DM_RNA_b1114": 0.0, "transcription_TU0_8629_from_RpoD_mono": 0.0, "DM_RNA_b4394": 0.0, "transcription_TU0_13035_from_RpoD_mono": 0.0, "DM_RNA_b0748": 0.0, "transcription_TU0_8143_from_RPOS_MONOMER": 0.0, "DM_RNA_b2464": 0.0, "DM_RNA_b2465": 0.0, "transcription_TU00049_with_OMPC_TERMINATOR_from_RpoD_mono": 2.0060737473307073e-05, "DM_RNA_b2215": 0.0, "transcription_TU00267_from_RpoD_mono": 0.0, "DM_RNA_b0180": 1.4023114531304178e-08, "transcription_TU0_5782_from_RpoD_mono": 0.0, "transcription_TU_8392_from_RPOE_MONOMER": 0.0, "DM_RNA_b2891": 0.0, "transcription_TU546_from_RPOS_MONOMER": 1.7902643658129878e-12, "transcription_TU0_13196_from_RpoD_mono": 0.0, "DM_RNA_b1270": 0.0, "transcription_TU0_6657_with_RPLT_T2_from_RpoD_mono": 0.0, "transcription_TU101_from_RpoD_mono": 0.0, "DM_RNA_b4323": 0.0, "DM_RNA_b4322": 0.0, "transcription_TU00205_with_GUSAT1_from_RpoD_mono": 5.978308637140626e-08, "DM_RNA_b2507": 2.3088662703033112e-08, "DM_RNA_b2508": 0.0, "transcription_TU0_14292_from_RPOE_MONOMER": 1.6356894568369707e-08, "DM_RNA_b3201": 0.0, "DM_RNA_b3200": 8.178447284184853e-09, "transcription_TU0_14529_from_RpoD_mono": 0.0, "transcription_TU0_14745_from_RpoD_mono": 0.0, "transcription_TU0_14630_from_RPOS_MONOMER": 2.8713947878954424e-09, "transcription_TU0_14630_from_RpoD_mono": 0.0, "transcription_TU0_2082_from_RpoD_mono": 4.278761299410667e-12, "transcription_TU00321_from_RpoD_mono": 0.0, "DM_RNA_b1126": 0.0, "DM_RNA_b1123": 0.0, "DM_RNA_b1124": 0.0, "DM_RNA_b1125": 0.0, "transcription_TU0_8787_from_RpoD_mono": 0.0, "DM_RNA_b2133": 0.0, "transcription_TU0_5843_from_RpoD_mono": 0.0, "transcription_TU0_14216_from_RpoD_mono": 0.0, "DM_RNA_b4374": 0.0, "transcription_TU0_14018_from_RpoD_mono": 0.0, "DM_RNA_b3691": 0.0, "DM_RNA_b4477": 0.0, "DM_RNA_b3693": 0.0, "DM_RNA_b4478": 0.0, "transcription_TU0_13036_from_RpoD_mono": 0.0, "DM_RNA_b0749": 0.0, "transcription_TU00457_from_RpoD_mono": 0.0, "transcription_TU0_13672_from_RpoD_mono": 5.1527016026046e-10, "DM_RNA_b2585": 0.0, "transcription_TU0_6658_with_TERM5_from_RpoD_mono": 0.0, "DM_RNA_b3461": 0.0, "transcription_TU872_from_RpoD_mono": 0.0, "DM_RNA_b3389": 0.0, "DM_RNA_b3385": 9.62250116563602e-08, "DM_RNA_b3390": 8.257841681421852e-08, "DM_RNA_b3386": 0.0, "transcription_TU0_1191_from_RpoD_mono": 0.0, "DM_RNA_b3276": 0.0, "DM_RNA_b3272": 1.28759356302692e-06, "DM_RNA_b3275": 2.1423889223445546e-06, "DM_RNA_b3274": 0.0, "DM_RNA_b3277": 0.0, "DM_RNA_b3273": 0.0, "DM_RNA_b3278": 0.0, "transcription_TU00050_from_RpoD_mono": 0.0, "DM_RNA_b0929": 0.0, "transcription_TU0_14746_from_RpoD_mono": 0.0, "transcription_TU0_3963_from_RpoD_mono": 0.0, "transcription_TU00206_from_RpoD_mono": 0.0, "DM_RNA_b3749": 0.0, "DM_RNA_b3751": 0.0, "DM_RNA_b3748": 0.0, "DM_RNA_b3750": 0.0, "DM_RNA_b3752": 0.0, "transcription_TU102_from_RpoD_mono": 1.1647331181488787e-11, "DM_RNA_b1415": 0.0, "transcription_TU00268_from_RpoD_mono": 0.0, "DM_RNA_b3892": 0.0, "DM_RNA_b3893": 0.0, "DM_RNA_b3894": 0.0, "transcription_TU00120_from_RpoD_mono": 0.0, "DM_RNA_b4213": 0.0, "transcription_TU0_5881_from_RpoD_mono": 2.3801322066245716e-12, "DM_RNA_b3835": 0.0, "DM_RNA_b3833": 2.3801322066245716e-12, "transcription_TU0_14530_from_RpoD_mono": 0.0, "transcription_TU0_14293_from_RpoD_mono": 0.0, "DM_RNA_b4084": 0.0, "transcription_TU0_14078_from_RpoD_mono": 0.0, "DM_RNA_b3915": 0.0, "transcription_TU00322_from_RPON_MONOMER": 0.0, "DM_RNA_b0857": 0.0, "DM_RNA_b0855": 0.0, "DM_RNA_b0856": 0.0, "DM_RNA_b0854": 0.0, "transcription_TU0_6660_with_TERM86_from_RpoD_mono": 0.0, "transcription_TU0_14631_from_RpoD_mono": 0.0, "transcription_TU0_14631_from_RPOS_MONOMER": 0.0, "transcription_TU0_13620_from_RpoD_mono": 0.0, "DM_RNA_b2411": 0.0, "transcription_TU0_14749_from_RpoD_mono": 0.0, "DM_RNA_b3093": 0.0, "transcription_TU0_13037_from_RpoD_mono": 2.3128262580893813e-07, "DM_RNA_b0750": 0.0, "DM_RNA_b0751": 2.3128262580893813e-07, "transcription_TU0_5901_with_TERM0541_from_RpoD_mono": 0.0, "transcription_TU0_8874_from_RpoD_mono": 0.0, "transcription_TU0_13199_from_RpoD_mono": 0.0, "DM_RNA_b1278": 0.0, "transcription_TU0_14217_from_RpoD_mono": 1.7765679136615695e-10, "DM_RNA_b4375": 0.0, "transcription_TU873_from_RpoD_mono": 9.62250116563602e-08, "transcription_TU103_with_TERM7_from_RpoD_mono": 0.0, "DM_RNA_b1015": 0.0, "transcription_TU0_1192_from_RpoD_mono": 7.91209949795113e-06, "transcription_TU0_8147_from_RPOS_MONOMER": 0.0, "DM_RNA_b1453": 0.0, "transcription_TU00269_from_RpoD_mono": 0.0, "DM_RNA_b3409": 0.0, "transcription_TU0_14531_with_TERM52_from_RpoD_mono": 0.0, "transcription_TU0_14750_from_RpoD_mono": 0.0, "DM_RNA_b0613": 0.0, "DM_RNA_b0617": 0.0, "DM_RNA_b0616": 0.0, "DM_RNA_b0615": 0.0, "transcription_TU0_12902_from_RpoD_mono": 0.0, "DM_RNA_b0356": 0.0, "DM_RNA_b0355": 0.0, "transcription_TU0_5903_with_TERM0541_from_RPON_MONOMER": 0.0, "transcription_TU0_13038_from_RpoD_mono": 0.0, "DM_RNA_b0752": 0.0, "transcription_TU0_14080_from_RpoD_mono": 0.0, "DM_RNA_b3917": 0.0, "transcription_TU00460_from_RpoD_mono": 0.0, "DM_RNA_b4293": 0.0, "transcription_TU00323_from_RpoD_mono": 1.1506354972421088e-12, "DM_RNA_b2501": 0.0, "DM_RNA_b2502": 0.0, "transcription_TU0_13735_from_RpoD_mono": 5.059219367722159e-13, "DM_RNA_b2785": 0.0, "transcription_TU00052_from_RpoD_mono": 0.0, "DM_RNA_b0383": 0.0, "transcription_TU564_from_RpoD_mono": 0.0, "transcription_TU00396_from_RPOS_MONOMER": 0.0, "DM_RNA_b1197": 0.0, "transcription_TU0_4001_from_RPOS_MONOMER": 0.0, "transcription_TU0_8148_from_RPOS_MONOMER": 0.0, "transcription_TU0_2302_from_RpoD_mono": 0.0, "DM_RNA_b0198": 0.0, "DM_RNA_b0199": 0.0, "DM_RNA_b0197": 0.0, "transcription_TU104_with_TERM7_from_RpoD_mono": 0.0, "transcription_TU00208_from_RpoD_mono": 0.0, "DM_RNA_b3907": 0.0, "transcription_TU00122_from_RpoD_mono": 2.107458341639323e-09, "DM_RNA_b3430": 0.0, "transcription_TU0_13674_from_RpoD_mono": 0.0, "DM_RNA_b2587": 0.0, "transcription_TU874_from_RpoD_mono": 0.0, "transcription_TU00270_from_RpoD_mono": 0.0, "DM_RNA_b0586": 0.0, "DM_RNA_b0585": 0.0, "transcription_TU0_2342_from_RpoD_mono": 0.0, "DM_RNA_b2913": 0.0, "transcription_TU00461_from_RpoD_mono": 0.0, "transcription_TU0_8149_with_TERM0961_from_RpoD_mono": 0.0, "DM_RNA_b0576": 0.0, "transcription_TU0_5964_from_RpoD_mono": 0.0, "DM_RNA_b0907": 0.0, "transcription_TU565_from_RpoD_mono": 2.850242687827469e-07, "transcription_TU00324_from_RpoD_mono": 6.547894377777689e-12, "DM_RNA_b2890": 0.0, "transcription_TU0_14166_from_RpoD_mono": 0.0, "DM_RNA_b4485": 0.0, "DM_RNA_b4231": 0.0, "DM_RNA_b4227": 0.0, "DM_RNA_b4230": 0.0, "transcription_TU121_with_TERM7_from_RpoD_mono": 0.0, "transcription_TU00209_from_RpoD_mono": 7.1624610438040644e-09, "DM_RNA_b1852": 0.0, "transcription_TU0_13736_from_RpoD_mono": 5.309490577411505e-13, "DM_RNA_b2791": 0.0, "transcription_TU0_14759_from_RpoD_mono": 0.0, "transcription_TU00123_from_RpoD_mono": 0.0, "DM_RNA_b4035": 0.0, "DM_RNA_b4036": 0.0, "transcription_TU0_901_from_RpoD_mono": 0.0, "DM_RNA_b1054": 0.0, "transcription_TU0_4141_from_RPOE_MONOMER": 0.0, "transcription_TU0_2402_from_RpoD_mono": 0.0, "DM_RNA_b0347": 0.0, "DM_RNA_b0348": 0.0, "DM_RNA_b0351": 0.0, "DM_RNA_b0352": 0.0, "DM_RNA_b0349": 0.0, "DM_RNA_b0350": 0.0, "transcription_TU0_13675_from_RpoD_mono": 1.5177658103166464e-12, "DM_RNA_b2594": 0.0, "transcription_TU875_from_RpoD_mono": 0.0, "transcription_TU0_14633_from_RPOS_MONOMER": 0.0, "DM_RNA_b1854": 0.0, "transcription_TU0_14633_from_RpoD_mono": 0.0, "transcription_TU0_5981_from_RpoD_mono": 0.0, "DM_RNA_b3452": 0.0, "DM_RNA_b3449": 0.0, "DM_RNA_b3450": 0.0, "DM_RNA_b3453": 0.0, "DM_RNA_b3451": 0.0, "transcription_TU_8397_from_RPOE_MONOMER": 4.278761299410667e-12, "DM_RNA_b3181": 0.0, "transcription_TU00054_from_RpoD_mono": 2.5692169861061567e-08, "DM_RNA_b1131": 0.0, "transcription_TU0_13204_from_RpoD_mono": 1.1775463779893972e-14, "DM_RNA_b1288": 0.0, "transcription_TU0_14533_from_RpoD_mono": 0.0, "transcription_TU122_with_TERM7_from_RpoD_mono": 0.0, "transcription_TU00124_from_RPOS_MONOMER": 0.0, "DM_RNA_b2965": 0.0, "transcription_TU00325_from_RpoD_mono": 1.1054021330374261e-07, "DM_RNA_b0242": 7.606919297210746e-08, "DM_RNA_b0243": 0.0, "transcription_TU0_5982_from_RpoD_mono": 0.0, "transcription_TU0_8791_from_RpoD_mono": 0.0, "DM_RNA_b1193": 0.0, "transcription_TU0_13908_from_RpoD_mono": 0.0, "DM_RNA_b3290": 0.0, "transcription_TU0_8161_from_RpoD_mono": 0.0, "DM_RNA_b0860": 0.0, "transcription_TU0_14021_from_RpoD_mono": 8.523785190968018e-13, "DM_RNA_b3706": 0.0, "transcription_TU0_6687_with_VALS_from_RpoD_mono": 3.4322956685086303e-09, "transcription_TU876_from_RpoD_mono": 0.0, "transcription_TU0_4146_from_RPOE_MONOMER": 1.3484345085999453e-08, "DM_RNA_b0179": 0.0, "DM_RNA_b0181": 0.0, "transcription_TU0_2421_from_RpoD_mono": 0.0, "DM_RNA_b4242": 0.0, "transcription_TU00055_from_RpoD_mono": 3.162906570401524e-10, "DM_RNA_b2476": 0.0, "transcription_TU0_6_from_RpoD_mono": 3.0727470136680855e-10, "transcription_TU_8398_from_RPOE_MONOMER": 0.0, "DM_RNA_b3202": 0.0, "transcription_TU582_with_TERM168_from_RpoD_mono": 0.0, "DM_RNA_b1286": 0.0, "transcription_TU0_14634_with_TERM0924_from_RpoD_mono": 0.0, "transcription_TU123_with_TERM7_from_RpoD_mono": 0.0, "transcription_TU00125_from_RpoD_mono": 0.0, "DM_RNA_b3116": 0.0, "DM_RNA_b3114": 0.0, "DM_RNA_b4471": 0.0, "DM_RNA_b3115": 0.0, "DM_RNA_b3117": 0.0, "transcription_TU0_8181_from_RPOS_MONOMER": 0.0, "DM_RNA_b1723": 0.0, "transcription_TU0_4161_with_TERM0161_from_RPOE_MONOMER": 7.801874297078893e-08, "transcription_TU00326_from_RPON_MONOMER": 0.0, "transcription_TU0_2422_from_RpoD_mono": 0.0, "transcription_TU0_8563_from_RpoD_mono": 0.0, "DM_RNA_b0709": 0.0, "transcription_TU0_6702_from_RpoD_mono": 0.0, "transcription_TU0_13738_from_RpoD_mono": 9.192054851400078e-09, "DM_RNA_b2794": 0.0, "transcription_TU0_13512_from_RpoD_mono": 1.6185014142120732e-09, "DM_RNA_b2103": 0.0, "DM_RNA_b2104": 1.6185014142120732e-09, "transcription_TU0_8726_from_RpoD_mono": 0.0, "DM_RNA_b2154": 0.0, "transcription_TU0_941_from_RpoD_mono": 0.0, "DM_RNA_b0082": 0.0, "DM_RNA_b0085": 1.3528956127939732e-08, "DM_RNA_b0091": 1.1140098350998276e-08, "DM_RNA_b0092": 0.0, "DM_RNA_b0090": 1.7985862686590238e-08, "DM_RNA_b0084": 1.9993811132695245e-08, "DM_RNA_b0087": 2.0131088965325365e-08, "DM_RNA_b0086": 1.8127212255684547e-08, "DM_RNA_b0088": 0.0, "transcription_TU877_from_RpoD_mono": 0.0, "transcription_TU00056_from_RpoD_mono": 4.8279443482025596e-08, "DM_RNA_b4006": 0.0, "DM_RNA_b4005": 0.0, "transcription_TU583_with_TERM168_from_RpoD_mono": 0.0, "transcription_TU0_13206_from_RpoD_mono": 0.0, "DM_RNA_b1291": 0.0, "transcription_TU0_4181_from_RpoD_mono": 0.0, "DM_RNA_b3622": 0.0, "DM_RNA_b3619": 0.0, "DM_RNA_b3621": 0.0, "DM_RNA_b3620": 0.0, "transcription_TU0_8182_from_RpoD_mono": 0.0, "DM_RNA_b1651": 0.0, "transcription_TU00212_from_RpoD_mono": 0.0, "DM_RNA_b0998": 0.0, "DM_RNA_b0997": 0.0, "DM_RNA_b0996": 0.0, "transcription_TU00126_from_RpoD_mono": 2.9620277794205073e-12, "DM_RNA_b2232": 0.0, "transcription_TU0_6021_from_RpoD_mono": 0.0, "DM_RNA_b4138": 0.0, "transcription_TU0_14764_from_RpoD_mono": 0.0, "transcription_TU0_14536_from_RpoD_mono": 2.455452132519646e-12, "transcription_TU0_8501_from_RpoD_mono": 0.0, "DM_RNA_b3824": 0.0, "transcription_TU0_8564_from_RpoD_mono": 0.0, "DM_RNA_b0766": 0.0, "transcription_TU0_4182_from_RpoD_mono": 0.0, "transcription_TU0_8793_from_RpoD_mono": 9.682609585056685e-09, "DM_RNA_b0221": 0.0, "transcription_TU00057_from_RpoD_mono": 6.496830685387583e-09, "DM_RNA_b2557": 0.0, "transcription_TU0_6042_from_RpoD_mono": 0.0, "DM_RNA_b0591": 0.0, "transcription_TU00213_from_RpoD_mono": 0.0, "DM_RNA_b4240": 0.0, "DM_RNA_b4239": 0.0, "transcription_TU0_13268_from_RpoD_mono": 0.0, "DM_RNA_b1444": 0.0, "transcription_TU0_4183_from_RPOE_MONOMER": 0.0, "transcription_TU0_6043_from_RpoD_mono": 0.0, "transcription_TU0_14537_from_RpoD_mono": 0.0, "DM_RNA_b4382": 0.0, "transcription_TU0_8502_from_RpoD_mono": 1.0118438735444318e-12, "DM_RNA_b4180": 0.0, "transcription_TU0_14354_from_RpoD_mono": 0.0, "DM_RNA_b1804": 0.0, "transcription_TU00467_from_RpoD_mono": 0.0, "DM_RNA_b4132": 0.0, "transcription_TU0_13818_from_RpoD_mono": 0.0, "DM_RNA_b2987": 0.0, "transcription_TU00058_from_RpoD_mono": 7.543191625152966e-08, "DM_RNA_b2499": 0.0, "DM_RNA_b2500": 0.0, "transcription_TU586_with_TERM061_from_RpoD_mono": 0.0, "DM_RNA_b3517": 0.0, "transcription_TU586_with_TERM061_from_RPOS_MONOMER": 0.0, "transcription_TU0_13209_from_RPOS_MONOMER": 2.8588654119301942e-09, "DM_RNA_b1297": 0.0, "transcription_TU0_4184_from_RPOE_MONOMER": 9.548072511842899e-09, "transcription_TU00214_with_TERM68_from_RpoD_mono": 1.4191783251350746e-34, "DM_RNA_b0062": 0.0, "DM_RNA_b0061": 0.0, "DM_RNA_b0063": 1.4191783251350746e-34, "transcription_TU0_13975_from_RpoD_mono": 0.0, "DM_RNA_b3546": 0.0, "transcription_TU00128_from_RpoD_mono": 0.0, "DM_RNA_b2801": 0.0, "DM_RNA_b2802": 0.0, "DM_RNA_b2803": 0.0, "transcription_TU0_13680_from_RpoD_mono": 1.1667128432271518e-08, "DM_RNA_b2610": 0.0, "transcription_TU0_13625_from_RpoD_mono": 0.0, "transcription_TU0_1201_from_RpoD_mono": 8.679912204765878e-09, "DM_RNA_b1761": 0.0, "transcription_TU0_6843_from_RpoD_mono": 0.0, "transcription_TU0_4187_from_RpoD_mono": 0.0, "DM_RNA_b1805": 0.0, "transcription_TU0_12908_from_RpoD_mono": 2.3384215955795487e-13, "DM_RNA_b0369": 0.0, "transcription_TU0_14538_from_RpoD_mono": 0.0, "transcription_TU00468_with_TERM64_from_RpoD_mono": 0.0, "DM_RNA_b4123": 0.0, "transcription_TU0_6223_with_TERM86_from_RpoD_mono": 4.102932911766668e-12, "DM_RNA_b3166": 0.0, "DM_RNA_b3167": 3.5970109749944525e-12, "transcription_TU587_with_TERM169_from_RPON_MONOMER": 0.0, "DM_RNA_b0451": 0.0, "transcription_TU0_13210_from_RpoD_mono": 0.0, "DM_RNA_b1298": 0.0, "transcription_TU0_14355_from_RpoD_mono": 5.059219367722159e-13, "DM_RNA_b3289": 0.0, "transcription_TU00329_from_RPOH_MONOMER": 0.0, "transcription_TU0_13819_from_RpoD_mono": 0.0, "DM_RNA_b2988": 0.0, "transcription_TU00215_from_RpoD_mono": 1.6063111863635822e-09, "DM_RNA_b3845": 0.0, "DM_RNA_b3846": 0.0, "transcription_TU0_13741_from_RpoD_mono": 0.0, "DM_RNA_b2810": 0.0, "DM_RNA_b2811": 0.0, "transcription_TU0_8795_with_TERM0_1065_from_RpoD_mono": 0.0, "DM_RNA_b1385": 0.0, "transcription_TU00129_from_RpoD_mono": 0.0, "transcription_TU0_13440_from_RPOS_MONOMER": 0.0, "transcription_TU0_13440_from_RpoD_mono": 0.0, "transcription_TU0_8221_from_RpoD_mono": 1.2968827398479224e-09, "DM_RNA_b3829": 0.0, "transcription_TU0_963_from_RpoD_mono": 0.0, "DM_RNA_b4233": 0.0, "transcription_TU0_963_from_RPOS_MONOMER": 0.0, "transcription_TU0_6861_from_RpoD_mono": 0.0, "DM_RNA_b0077": 0.0, "DM_RNA_b0078": 0.0, "transcription_TU0_12856_from_RpoD_mono": 0.0, "DM_RNA_b0238": 0.0, "transcription_TU0_8730_from_RpoD_mono": 1.2460709896750645e-09, "DM_RNA_b2251": 0.0, "transcription_TU00277_with_TERM59_from_RpoD_mono": 0.0, "DM_RNA_b3179": 0.0, "transcription_TU_8407_from_RpoD_mono": 0.0, "transcription_TU00469_from_RpoD_mono": 0.0, "transcription_TU0_14439_from_RpoD_mono": 5.059219367722159e-13, "transcription_TU00060_from_RpoD_mono": 2.328200093780567e-10, "DM_RNA_b1062": 0.0, "transcription_TU592_from_RpoD_mono": 0.0, "DM_RNA_b3579": 0.0, "DM_RNA_b3578": 0.0, "DM_RNA_b3581": 0.0, "DM_RNA_b3577": 0.0, "DM_RNA_b3580": 0.0, "DM_RNA_b3583": 0.0, "DM_RNA_b3575": 0.0, "transcription_TU0_13211_from_RpoD_mono": 0.0, "DM_RNA_b1302": 0.0, "DM_RNA_b1301": 0.0, "DM_RNA_b1300": 0.0, "transcription_TU0_8504_from_RpoD_mono": 1.636671184408706e-11, "DM_RNA_b1662": 0.0, "transcription_TU00216_from_RpoD_mono": 0.0, "DM_RNA_b2239": 0.0, "DM_RNA_b2240": 0.0, "transcription_TU00130_from_RpoD_mono": 0.0, "DM_RNA_b3666": 0.0, "transcription_TU0_14356_from_RpoD_mono": 3.0411710550122386e-11, "DM_RNA_b3639": 0.0, "transcription_TU0_14091_from_RpoD_mono": 0.0, "DM_RNA_b3945": 0.0, "DM_RNA_b3946": 0.0, "transcription_TU00331_from_RpoD_mono": 0.0, "DM_RNA_b2041": 0.0, "DM_RNA_b2040": 0.0, "transcription_TU0_6281_from_RpoD_mono": 4.1438960667587955e-09, "DM_RNA_b3967": 0.0, "DM_RNA_b3966": 4.1438960667587955e-09, "transcription_TU0_6881_from_RpoD_mono": 0.0, "transcription_TU0_13441_from_RpoD_mono": 0.0, "DM_RNA_b1855": 0.0, "transcription_TU0_8568_from_RpoD_mono": 5.059219367722159e-13, "DM_RNA_b0807": 0.0, "transcription_TU0_964_from_RpoD_mono": 0.0, "transcription_TU0_14638_from_RpoD_mono": 0.0, "transcription_TU00470_from_RpoD_mono": 0.0, "transcription_TU00061_from_RpoD_mono": 5.23597818367193e-09, "DM_RNA_b0945": 0.0, "transcription_TU00278_from_RpoD_mono": 4.303643018447382e-12, "DM_RNA_b3464": 0.0, "transcription_TU0_14443_from_RpoD_mono": 0.0, "transcription_TU0_6882_from_RpoD_mono": 0.0, "transcription_TU164_from_RpoD_mono": -1.5837859173324604e-34, "DM_RNA_b3603": 0.0, "DM_RNA_b3605": -1.5837859173324604e-34, "transcription_TU0_14224_from_RpoD_mono": 1.1028095399233485e-09, "transcription_TU00218_from_RpoD_mono": 3.5166541554278884e-07, "DM_RNA_b3941": 0.0, "transcription_TU0_13627_from_RpoD_mono": 0.0, "DM_RNA_b2441": 0.0, "DM_RNA_b2440": 0.0, "transcription_TU00131_from_RpoD_mono": 0.0, "DM_RNA_b4119": 0.0, "DM_RNA_b4120": 0.0, "transcription_TU0_8505_from_RpoD_mono": 5.059219367722159e-13, "DM_RNA_b4022": 0.0, "transcription_TU0_13569_from_RpoD_mono": 0.0, "DM_RNA_b2256": 0.0, "DM_RNA_b4544": 0.0, "DM_RNA_b2254": 0.0, "DM_RNA_b2258": 0.0, "DM_RNA_b2257": 0.0, "DM_RNA_b2255": 0.0, "DM_RNA_b2253": 0.0, "transcription_TU00332_from_RpoD_mono": 2.0860298247081867e-11, "transcription_TU0_4201_from_RpoD_mono": 4.9521356151300356e-14, "DM_RNA_b1210": 3.8096145833411335e-14, "DM_RNA_b1211": 0.0, "transcription_TU0_8800_from_RpoD_mono": 0.0, "DM_RNA_b0825": 0.0, "transcription_TU0_13743_from_RpoD_mono": 0.0, "DM_RNA_b2813": 0.0, "transcription_TU0_6884_from_RpoD_mono": 0.0, "transcription_TU0_965_from_RpoD_mono": 0.0, "DM_RNA_b3930": 0.0, "transcription_TU00471_with_TERM42_from_EG11355_MONOMER": 3.0394759068980535e-11, "DM_RNA_b1922": 0.0, "transcription_TU0_13683_from_RpoD_mono": 1.2282465485164702e-11, "DM_RNA_b2615": 0.0, "transcription_TU601_from_RpoD_mono": 0.0, "DM_RNA_b1089": 0.0, "transcription_TU0_13213_from_RpoD_mono": 0.0, "DM_RNA_b1319": 0.0, "transcription_TU0_14640_with_TERM0741_from_RPOS_MONOMER": 0.0, "DM_RNA_b2388": 0.0, "transcription_TU0_14640_with_TERM0741_from_RpoD_mono": 0.0, "transcription_TU0_4202_from_RpoD_mono": 0.0, "transcription_TU0_2521_from_RpoD_mono": 0.0, "DM_RNA_b0805": 0.0, "transcription_TU0_13119_from_RpoD_mono": 0.0, "DM_RNA_b1033": 0.0, "transcription_TU00219_from_RpoD_mono": 0.0, "DM_RNA_b3903": 0.0, "DM_RNA_b3902": 0.0, "DM_RNA_b3904": 0.0, "transcription_TU00132_from_RpoD_mono": 2.086913016573191e-09, "DM_RNA_b1621": 0.0, "DM_RNA_b1622": 0.0, "transcription_TU0_14445_from_RpoD_mono": 2.013930834935099e-08, "transcription_TU0_14225_from_RpoD_mono": 0.0, "DM_RNA_b4390": 0.0, "transcription_TU00333_from_RpoD_mono": 2.0860298247081867e-11, "DM_RNA_b1652": 0.0, "transcription_TU0_8506_from_RPOH_MONOMER": 3.1125567801270527e-07, "DM_RNA_b3936": 0.0, "transcription_TU0_6885_from_RpoD_mono": 0.0, "transcription_TU0_8802_from_RpoD_mono": 0.0, "DM_RNA_b3447": 0.0, "transcription_TU0_4204_from_RPOE_MONOMER": 7.82683353203417e-08, "DM_RNA_b0177": 0.0, "transcription_TU0_13915_from_RpoD_mono": 8.499000518470498e-13, "DM_RNA_b3345": 0.0, "DM_RNA_b3344": 0.0, "DM_RNA_b3343": 0.0, "transcription_TU0_2562_with_TERM081_from_RpoD_mono": 0.0, "transcription_TU0_13049_from_RpoD_mono": 0.0, "DM_RNA_b0789": 0.0, "transcription_TU00472_with_TERM43_from_RpoD_mono": 3.1125567801270527e-07, "transcription_TU0_13443_from_RpoD_mono": 6.344087863853843e-13, "DM_RNA_b1870": 0.0, "DM_RNA_b1871": 0.0, "transcription_TU0_14029_from_RpoD_mono": 8.523785190968018e-13, "DM_RNA_b3740": 3.46456582324586e-13, "transcription_TU00001_from_RpoD_mono": 0.0, "DM_RNA_b4015": 0.0, "DM_RNA_b4014": 0.0, "transcription_TU602_from_RpoD_mono": 3.1125567801270527e-07, "transcription_TU0_6886_from_RpoD_mono": 0.0, "DM_RNA_b3957": 0.0, "transcription_TU00133_from_RpoD_mono": 3.424873453484895e-37, "DM_RNA_b2708": 0.0, "DM_RNA_b2704": 3.424873453484895e-37, "DM_RNA_b2703": 3.424873453484895e-37, "DM_RNA_b2705": 0.0, "DM_RNA_b2702": 3.424873453484895e-37, "transcription_TU0_14642_with_TERM0_1111_from_RpoD_mono": 0.0, "DM_RNA_b2414": 0.0, "transcription_TU0_8243_with_TERM01001_from_RpoD_mono": 0.0, "DM_RNA_b1865": 0.0, "transcription_TU00334_with_TERM0_1151_from_RpoD_mono": 0.0, "DM_RNA_b3642": 0.0, "transcription_TU00334_from_RpoD_mono": 4.945289283181086e-09, "transcription_TU_8412_from_RpoD_mono": 0.0, "transcription_TU0_2581_with_TERM0101_from_RpoD_mono": 0.0, "DM_RNA_b1102": 0.0, "transcription_TU0_8804_from_RpoD_mono": 0.0, "DM_RNA_b3653": 0.0, "transcription_TU0_14226_from_RpoD_mono": 0.0, "DM_RNA_b4392": 0.0, "transcription_TU0_14302_from_RpoD_mono": 0.0, "DM_RNA_b3432": 0.0, "DM_RNA_b3431": 0.0, "transcription_TU0_6401_from_RpoD_mono": 1.1789289373429025e-09, "DM_RNA_b0048": 0.0, "transcription_TU0_14547_from_RpoD_mono": 0.0, "DM_RNA_b4086": 0.0, "DM_RNA_b4087": 0.0, "DM_RNA_b4088": 0.0, "DM_RNA_b4085": 0.0, "transcription_TU0_6921_from_RPOS_MONOMER": 1.9425992364638537e-08, "transcription_TU0_14175_from_RpoD_mono": 0.0, "transcription_TU00064_from_RpoD_mono": 0.0, "DM_RNA_b3908": 0.0, "transcription_TU0_13215_from_RpoD_mono": 0.0, "DM_RNA_b1326": 0.0, "transcription_TU0_13444_from_RpoD_mono": 2.3268536624806305e-09, "DM_RNA_b1876": 0.0, "transcription_TU0_13519_from_RpoD_mono": 2.3438715871927595e-09, "DM_RNA_b2114": 0.0, "transcription_TU0_4221_from_RPOE_MONOMER": 7.880712180166713e-08, "transcription_TU00221_from_RpoD_mono": 0.0, "transcription_TU00134_from_RpoD_mono": 0.0, "DM_RNA_b3831": 0.0, "transcription_TU0_6403_with_TERM0_1041_from_RpoD_mono": 2.0801739904109352e-08, "transcription_TU0_13386_from_RpoD_mono": 2.3128262580893813e-07, "DM_RNA_b1740": 0.0, "transcription_TU0_14783_from_RPON_MONOMER": 0.0, "transcription_TU00335_with_TERM82_from_RpoD_mono": 0.0, "DM_RNA_b3985": -1.521761219554995e-37, "DM_RNA_b3987": 2.989184836016947e-07, "DM_RNA_b3988": 2.989184836016947e-07, "transcription_TU0_6941_from_RpoD_mono": 1.8525243063180527e-11, "DM_RNA_b3783": 0.0, "transcription_TU0_8805_from_RpoD_mono": 1.9557639976505256e-12, "DM_RNA_b1654": 0.0, "transcription_TU_8414_from_RPOE_MONOMER": 0.0, "transcription_TU0_2621_from_RpoD_mono": 0.0, "DM_RNA_b1681": 0.0, "DM_RNA_b1684": 0.0, "DM_RNA_b1682": 0.0, "DM_RNA_b1679": 0.0, "DM_RNA_b1680": 0.0, "DM_RNA_b1683": 0.0, "transcription_TU0_6404_from_RpoD_mono": 0.0, "DM_RNA_b2156": 0.0, "transcription_TU621_from_RpoD_mono": 0.0, "transcription_TU0_13824_from_RpoD_mono": 0.0, "DM_RNA_b3012": 0.0, "transcription_TU221_with_TERM5_from_RPON_MONOMER": 9.717833790053978e-12, "transcription_TU0_14176_from_RpoD_mono": 8.178447284184853e-09, "DM_RNA_b4261": 0.0, "DM_RNA_b4262": 0.0, "transcription_TU0_13918_from_RpoD_mono": 0.0, "DM_RNA_b3350": 0.0, "transcription_TU00222_from_EG11355_MONOMER": 0.0, "DM_RNA_b1245": 0.0, "DM_RNA_b1246": 0.0, "DM_RNA_b1244": 0.0, "DM_RNA_b1243": 0.0, "DM_RNA_b1247": 0.0, "transcription_TU00135_from_RpoD_mono": 0.0, "DM_RNA_b2800": 0.0, "DM_RNA_b2799": 0.0, "transcription_TU00336_with_TERM0641_from_RpoD_mono": 3.112581280726598e-07, "DM_RNA_b3231": 0.0, "DM_RNA_b3230": 2.4500599545059413e-12, "transcription_TU0_13980_from_RpoD_mono": 0.0, "DM_RNA_b3553": 0.0, "transcription_TU0_8806_from_RpoD_mono": 2.551528569208476e-10, "DM_RNA_b0477": 0.0, "transcription_TU0_6405_with_VALS_from_RpoD_mono": 0.0, "transcription_TU0_14644_from_RpoD_mono": 0.0, "transcription_TU00475_with_TERM53_from_RpoD_mono": 0.0, "transcription_TU0_14228_from_RpoD_mono": 1.1103614799408629e-11, "DM_RNA_b3974": 0.0, "transcription_TU641_with_AROPT1_from_RpoD_mono": 0.0, "DM_RNA_b0112": 0.0, "transcription_TU0_14549_from_RpoD_mono": 7.227864350004455e-06, "transcription_TU0_13573_from_RpoD_mono": 0.0, "DM_RNA_b2268": 0.0, "transcription_TU0_2649_from_RpoD_mono": 0.0, "DM_RNA_b1469": 0.0, "transcription_TU241_from_RpoD_mono": 0.0, "DM_RNA_b4219": 0.0, "transcription_TU00223_with_TERM0_1048_from_RPOH_MONOMER": 0.0, "DM_RNA_b1814": 0.0, "transcription_TU0_14364_from_RpoD_mono": 4.249500259235249e-13, "DM_RNA_b1133": 0.0, "transcription_TU0_14099_from_RpoD_mono": 2.5017526717394207e-09, "DM_RNA_b3972": 0.0, "transcription_TU0_6407_from_RpoD_mono": 4.122358736100533e-08, "DM_RNA_b1281": 0.0, "transcription_TU00337_from_RpoD_mono": 3.1125567801270527e-07, "DM_RNA_b3304": 0.0, "DM_RNA_b3310": 0.0, "DM_RNA_b3306": 0.0, "DM_RNA_b3303": 0.0, "DM_RNA_b3305": 0.0, "DM_RNA_b3308": 0.0, "DM_RNA_b3309": 0.0, "DM_RNA_b3301": 0.0, "DM_RNA_b3299": 0.0, "DM_RNA_b3300": 1.0264773622022194e-07, "DM_RNA_b3302": 0.0, "DM_RNA_b3307": 0.0, "transcription_TU0_8807_from_RpoD_mono": 0.0, "DM_RNA_b0104": 0.0, "transcription_TU0_14032_from_RpoD_mono": 0.0, "DM_RNA_b3747": 0.0, "transcription_TU00004_from_RpoD_mono": 4.958332195672553e-07, "DM_RNA_b3959": 0.0, "DM_RNA_b3958": 0.0, "DM_RNA_b3960": 0.0, "transcription_TU0_2661_from_RPOS_MONOMER": 0.0, "transcription_TU0_14786_from_RPON_MONOMER": 0.0, "transcription_TU00476_with_OMPC_TERMINATOR_from_RpoD_mono": 0.0, "transcription_TU00067_with_TERM0_1154_from_RpoD_mono": 0.0, "DM_RNA_b1261": 1.757221585159981e-07, "DM_RNA_b1260": 1.757221585159981e-07, "DM_RNA_b1264": 1.6011272276965876e-07, "DM_RNA_b1262": 1.1880356725968285e-07, "DM_RNA_b1263": 0.0, "transcription_TU00067_from_RpoD_mono": 1.7578324779675466e-07, "transcription_TU0_6408_from_RPOS_MONOMER": 1.7811976951886329e-07, "transcription_TU0_13218_from_RpoD_mono": 0.0, "DM_RNA_b1329": 0.0, "transcription_TU0_14229_from_RpoD_mono": 1.8967786587767413e-12, "DM_RNA_b3807": 0.0, "transcription_TU00224_from_RpoD_mono": 2.28660857444522e-09, "transcription_TU0_14550_from_RpoD_mono": 0.0, "transcription_TU00137_with_TERM55_from_RpoD_mono": 0.0, "DM_RNA_b3571": 0.0, "transcription_TU00137_with_TERM56_from_RpoD_mono": 0.0, "transcription_TU0_8510_from_RpoD_mono": 4.249500259235249e-13, "DM_RNA_b3470": 0.0, "transcription_TU00338_from_RpoD_mono": 3.1125567801270527e-07, "DM_RNA_b3186": 0.0, "DM_RNA_b3185": 0.0, "transcription_TU0_4287_from_RPOE_MONOMER": 0.0, "DM_RNA_b0053": 0.0, "transcription_TU0_14787_from_RPON_MONOMER": 0.0, "transcription_TU0_6409_from_RpoD_mono": 2.3409578736171384e-09, "transcription_TU00005_from_RpoD_mono": 0.0, "DM_RNA_b0273": 0.0, "transcription_TU00477_with_OMPC_TERMINATOR_from_RpoD_mono": 0.0, "transcription_TU0_12789_from_RpoD_mono": 6.293268334696634e-20, "DM_RNA_b0007": 0.0, "transcription_TU25_with_TERM0461_from_RpoD_mono": 0.0, "DM_RNA_b1850": 0.0, "transcription_TU00225_from_RpoD_mono": 0.0, "DM_RNA_b3617": 0.0, "DM_RNA_b3616": 0.0, "transcription_TU_8421_from_RPOE_MONOMER": 1.1550385243514655e-09, "DM_RNA_b4041": 0.0, "transcription_TU00138_with_TERM21_from_RPOS_MONOMER": 0.0, "DM_RNA_b3588": 0.0, "transcription_TU0_14454_from_RPOE_MONOMER": 0.0, "transcription_TU0_6422_from_RpoD_mono": 0.0, "DM_RNA_b1982": 0.0, "transcription_TU00339_with_TERM85_from_RpoD_mono": 3.1125567801270527e-07, "transcription_TU0_14551_from_RpoD_mono": 0.0, "transcription_TU0_7001_with_TERM0703_from_RpoD_mono": 0.0, "transcription_TU0_13335_from_RpoD_mono": 0.0, "DM_RNA_b1584": 0.0, "transcription_TU0_14103_from_RpoD_mono": 1.3249150032543608e-14, "DM_RNA_b3997": 0.0, "DM_RNA_b3996": 1.3249150032543608e-14, "transcription_TU0_4343_from_RpoD_mono": 2.3479270022652888e-07, "DM_RNA_b0098": 0.0, "DM_RNA_b0099": 2.347716001240345e-07, "transcription_TU0_13921_from_RpoD_mono": 0.0, "transcription_TU00006_from_RpoD_mono": 6.323353804574224e-09, "DM_RNA_b4254": 0.0, "transcription_TU0_7002_with_TERM82_from_RpoD_mono": 0.0, "transcription_TU26_with_TERM0461_from_RpoD_mono": 0.0, "transcription_TU0_12790_from_RpoD_mono": 0.0, "DM_RNA_b0009": 0.0, "transcription_TU00226_from_RpoD_mono": 1.7079322055153882e-07, "transcription_TU0_14792_from_RPON_MONOMER": 0.0, "DM_RNA_b2868": 0.0, "DM_RNA_b2866": 0.0, "DM_RNA_b2867": 0.0, "transcription_TU0_12864_from_RpoD_mono": 0.0, "DM_RNA_b0260": 0.0, "DM_RNA_b0261": 0.0, "transcription_TU0_14306_from_RpoD_mono": 5.059219367722159e-13, "DM_RNA_b2806": 0.0, "transcription_TU00340_from_RpoD_mono": 0.0, "DM_RNA_b3704": 3.1124367709739155e-07, "DM_RNA_b3703": 0.0, "transcription_TU0_6425_from_RpoD_mono": 0.0, "DM_RNA_b1613": 0.0, "transcription_TU0_14552_from_RpoD_mono": 0.0, "transcription_TU0_8740_from_RpoD_mono": 2.1489063656092112e-13, "DM_RNA_b2575": 0.0, "transcription_TU00479_with_TERM0322_from_RpoD_mono": 0.0, "DM_RNA_b2416": 0.0, "DM_RNA_b2415": 4.086395528077541e-08, "transcription_TU67_from_RpoD_mono": 0.0, "DM_RNA_b3564": 0.0, "DM_RNA_b3565": 0.0, "transcription_TU0_14793_from_RPON_MONOMER": 0.0, "transcription_TU00411_from_RPOH_MONOMER": 5.159377017699518e-12, "DM_RNA_b2614": 0.0, "transcription_TU0_4403_from_RPON_MONOMER": 4.1655045110706057e-13, "DM_RNA_b1250": 0.0, "transcription_TU0_2741_from_RpoD_mono": 0.0, "DM_RNA_b2436": 0.0, "DM_RNA_b2435": 0.0, "transcription_TU0_13127_from_RpoD_mono": 0.0, "DM_RNA_b1059": 0.0, "transcription_TU00227_with_TERM0461_from_RpoD_mono": 0.0, "DM_RNA_b1851": 0.0, "transcription_TU0_6428_from_RpoD_mono": 0.0, "transcription_TU00342_from_RPOE_MONOMER": 0.0, "DM_RNA_b2573": 0.0, "transcription_TU00342_from_RpoD_mono": 5.422693947171884e-11, "transcription_TU0_4404_from_RPON_MONOMER": 0.0, "DM_RNA_b1296": 0.0, "transcription_TU0_2742_from_RpoD_mono": 1.7660087037238732e-14, "transcription_TU0_14794_from_RpoD_mono": 0.0, "transcription_TU0_13058_from_RpoD_mono": 0.0, "DM_RNA_b0813": 0.0, "transcription_TU0_14553_from_RpoD_mono": 0.0, "transcription_TU00480_with_TERM0322_from_RpoD_mono": 0.0, "transcription_TU0_6441_from_RpoD_mono": 1.8077833865603828e-08, "DM_RNA_b2697": 0.0, "transcription_TU0_13829_from_RpoD_mono": 1.3566935858523058e-10, "DM_RNA_b3018": 0.0, "transcription_TU262_from_RpoD_mono": 0.0, "DM_RNA_b3856": 0.0, "DM_RNA_b3857": 0.0, "transcription_TU0_13984_from_RpoD_mono": 5.938682454150449e-09, "DM_RNA_b3572": 0.0, "transcription_TU0_13751_from_RpoD_mono": 3.2594068285102897e-09, "DM_RNA_b2835": 3.2059483550699376e-09, "DM_RNA_b2836": 0.0, "transcription_TU00228_from_RpoD_mono": 0.0, "transcription_TU00228_with_TERM0382_from_RpoD_mono": 0.0, "transcription_TU0_12918_from_RpoD_mono": 0.0, "DM_RNA_b0401": 0.0, "transcription_TU00141_from_RpoD_mono": 0.0, "DM_RNA_b3403": 0.0, "transcription_TU0_14036_from_RpoD_mono": 0.0, "DM_RNA_b3779": 0.0, "transcription_TU0_13337_from_RpoD_mono": 0.0, "DM_RNA_b1592": 0.0, "transcription_TU00008_with_AROF_TYRA_TERMINATOR_from_RpoD_mono": 1.0095574282055513e-08, "DM_RNA_b2601": 3.9859527675671587e-10, "DM_RNA_b2600": 0.0, "transcription_TU00343_from_RpoD_mono": 4.450839775918453e-16, "transcription_TU0_6442_from_RpoD_mono": 0.0, "transcription_TU0_14649_from_RpoD_mono": 3.708761813590539e-11, "transcription_TU_8427_from_RPOE_MONOMER": 0.0, "transcription_TU00481_with_TERM0322_from_RpoD_mono": 0.0, "transcription_TU0_14459_from_RpoD_mono": 0.0, "transcription_TU681_from_RPOS_MONOMER": 0.0, "DM_RNA_b2552": 0.0, "transcription_TU0_4421_with_TERM0821_from_RpoD_mono": 0.0, "DM_RNA_b0679": 0.0, "transcription_TU0_8301_from_RpoD_mono": 0.0, "DM_RNA_b2297": 0.0, "transcription_TU263_from_RpoD_mono": 0.0, "transcription_TU00229_from_RpoD_mono": 0.0, "transcription_TU00142_with_TERM0222_from_RpoD_mono": 0.0, "DM_RNA_b0340": 0.0, "DM_RNA_b0341": 0.0, "DM_RNA_b0339": 0.0, "transcription_TU0_6443_with_TERM0_1040_from_RpoD_mono": 6.099028837095519e-10, "transcription_TU0_13924_from_RpoD_mono": 4.4587583669482996e-11, "DM_RNA_b3380": 0.0, "transcription_TU00344_from_RpoD_mono": 4.278761299410667e-12, "DM_RNA_b3651": 2.324768101225009e-12, "DM_RNA_b3650": 4.278761299410667e-12, "DM_RNA_b3649": 0.0, "transcription_TU0_13451_from_RpoD_mono": 9.035785625930219e-11, "DM_RNA_b1912": 0.0, "transcription_TU00414_with_TERM59_from_RPOH_MONOMER": 5.059219367722159e-13, "transcription_TU0_14037_from_RpoD_mono": 2.8314249478288332e-11, "DM_RNA_b3780": 0.0, "transcription_TU00009_with_AROGT1_from_RpoD_mono": 0.0, "DM_RNA_b0754": 0.0, "transcription_TU0_8743_from_RpoD_mono": 0.0, "DM_RNA_b2578": 0.0, "transcription_TU0_4441_from_RPON_MONOMER": 0.0, "DM_RNA_b2711": 0.0, "DM_RNA_b2710": 0.0, "transcription_TU0_13394_from_RpoD_mono": 0.0, "DM_RNA_b1773": 0.0, "transcription_TU0_3102_from_RpoD_mono": 0.0, "DM_RNA_b3781": 0.0, "transcription_TU0_13284_from_RPOS_MONOMER": 0.0, "DM_RNA_b1473": 0.0, "transcription_TU00482_with_TERM0322_from_RpoD_mono": 0.0, "transcription_TU0_14650_from_RpoD_mono": 0.0, "transcription_TU0_8302_from_RpoD_mono": 5.345211124181995e-10, "transcription_TU0_6444_from_RPOS_MONOMER": 2.2373593969779937e-09, "DM_RNA_b4025": 0.0, "transcription_TU0_6444_from_RpoD_mono": 0.0, "transcription_TU682_from_RpoD_mono": 3.1125567801270527e-07, "transcription_TU0_14460_from_RPOE_MONOMER": 1.2205766815459965e-08, "transcription_TU0_7081_from_RpoD_mono": 0.0, "DM_RNA_b2943": 0.0, "transcription_TU27_with_TERM0461_from_RpoD_mono": 0.0, "transcription_TU0_13130_from_RpoD_mono": 0.0, "DM_RNA_b1064": 0.0, "transcription_TU0_14798_with_TERM0_1144_from_RpoD_mono": 0.0, "transcription_TU0_13579_from_RpoD_mono": 1.7798991492881947e-08, "transcription_TU00230_from_RpoD_mono": 2.841442046664159e-09, "DM_RNA_b0185": 0.0, "transcription_TU00345_with_TERM0_1132_from_RpoD_mono": 3.1125567801270527e-07, "DM_RNA_b0170": 2.6571352246767826e-07, "DM_RNA_b0169": 0.0, "transcription_TU0_4444_with_TERM0681_from_RpoD_mono": 1.607781027689109e-09, "DM_RNA_b0688": 0.0, "transcription_TU0_3103_from_RpoD_mono": 2.264060496751848e-12, "transcription_TU0_14370_from_RpoD_mono": 0.0, "transcription_TU0_7321_from_RpoD_mono": 0.0, "DM_RNA_b2392": 0.0, "transcription_TU00415_with_TERM42_from_RpoD_mono": 0.0, "transcription_TU0_8321_from_RpoD_mono": 0.0, "DM_RNA_b3640": 0.0, "transcription_TU0_14039_from_RpoD_mono": 0.0, "DM_RNA_b3786": 0.0, "DM_RNA_b3788": 0.0, "DM_RNA_b3790": 0.0, "DM_RNA_b3793": 0.0, "DM_RNA_b3787": 0.0, "DM_RNA_b3791": 0.0, "DM_RNA_b4481": 0.0, "DM_RNA_b3784": 0.0, "DM_RNA_b3792": 0.0, "DM_RNA_b3789": 0.0, "DM_RNA_b3785": 0.0, "DM_RNA_b3794": 0.0, "transcription_TU0_7141_from_RpoD_mono": 0.0, "transcription_TU00010_with_AROH_TERMINATOR_from_RpoD_mono": 0.0, "transcription_TU0_13061_from_RpoD_mono": 0.0, "DM_RNA_b0822": 0.0, "transcription_TU0_6481_from_RpoD_mono": 4.810182584353795e-07, "DM_RNA_b0474": 0.0, "transcription_TU00483_with_TERM0322_from_RpoD_mono": 8.172791056155082e-08, "transcription_TU00356_with_TERM0_1143_from_RpoD_mono": 0.0, "transcription_TU0_14651_from_RpoD_mono": 0.0, "transcription_TU0_4461_from_RpoD_mono": 0.0, "DM_RNA_b3128": 0.0, "transcription_TU0_8823_from_RpoD_mono": 4.261892595484009e-13, "DM_RNA_b2324": 0.0, "transcription_TU0_3104_from_RpoD_mono": 2.9674255412196174e-09, "DM_RNA_b2582": 0.0, "transcription_TU281_from_RpoD_mono": 0.0, "transcription_TU0_13636_from_RpoD_mono": 0.0, "DM_RNA_b2458": 0.0, "transcription_TU684_from_RpoD_mono": 0.0, "DM_RNA_b1872": 0.0, "DM_RNA_b1873": 0.0, "transcription_TU00144_from_RpoD_mono": 0.0, "DM_RNA_b2425": 0.0, "DM_RNA_b2423": 0.0, "DM_RNA_b2424": 0.0, "DM_RNA_b2422": 0.0, "DM_RNA_b2421": 0.0, "transcription_TU0_14668_from_RPOS_MONOMER": 0.0, "transcription_TU0_14668_from_RpoD_mono": 0.0, "transcription_TU0_13225_from_RpoD_mono": 1.5963164528169486e-13, "DM_RNA_b1344": 0.0, "transcription_TU00346_from_RpoD_mono": 3.1125567801270527e-07, "DM_RNA_b4200": 0.0, "DM_RNA_b4202": 0.0, "DM_RNA_b4203": 0.0, "transcription_TU0_7341_with_TERM0661_from_RpoD_mono": 5.5895967985588425e-08, "DM_RNA_b2914": 0.0, "transcription_TU0_7161_from_RpoD_mono": 0.0, "DM_RNA_b3631": 0.0, "DM_RNA_b3626": 0.0, "DM_RNA_b3630": 0.0, "DM_RNA_b3627": 0.0, "DM_RNA_b3629": 0.0, "DM_RNA_b3632": 0.0, "DM_RNA_b3628": 0.0, "transcription_TU0_13580_from_RpoD_mono": 0.0, "transcription_TU00231_with_ACCCT1_from_RpoD_mono": 2.841442046664159e-09, "DM_RNA_b3255": 0.0, "DM_RNA_b3256": 0.0, "transcription_TU0_8814_from_RpoD_mono": 0.0, "DM_RNA_b1759": 0.0, "transcription_TU0_8323_with_TERM4_from_EG11355_MONOMER": 2.471873344536064e-07, "DM_RNA_b1208": 0.0, "DM_RNA_b1209": 2.4513905043551457e-07, "transcription_TU0_6482_from_RpoD_mono": 1.1701915111695461e-08, "DM_RNA_b0928": 0.0, "transcription_TU0_14371_from_RpoD_mono": 2.2919744794335844e-06, "transcription_TU0_4462_from_RpoD_mono": 0.0, "DM_RNA_b2787": 0.0, "DM_RNA_b2788": 0.0, "DM_RNA_b2789": 0.0, "transcription_TU0_3122_from_RpoD_mono": 0.0, "DM_RNA_b0484": 0.0, "transcription_TU0_14559_from_RPOH_MONOMER": 0.0, "transcription_TU0_12921_from_RpoD_mono": 1.3588934223081346e-08, "DM_RNA_b0415": 1.3566047934451251e-08, "DM_RNA_b0418": 1.3494125506067651e-08, "DM_RNA_b0417": 0.0, "DM_RNA_b0414": 0.0, "DM_RNA_b0416": 1.358648416312684e-08, "transcription_TU0_12995_from_RpoD_mono": 0.0, "DM_RNA_b0604": 0.0, "transcription_TU0_13286_from_RpoD_mono": 0.0, "DM_RNA_b1478": 0.0, "transcription_TU00484_from_RpoD_mono": 6.362767367079011e-09, "DM_RNA_b4244": 0.0, "DM_RNA_b4245": 0.0, "transcription_TU0_13453_from_RpoD_mono": 0.0, "DM_RNA_b1919": 0.0, "transcription_TU00416_from_RpoD_mono": 3.359493356399359e-08, "transcription_TU00280_with_TERM71_from_RpoD_mono": 1.409688513172888e-08, "DM_RNA_b3729": 3.994129996568353e-09, "DM_RNA_b3730": 0.0, "transcription_TU00075_with_TERM0_1108_from_RpoD_mono": 0.0, "transcription_TU00011_from_RpoD_mono": 0.0, "DM_RNA_b0388": 0.0, "transcription_TU0_7162_from_RpoD_mono": 0.0, "transcription_TU3_from_RpoD_mono": 0.0, "transcription_TU0_13396_from_RpoD_mono": 0.0, "DM_RNA_b1778": 0.0, "transcription_TU0_13132_from_RpoD_mono": 5.386299679866576e-11, "DM_RNA_b1069": 0.0, "transcription_TU00357_from_RpoD_mono": 1.9536165837523414e-07, "DM_RNA_b0908": 0.0, "transcription_TU0_12933_from_RpoD_mono": 4.596027425700039e-09, "DM_RNA_b0444": 0.0, "transcription_TU0_7342_from_RPOS_MONOMER": 0.0, "transcription_TU0_14669_from_RpoD_mono": 0.0, "transcription_TU00146_with_TERM44_from_RpoD_mono": 6.214849649134312e-08, "DM_RNA_b2750": 0.0, "DM_RNA_b2752": 5.687479363173639e-08, "DM_RNA_b2751": 5.687479363173639e-08, "transcription_TU0_14652_from_RpoD_mono": 0.0, "transcription_TU0_8324_from_RpoD_mono": 0.0, "transcription_TU00347_with_TERM87_from_RpoD_mono": 3.112581280726598e-07, "DM_RNA_b3315": 2.4500599545059413e-12, "DM_RNA_b3319": 0.0, "DM_RNA_b3311": 2.4500599545059413e-12, "DM_RNA_b3320": 0.0, "DM_RNA_b3316": 2.4500599545059413e-12, "DM_RNA_b3317": 2.4500599545059413e-12, "DM_RNA_b3321": 0.0, "DM_RNA_b3318": 2.4500599545059413e-12, "DM_RNA_b3313": 2.4500599545059413e-12, "DM_RNA_b3314": 2.4500599545059413e-12, "DM_RNA_b3312": 2.4500599545059413e-12, "transcription_TU0_4482_from_RPOH_MONOMER": 0.0, "DM_RNA_b0731": 0.0, "DM_RNA_b0732": 0.0, "transcription_TU0_6483_from_RpoD_mono": 0.0, "DM_RNA_b2480": 0.0, "transcription_TU0_3123_from_RpoD_mono": 0.0, "DM_RNA_b0485": 0.0, "transcription_TU0_8815_from_RpoD_mono": 0.0, "DM_RNA_b3397": 0.0, "transcription_TU0_13637_from_RpoD_mono": 0.0, "DM_RNA_b2463": 0.0, "transcription_TU00232_from_RpoD_mono": 2.841442046664159e-09, "DM_RNA_b2316": 0.0, "transcription_TU0_7163_from_RpoD_mono": 6.408582608981694e-12, "transcription_TU0_13063_from_RpoD_mono": 0.0, "DM_RNA_b0832": 0.0, "DM_RNA_b0830": 0.0, "DM_RNA_b0829": 0.0, "DM_RNA_b0831": 0.0, "DM_RNA_b0828": 0.0, "transcription_TU0_13287_from_RpoD_mono": 0.0, "DM_RNA_b1479": 0.0, "transcription_TU0_14372_from_RpoD_mono": 1.2999466351180207e-05, "DM_RNA_b0206": 0.0, "transcription_TU00485_from_RpoD_mono": 0.0, "transcription_TU00076_from_RpoD_mono": 0.0, "DM_RNA_b2841": 0.0, "transcription_TU0_12924_from_RpoD_mono": 9.848847730439679e-12, "DM_RNA_b0425": 0.0, "transcription_TU00417_from_RPOH_MONOMER": 0.0, "transcription_TU0_4483_with_TERM0183_from_RpoD_mono": 0.0, "DM_RNA_b4090": 0.0, "transcription_TU0_3124_from_RpoD_mono": 0.0, "DM_RNA_b0123": 0.0, "transcription_TU301_with_TERM8_from_RpoD_mono": 0.0, "DM_RNA_b2407": 0.0, "DM_RNA_b2406": 0.0, "transcription_TU00281_with_TERMGLYS_from_RpoD_mono": 8.13864766028636e-09, "DM_RNA_b3560": 0.0, "DM_RNA_b3559": 0.0, "transcription_TU0_14670_from_RpoD_mono": 6.372847883612303e-10, "DM_RNA_b4053": 0.0, "transcription_TU00012_with_AROPT1_from_RpoD_mono": 0.0, "transcription_TU0_14561_from_RPOH_MONOMER": 0.0, "transcription_TU0_13589_from_RpoD_mono": 0.0, "DM_RNA_b2303": 0.0, "transcription_TU00147_from_RpoD_mono": 0.0, "DM_RNA_b2393": 0.0, "transcription_TU00348_from_RpoD_mono": 3.1125567801270527e-07, "DM_RNA_b3342": 0.0, "DM_RNA_b3341": 0.0, "transcription_TU0_7164_from_RpoD_mono": 0.0, "transcription_TU0_14653_from_RpoD_mono": 0.0, "transcription_TU0_13935_from_RpoD_mono": 3.843399482280764e-10, "DM_RNA_b3433": 0.0, "transcription_TU686_from_RPON_MONOMER": 0.0, "DM_RNA_b2485": 0.0, "DM_RNA_b2490": 0.0, "DM_RNA_b2488": 0.0, "DM_RNA_b2492": 0.0, "DM_RNA_b2481": 0.0, "DM_RNA_b2482": 0.0, "DM_RNA_b2486": 0.0, "DM_RNA_b2489": 0.0, "DM_RNA_b2487": 0.0, "DM_RNA_b2484": 0.0, "DM_RNA_b2483": 0.0, "transcription_TU0_14465_with_TERM0_1039_from_RPOH_MONOMER": 1.980173611636171e-09, "transcription_TU0_13529_from_RpoD_mono": 0.0, "DM_RNA_b2134": 0.0, "transcription_TU0_7401_with_TERM0702_from_RpoD_mono": 0.0, "DM_RNA_b1002": 0.0, "transcription_TU00233_from_RpoD_mono": 0.0, "DM_RNA_b0463": 0.0, "transcription_TU0_6485_with_TERM0_1109_from_RpoD_mono": 0.0, "DM_RNA_b3918": 0.0, "transcription_TU302_from_RpoD_mono": 0.0, "DM_RNA_b0368": 0.0, "DM_RNA_b0365": 0.0, "DM_RNA_b0367": -4.294884929191562e-38, "DM_RNA_b0366": 0.0, "transcription_TU0_13134_from_RpoD_mono": 1.5177658103166464e-12, "DM_RNA_b1086": 0.0, "transcription_TU0_14805_from_EG11355_MONOMER": 4.2580272960385946e-13, "transcription_TU00148_from_RpoD_mono": 0.0, "transcription_TU00418_from_RPOH_MONOMER": 5.159377017699518e-12, "transcription_TU0_14042_from_RpoD_mono": 3.3934987199776636e-08, "DM_RNA_b3809": 0.0, "transcription_TU00349_with_TERM84_from_RpoD_mono": 0.0, "DM_RNA_b3297": 2.4500599545059413e-12, "DM_RNA_b3294": 2.4500599545059413e-12, "DM_RNA_b3295": 2.865837392506386e-07, "DM_RNA_b3298": 2.4500599545059413e-12, "DM_RNA_b3296": 0.0, "transcription_TU00013_from_RpoD_mono": 4.704764701927141e-15, "DM_RNA_b0774": 0.0, "transcription_TU0_4502_from_RpoD_mono": 0.0, "transcription_TU0_13399_from_RpoD_mono": 0.0, "DM_RNA_b1781": 0.0, "transcription_TU0_12797_from_RpoD_mono": 0.0, "DM_RNA_b0030": 0.0, "transcription_TU00359_with_SPEDT1_from_RpoD_mono": 0.0, "DM_RNA_b0120": 0.0, "DM_RNA_b0121": 0.0, "transcription_TU0_7421_with_TERM0741_from_RPOS_MONOMER": 0.0, "transcription_TU0_7421_with_TERM0741_from_RpoD_mono": 0.0, "transcription_TU0_14654_from_RpoD_mono": 5.211808915235725e-08, "transcription_TU0_14562_from_RpoD_mono": 0.0, "transcription_TU0_8659_from_RpoD_mono": 0.0, "DM_RNA_b3146": 0.0, "transcription_TU00487_from_RpoD_mono": 0.0, "transcription_TU0_14466_from_RPOH_MONOMER": 0.0, "transcription_TU00078_from_RpoD_mono": 5.816707377077993e-08, "DM_RNA_b2763": 2.9083536885389966e-08, "DM_RNA_b2764": 0.0, "transcription_TU0_14313_from_RpoD_mono": 2.471873344536064e-07, "DM_RNA_b2746": 1.6851633823550198e-07, "DM_RNA_b2747": 0.0, "transcription_TU0_14806_from_EG11355_MONOMER": 0.0, "transcription_TU00234_with_ACRFT1_from_RpoD_mono": 0.0, "DM_RNA_b3266": 0.0, "DM_RNA_b3265": 0.0, "transcription_TU0_4504_from_RpoD_mono": 0.0, "transcription_TU0_12935_from_RpoD_mono": 0.0, "DM_RNA_b0446": 0.0, "transcription_TU0_3145_from_RpoD_mono": 0.0, "transcription_TU0_14672_from_RpoD_mono": 0.0, "transcription_TU305_with_TERM0_1047_from_RpoD_mono": 0.0, "DM_RNA_b1215": 0.0, "transcription_TU0_13135_from_RpoD_mono": 3.503987419580147e-09, "DM_RNA_b1098": 0.0, "DM_RNA_b1096": 3.4890259865567763e-09, "transcription_TU0_14113_from_RpoD_mono": 0.0, "DM_RNA_b4031": 0.0, "transcription_TU0_8368_from_RpoD_mono": 0.0, "transcription_TU00351_from_RpoD_mono": 3.1125567801270527e-07, "DM_RNA_b2607": 3.112554177755775e-07, "DM_RNA_b2606": 0.0, "DM_RNA_b2609": 0.0, "DM_RNA_b2608": 3.1125517209076853e-07, "transcription_TU0_12926_from_RpoD_mono": 0.0, "DM_RNA_b0433": 0.0, "transcription_TU0_7441_from_RpoD_mono": 0.0, "DM_RNA_b1236": 0.0, "transcription_TU0_12998_from_RpoD_mono": 0.0, "DM_RNA_b0612": 0.0, "transcription_TU0_8818_from_RpoD_mono": 0.0, "DM_RNA_b1463": 0.0, "transcription_TU0_13639_from_RpoD_mono": 0.0, "DM_RNA_b2467": 0.0, "transcription_TU00283_from_RpoD_mono": 1.1070522542352704e-13, "DM_RNA_b3805": 0.0, "DM_RNA_b3803": 8.892940413045352e-14, "DM_RNA_b3804": 1.0878882694947569e-13, "transcription_TU0_13343_from_RpoD_mono": 0.0, "DM_RNA_b1600": 0.0, "DM_RNA_b1599": -1.228246556113218e-34, "transcription_TU00014_from_RpoD_mono": 0.0, "DM_RNA_b2155": 0.0, "transcription_TU0_6501_from_RpoD_mono": 2.169132862145206e-08, "DM_RNA_b3607": 0.0, "transcription_TU0_3161_from_RpoD_mono": 0.0, "transcription_TU00360_from_RpoD_mono": 0.0, "DM_RNA_b0693": 0.0, "DM_RNA_b0692": 0.0, "transcription_TU0_13066_from_RpoD_mono": 3.3747911716483843e-37, "DM_RNA_b0837": 0.0, "transcription_TU00488_with_TERM71_from_RpoD_mono": 0.0, "transcription_TU00079_with_TERM0_1111_from_RpoD_mono": 3.83285902035277e-09, "transcription_TU701_from_RPOS_MONOMER": 0.0, "DM_RNA_b2677": 0.0, "DM_RNA_b2678": 0.0, "DM_RNA_b2679": 0.0, "transcription_TU701_from_RpoD_mono": 0.0, "transcription_TU0_14673_from_RpoD_mono": 0.0, "transcription_TU0_14467_with_TERM0862_from_RpoD_mono": 0.0, "DM_RNA_b0680": 0.0, "transcription_TU0_14467_with_TERM0862_from_RPOH_MONOMER": 0.0, "transcription_TU0_14563_from_RPOH_MONOMER": 0.0, "transcription_TU0_13591_from_RpoD_mono": 9.153801091974454e-12, "DM_RNA_b2315": 0.0, "transcription_TU0_7202_from_RpoD_mono": 0.0, "DM_RNA_b2540": 0.0, "DM_RNA_b2542": 0.0, "DM_RNA_b2538": 0.0, "DM_RNA_b2541": 0.0, "DM_RNA_b2539": 0.0, "transcription_TU306_with_TERM0_1047_from_RpoD_mono": 8.523047270262045e-11, "transcription_TU0_13136_from_RpoD_mono": 0.0, "DM_RNA_b1107": 0.0, "DM_RNA_b1106": 0.0, "transcription_TU0_14239_from_RpoD_mono": 0.0, "DM_RNA_b2170": 0.0, "transcription_TU0_7461_with_TERM0761_from_RpoD_mono": 0.0, "DM_RNA_b1927": 0.0, "transcription_TU00150_from_RpoD_mono": 0.0, "transcription_TU00235_with_TERM181_from_RpoD_mono": 0.0, "DM_RNA_b4117": 0.0, "transcription_TU00352_with_TERM72_from_RpoD_mono": 0.0, "transcription_TU0_13835_from_RpoD_mono": 0.0, "DM_RNA_b3028": 0.0, "transcription_TU0_14314_from_RpoD_mono": 2.1005938936260376e-13, "DM_RNA_b2745": 0.0, "transcription_TU0_3162_from_RpoD_mono": 0.0, "transcription_TU0_8373_from_RPOE_MONOMER": 5.387864813254256e-10, "DM_RNA_b0182": 0.0, "transcription_TU0_12999_from_RpoD_mono": 0.0, "transcription_TU0_14658_with_TERM84_from_RpoD_mono": 3.112581280726598e-07, "transcription_TU00015_from_RpoD_mono": 0.0, "transcription_TU00489_from_RpoD_mono": 0.0, "DM_RNA_b0216": 0.0, "transcription_TU0_12800_from_RpoD_mono": 0.0, "DM_RNA_b0047": 0.0, "transcription_TU00080_from_RPOS_MONOMER": 0.0, "DM_RNA_b2344": 0.0, "transcription_TU0_7501_with_TERM0782_from_RpoD_mono": 0.0, "DM_RNA_b2132": 0.0, "transcription_TU0_14674_from_RpoD_mono": 0.0, "transcription_TU0_8828_from_RpoD_mono": 0.0, "DM_RNA_b0394": 0.0, "transcription_TU0_3163_from_RpoD_mono": 0.0, "transcription_TU341_with_TERM86_from_RpoD_mono": 0.0, "transcription_TU0_6504_with_TERM0862_from_RpoD_mono": 2.196027829953151e-09, "transcription_TU702_from_RpoD_mono": 0.0, "transcription_TU00151_from_FecI_mono": 0.0, "DM_RNA_b4287": 0.0, "DM_RNA_b4291": 0.0, "DM_RNA_b4290": 0.0, "DM_RNA_b4288": 0.0, "DM_RNA_b4289": 0.0, "transcription_TU0_14813_from_RPOS_MONOMER": 2.2318156209866745e-09, "transcription_TU0_14813_from_RpoD_mono": 0.0, "transcription_TU0_14661_from_RpoD_mono": 0.0, "transcription_TU0_7262_from_RpoD_mono": 0.0, "transcription_TU00236_from_RpoD_mono": 0.0, "transcription_TU0_14565_from_RpoD_mono": 9.778827935171439e-13, "transcription_TU0_14115_from_RpoD_mono": 0.0, "DM_RNA_b4042": 0.0, "transcription_TU0_3202_from_RpoD_mono": 5.405299762619215e-09, "DM_RNA_b2895": 0.0, "transcription_TU0_13931_from_RpoD_mono": 4.278761299410667e-12, "DM_RNA_b3406": 0.0, "transcription_TU0_12928_from_RpoD_mono": 0.0, "transcription_TU0_7521_from_RpoD_mono": 0.0, "DM_RNA_b3962": 0.0, "transcription_TU0_13836_from_RpoD_mono": 0.0, "DM_RNA_b3029": 0.0, "transcription_TU00490_from_RpoD_mono": 1.549198237203871e-06, "DM_RNA_b0244": 0.0, "transcription_TU0_14315_from_RpoD_mono": 0.0, "DM_RNA_b2036": 0.0, "DM_RNA_b2035": 0.0, "transcription_TU00081_from_RpoD_mono": 1.3660966790675519e-08, "transcription_TU00285_from_RpoD_mono": 2.0013242360306846e-07, "DM_RNA_b2021": 9.935695716745694e-08, "DM_RNA_b2019": 0.0, "DM_RNA_b2020": 3.3992147380556605e-08, "transcription_TU00016_from_RpoD_mono": 0.0, "transcription_TU0_6505_from_RpoD_mono": 0.0, "DM_RNA_b3867": 0.0, "transcription_TU0_7281_from_RpoD_mono": 1.0218665555351182e-12, "DM_RNA_b3281": 0.0, "DM_RNA_b3282": 0.0, "transcription_TU343_with_METYT2_from_RpoD_mono": 0.0, "transcription_TU343_with_METYT1_from_RpoD_mono": 0.0, "transcription_TU00362_from_RPOE_MONOMER": 7.880712180166713e-08, "transcription_TU0_14814_with_TERM0902_from_RpoD_mono": 1.7990466081220786e-07, "transcription_TU0_14662_from_RpoD_mono": 0.0, "transcription_TU00152_from_RPON_MONOMER": 0.0, "DM_RNA_b4079": 0.0, "transcription_TU00354_with_TERM0_1043_from_RpoD_mono": 2.0860794179248335e-07, "DM_RNA_b3982": 2.0860366303118392e-07, "DM_RNA_b3981": 0.0, "transcription_TU_8439_from_RpoD_mono": 0.0, "DM_RNA_b2901": 0.0, "transcription_TU0_4545_from_RpoD_mono": 0.0, "transcription_TU704_from_RpoD_mono": 0.0, "transcription_TU0_13345_from_RpoD_mono": 0.0, "DM_RNA_b1605": 0.0, "DM_RNA_b1606": 0.0, "transcription_TU00237_from_RpoD_mono": 0.0, "DM_RNA_b0110": 0.0, "transcription_TU0_6506_from_RpoD_mono": 1.4583529170230895e-09, "DM_RNA_b2514": 0.0, "transcription_TU00491_from_RpoD_mono": 4.283279994738328e-08, "DM_RNA_b0536": 0.0, "transcription_TU0_8380_from_RpoD_mono": 0.0, "DM_RNA_b1677": 0.0, "transcription_TU0_14676_from_RPOS_MONOMER": 0.0, "DM_RNA_b0861": 0.0, "DM_RNA_b0864": 0.0, "DM_RNA_b0862": 0.0, "DM_RNA_b0863": 0.0, "transcription_TU00082_from_RpoD_mono": 1.1015616799593415e-07, "DM_RNA_b0523": 0.0, "DM_RNA_b0522": 9.890291210169044e-08, "transcription_TU0_13593_from_RpoD_mono": 1.687170733191751e-07, "DM_RNA_b2328": 1.687170733191751e-07, "DM_RNA_b2329": 0.0, "transcription_TU0_14816_from_RpoD_mono": 8.358368668088897e-08, "transcription_TU0_14663_from_RpoD_mono": 0.0, "transcription_TU00423_with_TERM0_1129_from_RpoD_mono": 7.060674233883882e-13, "DM_RNA_b2526": 0.0, "DM_RNA_b2527": 0.0, "transcription_TU0_4562_with_TERM64_from_RpoD_mono": 0.0, "transcription_TU0_14046_with_TERM0_1113_from_RpoD_mono": 0.0, "DM_RNA_b3821": 0.0, "transcription_TU00017_with_TERM88_from_RpoD_mono": 0.0, "DM_RNA_b4381": 0.0, "transcription_TU00153_with_TERM0801_from_RPON_MONOMER": 0.0, "DM_RNA_b2720": 0.0, "DM_RNA_b2724": 0.0, "DM_RNA_b2721": 0.0, "DM_RNA_b2723": 0.0, "DM_RNA_b2722": 0.0, "DM_RNA_b2719": 0.0, "transcription_TU0_13837_from_RpoD_mono": 0.0, "DM_RNA_b3034": 0.0, "transcription_TU00363_from_RpoD_mono": 1.907430141966847e-07, "DM_RNA_b2744": 0.0, "transcription_TU00355_from_RpoD_mono": 0.0, "DM_RNA_b3591": 0.0, "DM_RNA_b3590": 0.0, "transcription_TU0_12938_from_RpoD_mono": 9.317581861817089e-07, "DM_RNA_b0455": 0.0, "transcription_TU0_7301_from_RpoD_mono": 0.0, "DM_RNA_b3526": 0.0, "transcription_TU0_8822_from_RpoD_mono": 0.0, "DM_RNA_b3396": 0.0, "transcription_TU0_6507_with_TERM0841_from_RPOS_MONOMER": 0.0, "DM_RNA_b1732": 0.0, "transcription_TU721_from_RpoD_mono": 0.0, "DM_RNA_b0849": 0.0, "transcription_TU0_14470_from_RpoD_mono": 0.0, "transcription_TU0_14470_from_RPOH_MONOMER": 0.0, "transcription_TU0_4604_from_RpoD_mono": 0.0, "DM_RNA_b1858": 0.0, "DM_RNA_b1859": 0.0, "transcription_TU0_3304_from_RpoD_mono": 0.0, "transcription_TU0_14817_with_TERM0902_from_RpoD_mono": 0.0, "transcription_TU0_13642_from_RpoD_mono": 0.0, "transcription_TU0_14665_from_RpoD_mono": 4.6402971519029156e-08, "transcription_TU00492_from_RpoD_mono": 0.0, "DM_RNA_b0744": 0.0, "DM_RNA_b0743": 0.0, "DM_RNA_b0745": 0.0, "transcription_TU00238_from_RpoD_mono": 0.0, "DM_RNA_b1768": 0.0, "DM_RNA_b1767": 0.0, "transcription_TU0_14677_from_RPOS_MONOMER": 0.0, "transcription_TU00083_with_TERM5_from_RpoD_mono": 0.0, "transcription_TU0_14378_with_TERM0_1034_from_RpoD_mono": 0.0, "transcription_TU0_13141_from_RpoD_mono": 4.096568036183656e-09, "DM_RNA_b1116": 0.0, "DM_RNA_b1117": 2.048284018091828e-09, "DM_RNA_b1118": 2.048284018091828e-09, "transcription_TU0_8335_from_RpoD_mono": 0.0, "DM_RNA_b2558": 0.0, "transcription_TU00018_with_TERM88_from_RpoD_mono": 0.0, "transcription_TU0_4623_from_RpoD_mono": 0.0, "DM_RNA_b3469": 0.0, "transcription_TU0_3305_with_RPLT_T2_from_RpoD_mono": 0.0, "transcription_TU0_14818_from_RpoD_mono": 0.0, "transcription_TU0_13838_from_RPOS_MONOMER": 0.0, "transcription_TU0_14317_from_RpoD_mono": 0.0, "DM_RNA_b2033": 0.0, "DM_RNA_b2032": 0.0, "DM_RNA_b2034": 0.0, "transcription_TU0_8665_from_RpoD_mono": 3.6173416685110804e-07, "DM_RNA_b4395": 0.0, "transcription_TU0_13942_from_RpoD_mono": 5.059219367722159e-13, "DM_RNA_b3465": 0.0, "transcription_TU00493_from_RpoD_mono": 2.2870644375155256e-06, "DM_RNA_b1665": 0.0, "DM_RNA_b1666": 0.0, "transcription_TU0_14678_from_RPOS_MONOMER": 0.0, "transcription_TU0_13233_from_RpoD_mono": 0.0, "DM_RNA_b1363": 0.0, "transcription_TU0_14471_from_RPOH_MONOMER": 0.0, "transcription_TU0_13534_from_RpoD_mono": 8.069057022535868e-12, "DM_RNA_b2140": 0.0, "transcription_TU00084_with_TERM5_from_RpoD_mono": 0.0, "transcription_TU0_8526_from_RpoD_mono": 0.0, "DM_RNA_b2521": 0.0, "transcription_TU00239_from_RpoD_mono": 0.0, "DM_RNA_b3503": 0.0, "DM_RNA_b3502": 0.0, "transcription_TU0_4624_from_RpoD_mono": 0.0, "DM_RNA_b0578": 0.0, "transcription_TU0_8336_from_RpoD_mono": 0.0, "DM_RNA_b4232": 0.0, "transcription_TU0_3341_from_RPON_MONOMER": 0.0, "DM_RNA_b3073": 0.0, "transcription_TU0_13142_from_RpoD_mono": 0.0, "DM_RNA_b1119": 0.0, "transcription_TU0_6509_from_RpoD_mono": 1.713102247835576e-05, "transcription_TU00155_from_RpoD_mono": 0.0, "transcription_TU0_14118_from_RpoD_mono": 0.0, "DM_RNA_b4049": 0.0, "transcription_TU0_14819_from_RPOS_MONOMER": 0.0, "DM_RNA_b0755": 0.0, "transcription_TU0_14819_from_RpoD_mono": 0.0, "transcription_TU0_13003_from_RpoD_mono": 7.820037166328258e-37, "DM_RNA_b0627": 0.0, "transcription_TU00425_from_RpoD_mono": 0.0, "transcription_TU0_14048_from_RpoD_mono": 0.0, "DM_RNA_b3823": 0.0, "transcription_TU00288_with_TERM50_from_RPOS_MONOMER": 0.0, "DM_RNA_b0972": 0.0, "DM_RNA_b0973": 0.0, "DM_RNA_b0974": 0.0, "transcription_TU00288_with_TERM50_from_RpoD_mono": 0.0, "transcription_TU00019_from_RpoD_mono": 0.0, "transcription_TU0_8754_from_RpoD_mono": 0.0, "DM_RNA_b3001": 0.0, "transcription_TU0_4642_from_RPOS_MONOMER": 0.0, "DM_RNA_b1857": 0.0, "transcription_TU0_12805_from_RpoD_mono": 0.0, "DM_RNA_b0066": 0.0, "DM_RNA_b0068": 0.0, "DM_RNA_b0067": 0.0, "transcription_TU0_3364_with_TERM0_1115_from_RpoD_mono": 0.0, "transcription_TU0_3364_with_TERM0_1116_from_RpoD_mono": 0.0, "transcription_TU00365_from_RpoD_mono": 3.7822226771077946e-13, "DM_RNA_b4407": 2.765231553523179e-13, "DM_RNA_b3993": 0.0, "DM_RNA_b3990": 2.765231553523179e-13, "DM_RNA_b3994": 2.155392666879044e-13, "DM_RNA_b3992": 2.765231553523179e-13, "DM_RNA_b3991": 4.173449116415695e-14, "transcription_TU0_8666_from_RpoD_mono": 8.781100534701309e-12, "DM_RNA_b3040": 0.0, "transcription_TU0_7601_from_RpoD_mono": 0.0, "DM_RNA_b0505": 0.0, "transcription_TU00494_from_RpoD_mono": 3.8857768360642934e-07, "DM_RNA_b2189": 0.0, "transcription_TU0_13072_from_RpoD_mono": 5.059219367722159e-13, "DM_RNA_b0859": 0.0, "transcription_TU00085_from_RpoD_mono": 7.735974230162132e-08, "DM_RNA_b3709": 7.735974230162132e-08, "DM_RNA_b3708": 0.0, "transcription_TU0_0_from_RpoD_mono": 0.0, "transcription_TU0_6510_from_RpoD_mono": 3.4657555509869906e-08, "DM_RNA_b3956": 0.0, "transcription_TU743_from_RpoD_mono": 0.0, "transcription_TU0_14472_from_RpoD_mono": 0.0, "transcription_TU0_14472_from_RPOH_MONOMER": 0.0, "transcription_TU0_13839_from_RpoD_mono": 5.52988598626391e-08, "DM_RNA_b3041": 0.0, "transcription_TU0_1482_from_RpoD_mono": 5.090842987984792e-15, "DM_RNA_b2323": 0.0, "transcription_TU0_8527_from_RpoD_mono": 0.0, "DM_RNA_b1238": 0.0, "transcription_TU00240_from_RpoD_mono": 0.0, "transcription_TU0_4681_from_RpoD_mono": 0.0, "DM_RNA_b4268": 0.0, "transcription_TU0_3382_from_RPOS_MONOMER": 0.0, "transcription_TU0_3382_from_RpoD_mono": 0.0, "transcription_TU0_13004_from_RpoD_mono": 1.47365177079945e-14, "DM_RNA_b0628": 0.0, "transcription_TU00426_with_TERM5_from_RPOS_MONOMER": 0.0, "transcription_TU00426_with_TERM5_from_RpoD_mono": 0.0, "transcription_TU0_13644_from_RpoD_mono": 8.921744959504221e-14, "DM_RNA_b2474": 0.0, "transcription_TU0_14049_from_RpoD_mono": 0.0, "DM_RNA_b3825": 0.0, "DM_RNA_b3826": 0.0, "transcription_TU00289_from_RpoD_mono": 0.0, "DM_RNA_b2996": 0.0, "DM_RNA_b2997": 0.0, "DM_RNA_b2994": 0.0, "DM_RNA_b2995": 0.0, "transcription_TU00020_from_RpoD_mono": 0.0, "DM_RNA_b0153": 0.0, "DM_RNA_b0152": 0.0, "DM_RNA_b0151": 0.0, "DM_RNA_b0150": 0.0, "transcription_TU0_14680_with_TERM0_1073_from_RpoD_mono": 0.0, "transcription_TU00495_from_RpoD_mono": 2.3641877783764165e-35, "DM_RNA_b2404": 0.0, "DM_RNA_b2401": 0.0, "DM_RNA_b2403": 0.0, "DM_RNA_b2402": 0.0, "transcription_TU0_13704_from_RpoD_mono": 3.1649879672910175e-07, "DM_RNA_b2652": 0.0, "transcription_TU0_12806_from_RpoD_mono": 0.0, "DM_RNA_b0070": 0.0, "transcription_TU00086_from_RpoD_mono": 0.0, "DM_RNA_b0241": 0.0, "transcription_TU00366_from_RpoD_mono": 1.4357826742535044e-09, "transcription_TU0_14820_from_RPOS_MONOMER": 4.8044538061887876e-08, "transcription_TU0_14820_from_RpoD_mono": 0.0, "transcription_TU0_4682_from_RpoD_mono": 0.0, "DM_RNA_b4266": 0.0, "DM_RNA_b4265": 0.0, "DM_RNA_b4267": 0.0, "transcription_TU0_14252_from_RpoD_mono": 0.0, "transcription_TU0_1_from_RpoD_mono": 0.0, "transcription_TU00157_from_RpoD_mono": 0.0, "DM_RNA_b1476": 0.0, "DM_RNA_b1475": 0.0, "DM_RNA_b1474": 0.0, "transcription_TU0_14573_with_TERM0_1066_from_RpoD_mono": 0.0, "transcription_TU0_7603_from_RpoD_mono": 0.0, "DM_RNA_b0512": 0.0, "DM_RNA_b0509": 0.0, "DM_RNA_b0511": 0.0, "DM_RNA_b0508": 0.0, "DM_RNA_b0507": 0.0, "transcription_TU0_8528_from_RpoD_mono": 9.236530655421554e-09, "DM_RNA_b0452": 0.0, "transcription_TU00241_from_RpoD_mono": 0.0, "DM_RNA_b2715": 0.0, "transcription_TU0_6512_with_TERM82_from_RpoD_mono": 3.1125567801270527e-07, "DM_RNA_b3983": -1.521761123117717e-37, "DM_RNA_b3984": 0.0, "transcription_TU0_14120_from_RpoD_mono": 0.0, "transcription_TU0_14193_from_RpoD_mono": 0.0, "DM_RNA_b4301": 0.0, "transcription_TU0_4701_with_TERM0223_from_RpoD_mono": 0.0, "transcription_TU0_4701_with_TERM0222_from_RpoD_mono": 0.0, "transcription_TU0_14821_from_RPOS_MONOMER": 0.0, "transcription_TU0_14821_from_RpoD_mono": 0.0, "transcription_TU00496_with_TERM0_1152_from_RpoD_mono": 2.6104680149462623e-07, "DM_RNA_b2815": 0.0, "DM_RNA_b2814": 0.0, "DM_RNA_b2816": 0.0, "transcription_TU00496_with_TERM0_1153_from_RpoD_mono": 0.0, "transcription_TU00427_with_TERM5_from_RPOE_MONOMER": 0.0, "transcription_TU00087_with_TYRBT1_from_RpoD_mono": 9.286496088607217e-09, "DM_RNA_b4054": 0.0, "transcription_TU00291_with_TERM0_1039_from_RpoD_mono": 3.309560942817413e-10, "DM_RNA_b0025": 0.0, "transcription_TU0_13995_from_RpoD_mono": 7.883652502571652e-07, "DM_RNA_b3609": 0.0, "DM_RNA_b3608": 0.0, "transcription_TU00021_with_FIST_from_RpoD_mono": 0.0, "DM_RNA_b3260": 0.0, "transcription_TU0_8756_from_RpoD_mono": 0.0, "DM_RNA_b3059": 0.0, "transcription_TU0_13145_from_RpoD_mono": 7.115096508164981e-12, "DM_RNA_b1134": 0.0, "DM_RNA_b1135": 6.609174571392765e-12, "transcription_TU0_13883_from_RpoD_mono": 2.824139190985027e-08, "DM_RNA_b3176": 0.0, "DM_RNA_b3177": 2.8226759640494933e-08, "transcription_TU00367_from_RpoD_mono": 0.0, "DM_RNA_b0736": 0.0, "translation_b0002": 7.156522374376665e-06, "translation_b0003": 7.156522374376665e-06, "translation_b0004": 1.6617596842588348e-08, "translation_b0007": 5.025919036317724e-18, "translation_b0008": 0.0, "translation_b0009": 0.0, "translation_b0014": 2.0601863602282072e-10, "translation_b0015": 4.1203727204564143e-10, "translation_b0019": 0.0, "translation_b0023": 2.48574469431303e-05, "translation_b0025": 2.6430758168460473e-08, "translation_b0026": 1.8457103950791804e-07, "translation_b0027": 2.26494973107908e-09, "translation_b0029": 3.8993204240675175e-09, "translation_b0030": 0.0, "translation_b0031": 1.661264942354201e-06, "translation_b0032": 0.0, "translation_b0033": 0.0, "translation_b0036": 0.0, "translation_b0037": 0.0, "translation_b0038": 0.0, "translation_b0040": 0.0, "translation_b0047": 0.0, "translation_b0048": 9.415141820650085e-08, "translation_b0049": 0.0, "translation_b0051": 8.080769983683801e-11, "translation_b0052": 2.0074095843774132e-07, "translation_b0053": 6.293680685387481e-06, "translation_b0058": 5.793100119562767e-11, "translation_b0061": 0.0, "translation_b0062": 1.1785308378166582e-32, "translation_b0063": 0.0, "translation_b0066": 0.0, "translation_b0067": 0.0, "translation_b0068": 0.0, "translation_b0070": 0.0, "translation_b0071": 7.436320861452229e-08, "translation_b0072": 7.436320861452229e-08, "translation_b0073": 3.1458692789745864e-08, "translation_b0074": 1.9505084564340544e-08, "translation_b0077": 1.0909897591562022e-06, "translation_b0078": 1.0909897591562022e-06, "translation_b0082": 4.0403849918418954e-11, "translation_b0084": 1.1660077317355496e-08, "translation_b0085": 5.279552058167652e-07, "translation_b0086": 1.6073007290955174e-07, "translation_b0087": 6.968188706071558e-10, "translation_b0088": 1.6084023523342724e-06, "translation_b0090": 1.7201850766720678e-07, "translation_b0091": 7.187337510440832e-07, "translation_b0092": 1.6084023523342724e-06, "translation_b0096": 1.4842414696638927e-07, "translation_b0098": 1.8750973880312645e-05, "translation_b0099": 1.6850927237589948e-09, "translation_b0103": 1.0647842221713486e-09, "translation_b0104": 0.0, "translation_b0109": 1.8470652926302164e-05, "translation_b0110": 0.0, "translation_b0112": 0.0, "translation_b0114": 2.817887060494546e-06, "translation_b0115": 2.817887060494546e-06, "translation_b0116": 1.536144338163023e-06, "translation_b0118": 0.0, "translation_b0120": 0.0, "translation_b0121": 0.0, "translation_b0123": 0.0, "translation_b0124": -1.6437248008585554e-33, "translation_b0125": 0.0, "translation_b0126": 1.8648364153802794e-06, "translation_b0131": 1.540331930331594e-09, "translation_b0133": 9.85272237880338e-10, "translation_b0134": 1.603350170136806e-09, "translation_b0142": 1.4591363577778803e-09, "translation_b0149": 8.6031946062438e-09, "translation_b0150": 0.0, "translation_b0151": 0.0, "translation_b0152": 0.0, "translation_b0153": 0.0, "translation_b0154": 3.400538369917206e-11, "translation_b0155": 0.0, "translation_b0156": 1.028115857097981e-10, "translation_b0158": 0.0, "translation_b0159": 1.4402932325396026e-10, "translation_b0160": 0.0, "translation_b0166": 4.8811810203071285e-08, "translation_b0168": 1.0385194486560404e-10, "translation_b0169": 2.48574469431303e-05, "translation_b0170": 3.6370797228961263e-06, "translation_b0171": 0.0, "translation_b0172": 8.702722305965683e-10, "translation_b0173": 1.974083200803011e-05, "translation_b0174": 1.0150469617054572e-10, "translation_b0175": 9.940771183598879e-09, "translation_b0177": 6.293680685387481e-06, "translation_b0179": 1.882439409698713e-06, "translation_b0180": 1.3605277287151032e-12, "translation_b0181": 1.1199128997000498e-06, "translation_b0182": 4.3028472472318864e-08, "translation_b0185": 2.2692275163587793e-07, "translation_b0186": 0.0, "translation_b0188": 5.144442191371906e-13, "translation_b0194": 2.1896933417080795e-07, "translation_b0197": 0.0, "translation_b0198": 0.0, "translation_b0199": 0.0, "translation_b0200": 0.0, "translation_b0207": 0.0, "translation_b0212": 0.0, "translation_b0221": 7.732708863925266e-07, "translation_b0222": 0.0, "translation_b0237": 0.0, "translation_b0238": 0.0, "translation_b0241": -1.9458159019315407e-40, "translation_b0242": 2.7529186437338176e-06, "translation_b0243": 8.827943332066465e-06, "translation_b0260": 0.0, "translation_b0261": 0.0, "translation_b0273": 0.0, "translation_b0306": 0.0, "translation_b0307": 0.0, "translation_b0308": 0.0, "translation_b0311": 0.0, "translation_b0312": 0.0, "translation_b0314": 0.0, "translation_b0323": 0.0, "translation_b0331": 0.0, "translation_b0333": 0.0, "translation_b0334": 0.0, "translation_b0336": 0.0, "translation_b0337": 0.0, "translation_b0339": 0.0, "translation_b0340": 0.0, "translation_b0341": 0.0, "translation_b0343": 0.0, "translation_b0344": 0.0, "translation_b0347": 0.0, "translation_b0348": 0.0, "translation_b0349": 0.0, "translation_b0350": 0.0, "translation_b0351": 0.0, "translation_b0352": 0.0, "translation_b0353": 0.0, "translation_b0355": 0.0, "translation_b0356": 0.0, "translation_b0365": 0.0, "translation_b0366": 0.0, "translation_b0367": -2.7382960079057744e-34, "translation_b0368": 0.0, "translation_b0369": 1.8675061966392792e-11, "translation_b0381": 0.0, "translation_b0383": 0.0, "translation_b0386": 1.2758497751918938e-05, "translation_b0388": 0.0, "translation_b0394": 0.0, "translation_b0401": -8.030143708233928e-38, "translation_b0403": 0.0, "translation_b0404": 0.0, "translation_b0405": 5.646879149096535e-11, "translation_b0406": 3.3881274894579206e-10, "translation_b0408": 1.6659811246272596e-05, "translation_b0409": 1.6659811246272596e-05, "translation_b0411": 0.0, "translation_b0414": 1.085237106743299e-06, "translation_b0415": 1.8277408109629419e-09, "translation_b0416": 1.9566626291114178e-10, "translation_b0417": 1.085237106743299e-06, "translation_b0418": 7.571597305344527e-09, "translation_b0420": 1.0262655651403562e-05, "translation_b0421": 7.90905768696703e-10, "translation_b0423": 1.6961469362106471e-10, "translation_b0425": 7.865469683106642e-10, "translation_b0428": 1.9278609249790656e-12, "translation_b0429": 5.193128762953047e-07, "translation_b0430": 5.193128762953047e-07, "translation_b0431": 5.193128762953047e-07, "translation_b0432": 5.193128762953047e-07, "translation_b0433": 0.0, "translation_b0436": 2.48574469431303e-05, "translation_b0444": 3.670471446912754e-07, "translation_b0446": 0.0, "translation_b0451": 0.0, "translation_b0452": 7.376462083251243e-07, "translation_b0459": 0.0, "translation_b0462": 0.0, "translation_b0463": 0.0, "translation_b0469": 0.0, "translation_b0474": 3.8414996680787654e-05, "translation_b0475": 1.0989511487393569e-12, "translation_b0477": 2.0376973180997493e-08, "translation_b0480": 0.0, "translation_b0484": 0.0, "translation_b0485": 0.0, "translation_b0494": 0.0, "translation_b0505": 0.0, "translation_b0507": 0.0, "translation_b0508": 0.0, "translation_b0509": 0.0, "translation_b0511": 0.0, "translation_b0512": 0.0, "translation_b0514": 0.0, "translation_b0516": 0.0, "translation_b0517": 0.0, "translation_b0521": 0.0, "translation_b0522": 8.987055693718555e-07, "translation_b0523": 8.797272772340267e-06, "translation_b0524": 6.353090900350232e-10, "translation_b0526": 2.617507931658284e-08, "translation_b0529": 2.253852199769351e-06, "translation_b0572": 9.824537469759624e-36, "translation_b0573": 0.0, "translation_b0574": 0.0, "translation_b0575": 0.0, "translation_b0576": 7.973718372362596e-38, "translation_b0578": 0.0, "translation_b0583": 0.0, "translation_b0584": 0.0, "translation_b0585": 0.0, "translation_b0586": 0.0, "translation_b0588": 0.0, "translation_b0589": 0.0, "translation_b0590": 0.0, "translation_b0591": 0.0, "translation_b0592": 0.0, "translation_b0593": 0.0, "translation_b0594": 0.0, "translation_b0595": 0.0, "translation_b0596": -7.204066166165795e-32, "translation_b0604": 0.0, "translation_b0612": 0.0, "translation_b0613": 0.0, "translation_b0615": 0.0, "translation_b0616": 0.0, "translation_b0617": 0.0, "translation_b0621": 0.0, "translation_b0622": 0.0, "translation_b0627": 6.471431363793125e-33, "translation_b0628": 1.1768852198674454e-12, "translation_b0630": 2.9422154406954745e-13, "translation_b0632": 0.0, "translation_b0635": 8.080769983683791e-11, "translation_b0636": 8.080769983683791e-11, "translation_b0638": 0.0, "translation_b0639": 3.688929479568583e-06, "translation_b0642": 3.4189924784666775e-07, "translation_b0650": 0.0, "translation_b0651": 0.0, "translation_b0652": 0.0, "translation_b0653": 0.0, "translation_b0654": 0.0, "translation_b0655": 0.0, "translation_b0657": 2.26494973107908e-09, "translation_b0661": 3.904775297859823e-11, "translation_b0662": 0.0, "translation_b0674": 0.0, "translation_b0677": 0.0, "translation_b0678": 0.0, "translation_b0679": 0.0, "translation_b0680": 1.7537879346403373e-07, "translation_b0684": 0.0, "translation_b0688": 1.2840032942410187e-07, "translation_b0692": 0.0, "translation_b0693": 0.0, "translation_b0696": 0.0, "translation_b0697": 0.0, "translation_b0698": 0.0, "translation_b4513": 0.0, "translation_b0709": 0.0, "translation_b0720": 2.6829527543297392e-06, "translation_b0721": 2.341624470824775e-06, "translation_b0722": 2.341624470824775e-06, "translation_b0723": 2.341624470824775e-06, "translation_b0724": 2.341624470824775e-06, "translation_b0726": 7.066158460173712e-07, "translation_b0727": 1.4132316920347424e-06, "translation_b0728": 3.6278278382659203e-06, "translation_b0729": 3.6278278382659203e-06, "translation_b0731": 0.0, "translation_b0732": 0.0, "translation_b0733": 0.0, "translation_b0734": 0.0, "translation_b0736": 0.0, "translation_b0750": 1.8470652926302164e-05, "translation_b0751": 0.0, "translation_b0752": 0.0, "translation_b0754": 0.0, "translation_b0755": 0.0, "translation_b0756": 0.0, "translation_b0757": -4.201839917506868e-34, "translation_b0758": 2.0171936376242268e-35, "translation_b0759": 0.0, "translation_b0763": 0.0, "translation_b0764": 0.0, "translation_b0765": 0.0, "translation_b0766": 0.0, "translation_b0767": 5.325995218282858e-06, "translation_b0774": 3.7573110217540316e-13, "translation_b0775": 4.374495220118806e-13, "translation_b0776": 4.1393894305089617e-13, "translation_b0777": 4.649792086217271e-13, "translation_b0778": 6.227372909952768e-13, "translation_b0781": 0.0, "translation_b0783": 0.0, "translation_b0784": 2.928383896124911e-30, "translation_b0785": 0.0, "translation_b0789": 0.0, "translation_b0805": 0.0, "translation_b0807": 4.0403849918418954e-11, "translation_b0809": 0.0, "translation_b0810": 0.0, "translation_b0811": 0.0, "translation_b0813": 0.0, "translation_b0822": 0.0, "translation_b0825": 0.0, "translation_b0826": 0.0, "translation_b0827": 0.0, "translation_b0828": 0.0, "translation_b0829": 0.0, "translation_b0830": 0.0, "translation_b0831": 0.0, "translation_b0832": 0.0, "translation_b0837": 2.8810524882843736e-33, "translation_b0839": 0.0, "translation_b0841": 5.1588651117306034e-08, "translation_b0842": 0.0, "translation_b0849": 0.0, "translation_b0854": 0.0, "translation_b0855": 0.0, "translation_b0856": 0.0, "translation_b0857": 0.0, "translation_b0859": 4.0403849918418954e-11, "translation_b0860": 0.0, "translation_b0861": 0.0, "translation_b0862": 0.0, "translation_b0863": 0.0, "translation_b0864": 0.0, "translation_b0870": 0.0, "translation_b0871": 0.0, "translation_b0875": -4.876057235182248e-34, "translation_b0884": 1.4187995842089519e-08, "translation_b0886": 0.0, "translation_b0887": 0.0, "translation_b0888": 2.5689891927444823e-07, "translation_b0891": 1.6357970280015594e-07, "translation_b0893": 3.726637417402781e-07, "translation_b0894": 0.0, "translation_b0895": 0.0, "translation_b0896": 9.6926424338847e-33, "translation_b0902": 0.0, "translation_b0903": 0.0, "translation_b0904": 0.0, "translation_b0907": 1.5601938858722132e-05, "translation_b0908": 1.5601938858722132e-05, "translation_b0910": 2.0948882518076115e-06, "translation_b0911": 2.48574469431303e-05, "translation_b0914": 8.020823105852028e-09, "translation_b0915": 4.922798935990213e-10, "translation_b0918": 1.6270650090825636e-06, "translation_b0928": 9.345363139370941e-07, "translation_b0929": 0.0, "translation_b0930": 3.824035297785215e-07, "translation_b0931": 0.0, "translation_b0932": 0.0, "translation_b0933": 0.0, "translation_b0934": 0.0, "translation_b0935": 0.0, "translation_b0936": 0.0, "translation_b0937": 0.0, "translation_b0945": 4.1815478106940747e-07, "translation_b0948": 1.6161539967367602e-10, "translation_b0954": 0.0, "translation_b0957": 0.0, "translation_b0963": 0.0, "translation_b0967": 8.080769983683791e-11, "translation_b0968": 0.0, "translation_b0969": 3.393728522582866e-11, "translation_b0972": 0.0, "translation_b0973": 0.0, "translation_b0974": 0.0, "translation_b0978": 0.0, "translation_b0979": 0.0, "translation_b0980": 0.0, "translation_b0996": 0.0, "translation_b0997": 0.0, "translation_b0998": 0.0, "translation_b1002": 0.0, "translation_b1006": 0.0, "translation_b1007": 0.0, "translation_b1008": 0.0, "translation_b1009": 0.0, "translation_b1010": 0.0, "translation_b1011": 0.0, "translation_b1012": 0.0, "translation_b1014": 0.0, "translation_b1015": 0.0, "translation_b1033": 0.0, "translation_b1054": 0.0, "translation_b1059": 0.0, "translation_b1062": 1.8593431186106454e-08, "translation_b1064": 0.0, "translation_b1069": 4.3015973031219e-09, "translation_b1084": 8.35611542127339e-09, "translation_b1086": 1.2121154975525676e-10, "translation_b1089": 2.48574469431303e-05, "translation_b1090": 0.0, "translation_b1091": 4.868811805999046e-13, "translation_b1092": 3.253810041305478e-09, "translation_b1093": 1.0973817701326476e-08, "translation_b1094": 6.414572943610195e-07, "translation_b1095": 3.981621559860061e-07, "translation_b1096": 1.1948473677529332e-09, "translation_b1098": 2.7983483523167786e-07, "translation_b1101": 6.3602755252915995e-06, "translation_b1102": 0.0, "translation_b1106": 0.0, "translation_b1107": 0.0, "translation_b1109": 0.0, "translation_b1114": 3.41709692370908e-10, "translation_b1116": 3.271594056003119e-07, "translation_b1117": 1.6357970280015594e-07, "translation_b1118": 1.6357970280015594e-07, "translation_b1119": 0.0, "translation_b1123": 0.0, "translation_b1124": 0.0, "translation_b1125": 0.0, "translation_b1126": 0.0, "translation_b1131": 2.051823610906659e-06, "translation_b1133": 3.393728522582866e-11, "translation_b1134": 5.682246026038543e-10, "translation_b1135": 4.0403849918418954e-11, "translation_b1136": 1.470295479923506e-07, "translation_b1185": 0.0, "translation_b1186": 0.0, "translation_b1189": 0.0, "translation_b1190": 0.0, "translation_b1192": 0.0, "translation_b1193": 0.0, "translation_b1197": 0.0, "translation_b1198": 0.0, "translation_b1199": 0.0, "translation_b1200": 0.0, "translation_b1206": 3.27862622489247e-09, "translation_b1207": 1.974083200803011e-05, "translation_b1208": 1.974083200803011e-05, "translation_b1209": 1.6357970280015594e-07, "translation_b1210": 9.124381637125937e-13, "translation_b1211": 3.954865951176513e-12, "translation_b1215": 6.80666122035153e-09, "translation_b1216": 0.0, "translation_b1223": 0.0, "translation_b1224": 0.0, "translation_b1225": 0.0, "translation_b1226": 0.0, "translation_b1227": 0.0, "translation_b1232": 0.0, "translation_b1236": 0.0, "translation_b1238": 0.0, "translation_b1241": 1.42973782105773e-10, "translation_b1243": 0.0, "translation_b1244": 0.0, "translation_b1245": 0.0, "translation_b1246": 0.0, "translation_b1247": 0.0, "translation_b1249": 0.0, "translation_b1250": 3.326647983947169e-11, "translation_b1252": 0.0, "translation_b1260": 4.878701538541549e-09, "translation_b1261": 4.878701538541549e-09, "translation_b1262": 4.550501358979102e-06, "translation_b1263": 1.4038371230678705e-05, "translation_b1264": 1.2514767503008635e-06, "translation_b1269": 4.0403849918418954e-11, "translation_b1270": 0.0, "translation_b1276": 5.511063172095957e-07, "translation_b1277": 2.224092736729148e-06, "translation_b1278": 0.0, "translation_b1281": 3.2921909800143753e-06, "translation_b1286": 0.0, "translation_b1288": 9.404100449133617e-13, "translation_b1291": 0.0, "translation_b1296": 0.0, "translation_b1297": 2.2831421340915862e-07, "translation_b1298": 0.0, "translation_b1300": 0.0, "translation_b1301": 0.0, "translation_b1302": 0.0, "translation_b1308": 0.0, "translation_b1319": 0.0, "translation_b1325": 0.0, "translation_b1326": 0.0, "translation_b1329": 0.0, "translation_b1344": 1.2748474753518726e-11, "translation_b1363": 0.0, "translation_b1377": 0.0, "translation_b1378": 8.723678389657327e-08, "translation_b1380": 0.0, "translation_b1385": 0.0, "translation_b1386": 0.0, "translation_b1387": 0.0, "translation_b1388": 0.0, "translation_b1389": 0.0, "translation_b1390": 0.0, "translation_b1391": 0.0, "translation_b1392": 0.0, "translation_b1393": 3.6130276760178967e-33, "translation_b1394": -3.460350653874009e-32, "translation_b1395": 0.0, "translation_b1397": 0.0, "translation_b1398": 0.0, "translation_b1415": 9.301771415752504e-10, "translation_b1440": 0.0, "translation_b1441": 0.0, "translation_b1442": 0.0, "translation_b1443": 0.0, "translation_b1444": 0.0, "translation_b1453": 0.0, "translation_b1463": 0.0, "translation_b1465": 0.0, "translation_b1466": 0.0, "translation_b1467": 0.0, "translation_b1468": 0.0, "translation_b1469": 0.0, "translation_b1473": 0.0, "translation_b1474": 0.0, "translation_b1475": 0.0, "translation_b1476": 0.0, "translation_b1478": 0.0, "translation_b1479": 0.0, "translation_b1480": 2.48574469431303e-05, "translation_b1483": -9.608121955985088e-39, "translation_b1484": -9.608121955985088e-39, "translation_b1485": 0.0, "translation_b1486": 0.0, "translation_b1487": -9.608121955985088e-39, "translation_b1488": 0.0, "translation_b1489": 0.0, "translation_b1492": 0.0, "translation_b1493": 0.0, "translation_b1519": 0.0, "translation_b1521": 0.0, "translation_b1524": 0.0, "translation_b1525": 0.0, "translation_b1528": 0.0, "translation_b1533": 0.0, "translation_b1539": 0.0, "translation_b1584": 0.0, "translation_b1587": 0.0, "translation_b1588": 0.0, "translation_b1589": 0.0, "translation_b1590": 0.0, "translation_b1591": 0.0, "translation_b1592": 0.0, "translation_b1599": 9.61794646047544e-33, "translation_b1600": 0.0, "translation_b1602": 0.0, "translation_b1603": 0.0, "translation_b1605": 0.0, "translation_b1606": 0.0, "translation_b1611": 0.0, "translation_b1612": 1.1808426943189586e-06, "translation_b1613": 0.0, "translation_b1621": 1.6666468517332103e-07, "translation_b1622": 1.6666468517332103e-07, "translation_b1623": 0.0, "translation_b1634": 0.0, "translation_b1636": 0.0, "translation_b1637": 2.887879808454156e-07, "translation_b1638": 0.0, "translation_b1640": 0.0, "translation_b1646": 0.0, "translation_b1651": 0.0, "translation_b1652": 1.6659415185786436e-09, "translation_b1654": 1.5619088498330273e-10, "translation_b1656": 0.0, "translation_b1661": 0.0, "translation_b1662": 1.3070755010653642e-09, "translation_b1676": 2.2931483225818725e-07, "translation_b1677": 0.0013681147443032947, "translation_b1679": 0.0, "translation_b1680": 0.0, "translation_b1681": 0.0, "translation_b1682": 0.0, "translation_b1683": 0.0, "translation_b1684": 0.0, "translation_b1692": 7.984509938612495e-06, "translation_b1693": 7.984509938612495e-06, "translation_b1701": 0.0, "translation_b1702": 0.0, "translation_b1704": 0.0, "translation_b1709": 0.0, "translation_b1710": 0.0, "translation_b1711": 0.0, "translation_b1713": 2.819720881696963e-07, "translation_b1714": 2.819720881696963e-07, "translation_b1716": 2.48574469431303e-05, "translation_b1717": 2.48574469431303e-05, "translation_b1718": 1.4187995842089519e-08, "translation_b1719": 3.966363149397711e-07, "translation_b1723": 1.4224970122977195e-05, "translation_b1732": 0.0, "translation_b1734": 0.0, "translation_b1740": 1.8470652926302164e-05, "translation_b1744": 0.0, "translation_b1745": 0.0, "translation_b1746": 0.0, "translation_b1747": 0.0, "translation_b1748": 0.0, "translation_b1759": 0.0, "translation_b1761": 6.931936422126563e-07, "translation_b1764": 0.0, "translation_b1767": 0.0, "translation_b1768": 0.0, "translation_b1773": 0.0, "translation_b1778": 0.0, "translation_b1779": 1.2331990566299727e-05, "translation_b1781": 0.0, "translation_b1800": 0.0, "translation_b1801": 0.0, "translation_b1804": 0.0, "translation_b1805": 0.0, "translation_b1812": 5.187985440292154e-10, "translation_b1814": 0.0, "translation_b1817": 0.0, "translation_b1818": 0.0, "translation_b1819": 0.0, "translation_b1822": 8.080769983683791e-11, "translation_b1835": 4.0403849918418954e-11, "translation_b1849": 6.10627210327887e-07, "translation_b1850": 0.0, "translation_b1851": 0.0, "translation_b1852": 5.720072209295719e-07, "translation_b1854": 0.0, "translation_b1855": 0.0, "translation_b1857": 0.0, "translation_b1858": 0.0, "translation_b1859": 0.0, "translation_b1865": 0.0, "translation_b1866": 4.7094831545111555e-07, "translation_b1870": 5.066504440502661e-11, "translation_b1871": 5.066504440502661e-11, "translation_b1872": 0.0, "translation_b1873": 0.0, "translation_b1876": 1.8582678339824445e-07, "translation_b1896": 0.0, "translation_b1897": 0.0, "translation_b4460": 0.0, "translation_b1900": 0.0, "translation_b1901": 0.0, "translation_b1907": 0.0, "translation_b1912": 7.2161434361654135e-09, "translation_b1919": 0.0, "translation_b1922": 2.42738097415711e-09, "translation_b1927": 0.0, "translation_b1981": 0.0, "translation_b1982": 0.0, "translation_b1991": 0.0, "translation_b1992": 0.0, "translation_b1993": 0.0, "translation_b2010": 0.0, "translation_b2019": 1.5982940883444012e-05, "translation_b2020": 1.326826590822714e-05, "translation_b2021": 8.048112812226893e-06, "translation_b2022": 3.839397122568396e-06, "translation_b2023": 8.48420005456816e-06, "translation_b2024": 1.5982940883444012e-05, "translation_b2025": 8.48420005456816e-06, "translation_b2026": 9.597898633606043e-06, "translation_b2027": 0.0, "translation_b2028": 0.0, "translation_b2029": 4.8727500801100325e-06, "translation_b2032": 0.0, "translation_b2033": 0.0, "translation_b2034": 0.0, "translation_b2035": 0.0, "translation_b2036": 0.0, "translation_b2037": 0.0, "translation_b2038": 0.0, "translation_b2039": 0.0, "translation_b2040": 0.0, "translation_b2041": 0.0, "translation_b2045": 0.0, "translation_b2048": 0.0, "translation_b2049": 0.0, "translation_b2051": 0.0, "translation_b2052": 0.0, "translation_b2053": 0.0, "translation_b2065": 0.0, "translation_b2066": 3.195250322679861e-38, "translation_b2091": 0.0, "translation_b2092": 0.0, "translation_b2093": 0.0, "translation_b2094": 0.0, "translation_b2095": 0.0, "translation_b2096": 0.0, "translation_b2097": 0.0, "translation_b2103": 1.2925647907221707e-07, "translation_b2104": 0.0, "translation_b2114": 1.8718586594836795e-07, "translation_b2128": 0.0, "translation_b2129": 0.0, "translation_b2130": 0.0, "translation_b2131": 0.0, "translation_b2132": 0.0, "translation_b2133": 0.0, "translation_b2134": 0.0, "translation_b2140": 6.444096316552686e-10, "translation_b2143": 0.0, "translation_b2146": 0.0, "translation_b2147": 0.0, "translation_b2148": 0.0, "translation_b2149": 0.0, "translation_b2150": 0.0, "translation_b2153": 3.0554093926330166e-05, "translation_b2154": 8.564499497281765e-39, "translation_b2155": 0.0, "translation_b2156": 0.0, "translation_b2162": 0.0, "translation_b2167": 0.0, "translation_b2168": 0.0, "translation_b2169": 0.0, "translation_b2170": 0.0, "translation_b2174": 0.0, "translation_b2183": 4.0403849918418954e-11, "translation_b2185": 2.48574469431303e-05, "translation_b2197": 0.0, "translation_b2198": 0.0, "translation_b2199": 0.0, "translation_b2200": 0.0, "translation_b2201": 0.0, "translation_b2202": 0.0, "translation_b2203": 0.0, "translation_b2204": 0.0, "translation_b2205": 0.0, "translation_b2206": 0.0, "translation_b2207": 0.0, "translation_b2210": 0.0, "translation_b2215": 0.0016020871348166744, "translation_b2221": 0.0, "translation_b2222": 0.0, "translation_b2223": 0.0, "translation_b2224": 3.8100471232902395e-32, "translation_b2232": 2.3655294849920086e-10, "translation_b2234": 0.0, "translation_b2235": 0.0, "translation_b2239": 0.0, "translation_b2240": 0.0, "translation_b2241": 0.0, "translation_b2242": 0.0, "translation_b2243": 0.0, "translation_b2251": 9.951350513823377e-08, "translation_b2253": 0.0, "translation_b2254": 0.0, "translation_b2255": 0.0, "translation_b2256": 0.0, "translation_b2257": 0.0, "translation_b4544": 0.0, "translation_b2258": 0.0, "translation_b2260": 0.0, "translation_b2261": 0.0, "translation_b2262": 0.0, "translation_b2263": 0.0, "translation_b2264": 0.0, "translation_b2265": 0.0, "translation_b2268": 0.0, "translation_b2276": 5.805150588428085e-06, "translation_b2277": 5.805150588428085e-06, "translation_b2278": 5.805150588428085e-06, "translation_b2279": 5.805150588428085e-06, "translation_b2280": 5.805150588428085e-06, "translation_b2281": 5.805150588428085e-06, "translation_b2282": 5.805150588428085e-06, "translation_b2283": 5.805150588428085e-06, "translation_b2284": 5.805150588428085e-06, "translation_b2285": 5.805150588428085e-06, "translation_b2286": 5.805150588428085e-06, "translation_b2287": 5.805150588428085e-06, "translation_b2288": 5.805150588428085e-06, "translation_b2290": 1.4214599698241667e-06, "translation_b2291": 0.0, "translation_b2296": 0.0, "translation_b2297": 4.268783232084852e-08, "translation_b2303": 0.0, "translation_b2306": 0.0, "translation_b2307": 0.0, "translation_b2308": 0.0, "translation_b2309": 0.0, "translation_b2310": 0.0, "translation_b2311": 2.3655294849920086e-10, "translation_b2312": 5.542341694467708e-07, "translation_b2315": 7.310392742857374e-10, "translation_b2316": 2.2692275163587793e-07, "translation_b2318": 3.270276105822782e-10, "translation_b2320": 1.8599743954247275e-07, "translation_b2323": 4.065640192577415e-13, "translation_b2324": 3.403625268652585e-11, "translation_b2328": 0.0, "translation_b2329": 1.3474053630791689e-05, "translation_b2341": 3.5221866918069772e-06, "translation_b2342": 3.5221866918069772e-06, "translation_b2344": 0.0, "translation_b2366": 0.0, "translation_b2373": 0.0, "translation_b2374": 0.0, "translation_b2378": 0.0, "translation_b2379": 0.0, "translation_b2388": 0.0, "translation_b2392": 0.0, "translation_b2393": 0.0, "translation_b2400": 1.869531714604283e-07, "translation_b2406": 0.0, "translation_b2407": 0.0, "translation_b2411": 0.0, "translation_b2414": 3.060991219412495e-07, "translation_b2415": 3.26347010523246e-06, "translation_b2416": 6.52694021046492e-06, "translation_b2417": 3.26347010523246e-06, "translation_b2418": 0.0, "translation_b2421": 0.0, "translation_b2422": 0.0, "translation_b2423": 0.0, "translation_b2424": 0.0, "translation_b2425": 0.0, "translation_b2428": 0.0, "translation_b2429": 0.0, "translation_b2435": 0.0, "translation_b2436": 1.4103668062926258e-12, "translation_b2440": 0.0, "translation_b2441": 0.0, "translation_b2458": 0.0, "translation_b2463": 0.0, "translation_b2464": 1.5513952310998352e-06, "translation_b2465": 1.5513952310998352e-06, "translation_b2467": 0.0, "translation_b2470": 0.0, "translation_b2472": 2.2622721375442296e-06, "translation_b2474": 7.125068477046827e-12, "translation_b2476": 2.5259549564466036e-08, "translation_b2477": 6.293680685387481e-06, "translation_b2478": 6.296137337883977e-08, "translation_b2480": 0.0, "translation_b2481": 0.0, "translation_b2482": 0.0, "translation_b2483": 0.0, "translation_b2484": 0.0, "translation_b2485": 0.0, "translation_b2486": 0.0, "translation_b2487": 0.0, "translation_b2488": 0.0, "translation_b2489": 0.0, "translation_b2490": 0.0, "translation_b2492": 0.0, "translation_b2497": 0.0, "translation_b2498": 0.0, "translation_b2499": 6.0241306054648386e-06, "translation_b2500": 6.0241306054648386e-06, "translation_b2501": 9.189185240312487e-11, "translation_b2502": 9.189185240312487e-11, "translation_b2507": 2.9304836951700457e-06, "translation_b2508": 4.774386469226588e-06, "translation_b2512": 6.293680685387481e-06, "translation_b2514": 1.1646672758137126e-07, "translation_b2515": 2.9141828686978917e-09, "translation_b2517": 4.0403849918418954e-11, "translation_b2518": 0.0, "translation_b2519": 0.0, "translation_b2521": 0.0, "translation_b2523": 0.0, "translation_b2526": 5.638783403794856e-11, "translation_b2527": 5.638783403794856e-11, "translation_b2528": 6.15693296521681e-10, "translation_b2529": 8.927630173338462e-10, "translation_b2530": 1.7194111791700846e-09, "translation_b2532": 1.359585925533919e-11, "translation_b2533": 0.0, "translation_b2536": 0.0, "translation_b2538": 0.0, "translation_b2539": 0.0, "translation_b2540": 0.0, "translation_b2541": 0.0, "translation_b2542": 0.0, "translation_b2551": 1.0747237528409964e-06, "translation_b2552": 0.0, "translation_b2557": 5.188487647570902e-07, "translation_b2558": 0.0, "translation_b2559": 3.2016967535427745e-11, "translation_b2563": 5.283365945034795e-12, "translation_b2564": 1.487979516339782e-06, "translation_b2566": 8.080769983683791e-11, "translation_b2567": 1.6659415185786436e-09, "translation_b2573": 4.330662429719811e-09, "translation_b2574": 2.028924510667223e-09, "translation_b2575": 1.7161558725590707e-11, "translation_b2578": 0.0, "translation_b2579": 0.0, "translation_b2582": 2.36984023615291e-07, "translation_b2585": 4.115041612037614e-08, "translation_b2587": 0.0, "translation_b2594": 1.2121154975525676e-10, "translation_b2595": 6.293680685387481e-06, "translation_b2599": 7.793170899677251e-06, "translation_b2600": 8.062510013596669e-07, "translation_b2601": 7.744184545382786e-07, "translation_b2606": 2.48574469431303e-05, "translation_b2607": 2.0783012336518084e-11, "translation_b2608": 4.0403849918418954e-11, "translation_b2609": 2.48574469431303e-05, "translation_b2610": 9.317581861817089e-07, "translation_b2614": 4.1203727204564143e-10, "translation_b2615": 9.809001271162293e-10, "translation_b2617": 6.293680685387481e-06, "translation_b2661": 0.0, "translation_b2662": 0.0, "translation_b2663": 0.0, "translation_b2675": 0.0, "translation_b2676": 0.0, "translation_b2677": 0.0, "translation_b2678": 0.0, "translation_b2679": 0.0, "translation_b2682": 0.0, "translation_b2683": 0.0, "translation_b2687": 1.2968570466610589e-05, "translation_b2688": 0.0, "translation_b2690": 0.0, "translation_b2697": 1.443728831005063e-06, "translation_b2701": 0.0, "translation_b2702": 0.0, "translation_b2703": 0.0, "translation_b2704": 0.0, "translation_b2705": 0.0, "translation_b2708": 1.1446125022671218e-34, "translation_b2710": 0.0, "translation_b2711": 0.0, "translation_b2715": 0.0, "translation_b2719": 0.0, "translation_b2720": 0.0, "translation_b2721": 0.0, "translation_b2722": 0.0, "translation_b2723": 0.0, "translation_b2724": 0.0, "translation_b2738": 0.0, "translation_b2741": 2.961884923502388e-09, "translation_b2744": 1.5233085498839636e-05, "translation_b2745": 1.6775726500237957e-11, "translation_b2746": 6.282809447655797e-06, "translation_b2747": 1.974083200803011e-05, "translation_b2750": 4.963292441739236e-06, "translation_b2751": 4.211675425922917e-07, "translation_b2752": 4.211675425922917e-07, "translation_b2762": 3.5819794464152187e-07, "translation_b2763": 2.322664375676527e-06, "translation_b2764": 4.645328751353054e-06, "translation_b2765": 2.4436786811864075e-10, "translation_b2779": 7.9991703526803e-06, "translation_b2780": 4.162245791478133e-06, "translation_b2781": 0.0, "translation_b2784": 0.0, "translation_b2785": 4.0403849918418954e-11, "translation_b2787": 0.0, "translation_b2788": 0.0, "translation_b2789": 0.0, "translation_b2791": 4.2402561510113045e-11, "translation_b2794": 7.340942893825508e-07, "translation_b2796": 0.0, "translation_b2797": 0.0, "translation_b2799": 0.0, "translation_b2800": 0.0, "translation_b2801": 0.0, "translation_b2802": -2.2039227786884275e-32, "translation_b2803": 0.0, "translation_b2806": 4.0403849918418954e-11, "translation_b2810": 0.0, "translation_b2811": 0.0, "translation_b2813": 0.0, "translation_b2817": 0.0, "translation_b2818": 2.309049689533162e-06, "translation_b2827": 3.938767662971508e-07, "translation_b2828": 2.26494973107908e-09, "translation_b2835": 4.2692913288799526e-09, "translation_b2836": 2.6030218251139476e-07, "translation_b2838": 5.878213580285171e-06, "translation_b2841": 0.0, "translation_b2866": 0.0, "translation_b2867": 0.0, "translation_b2868": 0.0, "translation_b2871": 0.0, "translation_b2874": 8.695188419045356e-07, "translation_b2877": 0.0, "translation_b2882": 0.0, "translation_b2883": 0.0, "translation_b2889": 0.0, "translation_b2890": 5.22926804497318e-10, "translation_b2891": 5.22926804497318e-10, "translation_b2893": 0.0, "translation_b2895": 4.316771116237673e-07, "translation_b2901": 0.0, "translation_b2903": 9.431500246188148e-09, "translation_b2904": 4.715750123094074e-09, "translation_b2905": 4.715750123094074e-09, "translation_b2907": 0.0, "translation_b2912": 0.0, "translation_b2913": 1.8261273716156507e-07, "translation_b2914": 4.463954095256564e-06, "translation_b2917": 0.0, "translation_b2919": 0.0, "translation_b2920": 0.0, "translation_b2923": 0.0, "translation_b2925": 6.675145880862019e-06, "translation_b2926": 2.1042660682563938e-05, "translation_b2927": 0.0, "translation_b2930": 0.0, "translation_b2935": 0.0, "translation_b2937": 0.0, "translation_b2938": 0.0, "translation_b2942": 1.8883321921178803e-10, "translation_b2943": 0.0, "translation_b2946": 8.080769983683791e-11, "translation_b2947": 0.0, "translation_b2954": 0.0, "translation_b2957": 0.0, "translation_b2960": 2.2932562419423732e-10, "translation_b2963": 0.0, "translation_b2964": 0.0, "translation_b2965": 0.0, "translation_b2975": 0.0, "translation_b2976": 5.149058049169379e-10, "translation_b4467": 3.1880891282100705e-10, "translation_b4468": 3.1880891282100705e-10, "translation_b2979": 3.1880891282100705e-10, "translation_b2987": 0.0, "translation_b2988": 0.0, "translation_b2994": 0.0, "translation_b2995": 0.0, "translation_b2996": 0.0, "translation_b2997": 0.0, "translation_b3001": 0.0, "translation_b3005": 0.0, "translation_b3006": 0.0, "translation_b3008": 0.0, "translation_b3012": 0.0, "translation_b3018": 1.0834802771704713e-08, "translation_b3028": 0.0, "translation_b3029": 0.0, "translation_b3034": 0.0, "translation_b3035": 0.0, "translation_b3040": 7.012747270580588e-10, "translation_b3041": 4.41626794996183e-06, "translation_b3052": 0.0, "translation_b3057": 0.0, "translation_b3058": 3.036046850877012e-09, "translation_b3059": 0.0, "translation_b3061": 0.0, "translation_b3062": 0.0, "translation_b3063": 0.0, "translation_b3065": 2.48574469431303e-05, "translation_b3067": 9.747748312663127e-07, "translation_b3073": 0.0, "translation_b3084": 4.0403849918418954e-11, "translation_b3089": 2.036925237504395e-24, "translation_b3091": 0.0, "translation_b3092": 0.0, "translation_b3093": 0.0, "translation_b4471": 0.0, "translation_b3114": 0.0, "translation_b3115": 0.0, "translation_b3116": 1.8655310752481053e-24, "translation_b3117": 3.134768240775509e-37, "translation_b3124": 0.0, "translation_b3125": 0.0, "translation_b3126": 0.0, "translation_b3127": 0.0, "translation_b3128": 0.0, "translation_b3132": 0.0, "translation_b3137": 0.0, "translation_b3146": 0.0, "translation_b3161": 0.0, "translation_b3164": 3.3918415174053994e-09, "translation_b3165": 2.48574469431303e-05, "translation_b3166": 3.2766771618958216e-10, "translation_b3167": 4.0403849918418954e-11, "translation_b3168": 1.4786670450005857e-08, "translation_b3169": 3.41709692370908e-10, "translation_b3172": 1.610498789451453e-08, "translation_b3175": 1.6659811246272596e-05, "translation_b3176": 2.255409139783136e-06, "translation_b3177": 1.1685597560184473e-09, "translation_b3179": 4.0403849918418954e-11, "translation_b3181": 3.41709692370908e-10, "translation_b3182": 0.0, "translation_b3185": 2.48574469431303e-05, "translation_b3186": 2.48574469431303e-05, "translation_b3187": 3.507453344422822e-10, "translation_b3189": 1.0892060328570137e-06, "translation_b3196": 6.770079632159497e-18, "translation_b3197": 7.276751757392081e-08, "translation_b3198": 9.728360852598373e-07, "translation_b3199": 6.531457377478418e-07, "translation_b3200": 6.531457377478418e-07, "translation_b3201": 1.3062914754956837e-06, "translation_b3202": 3.554521937998214e-14, "translation_b3212": 0.0, "translation_b3213": 0.0, "translation_b3222": 0.0, "translation_b3223": 0.0, "translation_b3224": 0.0, "translation_b3225": 0.0, "translation_b3230": 2.48574469431303e-05, "translation_b3231": 2.4857642609393214e-05, "translation_b3236": 4.365093217105542e-06, "translation_b3247": 1.6659415185786436e-09, "transcription_TU_b3247": 2.0860298247081867e-11, "DM_RNA_b3247": 0.0, "translation_b3255": 2.2692275163587793e-07, "translation_b3256": 2.2692275163587793e-07, "translation_b3258": 0.0, "translation_b3260": 0.0, "translation_b3265": 0.0, "translation_b3266": 0.0, "translation_b3281": 8.160812952667377e-11, "translation_b3282": 8.160812952667377e-11, "translation_b3287": 9.0449494528851e-10, "translation_b3288": 5.986746079163307e-10, "translation_b3289": 4.0403849918418954e-11, "translation_b3290": 0.0, "translation_b3294": 2.48574469431303e-05, "translation_b3295": 1.9705417581893014e-06, "translation_b3296": 2.4857642609393214e-05, "translation_b3297": 2.48574469431303e-05, "translation_b3298": 2.48574469431303e-05, "translation_b3299": 2.48574469431303e-05, "translation_b3300": 1.6659811246272596e-05, "translation_b3301": 2.48574469431303e-05, "translation_b3302": 2.48574469431303e-05, "translation_b3303": 2.48574469431303e-05, "translation_b3304": 2.48574469431303e-05, "translation_b3305": 2.48574469431303e-05, "translation_b3306": 2.48574469431303e-05, "translation_b3307": 2.48574469431303e-05, "translation_b3308": 2.48574469431303e-05, "translation_b3309": 2.48574469431303e-05, "translation_b3310": 2.48574469431303e-05, "translation_b3311": 2.48574469431303e-05, "translation_b3312": 2.48574469431303e-05, "translation_b3313": 2.48574469431303e-05, "translation_b3314": 2.48574469431303e-05, "translation_b3315": 2.48574469431303e-05, "translation_b3316": 2.48574469431303e-05, "translation_b3317": 2.48574469431303e-05, "translation_b3318": 2.48574469431303e-05, "translation_b3319": 2.4857642609393214e-05, "translation_b3320": 2.4857642609393214e-05, "translation_b3321": 2.4857642609393214e-05, "translation_b3339": 0.0, "translation_b3340": 3.6370797228961263e-06, "translation_b3341": 2.48574469431303e-05, "translation_b3342": 2.48574469431303e-05, "translation_b3343": 6.787457045165732e-11, "translation_b3344": 6.787457045165732e-11, "translation_b3345": 6.787457045165732e-11, "translation_b3350": 0.0, "translation_b3359": 4.2080024763846565e-07, "translation_b3360": 5.187985440292154e-10, "translation_b3365": 0.0, "translation_b3366": 0.0, "translation_b3367": 0.0, "translation_b3368": 2.453951887708172e-08, "translation_b3370": 0.0, "translation_b3371": 0.0, "translation_b4474": 0.0, "translation_b3374": 0.0, "translation_b3380": 3.5608458694247986e-09, "translation_b3384": 8.303429471535164e-08, "translation_b3385": 0.0, "translation_b3386": 7.684705182317774e-06, "translation_b3389": 7.684705182317774e-06, "translation_b3390": 1.089841989096455e-06, "translation_b3396": 0.0, "translation_b3397": 0.0, "translation_b3403": 0.0, "translation_b3406": 3.41709692370908e-10, "translation_b3409": 0.0, "translation_b3412": 4.622061004623615e-13, "translation_b3415": 0.0, "translation_b3416": 0.0, "translation_b3417": 0.0, "translation_b3425": 0.0, "translation_b3426": 0.0, "translation_b3428": 0.0, "translation_b3429": 8.241800641023231e-09, "translation_b3430": 1.683054723583821e-07, "translation_b3431": 0.0, "translation_b3432": 0.0, "translation_b3433": 3.069409024825847e-08, "translation_b4476": 0.0, "translation_b3437": 0.0, "translation_b3447": 0.0, "translation_b3449": 0.0, "translation_b3450": 0.0, "translation_b3451": 0.0, "translation_b3452": 0.0, "translation_b3453": 0.0, "translation_b3454": 0.0, "translation_b3455": 0.0, "translation_b3456": 0.0, "translation_b3457": 0.0, "translation_b3458": 0.0, "translation_b3460": 0.0, "translation_b3461": 7.76083955739324e-10, "translation_b3464": 3.436967918987238e-10, "translation_b3465": 4.0403849918418954e-11, "translation_b3469": 0.0, "translation_b3470": 3.393728522582866e-11, "translation_b3475": 0.0, "translation_b3476": 0.0, "translation_b3477": 0.0, "translation_b3478": 0.0, "translation_b3479": 0.0, "translation_b3480": 0.0, "translation_b3493": 7.619205326990559e-07, "translation_b3496": 0.0, "translation_b3500": 1.198014771267572e-10, "translation_b3502": 0.0, "translation_b3503": 0.0, "translation_b3517": 0.0, "translation_b3519": 0.0, "translation_b3526": 0.0, "translation_b3528": 0.0, "translation_b3540": 0.0, "translation_b3541": 0.0, "translation_b3542": 0.0, "translation_b3543": 0.0, "translation_b3544": 0.0, "translation_b3546": 0.0, "translation_b3551": 0.0, "translation_b3553": 0.0, "translation_b3559": 6.499672670907605e-07, "translation_b3560": 6.499672670907605e-07, "translation_b3564": 0.0, "translation_b3565": 0.0, "translation_b3566": 0.0, "translation_b3567": 0.0, "translation_b3568": 0.0, "translation_b3571": 0.0, "translation_b3572": 4.742740275732989e-07, "translation_b3575": 0.0, "translation_b3577": 0.0, "translation_b3578": 0.0, "translation_b3579": 0.0, "translation_b3580": 0.0, "translation_b3581": 0.0, "translation_b3583": 0.0, "translation_b3588": 0.0, "translation_b3590": 0.0, "translation_b3591": 0.0, "translation_b3599": 0.0, "translation_b3600": 0.0, "translation_b3603": -1.2404212817009142e-32, "translation_b3605": 0.0, "translation_b3607": 1.732309122122228e-06, "translation_b3608": 6.296028880563972e-05, "translation_b3609": 6.296028880563972e-05, "translation_b3610": 0.0, "translation_b3612": 0.0, "translation_b3616": 0.0, "translation_b3617": 0.0, "translation_b3619": 0.0, "translation_b3620": 0.0, "translation_b3621": 0.0, "translation_b3622": 0.0, "translation_b3623": 0.0, "translation_b3624": 0.0, "translation_b3625": 0.0, "translation_b3626": 0.0, "translation_b3627": 0.0, "translation_b3628": 0.0, "translation_b3629": 0.0, "translation_b3630": 0.0, "translation_b3631": 0.0, "translation_b3632": 0.0, "translation_b3633": 2.503583996495857e-09, "translation_b3634": 1.9917828843024037e-09, "translation_b3636": 2.48574469431303e-05, "translation_b3637": 2.48574469431303e-05, "translation_b3639": 2.4287347504023543e-09, "translation_b3640": 0.0, "translation_b3642": 3.949398345436349e-07, "translation_b3643": 9.584150161832146e-10, "translation_b3648": 3.8190380400612975e-07, "translation_b3649": 3.41709692370908e-10, "translation_b3650": 0.0, "translation_b3651": 1.5604946570373837e-10, "translation_b3653": 0.0, "translation_b3654": 0.0, "translation_b3665": 0.0, "translation_b3666": 0.0, "translation_b3670": 0.0, "translation_b3671": 0.0, "translation_b3679": 0.0, "translation_b3691": 0.0, "translation_b4478": 0.0, "translation_b4477": 0.0, "translation_b3693": 0.0, "translation_b3703": 2.48574469431303e-05, "translation_b3704": 9.584150161832146e-10, "translation_b3705": 6.580046317916726e-07, "transcription_TU_b3705": 8.239288542881471e-09, "DM_RNA_b3705": 0.0, "translation_b3706": 6.80725053730517e-11, "translation_b3708": 6.178090314928456e-06, "translation_b3709": 3.8978588072583266e-37, "translation_b3714": 0.0, "translation_b3722": 0.0, "translation_b3725": 0.0, "translation_b3726": 0.0, "translation_b3727": 0.0, "translation_b3728": 0.0, "translation_b3729": 8.068244774041972e-07, "translation_b3730": 1.1258029940615233e-06, "translation_b3731": 1.6368506387327354e-05, "translation_b3732": 4.910551916198206e-05, "translation_b3733": 1.6368506387327354e-05, "translation_b3734": 4.910551916198206e-05, "translation_b3735": 1.6368506387327354e-05, "translation_b3736": 2.0005952251177876e-05, "translation_b3737": 4.910551916198206e-05, "translation_b3738": 1.6368506387327354e-05, "translation_b3739": 1.273106052347683e-05, "translation_b3740": 4.0403849918418954e-11, "translation_b3741": 6.80725053730517e-11, "translation_b3744": 1.6861012195479656e-05, "translation_b3747": 0.0, "translation_b3748": 0.0, "translation_b3749": 0.0, "translation_b3750": 0.0, "translation_b3751": 0.0, "translation_b3752": 0.0, "translation_b3770": 8.606264356076848e-06, "translation_b3771": 4.255358423169677e-06, "translation_b3772": 6.168113984898065e-07, "translation_b3774": 6.941452527324785e-08, "translation_b3779": 0.0, "translation_b3780": 2.261227678270266e-09, "translation_b3781": 1.8081200649373868e-10, "translation_b3783": 1.4794597466999645e-09, "translation_b3784": 0.0, "translation_b3785": 0.0, "translation_b3786": 0.0, "translation_b3787": 0.0, "translation_b3788": 0.0, "translation_b3789": 0.0, "translation_b3790": 0.0, "translation_b3791": 0.0, "translation_b3792": 0.0, "translation_b4481": 0.0, "translation_b3793": 0.0, "translation_b3794": 0.0, "translation_b3803": 1.7390568612006704e-12, "translation_b3804": 1.5304708236899263e-13, "translation_b3805": 8.84112150134101e-12, "translation_b3806": 0.0, "translation_b3807": 1.5148020808629264e-10, "translation_b3809": 2.7101100587788184e-06, "translation_b3816": 1.6024342392295055e-10, "translation_b3821": 0.0, "translation_b3823": 0.0, "translation_b3824": 0.0, "translation_b3825": 0.0, "translation_b3826": 0.0, "translation_b3829": 1.0357142431282904e-07, "translation_b3831": 0.0, "translation_b3833": 0.0, "translation_b3835": 1.9008170524487878e-10, "translation_b3836": 0.0, "translation_b3838": 0.0, "translation_b3839": 0.0, "translation_b3843": 0.0, "translation_b3844": 3.7058260588286206e-06, "translation_b3845": 1.2828294521123424e-07, "translation_b3846": 1.2828294521123424e-07, "translation_b3849": 0.0, "translation_b3850": 7.46284612318804e-12, "translation_b3856": 0.0, "translation_b3857": 0.0, "translation_b3860": 0.0, "translation_b3867": 0.0, "translation_b3870": 0.0, "translation_b3875": 0.0, "translation_b3882": 0.0, "translation_b3892": 0.0, "translation_b3893": 0.0, "translation_b3894": 0.0, "translation_b3902": 0.0, "translation_b3903": 0.0, "translation_b3904": 0.0, "translation_b3907": 0.0, "translation_b3908": 0.0, "translation_b3909": 0.0, "translation_b3915": 0.0, "translation_b3916": 1.7823687182105354e-07, "translation_b3917": 0.0, "translation_b3918": 0.0, "translation_b3919": 1.6240926594011877e-05, "translation_b3924": 5.705703017618426e-08, "translation_b3925": 0.0, "translation_b3926": 0.0, "translation_b3927": 0.0, "translation_b3930": 0.0, "translation_b3936": 2.48574469431303e-05, "translation_b3939": 4.11102581502066e-06, "translation_b3940": 4.11102581502066e-06, "translation_b3941": 2.8084642389180516e-05, "translation_b3942": 0.0, "translation_b3945": 0.0, "translation_b3946": 0.0, "translation_b3951": 0.0, "translation_b3952": 0.0, "translation_b3956": 2.767815683767281e-06, "translation_b3957": 1.3639858540774732e-05, "translation_b3958": 3.9598146535760295e-05, "translation_b3959": 3.9598146535760295e-05, "translation_b3960": 3.9598146535760295e-05, "translation_b3962": 0.0, "translation_b3965": 3.1913651674283484e-10, "translation_b3966": 0.0, "translation_b3967": 3.309391085649478e-07, "translation_b3972": 1.9979453772425217e-07, "translation_b3974": 8.867549582243764e-10, "translation_b3980": 3.6370797228961263e-06, "translation_b3981": 1.6659811246272596e-05, "translation_b3982": 3.41709692370908e-10, "translation_b3983": 2.48574469431303e-05, "translation_b3984": 2.48574469431303e-05, "translation_b3985": 2.48574469431303e-05, "translation_b3986": 9.94297877725212e-05, "translation_b3987": 9.852708790946507e-07, "translation_b3988": 9.852708790946507e-07, "translation_b3990": 8.12187686263097e-12, "translation_b3991": 2.6872528417547876e-11, "translation_b4407": 8.12187686263097e-12, "translation_b3992": 8.12187686263097e-12, "translation_b3993": 3.0205521108428926e-11, "translation_b3994": 1.2992161596198288e-11, "translation_b3996": 0.0, "translation_b3997": 1.058101320683642e-12, "translation_b4005": 3.855684537100467e-06, "translation_b4006": 3.855684537100467e-06, "translation_b4013": 6.9534260857773804e-06, "translation_b4014": 0.0, "translation_b4015": 0.0, "translation_b4019": 0.0, "translation_b4022": 4.0403849918418954e-11, "translation_b4024": 0.0, "translation_b4025": 1.7867960789722302e-07, "translation_b4031": 0.0, "translation_b4032": 0.0, "translation_b4033": 0.0, "translation_b4034": 0.0, "translation_b4035": 0.0, "translation_b4036": 0.0, "translation_b4039": 4.726208065946243e-10, "translation_b4040": 3.1299348875968554e-10, "translation_b4041": 9.2243486190045e-08, "translation_b4042": 0.0, "translation_b4049": 0.0, "translation_b4053": 5.089472717572938e-08, "translation_b4054": 7.416365390793555e-07, "translation_b4055": 0.0, "translation_b4067": 0.0, "translation_b4069": 0.0, "translation_b4070": 0.0, "translation_b4071": 0.0, "translation_b4072": 0.0, "translation_b4073": 0.0, "translation_b4077": 0.0, "translation_b4079": 0.0, "translation_b4084": 0.0, "translation_b4085": 0.0, "translation_b4086": 0.0, "translation_b4087": 0.0, "translation_b4088": 0.0, "translation_b4090": 0.0, "translation_b4094": 0.0, "translation_b4111": 0.0, "translation_b4115": 0.0, "translation_b4117": 0.0, "translation_b4119": 0.0, "translation_b4120": 0.0, "translation_b4122": 0.0, "translation_b4123": 0.0, "translation_b4129": 3.8198305061568277e-07, "translation_b4130": 0.0, "translation_b4131": 0.0, "translation_b4132": 0.0, "translation_b4136": 0.0, "translation_b4138": 0.0, "translation_b4139": 0.0, "translation_b4142": 3.0082606437276308e-09, "translation_b4143": 3.0082606437276308e-09, "translation_b4151": 0.0, "translation_b4152": 0.0, "translation_b4153": 0.0, "translation_b4154": 0.0, "translation_b4160": 1.4596825641115985e-06, "translation_b4161": 0.0, "translation_b4162": 2.261227678270266e-09, "translation_b4166": 5.646879149096535e-11, "translation_b4169": 0.0, "translation_b4171": 7.809550595719646e-11, "translation_b4177": 6.138405245298612e-09, "translation_b4180": 8.080769983683791e-11, "translation_b4192": 0.0, "translation_b4193": 0.0, "translation_b4194": 0.0, "translation_b4195": 0.0, "translation_b4196": 0.0, "translation_b4197": 0.0, "translation_b4198": 0.0, "translation_b4200": 2.48574469431303e-05, "translation_b4202": 2.48574469431303e-05, "translation_b4203": 2.48574469431303e-05, "translation_b4208": 1.377747689956156e-08, "translation_b4213": 0.0, "translation_b4214": 1.1237549389521368e-05, "translation_b4219": 0.0, "translation_b4226": 0.0, "translation_b4227": 0.0, "translation_b4485": 0.0, "translation_b4230": 0.0, "translation_b4231": 0.0, "translation_b4232": 0.0, "translation_b4233": 0.0, "translation_b4237": 1.1411406035236852e-07, "translation_b4238": 1.1411406035236852e-07, "translation_b4239": 0.0, "translation_b4240": 0.0, "translation_b4242": 0.0, "translation_b4244": 5.081422232952528e-07, "translation_b4245": 5.081422232952528e-07, "translation_b4254": 5.049945842061998e-07, "translation_b4258": 2.7410940104876285e-07, "translation_b4260": 0.0, "translation_b4261": 6.531457377478418e-07, "translation_b4262": 6.531457377478418e-07, "translation_b4265": 0.0, "translation_b4266": 0.0, "translation_b4267": 0.0, "translation_b4268": 0.0, "translation_b4287": 0.0, "translation_b4288": 0.0, "translation_b4289": 0.0, "translation_b4290": 0.0, "translation_b4291": 0.0, "translation_b4293": 0.0, "translation_b4301": 0.0, "translation_b4311": 0.0, "translation_b4321": 0.0, "translation_b4322": 0.0, "translation_b4323": 2.2502649675385878e-32, "translation_b4356": 0.0, "translation_b4358": 0.0, "translation_b4367": 0.0, "translation_b4371": 4.0403849918418954e-11, "translation_b4374": 0.0, "translation_b4375": 1.4187995842089519e-08, "translation_b4381": 0.0, "translation_b4382": 0.0, "translation_b4383": 2.429690962109377e-08, "translation_b4384": 2.429690962109377e-08, "translation_b4386": 0.0, "translation_b4388": 8.807238409929856e-08, "translation_b4390": 0.0, "translation_b4392": 0.0, "translation_b4394": 0.0, "translation_b4395": 2.8888751258866424e-05, "charging_tRNA_b0202_AUC": 0.0, "charging_tRNA_b0202_AUU": 0.0, "charging_tRNA_b0203_GCA": 0.0, "charging_tRNA_b0203_GCG": 0.0, "charging_tRNA_b0203_GCU": 0.0, "charging_tRNA_b0206_GAC": 0.08100298142380166, "charging_tRNA_b0206_GAU": 0.06385354005797349, "charging_tRNA_b0216_GAC": 0.0, "charging_tRNA_b0216_GAU": 0.0, "charging_tRNA_b0244_ACG": 0.01726312924427676, "charging_tRNA_b0536_AGA": 0.0004772973165271045, "charging_tRNA_b0664_CAA": 0.0232767886284162, "charging_tRNA_b0665_CAA": 0.0, "charging_tRNA_b0666_AUG": 0.006541264132413518, "charging_tRNA_b0668_CAG": 0.042305448628590626, "charging_tRNA_b0670_CAG": 0.042305448628590626, "charging_tRNA_b0672_CUG": 0.03855918873181418, "charging_tRNA_b0672_CUA": 0.003746259896776445, "charging_tRNA_b0673_AUG": 0.042305448628590626, "charging_tRNA_b0743_AAA": 0.0, "charging_tRNA_b0743_AAG": 0.0, "charging_tRNA_b0744_GUA": 0.0, "charging_tRNA_b0744_GUG": 0.0, "charging_tRNA_b0744_GUU": 0.0, "charging_tRNA_b0745_AAA": 0.0, "charging_tRNA_b0745_AAG": 0.0, "charging_tRNA_b0746_GUA": 0.038241110413889785, "charging_tRNA_b0746_GUG": 0.04309133427814902, "charging_tRNA_b0746_GUU": 0.036320562054569086, "charging_tRNA_b0747_AAA": 0.09811189721150207, "charging_tRNA_b0747_AAG": 0.01954110953510582, "charging_tRNA_b0748_AAA": 0.0, "charging_tRNA_b0748_AAG": 0.0, "charging_tRNA_b0749_AAA": 0.0, "charging_tRNA_b0749_AAG": 0.0, "charging_tRNA_b0883_UCC": 0.0, "charging_tRNA_b0883_UCU": 0.0, "charging_tRNA_b0971_UCU": 0.0, "charging_tRNA_b0971_UCA": 0.008005061863871293, "charging_tRNA_b0971_UCG": 0.0, "charging_tRNA_b1032_UCC": 0.029878016709269165, "charging_tRNA_b1032_UCU": 0.028626461011872648, "charging_tRNA_b1230_UAC": 0.05223478405741545, "charging_tRNA_b1230_UAU": 0.028307236607049813, "charging_tRNA_b1231_UAC": 0.0, "charging_tRNA_b1231_UAU": 0.0, "charging_tRNA_b1665_GUC": 0.025485369158488085, "charging_tRNA_b1665_GUU": 0.0, "charging_tRNA_b1666_GUC": 3.3726785085469655e-06, "charging_tRNA_b1666_GUU": 0.02548199647997954, "charging_tRNA_b1909_UUG": 0.0, "charging_tRNA_b1909_UUA": 0.017326941985467373, "charging_tRNA_b1910_UGC": 0.010985376173572863, "charging_tRNA_b1910_UGU": 0.005116734461127229, "charging_tRNA_b1911_GGC": 0.017326941985467373, "charging_tRNA_b1911_GGU": 0.0, "charging_tRNA_b1975_UCG": 0.008983840026046795, "charging_tRNA_b1977_AAC": 0.0, "charging_tRNA_b1977_AAU": 0.0, "charging_tRNA_b1984_AAC": 0.0970846490011041, "charging_tRNA_b1984_AAU": 0.020536846412905728, "charging_tRNA_b1986_AAC": 0.0, "charging_tRNA_b1986_AAU": 0.0, "charging_tRNA_b1989_AAC": 0.0, "charging_tRNA_b1989_AAU": 0.0, "charging_tRNA_b2189_CCC": 0.004330024791176357, "charging_tRNA_b2189_CCU": 0.0, "charging_tRNA_b2348_AGG": 0.00020118530310452942, "charging_tRNA_b2396_GCC": 0.018088002304502263, "charging_tRNA_b2397_GCC": 0.018088002304502263, "charging_tRNA_b2401_GUA": 0.0, "charging_tRNA_b2401_GUG": -2.2281674976480865e-31, "charging_tRNA_b2401_GUU": 0.0, "charging_tRNA_b2402_GUA": 0.0, "charging_tRNA_b2402_GUG": -2.2382573427973067e-31, "charging_tRNA_b2402_GUU": 0.0, "charging_tRNA_b2403_GUA": 0.0, "charging_tRNA_b2403_GUG": 0.0, "charging_tRNA_b2403_GUU": 0.0, "charging_tRNA_b2404_AAA": -2.2306467234277224e-31, "charging_tRNA_b2404_AAG": 0.0, "charging_tRNA_b2590_GAA": -2.593167807054035e-32, "charging_tRNA_b2590_GAG": 0.0, "charging_tRNA_b2652_AUA": 0.0035268305258686805, "charging_tRNA_b2691_CGU": 0.029332161084629015, "charging_tRNA_b2691_CGC": 0.0, "charging_tRNA_b2691_CGA": 0.0, "charging_tRNA_b2692_CGU": 0.03913230550084006, "charging_tRNA_b2692_CGC": 0.0, "charging_tRNA_b2692_CGA": 0.0, "charging_tRNA_b2693_CGU": 0.0, "charging_tRNA_b2693_CGC": 0.0, "charging_tRNA_b2693_CGA": 0.003434879034239888, "charging_tRNA_b2694_CGU": 0.0, "charging_tRNA_b2694_CGC": 0.03784862534503068, "charging_tRNA_b2694_CGA": 0.0, "charging_tRNA_b2695_AGC": 0.02921851785205261, "charging_tRNA_b2695_AGU": 0.009913787648787455, "charging_tRNA_b2814_START": 0.002908914149773686, "charging_tRNA_b2815_START": 0.002908914149773686, "charging_tRNA_b2816_START": 0.002908914149773686, "charging_tRNA_b2864_GGG": 0.012453885236009949, "charging_tRNA_b2967_UUC": 0.0, "charging_tRNA_b2967_UUU": 0.030795442272334, "charging_tRNA_b3069_AUA": 0.0, "charging_tRNA_b3171_START": 2.0632111840322795e-06, "charging_tRNA_b3174_CUC": 0.015112258682930774, "charging_tRNA_b3174_CUU": 0.0155032086401634, "charging_tRNA_b3273_ACC": 0.04843819037989422, "charging_tRNA_b3273_ACU": 0.0397284450748639, "charging_tRNA_b3276_GCA": 0.028737140633794088, "charging_tRNA_b3276_GCG": 0.05942949482096403, "charging_tRNA_b3276_GCU": 0.0, "charging_tRNA_b3277_AUC": 0.0657683605120679, "charging_tRNA_b3277_AUU": 0.022398274942690217, "charging_tRNA_b3545_CCG": 0.027198214181581845, "charging_tRNA_b3658_UGA": 0.0, "charging_tRNA_b3757_GAA": 0.0, "charging_tRNA_b3757_GAG": 0.0, "charging_tRNA_b3760_GAC": 0.0, "charging_tRNA_b3760_GAU": 0.0, "charging_tRNA_b3761_UGG": 0.025540083065456673, "charging_tRNA_b3796_CGG": 0.0038885171165318273, "charging_tRNA_b3797_CAC": 0.018508802598954467, "charging_tRNA_b3797_CAU": 0.01731458708584029, "charging_tRNA_b3798_CUG": 0.03582338968479476, "charging_tRNA_b3799_CCG": 0.012142029300201666, "charging_tRNA_b3799_CCU": 0.009121068170611334, "charging_tRNA_b3799_CCA": 0.01456029221398176, "charging_tRNA_b3852_AUC": 0.0, "charging_tRNA_b3852_AUU": 0.021849009370545916, "charging_tRNA_b3853_GCA": 0.022243521770219626, "charging_tRNA_b3853_GCG": 0.0, "charging_tRNA_b3853_GCU": 0.0754483264113113, "charging_tRNA_b3969_GAA": -2.9669544279933933e-32, "charging_tRNA_b3969_GAG": 0.0, "charging_tRNA_b3976_ACU": 0.0003069234877116402, "charging_tRNA_b3976_ACA": 0.007977835726929946, "charging_tRNA_b3976_ACG": 0.0, "charging_tRNA_b3977_UAC": 0.008284759214641587, "charging_tRNA_b3977_UAU": 0.0, "charging_tRNA_b3978_GGA": 0.008284759214641587, "charging_tRNA_b3979_ACC": 0.008284759214641587, "charging_tRNA_b3979_ACU": 0.0, "charging_tRNA_b4008_GAA": 0.08927793671332297, "charging_tRNA_b4008_GAG": 0.025729953576305094, "charging_tRNA_b4134_UUC": 0.05593487293877195, "charging_tRNA_b4134_UUU": 0.0, "charging_tRNA_b4163_GGC": 0.0, "charging_tRNA_b4163_GGU": 0.05395147838110384, "charging_tRNA_b4164_GGC": 0.05395147838110384, "charging_tRNA_b4164_GGU": 0.0, "charging_tRNA_b4165_GGC": 0.010120406684289235, "charging_tRNA_b4165_GGU": 0.043831071696814605, "charging_tRNA_b4270_UUG": 0.016181154022956955, "charging_tRNA_b4368_CUG": 0.02269119668071938, "charging_tRNA_b4369_CUG": 0.02269119668071938, "charging_tRNA_b4370_CUG": 0.02269119668071938, "formation_YmfC_mono": 4.0403849918418954e-11, "formation_CARNRACE-MONOMER": 0.0, "formation_CPLX0-1601": 0.0, "formation_NANE-MONOMER": 0.0, "formation_NARU-MONOMER": 0.0, "formation_YDGEF-CPLX": 0.0, "formation_PHOSMANMUT-MONOMER": 0.0, "formation_CPLX0-3929": 2.8615312556678045e-35, "formation_CPLX0-7652": 0.0, "formation_ANSB-CPLX": 0.0, "formation_EG11983-MONOMER": 0.0, "formation_NARW-MONOMER": 0.0, "formation_EG11009-MONOMER": 0.0, "formation_DIHYDROOROTOX-MONOMER": 0.0, "formation_NAPD-MONOMER": 0.0, "formation_DSBD-MONOMER": 0.0, "formation_YGFO-MONOMER": 0.0, "formation_ALTRO-OXIDOREDUCT-MONOMER": 3.0222568817281645e-40, "formation_EG10739-MONOMER": 0.0, "formation_DCUA-MONOMER": 0.0, "formation_KUP-MONOMER": 0.0, "formation_PHOSNACMURPENTATRANS-MONOMER": 6.968188706071558e-10, "formation_RplY_mono": 2.48574469431303e-05, "formation_CPLX0-1262": 1.8191879393480202e-08, "formation_YJGT-MONOMER": 0.0, "formation_CPLX0-1541": 7.201466162698013e-11, "formation_DCUB-MONOMER": 0.0, "formation_G6406-MONOMER": 0.0, "formation_G7533-MONOMER": 0.0, "formation_CPLX0-7794": 0.0, "formation_G6580-MONOMER": 5.682246026038543e-10, "formation_PABASYN-COMPI-MONOMER": 0.0, "formation_KDPGALDOL-4OH2OXOGLUTARALDOL-CPLX": 0.0, "formation_G495-MONOMER": 0.0, "formation_RlmG_mono": 4.0403849918418954e-11, "formation_CPLX0-7458": 3.1880891282100705e-10, "formation_YDEA-MONOMER": 0.0, "formation_EG11486-MONOMER": 0.0, "formation_FADA-CPLX": 6.414147260561712e-08, "formation_G6718-MONOMER": 0.0, "formation_RpmB_mono": 2.48574469431303e-05, "formation_EG10202-MONOMER": 0.0, "formation_G6275-MONOMER": 0.0, "formation_ABC-3-CPLX": 0.0, "formation_EG11956-MONOMER": 0.0, "formation_B0511-MONOMER": 0.0, "formation_IscA_tetra": 1.5392332413042025e-10, "formation_RED-THIOREDOXIN2-MONOMER": 2.36984023615291e-07, "formation_TNAB-MONOMER": 1.4399905814890194e-35, "formation_EG10950-MONOMER": 0.0, "formation_RsmI_mono": 0.0, "formation_CPLX0-241": 0.0, "formation_2-OCTAPRENYLPHENOL-HYDROX-MONOMER": 1.9008170524487878e-10, "formation_RpsP_mono": 2.48574469431303e-05, "formation_G7419-MONOMER": 0.0, "formation_ARAE-MONOMER": 0.0, "formation_PHOSGLUCOSAMINEMUT-MONOMER": 2.255409139783136e-06, "formation_EG10381-MONOMER": 0.0, "formation_CPLX0-7659": 5.426185533716495e-07, "formation_AICARTRANSIMPCYCLO-CPLX": 3.855684537100467e-06, "formation_EG11910-MONOMER_dimer": 0.0, "formation_FRUCBISALD-CLASSI": 0.0, "formation_TYRP-MONOMER": 0.0, "formation_CPLX-167": 0.0, "formation_ERYTH4PDEHYDROG-CPLX": 0.0, "formation_MTR-MONOMER": 0.0, "formation_ABC-70-CPLX": 0.0, "formation_OCTAPRENYL-METHOXYPHENOL-OH-MONOMER": -1.5551891607847613e-39, "formation_CPLX0-3181": 2.4405905101535642e-08, "formation_YJDL-MONOMER": 0.0, "formation_DusA_mono": 0.0, "formation_RpsF_mono": 2.48574469431303e-05, "formation_CPLX0-7688": 0.0, "formation_EG11829-MONOMER_EG11828-MONOMER": 0.0, "formation_EG11288-MONOMER": 0.0, "formation_GKI-MONOMER": 0.0, "formation_CPLX0-7654": 0.0, "formation_ARGSUCCTRAN-MONOMER": 0.0, "formation_EXUT-MONOMER": 0.0, "formation_ABC-51-CPLX": 0.0, "formation_EG10780-MONOMER": 0.0, "formation_TRANSALDOLB-CPLX": 0.0, "formation_GLYCOGENSYN-MONOMER": 8.241800641023231e-09, "formation_ACNEULY-CPLX": 0.0, "formation_CPLX0-3861": 0.0, "formation_G7732-MONOMER": 3.5608458694247986e-09, "formation_RpoH_mono": 7.76083955739324e-10, "formation_GPT-CPLX": 0.0, "formation_BRNQ-MONOMER": -1.8763858197059624e-37, "formation_G7322-MONOMER_G6561-MONOMER": 0.0, "formation_GLUTAMIDOTRANS-CPLX": 8.48420005456816e-06, "formation_ABC-7-CPLX": 0.0, "formation_PNUC-MONOMER": 0.0, "formation_TREHALAPERI-MONOMER": 0.0, "formation_EG11911-MONOMER": 0.0, "formation_PrfB_mono": 5.22926804497318e-10, "formation_UDPMANNACADEHYDROG-MONOMER": 0.0, "formation_ANTHRANSYNCOMPII-MONOMER": 1.2786894480377841e-05, "formation_CPLX0-7614": 7.991470441722006e-06, "formation_B2789-MONOMER": 0.0, "formation_EG11353-MONOMER": 0.0, "formation_KEFB-MONOMER": 0.0, "formation_YHHO-MONOMER": 0.0, "formation_G6862-MONOMER": 0.0, "formation_CPLX0-1941": 0.0, "formation_GALACTONATE-DEHYDRATASE-MONOMER": 0.0, "formation_XAPB-MONOMER": 6.229821162123601e-36, "formation_PGLUCONDEHYDRAT-MONOMER": -2.069178837124923e-41, "formation_G6712-MONOMER": 0.0, "formation_CPLX0-235": 0.0, "formation_ADENODEAMIN-MONOMER": 0.0, "formation_PROPKIN-MONOMER": 0.0, "formation_GARTRANSFORMYL2-MONOMER": 6.10627210327887e-07, "formation_NusA_mono": 3.41709692370908e-10, "formation_NusB_mono": 1.9566626291114178e-10, "formation_EG11437-MONOMER": 0.0, "formation_EG12455-MONOMER": 4.2692913288799526e-09, "formation_CADB-MONOMER": 0.0, "formation_CPLX0-7534": 0.0, "formation_EG12221-MONOMER": 0.0, "formation_InfA_mono": 1.4187995842089519e-08, "formation_EG11082-MONOMER": 0.0, "formation_TRKA-MONOMER_SAPD-MONOMER_TRKG-MONOMER": 0.0, "formation_FADB-CPLX": 6.414147260561712e-08, "formation_MELB-MONOMER": 0.0, "formation_CPLX-63": 0.0, "formation_RluC_mono": 1.2121154975525676e-10, "formation_EG11425-MONOMER": 0.0, "formation_DIHYDRODIPICSYN-CPLX": 1.5740343344709942e-08, "formation_EG10280-MONOMER": 0.0, "formation_EIISGA": 0.0, "formation_HCAT-MONOMER": 0.0, "formation_PHOSACETYLTRANS-CPLX": 7.1146387201414204e-09, "formation_RsmD_mono": 4.0403849918418954e-11, "formation_G6714-MONOMER": 3.6130276760178967e-33, "formation_RpsI_mono": 2.48574469431303e-05, "formation_EG11158-MONOMER": 0.0, "formation_3-OXOACYL-ACP-SYNTHII-CPLX": 1.9908107799300306e-07, "formation_EG11511-MONOMER": 0.0, "formation_TREHALACYTO-MONOMER": 0.0, "formation_Era_dim": 4.0403849918418954e-11, "formation_TRE6PHYDRO-MONOMER": 0.0, "formation_GSP-CPLX": 0.0, "formation_TrmH_dim": 7.802473285186919e-11, "formation_EG10119-MONOMER": 4.649792086217271e-13, "formation_RrmJ_mono": 4.0403849918418954e-11, "formation_ORNCARBAMTRANSFERF-CPLX": 0.0, "formation_DusC_mono": 6.444096316552686e-10, "formation_GLU6PDEHYDROG-MONOMER": 5.720072209295719e-07, "formation_G6176-MONOMER_G6177-MONOMER_G6178-MONOMER": 0.0, "formation_N-ACETYLGLUTPREDUCT-MONOMER": 3.9598146535760295e-05, "formation_DALADEHYDROGA-MONOMER": 0.0, "formation_PDXK-CPLX": 0.0, "formation_DHHB-METHYLTRANSFER-CPLX": -1.3112607602960178e-39, "formation_CORA-MONOMER": 1.6024342392295055e-10, "formation_GRXC-MONOMER": 0.0, "formation_PUTA-CPLX": 0.0, "formation_FORMYLTHFDEFORMYL-CPLX": 0.0, "formation_EG11665-MONOMER": 0.0, "formation_EG11423-MONOMER": 0.0, "formation_RIB5PISOMB-CPLX": 0.0, "formation_G6260-MONOMER": 0.0, "formation_EG12713-MONOMER": 0.0, "formation_CPLX0-321": 1.8599743954247275e-07, "formation_PHENDEHYD-CPLX": 0.0, "formation_CPLX0-3932": 0.0, "formation_CYNX-MONOMER": 0.0, "formation_KDOTRANS-MONOMER": 2.503583996495857e-09, "formation_CHD-MONOMER": 2.517807400633747e-40, "formation_AROP-MONOMER": 2.0470124827009827e-39, "formation_G6661-MONOMER": 0.0, "formation_TRKA-MONOMER_SAPD-MONOMER_TRKH-MONOMER": 0.0, "formation_YJCG-MONOMER": 0.0, "formation_DEOXYRIBOSE-P-ALD-MONOMER": 0.0, "formation_MGTA-MONOMER": 0.0, "formation_GLYCEROL-3-P-ACYLTRANSFER-MONOMER": 9.2243486190045e-08, "formation_TrmD_dim": 1.0391506168259042e-11, "formation_RELA-MONOMER": 0.0, "formation_UXAC-MONOMER": 0.0, "formation_CPLX0-7685": 0.0, "formation_6PGLUCONOLACT-MONOMER": 5.325995218282858e-06, "formation_PrfC_mono": 1.4187995842089519e-08, "formation_EG11340-MONOMER": 0.0, "formation_TruD_mono": 1.6775726500237957e-11, "formation_MONOMER0-149": 0.0, "formation_KGTP-MONOMER": 0.0, "formation_RED-THIOREDOXIN-MONOMER": 1.8081200649373868e-10, "formation_YecO_mono": 5.066504440502661e-11, "formation_DLACTDEHYDROGNAD-MONOMER": 0.0, "formation_FOLC-MONOMER": 7.310392742857374e-10, "formation_SUCCCOASYN": 1.8139139191329601e-06, "formation_DCUC-MONOMER": 0.0, "formation_EG12285-MONOMER": 0.0, "formation_YHIP-MONOMER": 0.0, "formation_RplQ_mono": 2.48574469431303e-05, "formation_LYXK-CPLX": 0.0, "formation_B1634-MONOMER": 0.0, "formation_RpsJ_mono": 2.4857642609393214e-05, "formation_RpsD_mono": 2.4857642609393214e-05, "formation_EG11373-MONOMER": 0.0, "formation_NANK-MONOMER": 0.0, "formation_SUCCGLUDESUCC-MONOMER": 0.0, "formation_GroL_14": 2.1487576026625933e-10, "formation_G7096-MONOMER": 0.0, "formation_CPLX0-7687": 0.0, "formation_G6339-MONOMER": 0.0, "formation_LysI_RS_dim": 2.61463402248659e-10, "formation_RplS_mono": 2.48574469431303e-05, "formation_3-ISOPROPYLMALISOM-CPLX": 7.436320861452229e-08, "formation_G6662-MONOMER": 0.0, "formation_DMBPPRIBOSYLTRANS-CPLX": 0.0, "formation_MONOMER0-1842": 1.540331930331594e-09, "formation_G6539-MONOMER": 0.0, "formation_CPLX0-7912": 0.0, "formation_DTDPDEHYDRHAMEPIM-MONOMER": 0.0, "formation_CPLX-722": 0.0, "formation_G7558-MONOMER": 0.0, "formation_YBDA-MONOMER": 0.0, "formation_RNase_III_dim": 3.7621883110151287e-10, "formation_RpmJ_mono": 2.48574469431303e-05, "formation_GLUC1PURIDYLTRANS-MONOMER": 0.0, "formation_RpsN_mono": 2.48574469431303e-05, "formation_YFEP-MONOMER": 0.0, "formation_PGAM2-MONOMER": 2.8888751258866424e-05, "formation_SORB6PDEHYDROG-CPLX": 0.0, "formation_NARJ-MONOMER": 0.0, "formation_LUMAZINESYN-CPLX": 3.046234684938236e-11, "formation_G6245-MONOMER": 3.670471446912754e-07, "formation_NUPG-MONOMER": 0.0, "formation_TRYPTOPHAN-CPLX": 1.544522578732114e-06, "formation_G6199-MONOMER": 0.0, "formation_UDPNACETYLGLUCOSAMENOLPYRTRANS-MONOMER": 1.0892060328570137e-06, "formation_TufA_mono": -4.7341089823443664e-40, "formation_CPLX0-242": 0.0, "formation_YGJU-MONOMER": 2.036925237504395e-24, "formation_RHTB-MONOMER": 0.0, "formation_OCTAPRENYL-METHYL-METHOXY-BENZOQ-OH-MON": -1.5370816813532926e-39, "formation_Gly_RS_tetra": 3.2498363354538025e-07, "formation_Tyr_RS_dim": 1.443939904227078e-07, "formation_G6719-MONOMER": 0.0, "formation_L-GLN-FRUCT-6-P-AMINOTRANS-CPLX": 4.034122387020986e-07, "formation_G7726-MONOMER": 0.0, "formation_GLYCDEH-CPLX": 0.0, "formation_GART-MONOMER": 6.0241306054648386e-06, "formation_Pnp_trim": 1.130613839135133e-09, "formation_RpsK_mono": 2.48574469431303e-05, "formation_GLTP-MONOMER": 0.0, "formation_PFLACTENZ-MONOMER": 0.0, "formation_LAUROYLACYLTRAN-MONOMER": 0.0, "formation_CPLX0-7428": 1.0529188564807292e-07, "formation_YjbC_mono": 4.0403849918418954e-11, "formation_EG11167-MONOMER": 7.012747270580588e-10, "formation_RplT_mono": 2.48574469431303e-05, "formation_GNTU-MONOMER": 0.0, "formation_UROGENIIISYN-MONOMER": 1.5304708236899263e-13, "formation_GLUCOSAMINE-6-P-DEAMIN-CPLX": 0.0, "formation_EG12013-MONOMER": 0.0, "formation_RlmI_dim": 4.0403849918418954e-11, "formation_G6286-MONOMER": 0.0, "formation_B0752-MONOMER": 0.0, "formation_MALATE-SYNTHASE": 0.0, "formation_B1006-MONOMER": 0.0, "formation_YecP_mono": 5.066504440502661e-11, "formation_GLYOHMETRANS-CPLX": 5.373618764204982e-07, "formation_URPHOS-CPLX": 0.0, "formation_G6357-MONOMER": 0.0, "formation_RIBONUCLEOSIDE-TRIP-REDUCT-CPLX": 0.0, "formation_EG11424-MONOMER": 0.0, "formation_G6358-MONOMER": 0.0, "formation_ABC-28-CPLX_EG10817-MONOMER": 0.0, "formation_SPED-MONOMER": 0.0, "formation_ABC-18-CPLX": 0.0, "formation_EG11426-MONOMER": 0.0, "formation_EG12712-MONOMER": 1.2968570466610589e-05, "formation_FHLMULTI-CPLX": 0.0, "formation_CPLX0-1666": 3.5221866918069772e-06, "formation_NRFMULTI-CPLX": 0.0, "formation_CPLX0-254": 0.0, "formation_G6439-MONOMER": 5.1588651117306034e-08, "formation_CPLX0-7415": 2.1514236236159432e-08, "formation_YhhP_mono": 3.393728522582866e-11, "formation_OROTPDECARB-CPLX": 1.6460954900071877e-06, "formation_GreA_mono": 3.41709692370908e-10, "formation_EG12666-MONOMER": 6.353090900350232e-10, "formation_SIROHEMESYN-CPLX": 1.226975943854086e-08, "formation_URACIL-PRIBOSYLTRANS-CPLX": 0.0, "formation_GRXB-MONOMER": 0.0, "formation_ENTE-CPLX": 0.0, "formation_FABA-CPLX": 0.0, "formation_RpsL_mono": 2.48574469431303e-05, "formation_RsmG_mono": 4.0403849918418954e-11, "formation_B0612-MONOMER": 0.0, "formation_PHENPRODIOLDEHYDROG-MONOMER": 0.0, "formation_1-ACYLGLYCEROL-3-P-ACYLTRANSFER-MONOMER": 1.0834802771704713e-08, "formation_NACGLCTRANS-MONOMER": 1.7201850766720678e-07, "formation_BETT-MONOMER": 2.160924132860249e-40, "formation_CPLX0-7674": 8.316619959867923e-12, "formation_ABC-49-CPLX": 0.0, "formation_ABC-15-CPLX": 0.0, "formation_UHPT-MONOMER": 1.1678405108294132e-39, "formation_EG12384-MONOMER": 0.0, "formation_FABZ-CPLX": 1.3605277287151032e-12, "formation_CPLX0-7906": 0.0, "formation_RpsR_mono": 2.48574469431303e-05, "formation_PITA-MONOMER": 7.619205326990559e-07, "formation_RsmB_mono": 4.0403849918418954e-11, "formation_RpmD_mono": 2.48574469431303e-05, "formation_DSBBPROT-MONOMER": 0.0, "formation_CPLX0-3976_edit": 0.0, "formation_RIBULP3EPIM-MONOMER": 7.684705182317774e-06, "formation_TSA-REDUCT-MONOMER": 0.0, "formation_MHPF-MONOMER": 0.0, "formation_DIHYDROFOLATEREDUCT-MONOMER": 9.415141820650085e-08, "formation_RplI_mono": 2.48574469431303e-05, "formation_CPLX0-3201": 0.0, "formation_RNase_G_dim": 8.329707592893218e-10, "formation_YRBG-MONOMER": 6.770079632159497e-18, "formation_B0260-MONOMER": 0.0, "formation_EG10153-MONOMER": 0.0, "formation_CPLX0-7": 0.0, "formation_CPLX-169": 0.0, "formation_IscU": 4.463815086669231e-10, "formation_RluB_mono": 4.0403849918418954e-11, "formation_MYRISTOYLACYLTRAN-MONOMER": 0.0, "formation_ABC-24-CPLX": 0.0, "formation_XYLE-MONOMER": 0.0, "formation_THIH-MONOMER_THIF-MONOMER_THII-MONOMER_THIS-MONOMER": 8.12187686263097e-12, "formation_TrmU_mono": 3.393728522582866e-11, "formation_PGK-CPLX": 2.1042660682563938e-05, "formation_NANT-MONOMER": 0.0, "formation_EG11639-MONOMER": 0.0, "formation_GreB_mono": 3.41709692370908e-10, "formation_RlmL_dim": 8.080769983683801e-11, "formation_G7914-MONOMER": 0.0, "formation_DSBG-CPLX": 0.0, "formation_SHIA-MONOMER": 0.0, "formation_CPLX0-7824": 0.0, "formation_ABC-42-CPLX": 0.0, "formation_EG10108-MONOMER": 0.0, "formation_CPLX0-7720": 0.0, "formation_BADH-CPLX": 1.001065597139389e-40, "formation_LYSP-MONOMER": -3.7392846926168616e-40, "formation_G7860-MONOMER": 0.0, "formation_EG11591-MONOMER": 2.9422154406954745e-13, "formation_ALTRODEHYDRAT-MONOMER": 3.0520272457558815e-40, "formation_RpsS_mono": 2.48574469431303e-05, "formation_ABC-2-CPLX": 0.0, "formation_YAAJ-MONOMER": 5.0259190363177266e-18, "formation_CPLX0-7616": 0.0, "formation_CPLX0-231": 0.0, "formation_ABC-20-CPLX": 0.0, "formation_CPLX0-3141": 0.0, "formation_NIRC-MONOMER": 0.0, "formation_CPLX0-7811": 1.86571153079701e-12, "formation_EG11822-MONOMER": 0.0, "formation_CPLX0-1942": 0.0, "formation_GLPT-MONOMER": 0.0, "formation_GALACTITOLPDEHYD-MONOMER": 0.0, "formation_PDXY-MONOMER": 0.0, "formation_RimM_mono": 4.0403849918418954e-11, "formation_RpsB_mono": 2.48574469431303e-05, "formation_MANNPISOM-MONOMER": 0.0, "formation_ARGSUCCINLYA-MONOMER": 3.9598146535760295e-05, "formation_CPLX0-240": 0.0, "formation_CPLX0-7535": 1.0304733002441272e-40, "formation_G6782-MONOMER": 0.0, "formation_DEOA-CPLX": 0.0, "formation_GLUCONOKINI-MONOMER": 0.0, "formation_PHEP-MONOMER": 2.0013780096196724e-36, "formation_HEMX-MONOMER": 1.7390568612006704e-12, "formation_CHAA-MONOMER": 0.0, "formation_CPLX0-3001": 0.0, "formation_InfB_mono": 1.4786670450005857e-08, "formation_RIBONUCLEOSIDE-DIP-REDUCTII-CPLX": 0.0, "formation_EG11984-MONOMER": 0.0, "formation_ABC-12-CPLX": 0.0, "formation_EG11189-MONOMER": 0.0, "formation_ACETOACETYL-COA-TRANSFER-CPLX": 0.0, "formation_CPLX0-7643": 3.9990391893382276e-09, "formation_ADHP-MONOMER": 0.0, "formation_ASL-MONOMER": 2.051823610906659e-06, "formation_CPLX0-3741": 4.562190818562969e-13, "formation_APO-ENTB": 0.0, "formation_RpmE_mono": 2.48574469431303e-05, "formation_CPLX0-7653": 0.0, "formation_RpsO_mono": 2.48574469431303e-05, "formation_B0070-MONOMER": 0.0, "formation_G7410-MONOMER": 0.0, "formation_G7167-MONOMER": 0.0, "formation_GABP-MONOMER": 0.0, "formation_CPLX0-1721": 0.0, "formation_RHAT-MONOMER": 0.0, "formation_G7431-MONOMER": 2.4436786811864075e-10, "formation_DHPDIOXYGEN-CPLX": 0.0, "formation_NHAB-MONOMER": 0.0, "formation_RlmH_dim": 4.0403849918418954e-11, "formation_CARNDEHYDRA-CPLX": 0.0, "formation_RpmH_mono": 2.48574469431303e-05, "formation_CPLX0-7520": 0.0, "formation_CPLX0-252": 2.434405902999523e-13, "formation_FRUCBISALD-CLASSII": 3.3375729404310095e-06, "formation_B2170-MONOMER": 0.0, "formation_EG11597-MONOMER": 7.60054742652199e-32, "formation_THIOREDOXIN-REDUCT-NADPH-CPLX": 2.5689891927444823e-07, "formation_RHTC-MONOMER": 0.0, "formation_ATPASE-1-CPLX_no_MONOMER0-12": 0.0, "formation_RlmF_mono": 4.0403849918418954e-11, "formation_ABC-11-CPLX": 0.0, "formation_ABC-14-CPLX": 0.0, "formation_Tig_mono": 2.48574469431303e-05, "formation_CPLX0-251": 0.0, "formation_CPLX0-7819": 0.0, "formation_Asp_RS_dim": 2.3547415772555778e-07, "formation_EG10299-MONOMER": 0.0, "formation_YCHM-MONOMER": 3.27862622489247e-09, "formation_RpmG_mono": 2.48574469431303e-05, "formation_ABC-27-CPLX": 0.0, "formation_CPLX0-7717": 0.0, "formation_CPLX0-1923_EG10306-MONOMER": 0.0, "formation_B1296-MONOMER": -2.382566452602548e-38, "formation_EG12312-MONOMER": 1.0647842221713486e-09, "formation_ABC-56-CPLX": 0.0, "formation_RFBX-MONOMER": 0.0, "formation_B0709-MONOMER": 0.0, "formation_THIG-MONOMER": 2.6872528417547876e-11, "formation_G7493-MONOMER": 8.695188419045356e-07, "formation_SPOT-MONOMER": 0.0, "formation_MALONYL-COA-ACP-TRANSACYL-MONOMER": 3.253810041305478e-09, "formation_ASPKINIII-CPLX": 0.0, "formation_CPLX0-1581": 0.0, "formation_CPLX0-1669": 0.0, "formation_EG11339-MONOMER": 0.0, "formation_GLUTSEMIALDEHYDROG-CPLX": 2.206985833016616e-06, "formation_HCAMULTI-CPLX": 0.0, "formation_CPLX0-2081": 0.0, "formation_GNTT-MONOMER": 0.0, "formation_MONOMER0-341": 0.0, "formation_CPLX0-7717_G6561-MONOMER": 0.0, "formation_EG12438-MONOMER": 0.0, "formation_QueA_mono": 5.646879149096535e-11, "formation_DCTA-MONOMER": 0.0, "formation_CPLX0-7847": 1.0037047921887066e-07, "formation_MALTODEXGLUCOSID-MONOMER": 0.0, "formation_Rrf_mono": 8.702722305965683e-10, "formation_CPLX-157": 3.1801377626457998e-06, "formation_3-OXOACYL-ACP-REDUCT-MONOMER": 1.0973817701326476e-08, "formation_NICOTINATEPRIBOSYLTRANS-MONOMER": 0.0, "formation_GLUTAREDOXIN-MONOMER": 0.0, "formation_CPLX-163": 0.0, "formation_CPLX0-7878": 0.0, "formation_GALP-MONOMER": 0.0, "formation_G7859-MONOMER": 0.0, "formation_CPLX0-236": 0.0, "formation_ALDOSE1EPIM-MONOMER": 0.0, "formation_AMINEOXID-CPLX": 0.0, "formation_YggJ_dim": 4.0403849918418954e-11, "formation_G6519-MONOMER": 0.0, "formation_RplE_mono": 2.48574469431303e-05, "formation_CPLX0-7843": 0.0, "formation_GLUCONREDUCT-MONOMER": 0.0, "formation_CPLX-168": 0.0, "formation_ASP-SEMIALDEHYDE-DEHYDROGENASE-CPLX": 1.5347045124129234e-08, "formation_EG12130-MONOMER_EG12131-MONOMER": 5.638783403794856e-11, "formation_FusA_mono": 3.6370797228961263e-06, "formation_CYSTATHIONINE-BETA-LYASE-CPLX": 0.0, "formation_RpsT_mono": 2.48574469431303e-05, "formation_EG10606-MONOMER": 8.080769983683791e-11, "formation_MHPHYDROXY-MONOMER": 0.0, "formation_CPLX0-201": 0.0, "formation_ABC-34-CPLX": 0.0, "formation_AMYLOMALT-MONOMER": 0.0, "formation_TDK-MONOMER": 0.0, "formation_2-OCTAPRENYL-METHOXY-BENZOQ-METH-MONOMER": -2.1148143765718452e-39, "formation_PURK-CPLX": 4.4935278468592773e-07, "formation_CPLX0-3971": 0.0, "formation_RpsU_mono": 2.48574469431303e-05, "formation_Pro_RS_dim": 1.0948466708540398e-07, "formation_YccK_mono": 3.393728522582866e-11, "formation_EG11110-MONOMER": 0.0, "formation_AMP-NUCLEOSID-CPLX": 0.0, "formation_RplB_mono": 2.48574469431303e-05, "formation_RsmF_mono": 4.0403849918418954e-11, "formation_G6567-MONOMER": 0.0, "formation_TRANS-CPLX-203": 0.0, "formation_G6716-MONOMER": 0.0, "formation_RplW_mono": 2.48574469431303e-05, "formation_NUPC-MONOMER": 0.0, "formation_ABC-26-CPLX": 0.0, "formation_G6622-MONOMER": 0.0, "formation_DSBC-CPLX": 0.0, "formation_6PGLUCONDEHYDROG-CPLX": 2.4363750400550162e-06, "formation_CAIC-MONOMER": 0.0, "formation_PYRNUTRANSHYDROGEN-CPLX": 0.0, "formation_CITRATE-SI-SYNTHASE": 4.4715879238828986e-07, "formation_YEAV-MONOMER": 0.0, "formation_DTDPDEHYRHAMREDUCT-MONOMER": 0.0, "formation_EG11702-MONOMER": 0.0, "formation_EG12407-MONOMER": 0.0, "formation_UROGENDECARBOX-MONOMER": 1.058101320683642e-12, "formation_RlmM_mono": 4.0403849918418954e-11, "formation_CPLX0-7732": 0.0, "formation_ThiI_mono": 1.6149281675843374e-10, "formation_ABC-25-CPLX": 0.0, "formation_ABC-33-CPLX": 0.0, "formation_GrpE_dim": 2.0601863602282072e-10, "formation_G7841-MONOMER": 0.0, "formation_AROA-MONOMER": 1.5601938858722132e-05, "formation_transGroES_hepta": 2.1487576026625933e-10, "formation_DCTP-DEAM-CPLX": 0.0, "formation_RpoS_mono": 2.961884923502388e-09, "formation_EG10048-MONOMER": 0.0, "formation_ENTA-CPLX": -9.005082707707244e-33, "formation_POTE-MONOMER": 2.5483717326805655e-38, "formation_RplR_mono": 2.48574469431303e-05, "formation_ALARACEBIOSYN-MONOMER": 5.089472717572938e-08, "formation_LCTP-MONOMER": 0.0, "formation_G6522-MONOMER": 0.0, "formation_7KAPSYN-CPLX": 2.0696947152544808e-13, "formation_G6521-MONOMER": 0.0, "formation_RbfA_mono": 4.0403849918418954e-11, "formation_METHGLYSYN-CPLX": 0.0, "formation_EG11653-MONOMER": 1.5148020808629264e-10, "formation_ANSA-CPLX": 0.0, "formation_MHPELY-MONOMER": 0.0, "formation_EG10564-MONOMER": 1.6666468517332103e-07, "formation_CPLX0-7466": 0.0, "formation_MANNPGUANYLTRANGDP-MONOMER": 0.0, "formation_CPLX0-7877": 8.933980394861151e-08, "formation_TRANSALDOLA-MONOMER": 1.5513952310998352e-06, "formation_CPLX0-7462": 3.992254969306248e-06, "formation_GUANYL-KIN-CPLX": 0.0, "formation_CMR-MONOMER": 0.0, "formation_EG50003-MONOMER": 6.414572943610195e-07, "formation_ALPHA-AMYL-CYTO-MONOMER": 0.0, "formation_MANNONDEHYDRAT-MONOMER": 0.0, "formation_CPLX0-7887": 0.0, "formation_CPLX-164": 8.333234258666052e-08, "formation_DALADALALIGA-MONOMER": 0.0, "formation_PGPPHOSPHAB-MONOMER": 0.0, "formation_ABC-5-CPLX": 0.0, "formation_EG10723-MONOMER": 0.0, "formation_UDPACYLGLCNACDEACETYL-MONOMER": 1.4842414696638927e-07, "formation_CPLX0-2061": 0.0, "formation_SPERMIDINESYN-CPLX": 0.0, "formation_MANNPDEHYDROG-MONOMER": 0.0, "formation_GAPDH-A-CPLX": 3.082997641574932e-06, "formation_KsgA_mono": 8.080769983683801e-11, "formation_GLTS-MONOMER": 0.0, "formation_Asn_RS_dim": 1.9120176488926075e-07, "formation_HMP-P-KIN-CPLX": 3.231411976805427e-08, "formation_CPLX0-7660": -7.684661859660516e-40, "formation_EG12015-MONOMER": 0.0, "formation_EG11600-MONOMER": 0.0, "formation_G7446-MONOMER": 0.0, "formation_EG12318-MONOMER": 0.0, "formation_ERYTHRON4PDEHYDROG-MONOMER": 1.8599743954247275e-07, "formation_ABC-304-CPLX": 0.0, "formation_IMP-DEHYDROG-CPLX": 1.193596617306647e-06, "formation_G6960-MONOMER": 0.0, "formation_RhlB_dim": 1.130613839135133e-09, "formation_DusB_mono": 0.0, "formation_EG12445-MONOMER": 0.0, "formation_CPLX0-7629": 0.0, "formation_CPLX-158": 0.0, "formation_GLYC3PDEHYDROGBIOSYN-CPLX": 3.148014440281986e-05, "formation_EG11796-MONOMER": 0.0, "formation_GLYCOGEN-BRANCH-MONOMER": 0.0, "formation_CPLX0-3954": 2.1411248743204413e-39, "formation_CPLX0-2141": 0.0, "formation_DALADALALIGB-CPLX": 8.042011761671362e-07, "formation_G7949-MONOMER": 0.0, "formation_TDPFUCACTRANS-MONOMER": 0.0, "formation_ACETYL-COA-ACETYLTRANSFER-CPLX": 9.525117808221032e-33, "formation_ABC-63-CPLX": 0.0, "formation_EG12210-MONOMER": 0.0, "formation_G6208-MONOMER": 0.0, "formation_CPLX0-7817": 7.809544249165137e-11, "formation_UMPKI-CPLX": 0.0, "formation_AROD-CPLX": 3.992254969306248e-06, "formation_CPLX0-7788": 0.0, "formation_CPLX0-225": 0.0, "formation_EG11035-MONOMER": 0.0, "formation_CPDB-MONOMER": 0.0, "formation_PROTOHEME-FERROCHELAT-MONOMER": 1.0989511487393569e-12, "formation_MALATE-DEHASE": 2.182546608552771e-06, "formation_G7458-MONOMER": 0.0, "formation_CPLX-165": 0.0, "formation_GRXB-MONOMER_EG12237-MONOMER": 0.0, "formation_ABC-35-CPLX": 0.0, "formation_ENOYL-ACP-REDUCT-NADH-MONOMER": 9.404100449133617e-13, "formation_PrfA_mono": 3.954865951176513e-12, "formation_PYRROLINECARBREDUCT-CPLX": 1.2758497751918938e-06, "formation_PSD-MONOMER": 1.4596825641115985e-06, "formation_RlmB_dim": 4.0403849918418954e-11, "formation_THIOESTERII-CPLX": 1.8441155208128108e-07, "formation_FUMARASE-C": 0.0, "formation_RpoE_mono": 4.330662429719811e-09, "formation_CPLX0-3951": 0.0, "formation_EG10168-MONOMER": 2.26494973107908e-09, "formation_CODB-MONOMER": 0.0, "formation_TmcA_mono": 7.125068477046827e-12, "formation_EG10669-MONOMER": 0.0, "formation_ASPAMINOTRANS-DIMER": 1.5651717842363144e-07, "formation_THZ-KIN-MONOMER": 0.0, "formation_ATPASE-1-CPLX": 0.0, "formation_NICOTINAMID-MONOMER": 0.0, "formation_MANNONOXIDOREDUCT-MONOMER": 2.2502649675385878e-32, "formation_YNFJ-MONOMER": 0.0, "formation_EG11598-MONOMER": 0.0, "formation_RpsG_mono": 2.48574469431303e-05, "formation_FOLD-CPLX": 1.1269260998846756e-06, "formation_ABC-4-CPLX": 0.0, "formation_RplX_mono": 2.48574469431303e-05, "formation_CDPDIGLYPYPHOSPHA-MONOMER": 0.0, "formation_UDPNACETYLGLUCOSAMACYLTRANS-CPLX": 3.733042999000166e-07, "formation_ABC-13-CPLX": 0.0, "formation_ACS-MONOMER": 0.0, "formation_CPLX0-821": 0.0, "formation_EG10201-MONOMER": 0.0, "formation_SUCCGLUALDDEHYD-MONOMER": 0.0, "formation_TPI-CPLX": 8.120463297005938e-06, "formation_CPLX-153": 0.0, "formation_RpsA_mono": 2.48574469431303e-05, "formation_EG10041-MONOMER": 0.0, "formation_ABC-8-CPLX": -4.2280119477682984e-40, "formation_PRAI-IGPS": 4.550501358979102e-06, "formation_G7146-MONOMER": 0.0, "formation_RplA_mono": 2.48574469431303e-05, "formation_PRIBFAICARPISOM-MONOMER": 1.5982940883444012e-05, "formation_EG12195-MONOMER": 0.0, "formation_URAA-MONOMER": 0.0, "formation_ABC-40-CPLX": 0.0, "formation_RplK_mono": 2.48574469431303e-05, "formation_YHAU-MONOMER": 0.0, "formation_FABB-CPLX": 2.0328200962887075e-13, "formation_RplO_mono": 2.48574469431303e-05, "formation_ABC-22-CPLX": 0.0, "formation_EG10154-MONOMER": 0.0, "formation_ENTD-MONOMER": 0.0, "formation_ARCD-MONOMER": 1.142970027057218e-36, "formation_FliA_mono": 2.42738097415711e-09, "formation_AROE-MONOMER": 8.160812952667377e-11, "formation_TruB_mono": 3.2766771618958216e-10, "formation_RplC_mono": 2.4857642609393214e-05, "formation_IDONDEHYD-MONOMER": 0.0, "formation_ABC-32-CPLX": 0.0, "formation_CPLX0-3970": 4.603104876430688e-40, "formation_RIB5PISOMA-CPLX": 2.231977047628282e-06, "formation_6PFK-1-CPX": 4.4559217955263385e-08, "formation_EG11724-MONOMER": 0.0, "formation_TRANS-CPLX-201": 0.0, "formation_RsmH_mono": 4.0403849918418954e-11, "formation_EG11905-MONOMER": 0.0, "formation_EG11433-MONOMER": 0.0, "formation_CPLX0-3881": 0.0, "formation_MHPT-MONOMER": 0.0, "formation_RpsH_mono": 2.48574469431303e-05, "formation_PITB-MONOMER": 0.0, "formation_CPLX0-7694": 0.0, "formation_SelB_mono": 0.0, "formation_TDCC-MONOMER": 1.8655310752522276e-24, "formation_G6188-MONOMER": 0.0, "formation_CHORPYRLY-MONOMER": 4.726208065946243e-10, "formation_RpmA_mono": 2.48574469431303e-05, "formation_DEOD-CPLX": 4.049484936848962e-09, "formation_RplM_mono": 2.4857642609393214e-05, "formation_CPLX0-7904": 0.0, "formation_PURE-CPLX": 1.0996590965425334e-06, "formation_TrmA_mono": 3.1913651674283484e-10, "formation_COBS-MONOMER": 0.0, "formation_KDGT-MONOMER": 0.0, "formation_G7170-MONOMER": 0.0, "formation_PHOSPHASERSYN-CPLX": 4.115041612037614e-08, "formation_EG11351-MONOMER": 0.0, "formation_EG10696-MONOMER": 0.0, "formation_ABC-10-CPLX": 0.0, "formation_YGGA-MONOMER": 0.0, "formation_PGLYCDEHYDROG-CPLX": 4.565318429039127e-08, "formation_UGD-MONOMER": 0.0, "formation_G6806-MONOMER": 0.0, "formation_CPLX0-1142": 0.0, "formation_RIBAZOLEPHOSPHAT-MONOMER": 0.0, "formation_EG10203-MONOMER": 0.0, "formation_ACYLCOADEHYDROG-MONOMER": 7.732708863925266e-07, "formation_RplU_mono": 2.48574469431303e-05, "formation_G6849-MONOMER": 0.0, "formation_FUCP-MONOMER": 0.0, "formation_SDAC-MONOMER": 0.0, "formation_PANF-MONOMER": 0.0, "formation_CPLX0-3952": 4.356918336884547e-10, "formation_G6414-MONOMER_CPLX0-1923": 0.0, "formation_MMUM-MONOMER": 0.0, "formation_GDHA-CPLX": 1.1553227370210938e-07, "formation_RplD_mono": 2.4857642609393214e-05, "formation_HOMSUCTRAN-CPLX": 3.4767130428886902e-06, "formation_ALD-CPLX": 2.325442853938126e-10, "formation_YGJE-MONOMER": 0.0, "formation_UDPHYDROXYMYRGLUCOSAMNACETYLTRANS-MONO": 1.882439409698713e-06, "formation_CPLX0-1341": 0.0, "formation_COBU-CPLX": 0.0, "formation_DISULFOXRED-MONOMER": 0.0, "formation_G6715-MONOMER": -3.460350653874009e-32, "formation_G7090-MONOMER_EG11982-MONOMER": 0.0, "formation_GMP-REDUCT-CPLX": 0.0, "formation_G6621-MONOMER": 0.0, "formation_G7945-MONOMER": -1.2576911546327605e-39, "formation_MALTACETYLTRAN-CPLX": 0.0, "formation_EG12267-MONOMER": 0.0, "formation_CITLY-CPLX": 0.0, "formation_CPLX-154": 0.0, "formation_Tsf_mono": 3.6370797228961263e-06, "formation_CPLX0-3661": -4.514230827432117e-37, "formation_CPLX-7": 0.0, "formation_EG10122-MONOMER": 4.622061004623615e-13, "formation_CPLX0-7530": 0.0, "formation_KDO-8PSYNTH-CPLX": 1.7016653050878824e-09, "formation_UDPMANACATRANS-MONOMER": 0.0, "formation_AMPG-MONOMER": 0.0, "formation_EG12450-MONOMER": 0.0, "formation_QueF_dim": 3.670471446912754e-07, "formation_PALMITOTRANS-MONOMER": 0.0, "formation_EG10144-MONOMER": 0.0, "formation_CHORISMUTPREPHENDEHYDRAT-CPLX": 3.8965854498386254e-06, "formation_CPLX0-7533": 0.0005340290449388915, "formation_DEHYDDEOXGALACTKIN-MONOMER": 0.0, "formation_RluA_mono": 5.793100119562767e-11, "formation_CPLX0-7655": 0.0, "formation_RpmC_mono": 2.48574469431303e-05, "formation_COBALADENOSYLTRANS-MONOMER": 0.0, "formation_RPOA-MONOMER": 0.0, "formation_DIHYDROPICRED-CPLX": 4.1531623558855025e-07, "formation_CPLX0-1962": 0.0, "formation_TufB_mono": 3.6370797228961263e-06, "formation_RpoN_mono": 3.554521937998214e-14, "formation_ENTF-MONOMER": 0.0, "formation_NusG_mono": 3.41709692370908e-10, "formation_EG12394-MONOMER": 0.0, "formation_G6700-MONOMER": 0.0, "formation_G7921-MONOMER": 0.0, "formation_G6520-MONOMER": 0.0, "formation_CPLX-166": 0.0, "formation_TruA_dim": 1.635138052911391e-10, "formation_CHORISMUTPREPHENDEHYDROG-CPLX": 4.0312550067983343e-07, "formation_RplJ_mono": 2.48574469431303e-05, "formation_G7457-MONOMER": 0.0, "formation_ACETOLACTSYNIII-CPLX": 5.454948795781011e-07, "formation_ASPKINIIHOMOSERDEHYDROGII-CPLX": 2.05551290751033e-06, "formation_ANSP-MONOMER": 4.2264700548198474e-40, "formation_RplV_mono": 2.48574469431303e-05, "formation_TREHALOSE6PSYN-MONOMER": 0.0, "formation_NARK-MONOMER": 0.0, "formation_GNTP-MONOMER": 0.0, "formation_BTUE-MONOMER": 0.0, "formation_CPLX0-3951_G6561-MONOMER": 4.3015973031219e-09, "formation_RplN_mono": 2.48574469431303e-05, "formation_CPLX0-237": 2.8871818702037135e-07, "formation_CPLX0-3641": 0.0, "formation_CPLX0-7684": 0.0, "formation_CPLX0-7718": 0.0, "formation_EG12287-MONOMER": 0.0, "formation_FLAVODOXIN2-MONOMER": 4.316771116237673e-07, "formation_RpmF_mono": 2.48574469431303e-05, "formation_CPLX0-7641": 0.0, "formation_PUTP-MONOMER": 0.0, "formation_EG11595-MONOMER_EG11666-MONOMER": 0.0, "formation_CPLX0-1667": 3.5221866918069772e-06, "formation_UBIX-MONOMER_DHHB-METHYLTRANSFER-MONOMER": 2.3655294849920086e-10, "formation_G6967-MONOMER": 0.0, "formation_NACMURLALAAMI1-MONOMER": 0.0, "formation_EG13236-MONOMER": 0.0, "formation_CPLX0-761": 0.0, "formation_YIDK-MONOMER": 0.0, "formation_GlnS_mono": 1.7537879346403373e-07, "formation_N-ACETYLTRANSFER-CPLX": 3.8484161492219365e-07, "formation_RpmI_mono": 2.48574469431303e-05, "formation_CPLX0-7532": 0.0, "formation_2-ISOPROPYLMALATESYN-MONOMER": 1.9505084564340544e-08, "formation_DnaK_mono": 2.0601863602282072e-10, "formation_EG11341-MONOMER": 0.0, "formation_G7164-MONOMER": 9.951350513823377e-08, "formation_TilS_mono": 5.144442191371906e-13, "formation_METNIQ-METHIONINE-ABC-CPLX": 0.0, "formation_EG10341-MONOMER": 1.1660077317355496e-08, "formation_GLUCOKIN-MONOMER": 0.0, "formation_InfC_mono": 1.4187995842089519e-08, "formation_ABC-53-CPLX": 6.531457377478418e-07, "formation_XASA-MONOMER": 0.0, "formation_RIBF-MONOMER": 2.6430758168460473e-08, "formation_RpsM_mono": 2.48574469431303e-05, "formation_G7169-MONOMER": 0.0, "formation_CYCA-MONOMER": 1.377747689956156e-08, "formation_RIBULOKIN-CPLX": 0.0, "formation_YfiC_mono": 1.7161558725590707e-11, "formation_GLUCOSE-1-PHOSPHAT-CPLX": 0.0, "formation_SUCCARGDIHYDRO-MONOMER": 0.0, "formation_MHPCHYDROL-MONOMER": 0.0, "formation_B2975-MONOMER": 0.0, "formation_MONOMER0-148": 0.0, "formation_RpsC_mono": 2.48574469431303e-05, "formation_ABC-19-CPLX": 0.0, "formation_ORNCARBAMTRANSFERI-CPLX": 1.6833152806873327e-07, "formation_ABC-6-CPLX": 0.0, "formation_CPLX0-7642": 9.927332313382602e-39, "formation_CPLX0-3943": 0.0, "formation_RpsE_mono": 2.48574469431303e-05, "formation_FLAVODOXIN1-MONOMER": 0.0, "formation_MHPDHYDROL-MONOMER": 0.0, "formation_G7800-MONOMER": 0.0, "formation_EG12134-MONOMER": 0.0, "formation_FMNREDUCT-MONOMER": 3.7058260588286206e-06, "formation_CARDIOLIPSYN-MONOMER": 0.0, "formation_FecI_mono": 0.0, "formation_ABC-16-CPLX": 0.0, "formation_G7814-MONOMER": 0.0, "formation_TrmJ_dim": 6.797929627669595e-12, "formation_CPLX0-1923_EG10155-MONOMER": 0.0, "formation_ALDHDEHYDROG-MONOMER": 0.0, "formation_YrdC_mono": 8.160812952667377e-11, "formation_RsmC_mono": 4.0403849918418954e-11, "formation_EG11671-MONOMER": 0.0, "formation_2-DEHYDROPANTOATE-REDUCT-MONOMER": 7.865469683106642e-10, "formation_ABC-46-CPLX": 0.0, "formation_PTSI-MONOMER": 0.0, "formation_CPLX0-3936": 3.795058563596265e-10, "formation_UDP-NACMURALGLDAPLIG-MONOMER": 5.279552058167652e-07, "formation_CPLX0-7888": 7.107299849120833e-07, "formation_CPLX-171": 0.0, "formation_CPLX0-1943": 0.0, "formation_HISTCYCLOPRATPPHOS": 9.597898633606043e-06, "formation_G7517-MONOMER": 0.0, "formation_CMPKI-MONOMER": 7.680982325492469e-07, "formation_SPERMACTRAN-CPLX": 0.0, "formation_YJIZ-MONOMER": -1.000242166232241e-39, "formation_YqcB_mono": 4.2402561510113045e-11, "formation_EG11350-MONOMER": 0.0, "formation_ABC-9-CPLX": 0.0, "formation_FEOB-MONOMER": 0.0, "formation_RplF_mono": 2.48574469431303e-05, "formation_YggH_mono": 2.2932562419423732e-10, "formation_XANTHOSINEPHOSPHORY-CPLX": 0.0, "formation_G6576-MONOMER": 0.0, "formation_CPLX0-7695": 0.0, "formation_UDP-NACMURALGLDAPAALIG-MONOMER": 1.6073007290955174e-07, "formation_NRDACTMULTI-CPLX": 5.705703017618426e-08, "formation_G6708-MONOMER": 0.0, "formation_DTDPGLUCOSEPP2-MONOMER": 0.0, "formation_PAPSSULFOTRANS-CPLX": 1.7909897232076093e-07, "formation_YICE-MONOMER": 0.0, "formation_RpsQ_mono": 2.48574469431303e-05, "formation_EG11985-MONOMER": 0.0, "formation_ABC-59-CPLX": -9.608121955985088e-39, "formation_EG11352-MONOMER": 0.0, "formation_RplP_mono": 2.48574469431303e-05, "formation_DIAMINOPIMEPIM-MONOMER": 2.7101100587788184e-06, "formation_DEHYDDEOXPHOSGALACT-ALDOL-MONOMER": 0.0, "formation_EG12310-MONOMER": 0.0, "formation_NACMURLALAAMI2-MONOMER": 0.0, "formation_PPK-CPLX": 2.2972963100781218e-11, "formation_ABC-64-CPLX": 0.0, "formation_ASPCARBCAT-TRIMER": 0.0, "formation_CPLX0-224": 0.0, "formation_Sra_mono": 2.48574469431303e-05, "formation_FOCB-MONOMER": 0.0, "formation_G6502-MONOMER": 0.0, "formation_RpoD_mono": 9.747748312663127e-07, "formation_CPLX0-1924": 0.0, "formation_EG10374-MONOMER": 0.0, "formation_G6246-MONOMER": 0.0, "formation_THIC-MONOMER": 1.2992161596198288e-11, "formation_RsuA_mono": 4.0403849918418954e-11, "formation_G6657-MONOMER": 0.0, "formation_LeuS_mono": 3.4189924784666775e-07, "formation_ASPKINIHOMOSERDEHYDROGI-CPLX": 1.7891305935941662e-06, "formation_YHFM-MONOMER": 0.0, "formation_RFFTRANS-MONOMER": 0.0, "formation_YADQ-MONOMER": 0.0, "formation_LACY-MONOMER": 0.0, "formation_EG11674-MONOMER": 0.0, "formation_YIDT-MONOMER": 0.0, "formation_CPLX0-1261": 5.731058805072826e-07, "formation_SAICARSYN-CPLX": 8.419849854822013e-09, "formation_GLUTRACE-CPLX": 1.654695542824739e-07, "formation_cisGroES_hepta": 2.1487576026625933e-10, "formation_YheLMN_cplx": 3.393728522582866e-11, "formation_TatA_MONOMER": 8.382138606086704e-60, "formation_TatE_MONOMER": 0.0, "formation_TatBC_octa": 0.0, "formation_SecA_MONOMER": 1.8750973880312645e-05, "formation_SecB_tetra": 1.574007220140993e-05, "formation_SRP-CPLX": 9.317581861817089e-07, "formation_Sec-CPLX": 1.6659811246272596e-05, "formation_LolA_MONOMER": 1.6357970280015594e-07, "formation_LolB_MONOMER": 1.6357970280015594e-07, "formation_LolCDE-CPLX": 1.6357970280015594e-07, "formation_Bam-CPLX": 6.293680685387481e-06, "formation_YidC_MONOMER": 6.580046317916726e-07, "formation_SurA_MONOMER": 6.293680685387481e-06, "formation_Lgt_MONOMER": 2.26494973107908e-09, "formation_LspA_MONOMER": 2.26494973107908e-09, "formation_FtsY_MONOMER": 3.436967918987238e-10, "formation_CPLX0-7617": 5.140579285489905e-11, "formation_ACETYL-COA-CARBOXYLMULTI-CPLX_mod_btn": 1.1346137581793896e-07, "formation_ACETOLACTSYNI-CPLX_mod_mg2_mod_fad_mod_thmpp": 0.0, "formation_PABASYN-CPLX_mod_mg2": 5.187985440292154e-10, "formation_2OXOGLUTARATEDEH-CPLX_mod_mg2_mod_lipo": 0.0, "formation_ANTHRANSYN-CPLX_mod_mg2": 0.0, "formation_ANTHRANSYN-CPLX_mod_cobalt2": 6.257383751504318e-07, "formation_ANTHRANSYN-CPLX_mod_fe2": 0.0, "formation_ASPCARBTRANS-CPLX_mod_zn2": 8.46903705492088e-08, "formation_ATPSYN-CPLX_mod_mg2": 3.637445863850523e-06, "formation_CARBPSYN-CPLX_mod_mg2": 0.0, "formation_CARBPSYN-CPLX_mod_mn2": 0.0, "formation_CARBPSYN-CPLX_mod_cobalt2": 0.0, "formation_CARBPSYN-CPLX_mod_cd2": 0.0, "formation_CARBPSYN-CPLX_mod_zn2": 0.0, "formation_APP-UBIOX-CPLX_mod_pheme_mod_hemed": 0.0, "formation_CYT-D-UBIOX-CPLX_mod_pheme_mod_hemed": 0.0, "formation_DIMESULFREDUCT-CPLX_mod_bmocogdp": 0.0, "formation_ETHAMLY-CPLX_mod_adocbl": 0.0, "formation_SULFITE-REDUCT-CPLX_mod_4fe4s_mod_sheme_mod_fmn_mod_fad": 5.806660939191318e-07, "formation_FORMATEDEHYDROGO-CPLX_mod_bmocogdp": 0.0, "formation_FORMATEDEHYDROGN-CPLX_mod_bmocogdp": 0.0, "formation_HYDROG3-CPLX_mod_ni2": 0.0, "formation_FUMARATE-REDUCTASE_mod_1:pheme_mod_3fe4s_mod_4fe4s_mod_fad_mod_2fe2s": 0.0, "formation_ANGLYC3PDEHYDROG-CPLX_mod_fmn": 0.0, "formation_GLUTAMATESYN-CPLX_mod_fe2_mod_fad": 0.0, "formation_FORMHYDROGI-CPLX_mod_ni2_mod_4fe4s": 0.0, "formation_FORMHYDROG2-CPLX_mod_ni2_mod_fe2": 0.0, "formation_NADH-DHI-CPLX_mod_2fe2s_mod_4fe4s_mod_fmn": 5.805150588428085e-06, "formation_NITRITREDUCT-CPLX_mod_2fe2s_mod_fad_mod_sheme": 0.0, "formation_PYRUVATEDEH-CPLX_mod_mg2_mod_fad_mod_thmpp_mod_lipo": 0.0, "formation_Phe_RS_tetra_mod_mg2": 1.4098604408484815e-07, "formation_SUCC-DEHASE_mod_3fe4s_mod_fad_mod_2fe2s_mod_4fe4s": 2.341624470824775e-06, "formation_LTARTDEHYDRA-CPLX_mod_4fe4s": 0.0, "formation_TMAOREDUCTI-CPLX_mod_bmocogdp": 0.0, "formation_TRYPSYN_mod_pydx5p": 2.4393507692707743e-09, "formation_CPLX0-1762_mod_fad_mod_2fe2s": 0.0, "formation_AAS-MONOMER_mod_mg2": 2.6030218251139476e-07, "formation_CPLX0-1_mod_fad": 0.0, "formation_RIBONUCLEOSIDE-DIP-REDUCTI-CPLX_mod_mg2_mod_fe2": 0.0, "formation_CPLX0-301_mod_mn2": 0.0, "formation_PHOSGLYCMUTASE_mod_23bpg": 0.0, "formation_PPPGPPHYDRO-CPLX_mod_nh4_mod_mg2": 0.0, "formation_CPLX0-7630_mod_ca2": 0.0, "formation_ALPHA-AMYL-PERI-MONOMER_mod_ca2": 0.0, "formation_G6437-MONOMER_mod_ca2_mod_pqq": 2.8810524882843736e-33, "formation_GLYCPDIESTER-PERI-CPLX_mod_ca2": 0.0, "formation_DIACYLGLYKIN-CPLX_mod_cd2_mod_zn2_mod_mg2_mod_mn2_mod_cobalt2": 0.0, "formation_AROB-MONOMER_mod_cobalt2_mod_nad": 7.684705182317774e-06, "formation_EG11817-MONOMER_mod_cobalt2": 1.5233085498839636e-05, "formation_EG11957-MONOMER_mod_cobalt2": 0.0, "formation_CPLX0-7625_mod_cobalt2": 0.0, "formation_CPLX0-7622_mod_4fe4s": 0.0, "formation_LSERINEDEAM1-MONOMER_mod_4fe4s": 0.0, "formation_LSERINEDEAM2-MONOMER_mod_4fe4s": 0.0, "formation_G6886-MONOMER_mod_cu2": 0.0, "formation_METHYLENETHFREDUCT-CPLX_mod_fad": 7.021160597295129e-06, "formation_UDHA-CPLX_mod_fad": 0.0, "formation_ADHE-CPLX_mod_fe2": 3.574344552644325e-12, "formation_AROF-CPLX_mod_2:fe2": 3.872092272691393e-07, "formation_AROG-CPLX_mod_fe2": 0.0, "formation_GALACTARDEHYDRA-MONOMER_mod_fe2": 0.0, "formation_GALACTURIDYLYLTRANS-CPLX_mod_fe2_mod_zn2": 1.0085968188121134e-35, "formation_CPLX0-227_mod_fe2": 0.0, "formation_LACTALDREDUCT-CPLX_mod_fe2": 0.0, "formation_SUPEROX-DISMUTFE-CPLX_mod_fe3": 0.0, "formation_AROC-CPLX_mod_fmnh2": 0.0, "formation_AROC-CPLX_mod_fadh2": 3.368513407697922e-06, "formation_CFA-CPLX_mod_hco3": 0.0, "formation_CPLX0-7882_mod_hco3": 0.0, "formation_RHAMNULPALDOL-CPLX_mod_k_mod_zn2": 0.0, "formation_S-ADENMETSYN-CPLX_mod_4:k_mod_1:mg2": 0.0, "formation_S-ADENMETSYN-CPLX_mod_4:k_mod_1:mn2": 0.0, "formation_S-ADENMETSYN-CPLX_mod_4:k_mod_1:cobalt2": 0.0, "formation_S-ADENMETSYN-CPLX_mod_4:k_mod_1:zn2": 0.0, "formation_S-ADENMETSYN-CPLX_mod_4:k_mod_1:cd2": 0.0, "formation_S-ADENMETSYN-CPLX_mod_4:k_mod_1:ni2": 0.0, "formation_S-ADENMETSYN-CPLX_mod_4:k_mod_1:ca2": 0.0, "formation_S-ADENMETSYN-CPLX_mod_4:nh4_mod_1:mg2": 0.0, "formation_S-ADENMETSYN-CPLX_mod_4:nh4_mod_1:mn2": 0.0, "formation_S-ADENMETSYN-CPLX_mod_4:nh4_mod_1:cobalt2": 0.0, "formation_S-ADENMETSYN-CPLX_mod_4:nh4_mod_1:zn2": 0.0, "formation_S-ADENMETSYN-CPLX_mod_4:nh4_mod_1:cd2": 0.0, "formation_S-ADENMETSYN-CPLX_mod_4:nh4_mod_1:ni2": 0.0, "formation_S-ADENMETSYN-CPLX_mod_4:nh4_mod_1:ca2": 0.0, "formation_S-ADENMETSYN-CPLX_mod_4:tl_mod_1:mg2": 0.0, "formation_S-ADENMETSYN-CPLX_mod_4:tl_mod_1:mn2": 0.0, "formation_S-ADENMETSYN-CPLX_mod_4:tl_mod_1:cobalt2": 0.0, "formation_S-ADENMETSYN-CPLX_mod_4:tl_mod_1:zn2": 4.720830480294701e-11, "formation_S-ADENMETSYN-CPLX_mod_4:tl_mod_1:cd2": 0.0, "formation_S-ADENMETSYN-CPLX_mod_4:tl_mod_1:ni2": 0.0, "formation_S-ADENMETSYN-CPLX_mod_4:tl_mod_1:ca2": 0.0, "formation_S-ADENMETSYN-CPLX_mod_4:cs_mod_1:mg2": 0.0, "formation_S-ADENMETSYN-CPLX_mod_4:cs_mod_1:mn2": 0.0, "formation_S-ADENMETSYN-CPLX_mod_4:cs_mod_1:cobalt2": 0.0, "formation_S-ADENMETSYN-CPLX_mod_4:cs_mod_1:zn2": 0.0, "formation_S-ADENMETSYN-CPLX_mod_4:cs_mod_1:cd2": 0.0, "formation_S-ADENMETSYN-CPLX_mod_4:cs_mod_1:ni2": 0.0, "formation_S-ADENMETSYN-CPLX_mod_4:cs_mod_1:ca2": 0.0, "formation_S-ADENMETSYN-CPLX_mod_4:LI_mod_1:mg2": 0.0, "formation_S-ADENMETSYN-CPLX_mod_4:LI_mod_1:mn2": 0.0, "formation_S-ADENMETSYN-CPLX_mod_4:LI_mod_1:cobalt2": 0.0, "formation_S-ADENMETSYN-CPLX_mod_4:LI_mod_1:zn2": 0.0, "formation_S-ADENMETSYN-CPLX_mod_4:LI_mod_1:cd2": 0.0, "formation_S-ADENMETSYN-CPLX_mod_4:LI_mod_1:ni2": 0.0, "formation_S-ADENMETSYN-CPLX_mod_4:LI_mod_1:ca2": 0.0, "formation_S-ADENMETSYN-CPLX_mod_4:na1_mod_1:mg2": 0.0, "formation_S-ADENMETSYN-CPLX_mod_4:na1_mod_1:mn2": 0.0, "formation_S-ADENMETSYN-CPLX_mod_4:na1_mod_1:cobalt2": 0.0, "formation_S-ADENMETSYN-CPLX_mod_4:na1_mod_1:zn2": 0.0, "formation_S-ADENMETSYN-CPLX_mod_4:na1_mod_1:cd2": 0.0, "formation_S-ADENMETSYN-CPLX_mod_4:na1_mod_1:ni2": 0.0, "formation_S-ADENMETSYN-CPLX_mod_4:na1_mod_1:ca2": 0.0, "formation_PKI-COMPLEX_mod_mg2_mod_k": 0.0, "formation_PKI-COMPLEX_mod_mn2_mod_k": 5.732870806454681e-08, "formation_PKII-CPLX_mod_mg2_mod_k": 0.0, "formation_PKII-CPLX_mod_mn2_mod_k": 0.0, "formation_PANTOATE-BETA-ALANINE-LIG-CPLX_mod_mg2_mod_k": 0.0, "formation_PANTOATE-BETA-ALANINE-LIG-CPLX_mod_mg2_mod_nh4": 0.0, "formation_PANTOATE-BETA-ALANINE-LIG-CPLX_mod_mn2_mod_k": 4.92636118940169e-10, "formation_PANTOATE-BETA-ALANINE-LIG-CPLX_mod_mn2_mod_nh4": 0.0, "formation_HOMOSERKIN-CPLX_mod_k_mod_mg2": 3.5782611871883323e-06, "formation_AIRS-CPLX_mod_k_mod_mg2": 3.0120653027324193e-06, "formation_CPLX0-322_mod_k_mod_mg2": 1.0188486590498747e-08, "formation_CPLX0-7647_mod_k_mod_mg2": 0.0, "formation_UDP-NACMURALA-GLU-LIG-MONOMER_mod_k_mod_mg2": 1.6084023523342724e-06, "formation_G6986-MONOMER_mod_k_mod_mg2": 0.0, "formation_NADH-DHII-MONOMER_mod_mg2_mod_cu_mod_fad": 0.0, "formation_ARGDECARBOXBIO-CPLX_mod_mg2_mod_4:pydx5p": 0.0, "formation_PYRUVOXID-CPLX_mod_mg2_mod_thmpp_mod_fad": 0.0, "formation_PEPCARBOXYKIN-MONOMER_mod_mg2": 0.0, "formation_PEPCARBOXYKIN-MONOMER_mod_ca2": 0.0, "formation_PEPCARBOXYKIN-MONOMER_mod_mn2": 0.0, "formation_HEMEOSYN-MONOMER_mod_mg2": 0.0, "formation_HEMEOSYN-MONOMER_mod_ca2": 1.9278609249790656e-12, "formation_GLY3KIN-MONOMER_mod_mg2": 0.0, "formation_GLY3KIN-MONOMER_mod_cobalt2": 0.0, "formation_GLY3KIN-MONOMER_mod_mn2": 0.0, "formation_GLY3KIN-MONOMER_mod_fe2": 0.0, "formation_GLY3KIN-MONOMER_mod_ca2": 0.0, "formation_PD04413_mod_mg2": 0.0, "formation_PD04413_mod_mn2": 0.0, "formation_PD04413_mod_ca2": 0.0, "formation_PD04413_mod_zn2": 0.0, "formation_PD04413_mod_cu2": 0.0, "formation_PD04413_mod_cd2": 0.0, "formation_PD04413_mod_cobalt2": 0.0, "formation_PD04413_mod_ni2": 0.0, "formation_NUCLEOSIDE-DIP-KIN-CPLX_mod_mg2": 0.0, "formation_NUCLEOSIDE-DIP-KIN-CPLX_mod_mn2": 0.0, "formation_NUCLEOSIDE-DIP-KIN-CPLX_mod_ca2": 0.0, "formation_FOLXTET-CPLX_mod_mg2": 0.0, "formation_FOLXTET-CPLX_mod_mn2": 0.0, "formation_FOLXTET-CPLX_mod_ca2": 0.0, "formation_ADENYLYLSULFKIN-CPLX_mod_mg2": 0.0, "formation_ADENYLYLSULFKIN-CPLX_mod_mn2": 0.0, "formation_ADENYLYLSULFKIN-CPLX_mod_cobalt2": 2.481646220869618e-06, "formation_ADENYLYLSULFKIN-CPLX_mod_cd2": 0.0, "formation_ASPARTASE-CPLX_mod_mg2": 0.0, "formation_ASPARTASE-CPLX_mod_mn2": 0.0, "formation_ASPARTASE-CPLX_mod_cobalt2": 0.0, "formation_CPLX0-7712_mod_mg2": 0.0, "formation_CPLX0-7712_mod_mn2": 0.0, "formation_NAD-SYNTH-CPLX_mod_mg2": 0.0, "formation_NAD-SYNTH-CPLX_mod_mn2": 9.235326463151082e-06, "formation_ADENPRIBOSYLTRAN-CPLX_mod_mg2": 0.0, "formation_ADENPRIBOSYLTRAN-CPLX_mod_mn2": 0.0, "formation_GLYCEROL-KIN-CPLX_mod_mg2": 0.0, "formation_GLYCEROL-KIN-CPLX_mod_mn2": 0.0, "formation_HOLO-ACP-SYNTH-CPLX_mod_mg2": 0.0, "formation_HOLO-ACP-SYNTH-CPLX_mod_mn2": 2.6416829725173973e-12, "formation_ISOCIT-LYASE_mod_mg2": 0.0, "formation_ISOCIT-LYASE_mod_mn2": 0.0, "formation_FPPSYN-MONOMER_mod_mg2": 0.0, "formation_FPPSYN-MONOMER_mod_mn2": 7.90905768696703e-10, "formation_G6954-MONOMER_mod_mg2": 0.0, "formation_G6954-MONOMER_mod_mn2": 0.0, "formation_EG11829-MONOMER_mod_mg2": 0.0, "formation_EG11829-MONOMER_mod_mn2": 0.0, "formation_IMIDHISTID-CPLX_mod_mg2": 9.59849280642099e-07, "formation_AROK-MONOMER_mod_mg2": 0.0, "formation_AROK-MONOMER_mod_mn2": 0.0, "formation_AROK-MONOMER_mod_cobalt2": 1.089841989096455e-06, "formation_AROK-MONOMER_mod_fe2": 0.0, "formation_AROK-MONOMER_mod_ca2": 0.0, "formation_AROK-MONOMER_mod_k": 0.0, "formation_AROL-MONOMER_mod_mg2": 0.0, "formation_AROL-MONOMER_mod_mn2": 0.0, "formation_AROL-MONOMER_mod_cobalt2": 0.0, "formation_AROL-MONOMER_mod_fe2": 0.0, "formation_AROL-MONOMER_mod_ca2": 0.0, "formation_AROL-MONOMER_mod_k": 0.0, "formation_6PFK-2-CPX_mod_mg2": 7.112485061488597e-06, "formation_CPLX0-1622_mod_mg2": 0.0, "formation_ACETATEKINA-MONOMER_mod_mg2": 0.0, "formation_GLUCARDEHYDRA-MONOMER_mod_mg2": 0.0, "formation_GMP-SYN-CPLX_mod_mg2": 1.4652418475850228e-06, "formation_1-PFK_mod_mg2": 0.0, "formation_3-METHYL-2-OXOBUT-OHCH3XFER-CPLX_mod_mg2": 1.603350170136806e-10, "formation_ACETYLGLUTKIN-CPLX_mod_mg2": 1.9799073267880147e-05, "formation_ACYLCOASYN-CPLX_mod_mg2": 0.0, "formation_ADENYLOSUCCINATE-SYN-DIMER_mod_mg2": 3.069202622649306e-09, "formation_APHA-CPLX_mod_mg2": 0.0, "formation_ASNSYNA-CPLX_mod_mg2": 8.430506097739828e-06, "formation_ASNSYNB-CPLX_mod_mg2": 0.0, "formation_COADTRI-CPLX_mod_mg2": 3.319638140504006e-10, "formation_CPLX0-1021_mod_mg2": 0.0, "formation_CPLX0-1221_mod_mg2": 0.0, "formation_GTP-CYCLOHYDRO-II-CPLX_mod_mg2": 1.112046368364574e-06, "formation_Trp_RS_dim_mod_mg2": 4.151714735767582e-08, "formation_UDP-NACMUR-ALA-LIG-MONOMER_mod_mg2": 7.187337510440832e-07, "formation_EG11736-MONOMER_mod_mg2": -2.1371559362490043e-39, "formation_THI-P-KIN-MONOMER_mod_mg2": 1.085237106743299e-06, "formation_PGPPHOSPHAA-MONOMER_mod_mg2": 7.571597305344527e-09, "formation_ADENYL-KIN-MONOMER_mod_mg2": 3.8414996680787654e-05, "formation_ENTC-MONOMER_mod_mg2": 0.0, "formation_NICONUCADENYLYLTRAN-MONOMER_mod_mg2": 3.688929479568583e-06, "formation_PHOSPHOGLUCMUT-MONOMER_mod_mg2": 1.2840032942410187e-07, "formation_GALACTOKIN-MONOMER_mod_mg2": -4.201839917506868e-34, "formation_EG11239-MONOMER_mod_mg2": 0.0, "formation_G6425-MONOMER_mod_mg2": 0.0, "formation_TETRAACYLDISACC4KIN-MONOMER_mod_mg2": 4.922798935990213e-10, "formation_CPM-KDOSYNTH-MONOMER_mod_mg2": 1.6270650090825636e-06, "formation_DTMPKI-MONOMER_mod_mg2": 2.7983483523167786e-07, "formation_THIKIN-MONOMER_mod_mg2": 0.0, "formation_G6880-MONOMER_mod_mg2": 0.0, "formation_EG10943-MONOMER_mod_mg2": 0.0, "formation_H2NEOPTERINP3PYROPHOSPHOHYDRO-MONOMER_mod_mg2": 0.0, "formation_ArgS_mono_mod_mg2": 1.8582678339824445e-07, "formation_TREHALOSEPHOSPHASYN-MONOMER_mod_mg2": 0.0, "formation_PHOSPHAGLYPSYN-MONOMER_mod_mg2": 7.2161434361654135e-09, "formation_DTDPGLUCOSEPP-MONOMER_mod_mg2": 0.0, "formation_UDK-MONOMER_mod_mg2": 9.964199547252141e-36, "formation_O-SUCCINYLBENZOATE-COA-SYN-MONOMER_mod_mg2": 0.0, "formation_EG10534-MONOMER_mod_mg2": 0.0, "formation_EG10983-MONOMER_mod_mg2": 0.0, "formation_FGAMSYN-MONOMER_mod_mg2": 5.188487647570902e-07, "formation_GLUTCYSLIG-MONOMER_mod_mg2": 0.0, "formation_G7408-MONOMER_mod_mg2": 0.0, "formation_FUCULOKIN-MONOMER_mod_mg2": 0.0, "formation_G7496-MONOMER_mod_mg2": 0.0, "formation_MALSYNG-MONOMER_mod_mg2": 5.149058049169379e-10, "formation_GLYCPDIESTER-CYTO-MONOMER_mod_mg2": 0.0, "formation_DEOXYGLUCONOKIN-MONOMER_mod_mg2": 3.6484136536115828e-40, "formation_GLCNACPTRANS-MONOMER_mod_mg2": 0.0, "formation_ADENYLATECYC-MONOMER_mod_mg2": 0.0, "formation_EG11470-MONOMER_mod_mg2": 0.0, "formation_RHAMNULOKIN-MONOMER_mod_mg2": 0.0, "formation_DMK-MONOMER_mod_mg2": 0.0, "formation_THIE-MONOMER_mod_mg2": 3.0205521108428926e-11, "formation_4OHBENZOATE-OCTAPRENYLTRANSFER-MONOMER_mod_mg2": 3.1299348875968554e-10, "formation_EG10043-MONOMER_mod_mg2": 1.1237549389521368e-05, "formation_EG12440-MONOMER_mod_mg2": 1.308372737287165e-39, "formation_ValS_mono_mod_mg2": 2.7410940104876285e-07, "formation_PSERPHOSPHA-MONOMER_mod_mg2": 8.807238409929856e-08, "formation_PRPPSYN-MONOMER_mod_mg2_mod_pi": 0.0, "formation_PRPPSYN-MONOMER_mod_mn2_mod_pi": 1.974083200803011e-05, "formation_GPH-MONOMER_mod_mg2_mod_cl": 0.0, "formation_CDPDIGLYSYN-MONOMER_mod_mg2_mod_k": 9.940771183598879e-09, "formation_Fmt_mono_mod_mg2_mod_k": 5.986746079163307e-10, "formation_CPLX0-7525_mod_mg2_mod_mn2_mod_thmpp": 0.0, "formation_3-ISOPROPYLMALDEHYDROG-CPLX_mod_mg2_mod_mn2": 1.5729346394872932e-08, "formation_GltX_mono_mod_mg2_mod_1:zn2": 1.869531714604283e-07, "formation_GLYOCARBOLIG-CPLX_mod_mg2_mod_thmpp_mod_fad": 0.0, "formation_CPLX0-234_mod_mg2": 0.0, "formation_CPLX0-234_mod_mn2": 0.0, "formation_CPLX0-234_mod_cobalt2": 9.870416004015055e-06, "formation_CPLX0-238_mod_mg2": 4.026246973628633e-09, "formation_CPLX0-243_mod_mg2": 0.0, "formation_CPLX0-3482_mod_mg2": 0.0, "formation_CPLX0-3721_mod_mg2": 0.0, "formation_CPLX0-3841_mod_mg2": 9.870416004015055e-06, "formation_CPLX0-3948_mod_mg2": 0.0, "formation_CPLX0-682_mod_mg2": 1.6348335451937156e-10, "formation_CPLX0-7426_mod_mg2": 1.753726672211411e-10, "formation_CPLX0-7615_mod_mg2": 0.0, "formation_CPLX0-7692_mod_mg2": 0.0, "formation_CPLX0-7704_mod_mg2": 4.010411552926014e-09, "formation_CPLX0-7709_mod_mg2": 1.9026184450763218e-08, "formation_CPLX0-7744_mod_mg2": 0.0, "formation_CPLX0-7826_mod_mg2": 0.0, "formation_CTPSYN-CPLX_mod_mg2": 1.0405614478695332e-06, "formation_DETHIOBIOTIN-SYN-CPLX_mod_mg2": 3.113686454976384e-13, "formation_DGTPTRIPHYDRO-CPLX_mod_mg2": 0.0, "formation_DIOHBUTANONEPSYN-CPLX_mod_mg2": 2.208133974980915e-06, "formation_Eno_dim_mod_4:mg2": 3.99958517634015e-06, "formation_F16B-CPLX_mod_mg2": 0.0, "formation_GLUC1PADENYLTRANS-CPLX_mod_mg2": 4.207636808959552e-08, "formation_GLUCONOKINII-CPLX_mod_mg2": 0.0, "formation_GLUTATHIONE-SYN-CPLX_mod_mg2": 0.0, "formation_GLUTKIN-CPLX_mod_mg2": 6.882296609334544e-07, "formation_H2PTEROATESYNTH-CPLX_mod_mg2": 5.842798780092237e-10, "formation_His_RS_dim_mod_4:mg2": 5.823336379068563e-08, "formation_KDO-8PPHOSPHAT-CPLX_mod_mg2": 2.432090213149593e-07, "formation_MENE-CPLX_mod_mg2": 0.0, "formation_MENF-CPLX_mod_mg2": 0.0, "formation_NAG1P-URIDYLTRANS-CPLX_mod_mg2": 3.752676646871745e-07, "formation_OROPRIBTRANS-CPLX_mod_mg2": 1.9746991727181745e-07, "formation_PANTOTHENATE-KIN-CPLX_mod_mg2": 4.433774791121882e-10, "formation_PEPCARBOX-CPLX_mod_mg2": 6.919539209418202e-07, "formation_PEPSYNTH-CPLX_mod_mg2": 0.0, "formation_PPX-CPLX_mod_mg2": 4.5945926201562435e-11, "formation_PRPPAMIDOTRANS-CPLX_mod_mg2": 1.385585423616927e-07, "formation_QUINOPRIBOTRANS-CPLX_mod_mg2": 9.235326463151082e-06, "formation_THYMIDYLATESYN-CPLX_mod_mg2": 1.969383831485754e-07, "formation_UPPSYN-CPLX_mod_mg2": 5.075234808527286e-11, "formation_H2PTERIDINEPYROPHOSPHOKIN-MONOMER_mod_mg2": 1.4591363577778803e-09, "formation_DXPREDISOM-CPLX_mod_mn2": 0.0, "formation_DXPREDISOM-CPLX_mod_cobalt2": 9.870416004015055e-06, "formation_DXPREDISOM-CPLX_mod_mg2": 0.0, "formation_MALIC-NAD-CPLX_mod_mn2": 0.0, "formation_MALIC-NAD-CPLX_mod_mg2": 0.0, "formation_MALIC-NADP-CPLX_mod_mn2": 0.0, "formation_MALIC-NADP-CPLX_mod_mg2": 0.0, "formation_SUPEROX-DISMUTMN-CPLX_mod_mn2": 0.0, "formation_AGMATIN-CPLX_mod_2:mn2": 0.0, "formation_ALPHAGALACTOSID-CPLX_mod_mn2": 0.0, "formation_EG12115-MONOMER_mod_mn2": 0.0, "formation_PPENTOMUT-MONOMER_mod_mn2": 2.429690962109377e-08, "formation_TRANSKETOI-CPLX_mod_thmpp_mod_mn2_mod_mg2": 0.0, "formation_EG10626-MONOMER_mod_mn2_mod_mg2": 1.6850927237589948e-09, "formation_ARABISOM-CPLX_mod_mn2": 1.9642180630277638e-33, "formation_CPLX0-1683_mod_mn2": 0.0, "formation_CPLX0-303_mod_mn2": 0.0, "formation_CPLX0-721_mod_mn2": 2.0942698158852658e-06, "formation_CPLX0-7631_mod_mn2": -3.673204631147379e-33, "formation_CPLX0-7776_mod_mn2": 0.0, "formation_CPLX0-7808_mod_mn2": 7.051834031463129e-13, "formation_CPLX0-7848_mod_mn2": 0.0, "formation_CPLX-7524_mod_mn2": 0.0, "formation_GLUTAMINESYN-OLIGOMER_mod_mn2": 0.0, "formation_HISTDEHYD-CPLX_mod_mn2": 6.63413295411357e-06, "formation_XYLISOM-CPLX_mod_mn2": 0.0, "formation_EG10124-MONOMER_mod_bmocogdp": 0.0, "formation_CPLX0-3681_mod_nadp": 0.0, "formation_CPLX0-7564_mod_nadph_mod_nadh_mod_fad_mod_cobalt2": 1.9496602120337588e-09, "formation_GLYOXI-CPLX_mod_ni2": 0.0, "formation_CPLX0-7838_mod_pydx5p": 0.0, "formation_DIAMINOPIMDECARB-CPLX_mod_pydx5p": 1.4695533950712928e-06, "formation_CPLX0-743_mod_thmpp": 5.131327825701781e-06, "formation_G6701-MONOMER_mod_thmpp": 8.723678389657327e-08, "formation_HOMOCYSMETB12-MONOMER_mod_zn2_mod_cbl1": 0.0, "formation_Ala_RS_tetra_mod_4:zn2": 3.6093220775126576e-07, "formation_ADHC-CPLX_mod_zn2": 3.0288531062760854e-39, "formation_ACETYLORNDEACET-CPLX_mod_zn2": 6.819929270387366e-06, "formation_CPLX0-7521_mod_zn2": 4.6620910384506986e-07, "formation_CysS_mono_mod_1:zn2": 2.617507931658284e-08, "formation_G7502-MONOMER_mod_zn2": 0.0, "formation_HOMOCYSMET-MONOMER_mod_zn2": 1.0357142431282904e-07, "formation_CPLX-64_mod_cobalt2_mod_zn2": 0.0, "formation_CPLX-64_mod_mn2_mod_zn2": 0.0, "formation_CPLX-64_mod_ni2_mod_zn2": 0.0, "formation_CPLX0-3161_mod_zn2_mod_cobalt2": 5.655680343860574e-07, "formation_CYTDEAM-MONOMER_mod_fe2_mod_zn2": 0.0, "formation_CYTDEAM-MONOMER_mod_mn2_mod_zn2": 0.0, "formation_CYTDEAM-MONOMER_mod_cobalt2_mod_zn2": 0.0, "formation_EG11095-MONOMER_mod_zn2_mod_fe2_mod_cobalt2_mod_mg2_mod_mn2": 0.0, "formation_IPPISOM-MONOMER_mod_mg2_mod_zn2": 0.0, "formation_IPPISOM-MONOMER_mod_mn2_mod_zn2": 0.0, "formation_DIHYDROOROT-CPLX_mod_2:zn2": 9.296715593053227e-09, "formation_CPLX0-3061_mod_zn2": -2.946874405054597e-40, "formation_CPLX0-7633_mod_zn2": 0.0, "formation_CYTIDEAM-CPLX_mod_zn2": 0.0, "formation_DUTP-PYROP-CPLX_mod_zn2": 0.0, "formation_FOLE-CPLX_mod_zn2": 3.0554093926330167e-06, "formation_Met_RS_dim_mod_2:zn2": 9.359293297418398e-08, "formation_NAG6PDEACET-CPLX_mod_zn2": 0.0, "formation_PORPHOBILSYNTH-CPLX_mod_zn2": 2.334382745799099e-12, "formation_RIBULPEPIM-CPLX_mod_zn2": 0.0, "formation_Thr_RS_dim_mod_zn2": 1.9831815746988555e-07, "formation_IleS_mono_mod_2:zn2": 1.8457103950791804e-07, "formation_GLYOXII-MONOMER_mod_zn2": 0.0, "formation_CPLX0-7760_mod_4fe4s": 2.7555315860479785e-07, "formation_CPLX0-7761_mod_4fe4s": 0.0, "formation_DIHYDROXYACIDDEHYDRAT-CPLX_mod_4fe4s": 2.1276792115848386e-06, "formation_FUMARASE-A_mod_4fe4s": 5.904213471594793e-07, "formation_FUMARASE-B_mod_4fe4s": 0.0, "formation_HEMN-MONOMER_mod_4fe4s": 0.0, "formation_BIOTIN-SYN-CPLX_mod_4fe4s_mod_2fe2s": 2.187247610059403e-13, "formation_OHMETHYLBILANESYN-MONOMER_mod_dpm": 8.84112150134101e-12, "formation_DIHYDROPTERIREDUCT-CPLX_mod_fad": 0.0, "formation_GLUTATHIONE-REDUCT-NADPH-CPLX_mod_fad": 5.99007385633786e-11, "formation_SARCOX-MONOMER_mod_fad": 4.949825333962423e-39, "formation_GALPMUT-MONOMER_mod_fad": 0.0, "formation_DLACTDEHYDROGFAD-MONOMER_mod_fad": 0.0, "formation_L-ASPARTATE-OXID-MONOMER_mod_fad": 2.028924510667223e-09, "formation_UDPNACETYLMURAMATEDEHYDROG-MONOMER_mod_fad": 1.9979453772425217e-07, "formation_EG10456-MONOMER_mod_fad_mod_pheme": 0.0, "formation_PDXH-CPLX_mod_fmn": 0.0, "formation_L-LACTDEHYDROGFMN-MONOMER_mod_fmn": 0.0, "formation_HYDROPEROXIDII-CPLX_mod_6:hemed": 0.0, "formation_DTDPGLUCDEHYDRAT-CPLX_mod_nad": 0.0, "formation_UDPGLUCEPIM-CPLX_mod_nad": 0.0, "formation_HYDROPEROXIDI-CPLX_mod_pheme": 0.0, "formation_ARGDECARBOXDEG-CPLX_mod_pydx5p": 0.0, "formation_O-SUCCHOMOSERLYASE-CPLX_mod_pydx5p": 1.027756453755165e-06, "formation_ACSERLYA-CPLX_mod_2:pydx5p": 1.5304956097062474e-07, "formation_GABATRANSAM-CPLX_mod_pydx5p": 0.0, "formation_VALINE-PYRUVATE-AMINOTRANSFER-MONOMER_mod_pydx5p": 4.742740275732989e-07, "formation_ACSERLYB-CPLX_mod_pydx5p": 1.2054298247925027e-39, "formation_AKBLIG-CPLX_mod_pydx5p": 0.0, "formation_CPLX0-1401_mod_pydx5p": 0.0, "formation_CPLX0-7465_mod_pydx5p": 0.0, "formation_DAPASYN-CPLX_mod_pydx5p": 1.8786555108770158e-13, "formation_DCYSDESULF-CPLX_mod_pydx5p": 0.0, "formation_GLUTDECARBOXA-CPLX_mod_pydx5p": 0.0, "formation_GLUTDECARBOXB-CPLX_mod_pydx5p": 0.0, "formation_GLYCOPHOSPHORYL-CPLX_mod_pydx5p": 0.0, "formation_GSAAMINOTRANS-CPLX_mod_pydx5p": 1.700269184958603e-11, "formation_HISTPHOSTRANS-CPLX_mod_pydx5p": 4.024056406113446e-06, "formation_LDC2-CPLX_mod_pydx5p": 0.0, "formation_LYSDECARBOX-CPLX_mod_pydx5p": 0.0, "formation_MALDEXPHOSPHORYL-CPLX_mod_pydx5p": 0.0, "formation_ORNDECARBOX-BIO-CPLX_mod_pydx5p": 0.0, "formation_ORNDECARBOXDEG-CPLX_mod_pydx5p": 0.0, "formation_PSERTRANSAM-CPLX_mod_pydx5p": 7.800969429361066e-06, "formation_THREDEHYDCAT-CPLX_mod_pydx5p": -1.5331679332847526e-33, "formation_THREDEHYDSYN-CPLX_mod_pydx5p": 1.5420284962245161e-07, "formation_THRESYN-MONOMER_mod_pydx5p": 1.6617596842588348e-08, "formation_G7166-MONOMER_mod_pydx5p": 0.0, "formation_DSERDEAM-MONOMER_mod_pydx5p": 0.0, "formation_G7596-MONOMER_mod_pydx5p": 0.0, "formation_ACETYLORNTRANSAM-CPLX_mod_pydx5p": 2.1040012381923282e-07, "formation_CARBODEHYDRAT-CPLX_mod_zn2": 0.0, "formation_ALKAPHOSPHA-CPLX_mod_zn2_mod_mg2": 0.0, "formation_THREODEHYD-CPLX_mod_zn2": 0.0, "formation_CPLX0-7741_mod_adocbl": 0.0, "formation_CPLX0-7719_mod_4fe4s": 9.235326463151082e-06, "formation_EG12069-MONOMER_mod_fad": 0.0, "formation_BETAGALACTOSID-CPLX_mod_mg2": 0.0, "formation_PGMI-MONOMER_mod_mn2": 0.0, "formation_UDPGLCNACEPIM-MONOMER_mod_nad": 0.0, "formation_DTDPGLUCDEHYDRAT2-MONOMER_mod_nad": 0.0, "formation_GDPMANDEHYDRA-CPLX_mod_nadp": 0.0, "formation_SelA_deca_mod_10:pydx5p": 0.0, "formation_LTAA-CPLX_mod_pydx5p": 0.0, "formation_G6646-MONOMER_mod_pydx5p": 0.0, "formation_USHA-MONOMER_mod_zn2": 0.0, "formation_CPLX0-253_mod_fad": 0.0, "formation_AROH-CPLX_mod_fe3": 0.0, "formation_GLYCRIBONUCSYN-MONOMER_mod_mg2": 3.855684537100467e-06, "formation_BRANCHED-CHAINAMINOTRANSFER-CPLX_mod_6:pydx5p": 0.0, "formation_AERGLYC3PDEHYDROG-CPLX_mod_1:fad": 0.0, "formation_SUCCORNTRANSAM-CPLX_mod_pydx5p": 0.0, "formation_ISOCITHASE-CPLX_mod_mn2": 7.35147739961753e-08, "formation_ISOCITHASE-CPLX_mod_mg2": 0.0, "formation_CPLX0-250_FORMATEDEHYDROGH-MONOMER_mod_8:4fe4s_mod_2:2fe2s_mod_bmocogdp_mod_NiFeCoCN2": 0.0, "formation_G6523-MONOMER_G6518-MONOMER_mod_fmn": 0.0, "formation_EG10370-MONOMER_mod_mn2": 2.9141828686978917e-09, "formation_NITRATREDUCTA-CPLX_mod_bmocogdp_mod_3fe4s_mod_4fe4s": 0.0, "formation_FLAVONADPREDUCT-MONOMER_mod_fad": 0.0, "formation_NITRATREDUCTZ-CPLX_mod_bmocogdp_mod_2:pheme_mod_3:4fe4s_mod_1:3fe4s": 0.0, "formation_CPLX0-782_mod_2:4fe4s": 5.884426099337227e-13, "formation_GCVMULTI-CPLX_mod_lipo": 0.0, "formation_IMIDHISTID-CPLX_mod_mn2": 9.59849280642099e-07, "formation_CPLX0-341_mod_fmn": 1.0119728126676476e-10, "formation_CPLX0-341_mod_mg2": 1.0119728126676476e-10, "formation_CPLX0-1261_mod_thmpp": 9.782893505925524e-07, "formation_PUTA-CPLX_mod_fad": 0.0, "formation_CPLX0-7652_mod_mn2": 0.0, "formation_CPLX0-7466_mod_mg2": 0.0, "formation_CPLX0-7643_mod_mg2": 1.3354592128973735e-08, "formation_CPLX0-7904_mod_ca2": 0.0, "formation_CYSTATHIONINE-BETA-LYASE-CPLX_mod_pydx5p": 0.0, "formation_DHHB-METHYLTRANSFER-CPLX_mod_zn2": -1.3112607602960178e-39, "formation_DHPDIOXYGEN-CPLX_mod_fe2": 0.0, "formation_GSP-CPLX_mod_mg2": 0.0, "formation_GUANYL-KIN-CPLX_mod_mg2": 1.9095190200306487e-07, "formation_LysII_RS_dim_mod_6:mg2": 1.9099152530784138e-07, "formation_LysII_RS_dim_mod_lys__L": 0.0, "formation_LYXK-CPLX_mod_mg2": 0.0, "formation_PDXK-CPLX_mod_zn2": 0.0, "formation_PDXK-CPLX_mod_mg2": 0.0, "formation_Ser_RS_dim_mod_mg2": 1.8633187087013906e-07, "formation_TYRB-DIMER_mod_pydx5p": 3.7081826953967773e-07, "formation_G6246-MONOMER_mod_mg2": 0.0, "formation_DIHYDROOROTOX-MONOMER_mod_fmn": 4.1815478106940747e-07, "formation_TDK-MONOMER_mod_mg2": 0.0, "formation_GARTRANSFORMYL2-MONOMER_mod_mg2": 0.0, "formation_UXAC-MONOMER_mod_zn2": 0.0, "formation_SPOT-MONOMER_mod_mn2": 0.0, "formation_6PFK-1-CPX_mod_mg2": 0.0, "formation_ASPAMINOTRANS-DIMER_mod_pydx5p": 3.107509785449156e-07, "formation_BRANCHED-CHAINAMINOTRANSFER-CPLX_mod_pydx5p": 1.4343773926794747e-06, "formation_USHA-MONOMER_mod_cobalt2": 0.0, "formation_CMPKI-MONOMER_mod_mg2": 1.3267900192583644e-06, "formation_MiaB_mono_mod_1:4fe4s": 3.904775297859823e-11, "formation_RumB_mono_mod_1:4fe4s": 4.0403849918418954e-11, "formation_RumA_mono_mod_1:4fe4s": 4.0403849918418954e-11, "formation_rpL7/12_mod_1:acetyl": 4.97148938862606e-05, "formation_Def_mono_mod_1:fe2": 9.0449494528851e-10, "formation_Map_mono_mod_2:fe2": 1.0385194486560404e-10, "formation_Mfd_mono_mod_1:mg2": 3.41709692370908e-10, "formation_Rnb_mono_mod_1:mg2": 0.0, "formation_RluD_mono_mod_1:mg2": 1.2121154975525676e-10, "formation_RpoZ_mono_mod_1:mg2": 3.41709692370908e-10, "formation_RNase_III_dim_mod_2:mg2": 4.5675192818780896e-10, "formation_RNase_P_cplx_mod_2:mg2": 9.584150161832146e-10, "formation_Orn_dim_mod_2:mg2": 1.130613839135133e-09, "formation_MiaA_dim_mod_2:mg2": 3.904775297859823e-11, "formation_Rho_hexa_mod_3:mg2": 2.4657662444999407e-10, "formation_RNase_T_dim_mod_4:mg2": 8.329707592893218e-10, "formation_Rnd_mono_mod_5:mg2": 0.0, "formation_hRNAP_mod_1:zn2_mod_2:mg2": 9.852708790946507e-07, "formation_RNase_E_tetra_mod_2:zn2": 2.0890288553183476e-09, "formation_RrmA_dim_mod_2:zn2": 4.0403849918418954e-11, "formation_RNase_BN_dim_mod_2:zn2": 0.0, "formation_TadA_dim_mod_2:zn2": 1.6008483767713873e-11, "formation_DnaJ_dim_mod_4:zn2": 2.0601863602282072e-10, "formation_Tgt_hexa_mod_6:zn2": 5.646879149096535e-11, "formation_RlmN_mono_mod_1:4fe4s": 4.0403849918418954e-11, "formation_MnmC_mono_mod_fad": 3.403625268652585e-11, "formation_MnmEG_cplx_mod_fad_mod_2:k": 3.403625268652585e-11, "formation_Rph_mono_mod_mg2": 9.584150161832146e-10, "formation_NAPAB-CPLX_NAPC-MONOMER_mod_bmocogdp": 0.0, "formation_NAP-CPLX_mod_bmocogdp": 0.0, "formation_CPLX0-7838_CPLX0-7839_mod_pydx5p": 0.0, "formation_GLUCDEHYDROG-MONOMER_mod_pqq": -1.6437248008585554e-33, "formation_CPLX0-246_CPLX0-1342_mod_pydx5p": 0.0, "formation_IscS_mod_2:pydx5p": 8.597055895850423e-10, "formation_YdaO_dim_mod_4fe4s": 6.374237376759363e-12, "formation_ATPSYN-CPLX_EG10106-MONOMER_mod_mg2": 1.273106052347683e-05, "formation_QueG_mono_mod_2:4fe4s": 5.646879149096535e-11, "formation_PYRUVFORMLY-INACTIVE-CPLX_mod_glycyl": 0.0, "formation_PYRUVFORMLY-MONOMER_EG11784-MONOMER_mod_glycyl": 0.0, "formation_KETOBUTFORMLY-INACT-MONOMER_mod_glycyl": 0.0, "formation_EG11910-MONOMER_dimer_EG11911-MONOMER_mod_glycyl": 0.0, "formation_ADCLY-CPLX_mod_pydx5p": 5.974236838764666e-10, "formation_CYT-O-UBIOX-CPLX_mod_pheme_mod_hemeO_mod_cu2": 5.193128762953047e-07, "transcription_RNA_dummy": 3.3057617484335364e-05, "DM_RNA_dummy": 0.0, "translation_dummy": 0.002640041710820197, "formation_CPLX_dummy": 2.5539744599414234e-08, "dummy_protein_to_mass": 0.002640016171075598, "12DGR120tipp_FWD_CPLX_dummy": 0.0, "12DGR140tipp_FWD_CPLX_dummy": 0.0, "12DGR141tipp_FWD_CPLX_dummy": 0.0, "12DGR160tipp_FWD_CPLX_dummy": 0.0, "12DGR161tipp_FWD_CPLX_dummy": 0.0, "12DGR180tipp_FWD_CPLX_dummy": 0.0, "12DGR181tipp_FWD_CPLX_dummy": 0.0, "12PPDRtex_REV_G6700-MONOMER": 0.0, "12PPDRtex_FWD_G6700-MONOMER": 0.0, "12PPDRtex_REV_CPLX0-7533": 0.0, "12PPDRtex_FWD_CPLX0-7533": 0.0, "12PPDRtex_REV_CPLX0-7530": 0.0, "12PPDRtex_FWD_CPLX0-7530": 0.0, "12PPDRtex_REV_CPLX0-7534": 0.0, "12PPDRtex_FWD_CPLX0-7534": 0.0, "12PPDRtpp_REV_CPLX_dummy": 0.0, "12PPDRtpp_FWD_CPLX_dummy": 0.0, "12PPDStex_REV_G6700-MONOMER": 0.0, "12PPDStex_FWD_G6700-MONOMER": 0.0, "12PPDStex_REV_CPLX0-7533": 0.0, "12PPDStex_FWD_CPLX0-7533": 0.0, "12PPDStex_REV_CPLX0-7530": 0.0, "12PPDStex_FWD_CPLX0-7530": 0.0, "12PPDStex_REV_CPLX0-7534": 0.0, "12PPDStex_FWD_CPLX0-7534": 0.0, "12PPDStpp_REV_CPLX_dummy": 0.0, "12PPDStpp_FWD_CPLX_dummy": 0.0, "14GLUCANabcpp_FWD_ABC-16-CPLX": 0.0, "14GLUCANtexi_FWD_CPLX0-7655": 0.0, "23CAMPtex_REV_G6700-MONOMER": 0.0, "23CAMPtex_FWD_G6700-MONOMER": 0.0, "23CAMPtex_REV_CPLX0-7533": 0.0, "23CAMPtex_FWD_CPLX0-7533": 0.0, "23CAMPtex_REV_CPLX0-7530": 0.0, "23CAMPtex_FWD_CPLX0-7530": 0.0, "23CAMPtex_REV_CPLX0-7534": 0.0, "23CAMPtex_FWD_CPLX0-7534": 0.0, "23CCMPtex_REV_G6700-MONOMER": 0.0, "23CCMPtex_FWD_G6700-MONOMER": 0.0, "23CCMPtex_REV_CPLX0-7533": 0.0, "23CCMPtex_FWD_CPLX0-7533": 0.0, "23CCMPtex_REV_CPLX0-7530": 0.0, "23CCMPtex_FWD_CPLX0-7530": 0.0, "23CCMPtex_REV_CPLX0-7534": 0.0, "23CCMPtex_FWD_CPLX0-7534": 0.0, "23CGMPtex_REV_G6700-MONOMER": 0.0, "23CGMPtex_FWD_G6700-MONOMER": 0.0, "23CGMPtex_REV_CPLX0-7533": 0.0, "23CGMPtex_FWD_CPLX0-7533": 0.0, "23CGMPtex_REV_CPLX0-7530": 0.0, "23CGMPtex_FWD_CPLX0-7530": 0.0, "23CGMPtex_REV_CPLX0-7534": 0.0, "23CGMPtex_FWD_CPLX0-7534": 0.0, "23CUMPtex_REV_G6700-MONOMER": 0.0, "23CUMPtex_FWD_G6700-MONOMER": 0.0, "23CUMPtex_REV_CPLX0-7533": 0.0, "23CUMPtex_FWD_CPLX0-7533": 0.0, "23CUMPtex_REV_CPLX0-7530": 0.0, "23CUMPtex_FWD_CPLX0-7530": 0.0, "23CUMPtex_REV_CPLX0-7534": 0.0, "23CUMPtex_FWD_CPLX0-7534": 0.0, "23DAPPAt2pp_FWD_CPLX_dummy": 0.0, "23DAPPAtex_REV_G6700-MONOMER": 0.0, "23DAPPAtex_FWD_G6700-MONOMER": 0.0, "23DAPPAtex_REV_CPLX0-7533": 0.0, "23DAPPAtex_FWD_CPLX0-7533": 0.0, "23DAPPAtex_REV_CPLX0-7530": 0.0, "23DAPPAtex_FWD_CPLX0-7530": 0.0, "23DAPPAtex_REV_CPLX0-7534": 0.0, "23DAPPAtex_FWD_CPLX0-7534": 0.0, "23PDE2pp_FWD_CPDB-MONOMER": 0.0, "23PDE4pp_FWD_CPDB-MONOMER": 0.0, "23PDE7pp_FWD_CPDB-MONOMER": 0.0, "23PDE9pp_FWD_CPDB-MONOMER": 0.0, "26DAHtex_REV_G6700-MONOMER": 0.0, "26DAHtex_FWD_G6700-MONOMER": 0.0, "26DAHtex_REV_CPLX0-7533": 0.0, "26DAHtex_FWD_CPLX0-7533": 0.0, "26DAHtex_REV_CPLX0-7530": 0.0, "26DAHtex_FWD_CPLX0-7530": 0.0, "26DAHtex_REV_CPLX0-7534": 0.0, "26DAHtex_FWD_CPLX0-7534": 0.0, "2AGPA120tipp_FWD_EG12455-MONOMER": 0.0, "2AGPA140tipp_FWD_EG12455-MONOMER": 0.0, "2AGPA141tipp_FWD_EG12455-MONOMER": 0.0, "2AGPA160tipp_FWD_EG12455-MONOMER": 0.0, "2AGPA161tipp_FWD_EG12455-MONOMER": 0.0, "2AGPA180tipp_FWD_EG12455-MONOMER": 0.0, "2AGPA181tipp_FWD_EG12455-MONOMER": 0.0, "2AGPE120tipp_FWD_EG12455-MONOMER": 0.0, "2AGPE140tipp_FWD_EG12455-MONOMER": 0.0, "2AGPE141tipp_FWD_EG12455-MONOMER": 0.0, "2AGPE160tipp_FWD_EG12455-MONOMER": 0.0013934530467476448, "2AGPE161tipp_FWD_EG12455-MONOMER": 0.0, "2AGPE180tipp_FWD_EG12455-MONOMER": 0.0, "2AGPE181tipp_FWD_EG12455-MONOMER": 0.0, "2AGPEAT120_FWD_AAS-MONOMER_mod_mg2": 0.0, "2AGPEAT140_FWD_AAS-MONOMER_mod_mg2": 0.0, "2AGPEAT141_FWD_AAS-MONOMER_mod_mg2": 0.0, "2AGPEAT160_FWD_AAS-MONOMER_mod_mg2": 0.0013934530467476448, "2AGPEAT161_FWD_AAS-MONOMER_mod_mg2": 0.0, "2AGPEAT180_FWD_AAS-MONOMER_mod_mg2": 0.0, "2AGPEAT181_FWD_AAS-MONOMER_mod_mg2": 0.0, "2AGPG120tipp_FWD_EG12455-MONOMER": 0.0, "2AGPG140tipp_FWD_EG12455-MONOMER": 0.0, "2AGPG141tipp_FWD_EG12455-MONOMER": 0.0, "2AGPG160tipp_FWD_EG12455-MONOMER": 0.0, "2AGPG161tipp_FWD_EG12455-MONOMER": 0.0, "2AGPG180tipp_FWD_EG12455-MONOMER": 0.0, "2AGPG181tipp_FWD_EG12455-MONOMER": 0.0, "2AGPGAT120_FWD_AAS-MONOMER_mod_mg2": 0.0, "2AGPGAT140_FWD_AAS-MONOMER_mod_mg2": 0.0, "2AGPGAT141_FWD_AAS-MONOMER_mod_mg2": 5.053096215240324e-36, "2AGPGAT160_FWD_AAS-MONOMER_mod_mg2": 0.0, "2AGPGAT161_FWD_AAS-MONOMER_mod_mg2": 0.0, "2AGPGAT180_FWD_AAS-MONOMER_mod_mg2": 0.0, "2AGPGAT181_FWD_AAS-MONOMER_mod_mg2": 0.0, "2DGULRGx_FWD_CPLX0-235": 0.0, "2DGULRGy_FWD_CPLX0-235": 0.0, "2DGULRx_FWD_CPLX0-235": 0.0, "2DGULRy_FWD_CPLX0-235": 0.0, "2MAHMP_FWD_G6246-MONOMER": 0.0, "2MAHMP_FWD_G6580-MONOMER": 0.0, "34dhpactex_REV_G6700-MONOMER": 0.0, "34dhpactex_FWD_G6700-MONOMER": 0.0, "34dhpactex_REV_CPLX0-7533": 0.0, "34dhpactex_FWD_CPLX0-7533": 0.0, "34dhpactex_REV_CPLX0-7530": 0.0, "34dhpactex_FWD_CPLX0-7530": 0.0, "34dhpactex_REV_CPLX0-7534": 0.0, "34dhpactex_FWD_CPLX0-7534": 0.0, "3AMACHYD_FWD_G6520-MONOMER": 0.0, "3AMPtex_REV_G6700-MONOMER": 0.0, "3AMPtex_FWD_G6700-MONOMER": 0.0, "3AMPtex_REV_CPLX0-7533": 0.0, "3AMPtex_FWD_CPLX0-7533": 0.0, "3AMPtex_REV_CPLX0-7530": 0.0, "3AMPtex_FWD_CPLX0-7530": 0.0, "3AMPtex_REV_CPLX0-7534": 0.0, "3AMPtex_FWD_CPLX0-7534": 0.0, "3CMPtex_REV_G6700-MONOMER": 0.0, "3CMPtex_FWD_G6700-MONOMER": 0.0, "3CMPtex_REV_CPLX0-7533": 0.0, "3CMPtex_FWD_CPLX0-7533": 0.0, "3CMPtex_REV_CPLX0-7530": 0.0, "3CMPtex_FWD_CPLX0-7530": 0.0, "3CMPtex_REV_CPLX0-7534": 0.0, "3CMPtex_FWD_CPLX0-7534": 0.0, "3GMPtex_REV_CPLX0-7530": 0.0, "3GMPtex_FWD_CPLX0-7530": 0.0, "3GMPtex_REV_CPLX0-7533": 0.0, "3GMPtex_FWD_CPLX0-7533": 0.0, "3GMPtex_REV_G6700-MONOMER": 0.0, "3GMPtex_FWD_G6700-MONOMER": 0.0, "3GMPtex_REV_CPLX0-7534": 0.0, "3GMPtex_FWD_CPLX0-7534": 0.0, "3HCINNMH_FWD_MHPHYDROXY-MONOMER": 0.0, "3HPPPNH_FWD_MHPHYDROXY-MONOMER": 0.0, "3HPPtex_REV_CPLX0-7534": 0.0, "3HPPtex_FWD_CPLX0-7534": 0.0, "3HPPtex_REV_CPLX0-7530": 0.0, "3HPPtex_FWD_CPLX0-7530": 0.0, "3HPPtex_REV_CPLX0-7533": 0.0, "3HPPtex_FWD_CPLX0-7533": 0.0, "3HPPtex_REV_G6700-MONOMER": 0.0, "3HPPtex_FWD_G6700-MONOMER": 0.0, "3HPPtpp_FWD_CPLX_dummy": 0.0, "3KGK_FWD_LYXK-CPLX": 0.0, "3NTD2pp_FWD_CPDB-MONOMER": 0.0, "3NTD4pp_FWD_CPDB-MONOMER": 0.0, "3NTD7pp_FWD_CPDB-MONOMER": 0.0, "3NTD9pp_FWD_CPDB-MONOMER": 0.0, "3OXCOAT_FWD_G6718-MONOMER": 0.0, "3PEPTabcpp_FWD_CPLX0-3970": 2.4997137260198158e-31, "3PEPTtex_REV_G6700-MONOMER": 0.0, "3PEPTtex_FWD_G6700-MONOMER": 0.0, "3PEPTtex_REV_CPLX0-7533": 0.0, "3PEPTtex_FWD_CPLX0-7533": 0.0, "3PEPTtex_REV_CPLX0-7530": 0.0, "3PEPTtex_FWD_CPLX0-7530": 0.0, "3PEPTtex_REV_CPLX0-7534": 0.0, "3PEPTtex_FWD_CPLX0-7534": 0.0, "3UMPtex_REV_G6700-MONOMER": 0.0, "3UMPtex_FWD_G6700-MONOMER": 0.0, "3UMPtex_REV_CPLX0-7533": 0.0, "3UMPtex_FWD_CPLX0-7533": 0.0, "3UMPtex_REV_CPLX0-7530": 0.0, "3UMPtex_FWD_CPLX0-7530": 0.0, "3UMPtex_REV_CPLX0-7534": 0.0, "3UMPtex_FWD_CPLX0-7534": 0.0, "42A12BOOXpp_FWD_AMINEOXID-CPLX": 0.0, "4HOXPACDtex_REV_G6700-MONOMER": 0.0, "4HOXPACDtex_FWD_G6700-MONOMER": 0.0, "4HOXPACDtex_REV_CPLX0-7533": 0.0, "4HOXPACDtex_FWD_CPLX0-7533": 0.0, "4HOXPACDtex_REV_CPLX0-7530": 0.0, "4HOXPACDtex_FWD_CPLX0-7530": 0.0, "4HOXPACDtex_REV_CPLX0-7534": 0.0, "4HOXPACDtex_FWD_CPLX0-7534": 0.0, "4HTHRS_FWD_THRESYN-MONOMER_mod_pydx5p": 0.0, "4PCP_FWD_G6621-MONOMER": 0.0, "4PCPpp_FWD_CPLX_dummy": 0.0, "4PEPTabcpp_FWD_ABC-22-CPLX": 0.0, "4PEPTtex_REV_G6700-MONOMER": 0.0, "4PEPTtex_FWD_G6700-MONOMER": 0.0, "4PEPTtex_REV_CPLX0-7533": 0.0, "4PEPTtex_FWD_CPLX0-7533": 0.0, "4PEPTtex_REV_CPLX0-7530": 0.0, "4PEPTtex_FWD_CPLX0-7530": 0.0, "4PEPTtex_REV_CPLX0-7534": 0.0, "4PEPTtex_FWD_CPLX0-7534": 0.0, "5DGLCNR_REV_GLUCONREDUCT-MONOMER": 0.0, "5DGLCNR_FWD_GLUCONREDUCT-MONOMER": 0.0, "5DGLCNt2rpp_REV_YJGT-MONOMER": 0.0, "5DGLCNt2rpp_FWD_YJGT-MONOMER": 0.0, "5DGLCNtex_REV_G6700-MONOMER": 0.0, "5DGLCNtex_FWD_G6700-MONOMER": 0.0, "5DGLCNtex_REV_CPLX0-7533": 0.0, "5DGLCNtex_FWD_CPLX0-7533": 0.0, "5DGLCNtex_REV_CPLX0-7530": 0.0, "5DGLCNtex_FWD_CPLX0-7530": 0.0, "5DGLCNtex_REV_CPLX0-7534": 0.0, "5DGLCNtex_FWD_CPLX0-7534": 0.0, "5DOAN_FWD_CPLX0-1541": 3.081289461992236e-05, "5MTRtex_REV_CPLX0-7534": 0.0, "5MTRtex_FWD_CPLX0-7534": 0.0, "5MTRtex_REV_CPLX0-7530": 0.0, "5MTRtex_FWD_CPLX0-7530": 0.0, "5MTRtex_REV_CPLX0-7533": 4.7337215379474236e-05, "5MTRtex_FWD_CPLX0-7533": 0.0, "5MTRtex_REV_G6700-MONOMER": 0.0, "5MTRtex_FWD_G6700-MONOMER": 0.0, "5MTRtpp_FWD_CPLX_dummy": 4.7337215379474236e-05, "A5PISO_REV_CPLX0-1262": 0.0, "A5PISO_FWD_CPLX0-1262": 0.014795569517208274, "A5PISO_REV_CPLX0-3929": 0.0, "A5PISO_FWD_CPLX0-3929": 1.1449974377392614e-29, "AACTOOR_FWD_CPLX_dummy": 0.0, "AADDGT_FWD_G7800-MONOMER": 0.0, "AAMYL_FWD_ALPHA-AMYL-CYTO-MONOMER": 0.0, "AAMYLpp_FWD_ALPHA-AMYL-PERI-MONOMER_mod_ca2": 0.0, "AB6PGH_FWD_G495-MONOMER": 0.0, "ABTA_FWD_G6646-MONOMER_mod_pydx5p": 0.0, "ABTA_FWD_GABATRANSAM-CPLX_mod_pydx5p": 0.0, "ABUTD_FWD_CPLX0-3641": 0.0, "ABUTt2pp_FWD_GABP-MONOMER": 0.0, "ABUTtex_REV_G6700-MONOMER": 0.0, "ABUTtex_FWD_G6700-MONOMER": 0.0, "ABUTtex_REV_CPLX0-7533": 0.0, "ABUTtex_FWD_CPLX0-7533": 0.0, "ABUTtex_REV_CPLX0-7530": 0.0, "ABUTtex_FWD_CPLX0-7530": 0.0, "ABUTtex_REV_CPLX0-7534": 0.0, "ABUTtex_FWD_CPLX0-7534": 0.0, "ACACCT_FWD_ACETOACETYL-COA-TRANSFER-CPLX": 0.0, "ACACT1r_REV_ACETYL-COA-ACETYLTRANSFER-CPLX": 8.58451311956555e-27, "ACACT1r_FWD_ACETYL-COA-ACETYLTRANSFER-CPLX": 0.0, "ACACT1r_REV_CPLX0-1667": 0.0, "ACACT1r_FWD_CPLX0-1667": 0.13953027440402038, "ACACT1r_REV_FADA-CPLX": 0.0, "ACACT1r_FWD_FADA-CPLX": 0.0, "ACACT2r_REV_FADA-CPLX": 0.03470486696221174, "ACACT2r_FWD_FADA-CPLX": 0.0, "ACACT2r_REV_CPLX0-1667": 0.0, "ACACT2r_FWD_CPLX0-1667": 0.1742351413662321, "ACACT3r_REV_FADA-CPLX": 0.0, "ACACT3r_FWD_FADA-CPLX": 0.0, "ACACT3r_REV_CPLX0-1667": 0.0, "ACACT3r_FWD_CPLX0-1667": 0.13953027440402038, "ACACT4r_REV_FADA-CPLX": 0.0, "ACACT4r_FWD_FADA-CPLX": 0.0, "ACACT4r_REV_CPLX0-1667": 0.0, "ACACT4r_FWD_CPLX0-1667": 0.13953009339136135, "ACACT5r_REV_FADA-CPLX": 0.0, "ACACT5r_FWD_FADA-CPLX": 0.0, "ACACT5r_REV_CPLX0-1667": 0.15115928233699008, "ACACT5r_FWD_CPLX0-1667": 0.2906893757283514, "ACACT6r_REV_FADA-CPLX": 0.0, "ACACT6r_FWD_FADA-CPLX": 0.0, "ACACT6r_REV_CPLX0-1667": 0.0, "ACACT6r_FWD_CPLX0-1667": 0.10715189943901893, "ACACT7r_REV_FADA-CPLX": 0.0, "ACACT7r_FWD_FADA-CPLX": 0.0, "ACACT7r_REV_CPLX0-1667": 0.0, "ACACT7r_FWD_CPLX0-1667": 0.10715189943901893, "ACACT8r_REV_FADA-CPLX": 0.0, "ACACT8r_FWD_FADA-CPLX": 0.0, "ACACT8r_REV_CPLX0-1667": 0.0, "ACACT8r_FWD_CPLX0-1667": 0.0, "ACACt2pp_REV_EG11671-MONOMER": 0.0, "ACACt2pp_FWD_EG11671-MONOMER": 0.0, "ACACtex_REV_G6700-MONOMER": 0.0, "ACACtex_FWD_G6700-MONOMER": 0.0, "ACACtex_REV_CPLX0-7533": 0.0, "ACACtex_FWD_CPLX0-7533": 0.0, "ACACtex_REV_CPLX0-7530": 0.0, "ACACtex_FWD_CPLX0-7530": 0.0, "ACACtex_REV_CPLX0-7534": 0.0, "ACACtex_FWD_CPLX0-7534": 0.0, "ACALD_REV_MHPF-MONOMER": 0.0, "ACALD_FWD_MHPF-MONOMER": 0.0, "ACALD_REV_ADHE-CPLX_mod_fe2": 0.0, "ACALD_FWD_ADHE-CPLX_mod_fe2": 3.474099600071691e-05, "ACALDtex_REV_G6700-MONOMER": 0.0, "ACALDtex_FWD_G6700-MONOMER": 0.0, "ACALDtex_REV_CPLX0-7533": 0.0, "ACALDtex_FWD_CPLX0-7533": 0.0, "ACALDtex_REV_CPLX0-7530": 0.0, "ACALDtex_FWD_CPLX0-7530": 0.0, "ACALDtex_REV_CPLX0-7534": 0.0, "ACALDtex_FWD_CPLX0-7534": 0.0, "ACALDtpp_REV_SPONT": 0.0, "ACALDtpp_FWD_SPONT": 0.0, "ACANTHAT_FWD_CPLX0-236": 0.0, "ACBIPGT_FWD_COBU-CPLX": 0.0, "ACCOAC_FWD_ACETYL-COA-CARBOXYLMULTI-CPLX_mod_btn": 0.02959162371768572, "ACCOAL_FWD_ACS-MONOMER": 0.0, "ACGAL1PPpp_FWD_CPLX_dummy": 0.0, "ACGAL1Ptex_REV_G6700-MONOMER": 0.0, "ACGAL1Ptex_FWD_G6700-MONOMER": 0.0, "ACGAL1Ptex_REV_CPLX0-7533": 0.0, "ACGAL1Ptex_FWD_CPLX0-7533": 0.0, "ACGAL1Ptex_REV_CPLX0-7530": 0.0, "ACGAL1Ptex_FWD_CPLX0-7530": 0.0, "ACGAL1Ptex_REV_CPLX0-7534": 0.0, "ACGAL1Ptex_FWD_CPLX0-7534": 0.0, "ACGALtex_REV_G6700-MONOMER": 0.0, "ACGALtex_FWD_G6700-MONOMER": 0.0, "ACGALtex_REV_CPLX0-7533": 0.0, "ACGALtex_FWD_CPLX0-7533": 0.0, "ACGALtex_REV_CPLX0-7530": 0.0, "ACGALtex_FWD_CPLX0-7530": 0.0, "ACGALtex_REV_CPLX0-7534": 0.0, "ACGALtex_FWD_CPLX0-7534": 0.0, "ACGAM1PPpp_FWD_CPLX_dummy": 0.0, "ACGAM1Ptex_REV_G6700-MONOMER": 0.0, "ACGAM1Ptex_FWD_G6700-MONOMER": 0.0, "ACGAM1Ptex_REV_CPLX0-7533": 0.0, "ACGAM1Ptex_FWD_CPLX0-7533": 0.0, "ACGAM1Ptex_REV_CPLX0-7530": 0.0, "ACGAM1Ptex_FWD_CPLX0-7530": 0.0, "ACGAM1Ptex_REV_CPLX0-7534": 0.0, "ACGAM1Ptex_FWD_CPLX0-7534": 0.0, "ACGAMK_FWD_G6576-MONOMER": 0.0, "ACGAMT_FWD_GLCNACPTRANS-MONOMER_mod_mg2": 0.0, "ACGAptspp_FWD_CPLX-157": 0.0, "ACGAptspp_FWD_CPLX-167": 0.0, "ACGAtex_REV_G6700-MONOMER": 0.0, "ACGAtex_FWD_G6700-MONOMER": 0.0, "ACGAtex_REV_CPLX0-7533": 0.0, "ACGAtex_FWD_CPLX0-7533": 0.0, "ACGAtex_REV_CPLX0-7530": 0.0, "ACGAtex_FWD_CPLX0-7530": 0.0, "ACGAtex_REV_CPLX0-7534": 0.0, "ACGAtex_FWD_CPLX0-7534": 0.0, "ACGK_FWD_ACETYLGLUTKIN-CPLX_mod_mg2": 0.11432522935960802, "ACGS_FWD_N-ACETYLTRANSFER-CPLX": 0.11432522935960802, "ACHBS_FWD_ACETOLACTSYNIII-CPLX": 0.11355266468592036, "ACHBS_FWD_ACETOLACTSYNI-CPLX_mod_mg2_mod_fad_mod_thmpp": 0.0, "ACKr_REV_GARTRANSFORMYL2-MONOMER": 0.0, "ACKr_FWD_GARTRANSFORMYL2-MONOMER": 0.2020200719971878, "ACKr_REV_PROPKIN-MONOMER": 0.0, "ACKr_FWD_PROPKIN-MONOMER": 0.0, "ACKr_REV_ACETATEKINA-MONOMER_mod_mg2": 0.0, "ACKr_FWD_ACETATEKINA-MONOMER_mod_mg2": 0.0, "ACLS_FWD_ACETOLACTSYNIII-CPLX": 0.37920346619297124, "ACLS_FWD_ACETOLACTSYNI-CPLX_mod_mg2_mod_fad_mod_thmpp": 0.0, "ACM6PH_FWD_CPLX0-7732": 0.0, "ACMAMUT_FWD_UDPMANACATRANS-MONOMER": 0.0, "ACMANAptspp_FWD_CPLX-165": 0.0, "ACMANAtex_REV_G6700-MONOMER": 0.0, "ACMANAtex_FWD_G6700-MONOMER": 0.0, "ACMANAtex_REV_CPLX0-7533": 0.0, "ACMANAtex_FWD_CPLX0-7533": 0.0, "ACMANAtex_REV_CPLX0-7530": 0.0, "ACMANAtex_FWD_CPLX0-7530": 0.0, "ACMANAtex_REV_CPLX0-7534": 0.0, "ACMANAtex_FWD_CPLX0-7534": 0.0, "ACMUMptspp_FWD_CPLX0-7": 0.0, "ACMUMtex_FWD_G6700-MONOMER": 0.0, "ACMUMtex_FWD_CPLX0-7533": 0.0, "ACMUMtex_FWD_CPLX0-7530": 0.0, "ACMUMtex_FWD_CPLX0-7534": 0.0, "ACNAMt2pp_FWD_NANT-MONOMER": 0.0, "ACNAMtex_REV_G7921-MONOMER": 0.0, "ACNAMtex_FWD_G7921-MONOMER": 0.0, "ACNAMtex_REV_CPLX0-7533": 0.0, "ACNAMtex_FWD_CPLX0-7533": 0.0, "ACNAMtex_REV_CPLX0-7534": 0.0, "ACNAMtex_FWD_CPLX0-7534": 0.0, "ACNML_FWD_ACNEULY-CPLX": 0.0, "ACOAD1f_REV_ACYLCOADEHYDROG-MONOMER": 0.13953027440402038, "ACOAD1f_FWD_ACYLCOADEHYDROG-MONOMER": 0.0, "ACOAD2f_REV_ACYLCOADEHYDROG-MONOMER": 0.13953027440402038, "ACOAD2f_FWD_ACYLCOADEHYDROG-MONOMER": 0.0, "ACOAD3f_REV_ACYLCOADEHYDROG-MONOMER": 0.13953027440402038, "ACOAD3f_FWD_ACYLCOADEHYDROG-MONOMER": 0.0, "ACOAD4f_REV_ACYLCOADEHYDROG-MONOMER": 0.13953009339136135, "ACOAD4f_FWD_ACYLCOADEHYDROG-MONOMER": 0.0, "ACOAD5f_REV_ACYLCOADEHYDROG-MONOMER": 0.13953009339136135, "ACOAD5f_FWD_ACYLCOADEHYDROG-MONOMER": 0.0, "ACOAD6f_REV_ACYLCOADEHYDROG-MONOMER": 0.10715189943901893, "ACOAD6f_FWD_ACYLCOADEHYDROG-MONOMER": 0.0, "ACOAD7f_REV_ACYLCOADEHYDROG-MONOMER": 0.04993669252423707, "ACOAD7f_FWD_ACYLCOADEHYDROG-MONOMER": 0.0, "ACOAD8f_REV_ACYLCOADEHYDROG-MONOMER": 0.0, "ACOAD8f_FWD_ACYLCOADEHYDROG-MONOMER": 0.0, "ACODA_FWD_ACETYLORNDEACET-CPLX_mod_zn2": 0.11432522935960802, "ACOLIPAabctex_FWD_ABC-53-CPLX": 0.0, "ACONIs_REV_SPONT": 0.0, "ACONIs_FWD_SPONT": 0.0, "ACONMT_FWD_G6806-MONOMER": 0.0, "ACONTa_REV_CPLX0-7761_mod_4fe4s": 0.0, "ACONTa_FWD_CPLX0-7761_mod_4fe4s": 0.0, "ACONTa_REV_CPLX0-7760_mod_4fe4s": 0.0, "ACONTa_FWD_CPLX0-7760_mod_4fe4s": 2.0874510315639916, "ACONTb_REV_CPLX0-7761_mod_4fe4s": 0.0, "ACONTb_FWD_CPLX0-7761_mod_4fe4s": 0.0, "ACONTb_REV_CPLX0-7760_mod_4fe4s": 0.0, "ACONTb_FWD_CPLX0-7760_mod_4fe4s": 2.0874510315639916, "ACOTA_REV_ACETYLORNTRANSAM-CPLX_mod_pydx5p": 0.11432522935960802, "ACOTA_FWD_ACETYLORNTRANSAM-CPLX_mod_pydx5p": 0.0, "ACOTA_REV_SUCCORNTRANSAM-CPLX_mod_pydx5p": 0.0, "ACOTA_FWD_SUCCORNTRANSAM-CPLX_mod_pydx5p": 0.0, "ACS_FWD_ACS-MONOMER": 0.0, "ACSERtex_REV_CPLX0-7534": 0.0, "ACSERtex_FWD_CPLX0-7534": 0.0, "ACSERtex_REV_CPLX0-7530": 0.0, "ACSERtex_FWD_CPLX0-7530": 0.0, "ACSERtex_REV_CPLX0-7533": 0.0, "ACSERtex_FWD_CPLX0-7533": 0.0, "ACSERtex_REV_G6700-MONOMER": 0.0, "ACSERtex_FWD_G6700-MONOMER": 0.0, "ACSERtpp_FWD_EG12445-MONOMER": 0.0, "ACSERtpp_FWD_EG11639-MONOMER": 0.0, "ACt2rpp_REV_CPLX_dummy": 0.0, "ACt2rpp_FWD_CPLX_dummy": 0.0, "ACt4pp_FWD_YJCG-MONOMER": 0.0, "ACtex_REV_G6700-MONOMER": 0.0, "ACtex_FWD_G6700-MONOMER": 0.0, "ACtex_REV_CPLX0-7533": 0.0, "ACtex_FWD_CPLX0-7533": 0.0, "ACtex_REV_CPLX0-7530": 0.0, "ACtex_FWD_CPLX0-7530": 0.0, "ACtex_REV_CPLX0-7534": 0.0, "ACtex_FWD_CPLX0-7534": 0.0, "ADA_FWD_ADENODEAMIN-MONOMER": 0.0, "ADCL_FWD_ADCLY-CPLX_mod_pydx5p": 0.0002544533677895202, "ADCS_FWD_PABASYN-CPLX_mod_mg2": 0.0002544533677895202, "ADD_FWD_CPLX0-1683_mod_mn2": 0.0, "ADEt2rpp_REV_YICE-MONOMER": 0.0, "ADEt2rpp_FWD_YICE-MONOMER": 0.0, "ADEt2rpp_REV_EG11724-MONOMER": 0.0, "ADEt2rpp_FWD_EG11724-MONOMER": 0.0, "ADEtex_REV_G6700-MONOMER": 0.0, "ADEtex_FWD_G6700-MONOMER": 0.0, "ADEtex_REV_CPLX0-7533": 0.0, "ADEtex_FWD_CPLX0-7533": 0.0, "ADEtex_REV_CPLX0-7530": 0.0, "ADEtex_FWD_CPLX0-7530": 0.0, "ADEtex_REV_CPLX0-7534": 0.0, "ADEtex_FWD_CPLX0-7534": 0.0, "ADK1_REV_ADENYL-KIN-MONOMER_mod_mg2": 0.0, "ADK1_FWD_ADENYL-KIN-MONOMER_mod_mg2": 3.144785746601034, "ADK3_REV_ADENYL-KIN-MONOMER_mod_mg2": 0.0, "ADK3_FWD_ADENYL-KIN-MONOMER_mod_mg2": 0.0, "ADK4_REV_ADENYL-KIN-MONOMER_mod_mg2": 0.0, "ADK4_FWD_ADENYL-KIN-MONOMER_mod_mg2": 0.0, "ADMDC_FWD_SPED-MONOMER": 0.0, "ADNCYC_FWD_ADENYLATECYC-MONOMER_mod_mg2": 0.0, "ADNK1_FWD_ADENYL-KIN-MONOMER_mod_mg2": 0.0013403657267180744, "ADNUC_FWD_EG11082-MONOMER": 0.0, "ADNt2pp_FWD_NUPC-MONOMER": 0.0, "ADNt2pp_FWD_NUPG-MONOMER": 0.0, "ADNt2rpp_REV_XAPB-MONOMER": 0.0, "ADNt2rpp_FWD_XAPB-MONOMER": 0.0, "ADNtex_REV_EG11035-MONOMER": 0.0, "ADNtex_FWD_EG11035-MONOMER": 0.0, "ADOCBIK_FWD_COBU-CPLX": 0.0, "ADOCBLS_FWD_COBS-MONOMER": 0.0, "ADOCBLabcpp_FWD_ABC-5-CPLX": 0.0, "ADOCBLtonex_FWD_CPLX0-1924": 0.0, "ADPRDP_FWD_CPLX0-3721_mod_mg2": 0.0, "ADPRDP_FWD_CPLX0-1221_mod_mg2": 0.0, "ADPT_FWD_ADENPRIBOSYLTRAN-CPLX_mod_mn2": 0.0, "ADPT_FWD_ADENPRIBOSYLTRAN-CPLX_mod_mg2": 0.0, "ADSK_FWD_ADENYLYLSULFKIN-CPLX_mod_cobalt2": 0.07289927312037152, "ADSK_FWD_ADENYLYLSULFKIN-CPLX_mod_mg2": 0.0, "ADSK_FWD_ADENYLYLSULFKIN-CPLX_mod_cd2": 0.0, "ADSK_FWD_ADENYLYLSULFKIN-CPLX_mod_mn2": 0.0, "ADSL1r_REV_ASL-MONOMER": 0.0, "ADSL1r_FWD_ASL-MONOMER": 0.08714996772025067, "ADSL2r_REV_ASL-MONOMER": 0.0, "ADSL2r_FWD_ASL-MONOMER": 0.10633780048569978, "ADSS_FWD_ADENYLOSUCCINATE-SYN-DIMER_mod_mg2": 0.08714996772025067, "AGDC_FWD_NAG6PDEACET-CPLX_mod_zn2": 0.0, "AGM3PA_FWD_EG10041-MONOMER": 0.0, "AGM3PApp_FWD_NACMURLALAAMI2-MONOMER": 0.0, "AGM3PApp_FWD_NACMURLALAAMI1-MONOMER": 0.0, "AGM3PApp_FWD_G7458-MONOMER": 0.0, "AGM3PH_FWD_G6567-MONOMER": 0.0, "AGM3Pt2pp_FWD_AMPG-MONOMER": 0.0, "AGM4PA_FWD_EG10041-MONOMER": 0.0, "AGM4PApp_FWD_NACMURLALAAMI2-MONOMER": 0.0, "AGM4PApp_FWD_NACMURLALAAMI1-MONOMER": 0.0, "AGM4PApp_FWD_G7458-MONOMER": 0.0, "AGM4PCP_FWD_G6621-MONOMER": 0.0, "AGM4PCPpp_FWD_CPLX_dummy": 0.0, "AGM4PH_FWD_G6567-MONOMER": 0.0, "AGM4Pt2pp_FWD_AMPG-MONOMER": 0.0, "AGMH_FWD_G6567-MONOMER": 0.0, "AGMHE_FWD_CPLX0-3681_mod_nadp": 0.0, "AGMT_FWD_AGMATIN-CPLX_mod_2:mn2": 0.0, "AGMt2pp_FWD_AMPG-MONOMER": 0.0, "AGMtex_REV_G6700-MONOMER": 0.0, "AGMtex_FWD_G6700-MONOMER": 0.0, "AGMtex_REV_CPLX0-7533": 0.0, "AGMtex_FWD_CPLX0-7533": 0.0, "AGMtex_REV_CPLX0-7530": 0.0, "AGMtex_FWD_CPLX0-7530": 0.0, "AGMtex_REV_CPLX0-7534": 0.0, "AGMtex_FWD_CPLX0-7534": 0.0, "AGPR_REV_N-ACETYLGLUTPREDUCT-MONOMER": 0.13591340034424257, "AGPR_FWD_N-ACETYLGLUTPREDUCT-MONOMER": 0.021588170984634555, "AGt3_FWD_CPLX0-1721": 0.0, "AHCYSNS_FWD_CPLX0-1541": 0.001227474620717961, "AICART_REV_AICARTRANSIMPCYCLO-CPLX": 0.0, "AICART_FWD_AICARTRANSIMPCYCLO-CPLX": 0.1421644049718996, "AIRC2_FWD_PURK-CPLX": 0.10633780048569978, "AIRC3_REV_PURE-CPLX": 0.10633780048569978, "AIRC3_FWD_PURE-CPLX": 0.0, "AKGDH_FWD_2OXOGLUTARATEDEH-CPLX_mod_mg2_mod_lipo": 1.6720289638256525, "AKGt2rpp_REV_KGTP-MONOMER": 0.0, "AKGt2rpp_FWD_KGTP-MONOMER": -2.7421706816248602e-36, "AKGtex_REV_G6700-MONOMER": 0.0, "AKGtex_FWD_G6700-MONOMER": 0.0, "AKGtex_REV_CPLX0-7533": 0.0, "AKGtex_FWD_CPLX0-7533": 0.0, "AKGtex_REV_CPLX0-7530": 0.0, "AKGtex_FWD_CPLX0-7530": 0.0, "AKGtex_REV_CPLX0-7534": 0.0, "AKGtex_FWD_CPLX0-7534": 0.0, "ALAALAD_FWD_G6782-MONOMER": 0.0, "ALAALAabcpp_FWD_ABC-59-CPLX": -2.4159510155451456e-32, "ALAALAabcpp_FWD_ABC-8-CPLX": 0.0, "ALAALAr_REV_DALADALALIGA-MONOMER": 0.0, "ALAALAr_FWD_DALADALALIGA-MONOMER": 0.0, "ALAALAr_REV_DALADALALIGB-CPLX": 0.1792802590171078, "ALAALAr_FWD_DALADALALIGB-CPLX": 0.18984939232672693, "ALAALAtex_REV_G6700-MONOMER": 0.0, "ALAALAtex_FWD_G6700-MONOMER": 0.0, "ALAALAtex_REV_CPLX0-7533": 0.0, "ALAALAtex_FWD_CPLX0-7533": 0.0, "ALAALAtex_REV_CPLX0-7530": 0.0, "ALAALAtex_FWD_CPLX0-7530": 0.0, "ALAALAtex_REV_CPLX0-7534": 0.0, "ALAALAtex_FWD_CPLX0-7534": 0.0, "ALAGLUE_REV_G6661-MONOMER": 0.0, "ALAGLUE_FWD_G6661-MONOMER": 0.0, "ALAR_REV_CPLX0-7465_mod_pydx5p": 0.0, "ALAR_FWD_CPLX0-7465_mod_pydx5p": 0.0, "ALAR_REV_ALARACEBIOSYN-MONOMER": 0.0, "ALAR_FWD_ALARACEBIOSYN-MONOMER": 0.01585369996442867, "ALATA_D2_FWD_LTAA-CPLX_mod_pydx5p": 0.0, "ALATA_D2_FWD_GLYOHMETRANS-CPLX": 0.0, "ALATA_L_REV_CPLX0-7888": 0.4168517815507974, "ALATA_L_FWD_CPLX0-7888": 0.0, "ALATA_L_REV_CPLX0-7887": 0.0, "ALATA_L_FWD_CPLX0-7887": 0.0, "ALATA_L2_FWD_LTAA-CPLX_mod_pydx5p": 0.0, "ALATA_L2_FWD_GLYOHMETRANS-CPLX": 0.0, "ALAabcpp_FWD_ABC-15-CPLX": 0.0, "ALAt2pp_FWD_CYCA-MONOMER": 0.0, "ALAt2rpp_REV_CPLX_dummy": 1.9278602384970127e-12, "ALAt2rpp_FWD_CPLX_dummy": 0.0, "ALAt4pp_FWD_YAAJ-MONOMER": 1.9278602384970127e-12, "ALAtex_REV_G6700-MONOMER": 0.0, "ALAtex_FWD_G6700-MONOMER": 0.0, "ALAtex_REV_CPLX0-7533": 0.0, "ALAtex_FWD_CPLX0-7533": 0.0, "ALAtex_REV_CPLX0-7530": 0.0, "ALAtex_FWD_CPLX0-7530": 0.0, "ALAtex_REV_CPLX0-7534": 0.0, "ALAtex_FWD_CPLX0-7534": 0.0, "ALCD19_REV_ADHC-CPLX_mod_zn2": 0.0, "ALCD19_FWD_ADHC-CPLX_mod_zn2": 0.0, "ALCD2x_REV_ADHC-CPLX_mod_zn2": 0.0, "ALCD2x_FWD_ADHC-CPLX_mod_zn2": 0.0, "ALCD2x_REV_ADHP-MONOMER": 0.0, "ALCD2x_FWD_ADHP-MONOMER": 0.0, "ALCD2x_REV_ADHE-CPLX_mod_fe2": 0.0, "ALCD2x_FWD_ADHE-CPLX_mod_fe2": 0.0, "ALDD19xr_REV_PHENDEHYD-CPLX": 0.0, "ALDD19xr_FWD_PHENDEHYD-CPLX": 0.0, "ALDD2x_FWD_ALDHDEHYDROG-MONOMER": 0.0, "ALDD2y_FWD_CPLX0-3482_mod_mg2": 0.0, "ALDD3y_FWD_CPLX0-3482_mod_mg2": 0.0, "ALDD4_FWD_CPLX_dummy": 5.947563172623655e-35, "ALLK_FWD_EG11956-MONOMER": 0.0, "ALLPI_REV_RIB5PISOMB-CPLX": 0.0, "ALLPI_FWD_RIB5PISOMB-CPLX": 0.0, "ALLTAMH_FWD_CPLX-7524_mod_mn2": 0.0, "ALLTN_FWD_CPLX-64_mod_cobalt2_mod_zn2": 0.0, "ALLTN_FWD_CPLX-64_mod_ni2_mod_zn2": 0.0, "ALLTN_FWD_CPLX-64_mod_mn2_mod_zn2": 0.0, "ALLTNt2rpp_REV_B0511-MONOMER": 0.0, "ALLTNt2rpp_FWD_B0511-MONOMER": 0.0, "ALLTNtex_REV_G6700-MONOMER": 0.0, "ALLTNtex_FWD_G6700-MONOMER": 0.0, "ALLTNtex_REV_CPLX0-7533": 0.0, "ALLTNtex_FWD_CPLX0-7533": 0.0, "ALLTNtex_REV_CPLX0-7530": 0.0, "ALLTNtex_FWD_CPLX0-7530": 0.0, "ALLTNtex_REV_CPLX0-7534": 0.0, "ALLTNtex_FWD_CPLX0-7534": 0.0, "ALLULPE_REV_EG11957-MONOMER_mod_cobalt2": 0.0, "ALLULPE_FWD_EG11957-MONOMER_mod_cobalt2": 0.0, "ALLabcpp_FWD_ABC-42-CPLX": 0.0, "ALLtex_REV_G6700-MONOMER": 0.0, "ALLtex_FWD_G6700-MONOMER": 0.0, "ALLtex_REV_CPLX0-7533": 0.0, "ALLtex_FWD_CPLX0-7533": 0.0, "ALLtex_REV_CPLX0-7530": 0.0, "ALLtex_FWD_CPLX0-7530": 0.0, "ALLtex_REV_CPLX0-7534": 0.0, "ALLtex_FWD_CPLX0-7534": 0.0, "ALR2_FWD_G6967-MONOMER": 0.0, "ALR2_FWD_MONOMER0-149": 0.0, "ALR2_FWD_MONOMER0-148": 0.0, "ALR2_FWD_G7558-MONOMER": 0.0, "ALR4x_FWD_GLYCDEH-CPLX": 0.0, "ALTRH_FWD_ALTRODEHYDRAT-MONOMER": 1.211373196170481e-34, "AM3PA_FWD_EG10041-MONOMER": 0.0, "AM4PA_FWD_EG10041-MONOMER": 0.0, "AM4PCP_FWD_G6621-MONOMER": 0.0, "AMALT1_FWD_AMYLOMALT-MONOMER": -1.247311998267521e-35, "AMALT2_FWD_AMYLOMALT-MONOMER": 3.741935994802563e-35, "AMALT3_FWD_AMYLOMALT-MONOMER": -1.247311998267521e-35, "AMALT4_FWD_AMYLOMALT-MONOMER": 0.0, "AMANAPEr_REV_NANE-MONOMER": 0.0, "AMANAPEr_FWD_NANE-MONOMER": 0.0, "AMANK_FWD_NANK-MONOMER": 0.0, "AMAOTr_REV_DAPASYN-CPLX_mod_pydx5p": 0.0, "AMAOTr_FWD_DAPASYN-CPLX_mod_pydx5p": 1.1346137581793896e-07, "AMMQLT8_FWD_2-OCTAPRENYL-METHOXY-BENZOQ-METH-MONOMER": 0.0, "AMPMS2_FWD_THIC-MONOMER": 6.314265921044846e-06, "AMPN_FWD_AMP-NUCLEOSID-CPLX": 0.0, "AMPTASECG_FWD_CPLX0-3061_mod_zn2": -1.5028520075277882e-31, "AMPTASECG_FWD_EG10696-MONOMER": 0.0, "AMPTASECG_FWD_EG12310-MONOMER": 0.0, "AMPTASECG_FWD_CPLX0-3001": 0.0, "AMPTASEPG_FWD_CPLX0-3061_mod_zn2": 0.0, "AMPTASEPG_FWD_EG10696-MONOMER": 0.0, "AMPTASEPG_FWD_EG12310-MONOMER": 0.0, "AMPTASEPG_FWD_CPLX0-3001": 0.0, "AMPtex_REV_G6700-MONOMER": 0.0, "AMPtex_FWD_G6700-MONOMER": 0.0, "AMPtex_REV_CPLX0-7533": 0.0, "AMPtex_FWD_CPLX0-7533": 0.0, "AMPtex_REV_CPLX0-7530": 0.0, "AMPtex_FWD_CPLX0-7530": 0.0, "AMPtex_REV_CPLX0-7534": 0.0, "AMPtex_FWD_CPLX0-7534": 0.0, "ANHGMtex_REV_G6700-MONOMER": 0.0, "ANHGMtex_FWD_G6700-MONOMER": 0.0, "ANHGMtex_REV_CPLX0-7533": 0.0, "ANHGMtex_FWD_CPLX0-7533": 0.0, "ANHGMtex_REV_CPLX0-7530": 0.0, "ANHGMtex_FWD_CPLX0-7530": 0.0, "ANHGMtex_REV_CPLX0-7534": 0.0, "ANHGMtex_FWD_CPLX0-7534": 0.0, "ANHMK_FWD_G6880-MONOMER_mod_mg2": 0.0, "ANPRT_FWD_ANTHRANSYNCOMPII-MONOMER": 0.025542375039936106, "ANS_FWD_ANTHRANSYN-CPLX_mod_mg2": 0.0, "ANS_FWD_ANTHRANSYN-CPLX_mod_fe2": 0.0, "ANS_FWD_ANTHRANSYN-CPLX_mod_cobalt2": 0.025542375039936106, "AOBUTDs_FWD_SPONT": 0.0, "AP4AH_FWD_EG10048-MONOMER": 0.0, "AP4AS_FWD_LysII_RS_dim_mod_lys__L": 0.0, "AP5AH_FWD_EG10048-MONOMER": 0.0, "APCS_FWD_SPERMIDINESYN-CPLX": 0.0, "APG3PAT120_FWD_EG11674-MONOMER": 0.0, "APG3PAT140_FWD_EG11674-MONOMER": 0.0, "APG3PAT141_FWD_EG11674-MONOMER": 0.0, "APG3PAT160_FWD_EG11674-MONOMER": 0.0, "APG3PAT161_FWD_EG11674-MONOMER": 0.0, "APG3PAT180_FWD_EG11674-MONOMER": 0.0, "APG3PAT181_FWD_EG11674-MONOMER": 0.0, "APH120_FWD_G6502-MONOMER": 0.0, "APH140_FWD_G6502-MONOMER": 0.0, "APH141_FWD_G6502-MONOMER": 0.0, "APH160_FWD_G6502-MONOMER": 0.0, "APH161_FWD_G6502-MONOMER": 0.0, "APH180_FWD_G6502-MONOMER": 0.0, "APH181_FWD_G6502-MONOMER": 0.0, "APPLDHr_REV_GLYCDEH-CPLX": 0.0, "APPLDHr_FWD_GLYCDEH-CPLX": 0.0, "APRAUR_FWD_CPLX0-7659": 0.00010525513955015308, "ARAI_REV_ARABISOM-CPLX_mod_mn2": 1.5354379662272745e-27, "ARAI_FWD_ARABISOM-CPLX_mod_mn2": 1.5354379662272745e-27, "ARBTNR1_FWD_CPLX_dummy": 0.0, "ARBTNR2_FWD_CPLX_dummy": 0.0, "ARBTNR3_FWD_CPLX_dummy": 0.0, "ARBTNabcpp_FWD_ABC-11-CPLX": 0.0, "ARBTNexs_FWD_SPONT": 0.0, "ARBTNtex_FWD_CPLX_dummy": 0.0, "ARBTNtonex_FWD_CPLX_dummy": 0.0, "ARBTNtpp_FWD_CPLX_dummy": 0.0, "ARBTptspp_FWD_CPLX-153": 0.0, "ARBTptspp_FWD_CPLX-154": 0.0, "ARBTtex_FWD_CPLX0-7534": 0.0, "ARBTtex_FWD_CPLX0-7530": 0.0, "ARBTtex_FWD_CPLX0-7533": 0.0, "ARBTtex_FWD_G6700-MONOMER": 0.0, "ARBabcpp_FWD_ABC-2-CPLX": 0.0, "ARBt2rpp_REV_ARAE-MONOMER": 0.0, "ARBt2rpp_FWD_ARAE-MONOMER": 0.0, "ARBt3ipp_FWD_YDEA-MONOMER": 0.0, "ARBtex_REV_G6700-MONOMER": 0.0, "ARBtex_FWD_G6700-MONOMER": 0.0, "ARBtex_REV_CPLX0-7533": 0.0, "ARBtex_FWD_CPLX0-7533": 0.0, "ARBtex_REV_CPLX0-7530": 0.0, "ARBtex_FWD_CPLX0-7530": 0.0, "ARBtex_REV_CPLX0-7534": 0.0, "ARBtex_FWD_CPLX0-7534": 0.0, "ARGAGMt7pp_REV_CPLX0-7535": 0.0, "ARGAGMt7pp_FWD_CPLX0-7535": -1.3624747472410833e-29, "ARGDC_FWD_ARGDECARBOXDEG-CPLX_mod_pydx5p": 0.0, "ARGDCpp_FWD_ARGDECARBOXBIO-CPLX_mod_mg2_mod_4:pydx5p": 0.0, "ARGORNt7pp_REV_ARCD-MONOMER": 4.152729474717866e-31, "ARGORNt7pp_FWD_ARCD-MONOMER": 0.0, "ARGSL_REV_ARGSUCCINLYA-MONOMER": 0.3957464124942409, "ARGSL_FWD_ARGSUCCINLYA-MONOMER": 0.5100716418538489, "ARGSS_FWD_CPLX0-238_mod_mg2": 0.11432522935960802, "ARGabcpp_FWD_ABC-3-CPLX": 0.0, "ARGabcpp_FWD_ABC-4-CPLX": 0.0, "ARGt3pp_FWD_YGGA-MONOMER": 0.0, "ARGtex_REV_G6700-MONOMER": 0.0, "ARGtex_FWD_G6700-MONOMER": 0.0, "ARGtex_REV_CPLX0-7533": 0.0, "ARGtex_FWD_CPLX0-7533": 0.0, "ARGtex_REV_CPLX0-7530": 0.0, "ARGtex_FWD_CPLX0-7530": 0.0, "ARGtex_REV_CPLX0-7534": 0.0, "ARGtex_FWD_CPLX0-7534": 0.0, "ASAD_REV_ASP-SEMIALDEHYDE-DEHYDROGENASE-CPLX": 0.420157656991308, "ASAD_FWD_ASP-SEMIALDEHYDE-DEHYDROGENASE-CPLX": 0.0, "ASCBPL_FWD_CPLX0-7848_mod_mn2": 0.0, "ASCBptspp_FWD_EIISGA": 0.0, "ASCBtex_REV_G6700-MONOMER": 0.0, "ASCBtex_FWD_G6700-MONOMER": 0.0, "ASCBtex_REV_CPLX0-7533": 0.0, "ASCBtex_FWD_CPLX0-7533": 0.0, "ASCBtex_REV_CPLX0-7530": 0.0, "ASCBtex_FWD_CPLX0-7530": 0.0, "ASCBtex_REV_CPLX0-7534": 0.0, "ASCBtex_FWD_CPLX0-7534": 0.0, "ASNN_FWD_EG12407-MONOMER": 0.0, "ASNN_FWD_ANSA-CPLX": 0.0, "ASNNpp_FWD_ANSB-CPLX": 0.0, "ASNS1_FWD_ASNSYNB-CPLX_mod_mg2": 0.0, "ASNS2_FWD_ASNSYNA-CPLX_mod_mg2": 0.11763205080120379, "ASNabcpp_FWD_CPLX_dummy": 0.0, "ASNt2rpp_REV_ANSP-MONOMER": 0.0, "ASNt2rpp_FWD_ANSP-MONOMER": -2.2700604292656282e-33, "ASNtex_REV_G6700-MONOMER": 0.0, "ASNtex_FWD_G6700-MONOMER": 0.0, "ASNtex_REV_CPLX0-7533": 0.0, "ASNtex_FWD_CPLX0-7533": 0.0, "ASNtex_REV_CPLX0-7530": 0.0, "ASNtex_FWD_CPLX0-7530": 0.0, "ASNtex_REV_CPLX0-7534": 0.0, "ASNtex_FWD_CPLX0-7534": 0.0, "ASO3t8pp_FWD_CPLX-7": 0.0, "ASO3tex_REV_G6700-MONOMER": 0.0, "ASO3tex_FWD_G6700-MONOMER": 0.0, "ASO3tex_REV_CPLX0-7533": 0.0, "ASO3tex_FWD_CPLX0-7533": 0.0, "ASO3tex_REV_CPLX0-7530": 0.0, "ASO3tex_FWD_CPLX0-7530": 0.0, "ASO3tex_REV_CPLX0-7534": 0.0, "ASO3tex_FWD_CPLX0-7534": 0.0, "ASP1DC_FWD_MONOMER0-1842": 0.00021972238277902361, "ASPCT_FWD_ASPCARBCAT-TRIMER": 0.0, "ASPCT_FWD_ASPCARBTRANS-CPLX_mod_zn2": 0.12427897831971416, "ASPK_REV_ASPKINIIHOMOSERDEHYDROGII-CPLX": 0.7857622770795251, "ASPK_FWD_ASPKINIIHOMOSERDEHYDROGII-CPLX": 1.205919934070833, "ASPK_REV_ASPKINIHOMOSERDEHYDROGI-CPLX": 0.0, "ASPK_FWD_ASPKINIHOMOSERDEHYDROGI-CPLX": 0.0, "ASPK_REV_ASPKINIII-CPLX": 0.0, "ASPK_FWD_ASPKINIII-CPLX": 0.0, "ASPO3_FWD_L-ASPARTATE-OXID-MONOMER_mod_fad": 0.0, "ASPO4_FWD_L-ASPARTATE-OXID-MONOMER_mod_fad": 0.0, "ASPO5_FWD_L-ASPARTATE-OXID-MONOMER_mod_fad": 0.0, "ASPO6_FWD_L-ASPARTATE-OXID-MONOMER_mod_fad": 0.0008741232410117508, "ASPT_FWD_ASPARTASE-CPLX_mod_cobalt2": 0.0, "ASPT_FWD_ASPARTASE-CPLX_mod_mn2": 0.0, "ASPT_FWD_ASPARTASE-CPLX_mod_mg2": 0.0, "ASPTA_REV_ASPAMINOTRANS-DIMER_mod_pydx5p": 1.1158450502497015, "ASPTA_FWD_ASPAMINOTRANS-DIMER_mod_pydx5p": 0.0, "ASPabcpp_FWD_ABC-13-CPLX": 0.0, "ASPt2_2pp_FWD_DCTA-MONOMER": 0.0, "ASPt2_3pp_FWD_DCUA-MONOMER": 0.0, "ASPt2_3pp_FWD_DCUB-MONOMER": 0.0, "ASPt2pp_FWD_GLTP-MONOMER": 0.0, "ASPt2rpp_REV_CPLX_dummy": 0.0, "ASPt2rpp_FWD_CPLX_dummy": 0.0, "ASPtex_REV_G6700-MONOMER": 0.0, "ASPtex_FWD_G6700-MONOMER": 0.0, "ASPtex_REV_CPLX0-7533": 0.0, "ASPtex_FWD_CPLX0-7533": 0.0, "ASPtex_REV_CPLX0-7530": 0.0, "ASPtex_FWD_CPLX0-7530": 0.0, "ASPtex_REV_CPLX0-7534": 0.0, "ASPtex_FWD_CPLX0-7534": 0.0, "ASR_FWD_GRXB-MONOMER_EG12237-MONOMER": 0.0, "AST_FWD_ARGSUCCTRAN-MONOMER": 0.0, "ATHRDHr_REV_CPLX0-1962": 0.0, "ATHRDHr_FWD_CPLX0-1962": 0.0, "ATPHs_FWD_SPONT": 0.0, "ATPPRT_FWD_CPLX0-7614": 0.03582660448619983, "ATPS4rpp_REV_ATPSYN-CPLX_EG10106-MONOMER_mod_mg2": 0.0, "ATPS4rpp_FWD_ATPSYN-CPLX_EG10106-MONOMER_mod_mg2": 15.493131903954493, "ATPS4rpp_REV_ATPSYN-CPLX_mod_mg2": 0.0, "ATPS4rpp_FWD_ATPSYN-CPLX_mod_mg2": 7.993739078101607, "BALAt2pp_FWD_CYCA-MONOMER": 0.0, "BALAtex_REV_G6700-MONOMER": 0.0, "BALAtex_FWD_G6700-MONOMER": 0.0, "BALAtex_REV_CPLX0-7533": 0.0, "BALAtex_FWD_CPLX0-7533": 0.0, "BALAtex_REV_CPLX0-7530": 0.0, "BALAtex_FWD_CPLX0-7530": 0.0, "BALAtex_REV_CPLX0-7534": 0.0, "BALAtex_FWD_CPLX0-7534": 0.0, "BETALDHx_FWD_BADH-CPLX": 0.0, "BETALDHy_FWD_BADH-CPLX": -2.763686067621819e-34, "BMOCOS_FWD_EG10153-MONOMER": 0.0, "BMOGDS1_FWD_EG11829-MONOMER_mod_mg2": 0.0, "BMOGDS1_FWD_EG11829-MONOMER_EG11828-MONOMER": 0.0, "BMOGDS1_FWD_EG11829-MONOMER_mod_mn2": 0.0, "BMOGDS2_FWD_EG11829-MONOMER_mod_mg2": 0.0, "BMOGDS2_FWD_EG11829-MONOMER_EG11828-MONOMER": 0.0, "BMOGDS2_FWD_EG11829-MONOMER_mod_mn2": 0.0, "BPNT_FWD_EG10043-MONOMER_mod_mg2": 0.07289991457662325, "BSORx_FWD_EG10124-MONOMER_mod_bmocogdp": 0.0, "BSORy_FWD_EG10124-MONOMER_mod_bmocogdp": 0.0, "BTNt2ipp_FWD_CPLX_dummy": 0.0, "BTNtex_REV_CPLX0-7534": 0.0, "BTNtex_FWD_CPLX0-7534": 0.0, "BTNtex_REV_CPLX0-7530": 0.0, "BTNtex_FWD_CPLX0-7530": 0.0, "BTNtex_REV_CPLX0-7533": 0.0, "BTNtex_FWD_CPLX0-7533": 0.0, "BTNtex_REV_G6700-MONOMER": 0.0, "BTNtex_FWD_G6700-MONOMER": 0.0, "BUTCT_FWD_ACETOACETYL-COA-TRANSFER-CPLX": 5.325379000902297e-35, "BUTSO3abcpp_FWD_ABC-64-CPLX": 0.0, "BUTSO3abcpp_FWD_ABC-56-CPLX": 5.947563172623655e-35, "BUTSO3tex_REV_G6700-MONOMER": 0.0, "BUTSO3tex_FWD_G6700-MONOMER": 0.0, "BUTSO3tex_REV_CPLX0-7533": 0.0, "BUTSO3tex_FWD_CPLX0-7533": 0.0, "BUTSO3tex_REV_CPLX0-7530": 0.0, "BUTSO3tex_FWD_CPLX0-7530": 0.0, "BUTSO3tex_REV_CPLX0-7534": 0.0, "BUTSO3tex_FWD_CPLX0-7534": 0.0, "BUTt2rpp_REV_EG11671-MONOMER": 0.0, "BUTt2rpp_FWD_EG11671-MONOMER": -1.9661050825229592e-35, "BUTtex_REV_G6700-MONOMER": 0.0, "BUTtex_FWD_G6700-MONOMER": 0.0, "BUTtex_REV_CPLX0-7533": 0.0, "BUTtex_FWD_CPLX0-7533": 0.0, "BUTtex_REV_CPLX0-7530": 0.0, "BUTtex_FWD_CPLX0-7530": 0.0, "BUTtex_REV_CPLX0-7534": 0.0, "BUTtex_FWD_CPLX0-7534": 0.0, "CA2t3pp_FWD_CHAA-MONOMER": 0.0, "CA2tex_REV_G6700-MONOMER": 0.0, "CA2tex_FWD_G6700-MONOMER": 0.0, "CA2tex_REV_CPLX0-7533": 0.0, "CA2tex_FWD_CPLX0-7533": 1.9278609249790656e-12, "CA2tex_REV_CPLX0-7530": 0.0, "CA2tex_FWD_CPLX0-7530": 0.0, "CA2tex_REV_CPLX0-7534": 0.0, "CA2tex_FWD_CPLX0-7534": 0.0, "CADVtpp_FWD_CADB-MONOMER": 0.0, "CAT_FWD_HYDROPEROXIDI-CPLX_mod_pheme": 0.0, "CAT_FWD_HYDROPEROXIDII-CPLX_mod_6:hemed": 0.0, "CAt6pp_REV_YRBG-MONOMER": 1.9278609249790656e-12, "CAt6pp_FWD_YRBG-MONOMER": 0.0, "CBIAT_REV_COBALADENOSYLTRANS-MONOMER": 0.0, "CBIAT_FWD_COBALADENOSYLTRANS-MONOMER": 0.0, "CBItonex_FWD_CPLX0-1924": 0.0, "CBIuabcpp_FWD_ABC-5-CPLX": 0.0, "CBL1abcpp_FWD_ABC-5-CPLX": 0.0, "CBL1tonex_FWD_CPLX0-1924": 0.0, "CBLAT_REV_COBALADENOSYLTRANS-MONOMER": 0.0, "CBLAT_FWD_COBALADENOSYLTRANS-MONOMER": 0.0, "CBMD_FWD_SPONT": 0.0, "CBMKr_REV_G7493-MONOMER": 0.0, "CBMKr_FWD_G7493-MONOMER": 0.23860420767932217, "CBMKr_REV_EG12384-MONOMER": 0.0, "CBMKr_FWD_EG12384-MONOMER": 0.0, "CBMKr_REV_G6188-MONOMER": 0.0, "CBMKr_FWD_G6188-MONOMER": 0.0, "CBPS_FWD_CARBPSYN-CPLX_mod_mn2": 0.0, "CBPS_FWD_CARBPSYN-CPLX_mod_cobalt2": 0.0, "CBPS_FWD_CARBPSYN-CPLX_mod_zn2": 0.0, "CBPS_FWD_CARBPSYN-CPLX_mod_cd2": 0.0, "CBPS_FWD_CARBPSYN-CPLX_mod_mg2": 0.0, "CCGS_FWD_G6245-MONOMER": 3.474099600071691e-05, "CD2abcpp_FWD_YHHO-MONOMER": 0.0, "CD2t3pp_FWD_B0752-MONOMER": 0.0, "CD2t3pp_FWD_CPLX0-7641": 0.0, "CD2tex_REV_G6700-MONOMER": 0.0, "CD2tex_FWD_G6700-MONOMER": 0.0, "CD2tex_REV_CPLX0-7533": 0.0, "CD2tex_FWD_CPLX0-7533": 0.0, "CD2tex_REV_CPLX0-7530": 0.0, "CD2tex_FWD_CPLX0-7530": 0.0, "CD2tex_REV_CPLX0-7534": 0.0, "CD2tex_FWD_CPLX0-7534": 0.0, "CD2tpp_FWD_EG11167-MONOMER": 0.0, "CDAPPA120_FWD_CDPDIGLYPYPHOSPHA-MONOMER": 0.0, "CDAPPA140_FWD_CDPDIGLYPYPHOSPHA-MONOMER": 0.0, "CDAPPA141_FWD_CDPDIGLYPYPHOSPHA-MONOMER": 0.0, "CDAPPA160_FWD_CDPDIGLYPYPHOSPHA-MONOMER": 0.0, "CDAPPA161_FWD_CDPDIGLYPYPHOSPHA-MONOMER": 0.0, "CDAPPA180_FWD_CDPDIGLYPYPHOSPHA-MONOMER": 0.0, "CDAPPA181_FWD_CDPDIGLYPYPHOSPHA-MONOMER": 0.0, "CDGR_FWD_QueF_dim": 3.474099600071691e-05, "CDGS_FWD_CPLX_dummy": 3.474099600071691e-05, "CDPMEK_FWD_CPLX0-3841_mod_mg2": 0.0009342344379475293, "CFAS160E_FWD_CFA-CPLX_mod_hco3": 0.0, "CFAS160G_FWD_CFA-CPLX_mod_hco3": 0.0, "CFAS180E_FWD_CFA-CPLX_mod_hco3": 0.0, "CFAS180G_FWD_CFA-CPLX_mod_hco3": 0.0, "CGLYabcpp_FWD_ABC-8-CPLX": -1.5028520075277882e-31, "CGLYtex_REV_G6700-MONOMER": 0.0, "CGLYtex_FWD_G6700-MONOMER": 0.0, "CGLYtex_REV_CPLX0-7533": 0.0, "CGLYtex_FWD_CPLX0-7533": 0.0, "CGLYtex_REV_CPLX0-7530": 0.0, "CGLYtex_FWD_CPLX0-7530": 0.0, "CGLYtex_REV_CPLX0-7534": 0.0, "CGLYtex_FWD_CPLX0-7534": 0.0, "CHLabcpp_FWD_ABC-40-CPLX": 0.0, "CHLt2pp_FWD_YEAV-MONOMER": 0.0, "CHLt2pp_FWD_BETT-MONOMER": 1.1054355168752978e-34, "CHLtex_REV_G6700-MONOMER": 0.0, "CHLtex_FWD_G6700-MONOMER": 0.0, "CHLtex_REV_CPLX0-7533": -1.1054355168752978e-34, "CHLtex_FWD_CPLX0-7533": 0.0, "CHLtex_REV_CPLX0-7530": 0.0, "CHLtex_FWD_CPLX0-7530": 0.0, "CHLtex_REV_CPLX0-7534": 0.0, "CHLtex_FWD_CPLX0-7534": 0.0, "CHOLD_FWD_CHD-MONOMER": -3.032659320304975e-34, "CHORM_FWD_CHORISMUTPREPHENDEHYDRAT-CPLX": 0.17557916390088607, "CHORM_FWD_CHORISMUTPREPHENDEHYDROG-CPLX": 0.0, "CHORS_FWD_AROC-CPLX_mod_fmnh2": 0.0, "CHORS_FWD_AROC-CPLX_mod_fadh2": 0.20146081009787487, "CHRPL_FWD_CHORPYRLY-MONOMER": 8.48177892631734e-05, "CHTBSptspp_FWD_PTSI-MONOMER": 0.0, "CHTBStex_REV_G6700-MONOMER": 0.0, "CHTBStex_FWD_G6700-MONOMER": 0.0, "CHTBStex_REV_CPLX0-7533": 0.0, "CHTBStex_FWD_CPLX0-7533": 0.0, "CHTBStex_REV_CPLX0-7530": 0.0, "CHTBStex_FWD_CPLX0-7530": 0.0, "CHTBStex_REV_CPLX0-7534": 0.0, "CHTBStex_FWD_CPLX0-7534": 0.0, "CINNDO_FWD_HCAMULTI-CPLX": 0.0, "CITL_FWD_CITLY-CPLX": 0.0, "CITt3pp_FWD_CPLX_dummy": 0.0, "CITt7pp_FWD_B0612-MONOMER": 0.0, "CITtex_REV_G6700-MONOMER": 0.0, "CITtex_FWD_G6700-MONOMER": 0.0, "CITtex_REV_CPLX0-7533": 0.0, "CITtex_FWD_CPLX0-7533": 0.0, "CITtex_REV_CPLX0-7530": 0.0, "CITtex_FWD_CPLX0-7530": 0.0, "CITtex_REV_CPLX0-7534": 0.0, "CITtex_FWD_CPLX0-7534": 0.0, "CLIPAabctex_FWD_ABC-53-CPLX": 0.0, "CLPNH120pp_FWD_CPLX_dummy": 0.0, "CLPNH140pp_FWD_CPLX_dummy": 0.0, "CLPNH141pp_FWD_CPLX_dummy": 0.0, "CLPNH160pp_FWD_CPLX_dummy": 0.0, "CLPNH161pp_FWD_CPLX_dummy": 0.0, "CLPNH180pp_FWD_CPLX_dummy": 0.0, "CLPNH181pp_FWD_CPLX_dummy": 0.0, "CLPNS120pp_REV_G6406-MONOMER": 0.0, "CLPNS120pp_FWD_G6406-MONOMER": 0.0, "CLPNS120pp_REV_CARDIOLIPSYN-MONOMER": 0.0, "CLPNS120pp_FWD_CARDIOLIPSYN-MONOMER": 0.0, "CLPNS140pp_REV_G6406-MONOMER": 0.0, "CLPNS140pp_FWD_G6406-MONOMER": 0.0, "CLPNS140pp_REV_CARDIOLIPSYN-MONOMER": 0.0, "CLPNS140pp_FWD_CARDIOLIPSYN-MONOMER": 0.0, "CLPNS141pp_REV_G6406-MONOMER": 0.0, "CLPNS141pp_FWD_G6406-MONOMER": 0.0, "CLPNS141pp_REV_CARDIOLIPSYN-MONOMER": 0.0, "CLPNS141pp_FWD_CARDIOLIPSYN-MONOMER": 0.0, "CLPNS160pp_REV_G6406-MONOMER": 0.0, "CLPNS160pp_FWD_G6406-MONOMER": 0.0, "CLPNS160pp_REV_CARDIOLIPSYN-MONOMER": 0.0, "CLPNS160pp_FWD_CARDIOLIPSYN-MONOMER": 0.0, "CLPNS161pp_REV_G6406-MONOMER": 0.0, "CLPNS161pp_FWD_G6406-MONOMER": 0.0, "CLPNS161pp_REV_CARDIOLIPSYN-MONOMER": 0.0, "CLPNS161pp_FWD_CARDIOLIPSYN-MONOMER": 0.0, "CLPNS180pp_REV_G6406-MONOMER": 0.0, "CLPNS180pp_FWD_G6406-MONOMER": 0.0, "CLPNS180pp_REV_CARDIOLIPSYN-MONOMER": 0.0, "CLPNS180pp_FWD_CARDIOLIPSYN-MONOMER": 0.0, "CLPNS181pp_REV_G6406-MONOMER": 0.0, "CLPNS181pp_FWD_G6406-MONOMER": 0.0, "CLPNS181pp_REV_CARDIOLIPSYN-MONOMER": 0.0, "CLPNS181pp_FWD_CARDIOLIPSYN-MONOMER": 0.0, "CLt3_2pp_FWD_YNFJ-MONOMER": 0.0, "CLt3_2pp_FWD_YADQ-MONOMER": 0.0, "CLtex_REV_G6700-MONOMER": 0.0, "CLtex_FWD_G6700-MONOMER": 0.0, "CLtex_REV_CPLX0-7533": 0.0, "CLtex_FWD_CPLX0-7533": 0.0, "CLtex_REV_CPLX0-7530": 0.0, "CLtex_FWD_CPLX0-7530": 0.0, "CLtex_REV_CPLX0-7534": 0.0, "CLtex_FWD_CPLX0-7534": 0.0, "CMPN_FWD_CPLX_dummy": 0.0, "CMPtex_REV_G6700-MONOMER": 0.0, "CMPtex_FWD_G6700-MONOMER": 0.0, "CMPtex_REV_CPLX0-7533": 0.0, "CMPtex_FWD_CPLX0-7533": 0.0, "CMPtex_REV_CPLX0-7530": 0.0, "CMPtex_FWD_CPLX0-7530": 0.0, "CMPtex_REV_CPLX0-7534": 0.0, "CMPtex_FWD_CPLX0-7534": 0.0, "CMtex_REV_CPLX0-7534": 0.0, "CMtex_FWD_CPLX0-7534": 0.0, "CMtex_REV_CPLX0-7530": 0.0, "CMtex_FWD_CPLX0-7530": 0.0, "CMtex_REV_CPLX0-7533": 0.0, "CMtex_FWD_CPLX0-7533": 0.0, "CMtex_REV_G6700-MONOMER": 0.0, "CMtex_FWD_G6700-MONOMER": 0.0, "CMtpp_FWD_CPLX0-3932": 0.0, "CMtpp_FWD_TRANS-CPLX-201": 0.0, "CO2tex_REV_G6700-MONOMER": 0.0, "CO2tex_FWD_G6700-MONOMER": 0.0, "CO2tex_REV_CPLX0-7533": 8.367975370475932, "CO2tex_FWD_CPLX0-7533": 0.0, "CO2tex_REV_CPLX0-7530": 0.0, "CO2tex_FWD_CPLX0-7530": 0.0, "CO2tex_REV_CPLX0-7534": 0.0, "CO2tex_FWD_CPLX0-7534": 0.0, "CO2tpp_REV_SPONT": 8.367975370475932, "CO2tpp_FWD_SPONT": 0.0, "COBALT2abcpp_FWD_YHHO-MONOMER": 0.0, "COBALT2t3pp_FWD_B0752-MONOMER": 0.0, "COBALT2t3pp_FWD_CPLX0-7641": 0.0, "COBALT2tex_REV_G6700-MONOMER": 0.0, "COBALT2tex_FWD_G6700-MONOMER": 0.0, "COBALT2tex_REV_CPLX0-7533": 0.0, "COBALT2tex_FWD_CPLX0-7533": 4.7423366968902114e-05, "COBALT2tex_REV_CPLX0-7530": 0.0, "COBALT2tex_FWD_CPLX0-7530": 0.0, "COBALT2tex_REV_CPLX0-7534": 0.0, "COBALT2tex_FWD_CPLX0-7534": 0.0, "COBALT2tpp_FWD_CORA-MONOMER": 4.7423366968902114e-05, "COBALT2tpp_FWD_EG11167-MONOMER": 0.0, "COLIPAKpp_FWD_G7146-MONOMER": 0.0, "COLIPAPabctex_FWD_ABC-53-CPLX": 0.0, "COLIPAabcpp_FWD_CPLX0-7704_mod_mg2": 0.0, "COLIPAabctex_FWD_ABC-53-CPLX": 1.2060445330689815e-35, "CPGNR1_FWD_CPLX_dummy": 0.0, "CPGNR2_FWD_CPLX_dummy": 0.0, "CPGNR3_FWD_CPLX_dummy": 0.0, "CPGNUtex_FWD_CPLX_dummy": 0.0, "CPGNUtpp_FWD_CPLX_dummy": 0.0, "CPGNabcpp_FWD_ABC-11-CPLX": 0.0, "CPGNexs_FWD_SPONT": 0.0, "CPGNtonex_FWD_CPLX0-1923_EG10306-MONOMER": 0.0, "CPH4S_FWD_G7431-MONOMER": 3.474099600071691e-05, "CPMPS_FWD_EG11595-MONOMER_EG11666-MONOMER": 0.0, "CPPPGO_FWD_CPLX0-7808_mod_mn2": 1.0386257525906093e-06, "CPPPGO2_FWD_HEMN-MONOMER_mod_4fe4s": 0.0, "CRNBTCT_REV_CARNDEHYDRA-CPLX": 0.0, "CRNBTCT_FWD_CARNDEHYDRA-CPLX": 0.0, "CRNCAL2_FWD_CAIC-MONOMER": 0.0, "CRNCAR_REV_CARNRACE-MONOMER": 0.0, "CRNCAR_FWD_CARNRACE-MONOMER": 0.0, "CRNCBCT_REV_CARNDEHYDRA-CPLX": 0.0, "CRNCBCT_FWD_CARNDEHYDRA-CPLX": 0.0, "CRNCDH_REV_CARNRACE-MONOMER": 0.0, "CRNCDH_FWD_CARNRACE-MONOMER": 0.0, "CRNDCAL2_FWD_CAIC-MONOMER": 0.0, "CRNDabcpp_FWD_ABC-26-CPLX": 0.0, "CRNDt2rpp_REV_CPLX0-7642": 0.0, "CRNDt2rpp_FWD_CPLX0-7642": 0.0, "CRNDtex_REV_CPLX0-7534": 0.0, "CRNDtex_FWD_CPLX0-7534": 0.0, "CRNDtex_REV_CPLX0-7530": 0.0, "CRNDtex_FWD_CPLX0-7530": 0.0, "CRNDtex_REV_CPLX0-7533": 0.0, "CRNDtex_FWD_CPLX0-7533": 0.0, "CRNDtex_REV_G6700-MONOMER": 0.0, "CRNDtex_FWD_G6700-MONOMER": 0.0, "CRNabcpp_FWD_ABC-26-CPLX": 0.0, "CRNt2rpp_REV_CPLX0-7642": 0.0, "CRNt2rpp_FWD_CPLX0-7642": -1.509845473229711e-28, "CRNt7pp_FWD_CPLX0-7906": -3.5012428211523516e-57, "CRNt8pp_FWD_CPLX0-7906": 0.0, "CRNtex_REV_G6700-MONOMER": 0.0, "CRNtex_FWD_G6700-MONOMER": 0.0, "CRNtex_REV_CPLX0-7533": -1.3468236804227218e-31, "CRNtex_FWD_CPLX0-7533": 0.0, "CRNtex_REV_CPLX0-7530": 0.0, "CRNtex_FWD_CPLX0-7530": 0.0, "CRNtex_REV_CPLX0-7534": 0.0, "CRNtex_FWD_CPLX0-7534": 0.0, "CS_FWD_CITRATE-SI-SYNTHASE": 2.0874510315639916, "CSND_FWD_CYTDEAM-MONOMER_mod_fe2_mod_zn2": 0.0, "CSND_FWD_CYTDEAM-MONOMER_mod_mn2_mod_zn2": 0.0, "CSND_FWD_CYTDEAM-MONOMER_mod_cobalt2_mod_zn2": 0.0, "CSNt2pp_FWD_CODB-MONOMER": 0.0, "CSNtex_REV_G6700-MONOMER": 0.0, "CSNtex_FWD_G6700-MONOMER": 0.0, "CSNtex_REV_CPLX0-7533": 0.0, "CSNtex_FWD_CPLX0-7533": 0.0, "CSNtex_REV_CPLX0-7530": 0.0, "CSNtex_FWD_CPLX0-7530": 0.0, "CSNtex_REV_CPLX0-7534": 0.0, "CSNtex_FWD_CPLX0-7534": 0.0, "CTBTCAL2_FWD_CAIC-MONOMER": 0.0, "CTBTabcpp_FWD_ABC-26-CPLX": 0.0, "CTBTt2rpp_REV_CPLX0-7642": 0.0, "CTBTt2rpp_FWD_CPLX0-7642": 0.0, "CTECOAI6_REV_FADB-CPLX": 0.0, "CTECOAI6_FWD_FADB-CPLX": 0.0, "CTECOAI7_REV_FADB-CPLX": 0.05721520691478185, "CTECOAI7_FWD_FADB-CPLX": 0.0, "CTECOAI8_REV_FADB-CPLX": 0.0, "CTECOAI8_FWD_FADB-CPLX": 0.0, "CTPS2_FWD_CTPSYN-CPLX_mod_mg2": 0.06709095132516027, "CU1Opp_FWD_EG12318-MONOMER": 0.0, "CU1abcpp_FWD_G6260-MONOMER": 0.0, "CU2abcpp_FWD_YHHO-MONOMER": 0.0, "CU2tex_REV_G6700-MONOMER": 0.0, "CU2tex_FWD_G6700-MONOMER": 0.0, "CU2tex_REV_CPLX0-7530": 0.0, "CU2tex_FWD_CPLX0-7530": 0.0, "CU2tex_REV_CPLX0-7533": 0.0, "CU2tex_FWD_CPLX0-7533": 5.193128762953047e-07, "CU2tex_REV_CPLX0-7534": 0.0, "CU2tex_FWD_CPLX0-7534": 0.0, "CU2tpp_FWD_EG11167-MONOMER": 5.193128762953047e-07, "CUt3_FWD_CPLX0-1721": 0.0, "CUtex_REV_G6700-MONOMER": 0.0, "CUtex_FWD_G6700-MONOMER": 0.0, "CUtex_REV_CPLX0-7533": 0.0, "CUtex_FWD_CPLX0-7533": 0.0, "CUtex_REV_CPLX0-7530": 0.0, "CUtex_FWD_CPLX0-7530": 0.0, "CUtex_REV_CPLX0-7534": 0.0, "CUtex_FWD_CPLX0-7534": 0.0, "CYANST_FWD_CPLX0-242": 0.0, "CYANSTpp_FWD_EG10780-MONOMER": 0.0, "CYANtex_REV_G6700-MONOMER": 0.0, "CYANtex_FWD_G6700-MONOMER": 0.0, "CYANtex_REV_CPLX0-7533": 0.0, "CYANtex_FWD_CPLX0-7533": 0.0, "CYANtex_REV_CPLX0-7530": 0.0, "CYANtex_FWD_CPLX0-7530": 0.0, "CYANtex_REV_CPLX0-7534": 0.0, "CYANtex_FWD_CPLX0-7534": 0.0, "CYNTAH_FWD_CPLX0-7520": 0.0, "CYNTt2pp_FWD_CYNX-MONOMER": 0.0, "CYNTtex_REV_G6700-MONOMER": 0.0, "CYNTtex_FWD_G6700-MONOMER": 0.0, "CYNTtex_REV_CPLX0-7533": 0.0, "CYNTtex_FWD_CPLX0-7533": 0.0, "CYNTtex_REV_CPLX0-7530": 0.0, "CYNTtex_FWD_CPLX0-7530": 0.0, "CYNTtex_REV_CPLX0-7534": 0.0, "CYNTtex_FWD_CPLX0-7534": 0.0, "CYSDDS_FWD_DCYSDESULF-CPLX_mod_pydx5p": 0.0, "CYSDS_FWD_TRYPTOPHAN-CPLX": 0.0, "CYSDS_FWD_CYSTATHIONINE-BETA-LYASE-CPLX": 0.0, "CYSDabcpp_FWD_CPLX_dummy": 0.0, "CYSDtex_REV_G6700-MONOMER": 0.0, "CYSDtex_FWD_G6700-MONOMER": 0.0, "CYSDtex_REV_CPLX0-7533": 0.0, "CYSDtex_FWD_CPLX0-7533": 0.0, "CYSDtex_REV_CPLX0-7530": 0.0, "CYSDtex_FWD_CPLX0-7530": 0.0, "CYSDtex_REV_CPLX0-7534": 0.0, "CYSDtex_FWD_CPLX0-7534": 0.0, "CYSS_FWD_ACSERLYA-CPLX_mod_2:pydx5p": 0.07289927312037152, "CYSS_FWD_ACSERLYB-CPLX_mod_pydx5p": 8.698819096921882e-36, "CYSSADS_FWD_CPLX0-7838_mod_pydx5p": 0.0, "CYSSADS_FWD_CPLX0-7838_CPLX0-7839_mod_pydx5p": 0.0, "CYSTL_FWD_EG10564-MONOMER": 0.05631153881786766, "CYSTL_FWD_CYSTATHIONINE-BETA-LYASE-CPLX_mod_pydx5p": 0.0, "CYSabc2pp_FWD_ABC-6-CPLX": 0.0, "CYSabcpp_FWD_CPLX_dummy": 0.0, "CYStex_REV_G6700-MONOMER": 0.0, "CYStex_FWD_G6700-MONOMER": 0.0, "CYStex_REV_CPLX0-7533": 0.0, "CYStex_FWD_CPLX0-7533": 0.0, "CYStex_REV_CPLX0-7530": 0.0, "CYStex_FWD_CPLX0-7530": 0.0, "CYStex_REV_CPLX0-7534": 0.0, "CYStex_FWD_CPLX0-7534": 0.0, "CYStpp_FWD_EG12445-MONOMER": 0.0, "CYStpp_FWD_EG11639-MONOMER": 0.0, "CYTBD2pp_FWD_APP-UBIOX-CPLX_mod_pheme_mod_hemed": 0.0, "CYTBDpp_FWD_CYT-D-UBIOX-CPLX_mod_pheme_mod_hemed": 0.0, "CYTBDpp_FWD_APP-UBIOX-CPLX_mod_pheme_mod_hemed": 0.0, "CYTBO3_4pp_FWD_CYT-O-UBIOX-CPLX_mod_pheme_mod_hemeO_mod_cu2": 14.745882227475741, "CYTD_FWD_CYTIDEAM-CPLX_mod_zn2": 0.0, "CYTDH_FWD_EG11082-MONOMER": 0.0, "CYTDH_FWD_CPLX0-7904": 0.0, "CYTDH_FWD_G6358-MONOMER": 0.0, "CYTDK2_FWD_UDK-MONOMER_mod_mg2": 2.1760001099734525e-30, "CYTDt2pp_FWD_NUPC-MONOMER": 0.0, "CYTDt2pp_FWD_NUPG-MONOMER": 0.0, "CYTDt2rpp_REV_XAPB-MONOMER": 0.0, "CYTDt2rpp_FWD_XAPB-MONOMER": 2.1388350964689514e-30, "CYTDtex_REV_G6700-MONOMER": 0.0, "CYTDtex_FWD_G6700-MONOMER": 0.0, "CYTDtex_REV_CPLX0-7533": 0.0, "CYTDtex_FWD_CPLX0-7533": 0.0, "CYTDtex_REV_CPLX0-7530": 0.0, "CYTDtex_FWD_CPLX0-7530": 0.0, "CYTDtex_REV_CPLX0-7534": 0.0, "CYTDtex_FWD_CPLX0-7534": 0.0, "CYTK1_REV_CMPKI-MONOMER_mod_mg2": 0.0, "CYTK1_FWD_CMPKI-MONOMER_mod_mg2": 0.09671496218420036, "CYTK2_REV_CMPKI-MONOMER_mod_mg2": 0.0, "CYTK2_FWD_CMPKI-MONOMER_mod_mg2": 0.0, "D__LACt2pp_REV_LCTP-MONOMER": 0.0, "D__LACt2pp_FWD_LCTP-MONOMER": 0.0, "D__LACt2pp_REV_B2975-MONOMER": 0.0, "D__LACt2pp_FWD_B2975-MONOMER": 0.0, "D__LACtex_REV_G6700-MONOMER": 0.0, "D__LACtex_FWD_G6700-MONOMER": 0.0, "D__LACtex_REV_CPLX0-7533": 0.0, "D__LACtex_FWD_CPLX0-7533": 0.0, "D__LACtex_REV_CPLX0-7530": 0.0, "D__LACtex_FWD_CPLX0-7530": 0.0, "D__LACtex_REV_CPLX0-7534": 0.0, "D__LACtex_FWD_CPLX0-7534": 0.0, "DAAD_FWD_DALADEHYDROGA-MONOMER": 0.0, "DADA_FWD_ADENODEAMIN-MONOMER": 0.0, "DADK_REV_ADENYL-KIN-MONOMER_mod_mg2": 0.0, "DADK_FWD_ADENYL-KIN-MONOMER_mod_mg2": 0.0, "DADNt2pp_FWD_NUPC-MONOMER": 0.0, "DADNt2pp_FWD_NUPG-MONOMER": 0.0, "DADNtex_REV_EG11035-MONOMER": 0.0, "DADNtex_FWD_EG11035-MONOMER": 0.0, "DAGK120_FWD_DIACYLGLYKIN-CPLX_mod_cd2_mod_zn2_mod_mg2_mod_mn2_mod_cobalt2": 0.0, "DAGK140_FWD_DIACYLGLYKIN-CPLX_mod_cd2_mod_zn2_mod_mg2_mod_mn2_mod_cobalt2": 0.0, "DAGK141_FWD_DIACYLGLYKIN-CPLX_mod_cd2_mod_zn2_mod_mg2_mod_mn2_mod_cobalt2": -5.053096215240324e-36, "DAGK160_FWD_DIACYLGLYKIN-CPLX_mod_cd2_mod_zn2_mod_mg2_mod_mn2_mod_cobalt2": 0.0, "DAGK161_FWD_DIACYLGLYKIN-CPLX_mod_cd2_mod_zn2_mod_mg2_mod_mn2_mod_cobalt2": 0.0, "DAGK180_FWD_DIACYLGLYKIN-CPLX_mod_cd2_mod_zn2_mod_mg2_mod_mn2_mod_cobalt2": 0.0, "DAGK181_FWD_DIACYLGLYKIN-CPLX_mod_cd2_mod_zn2_mod_mg2_mod_mn2_mod_cobalt2": 0.0, "DALAt2pp_FWD_CYCA-MONOMER": 0.005284566654809557, "DALAtex_REV_G6700-MONOMER": 0.0, "DALAtex_FWD_G6700-MONOMER": 0.0, "DALAtex_REV_CPLX0-7533": 0.0, "DALAtex_FWD_CPLX0-7533": 0.0, "DALAtex_REV_CPLX0-7530": 0.0, "DALAtex_FWD_CPLX0-7530": 0.0, "DALAtex_REV_CPLX0-7534": 0.0, "DALAtex_FWD_CPLX0-7534": 0.0, "DAMPtex_REV_G6700-MONOMER": 0.0, "DAMPtex_FWD_G6700-MONOMER": 0.0, "DAMPtex_REV_CPLX0-7533": 0.0, "DAMPtex_FWD_CPLX0-7533": 0.0, "DAMPtex_REV_CPLX0-7530": 0.0, "DAMPtex_FWD_CPLX0-7530": 0.0, "DAMPtex_REV_CPLX0-7534": 0.0, "DAMPtex_FWD_CPLX0-7534": 0.0, "DAPAL_FWD_CPLX0-1401_mod_pydx5p": 0.0, "DAPDC_FWD_DIAMINOPIMDECARB-CPLX_mod_pydx5p": 0.11766388146043473, "DAPE_REV_DIAMINOPIMEPIM-MONOMER": 0.0, "DAPE_FWD_DIAMINOPIMEPIM-MONOMER": 0.12823301477005383, "DAPabcpp_FWD_CPLX_dummy": 0.0, "DAPtex_REV_G6700-MONOMER": 0.0, "DAPtex_FWD_G6700-MONOMER": 0.0, "DAPtex_REV_CPLX0-7533": 0.0, "DAPtex_FWD_CPLX0-7533": 0.0, "DAPtex_REV_CPLX0-7530": 0.0, "DAPtex_FWD_CPLX0-7530": 0.0, "DAPtex_REV_CPLX0-7534": 0.0, "DAPtex_FWD_CPLX0-7534": 0.0, "DASYN120_FWD_CDPDIGLYSYN-MONOMER_mod_mg2_mod_k": 0.0013934530467476448, "DASYN140_FWD_CDPDIGLYSYN-MONOMER_mod_mg2_mod_k": 0.0, "DASYN141_FWD_CDPDIGLYSYN-MONOMER_mod_mg2_mod_k": -5.053096215240324e-36, "DASYN160_FWD_CDPDIGLYSYN-MONOMER_mod_mg2_mod_k": 0.024271580287175548, "DASYN161_FWD_CDPDIGLYSYN-MONOMER_mod_mg2_mod_k": 0.02860755695802836, "DASYN180_FWD_CDPDIGLYSYN-MONOMER_mod_mg2_mod_k": 0.0, "DASYN181_FWD_CDPDIGLYSYN-MONOMER_mod_mg2_mod_k": 0.0, "DATPHs_FWD_SPONT": 0.0, "DB4PS_FWD_DIOHBUTANONEPSYN-CPLX_mod_mg2": 0.00021051027910030617, "DBTS_FWD_DETHIOBIOTIN-SYN-CPLX_mod_mg2": 1.1346137581793896e-07, "DC6PH_FWD_EG10144-MONOMER": 0.0, "DCAtex_REV_G6700-MONOMER": 0.0, "DCAtex_FWD_G6700-MONOMER": 0.0, "DCAtex_REV_CPLX0-7533": 0.0, "DCAtex_FWD_CPLX0-7533": 0.0, "DCAtex_REV_CPLX0-7530": 0.0, "DCAtex_FWD_CPLX0-7530": 0.0, "DCAtex_REV_CPLX0-7534": 0.0, "DCAtex_FWD_CPLX0-7534": 0.0, "DCMPtex_REV_G6700-MONOMER": 0.0, "DCMPtex_FWD_G6700-MONOMER": 0.0, "DCMPtex_REV_CPLX0-7533": 0.0, "DCMPtex_FWD_CPLX0-7533": 0.0, "DCMPtex_REV_CPLX0-7530": 0.0, "DCMPtex_FWD_CPLX0-7530": 0.0, "DCMPtex_REV_CPLX0-7534": 0.0, "DCMPtex_FWD_CPLX0-7534": 0.0, "DCTPD_FWD_DCTP-DEAM-CPLX": 0.0, "DCYTD_FWD_CYTIDEAM-CPLX_mod_zn2": 0.0, "DCYTt2pp_FWD_NUPC-MONOMER": 0.0, "DCYTt2pp_FWD_NUPG-MONOMER": 0.0, "DCYTtex_REV_EG11035-MONOMER": 0.0, "DCYTtex_FWD_EG11035-MONOMER": 0.0, "DDCAtexi_FWD_EG10280-MONOMER": 0.0, "DDGALK_FWD_DEHYDDEOXGALACTKIN-MONOMER": 0.0, "DDGLCNt2rpp_REV_KDGT-MONOMER": 1.9016461040434265e-35, "DDGLCNt2rpp_FWD_KDGT-MONOMER": 0.0, "DDGLCNtex_REV_CPLX0-7530": 0.0, "DDGLCNtex_FWD_CPLX0-7530": 0.0, "DDGLCNtex_REV_CPLX0-7533": 0.0, "DDGLCNtex_FWD_CPLX0-7533": 0.0, "DDGLCNtex_REV_G6700-MONOMER": 0.0, "DDGLCNtex_FWD_G6700-MONOMER": 0.0, "DDGLCNtex_REV_CPLX0-7534": 0.0, "DDGLCNtex_FWD_CPLX0-7534": 0.0, "DDGLK_FWD_DEOXYGLUCONOKIN-MONOMER_mod_mg2": 5.983715848346199e-33, "DDPA_FWD_AROG-CPLX_mod_fe2": 0.0, "DDPA_FWD_AROF-CPLX_mod_2:fe2": 0.20146081009787487, "DDPA_FWD_AROH-CPLX_mod_fe3": 0.0, "DDPGALA_REV_DEHYDDEOXPHOSGALACT-ALDOL-MONOMER": 0.0, "DDPGALA_FWD_DEHYDDEOXPHOSGALACT-ALDOL-MONOMER": 0.0, "DGK1_REV_GUANYL-KIN-CPLX": 0.0, "DGK1_FWD_GUANYL-KIN-CPLX": 0.0, "DGMPtex_REV_G6700-MONOMER": 0.0, "DGMPtex_FWD_G6700-MONOMER": 0.0, "DGMPtex_REV_CPLX0-7533": 0.0, "DGMPtex_FWD_CPLX0-7533": 0.0, "DGMPtex_REV_CPLX0-7530": 0.0, "DGMPtex_FWD_CPLX0-7530": 0.0, "DGMPtex_REV_CPLX0-7534": 0.0, "DGMPtex_FWD_CPLX0-7534": 0.0, "DGSNt2pp_FWD_NUPG-MONOMER": 0.0, "DGSNtex_REV_G6700-MONOMER": 0.0, "DGSNtex_FWD_G6700-MONOMER": 0.0, "DGSNtex_REV_CPLX0-7533": 0.0, "DGSNtex_FWD_CPLX0-7533": 0.0, "DGSNtex_REV_CPLX0-7530": 0.0, "DGSNtex_FWD_CPLX0-7530": 0.0, "DGSNtex_REV_CPLX0-7534": 0.0, "DGSNtex_FWD_CPLX0-7534": 0.0, "DHACOAH_REV_G6714-MONOMER": 4.286105734652705e-28, "DHACOAH_FWD_G6714-MONOMER": 4.286105734652705e-28, "DHAD1_FWD_DIHYDROXYACIDDEHYDRAT-CPLX_mod_4fe4s": 0.37920346619297124, "DHAD2_FWD_DIHYDROXYACIDDEHYDRAT-CPLX_mod_4fe4s": 0.11355266468592036, "DHAPT_FWD_CPLX0-2081": 0.0, "DHAtex_REV_G6700-MONOMER": 0.0, "DHAtex_FWD_G6700-MONOMER": 0.0, "DHAtex_REV_CPLX0-7533": 0.0, "DHAtex_FWD_CPLX0-7533": 0.0, "DHAtex_REV_CPLX0-7530": 0.0, "DHAtex_FWD_CPLX0-7530": 0.0, "DHAtex_REV_CPLX0-7534": 0.0, "DHAtex_FWD_CPLX0-7534": 0.0, "DHAtpp_REV_CPLX_dummy": 0.0, "DHAtpp_FWD_CPLX_dummy": 0.0, "DHBD_REV_ENTA-CPLX": -4.941629766922158e-27, "DHBD_FWD_ENTA-CPLX": -4.941629766922158e-27, "DHBS_FWD_ENTE-CPLX": 0.0, "DHBSH_FWD_CPLX_dummy": 0.0, "DHCIND_FWD_PHENPRODIOLDEHYDROG-MONOMER": 0.0, "DHCINDO_FWD_DHPDIOXYGEN-CPLX_mod_fe2": 0.0, "DHDPRy_FWD_DIHYDROPICRED-CPLX": 0.12823301477005383, "DHDPS_FWD_DIHYDRODIPICSYN-CPLX": 0.12823301477005383, "DHFR_REV_G6862-MONOMER": 0.0, "DHFR_FWD_G6862-MONOMER": 0.0, "DHFR_REV_DIHYDROFOLATEREDUCT-MONOMER": 0.0, "DHFR_FWD_DIHYDROFOLATEREDUCT-MONOMER": 0.016361089525681674, "DHFS_FWD_FOLC-MONOMER": 0.0002544533677895202, "DHMPTR_FWD_G6862-MONOMER": 0.0, "DHNAOT4_FWD_DMK-MONOMER_mod_mg2": 0.0, "DHNCOAS_FWD_CPLX0-7882_mod_hco3": 0.0, "DHNCOAT_FWD_EG11110-MONOMER": 0.0, "DHNPA2r_REV_CPLX0-3936": 0.0, "DHNPA2r_FWD_CPLX0-3936": 0.0002544533677895202, "DHNPTE_REV_CPLX0-3936": 0.0, "DHNPTE_FWD_CPLX0-3936": 0.0, "DHORD2_FWD_DIHYDROOROTOX-MONOMER_mod_fmn": 0.12427897831971416, "DHORD5_FWD_DIHYDROOROTOX-MONOMER": 0.0, "DHORDfum_FWD_CPLX_dummy": 0.0, "DHORTS_REV_DIHYDROOROT-CPLX_mod_2:zn2": 0.12427897831971416, "DHORTS_FWD_DIHYDROOROT-CPLX_mod_2:zn2": 0.0, "DHPPD_FWD_PHENPRODIOLDEHYDROG-MONOMER": 0.0, "DHPPDA2_FWD_CPLX0-7659": 0.00010525513955015308, "DHPS2_FWD_H2PTEROATESYNTH-CPLX_mod_mg2": 0.0002544533677895202, "DHPTDCs2_FWD_SPONT": 0.001227474620717961, "DHPTDNR_FWD_DIHYDROPTERIREDUCT-CPLX_mod_fad": 0.0, "DHPTDNRN_FWD_DIHYDROPTERIREDUCT-CPLX_mod_fad": 0.0, "DHPTPE_REV_FOLXTET-CPLX_mod_ca2": 0.0, "DHPTPE_FWD_FOLXTET-CPLX_mod_ca2": 0.0, "DHPTPE_REV_FOLXTET-CPLX_mod_mg2": 0.0, "DHPTPE_FWD_FOLXTET-CPLX_mod_mg2": 0.0, "DHPTPE_REV_FOLXTET-CPLX_mod_mn2": 0.0, "DHPTPE_FWD_FOLXTET-CPLX_mod_mn2": 0.0, "DHQS_FWD_AROB-MONOMER_mod_cobalt2_mod_nad": 0.20146081009787487, "DHQTi_FWD_AROD-CPLX": 0.20146081009787487, "DIMPtex_REV_G6700-MONOMER": 0.0, "DIMPtex_FWD_G6700-MONOMER": 0.0, "DIMPtex_REV_CPLX0-7533": 0.0, "DIMPtex_FWD_CPLX0-7533": 0.0, "DIMPtex_REV_CPLX0-7530": 0.0, "DIMPtex_FWD_CPLX0-7530": 0.0, "DIMPtex_REV_CPLX0-7534": 0.0, "DIMPtex_FWD_CPLX0-7534": 0.0, "DINSt2pp_FWD_NUPG-MONOMER": 0.0, "DINStex_REV_G6700-MONOMER": 0.0, "DINStex_FWD_G6700-MONOMER": 0.0, "DINStex_REV_CPLX0-7533": 0.0, "DINStex_FWD_CPLX0-7533": 0.0, "DINStex_REV_CPLX0-7530": 0.0, "DINStex_FWD_CPLX0-7530": 0.0, "DINStex_REV_CPLX0-7534": 0.0, "DINStex_FWD_CPLX0-7534": 0.0, "DKGLCNR1_FWD_MONOMER0-149": 0.0, "DKGLCNR1_FWD_MONOMER0-148": 0.0, "DKGLCNR2x_FWD_CPLX0-235": 0.0, "DKGLCNR2y_FWD_CPLX0-235": 0.0, "DMATT_FWD_FPPSYN-MONOMER_mod_mn2": 0.00010625628783217963, "DMATT_FWD_FPPSYN-MONOMER_mod_mg2": 0.0, "DMPPS_FWD_CPLX0-7564_mod_nadph_mod_nadh_mod_fad_mod_cobalt2": 0.00013027943042561558, "DMQMT_FWD_DHHB-METHYLTRANSFER-CPLX_mod_zn2": -5.132691324785429e-34, "DMSOR1_FWD_DIMESULFREDUCT-CPLX_mod_bmocogdp": 0.0, "DMSOR1_FWD_CPLX0-1601": 0.0, "DMSOR1pp_FWD_CPLX-63": 0.0, "DMSOR2_FWD_DIMESULFREDUCT-CPLX_mod_bmocogdp": 0.0, "DMSOR2pp_FWD_CPLX-63": 0.0, "DMSOtex_REV_G6700-MONOMER": 0.0, "DMSOtex_FWD_G6700-MONOMER": 0.0, "DMSOtex_REV_CPLX0-7533": 0.0, "DMSOtex_FWD_CPLX0-7533": 0.0, "DMSOtex_REV_CPLX0-7530": 0.0, "DMSOtex_FWD_CPLX0-7530": 0.0, "DMSOtex_REV_CPLX0-7534": 0.0, "DMSOtex_FWD_CPLX0-7534": 0.0, "DMSOtpp_REV_SPONT": 0.0, "DMSOtpp_FWD_SPONT": 0.0, "DMStex_REV_G6700-MONOMER": 0.0, "DMStex_FWD_G6700-MONOMER": 0.0, "DMStex_REV_CPLX0-7533": 0.0, "DMStex_FWD_CPLX0-7533": 0.0, "DMStex_REV_CPLX0-7530": 0.0, "DMStex_FWD_CPLX0-7530": 0.0, "DMStex_REV_CPLX0-7534": 0.0, "DMStex_FWD_CPLX0-7534": 0.0, "DNMPPA_FWD_CPLX_dummy": 0.0002544533677895202, "DNTPPA_FWD_EG10626-MONOMER_mod_mn2_mod_mg2": 0.0002544533677895202, "DNTPPA_FWD_H2NEOPTERINP3PYROPHOSPHOHYDRO-MONOMER_mod_mg2": 0.0, "DOGULNR_FWD_CPLX0-2061": 0.0, "DOPAtex_REV_G6700-MONOMER": 0.0, "DOPAtex_FWD_G6700-MONOMER": 0.0, "DOPAtex_REV_CPLX0-7533": 0.0, "DOPAtex_FWD_CPLX0-7533": 0.0, "DOPAtex_REV_CPLX0-7530": 0.0, "DOPAtex_FWD_CPLX0-7530": 0.0, "DOPAtex_REV_CPLX0-7534": 0.0, "DOPAtex_FWD_CPLX0-7534": 0.0, "DOXRBCNtex_REV_CPLX0-7534": 0.0, "DOXRBCNtex_FWD_CPLX0-7534": 0.0, "DOXRBCNtex_REV_CPLX0-7530": 0.0, "DOXRBCNtex_FWD_CPLX0-7530": 0.0, "DOXRBCNtex_REV_CPLX0-7533": 0.0, "DOXRBCNtex_FWD_CPLX0-7533": 0.0, "DOXRBCNtex_REV_G6700-MONOMER": 0.0, "DOXRBCNtex_FWD_G6700-MONOMER": 0.0, "DOXRBCNtpp_FWD_CPLX0-3932": 0.0, "DOXRBCNtpp_FWD_TRANS-CPLX-201": 0.0, "DPCOAK_FWD_EG12312-MONOMER": 0.00021972238277902361, "DPR_FWD_CPLX0-7643": 0.0, "DPR_FWD_2-DEHYDROPANTOATE-REDUCT-MONOMER": 0.00021972238277902361, "DRPA_FWD_DEOXYRIBOSE-P-ALD-MONOMER": 0.0, "DSERDHr_REV_CPLX0-1962": 0.0, "DSERDHr_FWD_CPLX0-1962": 0.0, "DSERt2pp_FWD_CYCA-MONOMER": 0.0, "DSERtex_REV_G6700-MONOMER": 0.0, "DSERtex_FWD_G6700-MONOMER": 0.0, "DSERtex_REV_CPLX0-7533": 0.0, "DSERtex_FWD_CPLX0-7533": 0.0, "DSERtex_REV_CPLX0-7530": 0.0, "DSERtex_FWD_CPLX0-7530": 0.0, "DSERtex_REV_CPLX0-7534": 0.0, "DSERtex_FWD_CPLX0-7534": 0.0, "DTARTD_FWD_FUMARASE-B_mod_4fe4s": 0.0, "DTMPK_REV_DTMPKI-MONOMER_mod_mg2": 0.0, "DTMPK_FWD_DTMPKI-MONOMER_mod_mg2": 0.016106636157892155, "DTMPtex_REV_G6700-MONOMER": 0.0, "DTMPtex_FWD_G6700-MONOMER": 0.0, "DTMPtex_REV_CPLX0-7533": 0.0, "DTMPtex_FWD_CPLX0-7533": 0.0, "DTMPtex_REV_CPLX0-7530": 0.0, "DTMPtex_FWD_CPLX0-7530": 0.0, "DTMPtex_REV_CPLX0-7534": 0.0, "DTMPtex_FWD_CPLX0-7534": 0.0, "DUMPtex_REV_G6700-MONOMER": 0.0, "DUMPtex_FWD_G6700-MONOMER": 0.0, "DUMPtex_REV_CPLX0-7533": 0.0, "DUMPtex_FWD_CPLX0-7533": 0.0, "DUMPtex_REV_CPLX0-7530": 0.0, "DUMPtex_FWD_CPLX0-7530": 0.0, "DUMPtex_REV_CPLX0-7534": 0.0, "DUMPtex_FWD_CPLX0-7534": 0.0, "DURADx_REV_CPLX0-7788": 0.0, "DURADx_FWD_CPLX0-7788": 0.0, "DURIK1_FWD_TDK-MONOMER": 0.0, "DURIPP_REV_DEOA-CPLX": 0.0, "DURIPP_FWD_DEOA-CPLX": 0.0, "DURIPP_REV_DEOD-CPLX": 0.0, "DURIPP_FWD_DEOD-CPLX": 0.0, "DURIt2pp_FWD_NUPC-MONOMER": 0.0, "DURIt2pp_FWD_NUPG-MONOMER": 0.0, "DURItex_REV_EG11035-MONOMER": 0.0, "DURItex_FWD_EG11035-MONOMER": 0.0, "DUTPDP_FWD_DUTP-PYROP-CPLX_mod_zn2": 0.0, "DUTPDP_FWD_G7164-MONOMER": 0.016106636157892155, "DXPRIi_FWD_DXPREDISOM-CPLX_mod_mg2": 0.0, "DXPRIi_FWD_DXPREDISOM-CPLX_mod_cobalt2": 0.0009342344379475293, "DXPRIi_FWD_DXPREDISOM-CPLX_mod_mn2": 0.0, "DXPS_FWD_CPLX0-743_mod_thmpp": 0.0009581533532896277, "DXYLK_FWD_CPLX0-7466_mod_mg2": -6.5706499387677e-32, "E4PD_REV_GAPDH-A-CPLX": 0.0, "E4PD_FWD_GAPDH-A-CPLX": 1.7604649421053578e-05, "E4PD_REV_ERYTH4PDEHYDROG-CPLX": 0.0, "E4PD_FWD_ERYTH4PDEHYDROG-CPLX": 0.0, "ECA4COLIPAabctex_FWD_ABC-53-CPLX": 0.0, "ECA4OALpp_FWD_EG11424-MONOMER": 0.0, "ECAP1pp_FWD_CPLX0-3976_edit": 0.0, "ECAP2pp_FWD_CPLX0-3976_edit": 0.0, "ECAP3pp_FWD_CPLX0-3976_edit": 0.0, "ECAtpp_FWD_EG11486-MONOMER": 0.0, "ECOAH1_REV_CPLX0-1666": 0.0, "ECOAH1_FWD_CPLX0-1666": 0.13953027440402038, "ECOAH1_REV_FADB-CPLX": 0.0, "ECOAH1_FWD_FADB-CPLX": 0.0, "ECOAH2_REV_CPLX0-1666": 0.0, "ECOAH2_FWD_CPLX0-1666": 0.13953027440402038, "ECOAH2_REV_FADB-CPLX": 0.0, "ECOAH2_FWD_FADB-CPLX": 0.0, "ECOAH3_REV_CPLX0-1666": 0.0, "ECOAH3_FWD_CPLX0-1666": 0.13953027440402038, "ECOAH3_REV_FADB-CPLX": 0.0, "ECOAH3_FWD_FADB-CPLX": 0.0, "ECOAH4_REV_CPLX0-1666": 0.0, "ECOAH4_FWD_CPLX0-1666": 0.13953009339136135, "ECOAH4_REV_FADB-CPLX": 0.0, "ECOAH4_FWD_FADB-CPLX": 0.0, "ECOAH5_REV_CPLX0-1666": 0.0, "ECOAH5_FWD_CPLX0-1666": 0.13953009339136135, "ECOAH5_REV_FADB-CPLX": 0.0, "ECOAH5_FWD_FADB-CPLX": 0.0, "ECOAH6_REV_CPLX0-1666": 0.0, "ECOAH6_FWD_CPLX0-1666": 0.10715189943901893, "ECOAH6_REV_FADB-CPLX": 0.0, "ECOAH6_FWD_FADB-CPLX": 0.0, "ECOAH7_REV_CPLX0-1666": 0.0, "ECOAH7_FWD_CPLX0-1666": 0.10715189943901893, "ECOAH7_REV_FADB-CPLX": 0.0, "ECOAH7_FWD_FADB-CPLX": 0.0, "ECOAH8_REV_CPLX0-1666": 0.0, "ECOAH8_FWD_CPLX0-1666": 0.0, "ECOAH8_REV_FADB-CPLX": 0.0, "ECOAH8_FWD_FADB-CPLX": 0.0, "EDA_FWD_KDPGALDOL-4OH2OXOGLUTARALDOL-CPLX": 0.0, "EDD_FWD_PGLUCONDEHYDRAT-MONOMER": -1.0212085857661385e-34, "ENLIPAabctex_FWD_ABC-53-CPLX": 0.0, "ENO_REV_Eno_dim_mod_4:mg2": 0.0, "ENO_FWD_Eno_dim_mod_4:mg2": 6.244483531805203, "ENTCS_FWD_ENTD-MONOMER": 0.0, "ENTERES_FWD_EG10299-MONOMER": 0.0, "ENTERES2_FWD_EG10299-MONOMER": 0.0, "ETHAAL_FWD_ETHAMLY-CPLX_mod_adocbl": 0.0, "ETHAt2pp_FWD_CPLX_dummy": 0.0, "ETHAtex_REV_G6700-MONOMER": 0.0, "ETHAtex_FWD_G6700-MONOMER": 0.0, "ETHAtex_REV_CPLX0-7533": 0.0, "ETHAtex_FWD_CPLX0-7533": 0.0, "ETHAtex_REV_CPLX0-7530": 0.0, "ETHAtex_FWD_CPLX0-7530": 0.0, "ETHAtex_REV_CPLX0-7534": 0.0, "ETHAtex_FWD_CPLX0-7534": 0.0, "ETHSO3abcpp_FWD_ABC-56-CPLX": -5.947563172623655e-35, "ETHSO3tex_REV_G6700-MONOMER": 0.0, "ETHSO3tex_FWD_G6700-MONOMER": 0.0, "ETHSO3tex_REV_CPLX0-7533": 0.0, "ETHSO3tex_FWD_CPLX0-7533": 0.0, "ETHSO3tex_REV_CPLX0-7530": 0.0, "ETHSO3tex_FWD_CPLX0-7530": 0.0, "ETHSO3tex_REV_CPLX0-7534": 0.0, "ETHSO3tex_FWD_CPLX0-7534": 0.0, "ETOHtex_REV_G6700-MONOMER": 0.0, "ETOHtex_FWD_G6700-MONOMER": 0.0, "ETOHtex_REV_CPLX0-7533": 0.0, "ETOHtex_FWD_CPLX0-7533": 0.0, "ETOHtex_REV_CPLX0-7530": 0.0, "ETOHtex_FWD_CPLX0-7530": 0.0, "ETOHtex_REV_CPLX0-7534": 0.0, "ETOHtex_FWD_CPLX0-7534": 0.0, "ETOHtrpp_REV_SPONT": 0.0, "ETOHtrpp_FWD_SPONT": 0.0, "F6PA_REV_CPLX0-201": 0.0, "F6PA_FWD_CPLX0-201": 0.0, "F6PA_REV_EG11905-MONOMER": 0.0, "F6PA_FWD_EG11905-MONOMER": 0.0, "F6PP_FWD_G6425-MONOMER_mod_mg2": 0.0, "F6Pt6_2pp_FWD_UHPT-MONOMER": 7.782540997645976e-33, "F6Ptex_REV_G6700-MONOMER": 0.0, "F6Ptex_FWD_G6700-MONOMER": 0.0, "F6Ptex_REV_CPLX0-7533": 0.0, "F6Ptex_FWD_CPLX0-7533": 0.0, "F6Ptex_REV_CPLX0-7530": 0.0, "F6Ptex_FWD_CPLX0-7530": 0.0, "F6Ptex_REV_CPLX0-7534": 0.0, "F6Ptex_FWD_CPLX0-7534": 0.0, "FACOAE100_FWD_THIOESTERII-CPLX": 0.0, "FACOAE120_FWD_THIOESTERII-CPLX": 0.03237819395234243, "FACOAE140_FWD_THIOESTERII-CPLX": 0.0, "FACOAE141_FWD_THIOESTERII-CPLX": 0.0, "FACOAE160_FWD_THIOESTERII-CPLX": 0.04993669252423707, "FACOAE161_FWD_THIOESTERII-CPLX": 0.05721520691478185, "FACOAE180_FWD_THIOESTERII-CPLX": 0.0, "FACOAE181_FWD_THIOESTERII-CPLX": 0.0, "FACOAE60_FWD_THIOESTERII-CPLX": 0.0, "FACOAE80_FWD_THIOESTERII-CPLX": 1.810126590333585e-07, "FACOAL100t2pp_FWD_CPLX0-1669": 0.0, "FACOAL100t2pp_FWD_ACYLCOASYN-CPLX_mod_mg2": 7.088457460331439e-36, "FACOAL120t2pp_FWD_CPLX0-1669": 0.0, "FACOAL120t2pp_FWD_ACYLCOASYN-CPLX_mod_mg2": 0.0, "FACOAL140t2pp_FWD_CPLX0-1669": 0.0, "FACOAL140t2pp_FWD_ACYLCOASYN-CPLX_mod_mg2": 0.0, "FACOAL141t2pp_FWD_CPLX0-1669": 0.0, "FACOAL141t2pp_FWD_ACYLCOASYN-CPLX_mod_mg2": 0.0, "FACOAL160t2pp_FWD_CPLX0-1669": 0.0, "FACOAL160t2pp_FWD_ACYLCOASYN-CPLX_mod_mg2": 0.0, "FACOAL161t2pp_FWD_CPLX0-1669": 0.0, "FACOAL161t2pp_FWD_ACYLCOASYN-CPLX_mod_mg2": 0.0, "FACOAL180t2pp_FWD_CPLX0-1669": 0.0, "FACOAL180t2pp_FWD_ACYLCOASYN-CPLX_mod_mg2": 0.0, "FACOAL181t2pp_FWD_CPLX0-1669": 0.0, "FACOAL181t2pp_FWD_ACYLCOASYN-CPLX_mod_mg2": 0.0, "FACOAL60t2pp_FWD_CPLX0-1669": 0.0, "FACOAL60t2pp_FWD_ACYLCOASYN-CPLX_mod_mg2": 0.0, "FACOAL80t2pp_FWD_CPLX0-1669": 0.0, "FACOAL80t2pp_FWD_ACYLCOASYN-CPLX_mod_mg2": -1.0612144375137196e-35, "FADRx_FWD_FMNREDUCT-MONOMER": 0.8547662689118277, "FADRx2_FWD_SULFITE-REDUCT-CPLX_mod_4fe4s_mod_sheme_mod_fmn_mod_fad": 0.0, "FALDH2_REV_ADHC-CPLX_mod_zn2": 0.0, "FALDH2_FWD_ADHC-CPLX_mod_zn2": 3.985162872278383e-33, "FALDtex_REV_G6700-MONOMER": 0.0, "FALDtex_FWD_G6700-MONOMER": 0.0, "FALDtex_REV_CPLX0-7533": 0.0, "FALDtex_FWD_CPLX0-7533": 0.0, "FALDtex_REV_CPLX0-7530": 0.0, "FALDtex_FWD_CPLX0-7530": 0.0, "FALDtex_REV_CPLX0-7534": 0.0, "FALDtex_FWD_CPLX0-7534": 0.0, "FALDtpp_REV_SPONT": 0.0, "FALDtpp_FWD_SPONT": 0.0, "FALGTHLs_REV_SPONT": 0.0, "FALGTHLs_FWD_SPONT": 3.985162872278383e-33, "FBA_REV_FRUCBISALD-CLASSII": 0.0, "FBA_FWD_FRUCBISALD-CLASSII": 3.2363395876739083, "FBA_REV_FRUCBISALD-CLASSI": 0.0, "FBA_FWD_FRUCBISALD-CLASSI": 0.0, "FBA_REV_G6960-MONOMER": 0.0, "FBA_FWD_G6960-MONOMER": 0.0, "FBA3_REV_FRUCBISALD-CLASSII": 0.0, "FBA3_FWD_FRUCBISALD-CLASSII": 0.035963978920899364, "FBP_FWD_CPLX0-7776_mod_mn2": 0.0, "FBP_FWD_F16B-CPLX_mod_mg2": 0.0, "FBP_FWD_CPLX0-303_mod_mn2": 0.0, "FCI_REV_CPLX0-7631_mod_mn2": -3.2068740433231737e-27, "FCI_FWD_CPLX0-7631_mod_mn2": -3.2068740433231737e-27, "FCLK_FWD_FUCULOKIN-MONOMER_mod_mg2": 0.0, "FCLPA_REV_CPLX0-7633_mod_zn2": 0.0, "FCLPA_FWD_CPLX0-7633_mod_zn2": 0.0, "FCLPA_REV_G7419-MONOMER": 0.0, "FCLPA_FWD_G7419-MONOMER": 0.0, "FCLT_FWD_PROTOHEME-FERROCHELAT-MONOMER": 1.0386257525906093e-06, "FDH4pp_FWD_FORMATEDEHYDROGO-CPLX_mod_bmocogdp": 0.0, "FDH4pp_FWD_FORMATEDEHYDROGN-CPLX_mod_bmocogdp": 0.0, "FDH5pp_FWD_FORMATEDEHYDROGO-CPLX_mod_bmocogdp": 0.0, "FDH5pp_FWD_FORMATEDEHYDROGN-CPLX_mod_bmocogdp": 0.0, "FDMO_FWD_CPLX0-225": 0.0, "FDMO2_FWD_CPLX0-225": 0.0, "FDMO3_FWD_CPLX0-225": 2.2080830767272595e-33, "FDMO4_FWD_CPLX0-225": -2.2080830767272595e-33, "FDMO6_FWD_CPLX0-225": 0.0, "FE2abcpp_FWD_FEOB-MONOMER": 0.0, "FE2t2pp_FWD_YFEP-MONOMER": 0.0, "FE2t3pp_FWD_CPLX0-7641": 0.0, "FE2tex_REV_G6700-MONOMER": 0.0, "FE2tex_FWD_G6700-MONOMER": 0.0, "FE2tex_REV_CPLX0-7533": 0.0, "FE2tex_FWD_CPLX0-7533": 0.00010954157028107193, "FE2tex_REV_CPLX0-7530": 0.0, "FE2tex_FWD_CPLX0-7530": 0.0, "FE2tex_REV_CPLX0-7534": 0.0, "FE2tex_FWD_CPLX0-7534": 0.0, "FE2tpp_FWD_EG11167-MONOMER": 0.00010954157028107193, "FE3DCITabcpp_FWD_ABC-9-CPLX": 0.0, "FE3DCITtonex_FWD_CPLX0-1943": 0.0, "FE3DHBZR_FWD_CPLX_dummy": 0.0, "FE3DHBZSabcpp_FWD_ABC-10-CPLX": 0.0, "FE3DHBZStonex_FWD_G6414-MONOMER_CPLX0-1923": 0.0, "FE3DHBZStonex_FWD_CPLX0-1923_EG10155-MONOMER": 0.0, "FE3HOXR1_FWD_CPLX_dummy": 0.0, "FE3HOXR2_FWD_CPLX_dummy": 0.0, "FE3HOXR3_FWD_CPLX_dummy": 0.0, "FE3HOXUtex_FWD_CPLX_dummy": 0.0, "FE3HOXUtpp_FWD_CPLX_dummy": 0.0, "FE3HOXabcpp_FWD_ABC-11-CPLX": 0.0, "FE3HOXexs_FWD_SPONT": 0.0, "FE3HOXtonex_FWD_CPLX0-1942": 0.0, "FE3Ri_FWD_FMNREDUCT-MONOMER": 0.0, "FE3abcpp_FWD_CPLX_dummy": 0.0, "FE3tex_REV_G6700-MONOMER": 0.0, "FE3tex_FWD_G6700-MONOMER": 0.0, "FE3tex_REV_CPLX0-7533": 0.0, "FE3tex_FWD_CPLX0-7533": 0.0, "FE3tex_REV_CPLX0-7530": 0.0, "FE3tex_FWD_CPLX0-7530": 0.0, "FE3tex_REV_CPLX0-7534": 0.0, "FE3tex_FWD_CPLX0-7534": 0.0, "FECRMR1_FWD_CPLX_dummy": 0.0, "FECRMR2_FWD_CPLX_dummy": 0.0, "FECRMR3_FWD_CPLX_dummy": 0.0, "FECRMUtex_FWD_CPLX_dummy": 0.0, "FECRMUtpp_FWD_CPLX_dummy": 0.0, "FECRMabcpp_FWD_ABC-11-CPLX": 0.0, "FECRMexs_FWD_SPONT": 0.0, "FECRMtonex_FWD_CPLX0-1942": 0.0, "FEENTERR1_FWD_CPLX_dummy": 0.0, "FEENTERR2_FWD_CPLX_dummy": 0.0, "FEENTERR3_FWD_CPLX_dummy": 0.0, "FEENTERabcpp_FWD_ABC-10-CPLX": 0.0, "FEENTERexs_FWD_SPONT": 0.0, "FEENTERtex_FWD_EG11009-MONOMER": 0.0, "FEENTERtonex_FWD_CPLX0-1941": 0.0, "FEENTERtpp_FWD_YBDA-MONOMER": 0.0, "FEOXAMR1_FWD_G7949-MONOMER": 0.0, "FEOXAMR2_FWD_G7949-MONOMER": 0.0, "FEOXAMR3_FWD_G7949-MONOMER": 0.0, "FEOXAMUtex_FWD_CPLX_dummy": 0.0, "FEOXAMUtpp_FWD_CPLX_dummy": 0.0, "FEOXAMabcpp_FWD_ABC-11-CPLX": 0.0, "FEOXAMexs_FWD_SPONT": 0.0, "FEOXAMtonex_FWD_CPLX0-1942": 0.0, "FEROpp_FWD_EG12318-MONOMER": 0.0, "FFSD_FWD_CPLX_dummy": 0.0, "FHL_FWD_CPLX0-250_FORMATEDEHYDROGH-MONOMER_mod_8:4fe4s_mod_2:2fe2s_mod_bmocogdp_mod_NiFeCoCN2": 0.0, "FHL_FWD_FHLMULTI-CPLX": 0.0, "FLVR_FWD_SULFITE-REDUCT-CPLX_mod_4fe4s_mod_sheme_mod_fmn_mod_fad": 0.0, "FLVR_FWD_FMNREDUCT-MONOMER": 0.0, "FLVRx_FWD_FMNREDUCT-MONOMER": 0.0, "FMNAT_FWD_RIBF-MONOMER": 1.3633277626281786e-05, "FMNRx_FWD_CPLX0-224": 0.0, "FMNRx_FWD_FMNREDUCT-MONOMER": 0.0, "FMNRx2_FWD_CPLX0-224": 0.0, "FMNRx2_FWD_SULFITE-REDUCT-CPLX_mod_4fe4s_mod_sheme_mod_fmn_mod_fad": 0.0, "FMNRx2_FWD_FMNREDUCT-MONOMER": 0.0, "FOMETRi_FWD_EG11158-MONOMER": 0.0, "FORCT_REV_CPLX0-1142": 0.0, "FORCT_FWD_CPLX0-1142": 0.0, "FORt2pp_FWD_CPLX0-7843": 0.0, "FORt2pp_FWD_FOCB-MONOMER": 0.0, "FORtex_REV_G6700-MONOMER": 0.0, "FORtex_FWD_G6700-MONOMER": 0.0, "FORtex_REV_CPLX0-7533": 0.0, "FORtex_FWD_CPLX0-7533": 0.0, "FORtex_REV_CPLX0-7530": 0.0, "FORtex_FWD_CPLX0-7530": 0.0, "FORtex_REV_CPLX0-7534": 0.0, "FORtex_FWD_CPLX0-7534": 0.0, "FORtppi_FWD_CPLX0-7843": 0.0, "FORtppi_FWD_FOCB-MONOMER": 0.0, "FRD2_FWD_FUMARATE-REDUCTASE_mod_1:pheme_mod_3fe4s_mod_4fe4s_mod_fad_mod_2fe2s": 0.0, "FRD3_FWD_FUMARATE-REDUCTASE_mod_1:pheme_mod_3fe4s_mod_4fe4s_mod_fad_mod_2fe2s": 0.0, "FRUK_FWD_1-PFK_mod_mg2": 0.0, "FRULYSDG_REV_CPLX0-821": 0.0, "FRULYSDG_FWD_CPLX0-821": 0.0, "FRULYSE_REV_CPLX0-3861": 0.0, "FRULYSE_FWD_CPLX0-3861": 0.0, "FRULYSK_FWD_G7726-MONOMER": 0.0, "FRULYSt2pp_FWD_YHFM-MONOMER": 0.0, "FRULYStex_REV_G6700-MONOMER": 0.0, "FRULYStex_FWD_G6700-MONOMER": 0.0, "FRULYStex_REV_CPLX0-7533": 0.0, "FRULYStex_FWD_CPLX0-7533": 0.0, "FRULYStex_REV_CPLX0-7530": 0.0, "FRULYStex_FWD_CPLX0-7530": 0.0, "FRULYStex_REV_CPLX0-7534": 0.0, "FRULYStex_FWD_CPLX0-7534": 0.0, "FRUURt2rpp_REV_GNTP-MONOMER": 0.0, "FRUURt2rpp_FWD_GNTP-MONOMER": 0.0, "FRUURtex_REV_G6700-MONOMER": 0.0, "FRUURtex_FWD_G6700-MONOMER": 0.0, "FRUURtex_REV_CPLX0-7533": 0.0, "FRUURtex_FWD_CPLX0-7533": 0.0, "FRUURtex_REV_CPLX0-7530": 0.0, "FRUURtex_FWD_CPLX0-7530": 0.0, "FRUURtex_REV_CPLX0-7534": 0.0, "FRUURtex_FWD_CPLX0-7534": 0.0, "FRUpts2pp_FWD_CPLX-165": 0.0, "FRUptspp_FWD_CPLX-158": 0.0, "FRUtex_REV_G6700-MONOMER": 0.0, "FRUtex_FWD_G6700-MONOMER": 0.0, "FRUtex_REV_CPLX0-7533": 0.0, "FRUtex_FWD_CPLX0-7533": 0.0, "FRUtex_REV_CPLX0-7530": 0.0, "FRUtex_FWD_CPLX0-7530": 0.0, "FRUtex_REV_CPLX0-7534": 0.0, "FRUtex_FWD_CPLX0-7534": 0.0, "FTHFD_FWD_FORMYLTHFDEFORMYL-CPLX": 0.0, "FTHFLi_FWD_CPLX_dummy": 0.009346393974787877, "FUCtex_REV_G6700-MONOMER": 0.0, "FUCtex_FWD_G6700-MONOMER": 0.0, "FUCtex_REV_CPLX0-7533": 0.0, "FUCtex_FWD_CPLX0-7533": 0.0, "FUCtex_REV_CPLX0-7530": 0.0, "FUCtex_FWD_CPLX0-7530": 0.0, "FUCtex_REV_CPLX0-7534": 0.0, "FUCtex_FWD_CPLX0-7534": 0.0, "FUCtpp_REV_FUCP-MONOMER": 0.0, "FUCtpp_FWD_FUCP-MONOMER": 0.0, "FUM_REV_FUMARASE-B_mod_4fe4s": 0.0, "FUM_FWD_FUMARASE-B_mod_4fe4s": 0.0, "FUM_REV_FUMARASE-C": 0.0, "FUM_FWD_FUMARASE-C": 0.0, "FUM_REV_FUMARASE-A_mod_4fe4s": 0.0, "FUM_FWD_FUMARASE-A_mod_4fe4s": 1.9798419613912108, "FUMt2_2pp_FWD_DCTA-MONOMER": 0.0, "FUMt2_3pp_FWD_DCUA-MONOMER": 0.0, "FUMt2_3pp_FWD_DCUC-MONOMER": 0.0, "FUMt2_3pp_FWD_DCUB-MONOMER": 0.0, "FUMtex_REV_G6700-MONOMER": 0.0, "FUMtex_FWD_G6700-MONOMER": 0.0, "FUMtex_REV_CPLX0-7533": 0.0, "FUMtex_FWD_CPLX0-7533": 0.0, "FUMtex_REV_CPLX0-7530": 0.0, "FUMtex_FWD_CPLX0-7530": 0.0, "FUMtex_REV_CPLX0-7534": 0.0, "FUMtex_FWD_CPLX0-7534": 0.0, "FUSAtex_REV_CPLX0-7534": 0.0, "FUSAtex_FWD_CPLX0-7534": 0.0, "FUSAtex_REV_CPLX0-7530": 0.0, "FUSAtex_FWD_CPLX0-7530": 0.0, "FUSAtex_REV_CPLX0-7533": 0.0, "FUSAtex_FWD_CPLX0-7533": 0.0, "FUSAtex_REV_G6700-MONOMER": 0.0, "FUSAtex_FWD_G6700-MONOMER": 0.0, "FUSAtpp_FWD_CPLX0-3932": 0.0, "FUSAtpp_FWD_TRANS-CPLX-201": 0.0, "G1PACT_FWD_NAG1P-URIDYLTRANS-CPLX_mod_mg2": 0.035933836136446504, "G1PPpp_FWD_GLUCOSE-1-PHOSPHAT-CPLX": 0.0, "G1PTT_FWD_DTDPGLUCOSEPP2-MONOMER": 0.0, "G1PTT_FWD_DTDPGLUCOSEPP-MONOMER_mod_mg2": 0.0, "G1Ptex_REV_G6700-MONOMER": 0.0, "G1Ptex_FWD_G6700-MONOMER": 0.0, "G1Ptex_REV_CPLX0-7533": 0.0, "G1Ptex_FWD_CPLX0-7533": 0.0, "G1Ptex_REV_CPLX0-7530": 0.0, "G1Ptex_FWD_CPLX0-7530": 0.0, "G1Ptex_REV_CPLX0-7534": 0.0, "G1Ptex_FWD_CPLX0-7534": 0.0, "G1SAT_REV_GSAAMINOTRANS-CPLX_mod_pydx5p": 0.0, "G1SAT_FWD_GSAAMINOTRANS-CPLX_mod_pydx5p": 1.2954334772077928e-05, "G2PP_FWD_EG10983-MONOMER_mod_mg2": 0.0, "G2PPpp_FWD_APHA-CPLX_mod_mg2": 0.0, "G3PCabcpp_FWD_ABC-34-CPLX": 0.0, "G3PCtex_REV_G6700-MONOMER": 0.0, "G3PCtex_FWD_G6700-MONOMER": 0.0, "G3PCtex_REV_CPLX0-7533": 0.0, "G3PCtex_FWD_CPLX0-7533": 0.0, "G3PCtex_REV_CPLX0-7530": 0.0, "G3PCtex_FWD_CPLX0-7530": 0.0, "G3PCtex_REV_CPLX0-7534": 0.0, "G3PCtex_FWD_CPLX0-7534": 0.0, "G3PD2_REV_GLYC3PDEHYDROGBIOSYN-CPLX": 4.157960719681058, "G3PD2_FWD_GLYC3PDEHYDROGBIOSYN-CPLX": 4.10229467634236, "G3PD5_FWD_ANGLYC3PDEHYDROG-CPLX_mod_fmn": 0.0, "G3PD5_FWD_AERGLYC3PDEHYDROG-CPLX_mod_1:fad": 0.0, "G3PD6_FWD_ANGLYC3PDEHYDROG-CPLX_mod_fmn": 0.0, "G3PD7_FWD_ANGLYC3PDEHYDROG-CPLX_mod_fmn": 0.0, "G3PEabcpp_FWD_ABC-34-CPLX": 0.0, "G3PEtex_REV_CPLX0-7530": 0.0, "G3PEtex_FWD_CPLX0-7530": 0.0, "G3PEtex_REV_CPLX0-7533": 0.0, "G3PEtex_FWD_CPLX0-7533": 0.0, "G3PEtex_REV_G6700-MONOMER": 0.0, "G3PEtex_FWD_G6700-MONOMER": 0.0, "G3PEtex_REV_CPLX0-7534": 0.0, "G3PEtex_FWD_CPLX0-7534": 0.0, "G3PGabcpp_FWD_ABC-34-CPLX": 0.0, "G3PGtex_REV_G6700-MONOMER": 0.0, "G3PGtex_FWD_G6700-MONOMER": 0.0, "G3PGtex_REV_CPLX0-7533": 0.0, "G3PGtex_FWD_CPLX0-7533": 0.0, "G3PGtex_REV_CPLX0-7530": 0.0, "G3PGtex_FWD_CPLX0-7530": 0.0, "G3PGtex_REV_CPLX0-7534": 0.0, "G3PGtex_FWD_CPLX0-7534": 0.0, "G3PIabcpp_FWD_ABC-34-CPLX": 0.0, "G3PItex_REV_G6700-MONOMER": 0.0, "G3PItex_FWD_G6700-MONOMER": 0.0, "G3PItex_REV_CPLX0-7533": 0.0, "G3PItex_FWD_CPLX0-7533": 0.0, "G3PItex_REV_CPLX0-7530": 0.0, "G3PItex_FWD_CPLX0-7530": 0.0, "G3PItex_REV_CPLX0-7534": 0.0, "G3PItex_FWD_CPLX0-7534": 0.0, "G3PSabcpp_FWD_ABC-34-CPLX": 0.0, "G3PStex_REV_G6700-MONOMER": 0.0, "G3PStex_FWD_G6700-MONOMER": 0.0, "G3PStex_REV_CPLX0-7533": 0.0, "G3PStex_FWD_CPLX0-7533": 0.0, "G3PStex_REV_CPLX0-7530": 0.0, "G3PStex_FWD_CPLX0-7530": 0.0, "G3PStex_REV_CPLX0-7534": 0.0, "G3PStex_FWD_CPLX0-7534": 0.0, "G3PT_FWD_G6425-MONOMER_mod_mg2": 0.0, "G5SADs_FWD_SPONT": 0.06735767281228949, "G5SD_FWD_GLUTSEMIALDEHYDROG-CPLX": 0.06735767281228949, "G6PDA_FWD_GLUCOSAMINE-6-P-DEAMIN-CPLX": 0.0, "G6PDH2r_REV_GLU6PDEHYDROG-MONOMER": 0.0, "G6PDH2r_FWD_GLU6PDEHYDROG-MONOMER": 1.567138873396862, "G6PP_FWD_G6425-MONOMER_mod_mg2": 0.0, "G6Pt6_2pp_FWD_UHPT-MONOMER": 0.0, "G6Ptex_REV_G6700-MONOMER": 0.0, "G6Ptex_FWD_G6700-MONOMER": 0.0, "G6Ptex_REV_CPLX0-7533": 0.0, "G6Ptex_FWD_CPLX0-7533": 0.0, "G6Ptex_REV_CPLX0-7530": 0.0, "G6Ptex_FWD_CPLX0-7530": 0.0, "G6Ptex_REV_CPLX0-7534": 0.0, "G6Ptex_FWD_CPLX0-7534": 0.0, "GAL1PPpp_FWD_GLUCOSE-1-PHOSPHAT-CPLX": 0.0, "GAL1Ptex_REV_G6700-MONOMER": 0.0, "GAL1Ptex_FWD_G6700-MONOMER": 0.0, "GAL1Ptex_REV_CPLX0-7533": 0.0, "GAL1Ptex_FWD_CPLX0-7533": 0.0, "GAL1Ptex_REV_CPLX0-7530": 0.0, "GAL1Ptex_FWD_CPLX0-7530": 0.0, "GAL1Ptex_REV_CPLX0-7534": 0.0, "GAL1Ptex_FWD_CPLX0-7534": 0.0, "GALBDtex_REV_G6700-MONOMER": 0.0, "GALBDtex_FWD_G6700-MONOMER": 0.0, "GALBDtex_REV_CPLX0-7533": 0.0, "GALBDtex_FWD_CPLX0-7533": 0.0, "GALBDtex_REV_CPLX0-7530": 0.0, "GALBDtex_FWD_CPLX0-7530": 0.0, "GALBDtex_REV_CPLX0-7534": 0.0, "GALBDtex_FWD_CPLX0-7534": 0.0, "GALCTD_FWD_GALACTARDEHYDRA-MONOMER_mod_fe2": 0.0, "GALCTLO_FWD_G7945-MONOMER": -3.087337833107065e-34, "GALCTND_FWD_GALACTONATE-DEHYDRATASE-MONOMER": 0.0, "GALCTNLt2pp_FWD_YJIZ-MONOMER": -3.934707656680263e-34, "GALCTNLtex_REV_CPLX0-7534": 0.0, "GALCTNLtex_FWD_CPLX0-7534": 0.0, "GALCTNLtex_REV_CPLX0-7530": 0.0, "GALCTNLtex_FWD_CPLX0-7530": 0.0, "GALCTNLtex_REV_CPLX0-7533": 0.0, "GALCTNLtex_FWD_CPLX0-7533": 0.0, "GALCTNLtex_REV_G6700-MONOMER": 0.0, "GALCTNLtex_FWD_G6700-MONOMER": 0.0, "GALCTNt2pp_FWD_YIDT-MONOMER": 0.0, "GALCTNtex_REV_G6700-MONOMER": 0.0, "GALCTNtex_FWD_G6700-MONOMER": 0.0, "GALCTNtex_REV_CPLX0-7533": 0.0, "GALCTNtex_FWD_CPLX0-7533": 0.0, "GALCTNtex_REV_CPLX0-7530": 0.0, "GALCTNtex_FWD_CPLX0-7530": 0.0, "GALCTNtex_REV_CPLX0-7534": 0.0, "GALCTNtex_FWD_CPLX0-7534": 0.0, "GALCTt2rpp_REV_YHAU-MONOMER": 0.0, "GALCTt2rpp_FWD_YHAU-MONOMER": 0.0, "GALCTt2rpp_REV_B2789-MONOMER": 0.0, "GALCTt2rpp_FWD_B2789-MONOMER": 0.0, "GALCTtex_REV_G6700-MONOMER": 0.0, "GALCTtex_FWD_G6700-MONOMER": 0.0, "GALCTtex_REV_CPLX0-7533": 0.0, "GALCTtex_FWD_CPLX0-7533": 0.0, "GALCTtex_REV_CPLX0-7530": 0.0, "GALCTtex_FWD_CPLX0-7530": 0.0, "GALCTtex_REV_CPLX0-7534": 0.0, "GALCTtex_FWD_CPLX0-7534": 0.0, "GALKr_REV_GALACTOKIN-MONOMER_mod_mg2": -6.828185011529256e-29, "GALKr_FWD_GALACTOKIN-MONOMER_mod_mg2": -6.828185011529256e-29, "GALKr_REV_G7096-MONOMER": 0.0, "GALKr_FWD_G7096-MONOMER": 0.0, "GALM2pp_FWD_ALDOSE1EPIM-MONOMER": 0.0, "GALS3_FWD_ALPHAGALACTOSID-CPLX_mod_mn2": 0.0, "GALT1_FWD_EG11351-MONOMER": 0.0, "GALTptspp_FWD_CPLX0-231": 0.0, "GALTtex_REV_G6700-MONOMER": 0.0, "GALTtex_FWD_G6700-MONOMER": 0.0, "GALTtex_REV_CPLX0-7533": 0.0, "GALTtex_FWD_CPLX0-7533": 0.0, "GALTtex_REV_CPLX0-7530": 0.0, "GALTtex_FWD_CPLX0-7530": 0.0, "GALTtex_REV_CPLX0-7534": 0.0, "GALTtex_FWD_CPLX0-7534": 0.0, "GALURt2rpp_REV_EXUT-MONOMER": 0.0, "GALURt2rpp_FWD_EXUT-MONOMER": 0.0, "GALURtex_REV_G6700-MONOMER": 0.0, "GALURtex_FWD_G6700-MONOMER": 0.0, "GALURtex_REV_CPLX0-7533": 0.0, "GALURtex_FWD_CPLX0-7533": 0.0, "GALURtex_REV_CPLX0-7530": 0.0, "GALURtex_FWD_CPLX0-7530": 0.0, "GALURtex_REV_CPLX0-7534": 0.0, "GALURtex_FWD_CPLX0-7534": 0.0, "GALUi_FWD_GLUC1PURIDYLTRANS-MONOMER": 0.0, "GALabcpp_FWD_ABC-46-CPLX": 0.0, "GALabcpp_FWD_ABC-18-CPLX": 0.0, "GALt2pp_FWD_GALP-MONOMER": 0.0, "GALtex_REV_G6700-MONOMER": 0.0, "GALtex_FWD_G6700-MONOMER": 0.0, "GALtex_REV_CPLX0-7533": 0.0, "GALtex_FWD_CPLX0-7533": 0.0, "GALtex_REV_CPLX0-7530": 0.0, "GALtex_FWD_CPLX0-7530": 0.0, "GALtex_REV_CPLX0-7534": 0.0, "GALtex_FWD_CPLX0-7534": 0.0, "GAM6Pt6_2pp_FWD_UHPT-MONOMER": 0.0, "GAMAN6Ptex_REV_G6700-MONOMER": 0.0, "GAMAN6Ptex_FWD_G6700-MONOMER": 0.0, "GAMAN6Ptex_REV_CPLX0-7533": 0.0, "GAMAN6Ptex_FWD_CPLX0-7533": 0.0, "GAMAN6Ptex_REV_CPLX0-7530": 0.0, "GAMAN6Ptex_FWD_CPLX0-7530": 0.0, "GAMAN6Ptex_REV_CPLX0-7534": 0.0, "GAMAN6Ptex_FWD_CPLX0-7534": 0.0, "GAMptspp_FWD_CPLX-165": 0.0, "GAMtex_REV_G6700-MONOMER": 0.0, "GAMtex_FWD_G6700-MONOMER": 0.0, "GAMtex_REV_CPLX0-7533": 0.0, "GAMtex_FWD_CPLX0-7533": 0.0, "GAMtex_REV_CPLX0-7530": 0.0, "GAMtex_FWD_CPLX0-7530": 0.0, "GAMtex_REV_CPLX0-7534": 0.0, "GAMtex_FWD_CPLX0-7534": 0.0, "GAPD_REV_GAPDH-A-CPLX": 0.0, "GAPD_FWD_GAPDH-A-CPLX": 6.7990228618582185, "GARFT_REV_GART-MONOMER": 0.580972619963308, "GARFT_FWD_GART-MONOMER": 0.6873167347149287, "GART_FWD_GARTRANSFORMYL2-MONOMER_mod_mg2": 0.0, "GBBTNtex_REV_G6700-MONOMER": 0.0, "GBBTNtex_FWD_G6700-MONOMER": 0.0, "GBBTNtex_REV_CPLX0-7533": 4.1796901708282623e-57, "GBBTNtex_FWD_CPLX0-7533": 0.0, "GBBTNtex_REV_CPLX0-7530": 0.0, "GBBTNtex_FWD_CPLX0-7530": 0.0, "GBBTNtex_REV_CPLX0-7534": 0.0, "GBBTNtex_FWD_CPLX0-7534": 0.0, "GCALDD_FWD_ALD-CPLX": 0.0002544533677895202, "GDMANE_FWD_CPLX0-3881": 0.0, "GDPDPK_FWD_RELA-MONOMER": 0.0, "GDPDPK_FWD_SPOT-MONOMER": 0.0, "GDPMNH_FWD_CPLX0-7712_mod_mn2": 0.0, "GDPMNH_FWD_CPLX0-7712_mod_mg2": 0.0, "GDPMNP_FWD_CPLX0-3971": 0.0, "GDPTPDP_FWD_SPOT-MONOMER": 0.0, "GDPtex_REV_CPLX0-7534": 0.0, "GDPtex_FWD_CPLX0-7534": 0.0, "GDPtex_REV_CPLX0-7530": 0.0, "GDPtex_FWD_CPLX0-7530": 0.0, "GDPtex_REV_CPLX0-7533": 0.0, "GDPtex_FWD_CPLX0-7533": 0.0, "GDPtex_REV_G6700-MONOMER": 0.0, "GDPtex_FWD_G6700-MONOMER": 0.0, "GF6PTA_FWD_L-GLN-FRUCT-6-P-AMINOTRANS-CPLX": 0.035933836136446504, "GGGABADr_REV_ALDHDEHYDROG-MONOMER": 0.0, "GGGABADr_FWD_ALDHDEHYDROG-MONOMER": 0.0, "GGGABAH_FWD_CPLX0-3943": 0.0, "GGPTRCO_FWD_EG11822-MONOMER": 0.0, "GGPTRCS_FWD_CPLX0-7709_mod_mg2": 0.0, "GHBDHx_REV_CPLX0-7794": 0.0, "GHBDHx_FWD_CPLX0-7794": 0.0, "GHMT2r_REV_GLYOHMETRANS-CPLX": 0.0, "GHMT2r_FWD_GLYOHMETRANS-CPLX": 0.31412494803323304, "GK1_REV_GUANYL-KIN-CPLX_mod_mg2": 0.0, "GK1_FWD_GUANYL-KIN-CPLX_mod_mg2": 0.07983081155228508, "GLBRAN2_FWD_GLYCOGEN-BRANCH-MONOMER": 0.0, "GLCATr_REV_MALTACETYLTRAN-CPLX": 0.0, "GLCATr_FWD_MALTACETYLTRAN-CPLX": 0.0, "GLCDpp_FWD_G6437-MONOMER_mod_ca2_mod_pqq": 9.299410948017234e-28, "GLCDpp_FWD_GLUCDEHYDROG-MONOMER_mod_pqq": -9.299410948017234e-28, "GLCNt2rpp_REV_GNTP-MONOMER": 0.0, "GLCNt2rpp_FWD_GNTP-MONOMER": 0.0, "GLCNt2rpp_REV_YJGT-MONOMER": 0.0, "GLCNt2rpp_FWD_YJGT-MONOMER": 0.0, "GLCNt2rpp_REV_GNTU-MONOMER": 0.0, "GLCNt2rpp_FWD_GNTU-MONOMER": 0.0, "GLCNt2rpp_REV_GNTT-MONOMER": 0.0, "GLCNt2rpp_FWD_GNTT-MONOMER": 0.0, "GLCNtex_REV_G6700-MONOMER": 0.0, "GLCNtex_FWD_G6700-MONOMER": 0.0, "GLCNtex_REV_CPLX0-7533": 0.0, "GLCNtex_FWD_CPLX0-7533": 0.0, "GLCNtex_REV_CPLX0-7530": 0.0, "GLCNtex_FWD_CPLX0-7530": 0.0, "GLCNtex_REV_CPLX0-7534": 0.0, "GLCNtex_FWD_CPLX0-7534": 0.0, "GLCP_FWD_MALDEXPHOSPHORYL-CPLX_mod_pydx5p": 0.0, "GLCP_FWD_GLYCOPHOSPHORYL-CPLX_mod_pydx5p": 0.0, "GLCP2_FWD_MALDEXPHOSPHORYL-CPLX_mod_pydx5p": 0.0, "GLCP2_FWD_GLYCOPHOSPHORYL-CPLX_mod_pydx5p": 0.0, "GLCRAL_FWD_CPLX0-7615_mod_mg2": 0.0, "GLCRD_FWD_G7446-MONOMER": 0.0, "GLCRD_FWD_GLUCARDEHYDRA-MONOMER_mod_mg2": 0.0, "GLCRt2rpp_REV_YHAU-MONOMER": 0.0, "GLCRt2rpp_FWD_YHAU-MONOMER": 0.0, "GLCRt2rpp_REV_B2789-MONOMER": 0.0, "GLCRt2rpp_FWD_B2789-MONOMER": 0.0, "GLCRtex_REV_G6700-MONOMER": 0.0, "GLCRtex_FWD_G6700-MONOMER": 0.0, "GLCRtex_REV_CPLX0-7533": 0.0, "GLCRtex_FWD_CPLX0-7533": 0.0, "GLCRtex_REV_CPLX0-7530": 0.0, "GLCRtex_FWD_CPLX0-7530": 0.0, "GLCRtex_REV_CPLX0-7534": 0.0, "GLCRtex_FWD_CPLX0-7534": 0.0, "GLCS1_FWD_GLYCOGENSYN-MONOMER": 0.05395331649112528, "GLCTR1_FWD_EG11339-MONOMER": 0.0, "GLCTR2_FWD_EG11352-MONOMER": 0.0, "GLCTR3_FWD_EG11353-MONOMER": 0.0, "GLCUR1Ptex_REV_G6700-MONOMER": 0.0, "GLCUR1Ptex_FWD_G6700-MONOMER": 0.0, "GLCUR1Ptex_REV_CPLX0-7533": 0.0, "GLCUR1Ptex_FWD_CPLX0-7533": 0.0, "GLCUR1Ptex_REV_CPLX0-7530": 0.0, "GLCUR1Ptex_FWD_CPLX0-7530": 0.0, "GLCUR1Ptex_REV_CPLX0-7534": 0.0, "GLCUR1Ptex_FWD_CPLX0-7534": 0.0, "GLCURt2rpp_REV_EXUT-MONOMER": 0.0, "GLCURt2rpp_FWD_EXUT-MONOMER": 0.0, "GLCURt2rpp_REV_KDGT-MONOMER": 0.0, "GLCURt2rpp_FWD_KDGT-MONOMER": 0.0, "GLCURtex_REV_G6700-MONOMER": 0.0, "GLCURtex_FWD_G6700-MONOMER": 0.0, "GLCURtex_REV_CPLX0-7533": 0.0, "GLCURtex_FWD_CPLX0-7533": 0.0, "GLCURtex_REV_CPLX0-7530": 0.0, "GLCURtex_FWD_CPLX0-7530": 0.0, "GLCURtex_REV_CPLX0-7534": 0.0, "GLCURtex_FWD_CPLX0-7534": 0.0, "GLCabcpp_FWD_ABC-18-CPLX": 0.0, "GLCptspp_FWD_CPLX-165": 0.0, "GLCptspp_FWD_CPLX-157": 4.048134619603833, "GLCptspp_FWD_CPLX-164": 0.10976011723827238, "GLCt2pp_FWD_GALP-MONOMER": -2.494623996535042e-35, "GLCtex_REV_G6700-MONOMER": 0.0, "GLCtex_FWD_G6700-MONOMER": 0.0, "GLCtex_REV_CPLX0-7533": 0.0, "GLCtex_FWD_CPLX0-7533": 4.157894736842105, "GLCtex_REV_CPLX0-7530": 0.0, "GLCtex_FWD_CPLX0-7530": 0.0, "GLCtex_REV_CPLX0-7534": 0.0, "GLCtex_FWD_CPLX0-7534": 0.0, "GLCtexi_FWD_CPLX0-7655": 0.0, "GLDBRAN2_FWD_EG10381-MONOMER": 0.0, "GLGC_FWD_GLUC1PADENYLTRANS-CPLX_mod_mg2": 0.05395331649112528, "GLNS_FWD_CPLX0-7709_mod_mg2": 0.5402482548683173, "GLNS_FWD_GLUTAMINESYN-OLIGOMER_mod_mn2": 0.0, "GLNabcpp_FWD_ABC-12-CPLX": 0.0, "GLNtex_REV_G6700-MONOMER": 0.0, "GLNtex_FWD_G6700-MONOMER": 0.0, "GLNtex_REV_CPLX0-7533": 0.0, "GLNtex_FWD_CPLX0-7533": 0.0, "GLNtex_REV_CPLX0-7530": 0.0, "GLNtex_FWD_CPLX0-7530": 0.0, "GLNtex_REV_CPLX0-7534": 0.0, "GLNtex_FWD_CPLX0-7534": 0.0, "GLTPD_REV_GALACTITOLPDEHYD-MONOMER": 0.0, "GLTPD_FWD_GALACTITOLPDEHYD-MONOMER": 0.0, "GLU5K_FWD_GLUTKIN-CPLX_mod_mg2": 0.06735767281228949, "GLUABUTt7pp_REV_XASA-MONOMER": 0.0, "GLUABUTt7pp_FWD_XASA-MONOMER": 0.0, "GLUCYS_FWD_GLUTCYSLIG-MONOMER_mod_mg2": 0.0, "GLUDC_FWD_GLUTDECARBOXB-CPLX_mod_pydx5p": 0.0, "GLUDC_FWD_GLUTDECARBOXA-CPLX_mod_pydx5p": 0.0, "GLUDy_REV_GDHA-CPLX": 3.280537377846645, "GLUDy_FWD_GDHA-CPLX": 0.0, "GLUN_FWD_CPLX0-7694": 0.0, "GLUN_FWD_PABASYN-COMPI-MONOMER": 0.0, "GLUN_FWD_CPLX0-7695": 0.0, "GLUNpp_FWD_ANSB-CPLX": 0.0, "GLUPRT_FWD_PRPPAMIDOTRANS-CPLX_mod_mg2": 0.10634411475162082, "GLUR_REV_GLUTRACE-CPLX": 0.010569133309619115, "GLUR_FWD_GLUTRACE-CPLX": 0.0, "GLUSy_FWD_GLUTAMATESYN-CPLX_mod_fe2_mod_fad": 0.0, "GLUabcpp_FWD_ABC-13-CPLX": 0.0, "GLUt2rpp_REV_GLTP-MONOMER": 0.0, "GLUt2rpp_FWD_GLTP-MONOMER": 0.0, "GLUt4pp_FWD_GLTS-MONOMER": 0.0, "GLUtex_REV_G6700-MONOMER": 0.0, "GLUtex_FWD_G6700-MONOMER": 0.0, "GLUtex_REV_CPLX0-7533": 0.0, "GLUtex_FWD_CPLX0-7533": 0.0, "GLUtex_REV_CPLX0-7530": 0.0, "GLUtex_FWD_CPLX0-7530": 0.0, "GLUtex_REV_CPLX0-7534": 0.0, "GLUtex_FWD_CPLX0-7534": 0.0, "GLXCL_FWD_GLYOCARBOLIG-CPLX_mod_mg2_mod_thmpp_mod_fad": 0.0, "GLYALDtex_REV_G6700-MONOMER": 0.0, "GLYALDtex_FWD_G6700-MONOMER": 0.0, "GLYALDtex_REV_CPLX0-7533": 0.0, "GLYALDtex_FWD_CPLX0-7533": 0.0, "GLYALDtex_REV_CPLX0-7530": 0.0, "GLYALDtex_FWD_CPLX0-7530": 0.0, "GLYALDtex_REV_CPLX0-7534": 0.0, "GLYALDtex_FWD_CPLX0-7534": 0.0, "GLYALDtpp_REV_CPLX0-7654": 0.0, "GLYALDtpp_FWD_CPLX0-7654": 0.0, "GLYAT_REV_AKBLIG-CPLX_mod_pydx5p": 0.0, "GLYAT_FWD_AKBLIG-CPLX_mod_pydx5p": 0.0, "GLYBabcpp_FWD_ABC-40-CPLX": 0.0, "GLYBt2pp_FWD_YEAV-MONOMER": 0.0, "GLYBt2pp_FWD_CPLX0-7642": 0.0, "GLYBtex_REV_G6700-MONOMER": 0.0, "GLYBtex_FWD_G6700-MONOMER": 0.0, "GLYBtex_REV_CPLX0-7533": 0.0, "GLYBtex_FWD_CPLX0-7533": 0.0, "GLYBtex_REV_CPLX0-7530": 0.0, "GLYBtex_FWD_CPLX0-7530": 0.0, "GLYBtex_REV_CPLX0-7534": 0.0, "GLYBtex_FWD_CPLX0-7534": 0.0, "GLYC2Pabcpp_FWD_ABC-34-CPLX": 0.0, "GLYC2Ptex_REV_G6700-MONOMER": 0.0, "GLYC2Ptex_FWD_G6700-MONOMER": 0.0, "GLYC2Ptex_REV_CPLX0-7530": 0.0, "GLYC2Ptex_FWD_CPLX0-7530": 0.0, "GLYC2Ptex_REV_CPLX0-7533": 0.0, "GLYC2Ptex_FWD_CPLX0-7533": 0.0, "GLYC2Ptex_REV_CPLX0-7534": 0.0, "GLYC2Ptex_FWD_CPLX0-7534": 0.0, "GLYC3Pabcpp_FWD_ABC-34-CPLX": 0.0, "GLYC3Pt6pp_FWD_GLPT-MONOMER": 6.191596851629813e-36, "GLYC3Ptex_REV_G6700-MONOMER": 0.0, "GLYC3Ptex_FWD_G6700-MONOMER": 0.0, "GLYC3Ptex_REV_CPLX0-7533": 0.0, "GLYC3Ptex_FWD_CPLX0-7533": 0.0, "GLYC3Ptex_REV_CPLX0-7530": 0.0, "GLYC3Ptex_FWD_CPLX0-7530": 0.0, "GLYC3Ptex_REV_CPLX0-7534": 0.0, "GLYC3Ptex_FWD_CPLX0-7534": 0.0, "GLYCAt2rpp_REV_YHAU-MONOMER": 0.0, "GLYCAt2rpp_FWD_YHAU-MONOMER": 0.0, "GLYCAt2rpp_REV_B2789-MONOMER": 0.0, "GLYCAt2rpp_FWD_B2789-MONOMER": 0.0, "GLYCAtex_REV_G6700-MONOMER": 0.0, "GLYCAtex_FWD_G6700-MONOMER": 0.0, "GLYCAtex_REV_CPLX0-7533": 0.0, "GLYCAtex_FWD_CPLX0-7533": 0.0, "GLYCAtex_REV_CPLX0-7530": 0.0, "GLYCAtex_FWD_CPLX0-7530": 0.0, "GLYCAtex_REV_CPLX0-7534": 0.0, "GLYCAtex_FWD_CPLX0-7534": 0.0, "GLYCDx_FWD_GLYCDEH-CPLX": 0.0, "GLYCK_FWD_GLY3KIN-MONOMER_mod_cobalt2": 0.0, "GLYCK_FWD_GLY3KIN-MONOMER_mod_mg2": 0.0, "GLYCK_FWD_GLY3KIN-MONOMER_mod_mn2": 0.0, "GLYCK_FWD_GLY3KIN-MONOMER_mod_fe2": 0.0, "GLYCK_FWD_GLY3KIN-MONOMER_mod_ca2": 0.0, "GLYCK2_FWD_GKI-MONOMER": 0.0, "GLYCL_FWD_GCVMULTI-CPLX_mod_lipo": 0.007821930877555627, "GLYCLTDx_FWD_G6539-MONOMER": 0.0, "GLYCLTDx_FWD_CPLX0-235": 0.0, "GLYCLTDy_FWD_G6539-MONOMER": 0.0, "GLYCLTDy_FWD_CPLX0-235": 0.0, "GLYCLTt2rpp_REV_LCTP-MONOMER": 0.0, "GLYCLTt2rpp_FWD_LCTP-MONOMER": 0.0, "GLYCLTt2rpp_REV_B2975-MONOMER": 0.0, "GLYCLTt2rpp_FWD_B2975-MONOMER": 0.0, "GLYCLTt4pp_FWD_YJCG-MONOMER": 0.0, "GLYCLTtex_REV_G6700-MONOMER": 0.0, "GLYCLTtex_FWD_G6700-MONOMER": 0.0, "GLYCLTtex_REV_CPLX0-7533": 0.0, "GLYCLTtex_FWD_CPLX0-7533": 0.0, "GLYCLTtex_REV_CPLX0-7530": 0.0, "GLYCLTtex_FWD_CPLX0-7530": 0.0, "GLYCLTtex_REV_CPLX0-7534": 0.0, "GLYCLTtex_FWD_CPLX0-7534": 0.0, "GLYCTO2_FWD_CPLX0-7458": 0.0002544533677895202, "GLYCTO3_FWD_CPLX0-7458": 0.0, "GLYCTO4_FWD_CPLX0-7458": 0.0, "GLYCtex_REV_G6700-MONOMER": 0.0, "GLYCtex_FWD_G6700-MONOMER": 0.0, "GLYCtex_REV_CPLX0-7533": 0.0, "GLYCtex_FWD_CPLX0-7533": 0.0, "GLYCtex_REV_CPLX0-7530": 0.0, "GLYCtex_FWD_CPLX0-7530": 0.0, "GLYCtex_REV_CPLX0-7534": 0.0, "GLYCtex_FWD_CPLX0-7534": 0.0, "GLYCtpp_REV_CPLX0-7654": 0.0, "GLYCtpp_FWD_CPLX0-7654": 0.0, "GLYCtpp_REV_SPONT": 0.0, "GLYCtpp_FWD_SPONT": 0.0, "GLYK_FWD_GLYCEROL-KIN-CPLX_mod_mg2": 0.0, "GLYK_FWD_GLYCEROL-KIN-CPLX_mod_mn2": 0.0, "GLYOX_FWD_GLYOXII-MONOMER_mod_zn2": 0.0, "GLYOX3_FWD_CPLX_dummy": 0.0, "GLYt2pp_FWD_CYCA-MONOMER": 0.0, "GLYt2pp_FWD_YEAV-MONOMER": 0.0, "GLYt2rpp_REV_CPLX_dummy": 0.0, "GLYt2rpp_FWD_CPLX_dummy": 0.0, "GLYt4pp_FWD_YAAJ-MONOMER": 0.0, "GLYtex_REV_G6700-MONOMER": 0.0, "GLYtex_FWD_G6700-MONOMER": 0.0, "GLYtex_REV_CPLX0-7533": 0.0, "GLYtex_FWD_CPLX0-7533": 0.0, "GLYtex_REV_CPLX0-7530": 0.0, "GLYtex_FWD_CPLX0-7530": 0.0, "GLYtex_REV_CPLX0-7534": 0.0, "GLYtex_FWD_CPLX0-7534": 0.0, "GMAND_FWD_GDPMANDEHYDRA-CPLX_mod_nadp": 0.0, "GMHEPAT_FWD_CPLX0-3661": -1.4427751284783917e-31, "GMHEPK_FWD_CPLX0-3661": -1.4427751284783917e-31, "GMHEPPA_FWD_EG11736-MONOMER_mod_mg2": -1.4427751284783917e-31, "GMPR_FWD_GMP-REDUCT-CPLX": 0.0, "GMPS2_FWD_GMP-SYN-CPLX_mod_mg2": 0.05501443725164892, "GMPtex_REV_CPLX0-7534": 0.0, "GMPtex_FWD_CPLX0-7534": 0.0, "GMPtex_REV_CPLX0-7530": 0.0, "GMPtex_FWD_CPLX0-7530": 0.0, "GMPtex_REV_CPLX0-7533": 0.0, "GMPtex_FWD_CPLX0-7533": 0.0, "GMPtex_REV_G6700-MONOMER": 0.0, "GMPtex_FWD_G6700-MONOMER": 0.0, "GND_FWD_6PGLUCONDEHYDROG-CPLX": 1.567138873396862, "GNK_FWD_GLUCONOKINII-CPLX_mod_mg2": 0.0, "GNK_FWD_GLUCONOKINI-MONOMER": 0.0, "GOFUCR_FWD_CPLX0-3881": 0.0, "GP4GH_FWD_EG10048-MONOMER": 0.0, "GPDDA1_FWD_GLYCPDIESTER-CYTO-MONOMER_mod_mg2": 0.0, "GPDDA1pp_FWD_GLYCPDIESTER-PERI-CPLX_mod_ca2": 0.0, "GPDDA2_FWD_GLYCPDIESTER-CYTO-MONOMER_mod_mg2": 0.0, "GPDDA2pp_FWD_GLYCPDIESTER-PERI-CPLX_mod_ca2": 0.0, "GPDDA3_FWD_GLYCPDIESTER-CYTO-MONOMER_mod_mg2": 0.0, "GPDDA3pp_FWD_GLYCPDIESTER-PERI-CPLX_mod_ca2": 0.0, "GPDDA4_FWD_GLYCPDIESTER-CYTO-MONOMER_mod_mg2": 0.0, "GPDDA4pp_FWD_GLYCPDIESTER-PERI-CPLX_mod_ca2": 0.0, "GPDDA5_FWD_GLYCPDIESTER-CYTO-MONOMER_mod_mg2": 0.0, "GPDDA5pp_FWD_GLYCPDIESTER-PERI-CPLX_mod_ca2": 0.0, "GRTT_FWD_FPPSYN-MONOMER_mod_mn2": 0.00010625628783217963, "GRTT_FWD_FPPSYN-MONOMER_mod_mg2": 0.0, "GSNK_FWD_CPLX0-322_mod_k_mod_mg2": 3.474099600071691e-05, "GSNt2pp_FWD_NUPG-MONOMER": 0.0, "GSNtex_REV_G6700-MONOMER": 0.0, "GSNtex_FWD_G6700-MONOMER": 0.0, "GSNtex_REV_CPLX0-7533": 0.0, "GSNtex_FWD_CPLX0-7533": 0.0, "GSNtex_REV_CPLX0-7530": 0.0, "GSNtex_FWD_CPLX0-7530": 0.0, "GSNtex_REV_CPLX0-7534": 0.0, "GSNtex_FWD_CPLX0-7534": 0.0, "GSPMDA_FWD_GSP-CPLX": 0.0, "GSPMDS_FWD_GSP-CPLX_mod_mg2": 0.0, "GTHOXtex_REV_G6700-MONOMER": 0.0, "GTHOXtex_FWD_G6700-MONOMER": 0.0, "GTHOXtex_REV_CPLX0-7533": 0.0, "GTHOXtex_FWD_CPLX0-7533": 0.0, "GTHOXtex_REV_CPLX0-7530": 0.0, "GTHOXtex_FWD_CPLX0-7530": 0.0, "GTHOXtex_REV_CPLX0-7534": 0.0, "GTHOXtex_FWD_CPLX0-7534": 0.0, "GTHOr_REV_GLUTATHIONE-REDUCT-NADPH-CPLX_mod_fad": 0.0, "GTHOr_FWD_GLUTATHIONE-REDUCT-NADPH-CPLX_mod_fad": 2.4023103545746433e-05, "GTHPi_FWD_BTUE-MONOMER": 0.0, "GTHRDHpp_FWD_EG10374-MONOMER": 0.0, "GTHRDabc2pp_FWD_ABC-6-CPLX": 0.0, "GTHRDabcpp_FWD_ABC-49-CPLX": 0.0, "GTHRDtex_REV_G6700-MONOMER": 0.0, "GTHRDtex_FWD_G6700-MONOMER": 0.0, "GTHRDtex_REV_CPLX0-7533": 0.0, "GTHRDtex_FWD_CPLX0-7533": 0.0, "GTHRDtex_REV_CPLX0-7530": 0.0, "GTHRDtex_FWD_CPLX0-7530": 0.0, "GTHRDtex_REV_CPLX0-7534": 0.0, "GTHRDtex_FWD_CPLX0-7534": 0.0, "GTHS_FWD_GLUTATHIONE-SYN-CPLX_mod_mg2": 0.0, "GTPCI_FWD_FOLE-CPLX_mod_zn2": 0.00028919436379023713, "GTPCII2_FWD_GTP-CYCLOHYDRO-II-CPLX_mod_mg2": 0.00010525513955015308, "GTPDPDP_FWD_PPPGPPHYDRO-CPLX_mod_nh4_mod_mg2": 0.0, "GTPDPK_FWD_RELA-MONOMER": 0.0, "GTPHs_FWD_SPONT": 0.0, "GTPtex_REV_G6700-MONOMER": 0.0, "GTPtex_FWD_G6700-MONOMER": 0.0, "GTPtex_REV_CPLX0-7533": 0.0, "GTPtex_FWD_CPLX0-7533": 0.0, "GTPtex_REV_CPLX0-7530": 0.0, "GTPtex_FWD_CPLX0-7530": 0.0, "GTPtex_REV_CPLX0-7534": 0.0, "GTPtex_FWD_CPLX0-7534": 0.0, "GUACYC_FWD_CPLX_dummy": 0.0, "GUAD_FWD_G7502-MONOMER_mod_zn2": 0.0, "GUAPRT_FWD_CPLX0-7685": 0.0, "GUAPRT_FWD_GPT-CPLX": 0.0, "GUAt2pp_FWD_YICE-MONOMER": 0.0, "GUAtex_REV_EG11035-MONOMER": 0.0, "GUAtex_FWD_EG11035-MONOMER": 0.0, "GUAtpp_REV_CPLX_dummy": 0.0, "GUAtpp_FWD_CPLX_dummy": 0.0, "GUI1_REV_UXAC-MONOMER_mod_zn2": 0.0, "GUI1_FWD_UXAC-MONOMER_mod_zn2": 0.0, "GUI2_REV_UXAC-MONOMER": 0.0, "GUI2_FWD_UXAC-MONOMER": 0.0, "GUR1PPpp_FWD_CPLX_dummy": 0.0, "H2O2tex_REV_G6700-MONOMER": 0.0, "H2O2tex_FWD_G6700-MONOMER": 0.0, "H2O2tex_REV_CPLX0-7533": 0.0, "H2O2tex_FWD_CPLX0-7533": 0.0, "H2O2tex_REV_CPLX0-7530": 0.0, "H2O2tex_FWD_CPLX0-7530": 0.0, "H2O2tex_REV_CPLX0-7534": 0.0, "H2O2tex_FWD_CPLX0-7534": 0.0, "H2Otex_REV_G6700-MONOMER": 0.0, "H2Otex_FWD_G6700-MONOMER": 0.0, "H2Otex_REV_CPLX0-7533": 0.0, "H2Otex_FWD_CPLX0-7533": 0.0, "H2Otex_REV_CPLX0-7534": 0.0, "H2Otex_FWD_CPLX0-7534": 0.0, "H2Otex_REV_G7814-MONOMER": 0.0, "H2Otex_FWD_G7814-MONOMER": 0.0, "H2Otex_REV_EG10669-MONOMER": 0.0, "H2Otex_FWD_EG10669-MONOMER": 0.0, "H2Otex_REV_G6657-MONOMER": 0.0, "H2Otex_FWD_G6657-MONOMER": 0.0, "H2Otex_REV_SPONT": 18.44779866935812, "H2Otex_FWD_SPONT": 0.0, "H2Otex_REV_CPLX0-7530": 0.0, "H2Otex_FWD_CPLX0-7530": 0.0, "H2Otpp_REV_CPLX0-7653": 0.0, "H2Otpp_FWD_CPLX0-7653": 0.0, "H2Otpp_REV_SPONT": 18.44779866935812, "H2Otpp_FWD_SPONT": 0.0, "H2SO_FWD_CPLX_dummy": 0.0, "H2St1pp_FWD_SPONT": 0.0, "H2Stex_REV_G6700-MONOMER": 0.0, "H2Stex_FWD_G6700-MONOMER": 0.0, "H2Stex_REV_CPLX0-7533": 1.4600543290741154e-35, "H2Stex_FWD_CPLX0-7533": 0.0, "H2Stex_REV_CPLX0-7530": 0.0, "H2Stex_FWD_CPLX0-7530": 0.0, "H2Stex_REV_CPLX0-7534": 0.0, "H2Stex_FWD_CPLX0-7534": 0.0, "H2tex_REV_G6700-MONOMER": 0.0, "H2tex_FWD_G6700-MONOMER": 0.0, "H2tex_REV_CPLX0-7533": 0.0, "H2tex_FWD_CPLX0-7533": 0.0, "H2tex_REV_CPLX0-7530": 0.0, "H2tex_FWD_CPLX0-7530": 0.0, "H2tex_REV_CPLX0-7534": 0.0, "H2tex_FWD_CPLX0-7534": 0.0, "H2tpp_REV_SPONT": 0.0, "H2tpp_FWD_SPONT": 0.0, "HACD1_REV_CPLX0-1666": 0.0, "HACD1_FWD_CPLX0-1666": 0.13953027440402038, "HACD1_REV_FADB-CPLX": 0.0, "HACD1_FWD_FADB-CPLX": 0.0, "HACD2_REV_CPLX0-1666": 0.0, "HACD2_FWD_CPLX0-1666": 0.13953027440402038, "HACD2_REV_FADB-CPLX": 0.0, "HACD2_FWD_FADB-CPLX": 0.0, "HACD3_REV_CPLX0-1666": 0.0, "HACD3_FWD_CPLX0-1666": 0.13953027440402038, "HACD3_REV_FADB-CPLX": 0.0, "HACD3_FWD_FADB-CPLX": 0.0, "HACD4_REV_CPLX0-1666": 0.0, "HACD4_FWD_CPLX0-1666": 0.13953009339136135, "HACD4_REV_FADB-CPLX": 0.0, "HACD4_FWD_FADB-CPLX": 0.0, "HACD5_REV_CPLX0-1666": 0.0, "HACD5_FWD_CPLX0-1666": 0.13953009339136135, "HACD5_REV_FADB-CPLX": 0.0, "HACD5_FWD_FADB-CPLX": 0.0, "HACD6_REV_CPLX0-1666": 0.0, "HACD6_FWD_CPLX0-1666": 0.10715189943901893, "HACD6_REV_FADB-CPLX": 0.0, "HACD6_FWD_FADB-CPLX": 0.0, "HACD7_REV_CPLX0-1666": 0.0, "HACD7_FWD_CPLX0-1666": 0.10715189943901893, "HACD7_REV_FADB-CPLX": 0.0, "HACD7_FWD_FADB-CPLX": 0.0, "HACD8_REV_CPLX0-1666": 0.0, "HACD8_FWD_CPLX0-1666": 0.0, "HACD8_REV_FADB-CPLX": 0.0, "HACD8_FWD_FADB-CPLX": 0.0, "HADPCOADH3_REV_G6716-MONOMER": 0.0, "HADPCOADH3_FWD_G6716-MONOMER": 0.0, "HBZOPT_FWD_4OHBENZOATE-OCTAPRENYLTRANSFER-MONOMER_mod_mg2": 8.48177892631734e-05, "HCINNMt2rpp_REV_MHPT-MONOMER": 0.0, "HCINNMt2rpp_FWD_MHPT-MONOMER": 0.0, "HCINNMtex_REV_G6700-MONOMER": 0.0, "HCINNMtex_FWD_G6700-MONOMER": 0.0, "HCINNMtex_REV_CPLX0-7533": 0.0, "HCINNMtex_FWD_CPLX0-7533": 0.0, "HCINNMtex_REV_CPLX0-7530": 0.0, "HCINNMtex_FWD_CPLX0-7530": 0.0, "HCINNMtex_REV_CPLX0-7534": 0.0, "HCINNMtex_FWD_CPLX0-7534": 0.0, "HCO3E_REV_CARBODEHYDRAT-CPLX_mod_zn2": 0.0, "HCO3E_FWD_CARBODEHYDRAT-CPLX_mod_zn2": 0.0, "HCO3E_REV_CPLX0-7521_mod_zn2": 0.0, "HCO3E_FWD_CPLX0-7521_mod_zn2": 0.13597963154139744, "HCYSMT_FWD_MMUM-MONOMER": 0.0, "HCYSMT2_FWD_MMUM-MONOMER": -7.129078277667086e-36, "HDCAtexi_FWD_EG10280-MONOMER": 0.0, "HDCEAtexi_FWD_EG10280-MONOMER": 0.0, "HEMEOS_FWD_HEMEOSYN-MONOMER_mod_mg2": 0.0, "HEMEOS_FWD_HEMEOSYN-MONOMER_mod_ca2": 5.193128762953047e-07, "HEPK1_FWD_EG11340-MONOMER": 0.0, "HEPK2_FWD_EG11425-MONOMER": 0.0, "HEPT1_FWD_EG11189-MONOMER": 0.0, "HEPT2_FWD_EG12210-MONOMER": 0.0, "HEPT3_FWD_EG11341-MONOMER": 0.0, "HEPT4_FWD_EG11423-MONOMER": 0.0, "HETZK_FWD_THZ-KIN-MONOMER": 0.0, "HEX1_FWD_GLUCOKIN-MONOMER": 0.0, "HEX4_FWD_CPLX_dummy": 0.0, "HEX7_FWD_EG11288-MONOMER": 0.0, "HEXt2rpp_REV_EG11671-MONOMER": 0.0, "HEXt2rpp_FWD_EG11671-MONOMER": 0.0, "HG2abcpp_FWD_YHHO-MONOMER": 0.0, "HG2t3pp_FWD_CPLX0-7641": 0.0, "HG2tex_REV_G6700-MONOMER": 0.0, "HG2tex_FWD_G6700-MONOMER": 0.0, "HG2tex_REV_CPLX0-7533": 0.0, "HG2tex_FWD_CPLX0-7533": 0.0, "HG2tex_REV_CPLX0-7530": 0.0, "HG2tex_FWD_CPLX0-7530": 0.0, "HG2tex_REV_CPLX0-7534": 0.0, "HG2tex_FWD_CPLX0-7534": 0.0, "HISTD_FWD_HISTDEHYD-CPLX_mod_mn2": 0.03582660448619983, "HISTP_FWD_IMIDHISTID-CPLX_mod_mg2": 0.03582660448619983, "HISabcpp_FWD_ABC-14-CPLX": 0.0, "HISt2rpp_REV_AROP-MONOMER": 0.0, "HISt2rpp_FWD_AROP-MONOMER": 4.329592091218167e-32, "HIStex_REV_G6700-MONOMER": 0.0, "HIStex_FWD_G6700-MONOMER": 0.0, "HIStex_REV_CPLX0-7533": 0.0, "HIStex_FWD_CPLX0-7533": 0.0, "HIStex_REV_CPLX0-7530": 0.0, "HIStex_FWD_CPLX0-7530": 0.0, "HIStex_REV_CPLX0-7534": 0.0, "HIStex_FWD_CPLX0-7534": 0.0, "HKNDDH_FWD_MHPCHYDROL-MONOMER": 0.0, "HKNTDH_FWD_MHPCHYDROL-MONOMER": 0.0, "HMBS_FWD_OHMETHYLBILANESYN-MONOMER_mod_dpm": 1.619291846509741e-06, "HMPK1_FWD_HMP-P-KIN-CPLX": 0.0, "HMPK1_FWD_PDXK-CPLX": 0.0, "HOMt2pp_FWD_RHTB-MONOMER": 0.0, "HOMt2pp_FWD_EG12134-MONOMER": 0.0, "HOMtex_REV_G6700-MONOMER": 0.0, "HOMtex_FWD_G6700-MONOMER": 0.0, "HOMtex_REV_CPLX0-7533": 0.0, "HOMtex_FWD_CPLX0-7533": 0.0, "HOMtex_REV_CPLX0-7530": 0.0, "HOMtex_FWD_CPLX0-7530": 0.0, "HOMtex_REV_CPLX0-7534": 0.0, "HOMtex_FWD_CPLX0-7534": 0.0, "HOPNTAL_FWD_MHPELY-MONOMER": 0.0, "HPPK2_FWD_H2PTERIDINEPYROPHOSPHOKIN-MONOMER_mod_mg2": 0.0002544533677895202, "HPPPNDO_FWD_DHPDIOXYGEN-CPLX": 0.0, "HPPPNt2rpp_REV_MHPT-MONOMER": 0.0, "HPPPNt2rpp_FWD_MHPT-MONOMER": 0.0, "HPPPNtex_REV_CPLX0-7530": 0.0, "HPPPNtex_FWD_CPLX0-7530": 0.0, "HPPPNtex_REV_CPLX0-7533": 0.0, "HPPPNtex_FWD_CPLX0-7533": 0.0, "HPPPNtex_REV_G6700-MONOMER": 0.0, "HPPPNtex_FWD_G6700-MONOMER": 0.0, "HPPPNtex_REV_CPLX0-7534": 0.0, "HPPPNtex_FWD_CPLX0-7534": 0.0, "HPYRI_REV_CPLX-171": 0.0, "HPYRI_FWD_CPLX-171": 0.0, "HPYRRx_FWD_G6539-MONOMER": 0.0, "HPYRRx_FWD_CPLX0-235": 0.0, "HPYRRy_FWD_G6539-MONOMER": 0.0, "HPYRRy_FWD_CPLX0-235": 0.0, "HSDy_REV_ASPKINIIHOMOSERDEHYDROGII-CPLX": 0.0, "HSDy_FWD_ASPKINIIHOMOSERDEHYDROGII-CPLX": 0.0, "HSDy_REV_ASPKINIHOMOSERDEHYDROGI-CPLX": 1.6066654439617423, "HSDy_FWD_ASPKINIHOMOSERDEHYDROGI-CPLX": 1.314740801740488, "HSK_FWD_HOMOSERKIN-CPLX_mod_k_mod_mg2": 0.2356131034033865, "HSST_FWD_HOMSUCTRAN-CPLX": 0.05631153881786766, "HSTPT_FWD_HISTPHOSTRANS-CPLX_mod_pydx5p": 0.03582660448619983, "HXAND_FWD_CPLX0-761": 0.0, "HXAtex_REV_G6700-MONOMER": 0.0, "HXAtex_FWD_G6700-MONOMER": 0.0, "HXAtex_REV_CPLX0-7530": 0.0, "HXAtex_FWD_CPLX0-7530": 0.0, "HXAtex_REV_CPLX0-7533": 0.0, "HXAtex_FWD_CPLX0-7533": 0.0, "HXAtex_REV_CPLX0-7534": 0.0, "HXAtex_FWD_CPLX0-7534": 0.0, "HXCT_FWD_ACETOACETYL-COA-TRANSFER-CPLX": 0.0, "HXPRT_FWD_CPLX0-7685": 0.0, "HXPRT_FWD_GPT-CPLX": 0.0, "HYD1pp_FWD_HYDROG3-CPLX_mod_ni2": 0.0, "HYD1pp_FWD_FORMHYDROG2-CPLX_mod_ni2_mod_fe2": 0.0, "HYD1pp_FWD_FORMHYDROGI-CPLX_mod_ni2_mod_4fe4s": 0.0, "HYD2pp_FWD_FORMHYDROG2-CPLX_mod_ni2_mod_fe2": 0.0, "HYD2pp_FWD_FORMHYDROGI-CPLX_mod_ni2_mod_4fe4s": 0.0, "HYD3pp_FWD_FORMHYDROG2-CPLX_mod_ni2_mod_fe2": 0.0, "HYD3pp_FWD_FORMHYDROGI-CPLX_mod_ni2_mod_4fe4s": 0.0, "HYPOE_FWD_CPLX_dummy": 0.0, "HYXNtex_REV_G6700-MONOMER": 0.0, "HYXNtex_FWD_G6700-MONOMER": 0.0, "HYXNtex_REV_CPLX0-7533": 0.0, "HYXNtex_FWD_CPLX0-7533": 0.0, "HYXNtex_REV_CPLX0-7530": 0.0, "HYXNtex_FWD_CPLX0-7530": 0.0, "HYXNtex_REV_CPLX0-7534": 0.0, "HYXNtex_FWD_CPLX0-7534": 0.0, "HYXNtpp_REV_CPLX_dummy": 0.0, "HYXNtpp_FWD_CPLX_dummy": 0.0, "Htex_REV_CPLX0-7530": 0.0, "Htex_FWD_CPLX0-7530": 0.0, "Htex_REV_CPLX0-7533": 3.5151199213645605, "Htex_FWD_CPLX0-7533": 0.0, "Htex_REV_G6700-MONOMER": 0.0, "Htex_FWD_G6700-MONOMER": 0.0, "Htex_REV_CPLX0-7534": 0.0, "Htex_FWD_CPLX0-7534": 0.0, "ICDHyr_REV_ISOCITHASE-CPLX_mod_mg2": 0.0, "ICDHyr_FWD_ISOCITHASE-CPLX_mod_mg2": 0.0, "ICDHyr_REV_ISOCITHASE-CPLX_mod_mn2": 0.0, "ICDHyr_FWD_ISOCITHASE-CPLX_mod_mn2": 2.0874510315639916, "ICHORS_REV_MENF-CPLX_mod_mg2": 0.0, "ICHORS_FWD_MENF-CPLX_mod_mg2": 0.0, "ICHORSi_FWD_ENTC-MONOMER_mod_mg2": 0.0, "ICHORT_FWD_APO-ENTB": 0.0, "ICL_FWD_ISOCIT-LYASE_mod_mn2": 0.0, "ICL_FWD_ISOCIT-LYASE_mod_mg2": 0.0, "IDOND_REV_IDONDEHYD-MONOMER": 0.0, "IDOND_FWD_IDONDEHYD-MONOMER": 0.0, "IDOND2_FWD_IDONDEHYD-MONOMER": 0.0, "IDONt2rpp_REV_YJGT-MONOMER": 0.0, "IDONt2rpp_FWD_YJGT-MONOMER": 0.0, "IDONtex_REV_G6700-MONOMER": 0.0, "IDONtex_FWD_G6700-MONOMER": 0.0, "IDONtex_REV_CPLX0-7533": 0.0, "IDONtex_FWD_CPLX0-7533": 0.0, "IDONtex_REV_CPLX0-7530": 0.0, "IDONtex_FWD_CPLX0-7530": 0.0, "IDONtex_REV_CPLX0-7534": 0.0, "IDONtex_FWD_CPLX0-7534": 0.0, "IG3PS_FWD_GLUTAMIDOTRANS-CPLX": 0.03582660448619983, "IGPDH_FWD_IMIDHISTID-CPLX_mod_mn2": 0.03582660448619983, "IGPDH_FWD_IMIDHISTID-CPLX_mod_mg2": 0.0, "IGPS_FWD_PRAI-IGPS": 0.025542375039936106, "ILETA_REV_BRANCHED-CHAINAMINOTRANSFER-CPLX_mod_6:pydx5p": 0.0, "ILETA_FWD_BRANCHED-CHAINAMINOTRANSFER-CPLX_mod_6:pydx5p": 0.0, "ILETA_REV_BRANCHED-CHAINAMINOTRANSFER-CPLX_mod_pydx5p": 0.11355266468592036, "ILETA_FWD_BRANCHED-CHAINAMINOTRANSFER-CPLX_mod_pydx5p": 0.0, "ILEabcpp_FWD_ABC-15-CPLX": 0.0, "ILEt2rpp_REV_BRNQ-MONOMER": 1.831095005467736e-29, "ILEt2rpp_FWD_BRNQ-MONOMER": 0.0, "ILEtex_REV_G6700-MONOMER": 0.0, "ILEtex_FWD_G6700-MONOMER": 0.0, "ILEtex_REV_CPLX0-7533": 0.0, "ILEtex_FWD_CPLX0-7533": 0.0, "ILEtex_REV_CPLX0-7530": 0.0, "ILEtex_FWD_CPLX0-7530": 0.0, "ILEtex_REV_CPLX0-7534": 0.0, "ILEtex_FWD_CPLX0-7534": 0.0, "IMPC_REV_AICARTRANSIMPCYCLO-CPLX": 1.6624486611346767, "IMPC_FWD_AICARTRANSIMPCYCLO-CPLX": 1.520284256162777, "IMPD_FWD_IMP-DEHYDROG-CPLX": 0.05501443725164892, "IMPtex_REV_G6700-MONOMER": 0.0, "IMPtex_FWD_G6700-MONOMER": 0.0, "IMPtex_REV_CPLX0-7533": 0.0, "IMPtex_FWD_CPLX0-7533": 0.0, "IMPtex_REV_CPLX0-7530": 0.0, "IMPtex_FWD_CPLX0-7530": 0.0, "IMPtex_REV_CPLX0-7534": 0.0, "IMPtex_FWD_CPLX0-7534": 0.0, "INDOLEt2pp_FWD_CPLX0-2141": 0.0, "INDOLEt2rpp_REV_MTR-MONOMER": 0.0, "INDOLEt2rpp_FWD_MTR-MONOMER": 0.0, "INDOLEtex_REV_G6700-MONOMER": 0.0, "INDOLEtex_FWD_G6700-MONOMER": 0.0, "INDOLEtex_REV_CPLX0-7533": 0.0, "INDOLEtex_FWD_CPLX0-7533": 0.0, "INDOLEtex_REV_CPLX0-7530": 0.0, "INDOLEtex_FWD_CPLX0-7530": 0.0, "INDOLEtex_REV_CPLX0-7534": 0.0, "INDOLEtex_FWD_CPLX0-7534": 0.0, "INOSTt4pp_FWD_YIDK-MONOMER": 0.0, "INSH_FWD_EG11082-MONOMER": 0.0, "INSK_FWD_CPLX0-322_mod_k_mod_mg2": 9.133462099553591e-33, "INSTtex_REV_G6700-MONOMER": 0.0, "INSTtex_FWD_G6700-MONOMER": 0.0, "INSTtex_REV_CPLX0-7533": 0.0, "INSTtex_FWD_CPLX0-7533": 0.0, "INSTtex_REV_CPLX0-7530": 0.0, "INSTtex_FWD_CPLX0-7530": 0.0, "INSTtex_REV_CPLX0-7534": 0.0, "INSTtex_FWD_CPLX0-7534": 0.0, "INSt2pp_FWD_NUPG-MONOMER": 0.0, "INSt2rpp_REV_XAPB-MONOMER": 0.0, "INSt2rpp_FWD_XAPB-MONOMER": 9.133462099553591e-33, "INStex_REV_EG11035-MONOMER": 0.0, "INStex_FWD_EG11035-MONOMER": 0.0, "IPDDI_REV_IPPISOM-MONOMER_mod_mg2_mod_zn2": 0.0, "IPDDI_FWD_IPPISOM-MONOMER_mod_mg2_mod_zn2": 0.0, "IPDDI_REV_IPPISOM-MONOMER_mod_mn2_mod_zn2": 0.0, "IPDDI_FWD_IPPISOM-MONOMER_mod_mn2_mod_zn2": 0.0, "IPDPS_FWD_CPLX0-7564_mod_nadph_mod_nadh_mod_fad_mod_cobalt2": 0.0008039550075219137, "IPMD_FWD_3-ISOPROPYLMALDEHYDROG-CPLX_mod_mg2_mod_mn2": 0.21034486640270303, "IPPMIa_REV_3-ISOPROPYLMALISOM-CPLX": 0.21034486640270303, "IPPMIa_FWD_3-ISOPROPYLMALISOM-CPLX": 0.0, "IPPMIb_REV_3-ISOPROPYLMALISOM-CPLX": 0.21034486640270303, "IPPMIb_FWD_3-ISOPROPYLMALISOM-CPLX": 0.0, "IPPS_FWD_2-ISOPROPYLMALATESYN-MONOMER": 0.21034486640270303, "ISETACabcpp_FWD_ABC-64-CPLX": 0.0, "ISETACabcpp_FWD_ABC-56-CPLX": 0.0, "ISETACtex_REV_G6700-MONOMER": 0.0, "ISETACtex_FWD_G6700-MONOMER": 0.0, "ISETACtex_REV_CPLX0-7533": 0.0, "ISETACtex_FWD_CPLX0-7533": 0.0, "ISETACtex_REV_CPLX0-7530": 0.0, "ISETACtex_FWD_CPLX0-7530": 0.0, "ISETACtex_REV_CPLX0-7534": 0.0, "ISETACtex_FWD_CPLX0-7534": 0.0, "K2L4Aabcpp_FWD_CPLX0-7704_mod_mg2": 0.007397784758604137, "K2L4Aabctex_FWD_ABC-53-CPLX": 0.007397784758604137, "KARA1_REV_CPLX0-7643_mod_mg2": 0.37920346619297124, "KARA1_FWD_CPLX0-7643_mod_mg2": 0.0, "KARA2_REV_CPLX0-7643": 0.0, "KARA2_FWD_CPLX0-7643": 0.11355266468592036, "KDOCT2_FWD_CPM-KDOSYNTH-MONOMER_mod_mg2": 0.014795569517208274, "KDOPP_FWD_KDO-8PPHOSPHAT-CPLX_mod_mg2": 0.014795569517208274, "KDOPS_FWD_KDO-8PSYNTH-CPLX": 0.014795569517208274, "KG6PDC_FWD_CPLX0-7744_mod_mg2": 0.0, "KG6PDC_FWD_EG12285-MONOMER": 0.0, "Kabcpp_FWD_ATPASE-1-CPLX": 0.0, "Kabcpp_FWD_ATPASE-1-CPLX_no_MONOMER0-12": 0.0, "Kt2pp_FWD_TRKA-MONOMER_SAPD-MONOMER_TRKG-MONOMER": 0.0, "Kt2pp_FWD_KUP-MONOMER": 0.0, "Kt2pp_FWD_CPLX0-7674": 8.277346191325898e-06, "Kt2pp_FWD_TRKA-MONOMER_SAPD-MONOMER_TRKH-MONOMER": 0.0, "Kt3pp_FWD_CPLX0-7819": 0.0, "Kt3pp_FWD_CHAA-MONOMER": 0.0, "Kt3pp_FWD_KEFB-MONOMER": 0.0, "Kt3pp_FWD_CMR-MONOMER": 0.0, "Ktex_REV_G6700-MONOMER": 0.0, "Ktex_FWD_G6700-MONOMER": 0.0, "Ktex_REV_CPLX0-7533": 0.0, "Ktex_FWD_CPLX0-7533": 8.277346191325898e-06, "Ktex_REV_CPLX0-7530": 0.0, "Ktex_FWD_CPLX0-7530": 0.0, "Ktex_REV_CPLX0-7534": 0.0, "Ktex_FWD_CPLX0-7534": 0.0, "L__LACD2_FWD_G6176-MONOMER_G6177-MONOMER_G6178-MONOMER": 0.0, "L__LACD2_FWD_L-LACTDEHYDROGFMN-MONOMER_mod_fmn": 0.0, "L__LACD3_FWD_G6176-MONOMER_G6177-MONOMER_G6178-MONOMER": 0.0, "L__LACD3_FWD_L-LACTDEHYDROGFMN-MONOMER_mod_fmn": 0.0, "L__LACt2rpp_REV_LCTP-MONOMER": 0.0, "L__LACt2rpp_FWD_LCTP-MONOMER": 0.0, "L__LACt2rpp_REV_B2975-MONOMER": 0.0, "L__LACt2rpp_FWD_B2975-MONOMER": 0.0, "L__LACtex_REV_CPLX0-7530": 0.0, "L__LACtex_FWD_CPLX0-7530": 0.0, "L__LACtex_REV_CPLX0-7533": 0.0, "L__LACtex_FWD_CPLX0-7533": 0.0, "L__LACtex_REV_G6700-MONOMER": 0.0, "L__LACtex_FWD_G6700-MONOMER": 0.0, "L__LACtex_REV_CPLX0-7534": 0.0, "L__LACtex_FWD_CPLX0-7534": 0.0, "LA4NTpp_FWD_G7170-MONOMER": -1.2060445330689815e-35, "LACZ_FWD_BETAGALACTOSID-CPLX_mod_mg2": 0.0, "LACZpp_FWD_EG12013-MONOMER": 0.0, "LADGMDH_FWD_G6662-MONOMER": 0.0, "LALADGLUtex_REV_CPLX0-7534": 0.0, "LALADGLUtex_FWD_CPLX0-7534": 0.0, "LALADGLUtex_REV_CPLX0-7530": 0.0, "LALADGLUtex_FWD_CPLX0-7530": 0.0, "LALADGLUtex_REV_CPLX0-7533": 0.0, "LALADGLUtex_FWD_CPLX0-7533": 0.0, "LALADGLUtex_REV_G6700-MONOMER": 0.0, "LALADGLUtex_FWD_G6700-MONOMER": 0.0, "LALADGLUtpp_FWD_B1634-MONOMER": 0.0, "LALADGLUtpp_FWD_YJDL-MONOMER": 0.0, "LALADGLUtpp_FWD_B0709-MONOMER": 0.0, "LALADGLUtpp_FWD_YHIP-MONOMER": 0.0, "LALALGLUtex_REV_CPLX0-7534": 0.0, "LALALGLUtex_FWD_CPLX0-7534": 0.0, "LALALGLUtex_REV_CPLX0-7530": 0.0, "LALALGLUtex_FWD_CPLX0-7530": 0.0, "LALALGLUtex_REV_CPLX0-7533": 0.0, "LALALGLUtex_FWD_CPLX0-7533": 0.0, "LALALGLUtex_REV_G6700-MONOMER": 0.0, "LALALGLUtex_FWD_G6700-MONOMER": 0.0, "LALALGLUtpp_FWD_B1634-MONOMER": 0.0, "LALALGLUtpp_FWD_YJDL-MONOMER": 0.0, "LALALGLUtpp_FWD_B0709-MONOMER": 0.0, "LALALGLUtpp_FWD_YHIP-MONOMER": 0.0, "LALDO2x_FWD_GLYCDEH-CPLX": 0.0, "LALDO3_FWD_CPLX_dummy": 0.0, "LALGP_FWD_CPLX0-3001": 0.0, "LCADi_FWD_ALD-CPLX": 0.0, "LCARR_REV_CPLX_dummy": 0.0, "LCARR_FWD_CPLX_dummy": 0.0, "LCARS_REV_LACTALDREDUCT-CPLX_mod_fe2": 0.0, "LCARS_FWD_LACTALDREDUCT-CPLX_mod_fe2": 0.0, "LCTSt3ipp_FWD_B0070-MONOMER": 0.0, "LCTSt3ipp_FWD_B2170-MONOMER": 0.0, "LCTSt3ipp_FWD_YDEA-MONOMER": 0.0, "LCTStex_REV_G6700-MONOMER": 0.0, "LCTStex_FWD_G6700-MONOMER": 0.0, "LCTStex_REV_CPLX0-7533": 0.0, "LCTStex_FWD_CPLX0-7533": 0.0, "LCTStex_REV_CPLX0-7530": 0.0, "LCTStex_FWD_CPLX0-7530": 0.0, "LCTStex_REV_CPLX0-7534": 0.0, "LCTStex_FWD_CPLX0-7534": 0.0, "LCTStpp_REV_LACY-MONOMER": 0.0, "LCTStpp_FWD_LACY-MONOMER": 0.0, "LDH_D_REV_DLACTDEHYDROGFAD-MONOMER_mod_fad": 0.0, "LDH_D_FWD_DLACTDEHYDROGFAD-MONOMER_mod_fad": 0.0, "LDH_D_REV_DLACTDEHYDROGNAD-MONOMER": 0.0, "LDH_D_FWD_DLACTDEHYDROGNAD-MONOMER": 0.0, "LDH_D2_FWD_DLACTDEHYDROGFAD-MONOMER_mod_fad": 0.0, "LEUTAi_FWD_BRANCHED-CHAINAMINOTRANSFER-CPLX_mod_6:pydx5p": 0.0, "LEUTAi_FWD_TYRB-DIMER_mod_pydx5p": 0.21034486640270303, "LEUTAi_FWD_BRANCHED-CHAINAMINOTRANSFER-CPLX_mod_pydx5p": 0.0, "LEUabcpp_FWD_ABC-15-CPLX": 0.0, "LEUabcpp_FWD_ABC-304-CPLX": 0.0, "LEUt2rpp_REV_BRNQ-MONOMER": 1.3724739416340662e-29, "LEUt2rpp_FWD_BRNQ-MONOMER": 0.0, "LEUtex_REV_G6700-MONOMER": 0.0, "LEUtex_FWD_G6700-MONOMER": 0.0, "LEUtex_REV_CPLX0-7533": 0.0, "LEUtex_FWD_CPLX0-7533": 0.0, "LEUtex_REV_CPLX0-7530": 0.0, "LEUtex_FWD_CPLX0-7530": 0.0, "LEUtex_REV_CPLX0-7534": 0.0, "LEUtex_FWD_CPLX0-7534": 0.0, "LGTHL_FWD_GLYOXI-CPLX_mod_ni2": 0.0, "LIPACabcpp_FWD_CPLX0-7704_mod_mg2": 0.0, "LIPAHT2ex_FWD_CPLX0-1581": 0.0, "LIPAHTex_FWD_CPLX0-1581": 0.0, "LIPATPT_FWD_EG11796-MONOMER": 0.0, "LIPAabcpp_FWD_CPLX0-7704_mod_mg2": 0.0, "LIPAabctex_FWD_ABC-53-CPLX": 0.0, "LIPOt2pp_FWD_CPLX_dummy": 0.0, "LIPOtex_REV_CPLX0-7534": 0.0, "LIPOtex_FWD_CPLX0-7534": 0.0, "LIPOtex_REV_CPLX0-7530": 0.0, "LIPOtex_FWD_CPLX0-7530": 0.0, "LIPOtex_REV_CPLX0-7533": 0.0, "LIPOtex_FWD_CPLX0-7533": 0.0, "LIPOtex_REV_G6700-MONOMER": 0.0, "LIPOtex_FWD_G6700-MONOMER": 0.0, "LPADSS_FWD_CPLX0-7415": 0.007397784758604137, "LPLIPAL1A120pp_FWD_CPLX0-7630_mod_ca2": 0.0, "LPLIPAL1A140pp_FWD_CPLX0-7630_mod_ca2": 0.0, "LPLIPAL1A141pp_FWD_CPLX0-7630_mod_ca2": 0.0, "LPLIPAL1A160pp_FWD_CPLX0-7630_mod_ca2": 0.0, "LPLIPAL1A161pp_FWD_CPLX0-7630_mod_ca2": 0.0, "LPLIPAL1A180pp_FWD_CPLX0-7630_mod_ca2": 0.0, "LPLIPAL1A181pp_FWD_CPLX0-7630_mod_ca2": 0.0, "LPLIPAL1E120pp_FWD_CPLX0-7630_mod_ca2": 0.0, "LPLIPAL1E140pp_FWD_CPLX0-7630_mod_ca2": 0.0, "LPLIPAL1E141pp_FWD_CPLX0-7630_mod_ca2": 0.0, "LPLIPAL1E160pp_FWD_CPLX0-7630_mod_ca2": 0.0, "LPLIPAL1E161pp_FWD_CPLX0-7630_mod_ca2": 0.0, "LPLIPAL1E180pp_FWD_CPLX0-7630_mod_ca2": 0.0, "LPLIPAL1E181pp_FWD_CPLX0-7630_mod_ca2": 0.0, "LPLIPAL1G120pp_FWD_CPLX0-7630_mod_ca2": 0.0, "LPLIPAL1G140pp_FWD_CPLX0-7630_mod_ca2": 0.0, "LPLIPAL1G141pp_FWD_CPLX0-7630_mod_ca2": 0.0, "LPLIPAL1G160pp_FWD_CPLX0-7630_mod_ca2": 0.0, "LPLIPAL1G161pp_FWD_CPLX0-7630_mod_ca2": 0.0, "LPLIPAL1G180pp_FWD_CPLX0-7630_mod_ca2": 0.0, "LPLIPAL1G181pp_FWD_CPLX0-7630_mod_ca2": 0.0, "LPLIPAL2A120_FWD_EG10739-MONOMER": 0.0, "LPLIPAL2A140_FWD_EG10739-MONOMER": 0.0, "LPLIPAL2A141_FWD_EG10739-MONOMER": 0.0, "LPLIPAL2A160_FWD_EG10739-MONOMER": 0.0, "LPLIPAL2A161_FWD_EG10739-MONOMER": 0.0, "LPLIPAL2A180_FWD_EG10739-MONOMER": 0.0, "LPLIPAL2A181_FWD_EG10739-MONOMER": 0.0, "LPLIPAL2ATE120_FWD_EG10739-MONOMER": 0.0, "LPLIPAL2ATE140_FWD_EG10739-MONOMER": 0.0, "LPLIPAL2ATE141_FWD_EG10739-MONOMER": 0.0, "LPLIPAL2ATE160_FWD_EG10739-MONOMER": 0.0, "LPLIPAL2ATE161_FWD_EG10739-MONOMER": 0.0, "LPLIPAL2ATE180_FWD_EG10739-MONOMER": 0.0, "LPLIPAL2ATE181_FWD_EG10739-MONOMER": 0.0, "LPLIPAL2ATG120_FWD_EG10739-MONOMER": 0.0, "LPLIPAL2ATG140_FWD_EG10739-MONOMER": 0.0, "LPLIPAL2ATG141_FWD_EG10739-MONOMER": 0.0, "LPLIPAL2ATG160_FWD_EG10739-MONOMER": 0.0, "LPLIPAL2ATG161_FWD_EG10739-MONOMER": 0.0, "LPLIPAL2ATG180_FWD_EG10739-MONOMER": 0.0, "LPLIPAL2ATG181_FWD_EG10739-MONOMER": 0.0, "LPLIPAL2E120_FWD_EG10739-MONOMER": 0.0, "LPLIPAL2E140_FWD_EG10739-MONOMER": 0.0, "LPLIPAL2E141_FWD_EG10739-MONOMER": 0.0, "LPLIPAL2E160_FWD_EG10739-MONOMER": 0.0, "LPLIPAL2E161_FWD_EG10739-MONOMER": 0.0, "LPLIPAL2E180_FWD_EG10739-MONOMER": 0.0, "LPLIPAL2E181_FWD_EG10739-MONOMER": 0.0, "LPLIPAL2G120_FWD_EG10739-MONOMER": 0.0, "LPLIPAL2G140_FWD_EG10739-MONOMER": 0.0, "LPLIPAL2G141_FWD_EG10739-MONOMER": 0.0, "LPLIPAL2G160_FWD_EG10739-MONOMER": 0.0, "LPLIPAL2G161_FWD_EG10739-MONOMER": 0.0, "LPLIPAL2G180_FWD_EG10739-MONOMER": 0.0, "LPLIPAL2G181_FWD_EG10739-MONOMER": 0.0, "LSERDHr_REV_CPLX0-1962": 0.0, "LSERDHr_FWD_CPLX0-1962": 0.0, "LYSDC_FWD_LDC2-CPLX_mod_pydx5p": 0.0, "LYSDC_FWD_LYSDECARBOX-CPLX_mod_pydx5p": 0.0, "LYSabcpp_FWD_ABC-3-CPLX": 0.0, "LYSt2pp_FWD_LYSP-MONOMER": 9.394198690813472e-33, "LYSt3pp_FWD_YGGA-MONOMER": 0.0, "LYStex_REV_G6700-MONOMER": 0.0, "LYStex_FWD_G6700-MONOMER": 0.0, "LYStex_REV_CPLX0-7533": 0.0, "LYStex_FWD_CPLX0-7533": 0.0, "LYStex_REV_CPLX0-7530": 0.0, "LYStex_FWD_CPLX0-7530": 0.0, "LYStex_REV_CPLX0-7534": 0.0, "LYStex_FWD_CPLX0-7534": 0.0, "LYXI_FWD_CPLX0-7652": 0.0, "LYXt2pp_FWD_RHAT-MONOMER": 0.0, "LYXtex_REV_G6700-MONOMER": 0.0, "LYXtex_FWD_G6700-MONOMER": 0.0, "LYXtex_REV_CPLX0-7533": 0.0, "LYXtex_FWD_CPLX0-7533": 0.0, "LYXtex_REV_CPLX0-7530": 0.0, "LYXtex_FWD_CPLX0-7530": 0.0, "LYXtex_REV_CPLX0-7534": 0.0, "LYXtex_FWD_CPLX0-7534": 0.0, "M1PD_REV_MANNPDEHYDROG-MONOMER": 0.0, "M1PD_FWD_MANNPDEHYDROG-MONOMER": 0.0, "MALCOAMT_FWD_EG10119-MONOMER": 1.134630356326395e-07, "MALDDH_FWD_G6986-MONOMER_mod_k_mod_mg2": 0.0, "MALDt2_2pp_FWD_DCTA-MONOMER": 0.0, "MALDtex_REV_CPLX0-7534": 0.0, "MALDtex_FWD_CPLX0-7534": 0.0, "MALDtex_REV_CPLX0-7530": 0.0, "MALDtex_FWD_CPLX0-7530": 0.0, "MALDtex_REV_CPLX0-7533": 0.0, "MALDtex_FWD_CPLX0-7533": 0.0, "MALDtex_REV_G6700-MONOMER": 0.0, "MALDtex_FWD_G6700-MONOMER": 0.0, "MALS_FWD_MALSYNG-MONOMER_mod_mg2": 0.00027539331155741845, "MALS_FWD_MALATE-SYNTHASE": 0.0, "MALTATr_REV_MALTACETYLTRAN-CPLX": 0.0, "MALTATr_FWD_MALTACETYLTRAN-CPLX": 0.0, "MALTHXabcpp_FWD_ABC-16-CPLX": 1.247311998267521e-35, "MALTHXtexi_FWD_CPLX0-7655": 0.0, "MALTPTabcpp_FWD_ABC-16-CPLX": 0.0, "MALTPTtexi_FWD_CPLX0-7655": 0.0, "MALTTRabcpp_FWD_ABC-16-CPLX": 0.0, "MALTTRtexi_FWD_CPLX0-7655": 0.0, "MALTTTRabcpp_FWD_ABC-16-CPLX": 0.0, "MALTTTRtexi_FWD_CPLX0-7655": 0.0, "MALTabcpp_FWD_ABC-16-CPLX": 0.0, "MALTptspp_FWD_CPLX-164": 0.0, "MALTtexi_FWD_CPLX0-7655": 0.0, "MALt2_2pp_FWD_DCTA-MONOMER": 0.0, "MALt2_3pp_FWD_DCUA-MONOMER": 0.0, "MALt2_3pp_FWD_DCUB-MONOMER": 0.0, "MALt3pp_FWD_CPLX_dummy": 0.0, "MALtex_REV_G6700-MONOMER": 0.0, "MALtex_FWD_G6700-MONOMER": 0.0, "MALtex_REV_CPLX0-7533": 0.0, "MALtex_FWD_CPLX0-7533": 0.0, "MALtex_REV_CPLX0-7530": 0.0, "MALtex_FWD_CPLX0-7530": 0.0, "MALtex_REV_CPLX0-7534": 0.0, "MALtex_FWD_CPLX0-7534": 0.0, "MAN1PT2_FWD_MANNPGUANYLTRANGDP-MONOMER": 0.0, "MAN6PI_REV_MANNPISOM-MONOMER": 0.0, "MAN6PI_FWD_MANNPISOM-MONOMER": 0.0, "MAN6Pt6_2pp_FWD_UHPT-MONOMER": 0.0, "MAN6Ptex_REV_G6700-MONOMER": 0.0, "MAN6Ptex_FWD_G6700-MONOMER": 0.0, "MAN6Ptex_REV_CPLX0-7533": 0.0, "MAN6Ptex_FWD_CPLX0-7533": 0.0, "MAN6Ptex_REV_CPLX0-7530": 0.0, "MAN6Ptex_FWD_CPLX0-7530": 0.0, "MAN6Ptex_REV_CPLX0-7534": 0.0, "MAN6Ptex_FWD_CPLX0-7534": 0.0, "MANAO_REV_MANNONOXIDOREDUCT-MONOMER": 4.434048772990784e-27, "MANAO_FWD_MANNONOXIDOREDUCT-MONOMER": 4.434048772990784e-27, "MANGLYCptspp_FWD_CPLX-163": 0.0, "MANGLYCtex_REV_G6700-MONOMER": 0.0, "MANGLYCtex_FWD_G6700-MONOMER": 0.0, "MANGLYCtex_REV_CPLX0-7533": 0.0, "MANGLYCtex_FWD_CPLX0-7533": 0.0, "MANGLYCtex_REV_CPLX0-7530": 0.0, "MANGLYCtex_FWD_CPLX0-7530": 0.0, "MANGLYCtex_REV_CPLX0-7534": 0.0, "MANGLYCtex_FWD_CPLX0-7534": 0.0, "MANPGH_FWD_EG13236-MONOMER": 0.0, "MANptspp_FWD_CPLX-165": 0.0, "MANtex_REV_G6700-MONOMER": 0.0, "MANtex_FWD_G6700-MONOMER": 0.0, "MANtex_REV_CPLX0-7533": 0.0, "MANtex_FWD_CPLX0-7533": 0.0, "MANtex_REV_CPLX0-7530": 0.0, "MANtex_FWD_CPLX0-7530": 0.0, "MANtex_REV_CPLX0-7534": 0.0, "MANtex_FWD_CPLX0-7534": 0.0, "MCITD_FWD_G6199-MONOMER": 0.0, "MCITL2_REV_CPLX0-1021_mod_mg2": 0.0, "MCITL2_FWD_CPLX0-1021_mod_mg2": -2.396292571678058e-35, "MCITS_FWD_CPLX0-251": 0.0, "MCPST_FWD_EG11600-MONOMER": 0.0, "MCTP1App_FWD_CPLX0-3951": 0.0, "MCTP1App_FWD_CPLX0-7717": 0.0, "MCTP1App_FWD_EG10606-MONOMER": 3.928521868160307e-05, "MCTP1App_FWD_EG10341-MONOMER": 0.005245281436127954, "MCTP1Bpp_FWD_CPLX0-3951": 0.0, "MCTP1Bpp_FWD_CPLX0-7717": 0.0, "MCTP2App_FWD_CPLX0-3951": 0.0, "MCTP2App_FWD_CPLX0-7717": 0.0, "MCTP2App_FWD_EG10606-MONOMER": 0.0, "MCTP2App_FWD_EG10341-MONOMER": 0.0, "MDDCP1pp_FWD_RPOA-MONOMER": 0.0, "MDDCP1pp_FWD_EG10202-MONOMER": 0.0, "MDDCP1pp_FWD_EG10201-MONOMER": 0.0, "MDDCP1pp_FWD_EG10203-MONOMER": 0.0, "MDDCP2pp_FWD_RPOA-MONOMER": 0.0, "MDDCP2pp_FWD_EG10202-MONOMER": 0.0, "MDDCP2pp_FWD_EG10201-MONOMER": 0.0, "MDDCP2pp_FWD_EG10203-MONOMER": 0.0, "MDDCP3pp_FWD_RPOA-MONOMER": 0.0, "MDDCP3pp_FWD_EG10202-MONOMER": 0.0, "MDDCP3pp_FWD_EG10201-MONOMER": 0.0, "MDDCP3pp_FWD_EG10203-MONOMER": 0.0, "MDDCP4pp_FWD_RPOA-MONOMER": 0.0, "MDDCP4pp_FWD_EG10202-MONOMER": 0.0, "MDDCP4pp_FWD_EG10201-MONOMER": 0.0, "MDDCP4pp_FWD_EG10203-MONOMER": 0.0, "MDDCP5pp_FWD_RPOA-MONOMER": 0.0, "MDDCP5pp_FWD_EG10202-MONOMER": 0.0, "MDDCP5pp_FWD_EG10201-MONOMER": 0.0, "MDDCP5pp_FWD_EG10203-MONOMER": 0.0, "MDDEP1pp_FWD_EG12015-MONOMER": 0.0, "MDDEP1pp_FWD_EG10202-MONOMER": 0.0, "MDDEP1pp_FWD_CPLX0-3201": 0.0, "MDDEP2pp_FWD_EG12015-MONOMER": 0.0, "MDDEP2pp_FWD_EG10202-MONOMER": 0.0, "MDDEP2pp_FWD_CPLX0-3201": 0.0, "MDDEP3pp_FWD_EG12015-MONOMER": 0.0, "MDDEP3pp_FWD_EG10202-MONOMER": 0.0, "MDDEP3pp_FWD_CPLX0-3201": 0.0, "MDDEP4pp_FWD_EG12015-MONOMER": 0.0, "MDDEP4pp_FWD_EG10202-MONOMER": 0.0, "MDDEP4pp_FWD_CPLX0-3201": 0.0, "MDH_REV_MALATE-DEHASE": 0.0, "MDH_FWD_MALATE-DEHASE": 1.98099147794378, "MDH2_FWD_EG12069-MONOMER_mod_fad": 0.0, "MDH3_FWD_EG12069-MONOMER_mod_fad": 0.0, "ME1_FWD_MALIC-NAD-CPLX_mod_mg2": 0.0, "ME1_FWD_MALIC-NAD-CPLX_mod_mn2": 0.0, "ME2_FWD_MALIC-NADP-CPLX_mod_mg2": 0.0, "ME2_FWD_MALIC-NADP-CPLX_mod_mn2": 0.0, "MECDPS_FWD_CPLX0-721_mod_mn2": 0.0009342344379475293, "MELIBt2pp_FWD_MELB-MONOMER": 0.0, "MELIBt3ipp_FWD_YDEA-MONOMER": 0.0, "MELIBtex_REV_G6700-MONOMER": 0.0, "MELIBtex_FWD_G6700-MONOMER": 0.0, "MELIBtex_REV_CPLX0-7533": 0.0, "MELIBtex_FWD_CPLX0-7533": 0.0, "MELIBtex_REV_CPLX0-7530": 0.0, "MELIBtex_FWD_CPLX0-7530": 0.0, "MELIBtex_REV_CPLX0-7534": 0.0, "MELIBtex_FWD_CPLX0-7534": 0.0, "MEOHtex_REV_CPLX0-7534": 0.0, "MEOHtex_FWD_CPLX0-7534": 0.0, "MEOHtex_REV_CPLX0-7530": 0.0, "MEOHtex_FWD_CPLX0-7530": 0.0, "MEOHtex_REV_CPLX0-7533": 1.1346156024059552e-07, "MEOHtex_FWD_CPLX0-7533": 0.0, "MEOHtex_REV_G6700-MONOMER": 0.0, "MEOHtex_FWD_G6700-MONOMER": 0.0, "MEOHtrpp_REV_SPONT": 1.1346156024059552e-07, "MEOHtrpp_FWD_SPONT": 0.0, "MEPCT_FWD_CPLX0-234_mod_cobalt2": 0.0009342344379475293, "MEPCT_FWD_CPLX0-234_mod_mn2": 0.0, "MEPCT_FWD_CPLX0-234_mod_mg2": 0.0, "METAT_FWD_S-ADENMETSYN-CPLX_mod_4:tl_mod_1:mn2": 0.0, "METAT_FWD_S-ADENMETSYN-CPLX_mod_4:cs_mod_1:ni2": 0.0, "METAT_FWD_S-ADENMETSYN-CPLX_mod_4:na1_mod_1:ni2": 0.0, "METAT_FWD_S-ADENMETSYN-CPLX_mod_4:tl_mod_1:cobalt2": 0.0, "METAT_FWD_S-ADENMETSYN-CPLX_mod_4:nh4_mod_1:ni2": 0.0, "METAT_FWD_S-ADENMETSYN-CPLX_mod_4:LI_mod_1:cd2": 0.0, "METAT_FWD_S-ADENMETSYN-CPLX_mod_4:k_mod_1:mg2": 0.0, "METAT_FWD_S-ADENMETSYN-CPLX_mod_4:LI_mod_1:mn2": 0.0, "METAT_FWD_S-ADENMETSYN-CPLX_mod_4:LI_mod_1:mg2": 0.0, "METAT_FWD_S-ADENMETSYN-CPLX_mod_4:tl_mod_1:ni2": 0.0, "METAT_FWD_S-ADENMETSYN-CPLX_mod_4:nh4_mod_1:cd2": 0.0, "METAT_FWD_S-ADENMETSYN-CPLX_mod_4:k_mod_1:mn2": 0.0, "METAT_FWD_S-ADENMETSYN-CPLX_mod_4:cs_mod_1:zn2": 0.0, "METAT_FWD_S-ADENMETSYN-CPLX_mod_4:nh4_mod_1:ca2": 0.0, "METAT_FWD_S-ADENMETSYN-CPLX_mod_4:LI_mod_1:cobalt2": 0.0, "METAT_FWD_S-ADENMETSYN-CPLX_mod_4:na1_mod_1:mn2": 0.0, "METAT_FWD_S-ADENMETSYN-CPLX_mod_4:na1_mod_1:cobalt2": 0.0, "METAT_FWD_S-ADENMETSYN-CPLX_mod_4:tl_mod_1:ca2": 0.0, "METAT_FWD_S-ADENMETSYN-CPLX_mod_4:nh4_mod_1:cobalt2": 0.0, "METAT_FWD_S-ADENMETSYN-CPLX_mod_4:cs_mod_1:mg2": 0.0, "METAT_FWD_S-ADENMETSYN-CPLX_mod_4:nh4_mod_1:zn2": 0.0, "METAT_FWD_S-ADENMETSYN-CPLX_mod_4:tl_mod_1:cd2": 0.0, "METAT_FWD_S-ADENMETSYN-CPLX_mod_4:tl_mod_1:zn2": 0.0013404791880938923, "METAT_FWD_S-ADENMETSYN-CPLX_mod_4:LI_mod_1:ca2": 0.0, "METAT_FWD_S-ADENMETSYN-CPLX_mod_4:cs_mod_1:ca2": 0.0, "METAT_FWD_S-ADENMETSYN-CPLX_mod_4:cs_mod_1:mn2": 0.0, "METAT_FWD_S-ADENMETSYN-CPLX_mod_4:k_mod_1:ni2": 0.0, "METAT_FWD_S-ADENMETSYN-CPLX_mod_4:LI_mod_1:ni2": 0.0, "METAT_FWD_S-ADENMETSYN-CPLX_mod_4:cs_mod_1:cobalt2": 0.0, "METAT_FWD_S-ADENMETSYN-CPLX_mod_4:na1_mod_1:cd2": 0.0, "METAT_FWD_S-ADENMETSYN-CPLX_mod_4:nh4_mod_1:mg2": 0.0, "METAT_FWD_S-ADENMETSYN-CPLX_mod_4:k_mod_1:cd2": 0.0, "METAT_FWD_S-ADENMETSYN-CPLX_mod_4:k_mod_1:cobalt2": 0.0, "METAT_FWD_S-ADENMETSYN-CPLX_mod_4:k_mod_1:ca2": 0.0, "METAT_FWD_S-ADENMETSYN-CPLX_mod_4:na1_mod_1:mg2": 0.0, "METAT_FWD_S-ADENMETSYN-CPLX_mod_4:LI_mod_1:zn2": 0.0, "METAT_FWD_S-ADENMETSYN-CPLX_mod_4:na1_mod_1:ca2": 0.0, "METAT_FWD_S-ADENMETSYN-CPLX_mod_4:tl_mod_1:mg2": 0.0, "METAT_FWD_S-ADENMETSYN-CPLX_mod_4:cs_mod_1:cd2": 0.0, "METAT_FWD_S-ADENMETSYN-CPLX_mod_4:na1_mod_1:zn2": 0.0, "METAT_FWD_S-ADENMETSYN-CPLX_mod_4:nh4_mod_1:mn2": 0.0, "METAT_FWD_S-ADENMETSYN-CPLX_mod_4:k_mod_1:zn2": 0.0, "METDabcpp_FWD_METNIQ-METHIONINE-ABC-CPLX": 0.0, "METDtex_REV_G6700-MONOMER": 0.0, "METDtex_FWD_G6700-MONOMER": 0.0, "METDtex_REV_CPLX0-7533": 0.0, "METDtex_FWD_CPLX0-7533": 0.0, "METDtex_REV_CPLX0-7530": 0.0, "METDtex_FWD_CPLX0-7530": 0.0, "METDtex_REV_CPLX0-7534": 0.0, "METDtex_FWD_CPLX0-7534": 0.0, "METOX1s_FWD_SPONT": 0.0, "METOX2s_FWD_SPONT": 0.0, "METS_FWD_HOMOCYSMETB12-MONOMER_mod_zn2_mod_cbl1": 0.0, "METS_FWD_HOMOCYSMET-MONOMER_mod_zn2": 0.05753901343858562, "METSOX1abcpp_FWD_CPLX_dummy": 0.0, "METSOX1tex_REV_G6700-MONOMER": 0.0, "METSOX1tex_FWD_G6700-MONOMER": 0.0, "METSOX1tex_REV_CPLX0-7533": 0.0, "METSOX1tex_FWD_CPLX0-7533": 0.0, "METSOX1tex_REV_CPLX0-7530": 0.0, "METSOX1tex_FWD_CPLX0-7530": 0.0, "METSOX1tex_REV_CPLX0-7534": 0.0, "METSOX1tex_FWD_CPLX0-7534": 0.0, "METSOX2abcpp_FWD_CPLX_dummy": 0.0, "METSOX2tex_REV_G6700-MONOMER": 0.0, "METSOX2tex_FWD_G6700-MONOMER": 0.0, "METSOX2tex_REV_CPLX0-7533": 0.0, "METSOX2tex_FWD_CPLX0-7533": 0.0, "METSOX2tex_REV_CPLX0-7530": 0.0, "METSOX2tex_FWD_CPLX0-7530": 0.0, "METSOX2tex_REV_CPLX0-7534": 0.0, "METSOX2tex_FWD_CPLX0-7534": 0.0, "METabcpp_FWD_METNIQ-METHIONINE-ABC-CPLX": 0.0, "METtex_REV_G6700-MONOMER": 0.0, "METtex_FWD_G6700-MONOMER": 0.0, "METtex_REV_CPLX0-7533": 0.0, "METtex_FWD_CPLX0-7533": 0.0, "METtex_REV_CPLX0-7530": 0.0, "METtex_FWD_CPLX0-7530": 0.0, "METtex_REV_CPLX0-7534": 0.0, "METtex_FWD_CPLX0-7534": 0.0, "MG2t3_2pp_REV_CPLX_dummy": 0.0, "MG2t3_2pp_FWD_CPLX_dummy": 0.004423071994676581, "MG2tex_REV_G6700-MONOMER": 0.0, "MG2tex_FWD_G6700-MONOMER": 0.0, "MG2tex_REV_CPLX0-7533": 0.0, "MG2tex_FWD_CPLX0-7533": 0.004423071994676581, "MG2tex_REV_CPLX0-7530": 0.0, "MG2tex_FWD_CPLX0-7530": 0.0, "MG2tex_REV_CPLX0-7534": 0.0, "MG2tex_FWD_CPLX0-7534": 0.0, "MG2tpp_FWD_CORA-MONOMER": 0.0, "MG2uabcpp_FWD_MGTA-MONOMER": 0.0, "MGSA_FWD_METHGLYSYN-CPLX": 0.0, "MI1PP_FWD_EG10983-MONOMER_mod_mg2": 0.0, "MICITDr_REV_CPLX0-7761_mod_4fe4s": 0.0, "MICITDr_FWD_CPLX0-7761_mod_4fe4s": 0.0, "MINCYCtex_REV_CPLX0-7534": 0.0, "MINCYCtex_FWD_CPLX0-7534": 0.0, "MINCYCtex_REV_CPLX0-7530": 0.0, "MINCYCtex_FWD_CPLX0-7530": 0.0, "MINCYCtex_REV_CPLX0-7533": 0.0, "MINCYCtex_FWD_CPLX0-7533": 0.0, "MINCYCtex_REV_G6700-MONOMER": 0.0, "MINCYCtex_FWD_G6700-MONOMER": 0.0, "MINCYCtpp_FWD_CPLX0-3932": 0.0, "MINCYCtpp_FWD_TRANS-CPLX-201": 0.0, "MINOHPtexi_FWD_CPLX_dummy": 0.0, "MLDCP1App_FWD_CPLX_dummy": 0.0, "MLDCP1Bpp_FWD_CPLX_dummy": 0.0, "MLDCP2App_FWD_CPLX_dummy": 0.0, "MLDCP2Bpp_FWD_CPLX_dummy": 0.0, "MLDCP3App_FWD_CPLX_dummy": 0.0, "MLDEP1pp_FWD_CPLX_dummy": 0.0, "MLDEP2pp_FWD_CPLX_dummy": 0.0, "MLTG1_FWD_MALTODEXGLUCOSID-MONOMER": 1.247311998267521e-35, "MLTG2_FWD_MALTODEXGLUCOSID-MONOMER": 0.0, "MLTG3_FWD_MALTODEXGLUCOSID-MONOMER": 0.0, "MLTG4_FWD_MALTODEXGLUCOSID-MONOMER": 0.0, "MLTG5_FWD_MALTODEXGLUCOSID-MONOMER": 0.0, "MLTGY1pp_FWD_G7457-MONOMER": 0.0, "MLTGY1pp_FWD_EG11373-MONOMER": 0.0, "MLTGY1pp_FWD_G6622-MONOMER": 0.0, "MLTGY1pp_FWD_EG10950-MONOMER": 0.0, "MLTGY1pp_FWD_G7533-MONOMER": 0.0, "MLTGY1pp_FWD_G7410-MONOMER": 0.0, "MLTGY2pp_FWD_G7457-MONOMER": 0.0, "MLTGY2pp_FWD_EG11373-MONOMER": 0.0, "MLTGY2pp_FWD_G6622-MONOMER": 0.0, "MLTGY2pp_FWD_EG10950-MONOMER": 0.0, "MLTGY2pp_FWD_G7533-MONOMER": 0.0, "MLTGY2pp_FWD_G7410-MONOMER": 0.0, "MLTGY3pp_FWD_G7457-MONOMER": 0.0, "MLTGY3pp_FWD_EG11373-MONOMER": 0.0, "MLTGY3pp_FWD_G6622-MONOMER": 0.0, "MLTGY3pp_FWD_EG10950-MONOMER": 0.0, "MLTGY3pp_FWD_G7533-MONOMER": 0.0, "MLTGY3pp_FWD_G7410-MONOMER": 0.0, "MLTGY4pp_FWD_G7457-MONOMER": 0.0, "MLTGY4pp_FWD_EG11373-MONOMER": 0.0, "MLTGY4pp_FWD_G6622-MONOMER": 0.0, "MLTGY4pp_FWD_EG10950-MONOMER": 0.0, "MLTGY4pp_FWD_G7533-MONOMER": 0.0, "MLTGY4pp_FWD_G7410-MONOMER": 0.0, "MLTP1_REV_MALDEXPHOSPHORYL-CPLX_mod_pydx5p": 0.0, "MLTP1_FWD_MALDEXPHOSPHORYL-CPLX_mod_pydx5p": 4.989247993070084e-35, "MLTP2_REV_MALDEXPHOSPHORYL-CPLX_mod_pydx5p": 0.0, "MLTP2_FWD_MALDEXPHOSPHORYL-CPLX_mod_pydx5p": 0.0, "MLTP3_REV_MALDEXPHOSPHORYL-CPLX_mod_pydx5p": 0.0, "MLTP3_FWD_MALDEXPHOSPHORYL-CPLX_mod_pydx5p": 0.0, "MMCD_FWD_CPLX0-254": 0.0, "MMETt2pp_FWD_B0260-MONOMER": -7.129078277667086e-36, "MMETtex_REV_G6700-MONOMER": 0.0, "MMETtex_FWD_G6700-MONOMER": 0.0, "MMETtex_REV_CPLX0-7533": 0.0, "MMETtex_FWD_CPLX0-7533": 0.0, "MMETtex_REV_CPLX0-7530": 0.0, "MMETtex_FWD_CPLX0-7530": 0.0, "MMETtex_REV_CPLX0-7534": 0.0, "MMETtex_FWD_CPLX0-7534": 0.0, "MMM_FWD_CPLX0-7741_mod_adocbl": 0.0, "MN2t3pp_FWD_B0752-MONOMER": 0.0, "MN2t3pp_FWD_CPLX0-7641": 0.0, "MN2tpp_FWD_EG11167-MONOMER": 3.8841166424245285e-05, "MN6PP_FWD_G6425-MONOMER_mod_mg2": 0.0, "MNLptspp_FWD_CPLX-166": 0.0, "MNLtex_REV_G6700-MONOMER": 0.0, "MNLtex_FWD_G6700-MONOMER": 0.0, "MNLtex_REV_CPLX0-7533": 0.0, "MNLtex_FWD_CPLX0-7533": 0.0, "MNLtex_REV_CPLX0-7530": 0.0, "MNLtex_FWD_CPLX0-7530": 0.0, "MNLtex_REV_CPLX0-7534": 0.0, "MNLtex_FWD_CPLX0-7534": 0.0, "MNNH_FWD_MANNONDEHYDRAT-MONOMER": 0.0, "MNt2pp_FWD_YFEP-MONOMER": 0.0, "MNtex_REV_G6700-MONOMER": 0.0, "MNtex_FWD_G6700-MONOMER": 0.0, "MNtex_REV_CPLX0-7533": 0.0, "MNtex_FWD_CPLX0-7533": 3.8841166424245285e-05, "MNtex_REV_CPLX0-7530": 0.0, "MNtex_FWD_CPLX0-7530": 0.0, "MNtex_REV_CPLX0-7534": 0.0, "MNtex_FWD_CPLX0-7534": 0.0, "MOAT_FWD_KDOTRANS-MONOMER": 0.007397784758604137, "MOAT2_FWD_KDOTRANS-MONOMER": 0.007397784758604137, "MOAT3C_FWD_EG11426-MONOMER": 0.0, "MOBDabcpp_FWD_ABC-70-CPLX": 0.0, "MOBDabcpp_FWD_ABC-19-CPLX": 0.0, "MOBDabcpp_FWD_ABC-7-CPLX": 0.0, "MOBDtex_REV_G6700-MONOMER": 0.0, "MOBDtex_FWD_G6700-MONOMER": 0.0, "MOBDtex_REV_CPLX0-7533": 0.0, "MOBDtex_FWD_CPLX0-7533": 0.0, "MOBDtex_REV_CPLX0-7530": 0.0, "MOBDtex_FWD_CPLX0-7530": 0.0, "MOBDtex_REV_CPLX0-7534": 0.0, "MOBDtex_FWD_CPLX0-7534": 0.0, "MOCDS_FWD_G7496-MONOMER_mod_mg2": 0.0, "MOCOS_FWD_EG10153-MONOMER": 0.0, "MOGDS_FWD_EG11829-MONOMER_mod_mg2": 0.0, "MOGDS_FWD_EG11829-MONOMER_EG11828-MONOMER": 0.0, "MOGDS_FWD_EG11829-MONOMER_mod_mn2": 0.0, "MOHMT_FWD_3-METHYL-2-OXOBUT-OHCH3XFER-CPLX_mod_mg2": 0.00021972238277902361, "MOX_REV_CPLX_dummy": 0.0008741232410117508, "MOX_FWD_CPLX_dummy": 0.0, "MPTAT_FWD_EG11511-MONOMER": 0.0, "MPTG_FWD_CPLX0-7717_G6561-MONOMER": 0.0, "MPTG_FWD_CPLX0-3951_G6561-MONOMER": 0.005284566654809557, "MPTG_FWD_G7322-MONOMER_G6561-MONOMER": 0.0, "MPTG2_FWD_CPLX0-7717_G6561-MONOMER": 0.0, "MPTG2_FWD_CPLX0-3951_G6561-MONOMER": 0.0, "MPTG2_FWD_G7322-MONOMER_G6561-MONOMER": 0.0, "MSAR_FWD_G6519-MONOMER": 0.0, "MSAR_FWD_CPLX0-1962": 0.0, "MSO3abcpp_FWD_ABC-56-CPLX": 0.0, "MSO3tex_REV_G6700-MONOMER": 0.0, "MSO3tex_FWD_G6700-MONOMER": 0.0, "MSO3tex_REV_CPLX0-7533": 0.0, "MSO3tex_FWD_CPLX0-7533": 0.0, "MSO3tex_REV_CPLX0-7530": 0.0, "MSO3tex_FWD_CPLX0-7530": 0.0, "MSO3tex_REV_CPLX0-7534": 0.0, "MSO3tex_FWD_CPLX0-7534": 0.0, "MTAN_FWD_CPLX0-1541": 4.7337215379474236e-05, "MTHFC_REV_FOLD-CPLX": 0.0, "MTHFC_FWD_FOLD-CPLX": 0.24797574919850082, "MTHFD_REV_FOLD-CPLX": 0.0, "MTHFD_FWD_FOLD-CPLX": 0.24799668914226872, "MTHFR2_FWD_METHYLENETHFREDUCT-CPLX_mod_fad": 0.05753901343858562, "MTHTHFSs_FWD_SPONT": 0.001227474620717961, "MTRPOX_FWD_SARCOX-MONOMER_mod_fad": -1.5049215072522747e-33, "N2Otex_REV_G6700-MONOMER": 0.0, "N2Otex_FWD_G6700-MONOMER": 0.0, "N2Otex_REV_CPLX0-7533": 0.0, "N2Otex_FWD_CPLX0-7533": 0.0, "N2Otex_REV_CPLX0-7530": 0.0, "N2Otex_FWD_CPLX0-7530": 0.0, "N2Otex_REV_CPLX0-7534": 0.0, "N2Otex_FWD_CPLX0-7534": 0.0, "N2Otpp_REV_SPONT": 0.0, "N2Otpp_FWD_SPONT": 0.0, "NACODA_FWD_ACETYLORNDEACET-CPLX_mod_zn2": 0.0, "NACtex_REV_G6700-MONOMER": 0.0, "NACtex_FWD_G6700-MONOMER": 0.0, "NACtex_REV_CPLX0-7533": 0.0, "NACtex_FWD_CPLX0-7533": 0.0, "NACtex_REV_CPLX0-7530": 0.0, "NACtex_FWD_CPLX0-7530": 0.0, "NACtex_REV_CPLX0-7534": 0.0, "NACtex_FWD_CPLX0-7534": 0.0, "NACtpp_FWD_CPLX_dummy": 0.0, "NADDP_FWD_EG10534-MONOMER_mod_mg2": 0.0, "NADDP_FWD_EG11702-MONOMER": 0.0, "NADH10_FWD_NADH-DHII-MONOMER_mod_mg2_mod_cu_mod_fad": 0.0, "NADH16pp_FWD_NADH-DHI-CPLX_mod_2fe2s_mod_4fe4s_mod_fmn": 12.949316716085328, "NADH17pp_FWD_NADH-DHI-CPLX_mod_2fe2s_mod_4fe4s_mod_fmn": 0.0, "NADH18pp_FWD_NADH-DHI-CPLX_mod_2fe2s_mod_4fe4s_mod_fmn": 0.0, "NADH5_FWD_NADH-DHII-MONOMER_mod_mg2_mod_cu_mod_fad": 0.0, "NADH9_FWD_NADH-DHII-MONOMER_mod_mg2_mod_cu_mod_fad": 0.0, "NADK_FWD_CPLX0-682_mod_mg2": 0.00017001787701733542, "NADN_FWD_CPLX_dummy": 0.0, "NADPHQR2_FWD_CPLX0-253_mod_fad": 0.0, "NADPHQR3_FWD_CPLX0-253_mod_fad": 0.0, "NADPHQR4_FWD_CPLX0-253_mod_fad": 0.0, "NADPPPS_FWD_CPLX_dummy": 0.0, "NADS1_FWD_NAD-SYNTH-CPLX_mod_mn2": 0.0008741232410117508, "NADS1_FWD_NAD-SYNTH-CPLX_mod_mg2": 0.0, "NADTRHD_FWD_UDHA-CPLX_mod_fad": 0.0, "NADTRHD_FWD_PYRNUTRANSHYDROGEN-CPLX": 0.0, "NAMNPP_FWD_NICOTINATEPRIBOSYLTRANS-MONOMER": 0.0, "NAt3_1p5pp_FWD_NHAB-MONOMER": 0.0, "NAt3_2pp_FWD_CPLX0-7629": 0.0, "NAt3pp_FWD_CHAA-MONOMER": 0.0, "NAt3pp_FWD_CMR-MONOMER": 0.0, "NAtex_REV_G6700-MONOMER": 0.0, "NAtex_FWD_G6700-MONOMER": 0.0, "NAtex_REV_CPLX0-7533": 0.0, "NAtex_FWD_CPLX0-7533": 0.0, "NAtex_REV_CPLX0-7530": 0.0, "NAtex_FWD_CPLX0-7530": 0.0, "NAtex_REV_CPLX0-7534": 0.0, "NAtex_FWD_CPLX0-7534": 0.0, "NDPK1_REV_NUCLEOSIDE-DIP-KIN-CPLX_mod_ca2": 0.0, "NDPK1_FWD_NUCLEOSIDE-DIP-KIN-CPLX_mod_ca2": 0.0, "NDPK1_REV_ADENYL-KIN-MONOMER_mod_mg2": 0.0, "NDPK1_FWD_ADENYL-KIN-MONOMER_mod_mg2": 4.73451271170658, "NDPK1_REV_NUCLEOSIDE-DIP-KIN-CPLX_mod_mn2": 0.0, "NDPK1_FWD_NUCLEOSIDE-DIP-KIN-CPLX_mod_mn2": 0.0, "NDPK1_REV_NUCLEOSIDE-DIP-KIN-CPLX_mod_mg2": 0.0, "NDPK1_FWD_NUCLEOSIDE-DIP-KIN-CPLX_mod_mg2": 0.0, "NDPK2_REV_NUCLEOSIDE-DIP-KIN-CPLX_mod_ca2": 0.0, "NDPK2_FWD_NUCLEOSIDE-DIP-KIN-CPLX_mod_ca2": 0.0, "NDPK2_REV_ADENYL-KIN-MONOMER_mod_mg2": 0.0, "NDPK2_FWD_ADENYL-KIN-MONOMER_mod_mg2": 0.1875115324384855, "NDPK2_REV_NUCLEOSIDE-DIP-KIN-CPLX_mod_mn2": 0.0, "NDPK2_FWD_NUCLEOSIDE-DIP-KIN-CPLX_mod_mn2": 0.0, "NDPK2_REV_NUCLEOSIDE-DIP-KIN-CPLX_mod_mg2": 0.0, "NDPK2_FWD_NUCLEOSIDE-DIP-KIN-CPLX_mod_mg2": 0.0, "NDPK3_REV_NUCLEOSIDE-DIP-KIN-CPLX_mod_ca2": 0.0, "NDPK3_FWD_NUCLEOSIDE-DIP-KIN-CPLX_mod_ca2": 0.0, "NDPK3_REV_ADENYL-KIN-MONOMER_mod_mg2": 0.0, "NDPK3_FWD_ADENYL-KIN-MONOMER_mod_mg2": 0.09671496218420036, "NDPK3_REV_NUCLEOSIDE-DIP-KIN-CPLX_mod_mn2": 0.0, "NDPK3_FWD_NUCLEOSIDE-DIP-KIN-CPLX_mod_mn2": 0.0, "NDPK3_REV_NUCLEOSIDE-DIP-KIN-CPLX_mod_mg2": 0.0, "NDPK3_FWD_NUCLEOSIDE-DIP-KIN-CPLX_mod_mg2": 0.0, "NDPK4_REV_NUCLEOSIDE-DIP-KIN-CPLX_mod_ca2": 0.0, "NDPK4_FWD_NUCLEOSIDE-DIP-KIN-CPLX_mod_ca2": 0.0, "NDPK4_REV_ADENYL-KIN-MONOMER_mod_mg2": 0.0, "NDPK4_FWD_ADENYL-KIN-MONOMER_mod_mg2": 0.016106636157892155, "NDPK4_REV_NUCLEOSIDE-DIP-KIN-CPLX_mod_mn2": 0.0, "NDPK4_FWD_NUCLEOSIDE-DIP-KIN-CPLX_mod_mn2": 0.0, "NDPK4_REV_NUCLEOSIDE-DIP-KIN-CPLX_mod_mg2": 0.0, "NDPK4_FWD_NUCLEOSIDE-DIP-KIN-CPLX_mod_mg2": 0.0, "NDPK5_REV_NUCLEOSIDE-DIP-KIN-CPLX_mod_ca2": 0.0, "NDPK5_FWD_NUCLEOSIDE-DIP-KIN-CPLX_mod_ca2": 0.0, "NDPK5_REV_ADENYL-KIN-MONOMER_mod_mg2": 0.0, "NDPK5_FWD_ADENYL-KIN-MONOMER_mod_mg2": 0.0, "NDPK5_REV_NUCLEOSIDE-DIP-KIN-CPLX_mod_mn2": 0.0, "NDPK5_FWD_NUCLEOSIDE-DIP-KIN-CPLX_mod_mn2": 0.0, "NDPK5_REV_NUCLEOSIDE-DIP-KIN-CPLX_mod_mg2": 0.0, "NDPK5_FWD_NUCLEOSIDE-DIP-KIN-CPLX_mod_mg2": 0.0, "NDPK6_REV_NUCLEOSIDE-DIP-KIN-CPLX_mod_ca2": 0.0, "NDPK6_FWD_NUCLEOSIDE-DIP-KIN-CPLX_mod_ca2": 0.0, "NDPK6_REV_ADENYL-KIN-MONOMER_mod_mg2": 0.0, "NDPK6_FWD_ADENYL-KIN-MONOMER_mod_mg2": 0.0, "NDPK6_REV_NUCLEOSIDE-DIP-KIN-CPLX_mod_mn2": 0.0, "NDPK6_FWD_NUCLEOSIDE-DIP-KIN-CPLX_mod_mn2": 0.0, "NDPK6_REV_NUCLEOSIDE-DIP-KIN-CPLX_mod_mg2": 0.0, "NDPK6_FWD_NUCLEOSIDE-DIP-KIN-CPLX_mod_mg2": 0.0, "NDPK7_REV_NUCLEOSIDE-DIP-KIN-CPLX_mod_ca2": 0.0, "NDPK7_FWD_NUCLEOSIDE-DIP-KIN-CPLX_mod_ca2": 0.0, "NDPK7_REV_ADENYL-KIN-MONOMER_mod_mg2": 0.0, "NDPK7_FWD_ADENYL-KIN-MONOMER_mod_mg2": 0.0, "NDPK7_REV_NUCLEOSIDE-DIP-KIN-CPLX_mod_mn2": 0.0, "NDPK7_FWD_NUCLEOSIDE-DIP-KIN-CPLX_mod_mn2": 0.0, "NDPK7_REV_NUCLEOSIDE-DIP-KIN-CPLX_mod_mg2": 0.0, "NDPK7_FWD_NUCLEOSIDE-DIP-KIN-CPLX_mod_mg2": 0.0, "NDPK8_REV_NUCLEOSIDE-DIP-KIN-CPLX_mod_ca2": 0.0, "NDPK8_FWD_NUCLEOSIDE-DIP-KIN-CPLX_mod_ca2": 0.0, "NDPK8_REV_ADENYL-KIN-MONOMER_mod_mg2": 0.0, "NDPK8_FWD_ADENYL-KIN-MONOMER_mod_mg2": 0.0, "NDPK8_REV_NUCLEOSIDE-DIP-KIN-CPLX_mod_mn2": 0.0, "NDPK8_FWD_NUCLEOSIDE-DIP-KIN-CPLX_mod_mn2": 0.0, "NDPK8_REV_NUCLEOSIDE-DIP-KIN-CPLX_mod_mg2": 0.0, "NDPK8_FWD_NUCLEOSIDE-DIP-KIN-CPLX_mod_mg2": 0.0, "NH4tex_REV_G6700-MONOMER": 0.0, "NH4tex_FWD_G6700-MONOMER": 0.0, "NH4tex_REV_CPLX0-7533": 0.0, "NH4tex_FWD_CPLX0-7533": 4.025630673973335, "NH4tex_REV_CPLX0-7530": 0.0, "NH4tex_FWD_CPLX0-7530": 0.0, "NH4tex_REV_CPLX0-7534": 0.0, "NH4tex_FWD_CPLX0-7534": 0.0, "NH4tpp_REV_CPLX0-7532": 0.0, "NH4tpp_FWD_CPLX0-7532": 0.0, "NH4tpp_REV_SPONT": 0.0, "NH4tpp_FWD_SPONT": 4.025630673973335, "NHFRBO_FWD_CPLX0-1_mod_fad": 0.0, "NI2abcpp_FWD_YHHO-MONOMER": 0.0, "NI2t3pp_FWD_B0752-MONOMER": 0.0, "NI2t3pp_FWD_CPLX0-7641": 0.0, "NI2tex_REV_G6700-MONOMER": 0.0, "NI2tex_FWD_G6700-MONOMER": 0.0, "NI2tex_REV_CPLX0-7533": 0.0, "NI2tex_FWD_CPLX0-7533": 0.0, "NI2tex_REV_CPLX0-7530": 0.0, "NI2tex_FWD_CPLX0-7530": 0.0, "NI2tex_REV_CPLX0-7534": 0.0, "NI2tex_FWD_CPLX0-7534": 0.0, "NI2tpp_FWD_CORA-MONOMER": 0.0, "NI2uabcpp_FWD_MGTA-MONOMER": 0.0, "NI2uabcpp_FWD_ABC-20-CPLX": 0.0, "NMNAT_FWD_NICONUCADENYLYLTRAN-MONOMER_mod_mg2": 0.0, "NMNAT_FWD_PD04413_mod_mn2": 0.0, "NMNAT_FWD_PD04413_mod_cu2": 0.0, "NMNAT_FWD_PD04413_mod_ca2": 0.0, "NMNAT_FWD_PD04413_mod_mg2": 0.0, "NMNAT_FWD_PD04413_mod_cd2": 0.0, "NMNAT_FWD_PD04413_mod_ni2": 0.0, "NMNAT_FWD_PD04413_mod_zn2": 0.0, "NMNAT_FWD_PD04413_mod_cobalt2": 0.0, "NMNDA_FWD_CPLX_dummy": 0.0, "NMNN_FWD_CPLX_dummy": 0.0, "NMNPtpp_FWD_PNUC-MONOMER": 0.0, "NMNt7pp_FWD_CPLX_dummy": 0.0, "NMNtex_REV_G6700-MONOMER": 0.0, "NMNtex_FWD_G6700-MONOMER": 0.0, "NMNtex_REV_CPLX0-7533": 0.0, "NMNtex_FWD_CPLX0-7533": 0.0, "NMNtex_REV_CPLX0-7530": 0.0, "NMNtex_FWD_CPLX0-7530": 0.0, "NMNtex_REV_CPLX0-7534": 0.0, "NMNtex_FWD_CPLX0-7534": 0.0, "NNAM_FWD_NICOTINAMID-MONOMER": 0.0, "NNATr_REV_NICONUCADENYLYLTRAN-MONOMER_mod_mg2": 0.0, "NNATr_FWD_NICONUCADENYLYLTRAN-MONOMER_mod_mg2": 0.0008741232410117508, "NNDMBRT_FWD_DMBPPRIBOSYLTRANS-CPLX": 0.0, "NNDPR_FWD_QUINOPRIBOTRANS-CPLX_mod_mg2": 0.0008741232410117508, "NO2t2rpp_REV_NARK-MONOMER": 0.0, "NO2t2rpp_FWD_NARK-MONOMER": 0.0, "NO2t2rpp_REV_NIRC-MONOMER": 0.0, "NO2t2rpp_FWD_NIRC-MONOMER": 0.0, "NO2tex_REV_G6700-MONOMER": 0.0, "NO2tex_FWD_G6700-MONOMER": 0.0, "NO2tex_REV_CPLX0-7533": 0.0, "NO2tex_FWD_CPLX0-7533": 0.0, "NO2tex_REV_CPLX0-7530": 0.0, "NO2tex_FWD_CPLX0-7530": 0.0, "NO2tex_REV_CPLX0-7534": 0.0, "NO2tex_FWD_CPLX0-7534": 0.0, "NO3R1bpp_FWD_NAP-CPLX_mod_bmocogdp": 0.0, "NO3R1pp_FWD_NITRATREDUCTZ-CPLX_mod_bmocogdp_mod_2:pheme_mod_3:4fe4s_mod_1:3fe4s": 0.0, "NO3R1pp_FWD_NITRATREDUCTA-CPLX_mod_bmocogdp_mod_3fe4s_mod_4fe4s": 0.0, "NO3R2bpp_FWD_NAPAB-CPLX_NAPC-MONOMER_mod_bmocogdp": 0.0, "NO3R2pp_FWD_NITRATREDUCTZ-CPLX_mod_bmocogdp_mod_2:pheme_mod_3:4fe4s_mod_1:3fe4s": 0.0, "NO3R2pp_FWD_NITRATREDUCTA-CPLX_mod_bmocogdp_mod_3fe4s_mod_4fe4s": 0.0, "NO3t7pp_FWD_NARU-MONOMER": 0.0, "NO3t7pp_FWD_NARK-MONOMER": 0.0, "NO3tex_REV_CPLX0-7534": 0.0, "NO3tex_FWD_CPLX0-7534": 0.0, "NO3tex_REV_CPLX0-7533": 0.0, "NO3tex_FWD_CPLX0-7533": 0.0, "NO3tex_REV_CPLX0-7530": 0.0, "NO3tex_FWD_CPLX0-7530": 0.0, "NO3tex_REV_G6700-MONOMER": 0.0, "NO3tex_FWD_G6700-MONOMER": 0.0, "NODOx_FWD_EG10456-MONOMER_mod_fad_mod_pheme": 0.0, "NODOy_FWD_EG10456-MONOMER_mod_fad_mod_pheme": 0.0, "NOVBCNtex_REV_SPONT": 0.0, "NOVBCNtex_FWD_SPONT": 0.0, "NOVBCNtpp_FWD_CPLX0-3932": 0.0, "NOVBCNtpp_FWD_TRANS-CPLX-201": 0.0, "NOtex_REV_G6700-MONOMER": 0.0, "NOtex_FWD_G6700-MONOMER": 0.0, "NOtex_REV_CPLX0-7533": 0.0, "NOtex_FWD_CPLX0-7533": 0.0, "NOtex_REV_CPLX0-7530": 0.0, "NOtex_FWD_CPLX0-7530": 0.0, "NOtex_REV_CPLX0-7534": 0.0, "NOtex_FWD_CPLX0-7534": 0.0, "NOtpp_REV_SPONT": 0.0, "NOtpp_FWD_SPONT": 0.0, "NTD1_FWD_EG12115-MONOMER_mod_mn2": 0.0, "NTD1_FWD_EG11817-MONOMER_mod_cobalt2": 0.0, "NTD1_FWD_CPLX0-7625_mod_cobalt2": 0.0, "NTD10_FWD_EG11817-MONOMER_mod_cobalt2": 0.0, "NTD10pp_FWD_USHA-MONOMER_mod_zn2": 0.0, "NTD10pp_FWD_APHA-CPLX_mod_mg2": 0.0, "NTD11_FWD_EG11817-MONOMER_mod_cobalt2": 0.0, "NTD11pp_FWD_USHA-MONOMER_mod_zn2": 0.0, "NTD11pp_FWD_APHA-CPLX_mod_mg2": 0.0, "NTD12_FWD_EG11817-MONOMER_mod_cobalt2": 0.0, "NTD12_FWD_CPLX0-7625_mod_cobalt2": 0.0, "NTD12pp_FWD_USHA-MONOMER_mod_zn2": 0.0, "NTD12pp_FWD_APHA-CPLX_mod_mg2": 0.0, "NTD1pp_FWD_USHA-MONOMER_mod_zn2": 0.0, "NTD1pp_FWD_APHA-CPLX_mod_mg2": 0.0, "NTD2_FWD_EG12115-MONOMER_mod_mn2": 0.0, "NTD2_FWD_EG11817-MONOMER_mod_cobalt2": 0.0, "NTD2pp_FWD_USHA-MONOMER_mod_zn2": 0.0, "NTD2pp_FWD_APHA-CPLX_mod_mg2": 0.0, "NTD3_FWD_EG11817-MONOMER_mod_cobalt2": 0.0, "NTD3_FWD_CPLX0-7625_mod_cobalt2": 0.0, "NTD3pp_FWD_USHA-MONOMER_mod_zn2": 0.0, "NTD3pp_FWD_APHA-CPLX_mod_mg2": 0.0, "NTD4_FWD_EG11817-MONOMER_mod_cobalt2": 0.0, "NTD4pp_FWD_USHA-MONOMER_mod_zn2": 0.0, "NTD4pp_FWD_APHA-CPLX_mod_mg2": 0.0, "NTD5_FWD_EG12115-MONOMER_mod_mn2": 0.0, "NTD5_FWD_EG11817-MONOMER_mod_cobalt2": 0.0, "NTD5_FWD_CPLX0-7625_mod_cobalt2": 0.0, "NTD5pp_FWD_USHA-MONOMER_mod_zn2": 0.0, "NTD5pp_FWD_APHA-CPLX_mod_mg2": 0.0, "NTD6_FWD_EG11817-MONOMER_mod_cobalt2": 0.0, "NTD6_FWD_CPLX0-7625_mod_cobalt2": 0.0, "NTD6pp_FWD_USHA-MONOMER_mod_zn2": 0.0, "NTD6pp_FWD_APHA-CPLX_mod_mg2": 0.0, "NTD7_FWD_EG11817-MONOMER_mod_cobalt2": 0.0, "NTD7pp_FWD_USHA-MONOMER_mod_zn2": 0.0, "NTD7pp_FWD_APHA-CPLX_mod_mg2": 0.0, "NTD8_FWD_EG11817-MONOMER_mod_cobalt2": 0.0, "NTD8_FWD_CPLX0-7625_mod_cobalt2": 0.0, "NTD8pp_FWD_USHA-MONOMER_mod_zn2": 0.0, "NTD8pp_FWD_APHA-CPLX_mod_mg2": 0.0, "NTD9_FWD_EG11817-MONOMER_mod_cobalt2": 0.0, "NTD9pp_FWD_USHA-MONOMER_mod_zn2": 0.0, "NTD9pp_FWD_APHA-CPLX_mod_mg2": 0.0, "NTP1_FWD_G6357-MONOMER": 0.0, "NTP1_FWD_G7841-MONOMER": 0.0, "NTP10_FWD_G7841-MONOMER": 0.0, "NTP10_FWD_CPLX0-3948_mod_mg2": 0.0, "NTP11_FWD_CPLX0-3948_mod_mg2": 0.0, "NTP12_FWD_CPLX0-3948_mod_mg2": 0.0, "NTP3_FWD_G7841-MONOMER": 0.0, "NTP3pp_FWD_CPLX-722": 0.0, "NTP5_FWD_G7841-MONOMER": 0.0, "NTPP1_FWD_EG10626-MONOMER_mod_mn2_mod_mg2": 0.0, "NTPP1_FWD_CPLX0-7692_mod_mg2": 0.0, "NTPP10_FWD_CPLX0-7826_mod_mg2": 0.0, "NTPP11_FWD_CPLX0-7826_mod_mg2": 0.0, "NTPP2_FWD_EG10626-MONOMER_mod_mn2_mod_mg2": 0.0, "NTPP2_FWD_CPLX0-7692_mod_mg2": 0.0, "NTPP3_FWD_CPLX0-7692_mod_mg2": 0.0, "NTPP3_FWD_G7164-MONOMER": 0.0, "NTPP3_FWD_G6954-MONOMER_mod_mn2": 0.0, "NTPP3_FWD_G6954-MONOMER_mod_mg2": 0.0, "NTPP4_FWD_CPLX0-7692_mod_mg2": 0.0, "NTPP4_FWD_G6954-MONOMER_mod_mn2": 0.0, "NTPP4_FWD_G6954-MONOMER_mod_mg2": 0.0, "NTPP5_FWD_H2NEOPTERINP3PYROPHOSPHOHYDRO-MONOMER_mod_mg2": 0.0, "NTPP5_FWD_CPLX0-7692_mod_mg2": 0.0, "NTPP6_FWD_CPLX0-7692_mod_mg2": 0.0, "NTPP7_FWD_CPLX0-7692_mod_mg2": 0.0, "NTPP7_FWD_G7164-MONOMER": 0.0, "NTPP8_FWD_CPLX0-7692_mod_mg2": 0.0, "NTPP9_FWD_CPLX0-7826_mod_mg2": 0.0, "NTPTP1_FWD_DGTPTRIPHYDRO-CPLX_mod_mg2": 0.0, "NTPTP2_FWD_DGTPTRIPHYDRO-CPLX_mod_mg2": 0.0, "NTRIR2x_FWD_NITRITREDUCT-CPLX_mod_2fe2s_mod_fad_mod_sheme": 0.0, "NTRIR3pp_FWD_NRFMULTI-CPLX": 0.0, "NTRIR4pp_FWD_NRFMULTI-CPLX": 0.0, "O16A4COLIPAabctex_FWD_ABC-53-CPLX": 0.0, "O16A4Lpp_FWD_EG11424-MONOMER": 0.0, "O16AP1pp_FWD_G7090-MONOMER_EG11982-MONOMER": 0.0, "O16AP2pp_FWD_G7090-MONOMER_EG11982-MONOMER": 0.0, "O16AP3pp_FWD_G7090-MONOMER_EG11982-MONOMER": 0.0, "O16AT_FWD_EG11984-MONOMER": 0.0, "O16AUNDtpp_FWD_RFBX-MONOMER": 0.0, "O16GALFT_FWD_EG11983-MONOMER": 0.0, "O16GLCT1_FWD_EG11985-MONOMER": 0.0, "O16GLCT2_FWD_CPLX_dummy": 0.0, "O2Stex_REV_CPLX0-7534": 0.0, "O2Stex_FWD_CPLX0-7534": 0.0, "O2Stex_REV_CPLX0-7530": 0.0, "O2Stex_FWD_CPLX0-7530": 0.0, "O2Stex_REV_CPLX0-7533": 0.0, "O2Stex_FWD_CPLX0-7533": 0.0, "O2Stex_REV_G6700-MONOMER": 0.0, "O2Stex_FWD_G6700-MONOMER": 0.0, "O2tex_REV_G6700-MONOMER": 0.0, "O2tex_FWD_G6700-MONOMER": 0.0, "O2tex_REV_CPLX0-7533": 0.0, "O2tex_FWD_CPLX0-7533": 7.372984561258255, "O2tex_REV_CPLX0-7530": 0.0, "O2tex_FWD_CPLX0-7530": 0.0, "O2tex_REV_CPLX0-7534": 0.0, "O2tex_FWD_CPLX0-7534": 0.0, "O2tpp_REV_SPONT": 0.0, "O2tpp_FWD_SPONT": 7.372984561258255, "OAADC_FWD_KDPGALDOL-4OH2OXOGLUTARALDOL-CPLX": 0.0, "OBTFL_FWD_KETOBUTFORMLY-INACT-MONOMER_mod_glycyl": 0.0, "OBTFL_FWD_PYRUVFORMLY-INACTIVE-CPLX_mod_glycyl": 0.0, "OBTFL_FWD_PYRUVFORMLY-MONOMER_EG11784-MONOMER_mod_glycyl": 0.0, "OCBT_REV_ORNCARBAMTRANSFERI-CPLX": 0.0, "OCBT_FWD_ORNCARBAMTRANSFERI-CPLX": 0.11432522935960802, "OCBT_REV_ORNCARBAMTRANSFERF-CPLX": 0.0, "OCBT_FWD_ORNCARBAMTRANSFERF-CPLX": 0.0, "OCDCAtexi_FWD_EG10280-MONOMER": 0.0, "OCDCEAtexi_FWD_EG10280-MONOMER": 0.0, "OCTAtex_REV_G6700-MONOMER": 0.0, "OCTAtex_FWD_G6700-MONOMER": 0.0, "OCTAtex_REV_CPLX0-7533": 0.0, "OCTAtex_FWD_CPLX0-7533": 0.0, "OCTAtex_REV_CPLX0-7530": 0.0, "OCTAtex_FWD_CPLX0-7530": 0.0, "OCTAtex_REV_CPLX0-7534": 0.0, "OCTAtex_FWD_CPLX0-7534": 0.0, "OCTDPS_FWD_CPLX0-7426_mod_mg2": 8.48177892631734e-05, "OHPBAT_REV_PSERTRANSAM-CPLX_mod_pydx5p": 4.033767776083823, "OHPBAT_FWD_PSERTRANSAM-CPLX_mod_pydx5p": 4.033785380733244, "OHPHM_FWD_DHHB-METHYLTRANSFER-CPLX": -5.132691324785429e-34, "OMBZLM_FWD_2-OCTAPRENYL-METHOXY-BENZOQ-METH-MONOMER": -5.132691324785429e-34, "OMCDC_FWD_SPONT": 0.21034486640270303, "OMMBLHX_FWD_OCTAPRENYL-METHYL-METHOXY-BENZOQ-OH-MON": -5.132691324785429e-34, "OMMBLHX3_FWD_CPLX_dummy": 0.0, "OMPDC_FWD_OROTPDECARB-CPLX": 0.12427897831971416, "OMPHHX_FWD_OCTAPRENYL-METHOXYPHENOL-OH-MONOMER": -5.132691324785429e-34, "OMPHHX3_FWD_CPLX_dummy": 0.0, "OP4ENH_FWD_MHPDHYDROL-MONOMER": 0.0, "OPHBDC_FWD_CPLX0-301_mod_mn2": 0.0, "OPHBDC_FWD_UBIX-MONOMER_DHHB-METHYLTRANSFER-MONOMER": 8.48177892631734e-05, "OPHHX_FWD_2-OCTAPRENYLPHENOL-HYDROX-MONOMER": 8.48177892631734e-05, "OPHHX3_FWD_CPLX_dummy": 0.0, "ORNDC_FWD_ORNDECARBOX-BIO-CPLX_mod_pydx5p": 0.0, "ORNDC_FWD_ORNDECARBOXDEG-CPLX_mod_pydx5p": 0.0, "ORNabcpp_FWD_ABC-3-CPLX": 0.0, "ORNtex_REV_G6700-MONOMER": 0.0, "ORNtex_FWD_G6700-MONOMER": 0.0, "ORNtex_REV_CPLX0-7533": 0.0, "ORNtex_FWD_CPLX0-7533": 0.0, "ORNtex_REV_CPLX0-7530": 0.0, "ORNtex_FWD_CPLX0-7530": 0.0, "ORNtex_REV_CPLX0-7534": 0.0, "ORNtex_FWD_CPLX0-7534": 0.0, "OROTt2_2pp_FWD_DCTA-MONOMER": 0.0, "OROTtex_REV_CPLX0-7534": 0.0, "OROTtex_FWD_CPLX0-7534": 0.0, "OROTtex_REV_CPLX0-7530": 0.0, "OROTtex_FWD_CPLX0-7530": 0.0, "OROTtex_REV_CPLX0-7533": 0.0, "OROTtex_FWD_CPLX0-7533": 0.0, "OROTtex_REV_G6700-MONOMER": 0.0, "OROTtex_FWD_G6700-MONOMER": 0.0, "ORPT_REV_OROPRIBTRANS-CPLX_mod_mg2": 0.12427897831971416, "ORPT_FWD_OROPRIBTRANS-CPLX_mod_mg2": 0.0, "OXAMTC_FWD_CPLX_dummy": 0.0, "OXCDC_FWD_CPLX0-7878": 0.0, "OXCOAHDH_FWD_G6708-MONOMER": 0.0, "OXDHCOAT_FWD_G6718-MONOMER": 0.0, "P5CD_FWD_PUTA-CPLX": 0.0, "P5CR_FWD_PYRROLINECARBREDUCT-CPLX": 0.06735767281228949, "PA120abcpp_FWD_CPLX0-7704_mod_mg2": 0.0, "PA140abcpp_FWD_CPLX0-7704_mod_mg2": 0.0, "PA141abcpp_FWD_CPLX0-7704_mod_mg2": 0.0, "PA160abcpp_FWD_CPLX0-7704_mod_mg2": 0.0, "PA161abcpp_FWD_CPLX0-7704_mod_mg2": 0.0, "PA180abcpp_FWD_CPLX0-7704_mod_mg2": 0.0, "PA181abcpp_FWD_CPLX0-7704_mod_mg2": 0.0, "PACALDt2rpp_REV_CPLX_dummy": 0.0, "PACALDt2rpp_FWD_CPLX_dummy": 0.0, "PACALDtex_REV_G6700-MONOMER": 0.0, "PACALDtex_FWD_G6700-MONOMER": 0.0, "PACALDtex_REV_CPLX0-7533": 0.0, "PACALDtex_FWD_CPLX0-7533": 0.0, "PACALDtex_REV_CPLX0-7530": 0.0, "PACALDtex_FWD_CPLX0-7530": 0.0, "PACALDtex_REV_CPLX0-7534": 0.0, "PACALDtex_FWD_CPLX0-7534": 0.0, "PACCOAE_FWD_CPLX0-1762_mod_fad_mod_2fe2s": 0.0, "PACCOAL_FWD_G6719-MONOMER": 0.0, "PANTS_FWD_PANTOATE-BETA-ALANINE-LIG-CPLX_mod_mn2_mod_nh4": 0.0, "PANTS_FWD_PANTOATE-BETA-ALANINE-LIG-CPLX_mod_mg2_mod_k": 0.0, "PANTS_FWD_PANTOATE-BETA-ALANINE-LIG-CPLX_mod_mg2_mod_nh4": 0.0, "PANTS_FWD_PANTOATE-BETA-ALANINE-LIG-CPLX_mod_mn2_mod_k": 0.00021972238277902361, "PAPA120_FWD_PGPPHOSPHAB-MONOMER": 0.0, "PAPA120pp_FWD_PGPPHOSPHAB-MONOMER": 0.0, "PAPA140_FWD_PGPPHOSPHAB-MONOMER": 0.0, "PAPA140pp_FWD_PGPPHOSPHAB-MONOMER": 0.0, "PAPA141_FWD_PGPPHOSPHAB-MONOMER": 0.0, "PAPA141pp_FWD_PGPPHOSPHAB-MONOMER": 0.0, "PAPA160_FWD_PGPPHOSPHAB-MONOMER": 0.0, "PAPA160pp_FWD_PGPPHOSPHAB-MONOMER": 0.0, "PAPA161_FWD_PGPPHOSPHAB-MONOMER": 0.0, "PAPA161pp_FWD_PGPPHOSPHAB-MONOMER": 0.0, "PAPA180_FWD_PGPPHOSPHAB-MONOMER": 0.0, "PAPA180pp_FWD_PGPPHOSPHAB-MONOMER": 0.0, "PAPA181_FWD_PGPPHOSPHAB-MONOMER": 0.0, "PAPA181pp_FWD_PGPPHOSPHAB-MONOMER": 0.0, "PAPPT3_FWD_PHOSNACMURPENTATRANS-MONOMER": 0.010569133309619115, "PDE1_FWD_CPLX0-1622_mod_mg2": 0.0, "PDE4_FWD_CPLX0-1622_mod_mg2": 0.0, "PDH_FWD_PYRUVATEDEH-CPLX_mod_mg2_mod_fad_mod_thmpp_mod_lipo": 3.3339110695662075, "PDX5PO2_FWD_CPLX_dummy": 1.7604649421053578e-05, "PDX5POi_FWD_PDXH-CPLX_mod_fmn": 0.0, "PDXPP_FWD_EG11239-MONOMER_mod_mg2": 0.0, "PE120abcpp_FWD_CPLX0-7704_mod_mg2": 0.0, "PE140abcpp_FWD_CPLX0-7704_mod_mg2": 0.0, "PE141abcpp_FWD_CPLX0-7704_mod_mg2": 0.0, "PE160abcpp_FWD_CPLX0-7704_mod_mg2": 0.018868960425607578, "PE161abcpp_FWD_CPLX0-7704_mod_mg2": 0.008010146376154402, "PE180abcpp_FWD_CPLX0-7704_mod_mg2": 0.0, "PE181abcpp_FWD_CPLX0-7704_mod_mg2": 0.0, "PEAMNOpp_FWD_AMINEOXID-CPLX": 0.0, "PEAMNtex_REV_G6700-MONOMER": 0.0, "PEAMNtex_FWD_G6700-MONOMER": 0.0, "PEAMNtex_REV_CPLX0-7533": 0.0, "PEAMNtex_FWD_CPLX0-7533": 0.0, "PEAMNtex_REV_CPLX0-7530": 0.0, "PEAMNtex_FWD_CPLX0-7530": 0.0, "PEAMNtex_REV_CPLX0-7534": 0.0, "PEAMNtex_FWD_CPLX0-7534": 0.0, "PERD_REV_ERYTHRON4PDEHYDROG-MONOMER": 0.0, "PERD_FWD_ERYTHRON4PDEHYDROG-MONOMER": 1.7604649421053578e-05, "PETNT161pp_FWD_EG12267-MONOMER": 0.0, "PETNT181pp_FWD_EG12267-MONOMER": 0.0, "PFK_FWD_6PFK-2-CPX_mod_mg2": 3.2363395876739083, "PFK_FWD_6PFK-1-CPX_mod_mg2": 0.0, "PFK_2_FWD_6PFK-1-CPX": 0.0, "PFK_3_FWD_6PFK-1-CPX": 0.035963978920899364, "PFL_FWD_KETOBUTFORMLY-INACT-MONOMER_mod_glycyl": 0.0, "PFL_FWD_PYRUVFORMLY-MONOMER_EG11784-MONOMER_mod_glycyl": 0.0, "PFL_FWD_PYRUVFORMLY-INACTIVE-CPLX_mod_glycyl": 0.0, "PFL_FWD_EG11910-MONOMER_dimer_EG11911-MONOMER_mod_glycyl": 0.0, "PG120abcpp_FWD_CPLX0-7704_mod_mg2": 0.0013934530467476448, "PG140abcpp_FWD_CPLX0-7704_mod_mg2": 0.0, "PG141abcpp_FWD_CPLX0-7704_mod_mg2": 0.0, "PG160abcpp_FWD_CPLX0-7704_mod_mg2": 0.0, "PG161abcpp_FWD_CPLX0-7704_mod_mg2": 0.0, "PG180abcpp_FWD_CPLX0-7704_mod_mg2": 0.0, "PG181abcpp_FWD_CPLX0-7704_mod_mg2": 0.0, "PGAMT_REV_PHOSGLUCOSAMINEMUT-MONOMER": 0.035933836136446504, "PGAMT_FWD_PHOSGLUCOSAMINEMUT-MONOMER": 0.0, "PGCD_FWD_PGLYCDEHYDROG-CPLX": 0.5545393300530149, "PGI_REV_CPLX0-7877": 0.0, "PGI_FWD_CPLX0-7877": 2.536802546954118, "PGK_REV_PGK-CPLX": 6.7990228618582185, "PGK_FWD_PGK-CPLX": 0.0, "PGL_FWD_6PGLUCONOLACT-MONOMER": 1.567138873396862, "PGLYCP_FWD_GPH-MONOMER_mod_mg2_mod_cl": 0.0, "PGM_REV_PGMI-MONOMER_mod_mn2": 0.0, "PGM_FWD_PGMI-MONOMER_mod_mn2": 0.0, "PGM_REV_PHOSGLYCMUTASE_mod_23bpg": 0.0, "PGM_FWD_PHOSGLYCMUTASE_mod_23bpg": 0.0, "PGM_REV_PGAM2-MONOMER": 6.244483531805203, "PGM_FWD_PGAM2-MONOMER": 0.0, "PGMT_REV_PHOSPHOGLUCMUT-MONOMER_mod_mg2": 0.05395331649112528, "PGMT_FWD_PHOSPHOGLUCMUT-MONOMER_mod_mg2": 0.0, "PGMT_REV_G7408-MONOMER_mod_mg2": 0.0, "PGMT_FWD_G7408-MONOMER_mod_mg2": 0.0, "PGP120abcpp_FWD_CPLX0-7704_mod_mg2": 0.0, "PGP140abcpp_FWD_CPLX0-7704_mod_mg2": 0.0, "PGP141abcpp_FWD_CPLX0-7704_mod_mg2": 0.0, "PGP160abcpp_FWD_CPLX0-7704_mod_mg2": 0.0, "PGP161abcpp_FWD_CPLX0-7704_mod_mg2": 0.0, "PGP180abcpp_FWD_CPLX0-7704_mod_mg2": 0.0, "PGP181abcpp_FWD_CPLX0-7704_mod_mg2": 0.0, "PGPP120_FWD_PGPPHOSPHAA-MONOMER_mod_mg2": 0.0013934530467476448, "PGPP120_FWD_PGPPHOSPHAB-MONOMER": 0.0, "PGPP120pp_FWD_PGPPHOSPHAA-MONOMER_mod_mg2": 0.0, "PGPP120pp_FWD_PGPPHOSPHAB-MONOMER": 0.0, "PGPP140_FWD_PGPPHOSPHAA-MONOMER_mod_mg2": 0.0, "PGPP140_FWD_PGPPHOSPHAB-MONOMER": 0.0, "PGPP140pp_FWD_PGPPHOSPHAA-MONOMER_mod_mg2": 0.0, "PGPP140pp_FWD_PGPPHOSPHAB-MONOMER": 0.0, "PGPP141_FWD_PGPPHOSPHAA-MONOMER_mod_mg2": 0.0, "PGPP141_FWD_PGPPHOSPHAB-MONOMER": 0.0, "PGPP141pp_FWD_PGPPHOSPHAA-MONOMER_mod_mg2": 0.0, "PGPP141pp_FWD_PGPPHOSPHAB-MONOMER": 0.0, "PGPP160_FWD_PGPPHOSPHAA-MONOMER_mod_mg2": 0.0, "PGPP160_FWD_PGPPHOSPHAB-MONOMER": 0.0, "PGPP160pp_FWD_PGPPHOSPHAA-MONOMER_mod_mg2": 0.0, "PGPP160pp_FWD_PGPPHOSPHAB-MONOMER": 0.0, "PGPP161_FWD_PGPPHOSPHAA-MONOMER_mod_mg2": 0.0, "PGPP161_FWD_PGPPHOSPHAB-MONOMER": 0.0, "PGPP161pp_FWD_PGPPHOSPHAA-MONOMER_mod_mg2": 0.0, "PGPP161pp_FWD_PGPPHOSPHAB-MONOMER": 0.0, "PGPP180_FWD_PGPPHOSPHAA-MONOMER_mod_mg2": 0.0, "PGPP180_FWD_PGPPHOSPHAB-MONOMER": 0.0, "PGPP180pp_FWD_PGPPHOSPHAA-MONOMER_mod_mg2": 0.0, "PGPP180pp_FWD_PGPPHOSPHAB-MONOMER": 0.0, "PGPP181_FWD_PGPPHOSPHAA-MONOMER_mod_mg2": 0.0, "PGPP181_FWD_PGPPHOSPHAB-MONOMER": 0.0, "PGPP181pp_FWD_PGPPHOSPHAA-MONOMER_mod_mg2": 0.0, "PGPP181pp_FWD_PGPPHOSPHAB-MONOMER": 0.0, "PGSA120_FWD_PHOSPHAGLYPSYN-MONOMER_mod_mg2": 0.0013934530467476448, "PGSA140_FWD_PHOSPHAGLYPSYN-MONOMER_mod_mg2": 0.0, "PGSA141_FWD_PHOSPHAGLYPSYN-MONOMER_mod_mg2": 0.0, "PGSA160_FWD_PHOSPHAGLYPSYN-MONOMER_mod_mg2": 0.0, "PGSA161_FWD_PHOSPHAGLYPSYN-MONOMER_mod_mg2": 0.0, "PGSA180_FWD_PHOSPHAGLYPSYN-MONOMER_mod_mg2": 0.0, "PGSA181_FWD_PHOSPHAGLYPSYN-MONOMER_mod_mg2": 0.0, "PHEMEabcpp_FWD_ABC-35-CPLX": 0.0, "PHEMEtiex_FWD_CPLX_dummy": 0.0, "PHETA1_REV_ASPAMINOTRANS-DIMER_mod_pydx5p": 0.08673809841480766, "PHETA1_FWD_ASPAMINOTRANS-DIMER_mod_pydx5p": 0.0, "PHETA1_REV_BRANCHED-CHAINAMINOTRANSFER-CPLX_mod_6:pydx5p": 0.0, "PHETA1_FWD_BRANCHED-CHAINAMINOTRANSFER-CPLX_mod_6:pydx5p": 0.0, "PHETA1_REV_TYRB-DIMER_mod_pydx5p": 0.0, "PHETA1_FWD_TYRB-DIMER_mod_pydx5p": 0.0, "PHEt2rpp_REV_AROP-MONOMER": 0.0, "PHEt2rpp_FWD_AROP-MONOMER": 0.0, "PHEt2rpp_REV_EG12713-MONOMER": 0.0, "PHEt2rpp_FWD_EG12713-MONOMER": 0.0, "PHEt2rpp_REV_PHEP-MONOMER": 0.0, "PHEt2rpp_FWD_PHEP-MONOMER": 1.966345810094822e-30, "PHEtex_REV_G6700-MONOMER": 0.0, "PHEtex_FWD_G6700-MONOMER": 0.0, "PHEtex_REV_CPLX0-7533": 0.0, "PHEtex_FWD_CPLX0-7533": 0.0, "PHEtex_REV_CPLX0-7530": 0.0, "PHEtex_FWD_CPLX0-7530": 0.0, "PHEtex_REV_CPLX0-7534": 0.0, "PHEtex_FWD_CPLX0-7534": 0.0, "PHYTSpp_FWD_CPLX-722": 0.0, "PIt2rpp_REV_PITA-MONOMER": 0.0, "PIt2rpp_FWD_PITA-MONOMER": 0.29957657265527604, "PIt2rpp_REV_PITB-MONOMER": 0.0, "PIt2rpp_FWD_PITB-MONOMER": 0.0, "PItex_REV_G6700-MONOMER": 0.0, "PItex_FWD_G6700-MONOMER": 0.0, "PItex_REV_CPLX0-7533": 0.0, "PItex_FWD_CPLX0-7533": 0.29957657265527604, "PItex_REV_CPLX0-7530": 0.0, "PItex_FWD_CPLX0-7530": 0.0, "PItex_REV_CPLX0-7534": 0.0, "PItex_FWD_CPLX0-7534": 0.0, "PIuabcpp_FWD_ABC-27-CPLX": 0.0, "PLIPA1A120pp_FWD_MONOMER0-341": 0.0, "PLIPA1A140pp_FWD_MONOMER0-341": 0.0, "PLIPA1A141pp_FWD_MONOMER0-341": 0.0, "PLIPA1A160pp_FWD_MONOMER0-341": 0.0, "PLIPA1A161pp_FWD_MONOMER0-341": 0.0, "PLIPA1A180pp_FWD_MONOMER0-341": 0.0, "PLIPA1A181pp_FWD_MONOMER0-341": 0.0, "PLIPA1E120pp_FWD_MONOMER0-341": 0.0, "PLIPA1E140pp_FWD_MONOMER0-341": 0.0, "PLIPA1E141pp_FWD_MONOMER0-341": 0.0, "PLIPA1E160pp_FWD_MONOMER0-341": 0.0, "PLIPA1E161pp_FWD_MONOMER0-341": 0.0, "PLIPA1E180pp_FWD_MONOMER0-341": 0.0, "PLIPA1E181pp_FWD_MONOMER0-341": 0.0, "PLIPA1G120pp_FWD_MONOMER0-341": 0.0, "PLIPA1G140pp_FWD_MONOMER0-341": 0.0, "PLIPA1G141pp_FWD_MONOMER0-341": 0.0, "PLIPA1G160pp_FWD_MONOMER0-341": 0.0, "PLIPA1G161pp_FWD_MONOMER0-341": 0.0, "PLIPA1G180pp_FWD_MONOMER0-341": 0.0, "PLIPA1G181pp_FWD_MONOMER0-341": 0.0, "PLIPA2A120pp_FWD_MONOMER0-341": 0.0, "PLIPA2A140pp_FWD_MONOMER0-341": 0.0, "PLIPA2A141pp_FWD_MONOMER0-341": 0.0, "PLIPA2A160pp_FWD_MONOMER0-341": 0.0, "PLIPA2A161pp_FWD_MONOMER0-341": 0.0, "PLIPA2A180pp_FWD_MONOMER0-341": 0.0, "PLIPA2A181pp_FWD_MONOMER0-341": 0.0, "PLIPA2E120pp_FWD_MONOMER0-341": 0.0, "PLIPA2E140pp_FWD_MONOMER0-341": 0.0, "PLIPA2E141pp_FWD_MONOMER0-341": 0.0, "PLIPA2E160pp_FWD_MONOMER0-341": 0.0, "PLIPA2E161pp_FWD_MONOMER0-341": 0.0, "PLIPA2E180pp_FWD_MONOMER0-341": 0.0, "PLIPA2E181pp_FWD_MONOMER0-341": 0.0, "PLIPA2G120pp_FWD_MONOMER0-341": 0.0, "PLIPA2G140pp_FWD_MONOMER0-341": 0.0, "PLIPA2G141pp_FWD_MONOMER0-341": 0.0, "PLIPA2G160pp_FWD_MONOMER0-341": 0.0, "PLIPA2G161pp_FWD_MONOMER0-341": 0.0, "PLIPA2G180pp_FWD_MONOMER0-341": 0.0, "PLIPA2G181pp_FWD_MONOMER0-341": 0.0, "PMANM_REV_PHOSMANMUT-MONOMER": 0.0, "PMANM_FWD_PHOSMANMUT-MONOMER": 0.0, "PMDPHT_FWD_CPLX_dummy": 0.00010525513955015308, "PMPK_FWD_HMP-P-KIN-CPLX": 6.314265921044846e-06, "PNTK_FWD_PANTOTHENATE-KIN-CPLX_mod_mg2": 0.00021972238277902361, "PNTOt4pp_FWD_PANF-MONOMER": 0.0, "PNTOtex_REV_G6700-MONOMER": 0.0, "PNTOtex_FWD_G6700-MONOMER": 0.0, "PNTOtex_REV_CPLX0-7533": 0.0, "PNTOtex_FWD_CPLX0-7533": 0.0, "PNTOtex_REV_CPLX0-7530": 0.0, "PNTOtex_FWD_CPLX0-7530": 0.0, "PNTOtex_REV_CPLX0-7534": 0.0, "PNTOtex_FWD_CPLX0-7534": 0.0, "POAACR_FWD_G6521-MONOMER": 0.0, "POX_FWD_PYRUVOXID-CPLX_mod_mg2_mod_thmpp_mod_fad": 0.0, "PPA_FWD_EG11817-MONOMER_mod_cobalt2": 3.5797653967768106, "PPA_FWD_CPLX0-243_mod_mg2": 0.0, "PPA_FWD_PPX-CPLX_mod_mg2": 3.2380719444522964e-05, "PPA2_FWD_EG11817-MONOMER_mod_cobalt2": 0.0, "PPA2_FWD_PPX-CPLX_mod_mg2": 0.0, "PPAKr_REV_PROPKIN-MONOMER": 0.0, "PPAKr_FWD_PROPKIN-MONOMER": 0.0, "PPALtex_REV_G6700-MONOMER": 0.0, "PPALtex_FWD_G6700-MONOMER": 0.0, "PPALtex_REV_CPLX0-7533": 0.0, "PPALtex_FWD_CPLX0-7533": 0.0, "PPALtex_REV_CPLX0-7530": 0.0, "PPALtex_FWD_CPLX0-7530": 0.0, "PPALtex_REV_CPLX0-7534": 0.0, "PPALtex_FWD_CPLX0-7534": 0.0, "PPALtpp_REV_CPLX_dummy": 0.0, "PPALtpp_FWD_CPLX_dummy": 0.0, "PPAt4pp_FWD_PUTP-MONOMER": 0.0, "PPAtex_REV_CPLX0-7534": 0.0, "PPAtex_FWD_CPLX0-7534": 0.0, "PPAtex_REV_CPLX0-7530": 0.0, "PPAtex_FWD_CPLX0-7530": 0.0, "PPAtex_REV_CPLX0-7533": 0.0, "PPAtex_FWD_CPLX0-7533": 0.0, "PPAtex_REV_G6700-MONOMER": 0.0, "PPAtex_FWD_G6700-MONOMER": 0.0, "PPBNGS_FWD_PORPHOBILSYNTH-CPLX_mod_zn2": 6.477167386038964e-06, "PPC_FWD_PEPCARBOX-CPLX_mod_mg2": 1.2231787271109245, "PPCDC_FWD_CPLX0-341_mod_fmn": 0.00021972238277902361, "PPCK_FWD_PEPCARBOXYKIN-MONOMER_mod_mn2": 0.0, "PPCK_FWD_PEPCARBOXYKIN-MONOMER_mod_ca2": 0.0, "PPCK_FWD_PEPCARBOXYKIN-MONOMER_mod_mg2": 0.0, "PPCSCT_FWD_G7517-MONOMER": 0.0, "PPGPPDP_FWD_SPOT-MONOMER_mod_mn2": 0.0, "PPK2r_REV_PPK-CPLX": 3.474099600071691e-05, "PPK2r_FWD_PPK-CPLX": 0.0, "PPKr_REV_PPK-CPLX": 0.0, "PPKr_FWD_PPK-CPLX": 0.0, "PPM_REV_PPENTOMUT-MONOMER_mod_mn2": 0.00015320093494
[truncated: 76,148 more chars]
