# Supplementary material for: COBRAme: A computational framework for genome-scale models of metabolism and gene expression
Source: PLoS Comput Biol. 2018 Jul 5;14(7):e1006302. doi: 10.1371/journal.pcbi.1006302 (PMC6049947; doi:10.1371/journal.pcbi.1006302)
Supplement: S3 File — All results outlined in the manuscript can be reproduced by following the instructions in the README. A JSON version of iJL1678b-ME is also contained in this file. Alternatively, these scripts can be found at https://github.com/coltonlloyd/cobrame_supplement. (ZIP) [file pcbi.1006302.s003.zip › S3_File/Figure_S1_shadow_prices/glucose_sweep/04.684_glucose_dual.json]

{"biomass": -221.2788050361495, "protein_biomass": -217.2854275077875, "mRNA_biomass": -221.2788050361495, "tRNA_biomass": -221.2788050361495, "rRNA_biomass": -221.2788050361495, "ncRNA_biomass": -221.2788050361495, "DNA_biomass": -221.2788050361495, "lipid_biomass": -221.2788050361495, "constituent_biomass": -221.2788050361495, "prosthetic_group_biomass": -221.2788050361495, "peptidoglycan_biomass": -221.2788050361495, "10fthf_c": -195.5065404383492, "12dgr120_c": -142.78784096302968, "12dgr140_c": -157.2092939800859, "12dgr141_c": -157.33373258397256, "12dgr160_c": -186.40550987619844, "12dgr161_c": -182.9391697217827, "12dgr180_c": -200.14219511671072, "12dgr181_c": -196.66941756606616, "12ppd__R_c": 0.0006856734970356775, "12ppd__S_c": -13.619379617730633, "13dpg_c": -11.656036631933803, "14dhncoa_c": -163.4244028441619, "14glucan_c": -146.59841376639136, "15dap_c": -29.30293727379696, "1ddecg3p_c": -79.07565353982723, "1hdec9eg3p_c": -99.15210659927855, "1hdecg3p_c": -100.88527667648643, "1odec11eg3p_c": -108.0263150851867, "1odecg3p_c": -109.7627070444315, "1pyr5c_c": -21.16304065106723, "1tdec7eg3p_c": -87.56417159796332, "1tdecg3p_c": -88.80450886571082, "23dappa_c": -9.408188780345307, "23ddhb_c": 12.86169497718431, "23dhacoa_c": -137.7030336539593, "23dhb_c": 14.594701161407958, "23dhba_c": -30.681280631914845, "23dhbzs_c": -0.08058539636423706, "23dhdp_c": -25.030175967632076, "23dhmb_c": -20.550066219597856, "23dhmp_c": -29.559654315546872, "23doguln_c": -18.31243530907194, "25aics_c": -52.26990521731758, "25dkglcn_c": -19.30566252324173, "25drapp_c": -49.239651261350886, "26dap__LL_c": -29.752016682120626, "26dap__M_c": -29.78683256142477, "2agpe120_c": -91.65374839120416, "2agpe140_c": -98.76674067088958, "2agpe141_c": -98.3206691533933, "2agpe160_c": -113.11983097190969, "2agpe161_c": -111.75305830491021, "2agpe180_c": -119.72490041976238, "2agpe181_c": -117.9885116444401, "2agpg120_c": -96.10765218151147, "2agpg140_c": -101.40979934640188, "2agpg141_c": -100.9637278289056, "2agpg160_c": -115.76288964742201, "2agpg161_c": -114.39611698042252, "2agpg180_c": -122.36795909527468, "2agpg181_c": -120.6315703199524, "2ahbut_c": -27.576945903336814, "2amsa_c": -8.672067385953747, "2aobut_c": -13.75123242585925, "2cpr5p_c": -57.75243429504765, "2dda7p_c": -27.503405575131193, "2ddecg3p_c": -79.4296005410541, "2ddg6p_c": -23.284510241076127, "2ddglcn_c": -22.034740578493885, "2dh3dgal_c": -21.294851800896275, "2dh3dgal6p_c": -22.54437209924723, "2dhguln_c": -21.28853786058896, "2dhp_c": -24.88902472337469, "2dmmq8_c": -756.865892021338, "2dmmql8_c": -757.8536772918139, "2dr1p_c": -23.826996124441088, "2dr5p_c": -23.82714848096202, "2h3oppan_c": -7.674129934895412, "2hdec9eg3p_c": -99.52891045476015, "2hdecg3p_c": -101.26208061834937, "2ippm_c": -28.219747841620222, "2mahmp_c": -49.42103814504415, "2mcacn_c": -22.76747641617625, "2mcit_c": -22.767787532166537, "2me4p_c": -55.81577681684924, "2mecdp_c": -85.14361018351094, "2obut_c": -18.416705504178612, "2odec11eg3p_c": -105.76436379429003, "2odecg3p_c": -107.50075256961232, "2ohph_c": -740.2459897495949, "2ombzl_c": -773.0114444727211, "2omhmbl_c": -805.7747995717192, "2ommbl_c": -805.7747131729393, "2omph_c": -773.0118906166115, "2oph_c": -740.2421253620836, "2oxpaccoa_c": -146.86706956360945, "2p4c2me_c": -123.35031608540393, "2pg_c": -10.65621157298392, "2pglyc_c": -5.951329604034223, "2sephchc_c": -56.89704473310444, "2shchc_c": -47.48921662106799, "2tdec7eg3p_c": -86.09652130324324, "2tdecg3p_c": -86.54259282073951, "2tpr3dpcoa_c": -137.26256261861244, "34hpp_c": -39.0741021742179, "35cgmp_c": -45.65530339630613, "3amac_c": -0.0, "3c2hmp_c": -28.220174685450367, "3c3hmp_c": -28.219320997790078, "3c4mop_c": -26.487116131317816, "3dhguln_c": -20.043638623220854, "3dhgulnp_c": -21.293004813877207, "3dhq_c": -27.38288803460835, "3dhsk_c": -27.437074783539494, "3hadpcoa_c": -137.7030336539593, "3hbcoa_c": -131.0247563588499, "3hcinnm_c": -28.726694537861942, "3hdcoa_c": -163.73330184339235, "3hddcoa_c": -174.63809341619344, "3hhcoa_c": -141.9276048536974, "3hhdcoa_c": -196.4476765617956, "3hocoa_c": -152.8304533485449, "3hodcoa_c": -207.34631306695132, "3hpp_c": -0.2475395696460464, "3hpppn_c": -29.717285029776978, "3htdcoa_c": -185.5428849889945, "3ig3p_c": -57.468386218118155, "3mob_c": -20.54229526391738, "3mop_c": -29.551883359866398, "3odcoa_c": -161.99721812534605, "3oddcoa_c": -172.90200969814714, "3ohcoa_c": -140.1915211356511, "3ohdcoa_c": -194.7115928437493, "3oocoa_c": -151.09436963049856, "3oodcoa_c": -205.61638441655035, "3ophb_c": -740.4901045658147, "3otdcoa_c": -183.8068012709482, "3oxdhscoa_c": -145.13255971294242, "3pg_c": -10.65611472228947, "3php_c": -8.92329621992251, "3psme_c": -41.16065426695282, "3sala_c": -11.888516432922367, "4abut_c": -17.83794114795116, "4abutn_c": -22.06208550845919, "4abz_c": -32.883806548434684, "4adcho_c": -42.0437633661854, "4ahmmp_c": -31.604230951741485, "4ampm_c": -32.85588254131163, "4c2me_c": -104.04166033324934, "4crsol_c": -0.0, "4h2opntn_c": -18.562300781110828, "4hbz_c": -31.638991707565804, "4hthr_c": -35.69764938829622, "4mhetz_c": -126.93881872906438, "4mop_c": -26.238890888174733, "4mpetz_c": -128.18941024078447, "4pasp_c": -13.642647795992918, "4per_c": -15.615526965462545, "4ppan_c": -42.520310680263556, "4ppcys_c": -68.15094761071128, "4r5au_c": -68.0226259788166, "56dura_c": -16.400953812805096, "5aizc_c": -38.62946163730951, "5aop_c": -38.141882534135725, "5aprbu_c": -68.27245119973061, "5apru_c": -57.64064982610911, "5caiz_c": -38.55837141114041, "5dglcn_c": -21.03796372091379, "5dh4dglc_c": -17.082262912815473, "5drib_c": -0.0, "5fthf_c": -195.50514539738117, "5mta_c": -21.93026724615865, "5mthf_c": -199.1396210000193, "5mtr_c": -0.2475395696460464, "5prdmbz_c": 46.777872689655204, "6hmhpt_c": -137.17857432184056, "6hmhptpp_c": -139.4386816463909, "6pgc_c": -23.284370189044516, "6pgl_c": -23.036177116597532, "8aonn_c": -77.47117769698042, "LalaDglu_c": -32.8725946250059, "LalaDgluMdap_c": -62.6577238292482, "LalaDgluMdapDala_c": -74.30334676677019, "LalaLglu_c": -32.87484810181777, "N1aspmd_c": -7.426977443913143, "Nmtrp_c": -58.98031702829914, "Sfglutth_c": -47.143516177264225, "aacald_c": -0.0, "aacoa_c": -129.2886726408036, "aact_c": -13.503007182716168, "ac_c": -6.675601492635694, "acac_c": -14.106205132225698, "acald_c": -9.154149737960353, "acanth_c": -40.447465719924864, "accoa_c": -121.8598143596792, "acetol_c": 1.7355779622617562, "acg5p_c": -27.196114485856715, "acg5sa_c": -28.928181157165866, "acgam_c": -43.278874673675595, "acgam1p_c": -33.783137267788156, "acgam6p_c": -32.686108289357854, "acglc__D_c": -31.194132658849448, "acglu_c": -25.770304913461583, "acmalt_c": -55.96202064289242, "acmana_c": -31.43621840918141, "acmanap_c": -32.686108289357854, "acmum6p_c": -43.82103443746259, "acnam_c": -40.844925100312246, "acon__C_c": -18.335630442889908, "acon__T_c": -18.335630442889908, "aconm_c": -50.85141334286067, "acorn_c": -30.91373783313847, "acser_c": -18.093888631634137, "actp_c": -7.6792231267935875, "ade_c": -21.682856119936744, "adn_c": -42.512446235304765, "adocbi_c": -45.26386829415457, "adocbip_c": -46.51402074042532, "adocbl_c": -1.2417816278358158, "adp_c": -44.76684195412974, "adpglc_c": -70.29892905530325, "adphep__DD_c": -75.25254836945834, "adphep__LD_c": -75.26451228566614, "adprib_c": -64.32234025017127, "ag_c": 0.24971662029363398, "agdpcbi_c": -91.92005477195106, "agm_c": -27.80200512395058, "ahcys_c": -51.633076336409076, "ahdt_c": -144.60803240696129, "aicar_c": -39.89119249655275, "air_c": -37.309197132564776, "akg_c": -16.104957306304286, "ala__B_c": -12.393082609958112, "ala__D_c": -11.39312171774358, "ala__L_c": -11.391510412456032, "alaala_c": -23.786304095426335, "alac__S_c": -18.567358040753795, "all__D_c": -23.759928982266246, "all6p_c": -25.009798551870222, "alltn_c": -5.451117714471222, "alltt_c": -5.698248059306935, "allul6p_c": -25.007633450591804, "altrn_c": -22.036237100550796, "amet_c": -84.14919390455529, "ametam_c": -83.90027825755159, "amob_c": -0.0, "amp_c": -43.7630487045663, "anhgm_c": -85.84204006255514, "anhgm3p_c": -148.4989667573585, "anhgm4p_c": -160.14169682692952, "anhm_c": -42.56975141401888, "anhm3p_c": -105.22378524087128, "anhm4p_c": -116.86940817839326, "anth_c": -33.01933600544779, "ap4a_c": -91.04133569517151, "ap5a_c": -90.04009942049208, "apg120_c": -224.24231452764616, "apg140_c": -246.7833361362507, "apg141_c": -244.6508581078461, "apg160_c": -287.5702623972544, "apg161_c": -283.1035501640623, "apg180_c": -309.6578153828691, "apg181_c": -304.44864905690224, "appl_c": -15.237899471480889, "aps_c": -46.515524655636334, "ara5p_c": -21.06012005281552, "arab__L_c": -19.795120466158565, "aragund_c": -897.5829254886254, "arbt6p_c": -1.252947122466428, "arbtn_c": 0.4978218332802355, "arbtn__fe3_c": -1.256048409597509, "arg__L_c": -28.048302931550804, "argsuc_c": -40.43761788241304, "ascb6p_c": -21.045791533528444, "asn__L_c": -14.682917909945893, "aso3_c": -0.0, "aso4_c": 1.9845242421907054, "asp__L_c": -12.640362144724959, "aspsa_c": -15.374728903586204, "athr__L_c": -15.732927417175677, "athtp_c": -221.39278056307268, "atp_c": -45.76912760539769, "b2coa_c": -131.0278338926726, "bbtcoa_c": -0.0, "betald_c": 1.4857047417530314, "bglycogen_c": -25.77928417303728, "bmoco_c": -220.41070967884102, "bmoco1gdp_c": -265.81867775944335, "bmocogdp_c": -311.22664584004565, "btal_c": -19.0642906135323, "btcoa_c": -132.7626628545267, "btn_c": -199.20476648649003, "btnso_c": -197.47267910342853, "but_c": -17.58019534594877, "butso3_c": -23.462436617515525, "ca2_c": 0.2443796367466129, "camp_c": -45.516872768301354, "cbasp_c": -14.139108521468346, "cbi_c": -0.9951703172631954, "cbl1_c": 43.02691634905556, "cbm_c": -16.645680852678424, "cbp_c": -1.5001128808612927, "cd2_c": -11.835956117103947, "cdg_c": -134.204432322797, "cdp_c": -39.0154318909036, "cdpdddecg_c": -182.55893603148647, "cdpdhdec9eg_c": -222.7067167974693, "cdpdhdecg_c": -226.17305695188506, "cdpdodec11eg_c": -236.43050730750664, "cdpdodecg_c": -239.9032848581512, "cdpdtdec7eg_c": -198.11140396429226, "cdpdtdecg_c": -197.9869653604056, "cechddd_c": -33.18289868576676, "cenchddd_c": -32.19230819385172, "cgly_c": -29.94351582476431, "chol_c": -0.24854223241970577, "chor_c": -41.04210247844349, "chtbs6p_c": -75.96506489757358, "cinnm_c": -30.46109208961975, "cit_c": -18.335551814728923, "citr__L_c": -25.793730355180934, "ckdo_c": -71.0739644349174, "cl_c": 0.12394254303862831, "cmp_c": -38.010990490017775, "co2_c": -0.0, "coa_c": -114.43095607855479, "cobalt2_c": -0.002452437141752076, "colipa_c": 2.0094272772457007, "cpe160_c": -260.94566261192074, "cpe180_c": -273.40881904187336, "cpg160_c": -263.9551220484189, "cpg180_c": -279.064767601729, "cpgn_c": -1.0071374929573913, "cpgn__un_c": 0.4978218332802355, "cph4_c": -134.45197189244305, "cpmp_c": -57.09553710905973, "cpppg3_c": -305.1530839644506, "crn_c": -0.25165576416909335, "crn__D_c": -0.2501979526001259, "crnDcoa_c": -0.016502212334625913, "crncoa_c": -0.009191936677692178, "csn_c": -15.95147229735248, "ctbt_c": -0.2667001649347518, "ctbtcoa_c": -0.016502212334625913, "ctp_c": -40.01922514046703, "cu_c": 0.24971662029363398, "cu2_c": -5.39009972384498e-05, "cyan_c": -6.132105116640599, "cynt_c": -0.4954792057187298, "cys__D_c": -21.361989121793723, "cys__L_c": -23.623924807177872, "cyst__L_c": -42.044733725785846, "cytd_c": -36.759723049318886, "dad__2_c": -45.253852325157176, "dad__5_c": -21.682727676512602, "dadp_c": -46.50317367089005, "damp_c": -45.502395617917564, "dann_c": -161.62288418096023, "datp_c": -47.50395172386254, "db4p_c": -28.444065525644753, "dc2coa_c": -163.73637937721503, "dca_c": -51.2918994063757, "dcacoa_c": -165.4731514170227, "dcamp_c": -56.14176142533114, "dcdp_c": -40.753271205959386, "dcmp_c": -39.75169746053067, "dctp_c": -41.75404925893187, "dcyt_c": -39.503154167770276, "dd2coa_c": -174.6411709500161, "ddca_c": -62.19669097917677, "ddcacoa_c": -176.3779429898238, "ddcap_c": -63.95922212354177, "dgdp_c": -46.639492732329806, "dgmp_c": -45.63612095059372, "dgslnt_c": -93.30750962486081, "dgsn_c": -45.19675684449511, "dgtp_c": -47.6402707853023, "dha_c": -11.881820088406926, "dhap_c": -13.133651343362546, "dhcinnm_c": -30.458520049000562, "dhf_c": -191.1622774249368, "dhgly_c": -67.1229952610688, "dhmpt_c": -144.3527566759998, "dhmptp_c": -144.61497911296743, "dhna_c": -49.252107905911636, "dhnpt_c": -144.35645653307876, "dhor__S_c": -13.89095291500024, "dhpmp_c": -144.60628175399276, "dhpppn_c": -31.449110540915598, "dhpt_c": -172.07180856117483, "dhptd_c": -0.0, "dhptdn_c": -0.0, "didp_c": -44.01128405969053, "dimp_c": -44.00979139601034, "din_c": -43.761248103249955, "ditp_c": -44.013543293371015, "dmbzid_c": 70.83972743231612, "dmlz_c": -96.21740147602853, "dmpp_c": -88.85722955405579, "dms_c": -0.9866629427583486, "dmso_c": -0.0, "dnad_c": -129.64177306977098, "dpcoa_c": -113.17709049230945, "dscl_c": -371.4232729780493, "dtbt_c": -163.13069603147622, "dtdp_c": -46.84796481383083, "dtdp4aaddg_c": -82.03163732111736, "dtdp4addg_c": -74.35490060852459, "dtdp4d6dg_c": -72.37232381599195, "dtdp4d6dm_c": -72.37153591795146, "dtdpglu_c": -72.37301352782471, "dtdprmn_c": 215.3131113843457, "dtmp_c": -45.807735622031885, "dttp_c": -47.85175806339426, "dudp_c": -38.468152349575874, "dump_c": -39.467364660233024, "duri_c": -38.24487716334512, "dutp_c": -39.46893040254837, "dxyl_c": -43.83721594585264, "dxyl5p_c": -45.08751450249683, "e4p_c": -17.09847628848737, "eig3p_c": -31.517551648347418, "enter_c": 0.5023367577801566, "etha_c": -12.223749842264226, "ethso3_c": -13.552295741943578, "etoh_c": -10.88611378243237, "f1p_c": -25.020961180064724, "f6p_c": -25.018630902131125, "fad_c": -171.25302619873818, "fadh2_c": -172.9878040359959, "fald_c": -3.089804237949687, "fc1p_c": -25.014962468353335, "fcl__L_c": -23.765194540530352, "fdp_c": -26.27047093875153, "fe2_c": -0.0033614085702769842, "fe3_c": -1.0006856734970357, "fe3dhbzs_c": -1.2479092243483056, "fe3hox_c": -1.0071374929573913, "fe3hox__un_c": 0.24891091664011775, "fecrm_c": -1.0071374929573913, "fecrm__un_c": 0.4978218332802355, "feenter_c": -1.2479081755114696, "feoxam_c": -1.0071374929573913, "feoxam__un_c": 0.4978218332802355, "fgam_c": -34.034487849455914, "fmn_c": -125.82395478588232, "fmnh2_c": -127.55873262314003, "for_c": -1.6079901349452834, "forcoa_c": 0.24917288817243655, "fpram_c": -36.04127473986927, "fprica_c": -42.251643061851986, "frdp_c": -266.06656427153905, "fru_c": -23.771647409433534, "frulys_c": -53.33679611591566, "frulysp_c": -54.5867963950548, "fruur_c": -20.301615899673855, "fuc__L_c": -23.765194540530352, "fum_c": -12.389314950862241, "g1p_c": -25.020994531647887, "g3p_c": -13.13785154525299, "g3pc_c": -15.8643046431111, "g3pe_c": -27.080040612189862, "g3pg_c": -29.723099287702176, "g3pi_c": -15.8643046431111, "g3ps_c": -26.275139279880293, "g6p_c": -25.01857877842359, "gagicolipa_c": 84.30726032543376, "gal_c": -23.765757256046147, "gal1p_c": -25.016268150457186, "galct__D_c": -17.083064927488053, "galctn__D_c": -21.29453415531466, "galctn__L_c": -22.034245529567926, "galt1p_c": -26.743080296126056, "galur_c": -20.304527927661837, "gam1p_c": -26.08476508426273, "gam6p_c": -26.013611962294263, "gar_c": -31.425812041013597, "garagund_c": -923.3640636085689, "gbbtn_c": -0.2501979526001259, "gcald_c": -7.181582068317123, "gdp_c": -44.90165341727402, "gdpddman_c": -69.42206699926068, "gdpfuc_c": -71.40220604554091, "gdpmann_c": -69.42239926616685, "gdpofuc_c": -69.4208477395407, "gdptp_c": -48.15854919512349, "gfgaragund_c": -949.1387248362088, "gg4abut_c": -35.925797932542054, "ggagicolipa_c": 58.531047218532315, "ggbutal_c": -37.66500288602713, "gggagicolipa_c": 32.75534078713199, "ggptrc_c": -43.13423307640319, "ghb_c": -17.595274152630175, "gicolipa_c": 110.08321306573255, "glc__D_c": -23.765893223052913, "glcn_c": -23.02083905826102, "glcr_c": -17.083198317746223, "glcur_c": -20.298111467680915, "gln__L_c": -19.087825854283732, "glu__D_c": -18.146091571430848, "glu__L_c": -18.087640168324, "glu1sa_c": -38.139795564011216, "glu5p_c": -19.067855097250142, "glu5sa_c": -20.91481540792415, "glucys_c": -38.46564652394267, "glx_c": -4.709439697455703, "gly_c": -6.318076360520928, "glyald_c": -13.129847519222622, "glyb_c": 3.2213759319353326, "glyc_c": -14.866808517776539, "glyc__R_c": -9.40642615846733, "glyc2p_c": -15.867864710571089, "glyc3p_c": -15.116228909082738, "glyclt_c": -5.700305995870035, "glycogen_c": -25.780283962641004, "gmhep17bp_c": -30.23165619256559, "gmhep1p_c": -29.98089283609289, "gmhep7p_c": -28.979563183015365, "gmp_c": -43.89845307049034, "gp4g_c": -89.30743669551269, "grdp_c": -177.4618969127974, "gslnt_c": -49.50800955487013, "gsn_c": -42.435462015118404, "gthox_c": -89.58083972542649, "gthrd_c": -45.782763309207915, "gtp_c": -45.90544666683745, "gtspmd_c": -46.53193743241593, "gua_c": -21.614782589655448, "h_c": 0.24822524314308206, "h2_c": -1.48963637546391, "h2mb4p_c": -87.12567235683379, "h2o_c": -0.0, "h2o2_c": -1.731459881528297, "h2s_c": -11.955089353918094, "hco3_c": -0.2506526116439068, "hcys__L_c": -32.63762652991748, "hdca_c": -84.00627412477891, "hdcap_c": -85.76884526020098, "hdcea_c": -82.27310722558576, "hdceap_c": -84.0356751829931, "hdcoa_c": -196.4543592362328, "hdd2coa_c": -196.45075409561824, "hemeO_c": -568.0173577737754, "hg2_c": 0.2502226250535443, "hhlipa_c": -59.48269305834892, "his__L_c": -29.769749966355104, "hisp_c": -33.43314785453745, "histd_c": -33.15643647642956, "hkndd_c": -31.696347810788097, "hkntd_c": -30.705739806112422, "hlipa_c": -28.736671265121775, "hmbil_c": -306.1446544931154, "hmgth_c": -48.8725675471576, "hom__L_c": -17.357306469306398, "hphhlipa_c": -91.47848895392013, "hpyr_c": -7.674124960795267, "hqn_c": 23.7660834588052, "hx2coa_c": -141.93068238752005, "hxa_c": -28.483043840796253, "hxan_c": -20.190251898029523, "hxcoa_c": -143.66551134937416, "iasp_c": -11.157851284279909, "ichor_c": -41.04102862852337, "icit_c": -18.335708804037353, "icolipa_c": 135.87247729552652, "idon__L_c": -22.770969905137438, "idp_c": -41.250094111353754, "ile__L_c": -31.723452862842763, "imacp_c": -31.491161380832157, "imp_c": -42.251643061851986, "indole_c": -44.33049816758503, "inost_c": -0.24540540578263026, "ins_c": -40.99995327387324, "ipdp_c": -88.85722955405579, "isetac_c": -11.579728072300348, "itp_c": -42.25539495921265, "k_c": -0.25084089258546144, "kdo_c": -31.246845067757075, "kdo2lipid4_c": -423.1557775611765, "kdo8p_c": -31.467261881704157, "kdolipid4_c": -389.84448183017275, "kphphhlipa_c": -126.04120266821604, "lac__D_c": -11.139373503887615, "lac__L_c": -10.400589070371804, "lald__D_c": 1.7330061842236482, "lald__L_c": -11.881865142818894, "lcts_c": -47.53055368055943, "leu__L_c": -28.223897598500255, "lgt__S_c": -56.67464679509564, "lipa_c": 2.0094272772457007, "lipa_cold_c": 2.0094272772457007, "lipidA_c": -356.5331862165256, "lipidAds_c": -355.28269250474546, "lipidX_c": -178.25692567666346, "lipoamp_c": -156.0934938541003, "lipoate_c": -110.57617515648431, "lys__L_c": -29.55156090483919, "lyx__L_c": -19.78991808797889, "mal__D_c": -11.389022143850484, "mal__L_c": -12.389670551424736, "malcoa_c": -123.13175684779796, "malcoame_c": -155.64735562160908, "malt_c": -48.53254351644013, "malt6p_c": -48.78775910371589, "malthp_c": -171.36329790213742, "malthx_c": -146.5973985737517, "maltpt_c": -121.83149924536595, "malttr_c": -72.29970058859448, "maltttr_c": -97.06559991698022, "man_c": -23.768881683893202, "man1p_c": -25.02007825180128, "man6p_c": -25.02007825180128, "man6pglyc_c": -34.427677106901406, "mana_c": -22.034622083897503, "mdhdhf_c": -0.0, "melib_c": -47.53211994497385, "meoh_c": -0.0, "mercppyr_c": -3.026840010096289, "met__D_c": -0.0, "met__L_c": -38.881339616578124, "methf_c": -195.25686504937204, "metsox__R__L_c": -36.899134522284626, "metsox__S__L_c": -36.898689620450504, "mg2_c": 0.4957648127891285, "mi1p__D_c": -0.4966732415947579, "micit_c": -22.769999884778052, "mlthf_c": -197.4862177124012, "mmcoa__S_c": -128.5519186286588, "mmet_c": -44.872051973420376, "mn2_c": -0.0033614085702769842, "mnl1p_c": -26.751637086354773, "mobd_c": -1.0031012696149055, "moco_c": -110.45868023108488, "mococdp_c": -149.97992797596672, "mocogdp_c": -155.86664831168721, "mpt_c": -110.09953463063968, "mptamp_c": -158.33920063719597, "mql8_c": -790.6169459920321, "mqn8_c": -789.6291607215563, "msa_c": 0.24867069949533946, "mso3_c": -7.487950241932912, "mthgxl_c": -10.890462587247498, "mththf_c": -0.0, "n2o_c": -0.0, "n8aspmd_c": -7.426977443913143, "na1_c": 0.24479101659813193, "na15dap_c": -91.52552167302274, "nac_c": -48.0037779416822, "nad_c": -136.77624775202534, "nadh_c": -138.75747917939208, "nadp_c": -138.0278712028101, "nadph_c": -140.25867401167338, "ncam_c": -72.70095155924307, "nh4_c": -0.0, "ni2_c": -0.002452437141752076, "nicrnt_c": -71.81737650755902, "nmn_c": -93.50947717045074, "no_c": -0.0, "no2_c": -0.7399333721058232, "no3_c": -0.24985498407336956, "o16aund_c": -974.9155698938474, "o2_c": -0.0, "o2s_c": -0.7425259751397045, "oaa_c": -10.657524996399404, "oc2coa_c": -152.83353088236754, "occoa_c": -154.56835984422165, "ocdca_c": -92.88368821468826, "ocdcap_c": -94.64627562814603, "ocdcea_c": -91.14729943936597, "ocdceap_c": -92.90988366890124, "octa_c": -40.387107833574625, "octdp_c": -709.1003770948493, "od2coa_c": -207.34323553312868, "odecoa_c": -207.33963039251412, "ohpb_c": -33.96530664379916, "op4en_c": -18.563220209388373, "orn_c": -24.293201997772943, "orot_c": -12.89901924580478, "orot5p_c": -35.96267409311909, "oxa_c": -1.8551777307331767, "oxadpcoa_c": -135.98368643301842, "oxalcoa_c": -0.0, "oxam_c": -2.2238247552412695, "oxur_c": -3.4727410681944857, "pa120_c": -143.03513228172375, "pa140_c": -158.46316161064289, "pa141_c": -158.58760021452954, "pa160_c": -186.65280119489253, "pa161_c": -183.18646104047676, "pa180_c": -201.3960627472677, "pa181_c": -196.91670888476023, "pac_c": -28.70080861623976, "pacald_c": -30.18391253946579, "pan4p_c": -67.90381973354059, "pant__R_c": -26.873378939701727, "pap_c": -43.96570202208939, "paps_c": -47.86550640179634, "pdx5p_c": -131.76905642640023, "pe120_c": -155.21198889045203, "pe140_c": -169.43797344982286, "pe141_c": -170.76445682325783, "pe160_c": -198.88469929414975, "pe161_c": -195.4183589669713, "pe180_c": -211.35429294756847, "pe181_c": -207.8815153969239, "pep_c": -10.657391145559663, "pg120_c": -159.66589268075936, "pg140_c": -175.0939220096785, "pg141_c": -173.40751549877015, "pg160_c": -201.52775796966208, "pg161_c": -198.42781840346942, "pg180_c": -217.0102415074241, "pg181_c": -213.53746395677953, "pgp120_c": -159.91576746189904, "pgp140_c": -175.34379679081817, "pgp141_c": -173.65739027990983, "pgp160_c": -203.52988838229766, "pgp161_c": -198.67769318460913, "pgp180_c": -217.26011628856378, "pgp181_c": -213.7873387379192, "phaccoa_c": -144.8854984235878, "phe__L_c": -42.824007386640424, "pheme_c": -302.20111241198066, "phhlipa_c": -60.73305338724554, "phom_c": -18.667638128493053, "phphhlipa_c": -92.72766371265037, "phpyr_c": -40.83940412830125, "phthr_c": -35.947989505818875, "pi_c": -0.2505108944110407, "pmtcoa_c": -198.18752613542594, "pnto__R_c": -41.26840022832267, "poaac_c": -0.0, "ppa_c": -13.123769690431196, "ppal_c": -14.855277478699275, "ppap_c": -14.12471935880922, "ppbng_c": -76.53367592495334, "ppcoa_c": -128.30307709564582, "ppgpp_c": -45.15334120319522, "pphn_c": -41.04397751191868, "ppi_c": -0.2508289440283516, "ppp9_c": -301.7007887425721, "pppg9_c": -304.65706549624554, "pppi_c": -1.2522043853632365, "pppn_c": -31.451682581534786, "pram_c": -24.065556981103647, "pran_c": -57.788257128834054, "prbamp_c": -70.29239783406035, "prbatp_c": -70.33090193948149, "preq0_c": -138.21884472307354, "preq1_c": -140.39214291725636, "prfp_c": -70.25649742952447, "prlp_c": -70.25649742952447, "pro__L_c": -22.992699815204936, "progly_c": -29.312290832791376, "prpp_c": -23.311740671822257, "ps120_c": -155.45189794540525, "ps140_c": -169.67788250477608, "ps141_c": -171.00436587821105, "ps160_c": -199.06587990075474, "ps161_c": -195.5995395735763, "ps180_c": -211.59420200252168, "ps181_c": -208.1214244518771, "psclys_c": -53.335910263026264, "pser__L_c": -10.905979081942224, "ptrc_c": -24.04450560561266, "pyam5p_c": -131.76681608121442, "pydam_c": -130.51516449164427, "pydx_c": -128.7858895120056, "pydx5p_c": -130.03673591567363, "pydxn_c": -130.51742699794107, "pyr_c": -9.407117641595597, "q8_c": -837.5479246019456, "q8h2_c": -838.5406587355087, "quin_c": -28.867668975688915, "quln_c": -47.8867395523172, "r15bp_c": -22.300878787936217, "r1p_c": -21.06570129506438, "r5p_c": -21.057436527847784, "ragund_c": -890.1553499210655, "rbflvrd_c": -126.14922373409938, "rbl__L_c": -19.795120466158565, "rdmbzi_c": 47.02893455502905, "rephaccoa_c": -146.86706956360945, "rhcys_c": -29.950348659896477, "rib__D_c": -20.808016136541585, "ribflv_c": -124.41444589684166, "rml_c": -23.765300409689292, "rml1p_c": -25.013894477543502, "rmn_c": -23.76006331144281, "ru5p__D_c": -21.05565608300613, "ru5p__L_c": -21.044772618611088, "s17bp_c": -30.230176835608958, "s7p_c": -28.977780984389433, "sarcs_c": -11.140456009909585, "sbt6p_c": -26.74100866938829, "sbzcoa_c": -163.6740268212192, "scl_c": -377.2581387940567, "sel_c": 0.7336020165135787, "seln_c": -5.956734728022521, "selnp_c": -26.315811436091504, "ser__D_c": -10.653762377270173, "ser__L_c": -10.655527526077703, "seramp_c": -55.929689078814434, "sheme_c": -385.57404793228733, "skm_c": -29.419652349259685, "skm5p_c": -30.66909639591801, "sl26da_c": -43.1229471983757, "sl2a6o_c": -41.14014129592055, "slnt_c": -0.2530609262447699, "so2_c": -0.0, "so3_c": -6.379786325009487, "so4_c": -0.2482845771792327, "spmd_c": 0.24975844955238785, "stcoa_c": -209.07601916783642, "suc6p_c": -48.789540514360084, "sucarg_c": -42.418781086269156, "sucbz_c": -47.48864861015884, "succ_c": -13.379922955537918, "succoa_c": -128.5541603740353, "sucglu_c": -31.46744636219685, "sucgsa_c": -32.952714417702175, "suchms_c": -31.516553128031223, "sucorn_c": -34.92361840414588, "sucsal_c": -15.854924482200976, "sulfac_c": -9.107585701438929, "tag6p__D_c": -25.01855907626274, "tagdp__D_c": -26.270954927482265, "tagur_c": -20.300982308438098, "tartr__D_c": -10.655949350505628, "tartr__L_c": -10.658437170975734, "taur_c": -3.4075717413538724, "tcynt_c": -0.0, "td2coa_c": -185.54596252281718, "tdcoa_c": -187.28273456262485, "tdecoa_c": -185.5495676634317, "thdp_c": -27.016837304237047, "thf_c": -193.14608987304996, "thm_c": -175.87569640963162, "thmmp_c": -177.12557290307365, "thmnp_c": -146.34001248376623, "thmpp_c": -177.12398907300002, "thptdn_c": -0.0, "thr__L_c": -18.41713154418742, "thym_c": -20.978017579001204, "thymd_c": -44.55664809275043, "tma_c": -0.7384376996152665, "tmao_c": -0.0, "tre_c": -48.53540984231552, "tre6p_c": -48.7856686669289, "trp__L_c": -54.15793737891049, "tsul_c": -0.0, "ttdca_c": -71.92552846581546, "ttdcap_c": -73.68807744942536, "ttdcea_c": -70.68519347240338, "ttdceap_c": -72.44774018167787, "tungs_c": -0.0, "tyr__L_c": -41.05855479222609, "u23ga_c": -213.48769880581293, "u3aga_c": -145.50428507517012, "u3hga_c": -138.8266836112262, "uLa4fn_c": -976.5248604359413, "uLa4n_c": -974.9159616526715, "uaagmda_c": -1145.7027699752894, "uaccg_c": -81.51408344191195, "uacgam_c": -71.03968520470185, "uacmam_c": -71.0611415656622, "uacmamu_c": 34.26416636674725, "uagmda_c": -1111.145087468387, "uama_c": -95.87649879076496, "uamag_c": -116.39138995949209, "uamr_c": -83.51331989517784, "udcpdp_c": -974.9187103037856, "udcpp_c": -974.9193024618038, "udp_c": -36.73031303452009, "udpLa4fn_c": -38.33633846851328, "udpLa4n_c": -35.7293445707487, "udpLa4o_c": -33.746661708728986, "udpg_c": -62.2582471755186, "udpgal_c": -62.2582471755186, "udpgalfur_c": -62.25799762961841, "udpglcur_c": -35.72957504677345, "ugmd_c": -147.1708137075461, "ugmda_c": -171.95305521902176, "um4p_c": -158.56288379518006, "ump_c": -35.72728545732081, "unaga_c": -1010.2324891409272, "unagamu_c": -939.4854473118637, "unagamuf_c": -974.9166989481362, "uppg3_c": -306.14464436795595, "ura_c": -14.666246649595898, "uracp_c": -16.398095002821115, "urate_c": -16.727812339692072, "urdglyc_c": -5.2067860497407485, "urea_c": -3.7561293241779863, "uri_c": -35.478742164560416, "utp_c": -37.734106284083516, "val__L_c": -22.52895946730078, "xan_c": -18.459032118860797, "xdp_c": -40.651481864995645, "xmp_c": -40.649989201315464, "xtp_c": -40.65374109867613, "xtsn_c": -39.28212931349955, "xu5p__D_c": -21.05565608300613, "xu5p__L_c": -21.044525121726473, "xyl__D_c": -19.800249744172984, "xylu__D_c": -19.806003930553604, "xylu__L_c": -19.795168713876226, "zn2_c": -0.0033614085702769842, "12ppd__R_e": -0.0, "12ppd__S_e": -13.618693944233598, "14glucan_e": -145.59371478614523, "15dap_e": -0.0, "23camp_e": -42.26793106026735, "23ccmp_e": -36.512459380497795, "23cgmp_e": -42.18608622609763, "23cump_e": -35.231478495739324, "23dappa_e": -9.15927786370519, "26dap__M_e": -28.786146887927735, "2ddglcn_e": -21.78776127205031, "34dhpac_e": -0.0, "3amp_e": -42.266763149660434, "3cmp_e": -36.51129146989088, "3gmp_e": -42.18491831549072, "3hcinnm_e": -28.47496903219559, "3hpp_e": -0.0, "3hpppn_e": -29.465559524110628, "3ump_e": -35.23031058513241, "4abut_e": -17.5887133638482, "4hoxpacd_e": -0.0, "5dglcn_e": -20.78848974677766, "5mtr_e": -0.0, "LalaDglu_e": -32.623413550810014, "LalaDgluMdap_e": -61.65769659462645, "LalaDgluMdapDala_e": -73.3004266641975, "LalaLglu_e": -32.62566702762187, "ac_e": -6.428061922989648, "acac_e": -13.85114762127011, "acald_e": -9.154149737960353, "acgal_e": -0.0006856734970356775, "acgal1p_e": -0.0, "acgam_e": -31.432598510504324, "acgam1p_e": -31.43191283700729, "acmana_e": -31.43029329398653, "acmum_e": -42.56880372490778, "acnam_e": -40.596024141260216, "acolipa_e": -0.0, "acser_e": -18.096695550565503, "ade_e": -21.432614191630506, "adn_e": -42.26683611559933, "adocbl_e": -0.0, "ag_e": -0.0, "agm_e": -27.558375117189588, "akg_e": -15.853805029970774, "ala__B_e": -12.140984496235998, "ala__D_e": -11.141023604021466, "ala__L_e": -11.143970842809987, "alaala_e": -22.78413459589881, "all__D_e": -22.760748540095438, "alltn_e": -5.202510100728522, "amp_e": -42.26692204408868, "anhgm_e": -86.5910274672444, "arab__L_e": -19.545615378553475, "arbt_e": -0.0, "arbtn_e": -0.0, "arbtn__fe3_e": -0.0, "arg__L_e": -27.801737842754807, "ascb__L_e": -19.792165112023827, "asn__L_e": -14.433416326157598, "aso3_e": -0.0, "asp__L_e": -12.391451228084842, "btn_e": -198.95585556984992, "but_e": -17.325137834993182, "butso3_e": -22.462422131949914, "ca2_e": -0.0, "cbi_e": -0.0, "cbl1_e": -0.0, "cd2_e": -11.83259470853367, "cgly_e": -28.94100020903617, "chol_e": -0.0, "chtbs_e": -74.7110702037965, "cit_e": -17.83694943710041, "cl_e": -0.0, "cm_e": -0.0, "cmp_e": -36.51145036431912, "co2_e": -0.0, "cobalt2_e": -0.0, "colipa_e": -0.0, "colipap_e": -0.0, "cpgn_e": -0.0, "cpgn__un_e": -0.0, "crn_e": -0.0, "crn__D_e": -0.0, "csn_e": -15.702679366893184, "cu_e": -0.0, "cu2_e": -0.0, "cyan_e": -0.0, "cynt_e": -0.24637900889972833, "cys__D_e": -20.361303448296685, "cys__L_e": -22.623239133680837, "cytd_e": -36.51012355928396, "dad__2_e": -45.00394281081792, "damp_e": -45.00402873930726, "dca_e": -49.03708019174338, "dcmp_e": -39.253330581920366, "dcyt_e": -39.253244653431025, "ddca_e": -64.56988716470835, "dgmp_e": -44.94637203929567, "dgsn_e": -44.94504523426051, "dha_e": -11.88113441490989, "dimp_e": -43.51086329805051, "din_e": -43.509536493015354, "dms_e": -0.9899976816539731, "dmso_e": -0.0, "dopa_e": -0.0013753290895218819, "doxrbcn_e": -0.0, "dtmp_e": -44.30837540775066, "dump_e": -37.995053577495206, "duri_e": -37.994967649005865, "eca4colipa_e": -0.0, "enlipa_e": -12.220313846387281, "enter_e": -0.0, "etha_e": -12.223749842264226, "ethso3_e": -12.552281256377965, "etoh_e": -10.88611378243237, "f6p_e": -24.51695965952163, "fald_e": -3.089804237949687, "fe2_e": -0.0, "fe3_e": -0.0, "fe3dcit_e": -36.42194425812787, "fe3dhbzs_e": -0.0, "fe3hox_e": -0.0, "fe3hox__un_e": -0.0, "fecrm_e": -0.0, "fecrm__un_e": -0.0, "feenter_e": -0.0, "feoxam_e": -0.0, "feoxam__un_e": -0.0, "for_e": -1.4863589390310203, "fru_e": -23.767141776408888, "frulys_e": -53.08768138974511, "fruur_e": -20.04962356321132, "fuc__L_e": -23.516355700247814, "fum_e": -11.892216018363678, "fusa_e": -0.0, "g1p_e": -23.764669689936373, "g3pc_e": -14.864575255351705, "g3pe_e": -27.08832509761593, "g3pg_e": -29.731383773128243, "g3pi_e": -14.864575255351705, "g3ps_e": -25.275409892120898, "g6p_e": -24.51690753581409, "gal_e": -23.514504900245935, "gal__bD_e": -23.516572176377434, "gal1p_e": -23.515543435073123, "galct__D_e": -16.836015883724446, "galctn__D_e": -21.045319036057677, "galctn__L_e": -21.785583153268053, "galt_e": -25.48950360998143, "galur_e": -20.054389285295333, "gam_e": -24.757796966922935, "gam6p_e": -25.511940719684766, "gbbtn_e": -0.0, "gdp_e": -0.0, "glc__D_e": -23.76363115510918, "glcn_e": -22.773862546110987, "glcr_e": -16.833796875223662, "glcur_e": -20.048640287838328, "glcur1p_e": -20.04795461434129, "gln__L_e": -18.0873668010533, "glu__L_e": -17.839936207387776, "gly_e": -6.070536790874882, "glyald_e": -13.128465609008893, "glyb_e": -0.0, "glyc_e": -14.866808517776539, "glyc__R_e": -9.15702471594477, "glyc2p_e": -14.868135322811696, "glyc3p_e": -14.86417724746587, "glyclt_e": -5.45357017475274, "gmp_e": -42.18507720991896, "gsn_e": -42.1837504048838, "gthox_e": -0.0, "gthrd_e": -46.78210881590283, "gtp_e": -0.001209659067516346, "gua_e": -21.615337792704224, "h_e": -0.0, "h2_e": -1.48963637546391, "h2o_e": -0.0, "h2o2_e": -0.0, "h2s_e": -0.0, "hacolipa_e": -86.40316160546311, "halipa_e": -86.40316160546311, "hdca_e": -86.40236724200362, "hdcea_e": -84.6691970784144, "hg2_e": -0.0, "his__L_e": -29.517917250162608, "hom__L_e": -17.607164811096155, "hxa_e": -28.241650865465676, "hxan_e": -20.189566224532488, "idon__L_e": -22.521495931001308, "ile__L_e": -31.476377771478603, "imp_e": -40.75168058887348, "indole_e": -44.084748314118706, "inost_e": -0.0, "ins_e": -40.75159466038413, "isetac_e": -10.579713586734737, "k_e": -0.0, "kdo2lipid4_e": -425.2647786307972, "lac__D_e": -10.889658838718747, "lac__L_e": -10.150874405202936, "lcts_e": -47.2792110287183, "leu__L_e": -27.976822507136095, "lipa_e": -0.0, "lipa_cold_e": -0.0, "lipoate_e": -110.32726423984418, "lys__L_e": -29.302059451548107, "lyx__L_e": -19.54082066703302, "mal__D_e": -10.891923211351923, "mal__L_e": -11.892571618926175, "malt_e": -47.526972449212735, "malthx_e": -145.59182750652428, "maltpt_e": -120.82592817813855, "malttr_e": -71.29412952136708, "maltttr_e": -96.06002884975281, "man_e": -23.764263256429953, "man6p_e": -24.518407009191783, "manglyc_e": -33.17452718142527, "melib_e": -47.2831455955182, "meoh_e": -0.0, "met__D_e": -0.0, "met__L_e": -37.88073720753845, "metsox__R__L_e": -35.898448848787595, "metsox__S__L_e": -35.898003946953466, "mg2_e": -0.0, "mincyc_e": -0.0, "minohp_e": -0.0005239855704806685, "mmet_e": -44.62238955089542, "mn2_e": -0.0, "mnl_e": -25.498671671304255, "mobd_e": -0.0, "mso3_e": -6.4879357563673, "n2o_e": -0.0, "na1_e": -0.0, "nac_e": -48.00309226818516, "nh4_e": -0.0, "ni2_e": -0.0, "nmn_e": -93.50947717045074, "no_e": -0.0, "no2_e": -0.4904442510655559, "no3_e": -0.0, "novbcn_e": -0.0, "o16a4colipa_e": -0.0, "o2_e": -0.0, "o2s_e": -0.0, "ocdca_e": -92.64103919326656, "ocdcea_e": -90.90465041794427, "octa_e": -38.13228861894231, "orn_e": -24.045257525451504, "orot_e": -12.401920313306217, "pacald_e": -29.935001622825673, "peamn_e": -29.936376951915197, "phe__L_e": -42.57458676215743, "pheme_e": -303.20205476632987, "pi_e": -0.0, "pnto__R_e": -41.02305290236267, "ppa_e": -12.877505416087576, "ppal_e": -14.85459180520224, "pppn_e": -31.200181421579412, "ppt_e": -1.4907552336545962, "pro__L_e": -22.747905093087866, "progly_e": -28.309775217063233, "psclys_e": -53.08679553685571, "pser__L_e": -10.412161441804352, "ptrc_e": -23.795728843886202, "pydam_e": -130.51447881814724, "pydx_e": -128.78520383850858, "pydxn_e": -130.51674132444404, "pyr_e": -9.15820672495548, "quin_e": -28.86698330219188, "r5p_e": -19.810162499405937, "rfamp_e": -0.0, "rib__D_e": -19.808835694370778, "rmn_e": -23.510965890496937, "sbt__D_e": -25.488725490160306, "sel_e": -0.0, "ser__D_e": -10.401664263548058, "ser__L_e": -10.410834636769195, "skm_e": -29.170536484332697, "slnt_e": -0.0, "so2_e": -0.0, "so3_e": -0.0012339916946942264, "so4_e": -0.0, "spmd_e": -0.0, "succ_e": -12.882824023039356, "sucr_e": -47.53730980180527, "sulfac_e": -8.107571215873316, "tartr__D_e": -9.910104498079772, "tartr__L_e": -10.16286302762525, "taur_e": -2.40481288674325, "tcynt_e": -0.0, "thm_e": -174.87588956452169, "thr__L_e": -18.172438654878913, "thrp_e": -18.17376545991407, "thym_e": -0.0, "thymd_e": -44.307048602715504, "tma_e": -0.9864750229306438, "tmao_e": -0.0, "tre_e": -47.532781843386914, "trp__L_e": -53.90916582618958, "tsul_e": -0.0, "ttdca_e": -71.68287944439376, "ttdcea_e": -71.23680792689748, "ttrcyc_e": -0.0, "tungs_e": -0.0, "tym_e": -0.0013753290895218819, "tyr__L_e": -40.809134167743096, "tyrp_e": -40.81046097277825, "uacgam_e": -66.66323898572469, "udpacgal_e": -35.23132614871741, "udpg_e": -58.995995838653776, "udpgal_e": -58.74686958379053, "udpglcur_e": -55.27928076305869, "ump_e": -35.230469479560654, "ura_e": -14.416796637088288, "urea_e": -3.754747413964257, "uri_e": -35.230383551071306, "val__L_e": -22.279979082662837, "xan_e": -18.458346445363762, "xmp_e": -39.03385662849979, "xtsn_e": -39.032529823464635, "xyl__D_e": -19.551387995071853, "xylu__L_e": -19.546305685340833, "zn2_e": -0.0, "12dgr120_p": -143.99920538609726, "12dgr140_p": -158.2251899454681, "12dgr141_p": -157.33304691047553, "12dgr160_p": -187.6641655406878, "12dgr161_p": -184.19782521350936, "12dgr180_p": -200.1415094432137, "12dgr181_p": -196.6687318925691, "12ppd__R_p": -0.0, "12ppd__S_p": -13.618693944233598, "14glucan_p": -145.599553817334, "15dap_p": -0.0, "1agpe120_p": -91.6527175867944, "1agpe140_p": -98.7657098664798, "1agpe141_p": -98.31963834898352, "1agpe160_p": -113.48519766408967, "1agpe161_p": -111.75202750050045, "1agpe180_p": -119.7238696153526, "1agpe181_p": -117.98748084003032, "1agpg120_p": -94.2957762623067, "1agpg140_p": -101.40876854199212, "1agpg141_p": -100.96269702449584, "1agpg160_p": -116.12825633960198, "1agpg161_p": -114.39508617601275, "1agpg180_p": -122.36692829086492, "1agpg181_p": -120.63053951554264, "1ddecg3p_p": -79.42856973664433, "1hdec9eg3p_p": -99.52787965035039, "1hdecg3p_p": -101.26104981393961, "1odec11eg3p_p": -105.76333298988025, "1odecg3p_p": -107.49972176520254, "1tdec7eg3p_p": -86.09549049883346, "1tdecg3p_p": -86.54156201632973, "23camp_p": -42.26793106026735, "23ccmp_p": -36.512459380497795, "23cgmp_p": -42.18608622609763, "23cump_p": -35.231478495739324, "23dappa_p": -9.15927786370519, "26dap__M_p": -28.786146887927735, "2agpe120_p": -91.6527175867944, "2agpe140_p": -98.7657098664798, "2agpe141_p": -98.31963834898352, "2agpe160_p": -113.11880016749993, "2agpe161_p": -111.75202750050045, "2agpe180_p": -119.7238696153526, "2agpe181_p": -117.98748084003032, "2agpg120_p": -96.1066213771017, "2agpg140_p": -101.40876854199212, "2agpg141_p": -100.96269702449584, "2agpg160_p": -115.76185884301223, "2agpg161_p": -114.39508617601275, "2agpg180_p": -122.36692829086492, "2agpg181_p": -120.63053951554264, "2ddecg3p_p": -79.42856973664433, "2ddglcn_p": -21.78776127205031, "2hdec9eg3p_p": -99.52787965035039, "2hdecg3p_p": -101.26104981393961, "2odec11eg3p_p": -105.76333298988025, "2odecg3p_p": -107.49972176520254, "2tdec7eg3p_p": -86.09549049883346, "2tdecg3p_p": -86.54156201632973, "34dhpac_p": -0.0, "3amp_p": -42.266763149660434, "3cmp_p": -36.51129146989088, "3gmp_p": -42.18491831549072, "3hcinnm_p": -28.47496903219559, "3hpp_p": -0.0, "3hpppn_p": -29.465559524110628, "3ump_p": -35.23031058513241, "4abut_p": -17.5887133638482, "4hoxpacd_p": -0.0, "5dglcn_p": -20.78848974677766, "5mtr_p": -0.0, "LalaDglu_p": -32.623413550810014, "LalaDgluMdap_p": -61.65769659462645, "LalaDgluMdapDala_p": -73.3004266641975, "LalaLglu_p": -32.62566702762187, "ac_p": -6.428061922989648, "acac_p": -13.85114762127011, "acald_p": -9.154149737960353, "acgal_p": -0.0006856734970356775, "acgal1p_p": -0.0, "acgam_p": -31.432598510504324, "acgam1p_p": -31.43191283700729, "acmana_p": -31.43029329398653, "acmum_p": -42.56880372490778, "acnam_p": -40.596024141260216, "acolipa_p": 1.001282507167389, "acser_p": -18.096695550565503, "ade_p": -21.432614191630506, "adn_p": -42.26559523905352, "adocbl_p": -0.24661131057262028, "agm_p": -27.558375117189588, "akg_p": -15.853805029970774, "ala__B_p": -12.140984496235998, "ala__D_p": -11.141023604021466, "ala__L_p": -11.143970842809987, "alaala_p": -22.78413459589881, "all__D_p": -22.760748540095438, "alltn_p": -5.202510100728522, "amp_p": -42.26692204408868, "anhgm_p": -86.5910274672444, "anhgm3p_p": -148.24778864276345, "anhgm4p_p": -159.8905187123345, "arab__L_p": -19.545615378553475, "arbt_p": -0.0, "arbtn_p": 0.24891091664011775, "arbtn__fe3_p": -0.24891091664011775, "arg__L_p": -27.801737842754807, "ascb__L_p": -19.792165112023827, "asn__L_p": -14.433416326157598, "aso3_p": -0.0, "asp__L_p": -12.391451228084842, "btn_p": -198.95585556984992, "but_p": -17.325137834993182, "butso3_p": -22.462422131949914, "ca2_p": -0.0, "cbi_p": -0.0, "cbl1_p": -0.24661131057262028, "cd2_p": -11.83259470853367, "cgly_p": -28.94100020903617, "chol_p": -0.0, "chtbs_p": -74.7110702037965, "cit_p": -17.83694943710041, "cl_p": -0.0, "clpn120_p": -306.4841032884107, "clpn140_p": -331.3143821775624, "clpn141_p": -329.53009610757726, "clpn160_p": -390.1923333680018, "clpn161_p": -383.2596527136449, "clpn180_p": -415.1470211730536, "clpn181_p": -408.20146607176446, "cm_p": -0.0, "cmp_p": -36.51145036431912, "co2_p": -0.0, "cobalt2_p": -0.0, "colipa_p": 1.001282507167389, "colipap_p": 1.001282507167389, "cpgn_p": -0.0, "cpgn__un_p": 0.24891091664011775, "crn_p": -0.0, "crn__D_p": -0.0, "csn_p": -15.702679366893184, "ctbt_p": -0.021905442817681014, "cu_p": -0.0, "cu2_p": -0.0, "cyan_p": -0.0, "cynt_p": -0.24637900889972833, "cys__D_p": -20.361303448296685, "cys__L_p": -22.623239133680837, "cytd_p": -36.51012355928396, "dad__2_p": -45.0027019342721, "damp_p": -45.00402873930726, "dca_p": -49.03708019174338, "dcmp_p": -39.253330581920366, "dcyt_p": -39.25200377688521, "ddca_p": -64.56879591399887, "dgmp_p": -44.94637203929567, "dgsn_p": -44.94504523426051, "dha_p": -11.88113441490989, "dimp_p": -43.51086329805051, "din_p": -43.509536493015354, "dms_p": -0.9899976816539731, "dmso_p": -0.0, "dopa_p": -0.0013753290895218819, "doxrbcn_p": -0.0, "dtmp_p": -44.30837540775066, "dump_p": -37.995053577495206, "duri_p": -37.99372677246005, "eca2und_p": -974.9175356690763, "eca3und_p": -974.9174281597353, "eca4colipa_p": 1.001282507167389, "eca4und_p": -974.9173206503945, "enlipa_p": -11.219031339219892, "enter_p": 0.25090906119704126, "etha_p": -12.223749842264226, "ethso3_p": -12.552281256377965, "etoh_p": -10.88611378243237, "f6p_p": -24.51695965952163, "fald_p": -3.089804237949687, "fe2_p": -0.0, "fe3_p": -0.0, "fe3dcit_p": -36.67249646973169, "fe3dhbzs_p": -0.24666215223552845, "fe3hox_p": -0.0, "fe3hox__un_p": -0.0, "fecrm_p": -0.0, "fecrm__un_p": 0.24891091664011775, "feenter_p": -0.24666110339869227, "feoxam_p": -0.0, "feoxam__un_p": 0.24891091664011775, "for_p": -1.4863589390310203, "fru_p": -23.767141776408888, "frulys_p": -53.08768138974511, "fruur_p": -20.04962356321132, "fuc__L_p": -23.516355700247814, "fum_p": -11.892216018363678, "fusa_p": -0.0, "g1p_p": -23.764669689936373, "g3pc_p": -14.864575255351705, "g3pe_p": -27.08832509761593, "g3pg_p": -29.731383773128243, "g3pi_p": -14.864575255351705, "g3ps_p": -25.275409892120898, "g6p_p": -24.51690753581409, "gal_p": -23.514504900245935, "gal__bD_p": -23.516572176377434, "gal1p_p": -23.515543435073123, "galct__D_p": -16.836015883724446, "galctn__D_p": -21.045319036057677, "galctn__L_p": -21.785583153268053, "galt_p": -25.48950360998143, "galur_p": -20.054389285295333, "gam_p": -24.757796966922935, "gam6p_p": -25.511940719684766, "gbbtn_p": -0.0, "gdp_p": -0.0, "glc__D_p": -23.76363115510918, "glcn_p": -22.773862546110987, "glcr_p": -16.833796875223662, "glcur_p": -20.048640287838328, "glcur1p_p": -20.04795461434129, "gln__L_p": -18.0873668010533, "glu__L_p": -17.839936207387776, "gly_p": -6.070536790874882, "glyald_p": -13.128465609008893, "glyb_p": -0.0, "glyc_p": -14.866808517776539, "glyc__R_p": -9.15702471594477, "glyc2p_p": -14.868135322811696, "glyc3p_p": -14.86417724746587, "glyclt_p": -5.45357017475274, "gmp_p": -42.18507720991896, "gsn_p": -42.1837504048838, "gthox_p": -0.0, "gthrd_p": -46.78210881590283, "gtp_p": -0.001209659067516346, "gua_p": -21.614096916158413, "h_p": -0.0, "h2_p": -1.48963637546391, "h2o_p": -0.0, "h2o2_p": -0.0, "h2s_p": -0.0, "hdca_p": -86.40127599129414, "hdcea_p": -84.66810582770492, "hg2_p": -0.0, "his__L_p": -29.517917250162608, "hom__L_p": -17.607164811096155, "hxa_p": -28.241650865465676, "hxan_p": -20.189566224532488, "idon__L_p": -22.521495931001308, "ile__L_p": -31.476377771478603, "imp_p": -40.75168058887348, "indole_p": -44.084748314118706, "inost_p": -0.0, "ins_p": -40.75035378383832, "isetac_p": -10.579713586734737, "k_p": -0.0, "kdo2lipid4_p": -424.156172631973, "lac__D_p": -10.889658838718747, "lac__L_p": -10.150874405202936, "lcts_p": -47.2792110287183, "leu__L_p": -27.976822507136095, "lipa_p": 1.001282507167389, "lipa_cold_p": 1.001282507167389, "lipoate_p": -110.32726423984418, "lys__L_p": -29.302059451548107, "lyx__L_p": -19.54082066703302, "mal__D_p": -10.891923211351923, "mal__L_p": -11.892571618926175, "malt_p": -47.53281148040149, "malthx_p": -145.59766653771305, "maltpt_p": -120.83176720932731, "malttr_p": -71.29996855255584, "maltttr_p": -96.06586788094157, "man_p": -23.764263256429953, "man6p_p": -24.518407009191783, "manglyc_p": -33.17452718142527, "melib_p": -47.2831455955182, "meoh_p": -0.0, "met__D_p": -0.0, "met__L_p": -37.88073720753845, "metsox__R__L_p": -35.898448848787595, "metsox__S__L_p": -35.898003946953466, "mg2_p": -0.0, "mincyc_p": -0.0, "minohp_p": -0.001209659067516346, "mmet_p": -44.62238955089542, "mn2_p": -0.0, "mnl_p": -25.498671671304255, "mobd_p": -0.0, "mso3_p": -6.4879357563673, "murein3p3p_p": -296.49654784021124, "murein3px3p_p": -296.49586216671423, "murein3px4p_p": -308.1407825136224, "murein4p3p_p": -308.1392779097823, "murein4p4p_p": -319.78200797935335, "murein4px4p_p": -319.78351258319344, "murein4px4p4p_p": -479.6750018502123, "murein4px4px4p_p": -479.6765064540524, "murein5p3p_p": -319.279996762613, "murein5p4p_p": -330.9227268321841, "murein5p5p_p": -342.06638471099046, "murein5p5p5p_p": -513.1004021858708, "murein5px3p_p": -319.2831289387992, "murein5px4p_p": -330.9242314360242, "murein5px4px4p_p": -490.81722530688313, "n2o_p": -0.0, "na1_p": -0.0, "nac_p": -48.00309226818516, "nh4_p": -0.0, "ni2_p": -0.0, "nmn_p": -93.50947717045074, "no_p": -0.0, "no2_p": -0.4904442510655559, "no3_p": -0.0, "novbcn_p": -0.0, "o16a2und_p": -974.9166272857626, "o16a3und_p": -974.9169739680785, "o16a4colipa_p": 1.001282507167389, "o16a4und_p": -974.9173206503945, "o16aund_p": -974.9162806034467, "o2_p": -0.0, "o2s_p": -0.0, "ocdca_p": -92.63994794255709, "ocdcea_p": -90.9035591672348, "octa_p": -38.13228861894231, "orn_p": -24.045257525451504, "orot_p": -12.401920313306217, "pa120_p": -143.9959858103803, "pa140_p": -158.2219703697511, "pa141_p": -157.32982733475853, "pa160_p": -187.66094596497084, "pa161_p": -184.1946056377924, "pa180_p": -200.13828986749672, "pa181_p": -196.66551231685213, "pacald_p": -29.935001622825673, "pe120_p": -156.22013366053034, "pe140_p": -170.44611821990117, "pe141_p": -169.5539751849086, "pe160_p": -199.88509381512088, "pe161_p": -196.41875348794244, "pe180_p": -212.36243771764677, "pe181_p": -208.8896601670022, "peamn_p": -29.936376951915197, "pg120_p": -160.67403745083766, "pg140_p": -173.0891768954135, "pg141_p": -172.19703386042093, "pg160_p": -202.5281524906332, "pg161_p": -199.06181216345476, "pg180_p": -215.0054963931591, "pg181_p": -211.53271884251453, "pgp120_p": -160.6734013375663, "pgp140_p": -173.08854078214213, "pgp141_p": -172.19639774714958, "pgp160_p": -202.52751637736188, "pgp161_p": -199.0611760501834, "pgp180_p": -215.00486027988774, "pgp181_p": -211.53208272924317, "phe__L_p": -42.57458676215743, "pheme_p": -303.2013690928328, "pi_p": -0.0, "pnto__R_p": -41.02305290236267, "ppa_p": -12.877505416087576, "ppal_p": -14.85459180520224, "pppn_p": -31.200181421579412, "ppt_p": -1.4907552336545962, "pro__L_p": -22.747905093087866, "progly_p": -28.309775217063233, "psclys_p": -53.08679553685571, "pser__L_p": -10.412161441804352, "ptrc_p": -23.795728843886202, "pydam_p": -130.51447881814724, "pydx_p": -128.78520383850858, "pydxn_p": -130.51674132444404, "pyr_p": -9.15820672495548, "quin_p": -28.86698330219188, "r5p_p": -19.810162499405937, "rfamp_p": -0.0, "rib__D_p": -19.808835694370778, "rmn_p": -23.510965890496937, "sbt__D_p": -25.488725490160306, "sel_p": -0.0, "ser__D_p": -10.401664263548058, "ser__L_p": -10.410834636769195, "skm_p": -29.170536484332697, "slnt_p": -0.0, "so2_p": -0.0, "so3_p": -0.0012339916946942264, "so4_p": -0.0, "spmd_p": -0.0, "succ_p": -12.882824023039356, "sucr_p": -47.53730980180527, "sulfac_p": -8.107571215873316, "tartr__D_p": -9.910104498079772, "tartr__L_p": -10.16286302762525, "taur_p": -2.40481288674325, "tcynt_p": -0.0, "thm_p": -174.87588956452169, "thr__L_p": -18.172438654878913, "thrp_p": -18.17376545991407, "thym_p": -0.0, "thymd_p": -44.307048602715504, "tma_p": -0.9864750229306438, "tmao_p": -0.0, "tre_p": -47.532781843386914, "trp__L_p": -53.90916582618958, "tsul_p": -0.0, "ttdca_p": -71.68178819368428, "ttdcea_p": -71.235716676188, "ttrcyc_p": -0.0, "tungs_p": -0.0, "tym_p": -0.0013753290895218819, "tyr__L_p": -40.809134167743096, "tyrp_p": -40.81046097277825, "uLa4n_p": -974.9174283394411, "uacgam_p": -66.66323898572469, "udcpdp_p": -974.9182612349529, "udcpp_p": -974.9186167883067, "udpacgal_p": -35.23132614871741, "udpg_p": -58.995995838653776, "udpgal_p": -58.74686958379053, "udpglcur_p": -55.27928076305869, "ump_p": -35.230469479560654, "unagamuf_p": -974.9176431784173, "ura_p": -14.416796637088288, "urea_p": -3.754747413964257, "uri_p": -35.2291426745255, "val__L_p": -22.279979082662837, "xan_p": -18.458346445363762, "xmp_p": -39.03385662849979, "xtsn_p": -39.032529823464635, "xyl__D_p": -19.551387995071853, "xylu__L_p": -19.546305685340833, "zn2_p": -0.0, "CPLX0-7817_mod_Oxidized": -436.54918905277793, "CPLX0-7817": -438.53536209598195, "GLUTAREDOXIN-MONOMER_mod_Oxidized": -51.638144200678504, "GLUTAREDOXIN-MONOMER": -53.62361145324656, "GRXC-MONOMER_mod_Oxidized": -35.24842062898917, "GRXC-MONOMER": -37.23385782860454, "GRXB-MONOMER": -53.90084738825129, "GRXB-MONOMER_mod_Oxidized": -51.917068718368164, "EG50003-MONOMER_mod_pan4p_mod_3ha": -689.3496216585213, "EG50003-MONOMER_mod_pan4p_mod_act": -687.3682367462392, "EG50003-MONOMER_mod_pan4p_mod_ddca": -735.437150776633, "EG50003-MONOMER_mod_pan4p": -671.4806343421493, "EG50003-MONOMER_mod_pan4p_mod_mal": -680.1827595569046, "EG50003-MONOMER_mod_pan4p_mod_3omrs": -743.894486621641, "EG50003-MONOMER_mod_pan4p_mod_pim": -737.560228492442, "CPLX0-1341_mod_1:2fe2s_mod_2:fe2": 1279.8268044759036, "CPLX0-1341_mod_1:2fe2s_mod_1:fe2": 1280.8285029717829, "EG50003-MONOMER_mod_pan4p_mod_opme": -733.5858233901857, "EG50003-MONOMER_mod_pan4p_mod_gme": -725.1273689448902, "EG50003-MONOMER_mod_pan4p_mod_t3c7mrse": -742.1896099423324, "EG50003-MONOMER_mod_pan4p_mod_3hcmrs7e": -742.187396034326, "IscU": 74.31689750253148, "IscA_tetra": 523.3101342930744, "IscA_tetra_mod_1:2fe2s": 497.8167516126962, "IscU_mod_1:2fe2s": 49.82409533274389, "EG50003-MONOMER_mod_pan4p_mod_3ocpalm9e": -752.3841421845558, "EG50003-MONOMER_mod_pan4p_mod_3hcpalm9e": -753.7752672913595, "EG50003-MONOMER_mod_pan4p_mod_octe": -764.3877592368223, "IscU_mod_2:fe2": 74.30907587300422, "EG11653-MONOMER": -40.607106119189346, "IscU_mod_1:fe2": 74.31298669135337, "EG11653-MONOMER_mod_1:fe2": -40.61122766031839, "EG50003-MONOMER_mod_pan4p_mod_3ooct": -709.9080779249343, "EG50003-MONOMER_mod_pan4p_mod_hex": -701.4514224989847, "EG50003-MONOMER_mod_pan4p_mod_tddec2e": -734.9725588864075, "EG50003-MONOMER_mod_pan4p_mod_3hmrs": -745.8784225449235, "EG50003-MONOMER_mod_pan4p_mod_thex2e": -699.7154570540223, "EG50003-MONOMER_mod_pan4p_mod_3hhex": -699.7133210284377, "EG50003-MONOMER_mod_pan4p_mod_t3c9palme": -753.7775024474209, "EG50003-MONOMER_mod_pan4p_mod_tde": -743.9256532698596, "IscU_mod_1:2fe2s_mod_1:fe2": 49.819305011256674, "IscU_mod_1:2fe2s_mod_2:fe2": 49.8145146809857, "RED-THIOREDOXIN-MONOMER_mod_Oxidized": -193.72795378863836, "RED-THIOREDOXIN-MONOMER": -195.71160367250752, "DSBD-MONOMER": -1092.072673394224, "DSBD-MONOMER_mod_Oxidized": -1090.0861113836193, "RED-THIOREDOXIN2-MONOMER": -159.92366004808605, "RED-THIOREDOXIN2-MONOMER_mod_Oxidized": -157.94007578651977, "EG50003-MONOMER_mod_pan4p_mod_hpme": -735.5696783560413, "EG50003-MONOMER_mod_pan4p_mod_pme": -737.557482703945, "EG50003-MONOMER_mod_pan4p_mod_epme": -735.5718801294956, "EG50003-MONOMER_mod_pan4p_mod_tpalm2e": -755.6062257805513, "EG50003-MONOMER_mod_pan4p_mod_palm": -757.2467339222352, "CPLX0-246_CPLX0-1342_mod_pydx5p": -5093.829268854946, "CPLX0-246_CPLX0-1342_mod_pydx5p_mod_1:SH": -5106.071709203334, "EG50003-MONOMER_mod_pan4p_mod_oc": -713.6275676310308, "CPLX0-1341_mod_1:2fe1s": 1294.0803154959385, "CPLX0-1341_mod_1:2fe2s": 1281.8301996309049, "EG50003-MONOMER_mod_pan4p_mod_3hpalm": -755.6039872712646, "EG50003-MONOMER_mod_pan4p_mod_ocdca": -766.1241480121445, "CPLX0-1341_mod_1:4fe4s": 1255.3281141626605, "CPLX0-1341_mod_2:2fe2s": 1255.3264980116212, "DISULFOXRED-MONOMER_mod_Oxidized": -412.01316690248615, "DISULFOXRED-MONOMER": -413.0036775821719, "CPLX0-7617": 43.614508268668835, "CPLX0-7617_mod_1:4fe4s": -8.605183878549944, "IscU_mod_1:4fe4s": 23.097576760125683, "EG50003-MONOMER_mod_pan4p_mod_hde": -755.513567023042, "EG50003-MONOMER_mod_pan4p_mod_cdec3e": -724.0651989064685, "EG50003-MONOMER_mod_pan4p_mod_3ocddec5e": -732.52365140412, "IscU_mod_1:2fe2s_mod_1:2fe1s": 37.571990720685925, "IscS_mod_2:pydx5p": -2401.53253333221, "IscS_mod_2:pydx5p_mod_1:SH": -2413.7700369611907, "cs_p": -0.0006856734970356775, "cs_c": -0.2523003775094383, "FLAVODOXIN1-MONOMER": -658.0687549029535, "FLAVODOXIN1-MONOMER_mod_Oxidized": -656.9534313510045, "FLAVODOXIN2-MONOMER_mod_Oxidized": -243.24336360538717, "FLAVODOXIN2-MONOMER": -244.35792855948438, "EG50003-MONOMER_mod_pan4p_mod_dca": -724.5323592038319, "EG50003-MONOMER_mod_pan4p_mod_tdec2e": -724.0677473181146, "EG11597-MONOMER": -34.553846008853036, "EG11597-MONOMER_mod_amp": -89.7128939074943, "EG50003-MONOMER_mod_pan4p_mod_egme": -723.1417891628288, "EG50003-MONOMER_mod_pan4p_mod_hgme": -723.1396101817205, "EG50003-MONOMER_mod_pan4p_mod_ogme": -721.1557780081691, "3a1hac1p_c": -32.9146743526974, "IscU_mod_1:2fe1s": 62.066596827061026, "EG50003-MONOMER_mod_pan4p_mod_3oddec": -732.9890569520511, "EG50003-MONOMER_mod_pan4p_mod_tmrs2e": -745.8806432209664, "IscU_mod_2:2fe2s": 25.329444311929844, "EG11597-MONOMER_mod_cosh": -60.173856434483, "DSBG-CPLX_mod_Oxidized": -1093.1795236345704, "DSBG-CPLX": -1095.1707782978388, "EG50003-MONOMER_mod_pan4p_mod_toct2e": -711.8915798593683, "IscA_tetra_mod_1:4fe4s": 471.0901840331014, "CPLX0-1341": 1308.333706857443, "DSBC-CPLX": -769.8582922299645, "DSBC-CPLX_mod_Oxidized": -767.8676340735733, "EG50003-MONOMER_mod_pan4p_mod_ac": -678.9116226503056, "cs_e": -0.0, "EG50003-MONOMER_mod_pan4p_mod_cddec5e": -731.7450623541372, "EG50003-MONOMER_mod_pan4p_mod_t3c5ddece": -730.009041361462, "CPLX0-1341_mod_1:2fe2s_mod_1:2fe1s": 1267.576662474975, "EG50003-MONOMER_mod_pan4p_mod_3ocmrs7e": -740.2035289339403, "CPLX0-1341_mod_2:fe2": 1306.3304088986365, "CPLX0-1341_mod_1:fe2": 1307.3320587963738, "EG50003-MONOMER_mod_pan4p_mod_3odec": -722.0842453837215, "EG50003-MONOMER_mod_pan4p_mod_myrs": -745.1659882632717, "kdo2lipid4L_c": 75.69827689716318, "CPLX0-7824": 159.88086852980828, "CPLX0-7824_mod_1:4fe4s": 107.66025186917977, "EG50003-MONOMER_mod_pan4p_mod_3hoct": -711.8894215071247, "EG50003-MONOMER_mod_pan4p_mod_3ohex": -697.7319551195474, "EG50003-MONOMER_mod_pan4p_mod_but": -689.2753220202569, "EG50003-MONOMER_mod_pan4p_mod_3hddec": -734.9703582118942, "EG50003-MONOMER_mod_pan4p_mod_3hcddec5e": -730.0068497882667, "kdo2lipid4p_c": 75.69827689716318, "EG50003-MONOMER_mod_pan4p_mod_toctd2e": -767.6869935912863, "EG50003-MONOMER_mod_pan4p_mod_but2e": -689.3517386807489, "23bpg_c": -0.0006856734970356775, "EG50003-MONOMER_mod_pan4p_mod_3ooctd": -765.70349165704, "hemed_c": -359.0361571127689, "EG50003-MONOMER_mod_pan4p_mod_3opalm": -753.6227238462643, "CPLX0-7617_mod_1:2fe2s": 18.12143270811117, "CPLX0-7824_mod_1:2fe2s": 134.3868194487745, "EG50003-MONOMER_mod_pan4p_mod_3hdec": -724.0655666391299, "EG50003-MONOMER_mod_pan4p_mod_t3c11vace": -762.651678389103, "tl_c": -0.0, "EG50003-MONOMER_mod_pan4p_mod_3hocta": -767.6847329301875, "EG50003-MONOMER": -600.7651416914159, "dpm_c": -0.0006856734970356775, "EG50003-MONOMER_mod_pan4p_mod_3hcvac11e": -762.6494269609733, "EG50003-MONOMER_mod_pan4p_mod_3ocvac11e": -763.9703215798321, "pqq_e": -749.5594639355483, "pqq_c": -749.5601496090453, "generic_tRNA_GAG_glu__L_c": -18.069605162532152, "EG50003-MONOMER_mod_pan4p_mod_lipo": -784.0584068681783, "CPLX0-782_mod_2:4fe4s": -662.1093147100534, "CPLX0-782_mod_1:2fe2s_mod_1:4fe4s": -636.6150718227526, "2fe2s_c": -25.493075560557667, "4fe4s_c": -52.21969214721878, "LI_c": -0.0, "RNase_m5": -0.0, "RNase_m16": -0.0, "RNase_m23": -0.0, "RNA_b0002": 120415.81480603274, "RNA_b0003": -84819.37386354136, "RNA_b0004": 91094.83372047528, "RNA_b0007": 40979.13535671922, "RNA_b0008": 24089.710416435664, "RNA_b0009": 16909.54862713143, "RNA_b0014": 135447.43890363793, "RNA_b0015": -51944.78626274591, "RNA_b0019": 82804.98022578518, "RNA_b0023": 4060.115484149759, "RNA_b0025": 31010.273154716968, "RNA_b0026": -12757.922763188519, "RNA_b0027": 35168.89795699581, "RNA_b0029": 67176.71894335102, "RNA_b0030": 26326.958922023103, "RNA_b0031": 19069.651569744576, "RNA_b0032": 32881.82482943081, "RNA_b0033": 91170.28776428751, "RNA_b0036": -72172.27498136487, "RNA_b0037": 110000.5314048546, "RNA_b0038": -90993.57834122235, "RNA_b0040": 107700.7400778862, "RNA_b0047": 131834.8818890757, "RNA_b0048": 12797.30434382588, "RNA_b0049": 59710.35309037165, "RNA_b0051": 58322.54789956006, "RNA_b0052": 70338.71832796712, "RNA_b0053": -90781.11862555749, "RNA_b0058": -107688.58263649931, "RNA_b0061": -98302.60067140199, "RNA_b0062": 74216.71554432153, "RNA_b0063": 120804.98498710422, "RNA_b0066": 49446.71347178397, "RNA_b0067": 114643.50905830249, "RNA_b0068": 69689.79184558622, "RNA_b0070": 22938.487778009832, "RNA_b0071": 42914.79069408659, "RNA_b0072": -105930.70025644022, "RNA_b0073": 77432.38563367157, "RNA_b0074": 111280.04276994555, "RNA_b0077": 27436.484337344944, "RNA_b0078": 34750.72770906708, "RNA_b0082": 24624.236889970496, "RNA_b0084": 125079.05126121668, "RNA_b0085": 105189.46407151497, "RNA_b0086": 96295.5965571738, "RNA_b0087": 76912.27201765623, "RNA_b0088": -598536.7876292297, "RNA_b0090": 75432.4818573506, "RNA_b0091": 104508.66895677258, "RNA_b0092": 64930.56102909479, "RNA_b0096": 65148.75188774282, "RNA_b0098": 35119.277488205604, "RNA_b0099": 27423.511653182628, "RNA_b0103": -22094.427321747502, "RNA_b0104": 29979.70681933788, "RNA_b0109": 25813.046469728248, "RNA_b0110": -20236.741405161338, "RNA_b0112": 33821.38409255877, "RNA_b0114": -6144.603309593124, "RNA_b0115": 133695.43761399898, "RNA_b0116": 30560.07490075423, "RNA_b0118": 72745.05638060559, "RNA_b0120": 56355.51504480761, "RNA_b0121": -30439.159945380794, "RNA_b0123": 42984.29860493984, "RNA_b0124": 65833.53912186887, "RNA_b0125": 12393.239364382396, "RNA_b0126": 17738.592206247748, "RNA_b0131": 10988.769682618167, "RNA_b0133": 60343.30904119747, "RNA_b0134": -14570.51344339756, "RNA_b0142": -45898.033937026405, "RNA_b0149": 72605.0718726549, "RNA_b0150": 159030.0834109009, "RNA_b0151": 56627.4352487171, "RNA_b0152": 63223.447497956055, "RNA_b0153": -112929.97788330793, "RNA_b0154": 35921.8291663687, "RNA_b0155": 100813.98775681945, "RNA_b0156": 7855.477410599446, "RNA_b0158": 56829.585585987865, "RNA_b0159": -42479.52882103216, "RNA_b0160": 42686.36698673108, "RNA_b0166": 21129.752636904283, "RNA_b0168": -90996.5844988384, "RNA_b0169": -33387.894577670624, "RNA_b0170": 60003.69045956969, "RNA_b0171": 19077.614625708233, "RNA_b0172": 16112.432947458095, "RNA_b0173": 34448.99171828417, "RNA_b0174": 21806.333153125204, "RNA_b0175": 24469.0834915868, "RNA_b0177": 65473.983813305495, "RNA_b0179": 29089.883528400736, "RNA_b0180": 32274.151045277133, "RNA_b0181": -22122.619622549897, "RNA_b0182": -176784.53759109523, "RNA_b0185": 18718.671436716373, "RNA_b0186": 151639.8050862413, "RNA_b0188": 37319.270942451185, "RNA_b0194": 45286.740212721306, "RNA_b0197": -51757.01783976418, "RNA_b0198": 46447.57077225918, "RNA_b0199": 73125.8465900339, "RNA_b0200": 40628.095848122866, "RNA_b0201": 108659.07687659595, "RNA_b0202": 5444.78143890098, "RNA_b0203": -192539.5795574599, "RNA_b0204": 204407.97743824005, "RNA_b0205": 8495.05999695931, "RNA_b0206": 2203.360702412168, "RNA_b0207": 56836.8198059434, "RNA_b0212": 21724.116820544074, "RNA_b0216": 2162.8546657262323, "RNA_b0221": 66004.88143164107, "RNA_b0222": 16660.386695256395, "RNA_b0237": 41143.929497454454, "RNA_b0238": 13187.686799827927, "RNA_b0241": 27953.949198533035, "RNA_b0242": 78248.53546663078, "RNA_b0243": -10787.401585423584, "RNA_b0244": 2113.0964049594795, "RNA_b0260": 99669.85782714828, "RNA_b0261": -32192.24061159084, "RNA_b0273": 27492.15086643705, "RNA_b0306": 50802.298990439886, "RNA_b0307": 100804.21128879223, "RNA_b0308": 49142.47064354197, "RNA_b0311": 118469.22488973138, "RNA_b0312": 104438.82790407845, "RNA_b0314": 144407.91082227277, "RNA_b0323": -30972.747587764366, "RNA_b0331": -187012.68278900612, "RNA_b0333": 83012.38421312645, "RNA_b0334": 103235.2769760469, "RNA_b0336": 89539.92719221846, "RNA_b0337": 90920.49349984498, "RNA_b0339": -16732.840693017773, "RNA_b0340": 33404.175499324934, "RNA_b0341": 82085.88675079208, "RNA_b0343": 5956.827295841379, "RNA_b0344": 84892.60352245724, "RNA_b0347": 117983.82320971665, "RNA_b0348": 67073.51729989302, "RNA_b0349": 61438.22319167576, "RNA_b0350": 57277.98035590548, "RNA_b0351": -200332.7099258238, "RNA_b0352": 71683.65536684266, "RNA_b0353": 31472.591904861372, "RNA_b0355": 59029.27431456739, "RNA_b0356": -20042.541197342223, "RNA_b0365": -76584.99335580948, "RNA_b0366": 54336.41463667045, "RNA_b0367": 58727.981238346496, "RNA_b0368": 60365.0080701002, "RNA_b0369": 28042.999954395935, "RNA_b0381": 31519.605392885627, "RNA_b0383": 100171.72270469228, "RNA_b0386": 21641.363870898513, "RNA_b0388": 37107.09507736147, "RNA_b0394": 26055.598089325216, "RNA_b0401": 94061.97505000696, "RNA_b0403": 128439.38369933996, "RNA_b0404": 16721.92786142161, "RNA_b0405": 29729.31033210439, "RNA_b0406": 7050.413293028157, "RNA_b0408": 130888.7080365862, "RNA_b0409": -68786.33671926144, "RNA_b0411": 20815.43694845702, "RNA_b0414": -73602.8721612388, "RNA_b0415": 33302.069067788965, "RNA_b0416": 29737.875404504575, "RNA_b0417": 47376.9957495273, "RNA_b0418": 36776.08836013328, "RNA_b0420": -44730.38109318084, "RNA_b0421": 63840.62756667658, "RNA_b0423": 41695.71738189993, "RNA_b0425": 3033.9867446688445, "RNA_b0428": 63245.55279917041, "RNA_b0429": 23413.53831060084, "RNA_b0430": 43757.643713502526, "RNA_b0431": -63159.19825604788, "RNA_b0432": 67218.9685634945, "RNA_b0433": 42241.43799501019, "RNA_b0436": 37050.26570984835, "RNA_b0444": 19987.312112411677, "RNA_b0446": 23502.531863779535, "RNA_b0451": 17555.891252565874, "RNA_b0452": 23068.537927096404, "RNA_b0455": 3278.918311447596, "RNA_b0459": 15874.85295531572, "RNA_b0462": 223287.2875142581, "RNA_b0463": -102512.42092874841, "RNA_b0469": 11664.485618077348, "RNA_b0474": 17090.11236317989, "RNA_b0475": 26725.751536569598, "RNA_b0477": 37612.55688953603, "RNA_b0480": 116503.57111729262, "RNA_b0484": 177141.86976142687, "RNA_b0485": 66106.91748038577, "RNA_b0494": -23316.470907336654, "RNA_b0505": 34227.809224877165, "RNA_b0507": 126152.52960720754, "RNA_b0508": 54850.26437635878, "RNA_b0509": -322182.09092748835, "RNA_b0511": 103201.5614996632, "RNA_b0512": 96318.15810496894, "RNA_b0514": 80778.08434369732, "RNA_b0516": -44966.21831110661, "RNA_b0517": 74445.62478064618, "RNA_b0521": -132506.95906952556, "RNA_b0522": 75624.29649552981, "RNA_b0523": -31814.218027472678, "RNA_b0524": 3.200156497512846, "RNA_b0526": 38482.04090923276, "RNA_b0529": 14330.962028061414, "RNA_b0536": 2172.2080840173703, "RNA_b0572": -166807.35504549582, "RNA_b0573": 23531.19766880755, "RNA_b0574": 86741.32999790742, "RNA_b0575": 222373.49017833275, "RNA_b0576": 97715.48218642753, "RNA_b0578": 46322.836825954546, "RNA_b0583": -90380.5667774969, "RNA_b0584": 158370.18857695023, "RNA_b0585": 79763.60145723092, "RNA_b0586": -6529.050728685589, "RNA_b0588": 57708.545191567195, "RNA_b0589": 70640.50206714647, "RNA_b0590": -47400.06506351321, "RNA_b0591": 33991.35469617623, "RNA_b0592": 67865.43920142384, "RNA_b0593": 83522.02656580316, "RNA_b0594": -74938.13799153548, "RNA_b0595": 60717.04047367854, "RNA_b0596": 36576.909734421635, "RNA_b0604": 12049.631882501235, "RNA_b0612": 103935.3660315089, "RNA_b0613": 62407.492912563255, "RNA_b0615": -115667.71752624138, "RNA_b0616": 64664.294470108995, "RNA_b0617": 21072.353810490964, "RNA_b0621": 98520.93797697275, "RNA_b0622": 39691.183553634524, "RNA_b0627": 5837.203866019912, "RNA_b0628": 24281.074512576226, "RNA_b0630": 18452.554330191193, "RNA_b0632": 34909.275564950905, "RNA_b0635": 126503.18753794221, "RNA_b0636": -167932.07143457435, "RNA_b0638": 43381.98006188299, "RNA_b0639": -184878.8705282208, "RNA_b0642": 182682.41787040472, "RNA_b0650": 118140.6165528406, "RNA_b0651": 66332.08723931677, "RNA_b0652": 51303.54029413245, "RNA_b0653": 47950.23994972537, "RNA_b0654": 52711.07058166204, "RNA_b0655": 64297.13990087561, "RNA_b0657": 6357.728839294403, "RNA_b0661": 41087.79209791633, "RNA_b0662": 83191.5151648054, "RNA_b0664": 5340.059106421807, "RNA_b0665": 5340.059106421807, "RNA_b0666": 5459.607800377121, "RNA_b0668": -4448.330617104556, "RNA_b0670": -4448.330617104556, "RNA_b0672": 2392.228751580183, "RNA_b0673": 5459.607800377121, "RNA_b0674": 46127.75987896307, "RNA_b0677": 15272.608897572965, "RNA_b0678": -51140.294455981086, "RNA_b0679": 138106.79446572438, "RNA_b0680": 37286.62184067223, "RNA_b0684": -19542.920591026676, "RNA_b0688": 19689.89771442226, "RNA_b0692": 93577.71368738591, "RNA_b0693": 7634.390848636382, "RNA_b0696": 40603.564635726034, "RNA_b0697": -42399.988999875306, "RNA_b0698": 118897.75046351782, "RNA_b4513": 6358.556148404625, "RNA_b0709": 105198.00510014349, "RNA_b0720": 28509.05113364648, "RNA_b0721": 1420.3796903523096, "RNA_b0722": 24766.008798342893, "RNA_b0723": -1397.418768532993, "RNA_b0724": 50820.090456260645, "RNA_b0726": 198828.3972120344, "RNA_b0727": 86206.78517191864, "RNA_b0728": -188935.35341088008, "RNA_b0729": 61602.136051346184, "RNA_b0731": 140102.3261680618, "RNA_b0732": 186171.8231478381, "RNA_b0733": 111510.65634905001, "RNA_b0734": 81044.27700485593, "RNA_b0736": -90209.13354763374, "RNA_b0743": 1788.805182689862, "RNA_b0744": 2176.089469093543, "RNA_b0745": 2187.41603249431, "RNA_b0746": 2176.089469093543, "RNA_b0747": 2187.41603249431, "RNA_b0748": 2177.2189751695323, "RNA_b0749": 2177.2189751695323, "RNA_b0750": -2889.568196418496, "RNA_b0751": 51016.63349567467, "RNA_b0752": 27037.239133775307, "RNA_b0754": 22880.744378313128, "RNA_b0755": 20139.025716359418, "RNA_b0756": 73914.7851790724, "RNA_b0757": 54039.09109556196, "RNA_b0758": -31370.631518868708, "RNA_b0759": 24960.37659710634, "RNA_b0763": 54682.83931753678, "RNA_b0764": 49050.18578550484, "RNA_b0765": -32491.26636986451, "RNA_b0766": 58066.126412775826, "RNA_b0767": 28652.09126681243, "RNA_b0774": 35631.8102011894, "RNA_b0775": 73610.15531273633, "RNA_b0776": 81842.91398413783, "RNA_b0777": 53626.60777729036, "RNA_b0778": -105194.0338200647, "RNA_b0781": -48753.68666033226, "RNA_b0783": 34332.90627553165, "RNA_b0784": 17412.145392831542, "RNA_b0785": 31964.543918710948, "RNA_b0789": -36720.52970062142, "RNA_b0805": 61163.33739391426, "RNA_b0807": 26707.643740566084, "RNA_b0809": 51154.34332470756, "RNA_b0810": 46896.500885751564, "RNA_b0811": 52736.58854772358, "RNA_b0813": 63107.18480288541, "RNA_b0822": 23509.073113356066, "RNA_b0825": 18995.06376114639, "RNA_b0826": -31827.660686347324, "RNA_b0827": 87665.62129218943, "RNA_b0828": 68203.59133942312, "RNA_b0829": 132667.69094846607, "RNA_b0830": 108712.63377729313, "RNA_b0831": 65336.94791445692, "RNA_b0832": 64842.821856629926, "RNA_b0837": 32088.182492602766, "RNA_b0839": 31408.41814474455, "RNA_b0841": 11969.061082372298, "RNA_b0842": 32847.370992390985, "RNA_b0849": 6485.737877781457, "RNA_b0854": 78728.40530552514, "RNA_b0855": 80262.18337537594, "RNA_b0856": 67716.54248078393, "RNA_b0857": 60051.81346466911, "RNA_b0859": 10045.827169564309, "RNA_b0860": 19010.782617940695, "RNA_b0861": 47439.343981808925, "RNA_b0862": 50929.44042735158, "RNA_b0863": 51767.940570933075, "RNA_b0864": 51706.524637931456, "RNA_b0870": -32960.6293577871, "RNA_b0871": 49155.10197707185, "RNA_b0875": 19827.491200927197, "RNA_b0883": 2449.2492618692586, "RNA_b0884": 2215.1931613031034, "RNA_b0886": 122325.06727527741, "RNA_b0887": 125490.11332517162, "RNA_b0888": 26696.69658629608, "RNA_b0891": -39374.357827685446, "RNA_b0893": 34581.91228060993, "RNA_b0894": 172973.01986544117, "RNA_b0895": 43743.74057654617, "RNA_b0896": 61279.51905362729, "RNA_b0902": 21325.1723483358, "RNA_b0903": 161961.09368791422, "RNA_b0904": -77454.99922957829, "RNA_b0907": 69678.85483670617, "RNA_b0908": -6881.237529189667, "RNA_b0910": 37895.29615991921, "RNA_b0911": 23946.687379806666, "RNA_b0914": -141622.489539727, "RNA_b0915": 69848.58704428856, "RNA_b0918": 12625.740490523815, "RNA_b0928": 32859.51619352716, "RNA_b0929": 26798.543063345056, "RNA_b0930": 37780.89209450993, "RNA_b0931": 32140.47422412628, "RNA_b0932": 185319.63816570106, "RNA_b0933": 54124.51271572305, "RNA_b0934": 56214.410794479896, "RNA_b0935": 81265.20093754897, "RNA_b0936": 68112.13540064082, "RNA_b0937": -139588.4482890333, "RNA_b0945": 27554.950242227907, "RNA_b0948": -26747.90320639556, "RNA_b0954": 13739.246288262253, "RNA_b0957": 24467.62724642838, "RNA_b0963": 12167.809962963058, "RNA_b0967": 34206.904748305154, "RNA_b0968": 19633.673162264895, "RNA_b0969": 9488.016245513869, "RNA_b0971": 2528.2260109693016, "RNA_b0972": 79476.19916242176, "RNA_b0973": 127333.60920148513, "RNA_b0974": -187736.400476141, "RNA_b0978": -67990.07921534694, "RNA_b0979": 80758.56374953175, "RNA_b0980": 92055.64878094975, "RNA_b0996": 82901.10647060102, "RNA_b0997": 180216.03650806626, "RNA_b0998": 42444.30015188381, "RNA_b1002": 87781.33000758437, "RNA_b1006": -138775.37485131825, "RNA_b1007": 35222.62260981892, "RNA_b1008": 42029.651811492986, "RNA_b1009": 56910.512378657855, "RNA_b1010": 27474.07027475291, "RNA_b1011": 49243.69472075345, "RNA_b1012": 81558.54254512124, "RNA_b1014": 112344.25744245425, "RNA_b1015": 106868.78930211192, "RNA_b1032": 2476.237642143824, "RNA_b1033": 66555.30575731941, "RNA_b1054": 21214.44611716259, "RNA_b1059": 79384.73919769286, "RNA_b1062": 28737.621778136945, "RNA_b1064": 18732.921457731045, "RNA_b1069": 43917.7996676892, "RNA_b1084": 89853.15589410646, "RNA_b1086": 27577.345304863415, "RNA_b1089": -19115.184175262944, "RNA_b1090": 47624.021144940394, "RNA_b1091": -3978.845682932582, "RNA_b1092": 26261.918429670164, "RNA_b1093": 51896.71217455473, "RNA_b1094": -32702.92163795782, "RNA_b1095": 69819.92174139008, "RNA_b1096": 57287.35196028193, "RNA_b1098": -134338.83036412808, "RNA_b1101": 36834.60808197293, "RNA_b1102": 155130.05407254098, "RNA_b1106": 58467.61597465488, "RNA_b1107": -87160.2110187716, "RNA_b1109": 92342.78926310239, "RNA_b1114": 98150.49480364988, "RNA_b1116": -47073.07386787183, "RNA_b1117": 49688.669339076776, "RNA_b1118": 88098.96611167517, "RNA_b1119": -9736.135643325939, "RNA_b1123": 73955.00082413378, "RNA_b1124": 56391.45349315611, "RNA_b1125": 58945.878518216574, "RNA_b1126": 80442.73382549977, "RNA_b1131": 9956.179879704556, "RNA_b1133": 31875.96209656903, "RNA_b1134": -14544.033472107069, "RNA_b1135": 46356.01854754532, "RNA_b1136": 31287.346143097708, "RNA_b1185": 37720.22778347659, "RNA_b1186": 44197.099780109675, "RNA_b1189": 91942.61585870452, "RNA_b1190": -25622.92821309633, "RNA_b1192": 26313.343689138936, "RNA_b1193": 43204.57721933869, "RNA_b1197": 120196.74596421457, "RNA_b1198": 100446.37369263243, "RNA_b1199": 44801.59438185769, "RNA_b1200": -60548.05028478054, "RNA_b1206": 48060.26289280632, "RNA_b1207": 31987.271462008015, "RNA_b1208": -16584.913293943246, "RNA_b1209": 44269.721682650095, "RNA_b1210": 88971.0392856224, "RNA_b1211": -59997.70975990067, "RNA_b1215": 9531.009922082128, "RNA_b1216": 31528.855293886012, "RNA_b1223": 38774.66312972714, "RNA_b1224": 265226.4375962745, "RNA_b1225": 108864.35862627176, "RNA_b1226": 50360.17558049847, "RNA_b1227": 48182.235646424924, "RNA_b1230": 2128.3295040499556, "RNA_b1231": 1895.1104715732629, "RNA_b1232": 24230.999755870384, "RNA_b1236": 23973.62729583716, "RNA_b1238": 17737.471064385787, "RNA_b1241": 69328.19550522401, "RNA_b1243": -123836.22075510102, "RNA_b1244": 65428.55636168958, "RNA_b1245": 64467.27859395704, "RNA_b1246": 71748.30104036302, "RNA_b1247": 71204.35849400934, "RNA_b1249": 25746.897699563575, "RNA_b1250": 25304.37292047812, "RNA_b1252": 51010.1242167273, "RNA_b1260": 57276.4584350252, "RNA_b1261": 84605.42463328555, "RNA_b1262": 96208.65760609425, "RNA_b1263": -168609.13582792127, "RNA_b1264": 111120.524855636, "RNA_b1269": 25148.921496622304, "RNA_b1270": -14755.908479377622, "RNA_b1276": 76894.13861677756, "RNA_b1277": 15784.319808315979, "RNA_b1278": 21937.73508959222, "RNA_b1281": 5418.871620957457, "RNA_b1286": 52940.93120514858, "RNA_b1288": 19402.782656398016, "RNA_b1291": -152946.18726466555, "RNA_b1296": 98585.15351990072, "RNA_b1297": 35136.99119393702, "RNA_b1298": 54158.61339425056, "RNA_b1300": -65867.3256335537, "RNA_b1301": 90934.32724819364, "RNA_b1302": 89763.10363693295, "RNA_b1308": 9087.272442312993, "RNA_b1319": 25997.632915573857, "RNA_b1325": 25386.8808110778, "RNA_b1326": 10031.18771879504, "RNA_b1329": 114004.37339941128, "RNA_b1344": 26947.864427421897, "RNA_b1363": 41463.6553344362, "RNA_b1377": 32637.038169670945, "RNA_b1378": 101582.96383649338, "RNA_b1380": 25511.0905770601, "RNA_b1385": 40251.484324662844, "RNA_b1386": 160925.47954563514, "RNA_b1387": 144787.23702070673, "RNA_b1388": 65728.82428042401, "RNA_b1389": 20356.369896399636, "RNA_b1390": 52876.41754993172, "RNA_b1391": 35399.26066036995, "RNA_b1392": 75782.04564293708, "RNA_b1393": 41565.47433962178, "RNA_b1394": 44802.01691008617, "RNA_b1395": -277089.2276092523, "RNA_b1397": 85234.32474785541, "RNA_b1398": 92932.26947398543, "RNA_b1415": 39649.09565157438, "RNA_b1440": 81058.00655943241, "RNA_b1441": 71778.92170761773, "RNA_b1442": 67031.42040062751, "RNA_b1443": 56504.62522802133, "RNA_b1444": 100546.55602220033, "RNA_b1453": 106355.34985758389, "RNA_b1463": 59820.68434511524, "RNA_b1465": 48358.02472986139, "RNA_b1466": 49215.0742817928, "RNA_b1467": 109385.52454183178, "RNA_b1468": -18611.50519372615, "RNA_b1469": 98751.43522228593, "RNA_b1473": 23773.65418231516, "RNA_b1474": 21943.309248419555, "RNA_b1475": 62583.223335652336, "RNA_b1476": 46208.68461798096, "RNA_b1478": 29031.943149522172, "RNA_b1479": 48973.646181740995, "RNA_b1480": 530.9479137458126, "RNA_b1483": 65751.38724307585, "RNA_b1484": 69972.02163259887, "RNA_b1485": 63666.12771109075, "RNA_b1486": 72722.8468616047, "RNA_b1487": -143061.99328128985, "RNA_b1488": 41364.57391850852, "RNA_b1489": 169955.34759299856, "RNA_b1492": 109130.09807369689, "RNA_b1493": 99377.35343236045, "RNA_b1519": 53907.16066483708, "RNA_b1521": 40124.694933638384, "RNA_b1524": 65557.7233292416, "RNA_b1525": 98031.40499710607, "RNA_b1528": 84575.08378126711, "RNA_b1533": 25645.08305216399, "RNA_b1539": 20422.677001567343, "RNA_b1584": 39679.3852244334, "RNA_b1587": 171913.0341134141, "RNA_b1588": 171546.4011596184, "RNA_b1589": 43863.52598969898, "RNA_b1590": 60750.119808902375, "RNA_b1591": 43605.69954624907, "RNA_b1592": 89424.47785165149, "RNA_b1599": 23406.578043320915, "RNA_b1600": 25856.56541661685, "RNA_b1602": 98332.98558397625, "RNA_b1603": -17875.69838955749, "RNA_b1605": 98307.4886526779, "RNA_b1606": -39366.020004600556, "RNA_b1611": 35536.690872657884, "RNA_b1612": 44886.79819991249, "RNA_b1613": 32851.57137712834, "RNA_b1621": 8436.231802008188, "RNA_b1622": 68856.95885654427, "RNA_b1623": 28873.089706190276, "RNA_b1634": 106762.23385972211, "RNA_b1636": 61113.803856625826, "RNA_b1637": -3943.1718629710194, "RNA_b1638": 14346.241652739582, "RNA_b1640": 31891.61458108308, "RNA_b1646": 36902.48240265519, "RNA_b1651": 10251.863439123357, "RNA_b1652": -179947.72286314692, "RNA_b1654": 7507.94023327599, "RNA_b1656": 41295.86852683813, "RNA_b1661": 81327.84376858742, "RNA_b1662": 18487.060402715335, "RNA_b1665": 2178.5225548622834, "RNA_b1666": 2178.5225548622834, "RNA_b1676": 39288.69338820843, "RNA_b1677": 5271.5765070833395, "RNA_b1679": 29485.2787174398, "RNA_b1680": -145944.10962173453, "RNA_b1681": 89889.73905546479, "RNA_b1682": 52771.0453441726, "RNA_b1683": 105216.5271863142, "RNA_b1684": 26067.470486062546, "RNA_b1692": 41906.6214024366, "RNA_b1693": -50468.936746953, "RNA_b1701": -96046.9001743459, "RNA_b1702": 66391.36078315368, "RNA_b1704": 26861.443218991146, "RNA_b1709": 53068.37018708875, "RNA_b1710": 38913.298938450476, "RNA_b1711": 69699.37246483253, "RNA_b1713": 10160.032800186156, "RNA_b1714": 69853.78482522255, "RNA_b1716": 25279.252782876865, "RNA_b1717": -30508.630102212886, "RNA_b1718": 38205.56998950175, "RNA_b1719": 26080.577768048395, "RNA_b1723": 26055.286547732983, "RNA_b1732": 56653.752748995896, "RNA_b1734": 95509.34163372108, "RNA_b1740": 17255.250129431686, "RNA_b1744": 68560.59673564856, "RNA_b1745": 95201.2924325308, "RNA_b1746": 104743.8895575, "RNA_b1747": 73377.64813384066, "RNA_b1748": -168573.69565859556, "RNA_b1759": 28854.740985481367, "RNA_b1761": 36080.67917655373, "RNA_b1764": -55936.70578912057, "RNA_b1767": 72156.74296477923, "RNA_b1768": -24761.184694591197, "RNA_b1773": -206830.44297806078, "RNA_b1778": 29309.708952278153, "RNA_b1779": 27240.71168264446, "RNA_b1781": 60373.79880057498, "RNA_b1800": 77030.8764487881, "RNA_b1801": -7023.621649333455, "RNA_b1804": 29522.451126515138, "RNA_b1805": 44038.47835798474, "RNA_b1812": 14596.285806912278, "RNA_b1814": 96675.15926591805, "RNA_b1817": 68645.5751262003, "RNA_b1818": -61561.62398959226, "RNA_b1819": 60527.66244573332, "RNA_b1822": 23291.479537484705, "RNA_b1835": 41418.255785563946, "RNA_b1849": 33821.44501141139, "RNA_b1850": 16053.176691535931, "RNA_b1851": 47120.478276540605, "RNA_b1852": 39966.96400875211, "RNA_b1854": 37112.48762522654, "RNA_b1855": 27935.472316384403, "RNA_b1857": 23585.106619319824, "RNA_b1858": 53593.20105498505, "RNA_b1859": -10552.771446347631, "RNA_b1865": -45822.813932111894, "RNA_b1866": 43367.21884477536, "RNA_b1870": 52790.144249089644, "RNA_b1871": -21858.641649679066, "RNA_b1872": 23022.183720017674, "RNA_b1873": 77730.43216988687, "RNA_b1876": 50008.57504539031, "RNA_b1896": 100898.98859389318, "RNA_b1897": 56554.33833641793, "RNA_b4460": 70093.41332187418, "RNA_b1900": 107200.63344455221, "RNA_b1901": 69834.0625520221, "RNA_b1907": 33059.77374715051, "RNA_b1909": -822.9701136842543, "RNA_b1910": 5255.256938327379, "RNA_b1911": 2091.351590495011, "RNA_b1912": 15670.510119602044, "RNA_b1919": 69914.00237859973, "RNA_b1922": -43981.67005152655, "RNA_b1927": 105132.25693728376, "RNA_b1975": 2592.251267716539, "RNA_b1977": 2157.1389143781835, "RNA_b1981": 93531.1141981444, "RNA_b1982": 103409.85207970318, "RNA_b1984": 2175.1496953546794, "RNA_b1986": 2161.637424374995, "RNA_b1989": 2175.1496953546794, "RNA_b1991": 76312.13400739337, "RNA_b1992": 52746.09127240492, "RNA_b1993": 38440.66331951167, "RNA_b2010": 31791.31409668038, "RNA_b2019": -212262.00699095498, "RNA_b2020": 92633.36101699436, "RNA_b2021": 75979.08721398388, "RNA_b2022": 75688.12274265607, "RNA_b2023": 41908.99477227598, "RNA_b2024": 22973.345921505228, "RNA_b2025": 54946.526790398, "RNA_b2026": 43326.71428626874, "RNA_b2027": 69123.82210191294, "RNA_b2028": 82630.90220350037, "RNA_b2029": 38161.370670454846, "RNA_b2032": -32805.399919881085, "RNA_b2033": 41727.01303397252, "RNA_b2034": 70023.02110992392, "RNA_b2035": -12544.476800230474, "RNA_b2036": 77542.38222391637, "RNA_b2037": 88266.97828955058, "RNA_b2038": 39394.697760116884, "RNA_b2039": 62168.11105016983, "RNA_b2040": 63622.42170908732, "RNA_b2041": 76689.32501450062, "RNA_b2045": -73039.98646364617, "RNA_b2048": 65877.1363643483, "RNA_b2049": 101592.9291477971, "RNA_b2051": 34033.240297768796, "RNA_b2052": 68447.77077923142, "RNA_b2053": 79593.0421301796, "RNA_b2065": 41250.820711625005, "RNA_b2066": 45449.85641333224, "RNA_b2091": -119810.49397328365, "RNA_b2092": 96098.47525870972, "RNA_b2093": 20082.258098523722, "RNA_b2094": 32024.34323678047, "RNA_b2095": 89312.47759908684, "RNA_b2096": 26888.56981022793, "RNA_b2097": 26026.765487218498, "RNA_b2103": -16337.482110767534, "RNA_b2104": 55953.13991629964, "RNA_b2114": 57318.45201766189, "RNA_b2128": 51976.43268285753, "RNA_b2129": 65580.94629199788, "RNA_b2130": 82220.96631390428, "RNA_b2131": 64924.72184808887, "RNA_b2132": 162375.1112124409, "RNA_b2133": 49452.54928559517, "RNA_b2134": 26907.44985609417, "RNA_b2140": 27204.967380926708, "RNA_b2143": 24430.328056372055, "RNA_b2146": -17642.73741146872, "RNA_b2147": 87249.23901307388, "RNA_b2148": 71716.03989989542, "RNA_b2149": 107404.41049149414, "RNA_b2150": 70401.91718086341, "RNA_b2153": -38739.146419831355, "RNA_b2154": 59348.77790555884, "RNA_b2155": 140912.56721588186, "RNA_b2156": 104396.75669970778, "RNA_b2162": 24431.172833329812, "RNA_b2167": 119690.72247149909, "RNA_b2168": 66454.12477570417, "RNA_b2169": 79959.62574012943, "RNA_b2170": 84126.78532958776, "RNA_b2174": 50676.95541084857, "RNA_b2183": 20032.66719887059, "RNA_b2185": 8249.30847875228, "RNA_b2189": 2201.1198803754683, "RNA_b2197": 33894.78247622951, "RNA_b2198": 14892.626319700312, "RNA_b2199": 52312.74726346347, "RNA_b2200": 47199.01320309878, "RNA_b2201": -221391.78056906673, "RNA_b2202": 42551.415008556796, "RNA_b2203": 31817.97315695344, "RNA_b2204": 61302.90609904307, "RNA_b2205": 49308.35539321502, "RNA_b2206": 176109.71699741756, "RNA_b2207": 18611.853698684834, "RNA_b2210": 47402.10554481366, "RNA_b2215": 27032.836647669395, "RNA_b2221": 47080.522275381016, "RNA_b2222": 46073.6263020596, "RNA_b2223": -59971.51332513159, "RNA_b2224": 74246.5633248007, "RNA_b2232": 19609.86434962684, "RNA_b2234": 3983.587000920082, "RNA_b2235": 80176.02033333681, "RNA_b2239": 75761.24940190755, "RNA_b2240": 96364.64610376966, "RNA_b2241": -60069.99205610011, "RNA_b2242": 89503.95193192795, "RNA_b2243": 84465.42223191638, "RNA_b2251": 12227.11006089257, "RNA_b2253": 74368.89469875704, "RNA_b2254": 68748.33891444412, "RNA_b2255": 140622.8197279727, "RNA_b2256": 63068.59547494658, "RNA_b2257": 117377.4162449995, "RNA_b4544": 23788.894230450052, "RNA_b2258": 27458.48417020198, "RNA_b2260": 95984.31577951458, "RNA_b2261": 68075.66891534367, "RNA_b2262": 60741.572287289884, "RNA_b2263": 53847.899125073, "RNA_b2264": 118469.54052624447, "RNA_b2265": -202535.79663354543, "RNA_b2268": 26444.900294767664, "RNA_b2276": 103869.33926270154, "RNA_b2277": -20392.266804778727, "RNA_b2278": 131094.11120127852, "RNA_b2279": 21565.514149416475, "RNA_b2280": 39312.01296420952, "RNA_b2281": 38463.43123501829, "RNA_b2282": 69497.16809127758, "RNA_b2283": -318173.09161826404, "RNA_b2284": 94676.1912460207, "RNA_b2285": 35399.17083511566, "RNA_b2286": 127252.46672770001, "RNA_b2287": 46966.544067782954, "RNA_b2288": 31593.01643574093, "RNA_b2290": 35067.8976676257, "RNA_b2291": 17309.65975583071, "RNA_b2296": 34726.12270125513, "RNA_b2297": 61906.97295887205, "RNA_b2303": -28012.263279715313, "RNA_b2306": 54590.66757412688, "RNA_b2307": 51061.157087458116, "RNA_b2308": 48731.333090543965, "RNA_b2309": 55355.17469064093, "RNA_b2310": 55405.10023863942, "RNA_b2311": 40534.15392605192, "RNA_b2312": -8150.996984724128, "RNA_b2315": 9198.687898299084, "RNA_b2316": 22591.029503485617, "RNA_b2318": 57529.02053245102, "RNA_b2320": -79583.5853938935, "RNA_b2323": 33666.60994584482, "RNA_b2324": 57643.79801991289, "RNA_b2328": 58582.28047846675, "RNA_b2329": -114634.59421440872, "RNA_b2341": 10630.5483104586, "RNA_b2342": 86980.03852220958, "RNA_b2344": 95126.19892909727, "RNA_b2348": 2156.253664011723, "RNA_b2366": 94092.48160577341, "RNA_b2373": 119852.51975974934, "RNA_b2374": 28256.016653998722, "RNA_b2378": 23676.474043335264, "RNA_b2379": 31315.556071553594, "RNA_b2388": 25249.11135526057, "RNA_b2392": 34185.68991053897, "RNA_b2393": 33133.90734467133, "RNA_b2396": 2116.592044490914, "RNA_b2397": 2116.592044490914, "RNA_b2400": 38302.13169356977, "RNA_b2401": 1989.6434837858853, "RNA_b2402": 2176.089469093543, "RNA_b2403": 2176.089469093543, "RNA_b2404": 2187.41603249431, "RNA_b2406": 89214.64046638066, "RNA_b2407": -34471.36655193991, "RNA_b2411": 47696.50740258595, "RNA_b2414": 24848.429365085958, "RNA_b2415": 18261.597123900538, "RNA_b2416": 5999.130501309806, "RNA_b2417": 36028.4025397366, "RNA_b2418": 21101.70689932558, "RNA_b2421": 55139.03901074672, "RNA_b2422": -118585.63379184568, "RNA_b2423": 62178.545295998454, "RNA_b2424": 59251.218783781565, "RNA_b2425": 71943.17123856444, "RNA_b2428": -36102.28118140122, "RNA_b2429": 101310.33798837646, "RNA_b2435": 21199.24955232196, "RNA_b2436": 25035.436986458226, "RNA_b2440": 62870.61490220119, "RNA_b2441": -94763.92383997372, "RNA_b2458": -81014.1301980531, "RNA_b2463": 65610.4444745399, "RNA_b2464": 30059.17598608834, "RNA_b2465": 50999.21653171227, "RNA_b2467": 40639.99169489335, "RNA_b2470": 220842.25675521596, "RNA_b2472": 20900.47652981939, "RNA_b2474": 21173.555226589313, "RNA_b2476": 13753.181985623207, "RNA_b2477": 22389.30799976153, "RNA_b2478": 29827.24190963459, "RNA_b2480": 33331.47130755952, "RNA_b2481": 43914.2452691967, "RNA_b2482": 143643.32436712828, "RNA_b2483": 67499.88321909575, "RNA_b2484": 102476.22723148417, "RNA_b2485": 46283.38314627098, "RNA_b2486": 112537.2818991001, "RNA_b2487": 118385.74350340264, "RNA_b2488": 38776.030993676264, "RNA_b2489": 54005.28954346888, "RNA_b2490": 29264.140335269494, "RNA_b2492": -516104.86331993726, "RNA_b2497": 91638.75237624146, "RNA_b2498": -41688.83634623321, "RNA_b2499": 16999.429269112017, "RNA_b2500": 29413.48045588424, "RNA_b2501": 67832.48092561525, "RNA_b2502": 35921.493990355964, "RNA_b2507": 111819.87138860364, "RNA_b2508": -30862.38196202815, "RNA_b2512": -46288.362683849875, "RNA_b2514": 33846.614957168946, "RNA_b2515": 28384.9772767294, "RNA_b2517": 33284.70512080461, "RNA_b2518": 12432.989067019796, "RNA_b2519": -143138.3162823086, "RNA_b2521": 59791.13905744838, "RNA_b2523": 90769.75643060086, "RNA_b2526": 4165.169739111087, "RNA_b2527": 36552.04049802052, "RNA_b2528": 22821.224713794647, "RNA_b2529": 27280.89437362088, "RNA_b2530": -24427.944440336294, "RNA_b2532": 21315.558666796373, "RNA_b2533": 57058.097601948204, "RNA_b2536": 32542.558249985483, "RNA_b2538": 96527.86963128104, "RNA_b2539": 36790.90176794818, "RNA_b2540": 22794.722425037355, "RNA_b2541": 57650.88749319492, "RNA_b2542": 85193.93407634863, "RNA_b2551": 25796.84604497329, "RNA_b2552": 84244.43600171624, "RNA_b2557": 109995.66326818279, "RNA_b2558": 110232.23553574948, "RNA_b2559": -18542.64524426506, "RNA_b2563": 26854.099102063312, "RNA_b2564": 1748.4870536475842, "RNA_b2566": 64091.5680002518, "RNA_b2567": -24911.542079320334, "RNA_b2573": -75691.4638334215, "RNA_b2574": 44067.947856966486, "RNA_b2575": 21170.387229945107, "RNA_b2578": 16798.152060780154, "RNA_b2579": 27115.10795515938, "RNA_b2582": 9523.542187975505, "RNA_b2585": 39050.939087404666, "RNA_b2587": 37127.0513754961, "RNA_b2588": 8495.05999695931, "RNA_b2589": 204245.83240903742, "RNA_b2590": -189250.80324986557, "RNA_b2591": 108659.07687659595, "RNA_b2594": -2448.818702664729, "RNA_b2595": 15383.016791405911, "RNA_b2599": 25073.562431967504, "RNA_b2600": -16927.012098431922, "RNA_b2601": 75805.92514875907, "RNA_b2606": -62218.073163017456, "RNA_b2607": 54201.48722552842, "RNA_b2608": 38772.51272329809, "RNA_b2609": 17653.447540576206, "RNA_b2610": 36786.422444553915, "RNA_b2614": 15502.155313446217, "RNA_b2615": 25369.887841819378, "RNA_b2617": 4947.174257565533, "RNA_b2652": 2185.3617225102457, "RNA_b2661": 102699.22603866336, "RNA_b2662": 90707.18439992888, "RNA_b2663": 99597.55037876531, "RNA_b2675": -8039.1294254084305, "RNA_b2676": 68002.74455935457, "RNA_b2677": 85056.1554568247, "RNA_b2678": 75803.86929916071, "RNA_b2679": 70259.58497412235, "RNA_b2682": 52529.74884656094, "RNA_b2683": 23909.55126966705, "RNA_b2687": 11427.960832589722, "RNA_b2688": 110166.37305893141, "RNA_b2690": -1728.433928078199, "RNA_b2691": 5464.47681477756, "RNA_b2692": 5464.47681477756, "RNA_b2693": 5464.47681477756, "RNA_b2694": 5464.47681477756, "RNA_b2695": -11429.05559136607, "RNA_b2697": 72328.70432326573, "RNA_b2701": 76968.10553338997, "RNA_b2702": 40112.152597847395, "RNA_b2703": 68213.0646997432, "RNA_b2704": 26459.648515671295, "RNA_b2705": -106523.58811788773, "RNA_b2708": 19941.095291785587, "RNA_b2710": 101912.88249238537, "RNA_b2711": 80237.10668926065, "RNA_b2715": 103475.94767440618, "RNA_b2719": 54491.68122552116, "RNA_b2720": 38532.49595691459, "RNA_b2721": 121369.0601341253, "RNA_b2722": 65768.9610148082, "RNA_b2723": -207192.59750296007, "RNA_b2724": 43517.29796815784, "RNA_b2738": -14499.199345391848, "RNA_b2741": 27885.657936055453, "RNA_b2744": -21318.760568299633, "RNA_b2745": 30176.638628523833, "RNA_b2746": 33936.42877594932, "RNA_b2747": 368.0240873709135, "RNA_b2750": -88718.109418049, "RNA_b2751": 101103.43295066363, "RNA_b2752": 64312.79278294433, "RNA_b2762": 51905.01245759661, "RNA_b2763": 121139.1911227952, "RNA_b2764": -56305.632429383484, "RNA_b2765": 10547.04420219958, "RNA_b2779": 36369.33550831969, "RNA_b2780": 42600.01137767644, "RNA_b2781": -5153.794099459024, "RNA_b2784": 158005.29259472663, "RNA_b2785": 35730.33702433549, "RNA_b2787": 94734.03731018853, "RNA_b2788": 94976.34340363341, "RNA_b2789": -74834.34845818146, "RNA_b2791": -10877.855346254632, "RNA_b2794": 23324.59863300392, "RNA_b2796": -31073.64536426459, "RNA_b2797": 96914.46626659384, "RNA_b2799": -2236.240121560795, "RNA_b2800": 45813.39275678948, "RNA_b2801": 93713.4085016111, "RNA_b2802": 98653.04215055914, "RNA_b2803": 102587.47644940138, "RNA_b2806": 31591.89055661868, "RNA_b2810": 85485.20426647349, "RNA_b2811": 31347.472697034613, "RNA_b2813": 31551.476386952567, "RNA_b2814": 2149.169839643115, "RNA_b2815": 2149.169839643115, "RNA_b2816": 2149.169839643115, "RNA_b2817": 36126.95334021873, "RNA_b2818": 34752.69986922848, "RNA_b2827": -14657.794089657205, "RNA_b2828": 62436.36687065082, "RNA_b2835": 84662.49902678719, "RNA_b2836": 11927.521634204295, "RNA_b2838": 34049.51901778845, "RNA_b2841": 100493.98178770576, "RNA_b2864": 2130.7412740924956, "RNA_b2866": 4379.172391309454, "RNA_b2867": 62533.444861496726, "RNA_b2868": 33883.431289535314, "RNA_b2871": 84851.9990317971, "RNA_b2874": 26817.64232463367, "RNA_b2877": 16728.770317680035, "RNA_b2882": 99648.13246982952, "RNA_b2883": -81557.13772023238, "RNA_b2889": 15814.680237348279, "RNA_b2890": 42245.6069751727, "RNA_b2891": 32819.113261213606, "RNA_b2893": 19988.48983038798, "RNA_b2895": 13665.217444620177, "RNA_b2901": 101760.41914752281, "RNA_b2903": 81103.6336266686, "RNA_b2904": 27427.67171241961, "RNA_b2905": 4960.641703514111, "RNA_b2907": 83598.24500200014, "RNA_b2912": 4527.099173726197, "RNA_b2913": 33615.91325243, "RNA_b2914": 16892.543022914742, "RNA_b2917": 152314.17506794876, "RNA_b2919": 55788.57453641222, "RNA_b2920": -123685.42793388417, "RNA_b2923": 16986.71736335184, "RNA_b2925": 23485.91852050887, "RNA_b2926": 31313.47446075194, "RNA_b2927": 22870.472938164752, "RNA_b2930": 68119.90683309193, "RNA_b2935": 54427.35142762271, "RNA_b2937": 65299.112049036565, "RNA_b2938": 140064.21857226884, "RNA_b2942": 27890.734393566265, "RNA_b2943": 38861.06213889799, "RNA_b2946": -19246.0381667642, "RNA_b2947": 67267.43028205229, "RNA_b2954": 42125.2740577619, "RNA_b2957": 74186.48927391355, "RNA_b2960": 7121.816905390301, "RNA_b2963": 12862.501356081688, "RNA_b2964": 33399.84474039637, "RNA_b2965": 151234.27465474082, "RNA_b2967": 2181.027169453088, "RNA_b2975": 119623.6945482024, "RNA_b2976": -23626.27397331891, "RNA_b4467": 86605.97669144934, "RNA_b4468": 74650.76817486405, "RNA_b2979": -73085.94386443587, "RNA_b2987": 41706.75412153528, "RNA_b2988": 131536.01853445833, "RNA_b2994": 120698.09936332419, "RNA_b2995": 83810.17544135993, "RNA_b2996": 69846.11196561945, "RNA_b2997": 79305.02942074828, "RNA_b3001": 73674.04974913913, "RNA_b3005": 30061.095546287925, "RNA_b3006": 52036.2807758651, "RNA_b3008": 27346.857042539246, "RNA_b3012": 21816.321035728153, "RNA_b3018": 21270.10821824554, "RNA_b3028": 41178.69658011912, "RNA_b3029": 22259.525291259208, "RNA_b3034": -140820.12865816665, "RNA_b3035": -42147.49197172834, "RNA_b3040": 22175.01762526805, "RNA_b3041": 8175.963006426615, "RNA_b3052": 41228.22320469666, "RNA_b3057": 21580.86099728003, "RNA_b3058": 10574.97570784803, "RNA_b3059": 17743.743478989123, "RNA_b3061": 64639.55385405549, "RNA_b3062": 42843.64301284042, "RNA_b3063": 104169.90093723702, "RNA_b3065": -2582.2599107934166, "RNA_b3067": 38449.45110528003, "RNA_b3069": 2183.997432947365, "RNA_b3073": 97708.15287987157, "RNA_b3084": 32791.31871602437, "RNA_b3089": 88628.12112456586, "RNA_b3091": 105263.50947837345, "RNA_b3092": -26482.3827807662, "RNA_b3093": 100635.24691148648, "RNA_b4471": 96491.99453571826, "RNA_b3114": 162657.45528420308, "RNA_b3115": 25909.324592494722, "RNA_b3116": 15417.031571236877, "RNA_b3117": -116869.1804135241, "RNA_b3123": 10814.051433078606, "RNA_b3124": 80818.08632061692, "RNA_b3125": -112605.9431677851, "RNA_b3126": 54714.99867285194, "RNA_b3127": 94908.6597478153, "RNA_b3128": 111085.08133473106, "RNA_b3132": -25149.48613316285, "RNA_b3137": 60923.342576656665, "RNA_b3146": 24818.761703154243, "RNA_b3161": 33779.3358763774, "RNA_b3164": 53495.422593104675, "RNA_b3165": 1672.1211311057627, "RNA_b3166": 23210.837792464758, "RNA_b3167": 28402.345402495437, "RNA_b3168": 13587.18882578964, "RNA_b3169": 105034.6897306428, "RNA_b3171": 2116.404599103995, "RNA_b3172": 35585.71506821316, "RNA_b3174": 2219.6078976543395, "RNA_b3175": 9580.52716267219, "RNA_b3176": 3089.0784074114995, "RNA_b3177": 60083.81561599769, "RNA_b3179": -72532.88862462234, "RNA_b3181": 7947.5514275524165, "RNA_b3182": 41301.249031330284, "RNA_b3185": -9209.000117807822, "RNA_b3186": 21984.083395337377, "RNA_b3187": 28014.366134617627, "RNA_b3189": 36228.27500482663, "RNA_b3196": 69503.34595653308, "RNA_b3197": -16409.995345610354, "RNA_b3198": -8055.714401830165, "RNA_b3199": 40721.19282902584, "RNA_b3200": 39442.12274697906, "RNA_b3201": -4849.152468338667, "RNA_b3202": 39157.408419429514, "RNA_b3212": 4095.934576400202, "RNA_b3213": 100329.93763070741, "RNA_b3222": 62115.774380600335, "RNA_b3223": 46991.876145877875, "RNA_b3224": 105975.16660717169, "RNA_b3225": 63321.85862279309, "RNA_b3230": 27875.037623077664, "RNA_b3231": -8171.704850040928, "RNA_b3236": 25123.995901841325, "RNA_b3247": 42301.43929709888, "RNA_b3255": 33312.177756290585, "RNA_b3256": 4929.481418526572, "RNA_b3258": 103194.34570338094, "RNA_b3260": 10473.297717945621, "RNA_b3265": -99459.61256552563, "RNA_b3266": 219973.87584892454, "RNA_b3272": 8495.05999695931, "RNA_b3273": -2962.7269789925053, "RNA_b3274": 8495.05999695931, "RNA_b3275": 204418.59842257987, "RNA_b3276": -192513.65887936958, "RNA_b3277": 5444.78143890098, "RNA_b3278": 108659.07687659595, "RNA_b3281": 58008.93791464558, "RNA_b3282": -51836.3302938976, "RNA_b3287": -27451.186024155755, "RNA_b3288": 67185.79675961979, "RNA_b3289": 37166.56196838996, "RNA_b3290": 39581.8697007844, "RNA_b3294": 27210.153565900837, "RNA_b3295": 70083.29796026762, "RNA_b3296": -78466.61397394478, "RNA_b3297": 27673.55212240221, "RNA_b3298": 25282.596451664976, "RNA_b3299": 8252.38666854578, "RNA_b3300": 94520.0121286038, "RNA_b3301": -204716.67981046846, "RNA_b3302": 12740.042282002087, "RNA_b3303": 35630.572283158726, "RNA_b3304": 25106.57954399641, "RNA_b3305": 37781.56582191326, "RNA_b3306": 27770.720961474322, "RNA_b3307": 21656.20081619482, "RNA_b3308": 38281.00013190488, "RNA_b3309": 22190.384086556733, "RNA_b3310": 26302.160367278393, "RNA_b3311": 18008.32405833799, "RNA_b3312": 13515.362205690375, "RNA_b3313": 28985.102875619057, "RNA_b3314": 49629.23499826828, "RNA_b3315": 23578.649762323337, "RNA_b3316": 19739.711828805757, "RNA_b3317": 58210.48553270717, "RNA_b3318": 21333.9817934962, "RNA_b3319": 42857.01059379435, "RNA_b3320": -172199.42139413845, "RNA_b3321": 22158.575558608125, "RNA_b3339": 83956.05464555747, "RNA_b3340": 149635.2831674885, "RNA_b3341": -149655.29521023756, "RNA_b3342": 26601.055873706144, "RNA_b3343": 20485.023124047904, "RNA_b3344": 25575.393399160952, "RNA_b3345": -49815.47848574462, "RNA_b3350": 127849.7454776878, "RNA_b3359": 33296.61231227619, "RNA_b3360": 15278.533818814134, "RNA_b3365": 180301.3685495021, "RNA_b3366": 23135.18573540545, "RNA_b3367": 57358.313501133474, "RNA_b3368": 38058.05388359478, "RNA_b3370": 95459.52148192383, "RNA_b3371": -133038.87113904924, "RNA_b4474": 58730.54857323885, "RNA_b3374": 55660.82127621747, "RNA_b3380": -167607.58259325734, "RNA_b3384": 71075.8127016465, "RNA_b3385": 53702.52472996665, "RNA_b3386": 34462.919191028006, "RNA_b3389": -183608.9569766943, "RNA_b3390": 36812.14313541343, "RNA_b3396": 71653.8615595228, "RNA_b3397": 16135.327597295078, "RNA_b3403": 41032.34971586872, "RNA_b3406": 13749.054339333852, "RNA_b3409": 42091.98117647943, "RNA_b3412": 22085.542123689527, "RNA_b3415": 33117.507903403675, "RNA_b3416": 147292.91669845415, "RNA_b3417": -20304.234070897135, "RNA_b3425": 23089.150140457787, "RNA_b3426": 41626.55239572771, "RNA_b3428": 173253.71721264298, "RNA_b3429": 101723.64631300532, "RNA_b3430": -129373.69753695925, "RNA_b3431": -39776.25014712724, "RNA_b3432": 155140.59960014452, "RNA_b3433": 31734.32783570343, "RNA_b4476": 95106.37084789573, "RNA_b3437": -43917.19455328097, "RNA_b3447": 123231.69842961158, "RNA_b3449": -158300.1400962787, "RNA_b3450": 75632.54944769914, "RNA_b3451": 60184.79083421387, "RNA_b3452": 63440.23339993842, "RNA_b3453": 93086.56024609765, "RNA_b3454": 50449.424713945475, "RNA_b3455": 54455.27459990253, "RNA_b3456": 90793.306539466, "RNA_b3457": 65825.11602651779, "RNA_b3458": 78484.41038502297, "RNA_b3460": 77920.39816593227, "RNA_b3461": 21658.151608268305, "RNA_b3464": -29519.330590854333, "RNA_b3465": 6226.608324002748, "RNA_b3469": 155719.04348260895, "RNA_b3470": 7077.981734053075, "RNA_b3475": 16974.326306529245, "RNA_b3476": -114867.57628795272, "RNA_b3477": 67388.33233753686, "RNA_b3478": 59419.06469209903, "RNA_b3479": 54271.086091668374, "RNA_b3480": 57319.99791654054, "RNA_b3493": 41727.401079429954, "RNA_b3496": 104538.03738823964, "RNA_b3500": 38980.61703326604, "RNA_b3502": 91771.03233252525, "RNA_b3503": 30139.27856586142, "RNA_b3517": 99413.23643266599, "RNA_b3519": 116977.88988704485, "RNA_b3526": 65785.37060090859, "RNA_b3528": 91316.24888193667, "RNA_b3540": 71242.14459382645, "RNA_b3541": 69713.78891683732, "RNA_b3542": 64279.745606390505, "RNA_b3543": 72509.99743300147, "RNA_b3544": -139143.71385338277, "RNA_b3545": 2203.8196470475655, "RNA_b3546": 119928.21880900748, "RNA_b3551": 165193.63990039023, "RNA_b3553": 69113.94244007244, "RNA_b3559": 17725.200934476743, "RNA_b3560": 64733.739168207576, "RNA_b3564": 102846.39913084316, "RNA_b3565": -27821.82004062698, "RNA_b3566": 69979.63561632903, "RNA_b3567": 109015.34840100064, "RNA_b3568": 84014.60116202942, "RNA_b3571": 143894.9535278863, "RNA_b3572": 34813.13872789184, "RNA_b3575": 70879.27471115097, "RNA_b3577": 33745.88614437646, "RNA_b3578": 90960.26663332229, "RNA_b3579": 69928.43662075662, "RNA_b3580": 106276.61529549942, "RNA_b3581": 46960.29822567856, "RNA_b3583": -290458.69178423914, "RNA_b3588": 40435.8561205931, "RNA_b3590": 130626.78082776793, "RNA_b3591": -39395.12146251961, "RNA_b3599": 135753.80313045613, "RNA_b3600": 66730.569508187, "RNA_b3603": -39646.62878585685, "RNA_b3605": 84298.93638722062, "RNA_b3607": 18644.432664521053, "RNA_b3608": 52663.50595368069, "RNA_b3609": -9783.613232576514, "RNA_b3610": 7266.939288439414, "RNA_b3612": -51022.850903428705, "RNA_b3616": 72622.06830271373, "RNA_b3617": -10325.660192888015, "RNA_b3619": -111996.39267880752, "RNA_b3620": 74229.16016530992, "RNA_b3621": 67765.80703491485, "RNA_b3622": 89188.77608149018, "RNA_b3623": 68871.99043708382, "RNA_b3624": -14854.517659203184, "RNA_b3625": 49283.85248370503, "RNA_b3626": 71710.31319689761, "RNA_b3627": 71975.35060323682, "RNA_b3628": 76244.52520709712, "RNA_b3629": 65634.95315252371, "RNA_b3630": 56309.03170613853, "RNA_b3631": -254345.37956692517, "RNA_b3632": 73120.70806756394, "RNA_b3633": 35784.30724130727, "RNA_b3634": 13479.926666131818, "RNA_b3636": -21188.64172875131, "RNA_b3637": 16826.948453649686, "RNA_b3639": 34022.38837279646, "RNA_b3640": -19834.37184955928, "RNA_b3642": -15523.493562913916, "RNA_b3643": 48514.73170786771, "RNA_b3648": 16279.207837293721, "RNA_b3649": -199638.04503758057, "RNA_b3650": 149485.63824501238, "RNA_b3651": 48938.512289598344, "RNA_b3653": 34391.25848810809, "RNA_b3654": 39925.379525251585, "RNA_b3658": 2726.1495651730334, "RNA_b3665": 48679.52703034481, "RNA_b3666": 98809.2839329483, "RNA_b3670": 20614.937871678678, "RNA_b3671": 26306.967698998, "RNA_b3679": 121880.5816926282, "RNA_b3691": 91849.85714095755, "RNA_b4478": 81229.00169951584, "RNA_b4477": 43786.93064555161, "RNA_b3693": 62377.176552346784, "RNA_b3703": -16052.881078969882, "RNA_b3704": 25616.950474840993, "RNA_b3705": 47527.59519531534, "RNA_b3706": 39327.46236614584, "RNA_b3708": -29577.29210230251, "RNA_b3709": 88831.66265496062, "RNA_b3714": 38228.96102634795, "RNA_b3722": 133157.76092530278, "RNA_b3725": 54880.12145404926, "RNA_b3726": 63219.580416282515, "RNA_b3727": 68256.79254705411, "RNA_b3728": 73596.20340084193, "RNA_b3729": 129734.82874863935, "RNA_b3730": -46484.3264365911, "RNA_b3731": 29714.83494808111, "RNA_b3732": 98030.11150167242, "RNA_b3733": 61134.9580130246, "RNA_b3734": -125037.95052212692, "RNA_b3735": 37803.254933099946, "RNA_b3736": 33247.49100014731, "RNA_b3737": -27194.351769567078, "RNA_b3738": 57996.82617433233, "RNA_b3739": 10469.652145181779, "RNA_b3740": 44204.699666989305, "RNA_b3741": 25575.650986843095, "RNA_b3744": 27495.433739710395, "RNA_b3747": 51400.67372996888, "RNA_b3748": 29747.82283386424, "RNA_b3749": 106497.64482752763, "RNA_b3750": 68536.41655994803, "RNA_b3751": 62905.71327508137, "RNA_b3752": -181935.65885941932, "RNA_b3756": 108659.07687659595, "RNA_b3757": -189250.80324986557, "RNA_b3758": 204229.29282113156, "RNA_b3759": 8495.05999695931, "RNA_b3760": 2203.360702412168, "RNA_b3761": 2180.355671765386, "RNA_b3770": -127479.91477706828, "RNA_b3771": 131221.0215947941, "RNA_b3772": 109580.36460119614, "RNA_b3774": 40119.39202974919, "RNA_b3779": 105235.78897455963, "RNA_b3780": 36482.67986349962, "RNA_b3781": 6404.411148124712, "RNA_b3783": 25550.516851958477, "RNA_b3784": 78538.25843043126, "RNA_b3785": 74073.2625158607, "RNA_b3786": -463940.9451089126, "RNA_b3787": 89394.48118310347, "RNA_b3788": 75602.70631367128, "RNA_b3789": 62457.339964782266, "RNA_b3790": 47821.14646134101, "RNA_b3791": 80148.4137577924, "RNA_b3792": 88674.4272474571, "RNA_b4481": 76517.22700248675, "RNA_b3793": 96397.15850875444, "RNA_b3794": 52411.04791706988, "RNA_b3796": 5475.784095331267, "RNA_b3797": -1305.3133488633955, "RNA_b3798": 2424.993734721768, "RNA_b3799": 2237.0392971125975, "RNA_b3803": 83626.57793031151, "RNA_b3804": 52514.26512837694, "RNA_b3805": -104342.66365102265, "RNA_b3806": 180648.81295324743, "RNA_b3807": 9258.642462021913, "RNA_b3809": -85045.29956208142, "RNA_b3816": 17471.318587404152, "RNA_b3821": 18633.046490719902, "RNA_b3823": 44069.22982117193, "RNA_b3824": 17776.716587386225, "RNA_b3825": -4664.205140764487, "RNA_b3826": 56743.12494232212, "RNA_b3829": 58041.01391038615, "RNA_b3831": 20202.15229610609, "RNA_b3833": 53553.535749341754, "RNA_b3835": -10451.860667778634, "RNA_b3836": 18990.435721893038, "RNA_b3838": 36473.15844099962, "RNA_b3839": -45436.20721621073, "RNA_b3843": 42951.61082369913, "RNA_b3844": 18330.728210009405, "RNA_b3845": 70653.98233278761, "RNA_b3846": 23855.13408246078, "RNA_b3849": 103272.58537032854, "RNA_b3850": -130245.15467148143, "RNA_b3851": 108659.07687659595, "RNA_b3852": 5444.78143890098, "RNA_b3853": -192513.65887936958, "RNA_b3854": 204418.59842257987, "RNA_b3855": 8494.84209044326, "RNA_b3856": 37145.36311865421, "RNA_b3857": -5697.8135774708, "RNA_b3860": 16270.087214486814, "RNA_b3867": 35326.00053605786, "RNA_b3870": 10827.054503639556, "RNA_b3875": 19957.21388728346, "RNA_b3882": -64778.61340927784, "RNA_b3892": 45158.20645943275, "RNA_b3893": 63890.36414766499, "RNA_b3894": -15906.3413450661, "RNA_b3902": 19149.646649168695, "RNA_b3903": -40699.67958553831, "RNA_b3904": 104341.9576896049, "RNA_b3907": 73291.0488899826, "RNA_b3908": 44003.788579538275, "RNA_b3909": 69670.16465898622, "RNA_b3915": 25801.567827177725, "RNA_b3916": 26388.480242346574, "RNA_b3917": 28538.05512660326, "RNA_b3918": 53483.77481351559, "RNA_b3919": 21466.652603899594, "RNA_b3924": 20484.49370648147, "RNA_b3925": 71516.84294494585, "RNA_b3926": -46264.318052230694, "RNA_b3927": 60163.16969987609, "RNA_b3930": 65794.01564009048, "RNA_b3936": 1729.984650277529, "RNA_b3939": 22202.908214610346, "RNA_b3940": 79557.29673766188, "RNA_b3941": 22720.917730399873, "RNA_b3942": 154455.46904633756, "RNA_b3945": 78101.94144470914, "RNA_b3946": -133494.57850906753, "RNA_b3951": 30812.39089455984, "RNA_b3952": 62155.57909698022, "RNA_b3956": 72872.98776994612, "RNA_b3957": 31153.93729052868, "RNA_b3958": 58667.338793064366, "RNA_b3959": -47242.748312111624, "RNA_b3960": 71712.87459745028, "RNA_b3962": 39917.508893923696, "RNA_b3965": 29290.577838128265, "RNA_b3966": 130622.61649785005, "RNA_b3967": -60699.13181875252, "RNA_b3968": 108659.07687659595, "RNA_b3969": -189250.80324986557, "RNA_b3970": 204126.94532247985, "RNA_b3971": 8495.05999695931, "RNA_b3972": -10617.869725790377, "RNA_b3974": 23939.07201492743, "RNA_b3976": -2964.7101553734315, "RNA_b3977": 2128.3295040499556, "RNA_b3978": -37541.60235511022, "RNA_b3979": -2962.7269789925053, "RNA_b3980": 83933.8858151982, "RNA_b3981": -22487.795649309934, "RNA_b3982": 38598.77261078703, "RNA_b3983": 30357.5728338483, "RNA_b3984": -407563.48944611085, "RNA_b3985": 35242.47013766569, "RNA_b3986": 10529.422320503254, "RNA_b3987": 285292.69622373715, "RNA_b3988": 299148.14197602106, "RNA_b3990": 80460.14189038619, "RNA_b3991": 54695.98676967163, "RNA_b4407": 14217.687185450752, "RNA_b3992": 53505.44835995112, "RNA_b3993": -180619.93832650795, "RNA_b3994": 134441.24257207633, "RNA_b3996": 54711.66290880659, "RNA_b3997": -32185.249396198393, "RNA_b4005": 10281.821215717337, "RNA_b4006": 68364.40136711526, "RNA_b4007": 108659.07687659595, "RNA_b4008": -189250.80324986557, "RNA_b4009": 204418.59842257987, "RNA_b4010": 8495.05999695931, "RNA_b4013": 24827.853893178304, "RNA_b4014": -93964.27863113717, "RNA_b4015": 92411.4606663483, "RNA_b4019": 105431.16798626674, "RNA_b4022": 25187.80094538973, "RNA_b4024": 25923.00698338681, "RNA_b4025": 46128.17711965599, "RNA_b4031": 104879.39639538035, "RNA_b4032": 63430.83002944055, "RNA_b4033": 109736.77027580269, "RNA_b4034": 84155.29370234016, "RNA_b4035": 79052.20208593385, "RNA_b4036": -62058.40865007885, "RNA_b4039": -25684.5582039819, "RNA_b4040": 61768.9515091882, "RNA_b4041": 64223.004425122446, "RNA_b4042": 9356.47190869599, "RNA_b4049": 26646.428073719675, "RNA_b4053": 25651.527585341806, "RNA_b4054": 31599.401728786357, "RNA_b4055": 50628.73630303644, "RNA_b4067": 45936.55486887274, "RNA_b4069": 35576.17579328086, "RNA_b4070": 101652.83286520683, "RNA_b4071": 40198.10885041763, "RNA_b4072": 47706.76561859107, "RNA_b4073": 68016.06784847906, "RNA_b4077": 37560.49687389249, "RNA_b4079": 152040.63506910947, "RNA_b4084": 66004.6716381132, "RNA_b4085": -129480.17230611925, "RNA_b4086": 69781.38007169786, "RNA_b4087": 108241.70173961854, "RNA_b4088": 66097.23246179926, "RNA_b4090": 7796.461651498522, "RNA_b4094": -110147.19572237428, "RNA_b4111": 38946.6070027124, "RNA_b4115": 38361.919539740804, "RNA_b4117": 62214.6118181668, "RNA_b4119": 96003.32605850846, "RNA_b4120": 100986.0928307251, "RNA_b4122": 44702.64762562244, "RNA_b4123": 95301.20501239272, "RNA_b4129": 40321.67897900788, "RNA_b4130": 103585.97967103003, "RNA_b4131": 61958.97425687401, "RNA_b4132": 31729.817208156845, "RNA_b4134": 2181.027169453088, "RNA_b4136": 23241.258531439344, "RNA_b4138": 92745.302573807, "RNA_b4139": 35210.90026581438, "RNA_b4142": 5688.584525514395, "RNA_b4143": 45465.45403168566, "RNA_b4151": 25584.73952107023, "RNA_b4152": 28053.70198560447, "RNA_b4153": 52112.99206125515, "RNA_b4154": -16785.662227486748, "RNA_b4160": -124643.6832054224, "RNA_b4161": 74598.39324309127, "RNA_b4162": 15715.627409557372, "RNA_b4163": 2091.351590495011, "RNA_b4164": 2091.351590495011, "RNA_b4165": 2091.351590495011, "RNA_b4166": 31746.886586316767, "RNA_b4169": -50979.41781070343, "RNA_b4171": -152939.07284605879, "RNA_b4177": 36401.69011917793, "RNA_b4180": -136480.95677157392, "RNA_b4192": 75347.15645295123, "RNA_b4193": 99417.08752849481, "RNA_b4194": 21613.22583018787, "RNA_b4195": 32867.65818521691, "RNA_b4196": 46096.81668815021, "RNA_b4197": 60368.980786513515, "RNA_b4198": -138999.82601130716, "RNA_b4200": 28026.194339388207, "RNA_b4202": 16235.563731496286, "RNA_b4203": -32593.739019491368, "RNA_b4208": 36897.62533926542, "RNA_b4213": 137230.74676795857, "RNA_b4214": 21326.505244529795, "RNA_b4219": 45382.17480279413, "RNA_b4226": 13931.903684930692, "RNA_b4227": 67451.22324623514, "RNA_b4485": 106793.22903250321, "RNA_b4230": 72750.86034298198, "RNA_b4231": 70718.87263887338, "RNA_b4232": 28806.377085898384, "RNA_b4233": 97072.57153192263, "RNA_b4237": 32976.17030624047, "RNA_b4238": 28159.974501141853, "RNA_b4239": 117330.9579993469, "RNA_b4240": 101007.59784679714, "RNA_b4242": 66265.12446413375, "RNA_b4244": 32694.039660983646, "RNA_b4245": 493.7565755572126, "RNA_b4254": 27564.559415816446, "RNA_b4258": 76915.54544521794, "RNA_b4260": 106941.80083309907, "RNA_b4261": -14009.53655521523, "RNA_b4262": 76747.76533042289, "RNA_b4265": 93869.42311527493, "RNA_b4266": -112622.0755326789, "RNA_b4267": 58823.237502965916, "RNA_b4268": 39759.73537847805, "RNA_b4270": 2411.4331597573373, "RNA_b4287": 54481.64880739806, "RNA_b4288": 68205.54904412669, "RNA_b4289": 71182.88729243662, "RNA_b4290": 64114.93461211891, "RNA_b4291": -89972.74488483078, "RNA_b4293": -26980.65657292873, "RNA_b4301": -188959.34867877292, "RNA_b4311": 20651.171814367644, "RNA_b4321": 35641.181454433354, "RNA_b4322": 84004.23531724114, "RNA_b4323": 91151.51485748249, "RNA_b4356": 96819.96267253206, "RNA_b4358": 72211.91549040715, "RNA_b4367": 55986.28906122473, "RNA_b4368": 2424.993734721768, "RNA_b4369": 2424.993734721768, "RNA_b4370": 2424.993734721768, "RNA_b4371": 29666.265495783467, "RNA_b4374": -16838.236547187884, "RNA_b4375": 45823.127899500556, "RNA_b4381": 12945.059428002793, "RNA_b4382": 39864.02481588651, "RNA_b4383": 60895.66324976587, "RNA_b4384": -11078.996932434831, "RNA_b4386": 72191.07513700526, "RNA_b4388": 27902.364032745372, "RNA_b4390": 87134.28072115431, "RNA_b4392": 55806.80802439233, "RNA_b4394": 36333.19024048255, "RNA_b4395": 18646.949044513705, "generic_tRNA_AUC_ile__L_c": 0.49785654852599726, "generic_tRNA_AUU_ile__L_c": 0.49785654852599726, "generic_tRNA_GCA_ala__L_c": -18.382765638111156, "generic_tRNA_GCG_ala__L_c": -18.382765638111156, "generic_tRNA_GCU_ala__L_c": -18.382765638111156, "generic_tRNA_GAC_asp__L_c": 0.18097813942099375, "generic_tRNA_GAU_asp__L_c": 0.18097813942099375, "generic_tRNA_ACG_thr__L_c": 0.18394135683842283, "generic_tRNA_AGA_arg__L_c": 0.1928071818238862, "generic_tRNA_CAA_gln__L_c": 0.49253371494294224, "generic_tRNA_AUG_met__L_c": 0.49444322645757705, "generic_tRNA_CAG_gln__L_c": -0.44133061132165474, "generic_tRNA_CUG_leu__L_c": 0.2218431498638951, "generic_tRNA_CUA_leu__L_c": 0.2218431498638951, "generic_tRNA_AAA_lys__L_c": 0.18357112606640358, "generic_tRNA_AAG_lys__L_c": 0.18357112606640358, "generic_tRNA_GUA_val__L_c": 0.18912179214658673, "generic_tRNA_GUG_val__L_c": 0.18912179214658673, "generic_tRNA_GUU_val__L_c": 0.18912179214658673, "generic_tRNA_UCC_ser__L_c": 0.22712898640517962, "generic_tRNA_UCU_ser__L_c": 0.22712898640517962, "generic_tRNA_UCA_ser__L_c": 0.20908103180387008, "generic_tRNA_UCG_ser__L_c": 0.22298558290186424, "generic_tRNA_UAC_tyr__L_c": 0.15953154130743047, "generic_tRNA_UAU_tyr__L_c": 0.15953154130743047, "generic_tRNA_GUC_val__L_c": 0.18912179214658673, "generic_tRNA_UUG_leu__L_c": 0.20865286081161638, "generic_tRNA_UUA_leu__L_c": -0.10436446087356255, "generic_tRNA_UGC_cys__L_c": 0.47796980855967125, "generic_tRNA_UGU_cys__L_c": 0.47796980855967125, "generic_tRNA_GGC_gly_c": 0.18679641174293124, "generic_tRNA_GGU_gly_c": 0.18679641174293124, "generic_tRNA_AAC_asn__L_c": 0.18051135976454794, "generic_tRNA_AAU_asn__L_c": 0.18051135976454794, "generic_tRNA_CCC_pro__L_c": 0.19142738561849307, "generic_tRNA_CCU_pro__L_c": 0.19168503038508827, "generic_tRNA_AGG_arg__L_c": 0.19109581767616535, "generic_tRNA_GCC_ala__L_c": 0.18916286787325778, "generic_tRNA_GAA_glu__L_c": -18.069605162532152, "generic_tRNA_AUA_ile__L_c": 0.1794188261374137, "generic_tRNA_CGU_arg__L_c": 0.49993703034843134, "generic_tRNA_CGC_arg__L_c": 0.49993703034843134, "generic_tRNA_CGA_arg__L_c": 0.49993703034843134, "generic_tRNA_AGC_ser__L_c": -1.1009798642848414, "generic_tRNA_AGU_ser__L_c": -1.1009798642848414, "generic_tRNA_START_met__L_c": 0.18791371868498055, "generic_tRNA_GGG_gly_c": 0.1927470069285543, "generic_tRNA_UUC_phe__L_c": 0.16989610260944563, "generic_tRNA_UUU_phe__L_c": 0.16989610260944563, "generic_tRNA_CUC_leu__L_c": 0.2022482283485295, "generic_tRNA_CUU_leu__L_c": 0.2022482283485295, "generic_tRNA_ACC_thr__L_c": -0.3003191427278946, "generic_tRNA_ACU_thr__L_c": -0.3003191427278946, "generic_tRNA_CCG_pro__L_c": 0.19168503038508827, "generic_tRNA_UGA_cys__L_c": 0.24493808694030542, "generic_tRNA_UGG_trp__L_c": 0.17708480997863593, "generic_tRNA_CGG_arg__L_c": 0.5069520605664359, "generic_tRNA_CAC_his__L_c": -0.15367858190894174, "generic_tRNA_CAU_his__L_c": -0.15367858190894174, "generic_tRNA_CCA_pro__L_c": 0.19168503038508827, "generic_tRNA_ACA_thr__L_c": -0.3003191427278946, "generic_tRNA_GGA_gly_c": -3.5907042207460313, "protein_b0002": 1.6204981486303366e-26, "protein_b0003": -1752.959825304636, "protein_b0004": 21.62418137695616, "protein_b0007": -932.2733102545789, "protein_b0008": -593.1836261886933, "protein_b0009": -249.15407525558618, "protein_b0014": 447.5692073204003, "protein_b0015": -1156.7637175049338, "protein_b0019": -388.722607728559, "protein_b0023": -268.8613033699262, "protein_b0025": -181.68240597423295, "protein_b0026": -2218.5714342886986, "protein_b0027": -14.386653394246316, "protein_b0029": 284.23667952381953, "protein_b0030": -279.09741497416474, "protein_b0031": -279.429999615721, "protein_b0032": -212.60805925051338, "protein_b0033": -1405.9829784863998, "protein_b0036": -1577.1923556634458, "protein_b0037": 258.3880677197737, "protein_b0038": -1997.294213995285, "protein_b0040": -401.7659695912255, "protein_b0047": -340.71505452629157, "protein_b0048": -190.22240251745117, "protein_b0049": 135.43199866576384, "protein_b0051": 220.56296907515636, "protein_b0052": 81.7885294217777, "protein_b0053": -1629.4055498008988, "protein_b0058": -1845.4974893255874, "protein_b0061": -1635.066073167379, "protein_b0062": -2.0255440708611916, "protein_b0063": 278.35183305623906, "protein_b0066": 241.88660229314007, "protein_b0067": -267.3823320599502, "protein_b0068": 240.39023253241632, "protein_b0070": -1306.6876837901825, "protein_b0071": 62.8660631450111, "protein_b0072": -2203.4068622982873, "protein_b0073": 301.38786705427987, "protein_b0074": 552.4467847121049, "protein_b0077": -748.844901614585, "protein_b0078": 209.14518347701235, "protein_b0082": -271.0885841581826, "protein_b0084": 451.8857451238753, "protein_b0085": 131.47454103018794, "protein_b0086": 236.8074121002884, "protein_b0087": -203.32965639724273, "protein_b0088": -7987.522390876961, "protein_b0090": -4.63459396660213, "protein_b0091": 363.4367387138143, "protein_b0092": -12.340618099699897, "protein_b0096": 176.72646876666445, "protein_b0098": -1574.8263055599255, "protein_b0099": -132.21207379163798, "protein_b0103": -613.6433521086354, "protein_b0104": -333.43897141204775, "protein_b0109": -60.24925355191006, "protein_b0110": -627.6306474890781, "protein_b0112": -1189.7423941318373, "protein_b0114": -2021.1641521528975, "protein_b0115": -608.5962007441129, "protein_b0116": -962.2661399191024, "protein_b0118": -1138.42986148619, "protein_b0120": 157.55795982969394, "protein_b0121": -874.0408286506748, "protein_b0123": -439.7634902641386, "protein_b0124": -808.868916492357, "protein_b0125": -151.5155222786964, "protein_b0126": -160.5163363486078, "protein_b0131": -119.58258209255598, "protein_b0133": 293.46672105702964, "protein_b0134": -802.5371441266138, "protein_b0142": -902.9496986187992, "protein_b0149": -208.6772959241114, "protein_b0150": 929.1405613153553, "protein_b0151": 70.08942845056131, "protein_b0152": -71.2038033344589, "protein_b0153": -3727.95362560204, "protein_b0154": -666.8510773077044, "protein_b0155": -392.39843163051825, "protein_b0156": 21.807254134334418, "protein_b0158": 186.2731700546029, "protein_b0159": -1032.119614909231, "protein_b0160": -608.6107204488023, "protein_b0166": -232.1690189592591, "protein_b0168": -1613.1315178784682, "protein_b0169": -1003.8221029414033, "protein_b0170": -348.3822806304513, "protein_b0171": -395.0531470049864, "protein_b0172": -116.02802857167332, "protein_b0173": -373.4083243026054, "protein_b0174": -174.87388828305447, "protein_b0175": -863.8392760476968, "protein_b0177": 241.2790231526522, "protein_b0179": -94.99198441956274, "protein_b0180": -126.11693154349362, "protein_b0181": -766.4219297755635, "protein_b0182": -3071.827372793155, "protein_b0185": -605.6061772708299, "protein_b0186": 113.88153338988094, "protein_b0188": -376.4060878870054, "protein_b0194": -646.9255609834086, "protein_b0197": -1031.6268753465977, "protein_b0198": -199.98455038549193, "protein_b0199": 465.1372135592012, "protein_b0200": 38.249021112189915, "protein_b0207": -66.3722070722576, "protein_b0212": -164.60413552384082, "protein_b0221": -1020.4135112318376, "protein_b0222": -216.5589558556734, "protein_b0237": -459.1845393129252, "protein_b0238": -173.5835211795889, "protein_b0241": 91.98415988834253, "protein_b0242": 477.2287864420318, "protein_b0243": -777.0952115730913, "protein_b0260": -479.05180315424104, "protein_b0261": -1170.733665879811, "protein_b0273": -556.1292744366343, "protein_b0306": 127.32334862489705, "protein_b0307": 193.570772071679, "protein_b0308": 103.52092131112528, "protein_b0311": 482.90297881056057, "protein_b0312": 322.74743270708075, "protein_b0314": -142.42247125951587, "protein_b0323": -830.7295112409408, "protein_b0331": -2869.940368288011, "protein_b0333": 212.98209177035216, "protein_b0334": 109.26089067903632, "protein_b0336": -168.51268297449616, "protein_b0337": 426.89563132324116, "protein_b0339": -646.3020868719351, "protein_b0340": 121.12640071773247, "protein_b0341": -250.20173604717704, "protein_b0343": -1365.0035860568241, "protein_b0344": -486.585998046092, "protein_b0347": 461.3286944106873, "protein_b0348": 174.23546254051257, "protein_b0349": 344.0012372147168, "protein_b0350": 202.05675352488188, "protein_b0351": -3104.97346170707, "protein_b0352": 270.49972490446976, "protein_b0353": -1009.205620368266, "protein_b0355": 154.50628824121233, "protein_b0356": -929.0371480629858, "protein_b0365": -1628.4276150074586, "protein_b0366": 69.57982735306491, "protein_b0367": -263.95714363216604, "protein_b0368": 204.36417603994684, "protein_b0369": -520.0498072049413, "protein_b0381": -213.23605849048818, "protein_b0383": 403.04768300017395, "protein_b0386": -446.028201500656, "protein_b0388": 38.80829189953678, "protein_b0394": -236.913205006292, "protein_b0401": -358.09962895439895, "protein_b0403": 534.8095104405603, "protein_b0404": -196.22397480015624, "protein_b0405": -491.05451722987823, "protein_b0406": -478.4054882305225, "protein_b0408": 315.5144455819073, "protein_b0409": -1722.7625638273391, "protein_b0411": -225.72929878755883, "protein_b0414": -1487.2244494708953, "protein_b0415": -115.82419330220382, "protein_b0416": -31.577748917693153, "protein_b0417": 78.3524804739384, "protein_b0418": -107.81579103927587, "protein_b0420": -1844.3480134734307, "protein_b0421": 400.67757444892715, "protein_b0423": -317.4553056560772, "protein_b0425": -439.9490420730783, "protein_b0428": -129.19351456763835, "protein_b0429": -100.07737068088846, "protein_b0430": -175.98890293361472, "protein_b0431": -3239.438840465762, "protein_b0432": -140.53415812961978, "protein_b0433": -1024.643077976797, "protein_b0436": -826.4029292104622, "protein_b0444": -252.91453682278728, "protein_b0446": -293.87858723042666, "protein_b0451": -1187.073683778751, "protein_b0452": -247.9635000676653, "protein_b0459": -87.1031266727132, "protein_b0462": 134.7449553263506, "protein_b0463": -1621.1413109420807, "protein_b0469": -263.8406679274469, "protein_b0474": -290.43378959066916, "protein_b0475": -428.75588630196734, "protein_b0477": -328.26056839005577, "protein_b0480": 435.86134050743044, "protein_b0484": 146.01822129636588, "protein_b0485": 310.2269264185155, "protein_b0494": -544.9162272862346, "protein_b0505": 138.9672964059492, "protein_b0507": -123.71837721784026, "protein_b0508": -0.9308030622487866, "protein_b0509": -4454.027003368321, "protein_b0511": -129.99526138441593, "protein_b0512": 248.3646158864472, "protein_b0514": 2.321072018291673, "protein_b0516": -1306.5002519201605, "protein_b0517": 280.2622512608826, "protein_b0521": -2251.2951088451623, "protein_b0522": 155.05766538294606, "protein_b0523": -761.7285263949431, "protein_b0524": -638.3370486054108, "protein_b0526": -629.3303115360936, "protein_b0529": -282.87495539561087, "protein_b0572": -2550.996592413296, "protein_b0573": 42.940836717735685, "protein_b0574": 166.87685236541532, "protein_b0575": -140.56917347049603, "protein_b0576": -399.1093932453687, "protein_b0578": 158.96320554426345, "protein_b0583": -1703.1783541524678, "protein_b0584": 1344.6926752485222, "protein_b0585": 171.3389234510734, "protein_b0586": -2966.70661380827, "protein_b0588": 102.04935086644585, "protein_b0589": -135.97019627726564, "protein_b0590": -1264.6284527870848, "protein_b0591": -951.974105976717, "protein_b0592": 268.2288865421034, "protein_b0593": 311.83012289484014, "protein_b0594": -1868.4981488038432, "protein_b0595": 94.05136041516691, "protein_b0596": 2.561943429378428e-32, "protein_b0604": -492.94885324421483, "protein_b0612": -520.2638524779787, "protein_b0613": 188.12221982605885, "protein_b0615": -2017.7343888358482, "protein_b0616": 286.1334455847142, "protein_b0617": 179.55214262933396, "protein_b0621": -402.45847098878613, "protein_b0622": -62.8948200944131, "protein_b0627": -130.13718328220648, "protein_b0628": -356.64630802339786, "protein_b0630": -225.4830210283319, "protein_b0632": -202.23501233962946, "protein_b0635": 488.1978609996731, "protein_b0636": -2371.7967923948286, "protein_b0638": 103.06600698064963, "protein_b0639": -2642.911572850448, "protein_b0642": -1.071295541229844, "protein_b0650": 492.40824454390605, "protein_b0651": 58.02800992579609, "protein_b0652": 70.98604867538246, "protein_b0653": -114.33683084727419, "protein_b0654": -76.78692718316924, "protein_b0655": 405.8926321890824, "protein_b0657": -1282.1787954220767, "protein_b0661": -200.65144916866225, "protein_b0662": -25.57446271779368, "protein_b0674": -602.5494182980062, "protein_b0677": -630.5884205996337, "protein_b0678": -1185.5972105280982, "protein_b0679": -439.4904674389444, "protein_b0680": -605.6032951828478, "protein_b0684": -658.0687549029535, "protein_b0688": -905.693206544449, "protein_b0692": -259.9140714331348, "protein_b0693": -1460.0555751225904, "protein_b0696": 119.91253388213573, "protein_b0697": -2110.720789169219, "protein_b0698": -80.60042369580403, "protein_b4513": -55.65893460576733, "protein_b0709": -370.9639659993918, "protein_b0720": -650.5805588125342, "protein_b0721": -436.59489209463493, "protein_b0722": -171.67406125251992, "protein_b0723": -1059.758293016756, "protein_b0724": 271.6645060159156, "protein_b0726": 849.4486715824436, "protein_b0727": 205.21613630821062, "protein_b0728": -3139.2284819307138, "protein_b0729": 52.21230289834289, "protein_b0731": -238.75367249154206, "protein_b0732": 654.3379562797949, "protein_b0733": -545.7662909436287, "protein_b0734": -325.76241552822916, "protein_b0736": -1441.7959629520046, "protein_b0750": -1013.14605350864, "protein_b0751": -272.59440829827736, "protein_b0752": -475.8525178088491, "protein_b0754": -361.7841446311834, "protein_b0755": -535.1173155831196, "protein_b0756": 636.3385081662218, "protein_b0757": -5.873946169192742, "protein_b0758": -1121.0697469197287, "protein_b0759": -4.90131514538606, "protein_b0763": -32.352991431052835, "protein_b0764": -156.63881927643757, "protein_b0765": -1001.4509752152876, "protein_b0766": 100.9494837831176, "protein_b0767": 8.39108033015485, "protein_b0774": -634.678287921554, "protein_b0775": 258.9335191702897, "protein_b0776": 310.8361653967337, "protein_b0777": 112.21910458356982, "protein_b0778": -1837.8875212557416, "protein_b0781": -955.139607645981, "protein_b0783": -4.7737828161125035, "protein_b0784": -34.553846008853036, "protein_b0785": -43.8450413260396, "protein_b0789": -1409.4284858845083, "protein_b0805": 721.3352380020037, "protein_b0807": -144.21000037633803, "protein_b0809": 35.8450380726303, "protein_b0810": -239.93492958584872, "protein_b0811": 155.74763171632557, "protein_b0813": -378.26337358791596, "protein_b0822": -254.97418840460077, "protein_b0825": -428.65802377486716, "protein_b0826": -829.6971494650775, "protein_b0827": 387.96754021466586, "protein_b0828": 72.4513780757741, "protein_b0829": 301.4861463274742, "protein_b0830": -9.215172493790611, "protein_b0831": -146.97897002158277, "protein_b0832": -137.51492410217202, "protein_b0837": -98.72573767170519, "protein_b0839": -453.65267579386995, "protein_b0841": -520.8281336287796, "protein_b0842": -1019.0772402053599, "protein_b0849": -53.62361145324656, "protein_b0854": 172.5900631758681, "protein_b0855": 294.6876932031101, "protein_b0856": -314.69659695328033, "protein_b0857": -280.82615182111385, "protein_b0859": -757.883828391316, "protein_b0860": -163.92762201898697, "protein_b0861": -224.8058428415868, "protein_b0862": -154.6449154372192, "protein_b0863": 235.08205483298286, "protein_b0864": 171.36417158643454, "protein_b0870": -1031.3865921128743, "protein_b0871": -660.6174703339809, "protein_b0875": -607.484336054985, "protein_b0884": -67.22089146138116, "protein_b0886": 338.85607482935995, "protein_b0887": 34.663313180664076, "protein_b0888": -180.51595836724704, "protein_b0891": -554.3169980953962, "protein_b0893": -455.42756394057903, "protein_b0894": 719.0535138101438, "protein_b0895": 194.05337672607254, "protein_b0896": -261.3729004352751, "protein_b0902": -231.23143061966687, "protein_b0903": 292.78106120544055, "protein_b0904": -1890.5875685062867, "protein_b0907": 37.89777587833987, "protein_b0908": -969.240060254166, "protein_b0910": -145.17054017315704, "protein_b0911": -841.5296190253587, "protein_b0914": -2750.7987612190914, "protein_b0915": 224.69230892650063, "protein_b0918": -479.2289666085275, "protein_b0928": -445.231468697944, "protein_b0929": -104.70587228535364, "protein_b0930": -517.60877067151, "protein_b0931": -283.7295907317563, "protein_b0932": 322.88373613391013, "protein_b0933": 104.79885623817418, "protein_b0934": -145.5586733600764, "protein_b0935": 279.1125278933027, "protein_b0936": 144.4419962207426, "protein_b0937": -1942.3933238361121, "protein_b0945": -185.5978901874024, "protein_b0948": -1503.9255608492408, "protein_b0954": -164.53974169661373, "protein_b0957": -306.3180705745483, "protein_b0963": -159.96134489977644, "protein_b0967": -207.09762488876135, "protein_b0968": 96.34474422116492, "protein_b0969": -278.64962296339945, "protein_b0972": 372.31111644846425, "protein_b0973": 561.0267004020051, "protein_b0974": -3054.3344460951216, "protein_b0978": -2481.454047196568, "protein_b0979": -269.1277119155859, "protein_b0980": 417.59820628249275, "protein_b0996": 265.5707179246357, "protein_b0997": 674.5866183534644, "protein_b0998": -17.1180137589564, "protein_b1002": 361.69144648772357, "protein_b1006": -2956.995010369741, "protein_b1007": 198.0726067023983, "protein_b1008": 190.58432862409563, "protein_b1009": 97.92115962920484, "protein_b1010": -1.6165635965267768, "protein_b1011": 126.86273152060053, "protein_b1012": 267.2874472847593, "protein_b1014": -1154.7234878128247, "protein_b1015": -518.8109512227188, "protein_b1033": 98.98121159415454, "protein_b1054": -575.4016664897507, "protein_b1059": 316.0815990018917, "protein_b1062": -427.0680268411593, "protein_b1064": -53.90084738825129, "protein_b1069": -1185.692457042218, "protein_b1084": -1285.9488646446034, "protein_b1086": -315.8451000736612, "protein_b1089": -217.19952877011093, "protein_b1090": 64.16619967835521, "protein_b1091": -743.0446946998194, "protein_b1092": -751.2493008091258, "protein_b1093": 13.582208835651587, "protein_b1094": -600.7651416914159, "protein_b1095": -55.34762745818334, "protein_b1096": 238.8344553586839, "protein_b1098": -1941.8127883995435, "protein_b1101": -1195.4058174274235, "protein_b1102": 1288.7877895359195, "protein_b1106": 146.13439816879944, "protein_b1107": -1763.7807244404405, "protein_b1109": 241.80015933714583, "protein_b1114": -1147.6790145079376, "protein_b1116": -1373.7310185092786, "protein_b1117": 264.1285979492163, "protein_b1118": 176.95545748366155, "protein_b1119": -593.7962864676625, "protein_b1123": 73.21618500875266, "protein_b1124": -161.77184917154864, "protein_b1125": -241.02953104481196, "protein_b1126": 311.0543978997946, "protein_b1131": -886.2605678307287, "protein_b1133": -205.446011749216, "protein_b1134": -581.9366174635824, "protein_b1135": 334.0552907068966, "protein_b1136": -651.8408313749964, "protein_b1185": -244.05834078955877, "protein_b1186": -1254.5087791969727, "protein_b1189": 268.71870938512177, "protein_b1190": -1120.4200361271414, "protein_b1192": -258.6843601651936, "protein_b1193": 2.768936955065855, "protein_b1197": 623.9135350903555, "protein_b1198": 247.4497902940586, "protein_b1199": 221.53055009229607, "protein_b1200": -1094.0832866097398, "protein_b1206": -1168.0206131740827, "protein_b1207": -33.14093856424102, "protein_b1208": -760.4921341096818, "protein_b1209": 420.37960177890307, "protein_b1210": 343.9875902333987, "protein_b1211": -1247.6084902486714, "protein_b1215": -504.0214782608123, "protein_b1216": -687.3684224913635, "protein_b1223": -1047.883368641089, "protein_b1224": 1117.8749425879619, "protein_b1225": 241.01003968957926, "protein_b1226": 99.77961703022687, "protein_b1227": -151.6474661384527, "protein_b1232": -264.8821352323523, "protein_b1236": -533.6173077960185, "protein_b1238": -114.26887660154048, "protein_b1241": -1662.0261929457615, "protein_b1243": -2468.5353316883266, "protein_b1244": -264.7810139753356, "protein_b1245": -4.4997421329731555, "protein_b1246": -36.7516400753145, "protein_b1247": 139.81102224424765, "protein_b1249": -1006.9856627391266, "protein_b1250": -575.334057000231, "protein_b1252": 3.9012678898760837, "protein_b1260": -45.00133054092976, "protein_b1261": 252.31861658476868, "protein_b1262": 356.4861584455659, "protein_b1263": -3024.385593354584, "protein_b1264": 558.4208255122029, "protein_b1269": 32.94782479192857, "protein_b1270": -472.76777763389595, "protein_b1276": -539.9063559282838, "protein_b1277": -199.96237547915118, "protein_b1278": -708.5616352118868, "protein_b1281": -429.5498974983028, "protein_b1286": -774.4046979101562, "protein_b1288": -358.5485585104512, "protein_b1291": -2417.653382555892, "protein_b1296": -183.78582945130862, "protein_b1297": -389.9740140849642, "protein_b1298": 39.111554595275166, "protein_b1300": -1691.5194389105952, "protein_b1301": 652.6563401543519, "protein_b1302": 69.30868746721056, "protein_b1308": -112.71747527824544, "protein_b1319": -122.162701700723, "protein_b1325": -567.9043071206692, "protein_b1326": -373.6738148019636, "protein_b1329": 262.2988853029096, "protein_b1344": -192.24171698874517, "protein_b1363": -940.3765620796344, "protein_b1377": 50.60701876997112, "protein_b1378": -1099.1704668078883, "protein_b1380": -359.44818163887373, "protein_b1385": -493.4927697643124, "protein_b1386": 734.8171968889111, "protein_b1387": 69.4125996347533, "protein_b1388": 201.45959404047915, "protein_b1389": 15.421237709195204, "protein_b1390": 87.04880678222126, "protein_b1391": 63.39678012256182, "protein_b1392": 298.342168175024, "protein_b1393": -0.0, "protein_b1394": -0.0, "protein_b1395": -4648.133356791562, "protein_b1397": 195.31644321300172, "protein_b1398": 495.0395799559483, "protein_b1415": -849.8944523813789, "protein_b1440": 295.6695954863268, "protein_b1441": 317.83840174667534, "protein_b1442": -425.23221594554064, "protein_b1443": -140.1647814470443, "protein_b1444": -112.78470718344718, "protein_b1453": -448.5777057614918, "protein_b1463": 146.30701298637584, "protein_b1465": -102.22170869820414, "protein_b1466": 135.06330701106342, "protein_b1467": 334.02950989435556, "protein_b1468": -2018.4611354867318, "protein_b1469": -119.66755015711368, "protein_b1473": -714.8167402153321, "protein_b1474": -1591.4961335807639, "protein_b1475": 162.95883747051855, "protein_b1476": -353.79573460057054, "protein_b1478": -266.6678959034286, "protein_b1479": -378.85116553303783, "protein_b1480": 13.995009338392213, "protein_b1483": 313.58011807603106, "protein_b1484": 307.6832801257059, "protein_b1485": -46.147443029587244, "protein_b1486": -93.94155350277506, "protein_b1487": -2381.913174025983, "protein_b1488": 134.11899896849218, "protein_b1489": 451.61351389964915, "protein_b1492": -542.1108620832973, "protein_b1493": 337.3940019874688, "protein_b1519": 73.75802890707867, "protein_b1521": -798.9342212332258, "protein_b1524": 152.53088146373113, "protein_b1525": -369.12713429073324, "protein_b1528": -504.23278134739076, "protein_b1533": -864.0392067163104, "protein_b1539": -131.2690958016626, "protein_b1584": 43.86484902531123, "protein_b1587": 864.2124972566589, "protein_b1588": 638.4408521030645, "protein_b1589": 135.35460762111518, "protein_b1590": -170.27250301145767, "protein_b1591": -238.27822499257272, "protein_b1592": -101.21668294077078, "protein_b1599": -151.67053483113423, "protein_b1600": -145.30934572745022, "protein_b1602": -264.48960418234833, "protein_b1603": -1716.7335635706156, "protein_b1605": -452.67814052174117, "protein_b1606": -959.7073177004356, "protein_b1611": -641.8645765632825, "protein_b1612": -541.3038989031458, "protein_b1613": -427.5715296308625, "protein_b1621": -1287.0146346380986, "protein_b1622": -3.128550716455746, "protein_b1623": -408.78935046064896, "protein_b1634": -479.22403073937966, "protein_b1636": -78.34925807899972, "protein_b1637": -827.2634340018722, "protein_b1638": -219.9156061569608, "protein_b1640": -220.4602477877403, "protein_b1646": 252.0978059468329, "protein_b1651": -166.37645013096946, "protein_b1652": -2580.801833111101, "protein_b1654": -219.26768104799098, "protein_b1656": -148.73346743080396, "protein_b1661": 343.05759915362916, "protein_b1662": -174.29757029461382, "protein_b1676": -404.4341675128419, "protein_b1677": -2.096167911113377, "protein_b1679": 60.27824339666419, "protein_b1680": -2569.2951019457973, "protein_b1681": 447.1113998163573, "protein_b1682": 300.3736120675108, "protein_b1683": 260.47508290606424, "protein_b1684": 79.94043426490414, "protein_b1692": -0.0, "protein_b1693": -1211.9539391339235, "protein_b1701": -2386.0372882445336, "protein_b1702": -470.4265341542723, "protein_b1704": -146.15554407715996, "protein_b1709": 198.80376032651654, "protein_b1710": 35.41425564461466, "protein_b1711": -341.6754291269517, "protein_b1713": -1509.278093947027, "protein_b1714": 146.90044690294997, "protein_b1716": -63.88092060122933, "protein_b1717": -521.9446436454435, "protein_b1718": 108.82286138925024, "protein_b1719": -1100.0404098661052, "protein_b1723": -270.99257149230283, "protein_b1732": -555.0081205313492, "protein_b1734": 27.387341094295056, "protein_b1740": -221.3266022211508, "protein_b1744": -30.14373212838466, "protein_b1745": 536.6323081409182, "protein_b1746": 168.86554530505614, "protein_b1747": 259.16974160642775, "protein_b1748": -2930.0500717147524, "protein_b1759": -46.267081461770964, "protein_b1761": -441.72729684203784, "protein_b1764": -1566.7412601851927, "protein_b1767": 408.8330147412507, "protein_b1768": -596.1992951459023, "protein_b1773": -3207.680026653312, "protein_b1778": 229.75158115051536, "protein_b1779": -332.5189149970043, "protein_b1781": 11.309022616055904, "protein_b1800": 175.6674255510757, "protein_b1801": -1360.8930763789222, "protein_b1804": -567.2040316659286, "protein_b1805": -542.6796248718151, "protein_b1812": -500.47437443507374, "protein_b1814": 332.5218503722371, "protein_b1817": 6.5314940948310936, "protein_b1818": -1643.3894381765747, "protein_b1819": -52.26268822465616, "protein_b1822": -398.2434149670699, "protein_b1835": -489.7840302009136, "protein_b1849": -391.80499986388526, "protein_b1850": -570.2237951057325, "protein_b1851": -612.7122338632103, "protein_b1852": -427.200876819047, "protein_b1854": -331.8034839300738, "protein_b1855": -570.3858004904276, "protein_b1857": -415.384524224469, "protein_b1858": 436.84253926750307, "protein_b1859": -1012.4778413742113, "protein_b1865": -973.4783553230885, "protein_b1866": -811.1672931078951, "protein_b1870": 194.1370737935725, "protein_b1871": -986.0025844530784, "protein_b1872": -1584.736954435366, "protein_b1873": 251.2688218670105, "protein_b1876": -945.3272833851186, "protein_b1896": 274.84137768221046, "protein_b1897": -61.68144225456716, "protein_b4460": -57.02127196800128, "protein_b1900": 401.03088125871733, "protein_b1901": 118.12592264776755, "protein_b1907": -925.8790647679828, "protein_b1912": -580.5260457415021, "protein_b1919": -8.748451907304343, "protein_b1922": -851.5178591453687, "protein_b1927": 369.59833218571634, "protein_b1981": -284.20245169526714, "protein_b1982": 431.03121424612067, "protein_b1991": -6.881351883858676, "protein_b1992": -180.8737884504055, "protein_b1993": 50.5686957752658, "protein_b2010": -244.3397007805265, "protein_b2019": -2982.226347024953, "protein_b2020": 398.19219959055266, "protein_b2021": 198.48765518453163, "protein_b2022": 430.5066602295421, "protein_b2023": 149.71773349416767, "protein_b2024": -0.0, "protein_b2025": 210.24616196366637, "protein_b2026": 237.57981379465892, "protein_b2027": 301.49107530088367, "protein_b2028": 316.5740791214159, "protein_b2029": -595.4711286106809, "protein_b2032": -1480.0515208005518, "protein_b2033": 227.31992984514983, "protein_b2034": 335.4901632275374, "protein_b2035": -1408.8873650260546, "protein_b2036": 71.75629700968125, "protein_b2037": -217.17177735182813, "protein_b2038": 137.60369551817755, "protein_b2039": 134.66759445228104, "protein_b2040": -169.6347658258614, "protein_b2041": 159.5061374242341, "protein_b2045": -1394.6332865068862, "protein_b2048": -0.0, "protein_b2049": 206.63966405213998, "protein_b2051": 133.4240999041516, "protein_b2052": 266.58958036657185, "protein_b2053": 68.4792794377547, "protein_b2065": 167.4411436648251, "protein_b2066": 139.34386241584997, "protein_b2091": -2263.1326528464606, "protein_b2092": -420.0936003741434, "protein_b2093": -17.93023271583858, "protein_b2094": 39.402910653413805, "protein_b2095": -16.270002979640278, "protein_b2096": -237.21227609938708, "protein_b2097": -278.1284051523058, "protein_b2103": -673.9240326546194, "protein_b2104": -16.99794577971064, "protein_b2114": -707.0222629789986, "protein_b2128": -284.7285096020682, "protein_b2129": 253.92273742498077, "protein_b2130": -307.8154306270955, "protein_b2131": 104.9954656881057, "protein_b2132": 692.264990782775, "protein_b2133": -303.80481701482574, "protein_b2134": -352.52728094132283, "protein_b2140": -326.57076327165953, "protein_b2143": -468.9077080744693, "protein_b2146": -872.907043936374, "protein_b2147": 139.36547717298103, "protein_b2148": -126.28529396395115, "protein_b2149": 517.482655220801, "protein_b2150": 192.68356241022434, "protein_b2153": -840.987862318824, "protein_b2154": 162.87869453099273, "protein_b2155": 1276.6945312440894, "protein_b2156": -444.4241633513601, "protein_b2162": -331.99721051509584, "protein_b2167": -848.0749732190761, "protein_b2168": 205.0160270438441, "protein_b2169": 244.5498436400853, "protein_b2170": -230.87688966266649, "protein_b2174": -72.03896162656996, "protein_b2183": -123.28767508559292, "protein_b2185": -193.4683938166703, "protein_b2197": 86.26130929030242, "protein_b2198": -140.1693795666002, "protein_b2199": -286.113662449475, "protein_b2200": -333.06614225504217, "protein_b2201": -2873.6421137287953, "protein_b2202": 125.73136449217787, "protein_b2203": 181.44387071973478, "protein_b2204": 179.22995847732932, "protein_b2205": 298.31205508733706, "protein_b2206": 353.20135104210874, "protein_b2207": 100.36022381793296, "protein_b2210": -385.20369317823236, "protein_b2215": 95.70843861527553, "protein_b2221": 278.49265669606365, "protein_b2222": 182.27558374540695, "protein_b2223": -2180.504549835686, "protein_b2224": -0.0, "protein_b2232": -270.3085498136233, "protein_b2234": -1114.7900568949212, "protein_b2235": 191.7121197699947, "protein_b2239": 169.6895626332313, "protein_b2240": -512.0196455704815, "protein_b2241": -1431.417624607287, "protein_b2242": 418.1385874591784, "protein_b2243": 326.21104177763027, "protein_b2251": -148.92018015778368, "protein_b2253": 75.79555175667974, "protein_b2254": 123.73600822246324, "protein_b2255": 479.78355835693117, "protein_b2256": 221.26228067129074, "protein_b2257": -464.9654422598024, "protein_b4544": -120.8443792860429, "protein_b2258": -175.57813940318735, "protein_b2260": 193.24253647358253, "protein_b2261": 139.75189003883955, "protein_b2262": 208.0671506165338, "protein_b2263": 151.22680840501118, "protein_b2264": 265.7104747221657, "protein_b2265": -3170.9901957919205, "protein_b2268": -294.9992921872432, "protein_b2276": -307.75003088963706, "protein_b2277": -2077.9909224576145, "protein_b2278": -548.7142668141082, "protein_b2279": -25.203313532539312, "protein_b2280": -209.43182068348136, "protein_b2281": -8.815164359586092, "protein_b2282": -389.48695209431105, "protein_b2283": -5437.328564501136, "protein_b2284": 16.595076019909452, "protein_b2285": -33.83348652221781, "protein_b2286": 222.88226205223816, "protein_b2287": 203.01542119816952, "protein_b2288": -114.70716978816489, "protein_b2290": -444.49890453617473, "protein_b2291": -394.19681459997196, "protein_b2296": -546.5942392455682, "protein_b2297": -612.6873996798785, "protein_b2303": -530.8981238135023, "protein_b2306": 174.6242455798213, "protein_b2307": -203.68438627024554, "protein_b2308": -91.20649142232337, "protein_b2309": 214.8943313892223, "protein_b2310": 257.36293492799194, "protein_b2311": 192.10724983001796, "protein_b2312": -759.9824839149815, "protein_b2315": -872.7792107273699, "protein_b2316": -596.1138262080958, "protein_b2318": 63.500594444040566, "protein_b2320": -1684.9812865932658, "protein_b2323": -489.23653126686975, "protein_b2324": -613.9100677023035, "protein_b2328": 347.4598726523837, "protein_b2329": -1749.179497385295, "protein_b2341": -1412.6822404039017, "protein_b2342": -0.0, "protein_b2344": 468.3939822001066, "protein_b2366": 153.1733255566557, "protein_b2373": 256.7053940257038, "protein_b2374": -518.6769558812956, "protein_b2378": -563.7277617076712, "protein_b2379": -589.3750488303916, "protein_b2388": -548.6953975271272, "protein_b2392": -976.0101460474905, "protein_b2393": -872.2048219701418, "protein_b2400": -523.7958628967662, "protein_b2406": -427.6743713886669, "protein_b2407": -1137.5340582619149, "protein_b2411": -1129.2698343377008, "protein_b2414": -414.6313996748194, "protein_b2415": 3.1871612758847236, "protein_b2416": -1477.4675738855249, "protein_b2417": 71.37166629182647, "protein_b2418": -186.20636897989985, "protein_b2421": 30.467557371401586, "protein_b2422": -2045.7928797206487, "protein_b2423": -144.51134790997233, "protein_b2424": -315.55015381080204, "protein_b2425": 392.641920537997, "protein_b2428": -871.2446535683948, "protein_b2429": -6.074207467970844, "protein_b2435": -138.72051070550148, "protein_b2436": -288.09645888872967, "protein_b2440": 184.29616489795697, "protein_b2441": -1898.4431300594813, "protein_b2458": -1740.6503417186077, "protein_b2463": -1126.4361843105494, "protein_b2464": -379.5842294471884, "protein_b2465": -1035.879889806064, "protein_b2467": 176.93122646672555, "protein_b2470": 594.0340470598603, "protein_b2472": -458.7156157815144, "protein_b2474": -1223.9077720475575, "protein_b2476": -303.8962849255508, "protein_b2477": -70.54304906419027, "protein_b2478": -188.08659058975763, "protein_b2480": 207.2237049975639, "protein_b2481": 260.33753825965533, "protein_b2482": -606.1228221437913, "protein_b2483": -277.9067392218712, "protein_b2484": -243.65819520879458, "protein_b2485": -222.542362443932, "protein_b2486": -335.01495087544225, "protein_b2487": 606.9763266626738, "protein_b2488": 117.48183764767244, "protein_b2489": 364.40242465915304, "protein_b2490": -69.28153954461321, "protein_b2492": -6988.300045840194, "protein_b2497": -374.2519872691963, "protein_b2498": -1053.3951787959509, "protein_b2499": -315.36613500690896, "protein_b2500": 1.2782348769472221e-26, "protein_b2501": -305.04052428884705, "protein_b2502": -617.5437927873738, "protein_b2507": 54.013988321356784, "protein_b2508": -1341.6757601200015, "protein_b2512": -933.4784370308093, "protein_b2514": -352.9945120574459, "protein_b2515": -86.43055676579044, "protein_b2517": -174.10434538824651, "protein_b2518": -246.81411813329464, "protein_b2519": -3250.5232579718186, "protein_b2521": 12.157887471638405, "protein_b2523": 236.71082741555992, "protein_b2526": -942.5677722427394, "protein_b2527": 131.4525311303088, "protein_b2528": 130.8275335732686, "protein_b2529": 37.15844875126574, "protein_b2530": -1124.9707149094252, "protein_b2532": -271.2648558481604, "protein_b2533": 161.7273751015729, "protein_b2536": -945.2317904303862, "protein_b2538": 572.4215722838449, "protein_b2539": 209.48660265507934, "protein_b2540": 79.82147836158481, "protein_b2541": 170.12326683930002, "protein_b2542": 332.64292047618284, "protein_b2551": -693.5093721687356, "protein_b2552": 101.6298741924755, "protein_b2557": -1205.2256776601087, "protein_b2558": 389.6043131220762, "protein_b2559": -648.1051221109649, "protein_b2563": -116.35014929432268, "protein_b2564": -563.9158929186308, "protein_b2566": 134.33737119662376, "protein_b2567": -594.600153272916, "protein_b2573": -1245.8660022547651, "protein_b2574": -278.54218900206143, "protein_b2575": -359.4069405711985, "protein_b2578": -488.25948673566154, "protein_b2579": 50.701221512221274, "protein_b2582": -159.92366004808605, "protein_b2585": -69.00219098871409, "protein_b2587": -926.3984919885226, "protein_b2594": -743.0875532063101, "protein_b2595": -202.71786868689057, "protein_b2599": -467.9668561433056, "protein_b2600": -1109.233592952664, "protein_b2601": 437.54497572477567, "protein_b2606": -915.7212253787469, "protein_b2607": 72.12587839022535, "protein_b2608": 209.37266177807265, "protein_b2609": -10.45644716681693, "protein_b2610": -452.07892193889506, "protein_b2614": -361.4123170564144, "protein_b2615": -171.91853200399672, "protein_b2617": -69.22075463792656, "protein_b2661": 322.6703271047115, "protein_b2662": 125.03654554850642, "protein_b2663": -336.50015831119117, "protein_b2675": -1321.3536447763577, "protein_b2676": 133.99996717888806, "protein_b2677": 374.1522863755747, "protein_b2678": 128.85629441408642, "protein_b2679": 280.6473897933739, "protein_b2682": -186.95141012965644, "protein_b2683": -13.79029278392875, "protein_b2687": -225.46737060534258, "protein_b2688": 116.51009253782048, "protein_b2690": -498.001146083469, "protein_b2697": -729.2661099692824, "protein_b2701": 382.5710742084459, "protein_b2702": -52.78424175723905, "protein_b2703": 59.20749851381362, "protein_b2704": 29.651374911637163, "protein_b2705": -1607.4301957870723, "protein_b2708": -395.83845922356824, "protein_b2710": 381.5258358407474, "protein_b2711": 589.0398965998518, "protein_b2715": -388.6705957361268, "protein_b2719": 185.21130499544904, "protein_b2720": 63.23361437285251, "protein_b2721": 559.0032837562451, "protein_b2722": -121.24928540867224, "protein_b2723": -4520.762380897345, "protein_b2724": 228.86019842972317, "protein_b2738": -572.5429294753005, "protein_b2741": -217.2270616224754, "protein_b2744": -422.9161826619367, "protein_b2745": -418.5730349250372, "protein_b2746": 21.746417701547095, "protein_b2747": -371.7314557381705, "protein_b2750": -1301.60889594553, "protein_b2751": 589.179116106505, "protein_b2752": 76.86439552995328, "protein_b2762": 62.428741856210095, "protein_b2763": 287.67642039744317, "protein_b2764": -1846.3265617644174, "protein_b2765": -260.66108199649045, "protein_b2779": -828.235767661948, "protein_b2780": -525.9700644924717, "protein_b2781": -687.4722279122669, "protein_b2784": 587.6043879314446, "protein_b2785": -306.82846969940454, "protein_b2787": 228.2772951695951, "protein_b2788": 304.89687312166603, "protein_b2789": -2303.6567581050554, "protein_b2791": -576.2430808000668, "protein_b2794": 64.7567159201774, "protein_b2796": -2080.845695226054, "protein_b2797": 212.7995721951682, "protein_b2799": -1082.5196711483652, "protein_b2800": -78.00325805466613, "protein_b2801": -194.47384529859812, "protein_b2802": -2.0255440708611916, "protein_b2803": 252.4390902714928, "protein_b2806": -538.5561894805703, "protein_b2810": 176.82854703339143, "protein_b2811": -2.6564739434755014, "protein_b2813": -84.73142413954302, "protein_b2817": -203.25337132590028, "protein_b2818": -244.9563607897621, "protein_b2827": -598.5313399029374, "protein_b2828": -80.83852689166143, "protein_b2835": -296.633617782349, "protein_b2836": -1593.6498975293166, "protein_b2838": -210.89795853981002, "protein_b2841": -433.812019329263, "protein_b2866": -1486.2720346639505, "protein_b2867": 244.82709623577264, "protein_b2868": 29.5704724191945, "protein_b2871": 306.2125485965207, "protein_b2874": -334.890466002665, "protein_b2877": -195.5546384642175, "protein_b2882": 71.58476988714052, "protein_b2883": -1794.6531112752646, "protein_b2889": -179.62845949152143, "protein_b2890": -647.8604664154144, "protein_b2891": -68.66042133865258, "protein_b2893": -332.9363135605052, "protein_b2895": -244.35792855948438, "protein_b2901": 161.76152631123338, "protein_b2903": -1058.379334488325, "protein_b2904": -46.10437119041927, "protein_b2905": -668.1695472989101, "protein_b2907": 130.52316177970638, "protein_b2912": -297.88069986144984, "protein_b2913": -505.2127330081399, "protein_b2914": -276.02126710957145, "protein_b2917": 697.5795673365428, "protein_b2919": 87.17666858621618, "protein_b2920": -2212.043354468439, "protein_b2923": -539.9404561712488, "protein_b2925": -452.8260590046971, "protein_b2926": -677.0123036870353, "protein_b2927": -224.01490172160885, "protein_b2930": 213.70851841359053, "protein_b2935": -1251.869404851833, "protein_b2937": 271.1504613065287, "protein_b2938": 446.73310605322547, "protein_b2942": -467.4356017779622, "protein_b2943": -1017.6164240091038, "protein_b2946": -588.5213739638531, "protein_b2947": 172.80767499712059, "protein_b2954": 164.30225243864663, "protein_b2957": 518.8725248603861, "protein_b2960": -489.5862026459459, "protein_b2963": -164.51058711064272, "protein_b2964": -1091.8445586123707, "protein_b2965": 223.83803487580744, "protein_b2975": -557.4896722961732, "protein_b2976": -1498.0447899494482, "protein_b4467": 217.78513751926747, "protein_b4468": 298.5933639879164, "protein_b2979": -1837.8779976487142, "protein_b2987": -999.7435677932438, "protein_b2988": 382.4155784911819, "protein_b2994": 326.9940621100501, "protein_b2995": -357.817589494248, "protein_b2996": 406.8940860016712, "protein_b2997": 273.48225225823325, "protein_b3001": 358.6005903137014, "protein_b3005": 4.622032821263862, "protein_b3006": 43.23996675380082, "protein_b3008": -327.24866651617657, "protein_b3012": -170.22528956435585, "protein_b3018": -341.5224834823966, "protein_b3028": 150.39506231562657, "protein_b3029": -75.69276194196983, "protein_b3034": -2209.692103018341, "protein_b3035": -816.3470913728548, "protein_b3040": -690.44207412018, "protein_b3041": -372.5829890382248, "protein_b3052": -448.2328484501311, "protein_b3057": -770.6702269655236, "protein_b3058": -274.8750944012812, "protein_b3059": -447.08284848072987, "protein_b3061": 322.9592629412238, "protein_b3062": -60.9833189308177, "protein_b3063": -526.279035187237, "protein_b3065": -258.4261184310327, "protein_b3067": -767.6255577168854, "protein_b3073": -10.92700273932798, "protein_b3084": -273.05508712663305, "protein_b3089": 30.90286876395274, "protein_b3091": 526.5303201320665, "protein_b3092": -1245.678455148452, "protein_b3093": -648.2225856660203, "protein_b4471": 213.9040338872533, "protein_b3114": 551.1089853924691, "protein_b3115": -402.0928256370213, "protein_b3116": -1150.678252419538, "protein_b3117": -1966.4182777062347, "protein_b3124": 211.48186692795863, "protein_b3125": -2240.823228751471, "protein_b3126": 135.99045210127431, "protein_b3127": -382.88001729745235, "protein_b3128": 278.82973584123243, "protein_b3132": -1059.4989070364238, "protein_b3137": 156.61391907596715, "protein_b3146": -409.1423082347143, "protein_b3161": -932.7561669125777, "protein_b3164": -944.238032347308, "protein_b3165": -74.84337652337678, "protein_b3166": -288.1563115487711, "protein_b3167": 67.58836971811282, "protein_b3168": -1822.0403348702232, "protein_b3169": 118.72019095921489, "protein_b3172": -317.2489147177531, "protein_b3175": -198.94235361723472, "protein_b3176": -1004.9001625606478, "protein_b3177": -31.75723880912884, "protein_b3179": -1177.2345656020227, "protein_b3181": -280.88599390749107, "protein_b3182": 1.2605902091993788, "protein_b3185": -257.1929531510818, "protein_b3186": 34.27207219244302, "protein_b3187": -390.8817428865423, "protein_b3189": -580.763784217048, "protein_b3196": -102.16498808477996, "protein_b3197": -804.5741690045805, "protein_b3198": -407.18604420501356, "protein_b3199": 351.58450168000195, "protein_b3200": 400.84467916448943, "protein_b3201": -408.4431538604111, "protein_b3202": -57.88567617110033, "protein_b3212": -2330.419786446079, "protein_b3213": 354.4549438537088, "protein_b3222": 139.1450188964066, "protein_b3223": -0.0, "protein_b3224": -234.5506021658487, "protein_b3225": 270.3594936165691, "protein_b3230": 153.93318984539232, "protein_b3231": -468.36983457075235, "protein_b3236": -346.2229640383879, "protein_b3247": -507.24623521314817, "protein_b3255": -158.6695159585707, "protein_b3256": -1027.9439171082631, "protein_b3258": -187.8010584359379, "protein_b3260": -646.5659664414808, "protein_b3265": -1596.1957871386428, "protein_b3266": 266.82837775635227, "protein_b3281": -19.377430887305028, "protein_b3282": -969.9169082755056, "protein_b3287": -701.9494576494312, "protein_b3288": 91.41004153635456, "protein_b3289": -313.6549938666835, "protein_b3290": -217.3398608177022, "protein_b3294": 39.03021319187779, "protein_b3295": 159.80453861883765, "protein_b3296": -1303.2339900391098, "protein_b3297": 137.194207551001, "protein_b3298": 152.47668002489166, "protein_b3299": 75.87879178117683, "protein_b3300": -298.4999767331761, "protein_b3301": -2675.276744292987, "protein_b3302": -2.6176189810076407, "protein_b3303": 100.0622795306582, "protein_b3304": -46.61619124398433, "protein_b3305": 171.7144649328768, "protein_b3306": 32.01978719835218, "protein_b3307": 68.12145220780667, "protein_b3308": 14.205730944774078, "protein_b3309": 110.8020075843653, "protein_b3310": 144.68102863716246, "protein_b3311": 63.61987303311995, "protein_b3312": 27.11349028895974, "protein_b3313": -21.796350659912584, "protein_b3314": 1.6753438026253118, "protein_b3315": 77.47800766879158, "protein_b3316": 29.340217668941328, "protein_b3317": 398.7478092984649, "protein_b3318": -46.89606884935233, "protein_b3319": 56.51530333624316, "protein_b3320": -2409.4874110338324, "protein_b3321": 120.10011415172482, "protein_b3339": 41.38221874419253, "protein_b3340": -33.32667876978043, "protein_b3341": -2213.25400672997, "protein_b3342": 209.02877587507126, "protein_b3343": 139.73701064108454, "protein_b3344": -21.23979952565068, "protein_b3345": -842.3940534822901, "protein_b3350": -297.87177830063683, "protein_b3359": -687.4497950969599, "protein_b3360": -146.77392877359188, "protein_b3365": 574.7895186890726, "protein_b3366": 81.91450148410004, "protein_b3367": -273.740575226728, "protein_b3368": -317.4789291433712, "protein_b3370": -282.7650850283912, "protein_b3371": -2442.7050495473527, "protein_b4474": -122.53100345501029, "protein_b3374": 110.56572613637569, "protein_b3380": -2514.0035189982104, "protein_b3384": 188.8323498559023, "protein_b3385": 94.39175756624402, "protein_b3386": 1.7495596358129356e-32, "protein_b3389": -3043.733014322545, "protein_b3390": 161.7773886027577, "protein_b3396": -717.2484632541306, "protein_b3397": -250.73558137099752, "protein_b3403": -435.3454427773101, "protein_b3406": -159.85987282044, "protein_b3409": -1390.9113069320422, "protein_b3412": -303.2005335922948, "protein_b3415": -1169.4786466964708, "protein_b3416": 349.4460286896688, "protein_b3417": -1958.3431066930389, "protein_b3425": 52.23442799134477, "protein_b3426": -375.27626666357764, "protein_b3428": 625.6638880706532, "protein_b3429": 164.69665602009493, "protein_b3430": -2235.319676288263, "protein_b3431": -1560.5445742177835, "protein_b3432": 490.88070206768924, "protein_b3433": -175.1715800600027, "protein_b4476": -646.2291393068168, "protein_b3437": -780.4852543684054, "protein_b3447": 583.4968813692777, "protein_b3449": -2480.6901144529293, "protein_b3450": 215.81940155410712, "protein_b3451": -303.3942906998456, "protein_b3452": -72.54406513764104, "protein_b3453": 290.72065188456406, "protein_b3454": 86.12930274999528, "protein_b3455": 289.0349310842713, "protein_b3456": -318.71033346761794, "protein_b3457": -242.7062601990982, "protein_b3458": 391.68330884285206, "protein_b3460": 108.83471258122553, "protein_b3461": -354.52710506080604, "protein_b3464": -1952.2406833714351, "protein_b3465": -291.6807174487447, "protein_b3469": 13.272852120229059, "protein_b3470": -47.46248633294628, "protein_b3475": -162.0254261791627, "protein_b3476": -2585.6989470539047, "protein_b3477": -61.38472950021949, "protein_b3478": 8.259799295476824, "protein_b3479": 111.41429720873074, "protein_b3480": 385.961648816405, "protein_b3493": -795.1325044539617, "protein_b3496": -448.8868166852396, "protein_b3500": -376.0030686055603, "protein_b3502": -294.3771671617688, "protein_b3503": 99.69810641087344, "protein_b3517": 320.26695297194453, "protein_b3519": 349.84659827699926, "protein_b3526": 178.04020800690515, "protein_b3528": -198.65931616635206, "protein_b3540": 478.06973117346564, "protein_b3541": 200.61401229849412, "protein_b3542": -84.13478060873587, "protein_b3543": -111.45957170648849, "protein_b3544": -2753.1447747745883, "protein_b3546": 246.20487518889078, "protein_b3551": 417.6687215147053, "protein_b3553": 151.722428080782, "protein_b3559": -1612.4101170983583, "protein_b3560": 165.36736437889675, "protein_b3564": 58.60019313800087, "protein_b3565": -1347.3583724334787, "protein_b3566": 365.58524929488175, "protein_b3567": 501.58569098888466, "protein_b3568": -87.14635325714423, "protein_b3571": 994.3817834158242, "protein_b3572": -640.1482100526974, "protein_b3575": 397.68992432142, "protein_b3577": -96.75777172369494, "protein_b3578": -436.5617901344461, "protein_b3579": 256.26776552857615, "protein_b3580": 343.66050826335857, "protein_b3581": 47.80820390023349, "protein_b3583": -3880.042490367853, "protein_b3588": -730.8282178179325, "protein_b3590": 378.89844870025723, "protein_b3591": -1406.992951252202, "protein_b3599": -113.78905466458326, "protein_b3600": -2.3310298682190982e-29, "protein_b3603": -2231.14530977666, "protein_b3605": 0.27885141485425596, "protein_b3607": -354.4877406585448, "protein_b3608": -1.5281514910843172e-27, "protein_b3609": -454.866779354276, "protein_b3610": -37.23385782860454, "protein_b3612": -1988.6858470778539, "protein_b3616": 141.5420537335129, "protein_b3617": -1034.7843041659457, "protein_b3619": -2030.8745244480988, "protein_b3620": -34.77963681677622, "protein_b3621": -52.128244453588074, "protein_b3622": -295.79703547512986, "protein_b3623": -5.195730667978415, "protein_b3624": -567.4162438923287, "protein_b3625": 282.84124830749636, "protein_b3626": 124.82650472346877, "protein_b3627": -14.911911566296125, "protein_b3628": 60.15271735793892, "protein_b3629": 218.23504114981662, "protein_b3630": 34.80044054798201, "protein_b3631": -3833.785681126306, "protein_b3632": 125.99361322454386, "protein_b3633": -505.4483716851061, "protein_b3634": -313.6386917216592, "protein_b3636": -396.0735945703582, "protein_b3637": 119.08810940430993, "protein_b3639": -173.89800020707915, "protein_b3640": -362.83163439599707, "protein_b3642": -768.114443407916, "protein_b3643": 136.86563959062764, "protein_b3648": -172.42687143335456, "protein_b3649": -2516.455172477103, "protein_b3650": 390.75636308602185, "protein_b3651": 106.95052714920764, "protein_b3653": -970.520083491377, "protein_b3654": -656.1030097665742, "protein_b3665": -354.59164668061663, "protein_b3666": -215.89985035022386, "protein_b3670": 176.55412585704204, "protein_b3671": -912.8629498630756, "protein_b3679": -238.37422516152955, "protein_b3691": -312.36356564870357, "protein_b4478": -93.29985756624247, "protein_b4477": -104.7262937575554, "protein_b3693": 231.60079683894344, "protein_b3703": -225.535959317866, "protein_b3704": 128.96835368864183, "protein_b3705": -594.2807268334356, "protein_b3706": -266.7820018799965, "protein_b3708": -1540.4209311556779, "protein_b3709": -166.4899649611828, "protein_b3714": -828.899171383517, "protein_b3722": -89.96076629164118, "protein_b3725": 188.98787168633572, "protein_b3726": -407.9008892832292, "protein_b3727": -490.6851370047871, "protein_b3728": 179.24013572770934, "protein_b3729": 205.47771940603252, "protein_b3730": -1212.495757520427, "protein_b3731": -24.06327882614118, "protein_b3732": 303.215726423968, "protein_b3733": 360.4376476625555, "protein_b3734": -2479.3056858700293, "protein_b3735": -43.22978722176858, "protein_b3736": -175.1745288207092, "protein_b3737": -706.5030207478775, "protein_b3738": -160.35050176174082, "protein_b3739": -379.77784988809725, "protein_b3740": 135.678366233068, "protein_b3741": -826.3743925585525, "protein_b3744": -244.62412958000368, "protein_b3747": -1435.1158411601582, "protein_b3748": 99.69395453445723, "protein_b3749": 443.0976990232624, "protein_b3750": -106.41732360376515, "protein_b3751": 186.75951122049176, "protein_b3752": -2901.7951366832103, "protein_b3770": -2196.565200929715, "protein_b3771": 784.8700843934971, "protein_b3772": 88.47469413855893, "protein_b3774": -823.3689103894667, "protein_b3779": 289.0006503913482, "protein_b3780": -286.65595152075696, "protein_b3781": -195.71160367250752, "protein_b3783": -560.2459733197504, "protein_b3784": -229.09481058779406, "protein_b3785": 209.8352930768415, "protein_b3786": -6281.499682118864, "protein_b3787": 35.089188938233654, "protein_b3788": 154.01099042079483, "protein_b3789": 165.3216796183215, "protein_b3790": 56.85760977398358, "protein_b3791": 30.81527227784847, "protein_b3792": -287.74260892429345, "protein_b4481": 183.47571142311153, "protein_b3793": -472.0635316763589, "protein_b3794": 168.83502402584438, "protein_b3803": 542.1683742007766, "protein_b3804": 94.96261280178146, "protein_b3805": -1707.7071974990397, "protein_b3806": 775.2296283895512, "protein_b3807": -40.607106119189346, "protein_b3809": -1460.2963574007963, "protein_b3816": -641.5042375344739, "protein_b3821": -257.805667705027, "protein_b3823": -229.09906984820694, "protein_b3824": -469.46441219381614, "protein_b3825": -746.9452145334395, "protein_b3826": 204.3339719333172, "protein_b3829": -978.0798009784963, "protein_b3831": -361.2968276413449, "protein_b3833": 231.08555296341322, "protein_b3835": -1527.0902816113478, "protein_b3836": 116.63639624255342, "protein_b3838": -9.016410131815803, "protein_b3839": -1437.8409227563936, "protein_b3843": -450.40308348539077, "protein_b3844": -362.23609734126893, "protein_b3845": -2.0712927931549354e-27, "protein_b3846": -1425.330138743772, "protein_b3849": -145.30941204458998, "protein_b3850": -1918.0467140128067, "protein_b3856": 63.35492360134727, "protein_b3857": -513.5525221139887, "protein_b3860": -413.0036775821719, "protein_b3867": -289.8467394286037, "protein_b3870": -947.1956322740326, "protein_b3875": -116.97514634776113, "protein_b3882": -1207.9187492357723, "protein_b3892": -308.1955367848577, "protein_b3893": 167.97803827170867, "protein_b3894": -2060.19770012485, "protein_b3902": -265.95824602207796, "protein_b3903": -1179.2927986200332, "protein_b3904": 668.3097189096337, "protein_b3907": -230.72775108132137, "protein_b3908": -76.23061237097275, "protein_b3909": -305.57165641271047, "protein_b3915": -405.5404871279027, "protein_b3916": -337.1493258228423, "protein_b3917": -355.81426752398943, "protein_b3918": 197.45199452684187, "protein_b3919": -737.2149943934888, "protein_b3924": -228.1977135869784, "protein_b3925": 189.847759059234, "protein_b3926": -1576.0099067367792, "protein_b3927": -218.00869257439575, "protein_b3930": -64.86120968147456, "protein_b3936": -19.360721616047528, "protein_b3939": -417.6062571696785, "protein_b3940": -0.0, "protein_b3941": -306.7697937387028, "protein_b3942": 577.5213892242205, "protein_b3945": -306.9442534014336, "protein_b3946": -2259.112315812248, "protein_b3951": -891.0267097024669, "protein_b3952": 193.8543823140879, "protein_b3956": -949.2963411134224, "protein_b3957": -416.3674171981359, "protein_b3958": 3.1117688257467648e-27, "protein_b3959": -1086.853596629955, "protein_b3960": -3.473503887458478e-27, "protein_b3962": -272.9018476676544, "protein_b3965": -476.21268379713706, "protein_b3966": 1268.6283748023643, "protein_b3967": -1654.7673105307654, "protein_b3972": -783.3088477566895, "protein_b3974": -310.3428308845974, "protein_b3980": 42.324502871516124, "protein_b3981": -743.9055847940298, "protein_b3982": 103.04574430691436, "protein_b3983": 3.936669287497481, "protein_b3984": -5368.184754391201, "protein_b3985": -278.59917422657344, "protein_b3986": -532.644727333435, "protein_b3987": 1137.8847562097374, "protein_b3988": 593.3633657993512, "protein_b3990": 402.8640674860777, "protein_b3991": -59.52993845511234, "protein_b4407": 70.7263713302247, "protein_b3992": 434.2466026288018, "protein_b3993": -2633.2594136023763, "protein_b3994": 335.4436916414517, "protein_b3996": 38.66299945401081, "protein_b3997": -1166.4650569909768, "protein_b4005": -1037.1047080567978, "protein_b4006": -0.0, "protein_b4013": -258.7393730034234, "protein_b4014": -2341.2160017727974, "protein_b4015": 66.75628811949822, "protein_b4019": -1446.848333532468, "protein_b4022": -38.32538983454109, "protein_b4024": -735.812341755363, "protein_b4025": -655.9907006042728, "protein_b4031": -220.15872305469787, "protein_b4032": -308.70746014407507, "protein_b4033": 151.6814662033644, "protein_b4034": -107.54983948377094, "protein_b4035": 310.0417712502219, "protein_b4036": -1356.4489736522503, "protein_b4039": -637.4265531882509, "protein_b4040": -380.029011044309, "protein_b4041": -813.4424285796152, "protein_b4042": -329.8192633399806, "protein_b4049": -336.1108986662526, "protein_b4053": -444.924566128415, "protein_b4054": -546.3529801439272, "protein_b4055": 241.8590036486144, "protein_b4067": -1272.8816159296045, "protein_b4069": -744.2164012210562, "protein_b4070": 82.74374229312647, "protein_b4071": 349.09069558332226, "protein_b4072": 281.3567466903647, "protein_b4073": -309.9898303209991, "protein_b4077": -880.7772380506175, "protein_b4079": 327.17326683726526, "protein_b4084": 158.66330929264123, "protein_b4085": -2252.989410480145, "protein_b4086": -64.71239801918125, "protein_b4087": 420.7379482138782, "protein_b4088": 171.77529096483178, "protein_b4090": -257.70097264642595, "protein_b4094": -1469.5690538638235, "protein_b4111": -1024.2676820269426, "protein_b4115": -778.2444603745288, "protein_b4117": -524.9382654226735, "protein_b4119": 126.14701944466559, "protein_b4120": -255.22946459825926, "protein_b4122": -517.3818416696291, "protein_b4123": -374.2286140930292, "protein_b4129": -665.4823049229926, "protein_b4130": -330.0178608052432, "protein_b4131": -1098.7622427057113, "protein_b4132": -1083.271461381075, "protein_b4136": -1090.6379625625311, "protein_b4138": -303.82198468313754, "protein_b4139": -592.160344456907, "protein_b4142": -130.59927120614051, "protein_b4143": -971.1781720567183, "protein_b4151": -162.41772394982226, "protein_b4152": -257.8694316430816, "protein_b4153": 58.55738823253416, "protein_b4154": -1341.6180500110975, "protein_b4160": -2152.9834444091357, "protein_b4161": 567.6363291203538, "protein_b4162": -228.91511211833037, "protein_b4166": -529.7635109926603, "protein_b4169": -989.387317196952, "protein_b4171": -2611.401351777546, "protein_b4177": -297.1466981860492, "protein_b4180": -2103.5265378346903, "protein_b4192": 179.5874612902939, "protein_b4193": -519.1670612314425, "protein_b4194": 95.47434765608169, "protein_b4195": 4.0877841297302355, "protein_b4196": 11.722109521077408, "protein_b4197": -58.7403084613918, "protein_b4198": -2163.8414495519714, "protein_b4200": -35.13550881705566, "protein_b4202": 42.7420564104152, "protein_b4203": -911.7065052471343, "protein_b4208": -1315.2799384057287, "protein_b4213": 645.624212666195, "protein_b4214": -281.0792635639842, "protein_b4219": 229.632109188217, "protein_b4226": -319.2862590024606, "protein_b4227": 122.33978011021733, "protein_b4485": 379.94943117841524, "protein_b4230": 8.331554951616232, "protein_b4231": 4.81129430457236, "protein_b4232": -329.59806490163265, "protein_b4233": 70.27054479156673, "protein_b4237": 338.4684665103202, "protein_b4238": -859.2638801836927, "protein_b4239": 476.7576701867653, "protein_b4240": -36.23782176367415, "protein_b4242": -1521.0482376506145, "protein_b4244": 268.41198786211606, "protein_b4245": -470.0965544445916, "protein_b4254": -542.0647982076304, "protein_b4258": -1255.2546957444088, "protein_b4260": 341.878778998743, "protein_b4261": -1085.4999910237998, "protein_b4262": 105.38002605844893, "protein_b4265": -387.83223629466687, "protein_b4266": -1918.2597897188932, "protein_b4267": 1.4990542455867988e-27, "protein_b4268": 203.1386073484166, "protein_b4287": 414.86786937231597, "protein_b4288": -123.81538930148565, "protein_b4289": -143.5960957119328, "protein_b4290": 64.58272190480832, "protein_b4291": -1619.6848948238173, "protein_b4293": -664.94684484494, "protein_b4301": -2757.0504221532433, "protein_b4311": -26.230624248221833, "protein_b4321": -1194.0985936618677, "protein_b4322": -36.215489507387296, "protein_b4323": 8.870911802313582e-30, "protein_b4356": -142.27633847435098, "protein_b4358": 67.25824040313131, "protein_b4367": 50.2262438796853, "protein_b4371": -77.59861514321197, "protein_b4374": -579.834121003812, "protein_b4375": -422.5391087207705, "protein_b4381": -579.1036217927734, "protein_b4382": -573.1046858403897, "protein_b4383": -58.34791778372298, "protein_b4384": -711.1261958829327, "protein_b4386": 264.1788872837213, "protein_b4388": -337.06623312652823, "protein_b4390": 158.62411674670759, "protein_b4392": -593.036080539214, "protein_b4394": -6.390180151281518, "protein_b4395": -18.55757410260319, "YmfC_mono": 334.0552907068966, "CARNRACE-MONOMER": -1577.1923556634458, "CPLX0-1601": 1181.144188409013, "NANE-MONOMER": -0.0, "NARU-MONOMER": -121.2065159633046, "YDGEF-CPLX": -300.76026801855556, "PHOSMANMUT-MONOMER": -0.0, "CPLX0-3929": -1583.353836894273, "CPLX0-7652": -4717.171194480133, "ANSB-CPLX": 1768.8205108151374, "EG11983-MONOMER": 335.4901632275374, "NARW-MONOMER": 135.06330701106342, "EG11009-MONOMER": -939.8144151655206, "DIHYDROOROTOX-MONOMER": -185.5978901874024, "NAPD-MONOMER": 100.36022381793296, "YGFO-MONOMER": 70.04985281782332, "ALTRO-OXIDOREDUCT-MONOMER": -798.9342212332258, "EG10739-MONOMER": -746.9452145334395, "DCUA-MONOMER": -305.39030383166283, "KUP-MONOMER": -1436.4928574914004, "PHOSNACMURPENTATRANS-MONOMER": -204.97186499371333, "RplY_mono": -193.4683938166703, "CPLX0-1262": -3218.296676018322, "YJGT-MONOMER": -389.39448233788164, "CPLX0-1541": -2064.239229818462, "DCUB-MONOMER": -375.783774846715, "G6406-MONOMER": -1500.4159428548433, "G7533-MONOMER": -273.2791133220087, "CPLX0-7794": -4831.674996943089, "G6580-MONOMER": -581.9366174635824, "PABASYN-COMPI-MONOMER": -500.47437443507374, "KDPGALDOL-4OH2OXOGLUTARALDOL-CPLX": -1710.6713853171973, "G495-MONOMER": 161.76152631123338, "RlmG_mono": -273.05508712663305, "CPLX0-7458": -1321.4994961415302, "YDEA-MONOMER": -505.83855131199795, "EG11486-MONOMER": -289.32813520453203, "FADA-CPLX": -4.142585586309871e-27, "G6718-MONOMER": 195.31644321300172, "RpmB_mono": 119.08810940430993, "EG10202-MONOMER": -103.82661796234945, "G6275-MONOMER": 138.9672964059492, "ABC-3-CPLX": 250.89879715571126, "EG11956-MONOMER": 158.66330929264123, "B0511-MONOMER": -131.51195913780143, "TNAB-MONOMER": -168.07650342563986, "EG10950-MONOMER": -735.13513561395, "RsmI_mono": -409.1423082347143, "CPLX0-241": -253.48227907902736, "2-OCTAPRENYLPHENOL-HYDROX-MONOMER": -1528.5442239431907, "RpsP_mono": -10.45644716681693, "G7419-MONOMER": -572.5429294753005, "ARAE-MONOMER": -435.3408632932696, "PHOSGLUCOSAMINEMUT-MONOMER": -1004.9001625606478, "EG10381-MONOMER": -1560.5445742177835, "CPLX0-7659": -2974.4488989417905, "AICARTRANSIMPCYCLO-CPLX": -0.0, "EG11910-MONOMER_dimer": -1782.0534194049337, "FRUCBISALD-CLASSI": -2781.284051523058, "TYRP-MONOMER": -927.4777494430609, "CPLX-167": -3833.43032045618, "ERYTH4PDEHYDROG-CPLX": -0.3158706895565967, "MTR-MONOMER": -934.3437175612531, "ABC-70-CPLX": -4983.381331398945, "OCTAPRENYL-METHOXYPHENOL-OH-MONOMER": 130.52316177970638, "CPLX0-3181": -464.3380379185182, "YJDL-MONOMER": -331.5335463744102, "DusA_mono": -336.1108986662526, "RpsF_mono": -35.13550881705566, "CPLX0-7688": 1290.681308418846, "EG11829-MONOMER_EG11828-MONOMER": -450.1975985126415, "EG11288-MONOMER": -236.913205006292, "GKI-MONOMER": 211.48186692795863, "CPLX0-7654": -878.9234548964888, "ARGSUCCTRAN-MONOMER": 259.16974160642775, "EXUT-MONOMER": -649.7514296300269, "ABC-51-CPLX": 278.4308363177117, "EG10780-MONOMER": -135.62957098021835, "TRANSALDOLB-CPLX": -1186.3672523773866, "GLYCOGENSYN-MONOMER": 164.69665602009493, "ACNEULY-CPLX": 1081.4379744662765, "CPLX0-3861": -980.2480276400823, "G7732-MONOMER": -2514.0035189982104, "RpoH_mono": -354.52710506080604, "GPT-CPLX": -694.3340847183556, "BRNQ-MONOMER": -359.6618749976137, "G7322-MONOMER_G6561-MONOMER": -4607.342715433132, "GLUTAMIDOTRANS-CPLX": 359.96389545783404, "ABC-7-CPLX": -4236.907920849629, "PNUC-MONOMER": -274.3590911851778, "TREHALAPERI-MONOMER": 499.4391690171373, "EG11911-MONOMER": 193.8543823140879, "PrfB_mono": -68.66042133865258, "UDPMANNACADEHYDROG-MONOMER": 35.089188938233654, "ANTHRANSYNCOMPII-MONOMER": -3024.385593354584, "CPLX0-7614": -5964.452694049906, "B2789-MONOMER": -2305.2078701218675, "EG11353-MONOMER": 124.82650472346877, "KEFB-MONOMER": -299.2700505004662, "YHHO-MONOMER": 12.007176053013811, "G6862-MONOMER": -959.7073177004356, "CPLX0-1941": 1182.7535485111907, "GALACTONATE-DEHYDRATASE-MONOMER": -93.29985756624247, "XAPB-MONOMER": -429.25787330046865, "PGLUCONDEHYDRAT-MONOMER": -612.7122338632103, "G6712-MONOMER": 63.39678012256182, "CPLX0-235": 303.444856161564, "ADENODEAMIN-MONOMER": -408.78935046064896, "PROPKIN-MONOMER": -402.0928256370213, "GARTRANSFORMYL2-MONOMER": -391.80499986388526, "NusA_mono": 118.72019095921489, "NusB_mono": -31.577748917693153, "EG11437-MONOMER": 64.16619967835521, "EG12455-MONOMER": -298.23837556273776, "CADB-MONOMER": -1084.8286465031977, "CPLX0-7534": -597.9383035141032, "EG12221-MONOMER": -162.0254261791627, "InfA_mono": -67.22089146138116, "EG11082-MONOMER": -279.09741497416474, "TRKA-MONOMER_SAPD-MONOMER_TRKG-MONOMER": -3577.6976818920534, "FADB-CPLX": -2850.660277487544, "MELB-MONOMER": -256.75729637804744, "CPLX-63": -1496.2968843663593, "RluC_mono": -315.8451000736612, "EG11425-MONOMER": 282.84124830749636, "DIHYDRODIPICSYN-CPLX": -752.3463623590305, "EG10280-MONOMER": 355.2811631958325, "EIISGA": -3893.591835679309, "HCAT-MONOMER": -946.8547675267067, "PHOSACETYLTRANS-CPLX": -3676.1243980792706, "RsmD_mono": -291.6807174487447, "G6714-MONOMER": -0.0, "RpsI_mono": 153.93318984539232, "EG11158-MONOMER": -297.88069986144984, "3-OXOACYL-ACP-SYNTHII-CPLX": -110.69525491636668, "EG11511-MONOMER": -249.15407525558618, "TREHALACYTO-MONOMER": 349.84659827699926, "Era_dim": 268.6747423932475, "TRE6PHYDRO-MONOMER": 476.7576701867653, "GSP-CPLX": 764.8311569823638, "TrmH_dim": 213.9010542984153, "EG10119-MONOMER": 112.21910458356982, "RrmJ_mono": -1177.2345656020227, "ORNCARBAMTRANSFERF-CPLX": -1668.387823309903, "DusC_mono": -326.57076327165953, "GLU6PDEHYDROG-MONOMER": -427.200876819047, "G6176-MONOMER_G6177-MONOMER_G6178-MONOMER": 424.4150420077013, "N-ACETYLGLUTPREDUCT-MONOMER": 3.1117688257467648e-27, "DALADEHYDROGA-MONOMER": 268.71870938512177, "PDXK-CPLX": -744.8254759195994, "DHHB-METHYLTRANSFER-CPLX": -540.6170996272466, "CORA-MONOMER": -643.3699359649489, "PUTA-CPLX": -2309.4469756256494, "FORMYLTHFDEFORMYL-CPLX": -1589.2928113941139, "EG11665-MONOMER": -772.4004955889975, "EG11423-MONOMER": -5.195730667978415, "RIB5PISOMB-CPLX": -515.4019452928519, "G6260-MONOMER": 144.85578801943032, "EG12713-MONOMER": -716.5267651544374, "CPLX0-321": -4511.327143349046, "PHENDEHYD-CPLX": -986.9855395286248, "CPLX0-3932": -2077.6980277272833, "CYNX-MONOMER": -251.81965222240535, "KDOTRANS-MONOMER": -505.4483716851061, "CHD-MONOMER": 482.90297881056057, "AROP-MONOMER": -1191.2864208591202, "G6661-MONOMER": -567.9043071206692, "TRKA-MONOMER_SAPD-MONOMER_TRKH-MONOMER": -2781.8203653557885, "YJCG-MONOMER": -1274.3325217087922, "DEOXYRIBOSE-P-ALD-MONOMER": -579.1036217927734, "MGTA-MONOMER": -1522.1458911375707, "GLYCEROL-3-P-ACYLTRANSFER-MONOMER": -813.4424285796152, "TrmD_dim": 144.2517567804507, "RELA-MONOMER": 587.6043879314446, "UXAC-MONOMER": -1245.678455148452, "CPLX0-7685": -606.0620891147856, "6PGLUCONOLACT-MONOMER": 8.39108033015485, "PrfC_mono": -422.5391087207705, "EG11340-MONOMER": 34.80044054798201, "TruD_mono": -418.5730349250372, "MONOMER0-149": -66.3722070722576, "KGTP-MONOMER": -927.9678233212663, "YecO_mono": 194.1370737935725, "DLACTDEHYDROGNAD-MONOMER": -359.44818163887373, "FOLC-MONOMER": -872.7792107273699, "SUCCCOASYN": -6174.032358064742, "DCUC-MONOMER": -403.9984489791955, "EG12285-MONOMER": 47.80820390023349, "YHIP-MONOMER": -450.3984535175329, "RplQ_mono": 39.03021319187779, "LYXK-CPLX": 687.3210165267171, "B1634-MONOMER": -480.7245335452703, "RpsJ_mono": 120.10011415172482, "RpsD_mono": -1303.2339900391098, "EG11373-MONOMER": 275.4844518372496, "NANK-MONOMER": 139.1450188964066, "SUCCGLUDESUCC-MONOMER": -30.14373212838466, "GroL_14": -13596.494408794057, "G7096-MONOMER": -1394.6332865068862, "CPLX0-7687": -738.2542685814665, "G6339-MONOMER": 188.12221982605885, "LysI_RS_dim": -1295.7209328308288, "RplS_mono": -915.7212253787469, "3-ISOPROPYLMALISOM-CPLX": -2140.540799153276, "G6662-MONOMER": -373.6738148019636, "DMBPPRIBOSYLTRANS-CPLX": -13.762703767717351, "MONOMER0-1842": -119.58258209255598, "G6539-MONOMER": 98.98121159415454, "CPLX0-7912": -3481.3006834372154, "DTDPDEHYDRHAMEPIM-MONOMER": 137.60369551817755, "CPLX-722": 644.8497713485951, "G7558-MONOMER": 358.6005903137014, "YBDA-MONOMER": -953.5596322569556, "RNase_III_dim": -1189.200306545832, "RpmJ_mono": 75.87879178117683, "GLUC1PURIDYLTRANS-MONOMER": -533.6173077960185, "RpsN_mono": 68.12145220780667, "YFEP-MONOMER": -977.5997210646028, "PGAM2-MONOMER": -18.55757410260319, "SORB6PDEHYDROG-CPLX": -6429.720783148289, "NARJ-MONOMER": 99.77961703022687, "LUMAZINESYN-CPLX": -6949.45159813223, "G6245-MONOMER": -252.91453682278728, "NUPG-MONOMER": -1093.4280605241727, "TRYPTOPHAN-CPLX": -6161.683724622711, "G6199-MONOMER": 109.26089067903632, "UDPNACETYLGLUCOSAMENOLPYRTRANS-MONOMER": -580.763784217048, "TufA_mono": 41.38221874419253, "CPLX0-242": 104.46885598268955, "YGJU-MONOMER": 29.31531811527727, "RHTB-MONOMER": -471.26249715992475, "OCTAPRENYL-METHYL-METHOXY-BENZOQ-OH-MON": -25.57446271779368, "Gly_RS_tetra": -2894.0855054389235, "Tyr_RS_dim": -1654.5268680037443, "G6719-MONOMER": 495.0395799559483, "L-GLN-FRUCT-6-P-AMINOTRANS-CPLX": 410.95543881206504, "G7726-MONOMER": 110.56572613637569, "GLYCDEH-CPLX": -2455.554027211469, "GART-MONOMER": 1.2782348769472221e-26, "Pnp_trim": -2832.714097041924, "RpsK_mono": 137.194207551001, "GLTP-MONOMER": -882.3415084622691, "PFLACTENZ-MONOMER": -231.23143061966687, "LAUROYLACYLTRAN-MONOMER": -575.4016664897507, "CPLX0-7428": 2664.1740465458333, "YjbC_mono": -38.32538983454109, "EG11167-MONOMER": -692.1885376911487, "RplT_mono": -63.88092060122933, "GNTU-MONOMER": -647.7843000605026, "UROGENIIISYN-MONOMER": 94.96261280178146, "GLUCOSAMINE-6-P-DEAMIN-CPLX": -7113.583263168589, "EG12013-MONOMER": 523.7289022057628, "RlmI_dim": -414.1952497775227, "G6286-MONOMER": 280.2622512608826, "B0752-MONOMER": -477.5422990635858, "MALATE-SYNTHASE": -2341.2160017727974, "B1006-MONOMER": -2958.5542198603007, "YecP_mono": -986.0025844530784, "GLYOHMETRANS-CPLX": -1387.0187443374712, "URPHOS-CPLX": -2167.780965848069, "G6357-MONOMER": 492.40824454390605, "RIBONUCLEOSIDE-TRIP-REDUCT-CPLX": -1718.5277603673853, "EG11424-MONOMER": -297.3795252027132, "G6358-MONOMER": 58.02800992579609, "ABC-28-CPLX_EG10817-MONOMER": 556.2408080878416, "SPED-MONOMER": 157.55795982969394, "ABC-18-CPLX": 898.6028235322001, "EG11426-MONOMER": -567.4162438923287, "EG12712-MONOMER": -225.46737060534258, "FHLMULTI-CPLX": -3281.61703918483, "CPLX0-1666": -1412.6822404039017, "NRFMULTI-CPLX": 166.03220142445488, "CPLX0-254": 523.0600115172971, "G6439-MONOMER": -522.6343160686356, "CPLX0-7415": -6143.65474558631, "YhhP_mono": -47.46248633294628, "OROTPDECARB-CPLX": -859.0997949966056, "GreA_mono": -280.88599390749107, "EG12666-MONOMER": -638.3370486054108, "SIROHEMESYN-CPLX": -634.9578582867424, "URACIL-PRIBOSYLTRANS-CPLX": -3160.185536387853, "ENTE-CPLX": -3736.9962976076863, "FABA-CPLX": -329.07948339322746, "RpsL_mono": 209.02877587507126, "RsmG_mono": 135.678366233068, "B0612-MONOMER": -521.7775136787089, "PHENPRODIOLDEHYDROG-MONOMER": 170.12326683930002, "1-ACYLGLYCEROL-3-P-ACYLTRANSFER-MONOMER": -341.5224834823966, "NACGLCTRANS-MONOMER": -4.63459396660213, "BETT-MONOMER": -143.7438174587447, "CPLX0-7674": -2307.674284385005, "ABC-49-CPLX": 305.8664563962162, "ABC-15-CPLX": -162.12953979346977, "UHPT-MONOMER": -217.43780397219632, "EG12384-MONOMER": -2251.2951088451623, "FABZ-CPLX": -126.11693154349362, "CPLX0-7906": -1209.7872709807273, "RpsR_mono": 42.7420564104152, "PITA-MONOMER": -796.6340194440708, "RsmB_mono": -313.6549938666835, "RpmD_mono": -2.6176189810076407, "DSBBPROT-MONOMER": -245.8867912822202, "CPLX0-3976_edit": -265.43370542342115, "RIBULP3EPIM-MONOMER": 1.7495596358129356e-32, "TSA-REDUCT-MONOMER": -2240.823228751471, "MHPF-MONOMER": -3104.97346170707, "DIHYDROFOLATEREDUCT-MONOMER": -190.22240251745117, "RplI_mono": -911.7065052471343, "CPLX0-3201": 574.1906256443716, "RNase_G_dim": -1014.4924704262963, "YRBG-MONOMER": -103.84262312889555, "B0260-MONOMER": -480.5857080393398, "EG10153-MONOMER": 387.96754021466586, "CPLX0-7": -1410.5097733813543, "CPLX-169": -1441.7068055571133, "RluB_mono": 32.94782479192857, "MYRISTOYLACYLTRAN-MONOMER": -568.3665493787774, "ABC-24-CPLX": 212.38858089890275, "XYLE-MONOMER": -222.5030081802092, "THIH-MONOMER_THIF-MONOMER_THII-MONOMER_THIS-MONOMER": 590.3817357890271, "TrmU_mono": -205.446011749216, "PGK-CPLX": -677.0123036870353, "NANT-MONOMER": -236.05515370861303, "EG11639-MONOMER": -865.7431585501051, "GreB_mono": -159.85987282044, "RlmL_dim": -3007.8511216984816, "G7914-MONOMER": -2757.0504221532433, "SHIA-MONOMER": -285.76570992270035, "ABC-42-CPLX": 811.9571671410316, "EG10108-MONOMER": 207.2237049975639, "CPLX0-7720": -300.19379649123545, "BADH-CPLX": 1290.989730828323, "LYSP-MONOMER": -445.93580018365344, "G7860-MONOMER": -2163.8414495519714, "EG11591-MONOMER": -225.4830210283319, "ALTRODEHYDRAT-MONOMER": 526.5303201320665, "RpsS_mono": 29.340217668941328, "ABC-2-CPLX": 730.3144107275378, "YAAJ-MONOMER": -934.5765736633729, "CPLX0-7616": -17816.108013473284, "CPLX0-231": -3773.562708971064, "ABC-20-CPLX": -2260.3046331505707, "CPLX0-3141": -151.38552388393967, "NIRC-MONOMER": -275.47590477129404, "CPLX0-7811": -7672.186856051227, "EG11822-MONOMER": 652.6563401543519, "CPLX0-1942": 766.9811259655049, "GLPT-MONOMER": -513.5687332188567, "GALACTITOLPDEHYD-MONOMER": -2263.1326528464606, "PDXY-MONOMER": -78.34925807899972, "RimM_mono": 209.37266177807265, "RpsB_mono": -1003.8221029414033, "MANNPISOM-MONOMER": -427.5715296308625, "ARGSUCCINLYA-MONOMER": -3.473503887458478e-27, "CPLX0-240": -902.8849879604567, "CPLX0-7535": -1559.601266624866, "G6782-MONOMER": 134.11899896849218, "DEOA-CPLX": -1146.2093716807794, "GLUCONOKINI-MONOMER": 203.1386073484166, "PHEP-MONOMER": -400.6524077884333, "HEMX-MONOMER": 542.1683742007766, "CHAA-MONOMER": -689.0045579825236, "CPLX0-3001": -918.3690786258504, "InfB_mono": -1822.0403348702232, "RIBONUCLEOSIDE-DIP-REDUCTII-CPLX": -2374.7073551949393, "EG11984-MONOMER": 227.31992984514983, "ABC-12-CPLX": -310.63854035735386, "EG11189-MONOMER": -52.128244453588074, "ACETOACETYL-COA-TRANSFER-CPLX": 921.5364808829412, "CPLX0-7643": -3293.4756415578668, "ADHP-MONOMER": -266.6678959034286, "ASL-MONOMER": -886.2605678307287, "CPLX0-3741": 687.9751804667974, "APO-ENTB": 470.2568020758345, "RpmE_mono": -19.360721616047528, "CPLX0-7653": -2437.0284656625313, "RpsO_mono": -74.84337652337678, "B0070-MONOMER": -1308.2975024916634, "G7410-MONOMER": 273.67656235953825, "G7167-MONOMER": 122.05533662569236, "GABP-MONOMER": -338.0350753805083, "CPLX0-1721": -2994.568312980081, "RHAT-MONOMER": -232.38615462528682, "G7431-MONOMER": -260.66108199649045, "DHPDIOXYGEN-CPLX": 696.9418501620503, "NHAB-MONOMER": -1255.9961236080237, "RlmH_dim": -4743.593584789657, "CARNDEHYDRA-CPLX": -3994.58842799057, "RpmH_mono": -225.535959317866, "CPLX0-7520": 1211.2640071773246, "CPLX0-252": -1486.0893893996388, "FRUCBISALD-CLASSII": -905.6521180093941, "B2170-MONOMER": -232.48569617992896, "THIOREDOXIN-REDUCT-NADPH-CPLX": -180.51595836724704, "RHTC-MONOMER": -230.89715481431548, "ATPASE-1-CPLX_no_MONOMER0-12": -2074.1677725664645, "RlmF_mono": -144.21000037633803, "ABC-11-CPLX": -7477.274351360378, "ABC-14-CPLX": 208.43019361694158, "Tig_mono": -826.4029292104622, "CPLX0-251": 425.9641835407043, "CPLX0-7819": -684.1881904519415, "Asp_RS_dim": -1622.3345862157903, "EG10299-MONOMER": 171.3389234510734, "YCHM-MONOMER": -1169.461397111086, "RpmG_mono": -396.0735945703582, "ABC-27-CPLX": -420.98762365507554, "CPLX0-7717": -1809.0215677905107, "CPLX0-1923_EG10306-MONOMER": 1130.5939092114106, "B1296-MONOMER": -185.32580744171796, "EG12312-MONOMER": -613.6433521086354, "ABC-56-CPLX": -10.836866347929721, "RFBX-MONOMER": -219.30821911263803, "B0709-MONOMER": -373.31372068713216, "THIG-MONOMER": -59.52993845511234, "G7493-MONOMER": -334.890466002665, "SPOT-MONOMER": 390.75636308602185, "MALONYL-COA-ACP-TRANSACYL-MONOMER": -751.2493008091258, "ASPKINIII-CPLX": -1471.624683510726, "CPLX0-1581": -237.45479968751025, "CPLX0-1669": -4772.074576489067, "EG11339-MONOMER": -3833.785681126306, "GLUTSEMIALDEHYDROG-CPLX": -3108.3808462923653, "HCAMULTI-CPLX": 1194.3725737766918, "CPLX0-2081": -1471.7364425390663, "GNTT-MONOMER": -1171.041904923904, "MONOMER0-341": -336.33003454382276, "CPLX0-7717_G6561-MONOMER": -2996.2033936122166, "EG12438-MONOMER": 151.22680840501118, "QueA_mono": -491.05451722987823, "DCTA-MONOMER": -200.2326962359695, "CPLX0-7847": 163.5770588435554, "MALTODEXGLUCOSID-MONOMER": 534.8095104405603, "Rrf_mono": -116.02802857167332, "CPLX-157": -5274.2355211440145, "3-OXOACYL-ACP-REDUCT-MONOMER": 13.582208835651587, "NICOTINATEPRIBOSYLTRANS-MONOMER": -283.7295907317563, "CPLX-163": -3431.936486877007, "CPLX0-7878": 1026.8215761028152, "GALP-MONOMER": -1019.1533654468577, "G7859-MONOMER": -58.7403084613918, "CPLX0-236": 292.6140259727517, "ALDOSE1EPIM-MONOMER": 560.111728234658, "AMINEOXID-CPLX": 1136.0871544241015, "YggJ_dim": -1177.0427479277062, "G6519-MONOMER": 190.58432862409563, "RplE_mono": 14.205730944774078, "CPLX0-7843": -9461.528454595697, "GLUCONREDUCT-MONOMER": -1918.2597897188932, "CPLX-168": -2955.907627290263, "ASP-SEMIALDEHYDE-DEHYDROGENASE-CPLX": -350.3431601200054, "EG12130-MONOMER_EG12131-MONOMER": -811.1152411124306, "FusA_mono": -33.32667876978043, "CYSTATHIONINE-BETA-LYASE-CPLX": -1308.9946660647063, "RpsT_mono": -268.8613033699262, "EG10606-MONOMER": 486.8319786948334, "MHPHYDROXY-MONOMER": 461.3286944106873, "CPLX0-201": -5143.896285298406, "ABC-34-CPLX": 246.4957551515877, "AMYLOMALT-MONOMER": 349.4460286896688, "TDK-MONOMER": -114.26887660154048, "2-OCTAPRENYL-METHOXY-BENZOQ-METH-MONOMER": 231.08555296341322, "PURK-CPLX": 310.1153307658921, "CPLX0-3971": 530.7936794001766, "RpsU_mono": -258.4261184310327, "Pro_RS_dim": -1293.8511219668171, "YccK_mono": -278.64962296339945, "EG11110-MONOMER": -1441.7959629520046, "AMP-NUCLEOSID-CPLX": 2586.187285476724, "RplB_mono": 398.7478092984649, "RsmF_mono": -489.7840302009136, "G6567-MONOMER": -1763.7807244404405, "TRANS-CPLX-203": -352.7371198508715, "G6716-MONOMER": -4648.133356791562, "RplW_mono": -46.89606884935233, "NUPC-MONOMER": -873.8065431978753, "ABC-26-CPLX": 1210.0234690157843, "G6622-MONOMER": -96.17270952804753, "6PGLUCONDEHYDROG-CPLX": -1190.9422572213618, "CAIC-MONOMER": 258.3880677197737, "PYRNUTRANSHYDROGEN-CPLX": -3968.5050290457225, "CITRATE-SI-SYNTHASE": -3903.483352875205, "YEAV-MONOMER": -1362.4128106849628, "DTDPDEHYRHAMREDUCT-MONOMER": -169.6347658258614, "EG11702-MONOMER": 38.66299945401081, "EG12407-MONOMER": 72.4513780757741, "UROGENDECARBOX-MONOMER": -1166.4650569909768, "RlmM_mono": -538.5561894805703, "CPLX0-7732": -1742.4893071367896, "ThiI_mono": -317.4553056560772, "ABC-25-CPLX": 81.47280056634425, "ABC-33-CPLX": 1118.5444695925773, "GrpE_dim": -722.8246341128288, "G7841-MONOMER": 567.6363291203538, "AROA-MONOMER": -969.240060254166, "transGroES_hepta": -914.1948984429837, "DCTP-DEAM-CPLX": 502.32343099447525, "RpoS_mono": -217.2270616224754, "EG10048-MONOMER": 135.43199866576384, "ENTA-CPLX": 2.0495547435027423e-31, "POTE-MONOMER": -261.47631747634955, "RplR_mono": -46.61619124398433, "ALARACEBIOSYN-MONOMER": -444.924566128415, "LCTP-MONOMER": -2232.5941911874106, "G6522-MONOMER": 126.86273152060053, "7KAPSYN-CPLX": 621.6723307934674, "G6521-MONOMER": -1.6165635965267768, "RbfA_mono": 67.58836971811282, "METHGLYSYN-CPLX": -959.7680693986586, "ANSA-CPLX": 817.6660294825014, "MHPELY-MONOMER": 270.49972490446976, "EG10564-MONOMER": -3.128550716455746, "CPLX0-7466": 117.20038627600174, "MANNPGUANYLTRANGDP-MONOMER": 206.63966405213998, "CPLX0-7877": -1311.9814012085455, "TRANSALDOLA-MONOMER": -379.5842294471884, "CPLX0-7462": -0.0, "GUANYL-KIN-CPLX": -344.8537428667091, "CMR-MONOMER": -1021.2000080605974, "ALPHA-AMYL-CYTO-MONOMER": 369.59833218571634, "MANNONDEHYDRAT-MONOMER": -36.215489507387296, "CPLX0-7887": -1178.7500976607832, "CPLX-164": -5457.345864038211, "DALADALALIGA-MONOMER": -213.23605849048818, "PGPPHOSPHAB-MONOMER": -710.3111353355109, "ABC-5-CPLX": 3714.6273484406115, "EG10723-MONOMER": -1469.5690538638235, "UDPACYLGLCNACDEACETYL-MONOMER": 176.72646876666445, "CPLX0-2061": 795.37984864284, "SPERMIDINESYN-CPLX": -1748.0816573013497, "MANNPDEHYDROG-MONOMER": -2.3310298682190982e-29, "GAPDH-A-CPLX": -1330.0756599880172, "KsgA_mono": 220.56296907515636, "GLTS-MONOMER": -972.1207925348921, "Asn_RS_dim": -1035.21754134302, "HMP-P-KIN-CPLX": -2695.6961306184776, "CPLX0-7660": -866.2358234226936, "EG12015-MONOMER": -420.82295082220367, "EG11600-MONOMER": 12.157887471638405, "G7446-MONOMER": 304.89687312166603, "EG12318-MONOMER": -525.2408383472092, "ERYTHRON4PDEHYDROG-MONOMER": -1684.9812865932658, "ABC-304-CPLX": 120.27843924311881, "IMP-DEHYDROG-CPLX": -5366.703040480006, "G6960-MONOMER": -3207.680026653312, "RhlB_dim": -573.3119030415139, "DusB_mono": -646.5659664414808, "EG12445-MONOMER": -490.0687057281728, "CPLX0-7629": -780.6729503338272, "CPLX-158": -4406.221559693491, "GLYC3PDEHYDROGBIOSYN-CPLX": -3.0563029821686345e-27, "EG11796-MONOMER": 264.1788872837213, "GLYCOGEN-BRANCH-MONOMER": 490.88070206768924, "CPLX0-3954": 651.5147781239709, "CPLX0-2141": -2379.2052959547586, "DALADALALIGB-CPLX": -24.681236199399795, "G7949-MONOMER": 50.2262438796853, "TDPFUCACTRANS-MONOMER": 56.85760977398358, "ACETYL-COA-ACETYLTRANSFER-CPLX": -0.0, "ABC-63-CPLX": -1638.4356279869562, "EG12210-MONOMER": -34.77963681677622, "G6208-MONOMER": 154.50628824121233, "UMPKI-CPLX": -2370.3188820299183, "AROD-CPLX": -2423.907878267847, "CPLX0-7788": -1467.0831335267858, "CPLX0-225": 1116.4501115732107, "EG11035-MONOMER": -305.35520868894963, "CPDB-MONOMER": 503.08454036642115, "PROTOHEME-FERROCHELAT-MONOMER": -428.75588630196734, "MALATE-DEHASE": -692.4459280767758, "G7458-MONOMER": -289.8245688979741, "CPLX-165": -6289.452911585435, "GRXB-MONOMER_EG12237-MONOMER": 45.79725902262214, "ABC-35-CPLX": -6460.793369391352, "ENOYL-ACP-REDUCT-NADH-MONOMER": -358.5485585104512, "PrfA_mono": -1247.6084902486714, "PYRROLINECARBREDUCT-CPLX": -4460.28201500656, "PSD-MONOMER": -2152.9834444091357, "RlmB_dim": -4207.053075669381, "THIOESTERII-CPLX": -991.8540002706612, "FUMARASE-C": -2567.45830625313, "RpoE_mono": -1245.8660022547651, "CPLX0-3951": -789.2355297802446, "EG10168-MONOMER": -1283.6671520173463, "CODB-MONOMER": -170.09517270207948, "TmcA_mono": -1223.9077720475575, "EG10669-MONOMER": -397.4000283269255, "ASPAMINOTRANS-DIMER": -890.462937395888, "THZ-KIN-MONOMER": -16.99794577971064, "ATPASE-1-CPLX": -2131.8039487450023, "NICOTINAMID-MONOMER": -596.1992951459023, "MANNONOXIDOREDUCT-MONOMER": 8.870911802313582e-30, "YNFJ-MONOMER": -102.80018485257253, "EG11598-MONOMER": -43.8450413260396, "RpsG_mono": -2213.25400672997, "FOLD-CPLX": -565.7499107912217, "ABC-4-CPLX": -75.89898248541814, "RplX_mono": 110.8020075843653, "CDPDIGLYPYPHOSPHA-MONOMER": 197.45199452684187, "UDPNACETYLGLUCOSAMACYLTRANS-CPLX": -2299.2657893266905, "ABC-13-CPLX": 215.68425860574422, "ACS-MONOMER": -744.2164012210562, "CPLX0-821": -29312.46059456823, "EG10201-MONOMER": -203.83369701470764, "SUCCGLUALDDEHYD-MONOMER": 168.86554530505614, "TPI-CPLX": -1474.4299887869777, "CPLX-153": -3732.1205491057526, "RpsA_mono": -841.5296190253587, "EG10041-MONOMER": -627.6306474890781, "ABC-8-CPLX": -2391.2868954301357, "PRAI-IGPS": 356.4861584455659, "G7146-MONOMER": -73.80566888190724, "RplA_mono": -5368.184754391201, "PRIBFAICARPISOM-MONOMER": -0.0, "EG12195-MONOMER": -17.1180137589564, "URAA-MONOMER": -375.82435515459537, "ABC-40-CPLX": -50.27466465041912, "RplK_mono": 3.936669287497481, "YHAU-MONOMER": -384.43720241957493, "FABB-CPLX": -978.4730625337395, "RplO_mono": -2675.276744292987, "ABC-22-CPLX": -2757.782064050908, "EG10154-MONOMER": -829.6971494650775, "ENTD-MONOMER": -1703.1783541524678, "ARCD-MONOMER": -454.21913069636895, "FliA_mono": -851.5178591453687, "AROE-MONOMER": -19.377430887305028, "TruB_mono": -288.1563115487711, "RplC_mono": -2409.4874110338324, "IDONDEHYD-MONOMER": 1.4990542455867988e-27, "ABC-32-CPLX": 184.79503397506284, "CPLX0-3970": -25.625995384558365, "RIB5PISOMA-CPLX": -552.0425342191429, "6PFK-1-CPX": -1348.5973032913691, "EG11724-MONOMER": -830.4553443214212, "TRANS-CPLX-201": -2536.974973250172, "RsmH_mono": -271.0885841581826, "EG11905-MONOMER": -2259.112315812248, "EG11433-MONOMER": 229.632109188217, "CPLX0-3881": 533.1791607331437, "MHPT-MONOMER": -1010.8043050433441, "RpsH_mono": 32.01978719835218, "PITB-MONOMER": -1001.2450827833528, "CPLX0-7694": 1240.907705674062, "SelB_mono": 378.89844870025723, "TDCC-MONOMER": -1152.236449725879, "G6188-MONOMER": -830.7295112409408, "CHORPYRLY-MONOMER": -637.4265531882509, "RpmA_mono": -257.1929531510818, "DEOD-CPLX": -4266.757175297596, "RplM_mono": -468.36983457075235, "CPLX0-7904": -1327.9888420603834, "PURE-CPLX": -6093.8282111595445, "TrmA_mono": -476.21268379713706, "COBS-MONOMER": -182.6303738635585, "KDGT-MONOMER": -307.2472670883892, "G7170-MONOMER": -466.41533585477157, "PHOSPHASERSYN-CPLX": -69.00219098871409, "EG11351-MONOMER": 60.15271735793892, "EG10696-MONOMER": 322.88373613391013, "ABC-10-CPLX": -1001.9017103226156, "YGGA-MONOMER": -541.7334802162653, "PGLYCDEHYDROG-CPLX": -2020.8509320325595, "UGD-MONOMER": 316.5740791214159, "G6806-MONOMER": 73.75802890707867, "CPLX0-1142": -1037.3539117625912, "RIBAZOLEPHOSPHAT-MONOMER": 103.06600698064963, "EG10203-MONOMER": -455.2543970216034, "ACYLCOADEHYDROG-MONOMER": -1021.5961881931418, "RplU_mono": 34.27207219244302, "G6849-MONOMER": -238.27822499257272, "FUCP-MONOMER": -196.03710352603133, "SDAC-MONOMER": -2082.418063111453, "PANF-MONOMER": -189.31876837354181, "CPLX0-3952": -522.8927108838415, "G6414-MONOMER_CPLX0-1923": 556.3117906894066, "MMUM-MONOMER": -1170.733665879811, "GDHA-CPLX": -2650.363781052227, "RplD_mono": 56.51530333624316, "HOMSUCTRAN-CPLX": -517.4787460068468, "ALD-CPLX": -3399.5778095255155, "YGJE-MONOMER": -527.7926963879672, "UDPHYDROXYMYRGLUCOSAMNACETYLTRANS-MONO": -94.99198441956274, "COBU-CPLX": 101.1373915505316, "G6715-MONOMER": -0.0, "G7090-MONOMER_EG11982-MONOMER": -1110.6867800234227, "GMP-REDUCT-CPLX": -1333.755885648191, "G6621-MONOMER": -258.6843601651936, "G7945-MONOMER": 67.25824040313131, "MALTACETYLTRAN-CPLX": -174.2062533454264, "EG12267-MONOMER": 244.76813998876113, "CITLY-CPLX": -9312.2928037308, "CPLX-154": -3134.4174786356216, "Tsf_mono": -348.3822806304513, "CPLX0-3661": -896.4656969002622, "CPLX-7": -591.8990700943357, "EG10122-MONOMER": -303.2005335922948, "CPLX0-7530": -0.5980227798885125, "KDO-8PSYNTH-CPLX": -2016.085913043249, "UDPMANACATRANS-MONOMER": 168.83502402584438, "AMPG-MONOMER": -1026.9873631023083, "EG12450-MONOMER": 589.0398965998518, "QueF_dim": 129.5134318403548, "PALMITOTRANS-MONOMER": -563.7277617076712, "EG10144-MONOMER": 27.387341094295056, "CHORISMUTPREPHENDEHYDRAT-CPLX": -935.9337122866112, "CPLX0-7533": -0.0, "DEHYDDEOXGALACTKIN-MONOMER": 231.60079683894344, "RluA_mono": -1845.4974893255874, "CPLX0-7655": -4408.685377969574, "RpmC_mono": 27.11349028895974, "COBALADENOSYLTRANS-MONOMER": 7.6750074589140605e-31, "RPOA-MONOMER": -245.95356821888112, "DIHYDROPICRED-CPLX": -1117.719998462884, "CPLX0-1962": -525.0763832066503, "TufB_mono": 42.324502871516124, "RpoN_mono": -57.88567617110033, "ENTF-MONOMER": -2966.70661380827, "NusG_mono": 103.04574430691436, "EG12394-MONOMER": 229.75158115051536, "G6700-MONOMER": -47.30450597049425, "G7921-MONOMER": -93.51925184855028, "G6520-MONOMER": 97.92115962920484, "CPLX-166": -3182.0497629602633, "TruA_dim": 127.00118888808113, "CHORISMUTPREPHENDEHYDROG-CPLX": -2218.467185905328, "RplJ_mono": -278.59917422657344, "G7457-MONOMER": -193.87790726353407, "ACETOLACTSYNIII-CPLX": -1079.3994362751453, "ASPKINIIHOMOSERDEHYDROGII-CPLX": -0.0, "ANSP-MONOMER": -450.0792207516009, "RplV_mono": 77.47800766879158, "TREHALOSE6PSYN-MONOMER": 274.84137768221046, "NARK-MONOMER": -1049.4213222630615, "GNTP-MONOMER": -1195.652742231335, "BTUE-MONOMER": 35.41425564461466, "CPLX0-3951_G6561-MONOMER": -1976.4173556019505, "RplN_mono": 144.68102863716246, "CPLX0-237": -2126.926443951269, "CPLX0-3641": -451.1388287337887, "CPLX0-7684": -204.3945551620343, "CPLX0-7718": 2878.7013501415868, "EG12287-MONOMER": -3880.042490367853, "RpmF_mono": -217.19952877011093, "CPLX0-7641": -814.486853554958, "PUTP-MONOMER": -520.3094296601727, "EG11595-MONOMER_EG11666-MONOMER": -959.9133904620934, "CPLX0-1667": -0.0, "UBIX-MONOMER_DHHB-METHYLTRANSFER-MONOMER": -78.20129998360534, "G6967-MONOMER": 11.309022616055904, "NACMURLALAAMI1-MONOMER": -227.4794072555819, "EG13236-MONOMER": 654.3379562797949, "CPLX0-761": -1211.8744660089833, "YIDK-MONOMER": -239.80286288791174, "GlnS_mono": -605.6032951828478, "N-ACETYLTRANSFER-CPLX": -1469.7381647385728, "RpmI_mono": -521.9446436454435, "CPLX0-7532": -3565.9411915451055, "2-ISOPROPYLMALATESYN-MONOMER": 552.4467847121049, "DnaK_mono": 447.5692073204003, "EG11341-MONOMER": 125.99361322454386, "G7164-MONOMER": -148.92018015778368, "TilS_mono": -376.4060878870054, "METNIQ-METHIONINE-ABC-CPLX": -405.0062431872139, "EG10341-MONOMER": 450.4743145292064, "GLUCOKIN-MONOMER": -548.6953975271272, "InfC_mono": 108.82286138925024, "ABC-53-CPLX": -1090.4257969747066, "XASA-MONOMER": -543.6002308627852, "RIBF-MONOMER": -181.68240597423295, "RpsM_mono": 152.47668002489166, "G7169-MONOMER": 221.26228067129074, "CYCA-MONOMER": -1316.8108067381722, "RIBULOKIN-CPLX": 556.7036661124781, "YfiC_mono": -359.4069405711985, "GLUCOSE-1-PHOSPHAT-CPLX": 541.4079790347774, "SUCCARGDIHYDRO-MONOMER": 536.6323081409182, "MHPCHYDROL-MONOMER": 344.0012372147168, "B2975-MONOMER": -558.9294440489581, "MONOMER0-148": -170.22528956435585, "RpsC_mono": 1.6753438026253118, "ABC-19-CPLX": -2408.7015032900476, "ORNCARBAMTRANSFERI-CPLX": -1626.1943946228912, "ABC-6-CPLX": 738.9664315169232, "CPLX0-7642": -2051.5363696656664, "CPLX0-3943": 78.22310919055033, "RpsE_mono": 100.0622795306582, "MHPDHYDROL-MONOMER": 202.05675352488188, "G7800-MONOMER": 183.47571142311153, "EG12134-MONOMER": -380.07164161498673, "FMNREDUCT-MONOMER": -362.23609734126893, "CARDIOLIPSYN-MONOMER": -1008.5003361240753, "FecI_mono": -664.94684484494, "ABC-16-CPLX": 265.0721779051674, "G7814-MONOMER": -182.5013050479377, "TrmJ_dim": -542.5297116963208, "CPLX0-1923_EG10155-MONOMER": 1133.0410193458324, "ALDHDEHYDROG-MONOMER": -1691.5194389105952, "YrdC_mono": -969.9169082755056, "RsmC_mono": -77.59861514321197, "EG11671-MONOMER": -2182.065783694682, "2-DEHYDROPANTOATE-REDUCT-MONOMER": -439.9490420730783, "ABC-46-CPLX": 448.71103458335847, "PTSI-MONOMER": -1477.4675738855249, "CPLX0-3936": -2199.0007552102497, "UDP-NACMURALGLDAPLIG-MONOMER": 131.47454103018794, "CPLX0-7888": -888.9978090723495, "CPLX-171": -1.8616061244975732, "CPLX0-1943": -1787.79266271168, "HISTCYCLOPRATPPHOS": 237.57981379465892, "G7517-MONOMER": -2212.043354468439, "CMPKI-MONOMER": -145.17054017315704, "SPERMACTRAN-CPLX": 175.45939610124492, "YJIZ-MONOMER": -143.82441393850775, "YqcB_mono": -576.2430808000668, "EG11350-MONOMER": 218.23504114981662, "ABC-9-CPLX": 557.4591217920996, "FEOB-MONOMER": -1392.1354834463018, "RplF_mono": 171.7144649328768, "YggH_mono": -489.5862026459459, "XANTHOSINEPHOSPHORY-CPLX": -6825.20434957149, "G6576-MONOMER": -593.7962864676625, "CPLX0-7695": 305.06176292746227, "UDP-NACMURALGLDAPAALIG-MONOMER": 236.8074121002884, "NRDACTMULTI-CPLX": -1269.7885409337234, "G6708-MONOMER": 69.4125996347533, "DTDPGLUCOSEPP2-MONOMER": 165.3216796183215, "PAPSSULFOTRANS-CPLX": 124.85748371242019, "YICE-MONOMER": -657.6409633885468, "RpsQ_mono": 63.61987303311995, "EG11985-MONOMER": -1480.0515208005518, "ABC-59-CPLX": -2017.7854327152495, "EG11352-MONOMER": -14.911911566296125, "RplP_mono": -21.796350659912584, "DIAMINOPIMEPIM-MONOMER": -1460.2963574007963, "DEHYDDEOXPHOSGALACT-ALDOL-MONOMER": -104.7262937575554, "EG12310-MONOMER": 236.71082741555992, "NACMURLALAAMI2-MONOMER": -1087.424649767894, "PPK-CPLX": -1220.1620971553882, "ABC-64-CPLX": -2091.1374920818052, "ASPCARBCAT-TRIMER": -1410.2896633337748, "CPLX0-224": -3884.7866476722243, "Sra_mono": 13.995009338392213, "FOCB-MONOMER": -6990.021204805702, "G6502-MONOMER": 96.34474422116492, "RpoD_mono": -767.6255577168854, "CPLX0-1924": 1135.769984917537, "EG10374-MONOMER": 455.71788610827485, "G6246-MONOMER": -293.87858723042666, "THIC-MONOMER": 335.4436916414517, "RsuA_mono": -123.28767508559292, "G6657-MONOMER": -203.3307718897466, "LeuS_mono": -1.071295541229844, "ASPKINIHOMOSERDEHYDROGI-CPLX": 6.481992594521347e-26, "YHFM-MONOMER": -284.3212579662954, "RFFTRANS-MONOMER": 30.81527227784847, "YADQ-MONOMER": -393.92626341030643, "LACY-MONOMER": -1366.5881001528444, "EG11674-MONOMER": -448.88194563105685, "YIDT-MONOMER": -313.9349213498842, "CPLX0-1261": -1035.879889806064, "SAICARSYN-CPLX": -911.6888547766523, "GLUTRACE-CPLX": -3309.5346210615307, "cisGroES_hepta": -914.1948984429837, "YheLMN_cplx": -1447.7936847337126, "TatA_MONOMER": 114.71988572288873, "TatE_MONOMER": -132.0759618546766, "TatBC_octa": -11603.18340342238, "SecA_MONOMER": -1574.8263055599255, "SecB_tetra": -1819.467117417104, "SRP-CPLX": 2826.8393895087006, "Sec-CPLX": -2656.9912938999796, "LolA_MONOMER": -599.0396464367471, "LolB_MONOMER": 321.18598402070626, "LolCDE-CPLX": -2311.1709990582585, "Bam-CPLX": -1641.5168010541772, "YidC_MONOMER": -628.7540494325253, "SurA_MONOMER": -1723.697635959018, "Lgt_MONOMER": -82.55057619920359, "LspA_MONOMER": -16.22725009752887, "FtsY_MONOMER": -1952.2406833714351, "ACETYL-COA-CARBOXYLMULTI-CPLX_mod_btn": -4922.03390885994, "ACETOLACTSYNI-CPLX_mod_mg2_mod_fad_mod_thmpp": -1548.2973294884894, "PABASYN-CPLX_mod_mg2": -641.3743570394729, "2OXOGLUTARATEDEH-CPLX_mod_mg2_mod_lipo": 13128.532623467807, "ANTHRANSYN-CPLX_mod_mg2": -4926.055589515569, "ANTHRANSYN-CPLX_mod_cobalt2": -4918.891320048948, "ANTHRANSYN-CPLX_mod_fe2": -4919.575582226089, "ASPCARBTRANS-CPLX_mod_zn2": -1195.637135544814, "ATPSYN-CPLX_mod_mg2": -13829.389015300814, "CARBPSYN-CPLX_mod_mg2": -3231.3081293046334, "CARBPSYN-CPLX_mod_mn2": -3225.028811048659, "CARBPSYN-CPLX_mod_cobalt2": -3224.1438598380114, "CARBPSYN-CPLX_mod_cd2": -3224.1438598380114, "CARBPSYN-CPLX_mod_zn2": -3222.711811523787, "APP-UBIOX-CPLX_mod_pheme_mod_hemed": -3135.4636281584085, "CYT-D-UBIOX-CPLX_mod_pheme_mod_hemed": -1256.4014658601466, "DIMESULFREDUCT-CPLX_mod_bmocogdp": 607.3197480176041, "ETHAMLY-CPLX_mod_adocbl": -9936.595608066005, "SULFITE-REDUCT-CPLX_mod_4fe4s_mod_sheme_mod_fmn_mod_fad": -13802.000258849841, "FORMATEDEHYDROGO-CPLX_mod_bmocogdp": -2350.0725686891283, "FORMATEDEHYDROGN-CPLX_mod_bmocogdp": -5942.767836278262, "HYDROG3-CPLX_mod_ni2": -3595.8051530437283, "FUMARATE-REDUCTASE_mod_1:pheme_mod_3fe4s_mod_4fe4s_mod_fad_mod_2fe2s": -1818.9707413094677, "ANGLYC3PDEHYDROG-CPLX_mod_fmn": -712.3588107029227, "GLUTAMATESYN-CPLX_mod_fe2_mod_fad": -7889.379006420825, "FORMHYDROGI-CPLX_mod_ni2_mod_4fe4s": -2274.8325441898887, "FORMHYDROG2-CPLX_mod_ni2_mod_fe2": 394.50934148829333, "NADH-DHI-CPLX_mod_2fe2s_mod_4fe4s_mod_fmn": -8707.624719177109, "NITRITREDUCT-CPLX_mod_2fe2s_mod_fad_mod_sheme": 1062.5123339626864, "PYRUVATEDEH-CPLX_mod_mg2_mod_fad_mod_thmpp_mod_lipo": -74808.50220328347, "Phe_RS_tetra_mod_mg2": -2718.881347918961, "SUCC-DEHASE_mod_3fe4s_mod_fad_mod_2fe2s_mod_4fe4s": -1345.7601221002153, "LTARTDEHYDRA-CPLX_mod_4fe4s": 549.5435386891834, "TMAOREDUCTI-CPLX_mod_bmocogdp": 1376.5838203986607, "TRYPSYN_mod_pydx5p": 338.8390203309981, "CPLX0-1762_mod_fad_mod_2fe2s": 617.8114102048021, "AAS-MONOMER_mod_mg2": -1589.0547858221787, "CPLX0-1_mod_fad": 1528.2297538529706, "RIBONUCLEOSIDE-DIP-REDUCTI-CPLX_mod_mg2_mod_fe2": -1827.9279746219868, "CPLX0-301_mod_mn2": -2690.2652364871774, "PHOSGLYCMUTASE_mod_23bpg": -1012.4821147564847, "PPPGPPHYDRO-CPLX_mod_nh4_mod_mg2": 587.8667758253815, "CPLX0-7630_mod_ca2": -2353.8488831757363, "ALPHA-AMYL-PERI-MONOMER_mod_ca2": 854.5659529379859, "G6437-MONOMER_mod_ca2_mod_pqq": -848.5091002696286, "GLYCPDIESTER-PERI-CPLX_mod_ca2": 190.75095028786538, "DIACYLGLYKIN-CPLX_mod_cd2_mod_zn2_mod_mg2_mod_mn2_mod_cobalt2": -936.5332095252829, "AROB-MONOMER_mod_cobalt2_mod_nad": -3020.892168395958, "EG11817-MONOMER_mod_cobalt2": -409.87796702612206, "EG11957-MONOMER_mod_cobalt2": -2239.9511948443305, "CPLX0-7625_mod_cobalt2": -775.3554135641292, "CPLX0-7622_mod_4fe4s": 453.39971844287777, "LSERINEDEAM1-MONOMER_mod_4fe4s": 358.11350104060824, "LSERINEDEAM2-MONOMER_mod_4fe4s": 238.39122286353938, "G6886-MONOMER_mod_cu2": 228.04574502488092, "METHYLENETHFREDUCT-CPLX_mod_fad": -1224.9527644648301, "UDHA-CPLX_mod_fad": -2181.0883708512542, "ADHE-CPLX_mod_fe2": -66468.6937643718, "AROF-CPLX_mod_2:fe2": 899.7978583668983, "AROG-CPLX_mod_fe2": -1434.78262506606, "GALACTARDEHYDRA-MONOMER_mod_fe2": 291.18368929990595, "GALACTURIDYLYLTRANS-CPLX_mod_fe2_mod_zn2": -2215.3152764307447, "CPLX0-227_mod_fe2": 421.0823055385672, "LACTALDREDUCT-CPLX_mod_fe2": -2152.685388838057, "SUPEROX-DISMUTFE-CPLX_mod_fe3": -286.1103056678612, "AROC-CPLX_mod_fmnh2": -7023.297511193386, "AROC-CPLX_mod_fadh2": -6995.88028537096, "CFA-CPLX_mod_hco3": 699.3662791378963, "CPLX0-7882_mod_hco3": 1261.6539845298407, "RHAMNULPALDOL-CPLX_mod_k_mod_zn2": -1040.9619359279134, "S-ADENMETSYN-CPLX_mod_4:k_mod_1:mg2": -1830.2653241012183, "S-ADENMETSYN-CPLX_mod_4:k_mod_1:mn2": -1823.9860058452439, "S-ADENMETSYN-CPLX_mod_4:k_mod_1:cobalt2": -1823.1010546345963, "S-ADENMETSYN-CPLX_mod_4:k_mod_1:zn2": -1821.6690063203719, "S-ADENMETSYN-CPLX_mod_4:k_mod_1:cd2": -1823.1010546345963, "S-ADENMETSYN-CPLX_mod_4:k_mod_1:ni2": -1823.154117292044, "S-ADENMETSYN-CPLX_mod_4:k_mod_1:ca2": -1827.0264786854257, "S-ADENMETSYN-CPLX_mod_4:nh4_mod_1:mg2": -1847.9023454486864, "S-ADENMETSYN-CPLX_mod_4:nh4_mod_1:mn2": -1841.623027192712, "S-ADENMETSYN-CPLX_mod_4:nh4_mod_1:cobalt2": -1840.7380759820646, "S-ADENMETSYN-CPLX_mod_4:nh4_mod_1:zn2": -1839.30602766784, "S-ADENMETSYN-CPLX_mod_4:nh4_mod_1:cd2": -1840.7380759820646, "S-ADENMETSYN-CPLX_mod_4:nh4_mod_1:ni2": -1840.7911386395122, "S-ADENMETSYN-CPLX_mod_4:nh4_mod_1:ca2": -1844.6635000328938, "S-ADENMETSYN-CPLX_mod_4:tl_mod_1:mg2": -1682.9656913692766, "S-ADENMETSYN-CPLX_mod_4:tl_mod_1:mn2": -1676.6863731133021, "S-ADENMETSYN-CPLX_mod_4:tl_mod_1:cobalt2": -1675.8014219026547, "S-ADENMETSYN-CPLX_mod_4:tl_mod_1:zn2": -1674.36937358843, "S-ADENMETSYN-CPLX_mod_4:tl_mod_1:cd2": -1675.8014219026547, "S-ADENMETSYN-CPLX_mod_4:tl_mod_1:ni2": -1675.8544845601023, "S-ADENMETSYN-CPLX_mod_4:tl_mod_1:ca2": -1679.726845953484, "S-ADENMETSYN-CPLX_mod_4:cs_mod_1:mg2": -1747.2410258175269, "S-ADENMETSYN-CPLX_mod_4:cs_mod_1:mn2": -1740.9617075615524, "S-ADENMETSYN-CPLX_mod_4:cs_mod_1:cobalt2": -1740.076756350905, "S-ADENMETSYN-CPLX_mod_4:cs_mod_1:zn2": -1738.6447080366804, "S-ADENMETSYN-CPLX_mod_4:cs_mod_1:cd2": -1740.076756350905, "S-ADENMETSYN-CPLX_mod_4:cs_mod_1:ni2": -1740.1298190083526, "S-ADENMETSYN-CPLX_mod_4:cs_mod_1:ca2": -1744.0021804017342, "S-ADENMETSYN-CPLX_mod_4:LI_mod_1:mg2": -1857.7248761996323, "S-ADENMETSYN-CPLX_mod_4:LI_mod_1:mn2": -1851.4455579436578, "S-ADENMETSYN-CPLX_mod_4:LI_mod_1:cobalt2": -1850.5606067330104, "S-ADENMETSYN-CPLX_mod_4:LI_mod_1:zn2": -1849.1285584187858, "S-ADENMETSYN-CPLX_mod_4:LI_mod_1:cd2": -1850.5606067330104, "S-ADENMETSYN-CPLX_mod_4:LI_mod_1:ni2": -1850.613669390458, "S-ADENMETSYN-CPLX_mod_4:LI_mod_1:ca2": -1854.4860307838396, "S-ADENMETSYN-CPLX_mod_4:na1_mod_1:mg2": -1842.5407015416397, "S-ADENMETSYN-CPLX_mod_4:na1_mod_1:mn2": -1836.2613832856653, "S-ADENMETSYN-CPLX_mod_4:na1_mod_1:cobalt2": -1835.3764320750179, "S-ADENMETSYN-CPLX_mod_4:na1_mod_1:zn2": -1833.9443837607932, "S-ADENMETSYN-CPLX_mod_4:na1_mod_1:cd2": -1835.3764320750179, "S-ADENMETSYN-CPLX_mod_4:na1_mod_1:ni2": -1835.4294947324654, "S-ADENMETSYN-CPLX_mod_4:na1_mod_1:ca2": -1839.301856125847, "PKI-COMPLEX_mod_mg2_mod_k": -1603.4619396718156, "PKI-COMPLEX_mod_mn2_mod_k": -1597.1826214158411, "PKII-CPLX_mod_mg2_mod_k": -1312.939205340743, "PKII-CPLX_mod_mn2_mod_k": -1306.6598870847686, "PANTOATE-BETA-ALANINE-LIG-CPLX_mod_mg2_mod_k": 601.2081724936115, "PANTOATE-BETA-ALANINE-LIG-CPLX_mod_mg2_mod_nh4": 596.7989171567444, "PANTOATE-BETA-ALANINE-LIG-CPLX_mod_mn2_mod_k": 607.487490749586, "PANTOATE-BETA-ALANINE-LIG-CPLX_mod_mn2_mod_nh4": 603.0782354127189, "HOMOSERKIN-CPLX_mod_k_mod_mg2": -3491.64492022972, "AIRS-CPLX_mod_k_mod_mg2": -616.4575396342658, "CPLX0-322_mod_k_mod_mg2": -642.2464064005593, "CPLX0-7647_mod_k_mod_mg2": -5789.315542986868, "UDP-NACMURALA-GLU-LIG-MONOMER_mod_k_mod_mg2": -7973.247660497409, "G6986-MONOMER_mod_k_mod_mg2": 189.94215593062785, "NADH-DHII-MONOMER_mod_mg2_mod_cu_mod_fad": 264.11161556144043, "ARGDECARBOXBIO-CPLX_mod_mg2_mod_4:pydx5p": 1074.426855259874, "PYRUVOXID-CPLX_mod_mg2_mod_thmpp_mod_fad": -2718.1495628123457, "PEPCARBOXYKIN-MONOMER_mod_mg2": -429.4714966081173, "PEPCARBOXYKIN-MONOMER_mod_ca2": -426.2326511923247, "PEPCARBOXYKIN-MONOMER_mod_mn2": -423.19217835214295, "HEMEOSYN-MONOMER_mod_mg2": -125.02655678489563, "HEMEOSYN-MONOMER_mod_ca2": -121.78771136910296, "GLY3KIN-MONOMER_mod_mg2": 8.195018187484415, "GLY3KIN-MONOMER_mod_cobalt2": 15.359287654106325, "GLY3KIN-MONOMER_mod_mn2": 14.474336443458824, "GLY3KIN-MONOMER_mod_fe2": 14.675025476965164, "GLY3KIN-MONOMER_mod_ca2": 11.433863603277086, "PD04413_mod_mg2": 164.4980629159003, "PD04413_mod_mn2": 170.77738117187474, "PD04413_mod_ca2": 167.73690833169297, "PD04413_mod_zn2": 173.0943806967468, "PD04413_mod_cu2": 172.6854457905375, "PD04413_mod_cd2": 171.66233238252224, "PD04413_mod_cobalt2": 171.66233238252224, "PD04413_mod_ni2": 171.60926972507457, "NUCLEOSIDE-DIP-KIN-CPLX_mod_mg2": -981.3825263639858, "NUCLEOSIDE-DIP-KIN-CPLX_mod_mn2": -975.1032081080114, "NUCLEOSIDE-DIP-KIN-CPLX_mod_ca2": -978.1436809481932, "FOLXTET-CPLX_mod_mg2": -4241.311044338825, "FOLXTET-CPLX_mod_mn2": -4235.031726082851, "FOLXTET-CPLX_mod_ca2": -4238.072198923032, "ADENYLYLSULFKIN-CPLX_mod_mg2": -2597.343845721867, "ADENYLYLSULFKIN-CPLX_mod_mn2": -2591.064527465893, "ADENYLYLSULFKIN-CPLX_mod_cobalt2": -2590.1795762552456, "ADENYLYLSULFKIN-CPLX_mod_cd2": -2590.1795762552456, "ASPARTASE-CPLX_mod_mg2": -2362.7674316584353, "ASPARTASE-CPLX_mod_mn2": -2356.488113402461, "ASPARTASE-CPLX_mod_cobalt2": -2355.603162191813, "CPLX0-7712_mod_mg2": 272.722145977496, "CPLX0-7712_mod_mn2": 279.00146423347036, "NAD-SYNTH-CPLX_mod_mg2": -436.7792582731089, "NAD-SYNTH-CPLX_mod_mn2": -430.49994001713446, "ADENPRIBOSYLTRAN-CPLX_mod_mg2": -521.807389685701, "ADENPRIBOSYLTRAN-CPLX_mod_mn2": -515.5280714297265, "GLYCEROL-KIN-CPLX_mod_mg2": -6298.1656807779245, "GLYCEROL-KIN-CPLX_mod_mn2": -6291.88636252195, "HOLO-ACP-SYNTH-CPLX_mod_mg2": -226.8263524194526, "HOLO-ACP-SYNTH-CPLX_mod_mn2": -220.5470341634782, "ISOCIT-LYASE_mod_mg2": 272.8990986471856, "ISOCIT-LYASE_mod_mn2": 279.17841690316004, "FPPSYN-MONOMER_mod_mg2": 406.55152061811987, "FPPSYN-MONOMER_mod_mn2": 412.8308388740943, "G6954-MONOMER_mod_mg2": -40.39313529257822, "G6954-MONOMER_mod_mn2": -34.11381703660381, "EG11829-MONOMER_mod_mg2": -507.678575944796, "EG11829-MONOMER_mod_mn2": -501.3992576888216, "IMIDHISTID-CPLX_mod_mg2": 866.8872666282768, "AROK-MONOMER_mod_mg2": 167.65133477195042, "AROK-MONOMER_mod_mn2": 173.93065302792482, "AROK-MONOMER_mod_cobalt2": 174.81560423857235, "AROK-MONOMER_mod_fe2": 174.13134206143118, "AROK-MONOMER_mod_ca2": 170.89018018774308, "AROK-MONOMER_mod_k": 170.1781728131171, "AROL-MONOMER_mod_mg2": 44.682238068729525, "AROL-MONOMER_mod_mn2": 50.961556324703935, "AROL-MONOMER_mod_cobalt2": 51.846507535351435, "AROL-MONOMER_mod_fe2": 51.16224535821027, "AROL-MONOMER_mod_ca2": 47.92108348452219, "AROL-MONOMER_mod_k": 47.2090761098962, "6PFK-2-CPX_mod_mg2": -536.1111968154129, "CPLX0-1622_mod_mg2": 909.100973968491, "ACETATEKINA-MONOMER_mod_mg2": -540.7202930763755, "GLUCARDEHYDRA-MONOMER_mod_mg2": 234.15124133878786, "GMP-SYN-CPLX_mod_mg2": 113.9019228119063, "1-PFK_mod_mg2": 415.90600025688093, "3-METHYL-2-OXOBUT-OHCH3XFER-CPLX_mod_mg2": -8019.497495096945, "ACETYLGLUTKIN-CPLX_mod_mg2": -2167.833247090717, "ACYLCOASYN-CPLX_mod_mg2": -1079.4853035744377, "ADENYLOSUCCINATE-SYN-DIMER_mod_mg2": -588.4194502029058, "APHA-CPLX_mod_mg2": 764.4573960956668, "ASNSYNA-CPLX_mod_mg2": -483.37431299081464, "ASNSYNB-CPLX_mod_mg2": -1199.2248904268197, "COADTRI-CPLX_mod_mg2": -1875.9582041607625, "CPLX0-1021_mod_mg2": -11473.887526982851, "CPLX0-1221_mod_mg2": -495.59721657280227, "GTP-CYCLOHYDRO-II-CPLX_mod_mg2": -394.05080478910963, "Trp_RS_dim_mod_mg2": 383.5386458809973, "UDP-NACMUR-ALA-LIG-MONOMER_mod_mg2": 369.31068488300707, "EG11736-MONOMER_mod_mg2": 44.12296728138266, "THI-P-KIN-MONOMER_mod_mg2": 84.22642664313115, "PGPPHOSPHAA-MONOMER_mod_mg2": -103.77434409961825, "ADENYL-KIN-MONOMER_mod_mg2": -284.55984342147644, "ENTC-MONOMER_mod_mg2": 317.70406906403286, "NICONUCADENYLYLTRAN-MONOMER_mod_mg2": -2637.0376266812555, "PHOSPHOGLUCMUT-MONOMER_mod_mg2": -899.8192603752562, "GALACTOKIN-MONOMER_mod_mg2": -0.0, "EG11239-MONOMER_mod_mg2": 106.82342995231033, "G6425-MONOMER_mod_mg2": -249.10024223540802, "TETRAACYLDISACC4KIN-MONOMER_mod_mg2": 228.89165660423305, "CPM-KDOSYNTH-MONOMER_mod_mg2": -473.35502043933474, "DTMPKI-MONOMER_mod_mg2": -1935.938842230351, "THIKIN-MONOMER_mod_mg2": 152.00834433799218, "G6880-MONOMER_mod_mg2": -214.58630161854754, "EG10943-MONOMER_mod_mg2": -1560.867314016, "H2NEOPTERINP3PYROPHOSPHOHYDRO-MONOMER_mod_mg2": -967.6044091538959, "ArgS_mono_mod_mg2": -939.4533372159259, "TREHALOSEPHOSPHASYN-MONOMER_mod_mg2": -55.80749608537442, "PHOSPHAGLYPSYN-MONOMER_mod_mg2": -576.4744769596601, "DTDPGLUCOSEPP-MONOMER_mod_mg2": 140.54154062147379, "UDK-MONOMER_mod_mg2": 145.2178085850427, "O-SUCCINYLBENZOATE-COA-SYN-MONOMER_mod_mg2": 145.6258362080323, "EG10534-MONOMER_mod_mg2": -1123.395888168508, "EG10983-MONOMER_mod_mg2": 167.60132127076565, "FGAMSYN-MONOMER_mod_mg2": -1199.3517314909159, "GLUTCYSLIG-MONOMER_mod_mg2": 122.38403870701322, "G7408-MONOMER_mod_mg2": -492.1271999142763, "FUCULOKIN-MONOMER_mod_mg2": 258.31303644068555, "G7496-MONOMER_mod_mg2": -189.68069229502478, "MALSYNG-MONOMER_mod_mg2": -1492.1708437802554, "GLYCPDIESTER-CYTO-MONOMER_mod_mg2": -2474.8161682837367, "DEOXYGLUCONOKIN-MONOMER_mod_mg2": 183.9141541760979, "GLCNACPTRANS-MONOMER_mod_mg2": -224.85598772554292, "ADENYLATECYC-MONOMER_mod_mg2": 781.1035745587438, "EG11470-MONOMER_mod_mg2": 210.20791810250995, "RHAMNULOKIN-MONOMER_mod_mg2": 674.1836650788265, "DMK-MONOMER_mod_mg2": -60.6821056881107, "THIE-MONOMER_mod_mg2": -2627.3854674331837, "4OHBENZOATE-OCTAPRENYLTRANSFER-MONOMER_mod_mg2": -375.8681263668769, "EG10043-MONOMER_mod_mg2": -275.2053173947915, "EG12440-MONOMER_mod_mg2": 76.14449096075947, "ValS_mono_mod_mg2": -1249.3807495752162, "PSERPHOSPHA-MONOMER_mod_mg2": -331.1922869573355, "PRPPSYN-MONOMER_mod_mg2_mod_pi": -6.279318255974413, "PRPPSYN-MONOMER_mod_mn2_mod_pi": 3.8765348728917455e-26, "GPH-MONOMER_mod_mg2_mod_cl": 108.234643753422, "CDPDIGLYSYN-MONOMER_mod_mg2_mod_k": -851.2826680809973, "Fmt_mono_mod_mg2_mod_k": 105.68477191590672, "CPLX0-7525_mod_mg2_mod_mn2_mod_thmpp": 465.7681219030953, "3-ISOPROPYLMALDEHYDROG-CPLX_mod_mg2_mod_mn2": 620.8029447029197, "GltX_mono_mod_mg2_mod_1:zn2": -503.45165277753415, "GLYOCARBOLIG-CPLX_mod_mg2_mod_thmpp_mod_fad": -323.1164359121027, "CPLX0-234_mod_mg2": -737.5889653071482, "CPLX0-234_mod_mn2": -730.4246958405264, "CPLX0-234_mod_cobalt2": -730.4246958405264, "CPLX0-238_mod_mg2": -1263.12171270182, "CPLX0-243_mod_mg2": -1909.8436078455707, "CPLX0-3482_mod_mg2": -2917.4389251025373, "CPLX0-3721_mod_mg2": -4413.510259867489, "CPLX0-3841_mod_mg2": -1515.1103220501711, "CPLX0-3948_mod_mg2": -6.906414133370294, "CPLX0-682_mod_mg2": -1025.6372458547876, "CPLX0-7426_mod_mg2": -775.889539603892, "CPLX0-7615_mod_mg2": 821.8166587768386, "CPLX0-7692_mod_mg2": -1369.070509655341, "CPLX0-7704_mod_mg2": -5498.558583668949, "CPLX0-7709_mod_mg2": -4673.8142228503775, "CPLX0-7744_mod_mg2": 29.31816521134756, "CPLX0-7826_mod_mg2": 334.478451046486, "CTPSYN-CPLX_mod_mg2": -2098.0063118006938, "DETHIOBIOTIN-SYN-CPLX_mod_mg2": -3669.90109634229, "DGTPTRIPHYDRO-CPLX_mod_mg2": -2428.568935626017, "DIOHBUTANONEPSYN-CPLX_mod_mg2": -739.2920319072568, "Eno_dim_mod_4:mg2": -1632.975750647125, "F16B-CPLX_mod_mg2": -1312.5183134373378, "GLUC1PADENYLTRANS-CPLX_mod_mg2": -8935.40475898386, "GLUCONOKINII-CPLX_mod_mg2": -2335.5818169360236, "GLUTATHIONE-SYN-CPLX_mod_mg2": 697.1046461576751, "GLUTKIN-CPLX_mod_mg2": 1914.7890919373199, "H2PTEROATESYNTH-CPLX_mod_mg2": -57.64053144906494, "His_RS_dim_mod_4:mg2": -682.4932394381208, "KDO-8PPHOSPHAT-CPLX_mod_mg2": -1622.8702306508615, "MENE-CPLX_mod_mg2": 778.8440920635229, "MENF-CPLX_mod_mg2": -6336.106445414649, "NAG1P-URIDYLTRANS-CPLX_mod_mg2": -3631.6133263920888, "OROPRIBTRANS-CPLX_mod_mg2": -1530.3549406466393, "PANTOTHENATE-KIN-CPLX_mod_mg2": -614.811715600002, "PEPCARBOX-CPLX_mod_mg2": -3791.3114182844965, "PEPSYNTH-CPLX_mod_mg2": -934.9791221393518, "PPX-CPLX_mod_mg2": -1229.213639405555, "PRPPAMIDOTRANS-CPLX_mod_mg2": -3034.055989490733, "QUINOPRIBOTRANS-CPLX_mod_mg2": -114.62456093462737, "THYMIDYLATESYN-CPLX_mod_mg2": -1191.188733636682, "UPPSYN-CPLX_mod_mg2": -343.8738303969162, "H2PTERIDINEPYROPHOSPHOKIN-MONOMER_mod_mg2": -897.0757524496064, "DXPREDISOM-CPLX_mod_mn2": -734.6633841800437, "DXPREDISOM-CPLX_mod_cobalt2": -733.7784329693962, "DXPREDISOM-CPLX_mod_mg2": -740.9427024360182, "MALIC-NAD-CPLX_mod_mn2": -1503.251397706984, "MALIC-NAD-CPLX_mod_mg2": -1509.5307159629585, "MALIC-NADP-CPLX_mod_mn2": -6746.46384143813, "MALIC-NADP-CPLX_mod_mg2": -6752.743159694104, "SUPEROX-DISMUTMN-CPLX_mod_mn2": -140.30796031677835, "AGMATIN-CPLX_mod_2:mn2": 566.6074514633917, "ALPHAGALACTOSID-CPLX_mod_mn2": 264.4473033144983, "EG12115-MONOMER_mod_mn2": -567.6808565786449, "PPENTOMUT-MONOMER_mod_mn2": -46.194653358555826, "TRANSKETOI-CPLX_mod_thmpp_mod_mn2_mod_mg2": -2569.3916372449025, "EG10626-MONOMER_mod_mn2_mod_mg2": -114.18486319727809, "ARABISOM-CPLX_mod_mn2": -0.0, "CPLX0-1683_mod_mn2": -697.0300289360661, "CPLX0-303_mod_mn2": 391.84878254363514, "CPLX0-721_mod_mn2": 77.39251752980843, "CPLX0-7631_mod_mn2": -0.0, "CPLX0-7776_mod_mn2": 439.5703012523482, "CPLX0-7808_mod_mn2": -564.0396533522921, "CPLX0-7848_mod_mn2": 1089.6780321669305, "CPLX-7524_mod_mn2": -2600.8472394151536, "GLUTAMINESYN-OLIGOMER_mod_mn2": -11354.194322863224, "HISTDEHYD-CPLX_mod_mn2": 808.5376636062724, "XYLISOM-CPLX_mod_mn2": -5377.2802253087475, "EG10124-MONOMER_mod_bmocogdp": 457.1668140097824, "CPLX0-3681_mod_nadp": -10128.569829997814, "CPLX0-7564_mod_nadph_mod_nadh_mod_fad_mod_cobalt2": 615.4774449881537, "GLYOXI-CPLX_mod_ni2": -319.76774728357196, "CPLX0-7838_mod_pydx5p": 277.8615423101031, "DIAMINOPIMDECARB-CPLX_mod_pydx5p": -919.3873859159198, "CPLX0-743_mod_thmpp": -3772.3760650824574, "G6701-MONOMER_mod_thmpp": -1182.8505049434843, "HOMOCYSMETB12-MONOMER_mod_zn2_mod_cbl1": -1095.194664776236, "Ala_RS_tetra_mod_4:zn2": -2859.1833840769727, "ADHC-CPLX_mod_zn2": -1843.6040321759324, "ACETYLORNDEACET-CPLX_mod_zn2": -818.2645704462326, "CPLX0-7521_mod_zn2": -627.595081444392, "CysS_mono_mod_1:zn2": -614.8600475860544, "G7502-MONOMER_mod_zn2": -1780.1828473252253, "HOMOCYSMET-MONOMER_mod_zn2": -963.6095370284571, "CPLX-64_mod_cobalt2_mod_zn2": 1020.9669431316428, "CPLX-64_mod_mn2_mod_zn2": 1020.0819919209953, "CPLX-64_mod_ni2_mod_zn2": 1020.9138804741951, "CPLX0-3161_mod_zn2_mod_cobalt2": -1807.3539835402037, "CYTDEAM-MONOMER_mod_fe2_mod_zn2": 453.7198487319539, "CYTDEAM-MONOMER_mod_mn2_mod_zn2": 453.51915969844754, "CYTDEAM-MONOMER_mod_cobalt2_mod_zn2": 454.40411090909504, "EG11095-MONOMER_mod_zn2_mod_fe2_mod_cobalt2_mod_mg2_mod_mn2": -138.33433116126898, "IPPISOM-MONOMER_mod_mg2_mod_zn2": -159.28424937228945, "IPPISOM-MONOMER_mod_mn2_mod_zn2": -153.00493111631505, "DIHYDROOROT-CPLX_mod_2:zn2": -825.1955257822401, "CPLX0-3061_mod_zn2": 2065.742937942497, "CPLX0-7633_mod_zn2": -297.5427682686253, "CYTIDEAM-CPLX_mod_zn2": -923.3451521988994, "DUTP-PYROP-CPLX_mod_zn2": -1074.024639237952, "FOLE-CPLX_mod_zn2": -8395.408359238201, "Met_RS_dim_mod_2:zn2": -1385.1039980579187, "NAG6PDEACET-CPLX_mod_zn2": -2507.8834184484954, "PORPHOBILSYNTH-CPLX_mod_zn2": -4145.928193689491, "RIBULPEPIM-CPLX_mod_zn2": -6525.794028719477, "Thr_RS_dim_mod_zn2": -2185.610555782171, "IleS_mono_mod_2:zn2": -2189.63090638862, "GLYOXII-MONOMER_mod_zn2": -150.1338715738016, "CPLX0-7760_mod_4fe4s": -1054.2210611881962, "CPLX0-7761_mod_4fe4s": -2251.268072304009, "DIHYDROXYACIDDEHYDRAT-CPLX_mod_4fe4s": 1595.3318194553653, "FUMARASE-A_mod_4fe4s": -1057.0161471379204, "FUMARASE-B_mod_4fe4s": -1009.172032670887, "HEMN-MONOMER_mod_4fe4s": -264.2550887602325, "BIOTIN-SYN-CPLX_mod_4fe4s_mod_2fe2s": 556.8717657695935, "OHMETHYLBILANESYN-MONOMER_mod_dpm": -1615.5715045412578, "DIHYDROPTERIREDUCT-CPLX_mod_fad": 320.052821578508, "GLUTATHIONE-REDUCT-NADPH-CPLX_mod_fad": -749.8797267211395, "SARCOX-MONOMER_mod_fad": 318.20800949187276, "GALPMUT-MONOMER_mod_fad": 73.88270749966232, "DLACTDEHYDROGFAD-MONOMER_mod_fad": -301.67840652484466, "L-ASPARTATE-OXID-MONOMER_mod_fad": -276.41577851208035, "UDPNACETYLMURAMATEDEHYDROG-MONOMER_mod_fad": -781.1824372667083, "EG10456-MONOMER_mod_fad_mod_pheme": -62.47533060863428, "PDXH-CPLX_mod_fmn": -465.1220276463658, "L-LACTDEHYDROGFMN-MONOMER_mod_fmn": -25.01196391758993, "HYDROPEROXIDII-CPLX_mod_6:hemed": -4623.288316674847, "DTDPGLUCDEHYDRAT-CPLX_mod_nad": 328.81490513924035, "UDPGLUCEPIM-CPLX_mod_nad": -0.0, "HYDROPEROXIDI-CPLX_mod_pheme": 2143.8539416057906, "ARGDECARBOXDEG-CPLX_mod_pydx5p": -5325.178205983414, "O-SUCCHOMOSERLYASE-CPLX_mod_pydx5p": -1746.2205804353937, "ACSERLYA-CPLX_mod_2:pydx5p": -980.8539028629983, "GABATRANSAM-CPLX_mod_pydx5p": 174.2775393403331, "VALINE-PYRUVATE-AMINOTRANSFER-MONOMER_mod_pydx5p": -715.9437618093772, "ACSERLYB-CPLX_mod_pydx5p": -14.860437013876565, "AKBLIG-CPLX_mod_pydx5p": -2145.364160088571, "CPLX0-1401_mod_pydx5p": 536.6295454363617, "CPLX0-7465_mod_pydx5p": -2316.6356240109626, "DAPASYN-CPLX_mod_pydx5p": -1345.1521275997877, "DCYSDESULF-CPLX_mod_pydx5p": -93.29245557128843, "GLUTDECARBOXA-CPLX_mod_pydx5p": 1845.8061660749872, "GLUTDECARBOXB-CPLX_mod_pydx5p": 1948.568460168133, "GLYCOPHOSPHORYL-CPLX_mod_pydx5p": 1175.5322243846267, "GSAAMINOTRANS-CPLX_mod_pydx5p": -1409.4977063720885, "HISTPHOSTRANS-CPLX_mod_pydx5p": 321.1797586123835, "LDC2-CPLX_mod_pydx5p": 1063.0197821421298, "LYSDECARBOX-CPLX_mod_pydx5p": -11063.417978813794, "MALDEXPHOSPHORYL-CPLX_mod_pydx5p": -3992.4817651427575, "ORNDECARBOX-BIO-CPLX_mod_pydx5p": 371.88051799493513, "ORNDECARBOXDEG-CPLX_mod_pydx5p": -2995.9067020018606, "PSERTRANSAM-CPLX_mod_pydx5p": -7.765543492629723e-33, "THREDEHYDCAT-CPLX_mod_pydx5p": -7941.468662581618, "THREDEHYDSYN-CPLX_mod_pydx5p": 278.10322479755604, "THRESYN-MONOMER_mod_pydx5p": -54.17137037972358, "G7166-MONOMER_mod_pydx5p": -7.476995705522591e-33, "DSERDEAM-MONOMER_mod_pydx5p": 77.37777379997597, "G7596-MONOMER_mod_pydx5p": -86.72255449600772, "ACETYLORNTRANSAM-CPLX_mod_pydx5p": -1450.6951419505995, "CARBODEHYDRAT-CPLX_mod_zn2": -1278.133909793831, "ALKAPHOSPHA-CPLX_mod_zn2_mod_mg2": 618.90886312671, "THREODEHYD-CPLX_mod_zn2": 580.6384788840908, "CPLX0-7741_mod_adocbl": 1743.4453175762267, "CPLX0-7719_mod_4fe4s": -2000.7004563489088, "EG12069-MONOMER_mod_fad": -383.0772826882513, "BETAGALACTOSID-CPLX_mod_mg2": -1940.4700460151753, "PGMI-MONOMER_mod_mn2": -1976.5325826526866, "UDPGLCNACEPIM-MONOMER_mod_nad": -6271.697051828092, "DTDPGLUCDEHYDRAT2-MONOMER_mod_nad": 163.81362071156693, "GDPMANDEHYDRA-CPLX_mod_nadp": 162.76135111819002, "SelA_deca_mod_10:pydx5p": -14827.885030088817, "LTAA-CPLX_mod_pydx5p": -4201.341920208177, "G6646-MONOMER_mod_pydx5p": -6.486864289469179, "USHA-MONOMER_mod_zn2": 329.16186757203616, "CPLX0-253_mod_fad": 302.91653512123423, "AROH-CPLX_mod_fe3": -280.95445896057316, "GLYCRIBONUCSYN-MONOMER_mod_mg2": -1031.230761887605, "BRANCHED-CHAINAMINOTRANSFER-CPLX_mod_6:pydx5p": -13634.164516118368, "AERGLYC3PDEHYDROG-CPLX_mod_1:fad": -748.4261228371741, "SUCCORNTRANSAM-CPLX_mod_pydx5p": -5935.895695186185, "ISOCITHASE-CPLX_mod_mn2": -1291.5283983248255, "ISOCITHASE-CPLX_mod_mg2": -1297.8077165808, "CPLX0-250_FORMATEDEHYDROGH-MONOMER_mod_8:4fe4s_mod_2:2fe2s_mod_bmocogdp_mod_NiFeCoCN2": 216.18334368711209, "G6523-MONOMER_G6518-MONOMER_mod_fmn": 440.06923865471344, "EG10370-MONOMER_mod_mn2": -74.27729234062329, "NITRATREDUCTA-CPLX_mod_bmocogdp_mod_3fe4s_mod_4fe4s": 1283.7862860067814, "FLAVONADPREDUCT-MONOMER_mod_fad": -226.07130309699733, "NITRATREDUCTZ-CPLX_mod_bmocogdp_mod_2:pheme_mod_3:4fe4s_mod_1:3fe4s": -1991.3834167863076, "GCVMULTI-CPLX_mod_lipo": -4826.945240553744, "IMIDHISTID-CPLX_mod_mn2": 873.1665848842513, "CPLX0-341_mod_fmn": -2112.0668178173937, "CPLX0-341_mod_mg2": -2080.902056315757, "CPLX0-1261_mod_thmpp": -1119.5599279416601, "PUTA-CPLX_mod_fad": -2307.3205651356684, "CPLX0-7652_mod_mn2": -4705.017930054965, "CPLX0-7466_mod_mg2": 123.07433244519447, "CPLX0-7643_mod_mg2": -3287.6016953886738, "CPLX0-7904_mod_ca2": -1318.876050475398, "CYSTATHIONINE-BETA-LYASE-CPLX_mod_pydx5p": -1384.790217821386, "DHHB-METHYLTRANSFER-CPLX_mod_zn2": -526.1468356772074, "DHPDIOXYGEN-CPLX_mod_fe2": 709.2958036207237, "GSP-CPLX_mod_mg2": 770.7051031515566, "GUANYL-KIN-CPLX_mod_mg2": -338.97979669751635, "LysII_RS_dim_mod_6:mg2": -1295.7209328308288, "LysII_RS_dim_mod_lys__L": -1327.944926404126, "LYXK-CPLX_mod_mg2": 693.1949626959099, "PDXK-CPLX_mod_zn2": -730.3552119695602, "PDXK-CPLX_mod_mg2": -738.9515297504066, "Ser_RS_dim_mod_mg2": -904.9811817119653, "TYRB-DIMER_mod_pydx5p": -1168.5015120445341, "G6246-MONOMER_mod_mg2": -288.0046410612339, "DIHYDROOROTOX-MONOMER_mod_fmn": -210.88870551984658, "TDK-MONOMER_mod_mg2": -108.39493043234775, "GARTRANSFORMYL2-MONOMER_mod_mg2": -385.93105369469254, "UXAC-MONOMER_mod_zn2": -1231.2081911984128, "SPOT-MONOMER_mod_mn2": 402.909627511189, "6PFK-1-CPX_mod_mg2": -1342.7233571221764, "ASPAMINOTRANS-DIMER_mod_pydx5p": -966.2584891525678, "BRANCHED-CHAINAMINOTRANSFER-CPLX_mod_pydx5p": -13255.18675733497, "USHA-MONOMER_mod_cobalt2": 327.7298192578116, "CMPKI-MONOMER_mod_mg2": -139.2965940039643, "MiaB_mono_mod_1:4fe4s": -175.0597985002911, "RumB_mono_mod_1:4fe4s": -732.2921777229448, "RumA_mono_mod_1:4fe4s": -281.23681903103335, "rpL7/12_mod_1:acetyl": -1063.4164866299072, "Def_mono_mod_1:fe2": -689.5955041907578, "Map_mono_mod_2:fe2": -1588.423610961121, "Mfd_mono_mod_1:mg2": -1141.8050683387448, "Rnb_mono_mod_1:mg2": -768.5307517409634, "RluD_mono_mod_1:mg2": -737.2136070371174, "RpoZ_mono_mod_1:mg2": -2510.5812263079106, "RNase_III_dim_mod_2:mg2": -1177.4524142074467, "RNase_P_cplx_mod_2:mg2": 10954.767679105635, "Orn_dim_mod_2:mg2": -446.08233189827524, "MiaA_dim_mod_2:mg2": -5211.054811216706, "Rho_hexa_mod_3:mg2": -3343.8540014109244, "RNase_T_dim_mod_4:mg2": -5138.107881545431, "Rnd_mono_mod_5:mg2": -537.8343008199648, "hRNAP_mod_1:zn2_mod_2:mg2": 2077.0753555351885, "RNase_E_tetra_mod_2:zn2": -5114.854930678335, "RrmA_dim_mod_2:zn2": -767.5463020340613, "RNase_BN_dim_mod_2:zn2": -561.058056474408, "TadA_dim_mod_2:zn2": -1267.2697163218513, "DnaJ_dim_mod_4:zn2": -2255.6463792097106, "Tgt_hexa_mod_6:zn2": -2783.6113456829, "RlmN_mono_mod_1:4fe4s": -148.51269471987533, "MnmC_mono_mod_fad": -611.7836572123224, "MnmEG_cplx_mod_fad_mod_2:k": -2167.3848099663983, "Rph_mono_mod_mg2": 142.7395857598204, "NAPAB-CPLX_NAPC-MONOMER_mod_bmocogdp": 584.1427713104284, "NAP-CPLX_mod_bmocogdp": 971.2097902805986, "CPLX0-7838_CPLX0-7839_mod_pydx5p": 272.5485944231521, "GLUCDEHYDROG-MONOMER_mod_pqq": -1487.2314717079635, "YdaO_dim_mod_4fe4s": -358.89178330911915, "ATPSYN-CPLX_EG10106-MONOMER_mod_mg2": -7658.1558239072165, "QueG_mono_mod_2:4fe4s": -478.58020965591794, "PYRUVFORMLY-INACTIVE-CPLX_mod_glycyl": 584.6542019930439, "PYRUVFORMLY-MONOMER_EG11784-MONOMER_mod_glycyl": 342.57436229982466, "KETOBUTFORMLY-INACT-MONOMER_mod_glycyl": 550.201064974632, "EG11910-MONOMER_dimer_EG11911-MONOMER_mod_glycyl": -1589.1069575086829, "ADCLY-CPLX_mod_pydx5p": 401.87335896068805, "CYT-O-UBIOX-CPLX_mod_pheme_mod_hemeO_mod_cu2": -4199.426468410976, "RNA_dummy": 26233.68354209386, "protein_dummy": -373.9399316564812, "CPLX_dummy": -373.9399316564812, "unmodeled_protein_biomass": -228.3781428643486, "generic_16Sm4Cm1402": -271.0885841581826, "generic_LYSINEaaRS": -1295.7209328308288, "generic_Dus": -326.57076327165953, "generic_RF": -68.66042133865258, "generic_Tuf": 42.324502871516124, "generic_RNase": 142.7395857598204, "generic_16s_rRNAs": 108659.07687659595, "generic_23s_rRNAs": 204418.59842257987, "generic_5s_rRNAs": 8495.05999695931, "ribosome": 300122.1481455254, "RNAPE-CPLX": 831.2093532804234, "RNAPS-CPLX": 1859.8482939127132, "RNAP32-CPLX": 1722.5482504743825, "RNAP70-CPLX": 1309.4497978183033, "CPLX0-221": 1412.1285106902485, "RNAP54-CPLX": 2019.1896793640883, "CPLX0-222": 1225.5574963898198, "RNA_degradosome": -10599.939013307174, "rRNA_containing_excision_machinery": -1347.4004319920543, "monocistronic_excision_machinery": 5982.65233418712, "polycistronic_wout_rRNA_excision_machinery": -1359.14832433044, "generic_2fe2s_transfer_complex": 497.8167516126962, "generic_4fe4s_transfer_complex": 471.0901840331014, "protein_b0007_Inner_Membrane": -934.5765736633729, "protein_b0019_Inner_Membrane": -390.3364751669136, "protein_b0027_Inner_Membrane": -16.22725009752887, "protein_b0040_Inner_Membrane": -403.2624236602424, "protein_b0047_Inner_Membrane": -342.09409522597076, "protein_b0053_Periplasm": -1723.697635959018, "protein_b0067_Inner_Membrane": -268.84639623397743, "protein_b0068_Inner_Membrane": 238.71462185673758, "protein_b0070_Inner_Membrane": -1308.2975024916634, "protein_b0084_Inner_Membrane": 450.4743145292064, "protein_b0087_Inner_Membrane": -204.97186499371333, "protein_b0112_Inner_Membrane": -1191.2864208591202, "protein_b0123_Periplasm": -525.2408383472092, "protein_b0124_Inner_Membrane": -810.0698127695928, "protein_b0149_Inner_Membrane": -394.6177648901223, "protein_b0150_Outer_Membrane": 749.7148499428711, "protein_b0152_Periplasm": -158.868850395536, "protein_b0153_Inner_Membrane": -3729.292178932982, "protein_b0155_Inner_Membrane": -393.92626341030643, "protein_b0158_Periplasm": 127.67107912455685, "protein_b0175_Inner_Membrane": -865.5573984605495, "protein_b0177_Outer_Membrane": 47.973869191472794, "protein_b0197_Inner_Membrane": -1049.6994368317935, "protein_b0198_Inner_Membrane": -201.7715013251978, "protein_b0221_Inner_Membrane": -1021.5961881931418, "protein_b0241_Outer_Membrane": -0.19934092662950414, "protein_b0260_Inner_Membrane": -480.5857080393398, "protein_b0314_Inner_Membrane": -143.7438174587447, "protein_b0336_Inner_Membrane": -170.09517270207948, "protein_b0341_Inner_Membrane": -251.81965222240535, "protein_b0343_Inner_Membrane": -1366.5881001528444, "protein_b0353_Inner_Membrane": -1010.8043050433441, "protein_b0365_Periplasm": -1698.9263710135292, "protein_b0367_Inner_Membrane": -265.6853878872031, "protein_b0383_Periplasm": 299.28232650373906, "protein_b0401_Inner_Membrane": -359.6618749976137, "protein_b0408_Inner_Membrane": 314.13034396113596, "protein_b0409_Inner_Membrane": -1724.4422232398917, "protein_b0411_Outer_Membrane": -305.35520868894963, "protein_b0418_Inner_Membrane": -109.648290268811, "protein_b0428_Inner_Membrane": -130.90050295408838, "protein_b0429_Inner_Membrane": -101.97363751618458, "protein_b0430_Inner_Membrane": -177.78901226816015, "protein_b0431_Inner_Membrane": -3242.253507942966, "protein_b0432_Inner_Membrane": -142.39712177898042, "protein_b0433_Inner_Membrane": -1026.9873631023083, "protein_b0451_Inner_Membrane": -1188.6470638483686, "protein_b0462_Inner_Membrane": 133.80014165637715, "protein_b0463_Inner_Membrane": -1647.1509675924033, "protein_b0480_Periplasm": 314.69160362199693, "protein_b0484_Inner_Membrane": 144.85578801943032, "protein_b0494_Periplasm": -590.7404186901804, "protein_b0511_Inner_Membrane": -131.51195913780143, "protein_b0572_Outer_Membrane": -2582.12868271558, "protein_b0573_Periplasm": 18.70688934064895, "protein_b0574_Periplasm": 77.21124707019437, "protein_b0575_Inner_Membrane": -141.51601150890636, "protein_b0576_Inner_Membrane": -400.6524077884333, "protein_b0584_Outer_Membrane": 1165.4872724885568, "protein_b0589_Inner_Membrane": -137.87418164334366, "protein_b0590_Inner_Membrane": -1266.2969781732345, "protein_b0591_Inner_Membrane": -953.5596322569556, "protein_b0592_Periplasm": 198.1707477610709, "protein_b0604_Periplasm": -547.5853891489194, "protein_b0612_Inner_Membrane": -521.7775136787089, "protein_b0621_Inner_Membrane": -403.9984489791955, "protein_b0622_Outer_Membrane": -118.72739984375512, "protein_b0627_Inner_Membrane": -132.0759618546766, "protein_b0632_Inner_Membrane": -203.83369701470764, "protein_b0635_Inner_Membrane": 486.8319786948334, "protein_b0653_Inner_Membrane": -116.11669649745104, "protein_b0654_Inner_Membrane": -78.54452478054067, "protein_b0655_Periplasm": 339.35943120835344, "protein_b0657_Inner_Membrane": -1283.6671520173463, "protein_b0679_Inner_Membrane": -440.84116698050764, "protein_b0692_Inner_Membrane": -261.47631747634955, "protein_b0697_Inner_Membrane": -2112.037074447356, "protein_b0698_Inner_Membrane": -82.04323200124423, "protein_b4513_Inner_Membrane": -57.63617617853771, "protein_b0709_Inner_Membrane": -373.31372068713216, "protein_b0721_Inner_Membrane": -438.4709152455625, "protein_b0722_Inner_Membrane": -173.56425498250547, "protein_b0731_Inner_Membrane": -240.094250190921, "protein_b0733_Inner_Membrane": -547.2445256967139, "protein_b0734_Inner_Membrane": -327.38539262454964, "protein_b0751_Inner_Membrane": -274.3590911851778, "protein_b0752_Inner_Membrane": -477.5422990635858, "protein_b0756_Periplasm": 560.111728234658, "protein_b0763_Periplasm": -88.97230484842814, "protein_b0764_Inner_Membrane": -158.41362400552228, "protein_b0789_Periplasm": -1500.4159428548433, "protein_b0805_Outer_Membrane": 539.0455146667728, "protein_b0810_Inner_Membrane": -241.71985615711773, "protein_b0811_Periplasm": 101.111095811621, "protein_b0813_Inner_Membrane": -380.07164161498673, "protein_b0831_Inner_Membrane": -148.6758365658485, "protein_b0832_Inner_Membrane": -139.21482719909304, "protein_b0837_Periplasm": -180.4602329162432, "protein_b0839_Inner_Membrane": -455.2543970216034, "protein_b0841_Inner_Membrane": -522.6343160686356, "protein_b0842_Inner_Membrane": -1021.2000080605974, "protein_b0854_Periplasm": 91.0758765438492, "protein_b0856_Inner_Membrane": -316.38232947114335, "protein_b0857_Inner_Membrane": -282.59613291258177, "protein_b0860_Periplasm": -217.46261486109677, "protein_b0861_Inner_Membrane": -226.41447184729964, "protein_b0862_Inner_Membrane": -156.2973009407639, "protein_b0863_Periplasm": 181.5470619908731, "protein_b0875_Inner_Membrane": -609.2571164156328, "protein_b0886_Inner_Membrane": 337.42946147141464, "protein_b0887_Inner_Membrane": 32.05375428704695, "protein_b0891_Periplasm": -599.0396464367471, "protein_b0894_Periplasm": 636.8577141940831, "protein_b0896_Inner_Membrane": -263.088998479691, "protein_b0904_Inner_Membrane": -1892.3056909191394, "protein_b0914_Inner_Membrane": -2752.216264919071, "protein_b0915_Inner_Membrane": 223.01771043504033, "protein_b0929_Outer_Membrane": -199.31276783803438, "protein_b0934_Inner_Membrane": -147.29906382573455, "protein_b0936_Periplasm": 74.16354882719102, "protein_b0957_Outer_Membrane": -397.4000283269255, "protein_b0972_Inner_Membrane": 276.98912296436424, "protein_b0973_Periplasm": 465.70470691790507, "protein_b0974_Inner_Membrane": -3056.103177718896, "protein_b0978_Inner_Membrane": -2482.9403794234004, "protein_b0979_Inner_Membrane": -270.75170119612477, "protein_b0980_Periplasm": 322.42488567429757, "protein_b0996_Inner_Membrane": 179.6503590422374, "protein_b0997_Periplasm": 578.7177001248626, "protein_b1002_Periplasm": 270.7039895173887, "protein_b1006_Inner_Membrane": -2958.5542198603007, "protein_b1015_Inner_Membrane": -520.3094296601727, "protein_b1069_Inner_Membrane": -1187.1818258217058, "protein_b1101_Inner_Membrane": -1196.929600470338, "protein_b1102_Outer_Membrane": 1113.3276331887766, "protein_b1116_Inner_Membrane": -1375.3337519212305, "protein_b1118_Inner_Membrane": 175.3679068349861, "protein_b1123_Periplasm": -3.4512121478490982, "protein_b1124_Inner_Membrane": -163.51122745298835, "protein_b1125_Inner_Membrane": -242.75777529984896, "protein_b1185_Inner_Membrane": -245.8867912822202, "protein_b1186_Inner_Membrane": -1255.9961236080237, "protein_b1193_Outer_Membrane": -12.36297737942244, "protein_b1197_Periplasm": 499.4391690171373, "protein_b1206_Inner_Membrane": -1169.461397111086, "protein_b1209_Outer_Membrane": 404.9957161693314, "protein_b1216_Inner_Membrane": -689.0045579825236, "protein_b1223_Inner_Membrane": -1049.4213222630615, "protein_b1227_Inner_Membrane": -153.42631960441113, "protein_b1243_Periplasm": -2588.1629082861273, "protein_b1244_Inner_Membrane": -266.47788051960134, "protein_b1245_Inner_Membrane": -6.200657414112598, "protein_b1249_Inner_Membrane": -1008.5003361240753, "protein_b1250_Inner_Membrane": -576.9185710962513, "protein_b1252_Inner_Membrane": 2.1365850029756555, "protein_b1278_Inner_Membrane": -710.3111353355109, "protein_b1296_Inner_Membrane": -185.32580744171796, "protein_b1308_Periplasm": -135.62957098021835, "protein_b1319_Outer_Membrane": -203.3307718897466, "protein_b1329_Periplasm": 143.9931603802224, "protein_b1363_Inner_Membrane": -942.7044385184588, "protein_b1377_Outer_Membrane": -47.30450597049425, "protein_b1386_Periplasm": 568.0435772120508, "protein_b1440_Periplasm": 211.73201411659917, "protein_b1442_Inner_Membrane": -427.0897100326723, "protein_b1443_Inner_Membrane": -141.88827125956584, "protein_b1453_Inner_Membrane": -450.0792207516009, "protein_b1465_Inner_Membrane": -103.99954997994413, "protein_b1469_Inner_Membrane": -121.2065159633046, "protein_b1473_Inner_Membrane": -716.5267651544374, "protein_b1474_Periplasm": -1696.4804642177262, "protein_b1475_Inner_Membrane": 57.97450683355626, "protein_b1476_Inner_Membrane": -355.5826855402764, "protein_b1485_Inner_Membrane": -47.8524070476004, "protein_b1486_Inner_Membrane": -95.60400578361423, "protein_b1487_Periplasm": -2495.592418085772, "protein_b1492_Inner_Membrane": -543.6002308627852, "protein_b1528_Inner_Membrane": -505.83855131199795, "protein_b1533_Inner_Membrane": -865.7431585501051, "protein_b1587_Periplasm": 768.890503772559, "protein_b1588_Periplasm": 544.2127081079676, "protein_b1589_Periplasm": 40.03261413701514, "protein_b1590_Inner_Membrane": -171.99163760852883, "protein_b1592_Inner_Membrane": -102.80018485257253, "protein_b1599_Inner_Membrane": -153.56680166643034, "protein_b1600_Inner_Membrane": -147.1934663521252, "protein_b1602_Inner_Membrane": -266.02856998853923, "protein_b1603_Inner_Membrane": -1718.223944534322, "protein_b1605_Inner_Membrane": -454.21913069636895, "protein_b1621_Inner_Membrane": -1288.4847719174365, "protein_b1634_Inner_Membrane": -480.7245335452703, "protein_b1646_Periplasm": 213.984415981051, "protein_b1677_Outer_Membrane": -9.353979899245479, "protein_b1711_Inner_Membrane": -343.3520519868489, "protein_b1801_Inner_Membrane": -1362.4128106849628, "protein_b1818_Inner_Membrane": -1645.1267920895775, "protein_b1819_Inner_Membrane": -53.98283500594574, "protein_b1855_Inner_Membrane": -568.3665493787774, "protein_b1857_Periplasm": -483.68019410534987, "protein_b1859_Inner_Membrane": -1014.2202562083063, "protein_b1872_Periplasm": -1666.9327540514266, "protein_b1873_Inner_Membrane": 170.6358696850673, "protein_b4460_Inner_Membrane": -58.69587045946158, "protein_b1901_Periplasm": 45.644389129026386, "protein_b1907_Inner_Membrane": -927.4777494430609, "protein_b1912_Inner_Membrane": -582.3484231288529, "protein_b1981_Inner_Membrane": -285.76570992270035, "protein_b1992_Inner_Membrane": -182.6303738635585, "protein_b2010_Inner_Membrane": -245.95356821888112, "protein_b2027_Inner_Membrane": 299.8144524409865, "protein_b2035_Inner_Membrane": -1410.5012324644092, "protein_b2037_Inner_Membrane": -219.30821911263803, "protein_b2092_Inner_Membrane": -421.64370020673704, "protein_b2128_Inner_Membrane": -286.4891437520949, "protein_b2130_Inner_Membrane": -309.43233461810536, "protein_b2131_Periplasm": 37.801338869819645, "protein_b2132_Periplasm": 523.7289022057628, "protein_b2134_Periplasm": -420.82295082220367, "protein_b2148_Inner_Membrane": -127.95179498166402, "protein_b2150_Periplasm": 119.5411030539261, "protein_b2155_Outer_Membrane": 1115.7747433231984, "protein_b2156_Inner_Membrane": -445.93580018365344, "protein_b2167_Inner_Membrane": -849.5117084192058, "protein_b2170_Inner_Membrane": -232.48569617992896, "protein_b2174_Inner_Membrane": -73.80566888190724, "protein_b2197_Periplasm": 51.232239899786066, "protein_b2198_Inner_Membrane": -142.10613377063345, "protein_b2199_Inner_Membrane": -287.78519142082115, "protein_b2200_Inner_Membrane": -334.85005664209274, "protein_b2202_Inner_Membrane": 123.92720642075874, "protein_b2203_Periplasm": 148.61788745440825, "protein_b2204_Inner_Membrane": 177.51386043291345, "protein_b2205_Periplasm": 209.55315853725668, "protein_b2206_Periplasm": 272.0994009150513, "protein_b2215_Outer_Membrane": -0.0, "protein_b2223_Inner_Membrane": -2182.065783694682, "protein_b2239_Periplasm": 90.81907935143998, "protein_b2240_Inner_Membrane": -513.5687332188567, "protein_b2254_Inner_Membrane": 122.05533662569236, "protein_b2257_Inner_Membrane": -466.41533585477157, "protein_b4544_Inner_Membrane": -122.73862175290216, "protein_b2258_Inner_Membrane": -177.4551747383333, "protein_b2276_Inner_Membrane": -309.26571645880415, "protein_b2277_Inner_Membrane": -2079.482315605539, "protein_b2278_Inner_Membrane": -550.1003928033164, "protein_b2279_Inner_Membrane": -26.478299242284045, "protein_b2280_Inner_Membrane": -211.25217370239537, "protein_b2282_Inner_Membrane": -391.16458713842667, "protein_b2288_Inner_Membrane": -116.11069021029077, "protein_b2307_Inner_Membrane": -205.4500813413644, "protein_b2308_Inner_Membrane": -92.98230833562651, "protein_b2309_Periplasm": 157.6140921342899, "protein_b2310_Periplasm": 200.0826956730596, "protein_b2328_Periplasm": 287.0953128221858, "protein_b2344_Outer_Membrane": 355.2811631958325, "protein_b2392_Inner_Membrane": -977.5997210646028, "protein_b2393_Inner_Membrane": -873.8065431978753, "protein_b2406_Inner_Membrane": -429.25787330046865, "protein_b2423_Inner_Membrane": -146.22339721751447, "protein_b2424_Inner_Membrane": -317.27637369740216, "protein_b2425_Periplasm": 318.1776095065851, "protein_b2429_Inner_Membrane": -7.601027063540609, "protein_b2435_Periplasm": -227.4794072555819, "protein_b2470_Inner_Membrane": 593.0770871792657, "protein_b2477_Outer_Membrane": -94.55695084536839, "protein_b2482_Inner_Membrane": -607.4492292641122, "protein_b2483_Inner_Membrane": -279.5944961081711, "protein_b2484_Inner_Membrane": -245.1799538832722, "protein_b2485_Inner_Membrane": -224.33032556785628, "protein_b2486_Inner_Membrane": -336.48913689165374, "protein_b2492_Inner_Membrane": -6990.021204805702, "protein_b2497_Inner_Membrane": -375.82435515459537, "protein_b2512_Outer_Membrane": -960.5159941129882, "protein_b2519_Inner_Membrane": -3420.160889611426, "protein_b2536_Inner_Membrane": -946.8547675267067, "protein_b2558_Periplasm": 275.4844518372496, "protein_b2578_Inner_Membrane": -490.0687057281728, "protein_b2587_Inner_Membrane": -927.9678233212663, "protein_b2595_Outer_Membrane": -220.49548140975457, "protein_b2617_Outer_Membrane": -78.6833152830384, "protein_b2663_Inner_Membrane": -338.0350753805083, "protein_b2678_Inner_Membrane": 126.88667430126057, "protein_b2679_Periplasm": 207.94554766211365, "protein_b2682_Inner_Membrane": -188.7100199112463, "protein_b2683_Inner_Membrane": -15.684535250788008, "protein_b2701_Outer_Membrane": 357.4862945081634, "protein_b2702_Inner_Membrane": -54.601558223497754, "protein_b2703_Inner_Membrane": 57.52379036438746, "protein_b2715_Inner_Membrane": -390.18628130529385, "protein_b2722_Inner_Membrane": -122.94513976871953, "protein_b2723_Inner_Membrane": -4522.153567807645, "protein_b2789_Inner_Membrane": -2305.2078701218675, "protein_b2796_Inner_Membrane": -2082.418063111453, "protein_b2801_Inner_Membrane": -196.03710352603133, "protein_b2813_Outer_Membrane": -110.06817511490897, "protein_b2817_Periplasm": -289.8245688979741, "protein_b2828_Inner_Membrane": -82.55057619920359, "protein_b2835_Inner_Membrane": -298.23837556273776, "protein_b2836_Inner_Membrane": -1594.9287319913715, "protein_b2841_Inner_Membrane": -435.3408632932696, "protein_b2882_Inner_Membrane": 70.04985281782332, "protein_b2893_Periplasm": -384.92914611498225, "protein_b2923_Inner_Membrane": -541.7334802162653, "protein_b2938_Periplasm": 342.93377902935003, "protein_b2943_Inner_Membrane": -1019.1533654468577, "protein_b2957_Periplasm": 442.20512770378434, "protein_b2963_Outer_Membrane": -189.46938117338362, "protein_b2964_Inner_Membrane": -1093.4280605241727, "protein_b2975_Inner_Membrane": -558.9294440489581, "protein_b2987_Inner_Membrane": -1001.2450827833528, "protein_b2994_Periplasm": 231.67206862595003, "protein_b2995_Inner_Membrane": -359.89113128942455, "protein_b2996_Periplasm": 319.22903894059414, "protein_b2997_Periplasm": 178.16025877413324, "protein_b3005_Inner_Membrane": -26.441481543910957, "protein_b3006_Inner_Membrane": 41.57117256356916, "protein_b3035_Outer_Membrane": -939.8144151655206, "protein_b3040_Inner_Membrane": -692.1885376911487, "protein_b3057_Inner_Membrane": -772.4004955889975, "protein_b3059_Inner_Membrane": -448.88194563105685, "protein_b3063_Inner_Membrane": -527.7926963879672, "protein_b3089_Inner_Membrane": 29.31531811527727, "protein_b3093_Inner_Membrane": -649.7514296300269, "protein_b3116_Inner_Membrane": -1152.236449725879, "protein_b3127_Inner_Membrane": -384.43720241957493, "protein_b3161_Inner_Membrane": -934.3437175612531, "protein_b3175_Inner_Membrane": -200.83760826831238, "protein_b3182_Periplasm": -103.82661796234945, "protein_b3196_Inner_Membrane": -103.84262312889555, "protein_b3199_Inner_Membrane": 349.77123395061693, "protein_b3200_Periplasm": 360.08758584848, "protein_b3224_Inner_Membrane": -236.05515370861303, "protein_b3258_Inner_Membrane": -189.31876837354181, "protein_b3265_Inner_Membrane": -1621.4495299637153, "protein_b3266_Inner_Membrane": 265.8683813231024, "protein_b3300_Inner_Membrane": -300.05817403951716, "protein_b3350_Inner_Membrane": -299.2700505004662, "protein_b3367_Inner_Membrane": -275.47590477129404, "protein_b3370_Inner_Membrane": -284.3212579662954, "protein_b3396_Inner_Membrane": -904.5107838952554, "protein_b3409_Inner_Membrane": -1392.1354834463018, "protein_b3415_Inner_Membrane": -1171.041904923904, "protein_b4476_Inner_Membrane": -647.7843000605026, "protein_b3447_Periplasm": 455.71788610827485, "protein_b3451_Inner_Membrane": -305.11646184957203, "protein_b3452_Inner_Membrane": -74.25206570830949, "protein_b3453_Periplasm": 194.22547960125496, "protein_b3456_Inner_Membrane": -320.87412303957274, "protein_b3457_Inner_Membrane": -244.40110237492706, "protein_b3458_Periplasm": 310.38943082335203, "protein_b3460_Periplasm": 27.981451786763476, "protein_b3469_Inner_Membrane": 12.007176053013811, "protein_b3476_Periplasm": -2701.1406600138453, "protein_b3477_Inner_Membrane": -63.0734985707378, "protein_b3478_Inner_Membrane": 6.5335794088766725, "protein_b3493_Inner_Membrane": -796.6340194440708, "protein_b3496_Inner_Membrane": -450.3984535175329, "protein_b3502_Inner_Membrane": -295.94953504716784, "protein_b3528_Inner_Membrane": -200.2326962359695, "protein_b3542_Inner_Membrane": -85.83772025831216, "protein_b3543_Inner_Membrane": -113.12303617154609, "protein_b3544_Periplasm": -2871.009882472237, "protein_b3546_Inner_Membrane": 244.76813998876113, "protein_b3566_Periplasm": 292.8834071636215, "protein_b3568_Inner_Membrane": -88.75515977440669, "protein_b3571_Periplasm": 845.4531613530005, "protein_b3577_Inner_Membrane": -98.6054537165065, "protein_b3578_Inner_Membrane": -438.1382067567189, "protein_b3579_Periplasm": 184.00654062235387, "protein_b3599_Inner_Membrane": -115.1508882325492, "protein_b3603_Inner_Membrane": -2232.5941911874106, "protein_b3622_Inner_Membrane": -297.3795252027132, "protein_b3653_Inner_Membrane": -972.1207925348921, "protein_b3654_Inner_Membrane": -657.6409633885468, "protein_b3666_Inner_Membrane": -217.43780397219632, "protein_b3679_Inner_Membrane": -239.80286288791174, "protein_b3691_Inner_Membrane": -313.9349213498842, "protein_b3705_Inner_Membrane": -628.7540494325253, "protein_b3709_Inner_Membrane": -168.07650342563986, "protein_b3714_Inner_Membrane": -830.4553443214212, "protein_b3722_Inner_Membrane": -91.33474607022826, "protein_b3726_Inner_Membrane": -409.6078776696792, "protein_b3727_Inner_Membrane": -492.36884515421326, "protein_b3728_Periplasm": 103.01335579614556, "protein_b3731_Inner_Membrane": -23.7648314378037, "protein_b3736_Inner_Membrane": -177.0232229977392, "protein_b3737_Inner_Membrane": -708.4296531097265, "protein_b3738_Inner_Membrane": -162.09313504206378, "protein_b3739_Inner_Membrane": -381.6569095916801, "protein_b3747_Inner_Membrane": -1436.4928574914004, "protein_b3750_Inner_Membrane": -108.09900738475446, "protein_b3751_Periplasm": 121.54816191487645, "protein_b3784_Inner_Membrane": -230.72993389473564, "protein_b3785_Inner_Membrane": 208.1809382697498, "protein_b3792_Inner_Membrane": -289.32813520453203, "protein_b3793_Inner_Membrane": -473.61464369317093, "protein_b3816_Inner_Membrane": -643.3699359649489, "protein_b3821_Outer_Membrane": -336.33003454382276, "protein_b3823_Inner_Membrane": -230.89715481431548, "protein_b3824_Inner_Membrane": -471.26249715992475, "protein_b3835_Inner_Membrane": -1528.5442239431907, "protein_b3836_Inner_Membrane": 114.71988572288873, "protein_b3838_Inner_Membrane": -10.84992154556936, "protein_b3839_Inner_Membrane": -1439.5480038822282, "protein_b3849_Inner_Membrane": -146.8271219821939, "protein_b3875_Outer_Membrane": -182.5013050479377, "protein_b3892_Inner_Membrane": -309.98856082987413, "protein_b3893_Inner_Membrane": 74.29681902111354, "protein_b3894_Periplasm": -2153.878919375445, "protein_b3907_Inner_Membrane": -232.38615462528682, "protein_b3909_Inner_Membrane": -307.2472670883892, "protein_b3915_Inner_Membrane": -407.243426777479, "protein_b3917_Periplasm": -428.2958010427306, "protein_b3927_Inner_Membrane": -219.7308637241222, "protein_b3930_Inner_Membrane": -66.55605185730344, "protein_b3966_Outer_Membrane": 1118.5037088949032, "protein_b3981_Inner_Membrane": -745.7836323133942, "protein_b4031_Inner_Membrane": -222.5030081802092, "protein_b4032_Inner_Membrane": -310.4144485305251, "protein_b4033_Inner_Membrane": 150.1951339765318, "protein_b4034_Periplasm": -194.79205004128318, "protein_b4036_Outer_Membrane": -1469.5617926565244, "protein_b4040_Inner_Membrane": -381.7420725360696, "protein_b4042_Inner_Membrane": -331.7023717804371, "protein_b4055_Periplasm": 189.6458624816185, "protein_b4067_Inner_Membrane": -1274.3325217087922, "protein_b4070_Periplasm": -22.563774490941466, "protein_b4071_Periplasm": 307.67267642975577, "protein_b4072_Periplasm": 192.59785014028427, "protein_b4073_Inner_Membrane": -311.67455065464367, "protein_b4077_Inner_Membrane": -882.3415084622691, "protein_b4086_Inner_Membrane": -66.38902087907842, "protein_b4088_Periplasm": 103.25931247143207, "protein_b4111_Inner_Membrane": -1025.7681848328332, "protein_b4115_Inner_Membrane": -779.800633312433, "protein_b4120_Inner_Membrane": -256.75729637804744, "protein_b4123_Inner_Membrane": -375.783774846715, "protein_b4130_Inner_Membrane": -331.5335463744102, "protein_b4132_Inner_Membrane": -1084.8286465031977, "protein_b4136_Inner_Membrane": -1092.072673394224, "protein_b4138_Inner_Membrane": -305.39030383166283, "protein_b4151_Inner_Membrane": -164.3038689429341, "protein_b4152_Inner_Membrane": -259.7434304255723, "protein_b4169_Periplasm": -1087.424649767894, "protein_b4193_Inner_Membrane": -520.702990484978, "protein_b4208_Inner_Membrane": -1316.8108067381722, "protein_b4213_Periplasm": 503.08454036642115, "protein_b4227_Periplasm": 52.28164132918487, "protein_b4230_Inner_Membrane": 6.670114854995496, "protein_b4231_Inner_Membrane": 3.1397323657673404, "protein_b4240_Inner_Membrane": -37.76565354346234, "protein_b4242_Inner_Membrane": -1522.1458911375707, "protein_b4261_Inner_Membrane": -1087.1361265149599, "protein_b4262_Inner_Membrane": 103.73781746197834, "protein_b4265_Inner_Membrane": -389.39448233788164, "protein_b4288_Inner_Membrane": -125.50010963513024, "protein_b4289_Inner_Membrane": -145.26664546651938, "protein_b4290_Periplasm": -1.5098618508826787, "protein_b4291_Outer_Membrane": -1805.0589387343136, "protein_b4311_Outer_Membrane": -93.51925184855028, "protein_b4321_Inner_Membrane": -1195.652742231335, "protein_b4356_Inner_Membrane": -143.82441393850775, "protein_b4392_Periplasm": -735.13513561395, "protein_b0463_lipoprotein_Inner_Membrane": -1730.9606997410285, "protein_b3265_lipoprotein_Inner_Membrane": -1705.2592621123406, "protein_b2512_lipoprotein_Outer_Membrane": -1044.3257262616135, "protein_b2477_lipoprotein_Outer_Membrane": -178.3666829939935, "protein_b2595_lipoprotein_Outer_Membrane": -304.30521355837965, "protein_b2617_lipoprotein_Outer_Membrane": -162.49304743166348, "protein_b0572_lipoprotein_Outer_Membrane": -2665.9384148642052, "protein_b1677_lipoprotein_Outer_Membrane": -93.16371204787058, "protein_b1193_lipoprotein_Outer_Membrane": -96.17270952804753, "protein_b1209_lipoprotein_Outer_Membrane": 321.18598402070626, "protein_b0197_lipoprotein_Inner_Membrane": -1133.5091689804185, "protein_b2813_lipoprotein_Outer_Membrane": -193.87790726353407, "protein_b2701_lipoprotein_Outer_Membrane": 273.67656235953825, "protein_b2963_lipoprotein_Outer_Membrane": -273.2791133220087, "linear_objective": -1.0}
