# Supplementary material for: COBRAme: A computational framework for genome-scale models of metabolism and gene expression
Source: PLoS Comput Biol. 2018 Jul 5;14(7):e1006302. doi: 10.1371/journal.pcbi.1006302 (PMC6049947; doi:10.1371/journal.pcbi.1006302)
Supplement: S3 File — All results outlined in the manuscript can be reproduced by following the instructions in the README. A JSON version of iJL1678b-ME is also contained in this file. Alternatively, these scripts can be found at https://github.com/coltonlloyd/cobrame_supplement. (ZIP) [file pcbi.1006302.s003.zip › S3_File/Figure_S1_shadow_prices/glucose_sweep/05.211_glucose_dual.json]

{"biomass": -220.60443564196535, "protein_biomass": -216.5815027362279, "mRNA_biomass": -220.60443564196535, "tRNA_biomass": -220.60443564196535, "rRNA_biomass": -220.60443564196535, "ncRNA_biomass": -220.60443564196535, "DNA_biomass": -220.60443564196535, "lipid_biomass": -220.60443564196535, "constituent_biomass": -220.60443564196535, "prosthetic_group_biomass": -220.60443564196535, "peptidoglycan_biomass": -220.60443564196535, "10fthf_c": -202.52747826802067, "12dgr120_c": -142.659250343052, "12dgr140_c": -158.0621658456668, "12dgr141_c": -157.17274170622295, "12dgr160_c": -186.23686614658308, "12dgr161_c": -182.77419225745894, "12dgr180_c": -199.94576455999484, "12dgr181_c": -196.4756755824171, "12ppd__R_c": 0.0007690563351855725, "12ppd__S_c": -13.60498009100157, "13dpg_c": -11.645611561254434, "14dhncoa_c": -163.37958310800295, "14glucan_c": -146.44204463354535, "15dap_c": -29.28077980494295, "1ddecg3p_c": -79.00368065449187, "1hdec9eg3p_c": -99.06201666695624, "1hdecg3p_c": -100.79335361151833, "1odec11eg3p_c": -106.72470674479852, "1odecg3p_c": -109.65782080883811, "1pyr5c_c": -21.15310320865295, "1tdec7eg3p_c": -87.47410908725037, "1tdecg3p_c": -88.71597869854716, "23dappa_c": -9.398102948544583, "23ddhb_c": 12.855137487448156, "23dhacoa_c": -137.64053272735907, "23dhb_c": 14.586310245649425, "23dhba_c": -30.677515100346262, "23dhbzs_c": -0.08034437036142815, "23dhdp_c": -25.0063344563887, "23dhmb_c": -20.528322852087975, "23dhmp_c": -29.538787308537636, "23doguln_c": -18.303035570747525, "25aics_c": -52.243866647633006, "25dkglcn_c": -19.28336273327135, "25drapp_c": -49.84241660406181, "26dap__LL_c": -29.725371598158432, "26dap__M_c": -29.7625397455158, "2agpe120_c": -91.57558164384585, "2agpe140_c": -98.67225726127184, "2agpe141_c": -98.22754519154991, "2agpe160_c": -113.02379651948279, "2agpe161_c": -111.6582799020744, "2agpe180_c": -119.61405661843585, "2agpe181_c": -117.87901212964698, "2agpg120_c": -96.024573317669, "2agpg140_c": -101.30520075979052, "2agpg141_c": -100.86048869006859, "2agpg160_c": -115.65674001800147, "2agpg161_c": -115.67876976763145, "2agpg180_c": -122.24700011695454, "2agpg181_c": -120.51195562816567, "2ahbut_c": -27.55797963321335, "2amsa_c": -8.663527855604833, "2aobut_c": -13.737854047218264, "2cpr5p_c": -57.87795606093975, "2dda7p_c": -27.479039240048277, "2ddecg3p_c": -79.35633328856717, "2ddg6p_c": -23.260409310731234, "2ddglcn_c": -22.010548091037045, "2dh3dgal_c": -21.272118913716206, "2dh3dgal6p_c": -22.521668981352775, "2dhguln_c": -21.264511840608332, "2dhp_c": -24.863625340051144, "2dmmq8_c": -800.8098499571234, "2dmmql8_c": -801.7962612441072, "2dr1p_c": -23.807542682975214, "2dr5p_c": -23.807704749754393, "2h3oppan_c": -7.665391294373462, "2hdec9eg3p_c": -99.43903154679573, "2hdecg3p_c": -101.1703685611402, "2ippm_c": -28.189759185743938, "2mahmp_c": -50.776773537990906, "2mcacn_c": -22.742824029026828, "2mcit_c": -22.74303083075588, "2me4p_c": -58.8557272455381, "2mecdp_c": -90.64114540087117, "2obut_c": -18.407500874154167, "2odec11eg3p_c": -105.6597637743683, "2odecg3p_c": -107.39480826315717, "2ohph_c": -784.2032888146167, "2ombzl_c": -817.3128469367058, "2omhmbl_c": -850.4200974064149, "2ommbl_c": -850.4198622641267, "2omph_c": -817.3131841294935, "2oph_c": -784.1990855386448, "2oxpaccoa_c": -146.79496734758402, "2p4c2me_c": -128.74148538404893, "2pg_c": -10.64594642897207, "2pglyc_c": -5.945915124364692, "2sephchc_c": -56.87956872609228, "2shchc_c": -47.48185974413806, "2tdec7eg3p_c": -86.00829683627123, "2tdecg3p_c": -86.45300890599316, "2tpr3dpcoa_c": -137.20553001317606, "34hpp_c": -39.06886911222925, "35cgmp_c": -45.659162274687624, "3amac_c": -0.0, "3c2hmp_c": -28.19022292906259, "3c3hmp_c": -28.18929544242529, "3c4mop_c": -26.458996624948213, "3dhguln_c": -20.03228221216087, "3dhgulnp_c": -21.281665981924128, "3dhq_c": -27.36868676787939, "3dhsk_c": -27.427600329189804, "3hadpcoa_c": -137.64053272735907, "3hbcoa_c": -130.96986516372328, "3hcinnm_c": -28.69645474241557, "3hdcoa_c": -163.64784739054093, "3hddcoa_c": -174.54266162706014, "3hhcoa_c": -141.86252590599585, "3hhdcoa_c": -196.33229010009853, "3hocoa_c": -152.7551866482684, "3hodcoa_c": -207.22010556302132, "3hpp_c": -0.24726779004008598, "3hpppn_c": -29.686035658286414, "3htdcoa_c": -185.43747586357932, "3ig3p_c": -57.594178640912745, "3mob_c": -20.520074538981955, "3mop_c": -29.530538995431616, "3odcoa_c": -161.91317524554145, "3oddcoa_c": -172.80798948206066, "3ohcoa_c": -140.12785376099637, "3ohdcoa_c": -194.59761795509905, "3oocoa_c": -151.0205145032689, "3oodcoa_c": -205.49243219161826, "3ophb_c": -784.4468114135342, "3otdcoa_c": -183.70280371857984, "3oxdhscoa_c": -145.06235551433022, "3pg_c": -10.645816857898005, "3php_c": -8.914856289762433, "3psme_c": -41.150542064312916, "3sala_c": -11.87621331197815, "4abut_c": -17.820641534353676, "4abutn_c": -22.105565626768666, "4abz_c": -32.89166573479066, "4adcho_c": -42.04169570118192, "4ahmmp_c": -31.588871029400963, "4ampm_c": -32.840645857723416, "4c2me_c": -107.85735529544336, "4crsol_c": -0.0, "4h2opntn_c": -18.54168329950908, "4hbz_c": -31.647151288904432, "4hthr_c": -37.191676566220245, "4mhetz_c": -128.78080188302857, "4mop_c": -26.210959778572942, "4mpetz_c": -130.03161132675066, "4pasp_c": -13.631015769813777, "4per_c": -15.600549580289623, "4ppan_c": -42.48193366749611, "4ppcys_c": -68.12436454632626, "4r5au_c": -69.83444213705661, "56dura_c": -16.39042184524709, "5aizc_c": -38.61527004522636, "5aop_c": -39.18833459466888, "5aprbu_c": -70.08421947877949, "5apru_c": -58.84897054383813, "5caiz_c": -38.538002109964296, "5dglcn_c": -21.013891369771308, "5dh4dglc_c": -17.06339162071606, "5drib_c": -0.0, "5fthf_c": -202.52596950875963, "5mta_c": -21.935813367422863, "5mthf_c": -206.17629947872544, "5mtr_c": -0.24726779004008598, "5prdmbz_c": 46.76651387502315, "6hmhpt_c": -144.2112437269645, "6hmhptpp_c": -146.4722800528761, "6pgc_c": -23.26025155890795, "6pgl_c": -23.012283456749117, "8aonn_c": -77.78561702229625, "LalaDglu_c": -32.94517461482694, "LalaDgluMdap_c": -62.70581196221362, "LalaDgluMdapDala_c": -74.34012670080803, "LalaLglu_c": -32.942584248541515, "N1aspmd_c": -7.419212518412049, "Nmtrp_c": -59.14186177234571, "Sfglutth_c": -47.12872352720773, "aacald_c": -0.0, "aacoa_c": -129.2351930187238, "aact_c": -13.489817200842992, "ac_c": -6.667588275196099, "acac_c": -14.090686762813299, "acald_c": -9.143617465735193, "acanth_c": -40.45897073241927, "accoa_c": -121.81394941853648, "acetol_c": 1.734439591781293, "acg5p_c": -27.226563199595237, "acg5sa_c": -28.95667495032695, "acgam_c": -43.28484253431838, "acgam1p_c": -33.760374368495796, "acgam6p_c": -32.6531554581887, "acglc__D_c": -31.16031315936488, "acglu_c": -25.745655421303177, "acmalt_c": -55.90225832682667, "acmana_c": -31.403122385354713, "acmanap_c": -32.653132857816296, "acmum6p_c": -43.77576594712297, "acnam_c": -40.80182523453783, "acon__C_c": -18.317966423366002, "acon__T_c": -18.317966423366002, "aconm_c": -51.177820654066906, "acorn_c": -30.94073550856343, "acser_c": -18.076981931877697, "actp_c": -7.671621703367442, "ade_c": -21.688684814632694, "adn_c": -42.49906969417999, "adocbi_c": -45.25642877486093, "adocbip_c": -46.5067420362622, "adocbl_c": -1.246777220251251, "adp_c": -44.75396436603483, "adpglc_c": -70.2612319215392, "adphep__DD_c": -2.858324225514425, "adphep__LD_c": -2.8712031578313524, "adprib_c": -64.28765468253627, "ag_c": 0.24979408867608408, "agdpcbi_c": -91.91686527158258, "agm_c": -27.844031255873364, "ahcys_c": -51.3030543333459, "ahdt_c": -151.6326523108392, "aicar_c": -39.878233184424154, "air_c": -37.28864777770176, "akg_c": -16.08941604887754, "ala__B_c": -12.381544285248795, "ala__D_c": -11.381518398090348, "ala__L_c": -11.379708128706664, "alaala_c": -23.763274869273353, "alac__S_c": -18.547515435840353, "all__D_c": -23.733465734214562, "all6p_c": -24.983398968373756, "alltn_c": -5.445739175057096, "alltt_c": -5.6927345462594685, "allul6p_c": -24.980956299514038, "altrn_c": -22.012105174752556, "amet_c": -84.16317211652672, "ametam_c": -83.9144376316279, "amob_c": -0.0, "amp_c": -43.74972138459062, "anhgm_c": -85.8020985741407, "anhgm3p_c": -148.50697160363546, "anhgm4p_c": -160.13821674592796, "anhm_c": -42.52438228597473, "anhm3p_c": -105.22618571916756, "anhm4p_c": -116.86050045776197, "anth_c": -33.03842184994788, "ap4a_c": -91.0163126188185, "ap5a_c": -90.0149176272434, "apg120_c": -224.0429255206858, "apg140_c": -246.53101596021224, "apg141_c": -244.39972474476954, "apg160_c": -287.311444733439, "apg161_c": -284.2366244556523, "apg180_c": -309.3564140317043, "apg181_c": -302.9532169780892, "appl_c": -15.2234877362891, "aps_c": -46.50282480091547, "ara5p_c": -21.038715669509887, "arab__L_c": -19.776554007353077, "aragund_c": -958.0860815432434, "arbt6p_c": -1.2533475597677037, "arbtn_c": 0.4976118054209142, "arbtn__fe3_c": -1.25659769799676, "arg__L_c": -28.089961039892327, "argsuc_c": -40.46730850285313, "ascb6p_c": -21.034654238373246, "asn__L_c": -14.676483162271635, "aso3_c": -0.0, "aso4_c": 1.9828375864669177, "asp__L_c": -12.628506218130985, "aspsa_c": -15.361142935355568, "athr__L_c": -15.717545508224125, "athtp_c": -224.57893530639222, "atp_c": -45.75647391771762, "b2coa_c": -130.9733645505215, "bbtcoa_c": -0.0, "betald_c": 1.4839680510871427, "bglycogen_c": -25.754268061394832, "bmoco_c": -226.68629030295378, "bmoco1gdp_c": -272.09842025571436, "bmocogdp_c": -317.5105502084749, "btal_c": -19.04447076038932, "btcoa_c": -132.70661016080902, "btn_c": -199.53863486887994, "btnso_c": -197.80831661711375, "but_c": -17.562103904898507, "butso3_c": -23.455831795726613, "ca2_c": 0.24373047889428193, "camp_c": -45.503939148394466, "cbasp_c": -14.127117304135302, "cbi_c": -1.0003899477125253, "cbl1_c": 43.00926160689715, "cbm_c": -16.634718576990913, "cbp_c": -1.5001591290268679, "cd2_c": -11.800212288896484, "cdg_c": -141.23973484177202, "cdp_c": -38.989840784775296, "cdpdddecg_c": -182.40521481705798, "cdpdhdec9eg_c": -222.51621549379593, "cdpdhdecg_c": -225.97888938292007, "cdpdodec11eg_c": -235.01207578866027, "cdpdodecg_c": -239.68022835348646, "cdpdtdec7eg_c": -197.92609866874213, "cdpdtdecg_c": -197.79662963915843, "cechddd_c": -33.147915421425466, "cenchddd_c": -32.15833450555462, "cgly_c": -29.947958006901555, "chol_c": -0.24846793846805587, "chor_c": -41.03988836748354, "chtbs6p_c": -75.93798288803995, "cinnm_c": -30.42902618269089, "cit_c": -18.31787909725642, "citr__L_c": -25.83499890472963, "ckdo_c": -71.0276644325753, "cl_c": 0.12379038975621044, "cmp_c": -37.984451847179365, "co2_c": -0.0, "coa_c": -114.39270581834914, "cobalt2_c": -0.0027724005225894834, "colipa_c": 2.010085944753919, "cpe160_c": -261.46349236316956, "cpe180_c": -273.89667485104013, "cpg160_c": -265.84980622999893, "cpg180_c": -278.34566652486325, "cpgn_c": -1.0077917952863027, "cpgn__un_c": 0.4976118054209142, "cph4_c": -141.48700263181212, "cpmp_c": -58.0254374097274, "cpppg3_c": -313.526520588127, "crn_c": -0.2518073416708787, "crn__D_c": -0.2501479345575143, "crnDcoa_c": -0.01790429924000863, "crncoa_c": -0.009960779824763477, "csn_c": -15.946179123314991, "ctbt_c": -0.26805223379752285, "ctbtcoa_c": -0.01790429924000863, "ctp_c": -39.994083766219504, "cu_c": 0.24979408867608408, "cu2_c": -6.0095238250332243e-05, "cyan_c": -6.143691168202504, "cynt_c": -0.49495535119782363, "cys__D_c": -21.371131191543952, "cys__L_c": -23.634652508268527, "cyst__L_c": -42.047437770601704, "cytd_c": -36.732929618322935, "dad__2_c": -45.23950461763045, "dad__5_c": -21.68854557738278, "dadp_c": -46.48881340276842, "damp_c": -45.48803728084704, "dann_c": -161.95162901586664, "datp_c": -47.4895895246898, "db4p_c": -29.578731302693917, "dc2coa_c": -163.65134677733914, "dca_c": -51.24371988338391, "dcacoa_c": -165.3867458818733, "dcamp_c": -56.11535484779947, "dcdp_c": -40.7264232512703, "dcmp_c": -39.724864576084485, "dctp_c": -41.72719937319168, "dcyt_c": -39.4763319128679, "dd2coa_c": -174.54616101385832, "ddca_c": -62.13853411990311, "ddcacoa_c": -176.28156011839252, "ddcap_c": -63.90224163861107, "dgdp_c": -46.641774918302616, "dgmp_c": -45.63803089864475, "dgslnt_c": -93.28047378931684, "dgsn_c": -45.175842395285656, "dgtp_c": -47.642551040224, "dha_c": -11.868564911181743, "dhap_c": -13.120575684627495, "dhcinnm_c": -30.426391974301797, "dhf_c": -198.1866165507571, "dhgly_c": -67.0953033930116, "dhmpt_c": -151.37666995044128, "dhmptp_c": -151.64010726129573, "dhna_c": -49.246135057030024, "dhnpt_c": -151.38097908263822, "dhor__S_c": -13.879158961054829, "dhpmp_c": -151.6307564243611, "dhpppn_c": -31.415972890172643, "dhpt_c": -179.113265249164, "dhptd_c": -0.0, "dhptdn_c": -0.0, "didp_c": -43.998378792877226, "dimp_c": -43.996532119522016, "din_c": -43.74799945630542, "ditp_c": -44.00067274880368, "dmbzid_c": 70.8074183964463, "dmlz_c": -99.16399027888299, "dmpp_c": -94.35096800363945, "dms_c": -0.9851377019308986, "dmso_c": -0.0, "dnad_c": -133.45391620517333, "dpcoa_c": -113.13852278074923, "dscl_c": -380.4836024572746, "dtbt_c": -163.4599484374631, "dtdp_c": -46.81482144292856, "dtdp4aaddg_c": -81.96402979158694, "dtdp4addg_c": -74.29494671823011, "dtdp4d6dg_c": -72.31416663931604, "dtdp4d6dm_c": -72.31335499120605, "dtdpglu_c": -72.31474719811352, "dtdprmn_c": -74.29499665589377, "dtmp_c": -45.771776559009965, "dttp_c": -47.81906442437277, "dudp_c": -38.437044358424764, "dump_c": -39.43599290783471, "duri_c": -38.21679593744721, "dutp_c": -39.43782048034615, "dxyl_c": -45.68488252612785, "dxyl5p_c": -46.93538745388102, "e4p_c": -17.081612408225503, "eig3p_c": -31.58740029727165, "enter_c": 0.5025241676918561, "etha_c": -12.218953858090039, "ethso3_c": -13.554978501072489, "etoh_c": -10.873619558766219, "f1p_c": -24.99533225489508, "f6p_c": -24.992802275513288, "fad_c": -175.36266894505547, "fadh2_c": -177.095857894454, "fald_c": -3.0859351393361902, "fc1p_c": -24.98852189373324, "fcl__L_c": -23.73869168333119, "fdp_c": -26.24489073166264, "fe2_c": -0.0037476978022107136, "fe3_c": -1.0007690563351856, "fe3dhbzs_c": -1.2479103870053008, "fe3hox_c": -1.0077917952863027, "fe3hox__un_c": 0.2488059027104571, "fecrm_c": -1.0077917952863027, "fecrm__un_c": 0.4976118054209142, "feenter_c": -1.2479192540155055, "feoxam_c": -1.0077917952863027, "feoxam__un_c": 0.4976118054209142, "fgam_c": -34.01130893049571, "fmn_c": -129.92621395017093, "fmnh2_c": -131.6594028995695, "for_c": -1.606086753988604, "forcoa_c": 0.24888736823846794, "fpram_c": -36.019122942839104, "fprica_c": -42.23705214837267, "frdp_c": -282.5471306892566, "fru_c": -23.746060418323033, "frulys_c": -53.28963602695376, "frulysp_c": -54.53971640677439, "fruur_c": -20.279075102285624, "fuc__L_c": -23.73869168333119, "fum_c": -12.3773474629608, "g1p_c": -24.995443408614516, "g3p_c": -13.125467849524139, "g3pc_c": -15.849015064555676, "g3pe_c": -27.05957965291205, "g3pg_c": -29.692523151430738, "g3pi_c": -15.849015064555676, "g3ps_c": -26.24996343692219, "g6p_c": -24.9927439194131, "gagicolipa_c": 11.877349165727637, "gal_c": -23.7397385104047, "gal1p_c": -24.990284908462762, "galct__D_c": -17.06416765500185, "galctn__D_c": -21.271636532909532, "galctn__L_c": -22.009679993865742, "galt1p_c": -26.714678020826728, "galur_c": -20.28220656764933, "gam1p_c": -26.068230262336424, "gam6p_c": -25.989000995506633, "gar_c": -31.404453120171915, "garagund_c": -983.8426145489959, "gbbtn_c": -0.2501479345575143, "gcald_c": -7.174044487870648, "gdp_c": -44.905192451807615, "gdpddman_c": -69.40031418940629, "gdpfuc_c": -71.37846820662962, "gdpmann_c": -69.4005181702421, "gdpofuc_c": -69.39906212362307, "gdptp_c": -48.163023832469506, "gfgaragund_c": -1009.5921947061571, "gg4abut_c": -35.89090851081113, "ggagicolipa_c": -13.873905998867862, "ggbutal_c": -37.628777203360116, "gggagicolipa_c": -39.624588569845635, "ggptrc_c": -43.15841648090113, "ghb_c": -17.578635219064967, "gicolipa_c": 37.62832202383756, "glc__D_c": -23.739751138724834, "glcn_c": -22.99504047710829, "glcr_c": -17.064327881932723, "glcur_c": -20.27527134248717, "gln__L_c": -19.07040219917093, "glu__D_c": -18.134221042188795, "glu__L_c": -18.070192847048055, "glu1sa_c": -39.18596481710828, "glu5p_c": -19.04931031478852, "glu5sa_c": -20.90506636227768, "glucys_c": -38.45879729780774, "glx_c": -4.705047234055183, "gly_c": -6.311832074232591, "glyald_c": -13.116448108657098, "glyb_c": 3.2178737955453918, "glyc_c": -14.85189735660873, "glyc__R_c": -9.396061194324291, "glyc2p_c": -15.853054150257675, "glyc3p_c": -15.101233833417274, "glyclt_c": -5.694924801367759, "glycogen_c": -25.75527914495945, "gmhep17bp_c": 42.150170178308606, "gmhep1p_c": 42.40087776343981, "gmhep7p_c": -28.94938014131083, "gmp_c": -43.90164286224864, "gp4g_c": -89.31486424710619, "grdp_c": -188.44904934644802, "gslnt_c": -49.492216338119356, "gsn_c": -42.41302782438742, "gthox_c": -89.5563470238202, "gthrd_c": -45.769684656322454, "gtp_c": -45.90943543325182, "gtspmd_c": -46.518803323109395, "gua_c": -21.612669628449115, "h_c": 0.24803684637527154, "h2_c": -1.4885832112671535, "h2mb4p_c": -92.62121617360424, "h2o_c": -0.0, "h2o2_c": -1.729428108952453, "h2s_c": -11.97454482136168, "hco3_c": -0.2506816595470375, "hcys__L_c": -32.650316578485054, "hdca_c": -83.92816259294152, "hdcap_c": -85.69191459563753, "hdcea_c": -82.19682918293327, "hdceap_c": -83.96057765107544, "hdcoa_c": -196.33985518142268, "hdd2coa_c": -196.33578948689674, "hemeO_c": -592.8758141707308, "hg2_c": 0.250260584182559, "hhlipa_c": 85.2788811851505, "his__L_c": -29.841595820200535, "hisp_c": -33.50403612474965, "histd_c": -33.22520428891701, "hkndd_c": -31.66303445714469, "hkntd_c": -30.673434103191244, "hlipa_c": 43.64443273367823, "hmbil_c": -314.51722441313325, "hmgth_c": -48.85561979565864, "hom__L_c": -17.34180108414535, "hphhlipa_c": 125.66356693243782, "hpyr_c": -7.665532557824333, "hqn_c": 23.739810326045426, "hx2coa_c": -141.86602529279403, "hxa_c": -28.45476464717105, "hxan_c": -20.197179653307668, "hxcoa_c": -143.59927090308156, "iasp_c": -11.14792574496837, "ichor_c": -41.038818545637426, "icit_c": -18.318053452924662, "icolipa_c": 63.39348811638453, "idon__L_c": -22.745064127972576, "idp_c": -41.23521636644872, "ile__L_c": -31.714491817302452, "imacp_c": -31.558904253098785, "imp_c": -42.23705214837267, "indole_c": -44.46868523071123, "inost_c": -0.24496494433418498, "ins_c": -40.98518488540719, "ipdp_c": -94.35096800363945, "isetac_c": -11.585405523207944, "itp_c": -42.24119277765434, "k_c": -0.2508399816737471, "kdo_c": -31.217671810074087, "kdo2lipid4_c": -422.852874790294, "kdo8p_c": -31.435770609762326, "kdolipid4_c": -389.561518570269, "kphphhlipa_c": 91.12079960012842, "lac__D_c": -11.127379585366565, "lac__L_c": -10.389659971564633, "lald__D_c": 1.7311727582012704, "lald__L_c": -11.86877965806752, "lcts_c": -47.47829124974658, "leu__L_c": -28.194383465144703, "lgt__S_c": -56.6498812858102, "lipa_c": 2.010085944753919, "lipa_cold_c": 2.010085944753919, "lipidA_c": -356.2701624800547, "lipidAds_c": -355.0196335297662, "lipidX_c": -178.12477407478954, "lipoamp_c": -156.0560504917816, "lipoate_c": -110.55158638710888, "lys__L_c": -29.52905585104079, "lyx__L_c": -19.778464269480445, "mal__D_c": -11.376897521053642, "mal__L_c": -12.37774825168457, "malcoa_c": -123.08877509706367, "malcoame_c": -155.94843060449932, "malt_c": -48.48033314709204, "malt6p_c": -48.73603637271576, "malthp_c": -171.18087492978992, "malthx_c": -146.44100630807455, "maltpt_c": -121.70113768635916, "malttr_c": -72.22140044292838, "maltttr_c": -96.96126906464377, "man_c": -23.743113192196542, "man1p_c": -24.994428646589792, "man6p_c": -24.994428646589792, "man6pglyc_c": -34.39168084039367, "mana_c": -22.010247860486896, "mdhdhf_c": -0.0, "melib_c": -47.47988026669122, "meoh_c": -0.0, "mercppyr_c": -3.0052222347542186, "met__D_c": -0.0, "met__L_c": -38.90821171767047, "methf_c": -202.27787059561146, "metsox__R__L_c": -36.92790381855275, "metsox__S__L_c": -36.92740252972138, "mg2_c": 0.4953046364153575, "mi1p__D_c": -0.49623431399619894, "micit_c": -22.745690193370745, "mlthf_c": -204.5049947647426, "mmcoa__S_c": -128.5000694690957, "mmet_c": -44.91280466817308, "mn2_c": -0.0037476978022107136, "mnl1p_c": -26.72397503371456, "mobd_c": -1.0034294556524164, "moco_c": -113.59682303292783, "mococdp_c": -153.09301218518567, "mocogdp_c": -159.00895298568838, "mpt_c": -112.98592554824204, "mptamp_c": -161.65298709619995, "mql8_c": -834.9032765715281, "mqn8_c": -833.9168652845443, "msa_c": 0.24841282380418095, "mso3_c": -7.497296174673485, "mthgxl_c": -10.878573682656109, "mththf_c": -0.0, "n2o_c": -0.0, "n8aspmd_c": -7.419212518412049, "na1_c": 0.24425049912579588, "na15dap_c": -91.51210583999892, "nac_c": -50.993209075793715, "nad_c": -141.1130966865236, "nadh_c": -143.09230629110013, "nadp_c": -142.3648439591253, "nadph_c": -144.59353895429035, "ncam_c": -77.07223623465306, "nh4_c": -0.0, "ni2_c": -0.0027724005225894834, "nicrnt_c": -74.78585766837115, "nmn_c": -97.85936693187917, "no_c": -0.0, "no2_c": -0.2495477079979911, "no3_c": -0.24997778052825145, "o16aund_c": -1035.3440898646734, "o2_c": -0.0, "o2s_c": -0.741773500462656, "oaa_c": -10.647551086396932, "oc2coa_c": -152.75868603506657, "occoa_c": -154.4919316453541, "ocdca_c": -92.79261169330071, "ocdcap_c": -94.55638179295731, "ocdcea_c": -89.85950361726339, "ocdceap_c": -91.62326772891771, "octa_c": -40.34890564686471, "octdp_c": -753.0488619958392, "od2coa_c": -207.2166061762231, "odecoa_c": -207.21254048169718, "ohpb_c": -35.46106577109403, "op4en_c": -18.54258378550208, "orn_c": -24.334255640067234, "orot_c": -12.888056703063988, "orot5p_c": -35.93076252611872, "oxa_c": -1.8527701478671856, "oxadpcoa_c": -135.92423741501042, "oxalcoa_c": -0.0, "oxam_c": -2.220960279721631, "oxur_c": -3.4698039543552484, "pa120_c": -142.90617467145483, "pa140_c": -159.31648266258284, "pa141_c": -158.42705852313898, "pa160_c": -186.48379047498594, "pa161_c": -183.0211165858618, "pa180_c": -201.20008137691084, "pa181_c": -196.72259991081995, "pac_c": -28.668443929978935, "pacald_c": -30.1496907952559, "pan4p_c": -67.87750008846153, "pant__R_c": -26.84619665952126, "pap_c": -43.9460307673891, "paps_c": -47.859318107739625, "pdx5p_c": -141.80374437646861, "pe120_c": -155.0749682851186, "pe140_c": -169.26831951997056, "pe141_c": -170.5958521368027, "pe160_c": -198.71132079753926, "pe161_c": -195.24864676885034, "pe180_c": -211.1519182342986, "pe181_c": -207.68182925672085, "pep_c": -10.647314914979052, "pg120_c": -159.52395995894173, "pg140_c": -174.91537478104217, "pg141_c": -173.2287956353214, "pg160_c": -201.34426429605796, "pg161_c": -199.63496063567968, "pg180_c": -216.7989734953702, "pg181_c": -212.13082093054402, "pgp120_c": -159.7738065809248, "pgp140_c": -175.16522140302527, "pgp141_c": -173.47864225730447, "pgp160_c": -203.3474811467869, "pgp161_c": -199.88480725766274, "pgp180_c": -217.04882011735327, "pgp181_c": -212.3806675525271, "phaccoa_c": -144.81525568629291, "phe__L_c": -42.825829503542884, "pheme_c": -310.5791396005774, "phhlipa_c": 84.02841985200517, "phom_c": -18.658133430598717, "phphhlipa_c": 124.41449069261634, "phpyr_c": -40.842832993667024, "phthr_c": -37.441842569264544, "pi_c": -0.25054639805806483, "pmtcoa_c": -198.07118859143094, "pnto__R_c": -41.229854188885234, "poaac_c": -0.0, "ppa_c": -13.131097661098712, "ppal_c": -14.860511050723277, "ppap_c": -14.132083336292956, "ppbng_c": -78.62664961666317, "ppcoa_c": -128.27183734942116, "ppgpp_c": -45.15706468700356, "pphn_c": -41.041988048822674, "ppi_c": -0.25104221489938233, "ppp9_c": -310.0787425501123, "pppg9_c": -313.03092883163737, "pppi_c": -1.252398244193948, "pppn_c": -31.418607098561736, "pram_c": -24.04465550139488, "pran_c": -57.913696634591496, "prbamp_c": -70.35387678712425, "prbatp_c": -70.39473906064458, "preq0_c": -145.6490000627289, "preq1_c": -147.4094320291195, "prfp_c": -70.31601988212805, "prlp_c": -70.31601988212805, "pro__L_c": -22.99230320887113, "progly_c": -29.305608707504156, "prpp_c": -23.29072597943883, "ps120_c": -155.31411378151603, "ps140_c": -169.50746501636803, "ps141_c": -170.83499763320017, "ps160_c": -198.88767608573116, "ps161_c": -195.42500205704224, "ps180_c": -211.39106373069603, "ps181_c": -207.92097475311832, "psclys_c": -53.28841349350283, "pser__L_c": -10.89563308793295, "ptrc_c": -24.08587029920635, "pyam5p_c": -141.80122195517419, "pydam_c": -140.54944712685173, "pydx_c": -138.8222751527319, "pydx5p_c": -140.07334067460252, "pydxn_c": -140.55199414572635, "pyr_c": -9.39703667678117, "q8_c": -882.5379841583433, "q8h2_c": -883.5299464330676, "quin_c": -28.85182267970539, "quln_c": -50.63295796065493, "r15bp_c": -22.27913340896587, "r1p_c": -21.04472811207698, "r5p_c": -21.03593659993656, "ragund_c": -950.666254535829, "rbflvrd_c": -130.22979636306988, "rbl__L_c": -19.78417165801828, "rdmbzi_c": 47.01756967801106, "rephaccoa_c": -146.79496734758402, "rhcys_c": -29.61450875596312, "rib__D_c": -20.786600123128014, "ribflv_c": -128.4966074136713, "rml_c": -23.739115918690043, "rml1p_c": -24.987617391119592, "rmn_c": -23.733470409193046, "ru5p__D_c": -21.033932908571273, "ru5p__L_c": -21.033932908571273, "s17bp_c": -30.200008837018462, "s7p_c": -28.94734663111186, "sarcs_c": -11.12832441640537, "sbt6p_c": -26.712615391420893, "sbzcoa_c": -163.62902370582614, "scl_c": -387.23696247173336, "sel_c": 0.7317508776683201, "seln_c": -5.951995733297139, "selnp_c": -27.97144309529451, "ser__D_c": -10.643219316610695, "ser__L_c": -10.645152692178533, "seramp_c": -55.907054392601566, "sheme_c": -396.46935348132143, "skm_c": -29.408258477979583, "skm5p_c": -30.657754561967714, "sl26da_c": -43.082361179117406, "sl2a6o_c": -41.101443788940934, "slnt_c": -0.25338682426257847, "so2_c": -0.0, "so3_c": -6.391242586380213, "so4_c": -0.24810251263705346, "spmd_c": 0.24981918318102497, "stcoa_c": -208.94758497048605, "suc6p_c": -48.73803528140095, "sucarg_c": -42.446746371599644, "sucbz_c": -47.48136693248678, "succ_c": -13.366947816914246, "succoa_c": -128.50241462803928, "sucglu_c": -31.436886041621943, "sucgsa_c": -32.92039696393579, "suchms_c": -31.491279508851562, "sucorn_c": -34.88844810319421, "sucsal_c": -15.839673100191169, "sulfac_c": -9.116408269392478, "tag6p__D_c": -24.992637773353778, "tagdp__D_c": -26.24529997926038, "tagur_c": -20.27835709235343, "tartr__D_c": -10.645787782657116, "tartr__L_c": -10.648440224708779, "taur_c": -3.42177755919574, "tcynt_c": -0.0, "td2coa_c": -185.44097525037753, "tdcoa_c": -187.17637435491173, "tdecoa_c": -185.44504094490347, "thdp_c": -26.991623247575372, "thf_c": -200.16865930407215, "thm_c": -179.07460449051374, "thmmp_c": -180.32450655852094, "thmnp_c": -153.3623572631541, "thmpp_c": -180.32278512845554, "thptdn_c": -0.0, "thr__L_c": -18.407596633035322, "thym_c": -20.96111470557639, "thymd_c": -44.52057011932805, "tma_c": -0.7371008555556271, "tmao_c": -0.0, "tre_c": -48.48364140320229, "tre6p_c": -48.73373877008893, "trp__L_c": -54.325369430172934, "tsul_c": -0.0, "ttdca_c": -71.85081233613671, "ttdcap_c": -73.61453968266636, "ttdcea_c": -70.60894526013786, "ttdceap_c": -72.37267007136957, "tungs_c": -0.0, "tyr__L_c": -41.05167532965946, "u23ga_c": -213.32560040259833, "u3aga_c": -145.3966482910227, "u3hga_c": -138.72709093743217, "uLa4fn_c": -1036.9514360671365, "uLa4n_c": -1035.34442828396, "uaagmda_c": -1206.1164162663838, "uaccg_c": -81.46339652479635, "uacgam_c": -70.98908634880274, "uacmam_c": -71.01199411027895, "uacmamu_c": 34.23947522547369, "uagmda_c": -1171.578940592191, "uama_c": -95.81390840529625, "uamag_c": -116.41003842123527, "uamr_c": -83.46232439790356, "udcpdp_c": -1035.3476242035458, "udcpp_c": -1035.3482601606468, "udp_c": -36.70046189192976, "udpLa4fn_c": -38.30408556000679, "udpLa4n_c": -35.69896460361987, "udpLa4o_c": -33.718187805449354, "udpg_c": -62.20355114773569, "udpgal_c": -62.20355114773569, "udpgalfur_c": -62.20337587918847, "udpglcur_c": -35.69913226396276, "ugmd_c": -147.16801500882988, "ugmda_c": -171.9276312108639, "um4p_c": -158.5483719017373, "ump_c": -35.69696813625053, "unaga_c": -1070.641271581025, "unagamu_c": -999.9485741291321, "unagamuf_c": -1035.3451917138323, "uppg3_c": -314.51721588475914, "ura_c": -14.657340523695549, "uracp_c": -16.38732220644252, "urate_c": -16.738862052055854, "urdglyc_c": -5.2020450704209535, "urea_c": -3.7567279203555266, "uri_c": -35.448435473033946, "utp_c": -37.70470487337397, "val__L_c": -22.50530039362602, "xan_c": -18.46802085268176, "xdp_c": -40.65201679202778, "xmp_c": -40.65017011867257, "xtp_c": -40.65431074795424, "xtsn_c": -39.270784146897185, "xu5p__D_c": -21.033932908571273, "xu5p__L_c": -21.03349770298117, "xyl__D_c": -19.77786237842008, "xylu__D_c": -19.78417165801828, "xylu__L_c": -19.78412479382634, "zn2_c": -0.0037476978022107136, "12ppd__R_e": -0.0, "12ppd__S_e": -13.604211034666385, "14glucan_e": -145.43686927587345, "15dap_e": -0.0, "23camp_e": -42.254968386519714, "23ccmp_e": -36.48564578037878, "23cgmp_e": -42.16350953066121, "23cump_e": -35.20115163508979, "23dappa_e": -9.149297045834127, "26dap__M_e": -28.761770689180615, "2ddglcn_e": -21.76398851894907, "34dhpac_e": -0.0, "3amp_e": -42.253796249733185, "3cmp_e": -36.48447364359225, "3gmp_e": -42.16233739387468, "3hcinnm_e": -28.44451731829281, "3hpp_e": -0.0, "3hpppn_e": -29.434098234163653, "3ump_e": -35.199979498303264, "4abut_e": -17.571433081786278, "4hoxpacd_e": -0.0, "5dglcn_e": -20.76439902097392, "5mtr_e": -0.0, "LalaDglu_e": -32.69597719161807, "LalaDgluMdap_e": -61.705636518003566, "LalaDgluMdapDala_e": -73.33688166029603, "LalaLglu_e": -32.693386825332645, "ac_e": -6.4203204851560125, "acac_e": -13.835151095731867, "acald_e": -9.143617465735193, "acgal_e": -0.0007690563351855725, "acgal1p_e": -0.0, "acgam_e": -31.399120551954987, "acgam1p_e": -31.398351495619803, "acmana_e": -31.396672215224434, "acmum_e": -42.52322982996131, "acnam_e": -40.55296150639369, "acolipa_e": -0.0, "acser_e": -18.08009155763982, "ade_e": -21.438460987685065, "adn_e": -42.254001607551025, "adocbl_e": -0.0, "ag_e": -0.0, "agm_e": -27.601147223542487, "akg_e": -15.838134013977964, "ala__B_e": -12.129217601527536, "ala__D_e": -11.129191714369089, "ala__L_e": -11.132440338666578, "alaala_e": -22.76090643259549, "all__D_e": -22.73427556453628, "alltn_e": -5.197255226595726, "amp_e": -42.2539469913578, "anhgm_e": -86.55091443466716, "arab__L_e": -19.52696987432204, "arbt_e": -0.0, "arbtn_e": -0.0, "arbtn__fe3_e": -0.0, "arg__L_e": -27.843904358962206, "ascb__L_e": -19.780534090065316, "asn__L_e": -14.426926783174187, "aso3_e": -0.0, "asp__L_e": -12.379700315420527, "btn_e": -199.2898289661695, "but_e": -17.306568237817075, "butso3_e": -22.45565927947169, "ca2_e": -0.0, "cbi_e": -0.0, "cbl1_e": -0.0, "cd2_e": -11.796464591094272, "cgly_e": -28.945188590222475, "chol_e": -0.0, "chtbs_e": -74.68351542897194, "cit_e": -17.819265047113966, "cl_e": -0.0, "cm_e": -0.0, "cmp_e": -36.484624385216875, "co2_e": -0.0, "cobalt2_e": -0.0, "colipa_e": -0.0, "colipap_e": -0.0, "cpgn_e": -0.0, "cpgn__un_e": -0.0, "crn_e": -0.0, "crn__D_e": -0.0, "csn_e": -15.697438962707304, "cu_e": -0.0, "cu2_e": -0.0, "cyan_e": -0.0, "cynt_e": -0.24588319883451107, "cys__D_e": -20.37036213520877, "cys__L_e": -22.633883451933343, "cytd_e": -36.483301506805724, "dad__2_e": -44.98962230129191, "damp_e": -44.989567685098685, "dca_e": -48.98850490808408, "dcmp_e": -39.22639498033613, "dcyt_e": -39.226449596529356, "ddca_e": -64.51193494013046, "dgmp_e": -44.92530270639753, "dgsn_e": -44.923979827986386, "dha_e": -11.867795854846557, "dimp_e": -43.497459767417304, "din_e": -43.49613688900615, "dms_e": -0.9889006019430049, "dmso_e": -0.0, "dopa_e": -0.0013906122832038493, "doxrbcn_e": -0.0, "dtmp_e": -44.27226488622198, "dump_e": -37.96685900491544, "duri_e": -37.96691362110867, "eca4colipa_e": -0.0, "enlipa_e": -12.215033480034267, "enter_e": -0.0, "etha_e": -12.218953858090039, "ethso3_e": -12.554805984817564, "etoh_e": -10.873619558766219, "f6p_e": -24.490918437499996, "fald_e": -3.0859351393361902, "fe2_e": -0.0, "fe3_e": -0.0, "fe3dcit_e": -36.38662703069512, "fe3dhbzs_e": -0.0, "fe3hox_e": -0.0, "fe3hox__un_e": -0.0, "fecrm_e": -0.0, "fecrm__un_e": -0.0, "feenter_e": -0.0, "feoxam_e": -0.0, "feoxam__un_e": -0.0, "for_e": -1.4850295679331287, "fru_e": -23.740887128877095, "frulys_e": -53.04055726528542, "fruur_e": -20.026876022806277, "fuc__L_e": -23.489903072799635, "fum_e": -11.880475772098587, "fusa_e": -0.0, "g1p_e": -23.738205325029607, "g3pc_e": -14.849181149317879, "g3pe_e": -27.068135007407918, "g3pg_e": -29.70107850592661, "g3pi_e": -14.849181149317879, "g3ps_e": -25.250129521684393, "g6p_e": -24.49086008139981, "gal_e": -23.488353833119543, "gal__bD_e": -23.49056429307738, "gal1p_e": -23.489356486738274, "galct__D_e": -16.817486803297687, "galctn__D_e": -21.022437311207423, "galctn__L_e": -21.761098458879236, "galt_e": -25.46061536658769, "galur_e": -20.031895509492898, "gam_e": -24.732540352914768, "gam6p_e": -25.48711715749334, "gbbtn_e": -0.0, "gdp_e": -0.0, "glc__D_e": -23.73720267141088, "glcn_e": -22.748459133155134, "glcr_e": -16.81493504088634, "glcur_e": -20.0257572218246, "glcur1p_e": -20.024988165489415, "gln__L_e": -18.06974273328428, "glu__L_e": -17.822774392785824, "gly_e": -6.064564284192505, "glyald_e": -13.114770335205009, "glyb_e": -0.0, "glyc_e": -14.85189735660873, "glyc__R_e": -9.146668353277912, "glyc2p_e": -14.853220235019878, "glyc3p_e": -14.848886652129243, "glyclt_e": -5.448624461493259, "gmp_e": -42.162488135499295, "gsn_e": -42.16116525708815, "gthox_e": -0.0, "gthrd_e": -46.76912898318134, "gtp_e": -0.0011951200260942806, "gua_e": -21.6132780667183, "h_e": -0.0, "h2_e": -1.4885832112671535, "h2o_e": -0.0, "h2o2_e": -0.0, "h2s_e": -0.0, "hacolipa_e": -86.32697365683191, "halipa_e": -86.32697365683191, "hdca_e": -86.32597021270347, "hdcea_e": -84.594633198359, "hg2_e": -0.0, "his__L_e": -29.58957821735554, "hom__L_e": -17.591772898856604, "hxa_e": -28.21422662150194, "hxan_e": -20.19641059697248, "idon__L_e": -22.49557177917519, "ile__L_e": -31.467848680861252, "imp_e": -40.73687965230113, "indole_e": -44.223358747482195, "inost_e": -0.0, "ins_e": -40.73693426849435, "isetac_e": -10.585233006953018, "k_e": -0.0, "kdo2lipid4_e": -424.97036127948854, "lac__D_e": -10.877606232490523, "lac__L_e": -10.139886618688589, "lcts_e": -47.22660299571097, "leu__L_e": -27.947740328703503, "lipa_e": -0.0, "lipa_cold_e": -0.0, "lipoate_e": -110.30278048439843, "lys__L_e": -29.279504811680287, "lyx__L_e": -19.529432215958614, "mal__D_e": -10.880025830191428, "mal__L_e": -11.880876560822356, "malt_e": -47.47418880848319, "malthx_e": -145.4348619694657, "maltpt_e": -120.6949933477503, "malttr_e": -71.21525610431954, "maltttr_e": -95.95512472603491, "man_e": -23.737968003997928, "man6p_e": -24.4925448085765, "manglyc_e": -33.138045151908884, "melib_e": -47.23097851625565, "meoh_e": -0.0, "met__D_e": -0.0, "met__L_e": -37.907539273312274, "metsox__R__L_e": -35.92713476221757, "metsox__S__L_e": -35.92663347338619, "mg2_e": -0.0, "mincyc_e": -0.0, "minohp_e": -0.0004260636909087082, "mmet_e": -44.66306979319834, "mn2_e": -0.0, "mnl_e": -25.470561337863614, "mobd_e": -0.0, "mso3_e": -6.497123658418561, "n2o_e": -0.0, "na1_e": -0.0, "nac_e": -50.99244001945853, "nh4_e": -0.0, "ni2_e": -0.0, "nmn_e": -97.85936693187917, "no_e": -0.0, "no2_e": -0.0, "no3_e": -0.0, "novbcn_e": -0.0, "o16a4colipa_e": -0.0, "o2_e": -0.0, "o2s_e": -0.0, "ocdca_e": -92.55040991472046, "ocdcea_e": -90.81536542593159, "octa_e": -38.09369067156488, "orn_e": -24.08657547625505, "orot_e": -12.391185012201774, "pacald_e": -29.90088489254544, "peamn_e": -29.902275504828648, "phe__L_e": -42.57639225262532, "pheme_e": -311.58018544577556, "pi_e": -0.0, "pnto__R_e": -40.98493829373916, "ppa_e": -12.885086358146697, "ppal_e": -14.859741994388092, "pppn_e": -31.166947755831263, "ppt_e": -1.4896011707815644, "pro__L_e": -22.748036857791465, "progly_e": -28.30283929082508, "psclys_e": -53.039334731834494, "pser__L_e": -10.40227125077766, "ptrc_e": -23.837178842729347, "pydam_e": -140.54867807051653, "pydx_e": -138.82150609639672, "pydxn_e": -140.55122508939118, "pyr_e": -9.148230774070711, "quin_e": -28.851053623370202, "r5p_e": -19.788732831860877, "rfamp_e": -0.0, "rib__D_e": -19.787409953449732, "rmn_e": -23.484438355671216, "sbt__D_e": -25.4600083451949, "sel_e": -0.0, "ser__D_e": -10.390892632889436, "ser__L_e": -10.400948372366512, "skm_e": -29.159153980657745, "slnt_e": -0.0, "so2_e": -0.0, "so3_e": -0.0013913291383247548, "so4_e": -0.0, "spmd_e": -0.0, "succ_e": -12.870076126052032, "sucr_e": -47.48549916423929, "sulfac_e": -8.116235753137554, "tartr__D_e": -9.900295907178476, "tartr__L_e": -10.153322791335304, "taur_e": -2.4186532715900415, "tcynt_e": -0.0, "thm_e": -178.07471209346153, "thr__L_e": -18.163392313223305, "thrp_e": -18.16471519163445, "thym_e": -0.0, "thymd_e": -44.27094200781084, "tma_e": -0.9850170564364378, "tmao_e": -0.0, "tre_e": -47.48047621097428, "trp__L_e": -54.076724220835196, "tsul_e": -0.0, "ttdca_e": -71.60861055755645, "ttdcea_e": -71.16389848783452, "ttrcyc_e": -0.0, "tungs_e": -0.0, "tym_e": -0.0013906122832038493, "tyr__L_e": -40.8022380787419, "tyrp_e": -40.803560957153046, "uacgam_e": -66.59928445021531, "udpacgal_e": -35.2009329545955, "udpg_e": -58.93913827962511, "udpgal_e": -58.690289441333775, "udpglcur_e": -55.22592112008492, "ump_e": -35.20013023992788, "ura_e": -14.407860819712667, "urea_e": -3.755050146903437, "uri_e": -35.200184856121105, "val__L_e": -22.256337281556767, "xan_e": -18.467251796346574, "xmp_e": -39.022478913791126, "xtsn_e": -39.021156035379974, "xyl__D_e": -19.52904713382791, "xylu__L_e": -19.535283589681956, "zn2_e": -0.0, "12dgr120_p": -143.86804555447964, "12dgr140_p": -158.06139678933164, "12dgr141_p": -157.17197264988778, "12dgr160_p": -187.49611609962568, "12dgr161_p": -184.03344207093676, "12dgr180_p": -199.94499550365964, "12dgr181_p": -196.47490652608192, "12ppd__R_p": -0.0, "12ppd__S_p": -13.604211034666385, "14glucan_p": -145.44317559210378, "15dap_p": -0.0, "1agpe120_p": -91.57433733457643, "1agpe140_p": -98.67101295200241, "1agpe141_p": -98.22630088228048, "1agpe160_p": -113.38837260714945, "1agpe161_p": -111.65703559280497, "1agpe180_p": -119.61281230916643, "1agpe181_p": -117.87776782037756, "1agpg120_p": -94.20728083309511, "1agpg140_p": -101.30395645052111, "1agpg141_p": -100.85924438079918, "1agpg160_p": -116.02131610566813, "1agpg161_p": -114.28997909132367, "1agpg180_p": -122.24575580768511, "1agpg181_p": -120.51071131889626, "1ddecg3p_p": -79.35508897929775, "1hdec9eg3p_p": -99.43778723752631, "1hdecg3p_p": -101.16912425187077, "1odec11eg3p_p": -105.65851946509889, "1odecg3p_p": -107.39356395388775, "1tdec7eg3p_p": -86.00705252700182, "1tdecg3p_p": -86.45176459672375, "23camp_p": -42.254968386519714, "23ccmp_p": -36.48564578037878, "23cgmp_p": -42.16350953066121, "23cump_p": -35.20115163508979, "23dappa_p": -9.149297045834127, "26dap__M_p": -28.761770689180615, "2agpe120_p": -91.57433733457643, "2agpe140_p": -98.67101295200241, "2agpe141_p": -98.22630088228048, "2agpe160_p": -113.02255221021336, "2agpe161_p": -111.65703559280497, "2agpe180_p": -119.61281230916643, "2agpe181_p": -117.87776782037756, "2agpg120_p": -96.02332900839959, "2agpg140_p": -101.30395645052111, "2agpg141_p": -100.85924438079918, "2agpg160_p": -115.65549570873206, "2agpg161_p": -115.67752545836203, "2agpg180_p": -122.24575580768511, "2agpg181_p": -120.51071131889626, "2ddecg3p_p": -79.35508897929775, "2ddglcn_p": -21.76398851894907, "2hdec9eg3p_p": -99.43778723752631, "2hdecg3p_p": -101.16912425187077, "2odec11eg3p_p": -105.65851946509889, "2odecg3p_p": -107.39356395388775, "2tdec7eg3p_p": -86.00705252700182, "2tdecg3p_p": -86.45176459672375, "34dhpac_p": -0.0, "3amp_p": -42.253796249733185, "3cmp_p": -36.48447364359225, "3gmp_p": -42.16233739387468, "3hcinnm_p": -28.44451731829281, "3hpp_p": -0.0, "3hpppn_p": -29.434098234163653, "3ump_p": -35.199979498303264, "4abut_p": -17.571433081786278, "4hoxpacd_p": -0.0, "5dglcn_p": -20.76439902097392, "5mtr_p": -0.0, "LalaDglu_p": -32.69597719161807, "LalaDgluMdap_p": -61.705636518003566, "LalaDgluMdapDala_p": -73.33688166029603, "LalaLglu_p": -32.693386825332645, "ac_p": -6.4203204851560125, "acac_p": -13.835151095731867, "acald_p": -9.143617465735193, "acgal_p": -0.0007690563351855725, "acgal1p_p": -0.0, "acgam_p": -31.399120551954987, "acgam1p_p": -31.398351495619803, "acmana_p": -31.396672215224434, "acmum_p": -42.52322982996131, "acnam_p": -40.55296150639369, "acolipa_p": 1.0013823897694045, "acser_p": -18.08009155763982, "ade_p": -21.438460987685065, "adn_p": -42.252624112946656, "adocbl_p": -0.2463872725387257, "agm_p": -27.601147223542487, "akg_p": -15.838134013977964, "ala__B_p": -12.129217601527536, "ala__D_p": -11.129191714369089, "ala__L_p": -11.132440338666578, "alaala_p": -22.76090643259549, "all__D_p": -22.73427556453628, "alltn_p": -5.197255226595726, "amp_p": -42.2539469913578, "anhgm_p": -86.55091443466716, "anhgm3p_p": -148.25567294927075, "anhgm4p_p": -159.88691809156322, "arab__L_p": -19.52696987432204, "arbt_p": -0.0, "arbtn_p": 0.2488059027104571, "arbtn__fe3_p": -0.2488059027104571, "arg__L_p": -27.843904358962206, "ascb__L_p": -19.780534090065316, "asn__L_p": -14.426926783174187, "aso3_p": -0.0, "asp__L_p": -12.379700315420527, "btn_p": -199.2898289661695, "but_p": -17.306568237817075, "butso3_p": -22.45565927947169, "ca2_p": -0.0, "cbi_p": -0.0, "cbl1_p": -0.2463872725387257, "cd2_p": -11.796464591094272, "cgly_p": -28.945188590222475, "chol_p": -0.0, "chtbs_p": -74.68351542897194, "cit_p": -17.819265047113966, "cl_p": -0.0, "clpn120_p": -306.21655318934233, "clpn140_p": -330.9711593084374, "clpn141_p": -329.19231102954967, "clpn160_p": -389.84059792902553, "clpn161_p": -385.69034260572437, "clpn180_p": -414.73835673709345, "clpn181_p": -407.79817878193796, "cm_p": -0.0, "cmp_p": -36.484624385216875, "co2_p": -0.0, "cobalt2_p": -0.0, "colipa_p": 1.0013823897694045, "colipap_p": 1.0013823897694045, "cpgn_p": -0.0, "cpgn__un_p": 0.2488059027104571, "crn_p": -0.0, "crn__D_p": -0.0, "csn_p": -15.697438962707304, "ctbt_p": -0.023785882717858486, "cu_p": -0.0, "cu2_p": -0.0, "cyan_p": -0.0, "cynt_p": -0.24588319883451107, "cys__D_p": -20.37036213520877, "cys__L_p": -22.633883451933343, "cytd_p": -36.483301506805724, "dad__2_p": -44.98824480668754, "damp_p": -44.989567685098685, "dca_p": -48.98850490808408, "dcmp_p": -39.22639498033613, "dcyt_p": -39.22507210192499, "ddca_p": -64.51086902210682, "dgmp_p": -44.92530270639753, "dgsn_p": -44.923979827986386, "dha_p": -11.867795854846557, "dimp_p": -43.497459767417304, "din_p": -43.49613688900615, "dms_p": -0.9889006019430049, "dmso_p": -0.0, "dopa_p": -0.0013906122832038493, "doxrbcn_p": -0.0, "dtmp_p": -44.27226488622198, "dump_p": -37.96685900491544, "duri_p": -37.9655361265043, "eca2und_p": -1035.346213261891, "eca3und_p": -1035.3460992513383, "eca4colipa_p": 1.0013823897694045, "eca4und_p": -1035.3459852407855, "enlipa_p": -11.213651090264863, "enter_p": 0.2509289574846249, "etha_p": -12.218953858090039, "ethso3_p": -12.554805984817564, "etoh_p": -10.873619558766219, "f6p_p": -24.490918437499996, "fald_p": -3.0859351393361902, "fe2_p": -0.0, "fe3_p": -0.0, "fe3dcit_p": -36.63721756508865, "fe3dhbzs_p": -0.24645662773131718, "fe3hox_p": -0.0, "fe3hox__un_p": -0.0, "fecrm_p": -0.0, "fecrm__un_p": 0.2488059027104571, "feenter_p": -0.24646549474152196, "feoxam_p": -0.0, "feoxam__un_p": 0.2488059027104571, "for_p": -1.4850295679331287, "fru_p": -23.740887128877095, "frulys_p": -53.04055726528542, "fruur_p": -20.026876022806277, "fuc__L_p": -23.489903072799635, "fum_p": -11.880475772098587, "fusa_p": -0.0, "g1p_p": -23.738205325029607, "g3pc_p": -14.849181149317879, "g3pe_p": -27.068135007407918, "g3pg_p": -29.70107850592661, "g3pi_p": -14.849181149317879, "g3ps_p": -25.250129521684393, "g6p_p": -24.49086008139981, "gal_p": -23.488353833119543, "gal__bD_p": -23.49056429307738, "gal1p_p": -23.489356486738274, "galct__D_p": -16.817486803297687, "galctn__D_p": -21.022437311207423, "galctn__L_p": -21.761098458879236, "galt_p": -25.46061536658769, "galur_p": -20.031895509492898, "gam_p": -24.732540352914768, "gam6p_p": -25.48711715749334, "gbbtn_p": -0.0, "gdp_p": -0.0, "glc__D_p": -23.73720267141088, "glcn_p": -22.748459133155134, "glcr_p": -16.81493504088634, "glcur_p": -20.0257572218246, "glcur1p_p": -20.024988165489415, "gln__L_p": -18.06974273328428, "glu__L_p": -17.822774392785824, "gly_p": -6.064564284192505, "glyald_p": -13.114770335205009, "glyb_p": -0.0, "glyc_p": -14.85189735660873, "glyc__R_p": -9.146668353277912, "glyc2p_p": -14.853220235019878, "glyc3p_p": -14.848886652129243, "glyclt_p": -5.448624461493259, "gmp_p": -42.162488135499295, "gsn_p": -42.16116525708815, "gthox_p": -0.0, "gthrd_p": -46.76912898318134, "gtp_p": -0.0011951200260942806, "gua_p": -21.611900572113928, "h_p": -0.0, "h2_p": -1.4885832112671535, "h2o_p": -0.0, "h2o2_p": -0.0, "h2s_p": -0.0, "hdca_p": -86.32490429467984, "hdcea_p": -84.59356728033538, "hg2_p": -0.0, "his__L_p": -29.58957821735554, "hom__L_p": -17.591772898856604, "hxa_p": -28.21422662150194, "hxan_p": -20.19641059697248, "idon__L_p": -22.49557177917519, "ile__L_p": -31.467848680861252, "imp_p": -40.73687965230113, "indole_p": -44.223358747482195, "inost_p": -0.0, "ins_p": -40.73555677388998, "isetac_p": -10.585233006953018, "k_p": -0.0, "kdo2lipid4_p": -423.8532969655509, "lac__D_p": -10.877606232490523, "lac__L_p": -10.139886618688589, "lcts_p": -47.22660299571097, "leu__L_p": -27.947740328703503, "lipa_p": 1.0013823897694045, "lipa_cold_p": 1.0013823897694045, "lipoate_p": -110.30278048439843, "lys__L_p": -29.279504811680287, "lyx__L_p": -19.529432215958614, "mal__D_p": -10.880025830191428, "mal__L_p": -11.880876560822356, "malt_p": -47.480495124713535, "malthx_p": -145.44116828569602, "maltpt_p": -120.70129966398065, "malttr_p": -71.22156242054989, "maltttr_p": -95.96143104226526, "man_p": -23.737968003997928, "man6p_p": -24.4925448085765, "manglyc_p": -33.138045151908884, "melib_p": -47.23097851625565, "meoh_p": -0.0, "met__D_p": -0.0, "met__L_p": -37.907539273312274, "metsox__R__L_p": -35.92713476221757, "metsox__S__L_p": -35.92663347338619, "mg2_p": -0.0, "mincyc_p": -0.0, "minohp_p": -0.0011951200260942806, "mmet_p": -44.66306979319834, "mn2_p": -0.0, "mnl_p": -25.470561337863614, "mobd_p": -0.0, "mso3_p": -6.497123658418561, "murein3p3p_p": -296.5123660715045, "murein3px3p_p": -296.51159701516934, "murein3px4p_p": -308.14520121512413, "murein4p3p_p": -308.143611213797, "murein4p4p_p": -319.77485635608946, "murein4px4p_p": -319.7764463574166, "murein4px4p4p_p": -479.6643846219429, "murein4px4px4p_p": -479.66597462327, "murein5p3p_p": -319.27250344776485, "murein5p4p_p": -330.9037485900573, "murein5p5p_p": -342.0356784122041, "murein5p5p5p_p": -513.0543983924266, "murein5px3p_p": -319.2757653939836, "murein5px4p_p": -330.90533859138446, "murein5px4px4p_p": -490.7948668572378, "n2o_p": -0.0, "na1_p": -0.0, "nac_p": -50.99244001945853, "nh4_p": -0.0, "ni2_p": -0.0, "nmn_p": -97.85936693187917, "no_p": -0.0, "no2_p": -0.0, "no3_p": -0.0, "novbcn_p": -0.0, "o16a2und_p": -1035.3452737120583, "o16a3und_p": -1035.345629476422, "o16a4colipa_p": 1.0013823897694045, "o16a4und_p": -1035.3459852407855, "o16aund_p": -1035.3449179476947, "o2_p": -0.0, "o2s_p": -0.0, "ocdca_p": -92.54934399669682, "ocdcea_p": -90.81429950790795, "octa_p": -38.09369067156488, "orn_p": -24.08657547625505, "orot_p": -12.391185012201774, "pa120_p": -143.8644234848244, "pa140_p": -158.05777471967642, "pa141_p": -157.16835058023256, "pa160_p": -187.49249402997046, "pa161_p": -184.02982000128154, "pa180_p": -199.94137343400442, "pa181_p": -196.4712844564267, "pacald_p": -29.90088489254544, "pe120_p": -156.0836718401031, "pe140_p": -170.27702307495508, "pe141_p": -169.38759893551122, "pe160_p": -199.71174238524912, "pe161_p": -196.2490683565602, "pe180_p": -212.1606217892831, "pe181_p": -208.69053281170537, "peamn_p": -29.902275504828648, "pg120_p": -160.53266351392625, "pg140_p": -172.90996657347378, "pg141_p": -172.02054243402992, "pg160_p": -202.34468588376782, "pg161_p": -200.26955822211727, "pg180_p": -214.79356528780178, "pg181_p": -211.32347631022407, "pgp120_p": -160.53196373785127, "pgp140_p": -172.90926679739877, "pgp141_p": -172.0198426579549, "pgp160_p": -202.34398610769284, "pgp161_p": -200.26885844604226, "pgp180_p": -214.7928655117268, "pgp181_p": -211.32277653414906, "phe__L_p": -42.57639225262532, "pheme_p": -311.5794163894403, "pi_p": -0.0, "pnto__R_p": -40.98493829373916, "ppa_p": -12.885086358146697, "ppal_p": -14.859741994388092, "pppn_p": -31.166947755831263, "ppt_p": -1.4896011707815644, "pro__L_p": -22.748036857791465, "progly_p": -28.30283929082508, "psclys_p": -53.039334731834494, "pser__L_p": -10.40227125077766, "ptrc_p": -23.837178842729347, "pydam_p": -140.54867807051653, "pydx_p": -138.82150609639672, "pydxn_p": -140.55122508939118, "pyr_p": -9.148230774070711, "quin_p": -28.851053623370202, "r5p_p": -19.788732831860877, "rfamp_p": -0.0, "rib__D_p": -19.787409953449732, "rmn_p": -23.484438355671216, "sbt__D_p": -25.4600083451949, "sel_p": -0.0, "ser__D_p": -10.390892632889436, "ser__L_p": -10.400948372366512, "skm_p": -29.159153980657745, "slnt_p": -0.0, "so2_p": -0.0, "so3_p": -0.0013913291383247548, "so4_p": -0.0, "spmd_p": -0.0, "succ_p": -12.870076126052032, "sucr_p": -47.48549916423929, "sulfac_p": -8.116235753137554, "tartr__D_p": -9.900295907178476, "tartr__L_p": -10.153322791335304, "taur_p": -2.4186532715900415, "tcynt_p": -0.0, "thm_p": -178.07471209346153, "thr__L_p": -18.163392313223305, "thrp_p": -18.16471519163445, "thym_p": -0.0, "thymd_p": -44.27094200781084, "tma_p": -0.9850170564364378, "tmao_p": -0.0, "tre_p": -47.48047621097428, "trp__L_p": -54.076724220835196, "tsul_p": -0.0, "ttdca_p": -71.6075446395328, "ttdcea_p": -71.16283256981087, "ttrcyc_p": -0.0, "tungs_p": -0.0, "tym_p": -0.0013906122832038493, "tyr__L_p": -40.8022380787419, "tyrp_p": -40.803560957153046, "uLa4n_p": -1035.3460930941044, "uacgam_p": -66.59928445021531, "udcpdp_p": -1035.3471011489287, "udcpp_p": -1035.3474911043118, "udpacgal_p": -35.2009329545955, "udpg_p": -58.93913827962511, "udpgal_p": -58.690289441333775, "udpglcur_p": -55.22592112008492, "ump_p": -35.20013023992788, "unagamuf_p": -1035.3463272724437, "ura_p": -14.407860819712667, "urea_p": -3.755050146903437, "uri_p": -35.198807361516735, "val__L_p": -22.256337281556767, "xan_p": -18.467251796346574, "xmp_p": -39.022478913791126, "xtsn_p": -39.021156035379974, "xyl__D_p": -19.52904713382791, "xylu__L_p": -19.535283589681956, "zn2_p": -0.0, "CPLX0-7817_mod_Oxidized": -443.30777703946933, "CPLX0-7817": -445.2924734068455, "GLUTAREDOXIN-MONOMER_mod_Oxidized": -52.5578486763193, "GLUTAREDOXIN-MONOMER": -54.54174731944047, "GRXC-MONOMER_mod_Oxidized": -34.48936839465472, "GRXC-MONOMER": -36.47323015059069, "GRXB-MONOMER": -43.39854480006757, "GRXB-MONOMER_mod_Oxidized": -41.41651542523838, "EG50003-MONOMER_mod_pan4p_mod_3ha": -678.5653949566916, "EG50003-MONOMER_mod_pan4p_mod_act": -676.5862113432316, "EG50003-MONOMER_mod_pan4p_mod_ddca": -724.6093829000029, "EG50003-MONOMER_mod_pan4p": -660.7101382412435, "EG50003-MONOMER_mod_pan4p_mod_mal": -669.4076641664938, "EG50003-MONOMER_mod_pan4p_mod_3omrs": -733.0631823869415, "EG50003-MONOMER_mod_pan4p_mod_pim": -727.1158255609379, "CPLX0-1341_mod_1:2fe2s_mod_2:fe2": -4086.9535844470615, "CPLX0-1341_mod_1:2fe2s_mod_1:fe2": -4085.94072615839, "EG50003-MONOMER_mod_pan4p_mod_opme": -723.1439998079044, "EG50003-MONOMER_mod_pan4p_mod_gme": -714.6894185393576, "EG50003-MONOMER_mod_pan4p_mod_t3c7mrse": -731.3452403831236, "EG50003-MONOMER_mod_pan4p_mod_3hcmrs7e": -731.3426796839403, "IscU": 41.279091454966085, "IscA_tetra": 497.1309770733806, "IscA_tetra_mod_1:2fe2s": 471.5890398917773, "IscU_mod_1:2fe2s": 16.73795218981417, "EG50003-MONOMER_mod_pan4p_mod_3ocpalm9e": -741.5344128531256, "EG50003-MONOMER_mod_pan4p_mod_3hcpalm9e": -742.9305162930597, "EG50003-MONOMER_mod_pan4p_mod_octe": -752.3303523973632, "IscU_mod_2:fe2": 41.27022648192131, "EG11653-MONOMER": -44.0615103666854, "IscU_mod_1:fe2": 41.274658972968204, "EG11653-MONOMER_mod_1:fe2": -44.066117073329444, "EG50003-MONOMER_mod_pan4p_mod_3ooct": -699.1036259796313, "EG50003-MONOMER_mod_pan4p_mod_hex": -690.6509732807704, "EG50003-MONOMER_mod_pan4p_mod_tddec2e": -724.1489050136718, "EG50003-MONOMER_mod_pan4p_mod_3hmrs": -735.045344923131, "EG50003-MONOMER_mod_pan4p_mod_thex2e": -688.9165062428157, "EG50003-MONOMER_mod_pan4p_mod_3hhex": -688.9140321626151, "EG50003-MONOMER_mod_pan4p_mod_t3c9palme": -742.9331006490568, "EG50003-MONOMER_mod_pan4p_mod_tde": -733.0797940402376, "IscU_mod_1:2fe2s_mod_1:fe2": 16.732520635807507, "IscU_mod_1:2fe2s_mod_2:fe2": 16.727089070712214, "RED-THIOREDOXIN-MONOMER_mod_Oxidized": -193.89721193019977, "RED-THIOREDOXIN-MONOMER": -195.87907861268667, "DSBD-MONOMER": -1065.097409018381, "DSBD-MONOMER_mod_Oxidized": -1063.1123516217854, "RED-THIOREDOXIN2-MONOMER": -159.484636518227, "RED-THIOREDOXIN2-MONOMER_mod_Oxidized": -157.5028441356128, "EG50003-MONOMER_mod_pan4p_mod_hpme": -725.1262275407353, "EG50003-MONOMER_mod_pan4p_mod_pme": -727.1128019055577, "EG50003-MONOMER_mod_pan4p_mod_epme": -725.1287755488999, "EG50003-MONOMER_mod_pan4p_mod_tpalm2e": -744.7560395361544, "EG50003-MONOMER_mod_pan4p_mod_palm": -746.3990113730413, "CPLX0-246_CPLX0-1342_mod_pydx5p": 322.43367202135545, "CPLX0-246_CPLX0-1342_mod_pydx5p_mod_1:SH": 310.1786168406291, "EG50003-MONOMER_mod_pan4p_mod_oc": -702.8197544269644, "CPLX0-1341_mod_1:2fe1s": -4072.6643645060803, "CPLX0-1341_mod_1:2fe2s": -4084.9278699374863, "EG50003-MONOMER_mod_pan4p_mod_3hpalm": -744.7534514585965, "EG50003-MONOMER_mod_pan4p_mod_ocdca": -755.2634604734004, "CPLX0-1341_mod_1:4fe4s": -4111.489841420853, "CPLX0-1341_mod_2:2fe2s": -4111.48067868963, "DISULFOXRED-MONOMER_mod_Oxidized": -419.81748381790385, "DISULFOXRED-MONOMER": -420.80688356696055, "CPLX0-7617": 54.28008528363661, "CPLX0-7617_mod_1:4fe4s": 1.965058046964903, "IscU_mod_1:4fe4s": -10.035333065306746, "EG50003-MONOMER_mod_pan4p_mod_hde": -744.667677963033, "EG50003-MONOMER_mod_pan4p_mod_cdec3e": -713.2513090570928, "EG50003-MONOMER_mod_pan4p_mod_3ocddec5e": -721.7058873897087, "IscU_mod_1:2fe2s_mod_1:2fe1s": 4.460914340100399, "IscS_mod_2:pydx5p": -2376.0118137291824, "IscS_mod_2:pydx5p_mod_1:SH": -2388.272377843522, "cs_p": -0.0007690563351855725, "cs_c": -0.25256152859391, "FLAVODOXIN1-MONOMER": -648.0758185970334, "FLAVODOXIN1-MONOMER_mod_Oxidized": -646.961582605731, "FLAVODOXIN2-MONOMER_mod_Oxidized": -244.14408350035166, "FLAVODOXIN2-MONOMER": -245.2574971311979, "EG50003-MONOMER_mod_pan4p_mod_dca": -713.7145686634836, "EG50003-MONOMER_mod_pan4p_mod_tdec2e": -713.2540685352039, "EG11597-MONOMER": -45.440855929197056, "EG11597-MONOMER_mod_amp": -101.36542147296072, "EG50003-MONOMER_mod_pan4p_mod_egme": -712.7054175452482, "EG50003-MONOMER_mod_pan4p_mod_hgme": -712.7028948995804, "EG50003-MONOMER_mod_pan4p_mod_ogme": -710.7206925291945, "3a1hac1p_c": -34.65768831942239, "IscU_mod_1:2fe1s": 29.00410185664435, "EG50003-MONOMER_mod_pan4p_mod_3oddec": -722.167268447163, "EG50003-MONOMER_mod_pan4p_mod_tmrs2e": -735.0479131813838, "IscU_mod_2:2fe2s": -7.805285432166929, "EG11597-MONOMER_mod_cosh": -71.86132551191997, "DSBG-CPLX_mod_Oxidized": -1096.3969800968566, "DSBG-CPLX": -1098.387219286364, "EG50003-MONOMER_mod_pan4p_mod_toct2e": -701.0852625462361, "IscA_tetra_mod_1:4fe4s": 444.8156999784275, "CPLX0-1341": -4058.375278016722, "DSBC-CPLX": -784.0042797953449, "DSBC-CPLX_mod_Oxidized": -782.014682423957, "EG50003-MONOMER_mod_pan4p_mod_ac": -668.1336046140558, "cs_e": -0.0, "EG50003-MONOMER_mod_pan4p_mod_cddec5e": -720.905845300603, "EG50003-MONOMER_mod_pan4p_mod_t3c5ddece": -719.1713164968124, "CPLX0-1341_mod_1:2fe2s_mod_1:2fe1s": -4099.217119050213, "EG50003-MONOMER_mod_pan4p_mod_3ocmrs7e": -729.3604392601167, "CPLX0-1341_mod_2:fe2": -4060.400884110829, "CPLX0-1341_mod_1:fe2": -4059.388080029947, "EG50003-MONOMER_mod_pan4p_mod_3odec": -711.2724319686498, "EG50003-MONOMER_mod_pan4p_mod_myrs": -734.3216611162364, "kdo2lipid4L_c": 75.62549827361725, "CPLX0-7824": 146.36216597491722, "CPLX0-7824_mod_1:4fe4s": 94.04617277800683, "EG50003-MONOMER_mod_pan4p_mod_3hoct": -701.0827636233124, "EG50003-MONOMER_mod_pan4p_mod_3ohex": -686.9348696761601, "EG50003-MONOMER_mod_pan4p_mod_but": -678.4822418200223, "EG50003-MONOMER_mod_pan4p_mod_3hddec": -724.1463590059295, "EG50003-MONOMER_mod_pan4p_mod_3hcddec5e": -719.1687806509019, "kdo2lipid4p_c": 75.62549827361725, "EG50003-MONOMER_mod_pan4p_mod_toctd2e": -756.8334144490752, "EG50003-MONOMER_mod_pan4p_mod_but2e": -678.5678479099304, "23bpg_c": -0.0007690563351855725, "EG50003-MONOMER_mod_pan4p_mod_3ooctd": -754.8517778827027, "hemed_c": -374.64585049248717, "EG50003-MONOMER_mod_pan4p_mod_3opalm": -742.7744029697316, "CPLX0-7617_mod_1:2fe2s": 28.738452618655238, "CPLX0-7824_mod_1:2fe2s": 120.81951269135666, "EG50003-MONOMER_mod_pan4p_mod_3hdec": -713.2515447694558, "EG50003-MONOMER_mod_pan4p_mod_t3c11vace": -750.5957594399067, "tl_c": -0.0, "EG50003-MONOMER_mod_pan4p_mod_3hocta": -756.830801715351, "EG50003-MONOMER": -590.0132072329196, "dpm_c": -0.0007690563351855725, "EG50003-MONOMER_mod_pan4p_mod_3hcvac11e": -750.5931594404614, "EG50003-MONOMER_mod_pan4p_mod_3ocvac11e": -753.1204409381406, "pqq_e": -731.2682906907605, "pqq_c": -731.2690597470958, "generic_tRNA_GAG_glu__L_c": -19.135140317649427, "EG50003-MONOMER_mod_pan4p_mod_lipo": -773.2635647151237, "CPLX0-782_mod_2:4fe4s": -663.0232004398437, "CPLX0-782_mod_1:2fe2s_mod_1:4fe4s": -637.4802663453966, "2fe2s_c": -25.541632664981375, "4fe4s_c": -52.31502723667171, "LI_c": -0.0, "RNase_m5": -0.0, "RNase_m16": -0.0, "RNase_m23": -0.0, "RNA_b0002": 122339.98347187048, "RNA_b0003": -87403.8606915671, "RNA_b0004": 90817.21306078605, "RNA_b0007": 40688.69177744689, "RNA_b0008": 23899.78366781477, "RNA_b0009": 16791.74881687067, "RNA_b0014": 135034.64922275403, "RNA_b0015": -52138.54900313213, "RNA_b0019": 82552.62372765076, "RNA_b0023": 4008.8147402429745, "RNA_b0025": 30818.97798768025, "RNA_b0026": -13289.92635903011, "RNA_b0027": 35061.71720642411, "RNA_b0029": 66971.99114192555, "RNA_b0030": 26141.22620483322, "RNA_b0031": 18907.481366264663, "RNA_b0032": 32650.251605535417, "RNA_b0033": 90523.91598079972, "RNA_b0036": -72294.95913112664, "RNA_b0037": 109665.29373167887, "RNA_b0038": -91194.2946484464, "RNA_b0040": 107372.51124988055, "RNA_b0047": 131433.10183871188, "RNA_b0048": 12701.686816708061, "RNA_b0049": 59528.37978916237, "RNA_b0051": 58144.80407412736, "RNA_b0052": 70124.35401567444, "RNA_b0053": -90994.84818399725, "RNA_b0058": -107775.97339421316, "RNA_b0061": 40362.28293232682, "RNA_b0062": -64862.656977794424, "RNA_b0063": 120436.81965592002, "RNA_b0066": 49296.01964368364, "RNA_b0067": 114294.12144416492, "RNA_b0068": 69477.40520195785, "RNA_b0070": 22706.392971304034, "RNA_b0071": 42784.00355703032, "RNA_b0072": -106160.66015245618, "RNA_b0073": 77196.40265743721, "RNA_b0074": 110940.90565730931, "RNA_b0077": 27099.39228742995, "RNA_b0078": 34644.82137434699, "RNA_b0082": 24435.660408451353, "RNA_b0084": 124697.86028357029, "RNA_b0085": 104868.88860949152, "RNA_b0086": 96002.12605012613, "RNA_b0087": 76677.8741399318, "RNA_b0088": -598570.5517180947, "RNA_b0090": 75202.59378884066, "RNA_b0091": 104190.16828627296, "RNA_b0092": 64732.67861962465, "RNA_b0096": 64950.20451970542, "RNA_b0098": 34593.84395245651, "RNA_b0099": 27339.935745689196, "RNA_b0103": -22205.350378623003, "RNA_b0104": 29770.209034245156, "RNA_b0109": 25633.14373536041, "RNA_b0110": -20335.597174384424, "RNA_b0112": 33546.37442519418, "RNA_b0114": -6648.393266077361, "RNA_b0115": 133287.98733310014, "RNA_b0116": 30279.076168842053, "RNA_b0118": 72222.18900086265, "RNA_b0120": 56183.76594966272, "RNA_b0121": -30594.779212400656, "RNA_b0123": 42674.558257768724, "RNA_b0124": 65351.8614107281, "RNA_b0125": 12287.100636741561, "RNA_b0126": 17605.73401898421, "RNA_b0131": 10911.913890394728, "RNA_b0133": 60159.40674312364, "RNA_b0134": -14717.266225845791, "RNA_b0142": -45974.205549480816, "RNA_b0149": 72097.39162173255, "RNA_b0150": 158545.42325111135, "RNA_b0151": 56454.857449426105, "RNA_b0152": 63030.767688516265, "RNA_b0153": -113271.80409257136, "RNA_b0154": 35664.491627610325, "RNA_b0155": 100506.74699854734, "RNA_b0156": 7787.251624968278, "RNA_b0158": 56656.39171323038, "RNA_b0159": -42598.171426404144, "RNA_b0160": 42382.84439166676, "RNA_b0166": 20965.401442728264, "RNA_b0168": -91117.24773387938, "RNA_b0169": -33512.6512977136, "RNA_b0170": 59820.82318325092, "RNA_b0171": 18933.379063426568, "RNA_b0172": 16001.570551340496, "RNA_b0173": 34208.76362215612, "RNA_b0174": 21654.5850155563, "RNA_b0175": 24296.010241251868, "RNA_b0177": 64988.15574416131, "RNA_b0179": 28884.89487646291, "RNA_b0180": 32175.792326805855, "RNA_b0181": -22264.27355599657, "RNA_b0182": -176938.0079802329, "RNA_b0185": 18529.338107360243, "RNA_b0186": 151177.6675422795, "RNA_b0188": 37058.23032285974, "RNA_b0194": 44942.94873290255, "RNA_b0197": -51893.2891041801, "RNA_b0198": 46306.017132913126, "RNA_b0199": 72902.98822428999, "RNA_b0200": 40504.27764339477, "RNA_b0201": 108327.92742089501, "RNA_b0202": 5428.187920331423, "RNA_b0203": -192480.90900830715, "RNA_b0204": 203785.02358647413, "RNA_b0205": 8469.170447968065, "RNA_b0206": 2187.7429866341763, "RNA_b0207": 56663.60388617365, "RNA_b0212": 21574.196408938773, "RNA_b0216": 2147.199703175301, "RNA_b0221": 65513.78440424454, "RNA_b0222": 16544.351361255245, "RNA_b0237": 40851.920617153875, "RNA_b0238": 13095.516714394695, "RNA_b0241": 27745.551239814322, "RNA_b0242": 78010.06519176734, "RNA_b0243": -11022.200066793255, "RNA_b0244": 2097.7947927897217, "RNA_b0260": 99366.10391980803, "RNA_b0261": -32360.107441002736, "RNA_b0273": 27292.13694920959, "RNA_b0306": 50647.47387925155, "RNA_b0307": 100497.00032528884, "RNA_b0308": 48992.704026033425, "RNA_b0311": 118108.1780221595, "RNA_b0312": 104120.54008120508, "RNA_b0314": 143967.81320279808, "RNA_b0323": -31143.127897657967, "RNA_b0331": -187117.46371315848, "RNA_b0333": 82759.39563049901, "RNA_b0334": 102920.65709556898, "RNA_b0336": 89267.04526642333, "RNA_b0337": 90643.40415949718, "RNA_b0339": -16855.104529137894, "RNA_b0340": 33302.37291777619, "RNA_b0341": 81835.72176228286, "RNA_b0343": 5713.92264544114, "RNA_b0344": 84273.67583068537, "RNA_b0347": 117624.25565254159, "RNA_b0348": 66869.1040158465, "RNA_b0349": 61250.984032702756, "RNA_b0350": 57103.41995502843, "RNA_b0351": -200443.19040788573, "RNA_b0352": 71465.19222377415, "RNA_b0353": 31229.563152199313, "RNA_b0355": 58849.37666936752, "RNA_b0356": -20246.741662725693, "RNA_b0365": -76741.42400384691, "RNA_b0366": 54170.818952914466, "RNA_b0367": 58549.00181407271, "RNA_b0368": 60181.0396420553, "RNA_b0369": 27847.26719449388, "RNA_b0381": 31300.45273871141, "RNA_b0383": 99866.43931370637, "RNA_b0386": 21479.370296009354, "RNA_b0388": 36994.007476300154, "RNA_b0394": 25875.03936704306, "RNA_b0401": 93775.31172895426, "RNA_b0403": 128047.95177091574, "RNA_b0404": 16603.871803074126, "RNA_b0405": 29513.729277848965, "RNA_b0406": 6833.312348915373, "RNA_b0408": 130489.81154611682, "RNA_b0409": -68946.79872532855, "RNA_b0411": 20638.942381907378, "RNA_b0414": -73537.59584946395, "RNA_b0415": 33200.57766585079, "RNA_b0416": 29647.2462409135, "RNA_b0417": 46923.25941687647, "RNA_b0418": 36664.009535304875, "RNA_b0420": -45069.473326409825, "RNA_b0421": 63646.06683895826, "RNA_b0423": 41404.82257834034, "RNA_b0425": 2858.942447613677, "RNA_b0428": 63052.80562160385, "RNA_b0429": 23342.18319982262, "RNA_b0430": 43624.28789717308, "RNA_b0431": -63521.63273467309, "RNA_b0432": 67014.11200210608, "RNA_b0433": 41941.654887247154, "RNA_b0436": 36792.657519061104, "RNA_b0444": 19848.49985394394, "RNA_b0446": 23337.385314540978, "RNA_b0451": 17305.45695901603, "RNA_b0452": 22895.424201935337, "RNA_b0455": 3255.849822927187, "RNA_b0459": 15764.018082946684, "RNA_b0462": 222606.79706789379, "RNA_b0463": -102703.73828482899, "RNA_b0469": 11554.611595601586, "RNA_b0474": 16961.915356051108, "RNA_b0475": 26532.493302717412, "RNA_b0477": 37351.00665280487, "RNA_b0480": 116148.51477711661, "RNA_b0484": 176602.0121127192, "RNA_b0485": 65905.45000642077, "RNA_b0494": -23429.03379315819, "RNA_b0505": 34123.4965367846, "RNA_b0507": 125768.0670964302, "RNA_b0508": 54683.10268388542, "RNA_b0509": -322232.77948559565, "RNA_b0511": 102887.04437048757, "RNA_b0512": 96024.6188393372, "RNA_b0514": 80531.90501444202, "RNA_b0516": -45184.10882758668, "RNA_b0517": 74218.74425824467, "RNA_b0521": -132629.5850629401, "RNA_b0522": 75393.82385263497, "RNA_b0523": -31900.765795081497, "RNA_b0524": -134.8997255706342, "RNA_b0526": 38204.93114068511, "RNA_b0529": 14160.20740872472, "RNA_b0536": 2156.5657580070465, "RNA_b0572": -167008.79241246212, "RNA_b0573": 23459.48397931185, "RNA_b0574": 86476.97707828705, "RNA_b0575": 221695.78462117523, "RNA_b0576": 97417.68443524341, "RNA_b0578": 46181.6633258441, "RNA_b0583": -90464.91182702302, "RNA_b0584": 157887.53951297855, "RNA_b0585": 79520.51386651535, "RNA_b0586": -7268.693834804546, "RNA_b0588": 57532.67260108693, "RNA_b0589": 70425.21803858304, "RNA_b0590": -47579.0333290248, "RNA_b0591": 33739.68231977758, "RNA_b0592": 67658.61245580386, "RNA_b0593": 83267.48479689307, "RNA_b0594": -76524.90236521675, "RNA_b0595": 60531.999191508745, "RNA_b0596": 37726.280404576246, "RNA_b0604": 11904.520269214441, "RNA_b0612": 103618.612559284, "RNA_b0613": 62217.29980671599, "RNA_b0615": -115924.48132262088, "RNA_b0616": 64467.22353473392, "RNA_b0617": 21008.133694737477, "RNA_b0621": 98220.68551832842, "RNA_b0622": 39570.22068327221, "RNA_b0627": 5797.0864729328, "RNA_b0628": 24088.02577825138, "RNA_b0630": 18324.057357313657, "RNA_b0632": 34665.815881914044, "RNA_b0635": 125214.41751978753, "RNA_b0636": -167082.65003283715, "RNA_b0638": 43249.769118281496, "RNA_b0639": -184935.3136463037, "RNA_b0642": 182125.67484457704, "RNA_b0650": 117780.57115219653, "RNA_b0651": 66129.93353788459, "RNA_b0652": 51147.18759970244, "RNA_b0653": 47804.10677506096, "RNA_b0654": 52550.42829724105, "RNA_b0655": 64101.18790594486, "RNA_b0657": 6059.351966174246, "RNA_b0661": 40801.36043770328, "RNA_b0662": 82937.98066260223, "RNA_b0664": 5323.784739683805, "RNA_b0665": 5323.784739683805, "RNA_b0666": 5442.969096981096, "RNA_b0668": -4461.181473755876, "RNA_b0670": -4461.181473755876, "RNA_b0672": 2374.2513326553353, "RNA_b0673": 5442.969096981096, "RNA_b0674": 45794.33685707437, "RNA_b0677": 15048.25930211289, "RNA_b0678": -51275.67195941377, "RNA_b0679": 137685.90013153205, "RNA_b0680": 36956.09957841894, "RNA_b0684": -19636.45867532097, "RNA_b0688": 19370.250521087837, "RNA_b0692": 93292.52620149819, "RNA_b0693": 7212.019617944328, "RNA_b0696": 40479.82119233281, "RNA_b0697": -42777.960102493504, "RNA_b0698": 118535.3976211982, "RNA_b4513": 6339.177809584578, "RNA_b0709": 104877.40360847702, "RNA_b0720": 28252.904127285543, "RNA_b0721": 1343.782142736637, "RNA_b0722": 24690.531897846395, "RNA_b0723": -1735.115339029395, "RNA_b0724": 50665.21112379239, "RNA_b0726": 198222.447691688, "RNA_b0727": 85944.06133137074, "RNA_b0728": -189089.6478609428, "RNA_b0729": 61414.397351462074, "RNA_b0731": 139675.35025047982, "RNA_b0732": 185604.4458087845, "RNA_b0733": 111170.8164183576, "RNA_b0734": 80797.28642671662, "RNA_b0736": -90250.27367611334, "RNA_b0743": 1773.189167844973, "RNA_b0744": 2161.2342191452954, "RNA_b0745": 2171.5539011898145, "RNA_b0746": 2161.2342191452954, "RNA_b0747": 2171.5539011898145, "RNA_b0748": 2161.913506826646, "RNA_b0749": 2161.913506826646, "RNA_b0750": -3086.3336037744457, "RNA_b0751": 50861.15517854362, "RNA_b0752": 26846.58065278498, "RNA_b0754": 22673.045197432228, "RNA_b0755": 19990.60429663772, "RNA_b0756": 73689.52244369962, "RNA_b0757": 55333.64214859672, "RNA_b0758": -31730.188147085984, "RNA_b0759": 23393.801095791474, "RNA_b0763": 54516.18786975437, "RNA_b0764": 48900.70041537467, "RNA_b0765": -32680.931792913194, "RNA_b0766": 57889.16405759135, "RNA_b0767": 28451.789632160464, "RNA_b0774": 35372.053062979634, "RNA_b0775": 73385.82096749282, "RNA_b0776": 81593.48947955082, "RNA_b0777": 53463.17530126531, "RNA_b0778": -105286.17687271767, "RNA_b0781": -48925.73424439833, "RNA_b0783": 34228.273293616236, "RNA_b0784": 17359.080130037433, "RNA_b0785": 31867.12875906964, "RNA_b0789": -36945.344169483884, "RNA_b0805": 60703.566243905916, "RNA_b0807": 26521.468580665914, "RNA_b0809": 50998.44532303436, "RNA_b0810": 46753.57908677261, "RNA_b0811": 52575.86849473678, "RNA_b0813": 62914.859315691836, "RNA_b0822": 23345.89625552886, "RNA_b0825": 18862.782547544713, "RNA_b0826": -31959.89179631167, "RNA_b0827": 87398.45150196967, "RNA_b0828": 67995.7340411824, "RNA_b0829": 132263.37282880655, "RNA_b0830": 108381.32110155548, "RNA_b0831": 65137.82700011668, "RNA_b0832": 64645.20684110459, "RNA_b0837": 31864.339842250254, "RNA_b0839": 31169.401852052535, "RNA_b0841": 11849.706350944423, "RNA_b0842": 32600.419607464606, "RNA_b0849": 6435.166077465393, "RNA_b0854": 78488.47257910656, "RNA_b0855": 80017.57630616338, "RNA_b0856": 67510.1695128824, "RNA_b0857": 59868.79952865653, "RNA_b0859": 9826.078608747834, "RNA_b0860": 18865.23691151039, "RNA_b0861": 47294.76781394559, "RNA_b0862": 50774.22783985808, "RNA_b0863": 51610.172569992916, "RNA_b0864": 51548.943808218675, "RNA_b0870": -33141.1026178752, "RNA_b0871": 48810.07301514091, "RNA_b0875": 19687.106422179895, "RNA_b0883": 2431.51517282638, "RNA_b0884": 2173.028907052151, "RNA_b0886": 121952.26934057017, "RNA_b0887": 125107.66959457859, "RNA_b0888": 26502.457455310145, "RNA_b0891": -39476.43558559311, "RNA_b0893": 34323.75404936621, "RNA_b0894": 172445.86720571035, "RNA_b0895": 43610.4271314237, "RNA_b0896": 61092.76356146283, "RNA_b0902": 21176.75826775245, "RNA_b0903": 161467.5009797745, "RNA_b0904": -77592.10536184622, "RNA_b0907": 72346.83200864423, "RNA_b0908": -10023.304014946238, "RNA_b0910": 37751.53443382841, "RNA_b0911": 23621.38794101142, "RNA_b0914": -141905.93284441103, "RNA_b0915": 69635.71645633515, "RNA_b0918": 12478.685017253876, "RNA_b0928": 32620.375202552113, "RNA_b0929": 26582.34210425263, "RNA_b0930": 37499.74835062299, "RNA_b0931": 31898.213762252803, "RNA_b0932": 184754.8579460148, "RNA_b0933": 53959.56282436472, "RNA_b0934": 56043.09172871714, "RNA_b0935": 81017.5370715246, "RNA_b0936": 67904.55682356375, "RNA_b0937": -139650.47116049635, "RNA_b0945": 27353.058003237973, "RNA_b0948": -27138.691954439124, "RNA_b0954": 13636.006450059967, "RNA_b0957": 24259.790659596132, "RNA_b0963": 12075.97204818007, "RNA_b0967": 33967.72683199821, "RNA_b0968": 19573.837570356834, "RNA_b0969": 9422.82606990537, "RNA_b0971": 2510.5536245220787, "RNA_b0972": 79233.98745908006, "RNA_b0973": 126945.54723196004, "RNA_b0974": -187806.1619479466, "RNA_b0978": -68262.5723429863, "RNA_b0979": 80512.44391124875, "RNA_b0980": 91775.09994081345, "RNA_b0996": 82648.45701807599, "RNA_b0997": 179666.81002728172, "RNA_b0998": 42314.94688203349, "RNA_b1002": 87513.80758342711, "RNA_b1006": -138981.95380974349, "RNA_b1007": 35115.27812796907, "RNA_b1008": 41901.56222412714, "RNA_b1009": 56737.07187336755, "RNA_b1010": 27390.340284779715, "RNA_b1011": 49093.6196126978, "RNA_b1012": 81309.98469107051, "RNA_b1014": 111546.24717204731, "RNA_b1015": 106543.09592769641, "RNA_b1032": 2458.52331918609, "RNA_b1033": 66352.47177502286, "RNA_b1054": 21031.566046994343, "RNA_b1059": 79142.8062277843, "RNA_b1062": 28526.39051400897, "RNA_b1064": 18602.350821663516, "RNA_b1069": 43606.24229943802, "RNA_b1084": 89212.9917735014, "RNA_b1086": 27386.18371235518, "RNA_b1089": -19141.672173134335, "RNA_b1090": 47403.60448681692, "RNA_b1091": -4158.780427342337, "RNA_b1092": 26076.004378648064, "RNA_b1093": 51738.551729212544, "RNA_b1094": -32734.733631820745, "RNA_b1095": 69557.46154551077, "RNA_b1096": 57112.762998498816, "RNA_b1098": -134413.04326991882, "RNA_b1101": 36545.468017214465, "RNA_b1102": 154657.27964406574, "RNA_b1106": 58289.43003968574, "RNA_b1107": -87323.4433559274, "RNA_b1109": 92061.36533349259, "RNA_b1114": 97457.74584564554, "RNA_b1116": -47285.7961997019, "RNA_b1117": 49537.238126157245, "RNA_b1118": 87830.47565957211, "RNA_b1119": -9906.162657530016, "RNA_b1123": 73729.6155275415, "RNA_b1124": 56219.594871978494, "RNA_b1125": 58766.235030086355, "RNA_b1126": 80197.57651064733, "RNA_b1131": 9689.483893712715, "RNA_b1133": 31653.5431429387, "RNA_b1134": -14626.787657633213, "RNA_b1135": 46214.743922803966, "RNA_b1136": 31039.40674559264, "RNA_b1185": 37605.27159888099, "RNA_b1186": 43883.8185047532, "RNA_b1189": 91662.41149775722, "RNA_b1190": -25817.876673311755, "RNA_b1192": 26128.341609479034, "RNA_b1193": 43072.90692872668, "RNA_b1197": 119830.43430257327, "RNA_b1198": 100140.25327516168, "RNA_b1199": 44665.05702096205, "RNA_b1200": -60729.92585798282, "RNA_b1206": 47719.37126986986, "RNA_b1207": 31862.59214823903, "RNA_b1208": -16810.013715507554, "RNA_b1209": 44134.80525725205, "RNA_b1210": 88699.89110288897, "RNA_b1211": -60182.79497647303, "RNA_b1215": 9365.761705272253, "RNA_b1216": 31306.143299446492, "RNA_b1223": 38492.98924091788, "RNA_b1224": 264418.13337565924, "RNA_b1225": 108532.58355381034, "RNA_b1226": 50206.69788482997, "RNA_b1227": 48035.39544156206, "RNA_b1230": 2110.7535447518735, "RNA_b1231": 1877.374848722294, "RNA_b1232": 24061.92637101083, "RNA_b1236": 23794.188828369333, "RNA_b1238": 17614.52855949659, "RNA_b1241": 68792.94914562127, "RNA_b1243": -124101.01816119169, "RNA_b1244": 65229.156261400865, "RNA_b1245": 64270.808084262244, "RNA_b1246": 71529.64088310834, "RNA_b1247": 70987.35605632431, "RNA_b1249": 25458.62543687944, "RNA_b1250": 25057.031052652914, "RNA_b1252": 50854.66573727794, "RNA_b1260": 57101.902672354976, "RNA_b1261": 84347.58109989644, "RNA_b1262": 95915.4520542363, "RNA_b1263": -168856.7462605397, "RNA_b1264": 110781.87388987326, "RNA_b1269": 24973.778392807788, "RNA_b1270": -14862.274662784763, "RNA_b1276": 76357.55601351887, "RNA_b1277": 15666.104492871864, "RNA_b1278": 21784.472404282835, "RNA_b1281": 5276.476839591994, "RNA_b1286": 52551.666622222365, "RNA_b1288": 19244.325227981135, "RNA_b1291": -153084.69428664504, "RNA_b1296": 98284.70535793643, "RNA_b1297": 34854.71265944409, "RNA_b1298": 53993.55957764772, "RNA_b1300": -66130.06234415175, "RNA_b1301": 90657.19574810764, "RNA_b1302": 89489.54155849603, "RNA_b1308": 9024.45871464097, "RNA_b1319": 25817.200875810275, "RNA_b1325": 25194.909593341832, "RNA_b1326": 9887.71576440073, "RNA_b1329": 113656.93361541958, "RNA_b1344": 26761.30007704193, "RNA_b1363": 41171.84033048239, "RNA_b1377": 32410.363526250974, "RNA_b1378": 100872.37913437004, "RNA_b1380": 25314.0947109509, "RNA_b1385": 39952.98681650698, "RNA_b1386": 160435.04297566068, "RNA_b1387": 144345.98336652463, "RNA_b1388": 65528.50908347968, "RNA_b1389": 20294.33181357204, "RNA_b1390": 52715.27135400957, "RNA_b1391": 35291.37785631107, "RNA_b1392": 75551.09224366365, "RNA_b1393": 43077.47069428641, "RNA_b1394": 46458.72574083406, "RNA_b1395": -280755.37418723304, "RNA_b1397": 84974.5645781703, "RNA_b1398": 92649.04904419737, "RNA_b1415": 39362.757863120925, "RNA_b1440": 80810.97413909587, "RNA_b1441": 71560.16823080259, "RNA_b1442": 66827.13541111174, "RNA_b1443": 56332.421704609325, "RNA_b1444": 100240.1302890131, "RNA_b1453": 106031.22124147, "RNA_b1463": 59638.37479832017, "RNA_b1465": 48210.64879010209, "RNA_b1466": 49065.0863974009, "RNA_b1467": 109052.16116387185, "RNA_b1468": -19321.60614557328, "RNA_b1469": 98450.48030012433, "RNA_b1473": 23596.466995125076, "RNA_b1474": 21356.226781253896, "RNA_b1475": 62392.49467368193, "RNA_b1476": 46067.85900819523, "RNA_b1478": 28830.23358892671, "RNA_b1479": 48632.64300037084, "RNA_b1480": 504.91483482867335, "RNA_b1483": 65551.00328323552, "RNA_b1484": 69758.7748653339, "RNA_b1485": 63472.09878921744, "RNA_b1486": 72501.21667802977, "RNA_b1487": -143307.29431389752, "RNA_b1488": 41238.51122285381, "RNA_b1489": 169437.39159275749, "RNA_b1492": 108797.51313356587, "RNA_b1493": 99074.49096155645, "RNA_b1519": 53742.873175695066, "RNA_b1521": 39833.611969758094, "RNA_b1524": 65357.92957963956, "RNA_b1525": 97732.64443941001, "RNA_b1528": 84317.33271467342, "RNA_b1533": 25464.25824250841, "RNA_b1539": 20274.006884113212, "RNA_b1584": 39558.458310664915, "RNA_b1587": 171389.11186677832, "RNA_b1588": 171023.59626375147, "RNA_b1589": 43729.847486492945, "RNA_b1590": 60564.97771413442, "RNA_b1591": 43472.80679503787, "RNA_b1592": 89151.94776932301, "RNA_b1599": 23335.24414465665, "RNA_b1600": 25777.764935238443, "RNA_b1602": 98033.3059291365, "RNA_b1603": -18159.728736664954, "RNA_b1605": 98007.88670229842, "RNA_b1606": -39491.30661163693, "RNA_b1611": 35258.494729499216, "RNA_b1612": 44558.6794241185, "RNA_b1613": 32615.44308492479, "RNA_b1621": 4279.505374224261, "RNA_b1622": 72455.8296143263, "RNA_b1623": 28670.447150573782, "RNA_b1634": 106436.8652237248, "RNA_b1636": 60927.55339817659, "RNA_b1637": -4183.386374422277, "RNA_b1638": 14215.489439629822, "RNA_b1640": 31668.019059332673, "RNA_b1646": 36790.01837928113, "RNA_b1651": 10171.218924474106, "RNA_b1652": -180011.97931133935, "RNA_b1654": 7439.133277225427, "RNA_b1656": 41170.015217768596, "RNA_b1661": 81079.98899224061, "RNA_b1662": 18359.717819369027, "RNA_b1665": 2162.987773210834, "RNA_b1666": 2162.987773210834, "RNA_b1676": 39006.10070091602, "RNA_b1677": 5224.672960715948, "RNA_b1679": 29395.419367635455, "RNA_b1680": 86273.58766795378, "RNA_b1681": 89615.79104286457, "RNA_b1682": -179786.12301274433, "RNA_b1683": 104895.86924672888, "RNA_b1684": 25988.027250291605, "RNA_b1692": 42027.454388112266, "RNA_b1693": -50895.43212183693, "RNA_b1701": -96326.2594863727, "RNA_b1702": 65914.15776117203, "RNA_b1704": 26651.360439465385, "RNA_b1709": 52906.63899621595, "RNA_b1710": 38794.706749620906, "RNA_b1711": 69486.95662330426, "RNA_b1713": 9702.007999510643, "RNA_b1714": 69640.89839650942, "RNA_b1716": 25202.211719762705, "RNA_b1717": -30534.50493587036, "RNA_b1718": 38089.134675762274, "RNA_b1719": 25706.8899788876, "RNA_b1723": 25869.281577962658, "RNA_b1732": 56201.02440717835, "RNA_b1734": 95218.26731756171, "RNA_b1740": 17092.35310842805, "RNA_b1744": 68351.65142758813, "RNA_b1745": 94911.15692726728, "RNA_b1746": 104424.67202858285, "RNA_b1747": 73154.02237758899, "RNA_b1748": -168747.36658480795, "RNA_b1759": 28766.803262776564, "RNA_b1761": 35811.965095712025, "RNA_b1764": -56114.56419295632, "RNA_b1767": 71936.83803971644, "RNA_b1768": -24874.872257625608, "RNA_b1773": -206909.77402379207, "RNA_b1778": 29220.38466897577, "RNA_b1779": 27040.807838713194, "RNA_b1781": 60189.8035818956, "RNA_b1800": 76796.11711214147, "RNA_b1801": -7300.1130154784805, "RNA_b1804": 29296.681374095067, "RNA_b1805": 43702.65635259583, "RNA_b1812": 14330.032021369654, "RNA_b1814": 96380.53200337403, "RNA_b1817": 68436.37083795536, "RNA_b1818": -61693.037011768385, "RNA_b1819": 60343.19831213388, "RNA_b1822": 23128.81728757461, "RNA_b1835": 41128.019092369505, "RNA_b1849": 33584.439444464406, "RNA_b1850": 15925.542453112053, "RNA_b1851": 46758.07793386416, "RNA_b1852": 39672.77830302044, "RNA_b1854": 36824.91725303272, "RNA_b1855": 27741.25792634891, "RNA_b1857": 23400.1440983845, "RNA_b1858": 53429.8703893032, "RNA_b1859": -10699.123926553868, "RNA_b1865": -45891.6017524909, "RNA_b1866": 43013.85087978005, "RNA_b1870": 52629.26097972123, "RNA_b1871": -22036.74137137226, "RNA_b1872": 22556.027647643332, "RNA_b1873": 77493.54086688334, "RNA_b1876": 49661.47650811566, "RNA_b1896": 100591.48878702853, "RNA_b1897": 56381.98330731253, "RNA_b4460": 69879.79660123774, "RNA_b1900": 106873.92874176629, "RNA_b1901": 69621.23622891838, "RNA_b1907": 32816.554751223244, "RNA_b1909": -839.6415696214366, "RNA_b1910": 5239.2410147182345, "RNA_b1911": 2075.903616144574, "RNA_b1912": 15559.36538181002, "RNA_b1919": 69700.93243084155, "RNA_b1922": -44100.36494356153, "RNA_b1927": 104811.85581975049, "RNA_b1975": 2574.07675333427, "RNA_b1977": 2141.838789366453, "RNA_b1981": 93246.0687288828, "RNA_b1982": 103094.70016405419, "RNA_b1984": 2159.869320276288, "RNA_b1986": 2146.340440796575, "RNA_b1989": 2159.869320276288, "RNA_b1991": 76079.5651105618, "RNA_b1992": 52585.34225890974, "RNA_b1993": 38323.51153522496, "RNA_b2010": 31558.682710769914, "RNA_b2019": -212318.08167652143, "RNA_b2020": 92351.05154076563, "RNA_b2021": 75747.53331072239, "RNA_b2022": 75457.45558285936, "RNA_b2023": 41781.27289936173, "RNA_b2024": 22782.70998344049, "RNA_b2025": 54779.07172854465, "RNA_b2026": 43194.67177067197, "RNA_b2027": 68913.1603079515, "RNA_b2028": 82379.0762256316, "RNA_b2029": 37879.72929832338, "RNA_b2032": -33000.55895442889, "RNA_b2033": 41599.8457686927, "RNA_b2034": 69809.61891662698, "RNA_b2035": -12757.981398527905, "RNA_b2036": 77306.06402201991, "RNA_b2037": 87997.97580345225, "RNA_b2038": 39274.63846000354, "RNA_b2039": 61978.64748460318, "RNA_b2040": 63428.52598564704, "RNA_b2041": 76455.60659017177, "RNA_b2045": -73259.18450413682, "RNA_b2048": 66627.60044013077, "RNA_b2049": 101283.31448736181, "RNA_b2051": 33929.520578033414, "RNA_b2052": 68239.16931961081, "RNA_b2053": 79350.47433615236, "RNA_b2065": 41125.10469029909, "RNA_b2066": 45311.34340875321, "RNA_b2091": -119963.3207467918, "RNA_b2092": 95805.60549862741, "RNA_b2093": 20021.055398945067, "RNA_b2094": 31926.745832708246, "RNA_b2095": 89040.2888487827, "RNA_b2096": 26716.334381519515, "RNA_b2097": 25817.295120645616, "RNA_b2103": -16485.356960714154, "RNA_b2104": 55782.61709979269, "RNA_b2114": 56909.377732095134, "RNA_b2128": 51818.02928125535, "RNA_b2129": 65381.08176808321, "RNA_b2130": 81970.38965685263, "RNA_b2131": 64726.857234109615, "RNA_b2132": 161880.25674429143, "RNA_b2133": 49108.072648008994, "RNA_b2134": 26720.264195846037, "RNA_b2140": 27016.104939696776, "RNA_b2143": 24252.158936247775, "RNA_b2146": -17870.804491612293, "RNA_b2147": 86983.33818969107, "RNA_b2148": 71497.47806170817, "RNA_b2149": 107077.08475768055, "RNA_b2150": 70187.36026371582, "RNA_b2153": -38854.17246843699, "RNA_b2154": 59167.90654105919, "RNA_b2155": 140483.12200728728, "RNA_b2156": 104078.59709305738, "RNA_b2162": 24243.110946033477, "RNA_b2167": 119325.95296730105, "RNA_b2168": 66251.59915261656, "RNA_b2169": 79715.94074571365, "RNA_b2170": 83870.40049757411, "RNA_b2174": 50522.512296814544, "RNA_b2183": 19892.503100812955, "RNA_b2185": 8192.396225928806, "RNA_b2189": 2185.521875510815, "RNA_b2197": 33791.48472061861, "RNA_b2198": 14847.239544462682, "RNA_b2199": 52153.318909381356, "RNA_b2200": 47055.16946743389, "RNA_b2201": -221434.74720883253, "RNA_b2202": 42421.73529541703, "RNA_b2203": 31721.004686437176, "RNA_b2204": 61116.079332507594, "RNA_b2205": 49158.08322526244, "RNA_b2206": 175573.00493797704, "RNA_b2207": 18555.132204272497, "RNA_b2210": 47072.72494529095, "RNA_b2215": 26812.560543811895, "RNA_b2221": 46937.039652725245, "RNA_b2222": 45933.21229606336, "RNA_b2223": -63359.02679989579, "RNA_b2224": 77149.70807056068, "RNA_b2232": 19466.30310426054, "RNA_b2234": 3544.360312579352, "RNA_b2235": 79931.67585465321, "RNA_b2239": 75530.35938126843, "RNA_b2240": 96070.96516129009, "RNA_b2241": -60362.66895475288, "RNA_b2242": 89231.17964435363, "RNA_b2243": 84208.00536991398, "RNA_b2251": 12142.515057151979, "RNA_b2253": 77171.36052912918, "RNA_b2254": 68538.821443228, "RNA_b2255": 140194.25755396366, "RNA_b2256": 62876.387592607665, "RNA_b2257": 117019.69677398597, "RNA_b4544": 23716.39518478737, "RNA_b2258": 27374.801680448618, "RNA_b2260": 95691.79393191676, "RNA_b2261": 67868.20147354498, "RNA_b2262": 60556.45624195297, "RNA_b2263": 53683.79224142849, "RNA_b2264": 118108.49269673858, "RNA_b2265": -202712.70754044334, "RNA_b2268": 26260.07717436841, "RNA_b2276": 103552.78701368948, "RNA_b2277": -20683.08895136358, "RNA_b2278": 130694.58872402422, "RNA_b2279": 21499.79107797348, "RNA_b2280": 39192.205654320525, "RNA_b2281": 38346.21006322117, "RNA_b2282": 69285.3684878968, "RNA_b2283": -318587.21288653236, "RNA_b2284": 94387.65603938936, "RNA_b2285": 35291.288304808266, "RNA_b2286": 126864.65204801763, "RNA_b2287": 46823.40880516827, "RNA_b2288": 31496.733543437986, "RNA_b2290": 34822.654698476814, "RNA_b2291": 17189.503670023507, "RNA_b2296": 34483.7167971316, "RNA_b2297": 61472.52408206312, "RNA_b2303": -28071.254611218374, "RNA_b2306": 54424.29702899465, "RNA_b2307": 50905.54308020701, "RNA_b2308": 48582.81945604252, "RNA_b2309": 55186.474233247434, "RNA_b2310": 55236.24762812148, "RNA_b2311": 40410.62201877136, "RNA_b2312": -8439.89764488777, "RNA_b2315": 8954.15171129903, "RNA_b2316": 22409.290184485646, "RNA_b2318": 57353.69506140946, "RNA_b2320": -79771.6548817019, "RNA_b2323": 33420.565553721724, "RNA_b2324": 57241.41500341471, "RNA_b2328": 58403.74509189986, "RNA_b2329": -114802.73083720864, "RNA_b2341": 6283.295658726181, "RNA_b2342": 90634.82190750117, "RNA_b2344": 94836.29227883145, "RNA_b2348": 2141.129782920462, "RNA_b2366": 93805.72531292647, "RNA_b2373": 119487.25716205672, "RNA_b2374": 28009.101703309047, "RNA_b2378": 23492.48413704935, "RNA_b2379": 31068.089690754063, "RNA_b2388": 25056.0317293924, "RNA_b2392": 33937.227747993114, "RNA_b2393": 32890.374030559724, "RNA_b2396": 2101.224345465785, "RNA_b2397": 2101.224345465785, "RNA_b2400": 38018.83520890041, "RNA_b2401": 2161.2342191452954, "RNA_b2402": 2161.2342191452954, "RNA_b2403": 2161.2342191452954, "RNA_b2404": 1983.8546038029042, "RNA_b2406": 88942.7498845699, "RNA_b2407": -34618.195371157366, "RNA_b2411": 47297.1372910134, "RNA_b2414": 24655.264455987395, "RNA_b2415": 18205.943071596397, "RNA_b2416": 5670.150060226936, "RNA_b2417": 35918.60236257921, "RNA_b2418": 20932.637798275013, "RNA_b2421": 57764.81438193224, "RNA_b2422": -121572.96053569905, "RNA_b2423": 61989.04993101913, "RNA_b2424": 59070.64474050904, "RNA_b2425": 71723.91719479865, "RNA_b2428": -36261.08551977916, "RNA_b2429": 101001.5845528965, "RNA_b2435": 21026.520604076457, "RNA_b2436": 24854.419854810723, "RNA_b2440": 62679.01038555236, "RNA_b2441": -94990.23345984609, "RNA_b2458": -81179.60056698302, "RNA_b2463": 65153.10920461463, "RNA_b2464": 31820.361666589262, "RNA_b2465": 48648.457041777576, "RNA_b2467": 40516.13723637684, "RNA_b2470": 220169.21778578576, "RNA_b2472": 20678.294976891397, "RNA_b2474": 20780.870813740854, "RNA_b2476": 13613.65986567294, "RNA_b2477": 22184.0715160398, "RNA_b2478": 29649.22170190751, "RNA_b2480": 33229.890299341074, "RNA_b2481": 43780.412193889715, "RNA_b2482": 143205.5569017073, "RNA_b2483": 67294.17054206585, "RNA_b2484": 102163.9206313781, "RNA_b2485": 46142.329885213985, "RNA_b2486": 112194.31322388048, "RNA_b2487": 118024.95105374444, "RNA_b2488": 38657.85714270215, "RNA_b2489": 53840.702996708475, "RNA_b2490": 29174.95492690654, "RNA_b2492": -516092.961749128, "RNA_b2497": 91359.47406979155, "RNA_b2498": -41793.35017681282, "RNA_b2499": 16305.97884204432, "RNA_b2500": 29771.088553499318, "RNA_b2501": 62854.71555126778, "RNA_b2502": 40174.11809415498, "RNA_b2507": 111479.08909400583, "RNA_b2508": -31131.87643237528, "RNA_b2512": -46494.52871829386, "RNA_b2514": 33592.07583421079, "RNA_b2515": 28162.009649039264, "RNA_b2517": 33053.19034405409, "RNA_b2518": 12345.675875923493, "RNA_b2519": -143528.41798073705, "RNA_b2521": 59608.919552886415, "RNA_b2523": 90493.12647661884, "RNA_b2526": 3810.0708085704687, "RNA_b2527": 36440.644481566, "RNA_b2528": 22751.674738223024, "RNA_b2529": 27197.753106618216, "RNA_b2530": -24650.08565837495, "RNA_b2532": 21167.060146551103, "RNA_b2533": 56884.2073158594, "RNA_b2536": 32310.9988727722, "RNA_b2538": 96233.6912486994, "RNA_b2539": 36678.77779777088, "RNA_b2540": 22725.25321785388, "RNA_b2541": 57475.19062034434, "RNA_b2542": 84934.29700129373, "RNA_b2551": 25548.614745118386, "RNA_b2552": 83987.6926174568, "RNA_b2557": 109213.02457213913, "RNA_b2558": 109896.29172095138, "RNA_b2559": -18631.467809150505, "RNA_b2563": 26772.258536538473, "RNA_b2564": 1609.3001726797052, "RNA_b2566": 63896.242506345676, "RNA_b2567": -25031.581080750366, "RNA_b2573": -75773.76996678735, "RNA_b2574": 43742.39442936978, "RNA_b2575": 21022.750842814607, "RNA_b2578": 16679.649644723533, "RNA_b2579": 27032.471938926505, "RNA_b2582": 9440.582629061471, "RNA_b2585": 38778.53186831119, "RNA_b2587": 36865.53068184042, "RNA_b2588": 8469.170447968065, "RNA_b2589": 203622.59092066297, "RNA_b2590": -189193.41865397783, "RNA_b2591": 108327.92742089501, "RNA_b2594": -2634.9442051815163, "RNA_b2595": 15237.291052839064, "RNA_b2599": 24843.569760976687, "RNA_b2600": 32325.166071357213, "RNA_b2601": 26116.087099930417, "RNA_b2606": -62260.85287433756, "RNA_b2607": 54036.30274661645, "RNA_b2608": 38654.3495946065, "RNA_b2609": 17599.646885238904, "RNA_b2610": 36516.12845663073, "RNA_b2614": 15385.667565805616, "RNA_b2615": 25192.754860149722, "RNA_b2617": 4880.59659830043, "RNA_b2652": 2169.999051552515, "RNA_b2661": 102386.23982728375, "RNA_b2662": 90430.74514049805, "RNA_b2663": 99294.01683564004, "RNA_b2675": -8446.615814090259, "RNA_b2676": 67795.49936185878, "RNA_b2677": 84796.93827595787, "RNA_b2678": 75572.84939010192, "RNA_b2679": 70045.46182867745, "RNA_b2682": 52369.65915834832, "RNA_b2683": 23836.684509552786, "RNA_b2687": 11326.51707929663, "RNA_b2688": 109830.62996664981, "RNA_b2690": -1835.7088244190527, "RNA_b2691": 5447.823272570873, "RNA_b2692": 5447.823272570873, "RNA_b2693": 5447.823272570873, "RNA_b2694": 5447.823272570873, "RNA_b2695": -11444.391197766077, "RNA_b2697": 71803.33651260436, "RNA_b2701": 76733.53749741575, "RNA_b2702": 39989.90678202056, "RNA_b2703": 68005.17853048495, "RNA_b2704": 26379.010077945983, "RNA_b2705": -107834.25267925006, "RNA_b2708": 20947.85121764359, "RNA_b2710": 101602.29274198101, "RNA_b2711": 79992.57604376893, "RNA_b2715": 103160.59432579053, "RNA_b2719": 54325.61235123324, "RNA_b2720": 38415.06430343733, "RNA_b2721": 120999.17572724786, "RNA_b2722": 65568.52349713256, "RNA_b2723": -207471.28327015744, "RNA_b2724": 43384.67462963917, "RNA_b2738": -14615.79991388414, "RNA_b2741": 27688.141844694845, "RNA_b2744": -21456.074226784855, "RNA_b2745": 29967.34582354273, "RNA_b2746": 33833.00409905507, "RNA_b2747": 231.5206482472131, "RNA_b2750": -88801.07914350624, "RNA_b2751": 100795.31007907754, "RNA_b2752": 64116.793084282544, "RNA_b2762": 51746.826716307776, "RNA_b2763": 120770.00726482882, "RNA_b2764": -56628.87942509666, "RNA_b2765": 10473.558121563969, "RNA_b2779": 36109.96036521754, "RNA_b2780": 42272.399454873725, "RNA_b2781": -5300.3588120039585, "RNA_b2784": 157523.7555879284, "RNA_b2785": 35470.03214628384, "RNA_b2787": 94445.32581186382, "RNA_b2788": 94686.89345314009, "RNA_b2789": -75065.28345987275, "RNA_b2791": -11022.703375926358, "RNA_b2794": 23154.42452895346, "RNA_b2796": -31311.235894279846, "RNA_b2797": 96619.10969191781, "RNA_b2799": -2451.806257773332, "RNA_b2800": 45673.771838672765, "RNA_b2801": 93427.80747214136, "RNA_b2802": 101398.96792494455, "RNA_b2803": 102274.83080612452, "RNA_b2806": 31371.934596761712, "RNA_b2810": 85224.67951624506, "RNA_b2811": 31251.93812394954, "RNA_b2813": 31331.209572072865, "RNA_b2814": 2133.4152115067022, "RNA_b2815": 2133.4152115067022, "RNA_b2816": 2133.4152115067022, "RNA_b2817": 35876.239064220084, "RNA_b2818": 34487.36424149894, "RNA_b2827": -14806.01734485927, "RNA_b2828": 62246.0857685148, "RNA_b2835": 84404.4815534486, "RNA_b2836": 11510.0931256366, "RNA_b2838": 33796.75455798948, "RNA_b2841": 100187.71627978125, "RNA_b2864": 2115.680773880059, "RNA_b2866": 3946.5374862972562, "RNA_b2867": 62342.86790442844, "RNA_b2868": 33780.16812780651, "RNA_b2871": 84593.40403815078, "RNA_b2874": 26631.95134426431, "RNA_b2877": 16612.942961811175, "RNA_b2882": 99344.44477269881, "RNA_b2883": -81781.3900724667, "RNA_b2889": 15704.720676341612, "RNA_b2890": 41945.27394503136, "RNA_b2891": 32594.66331174057, "RNA_b2893": 19847.481201515813, "RNA_b2895": 13561.545680875444, "RNA_b2901": 101450.29404448265, "RNA_b2903": 80524.52873545118, "RNA_b2904": 27344.08312672762, "RNA_b2905": 4750.690306703355, "RNA_b2907": 83343.47094974671, "RNA_b2912": 4420.354441130556, "RNA_b2913": 33369.34228269167, "RNA_b2914": 16761.359279104046, "RNA_b2917": 151849.98231370168, "RNA_b2919": -172883.54707628558, "RNA_b2920": 104576.16702879748, "RNA_b2923": 16858.953877472166, "RNA_b2925": 23271.953515961402, "RNA_b2926": 31080.21272319788, "RNA_b2927": 22667.999549004908, "RNA_b2930": 67912.30457179352, "RNA_b2935": 54025.98466966821, "RNA_b2937": 65100.106443298246, "RNA_b2938": 139637.35879141444, "RNA_b2942": 27659.608404230486, "RNA_b2943": 38579.59267165915, "RNA_b2946": -19378.437401306917, "RNA_b2947": 67062.42602870674, "RNA_b2954": 41996.893051991676, "RNA_b2957": 73960.39849300879, "RNA_b2960": 6983.32340792972, "RNA_b2963": 12652.06348464466, "RNA_b2964": 33146.092291987494, "RNA_b2965": 150773.3730055199, "RNA_b2967": 2165.681785944148, "RNA_b2975": 119259.12931833611, "RNA_b2976": -24031.625961079284, "RNA_b4467": 86342.03627463176, "RNA_b4468": 74423.26245735423, "RNA_b2979": -73346.96338723283, "RNA_b2987": 41405.40803537308, "RNA_b2988": 131135.14930019985, "RNA_b2994": 120330.25977681918, "RNA_b2995": 83554.75550979612, "RNA_b2996": 69633.24892071699, "RNA_b2997": 79063.33937439481, "RNA_b3001": 73449.52067918007, "RNA_b3005": 29969.48133683506, "RNA_b3006": 51877.69498118547, "RNA_b3008": 27110.73865640484, "RNA_b3012": 21650.965378399145, "RNA_b3018": 21121.443905395703, "RNA_b3028": 41053.20036433157, "RNA_b3029": 22191.687151121743, "RNA_b3034": -140888.97862858768, "RNA_b3035": -42414.93558962866, "RNA_b3040": 22019.036976977197, "RNA_b3041": 8048.608029482069, "RNA_b3052": 40941.365272985706, "RNA_b3057": 21416.48777349741, "RNA_b3058": 10502.127854466402, "RNA_b3059": 17618.686152589577, "RNA_b3061": 64442.55831819398, "RNA_b3062": 42713.072705492224, "RNA_b3063": 103852.432696319, "RNA_b3065": -2622.208245502252, "RNA_b3067": 38086.638909954854, "RNA_b3069": 2168.5959282696936, "RNA_b3073": 97410.3774654857, "RNA_b3084": 32562.275076944552, "RNA_b3089": 88358.01801938737, "RNA_b3091": 104942.70835553193, "RNA_b3092": -26742.636008153673, "RNA_b3093": 100328.5508839018, "RNA_b4471": 96197.92548609537, "RNA_b3114": 162161.74034412275, "RNA_b3115": 24920.484797938945, "RNA_b3116": 14920.675942517597, "RNA_b3117": -116030.75801878319, "RNA_b3123": 10738.788209764109, "RNA_b3124": 80571.78508131723, "RNA_b3125": -112734.36426368593, "RNA_b3126": 54548.24921620258, "RNA_b3127": 94619.41607006447, "RNA_b3128": 110746.53838665991, "RNA_b3132": -25386.074675424188, "RNA_b3137": 60737.67256809719, "RNA_b3146": 24646.07091371593, "RNA_b3161": 33528.44156829077, "RNA_b3164": 53069.45924317241, "RNA_b3165": 1619.7696872779027, "RNA_b3166": 23021.00061324102, "RNA_b3167": 28315.786400790053, "RNA_b3168": 13077.648535362525, "RNA_b3169": 104714.5859589761, "RNA_b3171": 2100.3060606866693, "RNA_b3172": 35317.42009244625, "RNA_b3174": 2201.9583570653967, "RNA_b3175": 9513.673738100144, "RNA_b3176": 2834.4628659480923, "RNA_b3177": 59900.7041502131, "RNA_b3179": -72625.09849897255, "RNA_b3181": 7855.053589035967, "RNA_b3182": 41011.7343701483, "RNA_b3185": -9253.828609628234, "RNA_b3186": 21917.0846920563, "RNA_b3187": 27819.417921950873, "RNA_b3189": 35975.9188499526, "RNA_b3196": 69291.52752548715, "RNA_b3197": -16592.92936621267, "RNA_b3198": -8159.906634989454, "RNA_b3199": 40597.09090189332, "RNA_b3200": 39321.918914452624, "RNA_b3201": -4985.570500357218, "RNA_b3202": 38870.24607968119, "RNA_b3212": 3239.8620696230014, "RNA_b3213": 100024.1720638358, "RNA_b3222": 61926.4703162934, "RNA_b3223": 48711.71459138876, "RNA_b3224": 105652.19663771724, "RNA_b3225": 63128.87889556123, "RNA_b3230": 27790.08564481809, "RNA_b3231": -8250.45415141148, "RNA_b3236": 24936.345878244945, "RNA_b3247": 42007.548311660255, "RNA_b3255": 33210.6555471084, "RNA_b3256": 4670.052282609415, "RNA_b3258": 102879.85056506957, "RNA_b3260": 10286.115211006521, "RNA_b3265": -99645.16706085352, "RNA_b3266": 219303.483357568, "RNA_b3272": 8469.170447968065, "RNA_b3273": -2976.327750413412, "RNA_b3274": 8469.170447968065, "RNA_b3275": 203795.61220229688, "RNA_b3276": -192455.07075270583, "RNA_b3277": 5428.187920331423, "RNA_b3278": 108327.92742089501, "RNA_b3281": 57832.14984715591, "RNA_b3282": -51926.75704669403, "RNA_b3287": -27537.501162234857, "RNA_b3288": 66981.04129263702, "RNA_b3289": 36907.48398023715, "RNA_b3290": 39305.72797843331, "RNA_b3294": 27127.227888618298, "RNA_b3295": 69869.71206721215, "RNA_b3296": -78555.73215437373, "RNA_b3297": 27589.214191452793, "RNA_b3298": 25205.54519838418, "RNA_b3299": 8227.236690908603, "RNA_b3300": 94231.9528935269, "RNA_b3301": -204724.6788546761, "RNA_b3302": 12701.215722927933, "RNA_b3303": 35521.984533685376, "RNA_b3304": 25030.0647199293, "RNA_b3305": 37666.42270348179, "RNA_b3306": 27686.086898723544, "RNA_b3307": 21590.201368021906, "RNA_b3308": 38164.33493722662, "RNA_b3309": 22122.756661188454, "RNA_b3310": 26222.00189051096, "RNA_b3311": 17953.441881152023, "RNA_b3312": 13474.17278123853, "RNA_b3313": 28896.767861954268, "RNA_b3314": 49477.98491747479, "RNA_b3315": 23506.791457804295, "RNA_b3316": 19679.553073405816, "RNA_b3317": 58033.08322859836, "RNA_b3318": 21268.964340174065, "RNA_b3319": 42726.399547399924, "RNA_b3320": -172254.78790480172, "RNA_b3321": 22091.045072925135, "RNA_b3339": 83700.19013245977, "RNA_b3340": 149179.25460550422, "RNA_b3341": -149703.8504585384, "RNA_b3342": 26519.9864828475, "RNA_b3343": 20422.592957580964, "RNA_b3344": 25497.449817760124, "RNA_b3345": -49871.81408608261, "RNA_b3350": 127460.11053099555, "RNA_b3359": 33052.61656648326, "RNA_b3360": 15164.978076322539, "RNA_b3365": 179751.88201074646, "RNA_b3366": 23064.67893207119, "RNA_b3367": 57183.50827692384, "RNA_b3368": 37782.83029516886, "RNA_b3370": 95168.5989976834, "RNA_b3371": -133189.8525629974, "RNA_b4474": 58551.56132475399, "RNA_b3374": 55491.18933014066, "RNA_b3380": -167782.35012837977, "RNA_b3384": 70859.202020181, "RNA_b3385": 53538.860889399584, "RNA_b3386": 34774.88461104922, "RNA_b3389": -184203.59409869343, "RNA_b3390": 36699.95443003429, "RNA_b3396": 71142.05803717404, "RNA_b3397": 16023.572913192223, "RNA_b3403": 40706.63908174884, "RNA_b3406": 13654.006392570507, "RNA_b3409": 41630.868792859575, "RNA_b3412": 21930.804639134025, "RNA_b3415": 32853.16649318059, "RNA_b3416": 146844.0267336637, "RNA_b3417": -20749.832703114076, "RNA_b3425": 23018.783635225154, "RNA_b3426": 41324.665950843926, "RNA_b3428": 172725.7090995399, "RNA_b3429": 101413.63327887357, "RNA_b3430": -129574.98535419418, "RNA_b3431": -40140.48380102944, "RNA_b3432": 154667.7930331142, "RNA_b3433": 31511.769048248658, "RNA_b4476": 94816.52462569984, "RNA_b3437": -44002.40668456895, "RNA_b3447": 122856.13744535607, "RNA_b3449": -158387.15231414314, "RNA_b3450": 75402.05165310325, "RNA_b3451": 60001.37163630498, "RNA_b3452": 63246.892913677984, "RNA_b3453": 92802.86959967721, "RNA_b3454": 50295.67502257434, "RNA_b3455": 54289.31667846461, "RNA_b3456": 90516.6048141607, "RNA_b3457": 65624.50737080106, "RNA_b3458": 78245.22125764315, "RNA_b3460": 77682.92792246652, "RNA_b3461": 21488.355629288013, "RNA_b3464": -29789.747475039392, "RNA_b3465": 6111.003139752081, "RNA_b3469": 155244.47404972021, "RNA_b3470": 7028.148384046292, "RNA_b3475": 16855.30631179057, "RNA_b3476": -115134.55506772318, "RNA_b3477": 67182.95962302803, "RNA_b3478": 59237.979121554425, "RNA_b3479": 54105.689503218004, "RNA_b3480": 57145.3094629252, "RNA_b3493": 41424.583272382784, "RNA_b3496": 104219.44721449395, "RNA_b3500": 38709.360519060734, "RNA_b3502": 91491.35088961603, "RNA_b3503": 30047.426085799954, "RNA_b3517": 99110.26460481276, "RNA_b3519": 116621.38801275472, "RNA_b3526": 65584.88307337035, "RNA_b3528": 91037.95343729334, "RNA_b3540": 71025.02699920518, "RNA_b3541": 69501.32913972289, "RNA_b3542": 64083.84662232011, "RNA_b3543": 72289.01592944899, "RNA_b3544": -139402.99236236425, "RNA_b3545": 2188.2882782906318, "RNA_b3546": 119562.7255108554, "RNA_b3551": 164690.1956828363, "RNA_b3553": 68903.31075537324, "RNA_b3559": 17323.70028081211, "RNA_b3560": 64536.456593136696, "RNA_b3564": 102532.96439467602, "RNA_b3565": -28062.185991741208, "RNA_b3566": 69766.36564468352, "RNA_b3567": 108683.1131720281, "RNA_b3568": 83758.55822253955, "RNA_b3571": 143456.41919731224, "RNA_b3572": 34561.42552089834, "RNA_b3575": 70663.26299896117, "RNA_b3577": 33643.04216529915, "RNA_b3578": 90683.0560803535, "RNA_b3579": 69715.322683195, "RNA_b3580": 105952.72663087536, "RNA_b3581": 46817.18199789532, "RNA_b3583": -290490.2117552749, "RNA_b3588": 40129.24651998513, "RNA_b3590": 130228.68258678794, "RNA_b3591": -39646.618531363245, "RNA_b3599": 135340.0797738051, "RNA_b3600": 69065.7148576302, "RNA_b3603": -39953.238448513344, "RNA_b3605": 84042.02690755973, "RNA_b3607": 18481.187503740228, "RNA_b3608": 54200.52888200679, "RNA_b3609": -11620.666508397393, "RNA_b3610": 7216.492331272717, "RNA_b3612": -51298.37841935387, "RNA_b3616": 72400.74525192403, "RNA_b3617": -10549.621225810884, "RNA_b3619": -112131.44437686258, "RNA_b3620": 74002.93934057571, "RNA_b3621": 67559.28392833412, "RNA_b3622": 88916.96432399143, "RNA_b3623": 68643.93215727013, "RNA_b3624": -15007.812803884137, "RNA_b3625": 49133.65499083142, "RNA_b3626": 71491.76881141322, "RNA_b3627": 71755.99848962355, "RNA_b3628": 76012.16235487831, "RNA_b3629": 65434.924037274555, "RNA_b3630": 56137.42427363924, "RNA_b3631": -254454.87893401211, "RNA_b3632": 72897.86536198361, "RNA_b3633": 35525.424251986246, "RNA_b3634": 13383.890122374109, "RNA_b3636": -21212.546837610742, "RNA_b3637": 16775.666637332928, "RNA_b3639": 33776.18421374855, "RNA_b3640": -19914.926465024586, "RNA_b3642": -15639.24777561464, "RNA_b3643": 48366.878187845774, "RNA_b3648": 16154.460380337832, "RNA_b3649": -199621.01072150003, "RNA_b3650": 149030.06574096685, "RNA_b3651": 48789.36725566878, "RNA_b3653": 34148.186408267604, "RNA_b3654": 39642.73058112047, "RNA_b3658": 2706.8067306940843, "RNA_b3665": 48324.09237266585, "RNA_b3666": 98508.15271102785, "RNA_b3670": 20552.111776963477, "RNA_b3671": 25974.503921649433, "RNA_b3679": 121509.1383723995, "RNA_b3691": 91569.9354715237, "RNA_b4478": 80981.44815430694, "RNA_b4477": 43653.48557435377, "RNA_b3693": 62187.075838653705, "RNA_b3703": -16074.997593670905, "RNA_b3704": 25538.880244076045, "RNA_b3705": 47194.80202173094, "RNA_b3706": 39052.77704527126, "RNA_b3708": -29836.603622161594, "RNA_b3709": 88560.93923651478, "RNA_b3714": 37957.99501072733, "RNA_b3722": 132751.94926814275, "RNA_b3725": 54712.86876913137, "RNA_b3726": 63026.912392162725, "RNA_b3727": 68048.77311278705, "RNA_b3728": 73371.91157545192, "RNA_b3729": 129339.44882125087, "RNA_b3730": -46728.13605414996, "RNA_b3731": 29624.27600259627, "RNA_b3732": 97731.35488603367, "RNA_b3733": 60948.64308515801, "RNA_b3734": -124712.6307063834, "RNA_b3735": 37688.04571492264, "RNA_b3736": 33146.165930354706, "RNA_b3737": -27806.700299467113, "RNA_b3738": 57820.075018588344, "RNA_b3739": 10393.394825431022, "RNA_b3740": 44069.98140271791, "RNA_b3741": 25205.55503543829, "RNA_b3744": 27296.81472374841, "RNA_b3747": 51023.981415020804, "RNA_b3748": 29657.163354482593, "RNA_b3749": 106173.08255319392, "RNA_b3750": 68327.54494340286, "RNA_b3751": 62714.00179261423, "RNA_b3752": -182046.2997973673, "RNA_b3756": 108327.92742089501, "RNA_b3757": -189193.41865397783, "RNA_b3758": 203606.11874917414, "RNA_b3759": 8469.170447968065, "RNA_b3760": 2187.7429866341763, "RNA_b3761": 2164.98580891874, "RNA_b3770": -127613.51402020347, "RNA_b3771": 130821.11234536259, "RNA_b3772": 109246.40742857622, "RNA_b3774": 39825.387168501475, "RNA_b3779": 104915.07233273906, "RNA_b3780": 36227.77645851148, "RNA_b3781": 6339.65246113831, "RNA_b3783": 25300.92529229326, "RNA_b3784": 78298.90519572198, "RNA_b3785": 73847.51680487901, "RNA_b3786": -463994.6492288894, "RNA_b3787": 89122.04251863669, "RNA_b3788": 75372.29946902521, "RNA_b3789": 62266.99494503434, "RNA_b3790": 47675.406712054784, "RNA_b3791": 79904.15341292189, "RNA_b3792": 88404.18301971589, "RNA_b4481": 76284.03306414328, "RNA_b3793": 96103.37848145358, "RNA_b3794": 52251.31998186788, "RNA_b3796": 5459.096093050847, "RNA_b3797": -1320.4062231011685, "RNA_b3798": 2407.360331874724, "RNA_b3799": 2221.84636238871, "RNA_b3803": 83371.71753061193, "RNA_b3804": 52354.2226283514, "RNA_b3805": -104484.87306092998, "RNA_b3806": 180098.2675427574, "RNA_b3807": 9194.622555101949, "RNA_b3809": -85173.03605360673, "RNA_b3816": 17283.08794569885, "RNA_b3821": 18461.07792399417, "RNA_b3823": 43934.924414868736, "RNA_b3824": 17651.34875725608, "RNA_b3825": -4858.381767423495, "RNA_b3826": 56570.194567064456, "RNA_b3829": 57589.47573110678, "RNA_b3831": 20049.038821284397, "RNA_b3833": 53390.325967664736, "RNA_b3835": -10760.428603732324, "RNA_b3836": -81684.80524837162, "RNA_b3838": 36362.00282554056, "RNA_b3839": 55048.62898556558, "RNA_b3843": 42651.67175452973, "RNA_b3844": 18190.591614816745, "RNA_b3845": 72972.63152499296, "RNA_b3846": 20863.063057168805, "RNA_b3849": 102957.85178877001, "RNA_b3850": -130303.96205153561, "RNA_b3851": 108327.92742089501, "RNA_b3852": 5428.187920331423, "RNA_b3853": -192455.07075270583, "RNA_b3854": 203795.61220229688, "RNA_b3855": 8468.953205544021, "RNA_b3856": 37032.15889189157, "RNA_b3857": -5805.5296867305315, "RNA_b3860": 16146.36309610106, "RNA_b3867": 35050.64222236226, "RNA_b3870": 10553.017368876428, "RNA_b3875": 19819.17222974413, "RNA_b3882": -64927.254962335624, "RNA_b3892": 45020.58228739551, "RNA_b3893": 63695.65184271818, "RNA_b3894": -16483.95611422877, "RNA_b3902": 18984.2540882883, "RNA_b3903": -40927.3731355058, "RNA_b3904": 104023.96508844441, "RNA_b3907": 73067.68705362876, "RNA_b3908": 43869.682611995006, "RNA_b3909": 69457.8378311813, "RNA_b3915": 25619.981335812066, "RNA_b3916": 26195.99318885382, "RNA_b3917": 28341.14964841896, "RNA_b3918": 53320.77763530063, "RNA_b3919": 21313.271274991414, "RNA_b3924": 20335.261563115593, "RNA_b3925": 71298.8881794957, "RNA_b3926": -46535.856910268616, "RNA_b3927": 59979.81639454676, "RNA_b3930": 65593.5017659266, "RNA_b3936": 1688.6839807470383, "RNA_b3939": 21835.365539662136, "RNA_b3940": 79201.67374495309, "RNA_b3941": 22543.60394059621, "RNA_b3942": 153984.75048351727, "RNA_b3945": 77863.9179298584, "RNA_b3946": -133574.3891544127, "RNA_b3951": 30363.072517514986, "RNA_b3952": 61966.15372380023, "RNA_b3956": 72340.37710003385, "RNA_b3957": 30922.559682603198, "RNA_b3958": 59902.735266523785, "RNA_b3959": -51797.720250044855, "RNA_b3960": 74403.14610100735, "RNA_b3962": 39635.580632820696, "RNA_b3965": 29071.060504536494, "RNA_b3966": 130224.53094808394, "RNA_b3967": -60841.18336628514, "RNA_b3968": 108327.92742089501, "RNA_b3969": -189193.41865397783, "RNA_b3970": 203503.7327978728, "RNA_b3971": 8469.170447968065, "RNA_b3972": -10807.259992339019, "RNA_b3974": 23750.02804826443, "RNA_b3976": -6570.548755141439, "RNA_b3977": 2110.7535447518735, "RNA_b3978": -33950.53599932773, "RNA_b3979": -2976.327750413412, "RNA_b3980": 83678.08886383871, "RNA_b3981": -22552.665593971677, "RNA_b3982": 38481.1389725471, "RNA_b3983": 30265.05508006922, "RNA_b3984": -407551.31516822556, "RNA_b3985": 35135.06516848029, "RNA_b3986": 10457.230955189401, "RNA_b3987": 284423.2380635391, "RNA_b3988": 298236.4579525886, "RNA_b3990": 80214.93152270671, "RNA_b3991": 54529.29525370768, "RNA_b4407": 14174.357355047945, "RNA_b3992": 53342.38512942547, "RNA_b3993": -180679.30650639546, "RNA_b3994": 134031.51937562338, "RNA_b3996": 54544.92361823336, "RNA_b3997": -32377.426665088424, "RNA_b4005": 8886.91921847963, "RNA_b4006": 69181.58070763141, "RNA_b4007": 108327.92742089501, "RNA_b4008": -189193.41865397783, "RNA_b4009": 203795.61220229688, "RNA_b4010": 8469.170447968065, "RNA_b4013": 24640.973152117836, "RNA_b4014": -94236.8551535652, "RNA_b4015": 92129.82745373648, "RNA_b4019": 104691.84396553137, "RNA_b4022": 25013.83959538539, "RNA_b4024": 25655.037189355557, "RNA_b4025": 45797.391598747774, "RNA_b4031": 104559.76589575796, "RNA_b4032": 63237.51820089663, "RNA_b4033": 109402.33644117253, "RNA_b4034": 83898.8219881958, "RNA_b4035": 78811.28255628933, "RNA_b4036": -62291.95240349942, "RNA_b4039": -25770.067151386695, "RNA_b4040": 61580.70442243339, "RNA_b4041": 63735.2341095237, "RNA_b4042": 9282.861395282156, "RNA_b4049": 26448.757678059228, "RNA_b4053": 25436.15940219962, "RNA_b4054": 31360.370087114512, "RNA_b4055": 50474.44014157892, "RNA_b4067": 45603.06845696075, "RNA_b4069": 35189.470545057506, "RNA_b4070": 101343.03564217316, "RNA_b4071": 40075.601074273516, "RNA_b4072": 47561.374456417005, "RNA_b4073": 67808.78204692082, "RNA_b4077": 37295.95344856745, "RNA_b4079": 151577.27595549633, "RNA_b4084": 65803.51576862698, "RNA_b4085": -129564.64894429698, "RNA_b4086": 69568.71430374689, "RNA_b4087": 107911.82427658865, "RNA_b4088": 65895.7945039016, "RNA_b4090": 7709.216977222942, "RNA_b4094": -110218.89734881862, "RNA_b4111": 38645.72926575444, "RNA_b4115": 38090.284604292225, "RNA_b4117": 61757.80174783692, "RNA_b4119": 95710.74627517512, "RNA_b4120": 100678.32756494578, "RNA_b4122": 44371.19149335155, "RNA_b4123": 95010.76501350205, "RNA_b4129": 40019.34265515427, "RNA_b4130": 103270.29098884777, "RNA_b4131": 61527.52113578487, "RNA_b4132": 31462.196863263915, "RNA_b4134": 2165.681785944148, "RNA_b4136": 22906.25556455535, "RNA_b4138": 92462.65194443513, "RNA_b4139": 34925.56403311566, "RNA_b4142": 5631.509763007914, "RNA_b4143": 45138.03824790092, "RNA_b4151": 25506.76745642371, "RNA_b4152": 27968.205509746498, "RNA_b4153": 51954.17248122475, "RNA_b4154": -17125.380481973956, "RNA_b4160": -124785.68240793905, "RNA_b4161": 74371.04714344908, "RNA_b4162": 15606.4915594415, "RNA_b4163": 2075.903616144574, "RNA_b4164": 2075.903616144574, "RNA_b4165": 2075.903616144574, "RNA_b4166": 31518.03355345334, "RNA_b4169": -51217.55855528134, "RNA_b4171": -153063.17774284174, "RNA_b4177": 36140.66898623915, "RNA_b4180": -136569.89649540244, "RNA_b4192": 75117.52842218537, "RNA_b4193": 99114.10396404006, "RNA_b4194": 21547.357352603274, "RNA_b4195": 32767.490694096403, "RNA_b4196": 45956.332007122015, "RNA_b4197": 60185.00025121614, "RNA_b4198": -139081.52946631252, "RNA_b4200": 27940.78169584626, "RNA_b4202": 16186.084219547283, "RNA_b4203": -32667.535643808224, "RNA_b4208": 36614.0975983137, "RNA_b4213": 136812.52227715735, "RNA_b4214": 21177.90167383598, "RNA_b4219": 45243.8680647244, "RNA_b4226": 13825.896597111434, "RNA_b4227": 67245.65886536227, "RNA_b4485": 106467.7659356022, "RNA_b4230": 72529.14478550752, "RNA_b4231": 70503.34976811732, "RNA_b4232": 28605.322577798663, "RNA_b4233": 96776.73311556285, "RNA_b4237": 32875.67211352698, "RNA_b4238": 27742.79202715024, "RNA_b4239": 116973.38011450547, "RNA_b4240": 100699.76704232035, "RNA_b4242": 65728.23750770594, "RNA_b4244": 32594.401289762292, "RNA_b4245": 314.3442970094486, "RNA_b4254": 27364.387938019354, "RNA_b4258": 76343.83873041993, "RNA_b4260": 106615.8849487061, "RNA_b4261": -14215.5084126579, "RNA_b4262": 76513.86880335872, "RNA_b4265": 93583.34661559244, "RNA_b4266": -114023.62240705408, "RNA_b4267": 59902.70157343341, "RNA_b4268": 39638.56358954089, "RNA_b4270": 2394.402859031534, "RNA_b4287": 54315.610507912505, "RNA_b4288": 67997.68577958415, "RNA_b4289": 70965.95029039598, "RNA_b4290": 63919.53790611507, "RNA_b4291": -90391.34335393112, "RNA_b4293": -27072.251985180097, "RNA_b4301": -189015.70311872315, "RNA_b4311": 20508.729296812264, "RNA_b4321": 35371.12304756923, "RNA_b4322": 83748.22396870492, "RNA_b4323": 94563.90097234739, "RNA_b4356": 96524.8941070554, "RNA_b4358": 71991.84242152833, "RNA_b4367": 55815.66521936753, "RNA_b4368": 2407.360331874724, "RNA_b4369": 2407.360331874724, "RNA_b4370": 2407.360331874724, "RNA_b4371": 29458.12745913785, "RNA_b4374": -16962.47956950295, "RNA_b4375": 45503.78537040425, "RNA_b4381": 12791.934533508074, "RNA_b4382": 39597.63973867506, "RNA_b4383": 62451.648592169724, "RNA_b4384": -13024.691352877308, "RNA_b4386": 71971.06558119765, "RNA_b4388": 27707.88240719275, "RNA_b4390": 86868.73024471804, "RNA_b4392": 55418.8971404682, "RNA_b4394": 36222.461192179675, "RNA_b4395": 18517.066284468077, "generic_tRNA_AUC_ile__L_c": 0.525475565850521, "generic_tRNA_AUU_ile__L_c": 0.525475565850521, "generic_tRNA_GCA_ala__L_c": -19.467182224870562, "generic_tRNA_GCG_ala__L_c": -19.467182224870562, "generic_tRNA_GCU_ala__L_c": -19.467182224870562, "generic_tRNA_GAC_asp__L_c": 0.18909884790000614, "generic_tRNA_GAU_asp__L_c": 0.18909884790000614, "generic_tRNA_ACG_thr__L_c": 0.19298615467652566, "generic_tRNA_AGA_arg__L_c": 0.20242432207908947, "generic_tRNA_CAA_gln__L_c": 0.5198812444531429, "generic_tRNA_AUG_met__L_c": 0.5218136348290368, "generic_tRNA_CAG_gln__L_c": -0.46899566327807773, "generic_tRNA_CUG_leu__L_c": 0.2329665059640639, "generic_tRNA_CUA_leu__L_c": 0.2329665059640639, "generic_tRNA_AAA_lys__L_c": 0.19254146059991917, "generic_tRNA_AAG_lys__L_c": 0.19254146059991917, "generic_tRNA_GUA_val__L_c": 0.19852367674678834, "generic_tRNA_GUG_val__L_c": 0.19852367674678834, "generic_tRNA_GUU_val__L_c": 0.19852367674678834, "generic_tRNA_UCC_ser__L_c": 0.23857653218392386, "generic_tRNA_UCU_ser__L_c": 0.23857653218392386, "generic_tRNA_UCA_ser__L_c": 0.2188014090240769, "generic_tRNA_UCG_ser__L_c": 0.23355067991875994, "generic_tRNA_UAC_tyr__L_c": 0.1657469773524895, "generic_tRNA_UAU_tyr__L_c": 0.1657469773524895, "generic_tRNA_GUC_val__L_c": 0.19852367674678834, "generic_tRNA_UUG_leu__L_c": 0.21849950746855462, "generic_tRNA_UUA_leu__L_c": -0.11307413935919607, "generic_tRNA_UGC_cys__L_c": 0.5039548766514756, "generic_tRNA_UGU_cys__L_c": 0.5039548766514756, "generic_tRNA_GGC_gly_c": 0.195787982993612, "generic_tRNA_GGU_gly_c": 0.195787982993612, "generic_tRNA_AAC_asn__L_c": 0.18874534338973153, "generic_tRNA_AAU_asn__L_c": 0.18874534338973153, "generic_tRNA_CCC_pro__L_c": 0.20087699880268206, "generic_tRNA_CCU_pro__L_c": 0.2011566747025127, "generic_tRNA_AGG_arg__L_c": 0.20066409856016607, "generic_tRNA_GCC_ala__L_c": 0.19823203553290789, "generic_tRNA_GAA_glu__L_c": -19.135140317649427, "generic_tRNA_AUA_ile__L_c": 0.18825061842364965, "generic_tRNA_CGU_arg__L_c": 0.5276218664668515, "generic_tRNA_CGC_arg__L_c": 0.5276218664668515, "generic_tRNA_CGA_arg__L_c": 0.5276218664668515, "generic_tRNA_AGC_ser__L_c": -1.1679901232880705, "generic_tRNA_AGU_ser__L_c": -1.1679901232880705, "generic_tRNA_START_met__L_c": 0.19720131587270817, "generic_tRNA_GGG_gly_c": 0.2021624187158856, "generic_tRNA_UUC_phe__L_c": 0.17738204814805303, "generic_tRNA_UUU_phe__L_c": 0.17738204814805303, "generic_tRNA_CUC_leu__L_c": 0.21220839431562094, "generic_tRNA_CUU_leu__L_c": 0.21220839431562094, "generic_tRNA_ACC_thr__L_c": -0.3198089411306073, "generic_tRNA_ACU_thr__L_c": -0.3198089411306073, "generic_tRNA_CCG_pro__L_c": 0.2011566747025127, "generic_tRNA_UGA_cys__L_c": 0.2568104174439643, "generic_tRNA_UGG_trp__L_c": 0.18524919980374965, "generic_tRNA_CGG_arg__L_c": 0.5350501249501132, "generic_tRNA_CAC_his__L_c": -0.1652485315231904, "generic_tRNA_CAU_his__L_c": -0.1652485315231904, "generic_tRNA_CCA_pro__L_c": 0.2011566747025127, "generic_tRNA_ACA_thr__L_c": -0.6828437058984275, "generic_tRNA_GGA_gly_c": -3.4411275871612244, "protein_b0002": 1.1858611773155756e-26, "protein_b0003": -1731.535094778423, "protein_b0004": -22.379549314129996, "protein_b0007": -918.9615422522115, "protein_b0008": -613.6423971574204, "protein_b0009": -256.94766797500284, "protein_b0014": 372.8996180894492, "protein_b0015": -1119.8102632816801, "protein_b0019": -410.8427925531462, "protein_b0023": -277.781884001169, "protein_b0025": -183.7730277422439, "protein_b0026": -2184.734968042326, "protein_b0027": -18.213572932793465, "protein_b0029": 254.69677987142921, "protein_b0030": -274.556117767873, "protein_b0031": -284.58665714763214, "protein_b0032": -210.6289228088845, "protein_b0033": -1451.5739466941948, "protein_b0036": -1539.3079064248968, "protein_b0037": 226.15550727627118, "protein_b0038": -1925.4949896048124, "protein_b0040": -410.72904921916484, "protein_b0047": -397.6926425028787, "protein_b0048": -191.5682093093331, "protein_b0049": 115.91738561175261, "protein_b0051": 207.89931690142282, "protein_b0052": 56.20432564765518, "protein_b0053": -1564.585446020764, "protein_b0058": -1785.632363979655, "protein_b0061": -3.6064419582757754, "protein_b0062": -1582.3745079590396, "protein_b0063": 228.58318848026022, "protein_b0066": 231.50670553078228, "protein_b0067": -295.5066111706387, "protein_b0068": 225.24139140494518, "protein_b0070": -1305.2308657028138, "protein_b0071": 47.004789606571755, "protein_b0072": -2135.790059975392, "protein_b0073": 276.06935716219806, "protein_b0074": 511.24373623774295, "protein_b0077": -730.4643698047395, "protein_b0078": 198.63670626564198, "protein_b0082": -278.7418780399046, "protein_b0084": 412.6927525180921, "protein_b0085": 72.73109672161299, "protein_b0086": 191.54793915036814, "protein_b0087": -207.91922222966699, "protein_b0088": -7662.7504503023665, "protein_b0090": -39.838117539118144, "protein_b0091": 323.4208453246517, "protein_b0092": -43.501765669909155, "protein_b0096": 156.27966455182755, "protein_b0098": -1598.6678852112639, "protein_b0099": -151.3610036774553, "protein_b0103": -597.4826349715917, "protein_b0104": -340.3922918817696, "protein_b0109": -63.56544517582504, "protein_b0110": -612.3844511944035, "protein_b0112": -1179.101105847723, "protein_b0114": -2007.1493302093702, "protein_b0115": -716.2548049049226, "protein_b0116": -976.8681646140423, "protein_b0118": -1160.9472328798606, "protein_b0120": 142.9977554460452, "protein_b0121": -842.2363452201622, "protein_b0123": -426.8794912706318, "protein_b0124": -789.4627448929696, "protein_b0125": -147.26462413923034, "protein_b0126": -157.15313099519318, "protein_b0131": -122.08036933496967, "protein_b0133": 279.8639486680244, "protein_b0134": -787.8400806791751, "protein_b0142": -873.203220707619, "protein_b0149": -194.94518943971897, "protein_b0150": 878.4584548429712, "protein_b0151": 49.07540015932244, "protein_b0152": -94.18727939326953, "protein_b0153": -3638.6569888159306, "protein_b0154": -675.7669912367179, "protein_b0155": -429.3885704630635, "protein_b0156": 27.140042641818305, "protein_b0158": 170.95399333970508, "protein_b0159": -1004.9286380002322, "protein_b0160": -617.6648983855854, "protein_b0166": -233.70262369930023, "protein_b0168": -1552.0002594021448, "protein_b0169": -986.2856417971848, "protein_b0170": -403.36280044234525, "protein_b0171": -402.6995764071048, "protein_b0172": -125.1522203870815, "protein_b0173": -381.01926415532097, "protein_b0174": -181.3233376325066, "protein_b0175": -861.8248407706449, "protein_b0177": 277.3615728868276, "protein_b0179": -86.14092440959278, "protein_b0180": -141.77982781720195, "protein_b0181": -745.2948720977874, "protein_b0182": -2968.2430572344842, "protein_b0185": -618.4998560110921, "protein_b0186": 65.92652094059076, "protein_b0188": -385.1844292394404, "protein_b0194": -659.6723547134931, "protein_b0197": -988.3744546640942, "protein_b0198": -211.3652582312301, "protein_b0199": 449.70708125203026, "protein_b0200": 19.445229277414757, "protein_b0207": -98.29001460833668, "protein_b0212": -161.4800831589482, "protein_b0221": -1015.6543543906741, "protein_b0222": -221.9361399173288, "protein_b0237": -464.3827063333247, "protein_b0238": -172.89294182176423, "protein_b0241": 101.49250552114965, "protein_b0242": 454.2314454020828, "protein_b0243": -763.2778426732633, "protein_b0260": -508.4035902438435, "protein_b0261": -1159.3877546416795, "protein_b0273": -570.5011211639418, "protein_b0306": 112.88437798749227, "protein_b0307": 153.5899147088237, "protein_b0308": 75.28916195955355, "protein_b0311": 441.5766932797023, "protein_b0312": 282.31745947705895, "protein_b0314": -174.17520727061023, "protein_b0323": -796.2540372185604, "protein_b0331": -2767.3885407813336, "protein_b0333": 183.26911217158536, "protein_b0334": 65.23162509018397, "protein_b0336": -187.64045830894744, "protein_b0337": 402.2816924902848, "protein_b0339": -632.3972300860653, "protein_b0340": 114.05164994703101, "protein_b0341": -265.96414743276034, "protein_b0343": -1329.0656208533296, "protein_b0344": -477.5479535693756, "protein_b0347": 433.6051522106757, "protein_b0348": 154.48347821359434, "protein_b0349": 332.7022422971796, "protein_b0350": 177.74365438870652, "protein_b0351": -2993.4969618790237, "protein_b0352": 241.9585511627362, "protein_b0353": -1010.0632801392209, "protein_b0355": 136.62728457676045, "protein_b0356": -902.4964629744973, "protein_b0365": -1580.9918474807332, "protein_b0366": 47.901164064304595, "protein_b0367": -280.1432235022651, "protein_b0368": 182.04774714232377, "protein_b0369": -538.5111863454734, "protein_b0381": -212.01178633357094, "protein_b0383": 357.5340730640626, "protein_b0386": -447.99202239172905, "protein_b0388": 16.657257564574135, "protein_b0394": -244.28004265822003, "protein_b0401": -389.830271116905, "protein_b0403": 500.23406299948243, "protein_b0404": -196.40237646397281, "protein_b0405": -501.3649755631757, "protein_b0406": -455.9039520237449, "protein_b0408": 266.80939361588383, "protein_b0409": -1674.085374280693, "protein_b0411": -216.858624702436, "protein_b0414": -1429.2830074647918, "protein_b0415": -140.71387823672842, "protein_b0416": -49.55813035125048, "protein_b0417": 69.82033352822486, "protein_b0418": -106.53856298418243, "protein_b0420": -1789.5634325481487, "protein_b0421": 382.46697803836565, "protein_b0423": -315.0516624216215, "protein_b0425": -425.5158026676478, "protein_b0428": -133.04063709109724, "protein_b0429": -101.85117680879968, "protein_b0430": -183.0763812281167, "protein_b0431": -3156.9155790205823, "protein_b0432": -164.91931095091823, "protein_b0433": -1016.3468752444294, "protein_b0436": -871.2458073951325, "protein_b0444": -256.9174137205584, "protein_b0446": -292.5430993453307, "protein_b0451": -1174.2780357637398, "protein_b0452": -247.43619387622954, "protein_b0459": -86.16478466622897, "protein_b0462": 63.6876819793347, "protein_b0463": -1551.663291847597, "protein_b0469": -262.87312938092253, "protein_b0474": -299.7275015509759, "protein_b0475": -433.1706518883779, "protein_b0477": -330.2754002689781, "protein_b0480": 396.64981177075117, "protein_b0484": 54.22478363302958, "protein_b0485": 290.20976717945354, "protein_b0494": -511.71901279158845, "protein_b0505": 128.7569411791962, "protein_b0507": -187.12313766145516, "protein_b0508": -23.742952235729714, "protein_b0509": -4275.205444635387, "protein_b0511": -136.5406439187684, "protein_b0512": 211.21026992678438, "protein_b0514": -43.07432863162047, "protein_b0516": -1266.7269217014737, "protein_b0517": 258.8881457066002, "protein_b0521": -2180.4342658442306, "protein_b0522": 125.04334991901719, "protein_b0523": -743.6203399332318, "protein_b0524": -631.5040323333202, "protein_b0526": -649.1910057640961, "protein_b0529": -275.21527757580844, "protein_b0572": -2448.1185064351916, "protein_b0573": 36.88833192581042, "protein_b0574": 134.54869540948172, "protein_b0575": -214.99574017996335, "protein_b0576": -419.9764277947269, "protein_b0578": 143.5365434975039, "protein_b0583": -1656.0974969834238, "protein_b0584": 1309.3121884874713, "protein_b0585": 146.09678719865119, "protein_b0586": -2937.5385568322, "protein_b0588": 77.91830013215254, "protein_b0589": -152.99555767709032, "protein_b0590": -1213.5926525580333, "protein_b0591": -950.0120153128101, "protein_b0592": 242.99672453968208, "protein_b0593": 278.42681390680076, "protein_b0594": -1826.544590553246, "protein_b0595": 73.42264551318621, "protein_b0596": 9.63179194059964e-30, "protein_b0604": -488.74905680605195, "protein_b0612": -541.5473481447275, "protein_b0613": 165.27025002625595, "protein_b0615": -1935.7838424022073, "protein_b0616": 255.86011698083917, "protein_b0617": 175.76234843195385, "protein_b0621": -426.4045649914887, "protein_b0622": -73.42849101722925, "protein_b0627": -132.97323272316146, "protein_b0628": -356.77082483306367, "protein_b0630": -225.9009641135452, "protein_b0632": -189.36672895609982, "protein_b0635": 445.8412373873899, "protein_b0636": -2266.6090353686695, "protein_b0638": 85.58773079418363, "protein_b0639": -2535.9409991004077, "protein_b0642": -88.81169505929844, "protein_b0650": 444.0835927967998, "protein_b0651": 33.404838266453865, "protein_b0652": 53.63015022434579, "protein_b0653": -119.72165404803675, "protein_b0654": -81.85017615894157, "protein_b0655": 391.94900589677457, "protein_b0657": -1248.2568449666169, "protein_b0661": -199.2415685795878, "protein_b0662": -62.516013839451006, "protein_b0674": -610.3831309359415, "protein_b0677": -626.337890069363, "protein_b0678": -1146.1740455450604, "protein_b0679": -498.9993636051301, "protein_b0680": -608.0962008328634, "protein_b0684": -648.0758185970334, "protein_b0688": -908.9780945610545, "protein_b0692": -283.74522030537645, "protein_b0693": -1440.7749012651377, "protein_b0696": 104.93592889104632, "protein_b0697": -2066.1918223293674, "protein_b0698": -101.73606802349471, "protein_b4513": -57.80137515055931, "protein_b0709": -399.3809599963329, "protein_b0720": -648.9276778026853, "protein_b0721": -429.2122622825591, "protein_b0722": -175.0395913526948, "protein_b0723": -1046.8202461376059, "protein_b0724": 263.15265807517557, "protein_b0726": 781.4693501798748, "protein_b0727": 162.16840575285636, "protein_b0728": -3035.1210021719976, "protein_b0729": 31.065778376165007, "protein_b0731": -299.6215782552887, "protein_b0732": 596.8835853754788, "protein_b0733": -592.3974219324075, "protein_b0734": -346.652728908632, "protein_b0736": -1392.400428052268, "protein_b0750": -1015.4641346372573, "protein_b0751": -283.243715711287, "protein_b0752": -474.18099039592033, "protein_b0754": -361.46874058670346, "protein_b0755": -555.3188561267227, "protein_b0756": 622.2533256526075, "protein_b0757": -5.857095444693325, "protein_b0758": -1099.2009412124758, "protein_b0759": -2.509533748019384, "protein_b0763": -63.36232305809694, "protein_b0764": -168.07280069246622, "protein_b0765": -963.3135031856725, "protein_b0766": 77.45995337056051, "protein_b0767": 16.104795543862256, "protein_b0774": -639.7843865389228, "protein_b0775": 229.59925035154583, "protein_b0776": 275.5975403571299, "protein_b0777": 89.81198810301008, "protein_b0778": -1779.326031169701, "protein_b0781": -908.1921482040323, "protein_b0783": -23.770841793009122, "protein_b0784": -45.440855929197056, "protein_b0785": -66.24104550616845, "protein_b0789": -1383.6065800501597, "protein_b0805": 765.4031413203382, "protein_b0807": -144.59572898062717, "protein_b0809": 12.652465819715774, "protein_b0810": -251.3206777701852, "protein_b0811": 140.58926317217458, "protein_b0813": -402.5255285572204, "protein_b0822": -254.0937882227733, "protein_b0825": -437.91521174640275, "protein_b0826": -803.8559317768878, "protein_b0827": 362.75652556105626, "protein_b0828": 34.95402810125303, "protein_b0829": 246.72734318404704, "protein_b0830": -56.234395863818555, "protein_b0831": -159.0790927315704, "protein_b0832": -153.07389189250804, "protein_b0837": -86.75461797783225, "protein_b0839": -451.46058137842573, "protein_b0841": -511.25258816778256, "protein_b0842": -1013.7052176086661, "protein_b0849": -54.54174731944047, "protein_b0854": 148.28803505440936, "protein_b0855": 274.40438920530903, "protein_b0856": -324.83047659331476, "protein_b0857": -298.621904997814, "protein_b0859": -745.3284884787515, "protein_b0860": -157.602723061504, "protein_b0861": -235.1603219095832, "protein_b0862": -169.76627029877048, "protein_b0863": 221.11701141347208, "protein_b0864": 152.8415394328695, "protein_b0870": -1005.8343073372631, "protein_b0871": -665.856691813662, "protein_b0875": -611.712793142447, "protein_b0884": -62.77036534256639, "protein_b0886": 305.321029538112, "protein_b0887": -19.18398380747829, "protein_b0888": -183.75021624757736, "protein_b0891": -516.2008389884154, "protein_b0893": -472.1081893169387, "protein_b0894": 664.4812007490702, "protein_b0895": 182.58156896984886, "protein_b0896": -271.0592323671893, "protein_b0902": -228.6353897702325, "protein_b0903": 228.9188622588991, "protein_b0904": -1830.8208537262885, "protein_b0907": 42.99873098745721, "protein_b0908": -987.1461480606456, "protein_b0910": -172.96757450532004, "protein_b0911": -861.5138956555766, "protein_b0914": -2640.189304984131, "protein_b0915": 204.61603024795195, "protein_b0918": -490.58346843267293, "protein_b0928": -458.57024177922466, "protein_b0929": -101.47342887006047, "protein_b0930": -527.9484593069378, "protein_b0931": -279.8719182223423, "protein_b0932": 236.56343443275642, "protein_b0933": 76.90357640385689, "protein_b0934": -154.6878726193435, "protein_b0935": 247.2863382166835, "protein_b0936": 120.94454402391582, "protein_b0937": -1855.5314183421017, "protein_b0945": -173.80777261537932, "protein_b0948": -1459.4216243528615, "protein_b0954": -157.78885456541204, "protein_b0957": -309.0800422772524, "protein_b0963": -156.91300261622905, "protein_b0967": -200.43037121697338, "protein_b0968": 89.99630365957002, "protein_b0969": -285.5965707142609, "protein_b0972": 355.3486467501818, "protein_b0973": 532.2678867630027, "protein_b0974": -2936.0916212442967, "protein_b0978": -2418.827029086886, "protein_b0979": -274.03616846912246, "protein_b0980": 391.4042564017269, "protein_b0996": 232.55337769680315, "protein_b0997": 617.6434821233131, "protein_b0998": -41.86506585890898, "protein_b1002": 335.3991627439815, "protein_b1006": -2851.486824310396, "protein_b1007": 191.48206172734305, "protein_b1008": 177.37717696774206, "protein_b1009": 74.23262088001967, "protein_b1010": -9.932456885674375, "protein_b1011": 114.1380263694223, "protein_b1012": 244.82616896222225, "protein_b1014": -1187.5046787163487, "protein_b1015": -556.9806900814363, "protein_b1033": 72.58437521057233, "protein_b1054": -566.1285341825043, "protein_b1059": 291.7937300734291, "protein_b1062": -432.1968318280998, "protein_b1064": -43.39854480006757, "protein_b1069": -1173.5261422230942, "protein_b1084": -1386.4346938844913, "protein_b1086": -328.1371993430331, "protein_b1089": -201.12249368486079, "protein_b1090": 59.03847119093953, "protein_b1091": -737.3117840115193, "protein_b1092": -780.5073634594004, "protein_b1093": -16.797763693530932, "protein_b1094": -590.0132072329196, "protein_b1095": -86.65680547389675, "protein_b1096": 217.66243619800827, "protein_b1098": -1863.444025390732, "protein_b1101": -1197.5079885674302, "protein_b1102": 1257.3141902157683, "protein_b1106": 132.8100600410044, "protein_b1107": -1714.1296077450997, "protein_b1109": 212.77871198326324, "protein_b1114": -1173.5244238700445, "protein_b1116": -1323.3097277893291, "protein_b1117": 247.92628155552427, "protein_b1118": 163.13711821912938, "protein_b1119": -569.5805938042496, "protein_b1123": 44.10581307636589, "protein_b1124": -168.79858736002626, "protein_b1125": -239.5790434847038, "protein_b1126": 282.0301623069085, "protein_b1131": -879.4902734885493, "protein_b1133": -203.8427233533792, "protein_b1134": -571.5124679865169, "protein_b1135": 324.31516730218857, "protein_b1136": -657.0557154406952, "protein_b1185": -254.7420224302089, "protein_b1186": -1253.9734963618498, "protein_b1189": 237.42108951299372, "protein_b1190": -1097.2484802621755, "protein_b1192": -256.6196695397952, "protein_b1193": -16.902950308219697, "protein_b1197": 594.7055029304813, "protein_b1198": 198.47450633288926, "protein_b1199": 206.47802180033466, "protein_b1200": -1036.8123272258472, "protein_b1206": -1160.9708955393571, "protein_b1207": -33.038742729470684, "protein_b1208": -742.708121460793, "protein_b1209": 419.78904176539567, "protein_b1210": 299.5094567180808, "protein_b1211": -1218.4815319972352, "protein_b1215": -495.69927222707435, "protein_b1216": -678.9019628503121, "protein_b1223": -1043.1159259604717, "protein_b1224": 1038.8725271772228, "protein_b1225": 203.84104736609783, "protein_b1226": 72.76554991305494, "protein_b1227": -157.70178283107563, "protein_b1232": -265.45449127883427, "protein_b1236": -540.5674647204968, "protein_b1238": -117.29707465258394, "protein_b1241": -1702.5691628523243, "protein_b1243": -2378.9844462845344, "protein_b1244": -275.73752524760494, "protein_b1245": -17.579670625259123, "protein_b1246": -67.06174627293444, "protein_b1247": 122.57883296585862, "protein_b1249": -995.7504460684142, "protein_b1250": -553.6800459408586, "protein_b1252": -19.82147503707213, "protein_b1260": -71.93382442889082, "protein_b1261": 221.47967757407173, "protein_b1262": 319.4521987165496, "protein_b1263": -2919.338525995944, "protein_b1264": 518.8390644610427, "protein_b1269": 33.34903741966339, "protein_b1270": -459.24564448059687, "protein_b1276": -538.4401868994726, "protein_b1277": -202.40410388197492, "protein_b1278": -715.9605112560624, "protein_b1281": -428.06517124695154, "protein_b1286": -793.1576013399784, "protein_b1288": -362.6950377371167, "protein_b1291": -2318.1475378617292, "protein_b1296": -195.9721491842535, "protein_b1297": -394.90010149581593, "protein_b1298": 12.0217081501525, "protein_b1300": -1642.8757395234961, "protein_b1301": 638.4889114236571, "protein_b1302": 28.761248288354338, "protein_b1308": -112.00386466894982, "protein_b1319": -121.56831821980357, "protein_b1325": -586.3337276482946, "protein_b1326": -374.84349515075513, "protein_b1329": 223.8839280730613, "protein_b1344": -189.94078631004058, "protein_b1363": -913.2004682975978, "protein_b1377": 51.884067948145116, "protein_b1378": -1125.0554544107615, "protein_b1380": -361.81746559103556, "protein_b1385": -499.28370972551045, "protein_b1386": 700.3750241628986, "protein_b1387": -3.747601622487412, "protein_b1388": 175.9281119656655, "protein_b1389": 4.706825150873751, "protein_b1390": 58.85425266889301, "protein_b1391": 53.97586688585831, "protein_b1392": 271.63236622491445, "protein_b1393": -0.0, "protein_b1394": -0.0, "protein_b1395": -4547.271125928113, "protein_b1397": 152.15529279083285, "protein_b1398": 470.48344651844, "protein_b1415": -874.7278393908927, "protein_b1440": 280.68110018674287, "protein_b1441": 298.44271426155245, "protein_b1442": -441.2612026132253, "protein_b1443": -155.59021275903956, "protein_b1444": -170.9029741722176, "protein_b1453": -479.71219561014834, "protein_b1463": 125.30426709806892, "protein_b1465": -102.9753181778478, "protein_b1466": 110.75657064789598, "protein_b1467": 302.2431131414012, "protein_b1468": -1921.2926856359948, "protein_b1469": -126.37422234994568, "protein_b1473": -706.0527119590777, "protein_b1474": -1567.717746588959, "protein_b1475": 139.92245384994825, "protein_b1476": -363.59072512382727, "protein_b1478": -269.0537803366748, "protein_b1479": -372.638001840938, "protein_b1480": 17.587121286682553, "protein_b1483": 295.7791927297874, "protein_b1484": 291.9397886641047, "protein_b1485": -58.527938568855866, "protein_b1486": -106.63706264458557, "protein_b1487": -2271.855462978867, "protein_b1488": 120.12274130027717, "protein_b1489": 393.90747400896396, "protein_b1492": -571.9812286312384, "protein_b1493": 314.0792057256638, "protein_b1519": 52.1703346131904, "protein_b1521": -821.8467297936595, "protein_b1524": 129.54110025649396, "protein_b1525": -441.397948177196, "protein_b1528": -530.4015830474673, "protein_b1533": -858.1682274269026, "protein_b1539": -129.13947757601096, "protein_b1584": 28.191249431949817, "protein_b1587": 818.9103588509406, "protein_b1588": 582.3530002012213, "protein_b1589": 118.8144779957747, "protein_b1590": -176.99195699228923, "protein_b1591": -269.9494468716117, "protein_b1592": -122.15972804322392, "protein_b1599": -159.1479183217372, "protein_b1600": -151.0717375955391, "protein_b1602": -303.81566770205455, "protein_b1603": -1703.1349745295627, "protein_b1605": -478.5658250384457, "protein_b1606": -926.6453244869882, "protein_b1611": -659.7088383747854, "protein_b1612": -547.6450453143217, "protein_b1613": -431.53555526787517, "protein_b1621": -1290.1482901435477, "protein_b1622": 22.735351187406213, "protein_b1623": -421.87227481757793, "protein_b1634": -510.95808369309646, "protein_b1636": -108.88372268540925, "protein_b1637": -810.6363211886509, "protein_b1638": -219.33090357445516, "protein_b1640": -214.85199496955292, "protein_b1646": 241.66121459968988, "protein_b1651": -170.49665837711106, "protein_b1652": -2477.0412471547493, "protein_b1654": -222.64623670342274, "protein_b1656": -175.3494064616591, "protein_b1661": 326.0369346954914, "protein_b1662": -174.80602455454493, "protein_b1676": -410.2454183556181, "protein_b1677": -3.2102567423334674, "protein_b1679": 49.77291206150625, "protein_b1680": 154.44265493662868, "protein_b1681": 411.4374991209513, "protein_b1682": -2341.502856342941, "protein_b1683": 213.19293554820874, "protein_b1684": 73.18108298745861, "protein_b1692": -0.0, "protein_b1693": -1183.5045306902518, "protein_b1701": -2315.619101717133, "protein_b1702": -477.2925620068915, "protein_b1704": -141.84809285318545, "protein_b1709": 180.1697833115173, "protein_b1710": 24.586725207829517, "protein_b1711": -366.20321689895496, "protein_b1713": -1504.6168194058187, "protein_b1714": 117.31356464728965, "protein_b1716": -79.69094930761955, "protein_b1717": -500.18803293085597, "protein_b1718": 92.26106808268372, "protein_b1719": -1098.5522415428202, "protein_b1723": -282.2573989905167, "protein_b1732": -551.3546586023728, "protein_b1734": -4.534713851810767, "protein_b1740": -219.1506498952993, "protein_b1744": -59.04115934214662, "protein_b1745": 502.0398040541538, "protein_b1746": 116.7656494132183, "protein_b1747": 234.96764775616916, "protein_b1748": -2837.0135429319103, "protein_b1759": -65.76713952348037, "protein_b1761": -447.0624909317849, "protein_b1764": -1532.866345888712, "protein_b1767": 396.5829338095078, "protein_b1768": -574.6884087467507, "protein_b1773": -3100.328702578734, "protein_b1778": 223.34370748736862, "protein_b1779": -338.0336574165619, "protein_b1781": -16.84483438751721, "protein_b1800": 150.83556629961595, "protein_b1801": -1311.257563409432, "protein_b1804": -574.2940148214194, "protein_b1805": -531.4759007609986, "protein_b1812": -487.4760364052005, "protein_b1814": 298.0201551980154, "protein_b1817": -28.293817815302976, "protein_b1818": -1603.2305561856167, "protein_b1819": -66.45134696031633, "protein_b1822": -406.06264820934365, "protein_b1835": -497.3749634899964, "protein_b1849": -401.40287162432764, "protein_b1850": -585.1584955617728, "protein_b1851": -619.873621021411, "protein_b1852": -431.2156366028764, "protein_b1854": -335.1742967384716, "protein_b1855": -575.4280432209149, "protein_b1857": -424.34658771991116, "protein_b1858": 432.5748598579077, "protein_b1859": -989.2265517400626, "protein_b1865": -951.6840609913554, "protein_b1866": -824.8569871432867, "protein_b1870": 178.2473282987466, "protein_b1871": -959.8584267202779, "protein_b1872": -1580.0006572321981, "protein_b1873": 219.59712119826116, "protein_b1876": -976.3117117572392, "protein_b1896": 240.3553652507525, "protein_b1897": -95.1485389864511, "protein_b4460": -66.75526618747071, "protein_b1900": 370.02866881831653, "protein_b1901": 94.31757700522145, "protein_b1907": -915.5250220805923, "protein_b1912": -584.0788229532029, "protein_b1919": -43.59403659823712, "protein_b1922": -826.5392633999626, "protein_b1927": 339.5288473023337, "protein_b1981": -306.068096230491, "protein_b1982": 397.1657696524784, "protein_b1991": -43.773571613722154, "protein_b1992": -198.84535607647152, "protein_b1993": 29.541164744282252, "protein_b2010": -242.27247222060453, "protein_b2019": -2852.9623733683893, "protein_b2020": 357.90762154563515, "protein_b2021": 169.33314080472584, "protein_b2022": 417.3602869357803, "protein_b2023": 140.54266826513563, "protein_b2024": -0.0, "protein_b2025": 191.0672898131289, "protein_b2026": 225.01782855671686, "protein_b2027": 275.2217234009712, "protein_b2028": 292.80023309634055, "protein_b2029": -608.492381656436, "protein_b2032": -1443.670246133633, "protein_b2033": 225.483349068218, "protein_b2034": 330.78770590577733, "protein_b2035": -1360.1580486293274, "protein_b2036": 49.11935644895871, "protein_b2037": -227.17734307703563, "protein_b2038": 127.31790619325436, "protein_b2039": 115.42129884995624, "protein_b2040": -213.0330698739014, "protein_b2041": 121.78775704046802, "protein_b2045": -1318.4523762596878, "protein_b2048": -0.0, "protein_b2049": 161.76138402201332, "protein_b2051": 122.70371985635153, "protein_b2052": 245.88708629454106, "protein_b2053": 34.38974512892619, "protein_b2065": 152.57271916709638, "protein_b2066": 125.71108479731947, "protein_b2091": -2187.8211090297023, "protein_b2092": -442.8771802603419, "protein_b2093": -25.086867725524765, "protein_b2094": 26.830913299951593, "protein_b2095": -62.296440738609384, "protein_b2096": -246.64239948237116, "protein_b2097": -278.8077827753717, "protein_b2103": -658.6165599586366, "protein_b2104": -49.81508988885911, "protein_b2114": -710.1381260317609, "protein_b2128": -303.69657082023497, "protein_b2129": 228.7752482127304, "protein_b2130": -328.2226788696683, "protein_b2131": 77.61118465725411, "protein_b2132": 644.3892690374425, "protein_b2133": -297.16827350259894, "protein_b2134": -351.17488823525457, "protein_b2140": -333.19083620016426, "protein_b2143": -482.130079609793, "protein_b2146": -849.2519964733716, "protein_b2147": 109.99747550510983, "protein_b2148": -137.08105592875876, "protein_b2149": 499.03675778383865, "protein_b2150": 159.35566061385612, "protein_b2153": -808.3918851346638, "protein_b2154": 146.43994778431932, "protein_b2155": 1250.6852581615383, "protein_b2156": -473.6456071615069, "protein_b2162": -324.2449899490905, "protein_b2167": -925.1311718520437, "protein_b2168": 181.38455295910939, "protein_b2169": 198.51504911188476, "protein_b2170": -243.010633278705, "protein_b2174": -70.9078460790748, "protein_b2183": -125.19487463213663, "protein_b2185": -199.1331800492819, "protein_b2197": 72.60527728891445, "protein_b2198": -152.1941219015375, "protein_b2199": -296.9852527425478, "protein_b2200": -348.1081622246011, "protein_b2201": -2744.2730106448116, "protein_b2202": 114.62513537432243, "protein_b2203": 174.2820787093927, "protein_b2204": 175.66180649114494, "protein_b2205": 283.41959492558703, "protein_b2206": 289.15022930643255, "protein_b2207": 89.84954674834252, "protein_b2210": -388.3310949957888, "protein_b2215": 105.39215409128704, "protein_b2221": 269.9175843724822, "protein_b2222": 169.90455519554382, "protein_b2223": -2149.4688110668344, "protein_b2224": -6.253114115353627e-28, "protein_b2232": -271.24309504267313, "protein_b2234": -1072.5721133399516, "protein_b2235": 161.76170266089704, "protein_b2239": 146.0972726297064, "protein_b2240": -537.5135334700118, "protein_b2241": -1375.4621015342304, "protein_b2242": 399.2079167178823, "protein_b2243": 307.1733880861315, "protein_b2251": -151.77674774849896, "protein_b2253": 85.99746197491442, "protein_b2254": 106.72872140237133, "protein_b2255": 444.4951005119722, "protein_b2256": 201.4404007643929, "protein_b2257": -491.2744646980612, "protein_b4544": -123.92921308948137, "protein_b2258": -178.31717481246253, "protein_b2260": 158.9575931340379, "protein_b2261": 107.6242173888315, "protein_b2262": 187.34047829246452, "protein_b2263": 128.5318784614081, "protein_b2264": 218.36735400156633, "protein_b2265": -3052.1768649769765, "protein_b2268": -297.03747349340085, "protein_b2276": -328.37477601728176, "protein_b2277": -2024.5508885556637, "protein_b2278": -580.6583279388709, "protein_b2279": -29.668645222995483, "protein_b2280": -225.1227362654656, "protein_b2281": -23.61607116959313, "protein_b2282": -404.76367483114836, "protein_b2283": -5251.888397614287, "protein_b2284": -26.45192939554177, "protein_b2285": -55.7409802291, "protein_b2286": 185.23462835669716, "protein_b2287": 192.64570705956626, "protein_b2288": -127.45357508967012, "protein_b2290": -442.3736202589614, "protein_b2291": -407.30668883418514, "protein_b2296": -560.089541194412, "protein_b2297": -634.1232198928595, "protein_b2303": -511.7775659515396, "protein_b2306": 154.9461038348232, "protein_b2307": -213.82595001222143, "protein_b2308": -100.158358128957, "protein_b2309": 196.38398273503876, "protein_b2310": 240.11314790270913, "protein_b2311": 182.46792968403048, "protein_b2312": -729.0044461021516, "protein_b2315": -875.2950309733457, "protein_b2316": -607.3828860979688, "protein_b2318": 36.73688396930124, "protein_b2320": -1627.1191952265654, "protein_b2323": -503.61158083480774, "protein_b2324": -628.2906867743328, "protein_b2328": 339.2793141756727, "protein_b2329": -1664.3776471420813, "protein_b2341": -1442.763772868368, "protein_b2342": 1.0083200301263704e-27, "protein_b2344": 436.34399572532664, "protein_b2366": 115.2587481173575, "protein_b2373": 206.9361744890623, "protein_b2374": -517.1787157544256, "protein_b2378": -563.6638713007933, "protein_b2379": -591.0407609732362, "protein_b2388": -554.4032568300532, "protein_b2392": -976.0099677728116, "protein_b2393": -863.0865092698963, "protein_b2400": -539.2637928939711, "protein_b2406": -444.7987505874788, "protein_b2407": -1108.9012667808004, "protein_b2411": -1166.0594971625321, "protein_b2414": -421.6376443548842, "protein_b2415": -8.020406521840918, "protein_b2416": -1493.9326612816096, "protein_b2417": 60.03717758420931, "protein_b2418": -180.10968611732108, "protein_b2421": 35.307800155018874, "protein_b2422": -2001.654439220429, "protein_b2423": -157.80616390857972, "protein_b2424": -338.9990907642508, "protein_b2425": 375.78378033277676, "protein_b2428": -839.1430175692295, "protein_b2429": -18.00649507305119, "protein_b2435": -130.72603744115486, "protein_b2436": -288.6298010152247, "protein_b2440": 154.32532917607128, "protein_b2441": -1831.0038695271728, "protein_b2458": -1692.0345121738617, "protein_b2463": -1148.7476682480549, "protein_b2464": -369.95824448381427, "protein_b2465": -1078.7606289552823, "protein_b2467": 163.32341141627344, "protein_b2470": 535.3149048486708, "protein_b2472": -456.2732494713563, "protein_b2474": -1227.1224503758642, "protein_b2476": -302.94744305550023, "protein_b2477": -67.16941736062773, "protein_b2478": -191.34282894902012, "protein_b2480": 202.72728885165262, "protein_b2481": 246.54435801760732, "protein_b2482": -644.8639528277569, "protein_b2483": -293.8238402057845, "protein_b2484": -258.1542445385853, "protein_b2485": -232.876337597064, "protein_b2486": -353.3464535055822, "protein_b2487": 583.141007990998, "protein_b2488": 103.96116961129482, "protein_b2489": 357.51818195873796, "protein_b2490": -83.3175136918852, "protein_b2492": -6688.988360913105, "protein_b2497": -396.03758189883735, "protein_b2498": -1026.0221950783412, "protein_b2499": -309.12983124245056, "protein_b2500": 1.9719485614689201e-28, "protein_b2501": -347.2191143529512, "protein_b2502": -567.8968859023099, "protein_b2507": 4.853074717190672, "protein_b2508": -1323.7618732969386, "protein_b2512": -884.3261461469583, "protein_b2514": -364.2856706700809, "protein_b2515": -83.318188287788, "protein_b2517": -170.18742732516407, "protein_b2518": -256.9743928471241, "protein_b2519": -3140.794827810738, "protein_b2521": -17.898960222615656, "protein_b2523": 195.74102064767308, "protein_b2526": -938.6677533384016, "protein_b2527": 113.88629666086943, "protein_b2528": 124.28274426834516, "protein_b2529": 20.639545727483043, "protein_b2530": -1102.0084448896769, "protein_b2532": -281.27713768435393, "protein_b2533": 137.92276149547897, "protein_b2536": -938.7458030940146, "protein_b2538": 548.3671358813776, "protein_b2539": 196.07222766038367, "protein_b2540": 72.36449857531765, "protein_b2541": 150.41916010571472, "protein_b2542": 300.5129626938929, "protein_b2551": -701.5896565195904, "protein_b2552": 63.32325035425007, "protein_b2557": -1246.8372195065867, "protein_b2558": 355.91861565654085, "protein_b2559": -637.4549894853916, "protein_b2563": -136.0743938310205, "protein_b2564": -567.1975118107997, "protein_b2566": 111.01928264911444, "protein_b2567": -573.3343896297441, "protein_b2573": -1202.4412768725615, "protein_b2574": -275.60515280493007, "protein_b2575": -372.16782738918386, "protein_b2578": -485.8031829478068, "protein_b2579": 34.27704797778305, "protein_b2582": -159.484636518227, "protein_b2585": -50.0668575750393, "protein_b2587": -922.4509407268303, "protein_b2594": -734.1310887404098, "protein_b2595": -202.54811584090695, "protein_b2599": -470.674951932489, "protein_b2600": -534.3437762267976, "protein_b2601": -148.66771670620963, "protein_b2606": -878.7189662105051, "protein_b2607": 47.439281918030865, "protein_b2608": 203.24523487999008, "protein_b2609": -22.563721504852605, "protein_b2610": -452.1364209876709, "protein_b2614": -380.3175556360763, "protein_b2615": -166.69803338215624, "protein_b2617": -63.30778786336589, "protein_b2661": 285.5922645865874, "protein_b2662": 87.93106161866247, "protein_b2663": -353.22279575375944, "protein_b2675": -1286.5235484795435, "protein_b2676": 111.26936957359385, "protein_b2677": 347.9212209359628, "protein_b2678": 125.37432159783553, "protein_b2679": 262.20924315926163, "protein_b2682": -204.69459223669557, "protein_b2683": -16.79141527253244, "protein_b2687": -228.7741914359078, "protein_b2688": 65.2991387487955, "protein_b2690": -495.6383491860516, "protein_b2697": -758.5321244317473, "protein_b2701": 369.9227791442032, "protein_b2702": -57.780349010794694, "protein_b2703": 45.09674346900601, "protein_b2704": 17.665717964537308, "protein_b2705": -1543.0849064844679, "protein_b2708": -380.922864353005, "protein_b2710": 346.6901700744253, "protein_b2711": 574.3098625049374, "protein_b2715": -421.85595556069177, "protein_b2719": 167.8117894317037, "protein_b2720": 47.24870456368181, "protein_b2721": 532.9858496710204, "protein_b2722": -133.09244667332925, "protein_b2723": -4374.512711383177, "protein_b2724": 217.7599905158101, "protein_b2738": -560.8538255401114, "protein_b2741": -234.41407708410333, "protein_b2744": -389.77248484660583, "protein_b2745": -435.4091439104174, "protein_b2746": 9.681364496897348, "protein_b2747": -364.7019331943056, "protein_b2750": -1245.4495924652695, "protein_b2751": 556.3512366516081, "protein_b2752": 50.83920981311697, "protein_b2762": 38.30873038180136, "protein_b2763": 237.7583404228746, "protein_b2764": -1810.2701971230151, "protein_b2765": -263.6418798776622, "protein_b2779": -862.5133714841128, "protein_b2780": -529.3449006935599, "protein_b2781": -693.5742960961371, "protein_b2784": 527.4932994311962, "protein_b2785": -310.0707556524659, "protein_b2787": 193.87519123285, "protein_b2788": 274.1018572724531, "protein_b2789": -2226.600984313933, "protein_b2791": -559.3335940683962, "protein_b2794": 73.58191467547559, "protein_b2796": -2042.9924903251242, "protein_b2797": 172.84469127912274, "protein_b2799": -1084.2788369271848, "protein_b2800": -104.11575539644315, "protein_b2801": -214.10597353770132, "protein_b2802": -2.019304932852238, "protein_b2803": 217.7911530324718, "protein_b2806": -545.7041826978756, "protein_b2810": 139.92032541766588, "protein_b2811": -20.051585891365832, "protein_b2813": -73.60309765962663, "protein_b2817": -202.31844279920168, "protein_b2818": -243.702010413793, "protein_b2827": -569.6136024145894, "protein_b2828": -83.50490168376439, "protein_b2835": -321.69888131230897, "protein_b2836": -1562.8156369614337, "protein_b2838": -210.43293782018318, "protein_b2841": -471.1330835289704, "protein_b2866": -1466.9925571835033, "protein_b2867": 223.8605796661063, "protein_b2868": 16.00460745435562, "protein_b2871": 282.8977053506581, "protein_b2874": -344.29906914342814, "protein_b2877": -193.2567770224288, "protein_b2882": 64.07508928372293, "protein_b2883": -1724.0136409523745, "protein_b2889": -182.17558189879952, "protein_b2890": -666.6384223828309, "protein_b2891": -85.06647002116571, "protein_b2893": -334.4823234881454, "protein_b2895": -245.2574971311979, "protein_b2901": 133.12296850872627, "protein_b2903": -1074.2805041916083, "protein_b2904": -70.24253879991677, "protein_b2905": -659.4016662898208, "protein_b2907": 88.60383941128772, "protein_b2912": -287.2033827923567, "protein_b2913": -513.0251697154488, "protein_b2914": -279.00146073937844, "protein_b2917": 645.4713416578425, "protein_b2919": -2516.203267835736, "protein_b2920": 469.5080329858217, "protein_b2923": -535.9339260003185, "protein_b2925": -454.348760639566, "protein_b2926": -698.3992412308701, "protein_b2927": -220.62982480329916, "protein_b2930": 187.1457323997242, "protein_b2935": -1293.1386076311737, "protein_b2937": 254.01120690612913, "protein_b2938": 388.4870086187683, "protein_b2942": -473.11818398717395, "protein_b2943": -1010.7678589466016, "protein_b2946": -565.8733653043914, "protein_b2947": 152.64249529851995, "protein_b2954": 145.5894867909487, "protein_b2957": 503.24717644889313, "protein_b2960": -487.96480126476166, "protein_b2963": -138.11625716357167, "protein_b2964": -1076.0497600279605, "protein_b2965": 166.52879924989367, "protein_b2975": -583.7889246166217, "protein_b2976": -1462.444520986957, "protein_b4467": 177.51067434816554, "protein_b4468": 278.5457433767394, "protein_b2979": -1780.810289896836, "protein_b2987": -996.138987319108, "protein_b2988": 341.47487043345325, "protein_b2994": 287.56167505718486, "protein_b2995": -372.37662451618866, "protein_b2996": 392.11302599617505, "protein_b2997": 245.00770031100146, "protein_b3001": 337.07861993816704, "protein_b3005": -6.001317411989199, "protein_b3006": 19.438865457653137, "protein_b3008": -317.60110646614504, "protein_b3012": -163.16971162582763, "protein_b3018": -336.45261767321296, "protein_b3028": 143.08069909943762, "protein_b3029": -88.46185107756351, "protein_b3034": -2138.796993955886, "protein_b3035": -773.5299137167635, "protein_b3040": -691.3744004502047, "protein_b3041": -378.7576060839536, "protein_b3052": -459.85109201849497, "protein_b3057": -764.8679720002709, "protein_b3058": -287.54239786050033, "protein_b3059": -438.0637808833153, "protein_b3061": 307.6011493294218, "protein_b3062": -79.6698286438232, "protein_b3063": -543.8174287106432, "protein_b3065": -262.7128801758585, "protein_b3067": -795.3849428826461, "protein_b3073": -53.95613559847731, "protein_b3084": -273.1169009781449, "protein_b3089": 14.030456623109393, "protein_b3091": 492.05523253703063, "protein_b3092": -1214.7223591353527, "protein_b3093": -692.0524388163991, "protein_b4471": 180.14066834782855, "protein_b3114": 499.2706695345304, "protein_b3115": -411.94271366192845, "protein_b3116": -1121.2429375777292, "protein_b3117": -1878.7455934862821, "protein_b3124": 173.10842081271204, "protein_b3125": -2184.239321942701, "protein_b3126": 115.78393493835043, "protein_b3127": -396.46168410765836, "protein_b3128": 240.74628683956348, "protein_b3132": -1029.8946411902962, "protein_b3137": 132.39296689305192, "protein_b3146": -425.3632435380294, "protein_b3161": -920.9413347109842, "protein_b3164": -973.9298040107367, "protein_b3165": -73.32730136129412, "protein_b3166": -292.35772350038235, "protein_b3167": 54.318401487455056, "protein_b3168": -1873.0910553303013, "protein_b3169": 45.972044885315775, "protein_b3172": -319.18770348579983, "protein_b3175": -201.43158909790526, "protein_b3176": -1005.0235126026972, "protein_b3177": -65.63175895976458, "protein_b3179": -1123.526894784693, "protein_b3181": -289.9097551057741, "protein_b3182": 24.61653191416592, "protein_b3185": -251.90830858205598, "protein_b3186": 24.800549045152373, "protein_b3187": -407.7048365528944, "protein_b3189": -599.0688867431311, "protein_b3196": -116.18178047908201, "protein_b3197": -774.2569977733373, "protein_b3198": -394.368691006759, "protein_b3199": 347.00464569389607, "protein_b3200": 399.60502172360447, "protein_b3201": -397.0729979640703, "protein_b3202": -58.70443935851994, "protein_b3212": -2260.038357843141, "protein_b3213": 316.630886799795, "protein_b3222": 107.8530020533046, "protein_b3223": -3.8900514941232482, "protein_b3224": -257.8841260839018, "protein_b3225": 254.6160370428968, "protein_b3230": 143.32717535965057, "protein_b3231": -462.58667738503226, "protein_b3236": -352.50887855344524, "protein_b3247": -526.0220167291073, "protein_b3255": -184.63291620195278, "protein_b3256": -1023.3112784026704, "protein_b3258": -201.80723455499384, "protein_b3260": -650.3959701141919, "protein_b3265": -1523.039969386321, "protein_b3266": 205.81566688663213, "protein_b3281": -48.51711339317862, "protein_b3282": -936.5877094147598, "protein_b3287": -687.3651980120906, "protein_b3288": 63.24770156780873, "protein_b3289": -315.4865836686043, "protein_b3290": -215.50755479698242, "protein_b3294": 22.291606652576835, "protein_b3295": 122.30783302614255, "protein_b3296": -1259.2414238677134, "protein_b3297": 126.33177339926127, "protein_b3298": 146.76787448591668, "protein_b3299": 76.22890284679067, "protein_b3300": -320.84530331482756, "protein_b3301": -2562.2321357552964, "protein_b3302": -8.22783021453985, "protein_b3303": 84.36268087968388, "protein_b3304": -68.6808219096116, "protein_b3305": 158.91555000705577, "protein_b3306": 20.16561287486899, "protein_b3307": 56.87120231383396, "protein_b3308": -1.2914705163231495, "protein_b3309": 104.77468608573388, "protein_b3310": 140.6923590451417, "protein_b3311": 59.62847829306122, "protein_b3312": 17.32813427115697, "protein_b3313": -32.530745237194374, "protein_b3314": -24.741698951405592, "protein_b3315": 67.76464889309759, "protein_b3316": 24.60397972330787, "protein_b3317": 383.3582699665206, "protein_b3318": -61.297709090874946, "protein_b3319": 33.68765059308477, "protein_b3320": -2312.3609566672408, "protein_b3321": 112.49247762945723, "protein_b3339": 1.1985206537467155, "protein_b3340": -118.59643078697921, "protein_b3341": -2137.2317389718414, "protein_b3342": 203.19808706494064, "protein_b3343": 138.10507916136598, "protein_b3344": -34.00731085676842, "protein_b3345": -815.6047665155264, "protein_b3350": -350.05497122773534, "protein_b3359": -701.4255978030154, "protein_b3360": -142.39394857838218, "protein_b3365": 509.26137201649846, "protein_b3366": 74.69134057397864, "protein_b3367": -294.0081731862474, "protein_b3368": -319.69120548024085, "protein_b3370": -297.5222856857855, "protein_b3371": -2359.9340480446203, "protein_b4474": -151.8821597501297, "protein_b3374": 90.63402443905456, "protein_b3380": -2401.930652676446, "protein_b3384": 163.28596837915842, "protein_b3385": 70.36902713408767, "protein_b3386": -0.0, "protein_b3389": -2944.223250367149, "protein_b3390": 141.58371865721108, "protein_b3396": -725.2851096054992, "protein_b3397": -256.37681423083944, "protein_b3403": -428.35099266567386, "protein_b3406": -164.26025067549185, "protein_b3409": -1368.5399786505714, "protein_b3412": -300.8371944040844, "protein_b3415": -1156.8434729770809, "protein_b3416": 298.1583798762067, "protein_b3417": -1923.6625133693265, "protein_b3425": 41.86169526427231, "protein_b3426": -373.2710749870242, "protein_b3428": 570.5258559733909, "protein_b3429": 131.64027191230284, "protein_b3430": -2143.7798143244077, "protein_b3431": -1505.706719834126, "protein_b3432": 445.8779774564293, "protein_b3433": -167.99951702481977, "protein_b4476": -680.8454879918736, "protein_b3437": -747.7502708271575, "protein_b3447": 548.4431374867248, "protein_b3449": -2391.5621623848424, "protein_b3450": 186.92978083768247, "protein_b3451": -313.8905331450627, "protein_b3452": -75.88445445103216, "protein_b3453": 262.05028698009096, "protein_b3454": 62.95646688849419, "protein_b3455": 277.85155492683776, "protein_b3456": -337.8792266338834, "protein_b3457": -258.184008186401, "protein_b3458": 370.92868957758213, "protein_b3460": 71.89640014496062, "protein_b3461": -369.5612773620285, "protein_b3464": -1977.7166195822008, "protein_b3465": -293.03904447495563, "protein_b3469": -71.17510877157153, "protein_b3470": -44.271797860670965, "protein_b3475": -161.93962748264065, "protein_b3476": -2506.5424478541236, "protein_b3477": -68.87514705945144, "protein_b3478": 0.6529457679661903, "protein_b3479": 93.0915113417086, "protein_b3480": 375.5099985307928, "protein_b3493": -784.045735210226, "protein_b3496": -462.8313634079841, "protein_b3500": -376.1881447721678, "protein_b3502": -309.88893212165067, "protein_b3503": 90.10935007805837, "protein_b3517": 296.831539158924, "protein_b3519": 307.33769565546703, "protein_b3526": 146.8384486821063, "protein_b3528": -219.69518376039264, "protein_b3540": 466.8902974113243, "protein_b3541": 174.39021143039753, "protein_b3542": -96.33689719540811, "protein_b3543": -120.51454169607743, "protein_b3544": -2655.077060832926, "protein_b3546": 213.61505656031002, "protein_b3551": 349.7375069043749, "protein_b3553": 124.50835984573996, "protein_b3559": -1632.4034891416352, "protein_b3560": 144.97180762637745, "protein_b3564": 7.86611568244271, "protein_b3565": -1326.944119646218, "protein_b3566": 346.94020682771304, "protein_b3567": 478.0047507693697, "protein_b3568": -102.21353291818744, "protein_b3571": 972.040523015699, "protein_b3572": -637.155328149927, "protein_b3575": 381.61409181506804, "protein_b3577": -103.25764038797433, "protein_b3578": -447.553735804553, "protein_b3579": 234.6864336853589, "protein_b3580": 313.50107749134196, "protein_b3581": 22.180242393036174, "protein_b3583": -3714.933656295536, "protein_b3588": -740.243691430553, "protein_b3590": 318.69228836104844, "protein_b3591": -1380.1420544035961, "protein_b3599": -165.09720831795562, "protein_b3600": 2.1710692974813015e-29, "protein_b3603": -2164.783689019823, "protein_b3605": -40.61020173918156, "protein_b3607": -354.6722777597796, "protein_b3608": -6.38778696925432e-27, "protein_b3609": -468.1870649064509, "protein_b3610": -36.47323015059069, "protein_b3612": -1968.7995291430882, "protein_b3616": 123.67816039738653, "protein_b3617": -1028.1951360366625, "protein_b3619": -1962.7955572249425, "protein_b3620": -68.28597180040096, "protein_b3621": -87.09809245310632, "protein_b3622": -315.25138331403025, "protein_b3623": -12.970086975304461, "protein_b3624": -531.8338809657313, "protein_b3625": 279.5232221417661, "protein_b3626": 109.78417064910933, "protein_b3627": -32.176323387726285, "protein_b3628": 40.066194225328644, "protein_b3629": 212.9350701843799, "protein_b3630": 17.65921195906516, "protein_b3631": -3689.1333981103753, "protein_b3632": 103.99109055031067, "protein_b3633": -502.1590579267938, "protein_b3634": -319.6102956457123, "protein_b3636": -382.0882120668785, "protein_b3637": 114.93801059738831, "protein_b3639": -166.41666481075958, "protein_b3640": -335.30516353168855, "protein_b3642": -760.0785740621195, "protein_b3643": 111.09107809635833, "protein_b3648": -176.02096936572187, "protein_b3649": -2413.9718546160893, "protein_b3650": 337.6237356382949, "protein_b3651": 85.46458736306826, "protein_b3653": -963.7970347165917, "protein_b3654": -638.9606468204316, "protein_b3665": -352.9632350733937, "protein_b3666": -236.2788600219268, "protein_b3670": 175.64334630824962, "protein_b3671": -907.429319912691, "protein_b3679": -248.96213425046847, "protein_b3691": -329.4807966307248, "protein_b4478": -127.25938214362193, "protein_b4477": -131.62825688541747, "protein_b3693": 209.2225413292235, "protein_b3703": -214.34880198402033, "protein_b3704": 121.54689424790858, "protein_b3705": -578.8851628194413, "protein_b3706": -274.80931824137946, "protein_b3708": -1513.0186681304363, "protein_b3709": -166.4712756627164, "protein_b3714": -812.6918440096179, "protein_b3722": -116.56863778482413, "protein_b3725": 173.88374566554236, "protein_b3726": -433.4324346756166, "protein_b3727": -511.7612087509343, "protein_b3728": 151.1946528063808, "protein_b3729": 142.21640117198385, "protein_b3730": -1169.6688467988618, "protein_b3731": -42.19961472794267, "protein_b3732": 264.9075788280457, "protein_b3733": 348.34953791476636, "protein_b3734": -2396.3322221524977, "protein_b3735": -70.25811285413383, "protein_b3736": -208.36825731195577, "protein_b3737": -698.2817373515105, "protein_b3738": -163.17641634314018, "protein_b3739": -379.0625067861462, "protein_b3740": 125.1008256265107, "protein_b3741": -822.8919812530672, "protein_b3744": -248.60817178074137, "protein_b3747": -1428.1532178339382, "protein_b3748": 89.55411917751428, "protein_b3749": 414.95969407293865, "protein_b3750": -125.11177461222252, "protein_b3751": 155.84513104577513, "protein_b3752": -2813.6995047192804, "protein_b3770": -2120.025957218779, "protein_b3771": 747.825120327257, "protein_b3772": 35.53513864987395, "protein_b3774": -845.1081399753592, "protein_b3779": 245.3193208733215, "protein_b3780": -288.9075258430597, "protein_b3781": -195.87907861268667, "protein_b3783": -561.739388107547, "protein_b3784": -233.4113710204858, "protein_b3785": 180.93885023326206, "protein_b3786": -6019.1556483000595, "protein_b3787": -5.737153552392237, "protein_b3788": 123.39558418283619, "protein_b3789": 147.77116058840193, "protein_b3790": 29.063285878980558, "protein_b3791": -0.8560703449928391, "protein_b3792": -310.88693649360135, "protein_b4481": 160.07408859609623, "protein_b3793": -485.76618514969107, "protein_b3794": 153.47449592527806, "protein_b3803": 501.3371845386309, "protein_b3804": 71.8420401171303, "protein_b3805": -1641.3767637974381, "protein_b3806": 728.51044502614, "protein_b3807": -44.0615103666854, "protein_b3809": -1400.2196788603796, "protein_b3816": -651.2377948072714, "protein_b3821": -249.5650801001962, "protein_b3823": -239.0934120245359, "protein_b3824": -466.10159711144297, "protein_b3825": -732.5630047712843, "protein_b3826": 186.68802635423367, "protein_b3829": -995.539778229852, "protein_b3831": -371.6969106084141, "protein_b3833": 220.15276399519382, "protein_b3835": -1491.7775138794634, "protein_b3836": -1027.8525349328245, "protein_b3838": -34.84616123978261, "protein_b3839": -259.3347895891354, "protein_b3843": -444.2546479337088, "protein_b3844": -370.25965922764783, "protein_b3845": -7.651673028377223e-28, "protein_b3846": -1443.7421432034062, "protein_b3849": -155.4801753271559, "protein_b3850": -1841.032866434412, "protein_b3856": 50.860389348259126, "protein_b3857": -506.0261102143166, "protein_b3860": -420.80688356696055, "protein_b3867": -280.45932706070903, "protein_b3870": -944.2554467772699, "protein_b3875": -111.70777163611051, "protein_b3882": -1150.797425101359, "protein_b3892": -319.666971132497, "protein_b3893": 139.4756273018672, "protein_b3894": -2000.9152088051603, "protein_b3902": -256.150023322937, "protein_b3903": -1141.9020741800657, "protein_b3904": 640.1459342435332, "protein_b3907": -236.4648060057768, "protein_b3908": -102.03289619939743, "protein_b3909": -325.48451770247, "protein_b3915": -405.48786721719324, "protein_b3916": -339.90593285906726, "protein_b3917": -366.41990845629977, "protein_b3918": 180.9245791856262, "protein_b3919": -771.2349634260905, "protein_b3924": -226.9381827394785, "protein_b3925": 158.020390955851, "protein_b3926": -1539.8351903475927, "protein_b3927": -237.85313848891252, "protein_b3930": -80.02630227465282, "protein_b3936": -12.119328216990716, "protein_b3939": -419.2793738792436, "protein_b3940": -0.0, "protein_b3941": -306.3120818592686, "protein_b3942": 518.2553799767951, "protein_b3945": -365.09768566197147, "protein_b3946": -2192.405525118265, "protein_b3951": -872.2305046979496, "protein_b3952": 173.74854481528635, "protein_b3956": -967.563711417328, "protein_b3957": -415.0112802483193, "protein_b3958": 2.416136506443372e-30, "protein_b3959": -1102.615626396293, "protein_b3960": -2.6116546046442645e-29, "protein_b3962": -270.6715744619865, "protein_b3965": -487.17990082439536, "protein_b3966": 1252.5702915193071, "protein_b3967": -1628.0767751612475, "protein_b3972": -766.9732683887983, "protein_b3974": -305.37464680018525, "protein_b3980": 1.7330670350530692, "protein_b3981": -731.4955651838421, "protein_b3982": 88.04501893877719, "protein_b3983": -9.861917308523255, "protein_b3984": -5152.156727897417, "protein_b3985": -314.7877020250734, "protein_b3986": -561.7186583392235, "protein_b3987": 1024.7969933059005, "protein_b3988": 453.5174841589403, "protein_b3990": 378.08084885546435, "protein_b3991": -90.06023305264426, "protein_b4407": 64.51578141258771, "protein_b3992": 421.9945236751537, "protein_b3993": -2535.8193062274504, "protein_b3994": 282.2199597902933, "protein_b3996": 16.533269308214628, "protein_b3997": -1134.8471327067214, "protein_b4005": -1059.160975699958, "protein_b4006": -0.0, "protein_b4013": -256.42612995735163, "protein_b4014": -2282.515614580618, "protein_b4015": 18.846840620843004, "protein_b4019": -1496.2289587414127, "protein_b4022": -31.202580290222187, "protein_b4024": -748.2344729616703, "protein_b4025": -659.6449980902172, "protein_b4031": -241.82328441519599, "protein_b4032": -326.0455772025839, "protein_b4033": 142.45078738006447, "protein_b4034": -147.8576096397966, "protein_b4035": 287.5888227549514, "protein_b4036": -1300.9098182813395, "protein_b4039": -614.3478210980513, "protein_b4040": -401.1737538337146, "protein_b4041": -807.0610529755616, "protein_b4042": -332.51191071283563, "protein_b4049": -339.17004416120915, "protein_b4053": -448.96593324270594, "protein_b4054": -554.7088548005709, "protein_b4055": 227.44566037133634, "protein_b4067": -1265.3376146589576, "protein_b4069": -730.5519306544121, "protein_b4070": 33.14104949748743, "protein_b4071": 344.178806880382, "protein_b4072": 275.2022380082123, "protein_b4073": -319.6918399224258, "protein_b4077": -868.6060489099106, "protein_b4079": 261.93181435979636, "protein_b4084": 136.25005149853197, "protein_b4085": -2180.098273186044, "protein_b4086": -70.95538981221972, "protein_b4087": 396.57831750476174, "protein_b4088": 148.61336023998112, "protein_b4090": -261.13438772630354, "protein_b4094": -1397.9295570687816, "protein_b4111": -1011.0634854722607, "protein_b4115": -755.477342285547, "protein_b4117": -514.269742379967, "protein_b4119": 92.75609240159196, "protein_b4120": -264.6750644485252, "protein_b4122": -519.8133807530909, "protein_b4123": -397.1742949525512, "protein_b4129": -684.2097087169109, "protein_b4130": -359.9851574298246, "protein_b4131": -1105.166864084915, "protein_b4132": -1078.5987208890704, "protein_b4136": -1063.5924862214001, "protein_b4138": -326.838501970605, "protein_b4139": -598.1683820700921, "protein_b4142": -133.25602904219622, "protein_b4143": -1016.2848448176418, "protein_b4151": -166.39598598218438, "protein_b4152": -265.71701261982747, "protein_b4153": 38.10726552729838, "protein_b4154": -1321.8990450064161, "protein_b4160": -2067.5009404185535, "protein_b4161": 551.7420088384918, "protein_b4162": -235.32115265432836, "protein_b4166": -535.7516325653354, "protein_b4169": -934.1405202793447, "protein_b4171": -2530.3168142781637, "protein_b4177": -299.1461169161658, "protein_b4180": -2025.6751037199112, "protein_b4192": 163.21927680034977, "protein_b4193": -541.7045289761469, "protein_b4194": 92.09903478135907, "protein_b4195": -16.773678962304412, "protein_b4196": -10.136794601878885, "protein_b4197": -92.77320927371524, "protein_b4198": -2081.0533587816544, "protein_b4200": -57.4194096867515, "protein_b4202": 36.431478605430925, "protein_b4203": -907.0407044447586, "protein_b4208": -1308.4755975193361, "protein_b4213": 611.1857766524078, "protein_b4214": -285.9896139350448, "protein_b4219": 219.90658509903315, "protein_b4226": -324.45639205303905, "protein_b4227": 97.61178139978365, "protein_b4485": 347.70890175968975, "protein_b4230": 3.2302126727261125, "protein_b4231": 3.406450727112909, "protein_b4232": -331.6164903726315, "protein_b4233": 30.224422181140977, "protein_b4237": 339.90496530074665, "protein_b4238": -847.8707903018945, "protein_b4239": 445.0475064851648, "protein_b4240": -46.406205781041145, "protein_b4242": -1525.0861460657122, "protein_b4244": 263.8603222817783, "protein_b4245": -453.49569125145905, "protein_b4254": -557.6274135359445, "protein_b4258": -1277.5253482377454, "protein_b4260": 298.41119680741883, "protein_b4261": -1055.1800187036645, "protein_b4262": 97.34218041874725, "protein_b4265": -406.04052248654375, "protein_b4266": -1864.4607807269203, "protein_b4267": -1.2232286895321189e-29, "protein_b4268": 189.9072907256283, "protein_b4287": 408.18733488937886, "protein_b4288": -129.67287076570338, "protein_b4289": -159.38851083201027, "protein_b4290": 38.00642227909411, "protein_b4291": -1513.2865953498151, "protein_b4293": -645.1562101525391, "protein_b4301": -2649.2426891579726, "protein_b4311": -18.638537859665657, "protein_b4321": -1184.941943120725, "protein_b4322": -82.41615033389745, "protein_b4323": 3.507587546751475e-27, "protein_b4356": -159.3594621569011, "protein_b4358": 35.28723533873007, "protein_b4367": 30.746119333427856, "protein_b4371": -72.62533353798787, "protein_b4374": -558.4501627406427, "protein_b4375": -425.4599749520661, "protein_b4381": -590.6271265848296, "protein_b4382": -590.0545092176827, "protein_b4383": -56.251151227805686, "protein_b4384": -718.7109915535814, "protein_b4386": 234.28514376855293, "protein_b4388": -336.73215507823255, "protein_b4390": 129.60549147967845, "protein_b4392": -609.764354620815, "protein_b4394": -28.240829940092002, "protein_b4395": -22.2991419477217, "YmfC_mono": 324.31516730218857, "CARNRACE-MONOMER": -1539.3079064248968, "CPLX0-1601": 1203.8512034073206, "NANE-MONOMER": -3.8900514941232482, "NARU-MONOMER": -127.97076621972245, "YDGEF-CPLX": -314.03007399197867, "PHOSMANMUT-MONOMER": -0.0, "CPLX0-3929": -1523.69145741202, "CPLX0-7652": -4567.608296720263, "ANSB-CPLX": 1673.7192801936162, "EG11983-MONOMER": 330.78770590577733, "NARW-MONOMER": 110.75657064789598, "EG11009-MONOMER": -909.6318002978828, "DIHYDROOROTOX-MONOMER": -173.80777261537932, "NAPD-MONOMER": 89.84954674834252, "YGFO-MONOMER": 62.48210351386057, "ALTRO-OXIDOREDUCT-MONOMER": -821.8467297936595, "EG10739-MONOMER": -732.5630047712843, "DCUA-MONOMER": -328.4608420647612, "KUP-MONOMER": -1429.6074377071388, "PHOSNACMURPENTATRANS-MONOMER": -209.60649764726102, "RplY_mono": -199.1331800492819, "CPLX0-1262": -3097.027991093349, "YJGT-MONOMER": -407.6575254308283, "CPLX0-1541": -2009.8572760004645, "DCUB-MONOMER": -398.78507122198556, "G6406-MONOMER": -1484.2662587668322, "G7533-MONOMER": -249.5233794120389, "CPLX0-7794": -4603.189700405436, "G6580-MONOMER": -571.5124679865169, "PABASYN-COMPI-MONOMER": -487.4760364052005, "KDPGALDOL-4OH2OXOGLUTARALDOL-CPLX": -1755.4754866853184, "G495-MONOMER": 133.12296850872627, "RlmG_mono": -273.1169009781449, "CPLX0-7458": -1324.753872171931, "YDEA-MONOMER": -532.0568355658318, "EG11486-MONOMER": -312.52439851239376, "FADA-CPLX": -1.5303346056754445e-27, "G6718-MONOMER": 152.15529279083285, "RpmB_mono": 114.93801059738831, "EG10202-MONOMER": -91.64174108305605, "G6275-MONOMER": 128.7569411791962, "ABC-3-CPLX": 169.0512679866912, "EG11956-MONOMER": 136.25005149853197, "B0511-MONOMER": -138.11761823901597, "TNAB-MONOMER": -168.1096272064874, "EG10950-MONOMER": -766.96893760448, "RsmI_mono": -425.3632435380294, "CPLX0-241": -308.9388402209805, "2-OCTAPRENYLPHENOL-HYDROX-MONOMER": -1493.2993376510376, "RpsP_mono": -22.563721504852605, "G7419-MONOMER": -560.8538255401114, "ARAE-MONOMER": -472.7207321489612, "PHOSGLUCOSAMINEMUT-MONOMER": -1005.0235126026972, "EG10381-MONOMER": -1505.706719834126, "CPLX0-7659": -2858.5660149295836, "AICARTRANSIMPCYCLO-CPLX": -0.0, "EG11910-MONOMER_dimer": -1744.4610093958993, "FRUCBISALD-CLASSI": -2788.077827753717, "TYRP-MONOMER": -917.1740479241065, "CPLX-167": -3996.746640742834, "ERYTH4PDEHYDROG-CPLX": -0.3211093253521224, "MTR-MONOMER": -922.5805757797337, "ABC-70-CPLX": -4950.230323925374, "OCTAPRENYL-METHOXYPHENOL-OH-MONOMER": 88.60383941128772, "CPLX0-3181": -467.40524739860047, "YJDL-MONOMER": -361.5612422250935, "DusA_mono": -339.17004416120915, "RpsF_mono": -57.4194096867515, "CPLX0-7688": 1142.3690583463497, "EG11829-MONOMER_EG11828-MONOMER": -455.1657208660574, "EG11288-MONOMER": -244.28004265822003, "GKI-MONOMER": 173.10842081271204, "CPLX0-7654": -958.442745519264, "ARGSUCCTRAN-MONOMER": 234.96764775616916, "EXUT-MONOMER": -693.6400874363899, "ABC-51-CPLX": 184.0032815169444, "EG10780-MONOMER": -137.35158037484305, "TRANSALDOLB-CPLX": -1227.2847943148408, "GLYCOGENSYN-MONOMER": 131.64027191230284, "ACNEULY-CPLX": 1018.4641481715872, "CPLX0-3861": -1215.0572780010375, "G7732-MONOMER": -2401.930652676446, "RpoH_mono": -369.5612773620285, "GPT-CPLX": -691.5717672870569, "BRNQ-MONOMER": -391.4472740611896, "G7322-MONOMER_G6561-MONOMER": -4503.544514617521, "GLUTAMIDOTRANS-CPLX": 331.6099580782645, "ABC-7-CPLX": -4210.220187457, "PNUC-MONOMER": -285.0386236512917, "TREHALAPERI-MONOMER": 456.9991627975035, "EG11911-MONOMER": 173.74854481528635, "PrfB_mono": -85.06647002116571, "UDPMANNACADEHYDROG-MONOMER": -5.737153552392237, "ANTHRANSYNCOMPII-MONOMER": -2919.338525995944, "CPLX0-7614": -5705.924746736779, "B2789-MONOMER": -2228.208202483453, "EG11353-MONOMER": 109.78417064910933, "KEFB-MONOMER": -351.52787112548657, "YHHO-MONOMER": -72.53148089712613, "G6862-MONOMER": -926.6453244869882, "CPLX0-1941": 1067.2194179286435, "GALACTONATE-DEHYDRATASE-MONOMER": -127.25938214362193, "XAPB-MONOMER": -446.43443355631405, "PGLUCONDEHYDRAT-MONOMER": -619.873621021411, "G6712-MONOMER": 53.97586688585831, "CPLX0-235": 249.01671969147992, "ADENODEAMIN-MONOMER": -421.87227481757793, "PROPKIN-MONOMER": -411.94271366192845, "GARTRANSFORMYL2-MONOMER": -401.40287162432764, "NusA_mono": 45.972044885315775, "NusB_mono": -49.55813035125048, "EG11437-MONOMER": 59.03847119093953, "EG12455-MONOMER": -323.3532443056948, "CADB-MONOMER": -1080.2112762084619, "CPLX0-7534": -616.940828349539, "EG12221-MONOMER": -161.93962748264065, "InfA_mono": -62.77036534256639, "EG11082-MONOMER": -274.556117767873, "TRKA-MONOMER_SAPD-MONOMER_TRKG-MONOMER": -3449.410625307368, "FADB-CPLX": -2887.4842864068123, "MELB-MONOMER": -266.26182354353733, "CPLX-63": -1512.1448875328078, "RluC_mono": -328.1371993430331, "EG11425-MONOMER": 279.5232221417661, "DIHYDRODIPICSYN-CPLX": -765.3713157960805, "EG10280-MONOMER": 311.69732681898614, "EIISGA": -4007.157181807981, "HCAT-MONOMER": -940.4161775370152, "PHOSACETYLTRANS-CPLX": -3804.7393193571575, "RsmD_mono": -293.03904447495563, "G6714-MONOMER": -0.0, "RpsI_mono": 143.32717535965057, "EG11158-MONOMER": -287.2033827923567, "3-OXOACYL-ACP-SYNTHII-CPLX": -173.3136109477935, "EG11511-MONOMER": -256.94766797500284, "TREHALACYTO-MONOMER": 307.33769565546703, "Era_dim": 222.0385652982289, "TRE6PHYDRO-MONOMER": 445.0475064851648, "GSP-CPLX": 682.9497408669065, "TrmH_dim": 170.92917472613652, "EG10119-MONOMER": 89.81198810301008, "RrmJ_mono": -1123.526894784693, "ORNCARBAMTRANSFERF-CPLX": -1711.5033634918254, "DusC_mono": -333.19083620016426, "GLU6PDEHYDROG-MONOMER": -431.2156366028764, "G6176-MONOMER_G6177-MONOMER_G6178-MONOMER": 341.7634546558695, "N-ACETYLGLUTPREDUCT-MONOMER": 2.416136506443372e-30, "DALADEHYDROGA-MONOMER": 237.42108951299372, "PDXK-CPLX": -720.4387444692843, "DHHB-METHYLTRANSFER-CPLX": -542.4861900853463, "CORA-MONOMER": -653.2515953940016, "PUTA-CPLX": -2375.0093574326975, "FORMYLTHFDEFORMYL-CPLX": -1592.7269476730057, "EG11665-MONOMER": -766.6326360910032, "EG11423-MONOMER": -12.970086975304461, "RIB5PISOMB-CPLX": -522.2687754526071, "G6260-MONOMER": 52.959143055292245, "EG12713-MONOMER": -707.7995855502379, "CPLX0-321": -4537.580094486398, "PHENDEHYD-CPLX": -998.5674194510209, "CPLX0-3932": -2039.74936724614, "CYNX-MONOMER": -267.63007425086795, "KDOTRANS-MONOMER": -502.1590579267938, "CHD-MONOMER": 441.5766932797023, "AROP-MONOMER": -1180.7020973423928, "G6661-MONOMER": -586.3337276482946, "TRKA-MONOMER_SAPD-MONOMER_TRKH-MONOMER": -2690.7131318310935, "YJCG-MONOMER": -1266.8567698555962, "DEOXYRIBOSE-P-ALD-MONOMER": -590.6271265848296, "MGTA-MONOMER": -1526.294857044819, "GLYCEROL-3-P-ACYLTRANSFER-MONOMER": -807.0610529755616, "TrmD_dim": 94.87856383606173, "RELA-MONOMER": 527.4932994311962, "UXAC-MONOMER": -1214.7223591353527, "CPLX0-7685": -589.0584965569213, "6PGLUCONOLACT-MONOMER": 16.104795543862256, "PrfC_mono": -425.4599749520661, "EG11340-MONOMER": 17.65921195906516, "TruD_mono": -435.4091439104174, "MONOMER0-149": -98.29001460833668, "KGTP-MONOMER": -924.0741703459651, "YecO_mono": 178.2473282987466, "DLACTDEHYDROGNAD-MONOMER": -361.81746559103556, "FOLC-MONOMER": -875.2950309733457, "SUCCCOASYN": -6008.1104475916645, "DCUC-MONOMER": -428.00199838624405, "EG12285-MONOMER": 22.180242393036174, "YHIP-MONOMER": -464.40389010333865, "RplQ_mono": 22.291606652576835, "LYXK-CPLX": 627.0021549826839, "B1634-MONOMER": -512.5208256136864, "RpsJ_mono": 112.49247762945723, "RpsD_mono": -1259.2414238677134, "EG11373-MONOMER": 229.66749319834182, "NANK-MONOMER": 107.8530020533046, "SUCCGLUDESUCC-MONOMER": -59.04115934214662, "GroL_14": -14227.987827446985, "G7096-MONOMER": -1318.4523762596878, "CPLX0-7687": -882.795896354392, "G6339-MONOMER": 165.27025002625595, "LysI_RS_dim": -1333.2768447656617, "RplS_mono": -878.7189662105051, "3-ISOPROPYLMALISOM-CPLX": -2088.7852703688204, "G6662-MONOMER": -374.84349515075513, "DMBPPRIBOSYLTRANS-CPLX": -87.54714322744431, "MONOMER0-1842": -122.08036933496967, "G6539-MONOMER": 72.58437521057233, "CPLX0-7912": -3384.0690243477234, "DTDPDEHYDRHAMEPIM-MONOMER": 127.31790619325436, "CPLX-722": 572.2274900160329, "G7558-MONOMER": 337.07861993816704, "YBDA-MONOMER": -951.6494773316026, "RNase_III_dim": -1146.6687792594882, "RpmJ_mono": 76.22890284679067, "GLUC1PURIDYLTRANS-MONOMER": -540.5674647204968, "RpsN_mono": 56.87120231383396, "YFEP-MONOMER": -977.6509878915183, "PGAM2-MONOMER": -22.2991419477217, "SORB6PDEHYDROG-CPLX": -6172.3396259378715, "NARJ-MONOMER": 72.76554991305494, "LUMAZINESYN-CPLX": -8442.832694203704, "G6245-MONOMER": -256.9174137205584, "NUPG-MONOMER": -1077.6854429967957, "TRYPTOPHAN-CPLX": -6052.074672521745, "G6199-MONOMER": 65.23162509018397, "UDPNACETYLGLUCOSAMENOLPYRTRANS-MONOMER": -599.0688867431311, "TufA_mono": 1.1985206537467155, "CPLX0-242": 83.72339052854463, "YGJU-MONOMER": 12.391215554359803, "RHTB-MONOMER": -467.9258593757415, "OCTAPRENYL-METHYL-METHOXY-BENZOQ-OH-MON": -62.516013839451006, "Gly_RS_tetra": -2974.8633630305158, "Tyr_RS_dim": -1621.2726423773017, "G6719-MONOMER": 470.48344651844, "L-GLN-FRUCT-6-P-AMINOTRANS-CPLX": 284.4328023439677, "G7726-MONOMER": 90.63402443905456, "GLYCDEH-CPLX": -2920.7814852957717, "GART-MONOMER": 1.9719485614689201e-28, "Pnp_trim": -2921.78941203221, "RpsK_mono": 126.33177339926127, "GLTP-MONOMER": -870.2248309041523, "PFLACTENZ-MONOMER": -228.6353897702325, "LAUROYLACYLTRAN-MONOMER": -566.1285341825043, "CPLX0-7428": 2428.7617858589, "YjbC_mono": -31.202580290222187, "EG11167-MONOMER": -693.1532969405946, "RplT_mono": -79.69094930761955, "GNTU-MONOMER": -682.456264261308, "UROGENIIISYN-MONOMER": 71.8420401171303, "GLUCOSAMINE-6-P-DEAMIN-CPLX": -6877.044273270362, "EG12013-MONOMER": 457.9373217777469, "RlmI_dim": -400.86074243394677, "G6286-MONOMER": 258.8881457066002, "B0752-MONOMER": -475.9100734875086, "MALATE-SYNTHASE": -2282.515614580618, "B1006-MONOMER": -2853.101158679745, "YecP_mono": -959.8584267202779, "GLYOHMETRANS-CPLX": -1403.179313039181, "URPHOS-CPLX": -2230.1814636504846, "G6357-MONOMER": 444.0835927967998, "RIBONUCLEOSIDE-TRIP-REDUCT-CPLX": -1695.741580603789, "EG11424-MONOMER": -316.8861767578868, "G6358-MONOMER": 33.404838266453865, "ABC-28-CPLX_EG10817-MONOMER": 461.3817042447036, "SPED-MONOMER": 142.9977554460452, "ABC-18-CPLX": 798.9321084595034, "EG11426-MONOMER": -531.8338809657313, "EG12712-MONOMER": -228.7741914359078, "FHLMULTI-CPLX": -3283.0681029788543, "CPLX0-1666": -1442.763772868368, "NRFMULTI-CPLX": 114.83972092891115, "CPLX0-254": -15097.219607014416, "G6439-MONOMER": -513.0839666319099, "CPLX0-7415": -5936.4861144689685, "YhhP_mono": -44.271797860670965, "OROTPDECARB-CPLX": -856.1303424939031, "GreA_mono": -289.9097551057741, "EG12666-MONOMER": -631.5040323333202, "SIROHEMESYN-CPLX": -639.3824109604817, "URACIL-PRIBOSYLTRANS-CPLX": -3078.0665852350235, "ENTE-CPLX": -3653.089181106492, "FABA-CPLX": -315.5777091308241, "RpsL_mono": 203.19808706494064, "RsmG_mono": 125.1008256265107, "B0612-MONOMER": -543.1216538900393, "PHENPRODIOLDEHYDROG-MONOMER": 150.41916010571472, "1-ACYLGLYCEROL-3-P-ACYLTRANSFER-MONOMER": -336.45261767321296, "NACGLCTRANS-MONOMER": -39.838117539118144, "BETT-MONOMER": -175.58050326998784, "CPLX0-7674": -2221.2664737386895, "ABC-49-CPLX": 121.5940177723844, "ABC-15-CPLX": -276.90343235500137, "UHPT-MONOMER": -237.87451436672495, "EG12384-MONOMER": -2180.4342658442306, "FABZ-CPLX": -141.77982781720195, "CPLX0-7906": -1236.864699119521, "RpsR_mono": 36.431478605430925, "PITA-MONOMER": -785.6093666557946, "RsmB_mono": -315.4865836686043, "RpmD_mono": -8.22783021453985, "DSBBPROT-MONOMER": -256.59297044386545, "CPLX0-3976_edit": -308.1325028032862, "RIBULP3EPIM-MONOMER": -0.0, "TSA-REDUCT-MONOMER": -2184.239321942701, "MHPF-MONOMER": -2993.4969618790237, "DIHYDROFOLATEREDUCT-MONOMER": -191.5682093093331, "RplI_mono": -907.0407044447586, "CPLX0-3201": 544.9956648241384, "RNase_G_dim": -1052.0440334582147, "YRBG-MONOMER": -117.90018927092706, "B0260-MONOMER": -509.99568648872724, "EG10153-MONOMER": 362.75652556105626, "CPLX0-7": -1461.5082548623259, "CPLX-169": -1500.5358645613105, "RluB_mono": 33.34903741966339, "MYRISTOYLACYLTRAN-MONOMER": -573.0647811711281, "ABC-24-CPLX": 111.43559558864895, "XYLE-MONOMER": -244.39756523126024, "THIH-MONOMER_THIF-MONOMER_THII-MONOMER_THIS-MONOMER": 549.5394915215843, "TrmU_mono": -203.8427233533792, "PGK-CPLX": -698.3992412308701, "NANT-MONOMER": -259.4504261044061, "EG11639-MONOMER": -859.9097638681912, "GreB_mono": -164.26025067549185, "RlmL_dim": -2918.843248705723, "G7914-MONOMER": -2649.2426891579726, "SHIA-MONOMER": -307.68598869975415, "ABC-42-CPLX": 720.6247580092862, "EG10108-MONOMER": 202.72728885165262, "CPLX0-7720": -306.0488002518388, "BADH-CPLX": 1129.2698379082358, "LYSP-MONOMER": -475.21813385686147, "G7860-MONOMER": -2081.0533587816544, "EG11591-MONOMER": -225.9009641135452, "ALTRODEHYDRAT-MONOMER": 492.05523253703063, "RpsS_mono": 24.60397972330787, "ABC-2-CPLX": 617.246378109644, "YAAJ-MONOMER": -921.4877819057615, "CPLX0-7616": -17100.821778541547, "CPLX0-231": -3883.1087013203996, "ABC-20-CPLX": -2237.365929502536, "CPLX0-3141": -176.92370215512702, "NIRC-MONOMER": -295.7772849018727, "CPLX0-7811": -7364.131465737648, "EG11822-MONOMER": 638.4889114236571, "CPLX0-1942": 636.12195624851, "GLPT-MONOMER": -539.1189725895746, "GALACTITOLPDEHYD-MONOMER": -2187.8211090297023, "PDXY-MONOMER": -108.88372268540925, "RimM_mono": 203.24523487999008, "RpsB_mono": -986.2856417971848, "MANNPISOM-MONOMER": -431.53555526787517, "ARGSUCCINLYA-MONOMER": -2.6116546046442645e-29, "CPLX0-240": -897.5016742972443, "CPLX0-7535": -1514.17801615992, "G6782-MONOMER": 120.12274130027717, "DEOA-CPLX": -1180.1090184353654, "GLUCONOKINI-MONOMER": 189.9072907256283, "PHEP-MONOMER": -421.576529764418, "HEMX-MONOMER": 501.3371845386309, "CHAA-MONOMER": -680.5839011180345, "CPLX0-3001": -928.7654126666494, "InfB_mono": -1873.0910553303013, "RIBONUCLEOSIDE-DIP-REDUCTII-CPLX": -2350.5083578118993, "EG11984-MONOMER": 225.483349068218, "ABC-12-CPLX": -400.81711044504766, "EG11189-MONOMER": -87.09809245310632, "ACETOACETYL-COA-TRANSFER-CPLX": 879.6442791360521, "CPLX0-7643": -3380.432559901437, "ADHP-MONOMER": -269.0537803366748, "ASL-MONOMER": -879.4902734885493, "CPLX0-3741": 599.0189134361616, "APO-ENTB": 367.113227565931, "RpmE_mono": -12.119328216990716, "CPLX0-7653": -2454.059269129122, "RpsO_mono": -73.32730136129412, "B0070-MONOMER": -1306.8896763210926, "G7410-MONOMER": 258.3765140244292, "G7167-MONOMER": 105.00764403559049, "GABP-MONOMER": -354.8157815236218, "CPLX0-1721": -3169.1297322767455, "RHAT-MONOMER": -238.16631382302845, "G7431-MONOMER": -263.6418798776622, "DHPDIOXYGEN-CPLX": 617.9339128543774, "NHAB-MONOMER": -1255.524674457718, "RlmH_dim": -4533.218070737339, "CARNDEHYDRA-CPLX": -3850.989979209625, "RpmH_mono": -214.34880198402033, "CPLX0-7520": 1140.51649947031, "CPLX0-252": -1474.6235680230386, "FRUCBISALD-CLASSII": -908.697521279132, "B2170-MONOMER": -244.6685543720052, "THIOREDOXIN-REDUCT-NADPH-CPLX": -183.75021624757736, "RHTC-MONOMER": -240.9176742888344, "ATPASE-1-CPLX_no_MONOMER0-12": -2065.90484883311, "RlmF_mono": -144.59572898062717, "ABC-11-CPLX": -7331.566629577409, "ABC-14-CPLX": 125.3221028190208, "Tig_mono": -871.2458073951325, "CPLX0-251": 366.5382243431707, "CPLX0-7819": -798.2972828520732, "Asp_RS_dim": -1649.7139742865734, "EG10299-MONOMER": 146.09678719865119, "YCHM-MONOMER": -1162.4811554862097, "RpmG_mono": -382.0882120668785, "ABC-27-CPLX": -534.0293505762484, "CPLX0-7717": -1864.9078797880998, "CPLX0-1923_EG10306-MONOMER": 1019.3647962627116, "B1296-MONOMER": -197.56958257900888, "EG12312-MONOMER": -597.4826349715917, "ABC-56-CPLX": -115.92041045520891, "RFBX-MONOMER": -229.50821533636056, "B0709-MONOMER": -401.9616463007324, "THIG-MONOMER": -90.06023305264426, "G7493-MONOMER": -344.29906914342814, "SPOT-MONOMER": 337.6237356382949, "MALONYL-COA-ACP-TRANSACYL-MONOMER": -780.5073634594004, "ASPKINIII-CPLX": -1496.4689459233407, "CPLX0-1581": -269.4117413176736, "CPLX0-1669": -4631.238203434266, "EG11339-MONOMER": -3689.1333981103753, "GLUTSEMIALDEHYDROG-CPLX": -3053.1113706930532, "HCAMULTI-CPLX": 1117.3168248109719, "CPLX0-2081": -1470.1976199855812, "GNTT-MONOMER": -1158.461365446344, "MONOMER0-341": -335.9464474120632, "CPLX0-7717_G6561-MONOMER": -3039.9869791570195, "EG12438-MONOMER": 128.5318784614081, "QueA_mono": -501.3649755631757, "DCTA-MONOMER": -221.32197147944183, "CPLX0-7847": 112.40865129531036, "MALTODEXGLUCOSID-MONOMER": 500.23406299948243, "Rrf_mono": -125.1522203870815, "CPLX-157": -5334.030930625907, "3-OXOACYL-ACP-REDUCT-MONOMER": -16.797763693530932, "NICOTINATEPRIBOSYLTRANS-MONOMER": -279.8719182223423, "CPLX-163": -3597.9732795435793, "CPLX0-7878": 827.7446979562492, "GALP-MONOMER": -1012.362623766421, "G7859-MONOMER": -92.77320927371524, "CPLX0-236": 250.60853419613784, "ALDOSE1EPIM-MONOMER": 537.9234253233857, "AMINEOXID-CPLX": 1031.745802376544, "YggJ_dim": -1131.7467306087829, "G6519-MONOMER": 177.37717696774206, "RplE_mono": -1.2914705163231495, "CPLX0-7843": -9162.874217586388, "GLUCONREDUCT-MONOMER": -1864.4607807269203, "CPLX-168": -3031.834481252957, "ASP-SEMIALDEHYDE-DEHYDROGENASE-CPLX": -335.99903404963953, "EG12130-MONOMER_EG12131-MONOMER": -824.7814566775321, "FusA_mono": -118.59643078697921, "CYSTATHIONINE-BETA-LYASE-CPLX": -1270.4044258645802, "RpsT_mono": -277.781884001169, "EG10606-MONOMER": 444.39680228895384, "MHPHYDROXY-MONOMER": 433.6051522106757, "CPLX0-201": -5254.982540956833, "ABC-34-CPLX": 135.87933901974245, "AMYLOMALT-MONOMER": 298.1583798762067, "TDK-MONOMER": -117.29707465258394, "2-OCTAPRENYL-METHOXY-BENZOQ-METH-MONOMER": 220.15276399519382, "PURK-CPLX": 250.08669983803438, "CPLX0-3971": 489.97023424882036, "RpsU_mono": -262.7128801758585, "Pro_RS_dim": -1319.3447094269861, "YccK_mono": -285.5965707142609, "EG11110-MONOMER": -1392.400428052268, "AMP-NUCLEOSID-CPLX": 2382.99461791487, "RplB_mono": 383.3582699665206, "RsmF_mono": -497.3749634899964, "G6567-MONOMER": -1714.1296077450997, "TRANS-CPLX-203": -399.5650434772206, "G6716-MONOMER": -4547.271125928113, "RplW_mono": -61.297709090874946, "NUPC-MONOMER": -864.7382036883463, "ABC-26-CPLX": 1124.099066737574, "G6622-MONOMER": -117.45692859475083, "6PGLUCONDEHYDROG-CPLX": -1216.984763312872, "CAIC-MONOMER": 226.15550727627118, "PYRNUTRANSHYDROGEN-CPLX": -4020.202065544396, "CITRATE-SI-SYNTHASE": -3893.5660668161113, "YEAV-MONOMER": -1312.8372063046154, "DTDPDEHYRHAMREDUCT-MONOMER": -213.0330698739014, "EG11702-MONOMER": 16.533269308214628, "EG12407-MONOMER": 34.95402810125303, "UROGENDECARBOX-MONOMER": -1134.8471327067214, "RlmM_mono": -545.7041826978756, "CPLX0-7732": -1678.286035138459, "ThiI_mono": -315.0516624216215, "ABC-25-CPLX": -20.16217084306638, "ABC-33-CPLX": 1014.7765485843927, "GrpE_dim": -760.6351112721526, "G7841-MONOMER": 551.7420088384918, "AROA-MONOMER": -987.1461480606456, "transGroES_hepta": -932.7922032953735, "DCTP-DEAM-CPLX": 457.71815750128917, "RpoS_mono": -234.41407708410333, "EG10048-MONOMER": 115.91738561175261, "ENTA-CPLX": 7.705433552479712e-29, "POTE-MONOMER": -285.362223249661, "RplR_mono": -68.6808219096116, "ALARACEBIOSYN-MONOMER": -448.96593324270594, "LCTP-MONOMER": -2166.301065166505, "G6522-MONOMER": 114.1380263694223, "7KAPSYN-CPLX": 551.1950807142598, "G6521-MONOMER": -9.932456885674375, "RbfA_mono": 54.318401487455056, "METHGLYSYN-CPLX": -941.4780156973742, "ANSA-CPLX": 793.1658676190156, "MHPELY-MONOMER": 241.9585511627362, "EG10564-MONOMER": 22.735351187406213, "CPLX0-7466": 15.73223136488542, "MANNPGUANYLTRANGDP-MONOMER": 161.76138402201332, "CPLX0-7877": -1319.2899961804344, "TRANSALDOLA-MONOMER": -369.95824448381427, "CPLX0-7462": -0.0, "GUANYL-KIN-CPLX": -352.04193873144374, "CMR-MONOMER": -1016.020076147153, "ALPHA-AMYL-CYTO-MONOMER": 339.5288473023337, "MANNONDEHYDRAT-MONOMER": -82.41615033389745, "CPLX0-7887": -1182.0815219464723, "CPLX-164": -5519.21724413041, "DALADALALIGA-MONOMER": -212.01178633357094, "PGPPHOSPHAB-MONOMER": -717.7420763213881, "ABC-5-CPLX": -269.3795698474378, "EG10723-MONOMER": -1397.9295570687816, "UDPACYLGLCNACDEACETYL-MONOMER": 156.27966455182755, "CPLX0-2061": 763.2281836301361, "SPERMIDINESYN-CPLX": -1684.4726904403244, "MANNPDEHYDROG-MONOMER": 2.1710692974813015e-29, "GAPDH-A-CPLX": -1352.1346296662475, "KsgA_mono": 207.89931690142282, "GLTS-MONOMER": -965.447839610063, "Asn_RS_dim": -1055.8969186138756, "HMP-P-KIN-CPLX": -2634.4662398345463, "CPLX0-7660": -887.7445596693152, "EG12015-MONOMER": -426.73057928166725, "EG11600-MONOMER": -17.898960222615656, "G7446-MONOMER": 274.1018572724531, "EG12318-MONOMER": -485.11944966715987, "ERYTHRON4PDEHYDROG-MONOMER": -1627.1191952265654, "ABC-304-CPLX": 21.641401006352982, "IMP-DEHYDROG-CPLX": -5295.047493187754, "G6960-MONOMER": -3100.328702578734, "RhlB_dim": -577.8150516861194, "DusB_mono": -650.3959701141919, "EG12445-MONOMER": -487.63722998686995, "CPLX0-7629": -825.0103225426788, "CPLX-158": -4650.646427371139, "GLYC3PDEHYDROGBIOSYN-CPLX": -1.277557393850864e-26, "EG11796-MONOMER": 234.28514376855293, "GLYCOGEN-BRANCH-MONOMER": 445.8779774564293, "CPLX0-3954": 585.7597911372773, "CPLX0-2141": -2339.7930940939973, "DALADALALIGB-CPLX": -87.00353133981831, "G7949-MONOMER": 30.746119333427856, "TDPFUCACTRANS-MONOMER": 29.063285878980558, "ACETYL-COA-ACETYLTRANSFER-CPLX": -2.5012456461414508e-27, "ABC-63-CPLX": -1616.7563393115845, "EG12210-MONOMER": -68.28597180040096, "G6208-MONOMER": 136.62728457676045, "UMPKI-CPLX": -2416.197458442629, "AROD-CPLX": -2367.0090613805037, "CPLX0-7788": -1478.5090419365235, "CPLX0-225": 989.145352866734, "EG11035-MONOMER": -304.4586321924712, "CPDB-MONOMER": 453.4937375974756, "PROTOHEME-FERROCHELAT-MONOMER": -433.1706518883779, "MALATE-DEHASE": -705.0177571068905, "G7458-MONOMER": -259.1260905089134, "CPLX-165": -6302.389556604024, "GRXB-MONOMER_EG12237-MONOMER": 46.71080527799081, "ABC-35-CPLX": -6257.525380386929, "ENOYL-ACP-REDUCT-NADH-MONOMER": -362.6950377371167, "PrfA_mono": -1218.4815319972352, "PYRROLINECARBREDUCT-CPLX": -4479.920223917291, "PSD-MONOMER": -2067.5009404185535, "RlmB_dim": -4051.3502074398225, "THIOESTERII-CPLX": -989.7447755049182, "FUMARASE-C": -2638.8353534991415, "RpoE_mono": -1202.4412768725615, "CPLX0-3951": -801.3033030289362, "EG10168-MONOMER": -1249.8089125874637, "CODB-MONOMER": -189.27525175280402, "TmcA_mono": -1227.1224503758642, "EG10669-MONOMER": -409.35390762023417, "ASPAMINOTRANS-DIMER": -917.1404835584493, "THZ-KIN-MONOMER": -49.81508988885911, "ATPASE-1-CPLX": -2125.6879321691804, "NICOTINAMID-MONOMER": -574.6884087467507, "MANNONOXIDOREDUCT-MONOMER": 3.507587546751475e-27, "YNFJ-MONOMER": -123.7954110120591, "EG11598-MONOMER": -66.24104550616845, "RpsG_mono": -2137.2317389718414, "FOLD-CPLX": -550.4305551516169, "ABC-4-CPLX": -157.65777948520025, "RplX_mono": 104.77468608573388, "CDPDIGLYPYPHOSPHA-MONOMER": 180.9245791856262, "UDPNACETYLGLUCOSAMACYLTRANS-CPLX": -2235.8846162933623, "ABC-13-CPLX": 166.80452707296, "ACS-MONOMER": -730.5519306544121, "CPLX0-821": -28319.208576535446, "EG10201-MONOMER": -191.015754799614, "SUCCGLUALDDEHYD-MONOMER": 116.7656494132183, "TPI-CPLX": -1542.469926852181, "CPLX-153": -3842.7498097969815, "RpsA_mono": -861.5138956555766, "EG10041-MONOMER": -612.3844511944035, "ABC-8-CPLX": -2364.4890923051144, "PRAI-IGPS": 319.4521987165496, "G7146-MONOMER": -72.7045330690367, "RplA_mono": -5152.156727897417, "PRIBFAICARPISOM-MONOMER": -0.0, "EG12195-MONOMER": -41.86506585890898, "URAA-MONOMER": -397.6634800929079, "ABC-40-CPLX": -174.55100660865247, "RplK_mono": -9.861917308523255, "YHAU-MONOMER": -398.0742394270499, "FABB-CPLX": -1007.2231616696155, "RplO_mono": -2562.2321357552964, "ABC-22-CPLX": -2752.6030564463044, "EG10154-MONOMER": -803.8559317768878, "ENTD-MONOMER": -1656.0974969834238, "ARCD-MONOMER": -480.1641479581797, "FliA_mono": -826.5392633999626, "AROE-MONOMER": -48.51711339317862, "TruB_mono": -292.35772350038235, "RplC_mono": -2312.3609566672408, "IDONDEHYD-MONOMER": -1.2232286895321189e-29, "ABC-32-CPLX": 92.4635123406239, "CPLX0-3970": -148.27231387490733, "RIB5PISOMA-CPLX": -558.0029214787569, "6PFK-1-CPX": -1359.623731436269, "EG11724-MONOMER": -814.3035098040308, "TRANS-CPLX-201": -2511.365915815733, "RsmH_mono": -278.7418780399046, "EG11905-MONOMER": -2192.405525118265, "EG11433-MONOMER": 219.90658509903315, "CPLX0-3881": 491.7741725890821, "MHPT-MONOMER": -1011.7123059827351, "RpsH_mono": 20.16561287486899, "PITB-MONOMER": -997.7026187646765, "CPLX0-7694": 1160.8390687178141, "SelB_mono": 318.69228836104844, "TDCC-MONOMER": -1122.8563824220994, "G6188-MONOMER": -796.2540372185604, "CHORPYRLY-MONOMER": -614.3478210980513, "RpmA_mono": -251.90830858205598, "DEOD-CPLX": -4312.265949321489, "RplM_mono": -462.58667738503226, "CPLX0-7904": -1296.979959796362, "PURE-CPLX": -5948.962719465854, "TrmA_mono": -487.17990082439536, "COBS-MONOMER": -200.6331478166474, "KDGT-MONOMER": -327.20114744435784, "G7170-MONOMER": -492.7927303697211, "PHOSPHASERSYN-CPLX": -50.0668575750393, "EG11351-MONOMER": 40.066194225328644, "EG10696-MONOMER": 236.56343443275642, "ABC-10-CPLX": -1049.0294428347322, "YGGA-MONOMER": -537.753740639724, "PGLYCDEHYDROG-CPLX": -2052.100678861795, "UGD-MONOMER": 292.80023309634055, "G6806-MONOMER": 52.1703346131904, "CPLX0-1142": -1034.3574315088513, "RIBAZOLEPHOSPHAT-MONOMER": 85.58773079418363, "EG10203-MONOMER": -453.11227579687574, "ACYLCOADEHYDROG-MONOMER": -1016.9377854679834, "RplU_mono": 24.800549045152373, "G6849-MONOMER": -269.9494468716117, "FUCP-MONOMER": -215.7238660069645, "SDAC-MONOMER": -2044.6183885191947, "PANF-MONOMER": -203.38509840022, "CPLX0-3952": -524.4180736636348, "G6414-MONOMER_CPLX0-1923": 519.8981782626403, "MMUM-MONOMER": -1159.3877546416795, "GDHA-CPLX": -2682.3749455907096, "RplD_mono": 33.68765059308477, "HOMSUCTRAN-CPLX": -512.8522599147033, "ALD-CPLX": -3498.9113575635706, "YGJE-MONOMER": -545.3917344559549, "UDPHYDROXYMYRGLUCOSAMNACETYLTRANS-MONO": -86.14092440959278, "COBU-CPLX": 59.082329488564504, "G6715-MONOMER": -0.0, "G7090-MONOMER_EG11982-MONOMER": -1088.3162132134157, "GMP-REDUCT-CPLX": -1361.5691675270784, "G6621-MONOMER": -256.6196695397952, "G7945-MONOMER": 35.28723533873007, "MALTACETYLTRAN-CPLX": -172.32956933245794, "EG12267-MONOMER": 212.10835471337194, "CITLY-CPLX": -9024.968261936485, "CPLX-154": -3231.926107251238, "Tsf_mono": -403.36280044234525, "CPLX0-3661": -919.7021840369899, "CPLX-7": -623.0296606314424, "EG10122-MONOMER": -300.8371944040844, "CPLX0-7530": -0.0, "KDO-8PSYNTH-CPLX": -1982.7970889082974, "UDPMANACATRANS-MONOMER": 153.47449592527806, "AMPG-MONOMER": -1018.9211560604937, "EG12450-MONOMER": 574.3098625049374, "QueF_dim": 147.16382935095118, "PALMITOTRANS-MONOMER": -563.6638713007933, "EG10144-MONOMER": -4.534713851810767, "CHORISMUTPREPHENDEHYDRAT-CPLX": -941.349903864978, "CPLX0-7533": -0.0, "DEHYDDEOXGALACTKIN-MONOMER": 209.2225413292235, "RluA_mono": -1785.632363979655, "CPLX0-7655": -4276.66946156304, "RpmC_mono": 17.32813427115697, "COBALADENOSYLTRANS-MONOMER": -0.0, "RPOA-MONOMER": -243.93484093879775, "DIHYDROPICRED-CPLX": -1138.3466285905286, "CPLX0-1962": -516.5579103040438, "TufB_mono": 1.7330670350530692, "RpoN_mono": -58.70443935851994, "ENTF-MONOMER": -2937.5385568322, "NusG_mono": 88.04501893877719, "EG12394-MONOMER": 223.34370748736862, "G6700-MONOMER": -55.94536649947798, "G7921-MONOMER": -92.58977535421982, "G6520-MONOMER": 74.23262088001967, "CPLX-166": -3328.9618997180146, "TruA_dim": 73.47376793860248, "CHORISMUTPREPHENDEHYDROG-CPLX": -1068.6875524535951, "RplJ_mono": -314.7877020250734, "G7457-MONOMER": -185.4276485220144, "ACETOLACTSYNIII-CPLX": -1063.655327078195, "ASPKINIIHOMOSERDEHYDROGII-CPLX": -0.0, "ANSP-MONOMER": -481.2758270557169, "RplV_mono": 67.76464889309759, "TREHALOSE6PSYN-MONOMER": 240.3553652507525, "NARK-MONOMER": -1044.71158030527, "GNTP-MONOMER": -1186.5518298651807, "BTUE-MONOMER": 24.586725207829517, "CPLX0-3951_G6561-MONOMER": -1976.3824023978557, "RplN_mono": 140.6923590451417, "CPLX0-237": -2128.033666558678, "CPLX0-3641": -683.6118966888704, "CPLX0-7684": -225.18434543662667, "CPLX0-7718": 2666.9706030718335, "EG12287-MONOMER": -3714.933656295536, "RpmF_mono": -201.12249368486079, "CPLX0-7641": -814.4570282670066, "PUTP-MONOMER": -558.5416529520691, "EG11595-MONOMER_EG11666-MONOMER": -931.9629899970414, "CPLX0-1667": 1.0083200301263704e-27, "UBIX-MONOMER_DHHB-METHYLTRANSFER-MONOMER": -88.77516535864264, "G6967-MONOMER": -16.84483438751721, "NACMURLALAAMI1-MONOMER": -184.66906377723387, "EG13236-MONOMER": 596.8835853754788, "CPLX0-761": -1227.1273700630413, "YIDK-MONOMER": -250.46171989757778, "GlnS_mono": -608.0962008328634, "N-ACETYLTRANSFER-CPLX": -1462.212062482758, "RpmI_mono": -500.18803293085597, "CPLX0-7532": -3527.714470448367, "2-ISOPROPYLMALATESYN-MONOMER": 511.24373623774295, "DnaK_mono": 372.8996180894492, "EG11341-MONOMER": 103.99109055031067, "G7164-MONOMER": -151.77674774849896, "TilS_mono": -385.1844292394404, "METNIQ-METHIONINE-ABC-CPLX": -406.05813993071433, "EG10341-MONOMER": 411.20828879561907, "GLUCOKIN-MONOMER": -554.4032568300532, "InfC_mono": 92.26106808268372, "ABC-53-CPLX": -1055.6706722120653, "XASA-MONOMER": -573.5341857770638, "RIBF-MONOMER": -183.7730277422439, "RpsM_mono": 146.76787448591668, "G7169-MONOMER": 201.4404007643929, "CYCA-MONOMER": -1310.0650251892841, "RIBULOKIN-CPLX": 457.16637696052044, "YfiC_mono": -372.16782738918386, "GLUCOSE-1-PHOSPHAT-CPLX": 469.47896805461824, "SUCCARGDIHYDRO-MONOMER": 502.0398040541538, "MHPCHYDROL-MONOMER": 332.7022422971796, "B2975-MONOMER": -585.2982950384956, "MONOMER0-148": -163.16971162582763, "RpsC_mono": -24.741698951405592, "ABC-19-CPLX": -2392.380642351788, "ORNCARBAMTRANSFERI-CPLX": -1672.8822406078336, "ABC-6-CPLX": 563.5085842663159, "CPLX0-7642": -2025.2524547857013, "CPLX0-3943": 24.043416300305, "RpsE_mono": 84.36268087968388, "MHPDHYDROL-MONOMER": 177.74365438870652, "G7800-MONOMER": 160.07408859609623, "EG12134-MONOMER": -404.4720715164306, "FMNREDUCT-MONOMER": -370.25965922764783, "CARDIOLIPSYN-MONOMER": -997.3256413387046, "FecI_mono": -645.1562101525391, "ABC-16-CPLX": 143.9144503495715, "G7814-MONOMER": -183.70918484559581, "TrmJ_dim": -562.5542753687079, "CPLX0-1923_EG10155-MONOMER": 1028.8219145602984, "ALDHDEHYDROG-MONOMER": -1642.8757395234961, "YrdC_mono": -936.5877094147598, "RsmC_mono": -72.62533353798787, "EG11671-MONOMER": -2151.0849244861406, "2-DEHYDROPANTOATE-REDUCT-MONOMER": -425.5158026676478, "ABC-46-CPLX": 372.56061947420903, "PTSI-MONOMER": -1493.9326612816096, "CPLX0-3936": -2300.3391828840026, "UDP-NACMURALGLDAPLIG-MONOMER": 72.73109672161299, "CPLX0-7888": -884.7472405179228, "CPLX-171": -47.48590447145943, "CPLX0-1943": -1762.2037509063834, "HISTCYCLOPRATPPHOS": 225.01782855671686, "G7517-MONOMER": 469.5080329858217, "CMPKI-MONOMER": -172.96757450532004, "SPERMACTRAN-CPLX": 112.76499772779927, "YJIZ-MONOMER": -160.96401175148526, "YqcB_mono": -559.3335940683962, "EG11350-MONOMER": 212.9350701843799, "ABC-9-CPLX": 488.7644821863715, "FEOB-MONOMER": -1369.8598802520034, "RplF_mono": 158.91555000705577, "YggH_mono": -487.96480126476166, "XANTHOSINEPHOSPHORY-CPLX": -6653.407600684803, "G6576-MONOMER": -569.5805938042496, "CPLX0-7695": 259.0822005129879, "UDP-NACMURALGLDAPAALIG-MONOMER": 191.54793915036814, "NRDACTMULTI-CPLX": -1242.8698327417744, "G6708-MONOMER": -3.747601622487412, "DTDPGLUCOSEPP2-MONOMER": 147.77116058840193, "PAPSSULFOTRANS-CPLX": 76.61746076360272, "YICE-MONOMER": -640.5563011652298, "RpsQ_mono": 59.62847829306122, "EG11985-MONOMER": -1443.670246133633, "ABC-59-CPLX": -1978.5126410687812, "EG11352-MONOMER": -32.176323387726285, "RplP_mono": -32.530745237194374, "DIAMINOPIMEPIM-MONOMER": -1400.2196788603796, "DEHYDDEOXPHOSGALACT-ALDOL-MONOMER": -131.62825688541747, "EG12310-MONOMER": 195.74102064767308, "NACMURLALAAMI2-MONOMER": -1042.599496136292, "PPK-CPLX": -1388.8764574118047, "ABC-64-CPLX": -2126.9947078409527, "ASPCARBCAT-TRIMER": -1360.4870737543772, "CPLX0-224": -3711.0628366842034, "Sra_mono": 17.587121286682553, "FOCB-MONOMER": -6690.745019279029, "G6502-MONOMER": 89.99630365957002, "RpoD_mono": -795.3849428826461, "CPLX0-1924": 1042.6496216641133, "EG10374-MONOMER": 407.08087681924314, "G6246-MONOMER": -292.5430993453307, "THIC-MONOMER": 282.2199597902933, "RsuA_mono": -125.19487463213663, "G6657-MONOMER": -210.87442195927383, "LeuS_mono": -88.81169505929844, "ASPKINIHOMOSERDEHYDROGI-CPLX": 4.7434447092623025e-26, "YHFM-MONOMER": -299.1339514801985, "RFFTRANS-MONOMER": -0.8560703449928391, "YADQ-MONOMER": -430.97532955807566, "LACY-MONOMER": -1330.7021933471435, "EG11674-MONOMER": -439.88893267259243, "YIDT-MONOMER": -331.1058052998168, "CPLX0-1261": -1078.7606289552823, "SAICARSYN-CPLX": -908.8423291665008, "GLUTRACE-CPLX": -3256.153550322495, "cisGroES_hepta": -932.7922032953735, "YheLMN_cplx": -1423.0139964218577, "TatA_MONOMER": -1029.7808716196193, "TatE_MONOMER": -134.92113895948546, "TatBC_octa": -2382.9151031398055, "SecA_MONOMER": -1598.6678852112639, "SecB_tetra": -1872.7482596258037, "SRP-CPLX": 2803.7134019395157, "Sec-CPLX": -2669.6467088954596, "LolA_MONOMER": -565.6776302220339, "LolB_MONOMER": 318.9567777362508, "LolCDE-CPLX": -2240.5004647596115, "Bam-CPLX": -1575.188626202392, "YidC_MONOMER": -616.7752504752842, "SurA_MONOMER": -1668.9010452719401, "Lgt_MONOMER": -85.25355432488185, "LspA_MONOMER": -20.075195246193204, "FtsY_MONOMER": -1977.7166195822008, "ACETYL-COA-CARBOXYLMULTI-CPLX_mod_btn": -5013.518853472582, "ACETOLACTSYNI-CPLX_mod_mg2_mod_fad_mod_thmpp": -1547.3900892978822, "PABASYN-CPLX_mod_mg2": -624.0128895388893, "2OXOGLUTARATEDEH-CPLX_mod_mg2_mod_lipo": 11250.312508951922, "ANTHRANSYN-CPLX_mod_mg2": -4795.14182762511, "ANTHRANSYN-CPLX_mod_cobalt2": -4788.00077014375, "ANTHRANSYN-CPLX_mod_fe2": -4788.683016059179, "ASPCARBTRANS-CPLX_mod_zn2": -1123.3864459849815, "ATPSYN-CPLX_mod_mg2": -13739.788441569444, "CARBPSYN-CPLX_mod_mg2": -3318.5486435614653, "CARBPSYN-CPLX_mod_mn2": -3312.2899094090453, "CARBPSYN-CPLX_mod_cobalt2": -3311.4075860801063, "CARBPSYN-CPLX_mod_cd2": -3311.4075860801063, "CARBPSYN-CPLX_mod_zn2": -3309.9799711730557, "APP-UBIOX-CPLX_mod_pheme_mod_hemed": -3102.6957180727427, "CYT-D-UBIOX-CPLX_mod_pheme_mod_hemed": -1348.8746656329665, "DIMESULFREDUCT-CPLX_mod_bmocogdp": 543.859204289196, "ETHAMLY-CPLX_mod_adocbl": -9712.855276391114, "SULFITE-REDUCT-CPLX_mod_4fe4s_mod_sheme_mod_fmn_mod_fad": -13734.108801537623, "FORMATEDEHYDROGO-CPLX_mod_bmocogdp": -2245.776304523018, "FORMATEDEHYDROGN-CPLX_mod_bmocogdp": -5543.638673703947, "HYDROG3-CPLX_mod_ni2": -3532.054665356265, "FUMARATE-REDUCTASE_mod_1:pheme_mod_3fe4s_mod_4fe4s_mod_fad_mod_2fe2s": -1845.7845081696223, "ANGLYC3PDEHYDROG-CPLX_mod_fmn": -698.7802560717952, "GLUTAMATESYN-CPLX_mod_fe2_mod_fad": -7763.825600674936, "FORMHYDROGI-CPLX_mod_ni2_mod_4fe4s": -2102.767401605866, "FORMHYDROG2-CPLX_mod_ni2_mod_fe2": 429.23606524445466, "NADH-DHI-CPLX_mod_2fe2s_mod_4fe4s_mod_fmn": -8702.553731536847, "NITRITREDUCT-CPLX_mod_2fe2s_mod_fad_mod_sheme": 907.9197350590149, "PYRUVATEDEH-CPLX_mod_mg2_mod_fad_mod_thmpp_mod_lipo": -77239.41755769227, "Phe_RS_tetra_mod_mg2": -2768.7494140723647, "SUCC-DEHASE_mod_3fe4s_mod_fad_mod_2fe2s_mod_4fe4s": -1342.7804857505994, "LTARTDEHYDRA-CPLX_mod_4fe4s": 481.12186598433897, "TMAOREDUCTI-CPLX_mod_bmocogdp": 1315.665628077354, "TRYPSYN_mod_pydx5p": 213.09424431544744, "CPLX0-1762_mod_fad_mod_2fe2s": 521.8560446596485, "AAS-MONOMER_mod_mg2": -1558.3264774670167, "CPLX0-1_mod_fad": 1384.2490567855252, "RIBONUCLEOSIDE-DIP-REDUCTI-CPLX_mod_mg2_mod_fe2": -1803.4478189027923, "CPLX0-301_mod_mn2": -2653.4120580051394, "PHOSGLYCMUTASE_mod_23bpg": -1053.0612879133741, "PPPGPPHYDRO-CPLX_mod_nh4_mod_mg2": 500.4751014794865, "CPLX0-7630_mod_ca2": -2240.572661762946, "ALPHA-AMYL-PERI-MONOMER_mod_ca2": 816.3654859779459, "G6437-MONOMER_mod_ca2_mod_pqq": -827.1838148992512, "GLYCPDIESTER-PERI-CPLX_mod_ca2": 126.77038679631609, "DIACYLGLYKIN-CPLX_mod_cd2_mod_zn2_mod_mg2_mod_mn2_mod_cobalt2": -944.8376804989949, "AROB-MONOMER_mod_cobalt2_mod_nad": -2926.2060299450577, "EG11817-MONOMER_mod_cobalt2": -376.7743319205533, "EG11957-MONOMER_mod_cobalt2": -2167.1001202599914, "CPLX0-7625_mod_cobalt2": -801.6152247423178, "CPLX0-7622_mod_4fe4s": 385.5405613087989, "LSERINEDEAM1-MONOMER_mod_4fe4s": 323.2793798111572, "LSERINEDEAM2-MONOMER_mod_4fe4s": 198.10391589226455, "G6886-MONOMER_mod_cu2": 213.51473380714503, "METHYLENETHFREDUCT-CPLX_mod_fad": -1227.7599509492502, "UDHA-CPLX_mod_fad": -2167.884219208068, "ADHE-CPLX_mod_fe2": -68090.45060708234, "AROF-CPLX_mod_2:fe2": -272.7036193911726, "AROG-CPLX_mod_fe2": -1433.5590553361906, "GALACTARDEHYDRA-MONOMER_mod_fe2": 253.06219385018684, "GALACTURIDYLYLTRANS-CPLX_mod_fe2_mod_zn2": -2171.660207581225, "CPLX0-227_mod_fe2": 376.41140129527093, "LACTALDREDUCT-CPLX_mod_fe2": -2156.2417668437465, "SUPEROX-DISMUTFE-CPLX_mod_fe3": -339.3799272712278, "AROC-CPLX_mod_fmnh2": -6688.49852478958, "AROC-CPLX_mod_fadh2": -6661.310688960178, "CFA-CPLX_mod_hco3": 665.2837732842919, "CPLX0-7882_mod_hco3": 1137.252773648096, "RHAMNULPALDOL-CPLX_mod_k_mod_zn2": -1001.7999070342584, "S-ADENMETSYN-CPLX_mod_4:k_mod_1:mg2": -1853.1179668064565, "S-ADENMETSYN-CPLX_mod_4:k_mod_1:mn2": -1846.8592326540363, "S-ADENMETSYN-CPLX_mod_4:k_mod_1:cobalt2": -1845.9769093250973, "S-ADENMETSYN-CPLX_mod_4:k_mod_1:zn2": -1844.5492944180467, "S-ADENMETSYN-CPLX_mod_4:k_mod_1:cd2": -1845.9769093250973, "S-ADENMETSYN-CPLX_mod_4:k_mod_1:ni2": -1846.029810268764, "S-ADENMETSYN-CPLX_mod_4:k_mod_1:ca2": -1849.8899472005967, "S-ADENMETSYN-CPLX_mod_4:nh4_mod_1:mg2": -1870.6981833514017, "S-ADENMETSYN-CPLX_mod_4:nh4_mod_1:mn2": -1864.4394491989817, "S-ADENMETSYN-CPLX_mod_4:nh4_mod_1:cobalt2": -1863.5571258700427, "S-ADENMETSYN-CPLX_mod_4:nh4_mod_1:zn2": -1862.129510962992, "S-ADENMETSYN-CPLX_mod_4:nh4_mod_1:cd2": -1863.5571258700427, "S-ADENMETSYN-CPLX_mod_4:nh4_mod_1:ni2": -1863.6100268137095, "S-ADENMETSYN-CPLX_mod_4:nh4_mod_1:ca2": -1867.470163745542, "S-ADENMETSYN-CPLX_mod_4:tl_mod_1:mg2": -1706.2641902994324, "S-ADENMETSYN-CPLX_mod_4:tl_mod_1:mn2": -1700.0054561470124, "S-ADENMETSYN-CPLX_mod_4:tl_mod_1:cobalt2": -1699.1231328180734, "S-ADENMETSYN-CPLX_mod_4:tl_mod_1:zn2": -1697.6955179110228, "S-ADENMETSYN-CPLX_mod_4:tl_mod_1:cd2": -1699.1231328180734, "S-ADENMETSYN-CPLX_mod_4:tl_mod_1:ni2": -1699.1760337617402, "S-ADENMETSYN-CPLX_mod_4:tl_mod_1:ca2": -1703.0361706935728, "S-ADENMETSYN-CPLX_mod_4:cs_mod_1:mg2": -1770.3477594544122, "S-ADENMETSYN-CPLX_mod_4:cs_mod_1:mn2": -1764.0890253019923, "S-ADENMETSYN-CPLX_mod_4:cs_mod_1:cobalt2": -1763.2067019730532, "S-ADENMETSYN-CPLX_mod_4:cs_mod_1:zn2": -1761.7790870660026, "S-ADENMETSYN-CPLX_mod_4:cs_mod_1:cd2": -1763.2067019730532, "S-ADENMETSYN-CPLX_mod_4:cs_mod_1:ni2": -1763.25960291672, "S-ADENMETSYN-CPLX_mod_4:cs_mod_1:ca2": -1767.1197398485526, "S-ADENMETSYN-CPLX_mod_4:LI_mod_1:mg2": -1880.4907789528388, "S-ADENMETSYN-CPLX_mod_4:LI_mod_1:mn2": -1874.2320448004189, "S-ADENMETSYN-CPLX_mod_4:LI_mod_1:cobalt2": -1873.3497214714798, "S-ADENMETSYN-CPLX_mod_4:LI_mod_1:zn2": -1871.9221065644292, "S-ADENMETSYN-CPLX_mod_4:LI_mod_1:cd2": -1873.3497214714798, "S-ADENMETSYN-CPLX_mod_4:LI_mod_1:ni2": -1873.4026224151467, "S-ADENMETSYN-CPLX_mod_4:LI_mod_1:ca2": -1877.2627593469792, "S-ADENMETSYN-CPLX_mod_4:na1_mod_1:mg2": -1865.352057561945, "S-ADENMETSYN-CPLX_mod_4:na1_mod_1:mn2": -1859.0933234095248, "S-ADENMETSYN-CPLX_mod_4:na1_mod_1:cobalt2": -1858.2110000805858, "S-ADENMETSYN-CPLX_mod_4:na1_mod_1:zn2": -1856.7833851735352, "S-ADENMETSYN-CPLX_mod_4:na1_mod_1:cd2": -1858.2110000805858, "S-ADENMETSYN-CPLX_mod_4:na1_mod_1:ni2": -1858.2639010242526, "S-ADENMETSYN-CPLX_mod_4:na1_mod_1:ca2": -1862.1240379560852, "PKI-COMPLEX_mod_mg2_mod_k": -1626.7501595533925, "PKI-COMPLEX_mod_mn2_mod_k": -1620.4914254009723, "PKII-CPLX_mod_mg2_mod_k": -1326.4656730848064, "PKII-CPLX_mod_mn2_mod_k": -1320.2069389323863, "PANTOATE-BETA-ALANINE-LIG-CPLX_mod_mg2_mod_k": 573.9594112051287, "PANTOATE-BETA-ALANINE-LIG-CPLX_mod_mg2_mod_nh4": 569.5643570688924, "PANTOATE-BETA-ALANINE-LIG-CPLX_mod_mn2_mod_k": 580.2181453575488, "PANTOATE-BETA-ALANINE-LIG-CPLX_mod_mn2_mod_nh4": 575.8230912213124, "HOMOSERKIN-CPLX_mod_k_mod_mg2": -3448.8386756877658, "AIRS-CPLX_mod_k_mod_mg2": -604.0281486158214, "CPLX0-322_mod_k_mod_mg2": -646.3192866688763, "CPLX0-7647_mod_k_mod_mg2": -5613.167495569481, "UDP-NACMURALA-GLU-LIG-MONOMER_mod_k_mod_mg2": -7648.518936433287, "G6986-MONOMER_mod_k_mod_mg2": 165.06708016869578, "NADH-DHII-MONOMER_mod_mg2_mod_cu_mod_fad": 230.3925074717611, "ARGDECARBOXBIO-CPLX_mod_mg2_mod_4:pydx5p": 1078.8202644506916, "PYRUVOXID-CPLX_mod_mg2_mod_thmpp_mod_fad": -2747.244909343648, "PEPCARBOXYKIN-MONOMER_mod_mg2": -422.4938972209805, "PEPCARBOXYKIN-MONOMER_mod_ca2": -419.26587761512087, "PEPCARBOXYKIN-MONOMER_mod_mn2": -416.2351630685604, "HEMEOSYN-MONOMER_mod_mg2": -128.92774666262838, "HEMEOSYN-MONOMER_mod_ca2": -125.69972705676872, "GLY3KIN-MONOMER_mod_mg2": -37.217233186927146, "GLY3KIN-MONOMER_mod_cobalt2": -30.076175705567987, "GLY3KIN-MONOMER_mod_mn2": -30.958499034507042, "GLY3KIN-MONOMER_mod_fe2": -30.758421620997126, "GLY3KIN-MONOMER_mod_ca2": -33.9892135810675, "PD04413_mod_mg2": 135.46258692437178, "PD04413_mod_mn2": 141.72132107679187, "PD04413_mod_ca2": 138.6906065302314, "PD04413_mod_zn2": 144.03125931278154, "PD04413_mod_cu2": 143.62396085174453, "PD04413_mod_cd2": 142.60364440573093, "PD04413_mod_cobalt2": 142.60364440573093, "PD04413_mod_ni2": 142.550743462064, "NUCLEOSIDE-DIP-KIN-CPLX_mod_mg2": -1022.040475943803, "NUCLEOSIDE-DIP-KIN-CPLX_mod_mn2": -1015.7817417913828, "NUCLEOSIDE-DIP-KIN-CPLX_mod_ca2": -1018.8124563379433, "FOLXTET-CPLX_mod_mg2": -4088.3634321676236, "FOLXTET-CPLX_mod_mn2": -4082.104698015203, "FOLXTET-CPLX_mod_ca2": -4085.1354125617636, "ADENYLYLSULFKIN-CPLX_mod_mg2": -2485.0420894858457, "ADENYLYLSULFKIN-CPLX_mod_mn2": -2478.783355333426, "ADENYLYLSULFKIN-CPLX_mod_cobalt2": -2477.9010320044868, "ADENYLYLSULFKIN-CPLX_mod_cd2": -2477.9010320044868, "ASPARTASE-CPLX_mod_mg2": -2386.816432835675, "ASPARTASE-CPLX_mod_mn2": -2380.5576986832552, "ASPARTASE-CPLX_mod_cobalt2": -2379.675375354316, "CPLX0-7712_mod_mg2": 251.26453515739638, "CPLX0-7712_mod_mn2": 257.5232693098165, "NAD-SYNTH-CPLX_mod_mg2": -432.44420434590523, "NAD-SYNTH-CPLX_mod_mn2": -426.1854701934852, "ADENPRIBOSYLTRAN-CPLX_mod_mg2": -519.8891633171518, "ADENPRIBOSYLTRAN-CPLX_mod_mn2": -513.6304291647317, "GLYCEROL-KIN-CPLX_mod_mg2": -6153.483665945678, "GLYCEROL-KIN-CPLX_mod_mn2": -6147.224931793257, "HOLO-ACP-SYNTH-CPLX_mod_mg2": -266.29169221734765, "HOLO-ACP-SYNTH-CPLX_mod_mn2": -260.0329580649275, "ISOCIT-LYASE_mod_mg2": 81.24445792806534, "ISOCIT-LYASE_mod_mn2": 87.50319208048545, "FPPSYN-MONOMER_mod_mg2": 388.32407348305895, "FPPSYN-MONOMER_mod_mn2": 394.58280763547907, "G6954-MONOMER_mod_mg2": -59.91004407878704, "G6954-MONOMER_mod_mn2": -53.651309926366935, "EG11829-MONOMER_mod_mg2": -500.16901476962323, "EG11829-MONOMER_mod_mn2": -493.91028061720317, "IMIDHISTID-CPLX_mod_mg2": 840.577669316254, "AROK-MONOMER_mod_mg2": 147.4408141019044, "AROK-MONOMER_mod_mn2": 153.69954825432453, "AROK-MONOMER_mod_cobalt2": 154.58187158326356, "AROK-MONOMER_mod_fe2": 153.89962566783444, "AROK-MONOMER_mod_ca2": 150.66883370776407, "AROK-MONOMER_mod_k": 149.95813708159758, "AROL-MONOMER_mod_mg2": 22.51435300926746, "AROL-MONOMER_mod_mn2": 28.773087161687563, "AROL-MONOMER_mod_cobalt2": 29.655410490626615, "AROL-MONOMER_mod_fe2": 28.973164575197476, "AROL-MONOMER_mod_ca2": 25.742372615127103, "AROL-MONOMER_mod_k": 25.03167598896064, "6PFK-2-CPX_mod_mg2": -558.6577025363401, "CPLX0-1622_mod_mg2": 793.6720434626212, "ACETATEKINA-MONOMER_mod_mg2": -554.2324457497187, "GLUCARDEHYDRA-MONOMER_mod_mg2": 199.73228667754333, "GMP-SYN-CPLX_mod_mg2": 15.563244879074668, "1-PFK_mod_mg2": 368.6262013629121, "3-METHYL-2-OXOBUT-OHCH3XFER-CPLX_mod_mg2": -7872.543711347058, "ACETYLGLUTKIN-CPLX_mod_mg2": -2199.374157347893, "ACYLCOASYN-CPLX_mod_mg2": -1057.094706077304, "ADENYLOSUCCINATE-SYN-DIMER_mod_mg2": -592.4351383876383, "APHA-CPLX_mod_mg2": 684.5855591493967, "ASNSYNA-CPLX_mod_mg2": -491.35924811678944, "ASNSYNB-CPLX_mod_mg2": -1214.9091664271898, "COADTRI-CPLX_mod_mg2": -1911.8046784295807, "CPLX0-1021_mod_mg2": -11063.697067680641, "CPLX0-1221_mod_mg2": -506.89653301698553, "GTP-CYCLOHYDRO-II-CPLX_mod_mg2": -398.9511123192565, "Trp_RS_dim_mod_mg2": 332.42903220301014, "UDP-NACMUR-ALA-LIG-MONOMER_mod_mg2": 329.27794076934504, "EG11736-MONOMER_mod_mg2": 25.302324722108082, "THI-P-KIN-MONOMER_mod_mg2": 75.67742897291818, "PGPPHOSPHAA-MONOMER_mod_mg2": -102.53597365306005, "ADENYL-KIN-MONOMER_mod_mg2": -293.87040610628253, "ENTC-MONOMER_mod_mg2": 284.28390935149406, "NICONUCADENYLYLTRAN-MONOMER_mod_mg2": -2530.0839036557145, "PHOSPHOGLUCMUT-MONOMER_mod_mg2": -903.1209991163612, "GALACTOKIN-MONOMER_mod_mg2": 1.1570811136049239e-33, "EG11239-MONOMER_mod_mg2": 83.31704881525383, "G6425-MONOMER_mod_mg2": -248.23669277807997, "TETRAACYLDISACC4KIN-MONOMER_mod_mg2": 208.75738547573604, "CPM-KDOSYNTH-MONOMER_mod_mg2": -484.72637298797963, "DTMPKI-MONOMER_mod_mg2": -1857.5869299460385, "THIKIN-MONOMER_mod_mg2": 138.66715548569772, "G6880-MONOMER_mod_mg2": -208.9948995248596, "EG10943-MONOMER_mod_mg2": -1527.0092504440188, "H2NEOPTERINP3PYROPHOSPHOHYDRO-MONOMER_mod_mg2": -945.8269655466621, "ArgS_mono_mod_mg2": -970.4546163125459, "TREHALOSEPHOSPHASYN-MONOMER_mod_mg2": -89.29144354175777, "PHOSPHAGLYPSYN-MONOMER_mod_mg2": -580.0673383722946, "DTDPGLUCOSEPP-MONOMER_mod_mg2": 121.27839429464956, "UDK-MONOMER_mod_mg2": 131.5681802420128, "O-SUCCINYLBENZOATE-COA-SYN-MONOMER_mod_mg2": 113.48131283352483, "EG10534-MONOMER_mod_mg2": -1160.202401717839, "EG10983-MONOMER_mod_mg2": 143.7798569401723, "FGAMSYN-MONOMER_mod_mg2": -1240.9801240618933, "GLUTCYSLIG-MONOMER_mod_mg2": 71.15623419348881, "G7408-MONOMER_mod_mg2": -489.7812537413582, "FUCULOKIN-MONOMER_mod_mg2": 223.64824847716514, "G7496-MONOMER_mod_mg2": -187.39968157773546, "MALSYNG-MONOMER_mod_mg2": -1456.5874255422639, "GLYCPDIESTER-CYTO-MONOMER_mod_mg2": -2385.705066940149, "DEOXYGLUCONOKIN-MONOMER_mod_mg2": 152.69554412679963, "GLCNACPTRANS-MONOMER_mod_mg2": -229.2353243185363, "ADENYLATECYC-MONOMER_mod_mg2": 734.3675404708333, "EG11470-MONOMER_mod_mg2": 192.545121798927, "RHAMNULOKIN-MONOMER_mod_mg2": 646.0030296882267, "DMK-MONOMER_mod_mg2": -75.90273754644075, "THIE-MONOMER_mod_mg2": -2529.9622107827568, "4OHBENZOATE-OCTAPRENYLTRANSFER-MONOMER_mod_mg2": -397.06620055511735, "EG10043-MONOMER_mod_mg2": -280.13251849035146, "EG12440-MONOMER_mod_mg2": 36.0815176258343, "ValS_mono_mod_mg2": -1271.668252793052, "PSERPHOSPHA-MONOMER_mod_mg2": -330.87505963353925, "PRPPSYN-MONOMER_mod_mg2_mod_pi": -6.258734152420107, "PRPPSYN-MONOMER_mod_mn2_mod_pi": -1.1124947058373044e-27, "GPH-MONOMER_mod_mg2_mod_cl": 84.17100202535181, "CDPDIGLYSYN-MONOMER_mod_mg2_mod_k": -849.3473166925542, "Fmt_mono_mod_mg2_mod_k": 77.47921543688857, "CPLX0-7525_mod_mg2_mod_mn2_mod_thmpp": 367.54401902342227, "3-ISOPROPYLMALDEHYDROG-CPLX_mod_mg2_mod_mn2": 570.1116393662029, "GltX_mono_mod_mg2_mod_1:zn2": -518.9809296161745, "GLYOCARBOLIG-CPLX_mod_mg2_mod_thmpp_mod_fad": -458.06441741191003, "CPLX0-234_mod_mg2": -723.5467709439179, "CPLX0-234_mod_mn2": -716.4057134625588, "CPLX0-234_mod_cobalt2": -716.4057134625588, "CPLX0-238_mod_mg2": -1270.893718498506, "CPLX0-243_mod_mg2": -1940.881256873541, "CPLX0-3482_mod_mg2": -2955.1176702775188, "CPLX0-3721_mod_mg2": -4271.736892467079, "CPLX0-3841_mod_mg2": -1479.5591474768928, "CPLX0-3948_mod_mg2": -50.624564435490676, "CPLX0-682_mod_mg2": -994.3311048482441, "CPLX0-7426_mod_mg2": -809.5525776610955, "CPLX0-7615_mod_mg2": 700.5607050747958, "CPLX0-7692_mod_mg2": -1381.291496747581, "CPLX0-7704_mod_mg2": -5277.501116268259, "CPLX0-7709_mod_mg2": -4732.944122505098, "CPLX0-7744_mod_mg2": -14.416493759064442, "CPLX0-7826_mod_mg2": 297.0360690265907, "CTPSYN-CPLX_mod_mg2": -2111.5225073295464, "DETHIOBIOTIN-SYN-CPLX_mod_mg2": -3552.794966894709, "DGTPTRIPHYDRO-CPLX_mod_mg2": -2464.8024980976484, "DIOHBUTANONEPSYN-CPLX_mod_mg2": -751.6581167232139, "Eno_dim_mod_4:mg2": -1701.5983611894521, "F16B-CPLX_mod_mg2": -1320.6088660458327, "GLUC1PADENYLTRANS-CPLX_mod_mg2": -8569.262161852937, "GLUCONOKINII-CPLX_mod_mg2": -2237.3937170367794, "GLUTATHIONE-SYN-CPLX_mod_mg2": 616.4270766387731, "GLUTKIN-CPLX_mod_mg2": 1822.7828770530243, "H2PTEROATESYNTH-CPLX_mod_mg2": -125.40642247483585, "His_RS_dim_mod_4:mg2": -705.1429595613885, "KDO-8PPHOSPHAT-CPLX_mod_mg2": -1571.6176685823425, "MENE-CPLX_mod_mg2": 641.6874679808449, "MENF-CPLX_mod_mg2": -6098.49663450926, "NAG1P-URIDYLTRANS-CPLX_mod_mg2": -3503.149444951892, "OROPRIBTRANS-CPLX_mod_mg2": -1514.3000526795456, "PANTOTHENATE-KIN-CPLX_mod_mg2": -604.8921981556771, "PEPCARBOX-CPLX_mod_mg2": -3864.397750224619, "PEPSYNTH-CPLX_mod_mg2": -948.7280285690897, "PPX-CPLX_mod_mg2": -1129.9366763599267, "PRPPAMIDOTRANS-CPLX_mod_mg2": -2910.1606889639133, "QUINOPRIBOTRANS-CPLX_mod_mg2": -121.27379490695677, "THYMIDYLATESYN-CPLX_mod_mg2": -1133.3701093844854, "UPPSYN-CPLX_mod_mg2": -356.7895798203199, "H2PTERIDINEPYROPHOSPHOKIN-MONOMER_mod_mg2": -867.3461252629257, "DXPREDISOM-CPLX_mod_mn2": -749.9226987135286, "DXPREDISOM-CPLX_mod_cobalt2": -749.0403753845895, "DXPREDISOM-CPLX_mod_mg2": -756.1814328659486, "MALIC-NAD-CPLX_mod_mn2": -1478.4361777666384, "MALIC-NAD-CPLX_mod_mg2": -1484.6949119190585, "MALIC-NADP-CPLX_mod_mn2": -6880.370179891216, "MALIC-NADP-CPLX_mod_mg2": -6886.6289140436365, "SUPEROX-DISMUTMN-CPLX_mod_mn2": -191.9499628016814, "AGMATIN-CPLX_mod_2:mn2": 532.2540730064851, "ALPHAGALACTOSID-CPLX_mod_mn2": 197.62801440029733, "EG12115-MONOMER_mod_mn2": -546.3343331435293, "PPENTOMUT-MONOMER_mod_mn2": -44.13532163069225, "TRANSKETOI-CPLX_mod_thmpp_mod_mn2_mod_mg2": -2655.467904242058, "EG10626-MONOMER_mod_mn2_mod_mg2": -133.38807863564855, "ARABISOM-CPLX_mod_mn2": -9482.131218157125, "CPLX0-1683_mod_mn2": -693.8106405496741, "CPLX0-303_mod_mn2": 328.15661150881544, "CPLX0-721_mod_mn2": 41.159923087805474, "CPLX0-7631_mod_mn2": -0.0, "CPLX0-7776_mod_mn2": 386.40729439656184, "CPLX0-7808_mod_mn2": -565.1437724333359, "CPLX0-7848_mod_mn2": 991.4314903992121, "CPLX-7524_mod_mn2": -2521.3380138058337, "GLUTAMINESYN-OLIGOMER_mod_mn2": -11318.949531730124, "HISTDEHYD-CPLX_mod_mn2": 727.9310726883838, "XYLISOM-CPLX_mod_mn2": -5295.660648987759, "EG10124-MONOMER_mod_bmocogdp": 381.8828261473636, "CPLX0-3681_mod_nadp": -9793.011257048192, "CPLX0-7564_mod_nadph_mod_nadh_mod_fad_mod_cobalt2": 542.1024931992744, "GLYOXI-CPLX_mod_ni2": -328.0480647718366, "CPLX0-7838_mod_pydx5p": 193.84318886041737, "DIAMINOPIMDECARB-CPLX_mod_pydx5p": -927.7292132556472, "CPLX0-743_mod_thmpp": -3666.290479117815, "G6701-MONOMER_mod_thmpp": -1212.2190684322786, "HOMOCYSMETB12-MONOMER_mod_zn2_mod_cbl1": -1145.5339123020085, "Ala_RS_tetra_mod_4:zn2": -2976.4254263945772, "ADHC-CPLX_mod_zn2": -1790.5671581158913, "ACETYLORNDEACET-CPLX_mod_zn2": -815.5967926635354, "CPLX0-7521_mod_zn2": -614.1867561476697, "CysS_mono_mod_1:zn2": -634.765237930993, "G7502-MONOMER_mod_zn2": -1709.5878731192715, "HOMOCYSMET-MONOMER_mod_zn2": -981.114010396749, "CPLX-64_mod_cobalt2_mod_zn2": 872.2650004662931, "CPLX-64_mod_mn2_mod_zn2": 871.3826771373541, "CPLX-64_mod_ni2_mod_zn2": 872.2120995226262, "CPLX0-3161_mod_zn2_mod_cobalt2": -1797.6690771262695, "CYTDEAM-MONOMER_mod_fe2_mod_zn2": 429.0233673340112, "CYTDEAM-MONOMER_mod_mn2_mod_zn2": 428.8232899205013, "CYTDEAM-MONOMER_mod_cobalt2_mod_zn2": 429.7056132494404, "EG11095-MONOMER_mod_zn2_mod_fe2_mod_cobalt2_mod_mg2_mod_mn2": -138.68962365238713, "IPPISOM-MONOMER_mod_mg2_mod_zn2": -161.8927186210031, "IPPISOM-MONOMER_mod_mn2_mod_zn2": -155.63398446858298, "DIHYDROOROT-CPLX_mod_2:zn2": -835.5421279899933, "CPLX0-3061_mod_zn2": 1804.892948677616, "CPLX0-7633_mod_zn2": -402.03725375266947, "CYTIDEAM-CPLX_mod_zn2": -949.8343913864828, "DUTP-PYROP-CPLX_mod_zn2": -991.4897227619624, "FOLE-CPLX_mod_zn2": -8069.493083513535, "Met_RS_dim_mod_2:zn2": -1391.4247163973155, "NAG6PDEACET-CPLX_mod_zn2": -2490.9257924443486, "PORPHOBILSYNTH-CPLX_mod_zn2": -4293.663722930685, "RIBULPEPIM-CPLX_mod_zn2": -0.0, "Thr_RS_dim_mod_zn2": -2182.678715252537, "IleS_mono_mod_2:zn2": -2155.8834323761193, "GLYOXII-MONOMER_mod_zn2": -147.0543153258451, "CPLX0-7760_mod_4fe4s": -1051.6211491858032, "CPLX0-7761_mod_4fe4s": -2296.6352411465796, "DIHYDROXYACIDDEHYDRAT-CPLX_mod_4fe4s": 1520.9094652676556, "FUMARASE-A_mod_4fe4s": -1070.0308660155015, "FUMARASE-B_mod_4fe4s": -1014.36753689304, "HEMN-MONOMER_mod_4fe4s": -255.20010244756722, "BIOTIN-SYN-CPLX_mod_4fe4s_mod_2fe2s": 497.70372728483574, "OHMETHYLBILANESYN-MONOMER_mod_dpm": -1549.5219490949619, "DIHYDROPTERIREDUCT-CPLX_mod_fad": 284.5614634828319, "GLUTATHIONE-REDUCT-NADPH-CPLX_mod_fad": -754.8879130565115, "SARCOX-MONOMER_mod_fad": 289.2821065612532, "GALPMUT-MONOMER_mod_fad": 46.60773293678282, "DLACTDEHYDROGFAD-MONOMER_mod_fad": -299.67989701477484, "L-ASPARTATE-OXID-MONOMER_mod_fad": -278.116776317106, "UDPNACETYLMURAMATEDEHYDROG-MONOMER_mod_fad": -769.4848919009742, "EG10456-MONOMER_mod_fad_mod_pheme": -114.21239634337483, "PDXH-CPLX_mod_fmn": -468.3612664904889, "L-LACTDEHYDROGFMN-MONOMER_mod_fmn": -70.30966108076008, "HYDROPEROXIDII-CPLX_mod_6:hemed": -4697.6496203687375, "DTDPGLUCDEHYDRAT-CPLX_mod_nad": 248.5945815769748, "UDPGLUCEPIM-CPLX_mod_nad": -0.0, "HYDROPEROXIDI-CPLX_mod_pheme": 1897.9974967217313, "ARGDECARBOXDEG-CPLX_mod_pydx5p": -5228.694885774586, "O-SUCCHOMOSERLYASE-CPLX_mod_pydx5p": -1763.114957491889, "ACSERLYA-CPLX_mod_2:pydx5p": -1015.2702126595972, "GABATRANSAM-CPLX_mod_pydx5p": 89.86466126241054, "VALINE-PYRUVATE-AMINOTRANSFER-MONOMER_mod_pydx5p": -723.1527901248414, "ACSERLYB-CPLX_mod_pydx5p": -15.38186166487666, "AKBLIG-CPLX_mod_pydx5p": -2142.3877340482395, "CPLX0-1401_mod_pydx5p": 479.7979487264018, "CPLX0-7465_mod_pydx5p": -2280.4944224992655, "DAPASYN-CPLX_mod_pydx5p": -1365.56623505276, "DCYSDESULF-CPLX_mod_pydx5p": -173.18553517138864, "GLUTDECARBOXA-CPLX_mod_pydx5p": 1694.9917729786296, "GLUTDECARBOXB-CPLX_mod_pydx5p": 1798.4777723790685, "GLYCOPHOSPHORYL-CPLX_mod_pydx5p": 1055.0542499718674, "GSAAMINOTRANS-CPLX_mod_pydx5p": -1437.5314444483504, "HISTPHOSTRANS-CPLX_mod_pydx5p": 252.66881963453724, "LDC2-CPLX_mod_pydx5p": 573.2677474309932, "LYSDECARBOX-CPLX_mod_pydx5p": -11137.666102824065, "MALDEXPHOSPHORYL-CPLX_mod_pydx5p": -3933.3224887135675, "ORNDECARBOX-BIO-CPLX_mod_pydx5p": 247.06013652487292, "ORNDECARBOXDEG-CPLX_mod_pydx5p": -2967.54726450519, "PSERTRANSAM-CPLX_mod_pydx5p": -3.7613186116729612e-28, "THREDEHYDCAT-CPLX_mod_pydx5p": -7600.979835920043, "THREDEHYDSYN-CPLX_mod_pydx5p": 56.1430926245814, "THRESYN-MONOMER_mod_pydx5p": -108.3770112890444, "G7166-MONOMER_mod_pydx5p": -1.4122751888152692e-32, "DSERDEAM-MONOMER_mod_pydx5p": 29.261286142443094, "G7596-MONOMER_mod_pydx5p": -139.9535975733917, "ACETYLORNTRANSAM-CPLX_mod_pydx5p": -1488.8486575809454, "CARBODEHYDRAT-CPLX_mod_zn2": -1250.3686923390276, "ALKAPHOSPHA-CPLX_mod_zn2_mod_mg2": 505.7591998390811, "THREODEHYD-CPLX_mod_zn2": 509.1384094226492, "CPLX0-7741_mod_adocbl": 1638.1586490311804, "CPLX0-7719_mod_4fe4s": -2005.669044661373, "EG12069-MONOMER_mod_fad": -390.8427185079647, "BETAGALACTOSID-CPLX_mod_mg2": -1904.3347188328091, "PGMI-MONOMER_mod_mn2": -1956.6836995459746, "UDPGLCNACEPIM-MONOMER_mod_nad": -6014.136580804021, "DTDPGLUCDEHYDRAT2-MONOMER_mod_nad": 128.41465167887495, "GDPMANDEHYDRA-CPLX_mod_nadp": 89.74601933437278, "SelA_deca_mod_10:pydx5p": -14661.395163785106, "LTAA-CPLX_mod_pydx5p": -4109.334691323967, "G6646-MONOMER_mod_pydx5p": -57.23621368656007, "USHA-MONOMER_mod_zn2": 277.0251600053805, "CPLX0-253_mod_fad": 283.6497746866994, "AROH-CPLX_mod_fe3": -272.3773000542805, "GLYCRIBONUCSYN-MONOMER_mod_mg2": -1053.3038802552649, "BRANCHED-CHAINAMINOTRANSFER-CPLX_mod_6:pydx5p": -13236.14051516216, "AERGLYC3PDEHYDROG-CPLX_mod_1:fad": -749.0537734862243, "SUCCORNTRANSAM-CPLX_mod_pydx5p": -5760.024547838735, "ISOCITHASE-CPLX_mod_mn2": -1301.9956012842767, "ISOCITHASE-CPLX_mod_mg2": -1308.254335436697, "CPLX0-250_FORMATEDEHYDROGH-MONOMER_mod_8:4fe4s_mod_2:2fe2s_mod_bmocogdp_mod_NiFeCoCN2": -29.69778756361658, "G6523-MONOMER_G6518-MONOMER_mod_fmn": 406.60877134798676, "EG10370-MONOMER_mod_mn2": -71.20235869067457, "NITRATREDUCTA-CPLX_mod_bmocogdp_mod_3fe4s_mod_4fe4s": 1153.5524404336002, "FLAVONADPREDUCT-MONOMER_mod_fad": -229.44980625165437, "NITRATREDUCTZ-CPLX_mod_bmocogdp_mod_2:pheme_mod_3:4fe4s_mod_1:3fe4s": -1953.0128720112484, "GCVMULTI-CPLX_mod_lipo": -4903.423740192778, "IMIDHISTID-CPLX_mod_mn2": 846.836403468674, "CPLX0-341_mod_fmn": -2026.6994370706934, "CPLX0-341_mod_mg2": -1991.1428822844216, "CPLX0-1261_mod_thmpp": -1165.9242429767994, "PUTA-CPLX_mod_fad": -2377.5209809448734, "CPLX0-7652_mod_mn2": -4555.492467123149, "CPLX0-7466_mod_mg2": 21.589326809578747, "CPLX0-7643_mod_mg2": -3374.5754644567437, "CPLX0-7904_mod_ca2": -1287.894844745809, "CYSTATHIONINE-BETA-LYASE-CPLX_mod_pydx5p": -1356.4018878394945, "DHHB-METHYLTRANSFER-CPLX_mod_zn2": -528.0604222522431, "DHPDIOXYGEN-CPLX_mod_fe2": 630.2498198650007, "GSP-CPLX_mod_mg2": 688.8068363115998, "GUANYL-KIN-CPLX_mod_mg2": -346.18484328675044, "LysII_RS_dim_mod_6:mg2": -1333.2768447656617, "LysII_RS_dim_mod_lys__L": -1365.4764930783256, "LYXK-CPLX_mod_mg2": 632.8592504273772, "PDXK-CPLX_mod_zn2": -706.0129766361812, "PDXK-CPLX_mod_mg2": -714.581649024591, "Ser_RS_dim_mod_mg2": -938.3592831891841, "TYRB-DIMER_mod_pydx5p": -1195.415171576056, "G6246-MONOMER_mod_mg2": -286.6860039006374, "DIHYDROOROTOX-MONOMER_mod_fmn": -203.50723195695784, "TDK-MONOMER_mod_mg2": -111.43997920789062, "GARTRANSFORMYL2-MONOMER_mod_mg2": -395.54577617963434, "UXAC-MONOMER_mod_zn2": -1200.2965913022497, "SPOT-MONOMER_mod_mn2": 349.7395652354083, "6PFK-1-CPX_mod_mg2": -1353.7666359915756, "ASPAMINOTRANS-DIMER_mod_pydx5p": -1003.1379455333638, "BRANCHED-CHAINAMINOTRANSFER-CPLX_mod_pydx5p": -12806.153205287588, "USHA-MONOMER_mod_cobalt2": 275.5975450983298, "CMPKI-MONOMER_mod_mg2": -167.11047906062672, "MiaB_mono_mod_1:4fe4s": -173.982343966446, "RumB_mono_mod_1:4fe4s": -720.0692638656097, "RumA_mono_mod_1:4fe4s": -284.8115310393241, "rpL7/12_mod_1:acetyl": -1121.5850822109724, "Def_mono_mod_1:fe2": -675.0492910014673, "Map_mono_mod_2:fe2": -1527.368445380898, "Mfd_mono_mod_1:mg2": -1167.6673284253513, "Rnb_mono_mod_1:mg2": -787.3005058952851, "RluD_mono_mod_1:mg2": -728.2739932957165, "RpoZ_mono_mod_1:mg2": -2408.1147591713957, "RNase_III_dim_mod_2:mg2": -1134.9545883701016, "RNase_P_cplx_mod_2:mg2": 10872.049294901402, "Orn_dim_mod_2:mg2": -458.92811441927006, "MiaA_dim_mod_2:mg2": -5048.91943766694, "Rho_hexa_mod_3:mg2": -3352.865042311202, "RNase_T_dim_mod_4:mg2": -4930.654112530725, "Rnd_mono_mod_5:mg2": -545.0085375979528, "hRNAP_mod_1:zn2_mod_2:mg2": 1749.0701022396156, "RNase_E_tetra_mod_2:zn2": -5516.887239871759, "RrmA_dim_mod_2:zn2": -783.2737607524812, "RNase_BN_dim_mod_2:zn2": -565.2234113205956, "TadA_dim_mod_2:zn2": -1246.058443304577, "DnaJ_dim_mod_4:zn2": -2181.9174552309482, "Tgt_hexa_mod_6:zn2": -2648.869105143851, "RlmN_mono_mod_1:4fe4s": -144.92820271202226, "MnmC_mono_mod_fad": -630.8023102865087, "MnmEG_cplx_mod_fad_mod_2:k": -2181.165385652296, "Rph_mono_mod_mg2": 116.94817354105166, "NAPAB-CPLX_NAPC-MONOMER_mod_bmocogdp": 508.0886681955207, "NAP-CPLX_mod_bmocogdp": 911.4748325351418, "CPLX0-7838_CPLX0-7839_mod_pydx5p": 153.7400170776857, "GLUCDEHYDROG-MONOMER_mod_pqq": -1449.8533981718042, "YdaO_dim_mod_4fe4s": -354.6223480069394, "ATPSYN-CPLX_EG10106-MONOMER_mod_mg2": -7608.538653200171, "QueG_mono_mod_2:4fe4s": -485.2331833390518, "PYRUVFORMLY-INACTIVE-CPLX_mod_glycyl": 456.92859895563004, "PYRUVFORMLY-MONOMER_EG11784-MONOMER_mod_glycyl": 262.28678467451397, "KETOBUTFORMLY-INACT-MONOMER_mod_glycyl": 498.3615439723622, "EG11910-MONOMER_dimer_EG11911-MONOMER_mod_glycyl": -1571.621590142781, "ADCLY-CPLX_mod_pydx5p": 349.3274104211021, "CYT-O-UBIOX-CPLX_mod_pheme_mod_hemeO_mod_cu2": -4184.90603679287, "RNA_dummy": 26050.80184028619, "protein_dummy": -376.7074976372493, "CPLX_dummy": -376.7074976372493, "unmodeled_protein_biomass": -227.75631636327637, "generic_16Sm4Cm1402": -278.7418780399046, "generic_LYSINEaaRS": -1333.2768447656617, "generic_Dus": -333.19083620016426, "generic_RF": -85.06647002116571, "generic_Tuf": 1.7330670350530692, "generic_RNase": 116.94817354105166, "generic_16s_rRNAs": 108327.92742089501, "generic_23s_rRNAs": 203795.61220229688, "generic_5s_rRNAs": 8469.170447968065, "ribosome": 299221.58834512014, "RNAPE-CPLX": 546.6288253670542, "RNAPS-CPLX": 1514.6560251555125, "RNAP32-CPLX": 1379.5088248775871, "RNAP70-CPLX": 953.6851593569696, "CPLX0-221": 1103.9138920870766, "RNAP54-CPLX": 1690.3656628810957, "CPLX0-222": 922.5308388396531, "RNA_degradosome": -11177.01817919881, "rRNA_containing_excision_machinery": -1645.5425057883454, "monocistronic_excision_machinery": 5472.110228570696, "polycistronic_wout_rRNA_excision_machinery": -1657.2566966777322, "generic_2fe2s_transfer_complex": 471.5890398917773, "generic_4fe4s_transfer_complex": 444.8156999784275, "protein_b0007_Inner_Membrane": -921.4877819057615, "protein_b0019_Inner_Membrane": -412.5051612713394, "protein_b0027_Inner_Membrane": -20.075195246193204, "protein_b0040_Inner_Membrane": -412.28823303984035, "protein_b0047_Inner_Membrane": -399.1486414260366, "protein_b0053_Periplasm": -1668.9010452719401, "protein_b0067_Inner_Membrane": -297.037330191999, "protein_b0068_Inner_Membrane": 223.52476166305732, "protein_b0070_Inner_Membrane": -1306.8896763210926, "protein_b0084_Inner_Membrane": 411.20828879561907, "protein_b0087_Inner_Membrane": -209.60649764726102, "protein_b0112_Inner_Membrane": -1180.7020973423928, "protein_b0123_Periplasm": -485.11944966715987, "protein_b0124_Inner_Membrane": -790.7621874198937, "protein_b0149_Inner_Membrane": -400.6516515144681, "protein_b0150_Outer_Membrane": 680.4496472109203, "protein_b0152_Periplasm": -149.56261641616496, "protein_b0153_Inner_Membrane": -3640.0774067399443, "protein_b0155_Inner_Membrane": -430.97532955807566, "protein_b0158_Periplasm": 106.12233586117046, "protein_b0175_Inner_Membrane": -863.5788305616339, "protein_b0177_Outer_Membrane": 63.9978990098606, "protein_b0197_Inner_Membrane": -1008.2300471559367, "protein_b0198_Inner_Membrane": -213.179735720764, "protein_b0221_Inner_Membrane": -1016.9377854679834, "protein_b0241_Outer_Membrane": -0.0, "protein_b0260_Inner_Membrane": -509.99568648872724, "protein_b0314_Inner_Membrane": -175.58050326998784, "protein_b0336_Inner_Membrane": -189.27525175280402, "protein_b0341_Inner_Membrane": -267.63007425086795, "protein_b0343_Inner_Membrane": -1330.7021933471435, "protein_b0353_Inner_Membrane": -1011.7123059827351, "protein_b0365_Periplasm": -1658.9848188834817, "protein_b0367_Inner_Membrane": -281.90610854304015, "protein_b0383_Periplasm": 242.73816828064233, "protein_b0401_Inner_Membrane": -391.4472740611896, "protein_b0408_Inner_Membrane": 265.34894706783297, "protein_b0409_Inner_Membrane": -1675.8055621224953, "protein_b0411_Outer_Membrane": -304.4586321924712, "protein_b0418_Inner_Membrane": -108.39306909775337, "protein_b0428_Inner_Membrane": -134.7848421073217, "protein_b0429_Inner_Membrane": -103.76172299602246, "protein_b0430_Inner_Membrane": -184.90242254237242, "protein_b0431_Inner_Membrane": -3160.040731833478, "protein_b0432_Inner_Membrane": -166.92990879348085, "protein_b0433_Inner_Membrane": -1018.9211560604937, "protein_b0451_Inner_Membrane": -1175.904823482789, "protein_b0462_Inner_Membrane": 62.613289271996486, "protein_b0463_Inner_Membrane": -1580.2848852317725, "protein_b0480_Periplasm": 262.59939217227736, "protein_b0484_Inner_Membrane": 52.959143055292245, "protein_b0494_Periplasm": -562.4144442033748, "protein_b0511_Inner_Membrane": -138.11761823901597, "protein_b0572_Outer_Membrane": -2482.2811098196216, "protein_b0573_Periplasm": 10.07824800611562, "protein_b0574_Periplasm": 35.351384906610946, "protein_b0575_Inner_Membrane": -216.07191193725876, "protein_b0576_Inner_Membrane": -421.576529764418, "protein_b0584_Outer_Membrane": 1111.5471088910538, "protein_b0589_Inner_Membrane": -155.0541966821673, "protein_b0590_Inner_Membrane": -1215.303055625071, "protein_b0591_Inner_Membrane": -951.6494773316026, "protein_b0592_Periplasm": 165.49120920820087, "protein_b0604_Periplasm": -549.193609643182, "protein_b0612_Inner_Membrane": -543.1216538900393, "protein_b0621_Inner_Membrane": -428.00199838624405, "protein_b0622_Outer_Membrane": -134.7058706588368, "protein_b0627_Inner_Membrane": -134.92113895948546, "protein_b0632_Inner_Membrane": -191.015754799614, "protein_b0635_Inner_Membrane": 444.39680228895384, "protein_b0653_Inner_Membrane": -121.52990486272046, "protein_b0654_Inner_Membrane": -83.63885742409606, "protein_b0655_Periplasm": 318.3431391354307, "protein_b0657_Inner_Membrane": -1249.8089125874637, "protein_b0679_Inner_Membrane": -500.4304558288872, "protein_b0692_Inner_Membrane": -285.362223249661, "protein_b0697_Inner_Membrane": -2067.592670703852, "protein_b0698_Inner_Membrane": -103.24810702030442, "protein_b4513_Inner_Membrane": -59.78308333607013, "protein_b0709_Inner_Membrane": -401.9616463007324, "protein_b0721_Inner_Membrane": -431.1050179702099, "protein_b0722_Inner_Membrane": -176.94480039004597, "protein_b0731_Inner_Membrane": -301.0437752292597, "protein_b0733_Inner_Membrane": -593.9405943034682, "protein_b0734_Inner_Membrane": -348.3231033516326, "protein_b0751_Inner_Membrane": -285.0386236512917, "protein_b0752_Inner_Membrane": -475.9100734875086, "protein_b0756_Periplasm": 537.9234253233857, "protein_b0763_Periplasm": -126.00042821592925, "protein_b0764_Inner_Membrane": -169.87660388225692, "protein_b0789_Periplasm": -1484.2662587668322, "protein_b0805_Outer_Membrane": 564.2258692250506, "protein_b0810_Inner_Membrane": -253.1333762097619, "protein_b0811_Periplasm": 80.14471033504458, "protein_b0813_Inner_Membrane": -404.4720715164306, "protein_b0831_Inner_Membrane": -160.81440249800883, "protein_b0832_Inner_Membrane": -154.8118702338823, "protein_b0837_Periplasm": -177.1777191978938, "protein_b0839_Inner_Membrane": -453.11227579687574, "protein_b0841_Inner_Membrane": -513.0839666319099, "protein_b0842_Inner_Membrane": -1016.020076147153, "protein_b0854_Periplasm": 58.10866186998155, "protein_b0856_Inner_Membrane": -326.55600158498856, "protein_b0857_Inner_Membrane": -300.5236095386775, "protein_b0860_Periplasm": -216.82863572046617, "protein_b0861_Inner_Membrane": -236.87306454455688, "protein_b0862_Inner_Membrane": -171.53025684042615, "protein_b0863_Periplasm": 161.89109875450995, "protein_b0875_Inner_Membrane": -613.5148172822805, "protein_b0886_Inner_Membrane": 303.8232229409599, "protein_b0887_Inner_Membrane": -22.068930807801973, "protein_b0891_Periplasm": -565.6776302220339, "protein_b0894_Periplasm": 601.9443102920931, "protein_b0896_Inner_Membrane": -272.8114431082211, "protein_b0904_Inner_Membrane": -1832.5748435172777, "protein_b0914_Inner_Membrane": -2641.679105856476, "protein_b0915_Inner_Membrane": 202.90029003104272, "protein_b0929_Outer_Membrane": -205.64694278317964, "protein_b0934_Inner_Membrane": -156.46143195986178, "protein_b0936_Periplasm": 43.19530065680087, "protein_b0957_Outer_Membrane": -409.35390762023417, "protein_b0972_Inner_Membrane": 309.9994845350008, "protein_b0973_Periplasm": 486.91872454782174, "protein_b0974_Inner_Membrane": -2937.890087284216, "protein_b0978_Inner_Membrane": -2420.3773176577756, "protein_b0979_Inner_Membrane": -275.70743243710166, "protein_b0980_Periplasm": 286.11374500801645, "protein_b0996_Inner_Membrane": 137.49944379970353, "protein_b0997_Periplasm": 573.0104752515404, "protein_b1002_Periplasm": 234.73948402730912, "protein_b1006_Inner_Membrane": -2853.101158679745, "protein_b1015_Inner_Membrane": -558.5416529520691, "protein_b1069_Inner_Membrane": -1175.0790993689195, "protein_b1101_Inner_Membrane": -1199.091189562528, "protein_b1102_Outer_Membrane": 1063.692487225122, "protein_b1116_Inner_Membrane": -1324.9623117327578, "protein_b1118_Inner_Membrane": 161.4978771503798, "protein_b1123_Periplasm": -40.711543324123184, "protein_b1124_Inner_Membrane": -170.57125717556593, "protein_b1125_Inner_Membrane": -241.34192852547886, "protein_b1185_Inner_Membrane": -256.59297044386545, "protein_b1186_Inner_Membrane": -1255.524674457718, "protein_b1193_Outer_Membrane": -33.39440903667667, "protein_b1197_Periplasm": 456.9991627975035, "protein_b1206_Inner_Membrane": -1162.4811554862097, "protein_b1209_Outer_Membrane": 403.01929729432493, "protein_b1216_Inner_Membrane": -680.5839011180345, "protein_b1223_Inner_Membrane": -1044.71158030527, "protein_b1227_Inner_Membrane": -159.50914412078075, "protein_b1243_Periplasm": -2511.3287696335733, "protein_b1244_Inner_Membrane": -277.4728350140434, "protein_b1245_Inner_Membrane": -19.31853849161198, "protein_b1249_Inner_Membrane": -997.3256413387046, "protein_b1250_Inner_Membrane": -555.3166184346724, "protein_b1252_Inner_Membrane": -21.616382977076825, "protein_b1278_Inner_Membrane": -717.7420763213881, "protein_b1296_Inner_Membrane": -197.56958257900888, "protein_b1308_Periplasm": -137.35158037484305, "protein_b1319_Outer_Membrane": -210.87442195927383, "protein_b1329_Periplasm": 93.00197293782388, "protein_b1363_Inner_Membrane": -915.7555326486563, "protein_b1377_Outer_Membrane": -55.94536649947798, "protein_b1386_Periplasm": 515.872901188272, "protein_b1440_Periplasm": 187.82071861034555, "protein_b1442_Inner_Membrane": -443.26539496745266, "protein_b1443_Inner_Membrane": -157.4374706490534, "protein_b1453_Inner_Membrane": -481.2758270557169, "protein_b1465_Inner_Membrane": -104.78178994257429, "protein_b1469_Inner_Membrane": -127.97076621972245, "protein_b1473_Inner_Membrane": -707.7995855502379, "protein_b1474_Periplasm": -1600.4148310705955, "protein_b1475_Inner_Membrane": 107.22536936831168, "protein_b1476_Inner_Membrane": -365.40520261336115, "protein_b1485_Inner_Membrane": -60.27036453512312, "protein_b1486_Inner_Membrane": -108.3421285617516, "protein_b1487_Periplasm": -2397.6191293657985, "protein_b1492_Inner_Membrane": -573.5341857770638, "protein_b1528_Inner_Membrane": -532.0568355658318, "protein_b1533_Inner_Membrane": -859.9097638681912, "protein_b1587_Periplasm": 773.5611966357596, "protein_b1588_Periplasm": 535.571527299224, "protein_b1589_Periplasm": 73.46531578059374, "protein_b1590_Inner_Membrane": -178.7468363082569, "protein_b1592_Inner_Membrane": -123.7954110120591, "protein_b1599_Inner_Membrane": -161.05846450896, "protein_b1600_Inner_Membrane": -152.97160948301868, "protein_b1602_Inner_Membrane": -305.41221157183134, "protein_b1603_Inner_Membrane": -1704.6888212003666, "protein_b1605_Inner_Membrane": -480.1641479581797, "protein_b1621_Inner_Membrane": -1291.6843463147798, "protein_b1634_Inner_Membrane": -512.5208256136864, "protein_b1646_Periplasm": 199.49626443507896, "protein_b1677_Outer_Membrane": -11.005286014110947, "protein_b1711_Inner_Membrane": -367.92073616582144, "protein_b1801_Inner_Membrane": -1312.8372063046154, "protein_b1818_Inner_Membrane": -1605.0014469511991, "protein_b1819_Inner_Membrane": -68.20711580126259, "protein_b1855_Inner_Membrane": -573.0647811711281, "protein_b1857_Periplasm": -499.90227876632383, "protein_b1859_Inner_Membrane": -991.0018901305381, "protein_b1872_Periplasm": -1642.5375476891754, "protein_b1873_Inner_Membrane": 130.3926601563675, "protein_b4460_Inner_Membrane": -68.47100640437996, "protein_b1901_Periplasm": 14.131053281770726, "protein_b1907_Inner_Membrane": -917.1740479241065, "protein_b1912_Inner_Membrane": -585.9244338169879, "protein_b1981_Inner_Membrane": -307.68598869975415, "protein_b1992_Inner_Membrane": -200.6331478166474, "protein_b2010_Inner_Membrane": -243.93484093879775, "protein_b2027_Inner_Membrane": 273.5042041341048, "protein_b2035_Inner_Membrane": -1361.8204173475206, "protein_b2037_Inner_Membrane": -229.50821533636056, "protein_b2092_Inner_Membrane": -444.48350890488325, "protein_b2128_Inner_Membrane": -305.48792066032524, "protein_b2130_Inner_Membrane": -329.8877161627973, "protein_b2131_Periplasm": 3.274133789009326, "protein_b2132_Periplasm": 457.9373217777469, "protein_b2134_Periplasm": -426.73057928166725, "protein_b2148_Inner_Membrane": -138.7896799458392, "protein_b2150_Periplasm": 78.43795278350443, "protein_b2155_Outer_Membrane": 1073.1496055227087, "protein_b2156_Inner_Membrane": -475.21813385686147, "protein_b2167_Inner_Membrane": -926.6378736989818, "protein_b2170_Inner_Membrane": -244.6685543720052, "protein_b2174_Inner_Membrane": -72.7045330690367, "protein_b2197_Periplasm": 33.8525196231737, "protein_b2198_Inner_Membrane": -154.1402490879043, "protein_b2199_Inner_Membrane": -298.77165849337683, "protein_b2200_Inner_Membrane": -349.9199711391992, "protein_b2202_Inner_Membrane": 112.7955359601523, "protein_b2203_Periplasm": 137.96660139998798, "protein_b2204_Inner_Membrane": 173.90959575011308, "protein_b2205_Periplasm": 229.47656858950802, "protein_b2206_Periplasm": 225.18102816263905, "protein_b2215_Outer_Membrane": -0.0, "protein_b2223_Inner_Membrane": -2151.0849244861406, "protein_b2239_Periplasm": 58.84263587288156, "protein_b2240_Inner_Membrane": -539.1189725895746, "protein_b2254_Inner_Membrane": 105.00764403559049, "protein_b2257_Inner_Membrane": -492.7927303697211, "protein_b4544_Inner_Membrane": -125.83798022674694, "protein_b2258_Inner_Membrane": -180.2108200250919, "protein_b2276_Inner_Membrane": -329.9508608125507, "protein_b2277_Inner_Membrane": -2026.1056247514464, "protein_b2278_Inner_Membrane": -582.120553536879, "protein_b2279_Inner_Membrane": -30.99065306951919, "protein_b2280_Inner_Membrane": -226.96656807929332, "protein_b2282_Inner_Membrane": -406.4820836229934, "protein_b2288_Inner_Membrane": -128.92611191207212, "protein_b2307_Inner_Membrane": -215.62174747720474, "protein_b2308_Inner_Membrane": -101.96305084372631, "protein_b2309_Periplasm": 133.01469347030547, "protein_b2310_Periplasm": 176.74385863797585, "protein_b2328_Periplasm": 272.4978324120692, "protein_b2344_Outer_Membrane": 311.69732681898614, "protein_b2392_Inner_Membrane": -977.6509878915183, "protein_b2393_Inner_Membrane": -864.7382036883463, "protein_b2406_Inner_Membrane": -446.43443355631405, "protein_b2423_Inner_Membrane": -159.5548165496972, "protein_b2424_Inner_Membrane": -340.7601967550687, "protein_b2425_Periplasm": 293.4037042886237, "protein_b2429_Inner_Membrane": -19.592364643084746, "protein_b2435_Periplasm": -184.66906377723387, "protein_b2470_Inner_Membrane": 534.2298378415894, "protein_b2477_Outer_Membrane": -93.47044851621924, "protein_b2482_Inner_Membrane": -646.2736964520275, "protein_b2483_Inner_Membrane": -295.55114424741555, "protein_b2484_Inner_Membrane": -259.7356664837259, "protein_b2485_Inner_Membrane": -234.6917046115765, "protein_b2486_Inner_Membrane": -354.8860677767285, "protein_b2492_Inner_Membrane": -6690.745019279029, "protein_b2497_Inner_Membrane": -397.6634800929079, "protein_b2512_Outer_Membrane": -913.9666062139147, "protein_b2519_Inner_Membrane": -3328.4654152486014, "protein_b2536_Inner_Membrane": -940.4161775370152, "protein_b2558_Periplasm": 229.66749319834182, "protein_b2578_Inner_Membrane": -487.63722998686995, "protein_b2587_Inner_Membrane": -924.0741703459651, "protein_b2595_Outer_Membrane": -221.96157486680826, "protein_b2617_Outer_Membrane": -73.53781738301363, "protein_b2663_Inner_Membrane": -354.8157815236218, "protein_b2678_Inner_Membrane": 123.23881673273561, "protein_b2679_Periplasm": 181.77899140017718, "protein_b2682_Inner_Membrane": -206.48416302682867, "protein_b2683_Inner_Membrane": -18.700182409798014, "protein_b2701_Outer_Membrane": 342.4390335825033, "protein_b2702_Inner_Membrane": -59.62151224968662, "protein_b2703_Inner_Membrane": 43.37299752728936, "protein_b2715_Inner_Membrane": -423.43204035596074, "protein_b2722_Inner_Membrane": -134.8268669147891, "protein_b2723_Inner_Membrane": -4375.9793846060775, "protein_b2789_Inner_Membrane": -2228.208202483453, "protein_b2796_Inner_Membrane": -2044.6183885191947, "protein_b2801_Inner_Membrane": -215.7238660069645, "protein_b2813_Outer_Membrane": -101.36512896394025, "protein_b2817_Periplasm": -259.1260905089134, "protein_b2828_Inner_Membrane": -85.25355432488185, "protein_b2835_Inner_Membrane": -323.3532443056948, "protein_b2836_Inner_Membrane": -1564.1835729117101, "protein_b2841_Inner_Membrane": -472.7207321489612, "protein_b2882_Inner_Membrane": 62.48210351386057, "protein_b2893_Periplasm": -392.00213989767246, "protein_b2923_Inner_Membrane": -537.753740639724, "protein_b2938_Periplasm": 354.23825422641397, "protein_b2943_Inner_Membrane": -1012.362623766421, "protein_b2957_Periplasm": 418.42982004840405, "protein_b2963_Outer_Membrane": -165.46085985396473, "protein_b2964_Inner_Membrane": -1077.6854429967957, "protein_b2975_Inner_Membrane": -585.2982950384956, "protein_b2987_Inner_Membrane": -997.7026187646765, "protein_b2994_Periplasm": 242.21251284200392, "protein_b2995_Inner_Membrane": -374.63383365965825, "protein_b2996_Periplasm": 336.73768897327966, "protein_b2997_Periplasm": 199.6585380958205, "protein_b3005_Inner_Membrane": -40.36697043632526, "protein_b3006_Inner_Membrane": 17.655662450991734, "protein_b3035_Outer_Membrane": -909.6318002978828, "protein_b3040_Inner_Membrane": -693.1532969405946, "protein_b3057_Inner_Membrane": -766.6326360910032, "protein_b3059_Inner_Membrane": -439.88893267259243, "protein_b3063_Inner_Membrane": -545.3917344559549, "protein_b3089_Inner_Membrane": 12.391215554359803, "protein_b3093_Inner_Membrane": -693.6400874363899, "protein_b3116_Inner_Membrane": -1122.8563824220994, "protein_b3127_Inner_Membrane": -398.0742394270499, "protein_b3161_Inner_Membrane": -922.5805757797337, "protein_b3175_Inner_Membrane": -203.34124576014943, "protein_b3182_Periplasm": -91.64174108305605, "protein_b3196_Inner_Membrane": -117.90018927092706, "protein_b3199_Inner_Membrane": 345.1670405549186, "protein_b3200_Periplasm": 354.5153351313906, "protein_b3224_Inner_Membrane": -259.4504261044061, "protein_b3258_Inner_Membrane": -203.38509840022, "protein_b3265_Inner_Membrane": -1550.8267055426554, "protein_b3266_Inner_Membrane": 204.7279313046149, "protein_b3300_Inner_Membrane": -322.45874815919774, "protein_b3350_Inner_Membrane": -351.52787112548657, "protein_b3367_Inner_Membrane": -295.7772849018727, "protein_b3370_Inner_Membrane": -299.1339514801985, "protein_b3396_Inner_Membrane": -932.4539398940499, "protein_b3409_Inner_Membrane": -1369.8598802520034, "protein_b3415_Inner_Membrane": -1158.461365446344, "protein_b4476_Inner_Membrane": -682.456264261308, "protein_b3447_Periplasm": 407.08087681924314, "protein_b3451_Inner_Membrane": -315.64808103596613, "protein_b3452_Inner_Membrane": -77.62954899223523, "protein_b3453_Periplasm": 155.29740737257887, "protein_b3456_Inner_Membrane": -340.2421263348845, "protein_b3457_Inner_Membrane": -259.91753890288226, "protein_b3458_Periplasm": 280.9930444287878, "protein_b3460_Periplasm": -17.551788932566517, "protein_b3469_Inner_Membrane": -72.53148089712613, "protein_b3476_Periplasm": -2634.2559385261243, "protein_b3477_Inner_Membrane": -70.60334062606108, "protein_b3478_Inner_Membrane": -1.1081602228516823, "protein_b3493_Inner_Membrane": -785.6093666557946, "protein_b3496_Inner_Membrane": -464.40389010333865, "protein_b3502_Inner_Membrane": -311.5148303157212, "protein_b3528_Inner_Membrane": -221.32197147944183, "protein_b3542_Inner_Membrane": -98.07754411171817, "protein_b3543_Inner_Membrane": -122.22049713822207, "protein_b3544_Periplasm": -2785.471559896896, "protein_b3546_Inner_Membrane": 212.10835471337194, "protein_b3566_Periplasm": 266.5099550686286, "protein_b3568_Inner_Membrane": -103.87145401148764, "protein_b3571_Periplasm": 807.2803709273929, "protein_b3577_Inner_Membrane": -105.12548937622428, "protein_b3578_Inner_Membrane": -449.183192098538, "protein_b3579_Periplasm": 154.74363799754164, "protein_b3599_Inner_Membrane": -166.5380853164773, "protein_b3603_Inner_Membrane": -2166.301065166505, "protein_b3622_Inner_Membrane": -316.8861767578868, "protein_b3653_Inner_Membrane": -965.447839610063, "protein_b3654_Inner_Membrane": -640.5563011652298, "protein_b3666_Inner_Membrane": -237.87451436672495, "protein_b3679_Inner_Membrane": -250.46171989757778, "protein_b3691_Inner_Membrane": -331.1058052998168, "protein_b3705_Inner_Membrane": -616.7752504752842, "protein_b3709_Inner_Membrane": -168.1096272064874, "protein_b3714_Inner_Membrane": -814.3035098040308, "protein_b3722_Inner_Membrane": -118.02018908308901, "protein_b3726_Inner_Membrane": -435.17663969184105, "protein_b3727_Inner_Membrane": -513.484954692651, "protein_b3728_Periplasm": 66.86475247715892, "protein_b3731_Inner_Membrane": -41.75325412780559, "protein_b3736_Inner_Membrane": -210.23699582518432, "protein_b3737_Inner_Membrane": -700.2189692880913, "protein_b3738_Inner_Membrane": -165.0460934423274, "protein_b3739_Inner_Membrane": -380.95793104873275, "protein_b3747_Inner_Membrane": -1429.6074377071388, "protein_b3750_Inner_Membrane": -126.83374150398197, "protein_b3751_Periplasm": 83.70163249823266, "protein_b3784_Inner_Membrane": -235.09241976322963, "protein_b3785_Inner_Membrane": 179.24090051592484, "protein_b3792_Inner_Membrane": -312.52439851239376, "protein_b3793_Inner_Membrane": -487.37340331921104, "protein_b3816_Inner_Membrane": -653.2515953940016, "protein_b3821_Outer_Membrane": -335.9464474120632, "protein_b3823_Inner_Membrane": -240.9176742888344, "protein_b3824_Inner_Membrane": -467.9258593757415, "protein_b3835_Inner_Membrane": -1493.2993376510376, "protein_b3836_Inner_Membrane": -1029.7808716196193, "protein_b3838_Inner_Membrane": -36.70155687833215, "protein_b3839_Inner_Membrane": -261.16283101414353, "protein_b3849_Inner_Membrane": -157.05803917238205, "protein_b3875_Outer_Membrane": -183.70918484559581, "protein_b3892_Inner_Membrane": -321.48678577190253, "protein_b3893_Inner_Membrane": 91.97799905646174, "protein_b3894_Periplasm": -2048.412837050566, "protein_b3907_Inner_Membrane": -238.16631382302845, "protein_b3909_Inner_Membrane": -327.20114744435784, "protein_b3915_Inner_Membrane": -407.2285141335033, "protein_b3917_Periplasm": -446.6064321797505, "protein_b3927_Inner_Membrane": -239.610686379816, "protein_b3930_Inner_Membrane": -81.75983299113408, "protein_b3966_Outer_Membrane": 1086.9773126265236, "protein_b3981_Inner_Membrane": -733.3900999214501, "protein_b4031_Inner_Membrane": -244.39756523126024, "protein_b4032_Inner_Membrane": -327.7897822188084, "protein_b4033_Inner_Membrane": 140.90049880917493, "protein_b4034_Periplasm": -244.37391175069786, "protein_b4036_Outer_Membrane": -1425.55648718768, "protein_b4040_Inner_Membrane": -402.9232959998107, "protein_b4042_Inner_Membrane": -334.41089307533656, "protein_b4055_Periplasm": 169.68211592617584, "protein_b4067_Inner_Membrane": -1266.8567698555962, "protein_b4070_Periplasm": -83.36095153536829, "protein_b4071_Periplasm": 298.3579361812672, "protein_b4072_Periplasm": 221.25921167213332, "protein_b4073_Inner_Membrane": -321.41647538912105, "protein_b4077_Inner_Membrane": -870.2248309041523, "protein_b4086_Inner_Membrane": -72.67290907908615, "protein_b4088_Periplasm": 72.81394115793499, "protein_b4111_Inner_Membrane": -1012.6262273928506, "protein_b4115_Inner_Membrane": -757.08900807996, "protein_b4120_Inner_Membrane": -266.26182354353733, "protein_b4123_Inner_Membrane": -398.78507122198556, "protein_b4130_Inner_Membrane": -361.5612422250935, "protein_b4132_Inner_Membrane": -1080.2112762084619, "protein_b4136_Inner_Membrane": -1065.097409018381, "protein_b4138_Inner_Membrane": -328.4608420647612, "protein_b4151_Inner_Membrane": -168.29763691962117, "protein_b4152_Inner_Membrane": -267.607989257521, "protein_b4169_Periplasm": -1042.599496136292, "protein_b4193_Inner_Membrane": -543.2984042709879, "protein_b4208_Inner_Membrane": -1310.0650251892841, "protein_b4213_Periplasm": 453.4937375974756, "protein_b4227_Periplasm": 20.106266068302446, "protein_b4230_Inner_Membrane": 1.5260362805386785, "protein_b4231_Inner_Membrane": 1.6933790851394688, "protein_b4240_Inner_Membrane": -47.9929648760533, "protein_b4242_Inner_Membrane": -1526.294857044819, "protein_b4261_Inner_Membrane": -1056.861956971387, "protein_b4262_Inner_Membrane": 95.65490500115322, "protein_b4265_Inner_Membrane": -407.6575254308283, "protein_b4288_Inner_Membrane": -131.39750623239863, "protein_b4289_Inner_Membrane": -161.10069294900512, "protein_b4290_Periplasm": -35.1119884109825, "protein_b4291_Outer_Membrane": -1717.8760599439731, "protein_b4311_Outer_Membrane": -92.58977535421982, "protein_b4321_Inner_Membrane": -1186.5518298651807, "protein_b4356_Inner_Membrane": -160.96401175148526, "protein_b4392_Periplasm": -766.96893760448, "protein_b0463_lipoprotein_Inner_Membrane": -1664.3474047898467, "protein_b3265_lipoprotein_Inner_Membrane": -1634.8892251007296, "protein_b2512_lipoprotein_Outer_Membrane": -998.0291257719889, "protein_b2477_lipoprotein_Outer_Membrane": -177.5329680742934, "protein_b2595_lipoprotein_Outer_Membrane": -306.02409442488243, "protein_b2617_lipoprotein_Outer_Membrane": -157.6003369410878, "protein_b0572_lipoprotein_Outer_Membrane": -2566.3436293776954, "protein_b1677_lipoprotein_Outer_Membrane": -95.06780557218511, "protein_b1193_lipoprotein_Outer_Membrane": -117.45692859475083, "protein_b1209_lipoprotein_Outer_Membrane": 318.9567777362508, "protein_b0197_lipoprotein_Inner_Membrane": -1092.292566714011, "protein_b2813_lipoprotein_Outer_Membrane": -185.4276485220144, "protein_b2701_lipoprotein_Outer_Membrane": 258.3765140244292, "protein_b2963_lipoprotein_Outer_Membrane": -249.5233794120389, "linear_objective": -1.0}
