# Supplementary material for: COBRAme: A computational framework for genome-scale models of metabolism and gene expression
Source: PLoS Comput Biol. 2018 Jul 5;14(7):e1006302. doi: 10.1371/journal.pcbi.1006302 (PMC6049947; doi:10.1371/journal.pcbi.1006302)
Supplement: S3 File — All results outlined in the manuscript can be reproduced by following the instructions in the README. A JSON version of iJL1678b-ME is also contained in this file. Alternatively, these scripts can be found at https://github.com/coltonlloyd/cobrame_supplement. (ZIP) [file pcbi.1006302.s003.zip › S3_File/Figure_S1_shadow_prices/glucose_sweep/05.737_glucose_dual.json]

{"biomass": -219.96203942262846, "protein_biomass": -215.91602520696605, "mRNA_biomass": -219.96203942262846, "tRNA_biomass": -219.96203942262846, "rRNA_biomass": -219.96203942262846, "ncRNA_biomass": -219.96203942262846, "DNA_biomass": -219.96203942262846, "lipid_biomass": -219.96203942262846, "constituent_biomass": -219.96203942262846, "prosthetic_group_biomass": -219.96203942262846, "peptidoglycan_biomass": -219.96203942262846, "10fthf_c": -209.4639718171972, "12dgr120_c": -142.47566339059364, "12dgr140_c": -160.7291712628689, "12dgr141_c": -154.2506445388292, "12dgr160_c": -186.06642567666628, "12dgr161_c": -182.6073603037461, "12dgr180_c": -199.7474519863739, "12dgr181_c": -204.29380565823925, "12ppd__R_c": 0.000852116136104425, "12ppd__S_c": -13.5793135451602, "13dpg_c": -11.635034126708103, "14dhncoa_c": -163.33128288871103, "14glucan_c": -146.2837067289889, "15dap_c": -29.25825576023904, "1ddecg3p_c": -78.93089805550959, "1hdec9eg3p_c": -98.97087877834896, "1hdecg3p_c": -100.70041141839721, "1odec11eg3p_c": -109.83996918933241, "1odecg3p_c": -108.04409323881586, "1pyr5c_c": -21.143225812452904, "1tdec7eg3p_c": -86.80342913334614, "1tdecg3p_c": -88.53495287706336, "23dappa_c": -9.38791445029604, "23ddhb_c": 12.84847378455319, "23dhacoa_c": -137.57713154659046, "23dhb_c": 14.577800717758976, "23dhba_c": -30.673522544219654, "23dhbzs_c": -0.08009916079990949, "23dhdp_c": -24.98222930547607, "23dhmb_c": -20.50633395315007, "23dhmp_c": -29.517596255564758, "23doguln_c": -18.28248446333167, "25aics_c": -52.217372850955776, "25dkglcn_c": -19.260751608234333, "25drapp_c": -50.44549157289138, "26dap__LL_c": -29.69840897003799, "26dap__M_c": -29.737906049324856, "2agpe120_c": -92.12684015111023, "2agpe140_c": -101.25359408724788, "2agpe141_c": -98.014330725228, "2agpe160_c": -112.92663093139959, "2agpe161_c": -112.19268860768646, "2agpe180_c": -120.76273444900038, "2agpe181_c": -123.03591128493304, "2agpg120_c": -96.51290044982278, "2agpg140_c": -105.63965438596041, "2agpg141_c": -102.40039102394056, "2agpg160_c": -117.31269123011214, "2agpg161_c": -116.57874890639901, "2agpg180_c": -125.14879474771291, "2agpg181_c": -127.42197158364559, "2ahbut_c": -27.538716864559973, "2amsa_c": -8.654894305065037, "2aobut_c": -13.724346450056384, "2cpr5p_c": -58.00156949721199, "2dda7p_c": -27.451775854337594, "2ddecg3p_c": -78.65192822151784, "2ddg6p_c": -23.235980478757817, "2ddglcn_c": -21.98603484375369, "2dh3dgal_c": -21.249129051135554, "2dh3dgal6p_c": -22.498694085519972, "2dhguln_c": -21.2401565364785, "2dhp_c": -24.837910031630454, "2dmmq8_c": -844.6522341929082, "2dmmql8_c": -845.6372577700104, "2dr1p_c": -23.78779128415825, "2dr5p_c": -23.787963001805007, "2h3oppan_c": -7.657108010137852, "2hdec9eg3p_c": -98.71777667809408, "2hdecg3p_c": -100.44730936455417, "2ippm_c": -28.1594231533729, "2mahmp_c": -52.15511736690368, "2mcacn_c": -22.7179191443796, "2mcit_c": -22.718018701501013, "2me4p_c": -61.89632355256751, "2mecdp_c": -96.1263578246546, "2obut_c": -18.398112327182975, "2odec11eg3p_c": -109.56099935534066, "2odecg3p_c": -107.28782251940798, "2ohph_c": -828.059126527536, "2ombzl_c": -861.5227603521982, "2omhmbl_c": -894.9838653464944, "2ommbl_c": -894.9834792238307, "2omph_c": -861.5229824975636, "2oph_c": -828.0545907812532, "2oxpaccoa_c": -146.7218512834401, "2p4c2me_c": -134.1234827111425, "2pg_c": -10.635553108415142, "2pglyc_c": -5.940429705622474, "2sephchc_c": -56.85915798593613, "2shchc_c": -47.47167489829159, "2tdec7eg3p_c": -84.53941879563563, "2tdecg3p_c": -87.77868215765548, "2tpr3dpcoa_c": -137.14756012203603, "34hpp_c": -39.06693248561191, "35cgmp_c": -45.663152834391276, "3amac_c": -0.0, "3c2hmp_c": -28.159924114998883, "3c3hmp_c": -28.15892219174691, "3c4mop_c": -26.43054228257099, "3dhguln_c": -20.009752012219387, "3dhgulnp_c": -21.259132217766894, "3dhq_c": -27.35169471853182, "3dhsk_c": -27.41528377318183, "3hadpcoa_c": -137.57713154659046, "3hbcoa_c": -130.91419692979517, "3hcinnm_c": -28.665918117318054, "3hdcoa_c": -163.5613180095922, "3hddcoa_c": -174.4460502101203, "3hhcoa_c": -141.79657062306086, "3hhdcoa_c": -196.21551461117645, "3hocoa_c": -152.67894431632652, "3hodcoa_c": -207.09234081402283, "3hpp_c": -0.2469936899499166, "3hpppn_c": -29.654481763823632, "3htdcoa_c": -185.33078241064837, "3ig3p_c": -57.71806067915696, "3mob_c": -20.497580581463204, "3mop_c": -29.508842883877897, "3odcoa_c": -161.8281109576146, "3oddcoa_c": -172.71284315814268, "3ohcoa_c": -140.06336357108324, "3ohdcoa_c": -194.48230755919883, "3oocoa_c": -150.94573726434894, "3oodcoa_c": -205.36689399958888, "3ophb_c": -828.3020646856204, "3otdcoa_c": -183.59757535867075, "3oxdhscoa_c": -144.99117214678924, "3pg_c": -10.635391137014182, "3php_c": -8.906301229456576, "3psme_c": -41.13775728002396, "3sala_c": -11.863756565640251, "4abut_c": -17.803155596160725, "4abutn_c": -22.149336773106636, "4abz_c": -32.89683699267439, "4adcho_c": -42.03683081980762, "4ahmmp_c": -31.573182177053482, "4ampm_c": -32.82505636603071, "4c2me_c": -111.67948499372288, "4crsol_c": -0.0, "4h2opntn_c": -18.52083939089451, "4hbz_c": -31.652621130043435, "4hthr_c": -38.680794117888304, "4mhetz_c": -130.60741699399682, "4mop_c": -26.182696476484967, "4mpetz_c": -131.8584429165529, "4pasp_c": -13.61924398290904, "4per_c": -15.585362035306382, "4ppan_c": -42.443052265832044, "4ppcys_c": -68.09749229361817, "4r5au_c": -71.61939675992224, "56dura_c": -16.379789296656547, "5aizc_c": -38.60075279136981, "5aop_c": -40.23223036324861, "5aprbu_c": -71.86911367654032, "5apru_c": -60.04402445383912, "5caiz_c": -38.51718536620427, "5dglcn_c": -20.989495781194034, "5dh4dglc_c": -17.044870538965103, "5drib_c": -0.0, "5fthf_c": -209.4623554047245, "5mta_c": -21.9412872882717, "5mthf_c": -213.12816001760993, "5mtr_c": -0.2469936899499166, "5prdmbz_c": 46.754835801879956, "6hmhpt_c": -151.1623734123711, "6hmhptpp_c": -153.4243279037959, "6pgc_c": -23.235804874631693, "6pgl_c": -22.98807356430133, "8aonn_c": -78.10987566095719, "LalaDglu_c": -33.01871190831038, "LalaDgluMdap_c": -62.75451149843131, "LalaDgluMdapDala_c": -74.377376296194, "LalaLglu_c": -33.01576966647568, "N1aspmd_c": -7.411384433327085, "Nmtrp_c": -59.301887885215635, "Sfglutth_c": -47.11385990714026, "aacald_c": -0.0, "aacoa_c": -129.18098987781755, "aact_c": -13.476500643970363, "ac_c": -6.659497093622343, "acac_c": -14.075101004345195, "acald_c": -9.13296438429109, "acanth_c": -40.46778364720395, "accoa_c": -121.76735988037737, "acetol_c": 1.7333264138369684, "acg5p_c": -27.257361546842525, "acg5sa_c": -28.98550304975577, "acgam_c": -43.28955638949358, "acgam1p_c": -33.73750379278688, "acgam6p_c": -32.61985191300239, "acglc__D_c": -31.12608879084415, "acglu_c": -25.720732523642923, "acmalt_c": -55.841760937071435, "acmana_c": -31.369893925746577, "acmanap_c": -32.62002060540087, "acmum6p_c": -43.731843783015634, "acnam_c": -40.7584976541462, "acon__C_c": -18.300124438975892, "acon__T_c": -18.300124438975892, "aconm_c": -51.514019857217136, "acorn_c": -30.968053887706628, "acser_c": -18.05987825385503, "actp_c": -7.663934871009496, "ade_c": -21.69444375456967, "adn_c": -42.48535248860393, "adocbi_c": -45.238210470116165, "adocbip_c": -46.48868169329298, "adocbl_c": -1.2413321134593687, "adp_c": -44.74073329462343, "adpglc_c": -70.22284308874674, "adphep__DD_c": -2.8811472115523182, "adphep__LD_c": -2.8949486290353814, "adprib_c": -64.25233216495349, "ag_c": 0.2498673171814554, "agdpcbi_c": -91.90303879588477, "agm_c": -27.886293359139398, "ahcys_c": -50.96208609048731, "ahdt_c": -158.57558189938769, "aicar_c": -39.864947477761596, "air_c": -37.26766760054784, "akg_c": -16.073727360463188, "ala__B_c": -12.369881002973218, "ala__D_c": -11.36977684552654, "ala__L_c": -11.36776616209078, "alaala_c": -23.73997305110864, "alac__S_c": -18.527454846781705, "all__D_c": -23.706672626285123, "all6p_c": -24.956653769393995, "alltn_c": -5.440312016684235, "alltt_c": -5.6871694298751585, "allul6p_c": -24.953927265046488, "altrn_c": -21.987656411563297, "amet_c": -84.1761739471136, "ametam_c": -83.92761682037947, "amob_c": -0.0, "amp_c": -43.73604111962855, "anhgm_c": -85.76226324086313, "anhgm3p_c": -148.5124437648105, "anhgm4p_c": -160.1353085625732, "anhm_c": -42.48038134335442, "anhm3p_c": -105.23056186730179, "anhm4p_c": -116.85342666506448, "anth_c": -33.054890807404654, "ap4a_c": -90.9905858369246, "ap5a_c": -89.98902629428942, "apg120_c": -225.2262622326095, "apg140_c": -253.56112581185468, "apg141_c": -243.8433357257951, "apg160_c": -289.55887718857736, "apg161_c": -285.3658695847677, "apg180_c": -312.08854689711217, "apg181_c": -317.95347563407796, "appl_c": -15.208974941671228, "aps_c": -46.489775839181334, "ara5p_c": -21.01700864726881, "arab__L_c": -19.75389661735182, "aragund_c": -1018.454470288269, "arbt6p_c": -1.2537401780726591, "arbtn_c": 0.49739584444425095, "arbtn__fe3_c": -1.2572328617060344, "arg__L_c": -28.131866614450757, "argsuc_c": -40.49712903799758, "ascb6p_c": -21.012340953312894, "asn__L_c": -14.669912536966088, "aso3_c": -0.0, "aso4_c": 1.9811097216447175, "asp__L_c": -12.616520756240885, "aspsa_c": -15.34740166537388, "athr__L_c": -15.702014457412703, "athtp_c": -227.77199953327133, "atp_c": -45.743456521291584, "b2coa_c": -130.918077048567, "bbtcoa_c": -0.0, "betald_c": -1.9840573321381862, "bglycogen_c": -25.72890382696786, "bmoco_c": -232.99113804382498, "bmoco1gdp_c": -278.4075632188796, "bmocogdp_c": -323.82398839393426, "btal_c": -19.02447371115435, "btcoa_c": -132.64973357364306, "btn_c": -199.88143299180007, "btnso_c": -198.1528907650325, "but_c": -17.543844700170688, "butso3_c": -23.44905097235263, "ca2_c": 0.2431057998033317, "camp_c": -45.49064351904111, "cbasp_c": -14.114985034548608, "cbi_c": -0.9951731168185574, "cbl1_c": 43.00170523983824, "cbm_c": -16.623641141796895, "cbp_c": -1.5001954351163587, "cd2_c": -11.766187771806438, "cdg_c": -148.19348870836896, "cdp_c": -38.963890691843936, "cdpdddecg_c": -182.24973856668032, "cdpdhdec9eg_c": -222.32349746226228, "cdpdhdecg_c": -225.78256274235878, "cdpdodec11eg_c": -244.06788083432593, "cdpdodecg_c": -240.47612893329284, "cdpdtdec7eg_c": -194.97932148574813, "cdpdtdecg_c": -201.45784820978784, "cechddd_c": -33.112594851341534, "cenchddd_c": -32.12403120483595, "cgly_c": -29.95250784649473, "chol_c": -3.7146729735773105, "chor_c": -41.03488201997898, "chtbs6p_c": -75.90930050603384, "cinnm_c": -30.39664788038678, "cit_c": -18.300028770746724, "citr__L_c": -25.876530169258437, "ckdo_c": -70.98100169855663, "cl_c": 0.12364178142790479, "cmp_c": -37.957513677848915, "co2_c": -0.0, "coa_c": -114.3538027630062, "cobalt2_c": -0.00310181997099647, "colipa_c": 2.0107243138232893, "cpe160_c": -261.9992533517729, "cpe180_c": -283.676892339829, "cpg160_c": -266.3765073768721, "cpg180_c": -288.1208907489357, "cpgn_c": -1.008534939483909, "cpgn__un_c": 0.49739584444425095, "cph4_c": -148.44048239831886, "cpmp_c": -58.94765251731426, "cpppg3_c": -321.8795500090128, "crn_c": -0.25194390957084417, "crn__D_c": -0.25011034066372484, "crnDcoa_c": -0.019282112040398945, "crncoa_c": -0.010695223797948667, "csn_c": -15.940771104364714, "ctbt_c": -0.26939245270412376, "ctbtcoa_c": -0.019282112040398945, "ctp_c": -39.96858286683881, "cu_c": 0.2498673171814554, "cu2_c": -6.620305684902354e-05, "cyan_c": -6.155269004840251, "cynt_c": -0.4944581051476958, "cys__D_c": -21.38044298536043, "cys__L_c": -23.645563652470656, "cyst__L_c": -42.049827759369585, "cytd_c": -36.70574416919637, "dad__2_c": -45.224799715983714, "dad__5_c": -21.69429359832178, "dadp_c": -46.47407606936214, "damp_c": -45.4733217910207, "dann_c": -162.2892236348553, "datp_c": -47.47483034770358, "db4p_c": -30.761977775898842, "dc2coa_c": -163.56519812836405, "dca_c": -51.19506000798004, "dcacoa_c": -165.2992131607025, "dcamp_c": -56.08846649282273, "dcdp_c": -40.699202414909365, "dcmp_c": -39.69768579985872, "dctp_c": -41.699956693250805, "dcyt_c": -39.44916372482173, "dd2coa_c": -174.44993032889212, "ddca_c": -62.07979220850812, "ddcacoa_c": -176.18394536123057, "ddcap_c": -63.8446821063544, "dgdp_c": -46.64416556803087, "dgmp_c": -45.640055961909745, "dgslnt_c": -93.25331816925848, "dgsn_c": -45.155716653863344, "dgtp_c": -47.64491984637231, "dha_c": -11.859202293545835, "dhap_c": -13.107306848500826, "dhcinnm_c": -30.393944204229587, "dhf_c": -205.1265730806751, "dhgly_c": -67.07059648446965, "dhmpt_c": -158.3188942607416, "dhmptp_c": -158.56761784201575, "dhna_c": -49.23734232669118, "dhnpt_c": -158.32384614678827, "dhor__S_c": -13.86722665448311, "dhpmp_c": -158.57356306340634, "dhpppn_c": -31.382507850735166, "dhpt_c": -186.07050576386013, "dhptd_c": -0.0, "dhptdn_c": -0.0, "didp_c": -43.985132756308666, "dimp_c": -43.982922122438495, "din_c": -43.73440004740151, "ditp_c": -43.987438236986556, "dmbzid_c": 70.77450260933345, "dmlz_c": -102.13230805559803, "dmpp_c": -99.83235114822408, "dms_c": -0.9839743112379636, "dmso_c": -3.044457343522375e-34, "dnad_c": -137.3558089564184, "dpcoa_c": -113.09931167487206, "dscl_c": -389.54345872559423, "dtbt_c": -163.79805398248143, "dtdp_c": -46.78113509035595, "dtdp4aaddg_c": -81.89547027022344, "dtdp4addg_c": -74.2341020562255, "dtdp4d6dg_c": -72.2551466588316, "dtdp4d6dm_c": -72.25430492305401, "dtdpglu_c": -72.25560719538235, "dtdprmn_c": -74.23429869415865, "dtmp_c": -45.735268601255484, "dttp_c": -47.785827265350825, "dudp_c": -38.405548843473845, "dump_c": -39.404223075851384, "duri_c": -38.18835253526648, "dutp_c": -39.406303121815284, "dxyl_c": -47.513886510046525, "dxyl5p_c": -48.764592881959615, "e4p_c": -17.064525139262596, "eig3p_c": -31.655703254184697, "enter_c": 0.5027113566203962, "etha_c": -11.459495394713217, "ethso3_c": -13.557541645489373, "etoh_c": -10.86099337053947, "f1p_c": -24.969370707572242, "f6p_c": -24.966629206850946, "fad_c": -179.5410291942493, "fadh2_c": -181.27262366431017, "fald_c": -3.0820320959821874, "fc1p_c": -24.96172933575867, "fcl__L_c": -23.711853422143573, "fdp_c": -26.218963220636873, "fe2_c": -0.004128597504168222, "fe3_c": -1.0008521161361044, "fe3dhbzs_c": -1.2479044829843406, "fe3hox_c": -1.008534939483909, "fe3hox__un_c": 0.24869792222212547, "fecrm_c": -1.008534939483909, "fecrm__un_c": 0.49739584444425095, "feenter_c": -1.2479250657057896, "feoxam_c": -1.008534939483909, "feoxam__un_c": 0.49739584444425095, "fgam_c": -33.987841443307616, "fmn_c": -134.09818751993953, "fmnh2_c": -135.8297819900004, "for_c": -1.6041481970169842, "forcoa_c": 0.24859514383143733, "fpram_c": -35.9967181204015, "fprica_c": -42.22210198482867, "frdp_c": -298.99063766459443, "fru_c": -23.72014913119759, "frulys_c": -53.24178848800368, "frulysp_c": -54.491934398928635, "fruur_c": -20.256215835340257, "fuc__L_c": -23.723776502420257, "fum_c": -12.365262423546826, "g1p_c": -24.969555523007188, "g3p_c": -13.112930969655533, "g3pc_c": -19.2998104960067, "g3pe_c": -26.284230267201004, "g3pg_c": -30.670290565913554, "g3pi_c": -15.833516024652363, "g3ps_c": -26.224448417153337, "g6p_c": -24.966564665667562, "gagicolipa_c": 11.864146388071513, "gal_c": -23.713404669123378, "gal1p_c": -24.963973701877553, "galct__D_c": -17.045623750790938, "galctn__D_c": -21.248481164645604, "galctn__L_c": -21.98478235472083, "galt1p_c": -26.685918169515844, "galur_c": -20.259569212654636, "gam1p_c": -26.051660556287416, "gam6p_c": -25.964119915709706, "gar_c": -31.382841130154528, "garagund_c": -1044.1860696955446, "gbbtn_c": -0.25011034066372484, "gcald_c": -7.166424620463853, "gdp_c": -44.90885384496544, "gdpddman_c": -69.37836269835798, "gdpfuc_c": -71.35449165872345, "gdpmann_c": -69.37843339841484, "gdpofuc_c": -69.377071910707, "gdptp_c": -48.16760566885896, "gfgaragund_c": -1069.9102218775263, "gg4abut_c": -35.85565040097083, "ggagicolipa_c": -13.861817533095719, "ggbutal_c": -37.592160634994585, "gggagicolipa_c": -39.58714424859473, "ggptrc_c": -43.182679697705055, "ghb_c": -17.561818210409076, "gicolipa_c": 37.58980687904327, "glc__D_c": -23.71327417727628, "glcn_c": -22.9689007094382, "glcr_c": -17.045811910196782, "glcur_c": -20.25211249948328, "gln__L_c": -19.0528032941947, "glu__D_c": -18.122306525067398, "glu__L_c": -18.0525700373593, "glu1sa_c": -40.22957089525449, "glu5p_c": -19.030498024780144, "glu5sa_c": -20.89538000636688, "glucys_c": -38.45198003427862, "glx_c": -4.700609582056385, "gly_c": -6.3055145872197125, "glyald_c": -13.102850290959882, "glyb_c": -0.25194390957084417, "glyc_c": -14.83677454126119, "glyc__R_c": -9.385574654566806, "glyc2p_c": -15.838020849458282, "glyc3p_c": -15.08601738416825, "glyclt_c": -5.689489014609141, "glycogen_c": -25.729933176189625, "gmhep17bp_c": 42.11462006109877, "gmhep1p_c": 42.36525484753731, "gmhep7p_c": -28.918796283703063, "gmp_c": -43.90496216580084, "gp4g_c": -89.32254416830528, "grdp_c": -199.41149440640925, "gslnt_c": -49.47632339379366, "gsn_c": -42.391390352723384, "gthox_c": -89.53178697482305, "gthrd_c": -45.75655742726833, "gtp_c": -45.913546019960314, "gtspmd_c": -46.50562438620387, "gua_c": -21.611628112469244, "h_c": 0.24784580608602103, "h2_c": -1.4830364423625852, "h2mb4p_c": -98.104404687048, "h2o_c": -0.0, "h2o2_c": -1.7273817315145983, "h2s_c": -11.994288685318464, "hco3_c": -0.2506900692967916, "hcys__L_c": -32.662774796245834, "hdca_c": -83.84925660956426, "hdcap_c": -85.614195469242, "hdcea_c": -82.1197278594094, "hdceap_c": -83.88466282919377, "hdcoa_c": -196.22388101213184, "hdd2coa_c": -196.21939472994828, "hemeO_c": -617.6768151570819, "hg2_c": 0.25029165822040406, "hhlipa_c": 85.20561240690277, "his__L_c": -29.91235992705359, "hisp_c": -33.573440264174366, "histd_c": -33.29227061596298, "hkndd_c": -31.629381480502243, "hkntd_c": -30.640796482462584, "hlipa_c": 43.60810396124971, "hmbil_c": -322.8693768473169, "hmgth_c": -48.83858952325052, "hom__L_c": -17.3261122010413, "hphhlipa_c": 125.55339295573484, "hpyr_c": -7.656830481607108, "hqn_c": 23.713207370748155, "hx2coa_c": -141.8004507418327, "hxa_c": -28.426218393436372, "hxan_c": -20.20404408598746, "hxcoa_c": -143.53210726690872, "iasp_c": -11.13788191527942, "ichor_c": -41.0338170362916, "icit_c": -18.30021978232511, "icolipa_c": 63.33055901296016, "idon__L_c": -22.718822714399817, "idp_c": -41.21995697605514, "ile__L_c": -31.705245506218652, "imacp_c": -31.624871343966145, "imp_c": -42.22210198482867, "indole_c": -44.60511553920454, "inost_c": -0.24451498293119162, "ins_c": -40.97007374626154, "ipdp_c": -99.83235114822408, "isetac_c": -11.591001881662134, "itp_c": -42.22661809937673, "k_c": -0.25081626202695495, "kdo_c": -31.18809040616175, "kdo2lipid4_c": -422.54697925234615, "kdo8p_c": -31.40387066856305, "kdolipid4_c": -389.2755287153168, "kphphhlipa_c": 91.03058066511093, "lac__D_c": -11.117081813711378, "lac__L_c": -10.378614055192969, "lald__D_c": 1.7293269332057852, "lald__L_c": -11.85554966104768, "lcts_c": -47.42538750478308, "leu__L_c": -28.164518169054244, "lgt__S_c": -56.626773358781485, "lipa_c": 2.0107243138232893, "lipa_cold_c": 2.0107243138232893, "lipidA_c": -356.0040783201591, "lipidAds_c": -354.7535271063578, "lipidX_c": -177.9910950230773, "lipoamp_c": -156.01807747076154, "lipoate_c": -110.5268199459426, "lys__L_c": -29.506190071675857, "lyx__L_c": -19.75584656435291, "mal__D_c": -11.364655801486762, "mal__L_c": -12.365708394894451, "malcoa_c": -123.04513716758927, "malcoame_c": -156.25881943516194, "malt_c": -48.42746131589696, "malt6p_c": -48.683662116584884, "malthp_c": -170.9961479293283, "malthx_c": -146.28263893740495, "maltpt_c": -121.56912994548163, "malttr_c": -72.14211196163498, "maltttr_c": -96.85562095355832, "man_c": -23.717013113465153, "man1p_c": -24.968434262355437, "man6p_c": -24.968434262355437, "man6pglyc_c": -34.35522460771843, "mana_c": -21.98554276854604, "mdhdhf_c": -0.0, "melib_c": -47.42699284755991, "meoh_c": -0.0, "mercppyr_c": -2.983505450946601, "met__D_c": -0.0, "met__L_c": -38.9344479288102, "methf_c": -209.21444040451956, "metsox__R__L_c": -36.95607409332624, "metsox__S__L_c": -36.95551962468607, "mg2_c": 0.49483949603593763, "mi1p__D_c": -0.4957708057324063, "micit_c": -22.7211353590604, "mlthf_c": -211.43931113968137, "mmcoa__S_c": -128.4474340531169, "mmet_c": -44.95250446218506, "mn2_c": -0.004128597504168222, "mnl1p_c": -26.69595614005673, "mobd_c": -1.0037531601776302, "moco_c": -116.74959979591527, "mococdp_c": -156.2203790274611, "mocogdp_c": -162.16602497096991, "mpt_c": -115.89893005071498, "mptamp_c": -165.00798493275155, "mql8_c": -879.097976641643, "mqn8_c": -878.1129530645406, "msa_c": 0.24815053289365793, "mso3_c": -7.506609357180469, "mthgxl_c": -10.868383891489252, "mththf_c": -0.0, "n2o_c": -0.0, "n8aspmd_c": -7.411384433327085, "na1_c": 0.243721813225623, "na15dap_c": -91.49740829599527, "nac_c": -54.06906903451392, "nad_c": -145.53178131385135, "nadh_c": -147.50895405314316, "nadp_c": -146.7836290404922, "nadph_c": -149.01018538224562, "ncam_c": -81.52598782837958, "nh4_c": -3.044457343522375e-34, "ni2_c": -0.00310181997099647, "nicrnt_c": -77.84047538567638, "nmn_c": -102.29143985383143, "no_c": -0.0, "no2_c": -0.7381403243263265, "no3_c": -0.25007279466394733, "o16aund_c": -1095.636842833445, "o2_c": -0.0, "o2s_c": -0.7410165653735052, "oaa_c": -10.637474547243748, "oc2coa_c": -152.68282443509835, "occoa_c": -154.41448096017442, "ocdca_c": -91.19292191330175, "ocdcap_c": -92.95787728966066, "ocdcea_c": -92.98879382471213, "ocdceap_c": -94.7537532401772, "octa_c": -40.31032780745196, "octdp_c": -796.8985752703111, "od2coa_c": -207.088460695251, "odecoa_c": -207.0929469774346, "ohpb_c": -36.95191614143261, "op4en_c": -18.52171862816993, "orn_c": -24.3755579102484, "orot_c": -12.876956537332028, "orot5p_c": -35.898429647069754, "oxa_c": -1.850322327222128, "oxadpcoa_c": -135.8639259928147, "oxalcoa_c": -0.0, "oxam_c": -2.2180527687615634, "oxur_c": -3.46682705498764, "pa120_c": -142.77581539101587, "pa140_c": -161.98392503412342, "pa141_c": -155.5053983100837, "pa160_c": -186.3129675366922, "pa161_c": -182.85390225659572, "pa180_c": -201.00220575762842, "pa181_c": -204.5939576586615, "pac_c": -28.635748901763403, "pacald_c": -30.115130054412205, "pan4p_c": -67.85087866388847, "pant__R_c": -26.818666919353564, "pap_c": -43.925959213847, "paps_c": -47.85275115439284, "pdx5p_c": -152.0361031374878, "pe120_c": -154.9364413830048, "pe140_c": -174.14455102611234, "pe141_c": -167.66602430207263, "pe160_c": -198.53601003551447, "pe161_c": -195.0769446625943, "pe180_c": -212.20822997878508, "pe181_c": -216.75458365065043, "pep_c": -10.63712026806703, "pg120_c": -159.38043979211153, "pg140_c": -178.58854943521908, "pg141_c": -172.11002271117934, "pg160_c": -202.91326396779002, "pg161_c": -199.45419868769352, "pg180_c": -217.60683015872408, "pg181_c": -221.19858205975717, "pgp120_c": -159.6302685924276, "pgp140_c": -178.83837823553512, "pgp141_c": -172.3598515114954, "pgp160_c": -203.16309276810605, "pgp161_c": -199.70402748800956, "pgp180_c": -217.85665895904012, "pgp181_c": -221.4484108600732, "phaccoa_c": -144.74402274267018, "phe__L_c": -42.824902472624785, "pheme_c": -318.9367801070919, "phhlipa_c": 83.95506551073368, "phom_c": -18.648413662203478, "phphhlipa_c": 124.30444416735016, "phpyr_c": -40.84352643869761, "phthr_c": -38.93075881832873, "pi_c": -0.25056903275417763, "pmtcoa_c": -197.95340976228673, "pnto__R_c": -41.1908219332236, "poaac_c": -0.0, "ppa_c": -13.119161480753856, "ppal_c": -14.846449202203306, "ppap_c": -14.120170156703017, "ppbng_c": -80.71451850203142, "ppcoa_c": -128.22066997038576, "ppgpp_c": -45.16090241934213, "pphn_c": -41.03720858029418, "ppi_c": -0.2512453017051456, "ppp9_c": -318.43632000284504, "pppg9_c": -321.38438933704543, "pppi_c": -1.2525733619079595, "pppn_c": -31.38521152689236, "pram_c": -24.02345350020113, "pran_c": -58.037232509180996, "prbamp_c": -70.41409439002618, "prbatp_c": -70.45743822973111, "preq0_c": -153.00036428851095, "preq1_c": -154.2852699269103, "prfp_c": -70.37415004594037, "prlp_c": -70.37415004594037, "pro__L_c": -22.991879118778265, "progly_c": -29.298823312802337, "prpp_c": -23.269411155423025, "ps120_c": -155.1748253257179, "ps140_c": -174.38293496882542, "ps141_c": -167.9044082447857, "ps160_c": -198.70757483685088, "ps161_c": -195.2485094639307, "ps180_c": -212.4466139214982, "ps181_c": -216.99296759336355, "psclys_c": -53.240218827846185, "pser__L_c": -10.885143906352688, "ptrc_c": -24.127487611976704, "pyam5p_c": -152.03329402635566, "pydam_c": -150.78141983737845, "pydx_c": -149.05634969370044, "pydx5p_c": -150.3076283204181, "pydxn_c": -150.78425596756043, "pyr_c": -9.386850309404707, "q8_c": -927.4564905199933, "q8h2_c": -928.4476704715273, "quin_c": -28.833175845651585, "quln_c": -53.46733394608461, "r15bp_c": -22.257104814296994, "r1p_c": -21.023464983018286, "r5p_c": -21.014149947673975, "ragund_c": -1011.0424829784055, "rbflvrd_c": -134.3807366964369, "rbl__L_c": -19.762059505391687, "rdmbzi_c": 47.005872382869825, "rephaccoa_c": -146.7218512834401, "rhcys_c": -29.267792492165533, "rib__D_c": -20.764907104766916, "ribflv_c": -132.649142226376, "rml_c": -23.712628493624198, "rml1p_c": -24.96101760671415, "rmn_c": -23.706573027265797, "ru5p__D_c": -21.011919093974544, "ru5p__L_c": -21.011919093974544, "s17bp_c": -30.16942249081355, "s7p_c": -28.91650624207798, "sarcs_c": -11.11607144940402, "sbt6p_c": -26.683875643602995, "sbzcoa_c": -163.5805409132221, "scl_c": -397.20006221617507, "sel_c": 0.7302593801938391, "seln_c": -5.947174424414879, "selnp_c": -29.64982057954027, "ser__D_c": -10.632562312421356, "ser__L_c": -10.634647369043563, "seramp_c": -55.883944691872394, "sheme_c": -407.33365865572387, "skm_c": -29.393994308849255, "skm5p_c": -30.643537511560137, "sl26da_c": -43.0413379195029, "sl2a6o_c": -41.06233648015441, "slnt_c": -0.25371493104412457, "so2_c": -0.0, "so3_c": -6.402690589630314, "so4_c": -0.24791762658106364, "spmd_c": 0.2498700054376789, "stcoa_c": -208.81763460303438, "suc6p_c": -48.68586168072905, "sucarg_c": -42.47482332956683, "sucbz_c": -47.47126304914715, "succ_c": -13.353847421586487, "succoa_c": -128.44988539261593, "sucglu_c": -31.406024403063572, "sucgsa_c": -32.88775999085575, "suchms_c": -31.46555068067543, "sucorn_c": -34.852911898690486, "sucsal_c": -15.824270303705875, "sulfac_c": -9.125186843254667, "tag6p__D_c": -24.966373445582022, "tagdp__D_c": -26.21928969431759, "tagur_c": -20.2554156609108, "tartr__D_c": -10.635524700231882, "tartr__L_c": -10.63834504433873, "taur_c": -3.436000399820257, "tcynt_c": -0.0, "td2coa_c": -185.3346625294202, "tdcoa_c": -187.06867756175865, "tdecoa_c": -185.33914881160376, "thdp_c": -26.966130076691847, "thf_c": -207.10681731013014, "thm_c": -182.28079755029987, "thmmp_c": -183.5307032303625, "thmnp_c": -160.30298076613684, "thmpp_c": -183.528828961352, "thptdn_c": -0.0, "thr__L_c": -18.39785988172377, "thym_c": -20.94394982789752, "thymd_c": -44.483954702097535, "tma_c": -0.7361285051519426, "tmao_c": -0.0, "tre_c": -48.43122642888417, "tre6p_c": -48.68113710888599, "trp__L_c": -54.49133102303133, "tsul_c": -0.0, "ttdca_c": -71.68382542957382, "ttdcap_c": -73.44873692790816, "ttdcea_c": -69.95230558022817, "ttdceap_c": -71.71721318419095, "tungs_c": -0.0, "tyr__L_c": -41.048073545225705, "u23ga_c": -213.1615996440619, "u3aga_c": -145.287981678089, "u3hga_c": -138.62653600007437, "uLa4fn_c": -1097.242191397769, "uLa4n_c": -1095.6371050406449, "uaagmda_c": -1266.3947221494952, "uaccg_c": -81.41250334976897, "uacgam_c": -70.93802014600732, "uacmam_c": -70.96238965306831, "uacmamu_c": 34.21458198110297, "uagmda_c": -1231.877534873618, "uama_c": -95.7509801113928, "uamag_c": -116.42920560700311, "uamr_c": -83.41113175047032, "udcpdp_c": -1095.640721994265, "udcpp_c": -1095.6413998560133, "udp_c": -36.670237120408416, "udpLa4fn_c": -38.271465468621365, "udpLa4n_c": -35.66826843138064, "udpLa4o_c": -33.689425754484525, "udpg_c": -62.14816015410492, "udpgal_c": -62.14816015410492, "udpgalfur_c": -62.14805646220519, "udpglcur_c": -35.6684017696887, "ugmd_c": -147.1656322236236, "ugmda_c": -171.90238664952193, "um4p_c": -158.53414272773784, "ump_c": -35.666270666627774, "unaga_c": -1130.9141275810216, "unagamu_c": -1060.2763418694722, "unagamuf_c": -1095.6379085250185, "uppg3_c": -322.8693699657063, "ura_c": -14.648347661066468, "uracp_c": -16.376444258279044, "urate_c": -15.903130128950082, "urdglyc_c": -5.197258518259881, "urea_c": -3.757301526444043, "uri_c": -35.41774859159079, "utp_c": -37.67492929540329, "val__L_c": -22.481336939009196, "xan_c": -17.630214817306804, "xdp_c": -40.65261406785513, "xmp_c": -40.65040343398496, "xtp_c": -40.65491954853302, "xtsn_c": -38.41236575951029, "xu5p__D_c": -21.011919093974544, "xu5p__L_c": -21.011286797050058, "xyl__D_c": -19.755184551470375, "xylu__D_c": -19.762059505391687, "xylu__L_c": -19.761918523587465, "zn2_c": -0.004128597504168222, "12ppd__R_e": -0.0, "12ppd__S_e": -13.578461429024095, "14glucan_e": -145.27805571447237, "15dap_e": -0.0, "23camp_e": -42.2416568994921, "23ccmp_e": -36.4584575289155, "23cgmp_e": -42.141747436886995, "23cump_e": -35.17046195130992, "23dappa_e": -9.139216528073915, "26dap__M_e": -28.737053933188754, "2ddglcn_e": -21.739889968017085, "34dhpac_e": -0.0, "3amp_e": -42.240479553797265, "3cmp_e": -36.45728018322067, "3gmp_e": -42.14057009119216, "3hcinnm_e": -28.413773569244718, "3hpp_e": -0.0, "3hpppn_e": -29.402337215750297, "3ump_e": -35.16928460561508, "4abut_e": -17.55398381999025, "4hoxpacd_e": -0.0, "5dglcn_e": -20.74000183818532, "5mtr_e": -0.0, "LalaDglu_e": -32.76950595448881, "LalaDgluMdap_e": -61.75419400766195, "LalaDgluMdapDala_e": -73.37381098960702, "LalaLglu_e": -32.766563712654104, "ac_e": -6.412503403672426, "acac_e": -13.819141962426974, "acald_e": -9.13296438429109, "acgal_e": -0.000852116136104425, "acgal1p_e": -0.0, "acgam_e": -31.365287439814363, "acgam1p_e": -31.36443532367826, "acmana_e": -31.362910453057015, "acmum_e": -42.479012385843106, "acnam_e": -40.50968526793712, "acolipa_e": -0.0, "acser_e": -18.063283793892513, "ade_e": -21.44425644925385, "adn_e": -42.24081495120778, "adocbl_e": -0.0, "ag_e": -0.0, "agm_e": -27.64413424222643, "akg_e": -15.822327044920454, "ala__B_e": -12.117334874714095, "ala__D_e": -11.117230717267416, "ala__L_e": -11.120772472140864, "alaala_e": -22.737417482333107, "all__D_e": -22.707489773576594, "alltn_e": -5.191976200672597, "amp_e": -42.2406172966828, "anhgm_e": -86.51130127292463, "arab__L_e": -19.504236638917067, "arbt_e": -0.0, "arbtn_e": -0.0, "arbtn__fe3_e": -0.0, "arg__L_e": -27.886321897271895, "ascb__L_e": -19.757730681383666, "asn__L_e": -14.420310414985718, "aso3_e": -0.0, "asp__L_e": -12.367822834018758, "btn_e": -199.63273506957793, "but_e": -17.28788565825247, "butso3_e": -22.448723891183597, "ca2_e": -0.0, "cbi_e": -0.0, "cbl1_e": -0.0, "cd2_e": -11.76205917430227, "cgly_e": -28.949492854996095, "chol_e": -3.4662944713543373, "chtbs_e": -74.65435286079497, "cit_e": -17.801428145929293, "cl_e": -0.0, "cm_e": -0.0, "cmp_e": -36.4574179261062, "co2_e": -0.0, "cobalt2_e": -0.0, "colipa_e": -0.0, "colipap_e": -0.0, "cpgn_e": -0.0, "cpgn__un_e": -0.0, "crn_e": -0.0, "crn__D_e": -0.0, "csn_e": -15.692098588234092, "cu_e": -0.0, "cu2_e": -0.0, "cyan_e": -0.0, "cynt_e": -0.24542934001798816, "cys__D_e": -20.379590869224323, "cys__L_e": -22.64471153633455, "cytd_e": -36.45610283752583, "dad__2_e": -44.97495614600258, "damp_e": -44.9747584914776, "dca_e": -48.939469847712225, "dcmp_e": -39.19912250031562, "dcyt_e": -39.1993201548406, "ddca_e": -63.82303075711628, "dgmp_e": -44.90503413521766, "dgsn_e": -44.90371904663729, "dha_e": -11.858350177409731, "dimp_e": -43.48371752875582, "din_e": -43.48240244017545, "dms_e": -0.9878979219384241, "dmso_e": -0.0, "dopa_e": -0.0014091296201383537, "doxrbcn_e": -0.0, "dtmp_e": -44.235628459007366, "dump_e": -37.93831131076037, "duri_e": -37.93850896528535, "eca4colipa_e": -0.0, "enlipa_e": -13.470306096761702, "enter_e": -0.0, "etha_e": -13.474723324603284, "ethso3_e": -12.55721456432034, "etoh_e": -10.86099337053947, "f6p_e": -24.464569776634377, "fald_e": -3.0820320959821874, "fe2_e": -0.0, "fe3_e": -0.0, "fe3dcit_e": -36.35097012356275, "fe3dhbzs_e": -0.0, "fe3hox_e": -0.0, "fe3hox__un_e": -0.0, "fecrm_e": -0.0, "fecrm__un_e": -0.0, "feenter_e": -0.0, "feoxam_e": -0.0, "feoxam__un_e": -0.0, "for_e": -1.483377531606478, "fru_e": -23.71428460501026, "frulys_e": -52.99276486824509, "fruur_e": -20.00382176189399, "fuc__L_e": -23.475051966720287, "fum_e": -11.86863214955825, "fusa_e": -0.0, "g1p_e": -23.71139222286852, "g3pc_e": -18.29987927638998, "g3pe_e": -28.308308129638927, "g3pg_e": -29.670359346296834, "g3pi_e": -14.833584805035644, "g3ps_e": -25.224517197536617, "g6p_e": -24.464505235450993, "gal_e": -23.46189829409889, "gal__bD_e": -23.464255897877315, "gal1p_e": -23.462861912010275, "galct__D_e": -16.799296216700757, "galctn__D_e": -20.999313263251796, "galctn__L_e": -21.736298623757744, "galt_e": -25.431373495652014, "galur_e": -20.00908527745315, "gam_e": -24.707009763365853, "gam6p_e": -25.462060485493136, "gbbtn_e": -0.0, "gdp_e": -0.0, "glc__D_e": -23.71042860495713, "glcn_e": -22.72270304027487, "glcr_e": -16.796447832114918, "glcur_e": -20.002565763047844, "glcur1p_e": -20.00171364691174, "gln__L_e": -18.051945624382764, "glu__L_e": -17.805447487304523, "gly_e": -6.058520897269796, "glyald_e": -13.100880161533652, "glyb_e": -0.0, "glyc_e": -14.83677454126119, "glyc__R_e": -9.136210576484944, "glyc2p_e": -14.83808962984156, "glyc3p_e": -14.83339620004654, "glyclt_e": -5.443612673361453, "gmp_e": -42.140707834077695, "gsn_e": -42.139392745497325, "gthox_e": -0.0, "gthrd_e": -46.75609748940454, "gtp_e": -0.0011800032087683444, "gua_e": -21.61228873943849, "h_e": -0.0, "h2_e": -1.4830364423625852, "h2o_e": -0.0, "h2o2_e": -0.0, "h2s_e": -0.0, "hacolipa_e": -85.61962375712555, "halipa_e": -85.61962375712555, "hdca_e": -85.61841190015261, "hdcea_e": -83.88887921369252, "hg2_e": -0.0, "his__L_e": -29.66016961107778, "hom__L_e": -17.576194820906718, "hxa_e": -28.18648582318255, "hxan_e": -20.203191969851353, "idon__L_e": -22.469328771391105, "ile__L_e": -31.459035036921236, "imp_e": -40.72174750317137, "indole_e": -44.36021225886561, "inost_e": -0.0, "ins_e": -40.721945157696354, "isetac_e": -10.590674800493103, "k_e": -0.0, "kdo2lipid4_e": -424.6718832063409, "lac__D_e": -10.867266542787023, "lac__L_e": -10.128798784268614, "lcts_e": -47.17334245557256, "leu__L_e": -27.918307699756827, "lipa_e": -0.0, "lipa_cold_e": -0.0, "lipoate_e": -110.27812202372048, "lys__L_e": -29.256598689603873, "lyx__L_e": -19.50690212715168, "mal__D_e": -10.868025527498187, "mal__L_e": -11.869078120905874, "malt_e": -47.42074489030996, "malthx_e": -145.27592251181795, "maltpt_e": -120.56241351989463, "malttr_e": -71.13539553604798, "maltttr_e": -95.8489045279713, "man_e": -23.71132411001158, "man6p_e": -24.466374832138868, "manglyc_e": -33.10110007509331, "melib_e": -47.17818733707197, "meoh_e": -0.0, "met__D_e": -0.0, "met__L_e": -37.93371651951394, "metsox__R__L_e": -35.955221977190135, "metsox__S__L_e": -35.95466750854996, "mg2_e": -0.0, "mincyc_e": -0.0, "minohp_e": -0.0003278870726639194, "mmet_e": -44.7027063152985, "mn2_e": -0.0, "mnl_e": -25.442092514535286, "mobd_e": -0.0, "mso3_e": -6.5062822760114365, "n2o_e": -0.0, "na1_e": -0.0, "nac_e": -54.068216918377814, "nh4_e": -0.0, "ni2_e": -0.0, "nmn_e": -102.29143985383143, "no_e": -0.0, "no2_e": -0.48853904153583844, "no3_e": -0.0, "novbcn_e": -0.0, "o16a4colipa_e": -0.0, "o2_e": -0.0, "o2s_e": -0.0, "ocdca_e": -92.45892505500642, "ocdcea_e": -94.73210189093909, "octa_e": -38.05473764718415, "orn_e": -24.128154691543553, "orot_e": -12.380326263343452, "pacald_e": -29.86643213219008, "peamn_e": -29.86784126181022, "phe__L_e": -42.575463559641726, "pheme_e": -319.93792909003383, "pi_e": -0.0, "pnto__R_e": -40.946342679956835, "ppa_e": -12.87339260432002, "ppal_e": -14.845597086067203, "pppn_e": -31.133404979586697, "ppt_e": -1.4839381591389018, "pro__L_e": -22.748131416177067, "progly_e": -28.295808321303703, "psclys_e": -52.991195208087596, "pser__L_e": -10.392247481081345, "ptrc_e": -23.878902009973988, "pydam_e": -150.78056772124233, "pydx_e": -149.05549757756432, "pydxn_e": -150.7834038514243, "pyr_e": -9.138152387182581, "quin_e": -28.83232372951548, "r5p_e": -19.767039340638757, "rfamp_e": -0.0, "rib__D_e": -19.765724252058387, "rmn_e": -23.45762859006457, "sbt__D_e": -25.43095180956405, "sel_e": -0.0, "ser__D_e": -10.380016184162233, "ser__L_e": -10.390932392500975, "skm_e": -29.14491592670319, "slnt_e": -0.0, "so2_e": -0.0, "so3_e": -0.0015484978579620003, "so4_e": -0.0, "spmd_e": -0.0, "succ_e": -12.857217147597911, "sucr_e": -47.43303028355652, "sulfac_e": -8.124859762085634, "tartr__D_e": -9.890402979292661, "tartr__L_e": -10.148669921077072, "taur_e": -2.4325120397633553, "tcynt_e": -0.0, "thm_e": -181.2808334633045, "thr__L_e": -18.154144905181187, "thrp_e": -18.155459993761557, "thym_e": -0.0, "thymd_e": -44.234313370426996, "tma_e": -0.9838106666941012, "tmao_e": -0.0, "tre_e": -47.42750893566694, "trp__L_e": -54.24284018330318, "tsul_e": -0.0, "ttdca_e": -72.94978469325392, "ttdcea_e": -69.71052133123406, "ttrcyc_e": -0.0, "tungs_e": -0.0, "tym_e": -0.0014091296201383537, "tyr__L_e": -40.798634632242646, "tyrp_e": -40.799949720823015, "uacgam_e": -66.53460056386366, "udpacgal_e": -35.1701652401854, "udpg_e": -58.881557463053916, "udpgal_e": -58.63302715219567, "udpglcur_e": -55.17187888709714, "ump_e": -35.16942234850062, "ura_e": -14.39885097412414, "urea_e": -3.7553313970178133, "uri_e": -35.1696200030256, "val__L_e": -22.232400871289396, "xan_e": -17.6293627011707, "xmp_e": -38.16403951642012, "xtsn_e": -38.16272442783975, "xyl__D_e": -19.506430384113944, "xylu__L_e": -19.513112742190472, "zn2_e": -0.0, "12dgr120_p": -142.47481127445752, "12dgr140_p": -160.72831914673282, "12dgr141_p": -154.24979242269308, "12dgr160_p": -186.06557356053017, "12dgr161_p": -182.60650818761, "12dgr180_p": -199.74659987023782, "12dgr181_p": -204.29295354210316, "12ppd__R_p": -0.0, "12ppd__S_p": -13.578461429024095, "14glucan_p": -145.28483688003686, "15dap_p": 3.044457343522375e-34, "1agpe120_p": -92.12538834948037, "1agpe140_p": -101.252142285618, "1agpe141_p": -98.01287892359815, "1agpe160_p": -113.9207694925167, "1agpe161_p": -112.19123680605661, "1agpe180_p": -120.7612826473705, "1agpe181_p": -123.03445948330318, "1agpg120_p": -93.48743956613828, "1agpg140_p": -102.61419350227591, "1agpg141_p": -99.37493014025605, "1agpg160_p": -115.2828207091746, "1agpg161_p": -113.55328802271451, "1agpg180_p": -122.12333386402841, "1agpg181_p": -124.39651069996108, "1ddecg3p_p": -78.65047641988798, "1hdec9eg3p_p": -98.71632487646421, "1hdecg3p_p": -100.4458575629243, "1odec11eg3p_p": -109.5595475537108, "1odecg3p_p": -107.28637071777813, "1tdec7eg3p_p": -84.53796699400576, "1tdecg3p_p": -87.77723035602563, "23camp_p": -42.2416568994921, "23ccmp_p": -36.4584575289155, "23cgmp_p": -42.141747436886995, "23cump_p": -35.17046195130992, "23dappa_p": -9.139216528073915, "26dap__M_p": -28.737053933188754, "2agpe120_p": -92.12538834948037, "2agpe140_p": -101.252142285618, "2agpe141_p": -98.01287892359815, "2agpe160_p": -112.92517912976973, "2agpe161_p": -112.19123680605661, "2agpe180_p": -120.7612826473705, "2agpe181_p": -123.03445948330318, "2agpg120_p": -96.51144864819291, "2agpg140_p": -105.63820258433056, "2agpg141_p": -102.3989392223107, "2agpg160_p": -117.31123942848227, "2agpg161_p": -116.57729710476916, "2agpg180_p": -125.14734294608306, "2agpg181_p": -127.42051978201573, "2ddecg3p_p": -78.65047641988798, "2ddglcn_p": -21.739889968017085, "2hdec9eg3p_p": -98.71632487646421, "2hdecg3p_p": -100.4458575629243, "2odec11eg3p_p": -109.5595475537108, "2odecg3p_p": -107.28637071777813, "2tdec7eg3p_p": -84.53796699400576, "2tdecg3p_p": -87.77723035602563, "34dhpac_p": -0.0, "3amp_p": -42.240479553797265, "3cmp_p": -36.45728018322067, "3gmp_p": -42.14057009119216, "3hcinnm_p": -28.413773569244718, "3hpp_p": -0.0, "3hpppn_p": -29.402337215750297, "3ump_p": -35.16928460561508, "4abut_p": -17.55398381999025, "4hoxpacd_p": -0.0, "5dglcn_p": -20.74000183818532, "5mtr_p": -0.0, "LalaDglu_p": -32.76950595448881, "LalaDgluMdap_p": -61.75419400766195, "LalaDgluMdapDala_p": -73.37381098960702, "LalaLglu_p": -32.766563712654104, "ac_p": -6.412503403672426, "acac_p": -13.819141962426974, "acald_p": -9.13296438429109, "acgal_p": -0.000852116136104425, "acgal1p_p": -0.0, "acgam_p": -31.365287439814363, "acgam1p_p": -31.36443532367826, "acmana_p": -31.362910453057015, "acmum_p": -42.479012385843106, "acnam_p": -40.50968526793712, "acolipa_p": 1.0014696655064361, "acser_p": -18.063283793892513, "ade_p": -21.44425644925385, "adn_p": -42.23930220810243, "adocbl_p": -0.24615899664081128, "agm_p": -27.64413424222643, "akg_p": -15.822327044920454, "ala__B_p": -12.117334874714095, "ala__D_p": -11.117230717267416, "ala__L_p": -11.120772472140864, "alaala_p": -22.737417482333107, "all__D_p": -22.707489773576594, "alltn_p": -5.191976200672597, "amp_p": -42.2406172966828, "anhgm_p": -86.51130127292463, "anhgm3p_p": -148.26428243540943, "anhgm4p_p": -159.88389941735448, "arab__L_p": -19.504236638917067, "arbt_p": -0.0, "arbtn_p": 0.24869792222212547, "arbtn__fe3_p": -0.24869792222212547, "arg__L_p": -27.886321897271895, "ascb__L_p": -19.757730681383666, "asn__L_p": -14.420310414985718, "aso3_p": -0.0, "asp__L_p": -12.367822834018758, "btn_p": -199.63273506957793, "but_p": -17.28788565825247, "butso3_p": -22.448723891183597, "ca2_p": -3.044457343522375e-34, "cbi_p": -0.0, "cbl1_p": -0.24615899664081128, "cd2_p": -11.76205917430227, "cgly_p": -28.949492854996095, "chol_p": -3.4662944713543373, "chtbs_p": -74.65435286079497, "cit_p": -17.801428145929293, "cl_p": 3.044457343522375e-34, "clpn120_p": -305.9460193135816, "clpn140_p": -342.3371588373438, "clpn141_p": -329.3801053892644, "clpn160_p": -393.01166766493856, "clpn161_p": -386.0935369190982, "clpn180_p": -420.3737202843538, "clpn181_p": -429.4664276280845, "cm_p": -0.0, "cmp_p": -36.4574179261062, "co2_p": -0.0, "cobalt2_p": -3.044457343522375e-34, "colipa_p": 1.0014696655064361, "colipap_p": 1.0014696655064361, "cpgn_p": -0.0, "cpgn__un_p": 0.24869792222212547, "crn_p": 3.044457343522375e-34, "crn__D_p": -3.044457343522375e-34, "csn_p": -15.692098588234092, "ctbt_p": -0.025644750102925894, "cu_p": 3.044457343522375e-34, "cu2_p": -3.044457343522375e-34, "cyan_p": 3.044457343522375e-34, "cynt_p": -0.24542934001798816, "cys__D_p": -20.379590869224323, "cys__L_p": -22.64471153633455, "cytd_p": -36.45610283752583, "dad__2_p": -44.97344340289723, "damp_p": -44.9747584914776, "dca_p": -48.939469847712225, "dcmp_p": -39.19912250031562, "dcyt_p": -39.19780741173525, "ddca_p": -63.821996992153956, "dgmp_p": -44.90503413521766, "dgsn_p": -44.90371904663729, "dha_p": -11.858350177409731, "dimp_p": -43.48371752875582, "din_p": -43.48240244017545, "dms_p": -0.9878979219384241, "dmso_p": -3.044457343522375e-34, "dopa_p": -0.0014091296201383537, "doxrbcn_p": -0.0, "dtmp_p": -44.235628459007366, "dump_p": -37.93831131076037, "duri_p": -37.93699622218, "eca2und_p": -1095.6391067047382, "eca3und_p": -1095.638985985775, "eca4colipa_p": 1.0014696655064361, "eca4und_p": -1095.6388652668115, "enlipa_p": -12.468836431255266, "enter_p": 0.2509548865314301, "etha_p": -13.474723324603284, "ethso3_p": -12.55721456432034, "etoh_p": -10.86099337053947, "f6p_p": -24.464569776634377, "fald_p": -3.0820320959821874, "fe2_p": -3.044457343522375e-34, "fe3_p": -3.044457343522375e-34, "fe3dcit_p": -36.60159761644836, "fe3dhbzs_p": -0.24624851545761883, "fe3hox_p": -0.0, "fe3hox__un_p": -0.0, "fecrm_p": -0.0, "fecrm__un_p": 0.24869792222212547, "feenter_p": -0.24626909817906767, "feoxam_p": -0.0, "feoxam__un_p": 0.24869792222212547, "for_p": -1.483377531606478, "fru_p": -23.71428460501026, "frulys_p": -52.99276486824509, "fruur_p": -20.00382176189399, "fuc__L_p": -23.475051966720287, "fum_p": -11.86863214955825, "fusa_p": -0.0, "g1p_p": -23.71139222286852, "g3pc_p": -18.29987927638998, "g3pe_p": -28.308308129638927, "g3pg_p": -29.670359346296834, "g3pi_p": -14.833584805035644, "g3ps_p": -25.224517197536617, "g6p_p": -24.464505235450993, "gal_p": -23.46189829409889, "gal__bD_p": -23.464255897877315, "gal1p_p": -23.462861912010275, "galct__D_p": -16.799296216700757, "galctn__D_p": -20.999313263251796, "galctn__L_p": -21.736298623757744, "galt_p": -25.431373495652014, "galur_p": -20.00908527745315, "gam_p": -24.707009763365853, "gam6p_p": -25.462060485493136, "gbbtn_p": 3.044457343522375e-34, "gdp_p": 3.044457343522375e-34, "glc__D_p": -23.71042860495713, "glcn_p": -22.72270304027487, "glcr_p": -16.796447832114918, "glcur_p": -20.002565763047844, "glcur1p_p": -20.00171364691174, "gln__L_p": -18.051945624382764, "glu__L_p": -17.805447487304523, "gly_p": -6.058520897269796, "glyald_p": -13.100880161533652, "glyb_p": -0.0, "glyc_p": -14.83677454126119, "glyc__R_p": -9.136210576484944, "glyc2p_p": -14.83808962984156, "glyc3p_p": -14.83339620004654, "glyclt_p": -5.443612673361453, "gmp_p": -42.140707834077695, "gsn_p": -42.139392745497325, "gthox_p": 3.044457343522375e-34, "gthrd_p": -46.75609748940454, "gtp_p": -0.0011800032087683444, "gua_p": -21.61077599633314, "h_p": -0.0, "h2_p": -1.4830364423625852, "h2o_p": -0.0, "h2o2_p": -0.0, "h2s_p": 3.044457343522375e-34, "hdca_p": -85.61737813519028, "hdcea_p": -83.88784544873019, "hg2_p": -0.0, "his__L_p": -29.66016961107778, "hom__L_p": -17.576194820906718, "hxa_p": -28.18648582318255, "hxan_p": -20.203191969851353, "idon__L_p": -22.469328771391105, "ile__L_p": -31.459035036921236, "imp_p": -40.72174750317137, "indole_p": -44.36021225886561, "inost_p": -0.0, "ins_p": -40.720432414591, "isetac_p": -10.590674800493103, "k_p": -3.044457343522375e-34, "kdo2lipid4_p": -423.54742815897544, "lac__D_p": -10.867266542787023, "lac__L_p": -10.128798784268614, "lcts_p": -47.17334245557256, "leu__L_p": -27.918307699756827, "lipa_p": 1.0014696655064361, "lipa_cold_p": 1.0014696655064361, "lipoate_p": -110.27812202372048, "lys__L_p": -29.256598689603873, "lyx__L_p": -19.50690212715168, "mal__D_p": -10.868025527498187, "mal__L_p": -11.869078120905874, "malt_p": -47.427526055874445, "malthx_p": -145.28270367738244, "maltpt_p": -120.56919468545912, "malttr_p": -71.14217670161247, "maltttr_p": -95.85568569353579, "man_p": -23.71132411001158, "man6p_p": -24.466374832138868, "manglyc_p": -33.10110007509331, "melib_p": -47.17818733707197, "meoh_p": -0.0, "met__D_p": -0.0, "met__L_p": -37.93371651951394, "metsox__R__L_p": -35.955221977190135, "metsox__S__L_p": -35.95466750854996, "mg2_p": -3.044457343522375e-34, "mincyc_p": -0.0, "minohp_p": -0.0011800032087683444, "mmet_p": -44.7027063152985, "mn2_p": -3.044457343522375e-34, "mnl_p": -25.442092514535286, "mobd_p": -0.0, "mso3_p": -6.5062822760114365, "murein3p3p_p": -296.5296461321237, "murein3px3p_p": -296.52879401598756, "murein3px4p_p": -308.15094627011, "murein4p3p_p": -308.14926311406873, "murein4p4p_p": -319.7688800960138, "murein4px4p_p": -319.77056325205507, "murein4px4p4p_p": -479.65554393071443, "murein4px4px4p_p": -479.6572270867557, "murein5p3p_p": -319.2662114983207, "murein5p4p_p": -330.88582848026573, "murein5p5p_p": -342.00591352458093, "murein5p5p5p_p": -513.0098080765489, "murein5px3p_p": -319.26960293176097, "murein5px4p_p": -330.887511636307, "murein5px4px4p_p": -490.77417547100765, "n2o_p": -0.0, "na1_p": 3.044457343522375e-34, "nac_p": -54.068216918377814, "nh4_p": -3.044457343522375e-34, "ni2_p": -3.044457343522375e-34, "nmn_p": -102.29143985383143, "no_p": -0.0, "no2_p": -0.48853904153583844, "no3_p": -0.0, "novbcn_p": -0.0, "o16a2und_p": -1095.6381365115367, "o16a3und_p": -1095.638500889174, "o16a4colipa_p": 1.0014696655064361, "o16a4und_p": -1095.6388652668115, "o16aund_p": -1095.637772133899, "o2_p": -0.0, "o2s_p": -0.0, "ocdca_p": -92.45789129004409, "ocdcea_p": -94.73106812597676, "octa_p": -38.05473764718415, "orn_p": -24.128154691543553, "orot_p": -12.380326263343452, "pa120_p": -142.47078410172927, "pa140_p": -160.72429197400456, "pa141_p": -154.24576524996482, "pa160_p": -186.0615463878019, "pa161_p": -182.60248101488173, "pa180_p": -199.74257269750956, "pa181_p": -204.2889263693749, "pacald_p": -29.86643213219008, "pe120_p": -155.94569603132166, "pe140_p": -174.19920390359692, "pe141_p": -167.7206771795572, "pe160_p": -199.5364583173943, "pe161_p": -196.07739294447413, "pe180_p": -213.21748462710192, "pe181_p": -217.76383829896727, "peamn_p": -29.86784126181022, "pg120_p": -160.3896944404284, "pg140_p": -178.58526420230947, "pg141_p": -172.10673747826976, "pg160_p": -203.92251861610686, "pg161_p": -200.46345324318668, "pg180_p": -217.60354492581448, "pg181_p": -222.14989859767982, "pgp120_p": -160.38895420799025, "pgp140_p": -178.58452396987136, "pgp141_p": -172.10599724583165, "pgp160_p": -203.92177838366874, "pgp161_p": -200.46271301074856, "pgp180_p": -217.60280469337636, "pgp181_p": -222.1491583652417, "phe__L_p": -42.575463559641726, "pheme_p": -319.9370769738977, "pi_p": -0.0, "pnto__R_p": -40.946342679956835, "ppa_p": -12.87339260432002, "ppal_p": -14.845597086067203, "pppn_p": -31.133404979586697, "ppt_p": -1.4839381591389018, "pro__L_p": -22.748131416177067, "progly_p": -28.295808321303703, "psclys_p": -52.991195208087596, "pser__L_p": -10.392247481081345, "ptrc_p": -23.878902009973988, "pydam_p": -150.78056772124233, "pydx_p": -149.05549757756432, "pydxn_p": -150.7834038514243, "pyr_p": -9.138152387182581, "quin_p": -28.83232372951548, "r5p_p": -19.767039340638757, "rfamp_p": -0.0, "rib__D_p": -19.765724252058387, "rmn_p": -23.45762859006457, "sbt__D_p": -25.43095180956405, "sel_p": -0.0, "ser__D_p": -10.380016184162233, "ser__L_p": -10.390932392500975, "skm_p": -29.14491592670319, "slnt_p": -0.0, "so2_p": -0.0, "so3_p": -0.0015484978579620003, "so4_p": -0.0, "spmd_p": -0.0, "succ_p": -12.857217147597911, "sucr_p": -47.43303028355652, "sulfac_p": -8.124859762085634, "tartr__D_p": -9.890402979292661, "tartr__L_p": -10.148669921077072, "taur_p": -2.4325120397633553, "tcynt_p": -0.0, "thm_p": -181.2808334633045, "thr__L_p": -18.154144905181187, "thrp_p": -18.155459993761557, "thym_p": 3.044457343522375e-34, "thymd_p": -44.234313370426996, "tma_p": -0.9838106666941012, "tmao_p": -0.0, "tre_p": -47.42750893566694, "trp__L_p": -54.24284018330318, "tsul_p": -0.0, "ttdca_p": -72.94875092829159, "ttdcea_p": -69.70948756627173, "ttrcyc_p": -0.0, "tungs_p": -0.0, "tym_p": -0.0014091296201383537, "tyr__L_p": -40.798634632242646, "tyrp_p": -40.799949720823015, "uLa4n_p": -1095.63895202051, "uacgam_p": -66.53460056386366, "udcpdp_p": -1095.6401464766802, "udcpp_p": -1095.6405477398773, "udpacgal_p": -35.1701652401854, "udpg_p": -58.881557463053916, "udpgal_p": -58.63302715219567, "udpglcur_p": -55.17187888709714, "ump_p": -35.16942234850062, "unagamuf_p": -1095.6392274237014, "ura_p": -14.39885097412414, "urea_p": -3.7553313970178133, "uri_p": -35.16810725992025, "val__L_p": -22.232400871289396, "xan_p": -17.6293627011707, "xmp_p": -38.16403951642012, "xtsn_p": -38.16272442783975, "xyl__D_p": -19.506430384113944, "xylu__L_p": -19.513112742190472, "zn2_p": -3.044457343522375e-34, "CPLX0-7817_mod_Oxidized": -450.1315877795432, "CPLX0-7817": -452.11478016901594, "GLUTAREDOXIN-MONOMER_mod_Oxidized": -53.39994262928796, "GLUTAREDOXIN-MONOMER": -55.38224272726527, "GRXC-MONOMER_mod_Oxidized": -33.50818928509642, "GRXC-MONOMER": -35.490444644413344, "GRXB-MONOMER": -32.5674012090369, "GRXB-MONOMER_mod_Oxidized": -30.587145356331767, "EG50003-MONOMER_mod_pan4p_mod_3ha": -671.6987429115485, "EG50003-MONOMER_mod_pan4p_mod_act": -669.7218040379232, "EG50003-MONOMER_mod_pan4p_mod_ddca": -717.6987001486076, "EG50003-MONOMER_mod_pan4p": -653.8573148511852, "EG50003-MONOMER_mod_pan4p_mod_mal": -662.5502429478838, "EG50003-MONOMER_mod_pan4p_mod_3omrs": -726.1489994348099, "EG50003-MONOMER_mod_pan4p_mod_pim": -720.5990472985251, "CPLX0-1341_mod_1:2fe2s_mod_2:fe2": -3971.5659553693163, "CPLX0-1341_mod_1:2fe2s_mod_1:fe2": -3970.5520444635304, "EG50003-MONOMER_mod_pan4p_mod_opme": -716.6298292282888, "EG50003-MONOMER_mod_pan4p_mod_gme": -708.1790990294342, "EG50003-MONOMER_mod_pan4p_mod_t3c7mrse": -723.8381562686312, "EG50003-MONOMER_mod_pan4p_mod_3hcmrs7e": -723.8352421037904, "IscU": 12.069112900127248, "IscA_tetra": 477.09106694007846, "IscA_tetra_mod_1:2fe2s": 451.499857775182, "IscU_mod_1:2fe2s": -12.521069267741378, "EG50003-MONOMER_mod_pan4p_mod_3ocpalm9e": -734.0219828358902, "EG50003-MONOMER_mod_pan4p_mod_3hcpalm9e": -736.002609651513, "EG50003-MONOMER_mod_pan4p_mod_octe": -748.6077017648116, "IscU_mod_2:fe2": 12.059205751132371, "EG11653-MONOMER": -47.34988700389674, "IscU_mod_1:fe2": 12.06415933120036, "EG11653-MONOMER_mod_1:fe2": -47.354974212448624, "EG50003-MONOMER_mod_pan4p_mod_3ooct": -692.2165093858101, "EG50003-MONOMER_mod_pan4p_mod_hex": -683.7678407536511, "EG50003-MONOMER_mod_pan4p_mod_tddec2e": -717.2424241911463, "EG50003-MONOMER_mod_pan4p_mod_3hmrs": -728.1293654167915, "EG50003-MONOMER_mod_pan4p_mod_thex2e": -682.0348775219568, "EG50003-MONOMER_mod_pan4p_mod_3hhex": -682.0320573769066, "EG50003-MONOMER_mod_pan4p_mod_t3c9palme": -736.0055511820524, "EG50003-MONOMER_mod_pan4p_mod_tde": -725.5712135203277, "IscU_mod_1:2fe2s_mod_1:fe2": -12.527143259993778, "IscU_mod_1:2fe2s_mod_2:fe2": -12.533217265907231, "RED-THIOREDOXIN-MONOMER_mod_Oxidized": -194.18149809780883, "RED-THIOREDOXIN-MONOMER": -196.16155380790138, "DSBD-MONOMER": -1039.4677237400008, "DSBD-MONOMER_mod_Oxidized": -1037.4842091117382, "RED-THIOREDOXIN2-MONOMER": -158.85825196250607, "RED-THIOREDOXIN2-MONOMER_mod_Oxidized": -156.8782801513022, "EG50003-MONOMER_mod_pan4p_mod_hpme": -718.6104169271159, "EG50003-MONOMER_mod_pan4p_mod_pme": -720.5957484437179, "EG50003-MONOMER_mod_pan4p_mod_epme": -718.6133193407716, "EG50003-MONOMER_mod_pan4p_mod_tpalm2e": -737.7350760423227, "EG50003-MONOMER_mod_pan4p_mod_palm": -739.4681645496637, "CPLX0-246_CPLX0-1342_mod_pydx5p": 246.84825978419425, "CPLX0-246_CPLX0-1342_mod_pydx5p_mod_1:SH": 234.57016536556299, "EG50003-MONOMER_mod_pan4p_mod_oc": -695.9292357475514, "CPLX0-1341_mod_1:2fe1s": -3957.2508166002394, "CPLX0-1341_mod_1:2fe2s": -3969.5381358381323, "EG50003-MONOMER_mod_pan4p_mod_3hpalm": -737.7321306219075, "EG50003-MONOMER_mod_pan4p_mod_ocdca": -746.8118298534013, "CPLX0-1341_mod_1:4fe4s": -3996.150525733031, "CPLX0-1341_mod_2:2fe2s": -3996.1406858731843, "DISULFOXRED-MONOMER_mod_Oxidized": -427.43889290020695, "DISULFOXRED-MONOMER": -428.42717418609834, "CPLX0-7617": 64.90184693366967, "CPLX0-7617_mod_1:4fe4s": 12.490071139311599, "IscU_mod_1:4fe4s": -39.34182457762763, "EG50003-MONOMER_mod_pan4p_mod_hde": -737.7386357995089, "EG50003-MONOMER_mod_pan4p_mod_cdec3e": -706.3547062398679, "EG50003-MONOMER_mod_pan4p_mod_3ocddec5e": -714.80543233547, "IscU_mod_1:2fe2s_mod_1:2fe1s": -24.8233962654135, "IscS_mod_2:pydx5p": -2361.2628144002333, "IscS_mod_2:pydx5p_mod_1:SH": -2373.5467747369457, "cs_p": -0.000852116136104425, "cs_c": -0.252811812134029, "FLAVODOXIN1-MONOMER": -641.3178272740317, "FLAVODOXIN1-MONOMER_mod_Oxidized": -640.2046908845895, "FLAVODOXIN2-MONOMER_mod_Oxidized": -244.6790266508956, "FLAVODOXIN2-MONOMER": -245.7912734612212, "EG50003-MONOMER_mod_pan4p_mod_dca": -706.8139679480795, "EG50003-MONOMER_mod_pan4p_mod_tdec2e": -706.3576675097574, "EG11597-MONOMER": -55.001023519239794, "EG11597-MONOMER_mod_amp": -111.69472469813164, "EG50003-MONOMER_mod_pan4p_mod_egme": -706.1966978527848, "EG50003-MONOMER_mod_pan4p_mod_hgme": -706.1938233653634, "EG50003-MONOMER_mod_pan4p_mod_ogme": -704.2132635927078, "3a1hac1p_c": -36.395013351498164, "IscU_mod_1:2fe1s": -0.23091793740947383, "EG50003-MONOMER_mod_pan4p_mod_3oddec": -715.2626884134198, "EG50003-MONOMER_mod_pan4p_mod_tmrs2e": -728.1322892395706, "IscU_mod_2:2fe2s": -37.113602906834224, "EG11597-MONOMER_mod_cosh": -82.22625834203548, "DSBG-CPLX_mod_Oxidized": -1101.1478851003158, "DSBG-CPLX": -1103.1370663159726, "EG50003-MONOMER_mod_pan4p_mod_toct2e": -694.1962451636531, "IscA_tetra_mod_1:4fe4s": 424.679042142576, "CPLX0-1341": -3942.935825129547, "DSBC-CPLX": -797.8502679213354, "DSBC-CPLX_mod_Oxidized": -795.8617733264826, "EG50003-MONOMER_mod_pan4p_mod_ac": -661.2731859986255, "cs_e": -0.0, "EG50003-MONOMER_mod_pan4p_mod_cddec5e": -713.4039007038173, "EG50003-MONOMER_mod_pan4p_mod_t3c5ddece": -711.6708708176347, "CPLX0-1341_mod_1:2fe2s_mod_1:2fe1s": -3983.8533068034726, "EG50003-MONOMER_mod_pan4p_mod_3ocmrs7e": -721.8546426538044, "CPLX0-1341_mod_2:fe2": -3944.9635249977673, "CPLX0-1341_mod_1:fe2": -3943.9496739235306, "EG50003-MONOMER_mod_pan4p_mod_3odec": -704.377931731976, "EG50003-MONOMER_mod_pan4p_mod_myrs": -727.3027333696733, "kdo2lipid4L_c": 75.46042853350629, "CPLX0-7824": 136.6956454970906, "CPLX0-7824_mod_1:4fe4s": 84.28285511422746, "EG50003-MONOMER_mod_pan4p_mod_3hoct": -694.1933976664602, "EG50003-MONOMER_mod_pan4p_mod_3ohex": -680.0551417440523, "EG50003-MONOMER_mod_pan4p_mod_but": -671.6065004640359, "EG50003-MONOMER_mod_pan4p_mod_3hddec": -717.2395248607721, "EG50003-MONOMER_mod_pan4p_mod_3hcddec5e": -711.6679840182462, "kdo2lipid4p_c": 75.46042853350629, "EG50003-MONOMER_mod_pan4p_mod_toctd2e": -749.8966942353125, "EG50003-MONOMER_mod_pan4p_mod_but2e": -671.7015398158799, "23bpg_c": -0.000852116136104425, "EG50003-MONOMER_mod_pan4p_mod_3ooctd": -747.9169584577513, "hemed_c": -390.38061471347106, "EG50003-MONOMER_mod_pan4p_mod_3opalm": -735.7514999164174, "CPLX0-7617_mod_1:2fe2s": 39.31094709477311, "CPLX0-7824_mod_1:2fe2s": 111.10367074683352, "EG50003-MONOMER_mod_pan4p_mod_3hdec": -706.354792660299, "EG50003-MONOMER_mod_pan4p_mod_t3c11vace": -746.8745927017294, "tl_c": -0.0, "EG50003-MONOMER_mod_pan4p_mod_3hocta": -749.8937214621911, "EG50003-MONOMER": -583.1791994059827, "dpm_c": -0.000852116136104425, "EG50003-MONOMER_mod_pan4p_mod_3hcvac11e": -746.8716267256193, "EG50003-MONOMER_mod_pan4p_mod_3ocvac11e": -746.187425817703, "pqq_e": -713.9638052183299, "pqq_c": -713.964657334466, "generic_tRNA_GAG_glu__L_c": -20.198315777640733, "EG50003-MONOMER_mod_pan4p_mod_lipo": -766.3862176700064, "CPLX0-782_mod_2:4fe4s": -663.669337286189, "CPLX0-782_mod_1:2fe2s_mod_1:4fe4s": -638.0770023445232, "2fe2s_c": -25.590899838896565, "4fe4s_c": -52.41177579435808, "LI_c": -0.0, "RNase_m5": -0.0, "RNase_m16": -0.0, "RNase_m23": -0.0, "RNA_b0002": 123818.47954298437, "RNA_b0003": -89506.5007664161, "RNA_b0004": 90552.75494075239, "RNA_b0007": 40413.36843900459, "RNA_b0008": 23719.908862883938, "RNA_b0009": 16680.129416786916, "RNA_b0014": 134641.4307097729, "RNA_b0015": -52319.82271331282, "RNA_b0019": 82312.23194575091, "RNA_b0023": 3960.311756593604, "RNA_b0025": 30637.522490167827, "RNA_b0026": -13791.6168062116, "RNA_b0027": 34959.61810532797, "RNA_b0029": 66776.96988686403, "RNA_b0030": 25965.147831411643, "RNA_b0031": 18753.984580981378, "RNA_b0032": 32430.783133650977, "RNA_b0033": 89911.42416422447, "RNA_b0036": -72408.71215933326, "RNA_b0037": 109345.95033370642, "RNA_b0038": -91381.31801654056, "RNA_b0040": 107059.84439399024, "RNA_b0047": 131050.37096808724, "RNA_b0048": 12611.121495609153, "RNA_b0049": 59355.03419885941, "RNA_b0051": 57975.48743186399, "RNA_b0052": 69920.15313561498, "RNA_b0053": -91194.22533279497, "RNA_b0058": -107855.58854669098, "RNA_b0061": 41192.34619991973, "RNA_b0062": -66083.49003686444, "RNA_b0063": 120086.10976474863, "RNA_b0066": 49152.47050535691, "RNA_b0067": 113961.29898166774, "RNA_b0068": 69275.08822541477, "RNA_b0070": 22486.797393844194, "RNA_b0071": 42659.41729450504, "RNA_b0072": -106374.90199271239, "RNA_b0073": 76971.6080966695, "RNA_b0074": 110617.84769994472, "RNA_b0077": 26780.597759319477, "RNA_b0078": 34543.93626654887, "RNA_b0082": 24257.01207896931, "RNA_b0084": 124334.74231736778, "RNA_b0085": 104563.51225850041, "RNA_b0086": 95722.56955506548, "RNA_b0087": 76454.58952504661, "RNA_b0088": -598586.0096099933, "RNA_b0090": 74983.60516427518, "RNA_b0091": 103886.76835687262, "RNA_b0092": 64544.178203067815, "RNA_b0096": 64761.070671570415, "RNA_b0098": 34097.12948790483, "RNA_b0099": 27260.322335791818, "RNA_b0103": -22309.461524237133, "RNA_b0104": 29571.701334224446, "RNA_b0109": 25462.64861614368, "RNA_b0110": -20428.376869908665, "RNA_b0112": 33285.88746379204, "RNA_b0114": -7123.532105985153, "RNA_b0115": 132899.8550686847, "RNA_b0116": 30013.123534936512, "RNA_b0118": 71726.68368586202, "RNA_b0120": 56020.15981577361, "RNA_b0121": -30740.870663308524, "RNA_b0123": 42381.12860795131, "RNA_b0124": 64895.39387982638, "RNA_b0125": 12186.630446203288, "RNA_b0126": 17479.872859154177, "RNA_b0131": 10839.071765547162, "RNA_b0133": 59984.22361347862, "RNA_b0134": -14855.391643758563, "RNA_b0142": -46044.930085850065, "RNA_b0149": 71616.35335584568, "RNA_b0150": 158083.7417795068, "RNA_b0151": 56290.46190187885, "RNA_b0152": 62847.22320652444, "RNA_b0153": -113591.57486415455, "RNA_b0154": 35420.64201191266, "RNA_b0155": 100214.07312686462, "RNA_b0156": 7722.671311654509, "RNA_b0158": 56491.40930146729, "RNA_b0159": -42709.007144711875, "RNA_b0160": 42095.3059831619, "RNA_b0166": 20809.74542727546, "RNA_b0168": -91228.80559251101, "RNA_b0169": -33629.374871220076, "RNA_b0170": 59646.626002950754, "RNA_b0171": 18796.78443678206, "RNA_b0172": 15896.55840461598, "RNA_b0173": 33981.128502105224, "RNA_b0174": 21510.840926930483, "RNA_b0175": 24131.99543657447, "RNA_b0177": 64527.951722951024, "RNA_b0179": 28690.688811735792, "RNA_b0180": 32082.096987975703, "RNA_b0181": -22397.313501328088, "RNA_b0182": -177077.978103299, "RNA_b0185": 18350.158844682024, "RNA_b0186": 150737.44084513845, "RNA_b0188": 36810.8477148311, "RNA_b0194": 44617.25844341645, "RNA_b0197": -52020.46784150753, "RNA_b0198": 46171.17482907564, "RNA_b0199": 72690.69601050309, "RNA_b0200": 40386.3299024558, "RNA_b0201": 108012.47840999333, "RNA_b0202": 5412.3811330031285, "RNA_b0203": -192420.01001321065, "RNA_b0204": 203191.60519790696, "RNA_b0205": 8444.508373242043, "RNA_b0206": 2172.9365326862994, "RNA_b0207": 56498.60047269036, "RNA_b0212": 21432.223814077803, "RNA_b0216": 2132.356012382575, "RNA_b0221": 65048.451226168174, "RNA_b0222": 16434.407013507003, "RNA_b0237": 40575.25540002088, "RNA_b0238": 13008.1784472911, "RNA_b0241": 27548.257658102233, "RNA_b0242": 77782.90126007401, "RNA_b0243": -11243.50795505018, "RNA_b0244": 2083.293529255311, "RNA_b0260": 99076.75158061972, "RNA_b0261": -32517.75955813206, "RNA_b0273": 27102.67282515245, "RNA_b0306": 50499.98933006597, "RNA_b0307": 100204.35483574648, "RNA_b0308": 48850.03813742685, "RNA_b0311": 117764.24909428725, "RNA_b0312": 103817.34290790783, "RNA_b0314": 143548.58147412253, "RNA_b0323": -31303.130182158337, "RNA_b0331": -187211.36983579508, "RNA_b0333": 82518.40173247097, "RNA_b0334": 102620.95396032848, "RNA_b0336": 89007.1012076212, "RNA_b0337": 90379.45216791354, "RNA_b0339": -16970.161163721463, "RNA_b0340": 33205.39699616759, "RNA_b0341": 81597.41758624121, "RNA_b0343": 5484.515888873847, "RNA_b0344": 83687.14743461888, "RNA_b0347": 117281.7358980606, "RNA_b0348": 66674.3823662785, "RNA_b0349": 61072.62224927456, "RNA_b0350": 56937.13580492253, "RNA_b0351": -200542.12185050073, "RNA_b0352": 71257.08684654029, "RNA_b0353": 30999.33770121093, "RNA_b0355": 58678.00832415397, "RNA_b0356": -20438.89376951258, "RNA_b0365": -76887.02728864268, "RNA_b0366": 54013.07448511867, "RNA_b0367": 58378.50815513128, "RNA_b0368": 60005.79351779077, "RNA_b0369": 27661.790570839486, "RNA_b0381": 31092.813523519675, "RNA_b0383": 99575.63000669009, "RNA_b0386": 21325.908967076568, "RNA_b0388": 36886.28158007445, "RNA_b0394": 25704.01046170477, "RNA_b0401": 93502.23967785739, "RNA_b0403": 127675.07839748562, "RNA_b0404": 16491.961082403966, "RNA_b0405": 29309.43513740181, "RNA_b0406": 6628.274913717077, "RNA_b0408": 130109.82752015983, "RNA_b0409": -69096.34760691178, "RNA_b0411": 20471.80476308017, "RNA_b0414": -73341.9381008313, "RNA_b0415": 33103.89817021745, "RNA_b0416": 29560.913983615545, "RNA_b0417": 46361.66833137103, "RNA_b0418": 36557.24458725353, "RNA_b0420": -45388.28049682405, "RNA_b0421": 63460.73061671037, "RNA_b0423": 41129.17554678378, "RNA_b0425": 2693.654728158993, "RNA_b0428": 62869.196965540206, "RNA_b0429": 23274.21117471352, "RNA_b0430": 43497.254741493976, "RNA_b0431": -63862.20782556286, "RNA_b0432": 66818.96809184382, "RNA_b0433": 41657.47131757537, "RNA_b0436": 36548.669120089646, "RNA_b0444": 19716.99879274823, "RNA_b0446": 23180.87483622518, "RNA_b0451": 17068.73249556253, "RNA_b0452": 22731.398065707614, "RNA_b0455": 3233.980538095484, "RNA_b0459": 15658.997870582589, "RNA_b0462": 221958.57000745882, "RNA_b0463": -102881.56823687152, "RNA_b0469": 11450.582032178505, "RNA_b0474": 16840.50470487748, "RNA_b0475": 26349.38137961507, "RNA_b0477": 37103.1788321548, "RNA_b0480": 115810.29235399404, "RNA_b0484": 176087.7501733418, "RNA_b0485": 65713.53450030406, "RNA_b0494": -23534.70936891985, "RNA_b0505": 34024.129517703615, "RNA_b0507": 125401.83270689518, "RNA_b0508": 54523.866454915165, "RNA_b0509": -322271.73119408713, "RNA_b0511": 102587.43911490869, "RNA_b0512": 95744.99684567173, "RNA_b0514": 80297.39752973653, "RNA_b0516": -45388.44942422547, "RNA_b0517": 74002.62058613136, "RNA_b0521": -132741.7643373057, "RNA_b0522": 75174.27836950205, "RNA_b0523": -31981.630961627336, "RNA_b0524": -265.2364579676768, "RNA_b0526": 37942.39363197476, "RNA_b0529": 13998.655110644098, "RNA_b0536": 2141.7342472986816, "RNA_b0572": -167194.35232247878, "RNA_b0573": 23391.17037640514, "RNA_b0574": 86225.15764875874, "RNA_b0575": 221050.21041289094, "RNA_b0576": 97134.0058591729, "RNA_b0578": 46047.183138095934, "RNA_b0583": -90541.97033942807, "RNA_b0584": 157427.7737871971, "RNA_b0585": 79288.95153496513, "RNA_b0586": -7966.611254489513, "RNA_b0588": 57365.13847485899, "RNA_b0589": 70220.141047804, "RNA_b0590": -47746.879431426954, "RNA_b0591": 33501.2106556907, "RNA_b0592": 67461.59177160634, "RNA_b0593": 83025.0113521885, "RNA_b0594": -78002.40365775027, "RNA_b0595": 60355.73107923635, "RNA_b0596": 38791.91901816116, "RNA_b0604": 11767.314788376676, "RNA_b0612": 103316.8769900634, "RNA_b0613": 62036.124128825046, "RNA_b0615": -116164.05885211173, "RNA_b0616": 64279.4961186947, "RNA_b0617": 20946.95838055329, "RNA_b0621": 97934.66861728998, "RNA_b0622": 39454.99289969983, "RNA_b0627": 5759.104128190473, "RNA_b0628": 23905.171738480793, "RNA_b0630": 18202.317817456744, "RNA_b0632": 34435.11921637455, "RNA_b0635": 124004.6863142526, "RNA_b0636": -166286.5945239058, "RNA_b0638": 43123.82655467018, "RNA_b0639": -184983.59323013, "RNA_b0642": 181595.32809690686, "RNA_b0650": 117437.59620974204, "RNA_b0651": 65937.36433969003, "RNA_b0652": 50998.24789299098, "RNA_b0653": 47664.902060651155, "RNA_b0654": 52397.402378408355, "RNA_b0655": 63914.526379190196, "RNA_b0657": 5777.481129919868, "RNA_b0661": 40529.91818415937, "RNA_b0662": 82696.46672811563, "RNA_b0664": 5308.281972573144, "RNA_b0665": 5308.281972573144, "RNA_b0666": 5427.119267127526, "RNA_b0668": -4473.2044371062275, "RNA_b0670": -4473.2044371062275, "RNA_b0672": 2357.1803635250953, "RNA_b0673": 5427.119267127526, "RNA_b0674": 45478.44729304159, "RNA_b0677": 14836.128293643294, "RNA_b0678": -51402.11415622551, "RNA_b0679": 137284.96122274222, "RNA_b0680": 36643.168041988436, "RNA_b0684": -19724.16490716045, "RNA_b0688": 19068.05606206978, "RNA_b0692": 93020.86001332827, "RNA_b0693": 6813.206399663538, "RNA_b0696": 40361.94466814728, "RNA_b0697": -43133.67490149236, "RNA_b0698": 118190.22463740093, "RNA_b4513": 6320.718235792551, "RNA_b0709": 104572.00246195929, "RNA_b0720": 28010.354100412635, "RNA_b0721": 1271.3189380215094, "RNA_b0722": 24618.63350514891, "RNA_b0723": -2053.8612659010255, "RNA_b0724": 50517.67492406406, "RNA_b0726": 197645.2274258566, "RNA_b0727": 85693.79374308283, "RNA_b0728": -189230.14695226602, "RNA_b0729": 61235.55971133656, "RNA_b0731": 139268.61809808973, "RNA_b0732": 185063.9689415234, "RNA_b0733": 110847.08896491848, "RNA_b0734": 80562.00615602687, "RNA_b0736": -90286.40986858522, "RNA_b0743": 1758.3806455211086, "RNA_b0744": 2147.210240077938, "RNA_b0745": 2156.4602225724584, "RNA_b0746": 2147.210240077938, "RNA_b0747": 2156.4602225724584, "RNA_b0748": 2147.4093417171025, "RNA_b0749": 2147.4093417171025, "RNA_b0750": -3271.8782758871566, "RNA_b0751": 50713.04839318944, "RNA_b0752": 26665.86326052298, "RNA_b0754": 22476.460445730507, "RNA_b0755": 19850.09858384758, "RNA_b0756": 73474.9398561609, "RNA_b0757": 56481.87858198146, "RNA_b0758": -31803.166765916754, "RNA_b0759": 21721.115081906715, "RNA_b0763": 54357.43769377411, "RNA_b0764": 48758.30243965697, "RNA_b0765": -32859.02601287853, "RNA_b0766": 57720.59183453994, "RNA_b0767": 28261.96790304717, "RNA_b0774": 35125.891202383216, "RNA_b0775": 73172.12275328755, "RNA_b0776": 81355.89067963714, "RNA_b0777": 53307.49147928171, "RNA_b0778": -105370.35940911493, "RNA_b0781": -49086.80962310622, "RNA_b0783": 34128.60116647037, "RNA_b0784": 17308.53079536857, "RNA_b0785": 31774.33224309581, "RNA_b0789": -37156.60592790976, "RNA_b0805": 60267.88339927882, "RNA_b0807": 26345.042906764207, "RNA_b0809": 50849.938751204834, "RNA_b0810": 46617.433490432224, "RNA_b0811": 52422.76849449841, "RNA_b0813": 62731.65235683401, "RNA_b0822": 23191.304639434577, "RNA_b0825": 18737.465252826474, "RNA_b0826": -32083.880223046024, "RNA_b0827": 87143.9487551986, "RNA_b0828": 67797.73166488393, "RNA_b0829": 131878.22422372652, "RNA_b0830": 108065.716609199, "RNA_b0831": 64948.14679863331, "RNA_b0832": 64456.96114082151, "RNA_b0837": 31652.240079670504, "RNA_b0839": 30943.05259573101, "RNA_b0841": 11736.695633787123, "RNA_b0842": 32366.483094510717, "RNA_b0849": 6387.311486568112, "RNA_b0854": 78259.91553355296, "RNA_b0855": 79784.56653757014, "RNA_b0856": 67313.58109191226, "RNA_b0857": 59694.4626420861, "RNA_b0859": 9618.367712423498, "RNA_b0860": 18727.409036903107, "RNA_b0861": 47157.04628559245, "RNA_b0862": 50626.37418537849, "RNA_b0863": 51459.88465922717, "RNA_b0864": 51398.83419452554, "RNA_b0870": -33310.62039037652, "RNA_b0871": 48483.125993166585, "RNA_b0875": 19554.06816791612, "RNA_b0883": 2414.7057186454213, "RNA_b0884": 2133.199871263298, "RNA_b0886": 121597.1464866894, "RNA_b0887": 124743.35827090222, "RNA_b0888": 26318.395495762834, "RNA_b0891": -39571.69661336275, "RNA_b0893": 34079.206771117875, "RNA_b0894": 171943.7078868787, "RNA_b0895": 43483.43433804959, "RNA_b0896": 60914.862513251726, "RNA_b0902": 21036.138901761773, "RNA_b0903": 160997.3104694462, "RNA_b0904": -77719.45847761864, "RNA_b0907": 74847.32796341533, "RNA_b0908": -12972.867896983083, "RNA_b0910": 37614.84336980938, "RNA_b0911": 23313.842121298403, "RNA_b0914": -142169.59263259725, "RNA_b0915": 69432.9384802161, "RNA_b0918": 12339.558204064208, "RNA_b0928": 32393.780817261206, "RNA_b0929": 26377.641038063404, "RNA_b0930": 37233.380683791926, "RNA_b0931": 31668.65963891661, "RNA_b0932": 184216.85506360105, "RNA_b0933": 53802.43353068316, "RNA_b0934": 55879.89523567424, "RNA_b0935": 80781.61543484817, "RNA_b0936": 67706.81995371223, "RNA_b0937": -139705.33813436734, "RNA_b0945": 27161.817257640087, "RNA_b0948": -27506.67876293429, "RNA_b0954": 13538.230870118712, "RNA_b0957": 24062.961758009078, "RNA_b0963": 11988.974248939086, "RNA_b0967": 33741.08789537513, "RNA_b0968": 19516.838901148214, "RNA_b0969": 9361.095036628854, "RNA_b0971": 2493.804478866766, "RNA_b0972": 79003.25948736645, "RNA_b0973": 126575.88404107201, "RNA_b0974": -187867.03891217135, "RNA_b0978": -68517.96536454368, "RNA_b0979": 80277.99309693195, "RNA_b0980": 91507.85247110743, "RNA_b0996": 82407.78617132745, "RNA_b0997": 179143.6234505206, "RNA_b0998": 42191.72650425933, "RNA_b1002": 87258.96892178475, "RNA_b1006": -139173.29845960613, "RNA_b1007": 35013.023058415616, "RNA_b1008": 41779.54561517385, "RNA_b1009": 56571.85452240345, "RNA_b1010": 27310.580097754962, "RNA_b1011": 48950.65985968566, "RNA_b1012": 81073.21145209242, "RNA_b1014": 110789.95452771359, "RNA_b1015": 106232.84431457164, "RNA_b1032": 2441.733072282012, "RNA_b1033": 66159.25454941318, "RNA_b1054": 20858.419365582136, "RNA_b1059": 78912.3437742054, "RNA_b1062": 28326.207210735593, "RNA_b1064": 18478.607339577913, "RNA_b1069": 43310.9136315595, "RNA_b1084": 88606.34318115695, "RNA_b1086": 27205.101523883288, "RNA_b1089": -19166.153233682686, "RNA_b1090": 47194.33199094009, "RNA_b1091": -4328.446281893872, "RNA_b1092": 25899.867040044883, "RNA_b1093": 51587.88998060313, "RNA_b1094": -32763.76801982264, "RNA_b1095": 69307.81305602643, "RNA_b1096": 56946.45164161539, "RNA_b1098": -134479.4367455547, "RNA_b1101": 36271.497360706075, "RNA_b1102": 154206.92037795598, "RNA_b1106": 58119.69224916567, "RNA_b1107": -87475.08627956647, "RNA_b1109": 91793.28426402032, "RNA_b1114": 96801.26805329954, "RNA_b1116": -47485.30336282224, "RNA_b1117": 49392.98656387098, "RNA_b1118": 87574.71486608635, "RNA_b1119": -10066.324516203113, "RNA_b1123": 73514.91618965093, "RNA_b1124": 56055.884404900564, "RNA_b1125": 58595.10879185759, "RNA_b1126": 79964.04258463855, "RNA_b1131": 9437.408595000636, "RNA_b1133": 31442.770576850136, "RNA_b1134": -14704.48959596874, "RNA_b1135": 46080.16740494186, "RNA_b1136": 30804.649575481988, "RNA_b1185": 37495.76571232908, "RNA_b1186": 43586.83521783982, "RNA_b1189": 91395.49217480658, "RNA_b1190": -26001.180363352494, "RNA_b1192": 25952.9896015084, "RNA_b1193": 42947.479384686856, "RNA_b1197": 119481.49019483828, "RNA_b1198": 99848.6466267269, "RNA_b1199": 44534.99316398096, "RNA_b1200": -60899.864228405095, "RNA_b1206": 47396.22658907706, "RNA_b1207": 31661.339368902474, "RNA_b1208": -16939.341671633014, "RNA_b1209": 44006.28548403932, "RNA_b1210": 88441.59858699157, "RNA_b1211": -60355.87623447945, "RNA_b1215": 9209.615609021163, "RNA_b1216": 31095.064265292625, "RNA_b1223": 38226.026725899144, "RNA_b1224": 263648.15244254546, "RNA_b1225": 108216.53858786511, "RNA_b1226": 50060.49686755329, "RNA_b1227": 47895.51721864141, "RNA_b1230": 2094.0782342682737, "RNA_b1231": 1860.5447001155571, "RNA_b1232": 23901.73300012657, "RNA_b1236": 23624.31155048762, "RNA_b1238": 17498.087810584697, "RNA_b1241": 68285.97692595283, "RNA_b1243": -124347.45776983291, "RNA_b1244": 65039.21011072207, "RNA_b1245": 64083.65262654487, "RNA_b1246": 71321.34783251706, "RNA_b1247": 70780.64212956848, "RNA_b1249": 25185.87447522305, "RNA_b1250": 24823.024479413536, "RNA_b1252": 50706.577849062094, "RNA_b1260": 56935.622940549416, "RNA_b1261": 84101.96243383878, "RNA_b1262": 95636.14795232048, "RNA_b1263": -169086.10441155388, "RNA_b1264": 110459.27903020593, "RNA_b1269": 24807.840739652514, "RNA_b1270": -14962.228500019108, "RNA_b1276": 75849.11580130852, "RNA_b1277": 15554.12029492217, "RNA_b1278": 21639.26162681541, "RNA_b1281": 5141.97267941678, "RNA_b1286": 52182.79620173103, "RNA_b1288": 19094.21578013116, "RNA_b1291": -153211.53351067644, "RNA_b1296": 97998.50203225603, "RNA_b1297": 34587.420785162605, "RNA_b1298": 53836.33128602119, "RNA_b1300": -66376.43773306512, "RNA_b1301": 90393.2035956616, "RNA_b1302": 89228.94959442207, "RNA_b1308": 8964.951985148919, "RNA_b1319": 25646.28688142738, "RNA_b1325": 25013.099161365815, "RNA_b1326": 9752.013843411818, "RNA_b1329": 113325.96663262298, "RNA_b1344": 26584.569550768898, "RNA_b1363": 40895.432556956104, "RNA_b1377": 32195.62038079726, "RNA_b1378": 100198.9205301622, "RNA_b1380": 25127.550002369524, "RNA_b1385": 39670.274291571746, "RNA_b1386": 159967.85896480072, "RNA_b1387": 143925.65041301315, "RNA_b1388": 65337.691222671434, "RNA_b1389": 20235.235077855607, "RNA_b1390": 52561.765415107715, "RNA_b1391": 35188.6099874597, "RNA_b1392": 75331.08879775439, "RNA_b1393": 44478.283390549084, "RNA_b1394": 48016.715585881946, "RNA_b1395": -284178.32479111594, "RNA_b1397": 84727.12014730036, "RNA_b1398": 92379.25665014169, "RNA_b1415": 39091.55620188115, "RNA_b1440": 80575.65401002948, "RNA_b1441": 71351.78628511413, "RNA_b1442": 66632.53597337929, "RNA_b1443": 56168.382687788006, "RNA_b1444": 99948.23280047845, "RNA_b1453": 105722.46019838864, "RNA_b1463": 59464.70890449374, "RNA_b1465": 48070.26023252656, "RNA_b1466": 48922.20973260762, "RNA_b1467": 108734.60319710511, "RNA_b1468": -19991.46032089951, "RNA_b1469": 98163.79424074091, "RNA_b1473": 23428.610435843308, "RNA_b1474": 20801.655273046345, "RNA_b1475": 62210.808831433416, "RNA_b1476": 45933.71021660956, "RNA_b1478": 28639.143831901813, "RNA_b1479": 48309.50417643436, "RNA_b1480": 480.35744069594995, "RNA_b1483": 65360.119919714976, "RNA_b1484": 69555.63854530182, "RNA_b1485": 63287.26915885704, "RNA_b1486": 72290.09441588777, "RNA_b1487": -143534.92651081842, "RNA_b1488": 41118.425406702605, "RNA_b1489": 168943.99290176225, "RNA_b1492": 108480.6966973647, "RNA_b1493": 98785.98779415087, "RNA_b1519": 53586.37487844234, "RNA_b1521": 39557.827236073674, "RNA_b1524": 65167.608443332996, "RNA_b1525": 97448.04870537153, "RNA_b1528": 84071.80213137915, "RNA_b1533": 25292.926475501572, "RNA_b1539": 20133.197052450898, "RNA_b1584": 39443.26477891377, "RNA_b1587": 170890.0298008247, "RNA_b1588": 170525.5785727766, "RNA_b1589": 43602.50694315458, "RNA_b1590": 60388.61356898674, "RNA_b1591": 43346.214749652085, "RNA_b1592": 88892.33887239911, "RNA_b1599": 23267.292325953607, "RNA_b1600": 25702.700539143403, "RNA_b1602": 97747.8346741515, "RNA_b1603": -18427.20992746842, "RNA_b1605": 97722.48946765291, "RNA_b1606": -39608.57231899412, "RNA_b1611": 34995.099910207195, "RNA_b1612": 44247.882695177934, "RNA_b1613": 32391.706444073992, "RNA_b1621": 138.657507687317, "RNA_b1622": 76068.01449371237, "RNA_b1623": 28478.367540267143, "RNA_b1634": 106126.9229525333, "RNA_b1636": 60750.133439042336, "RNA_b1637": -4409.906410136439, "RNA_b1638": 14091.689735740698, "RNA_b1640": 31456.113093701657, "RNA_b1646": 36682.88649570222, "RNA_b1651": 10094.869734026319, "RNA_b1652": -180068.0994580128, "RNA_b1654": 7374.002977122203, "RNA_b1656": 41050.12886077413, "RNA_b1661": 80843.88549667435, "RNA_b1662": 18239.111005971994, "RNA_b1665": 2148.263396604877, "RNA_b1666": 2148.263396604877, "RNA_b1676": 38738.391676290805, "RNA_b1677": 5180.276344534953, "RNA_b1679": 29309.820425743652, "RNA_b1680": 86022.36050479523, "RNA_b1681": 89354.83144252248, "RNA_b1682": -179852.60920120004, "RNA_b1683": 104590.41432859878, "RNA_b1684": 25912.350574049673, "RNA_b1692": 41949.963254518, "RNA_b1693": -51106.10869073179, "RNA_b1701": -96587.29482094695, "RNA_b1702": 65461.9971916231, "RNA_b1704": 26452.326785608948, "RNA_b1709": 52752.57579812075, "RNA_b1710": 38681.737248922895, "RNA_b1711": 69284.61183319097, "RNA_b1713": 9269.484527054337, "RNA_b1714": 69438.10533067213, "RNA_b1716": 25128.82332446326, "RNA_b1717": -30558.034792344926, "RNA_b1718": 37978.219788478535, "RNA_b1719": 25353.705039555283, "RNA_b1723": 25693.065983801986, "RNA_b1732": 55772.210110813554, "RNA_b1734": 94940.99340528244, "RNA_b1740": 16938.197778569313, "RNA_b1744": 68152.61262614817, "RNA_b1745": 94634.77731501905, "RNA_b1746": 104120.5892284277, "RNA_b1747": 72940.9991567825, "RNA_b1748": -168906.8064914378, "RNA_b1759": 28683.034839876822, "RNA_b1761": 35557.41178708936, "RNA_b1764": -56280.862263766816, "RNA_b1767": 71727.35923819877, "RNA_b1768": -24981.514510181976, "RNA_b1773": -206978.6074882087, "RNA_b1778": 29135.29542503426, "RNA_b1779": 26851.418636753697, "RNA_b1781": 60014.53193719308, "RNA_b1800": 76572.48817581013, "RNA_b1801": -7560.988719544019, "RNA_b1804": 29082.804173698703, "RNA_b1805": 43384.60263736758, "RNA_b1812": 14078.289259377576, "RNA_b1814": 96099.87359686253, "RNA_b1817": 68237.0853350891, "RNA_b1818": -61815.39790511742, "RNA_b1819": 60167.47998468682, "RNA_b1822": 22974.68202516436, "RNA_b1835": 40852.95769592623, "RNA_b1849": 33359.8471115369, "RNA_b1850": 15804.674070158246, "RNA_b1851": 46414.782692281326, "RNA_b1852": 39394.127358537036, "RNA_b1854": 36552.566909718014, "RNA_b1855": 27557.259409921964, "RNA_b1857": 23225.022382044917, "RNA_b1858": 53274.283550634864, "RNA_b1859": -10836.953153536346, "RNA_b1865": -45955.21056575099, "RNA_b1866": 42679.19066220391, "RNA_b1870": 52476.005501509826, "RNA_b1871": -22204.266159459286, "RNA_b1872": 22115.720971843704, "RNA_b1873": 77267.88104489904, "RNA_b1876": 49332.59607480102, "RNA_b1896": 100298.56814875483, "RNA_b1897": 56217.7999679797, "RNA_b4460": 69676.30786804871, "RNA_b1900": 106562.71374933154, "RNA_b1901": 69418.50041896576, "RNA_b1907": 32586.133485827708, "RNA_b1909": -855.3754562716648, "RNA_b1910": 5223.984437441103, "RNA_b1911": 2061.256957762834, "RNA_b1912": 15454.020577911622, "RNA_b1919": 69497.96454695685, "RNA_b1922": -44211.03268035266, "RNA_b1927": 104506.64554723556, "RNA_b1975": 2556.8467629701913, "RNA_b1977": 2127.3387452235365, "RNA_b1981": 92974.53782405243, "RNA_b1982": 102794.49021847294, "RNA_b1984": 2145.3894299736603, "RNA_b1986": 2131.8434246901325, "RNA_b1989": 2145.3894299736603, "RNA_b1991": 75858.02276100026, "RNA_b1992": 52432.21467123746, "RNA_b1993": 38211.91414666702, "RNA_b2010": 31338.337778492798, "RNA_b2019": -212304.05501053904, "RNA_b2020": 92082.12691017544, "RNA_b2021": 75526.95783189623, "RNA_b2022": 75237.72480525215, "RNA_b2023": 41659.606570797085, "RNA_b2024": 22540.77321774556, "RNA_b2025": 54619.556039411764, "RNA_b2026": 43068.889649563534, "RNA_b2027": 68712.4864025717, "RNA_b2028": 82139.1898109917, "RNA_b2029": 37612.91645589965, "RNA_b2032": -33183.432528538346, "RNA_b2033": 41478.70775272743, "RNA_b2034": 69606.33453961575, "RNA_b2035": -12958.771741772898, "RNA_b2036": 77080.95012929584, "RNA_b2037": 87741.72725250661, "RNA_b2038": 39160.271406643486, "RNA_b2039": 61798.166758058134, "RNA_b2040": 63243.82323852087, "RNA_b2041": 76232.96921446484, "RNA_b2045": -73464.12102652465, "RNA_b2048": 67120.4500766398, "RNA_b2049": 100988.3792648707, "RNA_b2051": 33830.71841351748, "RNA_b2052": 68040.45806408215, "RNA_b2053": 79119.4071567106, "RNA_b2065": 41005.34911196721, "RNA_b2066": 45179.39757722832, "RNA_b2091": -120104.10786723113, "RNA_b2092": 95526.62126794094, "RNA_b2093": 19962.754439320255, "RNA_b2094": 31833.77571286919, "RNA_b2095": 88781.00510066282, "RNA_b2096": 26553.07363569646, "RNA_b2097": 25618.947714926224, "RNA_b2103": -16624.533005233803, "RNA_b2104": 55620.17910426761, "RNA_b2114": 56521.72521108772, "RNA_b2128": 51667.13609541846, "RNA_b2129": 65190.69321301292, "RNA_b2130": 81731.69333028105, "RNA_b2131": 64538.37376932456, "RNA_b2132": 161408.86429646873, "RNA_b2133": 48781.64869890217, "RNA_b2134": 26542.894348030935, "RNA_b2140": 26837.192459597747, "RNA_b2143": 24083.319140239248, "RNA_b2146": -18085.455864645635, "RNA_b2147": 86730.04424555186, "RNA_b2148": 71289.27866868461, "RNA_b2149": 106765.27817851646, "RNA_b2150": 69982.97591057514, "RNA_b2153": -38961.752077587174, "RNA_b2154": 58995.6106424865, "RNA_b2155": 140074.03763781165, "RNA_b2156": 103775.52205700065, "RNA_b2162": 24064.983377897453, "RNA_b2167": 118978.47790030208, "RNA_b2168": 66058.67566630128, "RNA_b2169": 79483.80933454368, "RNA_b2170": 83626.17137300041, "RNA_b2174": 50375.39163354942, "RNA_b2183": 19759.66891930337, "RNA_b2185": 8138.476003979823, "RNA_b2189": 2170.7330089198877, "RNA_b2197": 33693.084514080896, "RNA_b2198": 14804.004645204213, "RNA_b2199": 52001.44936607067, "RNA_b2200": 46918.14564523298, "RNA_b2201": -221469.50016410017, "RNA_b2202": 42298.203951669646, "RNA_b2203": 31628.63368118139, "RNA_b2204": 60938.11038918311, "RNA_b2205": 49014.93575534933, "RNA_b2206": 175061.73944931378, "RNA_b2207": 18501.099987093214, "RNA_b2210": 46760.64563046235, "RNA_b2215": 26603.95179106017, "RNA_b2221": 46800.35982245786, "RNA_b2222": 45799.45559332472, "RNA_b2223": -65438.164649742095, "RNA_b2224": 78771.3637202522, "RNA_b2232": 19330.336513028888, "RNA_b2234": 3129.626427983804, "RNA_b2235": 79698.91622665722, "RNA_b2239": 75310.41630908818, "RNA_b2240": 95791.20820795385, "RNA_b2241": -60637.482066390425, "RNA_b2242": 88971.34002560937, "RNA_b2243": 83962.79314591625, "RNA_b2251": 12062.393315920985, "RNA_b2253": 79795.63163416134, "RNA_b2254": 68339.23760600909, "RNA_b2255": 139786.01435267294, "RNA_b2256": 62693.29266272781, "RNA_b2257": 116678.93748427903, "RNA_b4544": 23647.333460988975, "RNA_b2258": 27295.08674156517, "RNA_b2260": 95413.14111850192, "RNA_b2261": 67670.57046983046, "RNA_b2262": 60380.116911181736, "RNA_b2263": 53527.465986812604, "RNA_b2264": 117764.56285253953, "RNA_b2265": -202874.3519233355, "RNA_b2268": 26084.92479027307, "RNA_b2276": 103251.24312729477, "RNA_b2277": -20957.3254003392, "RNA_b2278": 130314.00839054279, "RNA_b2279": 21437.18406617505, "RNA_b2280": 39078.07864383434, "RNA_b2281": 38234.54657695071, "RNA_b2282": 69083.61071887251, "RNA_b2283": -318969.9830040768, "RNA_b2284": 94112.80085247834, "RNA_b2285": 35188.52069672929, "RNA_b2286": 126495.22442247612, "RNA_b2287": 46687.05986592154, "RNA_b2288": 31405.01561178858, "RNA_b2290": 34590.2451891907, "RNA_b2291": 17075.657838262694, "RNA_b2296": 34253.97910279775, "RNA_b2297": 61060.68451413051, "RNA_b2303": -28126.16614314239, "RNA_b2306": 54265.814437519315, "RNA_b2307": 50757.30703806737, "RNA_b2308": 48441.34714406263, "RNA_b2309": 55025.772195218124, "RNA_b2310": 55075.40065084561, "RNA_b2311": 40292.94700135674, "RNA_b2312": -8712.449393131406, "RNA_b2315": 8723.14707442237, "RNA_b2316": 22237.192277167156, "RNA_b2318": 57186.6821146152, "RNA_b2320": -79946.98167099168, "RNA_b2323": 33187.39225674854, "RNA_b2324": 56860.145200149535, "RNA_b2328": 58233.67441796725, "RNA_b2329": -114958.43887086032, "RNA_b2341": 3923.61098158108, "RNA_b2342": 92338.39899980742, "RNA_b2344": 94560.13067111689, "RNA_b2348": 2126.7957076523203, "RNA_b2366": 93532.56469801038, "RNA_b2373": 119139.31238009225, "RNA_b2374": 27775.41427666829, "RNA_b2378": 23318.208798923868, "RNA_b2379": 30833.69040953901, "RNA_b2388": 24873.153760399262, "RNA_b2392": 33701.83038725542, "RNA_b2393": 32659.56777401206, "RNA_b2396": 2086.6562040065446, "RNA_b2397": 2086.6562040065446, "RNA_b2400": 37750.45030363032, "RNA_b2401": 1958.1974270043063, "RNA_b2402": 2147.210240077938, "RNA_b2403": 2147.210240077938, "RNA_b2404": 2156.4602225724584, "RNA_b2406": 88683.75016819066, "RNA_b2407": -34755.81979486772, "RNA_b2411": 46919.02677712073, "RNA_b2414": 24472.33956065963, "RNA_b2415": 18152.927687002604, "RNA_b2416": 5359.641991975101, "RNA_b2417": 35814.00802704629, "RNA_b2418": 20772.557104052397, "RNA_b2421": 60295.7780971258, "RNA_b2422": -124443.52589708226, "RNA_b2423": 61808.53891273389, "RNA_b2424": 58898.6320665813, "RNA_b2425": 71515.05841501986, "RNA_b2428": -36410.06239480356, "RNA_b2429": 100707.46972299744, "RNA_b2435": 20862.968468470386, "RNA_b2436": 24682.89042075338, "RNA_b2440": 62496.49021461254, "RNA_b2441": -95201.32381052934, "RNA_b2458": -81333.61545739761, "RNA_b2463": 64719.748403790436, "RNA_b2464": 33650.68176278592, "RNA_b2465": 46259.671398237006, "RNA_b2467": 40398.15496051261, "RNA_b2470": 219528.08891315744, "RNA_b2472": 20468.073635269437, "RNA_b2474": 20409.677349058158, "RNA_b2476": 13481.679836638285, "RNA_b2477": 21989.770963909625, "RNA_b2478": 29480.42298827586, "RNA_b2480": 33133.12544583686, "RNA_b2481": 43652.924407016704, "RNA_b2482": 142788.54484991432, "RNA_b2483": 67098.21110628282, "RNA_b2484": 101866.42109935262, "RNA_b2485": 46007.964235750056, "RNA_b2486": 111867.60536582505, "RNA_b2487": 117681.26448133393, "RNA_b2488": 38545.286145641876, "RNA_b2489": 53683.91982074524, "RNA_b2490": 29089.99797357136, "RNA_b2492": -516068.2694349496, "RNA_b2497": 91093.43689527939, "RNA_b2498": -41890.86366134524, "RNA_b2499": 15733.885822158654, "RNA_b2500": 30024.993534598514, "RNA_b2501": 58085.556649703634, "RNA_b2502": 44256.14042612143, "RNA_b2507": 111154.46395598125, "RNA_b2508": -31385.43853340869, "RNA_b2512": -46687.73084762295, "RNA_b2514": 33350.96707387235, "RNA_b2515": 27950.83573076887, "RNA_b2517": 32833.81817926924, "RNA_b2518": 12262.918304667613, "RNA_b2519": -143892.6926660147, "RNA_b2521": 59435.33943221433, "RNA_b2523": 90229.61209099289, "RNA_b2526": 3474.782198001914, "RNA_b2527": 36334.529968605115, "RNA_b2528": 22685.422263322034, "RNA_b2529": 27118.55373005398, "RNA_b2530": -24859.0117498938, "RNA_b2532": 21026.34877372572, "RNA_b2533": 56718.561509086096, "RNA_b2536": 32091.484830557074, "RNA_b2538": 95953.46043987139, "RNA_b2539": 36571.969844800136, "RNA_b2540": 22659.077681953433, "RNA_b2541": 57307.823880628835, "RNA_b2542": 84686.96982889625, "RNA_b2551": 25313.64832198955, "RNA_b2552": 83743.12194030214, "RNA_b2557": 108471.3106099491, "RNA_b2558": 109576.27566091505, "RNA_b2559": -18714.753326145732, "RNA_b2563": 26694.298192645416, "RNA_b2564": 1477.9477787560797, "RNA_b2566": 63710.17777697403, "RNA_b2567": -25144.150741261794, "RNA_b2573": -75849.39577372692, "RNA_b2574": 43433.95072823583, "RNA_b2575": 20882.874582415934, "RNA_b2578": 16567.35096006834, "RNA_b2579": 26953.753858202686, "RNA_b2582": 9362.055149326821, "RNA_b2585": 38520.40633426372, "RNA_b2587": 36617.7178308585, "RNA_b2588": 8444.508373242043, "RNA_b2589": 203028.89099741794, "RNA_b2590": -189133.82946446017, "RNA_b2591": 108012.47840999333, "RNA_b2594": -2810.540638145439, "RNA_b2595": 15099.366824111934, "RNA_b2599": 24625.862854029496, "RNA_b2600": 31676.135155267493, "RNA_b2601": 26350.55058697272, "RNA_b2606": -62299.45421411471, "RNA_b2607": 53878.949987636996, "RNA_b2608": 38541.788811464314, "RNA_b2609": 17548.397024428807, "RNA_b2610": 36260.135562752126, "RNA_b2614": 15275.420372762357, "RNA_b2615": 25024.8835813059, "RNA_b2617": 4817.654088880756, "RNA_b2652": 2155.4369434382693, "RNA_b2661": 102088.09290568733, "RNA_b2662": 90167.41240822084, "RNA_b2663": 99004.87441276731, "RNA_b2675": -8831.025148103508, "RNA_b2676": 67598.0800654091, "RNA_b2677": 84550.01108974197, "RNA_b2678": 75352.7825877666, "RNA_b2679": 69841.4906812728, "RNA_b2682": 52217.15963605456, "RNA_b2683": 23767.272505365734, "RNA_b2687": 11230.518699053537, "RNA_b2688": 109510.805112482, "RNA_b2690": -1936.889472142236, "RNA_b2691": 5431.959307443741, "RNA_b2692": 5431.959307443741, "RNA_b2693": 5431.959307443741, "RNA_b2694": 5431.959307443741, "RNA_b2695": -11458.650587348646, "RNA_b2697": 71305.64423166741, "RNA_b2701": 76510.09079181693, "RNA_b2702": 39873.4568799429, "RNA_b2703": 67807.14865200048, "RNA_b2704": 26302.194866617123, "RNA_b2705": -109051.89849515808, "RNA_b2708": 21880.876730120413, "RNA_b2710": 101306.42866044761, "RNA_b2711": 79759.63907549811, "RNA_b2715": 102860.1924975744, "RNA_b2719": 54167.41712779616, "RNA_b2720": 38303.20031483575, "RNA_b2721": 120646.82826513148, "RNA_b2722": 65377.58911505867, "RNA_b2723": -207728.84277412994, "RNA_b2724": 43258.339223562056, "RNA_b2738": -14725.456997893378, "RNA_b2741": 27501.053502201434, "RNA_b2744": -21585.051908543053, "RNA_b2745": 29769.078274306503, "RNA_b2746": 33734.48298882085, "RNA_b2747": 102.65239090071616, "RNA_b2750": -88876.94732898919, "RNA_b2751": 100501.79591680215, "RNA_b2752": 63930.086115524246, "RNA_b2762": 51596.140871082134, "RNA_b2763": 120418.32713722646, "RNA_b2764": -56932.440321038885, "RNA_b2765": 10403.925069672425, "RNA_b2779": 35864.26259805184, "RNA_b2780": 41962.04748291081, "RNA_b2781": -5438.400369091105, "RNA_b2784": 157065.04919451, "RNA_b2785": 35223.43602726708, "RNA_b2787": 94170.30269159416, "RNA_b2788": 94411.16689216663, "RNA_b2789": -75281.15911680995, "RNA_b2791": -11159.083288278482, "RNA_b2794": 22993.202985215714, "RNA_b2796": -31534.742477947788, "RNA_b2797": 96337.75655139204, "RNA_b2799": -2655.0407485026158, "RNA_b2800": 45540.7706219627, "RNA_b2801": 93155.74734730124, "RNA_b2802": -126486.83353451095, "RNA_b2803": 101977.00830562954, "RNA_b2806": 31163.55081024614, "RNA_b2810": 84976.50675509403, "RNA_b2811": 31160.933032237073, "RNA_b2813": 31122.494834866284, "RNA_b2814": 2118.472018642575, "RNA_b2815": 2118.472018642575, "RNA_b2816": 2118.472018642575, "RNA_b2817": 35638.696052458254, "RNA_b2818": 34236.0596858928, "RNA_b2827": -14945.618491605164, "RNA_b2828": 62064.826266411634, "RNA_b2835": 84158.6971942754, "RNA_b2836": 11115.757361793609, "RNA_b2838": 33557.30318460417, "RNA_b2841": 99895.9714199155, "RNA_b2864": 2101.401326185862, "RNA_b2866": 3538.149556859111, "RNA_b2867": 62161.32657445528, "RNA_b2868": 33681.800874987144, "RNA_b2871": 84347.0695400397, "RNA_b2874": 26456.059309197277, "RNA_b2877": 16503.210413657558, "RNA_b2882": 99055.15550456426, "RNA_b2883": -81990.92117031397, "RNA_b2889": 15600.535577789055, "RNA_b2890": 41638.23991099147, "RNA_b2891": 32404.422424335316, "RNA_b2893": 19713.936459570537, "RNA_b2895": 13463.367695694118, "RNA_b2901": 101154.87258047111, "RNA_b2903": 79975.6854604755, "RNA_b2904": 27264.457639729924, "RNA_b2905": 4552.45652031997, "RNA_b2907": 83100.77623470742, "RNA_b2912": 4319.462844826907, "RNA_b2913": 33135.7533492537, "RNA_b2914": 16637.12377481228, "RNA_b2917": 151407.79784782353, "RNA_b2919": -172964.80478289493, "RNA_b2920": 104271.64307787808, "RNA_b2923": 16737.91127784322, "RNA_b2925": 23069.413683161347, "RNA_b2926": 30859.220195741364, "RNA_b2927": 22476.351005567005, "RNA_b2930": 67714.54514063604, "RNA_b2935": 53645.61448846108, "RNA_b2937": 64910.53608340995, "RNA_b2938": 139230.73726948196, "RNA_b2942": 27440.686691356987, "RNA_b2943": 38312.84959291158, "RNA_b2946": -19502.853607866924, "RNA_b2947": 66867.14142885256, "RNA_b2954": 41874.59884135178, "RNA_b2957": 73745.02711919985, "RNA_b2960": 6852.501732738544, "RNA_b2963": 12453.1321202327, "RNA_b2964": 32905.64011715114, "RNA_b2965": 150334.32360692753, "RNA_b2967": 2151.1354347364686, "RNA_b2975": 118911.8488406224, "RNA_b2976": -24413.56163006639, "RNA_b4467": 86090.6097903398, "RNA_b4468": 74206.54323185819, "RNA_b2979": -73591.39345559088, "RNA_b2987": 41119.87929441969, "RNA_b2988": 130753.28606210364, "RNA_b2994": -159820.84703990223, "RNA_b2995": 83311.44553785057, "RNA_b2996": 69430.47813001806, "RNA_b2997": 78833.1083268891, "RNA_b3001": 73235.6369725397, "RNA_b3005": 29882.210736630466, "RNA_b3006": 51726.62804988446, "RNA_b3008": 26887.16944966338, "RNA_b3012": 21494.327445521347, "RNA_b3018": 20980.5572830371, "RNA_b3028": 40933.65417012663, "RNA_b3029": 22127.065350181514, "RNA_b3034": -140950.12820057367, "RNA_b3035": -42666.16800815774, "RNA_b3040": 21871.215058570724, "RNA_b3041": 7928.206934395693, "RNA_b3052": 40669.56880916316, "RNA_b3057": 21260.79286702983, "RNA_b3058": 10433.145165644373, "RNA_b3059": 17500.148590613557, "RNA_b3061": 64254.902726829576, "RNA_b3062": 42588.69299235354, "RNA_b3063": -25705.748104806436, "RNA_b3065": -2659.824213625951, "RNA_b3067": 37743.26320747411, "RNA_b3069": 2153.9942542454023, "RNA_b3073": 97126.72016718204, "RNA_b3084": 32345.20058110847, "RNA_b3089": 88100.72103186951, "RNA_b3091": 104637.11704274446, "RNA_b3092": -26987.546868882917, "RNA_b3093": 100036.39591615688, "RNA_b4471": 95917.79882653621, "RNA_b3114": 161689.5282210301, "RNA_b3115": 23955.732021069925, "RNA_b3116": 14105.512074641378, "RNA_b3117": -114859.16010814314, "RNA_b3123": 10667.473462344054, "RNA_b3124": 80337.16146656152, "RNA_b3125": -112852.5353229951, "RNA_b3126": 54389.405678147865, "RNA_b3127": 94343.88600203846, "RNA_b3128": 110424.0464233537, "RNA_b3132": -25608.73020918071, "RNA_b3137": 60560.805538585635, "RNA_b3146": 24482.429829375604, "RNA_b3161": 33290.69819751124, "RNA_b3164": 52666.02471147848, "RNA_b3165": 1570.3092443979247, "RNA_b3166": 22841.140544518792, "RNA_b3167": 28233.331331024638, "RNA_b3168": 12596.614752552343, "RNA_b3169": 104409.65893457734, "RNA_b3171": 2085.008989359757, "RNA_b3172": 35063.28607038643, "RNA_b3174": 2185.2273813312468, "RNA_b3175": 9450.326611502842, "RNA_b3176": 2594.148371109908, "RNA_b3177": 59726.27435794834, "RNA_b3179": -72710.02617063228, "RNA_b3181": 7767.6019512999665, "RNA_b3182": 40737.33217905792, "RNA_b3185": -9295.82157433273, "RNA_b3186": 21853.262528625677, "RNA_b3187": 27634.690947856125, "RNA_b3189": 35736.809285182026, "RNA_b3196": 69089.75182145419, "RNA_b3197": -16765.164388950336, "RNA_b3198": -8257.966231859273, "RNA_b3199": 40478.87289038527, "RNA_b3200": 39207.41418124448, "RNA_b3201": -5114.1746362942995, "RNA_b3202": 38598.18399551392, "RNA_b3212": 2431.64209287825, "RNA_b3213": 99732.90344183768, "RNA_b3222": 61746.1415287407, "RNA_b3223": 48569.86693905183, "RNA_b3224": 105344.53930758605, "RNA_b3225": 62945.048715467754, "RNA_b3230": 27709.161406366908, "RNA_b3231": -8324.550469934642, "RNA_b3236": 24758.594227355177, "RNA_b3247": 41729.10537367274, "RNA_b3255": 33113.94670486288, "RNA_b3256": 4425.0626031095035, "RNA_b3258": 102580.26625772499, "RNA_b3260": 10109.219474762833, "RNA_b3265": -99817.60733213194, "RNA_b3266": 218664.87548830037, "RNA_b3272": 8444.508373242043, "RNA_b3273": -2989.105682829785, "RNA_b3274": 8444.508373242043, "RNA_b3275": 203202.16297986748, "RNA_b3276": -192394.24651243913, "RNA_b3277": 5412.3811330031285, "RNA_b3278": 108012.47840999333, "RNA_b3281": 57663.74364847806, "RNA_b3282": -52010.65754241937, "RNA_b3287": -27618.17404335347, "RNA_b3288": 66785.9936836965, "RNA_b3289": 36661.987795702575, "RNA_b3290": 39044.080786576524, "RNA_b3294": 27048.23388024296, "RNA_b3295": 69666.25270000806, "RNA_b3296": -78637.65746891075, "RNA_b3297": 27508.874887125166, "RNA_b3298": 25132.147096053886, "RNA_b3299": 8203.279123009075, "RNA_b3300": 93957.55111142594, "RNA_b3301": -204726.563621749, "RNA_b3302": 12664.230007125587, "RNA_b3303": 35418.54514226345, "RNA_b3304": 24957.177613652184, "RNA_b3305": 37556.73874599359, "RNA_b3306": 27605.46550278372, "RNA_b3307": 21527.331083056066, "RNA_b3308": 38053.20106810999, "RNA_b3309": 22058.335584617165, "RNA_b3310": 26145.643884250163, "RNA_b3311": 17901.161775564055, "RNA_b3312": 13434.936228137634, "RNA_b3313": 28812.620984437708, "RNA_b3314": 49333.90589948543, "RNA_b3315": 23438.34009635596, "RNA_b3316": 19622.24656251991, "RNA_b3317": 57864.09191546349, "RNA_b3318": 21207.029491758265, "RNA_b3319": 42601.98102673304, "RNA_b3320": -172302.19259841027, "RNA_b3321": 22026.716339938648, "RNA_b3339": 83456.45665746232, "RNA_b3340": 148744.84725153062, "RNA_b3341": -149745.57116926496, "RNA_b3342": 26442.76075071809, "RNA_b3343": 20363.122727679067, "RNA_b3344": 25423.20169433506, "RNA_b3345": -49923.66132666703, "RNA_b3350": 127088.94894087114, "RNA_b3359": 32821.47617154333, "RNA_b3360": 15057.371007538939, "RNA_b3365": 179228.4477058724, "RNA_b3366": 22997.514994487326, "RNA_b3367": 57016.990911039444, "RNA_b3368": 37522.06797488075, "RNA_b3370": 94891.46971867415, "RNA_b3371": -133328.98713092116, "RNA_b4474": 58381.060212562676, "RNA_b3374": 55329.599967132366, "RNA_b3380": -167942.79698117042, "RNA_b3384": 70652.86127571441, "RNA_b3385": 53382.95667232042, "RNA_b3386": 34962.7127694101, "RNA_b3389": -184654.09069874912, "RNA_b3390": 36593.0848110845, "RNA_b3396": 70657.11074505083, "RNA_b3397": 15917.708842781309, "RNA_b3403": 40398.07281311955, "RNA_b3406": 13563.966849421136, "RNA_b3409": 41194.41266992011, "RNA_b3412": 21784.177490502054, "RNA_b3415": 32602.756550572925, "RNA_b3416": 146416.41952199818, "RNA_b3417": -21169.6486782691, "RNA_b3425": 22951.753343934906, "RNA_b3426": 41038.63594064354, "RNA_b3428": 172222.73488605715, "RNA_b3429": 101118.31857036383, "RNA_b3430": -129761.46868804899, "RNA_b3431": -40483.26684781521, "RNA_b3432": 154217.40315220127, "RNA_b3433": 31300.83991987346, "RNA_b4476": 94540.42058104198, "RNA_b3437": -44081.6584111522, "RNA_b3447": 122498.38254352211, "RNA_b3449": -158465.14139468502, "RNA_b3450": 75182.4822107607, "RNA_b3451": 59826.64870209913, "RNA_b3452": 63062.71907884861, "RNA_b3453": 92532.6292828814, "RNA_b3454": 50149.21490544444, "RNA_b3455": 54131.22714738542, "RNA_b3456": 90253.0220600306, "RNA_b3457": 65433.40996467608, "RNA_b3458": 78017.37255564032, "RNA_b3460": 77456.71660872213, "RNA_b3461": 21327.58166929166, "RNA_b3464": -30044.015699750587, "RNA_b3465": 6001.747222928564, "RNA_b3469": 154792.4048838747, "RNA_b3470": 6980.910338992108, "RNA_b3475": 16742.48104908492, "RNA_b3476": -115383.9175876117, "RNA_b3477": 66987.32403147656, "RNA_b3478": 59065.479172865256, "RNA_b3479": 53948.134691229134, "RNA_b3480": 56978.90333131234, "RNA_b3493": 41137.59658920713, "RNA_b3496": 103915.96202537187, "RNA_b3500": 38452.326954074604, "RNA_b3502": 91224.9296921343, "RNA_b3503": 29959.92851186337, "RNA_b3517": 98821.65726519, "RNA_b3519": 116281.78859112387, "RNA_b3526": 65393.90105249947, "RNA_b3528": 90772.85252518294, "RNA_b3540": 70818.20337532919, "RNA_b3541": 69298.94249709569, "RNA_b3542": 63897.235593077006, "RNA_b3543": 72078.51159213806, "RNA_b3544": -139644.13343565539, "RNA_b3545": 2173.5660867522715, "RNA_b3546": 119214.56096639247, "RNA_b3551": 164210.6207424656, "RNA_b3553": 68702.66553171653, "RNA_b3559": 16944.2394408942, "RNA_b3560": 64348.52757165449, "RNA_b3564": 102234.39021373143, "RNA_b3565": -28288.183669159633, "RNA_b3566": 69563.20722043607, "RNA_b3567": 108366.62986649392, "RNA_b3568": 83514.65478069492, "RNA_b3571": 143038.67663894626, "RNA_b3572": 34322.91927643395, "RNA_b3575": 70457.49282546288, "RNA_b3577": 33545.0742208601, "RNA_b3578": 90418.98862307682, "RNA_b3579": 69512.31289514968, "RNA_b3580": 105644.19416271333, "RNA_b3581": 46680.85119100137, "RNA_b3583": -290512.35532435664, "RNA_b3588": 39838.84746903759, "RNA_b3590": 129849.45896374733, "RNA_b3591": -39882.94299994248, "RNA_b3599": 134945.97185245514, "RNA_b3600": 71221.06507178802, "RNA_b3603": -40241.74312109245, "RNA_b3605": 83797.29800991216, "RNA_b3607": 18326.618937073188, "RNA_b3608": 55598.292308767646, "RNA_b3609": -13302.792119912356, "RNA_b3610": 7168.693466655725, "RNA_b3612": -51557.02382834379, "RNA_b3616": 72189.9155607999, "RNA_b3617": -10760.670622367792, "RNA_b3619": -112255.68332152424, "RNA_b3620": 73787.44408857019, "RNA_b3621": 67362.55248705384, "RNA_b3622": 88658.03969470906, "RNA_b3623": 68426.88479818097, "RNA_b3624": -15151.816322923152, "RNA_b3625": 48990.57865550542, "RNA_b3626": 71283.58604362566, "RNA_b3627": 71547.04628968099, "RNA_b3628": 75790.81628095057, "RNA_b3629": 65244.37869446757, "RNA_b3630": 55973.953085892026, "RNA_b3631": -254550.26636873587, "RNA_b3632": 72685.58806588124, "RNA_b3633": 35280.03533834269, "RNA_b3634": 13292.905098840736, "RNA_b3636": -21234.507479698554, "RNA_b3637": 16726.816192448092, "RNA_b3639": 33542.853855016176, "RNA_b3640": -19990.447993900532, "RNA_b3642": -15748.012659662765, "RNA_b3643": 48226.034693024005, "RNA_b3648": 16036.298119116105, "RNA_b3649": -199599.71060910088, "RNA_b3650": 148596.09282233118, "RNA_b3651": 48647.29348014531, "RNA_b3653": 33917.835018319, "RNA_b3654": 39374.78276149216, "RNA_b3658": 2688.4655648268313, "RNA_b3665": 47987.29029517866, "RNA_b3666": 98221.29871060273, "RNA_b3670": 20492.26439054765, "RNA_b3671": 25659.964568564115, "RNA_b3679": 121155.30590806957, "RNA_b3691": 91303.28543712775, "RNA_b4478": 80745.6316079199, "RNA_b4477": 43526.367395554524, "RNA_b3693": 62005.988172423815, "RNA_b3703": -16095.493393862273, "RNA_b3704": 25464.51147598147, "RNA_b3705": 46879.363549196234, "RNA_b3706": 38792.449714440736, "RNA_b3708": -30080.52366032449, "RNA_b3709": 88303.0513459975, "RNA_b3714": 37701.159761407085, "RNA_b3722": 132365.3779371027, "RNA_b3725": 54553.54586184673, "RNA_b3726": 62843.37913672577, "RNA_b3727": 67850.61628764909, "RNA_b3728": 73158.25386515055, "RNA_b3729": 128962.8146312261, "RNA_b3730": -46956.95619464927, "RNA_b3731": 29538.0106342265, "RNA_b3732": 97446.76290715183, "RNA_b3733": 60771.16171322784, "RNA_b3734": -124452.24946583639, "RNA_b3735": 37578.29879160713, "RNA_b3736": 33049.64488073388, "RNA_b3737": -28333.926090225614, "RNA_b3738": 57651.703981597966, "RNA_b3739": 10321.155871896675, "RNA_b3740": 43941.65039542439, "RNA_b3741": 24855.552966337895, "RNA_b3744": 27108.64195593863, "RNA_b3747": 50667.03065298471, "RNA_b3748": 29570.802218725126, "RNA_b3749": 105863.90841247897, "RNA_b3750": 68128.57633961899, "RNA_b3751": 62531.37972731521, "RNA_b3752": -182145.70085892663, "RNA_b3756": 108012.47840999333, "RNA_b3757": -189133.82946446017, "RNA_b3758": 203012.48425449687, "RNA_b3759": 8444.508373242043, "RNA_b3760": 2172.9365326862994, "RNA_b3761": 2150.416416659516, "RNA_b3770": -127736.3127536581, "RNA_b3771": 130440.16357733103, "RNA_b3772": 108928.28382011826, "RNA_b3774": 39546.8979547227, "RNA_b3779": 104609.56149556175, "RNA_b3780": 35986.20382239768, "RNA_b3781": 6278.382166267949, "RNA_b3783": 25064.673600681086, "RNA_b3784": 78070.90016703986, "RNA_b3785": 73632.4741405517, "RNA_b3786": -464033.02464114985, "RNA_b3787": 88862.52070527447, "RNA_b3788": 75152.8166645171, "RNA_b3789": 62085.67455577854, "RNA_b3790": 47536.57676995481, "RNA_b3791": 79671.47392979001, "RNA_b3792": 88146.75160053263, "RNA_b4481": 76061.89530751308, "RNA_b3793": 95823.52714110164, "RNA_b3794": 52099.165061165426, "RNA_b3796": 5443.199301669626, "RNA_b3797": -1334.6741866206628, "RNA_b3798": 2390.6433540463877, "RNA_b3799": 2207.472510453397, "RNA_b3803": 83128.94056202818, "RNA_b3804": 52201.76805696029, "RNA_b3805": -104616.27656481985, "RNA_b3806": 179573.82456933346, "RNA_b3807": 9133.970399716158, "RNA_b3809": -85291.35281734586, "RNA_b3816": 17104.935139541558, "RNA_b3821": 18298.307988348384, "RNA_b3823": 43806.986691137885, "RNA_b3824": 17532.532951707133, "RNA_b3825": -5041.540860571348, "RNA_b3826": 56405.46315986822, "RNA_b3829": 57161.76457042589, "RNA_b3831": 19903.9671522951, "RNA_b3833": 53234.8542816536, "RNA_b3835": -11051.325802942245, "RNA_b3836": 18877.429179127746, "RNA_b3838": 36256.117315692725, "RNA_b3839": -45692.591370542235, "RNA_b3843": 42367.450235924414, "RNA_b3844": 18057.854877069516, "RNA_b3845": 73776.40851138417, "RNA_b3846": 19421.14811497093, "RNA_b3849": 102658.04034323999, "RNA_b3850": -130356.02901920184, "RNA_b3851": 108012.47840999333, "RNA_b3852": 5412.3811330031285, "RNA_b3853": -192394.24651243913, "RNA_b3854": 203202.16297986748, "RNA_b3855": 8444.291763424098, "RNA_b3856": 36924.32189941767, "RNA_b3857": -5906.928626478016, "RNA_b3860": 16029.236216415024, "RNA_b3867": 34789.781334759646, "RNA_b3870": 10294.071965981135, "RNA_b3875": 19688.423075337178, "RNA_b3882": -65065.82177516649, "RNA_b3892": 44889.48314711936, "RNA_b3893": 63510.17122981533, "RNA_b3894": -17028.76905923395, "RNA_b3902": 18827.60171711844, "RNA_b3903": -41141.30971677869, "RNA_b3904": 103721.04913981997, "RNA_b3907": 72854.91523976043, "RNA_b3908": 43741.934871241545, "RNA_b3909": 69255.57783447624, "RNA_b3915": 25447.912775306686, "RNA_b3916": 26013.653929725864, "RNA_b3917": 28154.631035967242, "RNA_b3918": 53165.50847280468, "RNA_b3919": 21167.967175839945, "RNA_b3924": 20193.888948864333, "RNA_b3925": 71091.2670767008, "RNA_b3926": -46790.9282367044, "RNA_b3927": 59805.15622882411, "RNA_b3930": 65402.49464757526, "RNA_b3936": 1649.6601326498755, "RNA_b3939": 21723.331307128683, "RNA_b3940": 78628.36858279756, "RNA_b3941": 22375.685578683657, "RNA_b3942": 153536.34961044195, "RNA_b3945": 77637.1795764099, "RNA_b3946": -133646.22118342348, "RNA_b3951": 29938.18722272104, "RNA_b3952": 61785.709378865926, "RNA_b3956": 71835.69166677237, "RNA_b3957": 30703.335195273336, "RNA_b3958": 60923.57221154734, "RNA_b3959": -55954.69195701323, "RNA_b3960": 76943.20650725435, "RNA_b3962": 39368.40608314582, "RNA_b3965": 28863.14573178197, "RNA_b3966": 129845.3194145419, "RNA_b3967": -60973.59272765651, "RNA_b3968": 108012.47840999333, "RNA_b3969": -189133.82946446017, "RNA_b3970": 202910.06261829345, "RNA_b3971": 8444.508373242043, "RNA_b3972": -10985.53079694673, "RNA_b3974": 23571.02357124472, "RNA_b3976": -10513.797057788135, "RNA_b3977": 2094.0782342682737, "RNA_b3978": -30020.14956618557, "RNA_b3979": -2989.105682829785, "RNA_b3980": 83434.41974734503, "RNA_b3981": -22613.25118580391, "RNA_b3982": 38369.082575676366, "RNA_b3983": 30176.92377434601, "RNA_b3984": -407528.80082789174, "RNA_b3985": 35032.75247941443, "RNA_b3986": 10388.874300307534, "RNA_b3987": 283595.0026189893, "RNA_b3988": 297367.9986557497, "RNA_b3990": 79981.34705920942, "RNA_b3991": 54370.5069092569, "RNA_b4407": 14133.081876837748, "RNA_b3992": 53187.053046288354, "RNA_b3993": -180730.67111296195, "RNA_b3994": 133641.22195903555, "RNA_b3996": 54386.08976426118, "RNA_b3997": -32557.970530127634, "RNA_b4005": 7727.401921112422, "RNA_b4006": 69793.69167853812, "RNA_b4007": 108012.47840999333, "RNA_b4008": -189133.82946446017, "RNA_b4009": 203202.16297986748, "RNA_b4010": 8444.508373242043, "RNA_b4013": 24463.927953231454, "RNA_b4014": -94491.63953654625, "RNA_b4015": 91861.54702377952, "RNA_b4019": 103991.24713342062, "RNA_b4022": 24849.03982494238, "RNA_b4024": 25401.379828584148, "RNA_b4025": 45483.99962776419, "RNA_b4031": 104255.2897046482, "RNA_b4032": 63053.371665065264, "RNA_b4033": 109083.75877018458, "RNA_b4034": 83654.51010074353, "RNA_b4035": 78581.78549378502, "RNA_b4036": -62510.71116733979, "RNA_b4039": -25850.04264344575, "RNA_b4040": 61401.38249905522, "RNA_b4041": 63273.030483097245, "RNA_b4042": 9213.146799908754, "RNA_b4049": 26261.533283174136, "RNA_b4053": 25232.20002107028, "RNA_b4054": 31133.922154870277, "RNA_b4055": 50327.459463580584, "RNA_b4067": 45287.03406234988, "RNA_b4069": 34823.51570066388, "RNA_b4070": 101047.92651273428, "RNA_b4071": 39958.90163193072, "RNA_b4072": 47422.876574230926, "RNA_b4073": 67611.3240715269, "RNA_b4077": 37045.26089117397, "RNA_b4079": 151135.88560571556, "RNA_b4084": 65611.89709320993, "RNA_b4085": -129640.73940826952, "RNA_b4086": 69366.1314367125, "RNA_b4087": 107597.58695069222, "RNA_b4088": 65703.90711443765, "RNA_b4090": 7626.738233975057, "RNA_b4094": -110283.93244503271, "RNA_b4111": 38360.73981166502, "RNA_b4115": 37832.78434536308, "RNA_b4117": 61324.910196738674, "RNA_b4119": 95432.03827287152, "RNA_b4120": 100385.1540536849, "RNA_b4122": 44057.08403343825, "RNA_b4123": 94734.09534426642, "RNA_b4129": 39733.00834266455, "RNA_b4130": 102969.56972588676, "RNA_b4131": 61118.69172902665, "RNA_b4132": 31208.73212344109, "RNA_b4134": 2151.1354347364686, "RNA_b4136": 22589.347807898725, "RNA_b4138": 92193.40233544102, "RNA_b4139": 34655.392181050585, "RNA_b4142": 5577.554592018581, "RNA_b4143": 44827.92057237745, "RNA_b4151": 25432.49220019947, "RNA_b4152": 27886.762589395352, "RNA_b4153": 51802.88284879468, "RNA_b4154": -17445.60551565773, "RNA_b4160": -124916.4811300033, "RNA_b4161": 74154.47996802467, "RNA_b4162": 15503.090074743433, "RNA_b4163": 2061.256957762834, "RNA_b4164": 2061.256957762834, "RNA_b4165": 2061.256957762834, "RNA_b4166": 31301.186183374575, "RNA_b4169": -51441.03461497554, "RNA_b4171": -153176.03080066643, "RNA_b4177": 35893.33455002883, "RNA_b4180": -136650.0149682914, "RNA_b4192": 74898.7875064648, "RNA_b4193": 98825.48544427105, "RNA_b4194": 21484.61182865344, "RNA_b4195": 32672.072340073788, "RNA_b4196": 45822.5079801932, "RNA_b4197": 60009.7425937277, "RNA_b4198": -139154.93015686848, "RNA_b4200": 27859.418633156718, "RNA_b4202": 16138.950628247328, "RNA_b4203": -32736.298193112736, "RNA_b4208": 36345.50341437321, "RNA_b4213": 136414.12662925012, "RNA_b4214": 21037.08693952235, "RNA_b4219": 45112.118720209284, "RNA_b4226": 13725.484567582116, "RNA_b4227": 67049.84069472479, "RNA_b4485": 106157.73368208364, "RNA_b4230": 72317.94119720995, "RNA_b4231": 70298.04525912217, "RNA_b4232": 28414.78745609257, "RNA_b4233": 96494.92097841203, "RNA_b4237": 32779.93873712215, "RNA_b4238": 27348.331595117237, "RNA_b4239": 116632.7556980927, "RNA_b4240": 100406.53109968011, "RNA_b4242": 65219.79620582438, "RNA_b4244": 32499.48696902726, "RNA_b4245": 144.9772567922026, "RNA_b4254": 27174.78396434181, "RNA_b4258": 75802.19831676244, "RNA_b4260": 106305.42137523806, "RNA_b4261": -14409.568573510118, "RNA_b4262": 76291.06176911628, "RNA_b4265": 93310.83356351439, "RNA_b4266": -115173.5760241005, "RNA_b4267": 60750.214284520276, "RNA_b4268": 39523.136792632824, "RNA_b4270": 2378.2648420563655, "RNA_b4287": 54157.444409666474, "RNA_b4288": 67799.67771985794, "RNA_b4289": 70759.29869685238, "RNA_b4290": 63733.40534095083, "RNA_b4291": -90784.42955246102, "RNA_b4293": -27158.081012205872, "RNA_b4301": -189063.9677214178, "RNA_b4311": 20373.82129520323, "RNA_b4321": 35115.26015327451, "RNA_b4322": 83504.3506200249, "RNA_b4323": 97736.19940860305, "RNA_b4356": 96243.81532064831, "RNA_b4358": 71782.20344822254, "RNA_b4367": 55653.13098830209, "RNA_b4368": 2390.6433540463877, "RNA_b4369": 2390.6433540463877, "RNA_b4370": 2390.6433540463877, "RNA_b4371": 29260.858109705274, "RNA_b4374": -17079.337940747784, "RNA_b4375": 45201.16536717114, "RNA_b4381": 12647.070933573588, "RNA_b4382": 39345.15673099909, "RNA_b4383": 63805.31249954831, "RNA_b4384": -14747.541150685192, "RNA_b4386": 71761.48710968385, "RNA_b4388": 27523.584548859577, "RNA_b4390": 86615.77003688991, "RNA_b4392": 55051.346069647254, "RNA_b4394": 36116.982025103, "RNA_b4395": 18393.992147177956, "generic_tRNA_AUC_ile__L_c": 0.5529369270185457, "generic_tRNA_AUU_ile__L_c": 0.5529369270185457, "generic_tRNA_GCA_ala__L_c": -20.549225878104274, "generic_tRNA_GCG_ala__L_c": -20.549225878104274, "generic_tRNA_GCU_ala__L_c": -20.549225878104274, "generic_tRNA_GAC_asp__L_c": 0.19702679965321368, "generic_tRNA_GAU_asp__L_c": 0.19702679965321368, "generic_tRNA_ACG_thr__L_c": 0.2019081053421022, "generic_tRNA_AGA_arg__L_c": 0.2119145769399154, "generic_tRNA_CAA_gln__L_c": 0.5470656136059957, "generic_tRNA_AUG_met__L_c": 0.5490271108920264, "generic_tRNA_CAG_gln__L_c": -0.49670188310788344, "generic_tRNA_CUG_leu__L_c": 0.24395305015682242, "generic_tRNA_CUA_leu__L_c": 0.24395305015682242, "generic_tRNA_AAA_lys__L_c": 0.2013721895652086, "generic_tRNA_AAG_lys__L_c": 0.2013721895652086, "generic_tRNA_GUA_val__L_c": 0.2078049446297601, "generic_tRNA_GUG_val__L_c": 0.2078049446297601, "generic_tRNA_GUU_val__L_c": 0.2078049446297601, "generic_tRNA_UCC_ser__L_c": 0.2498834454142989, "generic_tRNA_UCU_ser__L_c": 0.2498834454142989, "generic_tRNA_UCA_ser__L_c": 0.2283071861581497, "generic_tRNA_UCG_ser__L_c": 0.24390674039916208, "generic_tRNA_UAC_tyr__L_c": 0.17170617191004858, "generic_tRNA_UAU_tyr__L_c": 0.17170617191004858, "generic_tRNA_GUC_val__L_c": 0.2078049446297601, "generic_tRNA_UUG_leu__L_c": 0.22815386455001774, "generic_tRNA_UUA_leu__L_c": -0.12194656891515722, "generic_tRNA_UGC_cys__L_c": 0.5297229344999367, "generic_tRNA_UGU_cys__L_c": 0.5297229344999367, "generic_tRNA_GGC_gly_c": 0.20464069594296125, "generic_tRNA_GGU_gly_c": 0.20464069594296125, "generic_tRNA_AAC_asn__L_c": 0.1967989128847383, "generic_tRNA_AAU_asn__L_c": 0.1967989128847383, "generic_tRNA_CCC_pro__L_c": 0.21019328816178331, "generic_tRNA_CCU_pro__L_c": 0.21049573445457928, "generic_tRNA_AGG_arg__L_c": 0.21010927485220457, "generic_tRNA_GCC_ala__L_c": 0.20715274696159436, "generic_tRNA_GAA_glu__L_c": -20.198315777640733, "generic_tRNA_AUA_ile__L_c": 0.19696152983278087, "generic_tRNA_CGU_arg__L_c": 0.5551356360412597, "generic_tRNA_CGC_arg__L_c": 0.5551356360412597, "generic_tRNA_CGA_arg__L_c": 0.5551356360412597, "generic_tRNA_AGC_ser__L_c": -1.2349834991145965, "generic_tRNA_AGU_ser__L_c": -1.2349834991145965, "generic_tRNA_START_met__L_c": 0.20636946110905857, "generic_tRNA_GGG_gly_c": 0.21144528420851252, "generic_tRNA_UUC_phe__L_c": 0.18467087451035172, "generic_tRNA_UUU_phe__L_c": 0.18467087451035172, "generic_tRNA_CUC_leu__L_c": 0.22203341814747393, "generic_tRNA_CUU_leu__L_c": 0.22203341814747393, "generic_tRNA_ACC_thr__L_c": -0.3393598819763896, "generic_tRNA_ACU_thr__L_c": -0.3393598819763896, "generic_tRNA_CCG_pro__L_c": 0.21049573445457928, "generic_tRNA_UGA_cys__L_c": 0.2684785914504266, "generic_tRNA_UGG_trp__L_c": 0.19322948833710324, "generic_tRNA_CGG_arg__L_c": 0.5629763278229698, "generic_tRNA_CAC_his__L_c": -0.17697608196964634, "generic_tRNA_CAU_his__L_c": -0.17697608196964634, "generic_tRNA_CCA_pro__L_c": 0.21049573445457928, "generic_tRNA_ACA_thr__L_c": -1.1420970010175662, "generic_tRNA_GGA_gly_c": -3.214512819220397, "protein_b0002": -0.0, "protein_b0003": -1713.8426007943522, "protein_b0004": -59.897529086540565, "protein_b0007": -904.2709151705963, "protein_b0008": -633.8905612171585, "protein_b0009": -264.35731764148693, "protein_b0014": 307.78647130139416, "protein_b0015": -1090.879701599007, "protein_b0019": -426.6574360654806, "protein_b0023": -286.8818392006197, "protein_b0025": -184.89935816066233, "protein_b0026": -2158.7635591169383, "protein_b0027": -19.62860843205546, "protein_b0029": 229.90250319379228, "protein_b0030": -269.3819774884483, "protein_b0031": -289.53717850401154, "protein_b0032": -208.11171940241763, "protein_b0033": -1495.141865410288, "protein_b0036": -1510.401223762244, "protein_b0037": 201.95022883548992, "protein_b0038": -1865.7407283938426, "protein_b0040": -411.887521674599, "protein_b0047": -444.96777509990505, "protein_b0048": -192.61066511413526, "protein_b0049": 100.47253448456276, "protein_b0051": 199.4191024362063, "protein_b0052": 35.40197023319392, "protein_b0053": -1512.0023865621092, "protein_b0058": -1738.4301515663658, "protein_b0061": -3.5958421097726347, "protein_b0062": -1539.1818633449202, "protein_b0063": 187.48012560517532, "protein_b0066": 224.59206185119575, "protein_b0067": -315.5574796687045, "protein_b0068": 214.90510309515716, "protein_b0070": -1303.78030626387, "protein_b0071": 34.204665234385985, "protein_b0072": -2082.3679184626917, "protein_b0073": 256.3250600914315, "protein_b0074": 477.85286319791504, "protein_b0077": -712.7657890527267, "protein_b0078": 190.49359162344473, "protein_b0082": -285.933495080041, "protein_b0084": 382.3152729584667, "protein_b0085": 21.403945272318357, "protein_b0086": 152.9568602686521, "protein_b0087": -206.91683945490288, "protein_b0088": -7403.2295285836335, "protein_b0090": -69.2009047509317, "protein_b0091": 290.85305154186534, "protein_b0092": -69.55488095948047, "protein_b0096": 140.3791674956113, "protein_b0098": -1624.9492992011992, "protein_b0099": -168.59136723523415, "protein_b0103": -584.9014960577787, "protein_b0104": -346.90391059516605, "protein_b0109": -66.21633340142567, "protein_b0110": -600.5770434076094, "protein_b0112": -1167.9983862653298, "protein_b0114": -2000.0904989702105, "protein_b0115": -814.4420219365325, "protein_b0116": -991.64500217736, "protein_b0118": -1182.1022219400056, "protein_b0120": 132.3451898764708, "protein_b0121": -815.6770084062078, "protein_b0123": -413.2478521792249, "protein_b0124": -768.9860645414374, "protein_b0125": -143.05380650310676, "protein_b0126": -153.48120384842412, "protein_b0131": -124.33191630014899, "protein_b0133": 270.5201428130378, "protein_b0134": -776.6089645596369, "protein_b0142": -849.3852750489935, "protein_b0149": -179.4234571262123, "protein_b0150": 838.8355136886577, "protein_b0151": 32.129550447217596, "protein_b0152": -112.4436291230525, "protein_b0153": -3565.249102338192, "protein_b0154": -683.986504933533, "protein_b0155": -459.02067559902594, "protein_b0156": 32.45092346683484, "protein_b0158": 159.8680284808727, "protein_b0159": -983.710196180539, "protein_b0160": -625.716458080354, "protein_b0166": -234.99583567981455, "protein_b0168": -1502.0777094919717, "protein_b0169": -973.8506567555297, "protein_b0170": -454.0585982060943, "protein_b0171": -410.14935256095976, "protein_b0172": -133.97170841437995, "protein_b0173": -387.9313915510346, "protein_b0174": -187.2438564759608, "protein_b0175": -859.0035964075886, "protein_b0177": 314.2770674546269, "protein_b0179": -76.85161339719481, "protein_b0180": -155.03621481485976, "protein_b0181": -728.2432107686938, "protein_b0182": -2885.5891349081066, "protein_b0185": -631.7572102750676, "protein_b0186": 28.892450800390552, "protein_b0188": -392.68790995513035, "protein_b0194": -671.7850316726737, "protein_b0197": -952.1887283106063, "protein_b0198": -219.5634014518977, "protein_b0199": 439.343411102647, "protein_b0200": 3.528005761096147, "protein_b0207": -126.18671175657217, "protein_b0212": -158.23010758857012, "protein_b0221": -1009.5651186220679, "protein_b0222": -226.86579904785538, "protein_b0237": -468.8895642981295, "protein_b0238": -171.90427782875233, "protein_b0241": 110.92255063629129, "protein_b0242": 436.9879723411881, "protein_b0243": -754.0166757953734, "protein_b0260": -530.6030399710298, "protein_b0261": -1153.4043423773787, "protein_b0273": -584.3300722270583, "protein_b0306": 102.31288937783474, "protein_b0307": 120.90058800489015, "protein_b0308": 50.76394669130433, "protein_b0311": 408.9044426775733, "protein_b0312": 249.12819189848284, "protein_b0314": -195.44403643597641, "protein_b0323": -767.1709324579668, "protein_b0331": -2686.1244541050173, "protein_b0333": 159.32599833402963, "protein_b0334": 28.50495390031274, "protein_b0336": -200.25885969305978, "protein_b0337": 384.30535859482586, "protein_b0339": -621.8450471763748, "protein_b0340": 109.24124118075504, "protein_b0341": -275.85800545144946, "protein_b0343": -1295.3384029178592, "protein_b0344": -467.11801365268394, "protein_b0347": 414.3929878063232, "protein_b0348": 139.7790241008689, "protein_b0349": 325.83282794657885, "protein_b0350": 157.5314296794942, "protein_b0351": -2904.8547539774713, "protein_b0352": 218.6748687300834, "protein_b0353": -1010.3745035086537, "protein_b0355": 122.98020985384899, "protein_b0356": -880.8097830033114, "protein_b0365": -1543.5181098819805, "protein_b0366": 30.314373140481763, "protein_b0367": -291.7829117957233, "protein_b0368": 163.9566388471428, "protein_b0369": -556.2429713276586, "protein_b0381": -209.9573226535793, "protein_b0383": 319.22003959178784, "protein_b0386": -449.41444196133466, "protein_b0388": -2.9401909925985277, "protein_b0394": -250.62758343746563, "protein_b0401": -415.24445729858934, "protein_b0403": 474.87113428561975, "protein_b0404": -196.0616249899102, "protein_b0405": -511.1455166824065, "protein_b0406": -435.2142575502521, "protein_b0408": 227.44355620456395, "protein_b0409": -1634.84569622797, "protein_b0411": -207.81856552294678, "protein_b0414": -1380.3255418580911, "protein_b0415": -163.26364979322895, "protein_b0416": -65.27477349832995, "protein_b0417": 62.87671619794627, "protein_b0418": -102.41631503544085, "protein_b0420": -1743.5745085194965, "protein_b0421": 369.0255240218329, "protein_b0423": -311.64548473709914, "protein_b0425": -413.1295960673945, "protein_b0428": -132.39016284001278, "protein_b0429": -102.04547416547202, "protein_b0430": -186.8881643729386, "protein_b0431": -3085.2033389876815, "protein_b0432": -184.45876378248104, "protein_b0433": -1007.5802227835254, "protein_b0436": -915.1605397460576, "protein_b0444": -260.4026598138038, "protein_b0446": -290.51408841670917, "protein_b0451": -1162.5546172515549, "protein_b0452": -246.58465384207497, "protein_b0459": -85.2032026185629, "protein_b0462": 7.992212837447845, "protein_b0463": -1495.9713990550465, "protein_b0469": -262.0097696749437, "protein_b0474": -308.83074295801674, "protein_b0475": -437.0644088078995, "protein_b0477": -331.1505605999698, "protein_b0480": 365.4718750007974, "protein_b0484": -25.298564420700185, "protein_b0485": 275.08816841581114, "protein_b0494": -482.30975842381275, "protein_b0505": 121.06932579414548, "protein_b0507": -241.67949209196618, "protein_b0508": -42.34055276795935, "protein_b0509": -4131.77695528891, "protein_b0511": -135.76071352048473, "protein_b0512": 181.0150009757485, "protein_b0514": -82.76040666138528, "protein_b0516": -1234.618776345394, "protein_b0517": 242.95001788911446, "protein_b0521": -2125.3188655583854, "protein_b0522": 100.24591199200715, "protein_b0523": -730.0169663358727, "protein_b0524": -626.3848020215906, "protein_b0526": -668.2934678724914, "protein_b0529": -268.0677990038432, "protein_b0572": -2365.6451076988965, "protein_b0573": 32.51003795667309, "protein_b0574": 108.40497373319886, "protein_b0575": -273.6587151542386, "protein_b0576": -433.66273050857933, "protein_b0578": 131.39207272048395, "protein_b0583": -1619.8456064370075, "protein_b0584": 1285.2686941535956, "protein_b0585": 126.69666948249103, "protein_b0586": -2917.898058676032, "protein_b0588": 58.386280146258585, "protein_b0589": -165.06659214373082, "protein_b0590": -1169.7538201301488, "protein_b0591": -947.6462331482353, "protein_b0592": 222.43005796882855, "protein_b0593": 251.03748047691874, "protein_b0594": -1793.9287425287102, "protein_b0595": 57.268027803788634, "protein_b0596": -0.0, "protein_b0604": -485.222412437314, "protein_b0612": -555.8642289798576, "protein_b0613": 146.64887006070919, "protein_b0615": -1869.5729788361145, "protein_b0616": 230.22741611237885, "protein_b0617": 173.4390797531026, "protein_b0621": -443.6832091777903, "protein_b0622": -80.8877968261859, "protein_b0627": -135.52375058816992, "protein_b0628": -356.77129953946127, "protein_b0630": -225.82882974909842, "protein_b0632": -175.5744144260362, "protein_b0635": 413.0116036803058, "protein_b0636": -2181.126007341207, "protein_b0638": 71.30480070784083, "protein_b0639": -2449.733350757016, "protein_b0642": -163.73492531719612, "protein_b0650": 403.9567714137556, "protein_b0651": 13.300494774312861, "protein_b0652": 39.923416409485995, "protein_b0653": -121.55328009455839, "protein_b0654": -83.17472011067674, "protein_b0655": 382.52883600227955, "protein_b0657": -1216.9425082916268, "protein_b0661": -197.03269682974803, "protein_b0662": -93.18152447252577, "protein_b0674": -617.4589097425932, "protein_b0677": -623.3854510360429, "protein_b0678": -1113.8932810075466, "protein_b0679": -548.9879304516048, "protein_b0680": -610.6237031237895, "protein_b0684": -641.3178272740317, "protein_b0688": -914.0881247883285, "protein_b0692": -301.1711285891049, "protein_b0693": -1425.9987018094794, "protein_b0696": 92.794295969233, "protein_b0697": -2031.0271132145713, "protein_b0698": -114.42258120636573, "protein_b4513": -59.49895280485728, "protein_b0709": -420.29647332937174, "protein_b0720": -647.3633536774303, "protein_b0721": -422.5719296758134, "protein_b0722": -176.56436302128657, "protein_b0723": -1037.9828017947893, "protein_b0724": 258.3657361633696, "protein_b0726": 727.6683394824048, "protein_b0727": 125.1139050072397, "protein_b0728": -2953.30153673633, "protein_b0729": 14.100150176990427, "protein_b0731": -350.0926220818946, "protein_b0732": 553.0255192917214, "protein_b0733": -631.1151271681236, "protein_b0734": -362.0755322153416, "protein_b0736": -1353.4861470856195, "protein_b0750": -1020.4830261951919, "protein_b0751": -290.16582175951834, "protein_b0752": -471.95168940115076, "protein_b0754": -361.25848823312367, "protein_b0755": -575.136484134543, "protein_b0756": 613.3415082687706, "protein_b0757": -5.841016864202923, "protein_b0758": -1079.8252856348458, "protein_b0759": -0.08742429410916988, "protein_b0763": -90.67215629669845, "protein_b0764": -175.7899096032598, "protein_b0765": -930.9354716488028, "protein_b0766": 57.69282806891721, "protein_b0767": 24.347390244617518, "protein_b0774": -644.4936142658954, "protein_b0775": 205.53362283308482, "protein_b0776": 246.35817117884886, "protein_b0777": 71.52591260175845, "protein_b0778": -1732.9482143919354, "protein_b0781": -868.4180344380711, "protein_b0783": -40.34319828602541, "protein_b0784": -55.001023519239794, "protein_b0785": -86.26626435107845, "protein_b0789": -1364.3855407741835, "protein_b0805": 810.4414937185873, "protein_b0807": -144.52386765784183, "protein_b0809": -6.96523486017438, "protein_b0810": -259.2079574086433, "protein_b0811": 129.2057335235783, "protein_b0813": -422.3326735786994, "protein_b0822": -252.81917678292228, "protein_b0825": -446.54177112939476, "protein_b0826": -783.1633083407606, "protein_b0827": 344.0915580494916, "protein_b0828": 2.5169722473374714, "protein_b0829": 201.3051256250482, "protein_b0830": -95.34687059920448, "protein_b0831": -166.2226522140879, "protein_b0832": -163.782142641896, "protein_b0837": -73.6180699474953, "protein_b0839": -448.56967723218804, "protein_b0841": -501.7115123001779, "protein_b0842": -1007.0996888584314, "protein_b0849": -55.38224272726527, "protein_b0854": 129.60893561308913, "protein_b0855": 259.8599008954771, "protein_b0856": -329.92440236067, "protein_b0857": -311.92217621044864, "protein_b0859": -734.3349455805402, "protein_b0860": -151.1126572993883, "protein_b0861": -241.93842720687564, "protein_b0862": -181.4179830341381, "protein_b0863": 210.63649991959744, "protein_b0864": 137.8994174095973, "protein_b0870": -986.0449993526163, "protein_b0871": -670.0501697179321, "protein_b0875": -615.4405297653672, "protein_b0884": -58.607801261952595, "protein_b0886": 280.57021846882486, "protein_b0887": -64.15908602274213, "protein_b0888": -186.44204138822033, "protein_b0891": -483.82184420859863, "protein_b0893": -488.09253381964203, "protein_b0894": 621.7922677088712, "protein_b0895": 174.16237106542798, "protein_b0896": -276.26740185052586, "protein_b0902": -225.37413062539986, "protein_b0903": 176.50384014846927, "protein_b0904": -1781.2093711495825, "protein_b0907": 48.19460881209282, "protein_b0908": -1004.7479258796225, "protein_b0910": -198.3234293194875, "protein_b0911": -882.8415210882856, "protein_b0914": -2548.2171162118193, "protein_b0915": 189.4392210848915, "protein_b0918": -502.495020787686, "protein_b0928": -471.4117657567921, "protein_b0929": -98.17512148257504, "protein_b0930": -537.4171596472538, "protein_b0931": -275.5040037860555, "protein_b0932": 163.54581700963234, "protein_b0933": 52.91740950702118, "protein_b0934": -159.44912849617174, "protein_b0935": 221.57439450936735, "protein_b0936": 102.5272668755779, "protein_b0937": -1784.4673597409396, "protein_b0945": -161.2613258549835, "protein_b0948": -1422.6503529203783, "protein_b0954": -150.83446280912378, "protein_b0957": -311.88943032907383, "protein_b0963": -153.75422962978485, "protein_b0967": -192.60778772594585, "protein_b0968": 85.02512802633356, "protein_b0969": -292.3004873480046, "protein_b0972": 344.17078987043453, "protein_b0973": 512.4654389949566, "protein_b0974": -2838.790559141046, "protein_b0978": -2366.6668158602865, "protein_b0979": -273.1135200576205, "protein_b0980": 371.99212035508697, "protein_b0996": 205.32484377126065, "protein_b0997": 573.58819353732, "protein_b0998": -63.725586744390256, "protein_b1002": 315.26605434132694, "protein_b1006": -2763.343002194042, "protein_b1007": 187.20819691499167, "protein_b1008": 167.0553358984097, "protein_b1009": 54.6119472344726, "protein_b1010": -16.31711720866765, "protein_b1011": 104.96982504055151, "protein_b1012": 228.20099031151207, "protein_b1014": -1217.984188675483, "protein_b1015": -587.7861192263853, "protein_b1033": 51.009873720271685, "protein_b1054": -556.6842986099605, "protein_b1059": 273.01776189386317, "protein_b1062": -436.69706005279426, "protein_b1064": -32.5674012090369, "protein_b1069": -1160.3839286532736, "protein_b1084": -1485.1009276892823, "protein_b1086": -339.9911188456491, "protein_b1089": -187.45107225203296, "protein_b1090": 56.070604233577725, "protein_b1091": -734.2393686392663, "protein_b1092": -809.0612008226328, "protein_b1093": -43.38419721903256, "protein_b1094": -583.1791994059827, "protein_b1095": -113.47259760463805, "protein_b1096": 200.45626630203677, "protein_b1098": -1800.4604738447001, "protein_b1101": -1199.152629044173, "protein_b1102": 1236.2926042479337, "protein_b1106": 123.74367343485294, "protein_b1107": -1675.6235413341071, "protein_b1109": 190.38425539843337, "protein_b1114": -1197.2226059253812, "protein_b1116": -1280.6743997317365, "protein_b1117": 235.22878564266995, "protein_b1118": 155.57715222632376, "protein_b1119": -548.4568971204983, "protein_b1123": 20.10008539997779, "protein_b1124": -171.83545312828898, "protein_b1125": -233.86552502764994, "protein_b1126": 258.8219906617588, "protein_b1131": -874.8529378063987, "protein_b1133": -201.5245413146265, "protein_b1134": -563.7023776523467, "protein_b1135": 317.84615205696304, "protein_b1136": -661.8893207081153, "protein_b1185": -262.708694714381, "protein_b1186": -1252.52980364691, "protein_b1189": 212.96888689914564, "protein_b1190": -1078.8450343412974, "protein_b1192": -253.95898247417145, "protein_b1193": -33.46053681906074, "protein_b1197": 574.174897579149, "protein_b1198": 156.2660255797834, "protein_b1199": 194.5721326914407, "protein_b1200": -988.300179237328, "protein_b1206": -1152.496502890498, "protein_b1207": -32.94139046000028, "protein_b1208": -727.7702026077128, "protein_b1209": 422.35930934248586, "protein_b1210": 261.1849443253254, "protein_b1211": -1197.9564497835688, "protein_b1215": -488.2196891253571, "protein_b1216": -669.6706224168856, "protein_b1223": -1037.4484587641161, "protein_b1224": 978.7203450057956, "protein_b1225": 174.3613447384546, "protein_b1226": 49.49183481887558, "protein_b1227": -160.31216815411688, "protein_b1232": -265.5336902145167, "protein_b1236": -546.9236177182876, "protein_b1238": -119.99526138917031, "protein_b1241": -1742.2712463720911, "protein_b1243": -2306.476760600681, "protein_b1244": -281.92880999159354, "protein_b1245": -26.153100116815853, "protein_b1246": -92.20827976017026, "protein_b1247": 110.44889557451883, "protein_b1249": -985.2098763226269, "protein_b1250": -532.4589608573533, "protein_b1252": -40.03108055632005, "protein_b1260": -94.68025529974935, "protein_b1261": 196.49060283768918, "protein_b1262": 289.33859058253813, "protein_b1263": -2835.5210797743703, "protein_b1264": 487.0205572953053, "protein_b1269": 34.54650165454614, "protein_b1270": -448.60960352219024, "protein_b1276": -535.3421602101117, "protein_b1277": -204.4244230765691, "protein_b1278": -722.5468431666736, "protein_b1281": -427.96084933258766, "protein_b1286": -811.0651930151888, "protein_b1288": -366.62389728451734, "protein_b1291": -2236.9012733233267, "protein_b1296": -201.01359497039485, "protein_b1297": -399.37488866789914, "protein_b1298": -11.074532390624407, "protein_b1300": -1604.3831601772367, "protein_b1301": 630.7083727363788, "protein_b1302": -5.3354382417596335, "protein_b1308": -110.93554097772572, "protein_b1319": -120.20918257126473, "protein_b1325": -604.5135551948338, "protein_b1326": -376.74335462804424, "protein_b1329": 193.50253101668648, "protein_b1344": -187.08057010508355, "protein_b1363": -884.8332084166082, "protein_b1377": 53.89909457796066, "protein_b1378": -1149.1369536720238, "protein_b1380": -364.0678766049546, "protein_b1385": -503.80529926729827, "protein_b1386": 677.0111140025793, "protein_b1387": -66.67259221083226, "protein_b1388": 155.0025884484363, "protein_b1389": -4.47608950295472, "protein_b1390": 34.58827769730873, "protein_b1391": 46.96939590311167, "protein_b1392": 250.40838081192342, "protein_b1393": -0.0, "protein_b1394": -0.0, "protein_b1395": -4472.6884716505065, "protein_b1397": 115.2904816719928, "protein_b1398": 452.2515185329624, "protein_b1415": -898.6333911743669, "protein_b1440": 271.2143544986989, "protein_b1441": 284.2736448881849, "protein_b1442": -452.45125781478015, "protein_b1443": -166.98501016740832, "protein_b1444": -221.78337602703797, "protein_b1453": -503.3000199737529, "protein_b1463": 108.75545651625319, "protein_b1465": -100.12929790654489, "protein_b1466": 90.1037582272891, "protein_b1467": 278.1699611686115, "protein_b1468": -1834.4729051455022, "protein_b1469": -125.69454497355488, "protein_b1473": -696.6824124919476, "protein_b1474": -1549.1112031895082, "protein_b1475": 121.27609652172922, "protein_b1476": -369.88620028027526, "protein_b1478": -270.7742273855424, "protein_b1479": -365.24646195689735, "protein_b1480": 20.98272840421672, "protein_b1483": 282.7781755458047, "protein_b1484": 281.3382808824667, "protein_b1485": -65.97373614915276, "protein_b1486": -113.8092132200676, "protein_b1487": -2180.557060759214, "protein_b1488": 108.88097413997767, "protein_b1489": 348.5223836197511, "protein_b1492": -594.3719676408313, "protein_b1493": 297.8772813084667, "protein_b1519": 34.57738919259666, "protein_b1521": -844.0443007353568, "protein_b1524": 111.253839721052, "protein_b1525": -506.31092316288533, "protein_b1528": -550.7256869615269, "protein_b1533": -851.3930803548424, "protein_b1539": -126.41675314429149, "protein_b1584": 15.275156932982657, "protein_b1587": 785.7115758589654, "protein_b1588": 538.1671504929448, "protein_b1589": 105.19272015320057, "protein_b1590": -178.962479230527, "protein_b1591": -298.7528334429901, "protein_b1592": -136.83927032879095, "protein_b1599": -164.87477144938248, "protein_b1600": -155.00992197340307, "protein_b1602": -335.97810943742894, "protein_b1603": -1695.1710990029096, "protein_b1605": -497.2817352640208, "protein_b1606": -899.1218283876964, "protein_b1611": -677.2851251206674, "protein_b1612": -552.8514082940012, "protein_b1613": -434.7418830910657, "protein_b1621": -1292.8710485020058, "protein_b1622": 49.48398937516461, "protein_b1623": -434.12030624000994, "protein_b1634": -535.1568660529006, "protein_b1636": -135.09706121627173, "protein_b1637": -797.2589343569596, "protein_b1638": -218.73615262604872, "protein_b1640": -208.26735850383946, "protein_b1646": 233.8478859747557, "protein_b1651": -174.5204855681763, "protein_b1652": -2393.316674140376, "protein_b1654": -226.05739008450797, "protein_b1656": -198.95234817187384, "protein_b1661": 314.9465455115011, "protein_b1662": -174.88743754321786, "protein_b1676": -415.2319024420126, "protein_b1677": -4.346388320276046, "protein_b1679": 41.44494203875817, "protein_b1680": 130.17379666543178, "protein_b1681": 382.2827715387882, "protein_b1682": -2249.3956408604045, "protein_b1683": 173.57268505247353, "protein_b1684": 68.3478227485453, "protein_b1692": -5.570173764829849e-29, "protein_b1693": -1159.5273486310753, "protein_b1701": -2258.956961566161, "protein_b1702": -482.80694812029293, "protein_b1704": -136.99034041197103, "protein_b1709": 165.42165923609443, "protein_b1710": 16.746706988519847, "protein_b1711": -385.71583072305623, "protein_b1713": -1504.7354451113074, "protein_b1714": 92.72234952599511, "protein_b1716": -93.70411499745944, "protein_b1717": -482.0602573140062, "protein_b1718": 78.41136592054414, "protein_b1719": -1098.661341055953, "protein_b1723": -293.12162747068345, "protein_b1732": -547.0670250763968, "protein_b1734": -29.376020745018394, "protein_b1740": -217.13101662358667, "protein_b1744": -82.72878587128484, "protein_b1745": 474.49575650366575, "protein_b1746": 71.9177903380637, "protein_b1747": 215.8119578320658, "protein_b1748": -2764.262346434594, "protein_b1759": -83.12448881248228, "protein_b1761": -451.9444712283821, "protein_b1764": -1507.0050333301283, "protein_b1767": 389.2865456438678, "protein_b1768": -557.3112793204954, "protein_b1773": -3016.420993867371, "protein_b1778": 218.99124885694832, "protein_b1779": -343.0874393678726, "protein_b1781": -40.44445858565463, "protein_b1800": 131.3882958947195, "protein_b1801": -1265.6681618505231, "protein_b1804": -580.967294693511, "protein_b1805": -519.3523236431183, "protein_b1812": -476.1012657890044, "protein_b1814": 270.3557797227889, "protein_b1817": -58.66918179027254, "protein_b1818": -1571.3387452134791, "protein_b1819": -76.35566768632874, "protein_b1822": -413.40183785152584, "protein_b1835": -504.2957300100722, "protein_b1849": -409.9444610272742, "protein_b1850": -600.0109164201938, "protein_b1851": -626.3361282687404, "protein_b1852": -434.47701477887705, "protein_b1854": -338.20891239855354, "protein_b1855": -579.3817284072195, "protein_b1857": -433.1770212267109, "protein_b1858": 431.9879624622095, "protein_b1859": -968.8976550864626, "protein_b1865": -935.6348597576065, "protein_b1866": -838.1097095855713, "protein_b1870": 166.11767551193208, "protein_b1871": -938.1769810558217, "protein_b1872": -1578.5447671884372, "protein_b1873": 193.39814479837216, "protein_b1876": -1006.1729485170113, "protein_b1896": 212.78386784219958, "protein_b1897": -124.67372338396667, "protein_b4460": -71.59713821382012, "protein_b1900": 346.772964259652, "protein_b1901": 75.49386447997203, "protein_b1907": -904.2030630310644, "protein_b1912": -587.3798289401149, "protein_b1919": -73.29310804313099, "protein_b1922": -807.7589134215671, "protein_b1927": 316.9375120330445, "protein_b1981": -320.75485223920026, "protein_b1982": 370.26949368663355, "protein_b1991": -75.2021432039814, "protein_b1992": -212.84798986896845, "protein_b1993": 11.249738102312495, "protein_b2010": -239.53033812030694, "protein_b2019": -2747.1600682446515, "protein_b2020": 323.9479305593933, "protein_b2021": 145.58906291761485, "protein_b2022": 409.80288804071546, "protein_b2023": 134.31357760473261, "protein_b2024": -0.0, "protein_b2025": 175.6797425160575, "protein_b2026": 215.5118216273408, "protein_b2027": 253.66519213923837, "protein_b2028": 274.6957445617969, "protein_b2029": -620.7149163242336, "protein_b2032": -1413.1042026497953, "protein_b2033": 226.80876623031816, "protein_b2034": 331.42672196061056, "protein_b2035": -1315.780348937181, "protein_b2036": 32.2222828605133, "protein_b2037": -231.27050572571616, "protein_b2038": 119.85094775345428, "protein_b2039": 100.23407278873206, "protein_b2040": -252.29925329530107, "protein_b2041": 89.41267881905155, "protein_b2045": -1252.693037196409, "protein_b2048": -0.0, "protein_b2049": 124.28082518021264, "protein_b2051": 114.57801920645032, "protein_b2052": 230.09509183697713, "protein_b2053": 6.081494843179777, "protein_b2065": 140.6930490480117, "protein_b2066": 115.29792228185111, "protein_b2091": -2127.171698591847, "protein_b2092": -458.705905838697, "protein_b2093": -30.750757155816224, "protein_b2094": 16.38814716174682, "protein_b2095": -102.21172188954348, "protein_b2096": -255.36441054094152, "protein_b2097": -279.24527305064896, "protein_b2103": -647.0327271263933, "protein_b2104": -78.53897241871368, "protein_b2114": -712.0829353590683, "protein_b2128": -318.695009175475, "protein_b2129": 208.61239794537974, "protein_b2130": -342.59269523206274, "protein_b2131": 54.84508081953034, "protein_b2132": 608.0402651120149, "protein_b2133": -289.3204710609282, "protein_b2134": -349.0835722911519, "protein_b2140": -339.18348213770605, "protein_b2143": -494.81981088509673, "protein_b2146": -830.4251063868275, "protein_b2147": 86.92566989617131, "protein_b2148": -142.95525613334894, "protein_b2149": 488.07799726663984, "protein_b2150": 130.89372328372804, "protein_b2153": -781.3608199433947, "protein_b2154": 134.4194167344413, "protein_b2155": 1234.9975912587092, "protein_b2156": -495.63566648184104, "protein_b2162": -316.215881199207, "protein_b2167": -993.8850618033222, "protein_b2168": 162.45029799070971, "protein_b2169": 158.03033297131032, "protein_b2170": -248.94956039236428, "protein_b2174": -66.07944969920318, "protein_b2183": -126.72245476685744, "protein_b2185": -204.59051079467068, "protein_b2197": 61.331845751473175, "protein_b2198": -163.13187578578402, "protein_b2199": -303.8848475503701, "protein_b2200": -359.72342326515223, "protein_b2201": -2639.1783969911753, "protein_b2202": 106.55494816752841, "protein_b2203": 169.2604102428695, "protein_b2204": 176.50209955327713, "protein_b2205": 271.97066039747796, "protein_b2206": 237.65933535269374, "protein_b2207": 80.57325926673663, "protein_b2210": -390.1563783069161, "protein_b2215": 115.20294552149592, "protein_b2221": 264.31895030541153, "protein_b2222": 160.52709282026876, "protein_b2223": -2110.8547913442108, "protein_b2224": -11.867258825423088, "protein_b2232": -271.8975050783356, "protein_b2234": -1035.4805470462868, "protein_b2235": 137.53437491393683, "protein_b2239": 128.0916066047789, "protein_b2240": -556.004032059301, "protein_b2241": -1329.0350662833105, "protein_b2242": 387.19247993215066, "protein_b2243": 293.97925102485743, "protein_b2251": -154.33767953039114, "protein_b2253": 96.38921762418563, "protein_b2254": 94.74756242465098, "protein_b2255": 419.3824218735313, "protein_b2256": 186.24907502580828, "protein_b2257": -508.978438259568, "protein_b4544": -125.32675419312305, "protein_b2258": -179.03754997217075, "protein_b2260": 131.81271949349676, "protein_b2261": 80.24359624239942, "protein_b2262": 170.89066376110713, "protein_b2263": 109.80950082866805, "protein_b2264": 179.7229599174256, "protein_b2265": -2957.4266315120863, "protein_b2268": -298.4269143689335, "protein_b2276": -341.7864126998327, "protein_b2277": -1976.6450940524576, "protein_b2278": -603.3200179899508, "protein_b2279": -32.38704939857835, "protein_b2280": -238.03331558189302, "protein_b2281": -35.69766947718793, "protein_b2282": -414.9798699296825, "protein_b2283": -5105.787356312066, "protein_b2284": -62.70979343737512, "protein_b2285": -75.20609509126491, "protein_b2286": 156.57923004796282, "protein_b2287": 185.5848721274829, "protein_b2288": -138.00424132265044, "protein_b2290": -439.37918028772066, "protein_b2291": -419.89068166751133, "protein_b2296": -572.8175251525523, "protein_b2297": -654.2056535079053, "protein_b2303": -496.3078084400252, "protein_b2306": 139.3754780552713, "protein_b2307": -220.191701746756, "protein_b2308": -105.60343056946222, "protein_b2309": 181.76848599052636, "protein_b2310": 226.96929212781563, "protein_b2311": 175.52723277581424, "protein_b2312": -702.3427274450859, "protein_b2315": -879.7396133762264, "protein_b2316": -618.2600747349364, "protein_b2318": 13.972270911676645, "protein_b2320": -1579.8333112743712, "protein_b2323": -517.3269384022284, "protein_b2324": -641.5269785235054, "protein_b2328": 335.1405159742741, "protein_b2329": -1593.798481911437, "protein_b2341": -1452.0858017374908, "protein_b2342": -18.67702040746043, "protein_b2344": 410.7316790427737, "protein_b2366": 84.27986021061835, "protein_b2373": 165.490292345711, "protein_b2374": -515.6740995179878, "protein_b2378": -563.2255021165283, "protein_b2379": -592.2656592751247, "protein_b2388": -559.8177018493577, "protein_b2392": -975.2691470667847, "protein_b2393": -853.249837017509, "protein_b2400": -554.0697359808581, "protein_b2406": -455.55597977696874, "protein_b2407": -1085.539518968142, "protein_b2411": -1202.3414307479484, "protein_b2414": -428.2158883396274, "protein_b2415": -17.929955600936125, "protein_b2416": -1514.1638110770723, "protein_b2417": 51.32057128103676, "protein_b2418": -173.69728886219363, "protein_b2421": 40.246573827903966, "protein_b2422": -1968.8253961126404, "protein_b2423": -166.58948862079285, "protein_b2424": -358.21241440829067, "protein_b2425": 363.98950892548237, "protein_b2428": -812.936903818959, "protein_b2429": -22.550873349852367, "protein_b2435": -122.43168235516711, "protein_b2436": -288.61195712119365, "protein_b2440": 128.68406063542878, "protein_b2441": -1776.5851368754043, "protein_b2458": -1654.0347453155734, "protein_b2463": -1169.7359513449842, "protein_b2464": -360.3511106400679, "protein_b2465": -1119.7541103437993, "protein_b2467": 152.5881810641938, "protein_b2470": 491.8301056908757, "protein_b2472": -454.1093593778675, "protein_b2474": -1232.7193366265863, "protein_b2476": -302.1219415914177, "protein_b2477": -63.963280226310275, "protein_b2478": -193.59271258206542, "protein_b2480": 200.75011907011913, "protein_b2481": 235.75429351087848, "protein_b2482": -673.4263998767248, "protein_b2483": -304.7017504283262, "protein_b2484": -265.35346944401687, "protein_b2485": -239.79155268372253, "protein_b2486": -363.5019948618682, "protein_b2487": 567.4561633322593, "protein_b2488": 93.32235839348691, "protein_b2489": 354.1893125500448, "protein_b2490": -95.25630384022277, "protein_b2492": -6445.037965556165, "protein_b2497": -411.31929960782446, "protein_b2498": -1004.2075781251378, "protein_b2499": -301.84695908892104, "protein_b2500": 1.6066091505468647e-27, "protein_b2501": -381.1953597615704, "protein_b2502": -524.2048466246708, "protein_b2507": -36.347137775783374, "protein_b2508": -1312.6527131849798, "protein_b2512": -842.9288369665333, "protein_b2514": -375.3472675297306, "protein_b2515": -80.0623044584513, "protein_b2517": -165.43349027752672, "protein_b2518": -266.76252147855905, "protein_b2519": -3050.9623366831574, "protein_b2521": -43.24517561683796, "protein_b2523": 161.45864932223614, "protein_b2526": -938.8501791622873, "protein_b2527": 99.04330534965686, "protein_b2528": 119.27276673501962, "protein_b2529": 6.034556450063624, "protein_b2530": -1084.2421895759312, "protein_b2532": -290.7991833782221, "protein_b2533": 118.13702692668636, "protein_b2536": -931.6038264313305, "protein_b2538": 531.2836894241506, "protein_b2539": 185.0789778213123, "protein_b2540": 66.49466887476225, "protein_b2541": 134.81448025495325, "protein_b2542": 274.4027557680715, "protein_b2551": -709.9653860969976, "protein_b2552": 30.608936788162907, "protein_b2557": -1286.149492632049, "protein_b2558": 330.0685614298775, "protein_b2559": -629.6365012350306, "protein_b2563": -153.86971423046654, "protein_b2564": -571.8444969397037, "protein_b2566": 92.16046352236555, "protein_b2567": -556.2148623448979, "protein_b2573": -1168.1641059972628, "protein_b2574": -272.1230753027768, "protein_b2575": -384.3338161503048, "protein_b2578": -482.8906886319318, "protein_b2579": 19.702719888131423, "protein_b2582": -158.85825196250607, "protein_b2585": -30.225766973224797, "protein_b2587": -917.0553940196207, "protein_b2594": -727.5977446418702, "protein_b2595": -202.7591928626306, "protein_b2599": -473.3975368272648, "protein_b2600": -549.2090133535869, "protein_b2601": -143.78588933663903, "protein_b2606": -848.9503722339082, "protein_b2607": 26.979541419804377, "protein_b2608": 200.01281742711012, "protein_b2609": -33.4042587127371, "protein_b2610": -451.4567529397932, "protein_b2614": -398.95144303800583, "protein_b2615": -161.1477548286711, "protein_b2617": -57.781051173724876, "protein_b2661": 255.71552867042175, "protein_b2662": 57.264332017243696, "protein_b2663": -362.84682152496225, "protein_b2675": -1257.7672927549004, "protein_b2676": 93.37334947479745, "protein_b2677": 327.9163146081543, "protein_b2678": 127.18804802216287, "protein_b2679": 248.67777821192496, "protein_b2682": -218.48307312047226, "protein_b2683": -18.360364630480213, "protein_b2687": -232.22782131753652, "protein_b2688": 21.67791753986898, "protein_b2690": -494.75763562262875, "protein_b2697": -786.3011682794494, "protein_b2701": 362.8270697840828, "protein_b2702": -59.94887729339199, "protein_b2703": 35.88425619518223, "protein_b2704": 7.62831347452191, "protein_b2705": -1489.5460321497928, "protein_b2708": -367.94424416446054, "protein_b2710": 318.85725608953106, "protein_b2711": 565.3588528721461, "protein_b2715": -447.79298942841535, "protein_b2719": 154.15338609292849, "protein_b2720": 34.08294379200641, "protein_b2721": 515.5300111876022, "protein_b2722": -140.13719224552864, "protein_b2723": -4253.776263638151, "protein_b2724": 209.71210901756547, "protein_b2738": -552.3881903830188, "protein_b2741": -250.94300731295468, "protein_b2744": -360.6016734175908, "protein_b2745": -451.4869711912206, "protein_b2746": 0.23001395786702947, "protein_b2747": -359.22424236369335, "protein_b2750": -1199.644241162882, "protein_b2751": 530.5779748123261, "protein_b2752": 29.346147059998096, "protein_b2762": 17.953190213488305, "protein_b2763": 196.19519811568497, "protein_b2764": -1784.4407596092942, "protein_b2765": -266.35633868824095, "protein_b2779": -896.0722372392751, "protein_b2780": -532.3624709068283, "protein_b2781": -702.1055593380361, "protein_b2784": 479.0381433830502, "protein_b2785": -312.7207379806112, "protein_b2787": 166.01905387470944, "protein_b2788": 250.16113932681242, "protein_b2789": -2160.345909729672, "protein_b2791": -544.9487961006131, "protein_b2794": 82.92764062147232, "protein_b2796": -2011.3306611079277, "protein_b2797": 139.7535067141957, "protein_b2799": -1088.9620416320329, "protein_b2800": -126.98078305087267, "protein_b2801": -227.2085403889013, "protein_b2802": -2509.6251904168735, "protein_b2803": 190.62640247527867, "protein_b2806": -551.9978423597657, "protein_b2810": 109.11481020214654, "protein_b2811": -35.14964347320927, "protein_b2813": -61.58421754796907, "protein_b2817": -200.42954342024987, "protein_b2818": -241.87096041940202, "protein_b2827": -543.9601016184316, "protein_b2828": -81.64142357641825, "protein_b2835": -340.7455300588569, "protein_b2836": -1535.4918898268766, "protein_b2838": -209.23983784259732, "protein_b2841": -501.45257321392245, "protein_b2866": -1452.6016111186027, "protein_b2867": 207.52125782164245, "protein_b2868": 4.952849321194412, "protein_b2871": 265.5165592734711, "protein_b2874": -353.11883182329024, "protein_b2877": -190.74022102035184, "protein_b2882": 63.74617543971164, "protein_b2883": -1664.402755513639, "protein_b2889": -184.19617338113662, "protein_b2890": -684.7983897294745, "protein_b2891": -100.42105453459484, "protein_b2893": -335.7893094038988, "protein_b2895": -245.7912734612212, "protein_b2901": 111.76302248294937, "protein_b2903": -1088.4726595454758, "protein_b2904": -92.45298268274753, "protein_b2905": -652.8173695370089, "protein_b2907": 52.985312612591834, "protein_b2912": -277.39381847123093, "protein_b2913": -520.17915857229, "protein_b2914": -281.9620892418477, "protein_b2917": 604.0399828245497, "protein_b2919": -2431.2351045474784, "protein_b2920": 450.217832130185, "protein_b2923": -531.7020783615739, "protein_b2925": -455.98598093696637, "protein_b2926": -719.2606426126079, "protein_b2927": -217.34122451386256, "protein_b2930": 165.43045681250476, "protein_b2935": -1333.4597150361446, "protein_b2937": 241.48369984202265, "protein_b2938": 340.09086970915456, "protein_b2942": -478.6282868150337, "protein_b2943": -1003.1106161719462, "protein_b2946": -546.9184578444837, "protein_b2947": 137.30928944274206, "protein_b2954": 129.676135626333, "protein_b2957": 492.59807797135403, "protein_b2960": -487.135839826292, "protein_b2963": -112.98640641146574, "protein_b2964": -1059.9050917358356, "protein_b2965": 120.4253345988124, "protein_b2975": -600.9669848770969, "protein_b2976": -1434.4089002648018, "protein_b4467": 143.50794914275806, "protein_b4468": 264.05258533872734, "protein_b2979": -1734.526816242354, "protein_b2987": -991.7318350647878, "protein_b2988": 309.956309375004, "protein_b2994": -2789.798813062813, "protein_b2995": -380.89784923255814, "protein_b2996": 382.3256326685275, "protein_b2997": 222.30198329939964, "protein_b3001": 320.97620762950334, "protein_b3005": -14.580543174827334, "protein_b3006": -0.599874896279271, "protein_b3008": -307.9035146150629, "protein_b3012": -155.70918918922976, "protein_b3018": -330.9009742557729, "protein_b3028": 138.44391997697443, "protein_b3029": -99.64670539857035, "protein_b3034": -2083.9543505581387, "protein_b3035": -738.7079646893442, "protein_b3040": -691.3113184876303, "protein_b3041": -385.5214174510108, "protein_b3052": -470.420959587304, "protein_b3057": -758.7071616092742, "protein_b3058": -299.9346868366861, "protein_b3059": -427.89044301295786, "protein_b3061": 296.7685457218179, "protein_b3062": -95.45685698413433, "protein_b3063": -1961.114966364494, "protein_b3065": -267.74013937377725, "protein_b3067": -823.3202169756117, "protein_b3073": -89.76582415562521, "protein_b3084": -272.62956354814656, "protein_b3089": 3.3590586432312937, "protein_b3091": 465.13710515103253, "protein_b3092": -1189.7044699076819, "protein_b3093": -728.7208079302129, "protein_b4471": 153.65945278217197, "protein_b3114": 458.596498706825, "protein_b3115": -420.70858397919136, "protein_b3116": -1096.879308314005, "protein_b3117": -1802.8588449036574, "protein_b3124": 140.3561005170776, "protein_b3125": -2141.4068377706017, "protein_b3126": 99.35369667722081, "protein_b3127": -402.90446286923975, "protein_b3128": 210.67034462031302, "protein_b3132": -1005.9063649990752, "protein_b3137": 112.38833003695954, "protein_b3146": -440.932934721893, "protein_b3161": -908.7044283582461, "protein_b3164": -1003.0464411366571, "protein_b3165": -72.33866653400585, "protein_b3166": -296.216862987847, "protein_b3167": 43.06815750671691, "protein_b3168": -1928.8378876029178, "protein_b3169": -19.351264674013176, "protein_b3172": -320.5945251697327, "protein_b3175": -203.56267026754625, "protein_b3176": -1007.9622907814105, "protein_b3177": -95.16416547853534, "protein_b3179": -1078.7876428779507, "protein_b3181": -299.1916024233022, "protein_b3182": 49.188598353999375, "protein_b3185": -248.25566392788755, "protein_b3186": 16.89648647777801, "protein_b3187": -423.81683474746296, "protein_b3189": -616.6410758043303, "protein_b3196": -125.0119597218619, "protein_b3197": -747.8768866201497, "protein_b3198": -383.8334241794482, "protein_b3199": 345.1127829373249, "protein_b3200": 401.02057048798684, "protein_b3201": -388.1385199127233, "protein_b3202": -58.94748171423814, "protein_b3212": -2199.758847980954, "protein_b3213": 286.04498628513295, "protein_b3222": 80.80547594093267, "protein_b3223": -26.355984746509684, "protein_b3224": -273.6599104902661, "protein_b3225": 243.21788307644778, "protein_b3230": 134.68935632926832, "protein_b3231": -458.7207989274644, "protein_b3236": -358.5085830418086, "protein_b3247": -543.6229030604616, "protein_b3255": -208.15921072559794, "protein_b3256": -1021.4102128279407, "protein_b3258": -208.5093867196069, "protein_b3260": -655.372879438771, "protein_b3265": -1462.7243458013982, "protein_b3266": 160.50384710402707, "protein_b3281": -73.45954665463154, "protein_b3282": -910.1898878156861, "protein_b3287": -676.8519487842162, "protein_b3288": 39.96894860913409, "protein_b3289": -316.45488579209353, "protein_b3290": -212.71817577902652, "protein_b3294": 7.501131168991838, "protein_b3295": 89.7067503649255, "protein_b3296": -1224.798611944207, "protein_b3297": 117.32731624791344, "protein_b3298": 142.90137357091916, "protein_b3299": 77.1560866877271, "protein_b3300": -336.5005976254753, "protein_b3301": -2471.4849357280123, "protein_b3302": -12.939236847509891, "protein_b3303": 71.07400335491756, "protein_b3304": -88.95676503190431, "protein_b3305": 148.7449494748457, "protein_b3306": 10.257185303968132, "protein_b3307": 47.088507060037436, "protein_b3308": -14.069054110573296, "protein_b3309": 100.30452006576013, "protein_b3310": 138.54670217037707, "protein_b3311": 56.91323746885788, "protein_b3312": 8.518645382832261, "protein_b3313": -41.281352982750946, "protein_b3314": -47.638481238729014, "protein_b3315": 59.71942637044782, "protein_b3316": 21.34430135114411, "protein_b3317": 371.9530294679615, "protein_b3318": -74.09692719935249, "protein_b3319": 13.909150538416862, "protein_b3320": -2234.604218804402, "protein_b3321": 106.38076809433919, "protein_b3339": -33.12580803188844, "protein_b3340": -193.40444716233736, "protein_b3341": -2077.848659087221, "protein_b3342": 199.13649194065152, "protein_b3343": 137.91197306644236, "protein_b3344": -45.02970080880456, "protein_b3345": -794.6357104907321, "protein_b3350": -392.8554746684796, "protein_b3359": -714.8531284276207, "protein_b3360": -137.82907508336694, "protein_b3365": 456.41478731446813, "protein_b3366": 69.19504827021187, "protein_b3367": -310.14099516683444, "protein_b3368": -321.0140699016714, "protein_b3370": -305.2699216900709, "protein_b3371": -2293.1280531537163, "protein_b4474": -177.00911359788037, "protein_b3374": 74.69607167862821, "protein_b3380": -2310.0712276816016, "protein_b3384": 142.75807724797437, "protein_b3385": 50.2017793453141, "protein_b3386": -0.0, "protein_b3389": -2864.292623048946, "protein_b3390": 124.08363899155131, "protein_b3396": -731.9140473728481, "protein_b3397": -261.3136588727684, "protein_b3403": -420.98626683459577, "protein_b3406": -168.40802100119095, "protein_b3409": -1347.484564420269, "protein_b3412": -297.71615960734056, "protein_b3415": -1143.7401528164978, "protein_b3416": 257.27031095525945, "protein_b3417": -1896.3904246720901, "protein_b3425": 33.20689414207493, "protein_b3426": -370.22719440009536, "protein_b3428": 527.9094443698176, "protein_b3429": 106.08789314729142, "protein_b3430": -2068.4858558648266, "protein_b3431": -1459.4163681986793, "protein_b3432": 412.03650201497373, "protein_b3433": -160.05907981306788, "protein_b4476": -708.3684232285049, "protein_b3437": -720.777756127342, "protein_b3447": 521.867462947352, "protein_b3449": -2320.446976744483, "protein_b3450": 163.31434409783063, "protein_b3451": -320.2313478257512, "protein_b3452": -74.62822794361016, "protein_b3453": 240.063769065255, "protein_b3454": 43.29435726350031, "protein_b3455": 270.7345750833428, "protein_b3456": -350.2107167190506, "protein_b3457": -268.89659198451636, "protein_b3458": 355.8516646758804, "protein_b3460": 40.552151842568726, "protein_b3461": -384.27700719921086, "protein_b3464": -2009.632437440297, "protein_b3465": -295.2201768425884, "protein_b3469": -144.76320525280596, "protein_b3470": -40.927330021190215, "protein_b3475": -161.46254466900317, "protein_b3476": -2442.770565217871, "protein_b3477": -71.42447170637006, "protein_b3478": -2.8176279449313393, "protein_b3479": 78.55692860303886, "protein_b3480": 369.4081109571253, "protein_b3493": -772.1877074873853, "protein_b3496": -469.5190972073874, "protein_b3500": -375.70441198674143, "protein_b3502": -318.63651141080163, "protein_b3503": 82.64692323251994, "protein_b3517": 280.5152299278089, "protein_b3519": 273.1507237762498, "protein_b3526": 120.26387476860684, "protein_b3528": -234.62330888130677, "protein_b3540": 460.7911592448725, "protein_b3541": 152.98413793031176, "protein_b3542": -104.01401299354633, "protein_b3543": -124.59323805155594, "protein_b3544": -2575.0824825259724, "protein_b3546": 189.5179975469492, "protein_b3551": 293.5078201895208, "protein_b3553": 102.25027350010762, "protein_b3559": -1655.243438962764, "protein_b3560": 129.30901126759989, "protein_b3564": -35.37017505858573, "protein_b3565": -1312.4858186762563, "protein_b3566": 333.1807502466387, "protein_b3567": 462.6844466475564, "protein_b3568": -110.65106187987627, "protein_b3571": 959.2815875098117, "protein_b3572": -633.5391035719214, "protein_b3575": 370.35922593809465, "protein_b3577": -107.44094759793221, "protein_b3578": -452.13557688502857, "protein_b3579": 218.04449866205, "protein_b3580": 290.97847582053583, "protein_b3581": -0.05903155989067064, "protein_b3583": -3581.602845245714, "protein_b3588": -749.2097715306621, "protein_b3590": 267.86376096364296, "protein_b3591": -1360.2209946573048, "protein_b3599": -206.99501852311286, "protein_b3600": -6.56421802252241e-27, "protein_b3603": -2106.559010059834, "protein_b3605": -75.56327619124495, "protein_b3607": -355.03008835842104, "protein_b3608": 1.0425612889361594e-24, "protein_b3609": -480.4609942971139, "protein_b3610": -35.490444644413344, "protein_b3612": -1957.6740491312173, "protein_b3616": 110.86324686826472, "protein_b3617": -1025.136050518491, "protein_b3619": -1908.385859646395, "protein_b3620": -96.69270482967809, "protein_b3621": -117.09230194014764, "protein_b3622": -328.5570684011742, "protein_b3623": -16.602869733019922, "protein_b3624": -500.1490747972213, "protein_b3625": 279.62649105681965, "protein_b3626": 99.3353657268713, "protein_b3627": -44.146516722632555, "protein_b3628": 25.713579580974955, "protein_b3629": 211.99296094757673, "protein_b3630": 4.171338780363745, "protein_b3631": -3573.6238207644274, "protein_b3632": 86.77114733443061, "protein_b3633": -498.1621665094373, "protein_b3634": -325.25830194523434, "protein_b3636": -370.6858656818785, "protein_b3637": 111.90388268084416, "protein_b3639": -158.27452242272352, "protein_b3640": -310.61735395625107, "protein_b3642": -755.0469687238491, "protein_b3643": 88.72548218215483, "protein_b3648": -179.43645196797405, "protein_b3649": -2332.694944075049, "protein_b3650": 295.1494216874437, "protein_b3651": 67.34982621596068, "protein_b3653": -956.2525146971273, "protein_b3654": -620.8591351993864, "protein_b3665": -349.9241396313241, "protein_b3666": -249.83521915738976, "protein_b3670": 176.12687811190665, "protein_b3671": -903.3337932481895, "protein_b3679": -250.82142534082953, "protein_b3691": -340.1616235800555, "protein_b4478": -155.14675424257516, "protein_b4477": -155.46411283964812, "protein_b3693": 191.37361868105484, "protein_b3703": -205.14162260522505, "protein_b3704": 115.80987807877061, "protein_b3705": -562.5043402963614, "protein_b3706": -281.5583518311573, "protein_b3708": -1492.0438735074317, "protein_b3709": -160.09853330323213, "protein_b3714": -795.6047375242247, "protein_b3722": -133.74015374229805, "protein_b3725": 162.57983491133638, "protein_b3726": -454.5397299191549, "protein_b3727": -528.012731041809, "protein_b3728": 128.14015937311189, "protein_b3729": 88.27445987957334, "protein_b3730": -1134.9796122607727, "protein_b3731": -58.24703771931755, "protein_b3732": 233.6440407284509, "protein_b3733": 340.5198062114719, "protein_b3734": -2331.4132940751538, "protein_b3735": -94.58156815721972, "protein_b3736": -239.24783163196642, "protein_b3737": -692.0425765353889, "protein_b3738": -161.95098356601173, "protein_b3739": -378.2063130627537, "protein_b3740": 117.81369138957149, "protein_b3741": -821.0892276272531, "protein_b3744": -251.87109039208158, "protein_b3747": -1419.9126111650535, "protein_b3748": 81.58834505157296, "protein_b3749": 394.2414840393969, "protein_b3750": -138.9535306253761, "protein_b3751": 129.17593423712077, "protein_b3752": -2746.518999460824, "protein_b3770": -2058.456471558787, "protein_b3771": 720.0653322203727, "protein_b3772": -9.489510451187359, "protein_b3774": -866.2690318039075, "protein_b3779": 209.19224572506747, "protein_b3780": -290.7224267402517, "protein_b3781": -196.16155380790138, "protein_b3783": -563.4764445862111, "protein_b3784": -231.99912404283484, "protein_b3785": 157.31046815865685, "protein_b3786": -5807.5697404538, "protein_b3787": -39.99530251829515, "protein_b3788": 98.11539686324616, "protein_b3789": 134.70538470712205, "protein_b3790": 4.639256082759437, "protein_b3791": -26.69832694698676, "protein_b3792": -327.7881741259505, "protein_b4481": 142.22532789068876, "protein_b3793": -492.28434208033303, "protein_b3794": 141.9717266081482, "protein_b3803": 466.38739961644944, "protein_b3804": 52.61947220248706, "protein_b3805": -1587.6907416360405, "protein_b3806": 694.307842186407, "protein_b3807": -47.34988700389674, "protein_b3809": -1350.6232577382111, "protein_b3816": -661.2577860585684, "protein_b3821": -241.36439627348955, "protein_b3823": -245.87238267494203, "protein_b3824": -462.10936051743914, "protein_b3825": -720.8160361709035, "protein_b3826": 173.1397496666339, "protein_b3829": -1011.942347064021, "protein_b3831": -382.01379102173803, "protein_b3833": 213.07416969217226, "protein_b3835": -1461.0944008056858, "protein_b3836": 105.97414707101197, "protein_b3838": -58.16714112809877, "protein_b3839": -1364.3644186845413, "protein_b3843": -437.1377628439912, "protein_b3844": -377.98365206631644, "protein_b3845": -14.249071135428178, "protein_b3846": -1446.057143426275, "protein_b3849": -158.39166472803146, "protein_b3850": -1778.8207503712274, "protein_b3856": 41.302849612947334, "protein_b3857": -500.2754169985471, "protein_b3860": -428.42717418609834, "protein_b3867": -270.4096451097453, "protein_b3870": -943.3918521241733, "protein_b3875": -106.11941034704356, "protein_b3882": -1102.463692120012, "protein_b3892": -327.9450130927547, "protein_b3893": 115.39471029935837, "protein_b3894": -1950.365272397995, "protein_b3902": -246.2224973663152, "protein_b3903": -1111.8469929736018, "protein_b3904": 619.2474778706434, "protein_b3907": -236.90362061001616, "protein_b3908": -124.6954625896055, "protein_b3909": -340.2069905861723, "protein_b3915": -404.7833491617644, "protein_b3916": -342.27844805959256, "protein_b3917": -376.2894959868706, "protein_b3918": 168.18856752707933, "protein_b3919": -804.7931475436172, "protein_b3924": -225.38666308630127, "protein_b3925": 131.34643292746927, "protein_b3926": -1511.9439562711812, "protein_b3927": -253.5995834964395, "protein_b3930": -90.63267182122436, "protein_b3936": -5.202611206222272, "protein_b3939": -418.54931265746046, "protein_b3940": 3.2640909973759594e-27, "protein_b3941": -305.2389052509558, "protein_b3942": 469.6314620238765, "protein_b3945": -417.5864479933093, "protein_b3946": -2141.054480258273, "protein_b3951": -855.5809852744942, "protein_b3952": 158.20336942845591, "protein_b3956": -984.3571367166287, "protein_b3957": -413.04637548971147, "protein_b3958": -0.0, "protein_b3959": -1116.9281668792346, "protein_b3960": -7.948316285924086e-29, "protein_b3962": -267.5552351664626, "protein_b3965": -497.8461887187249, "protein_b3966": 1245.714607865444, "protein_b3967": -1609.5618541284105, "protein_b3972": -754.2803065205268, "protein_b3974": -300.4123219882258, "protein_b3980": -33.078196419806495, "protein_b3981": -722.2993720190346, "protein_b3982": 75.80509201913456, "protein_b3983": -21.547339658280514, "protein_b3984": -4980.044791573496, "protein_b3985": -348.4562260283271, "protein_b3986": -590.5271714269778, "protein_b3987": 931.6690518784612, "protein_b3988": 334.74068348090526, "protein_b3990": 359.01471159805357, "protein_b3991": -116.89434113847672, "protein_b4407": 59.31620494757939, "protein_b3992": 413.46712542531503, "protein_b3993": -2458.4022424044497, "protein_b3994": 238.67100600961254, "protein_b3996": -1.4716818317904272, "protein_b3997": -1108.9743181001397, "protein_b4005": -1079.6815414395942, "protein_b4006": -9.079038170184714e-32, "protein_b4013": -253.74796959838997, "protein_b4014": -2237.496169058723, "protein_b4015": -22.61067447843836, "protein_b4019": -1543.377568440719, "protein_b4022": -23.58705405514948, "protein_b4024": -761.0131174486831, "protein_b4025": -662.2239997045401, "protein_b4031": -256.0830007050334, "protein_b4032": -338.8076935651875, "protein_b4033": 141.08884153318652, "protein_b4034": -182.3122699154565, "protein_b4035": 270.7919192816459, "protein_b4036": -1255.0786704294756, "protein_b4039": -595.2346202396533, "protein_b4040": -417.98402958861396, "protein_b4041": -799.8980403683067, "protein_b4042": -334.78405447853953, "protein_b4049": -341.85875747132667, "protein_b4053": -452.6451402132917, "protein_b4054": -562.4238158527734, "protein_b4055": 216.37847447085358, "protein_b4067": -1256.9626031249234, "protein_b4069": -717.7400445536798, "protein_b4070": -9.22689623046776, "protein_b4071": 342.3866868767696, "protein_b4072": 272.45548220909785, "protein_b4073": -324.54562217688095, "protein_b4077": -855.3848542967058, "protein_b4079": 207.36663067866752, "protein_b4084": 118.57684434990173, "protein_b4085": -2122.1816416997167, "protein_b4086": -72.3870275893647, "protein_b4087": 380.7263746254583, "protein_b4088": 130.06661360748973, "protein_b4090": -264.5755113835955, "protein_b4094": -1338.7692532495266, "protein_b4111": -997.399463146061, "protein_b4115": -731.6683946776554, "protein_b4117": -502.24735460351377, "protein_b4119": 66.06103636236091, "protein_b4120": -266.5284877292287, "protein_b4122": -521.5444459550919, "protein_b4123": -413.49623053868305, "protein_b4129": -702.3214403220833, "protein_b4130": -382.98551247460955, "protein_b4131": -1110.1812421805723, "protein_b4132": -1073.8777388471924, "protein_b4136": -1037.8885550356415, "protein_b4138": -343.341202009, "protein_b4139": -603.9163978713918, "protein_b4142": -136.01255861356142, "protein_b4143": -1060.5574029362526, "protein_b4151": -168.70552502636386, "protein_b4152": -271.3966354327793, "protein_b4153": 21.31708593369396, "protein_b4154": -1308.1424646501307, "protein_b4160": -1997.0947169142898, "protein_b4161": 541.1777633984652, "protein_b4162": -241.26240513595462, "protein_b4166": -541.0636327167053, "protein_b4169": -887.1370157887253, "protein_b4171": -2467.078750707089, "protein_b4177": -300.4473550536139, "protein_b4180": -1963.424322814071, "protein_b4192": 152.2815997472109, "protein_b4193": -557.2741691206797, "protein_b4194": 90.3065830680721, "protein_b4195": -35.361558793366314, "protein_b4196": -28.66084692938174, "protein_b4197": -122.3469547265794, "protein_b4198": -2014.1779746925743, "protein_b4200": -77.67875830019892, "protein_b4202": 31.266666939209816, "protein_b4203": -906.7662106545985, "protein_b4208": -1301.2862974157963, "protein_b4213": 586.5555868231189, "protein_b4214": -290.1884088348693, "protein_b4219": 213.6429302358771, "protein_b4226": -329.4234756911617, "protein_b4227": 77.76140374139567, "protein_b4485": 323.31862037973184, "protein_b4230": 3.666698160902443, "protein_b4231": 7.244611880699263, "protein_b4232": -332.75572798026633, "protein_b4233": -2.8654210509690823, "protein_b4237": 343.4896509554759, "protein_b4238": -838.6348538231803, "protein_b4239": 421.6908797839076, "protein_b4240": -49.27966676301572, "protein_b4242": -1528.1316522530713, "protein_b4244": 261.52080914144835, "protein_b4245": -439.27013421258084, "protein_b4254": -572.6456903614272, "protein_b4258": -1298.4947343926112, "protein_b4260": 262.5338619160135, "protein_b4261": -1028.5439905575633, "protein_b4262": 94.77525513227788, "protein_b4265": -417.33066941015704, "protein_b4266": -1820.1827853689988, "protein_b4267": -6.890587696467615e-28, "protein_b4268": 179.4136412675581, "protein_b4287": 405.16699737624566, "protein_b4288": -130.66572194201873, "protein_b4289": -169.58069505998742, "protein_b4290": 15.832279998454126, "protein_b4291": -1421.6318517055925, "protein_b4293": -629.5946777262832, "protein_b4301": -2562.1302453824396, "protein_b4311": -10.278143119745446, "protein_b4321": -1175.2602166165248, "protein_b4322": -122.61198024685257, "protein_b4323": -1.531183185335131e-27, "protein_b4356": -169.45306945822784, "protein_b4358": 8.482201794509844, "protein_b4367": 15.331362873572942, "protein_b4371": -67.22364163283503, "protein_b4374": -540.361227846811, "protein_b4375": -427.28970925486, "protein_b4381": -602.6356958050571, "protein_b4382": -606.050996423695, "protein_b4383": -54.52756729271583, "protein_b4384": -725.2357984815594, "protein_b4386": 209.60570668803464, "protein_b4388": -335.723791423121, "protein_b4390": 106.88520128081105, "protein_b4392": -625.187166767329, "protein_b4394": -47.43970984062116, "protein_b4395": -25.30244044709282, "YmfC_mono": 317.84615205696304, "CARNRACE-MONOMER": -1510.401223762244, "CPLX0-1601": 900.2733235025029, "NANE-MONOMER": -26.355984746509684, "NARU-MONOMER": -127.35197345500808, "YDGEF-CPLX": -323.72685412649935, "PHOSMANMUT-MONOMER": -0.0, "CPLX0-3929": -1471.7769766578422, "CPLX0-7652": -4447.387971894407, "ANSB-CPLX": 1597.9979568726096, "EG11983-MONOMER": 331.42672196061056, "NARW-MONOMER": 90.1037582272891, "EG11009-MONOMER": -887.6190199318269, "DIHYDROOROTOX-MONOMER": -161.2613258549835, "NAPD-MONOMER": 80.57325926673663, "YGFO-MONOMER": 62.09178617290287, "ALTRO-OXIDOREDUCT-MONOMER": -844.0443007353568, "EG10739-MONOMER": -720.8160361709035, "DCUA-MONOMER": -345.0206647966253, "KUP-MONOMER": -1421.4484710607298, "PHOSNACMURPENTATRANS-MONOMER": -208.65176790978884, "RplY_mono": -204.59051079467068, "CPLX0-1262": -2991.5075464805986, "YJGT-MONOMER": -419.0055733758157, "CPLX0-1541": -1967.420392361078, "DCUB-MONOMER": -415.16581587871394, "G6406-MONOMER": -1474.8732337485292, "G7533-MONOMER": -227.0877731865693, "CPLX0-7794": -4409.854768480048, "G6580-MONOMER": -563.7023776523467, "PABASYN-COMPI-MONOMER": -476.1012657890044, "KDPGALDOL-4OH2OXOGLUTARALDOL-CPLX": -1800.0327492605813, "G495-MONOMER": 111.76302248294937, "RlmG_mono": -272.62956354814656, "CPLX0-7458": -1326.9662817608685, "YDEA-MONOMER": -552.433262484613, "EG11486-MONOMER": -329.48055357581455, "FADA-CPLX": -28.498142270856356, "G6718-MONOMER": 115.2904816719928, "RpmB_mono": 111.90388268084416, "EG10202-MONOMER": -78.42067416116481, "G6275-MONOMER": 121.06932579414548, "ABC-3-CPLX": 106.70585199787114, "EG11956-MONOMER": 118.57684434990173, "B0511-MONOMER": -137.4014263213936, "TNAB-MONOMER": -161.7916725567573, "EG10950-MONOMER": -797.7405855771424, "RsmI_mono": -440.932934721893, "CPLX0-241": -357.576132430485, "2-OCTAPRENYLPHENOL-HYDROX-MONOMER": -1462.688005779606, "RpsP_mono": -33.4042587127371, "G7419-MONOMER": -552.3881903830188, "ARAE-MONOMER": -503.10240365876456, "PHOSGLUCOSAMINEMUT-MONOMER": -1007.9622907814105, "EG10381-MONOMER": -1459.4163681986793, "CPLX0-7659": -2760.6510837161823, "AICARTRANSIMPCYCLO-CPLX": -9.079038170184714e-32, "EG11910-MONOMER_dimer": -1711.1619705489884, "FRUCBISALD-CLASSI": -2792.45273050649, "TYRP-MONOMER": -905.9053199285229, "CPLX-167": -4147.265648659265, "ERYTH4PDEHYDROG-CPLX": -0.3259100795884448, "MTR-MONOMER": -910.3983274154324, "ABC-70-CPLX": -4930.343158134516, "OCTAPRENYL-METHOXYPHENOL-OH-MONOMER": 52.985312612591834, "CPLX0-3181": -469.9916713596291, "YJDL-MONOMER": -384.6254654718573, "DusA_mono": -341.85875747132667, "RpsF_mono": -77.67875830019892, "CPLX0-7688": 1022.862114681687, "EG11829-MONOMER_EG11828-MONOMER": -458.97256738559975, "EG11288-MONOMER": -250.62758343746563, "GKI-MONOMER": 140.3561005170776, "CPLX0-7654": -1021.5781457622114, "ARGSUCCTRAN-MONOMER": 215.8119578320658, "EXUT-MONOMER": -730.3706383750551, "ABC-51-CPLX": 114.28570895062174, "EG10780-MONOMER": -138.75810773155607, "TRANSALDOLB-CPLX": -1267.781122434317, "GLYCOGENSYN-MONOMER": 106.08789314729142, "ACNEULY-CPLX": 972.8715323057911, "CPLX0-3861": -1416.072908783043, "G7732-MONOMER": -2310.0712276816016, "RpoH_mono": -384.27700719921086, "GPT-CPLX": -687.6171113150093, "BRNQ-MONOMER": -416.9193612642479, "G7322-MONOMER_G6561-MONOMER": -4418.9604672889645, "GLUTAMIDOTRANS-CPLX": 309.9933201207901, "ABC-7-CPLX": -4192.471875345091, "PNUC-MONOMER": -291.9926864573981, "TREHALAPERI-MONOMER": 423.02345319535925, "EG11911-MONOMER": 158.20336942845591, "PrfB_mono": -100.42105453459484, "UDPMANNACADEHYDROG-MONOMER": -39.99530251829515, "ANTHRANSYNCOMPII-MONOMER": -2835.5210797743703, "CPLX0-7614": -5494.320136489303, "B2789-MONOMER": -2162.0124558550583, "EG11353-MONOMER": 99.3353657268713, "KEFB-MONOMER": -394.40729044103904, "YHHO-MONOMER": -146.2154867457606, "G6862-MONOMER": -899.1218283876964, "CPLX0-1941": 972.0208085807059, "GALACTONATE-DEHYDRATASE-MONOMER": -155.14675424257516, "XAPB-MONOMER": -457.24683961951064, "PGLUCONDEHYDRAT-MONOMER": -626.3361282687404, "G6712-MONOMER": 46.96939590311167, "CPLX0-235": 204.50054700021525, "ADENODEAMIN-MONOMER": -434.12030624000994, "PROPKIN-MONOMER": -420.70858397919136, "GARTRANSFORMYL2-MONOMER": -409.9444610272742, "NusA_mono": -19.351264674013176, "NusB_mono": -65.27477349832995, "EG11437-MONOMER": 56.070604233577725, "EG12455-MONOMER": -342.452345778282, "CADB-MONOMER": -1075.5488437945455, "CPLX0-7534": -636.1213308073337, "EG12221-MONOMER": -161.46254466900317, "InfA_mono": -58.607801261952595, "EG11082-MONOMER": -269.3819774884483, "TRKA-MONOMER_SAPD-MONOMER_TRKG-MONOMER": -3337.227210049973, "FADB-CPLX": -2892.11428685255, "MELB-MONOMER": -268.1775583704097, "CPLX-63": -1584.8800745354597, "RluC_mono": -339.9911188456491, "EG11425-MONOMER": 279.62649105681965, "DIHYDRODIPICSYN-CPLX": -774.3708503282617, "EG10280-MONOMER": 274.39428377557977, "EIISGA": -4109.1711898626745, "HCAT-MONOMER": -933.3243186166555, "PHOSACETYLTRANS-CPLX": -3925.2339210474315, "RsmD_mono": -295.2201768425884, "G6714-MONOMER": -0.0, "RpsI_mono": 134.68935632926832, "EG11158-MONOMER": -277.39381847123093, "3-OXOACYL-ACP-SYNTHII-CPLX": -226.9451952092761, "EG11511-MONOMER": -264.35731764148693, "TREHALACYTO-MONOMER": 273.1507237762498, "Era_dim": 184.3209270447311, "TRE6PHYDRO-MONOMER": 421.6908797839076, "GSP-CPLX": 619.912618750008, "TrmH_dim": 134.69965243192135, "EG10119-MONOMER": 71.52591260175845, "RrmJ_mono": -1078.7876428779507, "ORNCARBAMTRANSFERF-CPLX": -1752.9902166811748, "DusC_mono": -339.18348213770605, "GLU6PDEHYDROG-MONOMER": -434.47701477887705, "G6176-MONOMER_G6177-MONOMER_G6178-MONOMER": 273.9774240740292, "N-ACETYLGLUTPREDUCT-MONOMER": -0.0, "DALADEHYDROGA-MONOMER": 212.96888689914564, "PDXK-CPLX": -694.7891554487745, "DHHB-METHYLTRANSFER-CPLX": -543.7950101566712, "CORA-MONOMER": -663.4146754442736, "PUTA-CPLX": -2435.968377350966, "FORMYLTHFDEFORMYL-CPLX": -1593.2021412871002, "EG11665-MONOMER": -760.5081929826764, "EG11423-MONOMER": -16.602869733019922, "RIB5PISOMB-CPLX": -529.151022767191, "G6260-MONOMER": -26.67334594022203, "EG12713-MONOMER": -698.4682477921276, "CPLX0-321": -4574.75597551763, "PHENDEHYD-CPLX": -1007.6105985345965, "CPLX0-3932": -2008.5956820532754, "CYNX-MONOMER": -277.5746986184689, "KDOTRANS-MONOMER": -498.1621665094373, "CHD-MONOMER": 408.9044426775733, "AROP-MONOMER": -1169.6596137650886, "G6661-MONOMER": -604.5135551948338, "TRKA-MONOMER_SAPD-MONOMER_TRKH-MONOMER": -2609.6525864349546, "YJCG-MONOMER": -1258.5539286878602, "DEOXYRIBOSE-P-ALD-MONOMER": -602.6356958050571, "MGTA-MONOMER": -1529.4578063382824, "GLYCEROL-3-P-ACYLTRANSFER-MONOMER": -799.8980403683067, "TrmD_dim": 53.959082839608755, "RELA-MONOMER": 479.0381433830502, "UXAC-MONOMER": -1189.7044699076819, "CPLX0-7685": -572.215226012427, "6PGLUCONOLACT-MONOMER": 24.347390244617518, "PrfC_mono": -427.28970925486, "EG11340-MONOMER": 4.171338780363745, "TruD_mono": -451.4869711912206, "MONOMER0-149": -126.18671175657217, "KGTP-MONOMER": -918.7356166109072, "YecO_mono": 166.11767551193208, "DLACTDEHYDROGNAD-MONOMER": -364.0678766049546, "FOLC-MONOMER": -879.7396133762264, "SUCCCOASYN": -5878.402773118679, "DCUC-MONOMER": -445.3413974629046, "EG12285-MONOMER": -0.05903155989067064, "YHIP-MONOMER": -471.15601098999076, "RplQ_mono": 7.501131168991838, "LYXK-CPLX": 581.9569516410717, "B1634-MONOMER": -536.7854219952317, "RpsJ_mono": 106.38076809433919, "RpsD_mono": -1224.798611944207, "EG11373-MONOMER": 191.49077702137643, "NANK-MONOMER": 80.80547594093267, "SUCCGLUDESUCC-MONOMER": -82.72878587128484, "GroL_14": -14847.803641107539, "G7096-MONOMER": -1252.693037196409, "CPLX0-7687": -1012.6218463257707, "G6339-MONOMER": 146.64887006070919, "LysI_RS_dim": -1369.596779458949, "RplS_mono": -848.9503722339082, "3-ISOPROPYLMALISOM-CPLX": -2048.1632532283056, "G6662-MONOMER": -376.74335462804424, "DMBPPRIBOSYLTRANS-CPLX": -150.4042864079628, "MONOMER0-1842": -124.33191630014899, "G6539-MONOMER": 51.009873720271685, "CPLX0-7912": -3308.069490631147, "DTDPDEHYDRHAMEPIM-MONOMER": 119.85094775345428, "CPLX-722": 512.8429169091219, "G7558-MONOMER": 320.97620762950334, "YBDA-MONOMER": -949.3386125980994, "RNase_III_dim": -1112.4297246897959, "RpmJ_mono": 77.1560866877271, "GLUC1PURIDYLTRANS-MONOMER": -546.9236177182876, "RpsN_mono": 47.088507060037436, "YFEP-MONOMER": -976.9645657312932, "PGAM2-MONOMER": -25.30244044709282, "SORB6PDEHYDROG-CPLX": -5958.184128599171, "NARJ-MONOMER": 49.49183481887558, "LUMAZINESYN-CPLX": -9795.818987593737, "G6245-MONOMER": -260.4026598138038, "NUPG-MONOMER": -1061.5959515783775, "TRYPTOPHAN-CPLX": -5968.175494029727, "G6199-MONOMER": 28.50495390031274, "UDPNACETYLGLUCOSAMENOLPYRTRANS-MONOMER": -616.6410758043303, "TufA_mono": -33.12580803188844, "CPLX0-242": 66.41378828414986, "YGJU-MONOMER": 1.6651595860450215, "RHTB-MONOMER": -463.9612987361354, "OCTAPRENYL-METHYL-METHOXY-BENZOQ-OH-MON": -93.18152447252577, "Gly_RS_tetra": -3051.8688553903285, "Tyr_RS_dim": -1594.5178687139191, "G6719-MONOMER": 452.2515185329624, "L-GLN-FRUCT-6-P-AMINOTRANS-CPLX": 176.54891975914668, "G7726-MONOMER": 74.69607167862821, "GLYCDEH-CPLX": -3340.6915839464746, "GART-MONOMER": 1.6066091505468647e-27, "Pnp_trim": -3009.139323409971, "RpsK_mono": 117.32731624791344, "GLTP-MONOMER": -857.0612778696866, "PFLACTENZ-MONOMER": -225.37413062539986, "LAUROYLACYLTRAN-MONOMER": -556.6842986099605, "CPLX0-7428": 2239.696487489297, "YjbC_mono": -23.58705405514948, "EG11167-MONOMER": -693.1245067196102, "RplT_mono": -93.70411499745944, "GNTU-MONOMER": -710.0380085685358, "UROGENIIISYN-MONOMER": 52.61947220248706, "GLUCOSAMINE-6-P-DEAMIN-CPLX": -6683.35968604528, "EG12013-MONOMER": 403.3838846631667, "RlmI_dim": -385.2155754518917, "G6286-MONOMER": 242.95001788911446, "B0752-MONOMER": -473.7223286281087, "MALATE-SYNTHASE": -2237.496169058723, "B1006-MONOMER": -2765.0156267487178, "YecP_mono": -938.1769810558217, "GLYOHMETRANS-CPLX": -1419.9307721939952, "URPHOS-CPLX": -2292.0827461304284, "G6357-MONOMER": 403.9567714137556, "RIBONUCLEOSIDE-TRIP-REDUCT-CPLX": -1677.2697076463605, "EG11424-MONOMER": -330.2471684400549, "G6358-MONOMER": 13.300494774312861, "ABC-28-CPLX_EG10817-MONOMER": 385.1003665287589, "SPED-MONOMER": 132.3451898764708, "ABC-18-CPLX": 728.8146841968078, "EG11426-MONOMER": -500.1490747972213, "EG12712-MONOMER": -232.22782131753652, "FHLMULTI-CPLX": -3276.390070310766, "CPLX0-1666": -1452.0858017374908, "NRFMULTI-CPLX": -7.988282253105372, "CPLX0-254": -14587.41062728487, "G6439-MONOMER": -503.56952894816305, "CPLX0-7415": -5771.178269816213, "YhhP_mono": -40.927330021190215, "OROTPDECARB-CPLX": -855.9216986651753, "GreA_mono": -299.1916024233022, "EG12666-MONOMER": -626.3848020215906, "SIROHEMESYN-CPLX": -642.0281398033428, "URACIL-PRIBOSYLTRANS-CPLX": -3012.6227343754135, "ENTE-CPLX": -3587.8574850574205, "FABA-CPLX": -301.66892561824756, "RpsL_mono": 199.13649194065152, "RsmG_mono": 117.81369138957149, "B0612-MONOMER": -557.5026623697831, "PHENPRODIOLDEHYDROG-MONOMER": 134.81448025495325, "1-ACYLGLYCEROL-3-P-ACYLTRANSFER-MONOMER": -330.9009742557729, "NACGLCTRANS-MONOMER": -69.2009047509317, "BETT-MONOMER": -196.93810713029188, "CPLX0-7674": -2136.602322014225, "ABC-49-CPLX": -26.29560932124671, "ABC-15-CPLX": -367.0374842791712, "UHPT-MONOMER": -251.49188783518184, "EG12384-MONOMER": -2125.3188655583854, "FABZ-CPLX": -155.03621481485976, "CPLX0-7906": -1240.539115206857, "RpsR_mono": 31.266666939209816, "PITA-MONOMER": -773.8170232333775, "RsmB_mono": -316.45488579209353, "RpmD_mono": -12.939236847509891, "DSBBPROT-MONOMER": -264.5834270429105, "CPLX0-3976_edit": -338.3844661458819, "RIBULP3EPIM-MONOMER": -0.0, "TSA-REDUCT-MONOMER": -2141.4068377706017, "MHPF-MONOMER": -2904.8547539774713, "DIHYDROFOLATEREDUCT-MONOMER": -192.61066511413526, "RplI_mono": -906.7662106545985, "CPLX0-3201": 523.6775071302882, "RNase_G_dim": -1087.2458061209231, "YRBG-MONOMER": -126.77348130488657, "B0260-MONOMER": -532.2566694341775, "EG10153-MONOMER": 344.0915580494916, "CPLX0-7": -1504.972379584344, "CPLX-169": -1552.162529194945, "RluB_mono": 34.54650165454614, "MYRISTOYLACYLTRAN-MONOMER": -576.6660030236116, "ABC-24-CPLX": 35.33711844192266, "XYLE-MONOMER": -258.87948210510956, "THIH-MONOMER_THIF-MONOMER_THII-MONOMER_THIS-MONOMER": 520.1525572338489, "TrmU_mono": -201.5245413146265, "PGK-CPLX": -719.2606426126079, "NANT-MONOMER": -275.2915056472417, "EG11639-MONOMER": -853.1743568330558, "GreB_mono": -168.40802100119095, "RlmL_dim": -2845.3007058407566, "G7914-MONOMER": -2562.1302453824396, "SHIA-MONOMER": -322.43051600852, "ABC-42-CPLX": 660.023608539784, "EG10108-MONOMER": 200.75011907011913, "CPLX0-7720": -308.19962663605764, "BADH-CPLX": 996.5127675939314, "LYSP-MONOMER": -497.27258026444434, "G7860-MONOMER": -2014.1779746925743, "EG11591-MONOMER": -225.82882974909842, "ALTRODEHYDRAT-MONOMER": 465.13710515103253, "RpsS_mono": 21.34430135114411, "ABC-2-CPLX": 534.3114124005322, "YAAJ-MONOMER": -907.0125743980121, "CPLX0-7616": -16527.10782115564, "CPLX0-231": -3981.363572069995, "ABC-20-CPLX": -2212.7984293815157, "CPLX0-3141": -199.2934107971407, "NIRC-MONOMER": -311.94582555854214, "CPLX0-7811": -7115.28300148491, "EG11822-MONOMER": 630.7083727363788, "CPLX0-1942": 525.3201034354429, "GLPT-MONOMER": -557.6690585773653, "GALACTITOLPDEHYD-MONOMER": -2127.171698591847, "PDXY-MONOMER": -135.09706121627173, "RimM_mono": 200.01281742711012, "RpsB_mono": -973.8506567555297, "MANNPISOM-MONOMER": -434.7418830910657, "ARGSUCCINLYA-MONOMER": -7.948316285924086e-29, "CPLX0-240": -893.5180349621157, "CPLX0-7535": -1466.6774796426948, "G6782-MONOMER": 108.88097413997767, "DEOA-CPLX": -1212.10199284739, "GLUCONOKINI-MONOMER": 179.4136412675581, "PHEP-MONOMER": -435.32319820467694, "HEMX-MONOMER": 466.38739961644944, "CHAA-MONOMER": -671.400992049805, "CPLX0-3001": -937.779128596259, "InfB_mono": -1928.8378876029178, "RIBONUCLEOSIDE-DIP-REDUCTII-CPLX": -2328.7878865602056, "EG11984-MONOMER": 226.80876623031816, "ABC-12-CPLX": -473.1708932769332, "EG11189-MONOMER": -117.09230194014764, "ACETOACETYL-COA-TRANSFER-CPLX": 849.6920862513606, "CPLX0-7643": -3465.07612721563, "ADHP-MONOMER": -270.7742273855424, "ASL-MONOMER": -874.8529378063987, "CPLX0-3741": 522.3698886506508, "APO-ENTB": 286.34013901894315, "RpmE_mono": -5.202611206222272, "CPLX0-7653": -2469.093891570143, "RpsO_mono": -72.33866653400585, "B0070-MONOMER": -1305.4909210016008, "G7410-MONOMER": 248.57294951842624, "G7167-MONOMER": 92.98376143064299, "GABP-MONOMER": -364.50121079177103, "CPLX0-1721": -3309.241619031239, "RHAT-MONOMER": -238.65070592347982, "G7431-MONOMER": -266.35633868824095, "DHPDIOXYGEN-CPLX": 559.1160964034756, "NHAB-MONOMER": -1254.1484821416468, "RlmH_dim": -4362.252014682414, "CARNDEHYDRA-CPLX": -3731.481456787685, "RpmH_mono": -205.14162260522505, "CPLX0-7520": 1092.4124118075504, "CPLX0-252": -1468.4787372785327, "FRUCBISALD-CLASSII": -911.9719618739327, "B2170-MONOMER": -250.65941532643376, "THIOREDOXIN-REDUCT-NADPH-CPLX": -186.44204138822033, "RHTC-MONOMER": -247.7243208936383, "ATPASE-1-CPLX_no_MONOMER0-12": -2055.7309172613623, "RlmF_mono": -144.52386765784183, "ABC-11-CPLX": -7289.599657164439, "ABC-14-CPLX": 61.50504586058188, "Tig_mono": -915.1605397460576, "CPLX0-251": 318.65199666805927, "CPLX0-7819": -893.0103092058071, "Asp_RS_dim": -1676.2194191711426, "EG10299-MONOMER": 126.69666948249103, "YCHM-MONOMER": -1154.080230416824, "RpmG_mono": -370.6858656818785, "ABC-27-CPLX": -625.3658074519185, "CPLX0-7717": -1918.6200512986923, "CPLX0-1923_EG10306-MONOMER": 927.5926382405742, "B1296-MONOMER": -202.67178325550913, "EG12312-MONOMER": -584.9014960577787, "ABC-56-CPLX": -199.49380294651783, "RFBX-MONOMER": -233.78922145097985, "B0709-MONOMER": -423.10026435246937, "THIG-MONOMER": -116.89434113847672, "G7493-MONOMER": -353.11883182329024, "SPOT-MONOMER": 295.1494216874437, "MALONYL-COA-ACP-TRANSACYL-MONOMER": -809.0612008226328, "ASPKINIII-CPLX": -1522.0262348973663, "CPLX0-1581": -295.3375504176083, "CPLX0-1669": -4517.913923132322, "EG11339-MONOMER": -3573.6238207644274, "GLUTSEMIALDEHYDROG-CPLX": -3016.0667031814937, "HCAMULTI-CPLX": 1057.2600918882965, "CPLX0-2081": -1469.4961746236486, "GNTT-MONOMER": -1145.4158165858175, "MONOMER0-341": -335.7004167296126, "CPLX0-7717_G6561-MONOMER": -3080.624178054025, "EG12438-MONOMER": 109.80950082866805, "QueA_mono": -511.1455166824065, "DCTA-MONOMER": -236.30657068723755, "CPLX0-7847": 70.80394046638784, "MALTODEXGLUCOSID-MONOMER": 474.87113428561975, "Rrf_mono": -133.97170841437995, "CPLX-157": -5396.534327415463, "3-OXOACYL-ACP-REDUCT-MONOMER": -43.38419721903256, "NICOTINATEPRIBOSYLTRANS-MONOMER": -275.5040037860555, "CPLX-163": -3749.459835846623, "CPLX0-7878": 661.961169382844, "GALP-MONOMER": -1004.7665250460772, "G7859-MONOMER": -122.3469547265794, "CPLX0-236": 217.51091303250638, "ALDOSE1EPIM-MONOMER": 520.7779688762196, "AMINEOXID-CPLX": 948.9898619926672, "YggJ_dim": -1093.8369156889673, "G6519-MONOMER": 167.0553358984097, "RplE_mono": -14.069054110573296, "CPLX0-7843": -8915.006424395257, "GLUCONREDUCT-MONOMER": -1820.1827853689988, "CPLX-168": -3096.7944812824376, "ASP-SEMIALDEHYDE-DEHYDROGENASE-CPLX": -320.11815962613576, "EG12130-MONOMER_EG12131-MONOMER": -839.8068738126304, "FusA_mono": -193.40444716233736, "CYSTATHIONINE-BETA-LYASE-CPLX": -1231.6140584602515, "RpsT_mono": -286.8818392006197, "EG10606-MONOMER": 411.4841016249017, "MHPHYDROXY-MONOMER": 414.3929878063232, "CPLX0-201": -5358.501253552737, "ABC-34-CPLX": 51.07780287210588, "AMYLOMALT-MONOMER": 257.27031095525945, "TDK-MONOMER": -119.99526138917031, "2-OCTAPRENYL-METHOXY-BENZOQ-METH-MONOMER": 213.07416969217226, "PURK-CPLX": 200.4918239840143, "CPLX0-3971": 457.7645431925814, "RpsU_mono": -267.74013937377725, "Pro_RS_dim": -1343.5700633453473, "YccK_mono": -292.3004873480046, "EG11110-MONOMER": -1353.4861470856195, "AMP-NUCLEOSID-CPLX": 2221.616962119801, "RplB_mono": 371.9530294679615, "RsmF_mono": -504.2957300100722, "G6567-MONOMER": -1675.6235413341071, "TRANS-CPLX-203": -432.8548307826111, "G6716-MONOMER": -4472.6884716505065, "RplW_mono": -74.09692719935249, "NUPC-MONOMER": -854.9543733259507, "ABC-26-CPLX": 1066.01181451899, "G6622-MONOMER": -135.64713133102492, "6PGLUCONDEHYDROG-CPLX": -1241.4298326484673, "CAIC-MONOMER": 201.95022883548992, "PYRNUTRANSHYDROGEN-CPLX": -4068.855189655024, "CITRATE-SI-SYNTHASE": -3884.180122064582, "YEAV-MONOMER": -1267.3111540624152, "DTDPDEHYRHAMREDUCT-MONOMER": -252.29925329530107, "EG11702-MONOMER": -1.4716818317904272, "EG12407-MONOMER": 2.5169722473374714, "UROGENDECARBOX-MONOMER": -1108.9743181001397, "RlmM_mono": -551.9978423597657, "CPLX0-7732": -1625.873807637918, "ThiI_mono": -311.64548473709914, "ABC-25-CPLX": -95.2985438825777, "ABC-33-CPLX": 945.5446654065136, "GrpE_dim": -797.9028860760117, "G7841-MONOMER": 541.1777633984652, "AROA-MONOMER": -1004.7479258796225, "transGroES_hepta": -952.0879102949299, "DCTP-DEAM-CPLX": 422.0791471440351, "RpoS_mono": -250.94300731295468, "EG10048-MONOMER": 100.47253448456276, "ENTA-CPLX": -0.0, "POTE-MONOMER": -302.8460325547635, "RplR_mono": -88.95676503190431, "ALARACEBIOSYN-MONOMER": -452.6451402132917, "LCTP-MONOMER": -2108.1488160154486, "G6522-MONOMER": 104.96982504055151, "7KAPSYN-CPLX": 492.7163423576977, "G6521-MONOMER": -16.31711720866765, "RbfA_mono": 43.06815750671691, "METHGLYSYN-CPLX": -922.5253777787091, "ANSA-CPLX": 778.5730912877356, "MHPELY-MONOMER": 218.6748687300834, "EG10564-MONOMER": 49.48398937516461, "CPLX0-7466": -70.74035011717146, "MANNPGUANYLTRANGDP-MONOMER": 124.28082518021264, "CPLX0-7877": -1324.4479994090802, "TRANSALDOLA-MONOMER": -360.3511106400679, "CPLX0-7462": -1.1140347529659698e-28, "GUANYL-KIN-CPLX": -358.8729039359481, "CMR-MONOMER": -1009.6001305261416, "ALPHA-AMYL-CYTO-MONOMER": 316.9375120330445, "MANNONDEHYDRAT-MONOMER": -122.61198024685257, "CPLX0-7887": -1184.5313185502494, "CPLX-164": -5583.8906271430515, "DALADALALIGA-MONOMER": -209.9573226535793, "PGPPHOSPHAB-MONOMER": -724.3623108096368, "ABC-5-CPLX": 3026.6976936056003, "EG10723-MONOMER": -1338.7692532495266, "UDPACYLGLCNACDEACETYL-MONOMER": 140.3791674956113, "CPLX0-2061": 740.7184518761893, "SPERMIDINESYN-CPLX": -1631.3540168124157, "MANNPDEHYDROG-MONOMER": -6.56421802252241e-27, "GAPDH-A-CPLX": -1372.3497574714904, "KsgA_mono": 199.4191024362063, "GLTS-MONOMER": -957.9562912019079, "Asn_RS_dim": -1074.8343192945076, "HMP-P-KIN-CPLX": -2588.130908505573, "CPLX0-7660": -907.4631961914215, "EG12015-MONOMER": -432.01622319199237, "EG11600-MONOMER": -43.24517561683796, "G7446-MONOMER": 250.16113932681242, "EG12318-MONOMER": -518.7173895655573, "ERYTHRON4PDEHYDROG-MONOMER": -1579.8333112743712, "ABC-304-CPLX": -52.27302080651018, "IMP-DEHYDROG-CPLX": -5250.610852739919, "G6960-MONOMER": -3016.420993867371, "RhlB_dim": -581.4448534805034, "DusB_mono": -655.372879438771, "EG12445-MONOMER": -484.7509846909003, "CPLX0-7629": -856.7421800357114, "CPLX-158": -4879.158745013778, "GLYC3PDEHYDROGBIOSYN-CPLX": 2.085122577872319e-24, "EG11796-MONOMER": 209.60570668803464, "GLYCOGEN-BRANCH-MONOMER": 412.03650201497373, "CPLX0-3954": 537.6776669377653, "CPLX0-2141": -2305.760645854141, "DALADALALIGB-CPLX": -139.10976191896094, "G7949-MONOMER": 15.331362873572942, "TDPFUCACTRANS-MONOMER": 4.639256082759437, "ACETYL-COA-ACETYLTRANSFER-CPLX": -47.46903530169235, "ABC-63-CPLX": -1593.5493554107284, "EG12210-MONOMER": -96.69270482967809, "G6208-MONOMER": 122.98020985384899, "UMPKI-CPLX": -2460.8961153657583, "AROD-CPLX": -2319.0546972621505, "CPLX0-7788": -1486.9988729813124, "CPLX0-225": 886.2975780374694, "EG11035-MONOMER": -303.4922093806966, "CPDB-MONOMER": 413.467118652655, "PROTOHEME-FERROCHELAT-MONOMER": -437.0644088078995, "MALATE-DEHASE": -717.0171660836172, "G7458-MONOMER": -307.11578688658045, "CPLX-165": -6329.366050993492, "GRXB-MONOMER_EG12237-MONOMER": 50.07952202348304, "ABC-35-CPLX": -6091.99624906006, "ENOYL-ACP-REDUCT-NADH-MONOMER": -366.62389728451734, "PrfA_mono": -1197.9564497835688, "PYRROLINECARBREDUCT-CPLX": -4494.144419613346, "PSD-MONOMER": -1997.0947169142898, "RlmB_dim": -3926.848645628142, "THIOESTERII-CPLX": -986.3386153682999, "FUMARASE-C": -2709.1405004826697, "RpoE_mono": -1168.1641059972628, "CPLX0-3951": -810.428574641517, "EG10168-MONOMER": -1218.5619465900247, "CODB-MONOMER": -201.9489597319405, "TmcA_mono": -1232.7193366265863, "EG10669-MONOMER": -421.47435756373875, "ASPAMINOTRANS-DIMER": -942.8235315135842, "THZ-KIN-MONOMER": -78.53897241871368, "ATPASE-1-CPLX": -2117.2162935329316, "NICOTINAMID-MONOMER": -557.3112793204954, "MANNONOXIDOREDUCT-MONOMER": -1.531183185335131e-27, "YNFJ-MONOMER": -138.5301301713328, "EG11598-MONOMER": -86.26626435107845, "RpsG_mono": -2077.848659087221, "FOLD-CPLX": -536.1355980076864, "ABC-4-CPLX": -221.73587863127335, "RplX_mono": 100.30452006576013, "CDPDIGLYPYPHOSPHA-MONOMER": 168.18856752707933, "UDPNACETYLGLUCOSAMACYLTRANS-CPLX": -2184.7296323060814, "ABC-13-CPLX": 133.27199092324398, "ACS-MONOMER": -717.7400445536798, "CPLX0-821": -27517.536637844598, "EG10201-MONOMER": -177.27667132349467, "SUCCGLUALDDEHYD-MONOMER": 71.9177903380637, "TPI-CPLX": -1609.5862950872345, "CPLX-153": -3945.123462606407, "RpsA_mono": -882.8415210882856, "EG10041-MONOMER": -600.5770434076094, "ABC-8-CPLX": -2336.571541376243, "PRAI-IGPS": 289.33859058253813, "G7146-MONOMER": -67.90783400440517, "RplA_mono": -4980.044791573496, "PRIBFAICARPISOM-MONOMER": -0.0, "EG12195-MONOMER": -63.725586744390256, "URAA-MONOMER": -413.00180161009416, "ABC-40-CPLX": -274.3526140430557, "RplK_mono": -21.547339658280514, "YHAU-MONOMER": -404.57556781659287, "FABB-CPLX": -1034.6538768044568, "RplO_mono": -2471.4849357280123, "ABC-22-CPLX": -2745.138911231191, "EG10154-MONOMER": -783.1633083407606, "ENTD-MONOMER": -1619.8456064370075, "ARCD-MONOMER": -498.9406833527962, "FliA_mono": -807.7589134215671, "AROE-MONOMER": -73.45954665463154, "TruB_mono": -296.216862987847, "RplC_mono": -2234.604218804402, "IDONDEHYD-MONOMER": -6.890587696467615e-28, "ABC-32-CPLX": 28.011859463374467, "CPLX0-3970": -243.5544715318719, "RIB5PISOMA-CPLX": -563.9241784836954, "6PFK-1-CPX": -1369.1137922383703, "EG11724-MONOMER": -797.2750826679166, "TRANS-CPLX-201": -2492.42445726277, "RsmH_mono": -285.933495080041, "EG11905-MONOMER": -2141.054480258273, "EG11433-MONOMER": 213.6429302358771, "CPLX0-3881": 460.19018367395427, "MHPT-MONOMER": -1012.0767604061122, "RpsH_mono": 10.257185303968132, "PITB-MONOMER": -993.3611508107801, "CPLX0-7694": 1100.3526736632446, "SelB_mono": 267.86376096364296, "TDCC-MONOMER": -1098.5511730650192, "G6188-MONOMER": -767.1709324579668, "CHORPYRLY-MONOMER": -595.2346202396533, "RpmA_mono": -248.25566392788755, "DEOD-CPLX": -4351.4147908893565, "RplM_mono": -458.7207989274644, "CPLX0-7904": -1264.863524796828, "PURE-CPLX": -5840.135730686981, "TrmA_mono": -497.8461887187249, "COBS-MONOMER": -214.6687761375594, "KDGT-MONOMER": -341.9669925618748, "G7170-MONOMER": -510.5690040188439, "PHOSPHASERSYN-CPLX": -30.225766973224797, "EG11351-MONOMER": 25.713579580974955, "EG10696-MONOMER": 163.54581700963234, "ABC-10-CPLX": -1084.6533824529063, "YGGA-MONOMER": -533.5502175619646, "PGLYCDEHYDROG-CPLX": -2080.71663428916, "UGD-MONOMER": 274.6957445617969, "G6806-MONOMER": 34.57738919259666, "CPLX0-1142": -1031.3481990359755, "RIBAZOLEPHOSPHAT-MONOMER": 71.30480070784083, "EG10203-MONOMER": -450.2742135406298, "ACYLCOADEHYDROG-MONOMER": -1010.9550962148119, "RplU_mono": 16.89648647777801, "G6849-MONOMER": -298.7528334429901, "FUCP-MONOMER": -228.88420415822102, "SDAC-MONOMER": -2013.0131631101972, "PANF-MONOMER": -210.15085932417688, "CPLX0-3952": -524.6623126296536, "G6414-MONOMER_CPLX0-1923": 493.4482626211435, "MMUM-MONOMER": -1153.4043423773787, "GDHA-CPLX": -2711.6668273702926, "RplD_mono": 13.909150538416862, "HOMSUCTRAN-CPLX": -507.49593919677994, "ALD-CPLX": -3594.5335646974677, "YGJE-MONOMER": -1962.7533997544197, "UDPHYDROXYMYRGLUCOSAMNACETYLTRANS-MONO": -76.85161339719481, "COBU-CPLX": 22.49947620462499, "G6715-MONOMER": -0.0, "G7090-MONOMER_EG11982-MONOMER": -1065.5895725296812, "GMP-REDUCT-CPLX": -1387.6156423806642, "G6621-MONOMER": -253.95898247417145, "G7945-MONOMER": 8.482201794509844, "MALTACETYLTRAN-CPLX": -170.4064052371258, "EG12267-MONOMER": 187.9373092352677, "CITLY-CPLX": -8795.438897823798, "CPLX-154": -3316.8050462090628, "Tsf_mono": -454.0585982060943, "CPLX0-3661": -940.841919174608, "CPLX-7": -640.6380268261427, "EG10122-MONOMER": -297.71615960734056, "CPLX0-7530": -1.555198331219209e-28, "KDO-8PSYNTH-CPLX": -1952.8787565014284, "UDPMANACATRANS-MONOMER": 141.9717266081482, "AMPG-MONOMER": -1010.3767041836016, "EG12450-MONOMER": 565.3588528721461, "QueF_dim": 165.85528124294464, "PALMITOTRANS-MONOMER": -563.2255021165283, "EG10144-MONOMER": -29.376020745018394, "CHORISMUTPREPHENDEHYDRAT-CPLX": -946.7950736545296, "CPLX0-7533": -0.0, "DEHYDDEOXGALACTKIN-MONOMER": 191.37361868105484, "RluA_mono": -1738.4301515663658, "CPLX0-7655": -4174.248197090008, "RpmC_mono": 8.518645382832261, "COBALADENOSYLTRANS-MONOMER": 3.266529255302097e-31, "RPOA-MONOMER": -241.24399207268195, "DIHYDROPICRED-CPLX": -1158.1487140160461, "CPLX0-1962": -505.66701257716596, "TufB_mono": -33.078196419806495, "RpoN_mono": -58.94748171423814, "ENTF-MONOMER": -2917.898058676032, "NusG_mono": 75.80509201913456, "EG12394-MONOMER": 218.99124885694832, "G6700-MONOMER": -63.97909774678836, "G7921-MONOMER": -90.97040487927885, "G6520-MONOMER": 54.6119472344726, "CPLX-166": -3463.296540482826, "TruA_dim": 27.94454182335329, "CHORISMUTPREPHENDEHYDROG-CPLX": -1098.4180267071738, "RplJ_mono": -348.4562260283271, "G7457-MONOMER": -176.1438447947318, "ACETOLACTSYNIII-CPLX": -1044.544394858564, "ASPKINIIHOMOSERDEHYDROGII-CPLX": 6.528181994751919e-27, "ANSP-MONOMER": -504.92933571974515, "RplV_mono": 59.71942637044782, "TREHALOSE6PSYN-MONOMER": 212.78386784219958, "NARK-MONOMER": -1039.1051274419083, "GNTP-MONOMER": -1176.9290421528947, "BTUE-MONOMER": 16.746706988519847, "CPLX0-3951_G6561-MONOMER": -1972.4327013968496, "RplN_mono": 138.54670217037707, "CPLX0-237": -2130.180530150526, "CPLX0-3641": -887.1335041081519, "CPLX0-7684": -240.58986319336694, "CPLX0-7718": 2516.294531241188, "EG12287-MONOMER": -3581.602845245714, "RpmF_mono": -187.45107225203296, "CPLX0-7641": -813.1277316726334, "PUTP-MONOMER": -589.4131555613942, "EG11595-MONOMER_EG11666-MONOMER": -908.7612327240965, "CPLX0-1667": -18.67702040746043, "UBIX-MONOMER_DHHB-METHYLTRANSFER-MONOMER": -96.37027230252137, "G6967-MONOMER": -40.44445858565463, "NACMURLALAAMI1-MONOMER": -231.55133798149416, "EG13236-MONOMER": 553.0255192917214, "CPLX0-761": -1240.1275039757656, "YIDK-MONOMER": -252.39603522322219, "GlnS_mono": -610.6237031237895, "N-ACETYLTRANSFER-CPLX": -1451.225762516412, "RpmI_mono": -482.0602573140062, "CPLX0-7532": -3492.713637172457, "2-ISOPROPYLMALATESYN-MONOMER": 477.85286319791504, "DnaK_mono": 307.78647130139416, "EG11341-MONOMER": 86.77114733443061, "G7164-MONOMER": -154.33767953039114, "TilS_mono": -392.68790995513035, "METNIQ-METHIONINE-ABC-CPLX": -400.9002454117512, "EG10341-MONOMER": 380.75357973831285, "GLUCOKIN-MONOMER": -559.8177018493577, "InfC_mono": 78.41136592054414, "ABC-53-CPLX": -1018.7331210470176, "XASA-MONOMER": -595.9921657428903, "RIBF-MONOMER": -184.89935816066233, "RpsM_mono": 142.90137357091916, "G7169-MONOMER": 186.24907502580828, "CYCA-MONOMER": -1302.9376474679607, "RIBULOKIN-CPLX": 374.96025121035063, "YfiC_mono": -384.3338161503048, "GLUCOSE-1-PHOSPHAT-CPLX": 409.55672273396254, "SUCCARGDIHYDRO-MONOMER": 474.49575650366575, "MHPCHYDROL-MONOMER": 325.83282794657885, "B2975-MONOMER": -602.5499525997618, "MONOMER0-148": -155.70918918922976, "RpsC_mono": -47.638481238729014, "ABC-19-CPLX": -2376.545687113405, "ORNCARBAMTRANSFERI-CPLX": -1717.9370710842816, "ABC-6-CPLX": 423.374088108798, "CPLX0-7642": -1998.0560381767843, "CPLX0-3943": -22.149064781248814, "RpsE_mono": 71.07400335491756, "MHPDHYDROL-MONOMER": 157.5314296794942, "G7800-MONOMER": 142.22532789068876, "EG12134-MONOMER": -424.41281192268013, "FMNREDUCT-MONOMER": -377.98365206631644, "CARDIOLIPSYN-MONOMER": -986.8490695162135, "FecI_mono": -629.5946777262832, "ABC-16-CPLX": 52.21146862674634, "G7814-MONOMER": -184.67147466397446, "TrmJ_dim": -581.5983667564442, "CPLX0-1923_EG10155-MONOMER": 943.9542541528186, "ALDHDEHYDROG-MONOMER": -1604.3831601772367, "YrdC_mono": -910.1898878156861, "RsmC_mono": -67.22364163283503, "EG11671-MONOMER": -2112.528935506208, "2-DEHYDROPANTOATE-REDUCT-MONOMER": -413.1295960673945, "ABC-46-CPLX": 325.3294917702369, "PTSI-MONOMER": -1514.1638110770723, "CPLX0-3936": -2399.477494693489, "UDP-NACMURALGLDAPLIG-MONOMER": 21.403945272318357, "CPLX0-7888": -878.7583605754413, "CPLX-171": -84.6811055359187, "CPLX0-1943": -1742.3704283275902, "HISTCYCLOPRATPPHOS": 215.5118216273408, "G7517-MONOMER": 450.217832130185, "CMPKI-MONOMER": -198.3234293194875, "SPERMACTRAN-CPLX": 61.10062773193063, "YJIZ-MONOMER": -171.117336172631, "YqcB_mono": -544.9487961006131, "EG11350-MONOMER": 211.99296094757673, "ABC-9-CPLX": 442.1394104853025, "FEOB-MONOMER": -1348.9056939631182, "RplF_mono": 148.7449494748457, "YggH_mono": -487.135839826292, "XANTHOSINEPHOSPHORY-CPLX": -6513.237113808852, "G6576-MONOMER": -548.4568971204983, "CPLX0-7695": 222.507679442104, "UDP-NACMURALGLDAPAALIG-MONOMER": 152.9568602686521, "NRDACTMULTI-CPLX": -1215.67706882171, "G6708-MONOMER": -66.67259221083226, "DTDPGLUCOSEPP2-MONOMER": 134.70538470712205, "PAPSSULFOTRANS-CPLX": 35.90638042697661, "YICE-MONOMER": -622.5158038771784, "RpsQ_mono": 56.91323746885788, "EG11985-MONOMER": -1413.1042026497953, "ABC-59-CPLX": -1937.798449557996, "EG11352-MONOMER": -44.146516722632555, "RplP_mono": -41.281352982750946, "DIAMINOPIMEPIM-MONOMER": -1350.6232577382111, "DEHYDDEOXPHOSGALACT-ALDOL-MONOMER": -155.46411283964812, "EG12310-MONOMER": 161.45864932223614, "NACMURLALAAMI2-MONOMER": -1006.1854985334803, "PPK-CPLX": -1524.7814390462815, "ABC-64-CPLX": -2155.6621084287167, "ASPCARBCAT-TRIMER": -1317.8104026377425, "CPLX0-224": -3568.9347194818793, "Sra_mono": 20.98272840421672, "FOCB-MONOMER": -6446.832158696617, "G6502-MONOMER": 85.02512802633356, "RpoD_mono": -823.3202169756117, "CPLX0-1924": 967.7799800954929, "EG10374-MONOMER": 366.7031483586827, "G6246-MONOMER": -290.51408841670917, "THIC-MONOMER": 238.67100600961254, "RsuA_mono": -126.72245476685744, "G6657-MONOMER": -217.7554991912915, "LeuS_mono": -163.73492531719612, "ASPKINIHOMOSERDEHYDROGI-CPLX": -0.0, "YHFM-MONOMER": -306.94026683376285, "RFFTRANS-MONOMER": -26.69832694698676, "YADQ-MONOMER": -460.66974624020696, "LACY-MONOMER": -1297.0300225640622, "EG11674-MONOMER": -429.74314103531526, "YIDT-MONOMER": -341.84336577866407, "CPLX0-1261": -1119.7541103437993, "SAICARSYN-CPLX": -906.365824774253, "GLUTRACE-CPLX": -3219.123708256821, "cisGroES_hepta": -952.0879102949299, "YheLMN_cplx": -1403.5068764661887, "TatA_MONOMER": 104.03331182396633, "TatE_MONOMER": -137.4813015157599, "TatBC_octa": -11410.84001182048, "SecA_MONOMER": -1624.9492992011992, "SecB_tetra": -1921.8439771884557, "SRP-CPLX": 2782.523785155691, "Sec-CPLX": -2678.5777064762133, "LolA_MONOMER": -538.1293543146328, "LolB_MONOMER": 319.86720784941554, "LolCDE-CPLX": -2175.647352875871, "Bam-CPLX": -1517.1562928960118, "YidC_MONOMER": -603.9480453666414, "SurA_MONOMER": -1626.502949741334, "Lgt_MONOMER": -83.42877848392054, "LspA_MONOMER": -21.512458404518178, "FtsY_MONOMER": -2009.632437440297, "ACETYL-COA-CARBOXYLMULTI-CPLX_mod_btn": -5105.537492029854, "ACETOLACTSYNI-CPLX_mod_mg2_mod_fad_mod_thmpp": -1546.4070720753077, "PABASYN-CPLX_mod_mg2": -608.0893240081684, "2OXOGLUTARATEDEH-CPLX_mod_mg2_mod_lipo": 9685.726954629257, "ANTHRANSYN-CPLX_mod_mg2": -4691.1600280939265, "ANTHRANSYN-CPLX_mod_cobalt2": -4684.041079916399, "ANTHRANSYN-CPLX_mod_fe2": -4684.721393464077, "ASPCARBTRANS-CPLX_mod_zn2": -1052.1125819877043, "ATPSYN-CPLX_mod_mg2": -13685.30666183034, "CARBPSYN-CPLX_mod_mg2": -3400.666152761208, "CARBPSYN-CPLX_mod_mn2": -3394.427012922975, "CARBPSYN-CPLX_mod_cobalt2": -3393.5472045836805, "CARBPSYN-CPLX_mod_cd2": -3393.5472045836805, "CARBPSYN-CPLX_mod_zn2": -3392.1238011863206, "APP-UBIOX-CPLX_mod_pheme_mod_hemed": -3074.6341984136684, "CYT-D-UBIOX-CPLX_mod_pheme_mod_hemed": -1428.0376836462765, "DIMESULFREDUCT-CPLX_mod_bmocogdp": 440.8904410713136, "ETHAMLY-CPLX_mod_adocbl": -9541.199763968965, "SULFITE-REDUCT-CPLX_mod_4fe4s_mod_sheme_mod_fmn_mod_fad": -13714.64198065657, "FORMATEDEHYDROGO-CPLX_mod_bmocogdp": -2369.1396910216267, "FORMATEDEHYDROGN-CPLX_mod_bmocogdp": -6136.885747514445, "HYDROG3-CPLX_mod_ni2": -3470.8494828447565, "FUMARATE-REDUCTASE_mod_1:pheme_mod_3fe4s_mod_4fe4s_mod_fad_mod_2fe2s": -1871.0467728522488, "ANGLYC3PDEHYDROG-CPLX_mod_fmn": -682.026626776439, "GLUTAMATESYN-CPLX_mod_fe2_mod_fad": -7649.769118241273, "FORMHYDROGI-CPLX_mod_ni2_mod_4fe4s": -2178.980169359768, "FORMHYDROG2-CPLX_mod_ni2_mod_fe2": -2884.059565508194, "NADH-DHI-CPLX_mod_2fe2s_mod_4fe4s_mod_fmn": -8689.876852925181, "NITRITREDUCT-CPLX_mod_2fe2s_mod_fad_mod_sheme": 780.4384286113598, "PYRUVATEDEH-CPLX_mod_mg2_mod_fad_mod_thmpp_mod_lipo": -79612.09162153573, "Phe_RS_tetra_mod_mg2": -2818.1851743064217, "SUCC-DEHASE_mod_3fe4s_mod_fad_mod_2fe2s_mod_4fe4s": -1339.100753030941, "LTARTDEHYDRA-CPLX_mod_4fe4s": 427.56000837173383, "TMAOREDUCTI-CPLX_mod_bmocogdp": 1038.9236612436046, "TRYPSYN_mod_pydx5p": 107.23147745169406, "CPLX0-1762_mod_fad_mod_2fe2s": 441.4137815452168, "AAS-MONOMER_mod_mg2": -1531.1130319032227, "CPLX0-1_mod_fad": 1268.2357014060833, "RIBONUCLEOSIDE-DIP-REDUCTI-CPLX_mod_mg2_mod_fe2": -1777.7716759064444, "CPLX0-301_mod_mn2": -2610.746420361511, "PHOSGLYCMUTASE_mod_23bpg": -1092.864290758813, "PPPGPPHYDRO-CPLX_mod_nh4_mod_mg2": 428.19328476398135, "CPLX0-7630_mod_ca2": -2142.7608233101096, "ALPHA-AMYL-PERI-MONOMER_mod_ca2": 787.493648025698, "G6437-MONOMER_mod_ca2_mod_pqq": -805.8079708928381, "GLYCPDIESTER-PERI-CPLX_mod_ca2": 73.69428651243234, "DIACYLGLYKIN-CPLX_mod_cd2_mod_zn2_mod_mg2_mod_mn2_mod_cobalt2": -951.8749765251152, "AROB-MONOMER_mod_cobalt2_mod_nad": -2851.157809418997, "EG11817-MONOMER_mod_cobalt2": -347.64170837586016, "EG11957-MONOMER_mod_cobalt2": -2109.221676657986, "CPLX0-7625_mod_cobalt2": -826.821398293292, "CPLX0-7622_mod_4fe4s": 332.25553646071063, "LSERINEDEAM1-MONOMER_mod_4fe4s": 295.2924106191556, "LSERINEDEAM2-MONOMER_mod_4fe4s": 164.6901376105624, "G6886-MONOMER_mod_cu2": 201.5437578325737, "METHYLENETHFREDUCT-CPLX_mod_fad": -1228.148943955864, "UDHA-CPLX_mod_fad": -2147.6352042837416, "ADHE-CPLX_mod_fe2": -69678.5702033896, "AROF-CPLX_mod_2:fe2": -263.012475685173, "AROG-CPLX_mod_fe2": -1432.754301438442, "GALACTARDEHYDRA-MONOMER_mod_fe2": 222.94999611436555, "GALACTURIDYLYLTRANS-CPLX_mod_fe2_mod_zn2": -2132.9875513365487, "CPLX0-227_mod_fe2": 340.19292918833816, "LACTALDREDUCT-CPLX_mod_fe2": -2165.644431770013, "SUPEROX-DISMUTFE-CPLX_mod_fe3": -386.62176836832714, "AROC-CPLX_mod_fmnh2": -6410.645396489914, "AROC-CPLX_mod_fadh2": -6383.675427991819, "CFA-CPLX_mod_hco3": 643.0637895192297, "CPLX0-7882_mod_hco3": 1038.5146810628703, "RHAMNULPALDOL-CPLX_mod_k_mod_zn2": -962.1572954822395, "S-ADENMETSYN-CPLX_mod_4:k_mod_1:mg2": -1875.2748282202085, "S-ADENMETSYN-CPLX_mod_4:k_mod_1:mn2": -1869.0356883819754, "S-ADENMETSYN-CPLX_mod_4:k_mod_1:cobalt2": -1868.1558800426808, "S-ADENMETSYN-CPLX_mod_4:k_mod_1:zn2": -1866.732476645321, "S-ADENMETSYN-CPLX_mod_4:k_mod_1:cd2": -1868.1558800426808, "S-ADENMETSYN-CPLX_mod_4:k_mod_1:ni2": -1868.2086269397344, "S-ADENMETSYN-CPLX_mod_4:k_mod_1:ca2": -1872.057100668628, "S-ADENMETSYN-CPLX_mod_4:nh4_mod_1:mg2": -1892.8010245973578, "S-ADENMETSYN-CPLX_mod_4:nh4_mod_1:mn2": -1886.5618847591245, "S-ADENMETSYN-CPLX_mod_4:nh4_mod_1:cobalt2": -1885.68207641983, "S-ADENMETSYN-CPLX_mod_4:nh4_mod_1:zn2": -1884.2586730224702, "S-ADENMETSYN-CPLX_mod_4:nh4_mod_1:cd2": -1885.68207641983, "S-ADENMETSYN-CPLX_mod_4:nh4_mod_1:ni2": -1885.7348233168836, "S-ADENMETSYN-CPLX_mod_4:nh4_mod_1:ca2": -1889.5832970457773, "S-ADENMETSYN-CPLX_mod_4:tl_mod_1:mg2": -1728.8458604282241, "S-ADENMETSYN-CPLX_mod_4:tl_mod_1:mn2": -1722.606720589991, "S-ADENMETSYN-CPLX_mod_4:tl_mod_1:cobalt2": -1721.7269122506964, "S-ADENMETSYN-CPLX_mod_4:tl_mod_1:zn2": -1720.3035088533366, "S-ADENMETSYN-CPLX_mod_4:tl_mod_1:cd2": -1721.7269122506964, "S-ADENMETSYN-CPLX_mod_4:tl_mod_1:ni2": -1721.77965914775, "S-ADENMETSYN-CPLX_mod_4:tl_mod_1:ca2": -1725.6281328766436, "S-ADENMETSYN-CPLX_mod_4:cs_mod_1:mg2": -1792.7467623149391, "S-ADENMETSYN-CPLX_mod_4:cs_mod_1:mn2": -1786.507622476706, "S-ADENMETSYN-CPLX_mod_4:cs_mod_1:cobalt2": -1785.6278141374114, "S-ADENMETSYN-CPLX_mod_4:cs_mod_1:zn2": -1784.2044107400516, "S-ADENMETSYN-CPLX_mod_4:cs_mod_1:cd2": -1785.6278141374114, "S-ADENMETSYN-CPLX_mod_4:cs_mod_1:ni2": -1785.680561034465, "S-ADENMETSYN-CPLX_mod_4:cs_mod_1:ca2": -1789.5290347633586, "S-ADENMETSYN-CPLX_mod_4:LI_mod_1:mg2": -1902.565104333402, "S-ADENMETSYN-CPLX_mod_4:LI_mod_1:mn2": -1896.3259644951688, "S-ADENMETSYN-CPLX_mod_4:LI_mod_1:cobalt2": -1895.4461561558742, "S-ADENMETSYN-CPLX_mod_4:LI_mod_1:zn2": -1894.0227527585143, "S-ADENMETSYN-CPLX_mod_4:LI_mod_1:cd2": -1895.4461561558742, "S-ADENMETSYN-CPLX_mod_4:LI_mod_1:ni2": -1895.4989030529277, "S-ADENMETSYN-CPLX_mod_4:LI_mod_1:ca2": -1899.3473767818214, "S-ADENMETSYN-CPLX_mod_4:na1_mod_1:mg2": -1887.4697363628006, "S-ADENMETSYN-CPLX_mod_4:na1_mod_1:mn2": -1881.2305965245675, "S-ADENMETSYN-CPLX_mod_4:na1_mod_1:cobalt2": -1880.350788185273, "S-ADENMETSYN-CPLX_mod_4:na1_mod_1:zn2": -1878.927384787913, "S-ADENMETSYN-CPLX_mod_4:na1_mod_1:cd2": -1880.350788185273, "S-ADENMETSYN-CPLX_mod_4:na1_mod_1:ni2": -1880.4035350823265, "S-ADENMETSYN-CPLX_mod_4:na1_mod_1:ca2": -1884.25200881122, "PKI-COMPLEX_mod_mg2_mod_k": -1646.7372673599166, "PKI-COMPLEX_mod_mn2_mod_k": -1640.4981275216835, "PKII-CPLX_mod_mg2_mod_k": -1338.6453071860803, "PKII-CPLX_mod_mn2_mod_k": -1332.4061673478473, "PANTOATE-BETA-ALANINE-LIG-CPLX_mod_mg2_mod_k": 555.2306280342093, "PANTOATE-BETA-ALANINE-LIG-CPLX_mod_mg2_mod_nh4": 550.849078939922, "PANTOATE-BETA-ALANINE-LIG-CPLX_mod_mn2_mod_k": 561.4697678724425, "PANTOATE-BETA-ALANINE-LIG-CPLX_mod_mn2_mod_nh4": 557.0882187781552, "HOMOSERKIN-CPLX_mod_k_mod_mg2": -3413.4948591805705, "AIRS-CPLX_mod_k_mod_mg2": -589.5035757697083, "CPLX0-322_mod_k_mod_mg2": -648.110778791806, "CPLX0-7647_mod_k_mod_mg2": -5478.847656513515, "UDP-NACMURALA-GLU-LIG-MONOMER_mod_k_mod_mg2": -7389.0391861755, "G6986-MONOMER_mod_k_mod_mg2": 145.57863830285322, "NADH-DHII-MONOMER_mod_mg2_mod_cu_mod_fad": 203.25952438492718, "ARGDECARBOXBIO-CPLX_mod_mg2_mod_4:pydx5p": 477.25016829886863, "PYRUVOXID-CPLX_mod_mg2_mod_thmpp_mod_fad": -2772.1939206744705, "PEPCARBOXYKIN-MONOMER_mod_mg2": -415.14524997039285, "PEPCARBOXYKIN-MONOMER_mod_ca2": -411.9275224188124, "PEPCARBOXYKIN-MONOMER_mod_mn2": -408.90611013215965, "HEMEOSYN-MONOMER_mod_mg2": -128.3327018650066, "HEMEOSYN-MONOMER_mod_ca2": -125.1149743134261, "GLY3KIN-MONOMER_mod_mg2": -76.91938979718236, "GLY3KIN-MONOMER_mod_cobalt2": -69.80044161965462, "GLY3KIN-MONOMER_mod_mn2": -70.68024995894915, "GLY3KIN-MONOMER_mod_fe2": -70.48075516733276, "GLY3KIN-MONOMER_mod_ca2": -73.70166224560184, "PD04413_mod_mg2": 112.72621814501396, "PD04413_mod_mn2": 118.96535798324717, "PD04413_mod_ca2": 115.94394569659448, "PD04413_mod_zn2": 121.26856971990158, "PD04413_mod_cu2": 120.86284283490454, "PD04413_mod_cd2": 119.84516632254169, "PD04413_mod_cobalt2": 119.84516632254169, "PD04413_mod_ni2": 119.79241942548815, "NUCLEOSIDE-DIP-KIN-CPLX_mod_mg2": -1061.2090690500331, "NUCLEOSIDE-DIP-KIN-CPLX_mod_mn2": -1054.9699292118, "NUCLEOSIDE-DIP-KIN-CPLX_mod_ca2": -1057.9913414984526, "FOLXTET-CPLX_mod_mg2": -3964.621450655999, "FOLXTET-CPLX_mod_mn2": -3958.3823108177658, "FOLXTET-CPLX_mod_ca2": -3961.4037231044185, "ADENYLYLSULFKIN-CPLX_mod_mg2": -2393.447465461561, "ADENYLYLSULFKIN-CPLX_mod_mn2": -2387.2083256233277, "ADENYLYLSULFKIN-CPLX_mod_cobalt2": -2386.3285172840333, "ADENYLYLSULFKIN-CPLX_mod_cd2": -2386.3285172840333, "ASPARTASE-CPLX_mod_mg2": -2409.8245746213643, "ASPARTASE-CPLX_mod_mn2": -2403.585434783131, "ASPARTASE-CPLX_mod_cobalt2": -2402.7056264438365, "CPLX0-7712_mod_mg2": 234.99705527710356, "CPLX0-7712_mod_mn2": 241.23619511533676, "NAD-SYNTH-CPLX_mod_mg2": -428.42101638297044, "NAD-SYNTH-CPLX_mod_mn2": -422.1818765447372, "ADENPRIBOSYLTRAN-CPLX_mod_mg2": -518.1785224856845, "ADENPRIBOSYLTRAN-CPLX_mod_mn2": -511.9393826474513, "GLYCEROL-KIN-CPLX_mod_mg2": -6041.9348082205215, "GLYCEROL-KIN-CPLX_mod_mn2": -6035.695668382288, "HOLO-ACP-SYNTH-CPLX_mod_mg2": -301.89841159673017, "HOLO-ACP-SYNTH-CPLX_mod_mn2": -295.65927175849697, "ISOCIT-LYASE_mod_mg2": -84.60168104955052, "ISOCIT-LYASE_mod_mn2": -78.3625412113173, "FPPSYN-MONOMER_mod_mg2": 374.8665408860358, "FPPSYN-MONOMER_mod_mn2": 381.105680724269, "G6954-MONOMER_mod_mg2": -77.28347194827936, "G6954-MONOMER_mod_mn2": -71.04433211004616, "EG11829-MONOMER_mod_mg2": -494.4344001343442, "EG11829-MONOMER_mod_mn2": -488.195260296111, "IMIDHISTID-CPLX_mod_mg2": 825.4467929456338, "AROK-MONOMER_mod_mg2": 129.92465585575422, "AROK-MONOMER_mod_mn2": 136.16379569398745, "AROK-MONOMER_mod_cobalt2": 137.04360403328195, "AROK-MONOMER_mod_fe2": 136.36329048560384, "AROK-MONOMER_mod_ca2": 133.14238340733476, "AROK-MONOMER_mod_k": 132.4329645354821, "AROL-MONOMER_mod_mg2": 2.9008258716043955, "AROL-MONOMER_mod_mn2": 9.1399657098376, "AROL-MONOMER_mod_cobalt2": 10.019774049132124, "AROL-MONOMER_mod_fe2": 9.339460501453992, "AROL-MONOMER_mod_ca2": 6.118553423184909, "AROL-MONOMER_mod_k": 5.409134551332273, "6PFK-2-CPX_mod_mg2": -580.4022380771639, "CPLX0-1622_mod_mg2": 702.8857841037052, "ACETATEKINA-MONOMER_mod_mg2": -566.9765082883495, "GLUCARDEHYDRA-MONOMER_mod_mg2": 171.86007073891236, "GMP-SYN-CPLX_mod_mg2": -66.85325868736382, "1-PFK_mod_mg2": 330.74161284562234, "3-METHYL-2-OXOBUT-OHCH3XFER-CPLX_mod_mg2": -7760.248628732166, "ACETYLGLUTKIN-CPLX_mod_mg2": -2228.015316894266, "ACYLCOASYN-CPLX_mod_mg2": -1032.8636304220336, "ADENYLOSUCCINATE-SYN-DIMER_mod_mg2": -595.0536932430249, "APHA-CPLX_mod_mg2": 617.741517799241, "ASNSYNA-CPLX_mod_mg2": -497.90116391996025, "ASNSYNB-CPLX_mod_mg2": -1229.0768026209835, "COADTRI-CPLX_mod_mg2": -1945.7087948072033, "CPLX0-1021_mod_mg2": -10738.656799555867, "CPLX0-1221_mod_mg2": -516.786300881334, "GTP-CYCLOHYDRO-II-CPLX_mod_mg2": -403.0078292889353, "Trp_RS_dim_mod_mg2": 291.3571713601517, "UDP-NACMUR-ALA-LIG-MONOMER_mod_mg2": 296.69406840606825, "EG11736-MONOMER_mod_mg2": 9.369022625299069, "THI-P-KIN-MONOMER_mod_mg2": 68.7177330621492, "PGPPHOSPHAA-MONOMER_mod_mg2": -98.4530697144118, "ADENYL-KIN-MONOMER_mod_mg2": -302.98972609381383, "ENTC-MONOMER_mod_mg2": 256.87849734112166, "NICONUCADENYLYLTRAN-MONOMER_mod_mg2": -2443.8923338928134, "PHOSPHOGLUCMUT-MONOMER_mod_mg2": -908.2471079241257, "GALACTOKIN-MONOMER_mod_mg2": 4.9244432893610807e-32, "EG11239-MONOMER_mod_mg2": 63.533844933120136, "G6425-MONOMER_mod_mg2": -246.97815991871937, "TETRAACYLDISACC4KIN-MONOMER_mod_mg2": 193.52099577705306, "CPM-KDOSYNTH-MONOMER_mod_mg2": -496.65400392348306, "DTMPKI-MONOMER_mod_mg2": -1794.6194569804973, "THIKIN-MONOMER_mod_mg2": 129.58469029905586, "G6880-MONOMER_mod_mg2": -202.42634163963655, "EG10943-MONOMER_mod_mg2": -1501.1640164659252, "H2NEOPTERINP3PYROPHOSPHOHYDRO-MONOMER_mod_mg2": -929.7938428934035, "ArgS_mono_mod_mg2": -1000.3319316528084, "TREHALOSEPHOSPHASYN-MONOMER_mod_mg2": -118.83270651976375, "PHOSPHAGLYPSYN-MONOMER_mod_mg2": -583.4089855824748, "DTDPGLUCOSEPP-MONOMER_mod_mg2": 106.07508965293499, "UDK-MONOMER_mod_mg2": 121.13893914605404, "O-SUCCINYLBENZOATE-COA-SYN-MONOMER_mod_mg2": 86.08461310660235, "EG10534-MONOMER_mod_mg2": -1196.5004138837455, "EG10983-MONOMER_mod_mg2": 123.97804379088929, "FGAMSYN-MONOMER_mod_mg2": -1280.308475767846, "GLUTCYSLIG-MONOMER_mod_mg2": 27.518934404071903, "G7408-MONOMER_mod_mg2": -488.91661875842584, "FUCULOKIN-MONOMER_mod_mg2": 196.46741933948158, "G7496-MONOMER_mod_mg2": -184.8992041561489, "MALSYNG-MONOMER_mod_mg2": -1428.567883400599, "GLYCPDIESTER-CYTO-MONOMER_mod_mg2": -2314.6059598802804, "DEOXYGLUCONOKIN-MONOMER_mod_mg2": 126.10489163280975, "GLCNACPTRANS-MONOMER_mod_mg2": -227.88771700789016, "ADENYLATECYC-MONOMER_mod_mg2": 700.14885905061, "EG11470-MONOMER_mod_mg2": 178.9807665308368, "RHAMNULOKIN-MONOMER_mod_mg2": 625.0884947348462, "DMK-MONOMER_mod_mg2": -86.56609320228493, "THIE-MONOMER_mod_mg2": -2452.5612255402466, "4OHBENZOATE-OCTAPRENYLTRANSFER-MONOMER_mod_mg2": -413.9311274355744, "EG10043-MONOMER_mod_mg2": -284.34739197066637, "EG12440-MONOMER_mod_mg2": 2.9755958132338405, "ValS_mono_mod_mg2": -1292.6537175284084, "PSERPHOSPHA-MONOMER_mod_mg2": -329.8827745589181, "PRPPSYN-MONOMER_mod_mg2_mod_pi": -6.239139838233209, "PRPPSYN-MONOMER_mod_mn2_mod_pi": 6.490149845325438e-29, "GPH-MONOMER_mod_mg2_mod_cl": 63.964752174595375, "CDPDIGLYSYN-MONOMER_mod_mg2_mod_k": -846.6051677289238, "Fmt_mono_mod_mg2_mod_k": 54.15929101726781, "CPLX0-7525_mod_mg2_mod_mn2_mod_thmpp": 286.72615768658625, "3-ISOPROPYLMALDEHYDROG-CPLX_mod_mg2_mod_mn2": 530.571293749502, "GltX_mono_mod_mg2_mod_1:zn2": -533.8453506775646, "GLYOCARBOLIG-CPLX_mod_mg2_mod_thmpp_mod_fad": -575.3522259866744, "CPLX0-234_mod_mg2": -712.6074678631837, "CPLX0-234_mod_mn2": -705.488519685656, "CPLX0-234_mod_cobalt2": -705.488519685656, "CPLX0-238_mod_mg2": -1276.537083814728, "CPLX0-243_mod_mg2": -1970.6998372827672, "CPLX0-3482_mod_mg2": -2990.9980692584454, "CPLX0-3721_mod_mg2": -4162.067684252074, "CPLX0-3841_mod_mg2": -1449.6993883512228, "CPLX0-3948_mod_mg2": -89.0384028170394, "CPLX0-682_mod_mg2": -961.0455121078238, "CPLX0-7426_mod_mg2": -841.792652630723, "CPLX0-7615_mod_mg2": 601.9631969275277, "CPLX0-7692_mod_mg2": -1398.370101811869, "CPLX0-7704_mod_mg2": -5093.725719643677, "CPLX0-7709_mod_mg2": -4786.657647150587, "CPLX0-7744_mod_mg2": -51.48067699456056, "CPLX0-7826_mod_mg2": 265.1932881168689, "CTPSYN-CPLX_mod_mg2": -2123.6088667631107, "DETHIOBIOTIN-SYN-CPLX_mod_mg2": -3460.0554119196677, "DGTPTRIPHYDRO-CPLX_mod_mg2": -2497.024815457213, "DIOHBUTANONEPSYN-CPLX_mod_mg2": -765.2018180378186, "Eno_dim_mod_4:mg2": -1768.7804070217385, "F16B-CPLX_mod_mg2": -1325.1818950568622, "GLUC1PADENYLTRANS-CPLX_mod_mg2": -8268.102406595102, "GLUCONOKINII-CPLX_mod_mg2": -2156.492251517823, "GLUTATHIONE-SYN-CPLX_mod_mg2": 555.0781746351712, "GLUTKIN-CPLX_mod_mg2": 1753.7929062289554, "H2PTEROATESYNTH-CPLX_mod_mg2": -184.48731409286776, "His_RS_dim_mod_4:mg2": -727.3304676026495, "KDO-8PPHOSPHAT-CPLX_mod_mg2": -1529.4926798535898, "MENE-CPLX_mod_mg2": 533.0918948381899, "MENF-CPLX_mod_mg2": -5909.012246159969, "NAG1P-URIDYLTRANS-CPLX_mod_mg2": -3399.097819918115, "OROPRIBTRANS-CPLX_mod_mg2": -1504.252920583495, "PANTOTHENATE-KIN-CPLX_mod_mg2": -594.9836271122488, "PEPCARBOX-CPLX_mod_mg2": -3931.5875300023117, "PEPSYNTH-CPLX_mod_mg2": -959.7728793763829, "PPX-CPLX_mod_mg2": -1042.5686763851388, "PRPPAMIDOTRANS-CPLX_mod_mg2": -2803.5298929161404, "QUINOPRIBOTRANS-CPLX_mod_mg2": -126.59164993864843, "THYMIDYLATESYN-CPLX_mod_mg2": -1082.0791863726604, "UPPSYN-CPLX_mod_mg2": -368.6466960877187, "H2PTERIDINEPYROPHOSPHOKIN-MONOMER_mod_mg2": -843.5442581847906, "DXPREDISOM-CPLX_mod_mn2": -763.782626399633, "DXPREDISOM-CPLX_mod_cobalt2": -762.9028180603385, "DXPREDISOM-CPLX_mod_mg2": -770.0217662378662, "MALIC-NAD-CPLX_mod_mn2": -1448.9056911251532, "MALIC-NAD-CPLX_mod_mg2": -1455.1448309633865, "MALIC-NADP-CPLX_mod_mn2": -7006.335551367469, "MALIC-NADP-CPLX_mod_mg2": -7012.574691205702, "SUPEROX-DISMUTMN-CPLX_mod_mn2": -237.31076847677488, "AGMATIN-CPLX_mod_2:mn2": 507.1277130889176, "ALPHAGALACTOSID-CPLX_mod_mn2": 144.20222942715796, "EG12115-MONOMER_mod_mn2": -528.2810711443749, "PPENTOMUT-MONOMER_mod_mn2": -42.4474105902797, "TRANSKETOI-CPLX_mod_thmpp_mod_mn2_mod_mg2": -2739.639192220554, "EG10626-MONOMER_mod_mn2_mod_mg2": -150.6701936685951, "ARABISOM-CPLX_mod_mn2": -9223.011023367086, "CPLX0-1683_mod_mn2": -687.7681225602122, "CPLX0-303_mod_mn2": 274.77302255737465, "CPLX0-721_mod_mn2": 12.770198576037215, "CPLX0-7631_mod_mn2": -15045.670985798804, "CPLX0-7776_mod_mn2": 342.9410703274457, "CPLX0-7808_mod_mn2": -565.1437575399511, "CPLX0-7848_mod_mn2": 925.7697551857015, "CPLX-7524_mod_mn2": -2457.1573959883517, "GLUTAMINESYN-OLIGOMER_mod_mn2": -11308.622068787643, "HISTDEHYD-CPLX_mod_mn2": 659.9760178212227, "XYLISOM-CPLX_mod_mn2": -5237.863118002589, "EG10124-MONOMER_mod_bmocogdp": 318.32150953231456, "CPLX0-3681_mod_nadp": -9525.857172309648, "CPLX0-7564_mod_nadph_mod_nadh_mod_fad_mod_cobalt2": 478.0583109828047, "GLYOXI-CPLX_mod_ni2": -336.1337529916755, "CPLX0-7838_mod_pydx5p": 121.84040278010745, "DIAMINOPIMDECARB-CPLX_mod_pydx5p": -933.348568994575, "CPLX0-743_mod_thmpp": -3577.789952753897, "G6701-MONOMER_mod_thmpp": -1239.7778893869277, "HOMOCYSMETB12-MONOMER_mod_zn2_mod_cbl1": -1193.5864457510843, "Ala_RS_tetra_mod_4:zn2": -3087.671199361435, "ADHC-CPLX_mod_zn2": -1747.2361975675321, "ACETYLORNDEACET-CPLX_mod_zn2": -811.7093825403324, "CPLX0-7521_mod_zn2": -599.5414469546058, "CysS_mono_mod_1:zn2": -653.9100994334009, "G7502-MONOMER_mod_zn2": -1650.0193870745486, "HOMOCYSMET-MONOMER_mod_zn2": -997.5589786249304, "CPLX-64_mod_cobalt2_mod_zn2": 751.4033373838153, "CPLX-64_mod_mn2_mod_zn2": 750.5235290445207, "CPLX-64_mod_ni2_mod_zn2": 751.3505904867617, "CPLX0-3161_mod_zn2_mod_cobalt2": -1789.094104030649, "CYTDEAM-MONOMER_mod_fe2_mod_zn2": 410.96837852796887, "CYTDEAM-MONOMER_mod_mn2_mod_zn2": 410.7688837363525, "CYTDEAM-MONOMER_mod_cobalt2_mod_zn2": 411.64869207564703, "EG11095-MONOMER_mod_zn2_mod_fe2_mod_cobalt2_mod_mg2_mod_mn2": -138.51746644839744, "IPPISOM-MONOMER_mod_mg2_mod_zn2": -163.97178807784317, "IPPISOM-MONOMER_mod_mn2_mod_zn2": -157.73264823960997, "DIHYDROOROT-CPLX_mod_2:zn2": -844.6273832274074, "CPLX0-3061_mod_zn2": 1589.5865399351717, "CPLX0-7633_mod_zn2": -493.53976376440016, "CYTIDEAM-CPLX_mod_zn2": -975.2562533311029, "DUTP-PYROP-CPLX_mod_zn2": -917.4686934296626, "FOLE-CPLX_mod_zn2": -7799.224830994857, "Met_RS_dim_mod_2:zn2": -1395.3991338399555, "NAG6PDEACET-CPLX_mod_zn2": -2479.158435705081, "PORPHOBILSYNTH-CPLX_mod_zn2": -4435.560402182178, "RIBULPEPIM-CPLX_mod_zn2": -0.0, "Thr_RS_dim_mod_zn2": -2182.9393136728154, "IleS_mono_mod_2:zn2": -2129.9968222387574, "GLYOXII-MONOMER_mod_zn2": -143.8467391494796, "CPLX0-7760_mod_4fe4s": -1045.7476895238567, "CPLX0-7761_mod_4fe4s": -2339.2678129836445, "DIHYDROXYACIDDEHYDRAT-CPLX_mod_4fe4s": 1465.067295337112, "FUMARASE-A_mod_4fe4s": -1080.7661856916357, "FUMARASE-B_mod_4fe4s": -1018.1522610138171, "HEMN-MONOMER_mod_4fe4s": -245.4730142133786, "BIOTIN-SYN-CPLX_mod_4fe4s_mod_2fe2s": 449.0877179659335, "OHMETHYLBILANESYN-MONOMER_mod_dpm": -1496.1034918305272, "DIHYDROPTERIREDUCT-CPLX_mod_fad": 255.59082248892696, "GLUTATHIONE-REDUCT-NADPH-CPLX_mod_fad": -758.6021469255237, "SARCOX-MONOMER_mod_fad": 265.8244389418222, "GALPMUT-MONOMER_mod_fad": 25.02895990847238, "DLACTDEHYDROGFAD-MONOMER_mod_fad": -296.51379401296913, "L-ASPARTATE-OXID-MONOMER_mod_fad": -279.3163982548177, "UDPNACETYLMURAMATEDEHYDROG-MONOMER_mod_fad": -761.4736294725676, "EG10456-MONOMER_mod_fad_mod_pheme": -160.36078396009222, "PDXH-CPLX_mod_fmn": -471.6355967022341, "L-LACTDEHYDROGFMN-MONOMER_mod_fmn": -109.72656764138164, "HYDROPEROXIDII-CPLX_mod_6:hemed": -4768.831914575292, "DTDPGLUCDEHYDRAT-CPLX_mod_nad": 179.00020622632144, "UDPGLUCEPIM-CPLX_mod_nad": -0.0, "HYDROPEROXIDI-CPLX_mod_pheme": 1694.749450299292, "ARGDECARBOXDEG-CPLX_mod_pydx5p": -5118.862763659323, "O-SUCCHOMOSERLYASE-CPLX_mod_pydx5p": -1770.5864682540275, "ACSERLYA-CPLX_mod_2:pydx5p": -1049.210211927626, "GABATRANSAM-CPLX_mod_pydx5p": 18.13944641030176, "VALINE-PYRUVATE-AMINOTRANSFER-MONOMER_mod_pydx5p": -729.928321196107, "ACSERLYB-CPLX_mod_pydx5p": -15.896069968377702, "AKBLIG-CPLX_mod_pydx5p": -2146.6613186611676, "CPLX0-1401_mod_pydx5p": 434.64390092275653, "CPLX0-7465_mod_pydx5p": -2254.0792863067804, "DAPASYN-CPLX_mod_pydx5p": -1385.3764461559765, "DCYSDESULF-CPLX_mod_pydx5p": -242.97543371044762, "GLUTDECARBOXA-CPLX_mod_pydx5p": 1586.7021619426675, "GLUTDECARBOXB-CPLX_mod_pydx5p": 1690.8744702266147, "GLYCOPHOSPHORYL-CPLX_mod_pydx5p": 959.4296711154495, "GSAAMINOTRANS-CPLX_mod_pydx5p": -1464.3622274912516, "HISTPHOSTRANS-CPLX_mod_pydx5p": 194.7889082110441, "LDC2-CPLX_mod_pydx5p": 192.5352903797199, "LYSDECARBOX-CPLX_mod_pydx5p": -11198.201639429908, "MALDEXPHOSPHORYL-CPLX_mod_pydx5p": -3889.1700669683655, "ORNDECARBOX-BIO-CPLX_mod_pydx5p": 144.46145157343915, "ORNDECARBOXDEG-CPLX_mod_pydx5p": -2948.3866212431444, "PSERTRANSAM-CPLX_mod_pydx5p": 7.078718703874538e-28, "THREDEHYDCAT-CPLX_mod_pydx5p": -7307.824597238816, "THREDEHYDSYN-CPLX_mod_pydx5p": -134.34725942893508, "THRESYN-MONOMER_mod_pydx5p": -156.2867467107262, "G7166-MONOMER_mod_pydx5p": -7.311851506956534e-29, "DSERDEAM-MONOMER_mod_pydx5p": -12.109357413567286, "G7596-MONOMER_mod_pydx5p": -186.15504177981086, "ACETYLORNTRANSAM-CPLX_mod_pydx5p": -1526.0954744794271, "CARBODEHYDRAT-CPLX_mod_zn2": -1229.3067259136592, "ALKAPHOSPHA-CPLX_mod_zn2_mod_mg2": 406.6562156204445, "THREODEHYD-CPLX_mod_zn2": 457.8363559121495, "CPLX0-7741_mod_adocbl": 1554.286659119987, "CPLX0-7719_mod_4fe4s": -2016.029421494017, "EG12069-MONOMER_mod_fad": -397.34970125895705, "BETAGALACTOSID-CPLX_mod_mg2": -1862.631037746533, "PGMI-MONOMER_mod_mn2": -1945.5938924287811, "UDPGLCNACEPIM-MONOMER_mod_nad": -5807.3948918655815, "DTDPGLUCDEHYDRAT2-MONOMER_mod_nad": 98.2902454514645, "GDPMANDEHYDRA-CPLX_mod_nadp": 28.23511560868569, "SelA_deca_mod_10:pydx5p": -14566.102122814904, "LTAA-CPLX_mod_pydx5p": -4040.569215034651, "G6646-MONOMER_mod_pydx5p": -101.72465586594527, "USHA-MONOMER_mod_zn2": 232.71666926097762, "CPLX0-253_mod_fad": 269.6945170019079, "AROH-CPLX_mod_fe3": -262.6977528485215, "GLYCRIBONUCSYN-MONOMER_mod_mg2": -1073.8405245753913, "BRANCHED-CHAINAMINOTRANSFER-CPLX_mod_6:pydx5p": -12929.074135097835, "AERGLYC3PDEHYDROG-CPLX_mod_1:fad": -747.6477117522317, "SUCCORNTRANSAM-CPLX_mod_pydx5p": -5624.913910493373, "ISOCITHASE-CPLX_mod_mn2": -1311.6984847137944, "ISOCITHASE-CPLX_mod_mg2": -1317.9376245520275, "CPLX0-250_FORMATEDEHYDROGH-MONOMER_mod_8:4fe4s_mod_2:2fe2s_mod_bmocogdp_mod_NiFeCoCN2": -211.0051651248352, "G6523-MONOMER_G6518-MONOMER_mod_fmn": 381.2458957763671, "EG10370-MONOMER_mod_mn2": -67.98214775601517, "NITRATREDUCTA-CPLX_mod_bmocogdp_mod_3fe4s_mod_4fe4s": 1053.3394305948518, "FLAVONADPREDUCT-MONOMER_mod_fad": -232.57998603834218, "NITRATREDUCTZ-CPLX_mod_bmocogdp_mod_2:pheme_mod_3:4fe4s_mod_1:3fe4s": -1913.5410155342333, "GCVMULTI-CPLX_mod_lipo": -4977.0835275082645, "IMIDHISTID-CPLX_mod_mn2": 831.685932783867, "CPLX0-341_mod_fmn": -1933.457560522819, "CPLX0-341_mod_mg2": -1893.4532522084794, "CPLX0-1261_mod_thmpp": -1210.3950460587032, "PUTA-CPLX_mod_fad": -2443.161700303007, "CPLX0-7652_mod_mn2": -4435.307815191972, "CPLX0-7466_mod_mg2": -64.89933325296853, "CPLX0-7643_mod_mg2": -3459.2351103514275, "CPLX0-7904_mod_ca2": -1255.8047803810446, "CYSTATHIONINE-BETA-LYASE-CPLX_mod_pydx5p": -1328.0032760844372, "DHHB-METHYLTRANSFER-CPLX_mod_zn2": -529.4116417175807, "DHPDIOXYGEN-CPLX_mod_fe2": 571.3957478975282, "GSP-CPLX_mod_mg2": 625.7536356142109, "GUANYL-KIN-CPLX_mod_mg2": -353.0318870717452, "LysII_RS_dim_mod_6:mg2": -1369.596779458949, "LysII_RS_dim_mod_lys__L": -1401.7716483420088, "LYXK-CPLX_mod_mg2": 587.7979685052745, "PDXK-CPLX_mod_zn2": -680.405787009684, "PDXK-CPLX_mod_mg2": -688.9481385845716, "Ser_RS_dim_mod_mg2": -970.3440507750811, "TYRB-DIMER_mod_pydx5p": -1221.2368493297324, "G6246-MONOMER_mod_mg2": -284.67307155250626, "DIHYDROOROTOX-MONOMER_mod_fmn": -195.4246173051202, "TDK-MONOMER_mod_mg2": -114.1542445249674, "GARTRANSFORMYL2-MONOMER_mod_mg2": -404.10344416307123, "UXAC-MONOMER_mod_zn2": -1175.3211014685915, "SPOT-MONOMER_mod_mn2": 307.2295783898798, "6PFK-1-CPX_mod_mg2": -1363.2727753741672, "ASPAMINOTRANS-DIMER_mod_pydx5p": -1039.2127491377698, "BRANCHED-CHAINAMINOTRANSFER-CPLX_mod_pydx5p": -12447.128046976908, "USHA-MONOMER_mod_cobalt2": 231.29326586361773, "CMPKI-MONOMER_mod_mg2": -192.4824124552846, "MiaB_mono_mod_1:4fe4s": -172.0960659333813, "RumB_mono_mod_1:4fe4s": -709.3983146841734, "RumA_mono_mod_1:4fe4s": -287.7841070842445, "rpL7/12_mod_1:acetyl": -1179.2214261079703, "Def_mono_mod_1:fe2": -664.5722972901638, "Map_mono_mod_2:fe2": -1477.5184065038666, "Mfd_mono_mod_1:mg2": -1191.3815890611784, "Rnb_mono_mod_1:mg2": -805.2241761509858, "RluD_mono_mod_1:mg2": -721.7567277776674, "RpoZ_mono_mod_1:mg2": -2326.8539272108465, "RNase_III_dim_mod_2:mg2": -1100.74769096139, "RNase_P_cplx_mod_2:mg2": 10794.965374151232, "Orn_dim_mod_2:mg2": -470.84277654350336, "MiaA_dim_mod_2:mg2": -4922.475467685772, "Rho_hexa_mod_3:mg2": -3363.3356169246576, "RNase_T_dim_mod_4:mg2": -4763.269280823941, "Rnd_mono_mod_5:mg2": -551.7622103724964, "hRNAP_mod_1:zn2_mod_2:mg2": 1471.8886382567139, "RNase_E_tetra_mod_2:zn2": -5911.636973878948, "RrmA_dim_mod_2:zn2": -798.0369388248705, "RNase_BN_dim_mod_2:zn2": -568.087091859686, "TadA_dim_mod_2:zn2": -1230.50626559188, "DnaJ_dim_mod_4:zn2": -2124.2259294416513, "Tgt_hexa_mod_6:zn2": -2524.9853346669693, "RlmN_mono_mod_1:4fe4s": -140.49685938116, "MnmC_mono_mod_fad": -648.7203014755463, "MnmEG_cplx_mod_fad_mod_2:k": -2195.789830781, "Rph_mono_mod_mg2": 94.56649904635776, "NAPAB-CPLX_NAPC-MONOMER_mod_bmocogdp": 395.96817684820974, "NAP-CPLX_mod_bmocogdp": 733.5308870504911, "CPLX0-7838_CPLX0-7839_mod_pydx5p": 51.54111583368892, "GLUCDEHYDROG-MONOMER_mod_pqq": -1412.3867075605242, "YdaO_dim_mod_4fe4s": -349.22450931380035, "ATPSYN-CPLX_EG10106-MONOMER_mod_mg2": -7578.368848999551, "QueG_mono_mod_2:4fe4s": -491.190370923972, "PYRUVFORMLY-INACTIVE-CPLX_mod_glycyl": 352.0973768611709, "PYRUVFORMLY-MONOMER_EG11784-MONOMER_mod_glycyl": 195.29625660083306, "KETOBUTFORMLY-INACT-MONOMER_mod_glycyl": 457.6861952710574, "EG11910-MONOMER_dimer_EG11911-MONOMER_mod_glycyl": -1553.8689045563, "ADCLY-CPLX_mod_pydx5p": 304.5233149798879, "CYT-O-UBIOX-CPLX_mod_pheme_mod_hemeO_mod_cu2": -4171.356217305504, "RNA_dummy": 25877.515622321913, "protein_dummy": -378.8688318448423, "CPLX_dummy": -378.8688318448423, "unmodeled_protein_biomass": -227.1549535838061, "generic_16Sm4Cm1402": -285.933495080041, "generic_LYSINEaaRS": -1369.596779458949, "generic_Dus": -339.18348213770605, "generic_RF": -100.42105453459484, "generic_Tuf": -33.078196419806495, "generic_RNase": 94.56649904635776, "generic_16s_rRNAs": 108012.47840999333, "generic_23s_rRNAs": 203202.16297986748, "generic_5s_rRNAs": 8444.508373242043, "ribosome": 298285.4170385241, "RNAPE-CPLX": 303.72453225945105, "RNAPS-CPLX": 1220.9456309437592, "RNAP32-CPLX": 1087.611631057503, "RNAP70-CPLX": 648.568421281102, "CPLX0-221": 842.2939605304307, "RNAP54-CPLX": 1412.9411565424757, "CPLX0-222": 664.1297248351468, "RNA_degradosome": -11741.844334334664, "rRNA_containing_excision_machinery": -1973.367878587613, "monocistronic_excision_machinery": 4977.894899318641, "polycistronic_wout_rRNA_excision_machinery": -1985.049912316019, "generic_2fe2s_transfer_complex": 451.499857775182, "generic_4fe4s_transfer_complex": 424.679042142576, "protein_b0007_Inner_Membrane": -907.0125743980121, "protein_b0019_Inner_Membrane": -428.3710900178557, "protein_b0027_Inner_Membrane": -21.512458404518178, "protein_b0040_Inner_Membrane": -413.51303840228576, "protein_b0047_Inner_Membrane": -446.50515460290353, "protein_b0053_Periplasm": -1626.502949741334, "protein_b0067_Inner_Membrane": -317.1586826792359, "protein_b0068_Inner_Membrane": 213.1451011194547, "protein_b0070_Inner_Membrane": -1305.4909210016008, "protein_b0084_Inner_Membrane": 380.75357973831285, "protein_b0087_Inner_Membrane": -208.65176790978884, "protein_b0112_Inner_Membrane": -1169.6596137650886, "protein_b0123_Periplasm": -518.7173895655573, "protein_b0124_Inner_Membrane": -770.3897186000812, "protein_b0149_Inner_Membrane": -405.2142873207585, "protein_b0150_Outer_Membrane": 621.9731896435509, "protein_b0152_Periplasm": -220.3465786693813, "protein_b0153_Inner_Membrane": -3566.7560896947466, "protein_b0155_Inner_Membrane": -460.66974624020696, "protein_b0158_Periplasm": 88.70646351434516, "protein_b0175_Inner_Membrane": -860.7955101370575, "protein_b0177_Outer_Membrane": 80.56068854902668, "protein_b0197_Inner_Membrane": -973.8887952288737, "protein_b0198_Inner_Membrane": -221.40698183032183, "protein_b0221_Inner_Membrane": -1010.9550962148119, "protein_b0241_Outer_Membrane": -5.183994437397363e-29, "protein_b0260_Inner_Membrane": -532.2566694341775, "protein_b0314_Inner_Membrane": -196.93810713029188, "protein_b0336_Inner_Membrane": -201.9489597319405, "protein_b0341_Inner_Membrane": -277.5746986184689, "protein_b0343_Inner_Membrane": -1297.0300225640622, "protein_b0353_Inner_Membrane": -1012.0767604061122, "protein_b0365_Periplasm": -1629.126007586074, "protein_b0367_Inner_Membrane": -293.5824235618033, "protein_b0383_Periplasm": 193.21591515857554, "protein_b0401_Inner_Membrane": -416.9193612642479, "protein_b0408_Inner_Membrane": 225.90237768325994, "protein_b0409_Inner_Membrane": -1636.6087374183167, "protein_b0411_Outer_Membrane": -303.4922093806966, "protein_b0418_Inner_Membrane": -104.29408657861472, "protein_b0428_Inner_Membrane": -134.17371872920955, "protein_b0429_Inner_Membrane": -103.97111333929554, "protein_b0430_Inner_Membrane": -188.7416221989571, "protein_b0431_Inner_Membrane": -3088.6284479675965, "protein_b0432_Inner_Membrane": -186.61199835667557, "protein_b0433_Inner_Membrane": -1010.3767041836016, "protein_b0451_Inner_Membrane": -1164.2378790574855, "protein_b0462_Inner_Membrane": 6.7807891050637386, "protein_b0463_Inner_Membrane": -1527.2949358781573, "protein_b0480_Periplasm": 218.3333008218871, "protein_b0484_Inner_Membrane": -26.67334594022203, "protein_b0494_Periplasm": -537.9548919314733, "protein_b0511_Inner_Membrane": -137.4014263213936, "protein_b0572_Outer_Membrane": -2402.9401049532507, "protein_b0573_Periplasm": 3.0823231208909903, "protein_b0574_Periplasm": -0.47757115919493537, "protein_b0575_Inner_Membrane": -274.87165849394495, "protein_b0576_Inner_Membrane": -435.32319820467694, "protein_b0584_Outer_Membrane": 1068.6738947888139, "protein_b0589_Inner_Membrane": -167.27464889058572, "protein_b0590_Inner_Membrane": -1171.5085034802235, "protein_b0591_Inner_Membrane": -949.3386125980994, "protein_b0592_Periplasm": 137.35720962538588, "protein_b0604_Periplasm": -551.5685331579863, "protein_b0612_Inner_Membrane": -557.5026623697831, "protein_b0621_Inner_Membrane": -445.3413974629046, "protein_b0622_Outer_Membrane": -147.66877520880416, "protein_b0627_Inner_Membrane": -137.4813015157599, "protein_b0632_Inner_Membrane": -177.27667132349467, "protein_b0635_Inner_Membrane": 411.4841016249017, "protein_b0653_Inner_Membrane": -123.39154184735476, "protein_b0654_Inner_Membrane": -84.99626618292878, "protein_b0655_Periplasm": 301.73638254404153, "protein_b0657_Inner_Membrane": -1218.5619465900247, "protein_b0679_Inner_Membrane": -550.5040354520924, "protein_b0692_Inner_Membrane": -302.8460325547635, "protein_b0697_Inner_Membrane": -2032.5173848905813, "protein_b0698_Inner_Membrane": -116.00782834001389, "protein_b4513_Inner_Membrane": -61.48537627156928, "protein_b0709_Inner_Membrane": -423.10026435246937, "protein_b0721_Inner_Membrane": -424.4823727764149, "protein_b0722_Inner_Membrane": -178.48544337314348, "protein_b0731_Inner_Membrane": -351.6011290457711, "protein_b0733_Inner_Membrane": -632.7269674299105, "protein_b0734_Inner_Membrane": -363.79602440066657, "protein_b0751_Inner_Membrane": -291.9926864573981, "protein_b0752_Inner_Membrane": -473.7223286281087, "protein_b0756_Periplasm": 520.7779688762196, "protein_b0763_Periplasm": -159.42599914029836, "protein_b0764_Inner_Membrane": -177.6243723377506, "protein_b0789_Periplasm": -1474.8732337485292, "protein_b0805_Outer_Membrane": 590.1013488292515, "protein_b0810_Inner_Membrane": -261.0500181797452, "protein_b0811_Periplasm": 62.859612802905986, "protein_b0813_Inner_Membrane": -424.41281192268013, "protein_b0831_Inner_Membrane": -167.9986100666736, "protein_b0832_Inner_Membrane": -165.56037990546503, "protein_b0837_Periplasm": -172.86972634817857, "protein_b0839_Inner_Membrane": -450.2742135406298, "protein_b0841_Inner_Membrane": -503.56952894816305, "protein_b0842_Inner_Membrane": -1009.6001305261416, "protein_b0854_Periplasm": 30.62480389273131, "protein_b0856_Inner_Membrane": -331.69200237298355, "protein_b0857_Inner_Membrane": -313.95114719327967, "protein_b0860_Periplasm": -216.12115461843422, "protein_b0861_Inner_Membrane": -243.75176431057588, "protein_b0862_Inner_Membrane": -183.2897971220094, "protein_b0863_Periplasm": 145.62800260055153, "protein_b0875_Inner_Membrane": -617.2734728925358, "protein_b0886_Inner_Membrane": 278.9971281937544, "protein_b0887_Inner_Membrane": -67.31008413935544, "protein_b0891_Periplasm": -538.1293543146328, "protein_b0894_Periplasm": 519.9728485625335, "protein_b0896_Inner_Membrane": -278.0577959726726, "protein_b0904_Inner_Membrane": -1783.0012848790514, "protein_b0914_Inner_Membrane": -2549.78336825394, "protein_b0915_Inner_Membrane": 187.67997891285015, "protein_b0929_Outer_Membrane": -212.04044360244458, "protein_b0934_Inner_Membrane": -161.25775790618496, "protein_b0936_Periplasm": 17.186893851809742, "protein_b0957_Outer_Membrane": -421.47435756373875, "protein_b0972_Inner_Membrane": 227.7508977641182, "protein_b0973_Periplasm": 396.0455468886402, "protein_b0974_Inner_Membrane": -2840.62046305357, "protein_b0978_Inner_Membrane": -2368.284734551362, "protein_b0979_Inner_Membrane": -274.8347720466066, "protein_b0980_Periplasm": 256.42145845456093, "protein_b0996_Inner_Membrane": 100.99021844439696, "protein_b0997_Periplasm": 456.55994839100447, "protein_b1002_Periplasm": 204.77836136698127, "protein_b1006_Inner_Membrane": -2765.0156267487178, "protein_b1015_Inner_Membrane": -589.4131555613942, "protein_b1069_Inner_Membrane": -1162.0041267553327, "protein_b1101_Inner_Membrane": -1200.7986604707094, "protein_b1102_Outer_Membrane": 1024.2457244486823, "protein_b1116_Inner_Membrane": -1282.3796958438393, "protein_b1118_Inner_Membrane": 153.88325316913748, "protein_b1123_Periplasm": -72.99850335322385, "protein_b1124_Inner_Membrane": -173.64332273464112, "protein_b1125_Inner_Membrane": -235.6650367937299, "protein_b1185_Inner_Membrane": -264.5834270429105, "protein_b1186_Inner_Membrane": -1254.1484821416468, "protein_b1193_Outer_Membrane": -51.355840773175274, "protein_b1197_Periplasm": 423.02345319535925, "protein_b1206_Inner_Membrane": -1154.080230416824, "protein_b1209_Outer_Membrane": 404.1584984072652, "protein_b1216_Inner_Membrane": -671.400992049805, "protein_b1223_Inner_Membrane": -1039.1051274419083, "protein_b1227_Inner_Membrane": -162.14967010325213, "protein_b1243_Periplasm": -2451.742662017314, "protein_b1244_Inner_Membrane": -283.70476784417923, "protein_b1245_Inner_Membrane": -27.932097184045972, "protein_b1249_Inner_Membrane": -986.8490695162135, "protein_b1250_Inner_Membrane": -534.1505805035563, "protein_b1252_Inner_Membrane": -41.857945254199834, "protein_b1278_Inner_Membrane": -724.3623108096368, "protein_b1296_Inner_Membrane": -202.67178325550913, "protein_b1308_Periplasm": -138.75810773155607, "protein_b1319_Outer_Membrane": -217.7554991912915, "protein_b1329_Periplasm": 49.84177768200469, "protein_b1363_Inner_Membrane": -887.6077609476202, "protein_b1377_Outer_Membrane": -63.97909774678836, "protein_b1386_Periplasm": 474.4949309963336, "protein_b1440_Periplasm": 169.28745129476286, "protein_b1442_Inner_Membrane": -454.59718276595333, "protein_b1443_Inner_Membrane": -168.9518493545576, "protein_b1453_Inner_Membrane": -504.92933571974515, "protein_b1465_Inner_Membrane": -101.96604005201905, "protein_b1469_Inner_Membrane": -127.35197345500808, "protein_b1473_Inner_Membrane": -698.4682477921276, "protein_b1474_Periplasm": -1676.2786656691421, "protein_b1475_Inner_Membrane": -5.891365957904713, "protein_b1476_Inner_Membrane": -371.7297806586993, "protein_b1485_Inner_Membrane": -67.75577243102731, "protein_b1486_Inner_Membrane": -115.55933774817571, "protein_b1487_Periplasm": -2318.5997958070643, "protein_b1492_Inner_Membrane": -595.9921657428903, "protein_b1528_Inner_Membrane": -552.433262484613, "protein_b1533_Inner_Membrane": -853.1743568330558, "protein_b1587_Periplasm": 669.2916837526491, "protein_b1588_Periplasm": 422.96396446662663, "protein_b1589_Periplasm": -11.227171953115768, "protein_b1590_Inner_Membrane": -180.75515276365704, "protein_b1592_Inner_Membrane": -138.5301301713328, "protein_b1599_Inner_Membrane": -166.800410623206, "protein_b1600_Inner_Membrane": -156.9264435032933, "protein_b1602_Inner_Membrane": -337.6355379188821, "protein_b1603_Inner_Membrane": -1696.7920569086298, "protein_b1605_Inner_Membrane": -498.9406833527962, "protein_b1621_Inner_Membrane": -1294.4768103345039, "protein_b1634_Inner_Membrane": -536.7854219952317, "protein_b1646_Periplasm": 187.5661162784802, "protein_b1677_Outer_Membrane": -12.694599114823818, "protein_b1711_Inner_Membrane": -387.4765925024198, "protein_b1801_Inner_Membrane": -1267.3111540624152, "protein_b1818_Inner_Membrane": -1573.145095212509, "protein_b1819_Inner_Membrane": -78.14910102311987, "protein_b1855_Inner_Membrane": -576.6660030236116, "protein_b1857_Periplasm": -516.1096721275514, "protein_b1859_Inner_Membrane": -970.707804103798, "protein_b1872_Periplasm": -1680.3641863347748, "protein_b1873_Inner_Membrane": 95.48411179931526, "protein_b4460_Inner_Membrane": -73.35638038586148, "protein_b1901_Periplasm": -12.521755347048895, "protein_b1907_Inner_Membrane": -905.9053199285229, "protein_b1912_Inner_Membrane": -589.2500024466776, "protein_b1981_Inner_Membrane": -322.43051600852, "protein_b1992_Inner_Membrane": -214.6687761375594, "protein_b2010_Inner_Membrane": -241.24399207268195, "protein_b2027_Inner_Membrane": 251.90443035987477, "protein_b2035_Inner_Membrane": -1317.494002889556, "protein_b2037_Inner_Membrane": -233.78922145097985, "protein_b2092_Inner_Membrane": -460.37169216042236, "protein_b2128_Inner_Membrane": -320.5188346587104, "protein_b2130_Inner_Membrane": -344.30862859542106, "protein_b2131_Periplasm": -26.7499466796838, "protein_b2132_Periplasm": 403.3838846631667, "protein_b2134_Periplasm": -432.01622319199237, "protein_b2148_Inner_Membrane": -144.70841987610146, "protein_b2150_Periplasm": 42.07552941573101, "protein_b2155_Outer_Membrane": 1040.6073403609266, "protein_b2156_Inner_Membrane": -497.27258026444434, "protein_b2167_Inner_Membrane": -995.4657501150036, "protein_b2170_Inner_Membrane": -250.65941532643376, "protein_b2174_Inner_Membrane": -67.90783400440517, "protein_b2197_Periplasm": 18.79542157975167, "protein_b2198_Inner_Membrane": -165.0879071060518, "protein_b2199_Inner_Membrane": -305.78224531881625, "protein_b2200_Inner_Membrane": -361.564724232593, "protein_b2202_Inner_Membrane": 104.69845112686549, "protein_b2203_Periplasm": 129.39923287440112, "protein_b2204_Inner_Membrane": 174.71170543113044, "protein_b2205_Periplasm": 162.85100477115094, "protein_b2206_Periplasm": 137.05662228635424, "protein_b2215_Outer_Membrane": -0.0, "protein_b2223_Inner_Membrane": -2112.528935506208, "protein_b2239_Periplasm": 32.31777104832445, "protein_b2240_Inner_Membrane": -557.6690585773653, "protein_b2254_Inner_Membrane": 92.98376143064299, "protein_b2257_Inner_Membrane": -510.5690040188439, "protein_b4544_Inner_Membrane": -127.25087375962437, "protein_b2258_Inner_Membrane": -180.94875287643328, "protein_b2276_Inner_Membrane": -343.4263656970804, "protein_b2277_Inner_Membrane": -1978.2668117618387, "protein_b2278_Inner_Membrane": -604.8627161185769, "protein_b2279_Inner_Membrane": -33.754499497974216, "protein_b2280_Inner_Membrane": -239.90196948113362, "protein_b2282_Inner_Membrane": -416.7413915127072, "protein_b2288_Inner_Membrane": -139.5434675630488, "protein_b2307_Inner_Membrane": -222.0193262482969, "protein_b2308_Inner_Membrane": -107.43865310761416, "protein_b2309_Periplasm": 112.21206910595036, "protein_b2310_Periplasm": 157.41287524323963, "protein_b2328_Periplasm": 261.8387535651441, "protein_b2344_Outer_Membrane": 274.39428377557977, "protein_b2392_Inner_Membrane": -976.9645657312932, "protein_b2393_Inner_Membrane": -854.9543733259507, "protein_b2406_Inner_Membrane": -457.24683961951064, "protein_b2423_Inner_Membrane": -168.37684352829513, "protein_b2424_Inner_Membrane": -360.01040656704845, "protein_b2425_Periplasm": 273.5661669755338, "protein_b2429_Inner_Membrane": -24.19918418737229, "protein_b2435_Periplasm": -231.55133798149416, "protein_b2470_Inner_Membrane": 490.6095643145583, "protein_b2477_Outer_Membrane": -92.62770526441616, "protein_b2482_Inner_Membrane": -674.9242695893457, "protein_b2483_Inner_Membrane": -306.4708700479619, "protein_b2484_Inner_Membrane": -266.9979812632313, "protein_b2485_Inner_Membrane": -241.63589286580773, "protein_b2486_Inner_Membrane": -365.1107959090106, "protein_b2492_Inner_Membrane": -6446.832158696617, "protein_b2497_Inner_Membrane": -413.00180161009416, "protein_b2512_Outer_Membrane": -875.2593457779128, "protein_b2519_Inner_Membrane": -3256.956340533632, "protein_b2536_Inner_Membrane": -933.3243186166555, "protein_b2558_Periplasm": 191.49077702137643, "protein_b2578_Inner_Membrane": -484.7509846909003, "protein_b2587_Inner_Membrane": -918.7356166109072, "protein_b2595_Outer_Membrane": -223.8623201183596, "protein_b2617_Outer_Membrane": -68.80244805295135, "protein_b2663_Inner_Membrane": -364.50121079177103, "protein_b2678_Inner_Membrane": 124.89227579905138, "protein_b2679_Periplasm": 160.39463370457855, "protein_b2682_Inner_Membrane": -220.3053789963854, "protein_b2683_Inner_Membrane": -20.284484196981534, "protein_b2701_Outer_Membrane": 332.8642400762759, "protein_b2702_Inner_Membrane": -61.815251781649266, "protein_b2703_Inner_Membrane": 34.11817579019091, "protein_b2715_Inner_Membrane": -449.43294242566316, "protein_b2722_Inner_Membrane": -141.91239029445325, "protein_b2723_Inner_Membrane": -4255.322760785083, "protein_b2789_Inner_Membrane": -2162.0124558550583, "protein_b2796_Inner_Membrane": -2013.0131631101972, "protein_b2801_Inner_Membrane": -228.88420415822102, "protein_b2813_Outer_Membrane": -91.85255423688216, "protein_b2817_Periplasm": -307.11578688658045, "protein_b2828_Inner_Membrane": -83.42877848392054, "protein_b2835_Inner_Membrane": -342.452345778282, "protein_b2836_Inner_Membrane": -1536.9540487674255, "protein_b2841_Inner_Membrane": -503.10240365876456, "protein_b2882_Inner_Membrane": 62.09178617290287, "protein_b2893_Periplasm": -398.9251339606677, "protein_b2923_Inner_Membrane": -533.5502175619646, "protein_b2938_Periplasm": 214.24150548285206, "protein_b2943_Inner_Membrane": -1004.7665250460772, "protein_b2957_Periplasm": 399.4994892181524, "protein_b2963_Outer_Membrane": -142.79648262871967, "protein_b2964_Inner_Membrane": -1061.5959515783775, "protein_b2975_Inner_Membrane": -602.5499525997618, "protein_b2987_Inner_Membrane": -993.3611508107801, "protein_b2994_Periplasm": -2906.2187051691294, "protein_b2995_Inner_Membrane": -383.3325042930759, "protein_b2996_Periplasm": 274.4226831221987, "protein_b2997_Periplasm": 105.88209119308331, "protein_b3005_Inner_Membrane": -52.30152310069349, "protein_b3006_Inner_Membrane": -2.4936178532147064, "protein_b3035_Outer_Membrane": -887.6190199318269, "protein_b3040_Inner_Membrane": -693.1245067196102, "protein_b3057_Inner_Membrane": -760.5081929826764, "protein_b3059_Inner_Membrane": -429.74314103531526, "protein_b3063_Inner_Membrane": -1962.7533997544197, "protein_b3089_Inner_Membrane": 1.6651595860450215, "protein_b3093_Inner_Membrane": -730.3706383750551, "protein_b3116_Inner_Membrane": -1098.5511730650192, "protein_b3127_Inner_Membrane": -404.57556781659287, "protein_b3161_Inner_Membrane": -910.3983274154324, "protein_b3175_Inner_Membrane": -205.4875496377087, "protein_b3182_Periplasm": -78.42067416116481, "protein_b3196_Inner_Membrane": -126.77348130488657, "protein_b3199_Inner_Membrane": 343.249447663712, "protein_b3200_Periplasm": 351.52850462780793, "protein_b3224_Inner_Membrane": -275.2915056472417, "protein_b3258_Inner_Membrane": -210.15085932417688, "protein_b3265_Inner_Membrane": -1493.1313616811906, "protein_b3266_Inner_Membrane": 159.28102631672638, "protein_b3300_Inner_Membrane": -338.1724623764895, "protein_b3350_Inner_Membrane": -394.40729044103904, "protein_b3367_Inner_Membrane": -311.94582555854214, "protein_b3370_Inner_Membrane": -306.94026683376285, "protein_b3396_Inner_Membrane": -959.3100256493461, "protein_b3409_Inner_Membrane": -1348.9056939631182, "protein_b3415_Inner_Membrane": -1145.4158165858175, "protein_b4476_Inner_Membrane": -710.0380085685358, "protein_b3447_Periplasm": 366.7031483586827, "protein_b3451_Inner_Membrane": -322.0263007698645, "protein_b3452_Inner_Membrane": -76.41254363646802, "protein_b3453_Periplasm": 122.88795908277712, "protein_b3456_Inner_Membrane": -352.76598055942117, "protein_b3457_Inner_Membrane": -270.67103022977983, "protein_b3458_Periplasm": 257.1350576358477, "protein_b3460_Periplasm": -57.62940583681331, "protein_b3469_Inner_Membrane": -146.2154867457606, "protein_b3476_Periplasm": -2582.953497708324, "protein_b3477_Inner_Membrane": -73.19435112966691, "protein_b3478_Inner_Membrane": -4.6156201036891025, "protein_b3493_Inner_Membrane": -773.8170232333775, "protein_b3496_Inner_Membrane": -471.15601098999076, "protein_b3502_Inner_Membrane": -320.31901341307133, "protein_b3528_Inner_Membrane": -236.30657068723755, "protein_b3542_Inner_Membrane": -105.79452966809866, "protein_b3543_Inner_Membrane": -126.34412238332514, "protein_b3544_Periplasm": -2718.2081865000036, "protein_b3546_Inner_Membrane": 187.9373092352677, "protein_b3566_Periplasm": 244.8976057392923, "protein_b3568_Inner_Membrane": -112.36091681394575, "protein_b3571_Periplasm": 778.4349036099146, "protein_b3577_Inner_Membrane": -109.33011619602266, "protein_b3578_Inner_Membrane": -453.82111810194266, "protein_b3579_Periplasm": 130.29640351535423, "protein_b3599_Inner_Membrane": -208.51948136387256, "protein_b3603_Inner_Membrane": -2108.1488160154486, "protein_b3622_Inner_Membrane": -330.2471684400549, "protein_b3653_Inner_Membrane": -957.9562912019079, "protein_b3654_Inner_Membrane": -622.5158038771784, "protein_b3666_Inner_Membrane": -251.49188783518184, "protein_b3679_Inner_Membrane": -252.39603522322219, "protein_b3691_Inner_Membrane": -341.84336577866407, "protein_b3705_Inner_Membrane": -603.9480453666414, "protein_b3709_Inner_Membrane": -161.7916725567573, "protein_b3714_Inner_Membrane": -797.2750826679166, "protein_b3722_Inner_Membrane": -135.273734226991, "protein_b3726_Inner_Membrane": -456.32328580835167, "protein_b3727_Inner_Membrane": -529.7788114468004, "protein_b3728_Periplasm": 35.57661998056086, "protein_b3731_Inner_Membrane": -57.64913201705939, "protein_b3736_Inner_Membrane": -241.13776003371797, "protein_b3737_Inner_Membrane": -693.9910098190456, "protein_b3738_Inner_Membrane": -163.94340643373582, "protein_b3739_Inner_Membrane": -380.1190355743384, "protein_b3747_Inner_Membrane": -1421.4484710607298, "protein_b3750_Inner_Membrane": -140.7180914230452, "protein_b3751_Periplasm": 49.98862886083425, "protein_b3784_Inner_Membrane": -233.72873387209307, "protein_b3785_Inner_Membrane": 155.5664220598376, "protein_b3792_Inner_Membrane": -329.48055357581455, "protein_b3793_Inner_Membrane": -493.9508882057195, "protein_b3816_Inner_Membrane": -663.4146754442736, "protein_b3821_Outer_Membrane": -335.7004167296126, "protein_b3823_Inner_Membrane": -247.7243208936383, "protein_b3824_Inner_Membrane": -463.9612987361354, "protein_b3835_Inner_Membrane": -1462.688005779606, "protein_b3836_Inner_Membrane": 104.03331182396633, "protein_b3838_Inner_Membrane": -60.045672474933745, "protein_b3839_Inner_Membrane": -1366.3093290026263, "protein_b3849_Inner_Membrane": -160.03313733260146, "protein_b3875_Outer_Membrane": -184.67147466397446, "protein_b3892_Inner_Membrane": -329.79315229314545, "protein_b3893_Inner_Membrane": 0.7998773130393295, "protein_b3894_Periplasm": -2064.960105384314, "protein_b3907_Inner_Membrane": -238.65070592347982, "protein_b3909_Inner_Membrane": -341.9669925618748, "protein_b3915_Inner_Membrane": -406.5638658363167, "protein_b3917_Periplasm": -464.30511581389146, "protein_b3927_Inner_Membrane": -255.39453644055286, "protein_b3930_Inner_Membrane": -92.40711006648785, "protein_b3966_Outer_Membrane": 1064.433066303601, "protein_b3981_Inner_Membrane": -724.2113347269583, "protein_b4031_Inner_Membrane": -258.87948210510956, "protein_b4032_Inner_Membrane": -340.59124945438424, "protein_b4033_Inner_Membrane": 139.4709228421108, "protein_b4034_Periplasm": -288.25204332427205, "protein_b4036_Outer_Membrane": -1391.4160656966694, "protein_b4040_Inner_Membrane": -419.7721442997774, "protein_b4042_Inner_Membrane": -336.6998162047687, "protein_b4055_Periplasm": 152.9751252337595, "protein_b4067_Inner_Membrane": -1258.5539286878602, "protein_b4070_Periplasm": -137.1036934259574, "protein_b4071_Periplasm": 292.0920469756146, "protein_b4072_Periplasm": 163.3358265827708, "protein_b4073_Inner_Membrane": -326.31246238553337, "protein_b4077_Inner_Membrane": -857.0612778696866, "protein_b4086_Inner_Membrane": -74.14778936872828, "protein_b4088_Periplasm": 46.866438026324055, "protein_b4111_Inner_Membrane": -999.0280190883922, "protein_b4115_Inner_Membrane": -733.3387398213474, "protein_b4120_Inner_Membrane": -268.1775583704097, "protein_b4123_Inner_Membrane": -415.16581587871394, "protein_b4130_Inner_Membrane": -384.6254654718573, "protein_b4132_Inner_Membrane": -1075.5488437945455, "protein_b4136_Inner_Membrane": -1039.4677237400008, "protein_b4138_Inner_Membrane": -345.0206647966253, "protein_b4151_Inner_Membrane": -170.62356616357636, "protein_b4152_Inner_Membrane": -273.30555892605855, "protein_b4169_Periplasm": -1006.1854985334803, "protein_b4193_Inner_Membrane": -558.9293181911496, "protein_b4208_Inner_Membrane": -1302.9376474679607, "protein_b4213_Periplasm": 413.467118652655, "protein_b4227_Periplasm": -7.311444602047005, "protein_b4230_Inner_Membrane": 1.9173334364554495, "protein_b4231_Inner_Membrane": 5.487649119641212, "protein_b4240_Inner_Membrane": -50.928737404196745, "protein_b4242_Inner_Membrane": -1529.4578063382824, "protein_b4261_Inner_Membrane": -1030.2743601904826, "protein_b4262_Inner_Membrane": 93.04032667739189, "protein_b4265_Inner_Membrane": -419.0055733758157, "protein_b4288_Inner_Membrane": -132.43256215067117, "protein_b4289_Inner_Membrane": -171.33689801738436, "protein_b4290_Periplasm": -64.4251240991333, "protein_b4291_Outer_Membrane": -1645.717342119482, "protein_b4311_Outer_Membrane": -90.97040487927885, "protein_b4321_Inner_Membrane": -1176.9290421528947, "protein_b4356_Inner_Membrane": -171.117336172631, "protein_b4392_Periplasm": -797.7405855771424, "protein_b0463_lipoprotein_Inner_Membrane": -1611.5862264360069, "protein_b3265_lipoprotein_Inner_Membrane": -1577.4226522390402, "protein_b2512_lipoprotein_Outer_Membrane": -959.5506363357624, "protein_b2477_lipoprotein_Outer_Membrane": -176.9189958222658, "protein_b2595_lipoprotein_Outer_Membrane": -308.15361067620927, "protein_b2617_lipoprotein_Outer_Membrane": -153.09373861080098, "protein_b0572_lipoprotein_Outer_Membrane": -2487.231395511101, "protein_b1677_lipoprotein_Outer_Membrane": -96.98588967267347, "protein_b1193_lipoprotein_Outer_Membrane": -135.64713133102492, "protein_b1209_lipoprotein_Outer_Membrane": 319.86720784941554, "protein_b0197_lipoprotein_Inner_Membrane": -1058.1800857867233, "protein_b2813_lipoprotein_Outer_Membrane": -176.1438447947318, "protein_b2701_lipoprotein_Outer_Membrane": 248.57294951842624, "protein_b2963_lipoprotein_Outer_Membrane": -227.0877731865693, "linear_objective": -1.0}
