# Supplementary material for: COBRAme: A computational framework for genome-scale models of metabolism and gene expression
Source: PLoS Comput Biol. 2018 Jul 5;14(7):e1006302. doi: 10.1371/journal.pcbi.1006302 (PMC6049947; doi:10.1371/journal.pcbi.1006302)
Supplement: S3 File — All results outlined in the manuscript can be reproduced by following the instructions in the README. A JSON version of iJL1678b-ME is also contained in this file. Alternatively, these scripts can be found at https://github.com/coltonlloyd/cobrame_supplement. (ZIP) [file pcbi.1006302.s003.zip › S3_File/Figure_S1_shadow_prices/glucose_sweep/06.263_glucose_dual.json]

{"biomass": -219.33797925131415, "protein_biomass": -215.2743710464945, "mRNA_biomass": -219.33797925131415, "tRNA_biomass": -219.33797925131415, "rRNA_biomass": -219.33797925131415, "ncRNA_biomass": -219.33797925131415, "DNA_biomass": -219.33797925131415, "lipid_biomass": -219.33797925131415, "constituent_biomass": -219.33797925131415, "prosthetic_group_biomass": -219.33797925131415, "peptidoglycan_biomass": -219.33797925131415, "10fthf_c": -216.41908648774347, "12dgr120_c": -142.33854121207577, "12dgr140_c": -157.54993314557044, "12dgr141_c": -154.09022193677336, "12dgr160_c": -185.89078671960195, "12dgr161_c": -182.4353293722901, "12dgr180_c": -199.54348259758012, "12dgr181_c": -196.07904992684547, "12ppd__R_c": 0.0009347406342179827, "12ppd__S_c": -13.563260389433218, "13dpg_c": -11.624105196788614, "14dhncoa_c": -163.27899571417186, "14glucan_c": -146.61766750549074, "15dap_c": -29.23486877473986, "1ddecg3p_c": -78.8558802441515, "1hdec9eg3p_c": -98.87688837096152, "1hdecg3p_c": -100.60461704461744, "1odec11eg3p_c": -107.71066706044213, "1odecg3p_c": -107.93446863661346, "1pyr5c_c": -21.13336139584238, "1tdec7eg3p_c": -86.71620149250333, "1tdecg3p_c": -88.44606134630243, "23dappa_c": -9.377431517524334, "23ddhb_c": 8.815601369451226, "23dhacoa_c": -137.51125213204287, "23dhb_c": 10.543041938846043, "23dhba_c": -34.695410621572336, "23dhbzs_c": -0.07985611046621525, "23dhdp_c": -24.95743903159886, "23dhmb_c": -20.48370275611499, "23dhmp_c": -29.495762278731497, "23doguln_c": -18.261304568294992, "25aics_c": -52.190153464494365, "25dkglcn_c": -19.23756923866081, "25drapp_c": -51.073666022653654, "26dap__LL_c": -29.670641389340652, "26dap__M_c": -29.712480875221992, "2agpe120_c": -92.04556287113442, "2agpe140_c": -99.65125883788174, "2agpe141_c": -97.9214032334832, "2agpe160_c": -112.82633758831204, "2agpe161_c": -112.09395695124158, "2agpe180_c": -120.64803356388659, "2agpe181_c": -118.91581722851926, "2agpg120_c": -96.42292042588885, "2agpg140_c": -104.02861639263617, "2agpg141_c": -102.29876078823764, "2agpg160_c": -117.20369514306647, "2agpg161_c": -116.471314505996, "2agpg180_c": -125.02539111864101, "2agpg181_c": -123.29317478327368, "2ahbut_c": -27.518871024732814, "2amsa_c": -8.646024423502519, "2aobut_c": -13.710470746615712, "2cpr5p_c": -58.123180960063536, "2dda7p_c": -27.423714546466453, "2ddecg3p_c": -78.57531324739121, "2ddg6p_c": -23.210811870802903, "2ddglcn_c": -21.96079230131826, "2dh3dgal_c": -21.225486649106127, "2dh3dgal6p_c": -22.475039404543175, "2dhguln_c": -21.21511883886483, "2dhp_c": -24.811466299348247, "2dmmq8_c": -889.6305665012234, "2dmmql8_c": -890.6141472347854, "2dr1p_c": -23.767547956247586, "2dr5p_c": -23.767729246099798, "2h3oppan_c": -7.648270785010299, "2hdec9eg3p_c": -98.62370732749838, "2hdecg3p_c": -100.35143601944385, "2ippm_c": -28.12825313129992, "2mahmp_c": -53.57171655441318, "2mcacn_c": -22.6923282360377, "2mcit_c": -22.69230870616241, "2me4p_c": -64.97849539662185, "2mecdp_c": -101.75386697450097, "2obut_c": -18.388438306118385, "2odec11eg3p_c": -105.44556760477606, "2odecg3p_c": -107.17778394014339, "2ohph_c": -873.0511744814742, "2ombzl_c": -906.8965778328032, "2omhmbl_c": -940.739209325026, "2ommbl_c": -940.7386719744079, "2omph_c": -906.8966722455724, "2oph_c": -873.0463225327225, "2oxpaccoa_c": -146.64596944557803, "2p4c2me_c": -139.6443398124938, "2pg_c": -10.624839897878333, "2pglyc_c": -5.934791118182638, "2sephchc_c": -56.836247906104504, "2shchc_c": -47.459277392305715, "2tdec7eg3p_c": -84.45115360974, "2tdecg3p_c": -86.18100921413854, "2tpr3dpcoa_c": -137.08724718572444, "34hpp_c": -39.06296359841296, "35cgmp_c": -45.6678440300336, "3amac_c": -0.0, "3c2hmp_c": -28.12879240109659, "3c3hmp_c": -28.127713861503253, "3c4mop_c": -26.401295524957295, "3dhguln_c": -19.986541250832243, "3dhgulnp_c": -21.235897515216852, "3dhq_c": -27.333978188359534, "3dhsk_c": -27.40200948698752, "3hadpcoa_c": -137.51125213204287, "3hbcoa_c": -130.85627525066195, "3hcinnm_c": -28.63450843823942, "3hdcoa_c": -163.47162158458448, "3hddcoa_c": -174.34596327193248, "3hhcoa_c": -141.72805736196946, "3hhdcoa_c": -196.09464664662843, "3hocoa_c": -152.59983947327697, "3hodcoa_c": -206.96011491234225, "3hpp_c": -0.2467149622699166, "3hpppn_c": -29.622021518607227, "3htdcoa_c": -185.22030495928047, "3ig3p_c": -57.839825470035684, "3mob_c": -20.474470261918317, "3mop_c": -29.486529784534824, "3odcoa_c": -161.7399707318566, "3oddcoa_c": -172.6143124192046, "3ohcoa_c": -139.99640650924158, "3ohdcoa_c": -194.36299579390055, "3oocoa_c": -150.8681886205491, "3oodcoa_c": -205.2368846262805, "3ophb_c": -873.2935479576486, "3otdcoa_c": -183.4886541065526, "3oxdhscoa_c": -144.91728934784174, "3pg_c": -10.624652000332905, "3php_c": -8.897474341883257, "3psme_c": -41.12294865970345, "3sala_c": -11.850936838438153, "4abut_c": -17.78519042892748, "4abutn_c": -22.197112356725377, "4abz_c": -32.90022924408955, "4adcho_c": -42.02988441676739, "4ahmmp_c": -31.55717388922431, "4ampm_c": -32.80911237489327, "4c2me_c": -115.59004417555876, "4crsol_c": -0.0, "4h2opntn_c": -18.499388366561906, "4hbz_c": -31.656274889591025, "4hthr_c": -40.165614903767896, "4mhetz_c": -132.42504567717577, "4mop_c": -26.15364582205316, "4mpetz_c": -133.67627837792907, "4pasp_c": -13.607116100049629, "4per_c": -15.569714847465496, "4ppan_c": -42.403002851397204, "4ppcys_c": -68.0692325625318, "4r5au_c": -73.39835211236958, "56dura_c": -16.368892541995805, "5aizc_c": -38.58584891606197, "5aop_c": -41.273793905729924, "5aprbu_c": -73.64798726703111, "5apru_c": -61.24865089174581, "5caiz_c": -38.49588070811184, "5dglcn_c": -20.954061551910854, "5dh4dglc_c": -17.02551089729294, "5drib_c": -0.0, "5fthf_c": -216.41735699612505, "5mta_c": -21.94689092145571, "5mthf_c": -220.0981686403853, "5mtr_c": -0.2467149622699166, "5prdmbz_c": 46.74280392653007, "6hmhpt_c": -158.13446770931415, "6hmhptpp_c": -160.3973087525576, "6pgc_c": -23.21061797165389, "6pgl_c": -22.963131595210687, "8aonn_c": -78.46121960919844, "LalaDglu_c": -33.09273422540711, "LalaDgluMdap_c": -62.802894954546225, "LalaDgluMdapDala_c": -74.41396205884007, "LalaLglu_c": -33.08941628906607, "N1aspmd_c": -7.401303938734836, "Nmtrp_c": -59.46034245638872, "Sfglutth_c": -47.09810640959598, "aacald_c": -0.0, "aacoa_c": -129.12462439793407, "aact_c": -13.462821043711577, "ac_c": -6.651187437315785, "acac_c": -14.059170976532414, "acald_c": -9.12199330521009, "acanth_c": -40.47476772411942, "accoa_c": -121.71874115048041, "acetol_c": 1.7322238441492641, "acg5p_c": -27.288511464305326, "acg5sa_c": -29.014643372298586, "acgam_c": -43.29645760163615, "acgam1p_c": -33.71411589185502, "acgam6p_c": -32.58562392026935, "acglc__D_c": -31.339327007004833, "acglu_c": -25.695112674185413, "acmalt_c": -56.02797127912858, "acmana_c": -31.335063603664906, "acmanap_c": -32.5852956661487, "acmum6p_c": -43.68499555703017, "acnam_c": -40.713287677543434, "acon__C_c": -18.28178786348687, "acon__T_c": -18.28178786348687, "aconm_c": -51.87740422128918, "acorn_c": -30.995647698620708, "acser_c": -18.042301056957072, "actp_c": -7.656010765197256, "ade_c": -21.70033743343588, "adn_c": -42.47125640191378, "adocbi_c": -45.22482341190712, "adocbip_c": -46.47544625295958, "adocbl_c": -1.2410925927197936, "adp_c": -44.72710029122387, "adpglc_c": -70.18329434064096, "adphep__DD_c": -2.904655856815106, "adphep__LD_c": -2.9193949356973077, "adprib_c": -64.21597551674535, "ag_c": 0.24992986867063174, "agdpcbi_c": -91.89475878521154, "agm_c": -27.92924059570308, "ahcys_c": -50.592025688927166, "ahdt_c": -165.53919101248135, "aicar_c": -39.85128503677028, "air_c": -37.24619887132361, "akg_c": -16.057610151842155, "ala__B_c": -12.357894617596852, "ala__D_c": -11.357696753844436, "ala__L_c": -11.355480086099899, "alaala_c": -23.715981013856766, "alac__S_c": -18.506811812167747, "all__D_c": -23.679089169511872, "all6p_c": -24.929108873758537, "alltn_c": -5.434735550528392, "alltt_c": -5.681468195271742, "allul6p_c": -24.926089543447038, "altrn_c": -21.962472653156578, "amet_c": -84.18776518208826, "ametam_c": -83.93939477093045, "amob_c": -0.0, "amp_c": -43.72196108501049, "anhgm_c": -85.72171309069095, "anhgm3p_c": -148.5199395153934, "anhgm4p_c": -160.13100661968724, "anhm_c": -42.43348320271315, "anhm3p_c": -105.23170962741558, "anhm4p_c": -116.84277673170942, "anth_c": -33.06975465366399, "ap4a_c": -90.9640637515689, "ap5a_c": -89.96231562910219, "apg120_c": -225.02011650245316, "apg140_c": -248.7894398021147, "apg141_c": -243.59987298891912, "apg160_c": -289.2916497735516, "apg161_c": -285.10381178916936, "apg180_c": -311.77976398012925, "apg181_c": -305.6308795746077, "appl_c": -15.194110147226624, "aps_c": -46.47635868448399, "ara5p_c": -20.994613554512494, "arab__L_c": -19.730562675919092, "aragund_c": -1080.3900410859305, "arbt6p_c": -1.2541133909454985, "arbtn_c": 0.49716888707670515, "arbtn__fe3_c": -1.2578054535215875, "arg__L_c": -28.174451436960567, "argsuc_c": -40.5272989844279, "ascb6p_c": -20.989332174220372, "asn__L_c": -14.663043777982185, "aso3_c": -0.0, "aso4_c": 1.9793275835448916, "asp__L_c": -12.604195907658012, "aspsa_c": -15.333264690790443, "athr__L_c": -15.686065986749778, "athtp_c": -230.99396596841373, "atp_c": -45.73002048361548, "b2coa_c": -130.86048553399502, "bbtcoa_c": -0.0, "betald_c": -1.9823149539841347, "bglycogen_c": -25.702769635916773, "bmoco_c": -239.60414564340425, "bmoco1gdp_c": -285.02555977633114, "bmocogdp_c": -330.4469739092581, "btal_c": -19.003925966242726, "btcoa_c": -132.59052326178792, "btn_c": -200.24957543652857, "btnso_c": -198.5228382667817, "but_c": -17.52506984038626, "butso3_c": -23.441590086760733, "ca2_c": 0.24251904135400584, "camp_c": -45.47695831810788, "cbasp_c": -14.10250279919699, "cbi_c": -0.9951745774962256, "cbl1_c": 42.9885562416911, "cbm_c": -16.61227194925699, "cbp_c": -1.5002062227396809, "cd2_c": -11.733155038490322, "cdg_c": -155.16826628573907, "cdp_c": -38.93731355786546, "cdpdddecg_c": -182.08966589366253, "cdpdhdec9eg_c": -222.12496710027156, "cdpdhdecg_c": -225.5804244475834, "cdpdodec11eg_c": -235.83017460843223, "cdpdodecg_c": -240.24684267858646, "cdpdtdec7eg_c": -194.7935820177797, "cdpdtdecg_c": -198.25329322657674, "cechddd_c": -33.0762852458095, "cenchddd_c": -32.08877216544169, "cgly_c": -29.956640454202738, "chol_c": -3.711064490782077, "chor_c": -41.02779613708277, "chtbs6p_c": -75.88188803736759, "cinnm_c": -30.363350695545737, "cit_c": -18.281684245244914, "citr__L_c": -25.918744720873136, "ckdo_c": -70.93331255692202, "cl_c": 0.12349782259267997, "cmp_c": -37.929941616872085, "co2_c": -0.0, "coa_c": -114.31308433051078, "cobalt2_c": -0.003442451684395835, "colipa_c": 2.011336811520467, "cpe160_c": -262.5848616728368, "cpe180_c": -276.21925944524475, "cpg160_c": -266.9528964820229, "cpg180_c": -280.6581039901836, "cpgn_c": -1.009221009983235, "cpgn__un_c": 0.49716888707670515, "cph4_c": -155.41498124800898, "cpmp_c": -59.89228597997148, "cpppg3_c": -330.2139763639691, "crn_c": -0.25206251065997876, "crn__D_c": -0.25006640373824407, "crnDcoa_c": -0.020654507957427036, "crncoa_c": -0.011421459522970346, "csn_c": -15.93536573186857, "ctbt_c": -0.27072091169567114, "ctbtcoa_c": -0.020654507957427036, "ctp_c": -39.94245276407883, "cu_c": 0.24992986867063174, "cu2_c": -7.199046570939388e-05, "cyan_c": -6.166666225497385, "cynt_c": -0.4939428444440313, "cys__D_c": -21.389479244972964, "cys__L_c": -23.65625184861897, "cyst__L_c": -42.051420599295284, "cytd_c": -36.677929760923014, "dad__2_c": -45.209712630800674, "dad__5_c": -21.700175959185795, "dadp_c": -46.458912848772876, "damp_c": -45.45821167020301, "dann_c": -162.65251930246734, "datp_c": -47.45961402734274, "db4p_c": -32.045063194853945, "dc2coa_c": -163.47583186791755, "dca_c": -51.14495036968213, "dcacoa_c": -165.20842917175094, "dcamp_c": -56.060829512734585, "dcdp_c": -40.671345129236215, "dcmp_c": -39.66989506389376, "dctp_c": -41.67204630780608, "dcyt_c": -39.42139602449142, "dd2coa_c": -174.35017355526554, "ddca_c": -62.019292057030114, "ddcacoa_c": -176.08277085909893, "ddcap_c": -63.785376339807655, "dgdp_c": -46.642782858707214, "dgmp_c": -45.63833055736374, "dgslnt_c": -93.22440464648888, "dgsn_c": -45.13610782005352, "dgtp_c": -47.647922064920586, "dha_c": -11.845752583875102, "dhap_c": -13.093615722271817, "dhcinnm_c": -30.360577583615562, "dhf_c": -212.0852539114891, "dhgly_c": -67.04325215378736, "dhmpt_c": -165.28183153412806, "dhmptp_c": -165.5307291467267, "dhna_c": -49.22639139079676, "dhnpt_c": -165.2874554165072, "dhor__S_c": -13.854949819249006, "dhpmp_c": -165.53709057116873, "dhpppn_c": -31.34809066398337, "dhpt_c": -193.04694561810922, "dhptd_c": -0.0, "dhptdn_c": -0.0, "didp_c": -43.9716422067984, "dimp_c": -43.96906666977146, "din_c": -43.72056763036912, "ditp_c": -43.97392481613607, "dmbzid_c": 70.74058935109814, "dmlz_c": -105.19447611770244, "dmpp_c": -105.45596565374281, "dms_c": -0.9825819010739121, "dmso_c": 1.1711646609417277e-32, "dnad_c": -141.3909235058703, "dpcoa_c": -113.05830586498897, "dscl_c": -398.6400540564528, "dtbt_c": -164.1618489318182, "dtdp_c": -46.74627697266746, "dtdp4aaddg_c": -81.82471997926483, "dtdp4addg_c": -74.17128550223876, "dtdp4d6dg_c": -72.19420745416325, "dtdp4d6dm_c": -72.1933279723386, "dtdpglu_c": -72.19454419054465, "dtdprmn_c": -74.17163061583526, "dtmp_c": -45.697611441886885, "dttp_c": -47.75141617888083, "dudp_c": -38.373114949652084, "dump_c": -39.37151773494946, "duri_c": -38.159213368227064, "dutp_c": -39.37381612822195, "dxyl_c": -49.33645778044293, "dxyl5p_c": -50.58734086535569, "e4p_c": -17.046931307003433, "eig3p_c": -31.722832471158913, "enter_c": 0.5028714072869751, "etha_c": -11.453020618649667, "ethso3_c": -13.5596574257281, "etoh_c": -10.848000848471118, "f1p_c": -24.94262717954383, "f6p_c": -24.939661720564878, "fad_c": -183.90732343397883, "fadh2_c": -185.6372938164078, "fald_c": -3.078035277304257, "fc1p_c": -24.934113195142892, "fcl__L_c": -23.68422476450315, "fdp_c": -26.192232338120455, "fe2_c": -0.004489515608463863, "fe3_c": -1.000934740634218, "fe3dhbzs_c": -1.2478743873153868, "fe3hox_c": -1.009221009983235, "fe3hox__un_c": 0.24858444353835257, "fecrm_c": -1.009221009983235, "fecrm__un_c": 0.49716888707670515, "feenter_c": -1.2479058228736524, "feoxam_c": -1.009221009983235, "feoxam__un_c": 0.49716888707670515, "fgam_c": -33.963870989574076, "fmn_c": -138.4611883433647, "fmnh2_c": -140.19115872579368, "for_c": -1.602162857030676, "forcoa_c": 0.24830686063611498, "fpram_c": -35.97388488818875, "fprica_c": -42.206732931531036, "frdp_c": -315.86086147869577, "fru_c": -23.94193677669317, "frulys_c": -53.19232194343741, "frulysp_c": -54.44252009742747, "fruur_c": -20.23265260131365, "fuc__L_c": -23.69698173288296, "fum_c": -12.352847547467334, "g1p_c": -24.942889551653447, "g3p_c": -13.100019576550192, "g3pc_c": -19.280342886872724, "g3pe_c": -26.261379875054644, "g3pg_c": -30.638737429809073, "g3pi_c": -15.817549890252398, "g3ps_c": -26.19815404371001, "g6p_c": -24.939590949567823, "gagicolipa_c": 11.850466427910757, "gal_c": -23.68741674377743, "gal1p_c": -24.942889551653447, "galct__D_c": -17.026240793789988, "galctn__D_c": -21.22467578958273, "galctn__L_c": -21.95912759154278, "galt1p_c": -26.65631241242014, "galur_c": -20.236229459196522, "gam1p_c": -26.03478539544728, "gam6p_c": -25.93854681564234, "gar_c": -31.360773391909184, "garagund_c": -1106.0959513889668, "gbbtn_c": -0.25006640373824407, "gcald_c": -7.158611589572173, "gdp_c": -44.91318931497996, "gdpddman_c": -69.35633086430175, "gdpfuc_c": -71.33037377362983, "gdpmann_c": -69.356256141294, "gdpofuc_c": -69.35500141732129, "gdptp_c": -48.17283886781086, "gfgaragund_c": -1131.7938937557337, "gg4abut_c": -35.81941656307334, "ggagicolipa_c": -13.849448304169004, "ggbutal_c": -37.55451284444266, "gggagicolipa_c": -39.54865177177821, "ggptrc_c": -43.21039195847366, "ghb_c": -17.544543939615792, "gicolipa_c": 37.55006196799703, "glc__D_c": -23.93448436347203, "glcn_c": -22.942033216625767, "glcr_c": -17.026457433694297, "glcur_c": -20.22824037565029, "gln__L_c": -19.034716190272423, "glu__D_c": -18.109976221759098, "glu__L_c": -18.034458294709747, "glu1sa_c": -41.270827058500956, "glu5p_c": -19.011120798042768, "glu5sa_c": -20.885711692938244, "glucys_c": -38.444487892241185, "glx_c": -4.696063599179936, "gly_c": -6.29901652620731, "glyald_c": -13.088807076210712, "glyb_c": -0.25206251065997876, "glyc_c": -14.821187539556675, "glyc__R_c": -9.374780209676995, "glyc2p_c": -15.822506243203296, "glyc3p_c": -15.07031752556083, "glyclt_c": -5.683919261660937, "glycogen_c": -25.703823381357, "gmhep17bp_c": 42.07803787281422, "gmhep1p_c": 42.32856955741788, "gmhep7p_c": -28.88728309926549, "gmp_c": -43.908977542070396, "gp4g_c": -89.33157348422276, "grdp_c": -210.6584135662193, "gslnt_c": -49.459469382676716, "gsn_c": -42.37010364252983, "gthox_c": -89.50555347190515, "gthrd_c": -45.74257180773539, "gtp_c": -45.91832852119334, "gtspmd_c": -46.48955319270241, "gua_c": -21.611526895514643, "h_c": 0.2476497029041346, "h2_c": -1.4815501949012462, "h2mb4p_c": -103.72984040192128, "h2o_c": -0.0, "h2o2_c": -1.725288870579857, "h2s_c": -12.014053541028353, "hco3_c": -0.2507111759699557, "hcys__L_c": -32.67469738617653, "hdca_c": -83.76797543172607, "hdcap_c": -85.53411314027359, "hdcea_c": -82.0402510022355, "hdceap_c": -83.80638446661767, "hdcoa_c": -196.1037298043043, "hdd2coa_c": -196.0988569299615, "hemeO_c": -642.8860286827265, "hg2_c": 0.25030764541807937, "hhlipa_c": 85.1301258012149, "his__L_c": -29.983961990585932, "hisp_c": -33.642085716810044, "histd_c": -33.358525760864104, "hkndd_c": -31.594764149701913, "hkntd_c": -30.607227815751298, "hlipa_c": 43.57065719780196, "hmbil_c": -331.2029048743609, "hmgth_c": -48.82060708503965, "hom__L_c": -17.309966494079454, "hphhlipa_c": 125.43994262141061, "hpyr_c": -7.647865831916056, "hqn_c": 23.68582383762929, "hx2coa_c": -141.73226764530253, "hxa_c": -28.396851951693773, "hxan_c": -20.211192433004324, "hxcoa_c": -143.46230537309543, "iasp_c": -11.127550785241397, "ichor_c": -41.02674169290665, "icit_c": -18.28189112985141, "icolipa_c": 63.265645721580036, "idon__L_c": -22.68150212130567, "idp_c": -41.20423285786052, "ile__L_c": -31.695490016849533, "imacp_c": -31.689590556465244, "imp_c": -42.206732931531036, "indole_c": -44.73980417426722, "inost_c": -0.24404533812185114, "ins_c": -40.95456345284543, "ipdp_c": -105.45596565374281, "isetac_c": -11.596275710090183, "itp_c": -42.21159107789565, "k_c": -0.2507600248769289, "kdo_c": -31.1576091858715, "kdo2lipid4_c": -422.2329666832979, "kdo8p_c": -31.370996496140705, "kdolipid4_c": -388.9818199900242, "kphphhlipa_c": 90.93754884770462, "lac__D_c": -11.104793835582733, "lac__L_c": -10.367246333876952, "lald__D_c": 1.727440569394817, "lald__L_c": -11.84193866178819, "lcts_c": -47.6205108301961, "leu__L_c": -28.133811749024474, "lgt__S_c": -56.60083083784246, "lipa_c": 2.011336811520467, "lipa_cold_c": 2.011336811520467, "lipidA_c": -355.7306734499759, "lipidAds_c": -354.48012177975073, "lipidX_c": -177.8537533908935, "lipoamp_c": -155.97802811372117, "lipoate_c": -110.50035644518293, "lys__L_c": -29.482454562196, "lyx__L_c": -19.732555689592196, "mal__D_c": -11.3520794186033, "mal__L_c": -12.353340731409848, "malcoa_c": -122.99963337601652, "malcoame_c": -156.5950120743687, "malt_c": -48.62150028272211, "malt6p_c": -48.878202810076665, "malthp_c": -171.30294442113154, "malthx_c": -146.61656436504893, "maltpt_c": -121.9301843089663, "malttr_c": -72.55742419680107, "maltttr_c": -97.24380425288369, "man_c": -23.690133624658056, "man1p_c": -24.941638260588025, "man6p_c": -24.941638260588025, "man6pglyc_c": -34.317663362408084, "mana_c": -21.960093170708465, "mdhdhf_c": -0.0, "melib_c": -47.62211878317185, "meoh_c": -0.0, "mercppyr_c": -2.9616972922043443, "met__D_c": -0.0, "met__L_c": -38.959640849690594, "methf_c": -216.16963068395276, "metsox__R__L_c": -36.983241146945616, "metsox__S__L_c": -36.98264850653509, "mg2_c": 0.4943646651740512, "mi1p__D_c": -0.495264214755303, "micit_c": -22.695913782491157, "mlthf_c": -218.3921760892593, "mmcoa__S_c": -128.3926104554382, "mmet_c": -44.9906359566885, "mn2_c": -0.004489515608463863, "mnl1p_c": -26.667102289959693, "mobd_c": -1.0040640046884557, "moco_c": -120.05645512114222, "mococdp_c": -159.50121952329968, "mocogdp_c": -165.47786925406913, "mpt_c": -118.96346332391629, "mptamp_c": -168.52666421744763, "mql8_c": -924.4562413763899, "mqn8_c": -923.472660642828, "msa_c": 0.2478780935988206, "mso3_c": -7.515699397822267, "mthgxl_c": -10.856209392044379, "mththf_c": -0.0, "n2o_c": -0.0, "n8aspmd_c": -7.401303938734836, "na1_c": 0.24319855665695694, "na15dap_c": -91.48031742556452, "nac_c": -57.274519039651175, "nad_c": -150.08452591323282, "nadh_c": -152.05961618553178, "nadp_c": -151.33645676082602, "nadph_c": -153.56080826701915, "ncam_c": -86.11483920102104, "nh4_c": 1.1711646609417277e-32, "ni2_c": -0.003442451684395835, "nicrnt_c": -81.02403380403067, "nmn_c": -106.85796424478218, "no_c": -0.0, "no2_c": -0.7371550404149956, "no3_c": -0.2501373397368308, "o16aund_c": -1157.494494357152, "o2_c": 1.1711646609417277e-32, "o2s_c": -0.7402382441934976, "oaa_c": -10.627117120195773, "oc2coa_c": -152.60404975661004, "occoa_c": -154.33408748440294, "ocdca_c": -91.09780901794232, "ocdcap_c": -92.86396473226961, "ocdcea_c": -90.87400799153956, "ocdceap_c": -92.64016315609828, "octa_c": -40.27060868233415, "octdp_c": -841.8863159824853, "od2coa_c": -206.95590462900918, "odecoa_c": -206.9510317546664, "ohpb_c": -38.43849190141452, "op4en_c": -18.500242874714697, "orn_c": -24.41753122264248, "orot_c": -12.865513558207407, "orot5p_c": -35.865110483783546, "oxa_c": -1.847829140310157, "oxadpcoa_c": -135.80119914946673, "oxalcoa_c": -0.0, "oxam_c": -2.2150575254677016, "oxur_c": -3.463759112277412, "pa120_c": -142.64147174178797, "pa140_c": -158.80509907470218, "pa141_c": -155.34538786590514, "pa160_c": -186.13692832643662, "pa161_c": -182.68147097912478, "pa180_c": -200.79864852671187, "pa181_c": -196.38198045655767, "pac_c": -28.602148473012004, "pacald_c": -30.079637305160325, "pan4p_c": -67.8228501725611, "pant__R_c": -26.790347762562433, "pap_c": -43.905437512942015, "paps_c": -47.84562251462002, "pdx5p_c": -162.54720870687544, "pe120_c": -154.79363045491849, "pe140_c": -170.9572577878327, "pe141_c": -167.49754657903566, "pe160_c": -198.35519878117117, "pe161_c": -194.89974139728022, "pe180_c": -211.99857184042284, "pe181_c": -208.5341391696882, "pep_c": -10.626617061014816, "pg120_c": -159.23247499985735, "pg140_c": -175.39610233277156, "pg141_c": -171.9363911239745, "pg160_c": -202.7232335537782, "pg161_c": -199.26777620646635, "pg180_c": -217.38965178478125, "pg181_c": -212.97298371462702, "pgp120_c": -159.4822851524094, "pgp140_c": -175.6459124853236, "pgp141_c": -172.18620127652656, "pgp160_c": -202.97304370633026, "pgp161_c": -199.51758635901842, "pgp180_c": -217.6394619373333, "pgp181_c": -213.2227938671791, "phaccoa_c": -144.67008046141765, "phe__L_c": -42.821672474620584, "pheme_c": -327.27590156104077, "phhlipa_c": 83.87952807259083, "phom_c": -18.63835614543495, "phphhlipa_c": 124.19117344520103, "phpyr_c": -40.84195350645031, "phthr_c": -40.41534128351076, "pi_c": -0.25056989529575235, "pmtcoa_c": -197.8314542337949, "pnto__R_c": -41.150671315095, "poaac_c": -0.0, "ppa_c": -13.106866124758108, "ppal_c": -14.83195879452304, "ppap_c": -14.107883181659872, "ppbng_c": -82.79773259883153, "ppcoa_c": -128.16731108300644, "ppgpp_c": -45.16537792446853, "pphn_c": -41.03034167274036, "ppi_c": -0.2514192317939566, "ppp9_c": -326.77540704046135, "pppg9_c": -329.7192566549628, "pppi_c": -1.2527219463004566, "pppn_c": -31.350863775913545, "pram_c": -24.00160794527313, "pran_c": -58.158886747187246, "prbamp_c": -70.47254965296624, "prbatp_c": -70.51851480323077, "preq0_c": -160.407080898308, "preq1_c": -161.19498588816492, "prfp_c": -70.4303540315915, "prlp_c": -70.4303540315915, "pro__L_c": -22.99177319160993, "progly_c": -29.292161797193693, "prpp_c": -23.24741858880861, "ps120_c": -155.03124903837093, "ps140_c": -171.19487637128515, "ps141_c": -167.7351651624881, "ps160_c": -198.52197816917217, "ps161_c": -195.06652078528123, "ps180_c": -212.23619042387529, "ps181_c": -208.77175775314063, "psclys_c": -53.19038589201002, "pser__L_c": -10.874323721494665, "ptrc_c": -24.173034650586683, "pyam5p_c": -162.54410775886404, "pydam_c": -161.2921692731951, "pydx_c": -159.56922216666578, "pydx5p_c": -160.82070287811484, "pydxn_c": -161.2952996473127, "pyr_c": -9.376379093553318, "q8_c": -973.5942743829025, "q8h2_c": -974.5846517144821, "quin_c": -28.81376905485022, "quln_c": -56.44914518901482, "r15bp_c": -22.234425170681916, "r1p_c": -21.001543778723896, "r5p_c": -20.991709487299484, "ragund_c": -1072.986127235763, "rbflvrd_c": -138.7254052888012, "rbl__L_c": -19.739279352134304, "rdmbzi_c": 46.9938034835662, "rephaccoa_c": -146.64596944557803, "rhcys_c": -28.89184972974137, "rib__D_c": -20.74257950129533, "ribflv_c": -136.99543490637222, "rml_c": -23.68537230091667, "rml1p_c": -24.933633912280794, "rmn_c": -23.678894088957314, "ru5p__D_c": -20.989240669161457, "ru5p__L_c": -20.989240669161457, "s17bp_c": -30.13789487478766, "s7p_c": -28.884726020731524, "sarcs_c": -11.10349165740829, "sbt6p_c": -26.65429678025131, "sbzcoa_c": -163.52804075531282, "scl_c": -407.15931534330264, "sel_c": 0.7285463484474128, "seln_c": -5.942183821768687, "selnp_c": -31.393856819910525, "ser__D_c": -10.621619663636585, "ser__L_c": -10.623832789946476, "seramp_c": -55.84942141549435, "sheme_c": -418.15345582386817, "skm_c": -29.378711290276534, "skm5p_c": -30.628282446994007, "sl26da_c": -42.99914576891671, "sl2a6o_c": -41.02211968181529, "slnt_c": -0.25403555262649913, "so2_c": -0.0, "so3_c": -6.4139607603386475, "so4_c": -0.2477275093896519, "spmd_c": 0.2519587225066588, "stcoa_c": -208.68324809003371, "suc6p_c": -48.88059298562677, "sucarg_c": -42.50320495856689, "sucbz_c": -47.45895453613637, "succ_c": -13.340383881417951, "succoa_c": -128.39516193366785, "sucglu_c": -31.374315912771287, "sucgsa_c": -32.85423651309461, "suchms_c": -31.438993137233908, "sucorn_c": -34.81640159387002, "sucsal_c": -15.808468989642593, "sulfac_c": -9.133727719697946, "tag6p__D_c": -24.939301500141216, "tagdp__D_c": -26.192470354197354, "tagur_c": -20.231762544044507, "tartr__D_c": -10.624968823829192, "tartr__L_c": -10.627956911856991, "taur_c": -3.450120903100551, "tcynt_c": -0.0, "td2coa_c": -185.2245152426135, "tdcoa_c": -186.9571125464469, "tdecoa_c": -185.2293881169563, "thdp_c": -26.93990567254712, "thf_c": -214.06363859298273, "thm_c": -185.51634423733978, "thmmp_c": -186.7662052232298, "thmnp_c": -167.26425195870144, "thmpp_c": -186.76415053475552, "thptdn_c": -0.0, "thr__L_c": -18.387807538973902, "thym_c": -20.932363137003406, "thymd_c": -44.44621889104533, "tma_c": -0.7349321981697774, "tmao_c": -0.0, "tre_c": -48.62573408722174, "tre6p_c": -48.8754349718629, "trp__L_c": -54.65586732518774, "tsul_c": -0.0, "ttdca_c": -71.60944960090204, "ttdcap_c": -73.37555744195858, "ttdcea_c": -69.8795939965035, "ttdceap_c": -71.64569758815948, "tungs_c": -0.0, "tyr__L_c": -41.04239752522693, "u23ga_c": -212.99302626546847, "u3aga_c": -145.17630808492652, "u3hga_c": -138.52321083477133, "uLa4fn_c": -1159.0977435192888, "uLa4n_c": -1157.4946193970875, "uaagmda_c": -1328.2361416198378, "uaccg_c": -81.36054337328346, "uacgam_c": -70.88554677989923, "uacmam_c": -70.91139216131442, "uacmamu_c": 34.18900495559415, "uagmda_c": -1293.739772716632, "uama_c": -95.6864603963972, "uamag_c": -116.44739401340881, "uamr_c": -83.35883715287665, "udcpdp_c": -1157.4986217800147, "udcpp_c": -1157.4993471358373, "udp_c": -36.63908337828132, "udpLa4fn_c": -38.237915530404685, "udpLa4n_c": -35.636696229888265, "udpLa4o_c": -33.65975179179447, "udpg_c": -62.091099536161146, "udpgal_c": -62.091099536161146, "udpgalfur_c": -62.09105049877707, "udpglcur_c": -35.6367203612419, "ugmd_c": -147.16184070839665, "ugmda_c": -171.8750584969964, "um4p_c": -158.51816539554937, "ump_c": -35.63465317396972, "unaga_c": -1192.7512853856426, "unagamu_c": -1122.1700090819754, "unagamuf_c": -1157.495500389508, "uppg3_c": -331.20289948949494, "ura_c": -14.639113000365324, "uracp_c": -16.36528600973069, "urate_c": -15.927842265479216, "urdglyc_c": -5.192357703619168, "urea_c": -3.754629064660322, "uri_c": -35.38615413456738, "utp_c": -37.64422258449469, "val__L_c": -22.456710200823224, "xan_c": -17.652801184606734, "xdp_c": -40.653571878588565, "xmp_c": -40.65099634156162, "xtp_c": -40.655854487926234, "xtsn_c": -38.41370925304542, "xu5p__D_c": -20.989240669161457, "xu5p__L_c": -20.988395130536762, "xyl__D_c": -19.731826938913166, "xylu__D_c": -19.739279352134304, "xylu__L_c": -19.73905186364586, "zn2_c": -0.004489515608463863, "12ppd__R_e": -0.0, "12ppd__S_e": -13.562325648799, "14glucan_e": -145.61154474110901, "15dap_e": -0.0, "23camp_e": -42.22796722204358, "23ccmp_e": -36.43066603771886, "23cgmp_e": -42.12035944157793, "23cump_e": -35.13889041136323, "23dappa_e": -9.128847073985982, "26dap__M_e": -28.711546134587774, "2ddglcn_e": -21.715057291255096, "34dhpac_e": -0.0, "3amp_e": -42.2267805963601, "3cmp_e": -36.42947941203538, "3gmp_e": -42.11917281589445, "3hcinnm_e": -28.382168037617248, "3hpp_e": -0.0, "3hpppn_e": -29.369681117985056, "3ump_e": -35.13770378567975, "4abut_e": -17.536092660205114, "4hoxpacd_e": -0.0, "5dglcn_e": -20.70459746889392, "5mtr_e": -0.0, "LalaDglu_e": -32.843529051654365, "LalaDgluMdap_e": -61.80244750884331, "LalaDgluMdapDala_e": -73.41008683949096, "LalaLglu_e": -32.840211115313316, "ac_e": -6.404472475045868, "acac_e": -13.802849133834387, "acald_e": -9.12199330521009, "acgal_e": -0.0009347406342179827, "acgal1p_e": -0.0, "acgam_e": -31.330531932316166, "acgam1p_e": -31.32959719168195, "acmana_e": -31.327537816566785, "acmum_e": -42.43188897443078, "acnam_e": -40.46454018804174, "acolipa_e": -0.0, "acser_e": -18.045993724267465, "ade_e": -21.450209314672886, "adn_e": -42.22723788240956, "adocbl_e": -0.0, "ag_e": -0.0, "agm_e": -27.68779823918598, "akg_e": -15.80611623325491, "ala__B_e": -12.105131609552208, "ala__D_e": -11.104933745799793, "ala__L_e": -11.108765123829981, "alaala_e": -22.713252543363282, "all__D_e": -22.67993095200508, "alltn_e": -5.186587678845392, "amp_e": -42.226891721315106, "anhgm_e": -86.47074652643218, "arab__L_e": -19.48083268015167, "arbt_e": -0.0, "arbtn_e": -0.0, "arbtn__fe3_e": -0.0, "arg__L_e": -27.92943303195491, "ascb__L_e": -19.734236438819597, "asn__L_e": -14.413408248700032, "aso3_e": -0.0, "asp__L_e": -12.35561146411966, "btn_e": -200.0009909929902, "but_e": -17.268747997688234, "butso3_e": -22.44113568320008, "ca2_e": -0.0, "cbi_e": -0.0, "cbl1_e": -0.0, "cd2_e": -11.728665522881858, "cgly_e": -28.953381425184055, "chol_e": -3.4627929966203257, "chtbs_e": -74.62646061481641, "cit_e": -17.78311644038837, "cl_e": -0.0, "cm_e": -0.0, "cmp_e": -36.42959053699038, "co2_e": -0.0, "cobalt2_e": -0.0, "colipa_e": -0.0, "colipap_e": -0.0, "cpgn_e": -0.0, "cpgn__un_e": -0.0, "crn_e": -0.0, "crn__D_e": -0.0, "csn_e": -15.686787458275507, "cu_e": -0.0, "cu2_e": -0.0, "cyan_e": -0.0, "cynt_e": -0.24497720464237896, "cys__D_e": -20.388544504338746, "cys__L_e": -22.655317107984754, "cytd_e": -36.428292786351896, "dad__2_e": -44.959919331649814, "damp_e": -44.95957317055536, "dca_e": -48.889007314087166, "dcmp_e": -39.17125656424611, "dcyt_e": -39.17160272534056, "ddca_e": -63.76235157234639, "dgmp_e": -44.88528811837315, "dgsn_e": -44.88399036773466, "dha_e": -11.844817843240884, "dimp_e": -43.46974792868874, "din_e": -43.46845017805026, "dms_e": -0.9867997704016952, "dmso_e": -0.0, "dopa_e": -0.001431572285440835, "doxrbcn_e": -0.0, "dtmp_e": -44.19787966711271, "dump_e": -37.90907390798175, "duri_e": -37.909420069076205, "eca4colipa_e": -0.0, "enlipa_e": -13.465254865074717, "enter_e": -0.0, "etha_e": -13.470167994950014, "ethso3_e": -12.559203022167445, "etoh_e": -10.848000848471118, "f6p_e": -24.437474572152105, "fald_e": -3.078035277304257, "fe2_e": -0.0, "fe3_e": -0.0, "fe3dcit_e": -36.314343932836785, "fe3dhbzs_e": -0.0, "fe3hox_e": -0.0, "fe3hox__un_e": -0.0, "fecrm_e": -0.0, "fecrm__un_e": -0.0, "feenter_e": -0.0, "feoxam_e": -0.0, "feoxam__un_e": -0.0, "for_e": -1.4818237126839158, "fru_e": -23.686889259706295, "frulys_e": -52.943367099859856, "fruur_e": -19.980075640602028, "fuc__L_e": -23.448347680454905, "fum_e": -11.856470955051805, "fusa_e": -0.0, "g1p_e": -23.683783239625345, "g3pc_e": -18.280321933864588, "g3pe_e": -28.287696932194276, "g3pg_e": -29.63871647680094, "g3pi_e": -14.817528937244264, "g3ps_e": -25.198133090701873, "g6p_e": -24.437403801155053, "gal_e": -23.683619169530264, "gal__bD_e": -23.68612395250192, "gal1p_e": -23.684538006151875, "galct__D_e": -16.78025398369765, "galctn__D_e": -20.975559483684627, "galctn__L_e": -21.710755397228706, "galt_e": -25.40130575875546, "galur_e": -19.985571255694296, "gam_e": -24.68078896606042, "gam6p_e": -25.43635966722957, "gbbtn_e": -0.0, "gdp_e": -0.0, "glc__D_e": -23.682864403003734, "glcn_e": -22.69619789383443, "glcr_e": -16.777144837978362, "glcur_e": -19.97867597990519, "glcur1p_e": -19.977741239270973, "gln__L_e": -18.033664140233263, "glu__L_e": -17.787652610261137, "gly_e": -6.052301563937393, "glyald_e": -13.086534682277541, "glyb_e": -0.0, "glyc_e": -14.821187539556675, "glyc__R_e": -9.125467613961062, "glyc2p_e": -14.82248529019516, "glyc3p_e": -14.817447308451074, "glyclt_e": -5.43844366811169, "gmp_e": -42.119283940849456, "gsn_e": -42.11798619021097, "gthox_e": -0.0, "gthrd_e": -46.742180919433316, "gtp_e": -0.0011706899151605497, "gua_e": -21.612236066613367, "h_e": -0.0, "h2_e": -1.4815501949012462, "h2o_e": -0.0, "h2o2_e": -0.0, "h2s_e": -0.0, "hacolipa_e": -85.53988341235501, "halipa_e": -85.53988341235501, "hdca_e": -85.53847434439903, "hdcea_e": -83.81074565245356, "hg2_e": -0.0, "his__L_e": -29.73161541167972, "hom__L_e": -17.560141787178324, "hxa_e": -28.157874388583526, "hxan_e": -20.210257692370106, "idon__L_e": -22.432038038288738, "ile__L_e": -31.455211637721064, "imp_e": -40.7062242289128, "indole_e": -44.49531672260814, "inost_e": -0.0, "ins_e": -40.70657039000726, "isetac_e": -10.595821306529528, "k_e": -0.0, "kdo2lipid4_e": -424.36380731445706, "lac__D_e": -10.854970023323709, "lac__L_e": -10.11742252161793, "lcts_e": -47.367467728665076, "leu__L_e": -27.878790722344675, "lipa_e": -0.0, "lipa_cold_e": -0.0, "lipoate_e": -110.25177200164458, "lys__L_e": -29.232830527110153, "lyx__L_e": -19.483717243206964, "mal__D_e": -10.85570282618777, "mal__L_e": -11.85696413899432, "malt_e": -47.61421259961344, "malthx_e": -145.60927668194026, "maltpt_e": -120.92289662585765, "malttr_e": -71.5501365136924, "maltttr_e": -96.23651656977502, "man_e": -23.683880411006108, "man6p_e": -24.439451112175256, "manglyc_e": -33.063056451718715, "melib_e": -47.37344622192662, "meoh_e": -0.0, "met__D_e": -0.0, "met__L_e": -37.95885614377257, "metsox__R__L_e": -35.9823064063114, "metsox__S__L_e": -35.98171376590087, "mg2_e": -0.0, "mincyc_e": -0.0, "minohp_e": -0.000235949280942567, "mmet_e": -44.74077865727082, "mn2_e": -0.0, "mnl_e": -25.412792140231318, "mobd_e": -0.0, "mso3_e": -6.515244994261612, "n2o_e": -0.0, "na1_e": -0.0, "nac_e": -57.27358429901695, "nh4_e": -0.0, "ni2_e": -0.0, "nmn_e": -106.85796424478218, "no_e": -0.0, "no2_e": -0.4875019437386221, "no3_e": -0.0, "novbcn_e": -0.0, "o16a4colipa_e": -0.0, "o2_e": -0.0, "o2s_e": -0.0, "ocdca_e": -92.36482226509857, "ocdcea_e": -90.63260592973124, "octa_e": -38.01466562673919, "orn_e": -24.170432144769002, "orot_e": -12.369136965791878, "pacald_e": -29.831052861621973, "peamn_e": -29.832484433907414, "phe__L_e": -42.57225006648314, "pheme_e": -328.27715298525135, "pi_e": -0.0, "pnto__R_e": -40.90664464002744, "ppa_e": -12.86133383276141, "ppal_e": -14.831024053888822, "pppn_e": -31.098916019724694, "ppt_e": -1.4823188343384197, "pro__L_e": -22.748536296461637, "progly_e": -28.28890276817501, "psclys_e": -52.941431048432456, "pser__L_e": -10.381901904096095, "ptrc_e": -23.924582664314176, "pydam_e": -161.29123453256088, "pydx_e": -159.56828742603156, "pydxn_e": -161.29436490667848, "pyr_e": -9.127794650014964, "quin_e": -28.812834314216, "r5p_e": -19.74471903442702, "rfamp_e": -0.0, "rib__D_e": -19.743421283788535, "rmn_e": -23.430055642572082, "sbt__D_e": -25.40106943480622, "sel_e": -0.0, "ser__D_e": -10.36885665559194, "ser__L_e": -10.38060415345761, "skm_e": -29.1296833021936, "slnt_e": -0.0, "so2_e": -0.0, "so3_e": -0.001704802068453629, "so4_e": -0.0, "spmd_e": -0.0, "succ_e": -12.844007289002422, "sucr_e": -47.62748640302738, "sulfac_e": -8.133273316137291, "tartr__D_e": -9.88023944218558, "tartr__L_e": -10.13901489655427, "taur_e": -2.4462859053058277, "tcynt_e": -0.0, "thm_e": -184.51632592163185, "thr__L_e": -18.144578902485037, "thrp_e": -18.14587665312352, "thym_e": -0.0, "thymd_e": -44.19658191647422, "tma_e": -0.9824356661421104, "tmao_e": -0.0, "tre_e": -47.62145498678008, "trp__L_e": -54.40756794079732, "tsul_e": -0.0, "ttdca_e": -71.36804753909372, "ttdcea_e": -69.63819193469519, "ttrcyc_e": -0.0, "tungs_e": -0.0, "tym_e": -0.001431572285440835, "tyr__L_e": -40.79297511708949, "tyrp_e": -40.794272867727976, "uacgam_e": -66.46809268777828, "udpacgal_e": -35.13849549609633, "udpg_e": -58.82227873572168, "udpgal_e": -58.82303350224821, "udpglcur_e": -55.11623673536731, "ump_e": -35.13781491063475, "ura_e": -14.389624206158592, "urea_e": -3.752356670727152, "uri_e": -35.13816107172921, "val__L_e": -22.2078079207885, "xan_e": -17.651866443972516, "xmp_e": -38.16537002911279, "xtsn_e": -38.16407227847431, "xyl__D_e": -19.483151856334462, "xylu__L_e": -19.49031351924805, "zn2_e": -0.0, "12dgr120_p": -142.33760647144155, "12dgr140_p": -157.5489984049362, "12dgr141_p": -154.08928719613914, "12dgr160_p": -185.88985201554684, "12dgr161_p": -182.4343946316559, "12dgr180_p": -199.5425478569459, "12dgr181_p": -196.07811518621125, "12ppd__R_p": -0.0, "12ppd__S_p": -13.562325648799, "14glucan_p": -145.61880840500817, "15dap_p": -1.1711646609417277e-32, "1agpe120_p": -92.04391162546735, "1agpe140_p": -99.64960759221466, "1agpe141_p": -97.91975198781613, "1agpe160_p": -113.82003439751998, "1agpe161_p": -112.0923057055745, "1agpe180_p": -120.64638231821951, "1agpe181_p": -118.91416598285218, "1agpg120_p": -93.394931170074, "1agpg140_p": -101.00062713682132, "1agpg141_p": -99.2707715324228, "1agpg160_p": -115.17105394212663, "1agpg161_p": -113.44332525018116, "1agpg180_p": -121.99740186282617, "1agpg181_p": -120.26518552745885, "1ddecg3p_p": -78.57366200172413, "1hdec9eg3p_p": -98.6220560818313, "1hdecg3p_p": -100.34978477377678, "1odec11eg3p_p": -105.44391635910898, "1odecg3p_p": -107.17613269447631, "1tdec7eg3p_p": -84.44950236407293, "1tdecg3p_p": -86.17935796847146, "23camp_p": -42.22796722204358, "23ccmp_p": -36.43066603771886, "23cgmp_p": -42.12035944157793, "23cump_p": -35.13889041136323, "23dappa_p": -9.128847073985982, "26dap__M_p": -28.711546134587774, "2agpe120_p": -92.04391162546735, "2agpe140_p": -99.64960759221466, "2agpe141_p": -97.91975198781613, "2agpe160_p": -112.82468634264497, "2agpe161_p": -112.0923057055745, "2agpe180_p": -120.64638231821951, "2agpe181_p": -118.91416598285218, "2agpg120_p": -96.42126918022177, "2agpg140_p": -104.02696514696909, "2agpg141_p": -102.29710954257057, "2agpg160_p": -117.20204389739939, "2agpg161_p": -116.46966326032893, "2agpg180_p": -125.02373987297393, "2agpg181_p": -123.29152353760661, "2ddecg3p_p": -78.57366200172413, "2ddglcn_p": -21.715057291255096, "2hdec9eg3p_p": -98.6220560818313, "2hdecg3p_p": -100.34978477377678, "2odec11eg3p_p": -105.44391635910898, "2odecg3p_p": -107.17613269447631, "2tdec7eg3p_p": -84.44950236407293, "2tdecg3p_p": -86.17935796847146, "34dhpac_p": -0.0, "3amp_p": -42.2267805963601, "3cmp_p": -36.42947941203538, "3gmp_p": -42.11917281589445, "3hcinnm_p": -28.382168037617248, "3hpp_p": -0.0, "3hpppn_p": -29.369681117985056, "3ump_p": -35.13770378567975, "4abut_p": -17.536092660205114, "4hoxpacd_p": -0.0, "5dglcn_p": -20.70459746889392, "5mtr_p": -0.0, "LalaDglu_p": -32.843529051654365, "LalaDgluMdap_p": -61.80244750884331, "LalaDgluMdapDala_p": -73.41008683949096, "LalaLglu_p": -32.840211115313316, "ac_p": -6.404472475045868, "acac_p": -13.802849133834387, "acald_p": -9.12199330521009, "acgal_p": -0.0009347406342179827, "acgal1p_p": -0.0, "acgam_p": -31.330531932316166, "acgam1p_p": -31.32959719168195, "acmana_p": -31.327537816566785, "acmum_p": -42.43188897443078, "acnam_p": -40.46454018804174, "acolipa_p": 1.001539459715285, "acser_p": -18.045993724267465, "ade_p": -21.450209314672886, "adn_p": -42.22559397067662, "adocbl_p": -0.24591801522356788, "agm_p": -27.68779823918598, "akg_p": -15.80611623325491, "ala__B_p": -12.105131609552208, "ala__D_p": -11.104933745799793, "ala__L_p": -11.108765123829981, "alaala_p": -22.713252543363282, "all__D_p": -22.67993095200508, "alltn_p": -5.186587678845392, "amp_p": -42.226891721315106, "anhgm_p": -86.47074652643218, "anhgm3p_p": -148.27186446872878, "anhgm4p_p": -159.8795037993764, "arab__L_p": -19.48083268015167, "arbt_p": -0.0, "arbtn_p": 0.24858444353835257, "arbtn__fe3_p": -0.24858444353835257, "arg__L_p": -27.92943303195491, "ascb__L_p": -19.734236438819597, "asn__L_p": -14.413408248700032, "aso3_p": -0.0, "asp__L_p": -12.35561146411966, "btn_p": -200.0009909929902, "but_p": -17.268747997688234, "butso3_p": -22.44113568320008, "ca2_p": 1.1711646609417277e-32, "cbi_p": -0.0, "cbl1_p": -0.24591801522356788, "cd2_p": -11.728665522881858, "cgly_p": -28.953381425184055, "chol_p": -3.4627929966203257, "chtbs_p": -74.62646061481641, "cit_p": -17.78311644038837, "cl_p": -1.1711646609417277e-32, "clpn120_p": -305.66702930643754, "clpn140_p": -335.966839193058, "clpn141_p": -329.0474167754639, "clpn160_p": -392.6485464142792, "clpn161_p": -385.73763164649733, "clpn180_p": -419.95393809707735, "clpn181_p": -413.02507275560805, "cm_p": -0.0, "cmp_p": -36.42959053699038, "co2_p": -0.0, "cobalt2_p": 1.1711646609417277e-32, "colipa_p": 1.001539459715285, "colipap_p": 1.001539459715285, "cpgn_p": -0.0, "cpgn__un_p": 0.24858444353835257, "crn_p": -1.1711646609417277e-32, "crn__D_p": 1.1711646609417277e-32, "csn_p": -15.686787458275507, "ctbt_p": -0.027484016547380738, "cu_p": -1.1711646609417277e-32, "cu2_p": 1.1711646609417277e-32, "cyan_p": -1.1711646609417277e-32, "cynt_p": -0.24497720464237896, "cys__D_p": -20.388544504338746, "cys__L_p": -22.655317107984754, "cytd_p": -36.428292786351896, "dad__2_p": -44.95827541991687, "damp_p": -44.95957317055536, "dca_p": -48.889007314087166, "dcmp_p": -39.17125656424611, "dcyt_p": -39.16995881360762, "ddca_p": -63.76135553961778, "dgmp_p": -44.88528811837315, "dgsn_p": -44.88399036773466, "dha_p": -11.844817843240884, "dimp_p": -43.46974792868874, "din_p": -43.46845017805026, "dms_p": -0.9867997704016952, "dmso_p": 1.1711646609417277e-32, "dopa_p": -0.001431572285440835, "doxrbcn_p": -0.0, "dtmp_p": -44.19787966711271, "dump_p": -37.90907390798175, "duri_p": -37.907776157343264, "eca2und_p": -1157.4968608917936, "eca3und_p": -1157.4967383539533, "eca4colipa_p": 1.001539459715285, "eca4und_p": -1157.496615816113, "enlipa_p": -12.463715405359432, "enter_p": 0.2509743775229157, "etha_p": -13.470167994950014, "ethso3_p": -12.559203022167445, "etoh_p": -10.848000848471118, "f6p_p": -24.437474572152105, "fald_p": -3.078035277304257, "fe2_p": 1.1711646609417277e-32, "fe3_p": 1.1711646609417277e-32, "fe3dcit_p": -36.565001596027905, "fe3dhbzs_p": -0.24603317520388882, "fe3hox_p": -0.0, "fe3hox__un_p": -0.0, "fecrm_p": -0.0, "fecrm__un_p": 0.24858444353835257, "feenter_p": -0.24606461076215455, "feoxam_p": -0.0, "feoxam__un_p": 0.24858444353835257, "for_p": -1.4818237126839158, "fru_p": -23.686889259706295, "frulys_p": -52.943367099859856, "fruur_p": -19.980075640602028, "fuc__L_p": -23.448347680454905, "fum_p": -11.856470955051805, "fusa_p": -0.0, "g1p_p": -23.683783239625345, "g3pc_p": -18.280321933864588, "g3pe_p": -28.287696932194276, "g3pg_p": -29.63871647680094, "g3pi_p": -14.817528937244264, "g3ps_p": -25.198133090701873, "g6p_p": -24.437403801155053, "gal_p": -23.683619169530264, "gal__bD_p": -23.68612395250192, "gal1p_p": -23.684538006151875, "galct__D_p": -16.78025398369765, "galctn__D_p": -20.975559483684627, "galctn__L_p": -21.710755397228706, "galt_p": -25.40130575875546, "galur_p": -19.985571255694296, "gam_p": -24.68078896606042, "gam6p_p": -25.43635966722957, "gbbtn_p": -0.0, "gdp_p": -0.0, "glc__D_p": -23.682864403003734, "glcn_p": -22.69619789383443, "glcr_p": -16.777144837978362, "glcur_p": -19.97867597990519, "glcur1p_p": -19.977741239270973, "gln__L_p": -18.033664140233263, "glu__L_p": -17.787652610261137, "gly_p": -6.052301563937393, "glyald_p": -13.086534682277541, "glyb_p": -0.0, "glyc_p": -14.821187539556675, "glyc__R_p": -9.125467613961062, "glyc2p_p": -14.82248529019516, "glyc3p_p": -14.817447308451074, "glyclt_p": -5.43844366811169, "gmp_p": -42.119283940849456, "gsn_p": -42.11798619021097, "gthox_p": -1.1711646609417277e-32, "gthrd_p": -46.742180919433316, "gtp_p": -0.0011706899151605497, "gua_p": -21.610592154880425, "h_p": -0.0, "h2_p": -1.4815501949012462, "h2o_p": -0.0, "h2o2_p": -0.0, "h2s_p": -1.1711646609417277e-32, "hdca_p": -85.53747831167041, "hdcea_p": -83.80974961972494, "hg2_p": -0.0, "his__L_p": -29.73161541167972, "hom__L_p": -17.560141787178324, "hxa_p": -28.157874388583526, "hxan_p": -20.210257692370106, "idon__L_p": -22.432038038288738, "ile__L_p": -31.455211637721064, "imp_p": -40.7062242289128, "indole_p": -44.49531672260814, "inost_p": -0.0, "ins_p": -40.70492647827432, "isetac_p": -10.595821306529528, "k_p": 1.1711646609417277e-32, "kdo2lipid4_p": -423.2334419143412, "lac__D_p": -10.854970023323709, "lac__L_p": -10.11742252161793, "lcts_p": -47.367467728665076, "leu__L_p": -27.878790722344675, "lipa_p": 1.001539459715285, "lipa_cold_p": 1.001539459715285, "lipoate_p": -110.25177200164458, "lys__L_p": -29.232830527110153, "lyx__L_p": -19.483717243206964, "mal__D_p": -10.85570282618777, "mal__L_p": -11.85696413899432, "malt_p": -47.62147626351258, "malthx_p": -145.6165403458394, "maltpt_p": -120.93016028975678, "malttr_p": -71.55740017759153, "maltttr_p": -96.24378023367416, "man_p": -23.683880411006108, "man6p_p": -24.439451112175256, "manglyc_p": -33.063056451718715, "melib_p": -47.37344622192662, "meoh_p": -0.0, "met__D_p": -0.0, "met__L_p": -37.95885614377257, "metsox__R__L_p": -35.9823064063114, "metsox__S__L_p": -35.98171376590087, "mg2_p": 1.1711646609417277e-32, "mincyc_p": -0.0, "minohp_p": -0.0011706899151605497, "mmet_p": -44.74077865727082, "mn2_p": 1.1711646609417277e-32, "mnl_p": -25.412792140231318, "mobd_p": -0.0, "mso3_p": -6.515244994261612, "murein3p3p_p": -296.5448836375142, "murein3px3p_p": -296.54394889688, "murein3px4p_p": -308.15429586123383, "murein4p3p_p": -308.15252296816186, "murein4p4p_p": -319.7601622988095, "murein4px4p_p": -319.7619351918815, "murein4px4p4p_p": -479.6425936913146, "murein4px4px4p_p": -479.6443665843865, "murein5p3p_p": -319.2572014402433, "murein5p4p_p": -330.86484077089096, "murein5p5p_p": -341.97275461212257, "murein5p5p5p_p": -512.9601197504273, "murein5px3p_p": -319.26072257508747, "murein5px4p_p": -330.8666136639629, "murein5px4px4p_p": -490.74904505646793, "n2o_p": -0.0, "na1_p": -1.1711646609417277e-32, "nac_p": -57.27358429901695, "nh4_p": 1.1711646609417277e-32, "ni2_p": 1.1711646609417277e-32, "nmn_p": -106.85796424478218, "no_p": -0.0, "no2_p": -0.4875019437386221, "no3_p": -0.0, "novbcn_p": -0.0, "o16a2und_p": -1157.4958651404606, "o16a3und_p": -1157.4962404782868, "o16a4colipa_p": 1.001539459715285, "o16a4und_p": -1157.496615816113, "o16aund_p": -1157.4954898026344, "o2_p": 1.1711646609417277e-32, "o2s_p": -0.0, "ocdca_p": -92.36382623236995, "ocdcea_p": -90.63160989700263, "octa_p": -38.01466562673919, "orn_p": -24.170432144769002, "orot_p": -12.369136965791878, "pa120_p": -142.33317818298048, "pa140_p": -157.54457011647511, "pa141_p": -154.08485890767807, "pa160_p": -185.88542372708574, "pa161_p": -182.4299663431948, "pa180_p": -199.5381195684848, "pa181_p": -196.07368689775015, "pacald_p": -29.831052861621973, "pe120_p": -155.80342780672368, "pe140_p": -171.01481974021831, "pe141_p": -167.55510853142127, "pe160_p": -199.35567335082894, "pe161_p": -195.900215966938, "pe180_p": -213.008369192228, "pe181_p": -209.54393652149338, "peamn_p": -29.832484433907414, "pg120_p": -160.2422723516625, "pg140_p": -175.39217729497275, "pg141_p": -171.93246608617568, "pg160_p": -203.73303090558338, "pg161_p": -200.27757352169243, "pg180_p": -217.38572674698244, "pg181_p": -213.9212940762478, "pgp120_p": -160.2415126089188, "pgp140_p": -175.39141755222906, "pgp141_p": -171.93170634343198, "pgp160_p": -203.73227116283968, "pgp161_p": -200.27681377894874, "pgp180_p": -217.38496700423875, "pgp181_p": -213.9205343335041, "phe__L_p": -42.57225006648314, "pheme_p": -328.27621824461716, "pi_p": -0.0, "pnto__R_p": -40.90664464002744, "ppa_p": -12.86133383276141, "ppal_p": -14.831024053888822, "pppn_p": -31.098916019724694, "ppt_p": -1.4823188343384197, "pro__L_p": -22.748536296461637, "progly_p": -28.28890276817501, "psclys_p": -52.941431048432456, "pser__L_p": -10.381901904096095, "ptrc_p": -23.924582664314176, "pydam_p": -161.29123453256088, "pydx_p": -159.56828742603156, "pydxn_p": -161.29436490667848, "pyr_p": -9.127794650014964, "quin_p": -28.812834314216, "r5p_p": -19.74471903442702, "rfamp_p": -0.0, "rib__D_p": -19.743421283788535, "rmn_p": -23.430055642572082, "sbt__D_p": -25.40106943480622, "sel_p": -0.0, "ser__D_p": -10.36885665559194, "ser__L_p": -10.38060415345761, "skm_p": -29.1296833021936, "slnt_p": -0.0, "so2_p": -0.0, "so3_p": -0.001704802068453629, "so4_p": -0.0, "spmd_p": -0.0, "succ_p": -12.844007289002422, "sucr_p": -47.62748640302738, "sulfac_p": -8.133273316137291, "tartr__D_p": -9.88023944218558, "tartr__L_p": -10.13901489655427, "taur_p": -2.4462859053058277, "tcynt_p": -0.0, "thm_p": -184.51632592163185, "thr__L_p": -18.144578902485037, "thrp_p": -18.14587665312352, "thym_p": -1.1711646609417277e-32, "thymd_p": -44.19658191647422, "tma_p": -0.9824356661421104, "tmao_p": -0.0, "tre_p": -47.62145498678008, "trp__L_p": -54.40756794079732, "tsul_p": -0.0, "ttdca_p": -71.3670515063651, "ttdcea_p": -69.63719590196658, "ttrcyc_p": -0.0, "tungs_p": -0.0, "tym_p": -0.001431572285440835, "tyr__L_p": -40.79297511708949, "tyrp_p": -40.794272867727976, "uLa4n_p": -1157.4966311845249, "uacgam_p": -66.46809268777828, "udcpdp_p": -1157.498031355006, "udcpp_p": -1157.498412395203, "udpacgal_p": -35.13849549609633, "udpg_p": -58.82227873572168, "udpgal_p": -58.82303350224821, "udpglcur_p": -55.11623673536731, "ump_p": -35.13781491063475, "unagamuf_p": -1157.496983429634, "ura_p": -14.389624206158592, "urea_p": -3.752356670727152, "uri_p": -35.13651715999627, "val__L_p": -22.2078079207885, "xan_p": -17.651866443972516, "xmp_p": -38.16537002911279, "xtsn_p": -38.16407227847431, "xyl__D_p": -19.483151856334462, "xylu__L_p": -19.49031351924805, "zn2_p": 1.1711646609417277e-32, "CPLX0-7817_mod_Oxidized": -459.4229922211958, "CPLX0-7817": -461.4046456807066, "GLUTAREDOXIN-MONOMER_mod_Oxidized": -55.000077852858766, "GLUTAREDOXIN-MONOMER": -56.98073784507677, "GRXC-MONOMER_mod_Oxidized": -33.45273785730535, "GRXC-MONOMER": -35.43334491835459, "GRXB-MONOMER": -21.061424146920313, "GRXB-MONOMER_mod_Oxidized": -19.08298394500274, "EG50003-MONOMER_mod_pan4p_mod_3ha": -667.818996619227, "EG50003-MONOMER_mod_pan4p_mod_act": -665.8443745389868, "EG50003-MONOMER_mod_pan4p_mod_ddca": -713.7734725894502, "EG50003-MONOMER_mod_pan4p": -649.9916980628175, "EG50003-MONOMER_mod_pan4p_mod_mal": -658.6799831250785, "EG50003-MONOMER_mod_pan4p_mod_3omrs": -722.2202743465359, "EG50003-MONOMER_mod_pan4p_mod_pim": -717.096899087934, "CPLX0-1341_mod_1:2fe2s_mod_2:fe2": -3872.5209542479874, "CPLX0-1341_mod_1:2fe2s_mod_1:fe2": -3871.5060196141967, "EG50003-MONOMER_mod_pan4p_mod_opme": -713.1303774569711, "EG50003-MONOMER_mod_pan4p_mod_gme": -704.6835061878592, "EG50003-MONOMER_mod_pan4p_mod_t3c7mrse": -719.9022354863046, "EG50003-MONOMER_mod_pan4p_mod_3hcmrs7e": -719.8990294991931, "IscU": -16.749166125299357, "IscA_tetra": 456.354568071321, "IscA_tetra_mod_1:2fe2s": 430.7137569060532, "IscU_mod_1:2fe2s": -41.388694987177516, "EG50003-MONOMER_mod_pan4p_mod_3ocpalm9e": -730.0806874364705, "EG50003-MONOMER_mod_pan4p_mod_3hcpalm9e": -732.0596267596928, "EG50003-MONOMER_mod_pan4p_mod_octe": -742.6281885239597, "IscU_mod_2:fe2": -16.760096940062784, "EG11653-MONOMER": -51.468024656079606, "IscU_mod_1:fe2": -16.754631525968176, "EG11653-MONOMER_mod_1:fe2": -51.47357534383076, "EG50003-MONOMER_mod_pan4p_mod_3ooct": -688.3156227742992, "EG50003-MONOMER_mod_pan4p_mod_hex": -679.8709606140949, "EG50003-MONOMER_mod_pan4p_mod_tddec2e": -713.3215497633105, "EG50003-MONOMER_mod_pan4p_mod_3hmrs": -724.1987875364316, "EG50003-MONOMER_mod_pan4p_mod_thex2e": -678.1395241618244, "EG50003-MONOMER_mod_pan4p_mod_3hhex": -678.1364207648096, "EG50003-MONOMER_mod_pan4p_mod_t3c9palme": -732.0628626193837, "EG50003-MONOMER_mod_pan4p_mod_tde": -721.6337745289236, "IscU_mod_1:2fe2s_mod_1:fe2": -41.39540853228189, "IscU_mod_1:2fe2s_mod_2:fe2": -41.40212209387812, "RED-THIOREDOXIN-MONOMER_mod_Oxidized": -195.39488198479506, "RED-THIOREDOXIN-MONOMER": -197.37307136491813, "DSBD-MONOMER": -1014.3535700372204, "DSBD-MONOMER_mod_Oxidized": -1012.3716564601638, "RED-THIOREDOXIN2-MONOMER": -160.26975411308587, "RED-THIOREDOXIN2-MONOMER_mod_Oxidized": -158.29165587725825, "EG50003-MONOMER_mod_pan4p_mod_hpme": -715.1092751416563, "EG50003-MONOMER_mod_pan4p_mod_pme": -717.0933296359211, "EG50003-MONOMER_mod_pan4p_mod_epme": -715.1125411253205, "EG50003-MONOMER_mod_pan4p_mod_tpalm2e": -733.7905828047194, "EG50003-MONOMER_mod_pan4p_mod_palm": -735.5221559641462, "CPLX0-246_CPLX0-1342_mod_pydx5p": 181.92718069952852, "CPLX0-246_CPLX0-1342_mod_pydx5p_mod_1:SH": 169.62592110157593, "EG50003-MONOMER_mod_pan4p_mod_oc": -692.0247892147543, "CPLX0-1341_mod_1:2fe1s": -3858.179832180401, "CPLX0-1341_mod_1:2fe2s": -3870.4910874735933, "EG50003-MONOMER_mod_pan4p_mod_3hpalm": -733.7873427008841, "EG50003-MONOMER_mod_pan4p_mod_ocdca": -742.8519895503624, "CPLX0-1341_mod_1:4fe4s": -3897.1540736321995, "CPLX0-1341_mod_2:2fe2s": -3897.143565535234, "DISULFOXRED-MONOMER_mod_Oxidized": -435.20931897604845, "DISULFOXRED-MONOMER": -436.19645633363564, "CPLX0-7617": 73.80862806140283, "CPLX0-7617_mod_1:4fe4s": 21.299476557700604, "IscU_mod_1:4fe4s": -68.25720794172939, "EG50003-MONOMER_mod_pan4p_mod_hde": -733.7944315346556, "EG50003-MONOMER_mod_pan4p_mod_cdec3e": -702.4440182466005, "EG50003-MONOMER_mod_pan4p_mod_3ocddec5e": -710.8908840143971, "IscU_mod_1:2fe2s_mod_1:2fe1s": -53.71646652566095, "IscS_mod_2:pydx5p": -2355.225323011988, "IscS_mod_2:pydx5p_mod_1:SH": -2367.5328151401454, "cs_p": -0.0009347406342179827, "cs_c": -0.25304295357816775, "FLAVODOXIN1-MONOMER": -638.2428426548584, "FLAVODOXIN1-MONOMER_mod_Oxidized": -637.1308291538892, "FLAVODOXIN2-MONOMER_mod_Oxidized": -244.89901335228282, "FLAVODOXIN2-MONOMER": -246.01006333346524, "EG50003-MONOMER_mod_pan4p_mod_dca": -702.8991309021022, "EG50003-MONOMER_mod_pan4p_mod_tdec2e": -702.4471813631432, "EG11597-MONOMER": -62.83076759540693, "EG11597-MONOMER_mod_amp": -120.35012022796484, "EG50003-MONOMER_mod_pan4p_mod_egme": -702.7027481619888, "EG50003-MONOMER_mod_pan4p_mod_hgme": -702.6995126629798, "EG50003-MONOMER_mod_pan4p_mod_ogme": -700.7206454628752, "3a1hac1p_c": -38.13689477505863, "IscU_mod_1:2fe1s": -29.07438083856436, "EG50003-MONOMER_mod_pan4p_mod_3oddec": -711.3438496311438, "EG50003-MONOMER_mod_pan4p_mod_tmrs2e": -724.2020040859242, "IscU_mod_2:2fe2s": -66.03084120770406, "EG11597-MONOMER_mod_cosh": -90.91778778326277, "DSBG-CPLX_mod_Oxidized": -1106.5268318142694, "DSBG-CPLX": -1108.514890087273, "EG50003-MONOMER_mod_pan4p_mod_toct2e": -690.2933229066049, "IscA_tetra_mod_1:4fe4s": 403.84517794883953, "CPLX0-1341": -3843.838871298228, "DSBC-CPLX": -813.172177365434, "DSBC-CPLX_mod_Oxidized": -811.1848446017775, "EG50003-MONOMER_mod_pan4p_mod_ac": -657.3997675794017, "cs_e": -0.0, "EG50003-MONOMER_mod_pan4p_mod_cddec5e": -709.4732370133627, "EG50003-MONOMER_mod_pan4p_mod_t3c5ddece": -707.7417278431029, "CPLX0-1341_mod_1:2fe2s_mod_1:2fe1s": -3884.8322447702312, "EG50003-MONOMER_mod_pan4p_mod_3ocmrs7e": -717.9201200484769, "CPLX0-1341_mod_2:fe2": -3845.8686071298057, "CPLX0-1341_mod_1:fe2": -3844.853737967504, "EG50003-MONOMER_mod_pan4p_mod_3odec": -700.4694812309108, "EG50003-MONOMER_mod_pan4p_mod_myrs": -723.3636301333221, "kdo2lipid4L_c": 75.38794969209914, "CPLX0-7824": 129.07922471322223, "CPLX0-7824_mod_1:4fe4s": 76.56903063691466, "EG50003-MONOMER_mod_pan4p_mod_3hoct": -690.2901896537846, "EG50003-MONOMER_mod_pan4p_mod_3ohex": -676.1618240294454, "EG50003-MONOMER_mod_pan4p_mod_but": -667.7171917250465, "EG50003-MONOMER_mod_pan4p_mod_3hddec": -713.3183599416531, "EG50003-MONOMER_mod_pan4p_mod_3hcddec5e": -707.7385517282775, "kdo2lipid4p_c": 75.38794969209914, "EG50003-MONOMER_mod_pan4p_mod_toctd2e": -745.9446549638126, "EG50003-MONOMER_mod_pan4p_mod_but2e": -667.8220746714281, "23bpg_c": -0.0009347406342179827, "EG50003-MONOMER_mod_pan4p_mod_3ooctd": -743.9669548318427, "hemed_c": -406.25950914495604, "EG50003-MONOMER_mod_pan4p_mod_3opalm": -731.8083991335277, "CPLX0-7617_mod_1:2fe2s": 48.16812151773814, "CPLX0-7824_mod_1:2fe2s": 103.4376095941283, "EG50003-MONOMER_mod_pan4p_mod_3hdec": -702.4440182543707, "EG50003-MONOMER_mod_pan4p_mod_t3c11vace": -740.8965979085646, "tl_c": -0.0, "EG50003-MONOMER_mod_pan4p_mod_3hocta": -745.9413850035002, "EG50003-MONOMER": -579.3337680994224, "dpm_c": -0.0009347406342179827, "EG50003-MONOMER_mod_pan4p_mod_3hcvac11e": -740.8933403488038, "EG50003-MONOMER_mod_pan4p_mod_3ocvac11e": -742.2392261581869, "pqq_e": -709.3227933040204, "pqq_c": -709.3237280446546, "generic_tRNA_GAG_glu__L_c": -21.259691259592824, "EG50003-MONOMER_mod_pan4p_mod_lipo": -762.4944040409598, "CPLX0-782_mod_2:4fe4s": -670.3768589261923, "CPLX0-782_mod_1:2fe2s_mod_1:4fe4s": -644.7347685877367, "2fe2s_c": -25.64050654366468, "4fe4s_c": -52.50915150370222, "LI_c": -0.0, "RNase_m5": -0.0, "RNase_m16": -0.0, "RNase_m23": -0.0, "RNA_b0002": 124999.85926322965, "RNA_b0003": -91290.79997686882, "RNA_b0004": 90295.84530348206, "RNA_b0007": 40146.80896330855, "RNA_b0008": 23545.91193361481, "RNA_b0009": 16572.11609718459, "RNA_b0014": 134259.43591405585, "RNA_b0015": -52493.518708322015, "RNA_b0019": 82078.70171615237, "RNA_b0023": 3913.4608056187067, "RNA_b0025": 30461.733494209057, "RNA_b0026": -14275.392560656745, "RNA_b0027": 34860.43323997047, "RNA_b0029": 66587.51516378165, "RNA_b0030": 25794.655241091485, "RNA_b0031": 18605.587899223654, "RNA_b0032": 32218.355543621397, "RNA_b0033": 89318.66019549768, "RNA_b0036": -72516.99674791151, "RNA_b0037": 109035.7220203261, "RNA_b0038": -91560.08327525816, "RNA_b0040": 106756.10205277186, "RNA_b0047": 130678.56446378394, "RNA_b0048": 12523.513440392951, "RNA_b0049": 59186.6364475577, "RNA_b0051": 57811.0036295055, "RNA_b0052": 69721.78080346771, "RNA_b0053": -91384.95760152007, "RNA_b0058": -107930.40570690978, "RNA_b0061": 41878.24265508851, "RNA_b0062": -67146.26066251445, "RNA_b0063": 119745.41025846577, "RNA_b0066": 49013.01871974603, "RNA_b0067": 113637.97633948649, "RNA_b0068": 69078.54602413657, "RNA_b0070": 22274.55284790532, "RNA_b0071": 42538.387123413435, "RNA_b0072": -106579.68320069594, "RNA_b0073": 76753.22989349757, "RNA_b0074": 110304.01085260847, "RNA_b0077": 26472.558252853065, "RNA_b0078": 34445.93074322785, "RNA_b0082": 24084.147043191417, "RNA_b0084": 123981.9889023032, "RNA_b0085": 104266.8523277935, "RNA_b0086": 95450.99249880621, "RNA_b0087": 76237.67816905989, "RNA_b0088": -598589.2175974366, "RNA_b0090": 74770.86717726882, "RNA_b0091": 103592.02843434665, "RNA_b0092": 64361.058192849334, "RNA_b0096": 64577.33530994219, "RNA_b0098": 33617.31203778696, "RNA_b0099": 27182.98134790312, "RNA_b0103": -22409.5165981218, "RNA_b0104": 29379.609597440824, "RNA_b0109": 25297.62995933851, "RNA_b0110": -20517.543483767477, "RNA_b0112": 33033.86672859551, "RNA_b0114": -7581.683883071822, "RNA_b0115": 132522.80134368964, "RNA_b0116": 29755.995394545476, "RNA_b0118": 71247.08178731454, "RNA_b0120": 55861.22352556893, "RNA_b0121": -30881.285746056677, "RNA_b0123": 42097.229170266204, "RNA_b0124": 64453.57257491463, "RNA_b0125": 12089.489539787939, "RNA_b0126": 17358.100626265823, "RNA_b0131": 10768.56372664314, "RNA_b0133": 59814.04077209998, "RNA_b0134": -14988.410792001467, "RNA_b0142": -46112.378587568724, "RNA_b0149": 71150.85719746955, "RNA_b0150": 157635.23817754036, "RNA_b0151": 56130.75873041319, "RNA_b0152": 62668.917672606665, "RNA_b0153": -113898.21183507072, "RNA_b0154": 35184.66114120765, "RNA_b0155": 99929.75310597458, "RNA_b0156": 7660.232172219251, "RNA_b0158": 56331.136016772354, "RNA_b0159": -42815.13734287545, "RNA_b0160": 41817.12775371646, "RNA_b0166": 20659.173862446558, "RNA_b0168": -91334.85226067489, "RNA_b0169": -33741.22761392904, "RNA_b0170": 59477.40096876109, "RNA_b0171": 18664.66888266155, "RNA_b0172": 15794.9801589846, "RNA_b0173": 33760.83908529661, "RNA_b0174": 21371.79180065254, "RNA_b0175": 23973.257329159627, "RNA_b0177": 64082.760844680444, "RNA_b0179": 28502.79756640073, "RNA_b0180": 31991.07601456142, "RNA_b0181": -22525.180372221817, "RNA_b0182": -177209.49499322122, "RNA_b0185": 18176.924247657455, "RNA_b0186": 150309.779629575, "RNA_b0188": 36571.407979588184, "RNA_b0194": 44302.11910221846, "RNA_b0197": -52142.148875492116, "RNA_b0198": 46040.18135697814, "RNA_b0199": 72484.4632972388, "RNA_b0200": 40271.74876825719, "RNA_b0201": 107706.03332538891, "RNA_b0202": 5397.025522071595, "RNA_b0203": -192357.2263250219, "RNA_b0204": 202615.12487301868, "RNA_b0205": 8420.550233210683, "RNA_b0206": 2158.598291567804, "RNA_b0207": 56338.306785731664, "RNA_b0212": 21294.945092350205, "RNA_b0216": 2117.9789974837736, "RNA_b0221": 64598.09859678343, "RNA_b0222": 16328.021226654992, "RNA_b0237": 40307.55296045003, "RNA_b0238": 12923.659081580206, "RNA_b0241": 27357.518986547453, "RNA_b0242": 77562.22131542038, "RNA_b0243": -11456.855062342205, "RNA_b0244": 2069.2572437612234, "RNA_b0260": 98795.65828503578, "RNA_b0261": -32669.37823279909, "RNA_b0273": 26919.371200397745, "RNA_b0306": 50356.71446284153, "RNA_b0307": 99920.06238687948, "RNA_b0308": 48711.44439075686, "RNA_b0311": 117430.13700086699, "RNA_b0312": 103522.7999541756, "RNA_b0314": 143141.3159633016, "RNA_b0323": -31456.97799127688, "RNA_b0331": -187298.51377550536, "RNA_b0333": 82284.28657306927, "RNA_b0334": 102329.80531360277, "RNA_b0336": 88754.57678579997, "RNA_b0337": 90123.03421256428, "RNA_b0339": -17080.99298756927, "RNA_b0340": 33111.18907832694, "RNA_b0341": 81365.9153755355, "RNA_b0343": 5263.069952325784, "RNA_b0344": 83119.44232712091, "RNA_b0347": 116948.99275570428, "RNA_b0348": 66485.21869698813, "RNA_b0349": 60899.35148308445, "RNA_b0350": 56775.59793767128, "RNA_b0351": -200633.85073297672, "RNA_b0352": 71054.92146408821, "RNA_b0353": 30776.57336284954, "RNA_b0355": 58511.531381026536, "RNA_b0356": -20623.887347530195, "RNA_b0365": -77026.10991913386, "RNA_b0366": 53859.832550260835, "RNA_b0367": 58212.88093192497, "RNA_b0368": 59835.54947986105, "RNA_b0369": 27482.29228481141, "RNA_b0381": 30891.90550445875, "RNA_b0383": 99293.12132981193, "RNA_b0386": 21177.425561416287, "RNA_b0388": 36781.6305263634, "RNA_b0394": 25538.567432452477, "RNA_b0401": -28593.50096907006, "RNA_b0403": 127312.84802579763, "RNA_b0404": 16383.612850191304, "RNA_b0405": 29111.704718988225, "RNA_b0406": 6430.355081805682, "RNA_b0408": 129740.68945676925, "RNA_b0409": -69239.28894668307, "RNA_b0411": 20310.134016146876, "RNA_b0414": -73063.2215909042, "RNA_b0415": 33009.978217404205, "RNA_b0416": 29477.0459257759, "RNA_b0417": 45730.33074362102, "RNA_b0418": 36453.52705317454, "RNA_b0420": -45695.03557298326, "RNA_b0421": 63280.68448454888, "RNA_b0423": 40862.42311422106, "RNA_b0425": 2534.1038360537573, "RNA_b0428": 62690.8290892844, "RNA_b0429": 23208.179289161708, "RNA_b0430": 43373.84751942542, "RNA_b0431": -64189.86001470611, "RNA_b0432": 66629.39421453346, "RNA_b0433": 41382.324915707206, "RNA_b0436": 36312.68234912711, "RNA_b0444": 19589.780140807004, "RNA_b0446": 23029.392203636693, "RNA_b0451": 16840.082184904266, "RNA_b0452": 22572.661947671873, "RNA_b0455": 3212.803896036369, "RNA_b0459": 15557.375136446955, "RNA_b0462": 221328.84542594865, "RNA_b0463": -103051.23927140885, "RNA_b0469": 11349.959379683007, "RNA_b0474": 16723.072095171905, "RNA_b0475": 26172.183849297602, "RNA_b0477": 36863.36343844616, "RNA_b0480": 115481.72388337928, "RNA_b0484": 175588.16691875854, "RNA_b0485": 65527.09687813264, "RNA_b0494": -23636.31084813966, "RNA_b0505": 33927.59875197979, "RNA_b0507": 125046.0518212132, "RNA_b0508": 54369.17533853032, "RNA_b0509": -322302.901942629, "RNA_b0511": 102296.3855540452, "RNA_b0512": 95473.35616034784, "RNA_b0514": 80069.58364062168, "RNA_b0516": -45584.65305514576, "RNA_b0517": 73792.66577664735, "RNA_b0521": -132847.52350715065, "RNA_b0522": 74960.99941845739, "RNA_b0523": -32059.10584428231, "RNA_b0524": -390.9992416252482, "RNA_b0526": 37688.36149101898, "RNA_b0529": 13842.482410565097, "RNA_b0536": 2127.369580644358, "RNA_b0572": -167370.16293849394, "RNA_b0573": 23324.80666278138, "RNA_b0574": 85980.52595323922, "RNA_b0575": 220423.06296262436, "RNA_b0576": 96858.42437931376, "RNA_b0578": 45916.54144613339, "RNA_b0583": -90614.47852676341, "RNA_b0584": 156981.13124952491, "RNA_b0585": 79063.99873489051, "RNA_b0586": -8639.958331910126, "RNA_b0588": 57202.38630981243, "RNA_b0589": 70020.91761194647, "RNA_b0590": -47908.18742418333, "RNA_b0591": 33270.41321834714, "RNA_b0592": 67270.19468950693, "RNA_b0593": 82789.45887711679, "RNA_b0594": -79406.68504983831, "RNA_b0595": 60184.49422411363, "RNA_b0596": 39799.39533613071, "RNA_b0604": 11634.781395684357, "RNA_b0612": 103023.75392154066, "RNA_b0613": 61860.11978574325, "RNA_b0615": -116393.43351492332, "RNA_b0616": 64097.12704508033, "RNA_b0617": 20887.529206002102, "RNA_b0621": 97656.81555575562, "RNA_b0622": 39343.05408656269, "RNA_b0627": 5722.383619457719, "RNA_b0628": 23728.266350083624, "RNA_b0630": 18084.535198383885, "RNA_b0632": 34211.87399417632, "RNA_b0635": 123152.0307992829, "RNA_b0636": -165832.4723736028, "RNA_b0638": 43001.47879567469, "RNA_b0639": -185026.6356225618, "RNA_b0642": 181080.1191460374, "RNA_b0650": 117104.41087193663, "RNA_b0651": 65750.29168390881, "RNA_b0652": 50853.55940310258, "RNA_b0653": 47529.67069516768, "RNA_b0654": 52248.744309995614, "RNA_b0655": 63733.1927709623, "RNA_b0657": 5505.2689242697115, "RNA_b0661": 40267.20436876894, "RNA_b0662": 82461.84637576346, "RNA_b0664": 5293.221704147355, "RNA_b0665": 5293.221704147355, "RNA_b0666": 5411.721842242409, "RNA_b0668": -4484.73439001366, "RNA_b0670": -4484.73439001366, "RNA_b0672": 2340.6101143554806, "RNA_b0673": 5411.721842242409, "RNA_b0674": 45172.79599836939, "RNA_b0677": 14631.1721393773, "RNA_b0678": -51523.19728162311, "RNA_b0679": 136895.46639606924, "RNA_b0680": 36340.520471122865, "RNA_b0684": -19808.357494264277, "RNA_b0688": 18776.09961434359, "RNA_b0692": 92756.94804929984, "RNA_b0693": 6428.275793713952, "RNA_b0696": 40247.432717947595, "RNA_b0697": -43476.26289620635, "RNA_b0698": 117854.90399740095, "RNA_b4513": 6302.785557429448, "RNA_b0709": 104275.3184434696, "RNA_b0720": 27775.73739772077, "RNA_b0721": 1201.1863769466784, "RNA_b0722": 24548.78732313007, "RNA_b0723": -2361.481570487447, "RNA_b0724": 50374.34988056899, "RNA_b0726": 197084.48287733996, "RNA_b0727": 85450.66959427854, "RNA_b0728": -189362.05556234953, "RNA_b0729": 61061.826670925155, "RNA_b0731": 138873.49538556562, "RNA_b0732": 184538.91901715958, "RNA_b0733": 110532.60173107251, "RNA_b0734": 80333.4415387178, "RNA_b0736": -90319.268790361, "RNA_b0743": 1744.030955650355, "RNA_b0744": 2133.7133346939113, "RNA_b0745": 2141.7669963348067, "RNA_b0746": 2133.7133346939113, "RNA_b0747": 2141.7669963348067, "RNA_b0748": 2133.3723511665853, "RNA_b0749": 2133.3723511665853, "RNA_b0750": -3450.7605188247535, "RNA_b0751": 50569.16905041195, "RNA_b0752": 26490.916685904107, "RNA_b0754": 22286.39618599174, "RNA_b0755": 19714.269730590724, "RNA_b0756": 73266.48214375605, "RNA_b0757": -42274.59670039029, "RNA_b0758": 68067.3524782802, "RNA_b0759": 20029.632900614175, "RNA_b0763": 54203.21875686833, "RNA_b0764": 48619.96895878291, "RNA_b0765": -33030.21545151642, "RNA_b0766": 57556.831203282025, "RNA_b0767": 28078.245493409504, "RNA_b0774": 34887.627822451504, "RNA_b0775": 72964.52417136537, "RNA_b0776": 81125.07371136283, "RNA_b0777": 53156.25137279688, "RNA_b0778": -105449.65666345562, "RNA_b0781": -49241.325346479345, "RNA_b0783": 34031.7740014442, "RNA_b0784": 17259.424300803825, "RNA_b0785": 31684.18443725134, "RNA_b0789": -37359.841613909564, "RNA_b0805": 59846.19592602098, "RNA_b0807": 26174.297564152148, "RNA_b0809": 50705.67103313995, "RNA_b0810": 46485.17392597903, "RNA_b0811": 52274.038459200856, "RNA_b0813": 62553.674712057684, "RNA_b0822": 23041.744036648222, "RNA_b0825": 18616.22244662628, "RNA_b0826": -32202.97278336002, "RNA_b0827": 86896.7103329148, "RNA_b0828": 67605.38091132406, "RNA_b0829": 131504.06899486197, "RNA_b0830": 107759.12048107905, "RNA_b0831": 64763.88067833322, "RNA_b0832": 64274.08857645755, "RNA_b0837": 31446.99576077897, "RNA_b0839": 30724.130752525594, "RNA_b0841": 11627.37686307194, "RNA_b0842": 32140.146583022728, "RNA_b0849": 6341.0687519498415, "RNA_b0854": 78037.88223897583, "RNA_b0855": 79558.20761494708, "RNA_b0856": 67122.60393486159, "RNA_b0857": 59525.10188929111, "RNA_b0859": 9417.700999590608, "RNA_b0860": 18594.114376374855, "RNA_b0861": 47023.25577127956, "RNA_b0862": 50482.74074830871, "RNA_b0863": 51313.88644735139, "RNA_b0864": 51253.00919055218, "RNA_b0870": -33473.65589672089, "RNA_b0871": 48166.71697537629, "RNA_b0875": 19425.307108684177, "RNA_b0883": 2398.430649334426, "RNA_b0884": 2094.7548721093817, "RNA_b0886": 121252.15997780357, "RNA_b0887": 124389.44556061273, "RNA_b0888": 26140.255029039028, "RNA_b0891": -39662.84500975298, "RNA_b0893": 33842.61068219713, "RNA_b0894": 171455.8818052422, "RNA_b0895": 43360.06632621642, "RNA_b0896": 60742.0393314182, "RNA_b0902": 20900.076192109875, "RNA_b0903": 60896.16693495822, "RNA_b0904": 21803.478555474954, "RNA_b0907": 76435.52588819021, "RNA_b0908": -14995.503382080215, "RNA_b0910": 37482.23135045119, "RNA_b0911": 23016.75619680118, "RNA_b0914": -142421.2456464435, "RNA_b0915": 69235.94843776805, "RNA_b0918": 12205.074568342063, "RNA_b0928": 32174.496809954686, "RNA_b0929": 26179.694195115433, "RNA_b0930": 36975.62646662971, "RNA_b0931": 31446.49793136373, "RNA_b0932": 183694.2085086239, "RNA_b0933": 53649.78921089772, "RNA_b0934": 55721.356893852455, "RNA_b0935": 80552.42775819429, "RNA_b0936": 67514.72712819392, "RNA_b0937": -139755.72627596362, "RNA_b0945": 26976.815492969392, "RNA_b0948": -27861.126244023344, "RNA_b0954": 13443.65662513669, "RNA_b0957": 23872.55188146202, "RNA_b0963": 11904.80240826826, "RNA_b0967": 33521.76436915307, "RNA_b0968": 19461.467156732066, "RNA_b0969": 9301.40545024633, "RNA_b0971": 2477.5914848078933, "RNA_b0972": 78779.11723182321, "RNA_b0973": 126216.77222302252, "RNA_b0974": -187922.2883929144, "RNA_b0978": -68763.13086038487, "RNA_b0979": 80050.23426065118, "RNA_b0980": 91248.23310114875, "RNA_b0996": 82173.98484228583, "RNA_b0997": 178635.37029632248, "RNA_b0998": 42072.02323118817, "RNA_b1002": 87011.40417271724, "RNA_b1006": -139355.44076999804, "RNA_b1007": 34913.6866764407, "RNA_b1008": 41661.01175150138, "RNA_b1009": 56411.35300442568, "RNA_b1010": 27233.09652222877, "RNA_b1011": 48811.78063644255, "RNA_b1012": 80843.19648059734, "RNA_b1014": 110057.89660273201, "RNA_b1015": 105931.44827734551, "RNA_b1032": 2425.4776982474955, "RNA_b1033": 65971.55236299724, "RNA_b1054": 20690.970391271294, "RNA_b1059": 78688.45945805789, "RNA_b1062": 28132.441054649735, "RNA_b1064": 18358.84195523748, "RNA_b1069": 43024.99429391424, "RNA_b1084": 88019.19126818817, "RNA_b1086": 27029.92906008253, "RNA_b1089": -19189.405093807996, "RNA_b1090": 46991.528996749796, "RNA_b1091": -4492.034915712045, "RNA_b1092": 25729.439448325018, "RNA_b1093": 51441.5286014145, "RNA_b1094": -32791.03541692336, "RNA_b1095": 69065.51762076479, "RNA_b1096": 56784.88734415528, "RNA_b1098": -134540.9001153807, "RNA_b1101": 36006.33548363839, "RNA_b1102": 153769.4158094335, "RNA_b1106": 57954.799319472186, "RNA_b1107": -87619.67180366033, "RNA_b1109": 91532.85508790577, "RNA_b1114": 96165.90494609458, "RNA_b1116": -47676.928833921804, "RNA_b1117": 49252.85240373278, "RNA_b1118": 87326.25430577518, "RNA_b1119": -10220.632114009539, "RNA_b1123": 73306.34505932363, "RNA_b1124": 55896.84675951083, "RNA_b1125": 58428.86704520525, "RNA_b1126": 79737.17446573339, "RNA_b1131": 9193.871984683165, "RNA_b1133": 31238.78344165481, "RNA_b1134": -14779.175400139122, "RNA_b1135": 45949.43213243573, "RNA_b1136": 30577.63007537975, "RNA_b1185": 37389.38547492348, "RNA_b1186": 43299.29433988512, "RNA_b1189": 91136.19158524268, "RNA_b1190": -26177.58477437258, "RNA_b1192": 25783.242106074762, "RNA_b1193": 42825.63194495281, "RNA_b1197": 119142.50607087032, "RNA_b1198": 99565.3633671111, "RNA_b1199": 44408.64174654389, "RNA_b1200": -61062.570114476184, "RNA_b1206": 47083.364581823764, "RNA_b1207": 31540.140483494124, "RNA_b1208": -17137.43757867684, "RNA_b1209": 43881.43407726857, "RNA_b1210": 88190.67856774469, "RNA_b1211": -60521.76360542279, "RNA_b1215": 9058.847985806455, "RNA_b1216": 30890.75467897355, "RNA_b1223": 37967.60314576065, "RNA_b1224": 262900.1492343015, "RNA_b1225": 107909.51455868511, "RNA_b1226": 49918.46889612127, "RNA_b1227": 47759.63156873968, "RNA_b1230": 2077.9114504428585, "RNA_b1231": 1844.2198415580417, "RNA_b1232": 23746.734425921317, "RNA_b1236": 23460.07444660373, "RNA_b1238": 17385.477023213, "RNA_b1241": 67795.55446077866, "RNA_b1243": -124582.63740707378, "RNA_b1244": 64854.68563226941, "RNA_b1245": 63901.83918572779, "RNA_b1246": 71119.000133507, "RNA_b1247": 70579.82848113596, "RNA_b1249": 24922.21723656128, "RNA_b1250": 24596.88950802548, "RNA_b1252": 50562.71686403799, "RNA_b1260": 56774.08936548604, "RNA_b1261": 83863.35451211693, "RNA_b1262": 95364.81608509635, "RNA_b1263": -169304.437595127, "RNA_b1264": 110145.89206227369, "RNA_b1269": 24647.28271967586, "RNA_b1270": -15058.353502875481, "RNA_b1276": 75357.09622015108, "RNA_b1277": 15445.778051476116, "RNA_b1278": 21498.757953322456, "RNA_b1281": 5012.118857210541, "RNA_b1286": 51825.78643423397, "RNA_b1288": 18948.963143576148, "RNA_b1291": -153331.26304942727, "RNA_b1296": 97720.4678672368, "RNA_b1297": 34328.91677105719, "RNA_b1298": 53683.59079400958, "RNA_b1300": -66613.1402702347, "RNA_b1301": 90136.74662576974, "RNA_b1302": 88975.79576062303, "RNA_b1308": 8907.382529388427, "RNA_b1319": 25480.957434110278, "RNA_b1325": 24837.2363182829, "RNA_b1326": 9620.856681652984, "RNA_b1329": 113004.44650880182, "RNA_b1344": 26413.60781395487, "RNA_b1363": 40628.092702508795, "RNA_b1377": 31987.87153825153, "RNA_b1378": 99547.05499782685, "RNA_b1380": 24947.143108866294, "RNA_b1385": 39396.8066126936, "RNA_b1386": 159514.0098836938, "RNA_b1387": 143517.31510984432, "RNA_b1388": 65152.31991549165, "RNA_b1389": 20177.825152477486, "RNA_b1390": 52412.64102793784, "RNA_b1391": 35088.77544312319, "RNA_b1392": 75117.36495565955, "RNA_b1393": 45605.271083801825, "RNA_b1394": 49524.36374787871, "RNA_b1395": -287256.9869520776, "RNA_b1397": 84486.7385739485, "RNA_b1398": 92117.16499613492, "RNA_b1415": 38829.231997213195, "RNA_b1440": 80347.05067202965, "RNA_b1441": 71149.35222835801, "RNA_b1442": 66443.4910276068, "RNA_b1443": 56009.02587051809, "RNA_b1444": 99664.66700227183, "RNA_b1453": 105422.51218555715, "RNA_b1463": 59295.99999215821, "RNA_b1465": 47933.87881455745, "RNA_b1466": 48783.41122597918, "RNA_b1467": 108426.10935299865, "RNA_b1468": -20637.667915833943, "RNA_b1469": 97885.29112078648, "RNA_b1473": 23266.210815683495, "RNA_b1474": 20266.21885561794, "RNA_b1475": 62034.30888572072, "RNA_b1476": 45803.39046170037, "RNA_b1478": 28454.271280284305, "RNA_b1479": 47996.783048761754, "RNA_b1480": 456.6846467396819, "RNA_b1483": 65174.68497948034, "RNA_b1484": 69358.3003872251, "RNA_b1485": 63107.71515882611, "RNA_b1486": 72084.99826009687, "RNA_b1487": -143751.8251151968, "RNA_b1488": 41001.76722481432, "RNA_b1489": 168464.67739155176, "RNA_b1492": 108172.92321816368, "RNA_b1493": 98505.71943226401, "RNA_b1519": 53434.34354442428, "RNA_b1521": 39290.97068022796, "RNA_b1524": 64982.71968254481, "RNA_b1525": 97171.5762461738, "RNA_b1528": 83833.27977825618, "RNA_b1533": 25127.140095614894, "RNA_b1539": 19996.99668712846, "RNA_b1584": 39331.35923994106, "RNA_b1587": 170405.19313740157, "RNA_b1588": 170041.77590365725, "RNA_b1589": 43478.801107256244, "RNA_b1590": 60217.28342207494, "RNA_b1591": 43223.2360471746, "RNA_b1592": 88640.14004586134, "RNA_b1599": 23201.28007005223, "RNA_b1600": -3200.9792039583913, "RNA_b1602": 97470.51168418252, "RNA_b1603": -18684.856122823552, "RNA_b1605": 97445.23838524557, "RNA_b1606": -39721.06041809859, "RNA_b1611": 34740.40660822105, "RNA_b1612": 43947.22738798825, "RNA_b1613": 32175.19840119941, "RNA_b1621": -4092.6198817609816, "RNA_b1622": 79787.61180101214, "RNA_b1623": 28292.418297600794, "RNA_b1634": 105825.82742762972, "RNA_b1636": 60577.777614460734, "RNA_b1637": -4628.31047509, "RNA_b1638": 13971.949780522873, "RNA_b1640": 31251.0063421685, "RNA_b1646": 36578.81249961226, "RNA_b1651": 10021.046194880622, "RNA_b1652": -180119.19352459096, "RNA_b1654": 7311.026290274416, "RNA_b1656": 40933.664444838665, "RNA_b1661": 80614.52115196652, "RNA_b1662": 18122.46833905677, "RNA_b1665": 2134.0088404219373, "RNA_b1666": 2134.0088404219373, "RNA_b1676": 38479.4002180667, "RNA_b1677": 5137.351632879844, "RNA_b1679": 29226.664752137, "RNA_b1680": 85778.30417046411, "RNA_b1681": 89101.32046597329, "RNA_b1682": -179913.162131151, "RNA_b1683": 104293.67807331096, "RNA_b1684": 25838.83395281428, "RNA_b1692": 41492.68074482055, "RNA_b1693": -50926.60899265239, "RNA_b1701": -96837.2979699195, "RNA_b1702": 65024.43014050027, "RNA_b1704": 26259.721929247615, "RNA_b1709": 52602.91005772181, "RNA_b1710": 38571.992260025436, "RNA_b1711": 69088.04261223102, "RNA_b1713": 8851.964224063626, "RNA_b1714": 69241.1006292148, "RNA_b1716": 25057.529669294603, "RNA_b1717": -30580.073331675256, "RNA_b1718": 37870.470767740124, "RNA_b1719": 25012.642543023565, "RNA_b1723": 25522.57646526315, "RNA_b1732": 55357.36592023093, "RNA_b1734": 94671.6337795726, "RNA_b1740": 16789.178967651096, "RNA_b1744": 67959.25503034377, "RNA_b1745": 94366.28646314968, "RNA_b1746": 103825.18592646797, "RNA_b1747": 72734.05630178306, "RNA_b1748": -169057.54158710391, "RNA_b1759": 28601.65743638041, "RNA_b1761": 35311.12957062224, "RNA_b1764": -56440.20852851976, "RNA_b1767": 71523.859633396, "RNA_b1768": -25083.954259409635, "RNA_b1773": -207040.52254092653, "RNA_b1778": 29052.634900963985, "RNA_b1779": 26668.17698853618, "RNA_b1781": 59844.2631072605, "RNA_b1800": 76355.24232641542, "RNA_b1801": -7812.698558737179, "RNA_b1804": 28875.860409665744, "RNA_b1805": 43076.952798959894, "RNA_b1812": 13835.032737871685, "RNA_b1814": 95827.22608123864, "RNA_b1817": 68043.48807950816, "RNA_b1818": -61932.27522357343, "RNA_b1819": 59996.77722176757, "RNA_b1822": 22825.52207555152, "RNA_b1835": 40586.73030475361, "RNA_b1849": 33142.48702896019, "RNA_b1850": 15687.761380715883, "RNA_b1851": 46082.63176925603, "RNA_b1852": 39124.57164192732, "RNA_b1854": 36289.13191418251, "RNA_b1855": 27379.238544444834, "RNA_b1857": 23055.69284056911, "RNA_b1858": 53123.13765925049, "RNA_b1859": -10969.726759744584, "RNA_b1865": -46015.63142557068, "RNA_b1866": 42355.45284038514, "RNA_b1870": 52327.12442607915, "RNA_b1871": -22365.51905011064, "RNA_b1872": 21690.720078472004, "RNA_b1873": 77048.66227784021, "RNA_b1876": 49014.35342397102, "RNA_b1896": 100014.0084047836, "RNA_b1897": 56058.30294762555, "RNA_b4460": 69478.6273558166, "RNA_b1900": 106260.3818307301, "RNA_b1901": 69221.55133912654, "RNA_b1907": 32363.185117986362, "RNA_b1909": 2410.318172773187, "RNA_b1910": 1928.2772684546044, "RNA_b1911": 2047.0710905954793, "RNA_b1912": 15352.044583832185, "RNA_b1919": 69300.79001731977, "RNA_b1922": -44316.753827633205, "RNA_b1927": 104210.14695459255, "RNA_b1975": 2540.1624279362227, "RNA_b1977": 2113.3041970732697, "RNA_b1981": 92710.75728194321, "RNA_b1982": 102502.84922739878, "RNA_b1984": 2131.3761642879704, "RNA_b1986": 2117.811965318677, "RNA_b1989": 2131.3761642879704, "RNA_b1991": 75642.80394049807, "RNA_b1992": 52283.45783593984, "RNA_b1993": 38103.5021054293, "RNA_b2010": 31125.1922967653, "RNA_b2019": -212151.82295831846, "RNA_b2020": 91820.87825088228, "RNA_b2021": 75312.67828453823, "RNA_b2022": 75024.26584863166, "RNA_b2023": 41541.41298938776, "RNA_b2024": 22172.03393295031, "RNA_b2025": 54464.59343955344, "RNA_b2026": 42946.697753527405, "RNA_b2027": 68517.54037393702, "RNA_b2028": 81906.15052385099, "RNA_b2029": 37354.76612097007, "RNA_b2032": -33358.727060570876, "RNA_b2033": 41361.0274041818, "RNA_b2034": 69408.85255058085, "RNA_b2035": -13151.80825587373, "RNA_b2036": 76862.26170892557, "RNA_b2037": 87492.79285689752, "RNA_b2038": 39049.16875571838, "RNA_b2039": 61622.83753018238, "RNA_b2040": 63064.3925000698, "RNA_b2041": 76016.68662337479, "RNA_b2045": -73660.49936097879, "RNA_b2048": 67375.9567030592, "RNA_b2049": 100701.86243937563, "RNA_b2051": 33734.73637959816, "RNA_b2052": 67847.41866497841, "RNA_b2053": 78894.93537551549, "RNA_b2065": 40889.01174185195, "RNA_b2066": 45051.21790283573, "RNA_b2091": -120237.39805525124, "RNA_b2092": 95255.60014179558, "RNA_b2093": 19906.11757603235, "RNA_b2094": 31743.459258370487, "RNA_b2095": 88529.12214213957, "RNA_b2096": 26395.044967109403, "RNA_b2097": 25427.12438834061, "RNA_b2103": -16758.578022565165, "RNA_b2104": 55462.37761001227, "RNA_b2114": 56146.54428308326, "RNA_b2128": 51520.54988496295, "RNA_b2129": 65005.7389578087, "RNA_b2130": 81499.81016227903, "RNA_b2131": 64355.27022701993, "RNA_b2132": 160950.92690068486, "RNA_b2133": 48465.75444800479, "RNA_b2134": 26371.255235747147, "RNA_b2140": 26664.105557108505, "RNA_b2143": 23919.902931338635, "RNA_b2146": -18292.10523346191, "RNA_b2147": 86483.98012279664, "RNA_b2148": 71087.02195395496, "RNA_b2149": 106462.37155896793, "RNA_b2150": 69784.42534225673, "RNA_b2153": -39064.88474623191, "RNA_b2154": 58828.23262134711, "RNA_b2155": 139676.6298480203, "RNA_b2156": 103481.09775432044, "RNA_b2162": 23892.66260768296, "RNA_b2167": 118640.9208859369, "RNA_b2168": 65871.25883491838, "RNA_b2169": 79258.30369820645, "RNA_b2170": 83388.91333079286, "RNA_b2174": 50232.47026577443, "RNA_b2183": 19631.101450744776, "RNA_b2185": 8086.3068595696195, "RNA_b2189": 2156.410408153161, "RNA_b2197": 33597.49296497016, "RNA_b2198": 14762.003808608615, "RNA_b2199": 51853.91466651449, "RNA_b2200": 46785.03292230147, "RNA_b2201": -221499.012606794, "RNA_b2202": 42178.198588591295, "RNA_b2203": 31538.899240614614, "RNA_b2204": 60765.22125018046, "RNA_b2205": 48875.874173247554, "RNA_b2206": 174565.0671171328, "RNA_b2207": 18448.61002265319, "RNA_b2210": 46458.67236063042, "RNA_b2215": 26402.16416961329, "RNA_b2221": 46667.58127282703, "RNA_b2222": 45669.516735789584, "RNA_b2223": -66269.5859061806, "RNA_b2224": 79161.11639268255, "RNA_b2232": 19198.82044333327, "RNA_b2234": 2729.26744262578, "RNA_b2235": 79472.80030481667, "RNA_b2239": 75096.75111746254, "RNA_b2240": 95519.43641514098, "RNA_b2241": -60901.74921064124, "RNA_b2242": 88718.91706279184, "RNA_b2243": 83724.58006509463, "RNA_b2251": 11984.90298782506, "RNA_b2253": 80235.45916615278, "RNA_b2254": 68145.3505314946, "RNA_b2255": 139389.42372142922, "RNA_b2256": 62515.423849263185, "RNA_b2257": 116347.904557387, "RNA_b4544": 23580.242980242714, "RNA_b2258": 27217.647122653234, "RNA_b2260": 95142.44194991654, "RNA_b2261": 67478.58048869012, "RNA_b2262": 60208.81087036452, "RNA_b2263": 53375.60178478286, "RNA_b2264": 117430.44986894737, "RNA_b2265": -203026.64044169398, "RNA_b2268": 25915.40747730662, "RNA_b2276": 102958.3062703554, "RNA_b2277": -21221.902799274238, "RNA_b2278": 129944.29104015668, "RNA_b2279": 21376.364059250445, "RNA_b2280": 38967.20918418976, "RNA_b2281": 38126.07032464113, "RNA_b2282": 68887.61176353732, "RNA_b2283": -319333.8367298509, "RNA_b2284": 93845.7909139588, "RNA_b2285": 35088.6864057219, "RNA_b2286": 126136.34144598279, "RNA_b2287": 46554.6027626206, "RNA_b2288": 31315.915604013302, "RNA_b2290": 34365.31454265073, "RNA_b2291": 16965.502082377796, "RNA_b2296": 34031.61356987345, "RNA_b2297": 60661.9440339263, "RNA_b2303": -28178.60568395741, "RNA_b2306": 54111.855447398644, "RNA_b2307": 50613.302127907526, "RNA_b2308": 48303.912905515055, "RNA_b2309": 54869.657108665066, "RNA_b2310": 54919.144762076845, "RNA_b2311": 40178.63080627859, "RNA_b2312": -8975.402321544323, "RNA_b2315": 8500.094558725252, "RNA_b2316": 22070.733222925686, "RNA_b2318": 57024.43625287005, "RNA_b2320": -80114.61077599927, "RNA_b2323": 32961.69178833664, "RNA_b2324": 56491.19896216309, "RNA_b2328": 58068.45810642127, "RNA_b2329": -115106.62242036202, "RNA_b2341": 3550.6967462982025, "RNA_b2342": 92076.42326413063, "RNA_b2344": 94291.85160123275, "RNA_b2348": 2112.9214247874493, "RNA_b2366": 93267.20096296717, "RNA_b2373": 118801.29905793288, "RNA_b2374": 27549.518567062067, "RNA_b2378": 23149.618470520672, "RNA_b2379": 30606.911505851145, "RNA_b2388": 24696.24826571576, "RNA_b2392": 33474.05759912245, "RNA_b2393": 32436.156060611822, "RNA_b2396": 2072.5494467014305, "RNA_b2397": 2072.5494467014305, "RNA_b2400": 37490.76970165286, "RNA_b2401": 2133.7133346939113, "RNA_b2402": 2133.7133346939113, "RNA_b2403": 2133.7133346939113, "RNA_b2404": 1951.3049950422203, "RNA_b2406": 88432.14313423139, "RNA_b2407": -34887.92250754351, "RNA_b2411": 46553.3660605624, "RNA_b2414": 24295.416773276374, "RNA_b2415": 18101.42553148548, "RNA_b2416": 5060.0783163792985, "RNA_b2417": 35712.39914924411, "RNA_b2418": 20617.747973750087, "RNA_b2421": 62734.5850449674, "RNA_b2422": -127208.92660332588, "RNA_b2423": 61633.18025774135, "RNA_b2424": 58731.5291859473, "RNA_b2425": 71312.16113454738, "RNA_b2428": -36553.21044076153, "RNA_b2429": 100421.74987345916, "RNA_b2435": 20704.796032757215, "RNA_b2436": 24516.883462572514, "RNA_b2440": 62319.17975462476, "RNA_b2441": -95403.28100334026, "RNA_b2458": -81480.73142748549, "RNA_b2463": 64300.36741443835, "RNA_b2464": 35051.104081282734, "RNA_b2465": 44319.006394608274, "RNA_b2467": 40283.54027712626, "RNA_b2470": 218905.25991441266, "RNA_b2472": 20264.865302074475, "RNA_b2474": 20051.07701010723, "RNA_b2476": 13354.143824897124, "RNA_b2477": 21801.868602887975, "RNA_b2478": 29316.984498139995, "RNA_b2480": 33039.12257154008, "RNA_b2481": 43529.07553038635, "RNA_b2482": 142383.43565928008, "RNA_b2483": 66907.84498116512, "RNA_b2484": 101577.41315794007, "RNA_b2485": 45877.43381278185, "RNA_b2486": 111550.2227976675, "RNA_b2487": 117347.38782577336, "RNA_b2488": 38435.92828581047, "RNA_b2489": 53531.61173936858, "RNA_b2490": 29007.465964109306, "RNA_b2492": -516035.10958723375, "RNA_b2497": 90834.9932748088, "RNA_b2498": -41984.15286596098, "RNA_b2499": 15318.446293483701, "RNA_b2500": 30132.54723343299, "RNA_b2501": 53660.584864625635, "RNA_b2502": 48016.154129750525, "RNA_b2507": 110839.1046603464, "RNA_b2508": -31629.574047107366, "RNA_b2512": -46873.09963128312, "RNA_b2514": 33117.703076846745, "RNA_b2515": 27746.553292306417, "RNA_b2517": 32621.532087663403, "RNA_b2518": 12182.807705911911, "RNA_b2519": -144241.42681113325, "RNA_b2521": 59266.71384479228, "RNA_b2523": 89973.61925092405, "RNA_b2526": 3151.1208872972497, "RNA_b2527": 36231.44430411341, "RNA_b2528": 22621.060846501445, "RNA_b2529": 27041.614957659447, "RNA_b2530": -25060.06446212125, "RNA_b2532": 20890.17793599858, "RNA_b2533": 56557.643764801796, "RNA_b2536": 31878.94116399013, "RNA_b2538": 95681.22831692194, "RNA_b2539": 36468.21053330004, "RNA_b2540": 22594.7910080476, "RNA_b2541": 57145.23432434689, "RNA_b2542": 84446.70216708408, "RNA_b2551": 25086.43858904325, "RNA_b2552": 83505.53209451947, "RNA_b2557": 107753.37370370052, "RNA_b2558": 109265.3938854031, "RNA_b2559": -18794.70852580664, "RNA_b2563": 26618.563086956518, "RNA_b2564": 1351.2293273034384, "RNA_b2566": 63529.423931618134, "RNA_b2567": -25252.237509627656, "RNA_b2573": -75920.90174196073, "RNA_b2574": 43135.48219278018, "RNA_b2575": 20747.534798296958, "RNA_b2578": 16458.66680390625, "RNA_b2579": 26877.282643921957, "RNA_b2582": 9286.130469401518, "RNA_b2585": 38270.6202729225, "RNA_b2587": 36377.90496638833, "RNA_b2588": 8420.550233210683, "RNA_b2589": 202452.12441394274, "RNA_b2590": -189072.38062707428, "RNA_b2591": 107706.03332538891, "RNA_b2594": -2979.9328446541726, "RNA_b2595": 14966.026331845202, "RNA_b2599": 24415.35825783817, "RNA_b2600": 30917.456616849402, "RNA_b2601": 26708.16473679198, "RNA_b2606": -62335.40161825318, "RNA_b2607": 53726.08858096983, "RNA_b2608": 38432.440874013024, "RNA_b2609": 17498.609998985223, "RNA_b2610": 36012.52215833557, "RNA_b2614": 15168.868368637604, "RNA_b2615": 24862.40733216891, "RNA_b2617": 4756.861194729373, "RNA_b2652": 2141.339068370937, "RNA_b2661": 101798.45605327813, "RNA_b2662": 89911.59603653169, "RNA_b2663": 98723.9850418142, "RNA_b2675": -9201.837187216053, "RNA_b2676": 67406.29574872942, "RNA_b2677": 84310.13199722313, "RNA_b2678": 75138.99719764125, "RNA_b2679": 69643.3415244737, "RNA_b2682": 52069.01293913558, "RNA_b2683": 23699.841742356326, "RNA_b2687": 11137.72699164672, "RNA_b2688": 109200.10908520996, "RNA_b2690": -2034.4673344175224, "RNA_b2691": 5416.548150751096, "RNA_b2692": 5416.548150751096, "RNA_b2693": 5416.548150751096, "RNA_b2694": 5416.548150751096, "RNA_b2695": -11472.306687853588, "RNA_b2697": 70824.12424853774, "RNA_b2701": 76293.0219717053, "RNA_b2702": 39760.3308314815, "RNA_b2703": 67614.77118125517, "RNA_b2704": 26227.57220773703, "RNA_b2705": -110236.3127832767, "RNA_b2708": 22792.16776126491, "RNA_b2710": 101019.00948852581, "RNA_b2711": 79533.35087524285, "RNA_b2715": 102568.36510081106, "RNA_b2719": 54013.73730330845, "RNA_b2720": 38194.529283174525, "RNA_b2721": 120304.53792942947, "RNA_b2722": 65192.1046125038, "RNA_b2723": -207973.59667148165, "RNA_b2724": 43135.60983508443, "RNA_b2738": -14830.991537851902, "RNA_b2741": 27320.077922930395, "RNA_b2744": -21709.054951428356, "RNA_b2745": 29577.269005937444, "RNA_b2746": 33638.77398699278, "RNA_b2747": -21.736565603468428, "RNA_b2750": -88948.41149049897, "RNA_b2751": 100216.65958990743, "RNA_b2752": 63748.70836235321, "RNA_b2762": 51449.75608307197, "RNA_b2763": 120076.68508817155, "RNA_b2764": -57224.295679618386, "RNA_b2765": 10336.541896237166, "RNA_b2779": 35626.58583512993, "RNA_b2780": 41661.753974989995, "RNA_b2781": -5571.335885731614, "RNA_b2784": 156619.43575245835, "RNA_b2785": 34984.852753442065, "RNA_b2787": 93903.12961307254, "RNA_b2788": 94143.31045139456, "RNA_b2789": -75487.96819297284, "RNA_b2791": -11290.437727400214, "RNA_b2794": 22837.213268703752, "RNA_b2796": -31749.933083787986, "RNA_b2797": 96064.4341316904, "RNA_b2799": -2850.9303615464714, "RNA_b2800": 45411.56568646234, "RNA_b2801": 92891.45269081838, "RNA_b2802": -126750.01841234649, "RNA_b2803": 101687.68661430325, "RNA_b2806": 30961.937718160352, "RNA_b2810": 84735.41764034278, "RNA_b2811": 31072.525517661117, "RNA_b2813": 30920.52050849957, "RNA_b2814": 2103.992255975573, "RNA_b2815": 2103.992255975573, "RNA_b2816": 2103.992255975573, "RNA_b2817": 35408.84908050594, "RNA_b2818": 33992.965300405325, "RNA_b2827": -15080.153632987682, "RNA_b2828": 61888.740491729426, "RNA_b2835": 83919.92830885087, "RNA_b2836": 10734.966763207703, "RNA_b2838": 33325.625728619234, "RNA_b2841": 99612.55389386618, "RNA_b2864": 2087.572930423571, "RNA_b2866": 3144.0454383620213, "RNA_b2867": 61984.967016174196, "RNA_b2868": 33586.24133898997, "RNA_b2871": 84107.76621840663, "RNA_b2874": 26285.91997061207, "RNA_b2877": 16397.05341890994, "RNA_b2882": 98774.12347978396, "RNA_b2883": -82191.61407962706, "RNA_b2889": 15499.726212760459, "RNA_b2890": 41452.321806447486, "RNA_b2891": 32109.106019673985, "RNA_b2893": 19584.78877018405, "RNA_b2895": 13368.410999905218, "RNA_b2901": 100867.8833923478, "RNA_b2903": 79444.41651538234, "RNA_b2904": 27187.104919460086, "RNA_b2905": 4361.133319000087, "RNA_b2907": 82865.00880506588, "RNA_b2912": 4221.997830885502, "RNA_b2913": 32909.74570334252, "RNA_b2914": 16516.95557483734, "RNA_b2917": 150978.23474452054, "RNA_b2919": -173040.10503099367, "RNA_b2920": 103975.81121701148, "RNA_b2923": 16620.789543272724, "RNA_b2925": 22873.56685359616, "RNA_b2926": 30645.383358643274, "RNA_b2927": 22291.07924560826, "RNA_b2930": 67522.43039778377, "RNA_b2935": 53277.43079378506, "RNA_b2937": 64726.37666947358, "RNA_b2938": 138835.72202966746, "RNA_b2942": 27228.873655781557, "RNA_b2943": 38054.66881570518, "RNA_b2946": -19622.515644484694, "RNA_b2947": 66677.43087768235, "RNA_b2954": 41755.795299635, "RNA_b2957": 73535.80313501426, "RNA_b2960": 6726.219754254527, "RNA_b2963": 12260.962815580246, "RNA_b2964": 32672.922830549465, "RNA_b2965": 59167.5231285934, "RNA_b2967": 2137.0519185988383, "RNA_b2975": 118574.4808613403, "RNA_b2976": -24781.65279299092, "RNA_b4467": 85846.35982413955, "RNA_b4468": 73996.0098679947, "RNA_b2979": -73825.93351221745, "RNA_b2987": 40843.57459876228, "RNA_b2988": 130382.32242531425, "RNA_b2994": -160059.42350634446, "RNA_b2995": 83075.08041270776, "RNA_b2996": 69233.49506789522, "RNA_b2997": 78609.44881174341, "RNA_b3001": 73027.85819273132, "RNA_b3005": 29797.43111919965, "RNA_b3006": 51579.8730532175, "RNA_b3008": 26670.939951836186, "RNA_b3012": 21342.780147500016, "RNA_b3018": 20844.20369634959, "RNA_b3028": 40817.52020764391, "RNA_b3029": 22064.288062657884, "RNA_b3034": -141006.4067718533, "RNA_b3035": -42907.710212660626, "RNA_b3040": 21728.141718179944, "RNA_b3041": 7811.890412580452, "RNA_b3052": 40406.562915449635, "RNA_b3057": 21110.17961671777, "RNA_b3058": 10366.440653744674, "RNA_b3059": 17385.39470344872, "RNA_b3061": 64072.60342778349, "RNA_b3062": 42467.86347506672, "RNA_b3063": -25954.03015893462, "RNA_b3065": -2696.0513068074097, "RNA_b3067": 37411.30495086424, "RNA_b3069": 2139.8548480570767, "RNA_b3073": 96851.15935775405, "RNA_b3084": 32135.087992430905, "RNA_b3089": 87850.76812542992, "RNA_b3091": 104340.24828594016, "RNA_b3092": -27223.366090670308, "RNA_b3093": 99752.5799880223, "RNA_b4471": 95645.66788010152, "RNA_b3114": 161230.79454613687, "RNA_b3115": 22715.28434068642, "RNA_b3116": 13364.878179964038, "RNA_b3117": -113463.52586820614, "RNA_b3123": 10598.457703166156, "RNA_b3124": 80109.23476212048, "RNA_b3125": -112964.42031834435, "RNA_b3126": 54235.09604402062, "RNA_b3127": 94076.22044567503, "RNA_b3128": 110110.75941479049, "RNA_b3132": -25823.151553814052, "RNA_b3137": 60388.98686124228, "RNA_b3146": 24324.064121913016, "RNA_b3161": 33060.60347568225, "RNA_b3164": 52275.743055920335, "RNA_b3165": 1522.5472159571098, "RNA_b3166": 22667.058568725577, "RNA_b3167": 28153.229793352675, "RNA_b3168": 12132.433117935583, "RNA_b3169": 104113.43550524101, "RNA_b3171": 2070.1476702825707, "RNA_b3172": 34817.43038312543, "RNA_b3174": 2169.0233651504827, "RNA_b3175": 9389.027196825547, "RNA_b3176": 2362.279362018319, "RNA_b3177": 59556.82335128544, "RNA_b3179": -72790.4196142509, "RNA_b3181": 7683.141520328007, "RNA_b3182": 40471.71270668753, "RNA_b3185": -9336.088306522452, "RNA_b3186": 21791.26205439299, "RNA_b3187": 27455.927543401227, "RNA_b3189": 35505.433872842776, "RNA_b3196": 68893.73544303302, "RNA_b3197": -16931.069444068726, "RNA_b3198": -8352.362914289182, "RNA_b3199": 40364.02920000627, "RNA_b3200": 39096.17778029564, "RNA_b3201": -5238.143871181536, "RNA_b3202": 38334.93159428793, "RNA_b3212": 1651.5112175066406, "RNA_b3213": 99449.94856030012, "RNA_b3222": 61570.95990303124, "RNA_b3223": 48432.06807356459, "RNA_b3224": 105045.66350419796, "RNA_b3225": 62766.46563818827, "RNA_b3230": 27630.547005174667, "RNA_b3231": -8395.88162818203, "RNA_b3236": 24586.62893950829, "RNA_b3247": 41459.69546787572, "RNA_b3255": 33019.998243083865, "RNA_b3256": 4188.560379605443, "RNA_b3258": 102289.23304716602, "RNA_b3260": 9938.38429976749, "RNA_b3265": -99982.08650050666, "RNA_b3266": 218044.49553539645, "RNA_b3272": 8420.550233210683, "RNA_b3273": -3001.406012349123, "RNA_b3274": 8420.550233210683, "RNA_b3275": 202625.65270121433, "RNA_b3276": -192331.53103493684, "RNA_b3277": 5397.025522071595, "RNA_b3278": 107706.03332538891, "RNA_b3281": 57500.144302725705, "RNA_b3282": -52090.564927983825, "RNA_b3287": -27695.43158333873, "RNA_b3288": 66596.51335895936, "RNA_b3289": 36424.42054358149, "RNA_b3290": 38790.90252939293, "RNA_b3294": 26971.49461417068, "RNA_b3295": 69468.6007155615, "RNA_b3296": -78715.13029970368, "RNA_b3297": 27430.828724160932, "RNA_b3298": 25060.844010924156, "RNA_b3299": 8180.0053809202955, "RNA_b3300": 93690.98163608929, "RNA_b3301": -204724.29131231926, "RNA_b3302": 12628.299982251496, "RNA_b3303": 35318.058242763866, "RNA_b3304": 24886.370939109704, "RNA_b3305": 37450.18552036724, "RNA_b3306": 27527.145300006465, "RNA_b3307": 21466.25531762447, "RNA_b3308": 37945.23931598241, "RNA_b3309": 21995.753292145342, "RNA_b3310": 26071.46538033941, "RNA_b3311": 17850.37391183217, "RNA_b3312": 13396.81961207908, "RNA_b3313": 28730.875928632806, "RNA_b3314": 49193.93935867661, "RNA_b3315": 23371.84255626109, "RNA_b3316": 19566.57576321508, "RNA_b3317": 57699.92415629696, "RNA_b3318": 21146.862462517976, "RNA_b3319": 42481.11380960931, "RNA_b3320": -172344.40702447272, "RNA_b3321": 21964.223755269602, "RNA_b3339": 83219.68011740272, "RNA_b3340": 148322.83927642013, "RNA_b3341": -149782.87897614378, "RNA_b3342": 26367.739288617482, "RNA_b3343": 20305.349968837192, "RNA_b3344": 25351.07285043831, "RNA_b3345": -49972.75253339972, "RNA_b3350": 126728.38149270425, "RNA_b3359": 32597.845100123126, "RNA_b3360": 14953.221294259014, "RNA_b3365": 178719.95389451605, "RNA_b3366": 22932.268131051544, "RNA_b3367": 56855.226484735846, "RNA_b3368": 37269.73884502966, "RNA_b3370": 94622.25059793703, "RNA_b3371": -133460.95419332676, "RNA_b4474": 58215.42574884613, "RNA_b3374": 55172.62288270055, "RNA_b3380": -168094.4464076089, "RNA_b3384": 70452.41015775195, "RNA_b3385": 53231.502461522774, "RNA_b3386": 35119.95848864826, "RNA_b3389": -185061.8333837502, "RNA_b3390": 36489.265593750155, "RNA_b3396": 70187.81398011131, "RNA_b3397": 15815.298402669987, "RNA_b3403": 40099.4833205186, "RNA_b3406": 13476.863899944285, "RNA_b3409": 40772.31811576042, "RNA_b3412": 21642.27550449275, "RNA_b3415": 32360.460173865544, "RNA_b3416": 146001.01759132883, "RNA_b3417": -21574.154687371676, "RNA_b3425": 22886.63631209897, "RNA_b3426": 40761.84815447837, "RNA_b3428": 171734.11716947603, "RNA_b3429": 100831.43309059797, "RNA_b3430": -129938.93231667062, "RNA_b3431": -40813.37444897721, "RNA_b3432": 153779.86884272026, "RNA_b3433": 31096.673196650092, "RNA_b4476": 94272.19743118032, "RNA_b3437": -44157.30610946736, "RNA_b3447": 122150.83911377168, "RNA_b3449": -158537.5355375743, "RNA_b3450": 74969.17998437911, "RNA_b3451": 59656.91292070615, "RNA_b3452": 62883.802155841375, "RNA_b3453": 92270.10249128584, "RNA_b3454": 50006.93522969985, "RNA_b3455": 53977.64999845679, "RNA_b3456": 89996.96280291396, "RNA_b3457": 65247.76709129928, "RNA_b3458": 77796.02738621761, "RNA_b3460": 77236.96209124645, "RNA_b3461": 21172.09626459385, "RNA_b3464": -30288.643492722702, "RNA_b3465": 5896.226329328953, "RNA_b3469": 154353.23922163795, "RNA_b3470": 6935.177386921662, "RNA_b3475": 16633.2444763863, "RNA_b3476": -115622.89763870894, "RNA_b3477": 66797.2725070376, "RNA_b3478": 58897.90292585402, "RNA_b3479": 53795.076998793345, "RNA_b3480": 56817.246964297476, "RNA_b3493": 40859.80514198421, "RNA_b3496": 103621.13927671002, "RNA_b3500": 38203.58969933209, "RNA_b3502": 90966.11300994112, "RNA_b3503": 29874.92839925869, "RNA_b3517": 98541.28770449507, "RNA_b3519": 115951.88242595377, "RNA_b3526": 65208.370270911626, "RNA_b3528": 90515.31844318294, "RNA_b3540": 70617.28316088406, "RNA_b3541": 69102.33261822679, "RNA_b3542": 63715.95104099976, "RNA_b3543": 71874.01572362211, "RNA_b3544": -139874.37942443803, "RNA_b3545": 2159.3125215874074, "RNA_b3546": 118876.33415446104, "RNA_b3551": 163744.73440870925, "RNA_b3553": 68507.74736613661, "RNA_b3559": 16577.681654320408, "RNA_b3560": 64165.96264706296, "RNA_b3564": 101944.33829732593, "RNA_b3565": -28505.607364164433, "RNA_b3566": 69365.84758906919, "RNA_b3567": 108059.18000934241, "RNA_b3568": 83277.713125187, "RNA_b3571": 142632.85779273903, "RNA_b3572": 34092.110619784806, "RNA_b3575": 70257.59599254366, "RNA_b3577": 33449.902595701635, "RNA_b3578": 90162.45849779565, "RNA_b3579": 69315.09765743106, "RNA_b3580": 105344.46820054004, "RNA_b3581": 46548.4117024977, "RNA_b3583": -290528.33487385284, "RNA_b3588": 39557.93799884421, "RNA_b3590": 129481.0595989356, "RNA_b3591": -40110.27150580481, "RNA_b3599": 134563.1130349361, "RNA_b3600": 73179.03362426354, "RNA_b3603": -40519.59671690047, "RNA_b3605": 83559.55445975682, "RNA_b3607": 18177.11651157868, "RNA_b3608": 56865.75293653497, "RNA_b3609": -14845.50961847245, "RNA_b3610": 7122.441395771766, "RNA_b3612": -51805.61173807608, "RNA_b3616": 71985.10362511185, "RNA_b3617": -10964.072783045594, "RNA_b3619": -112373.11589921484, "RNA_b3620": 73578.09976206899, "RNA_b3621": 67171.43639195131, "RNA_b3622": 88406.50560462014, "RNA_b3623": 68216.19700905452, "RNA_b3624": -15290.135164690184, "RNA_b3625": 48851.586177581536, "RNA_b3626": 71081.34547959446, "RNA_b3627": 71344.05825555578, "RNA_b3628": 75575.7881337462, "RNA_b3629": 65059.27212675142, "RNA_b3630": 55815.14789003363, "RNA_b3631": -254636.0760618905, "RNA_b3632": 72479.36984450294, "RNA_b3633": 35042.46752460821, "RNA_b3634": 13204.871760948517, "RNA_b3636": -21255.25561704063, "RNA_b3637": 16679.360095905242, "RNA_b3639": 33317.0037543587, "RNA_b3640": -20062.973638165426, "RNA_b3642": -15852.599682019674, "RNA_b3643": 48089.211323176474, "RNA_b3648": 15921.986866816806, "RNA_b3649": -199575.53273775562, "RNA_b3650": 148174.506882381, "RNA_b3651": 48509.274945752346, "RNA_b3653": 33694.887821131495, "RNA_b3654": 39115.34667913399, "RNA_b3658": 2670.7009360294655, "RNA_b3665": 47661.33194961963, "RNA_b3666": 97942.63244318246, "RNA_b3670": 20434.125240448153, "RNA_b3671": 25355.88767670757, "RNA_b3679": 120811.57295687903, "RNA_b3691": 91044.24644975967, "RNA_b4478": 80516.54602194157, "RNA_b4477": 43402.87757719832, "RNA_b3693": 61830.06932886804, "RNA_b3703": -16115.022319112084, "RNA_b3704": 25392.265431000942, "RNA_b3705": 46574.002107024135, "RNA_b3706": 38540.47010418703, "RNA_b3708": -30315.275526807436, "RNA_b3709": 88052.52440282491, "RNA_b3714": 37452.52533931244, "RNA_b3722": 131989.84059143913, "RNA_b3725": 54398.77054122454, "RNA_b3726": 62665.084508921, "RNA_b3727": 67658.11549371482, "RNA_b3728": 72950.69463102095, "RNA_b3729": 128596.93078870857, "RNA_b3730": -47176.828658189, "RNA_b3731": 29454.207556090536, "RNA_b3732": 97170.29409592654, "RNA_b3733": 60598.74622876845, "RNA_b3734": -124205.26795505834, "RNA_b3735": 37471.68439740007, "RNA_b3736": 32955.87885137588, "RNA_b3737": -28835.543261962037, "RNA_b3738": 57488.138793905775, "RNA_b3739": 10251.266834659269, "RNA_b3740": 43816.982366588214, "RNA_b3741": 24517.31622038323, "RNA_b3744": 26926.563067228017, "RNA_b3747": 50321.57192304485, "RNA_b3748": 29486.9061067098, "RNA_b3749": 105563.559093145, "RNA_b3750": 67935.28693780446, "RNA_b3751": 62353.97028135998, "RNA_b3752": -182237.99952931676, "RNA_b3756": 107706.03332538891, "RNA_b3757": -189072.38062707428, "RNA_b3758": 202435.783299933, "RNA_b3759": 8420.550233210683, "RNA_b3760": 2158.598291567804, "RNA_b3761": 2136.3106174748755, "RNA_b3770": -127852.55091776537, "RNA_b3771": 130070.08830869826, "RNA_b3772": 108619.24047954826, "RNA_b3774": 39277.48443688345, "RNA_b3779": 104312.77091733563, "RNA_b3780": 35752.39231645038, "RNA_b3781": 6219.163424949469, "RNA_b3783": 24836.228063579034, "RNA_b3784": 77849.40313300256, "RNA_b3785": 73423.5694834251, "RNA_b3786": -464061.40215348575, "RNA_b3787": 88610.40647665429, "RNA_b3788": 74939.59860304832, "RNA_b3789": 61909.52963185828, "RNA_b3790": 47401.70947957769, "RNA_b3791": 79445.43586522214, "RNA_b3792": 87896.66809953847, "RNA_b4481": 75846.09807476922, "RNA_b3793": 95551.66365538117, "RNA_b3794": 51951.35312980333, "RNA_b3796": 5427.7562556894445, "RNA_b3797": -1348.4921373527272, "RNA_b3798": 2374.454785127301, "RNA_b3799": 2193.595128410681, "RNA_b3803": 82893.09322662208, "RNA_b3804": 52053.66502790106, "RNA_b3805": -104741.0880326642, "RNA_b3806": 179064.35088006203, "RNA_b3807": 9075.288251027674, "RNA_b3809": -85403.96177766105, "RNA_b3816": 16932.66442704138, "RNA_b3821": 18140.931685397616, "RNA_b3823": 43682.70072029039, "RNA_b3824": 17417.528558000868, "RNA_b3825": -5218.210759812195, "RNA_b3826": 56245.43371526492, "RNA_b3829": 56747.94761453508, "RNA_b3831": 19763.57528055842, "RNA_b3833": 53083.82025610035, "RNA_b3835": -11331.767544313483, "RNA_b3836": 18823.871521095374, "RNA_b3838": 36153.25411783088, "RNA_b3839": -45811.232538734024, "RNA_b3843": 42092.391144792215, "RNA_b3844": 17929.44196901866, "RNA_b3845": 73353.41070612738, "RNA_b3846": 19226.54273222284, "RNA_b3849": 102366.78647774775, "RNA_b3850": -130403.86598296695, "RNA_b3851": 107706.03332538891, "RNA_b3852": 5397.025522071595, "RNA_b3853": -192331.53103493684, "RNA_b3854": 202625.65270121433, "RNA_b3855": 8420.334237942234, "RNA_b3856": 36819.56292050157, "RNA_b3857": -6004.539035671158, "RNA_b3860": 15915.999955419153, "RNA_b3867": 34537.361465316746, "RNA_b3870": 10043.977787926828, "RNA_b3875": 19561.96803318715, "RNA_b3882": -65198.32402972754, "RNA_b3892": 44762.125996692244, "RNA_b3893": 63329.98482837117, "RNA_b3894": -17554.2893577336, "RNA_b3902": 18676.028215494487, "RNA_b3903": -41347.12658742084, "RNA_b3904": 103426.77938370658, "RNA_b3907": 72648.21661573896, "RNA_b3908": 43617.833460648064, "RNA_b3909": 69059.09098664876, "RNA_b3915": 25281.394250816906, "RNA_b3916": 25837.25414130569, "RNA_b3917": 27974.207055375562, "RNA_b3918": 53014.67119009607, "RNA_b3919": 21027.386771361176, "RNA_b3924": 20057.10817519916, "RNA_b3925": 70889.57214594232, "RNA_b3926": -47036.2204079193, "RNA_b3927": 59635.48142430054, "RNA_b3930": 65216.93948486952, "RNA_b3936": 1611.9766106136283, "RNA_b3939": 21663.10454070122, "RNA_b3940": 78025.23772889712, "RNA_b3941": 22213.269332809472, "RNA_b3942": 153100.74753613689, "RNA_b3945": 77416.91306263329, "RNA_b3946": -133713.1102512127, "RNA_b3951": 29527.61918544047, "RNA_b3952": 61610.41549415308, "RNA_b3956": 71347.25045651, "RNA_b3957": 30491.193888714035, "RNA_b3958": 61862.39850509298, "RNA_b3959": -59913.864664344, "RNA_b3960": 79386.89153972242, "RNA_b3962": 39109.82262203296, "RNA_b3965": 28662.029146036453, "RNA_b3966": 129476.93179415567, "RNA_b3967": -61100.16518963174, "RNA_b3968": 107706.03332538891, "RNA_b3969": -189072.38062707428, "RNA_b3970": 202333.32572660304, "RNA_b3971": 8420.550233210683, "RNA_b3972": -11157.127935379227, "RNA_b3974": 23397.916941230415, "RNA_b3976": -15434.634535295772, "RNA_b3977": 2077.9114504428585, "RNA_b3978": -25110.960800251964, "RNA_b3979": -3001.406012349123, "RNA_b3980": 83197.70572879114, "RNA_b3981": -22671.245424892124, "RNA_b3982": 38260.224627694966, "RNA_b3983": 30091.308018692034, "RNA_b3984": -3728.370289730691, "RNA_b3985": -368837.51048058213, "RNA_b3986": 10322.783068518585, "RNA_b3987": 282790.40766986605, "RNA_b3988": 296524.3279720644, "RNA_b3990": 79754.4298453177, "RNA_b3991": 54216.25089333115, "RNA_b4407": 14092.98453313058, "RNA_b3992": 53036.154638895445, "RNA_b3993": -180777.03260995296, "RNA_b3994": 133262.0648822539, "RNA_b3996": 54231.7895378017, "RNA_b3997": -32731.618263683507, "RNA_b4005": 6510.13221787392, "RNA_b4006": 70481.19258384246, "RNA_b4007": 107706.03332538891, "RNA_b4008": -189072.38062707428, "RNA_b4009": 202625.65270121433, "RNA_b4010": 8420.550233210683, "RNA_b4013": 24292.627348155635, "RNA_b4014": -94735.76284849955, "RNA_b4015": 91600.92417756781, "RNA_b4019": 103313.20226185423, "RNA_b4022": 24689.607375580126, "RNA_b4024": 25156.063692884432, "RNA_b4025": 45180.78058121682, "RNA_b4031": 103959.50424037315, "RNA_b4032": 62874.481261855086, "RNA_b4033": 108774.2743274852, "RNA_b4034": 83417.17165797531, "RNA_b4035": 78358.83901335522, "RNA_b4036": -62720.62867699873, "RNA_b4039": -25926.681914499462, "RNA_b4040": 61227.17899838812, "RNA_b4041": 62825.700579023556, "RNA_b4042": 9145.711357168153, "RNA_b4049": 26080.422189620618, "RNA_b4053": 25034.89452924394, "RNA_b4054": 30914.811308655408, "RNA_b4055": 50184.674085443985, "RNA_b4067": 44981.13786451644, "RNA_b4069": 34469.70430277701, "RNA_b4070": 100761.2407441534, "RNA_b4071": 39845.53316588353, "RNA_b4072": 47288.33186571297, "RNA_b4073": 67419.50217992408, "RNA_b4077": 36802.635331478145, "RNA_b4079": 150707.09395189013, "RNA_b4084": 65425.747829238186, "RNA_b4085": -129711.50278252363, "RNA_b4086": 69169.3309343102, "RNA_b4087": 107292.31896571758, "RNA_b4088": 65517.49680637957, "RNA_b4090": 7547.085610614554, "RNA_b4094": -110344.98134074504, "RNA_b4111": 38085.04518522343, "RNA_b4115": 37583.47319067659, "RNA_b4117": 60905.92611275701, "RNA_b4119": 95161.28549066524, "RNA_b4120": 100100.34865453241, "RNA_b4122": 43753.049279707804, "RNA_b4123": 94465.32271456615, "RNA_b4129": 39456.0626786665, "RNA_b4130": 102677.43201207045, "RNA_b4131": 60723.07999753104, "RNA_b4132": 30963.526655796988, "RNA_b4134": 2137.0519185988383, "RNA_b4136": 22282.989438171982, "RNA_b4138": 91931.83797366965, "RNA_b4139": 34394.11446419814, "RNA_b4142": 5525.463199404122, "RNA_b4143": 44527.94022330291, "RNA_b4151": 25360.336997960632, "RNA_b4152": 27807.644311147793, "RNA_b4153": 51655.91150760303, "RNA_b4154": -17754.34767830507, "RNA_b4160": -125040.42808124251, "RNA_b4161": 73944.09431423622, "RNA_b4162": 15403.039126204447, "RNA_b4163": 2047.0710905954793, "RNA_b4164": 2047.0710905954793, "RNA_b4165": 2047.0710905954793, "RNA_b4166": 31091.335946039424, "RNA_b4169": -51655.816512013786, "RNA_b4171": -153281.84343594266, "RNA_b4177": 35653.97361027088, "RNA_b4180": -136724.55097930666, "RNA_b4192": 74686.2901578986, "RNA_b4193": 98545.10502254711, "RNA_b4194": 21423.65726315839, "RNA_b4195": 32579.377531845697, "RNA_b4196": 45692.50372011618, "RNA_b4197": 59839.48735176926, "RNA_b4198": -139223.15373550187, "RNA_b4200": 27780.377933177027, "RNA_b4202": 16093.162380782747, "RNA_b4203": -32802.014763119325, "RNA_b4208": 36085.61681424089, "RNA_b4213": 136027.10247063893, "RNA_b4214": 20900.81224581113, "RNA_b4219": 44984.12992445714, "RNA_b4226": 13628.343343679322, "RNA_b4227": 66859.6118025924, "RNA_b4485": 105856.55074323711, "RNA_b4230": 72112.7660365727, "RNA_b4231": 70098.60079914797, "RNA_b4232": 28230.380876672258, "RNA_b4233": 96221.15266332087, "RNA_b4237": 32686.93789826078, "RNA_b4238": 26967.202974547447, "RNA_b4239": 116301.85379477852, "RNA_b4240": 100121.66505114002, "RNA_b4242": 64727.98242216254, "RNA_b4244": 32407.281807360476, "RNA_b4245": -18.484651468395953, "RNA_b4254": 26991.36792579861, "RNA_b4258": 75278.08184270644, "RNA_b4260": 106003.81942769652, "RNA_b4261": -14596.607393935945, "RNA_b4262": 76074.61436208933, "RNA_b4265": 93046.09890778935, "RNA_b4266": -116243.43144964859, "RNA_b4267": 61529.388231456396, "RNA_b4268": 39411.00464663876, "RNA_b4270": 2362.6463000944755, "RNA_b4287": 54003.792879043474, "RNA_b4288": 67607.32144509356, "RNA_b4289": 70558.54560244232, "RNA_b4290": 63552.585596053395, "RNA_b4291": -91162.53520039546, "RNA_b4293": -27240.51153488543, "RNA_b4301": -189107.10852814507, "RNA_b4311": 20243.352406643327, "RNA_b4321": 34867.66476364255, "RNA_b4322": 83267.43819872614, "RNA_b4323": 101037.12411900797, "RNA_b4356": 95970.75942411905, "RNA_b4358": 71578.54824344811, "RNA_b4367": 55495.23600537729, "RNA_b4368": 2374.454785127301, "RNA_b4369": 2374.454785127301, "RNA_b4370": 2374.454785127301, "RNA_b4371": 29069.9026207205, "RNA_b4374": -17191.836672793615, "RNA_b4375": 44908.28850848944, "RNA_b4381": 12507.040230969713, "RNA_b4382": 39100.76664564121, "RNA_b4383": 65226.66859713294, "RNA_b4384": -16526.130549914196, "RNA_b4386": 71557.89067978626, "RNA_b4388": 27345.215922488704, "RNA_b4390": 86370.03012454127, "RNA_b4392": 54695.67858617074, "RNA_b4394": 36014.51357168666, "RNA_b4395": 18274.886232157776, "generic_tRNA_AUC_ile__L_c": 0.5802131999669333, "generic_tRNA_AUU_ile__L_c": 0.5802131999669333, "generic_tRNA_GCA_ala__L_c": -21.629470198458858, "generic_tRNA_GCG_ala__L_c": -21.629470198458858, "generic_tRNA_GCU_ala__L_c": -21.629470198458858, "generic_tRNA_GAC_asp__L_c": 0.20470897798105298, "generic_tRNA_GAU_asp__L_c": 0.20470897798105298, "generic_tRNA_ACG_thr__L_c": 0.21066148202595586, "generic_tRNA_AGA_arg__L_c": 0.22125039033236654, "generic_tRNA_CAA_gln__L_c": 0.5740605242504986, "generic_tRNA_AUG_met__L_c": 0.5760497159216361, "generic_tRNA_CAG_gln__L_c": -0.52450343921336, "generic_tRNA_CUG_leu__L_c": 0.25476580006455685, "generic_tRNA_CUA_leu__L_c": 0.25476580006455685, "generic_tRNA_AAA_lys__L_c": 0.2100381217847134, "generic_tRNA_AAG_lys__L_c": 0.2100381217847134, "generic_tRNA_GUA_val__L_c": 0.21693264210353905, "generic_tRNA_GUG_val__L_c": 0.21693264210353905, "generic_tRNA_GUU_val__L_c": 0.21693264210353905, "generic_tRNA_UCC_ser__L_c": 0.26101728352021225, "generic_tRNA_UCU_ser__L_c": 0.26101728352021225, "generic_tRNA_UCA_ser__L_c": 0.23754210360987657, "generic_tRNA_UCG_ser__L_c": 0.2540012810649783, "generic_tRNA_UAC_tyr__L_c": 0.17733820493277097, "generic_tRNA_UAU_tyr__L_c": 0.17733820493277097, "generic_tRNA_GUC_val__L_c": 0.21693264210353905, "generic_tRNA_UUG_leu__L_c": 0.23756280932013418, "generic_tRNA_UUA_leu__L_c": 0.23756280932013418, "generic_tRNA_UGC_cys__L_c": 0.18662765812895274, "generic_tRNA_UGU_cys__L_c": 0.18662765812895274, "generic_tRNA_GGC_gly_c": 0.21331833699558722, "generic_tRNA_GGU_gly_c": 0.21331833699558722, "generic_tRNA_AAC_asn__L_c": 0.2046237046824154, "generic_tRNA_AAU_asn__L_c": 0.2046237046824154, "generic_tRNA_CCC_pro__L_c": 0.21934726499041254, "generic_tRNA_CCU_pro__L_c": 0.21967349032165065, "generic_tRNA_AGG_arg__L_c": 0.2194049483804288, "generic_tRNA_GCC_ala__L_c": 0.21589038311097308, "generic_tRNA_GAA_glu__L_c": -21.259691259592824, "generic_tRNA_AUA_ile__L_c": 0.20551258973692133, "generic_tRNA_CGU_arg__L_c": 0.582458420042659, "generic_tRNA_CGC_arg__L_c": 0.582458420042659, "generic_tRNA_CGA_arg__L_c": 0.582458420042659, "generic_tRNA_AGC_ser__L_c": -1.3020370992364472, "generic_tRNA_AGU_ser__L_c": -1.3020370992364472, "generic_tRNA_START_met__L_c": 0.21537392945987507, "generic_tRNA_GGG_gly_c": 0.22056256255806334, "generic_tRNA_UUC_phe__L_c": 0.19170330899105548, "generic_tRNA_UUU_phe__L_c": 0.19170330899105548, "generic_tRNA_CUC_leu__L_c": 0.23168536131174836, "generic_tRNA_CUU_leu__L_c": 0.23168536131174836, "generic_tRNA_ACC_thr__L_c": -0.3590330278473374, "generic_tRNA_ACU_thr__L_c": -0.3590330278473374, "generic_tRNA_CCG_pro__L_c": 0.21967349032165065, "generic_tRNA_UGA_cys__L_c": 0.2798952349235935, "generic_tRNA_UGG_trp__L_c": 0.2009743109156932, "generic_tRNA_CGG_arg__L_c": 0.5907108243049508, "generic_tRNA_CAC_his__L_c": -0.1889215804916727, "generic_tRNA_CAU_his__L_c": -0.1889215804916727, "generic_tRNA_CCA_pro__L_c": 0.21967349032165065, "generic_tRNA_ACA_thr__L_c": -1.7556975415011753, "generic_tRNA_GGA_gly_c": -2.8334469509240114, "protein_b0002": -0.0, "protein_b0003": -1702.3327009156978, "protein_b0004": -92.66931608452518, "protein_b0007": -889.5588104215659, "protein_b0008": -655.4779242817854, "protein_b0009": -271.3202876417705, "protein_b0014": 248.74609653894763, "protein_b0015": -1071.2529022044494, "protein_b0019": -436.115981553038, "protein_b0023": -296.2091245788847, "protein_b0025": -183.53883750881624, "protein_b0026": -2144.360259150942, "protein_b0027": -20.242180622412324, "protein_b0029": 206.82769300791517, "protein_b0030": -265.072104762315, "protein_b0031": -294.4397519387284, "protein_b0032": -205.43226030333977, "protein_b0033": -1542.2323151478831, "protein_b0036": -1486.9409542152316, "protein_b0037": 177.2250778345315, "protein_b0038": -1816.8796332941206, "protein_b0040": -410.47978572847467, "protein_b0047": -483.44903444361324, "protein_b0048": -193.50244171447866, "protein_b0049": 86.09671536904341, "protein_b0051": 194.59782880056366, "protein_b0052": 17.603244604987985, "protein_b0053": -1467.6725717178165, "protein_b0058": -1700.8666249460025, "protein_b0061": -3.585547092310186, "protein_b0062": -1504.874912638731, "protein_b0063": 147.24669049386205, "protein_b0066": 221.83797039532575, "protein_b0067": -329.50801161373465, "protein_b0068": 207.37992580514734, "protein_b0070": -1300.1070342718094, "protein_b0071": 23.10038263850135, "protein_b0072": -2041.7377044565817, "protein_b0073": 240.1796682581799, "protein_b0074": 448.99747901717546, "protein_b0077": -695.4693931639899, "protein_b0078": 186.42219886049688, "protein_b0082": -292.2942172167371, "protein_b0084": 360.9595413605868, "protein_b0085": -26.039605811719117, "protein_b0086": 120.2283626935367, "protein_b0087": -201.53468489832883, "protein_b0088": -7192.571781977508, "protein_b0090": -91.70920906195384, "protein_b0091": 265.22601353669853, "protein_b0092": -89.21647749800813, "protein_b0096": 125.96977187331333, "protein_b0098": -1654.2417659530117, "protein_b0099": -184.63858326233813, "protein_b0103": -574.6397707623568, "protein_b0104": -355.58339998519835, "protein_b0109": -67.86387300163298, "protein_b0110": -592.7278494962942, "protein_b0112": -1156.0509400277722, "protein_b0114": -2001.4530819506906, "protein_b0115": -906.6114071974966, "protein_b0116": -1008.5150888458961, "protein_b0118": -1206.1670725069616, "protein_b0120": 122.77058713006637, "protein_b0121": -794.5101894312867, "protein_b0123": -397.8832610680992, "protein_b0124": -750.0837338900983, "protein_b0125": -139.5150692193694, "protein_b0126": -151.29625199100198, "protein_b0131": -127.27153176622923, "protein_b0133": 264.41290891632747, "protein_b0134": -767.572699406462, "protein_b0142": -828.7660324683036, "protein_b0149": -162.74252015713606, "protein_b0150": 805.929733212723, "protein_b0151": 18.390839092160014, "protein_b0152": -124.99451612167381, "protein_b0153": -3500.5408396569287, "protein_b0154": -694.3163942431944, "protein_b0155": -481.52873832709935, "protein_b0156": 36.904314030701414, "protein_b0158": 151.94838065271094, "protein_b0159": -968.5435043614385, "protein_b0160": -629.4847944253906, "protein_b0166": -237.11398809980565, "protein_b0168": -1463.239404825937, "protein_b0169": -965.8369313845525, "protein_b0170": -502.5896305167548, "protein_b0171": -417.7903559935921, "protein_b0172": -143.226840068177, "protein_b0173": -395.20784772135704, "protein_b0174": -192.3153458469881, "protein_b0175": -853.7300777613979, "protein_b0177": 352.0058147350357, "protein_b0179": -69.15460493799114, "protein_b0180": -166.5720124691172, "protein_b0181": -715.8824947606047, "protein_b0182": -2818.524642893184, "protein_b0185": -645.6999353532959, "protein_b0186": -2.024776576037395, "protein_b0188": -399.23653244458234, "protein_b0194": -683.7252001977331, "protein_b0197": -921.5739219544802, "protein_b0198": -223.85026984587734, "protein_b0199": 430.80422592711534, "protein_b0200": -10.810213875061118, "protein_b0207": -150.9855776533325, "protein_b0212": -154.15910352387974, "protein_b0221": -1003.0303824297172, "protein_b0222": -231.9326074316925, "protein_b0237": -472.84458710658043, "protein_b0238": -170.8545511797821, "protein_b0241": 120.52637076651003, "protein_b0242": 423.65099974810306, "protein_b0243": -749.5186414573734, "protein_b0260": -549.3264097288211, "protein_b0261": -1152.6193195108772, "protein_b0273": -598.8286352621831, "protein_b0306": 92.55787821607692, "protein_b0307": 90.73634531689726, "protein_b0308": 27.210693178053404, "protein_b0311": 380.26657120473317, "protein_b0312": 219.26263917460764, "protein_b0314": -208.89863133819813, "protein_b0323": -742.3368786980258, "protein_b0331": -2621.14566514428, "protein_b0333": 138.79935334343432, "protein_b0334": -5.119641765057083, "protein_b0336": -205.9430408212616, "protein_b0337": 372.9400198704652, "protein_b0339": -615.9650650401895, "protein_b0340": 105.8646096849343, "protein_b0341": -280.9474261770213, "protein_b0343": -1263.2835406239294, "protein_b0344": -460.463168142276, "protein_b0347": 399.9910337760924, "protein_b0348": 128.50958056536953, "protein_b0349": 320.92487102298384, "protein_b0350": 140.17463198235382, "protein_b0351": -2832.9399067524682, "protein_b0352": 198.50678691973653, "protein_b0353": -1009.3697332831522, "protein_b0355": 112.3265897574865, "protein_b0356": -866.633490276882, "protein_b0365": -1512.7348350012303, "protein_b0366": 16.534735314817805, "protein_b0367": -296.5288557771723, "protein_b0368": 149.697551263437, "protein_b0369": -574.3998757936254, "protein_b0381": -207.8325512163486, "protein_b0383": 286.0760783729702, "protein_b0386": -451.89228379728195, "protein_b0388": -21.293066709758694, "protein_b0394": -256.6825617891045, "protein_b0401": -1718.8856232969374, "protein_b0403": 454.703748314674, "protein_b0404": -193.61385342292039, "protein_b0405": -520.6253723670494, "protein_b0406": -417.6362112664775, "protein_b0408": 196.08192643225217, "protein_b0409": -1602.3017553800132, "protein_b0411": -198.07289996182413, "protein_b0414": -1337.7488684859998, "protein_b0415": -184.22735962418508, "protein_b0416": -79.60477879589861, "protein_b0417": 57.1142333431058, "protein_b0418": -96.44424705963027, "protein_b0420": -1704.8261746725739, "protein_b0421": 361.04932190854134, "protein_b0423": -309.10422502404555, "protein_b0425": -402.8902772856134, "protein_b0428": -129.28705692942276, "protein_b0429": -101.6474173381225, "protein_b0430": -189.39008842960405, "protein_b0431": -3022.646237766461, "protein_b0432": -199.87715271957515, "protein_b0433": -997.2999239170861, "protein_b0436": -958.8158453700888, "protein_b0444": -265.4686534541647, "protein_b0446": -287.3306915191253, "protein_b0451": -1154.7929646559837, "protein_b0452": -244.79292145149853, "protein_b0459": -85.53972648971207, "protein_b0462": -37.800379527229, "protein_b0463": -1450.9338431914518, "protein_b0469": -261.0263102593277, "protein_b0474": -318.4661952480665, "protein_b0475": -441.25248578512975, "protein_b0477": -332.3134723360832, "protein_b0480": 341.38708913083855, "protein_b0484": -97.13126323948856, "protein_b0485": 264.44358017893865, "protein_b0494": -454.3630444067842, "protein_b0505": 115.17514677139907, "protein_b0507": -292.20880196924946, "protein_b0508": -56.56472760484078, "protein_b0509": -4014.2256576278114, "protein_b0511": -126.20028775144817, "protein_b0512": 152.76154539330764, "protein_b0514": -119.96613907162363, "protein_b0516": -1210.3071473344496, "protein_b0517": 233.2105937007313, "protein_b0521": -2081.728226463778, "protein_b0522": 80.5892572887328, "protein_b0523": -719.5767023258637, "protein_b0524": -623.2741590184008, "protein_b0526": -688.8764916847686, "protein_b0529": -262.9798810945756, "protein_b0572": -2296.0938921340085, "protein_b0573": 29.988102952869415, "protein_b0574": 87.64458355719287, "protein_b0575": -319.7091339456075, "protein_b0576": -441.7899180879019, "protein_b0578": 121.82866967739062, "protein_b0583": -1592.3280562529421, "protein_b0584": 1270.4287558000394, "protein_b0585": 111.7842391676865, "protein_b0586": -2905.017240005734, "protein_b0588": 43.03385726754836, "protein_b0589": -172.31633550961288, "protein_b0590": -1129.2042290498052, "protein_b0591": -942.2746739147542, "protein_b0592": 208.23884314096307, "protein_b0593": 227.0376214291591, "protein_b0594": -1770.6884073988383, "protein_b0595": 44.339660551034974, "protein_b0596": -0.0, "protein_b0604": -481.87271444526755, "protein_b0612": -565.95593511596, "protein_b0613": 130.29908288412662, "protein_b0615": -1818.3867394615197, "protein_b0616": 207.08250122555688, "protein_b0617": 171.73395215662157, "protein_b0621": -455.99513976730486, "protein_b0622": -84.83600845584449, "protein_b0627": -137.36516158362224, "protein_b0628": -359.8082770314059, "protein_b0630": -224.40275370653362, "protein_b0632": -160.56656685070155, "protein_b0635": 389.9319041739812, "protein_b0636": -2113.36991099693, "protein_b0638": 59.99445636824619, "protein_b0639": -2379.0020302518137, "protein_b0642": -233.83349760883425, "protein_b0650": 373.58279857112194, "protein_b0651": -2.8564855618066605, "protein_b0652": 27.56117853472167, "protein_b0653": -118.91189030261525, "protein_b0654": -82.32521913959933, "protein_b0655": 375.79704631699843, "protein_b0657": -1186.207232766022, "protein_b0661": -196.7606907931083, "protein_b0662": -118.72833072803694, "protein_b0674": -626.8991099504694, "protein_b0677": -623.0797759895047, "protein_b0678": -1087.5675470274373, "protein_b0679": -592.8414867383063, "protein_b0680": -616.7894936552236, "protein_b0684": -638.2428426548584, "protein_b0688": -922.9542046646975, "protein_b0692": -315.54205516188705, "protein_b0693": -1418.9076765814946, "protein_b0696": 84.41495225684056, "protein_b0697": -2003.7240723355242, "protein_b0698": -119.81658642877134, "protein_b4513": -60.148523394629294, "protein_b0709": -436.70896308564033, "protein_b0720": -648.9776380889276, "protein_b0721": -416.6185727462828, "protein_b0722": -176.3539030653347, "protein_b0723": -1036.6802885027123, "protein_b0724": 253.3511281867065, "protein_b0726": 681.3201590188133, "protein_b0727": 92.36259663387672, "protein_b0728": -2889.539300849835, "protein_b0729": -1.6186771376389393, "protein_b0731": -392.43623740053255, "protein_b0732": 518.4965377149631, "protein_b0733": -664.5443832628735, "protein_b0734": -375.2914635923748, "protein_b0736": -1323.1487429303716, "protein_b0750": -1029.3438524752041, "protein_b0751": -294.07863469516633, "protein_b0752": -470.14511805458324, "protein_b0754": -362.97082764605597, "protein_b0755": -594.5301406347181, "protein_b0756": 607.5636364280131, "protein_b0757": -1060.2082203368514, "protein_b0758": -13.293314152460958, "protein_b0759": 2.395642089381203, "protein_b0763": -115.67197275756956, "protein_b0764": -178.11454542346667, "protein_b0765": -902.7373827812646, "protein_b0766": 39.916465955358845, "protein_b0767": 31.79886887345785, "protein_b0774": -652.7064417726407, "protein_b0775": 183.66382636863233, "protein_b0776": 221.82275193954177, "protein_b0777": 58.254510034092824, "protein_b0778": -1694.3510324379931, "protein_b0781": -835.6154346833633, "protein_b0783": -55.29203358067869, "protein_b0784": -62.83076759540693, "protein_b0785": -103.86045002687284, "protein_b0789": -1350.5130564344802, "protein_b0805": 855.3807962003893, "protein_b0807": -145.3777026229087, "protein_b0809": -24.65701787331502, "protein_b0810": -263.7913485446899, "protein_b0811": 121.61000987693646, "protein_b0813": -436.5435831751603, "protein_b0822": -251.34153109162222, "protein_b0825": -453.88286168315756, "protein_b0826": -769.5888151303135, "protein_b0827": 329.2318903177909, "protein_b0828": -25.34899722671679, "protein_b0829": 163.88679009809724, "protein_b0830": -127.29602222384025, "protein_b0831": -166.65478464101247, "protein_b0832": -169.4430150007305, "protein_b0837": -55.730710045596666, "protein_b0839": -443.7955602539019, "protein_b0841": -492.31198050408943, "protein_b0842": -997.255007445384, "protein_b0849": -56.98073784507677, "protein_b0854": 115.22302384409647, "protein_b0855": 248.1718587440679, "protein_b0856": -330.5495766297873, "protein_b0857": -320.03526091796374, "protein_b0859": -727.1042856268932, "protein_b0860": -144.82135471651347, "protein_b0861": -245.94825444588423, "protein_b0862": -190.91708030129047, "protein_b0863": 201.9572183942798, "protein_b0864": 124.52954895828442, "protein_b0870": -970.8757966861805, "protein_b0871": -674.0556643496711, "protein_b0875": -617.085954828897, "protein_b0884": -54.36626461230476, "protein_b0886": 266.3812969984634, "protein_b0887": -96.63101993875839, "protein_b0888": -189.33151091438646, "protein_b0891": -455.47495139712925, "protein_b0893": -505.0131268938037, "protein_b0894": 582.4224069387628, "protein_b0895": 161.916542941478, "protein_b0896": -278.234576592077, "protein_b0902": -223.89259126403132, "protein_b0903": -919.4275249441527, "protein_b0904": -690.8907638701104, "protein_b0907": 43.73287639575373, "protein_b0908": -1013.4792088129637, "protein_b0910": -220.54439127278962, "protein_b0911": -906.1145728771245, "protein_b0914": -2469.8568268686404, "protein_b0915": 177.19152270647083, "protein_b0918": -515.2781385475948, "protein_b0928": -485.58179522172935, "protein_b0929": -94.46021387575627, "protein_b0930": -547.9885953072237, "protein_b0931": -270.5427155390661, "protein_b0932": 97.05411289486294, "protein_b0933": 34.599909050416954, "protein_b0934": -159.2761613088275, "protein_b0935": 202.33169381018865, "protein_b0936": 92.38663819622364, "protein_b0937": -1724.9690745918522, "protein_b0945": -146.25812098427744, "protein_b0948": -1393.9150436015893, "protein_b0954": -144.6348506989806, "protein_b0957": -315.51536633679956, "protein_b0963": -150.04121150651443, "protein_b0967": -183.46685047595628, "protein_b0968": 81.724761171556, "protein_b0969": -298.9278449992371, "protein_b0972": 332.7764575482409, "protein_b0973": 496.11427124510664, "protein_b0974": -2756.8021005345304, "protein_b0978": -2319.3742188677115, "protein_b0979": -268.130001842065, "protein_b0980": 359.0086536807058, "protein_b0996": 178.56827928567952, "protein_b0997": 535.8383901480124, "protein_b0998": -83.83319640487777, "protein_b1002": 299.3200791345965, "protein_b1006": -2684.6720010456997, "protein_b1007": 181.6962141774023, "protein_b1008": 158.20614129594185, "protein_b1009": 37.47550524501846, "protein_b1010": -22.136032367416146, "protein_b1011": 98.30530919194011, "protein_b1012": 216.732147162042, "protein_b1014": -1249.1917964315242, "protein_b1015": -613.5391467367782, "protein_b1033": 33.51668195707471, "protein_b1054": -546.6012076482011, "protein_b1059": 257.12223767204665, "protein_b1062": -442.11788167573565, "protein_b1064": -21.061424146920313, "protein_b1069": -1143.6947551133258, "protein_b1084": -1582.4208752273466, "protein_b1086": -351.0560184567012, "protein_b1089": -175.63202940640636, "protein_b1090": 56.99589649917344, "protein_b1091": -734.9473565910877, "protein_b1092": -838.3015949468222, "protein_b1093": -66.46578972243435, "protein_b1094": -579.3337680994224, "protein_b1095": -137.4443072762198, "protein_b1096": 183.9802891613909, "protein_b1098": -1748.0266403572389, "protein_b1101": -1201.660365848722, "protein_b1102": 1224.4753168975133, "protein_b1106": 120.96667739590042, "protein_b1107": -1644.7431130797952, "protein_b1109": 171.92223867659843, "protein_b1114": -1220.7572901391177, "protein_b1116": -1242.107919032681, "protein_b1117": 224.88085725728698, "protein_b1118": 154.5689211519948, "protein_b1119": -529.8384013583204, "protein_b1123": 0.23587438927338625, "protein_b1124": -171.04763820296722, "protein_b1125": -225.1466151588525, "protein_b1126": 239.26356809394238, "protein_b1131": -872.2515022575178, "protein_b1133": -201.24680758099413, "protein_b1134": -558.4744553937213, "protein_b1135": 315.42125882275104, "protein_b1136": -668.5790497418325, "protein_b1185": -269.56399213154333, "protein_b1186": -1250.377990935546, "protein_b1189": 193.65903470055764, "protein_b1190": -1063.504122614733, "protein_b1192": -251.9301130651638, "protein_b1193": -47.06824789727009, "protein_b1197": 563.5171837229133, "protein_b1198": 119.69530737032024, "protein_b1199": 184.78698807422134, "protein_b1200": -947.6668799636608, "protein_b1206": -1143.0636412785063, "protein_b1207": -32.8468471720591, "protein_b1208": -716.9890173830373, "protein_b1209": 428.28804964505827, "protein_b1210": 228.27066496950815, "protein_b1211": -1183.3839614711553, "protein_b1215": -482.94257555094754, "protein_b1216": -656.4597282424425, "protein_b1223": -1031.4897280333196, "protein_b1224": 928.5869864161199, "protein_b1225": 143.83108303579476, "protein_b1226": 29.688572218944614, "protein_b1227": -160.96088441289356, "protein_b1232": -264.8999177421177, "protein_b1236": -553.2200100799552, "protein_b1238": -121.2567306133918, "protein_b1241": -1785.6299860769752, "protein_b1243": -2245.775167965027, "protein_b1244": -280.2513229823724, "protein_b1245": -30.675108704036532, "protein_b1246": -114.51225924781191, "protein_b1247": 101.48188966564808, "protein_b1249": -972.731528507229, "protein_b1250": -510.3416163634639, "protein_b1252": -57.25650865365123, "protein_b1260": -114.75736558526079, "protein_b1261": 174.24074829833438, "protein_b1262": 265.22780122166034, "protein_b1263": -2766.5681640729686, "protein_b1264": 458.49017763253045, "protein_b1269": 35.570511001357325, "protein_b1270": -440.32533895837867, "protein_b1276": -530.8203500383023, "protein_b1277": -206.88032165674971, "protein_b1278": -727.417497610773, "protein_b1281": -429.4349577844615, "protein_b1286": -830.8157731989747, "protein_b1288": -372.0260576694544, "protein_b1291": -2171.262495768795, "protein_b1296": -199.52388337766453, "protein_b1297": -404.2727918021064, "protein_b1298": -31.28961079559405, "protein_b1300": -1572.6601885426946, "protein_b1301": 625.1758360014609, "protein_b1302": -35.603716961051, "protein_b1308": -109.51164753836434, "protein_b1319": -117.98219942039191, "protein_b1325": -624.1483372274515, "protein_b1326": -379.9268347285266, "protein_b1329": 170.05111837081736, "protein_b1344": -186.06291747116506, "protein_b1363": -853.5511871968203, "protein_b1377": 57.7285469029893, "protein_b1378": -1177.333321897424, "protein_b1380": -368.6829997869122, "protein_b1385": -505.6530203437782, "protein_b1386": 662.3014750904031, "protein_b1387": -122.35565168840085, "protein_b1388": 135.97039866250927, "protein_b1389": -11.784759474355065, "protein_b1390": 15.02198193790395, "protein_b1391": 38.89521994364592, "protein_b1392": 232.36446870520854, "protein_b1393": -0.0, "protein_b1394": -0.0, "protein_b1395": -4416.699511860547, "protein_b1397": 83.05011497836972, "protein_b1398": 436.8521047943988, "protein_b1415": -922.8617778936573, "protein_b1440": 265.29314377310186, "protein_b1441": 273.4625363208661, "protein_b1442": -458.3931542278206, "protein_b1443": -173.4575140292514, "protein_b1444": -268.2947804017664, "protein_b1453": -521.0252562228053, "protein_b1463": 96.49625788777095, "protein_b1465": -95.36894824109501, "protein_b1466": 71.40165056669431, "protein_b1467": 252.68917222395314, "protein_b1468": -1759.0705114572336, "protein_b1469": -118.03866427038957, "protein_b1473": -684.6214573198597, "protein_b1474": -1539.1021356741378, "protein_b1475": 99.32904299045786, "protein_b1476": -374.3559693914309, "protein_b1478": -273.7137296559186, "protein_b1479": -358.1802062357505, "protein_b1480": 24.27419988641217, "protein_b1483": 275.40850124648614, "protein_b1484": 271.1741249829549, "protein_b1485": -68.00090139991795, "protein_b1486": -115.99231537085353, "protein_b1487": -2102.606474742811, "protein_b1488": 99.29536785615122, "protein_b1489": 312.833172748622, "protein_b1492": -608.6645323677594, "protein_b1493": 284.0085023773789, "protein_b1519": 20.257011094631327, "protein_b1521": -867.1248073337057, "protein_b1524": 96.60948797081878, "protein_b1525": -566.482075466186, "protein_b1528": -563.6093323520232, "protein_b1533": -840.9095288595238, "protein_b1539": -122.85280334141204, "protein_b1584": 4.131244302305247, "protein_b1587": 757.8583265965829, "protein_b1588": 499.2298086202266, "protein_b1589": 87.44650207868665, "protein_b1590": -177.85327490943834, "protein_b1591": -325.6683145496098, "protein_b1592": -145.80826148976166, "protein_b1599": -168.57499916094446, "protein_b1600": -458.50699156959206, "protein_b1602": -362.6256521157048, "protein_b1603": -1692.569399686243, "protein_b1605": -509.7142154471152, "protein_b1606": -875.6794427305908, "protein_b1611": -695.7330558279222, "protein_b1612": -559.4465832049275, "protein_b1613": -435.85158083203254, "protein_b1621": -1296.565111991838, "protein_b1622": 76.93280792913247, "protein_b1623": -445.9267890813748, "protein_b1634": -554.5745769891482, "protein_b1636": -158.76647591760104, "protein_b1637": -787.7293611040575, "protein_b1638": -217.63608911719396, "protein_b1640": -201.33686527069926, "protein_b1646": 227.89244461967562, "protein_b1651": -178.58885600748278, "protein_b1652": -2325.727665731392, "protein_b1654": -230.7023228403533, "protein_b1656": -220.40258995756085, "protein_b1661": 306.6082343885474, "protein_b1662": -173.77874258195348, "protein_b1676": -421.83985011244204, "protein_b1677": -5.943311422016738, "protein_b1679": 35.427293328429705, "protein_b1680": 109.06392979312396, "protein_b1681": 359.53334572416253, "protein_b1682": -2169.7576606309185, "protein_b1683": 136.14310423944653, "protein_b1684": 64.53961235661112, "protein_b1692": -0.0, "protein_b1693": -1135.7937648046761, "protein_b1701": -2212.3366940683422, "protein_b1702": -490.7150002729097, "protein_b1704": -132.1747190591986, "protein_b1709": 154.21798746137705, "protein_b1710": 10.869662212838739, "protein_b1711": -399.1655643611178, "protein_b1713": -1511.8486239657411, "protein_b1714": 71.85154573547145, "protein_b1716": -106.49198136344113, "protein_b1717": -467.07189703207655, "protein_b1718": 66.75992137772164, "protein_b1719": -1104.2029399490482, "protein_b1723": -304.10087513857303, "protein_b1732": -542.4009701254445, "protein_b1734": -48.27550377010239, "protein_b1740": -215.4920240089867, "protein_b1744": -101.41392072434046, "protein_b1745": 452.8322330013425, "protein_b1746": 33.57074695151502, "protein_b1747": 198.01087034099945, "protein_b1748": -2708.110470084755, "protein_b1759": -96.7343154573547, "protein_b1761": -458.24805308567494, "protein_b1764": -1489.7456590441236, "protein_b1767": 386.3414319098995, "protein_b1768": -542.22625647062, "protein_b1773": -2949.6910028089433, "protein_b1778": 214.54781318894595, "protein_b1779": -348.8641461984447, "protein_b1781": -58.69515341122557, "protein_b1800": 114.35554290406067, "protein_b1801": -1221.9741684391545, "protein_b1804": -586.3443628764863, "protein_b1805": -505.9636531487521, "protein_b1812": -465.3110643985036, "protein_b1814": 244.84302414818453, "protein_b1817": -85.44838191259501, "protein_b1818": -1546.5880593270156, "protein_b1819": -83.7310367428751, "protein_b1822": -422.23682273146943, "protein_b1835": -510.87766486500266, "protein_b1849": -416.6165185541894, "protein_b1850": -616.2129385985112, "protein_b1851": -633.1997598241711, "protein_b1852": -439.5159662910002, "protein_b1854": -341.95702937716584, "protein_b1855": -581.6488963370806, "protein_b1857": -439.48356676300637, "protein_b1858": 435.9662728644482, "protein_b1859": -948.4165952459811, "protein_b1865": -923.6446284309692, "protein_b1866": -853.1234189669494, "protein_b1870": 156.14440805556436, "protein_b1871": -919.7912560744256, "protein_b1872": -1577.3866594742183, "protein_b1873": 170.8985243564748, "protein_b1876": -1036.9544143333944, "protein_b1896": 191.43090350310166, "protein_b1897": -149.43862923358824, "protein_b4460": -74.21874160721248, "protein_b1900": 330.5279136091988, "protein_b1901": 60.5129994163967, "protein_b1907": -888.0083357795946, "protein_b1912": -590.8734593636742, "protein_b1919": -98.83546498716937, "protein_b1922": -791.6147960539934, "protein_b1927": 299.7851033532513, "protein_b1981": -328.3811301195116, "protein_b1982": 349.1473680159945, "protein_b1991": -103.11032382469014, "protein_b1992": -222.76080441687057, "protein_b1993": -5.575505912221815, "protein_b2010": -235.12680809770544, "protein_b2019": -2658.6141318186387, "protein_b2020": 292.9418404543695, "protein_b2021": 125.2595039544914, "protein_b2022": 404.4714673171132, "protein_b2023": 129.34330347935142, "protein_b2024": -0.0, "protein_b2025": 161.6466004802071, "protein_b2026": 208.43722453453987, "protein_b2027": 237.6874894256212, "protein_b2028": 261.72110043474777, "protein_b2029": -632.9253126756323, "protein_b2032": -1385.635833340954, "protein_b2033": 230.56606538999606, "protein_b2034": 335.8337791891506, "protein_b2035": -1273.2253159687639, "protein_b2036": 22.885796175269995, "protein_b2037": -226.59490775994516, "protein_b2038": 114.65279479836714, "protein_b2039": 88.52221617176139, "protein_b2040": -288.17061662699854, "protein_b2041": 62.042907825273495, "protein_b2045": -1194.9322147462665, "protein_b2048": -0.0, "protein_b2049": 91.01483313467111, "protein_b2051": 109.51674747184614, "protein_b2052": 216.97798223053252, "protein_b2053": -19.189746052603137, "protein_b2065": 130.55340322303155, "protein_b2066": 106.32437390588827, "protein_b2091": -2076.4798389543803, "protein_b2092": -467.06672697545224, "protein_b2093": -35.308884224696826, "protein_b2094": 9.384522871694445, "protein_b2095": -137.92904996736166, "protein_b2096": -264.32537434169825, "protein_b2097": -280.0853586353445, "protein_b2103": -638.7029910095313, "protein_b2104": -104.31623820042991, "protein_b2114": -716.8788929462355, "protein_b2128": -330.2317447841095, "protein_b2129": 192.93340156592248, "protein_b2130": -352.20401689742516, "protein_b2131": 36.79837522670124, "protein_b2132": 581.1908306919955, "protein_b2133": -280.31966165307966, "protein_b2134": -345.08513744805435, "protein_b2140": -345.03359494106445, "protein_b2143": -508.78608835974995, "protein_b2146": -816.0771728322819, "protein_b2147": 63.15767028968152, "protein_b2148": -143.7085762874318, "protein_b2149": 487.2174999055998, "protein_b2150": 107.10442932189844, "protein_b2153": -759.0792920248822, "protein_b2154": 125.69894201724433, "protein_b2155": 1226.1826489571624, "protein_b2156": -513.2616903423732, "protein_b2162": -309.0353827319868, "protein_b2167": -1058.944664874192, "protein_b2168": 146.66910760810393, "protein_b2169": 122.65270330595169, "protein_b2170": -250.38866257237348, "protein_b2174": -57.18542204065644, "protein_b2183": -128.315759241859, "protein_b2185": -209.98886020148325, "protein_b2197": 51.308304884333424, "protein_b2198": -172.96867022817207, "protein_b2199": -308.1610820480464, "protein_b2200": -366.3435030409467, "protein_b2201": -2550.7890217577856, "protein_b2202": 97.57138839886296, "protein_b2203": 163.73361475573475, "protein_b2204": 178.18749805608812, "protein_b2205": 258.41034633796534, "protein_b2206": 191.44474237349755, "protein_b2207": 71.28904468168632, "protein_b2210": -389.80056392943817, "protein_b2215": 125.1963533857596, "protein_b2221": 260.30055297021704, "protein_b2222": 153.58019821450293, "protein_b2223": -2065.687799234538, "protein_b2224": -33.7569244174158, "protein_b2232": -273.0625321845728, "protein_b2234": -1007.1546658478593, "protein_b2235": 115.35591843032049, "protein_b2239": 114.57540589947106, "protein_b2240": -570.6158542899651, "protein_b2241": -1293.6632824921865, "protein_b2242": 378.7847885041904, "protein_b2243": 279.8400975737421, "protein_b2251": -157.5520084330268, "protein_b2253": 86.04612838794768, "protein_b2254": 86.73132071725595, "protein_b2255": 399.9488314596908, "protein_b2256": 174.7239587280158, "protein_b2257": -520.1492270468543, "protein_b4544": -126.32377737285745, "protein_b2258": -177.1702390358893, "protein_b2260": 110.60608846404638, "protein_b2261": 55.96040730933905, "protein_b2262": 154.3893639338273, "protein_b2263": 93.96728082949575, "protein_b2264": 148.4231157067264, "protein_b2265": -2877.54413420769, "protein_b2268": -298.457507919326, "protein_b2276": -350.3662749571944, "protein_b2277": -1932.8830854301484, "protein_b2278": -620.0385367749597, "protein_b2279": -32.50978494602369, "protein_b2280": -249.4197625272393, "protein_b2281": -47.769479877283274, "protein_b2282": -422.0299556437253, "protein_b2283": -4994.385417520131, "protein_b2284": -96.49686948201983, "protein_b2285": -94.97616373754809, "protein_b2286": 134.24644099661532, "protein_b2287": 178.9308631462771, "protein_b2288": -146.80747950717554, "protein_b2290": -437.1471500620133, "protein_b2291": -432.1881969961635, "protein_b2296": -586.4783210717967, "protein_b2297": -676.2264812246291, "protein_b2303": -482.8452886977147, "protein_b2306": 127.97434499771639, "protein_b2307": -223.4011657379775, "protein_b2308": -107.44595999036636, "protein_b2309": 170.53962943153752, "protein_b2310": 216.93571532390507, "protein_b2311": 172.4024032643828, "protein_b2312": -680.7828821039343, "protein_b2315": -886.6995378491231, "protein_b2316": -630.0770321872017, "protein_b2318": -6.930360675821702, "protein_b2320": -1540.4129147741678, "protein_b2323": -533.0741525121697, "protein_b2324": -653.0636879769685, "protein_b2328": 332.48670658644653, "protein_b2329": -1534.254945120017, "protein_b2341": -1442.6157633967198, "protein_b2342": -53.1275819894066, "protein_b2344": 390.31212011795094, "protein_b2366": 58.779860680669536, "protein_b2373": 132.87908447016116, "protein_b2374": -514.9547531532578, "protein_b2378": -564.2963526548231, "protein_b2379": -593.8502001566826, "protein_b2388": -566.5518576809123, "protein_b2392": -970.6055701307737, "protein_b2393": -842.7874410756281, "protein_b2400": -571.1805139143377, "protein_b2406": -461.61124326081585, "protein_b2407": -1066.8268285950521, "protein_b2411": -1239.880330748204, "protein_b2414": -434.24018091575147, "protein_b2415": -26.964830640577276, "protein_b2416": -1537.9973682191144, "protein_b2417": 44.467490582079044, "protein_b2418": -166.76162308544482, "protein_b2421": 45.3267306144672, "protein_b2422": -1944.087530808292, "protein_b2423": -170.00791610280814, "protein_b2424": -373.4401294042379, "protein_b2425": 357.47363051029396, "protein_b2428": -792.8871695445681, "protein_b2429": -20.956618858821624, "protein_b2435": -112.93744180039742, "protein_b2436": -288.4953520650089, "protein_b2440": 103.64532557603451, "protein_b2441": -1734.4919283417948, "protein_b2458": -1624.4611482366051, "protein_b2463": -1192.1817517975194, "protein_b2464": -354.9618928998346, "protein_b2465": -1154.6445329228927, "protein_b2467": 144.1750551915107, "protein_b2470": 460.10711811465825, "protein_b2472": -452.3715895030115, "protein_b2474": -1234.944318448413, "protein_b2476": -302.6239758209114, "protein_b2477": -60.103450963135415, "protein_b2478": -196.14146854214167, "protein_b2480": 199.93590839565908, "protein_b2481": 221.70796121796292, "protein_b2482": -695.1119532612452, "protein_b2483": -310.76204844063466, "protein_b2484": -267.4845961577989, "protein_b2485": -244.5517253241303, "protein_b2486": -367.44866846254723, "protein_b2487": 554.7558205653961, "protein_b2488": 80.77924710246326, "protein_b2489": 351.45609574353574, "protein_b2490": -106.88355525510568, "protein_b2492": -6244.375487570998, "protein_b2497": -419.511088838745, "protein_b2498": -986.8048305626031, "protein_b2499": -295.17032106842714, "protein_b2500": -0.0, "protein_b2501": -404.62435421621683, "protein_b2502": -485.7577272864979, "protein_b2507": -74.75725878561467, "protein_b2508": -1309.1453685444615, "protein_b2512": -806.0331935034867, "protein_b2514": -387.046143938678, "protein_b2515": -78.76188369565037, "protein_b2517": -162.572478768959, "protein_b2518": -276.6975820600668, "protein_b2519": -2973.780848966371, "protein_b2521": -62.971273637534914, "protein_b2523": 131.00250174831496, "protein_b2526": -941.0649434120534, "protein_b2527": 86.87745725070435, "protein_b2528": 114.08864201783025, "protein_b2529": -8.374583062649679, "protein_b2530": -1070.557395962415, "protein_b2532": -300.5850605074279, "protein_b2533": 101.43642711242619, "protein_b2536": -925.5361291225462, "protein_b2538": 516.1726558889319, "protein_b2539": 176.1351955229577, "protein_b2540": 60.59305740552943, "protein_b2541": 122.44894089208512, "protein_b2542": 252.69339475921663, "protein_b2551": -719.683253059218, "protein_b2552": 1.895727283799073, "protein_b2557": -1328.926410679882, "protein_b2558": 312.6271012591295, "protein_b2559": -624.1901297289886, "protein_b2563": -169.26719086315583, "protein_b2564": -577.9463796129776, "protein_b2566": 75.83608108201857, "protein_b2567": -540.2046127765531, "protein_b2573": -1139.7677121994773, "protein_b2574": -271.32628833880017, "protein_b2575": -396.58453287252433, "protein_b2578": -479.360798591148, "protein_b2579": 5.910916663016032, "protein_b2582": -160.26975411308587, "protein_b2585": -10.905453059927881, "protein_b2587": -907.9973338032443, "protein_b2594": -722.4042564435393, "protein_b2595": -203.38501619531502, "protein_b2599": -474.2233718699131, "protein_b2600": -562.3025715818321, "protein_b2601": -138.9467746689102, "protein_b2606": -824.6820768330458, "protein_b2607": 10.607845231927808, "protein_b2608": 198.21164023040342, "protein_b2609": -43.02826934574989, "protein_b2610": -449.8796215309811, "protein_b2614": -417.594321295166, "protein_b2615": -157.05587462571697, "protein_b2617": -53.484435812260465, "protein_b2661": 230.33569131221512, "protein_b2662": 28.83844328695961, "protein_b2663": -362.7496383200847, "protein_b2675": -1235.231378944742, "protein_b2676": 79.14490067546926, "protein_b2677": 317.2081361189248, "protein_b2678": 132.9254028449691, "protein_b2679": 238.48295248147699, "protein_b2682": -229.656733649605, "protein_b2683": -19.627003859925857, "protein_b2687": -236.912336434423, "protein_b2688": -18.203537331819728, "protein_b2690": -494.44370507259134, "protein_b2697": -814.1457605814294, "protein_b2701": 360.07628950257333, "protein_b2702": -61.30435735117411, "protein_b2703": 30.549709297050246, "protein_b2704": -1.3652726583717172, "protein_b2705": -1445.6331807144925, "protein_b2708": -355.6329660941065, "protein_b2710": 293.5875628334564, "protein_b2711": 561.6021521672119, "protein_b2715": -469.1962365010357, "protein_b2719": 142.17983120623666, "protein_b2720": 18.124358082473364, "protein_b2721": 501.295673522552, "protein_b2722": -142.62074568440565, "protein_b2723": -4156.001990045074, "protein_b2724": 197.79823741734725, "protein_b2738": -546.4566636399694, "protein_b2741": -265.8576479914793, "protein_b2744": -334.9295947728792, "protein_b2745": -466.26917067405765, "protein_b2746": -7.898498458140578, "protein_b2747": -356.1815669573011, "protein_b2750": -1159.9950769547463, "protein_b2751": 509.82625508477537, "protein_b2752": 10.066760931239937, "protein_b2762": 2.098936580735994, "protein_b2763": 159.20117622258502, "protein_b2764": -1765.2630641693356, "protein_b2765": -268.6407866470087, "protein_b2779": -929.877769599805, "protein_b2780": -538.1760541503265, "protein_b2781": -712.5451608684829, "protein_b2784": 437.569993390219, "protein_b2785": -313.64539828584515, "protein_b2787": 140.88401085207613, "protein_b2788": 230.29702925589638, "protein_b2789": -2102.8190237739113, "protein_b2791": -530.7762421134545, "protein_b2794": 91.36958005156113, "protein_b2796": -1985.4302778583847, "protein_b2797": 108.08518220059544, "protein_b2799": -1096.5717695261656, "protein_b2800": -148.0244832084621, "protein_b2801": -233.02304760794405, "protein_b2802": -2458.4772902277123, "protein_b2803": 171.02992475525568, "protein_b2806": -559.4049964611122, "protein_b2810": 82.90024223314323, "protein_b2811": -47.12121571899394, "protein_b2813": -49.32743445608349, "protein_b2817": -197.32090988596963, "protein_b2818": -240.72316432396383, "protein_b2827": -521.6525800502574, "protein_b2828": -76.23261604347493, "protein_b2835": -354.86094410408725, "protein_b2836": -1510.1184109078793, "protein_b2838": -206.65489486332075, "protein_b2841": -526.4922459511032, "protein_b2866": -1443.3529504734722, "protein_b2867": 193.84330182182674, "protein_b2868": -7.1450899514410935, "protein_b2871": 250.31050031218868, "protein_b2874": -360.71425491499105, "protein_b2877": -187.3554035152363, "protein_b2882": 74.11752700630467, "protein_b2883": -1610.9824865399805, "protein_b2889": -184.35025193169548, "protein_b2890": -701.747368701458, "protein_b2891": -117.20099136405511, "protein_b2893": -337.7038450487852, "protein_b2895": -246.01006333346524, "protein_b2901": 92.54439804519906, "protein_b2903": -1105.2253028688758, "protein_b2904": -112.9773135717591, "protein_b2905": -648.7943876843303, "protein_b2907": 20.61774058425874, "protein_b2912": -267.7778474433919, "protein_b2913": -528.27293694261, "protein_b2914": -285.69380327385153, "protein_b2917": 567.9858484281636, "protein_b2919": -2359.917865873901, "protein_b2920": 436.5072121763111, "protein_b2923": -527.6084851183955, "protein_b2925": -459.5322748917463, "protein_b2926": -741.2207878804999, "protein_b2927": -214.9630623529345, "protein_b2930": 147.08790843448594, "protein_b2935": -1375.6696307126565, "protein_b2937": 231.32426581026442, "protein_b2938": 296.78466316183085, "protein_b2942": -485.13181770998443, "protein_b2943": -996.0547624653277, "protein_b2946": -532.0884955682341, "protein_b2947": 124.97566727423107, "protein_b2954": 115.4445829179163, "protein_b2957": 485.1297126209547, "protein_b2960": -487.0726812776488, "protein_b2963": -88.76000944902722, "protein_b2964": -1044.194391228874, "protein_b2965": -875.3421502959508, "protein_b2975": -607.3556504569308, "protein_b2976": -1411.002821650133, "protein_b4467": 110.23340969791711, "protein_b4468": 255.18166762699556, "protein_b2979": -1697.1391626230416, "protein_b2987": -983.9125780915405, "protein_b2988": 282.7013099717552, "protein_b2994": -2718.6489412283604, "protein_b2995": -385.57676288353207, "protein_b2996": 370.2384674335192, "protein_b2997": 200.45954769166548, "protein_b3001": 311.43645953346794, "protein_b3005": -21.142294917768336, "protein_b3006": -16.523036611646944, "protein_b3008": -299.3194102864531, "protein_b3012": -147.0350172678699, "protein_b3018": -325.9834406061426, "protein_b3028": 135.31492619812875, "protein_b3029": -110.50622929792013, "protein_b3034": -2040.2613367803572, "protein_b3035": -707.0597557090766, "protein_b3040": -688.2387908042704, "protein_b3041": -394.3388305770261, "protein_b3052": -480.870384564106, "protein_b3057": -752.9268106109606, "protein_b3058": -311.87773544061014, "protein_b3059": -416.4672562372583, "protein_b3061": 288.2317679918377, "protein_b3062": -111.71499134620369, "protein_b3063": -1919.2191977310436, "protein_b3065": -273.76537761688206, "protein_b3067": -852.7617572956794, "protein_b3073": -121.03283590504651, "protein_b3084": -273.9138893094882, "protein_b3089": -4.967180488940141, "protein_b3091": 441.3043292188419, "protein_b3092": -1171.4378778692683, "protein_b3093": -760.8841795045093, "protein_b4471": 131.6995655948326, "protein_b3114": 423.9899193125105, "protein_b3115": -427.5558331586099, "protein_b3116": -1074.748786992219, "protein_b3117": -1735.8581560626137, "protein_b3124": 111.01762886050076, "protein_b3125": -2109.0787575197096, "protein_b3126": 85.73009590771271, "protein_b3127": -403.9802156956768, "protein_b3128": 185.56349528494246, "protein_b3132": -987.628694393304, "protein_b3137": 94.38786896787259, "protein_b3146": -454.0061325755551, "protein_b3161": -895.9971584962486, "protein_b3164": -1032.841389983334, "protein_b3165": -71.94056447189692, "protein_b3166": -299.9323467671387, "protein_b3167": 33.18422768407062, "protein_b3168": -1990.1190932888294, "protein_b3169": -80.50826583333144, "protein_b3172": -323.1429953755981, "protein_b3175": -204.60500797409716, "protein_b3176": -1014.5556210370404, "protein_b3177": -122.04624926089228, "protein_b3179": -1040.5557560872007, "protein_b3181": -308.45885915706236, "protein_b3182": 74.30556252011957, "protein_b3185": -246.3802037621955, "protein_b3186": 10.045811060240363, "protein_b3187": -438.5192766206418, "protein_b3189": -635.3178141882528, "protein_b3196": -126.23686794720061, "protein_b3197": -722.8532031148414, "protein_b3198": -375.63585537377674, "protein_b3199": 345.9527898956348, "protein_b3200": 404.13395954015493, "protein_b3201": -381.19676302426546, "protein_b3202": -58.71377042947422, "protein_b3212": -2152.9117902444914, "protein_b3213": 256.8487746149273, "protein_b3222": 56.50223627058114, "protein_b3223": -46.95545057011125, "protein_b3224": -284.5755047070863, "protein_b3225": 234.31151259168678, "protein_b3230": 127.38244877693249, "protein_b3231": -456.523134838336, "protein_b3236": -365.4375310457896, "protein_b3247": -561.7657483608318, "protein_b3255": -230.3044863036322, "protein_b3256": -1024.671528969062, "protein_b3258": -208.66630033404323, "protein_b3260": -663.3782358028092, "protein_b3265": -1411.3076412234252, "protein_b3266": 130.57673457810176, "protein_b3281": -95.10587013035074, "protein_b3282": -889.4355863348483, "protein_b3287": -668.5395844146886, "protein_b3288": 20.18576223258468, "protein_b3289": -315.0244599699011, "protein_b3290": -208.8722227611486, "protein_b3294": -6.354890429557973, "protein_b3295": 59.55592978695041, "protein_b3296": -1197.6543242171456, "protein_b3297": 108.71853507417411, "protein_b3298": 140.36921351666496, "protein_b3299": 77.73042888213196, "protein_b3300": -346.50357915774543, "protein_b3301": -2397.1911921195806, "protein_b3302": -17.05186713427635, "protein_b3303": 59.303037491643416, "protein_b3304": -108.02535775377959, "protein_b3305": 139.9842370844721, "protein_b3306": 1.3005691477642667, "protein_b3307": 38.18495752669579, "protein_b3308": -25.37020499626065, "protein_b3309": 97.24791601643078, "protein_b3310": 136.89880418006288, "protein_b3311": 54.31545146900389, "protein_b3312": 0.7347899800414687, "protein_b3313": -48.432383241042636, "protein_b3314": -68.16855703244556, "protein_b3315": 52.7909935738154, "protein_b3316": 19.171193855597856, "protein_b3317": 362.36970062297934, "protein_b3318": -85.71177173632442, "protein_b3319": -3.446344786733814, "protein_b3320": -2171.194272649805, "protein_b3321": 101.16347181168393, "protein_b3339": -64.70909526588169, "protein_b3340": -262.4520153994159, "protein_b3341": -2030.1847916842273, "protein_b3342": 194.68699180723692, "protein_b3343": 139.42791459495913, "protein_b3344": -53.866889672526064, "protein_b3345": -777.4602222228385, "protein_b3350": -426.0637781158779, "protein_b3359": -729.505106771334, "protein_b3360": -134.53299117767244, "protein_b3365": 405.49803788931854, "protein_b3366": 64.59518337394957, "protein_b3367": -324.10823758493655, "protein_b3368": -320.86542969556535, "protein_b3370": -309.6853429152444, "protein_b3371": -2241.27207678218, "protein_b4474": -199.89363845473954, "protein_b3374": 60.084886104796595, "protein_b3380": -2232.9347316690782, "protein_b3384": 124.53597477629611, "protein_b3385": 33.856665934294156, "protein_b3386": 6.194032651480324e-28, "protein_b3389": -2798.0299602999385, "protein_b3390": 109.2366612776398, "protein_b3396": -738.3084604007795, "protein_b3397": -264.41729769405407, "protein_b3403": -415.4580727574454, "protein_b3406": -172.97201536024264, "protein_b3409": -1331.4037098220392, "protein_b3412": -293.6552775285274, "protein_b3415": -1130.896027455204, "protein_b3416": 220.8623967516159, "protein_b3417": -1877.0798939673036, "protein_b3425": 25.454336975499025, "protein_b3426": -366.2507221035459, "protein_b3428": 494.09762659842386, "protein_b3429": 88.23807710987957, "protein_b3430": -2006.6162156428386, "protein_b3431": -1420.3593342807194, "protein_b3432": 386.18975696171935, "protein_b3433": -151.10314503598065, "protein_b4476": -729.8483064914597, "protein_b3437": -698.6476831506935, "protein_b3447": 502.0518741151255, "protein_b3449": -2262.5183410441405, "protein_b3450": 143.13986290210988, "protein_b3451": -323.2311714966251, "protein_b3452": -69.75919521677389, "protein_b3453": 223.9498205098114, "protein_b3454": 26.26137841000861, "protein_b3455": 268.50017480047126, "protein_b3456": -357.0214305406851, "protein_b3457": -276.87889255249115, "protein_b3458": 344.56955773097127, "protein_b3460": 12.854975951265804, "protein_b3461": -398.3133656821707, "protein_b3464": -2046.2155978862304, "protein_b3465": -297.2129197527502, "protein_b3469": -211.14639906093572, "protein_b3470": -38.293816052370715, "protein_b3475": -160.5444619126547, "protein_b3476": -2389.656853487617, "protein_b3477": -69.70164457411383, "protein_b3478": -3.251300575106874, "protein_b3479": 66.93317344291496, "protein_b3480": 367.7325340524992, "protein_b3493": -758.0424645685931, "protein_b3496": -470.7299048173748, "protein_b3500": -377.20941711816886, "protein_b3502": -319.8052681551935, "protein_b3503": 76.24496757218266, "protein_b3517": 266.16780734479926, "protein_b3519": 246.0915270800395, "protein_b3526": 96.09914609885168, "protein_b3528": -246.55304933926644, "protein_b3540": 456.3783842533491, "protein_b3541": 133.98563169472874, "protein_b3542": -108.2550271468753, "protein_b3543": -125.16150059282445, "protein_b3544": -2509.646127668284, "protein_b3546": 170.08901140695903, "protein_b3551": 244.04644544764625, "protein_b3553": 84.52994576907578, "protein_b3559": -1681.6525056377295, "protein_b3560": 115.97903338432447, "protein_b3564": -70.66362366743186, "protein_b3565": -1302.6223838062424, "protein_b3566": 324.5731037475199, "protein_b3567": 453.7430199361436, "protein_b3568": -110.2611713720794, "protein_b3571": 954.8605579017201, "protein_b3572": -631.4620174418505, "protein_b3575": 362.8834424180562, "protein_b3577": -108.31051977277421, "protein_b3578": -449.0583774114264, "protein_b3579": 207.31746025112747, "protein_b3580": 271.9699051491833, "protein_b3581": -20.661214237733017, "protein_b3583": -3472.5830113478014, "protein_b3588": -759.2675834708539, "protein_b3590": 225.62314984632346, "protein_b3591": -1343.2412396857337, "protein_b3599": -243.48215527853864, "protein_b3600": -2.186639983569548e-26, "protein_b3603": -2056.2103392825843, "protein_b3605": -106.87241055982636, "protein_b3607": -356.7339151331006, "protein_b3608": 2.379397178515788e-27, "protein_b3609": -493.48284936760837, "protein_b3610": -35.43334491835459, "protein_b3612": -1954.2113066613658, "protein_b3616": 100.23238054258485, "protein_b3617": -1026.556081764058, "protein_b3619": -1865.0396454648514, "protein_b3620": -120.74636660829294, "protein_b3621": -140.95762688743315, "protein_b3622": -332.3290063936183, "protein_b3623": -14.503134301801646, "protein_b3624": -471.36806310974697, "protein_b3625": 284.5351018236186, "protein_b3626": 95.11807057884039, "protein_b3627": -51.564108430693274, "protein_b3628": 15.279658651707178, "protein_b3629": 216.19348684702618, "protein_b3630": -4.8019990706022355, "protein_b3631": -3475.995423716261, "protein_b3632": 73.37526758873938, "protein_b3633": -492.6038913534931, "protein_b3634": -329.7414640262899, "protein_b3636": -361.2572874262294, "protein_b3637": 109.14094464433317, "protein_b3639": -148.49061730368857, "protein_b3640": -288.1830728761462, "protein_b3642": -751.9858238559375, "protein_b3643": 67.18086951446689, "protein_b3648": -181.55587269418243, "protein_b3649": -2266.8137321650306, "protein_b3650": 257.37565746455056, "protein_b3651": 50.29539494289321, "protein_b3653": -948.7650749751643, "protein_b3654": -601.576384800462, "protein_b3665": -346.8911945296759, "protein_b3666": -260.0369523736363, "protein_b3670": 176.69870155905198, "protein_b3671": -903.1385091470412, "protein_b3679": -245.06745592938333, "protein_b3691": -345.46127887873445, "protein_b4478": -177.77941936494443, "protein_b4477": -177.9588924345785, "protein_b3693": 177.50959208657488, "protein_b3703": -197.46531756657072, "protein_b3704": 111.71909473906005, "protein_b3705": -546.0001375768052, "protein_b3706": -285.90020371611763, "protein_b3708": -1476.3693564194734, "protein_b3709": -147.45922476468556, "protein_b3714": -778.5825046043192, "protein_b3722": -142.5981332163644, "protein_b3725": 152.2770358909067, "protein_b3726": -472.38492164145, "protein_b3727": -541.3510206351906, "protein_b3728": 108.653395435307, "protein_b3729": 40.45575872878603, "protein_b3730": -1106.5323934022226, "protein_b3731": -72.88147996241135, "protein_b3732": 206.99358071981345, "protein_b3733": 335.22054688279593, "protein_b3734": -2281.5038886705647, "protein_b3735": -117.81753993970469, "protein_b3736": -268.6643955957336, "protein_b3737": -687.8260322957007, "protein_b3738": -156.98178377914877, "protein_b3739": -376.3693937232495, "protein_b3740": 112.94494904323874, "protein_b3741": -821.8270226278607, "protein_b3744": -254.76670363992127, "protein_b3747": -1408.8529471661404, "protein_b3748": 74.81385833470108, "protein_b3749": 380.27563736138325, "protein_b3750": -147.17606615612047, "protein_b3751": 105.54215971653056, "protein_b3752": -2693.6474469638297, "protein_b3770": -2008.5744454159671, "protein_b3771": 695.0872863674897, "protein_b3772": -50.07177031911715, "protein_b3774": -889.8695046049754, "protein_b3779": 177.8742400066302, "protein_b3780": -292.7803907761568, "protein_b3781": -197.37307136491813, "protein_b3783": -565.1038992808118, "protein_b3784": -226.86358483237905, "protein_b3785": 139.08992917299946, "protein_b3786": -5634.306826992216, "protein_b3787": -71.74417660297355, "protein_b3788": 74.98287689262845, "protein_b3789": 124.79546415376578, "protein_b3790": -15.658385228481347, "protein_b3791": -49.85653013705665, "protein_b3792": -337.4665724741396, "protein_b4481": 127.47701003419158, "protein_b3793": -494.71086704205396, "protein_b3794": 134.02622356100747, "protein_b3803": 436.14926179846213, "protein_b3804": 37.698440001384675, "protein_b3805": -1542.5124078169563, "protein_b3806": 665.9737120937903, "protein_b3807": -51.468024656079606, "protein_b3809": -1309.9287462398927, "protein_b3816": -671.8180177780949, "protein_b3821": -232.22756371972403, "protein_b3823": -250.00464350564505, "protein_b3824": -456.45673087821666, "protein_b3825": -710.4840668551543, "protein_b3826": 163.19858257155602, "protein_b3829": -1030.2723294864684, "protein_b3831": -393.566164268596, "protein_b3833": 207.97413844556934, "protein_b3835": -1430.899940257256, "protein_b3836": 102.38763567768913, "protein_b3838": -79.53609724054667, "protein_b3839": -1336.6614606967862, "protein_b3843": -431.2822563600387, "protein_b3844": -386.0994468037178, "protein_b3845": -40.53209122788991, "protein_b3846": -1438.0572365939422, "protein_b3849": -157.23809779446643, "protein_b3850": -1727.5143337423738, "protein_b3856": 35.2290036463843, "protein_b3857": -494.75544008031176, "protein_b3860": -436.19645633363564, "protein_b3867": -261.9711258211193, "protein_b3870": -945.9250538003747, "protein_b3875": -98.10862189512224, "protein_b3882": -1060.1426967452242, "protein_b3892": -334.17532719731196, "protein_b3893": 88.67053557456741, "protein_b3894": -1911.3247883143863, "protein_b3902": -235.66652179668802, "protein_b3903": -1089.095396877844, "protein_b3904": 600.1881775416971, "protein_b3907": -234.6376835051835, "protein_b3908": -145.23178322616866, "protein_b3909": -350.6458898102331, "protein_b3915": -402.70188770345146, "protein_b3916": -346.990815995011, "protein_b3917": -385.0860524148699, "protein_b3918": 157.63617734879787, "protein_b3919": -839.0022670556643, "protein_b3924": -222.49258838380123, "protein_b3925": 107.97870985564502, "protein_b3926": -1491.8110475785134, "protein_b3927": -267.88024566893347, "protein_b3930": -97.51853625078273, "protein_b3936": -0.08213668137319637, "protein_b3939": -416.5297372820953, "protein_b3940": -2.9926961468871187e-27, "protein_b3941": -303.6341724277226, "protein_b3942": 428.86308949517456, "protein_b3945": -467.5055674651401, "protein_b3946": -2100.2309668438966, "protein_b3951": -839.8192874289977, "protein_b3952": 144.44647283208778, "protein_b3956": -1001.5926973636319, "protein_b3957": -412.4233537416819, "protein_b3958": -0.0, "protein_b3959": -1130.9404607929096, "protein_b3960": -1.5847577149518035e-29, "protein_b3962": -265.99249799273696, "protein_b3965": -507.84603820357216, "protein_b3966": 1246.8605183342022, "protein_b3967": -1595.841490133871, "protein_b3972": -743.7334531960678, "protein_b3974": -291.7388260010417, "protein_b3980": -65.30459549572264, "protein_b3981": -715.2498063263542, "protein_b3982": 65.78817728034494, "protein_b3983": -32.170670089917834, "protein_b3984": -586.847167150607, "protein_b3985": -4634.468143998027, "protein_b3986": -619.2523044596942, "protein_b3987": 849.5402026297052, "protein_b3988": 225.66812841988906, "protein_b3990": 343.80657343876265, "protein_b3991": -140.71277241996816, "protein_b4407": 54.42641594577808, "protein_b3992": 407.0762969846601, "protein_b3993": -2395.8876589511765, "protein_b3994": 199.25738992215128, "protein_b3996": -16.745385406300166, "protein_b3997": -1088.3608316571176, "protein_b4005": -1103.536870115308, "protein_b4006": -0.0, "protein_b4013": -251.5785896493653, "protein_b4014": -2204.3221830781044, "protein_b4015": -60.51973062185189, "protein_b4019": -1592.8603493992127, "protein_b4022": -15.647118798274, "protein_b4024": -774.0725811972798, "protein_b4025": -664.8373310269554, "protein_b4031": -264.55608183696586, "protein_b4032": -347.2545359790578, "protein_b4033": 146.04590601386167, "protein_b4034": -211.77047894414537, "protein_b4035": 257.1592552885639, "protein_b4036": -1216.330306692148, "protein_b4039": -576.854478817035, "protein_b4040": -430.09734985386035, "protein_b4041": -792.165015004511, "protein_b4042": -336.4777544553513, "protein_b4049": -346.546805368607, "protein_b4053": -456.8849524931549, "protein_b4054": -569.1128147578293, "protein_b4055": 207.25019682851223, "protein_b4067": -1248.9552317399707, "protein_b4069": -708.7042600078415, "protein_b4070": -48.57456458823679, "protein_b4071": 340.8702555442117, "protein_b4072": 266.58479343114834, "protein_b4073": -325.7487999617553, "protein_b4077": -841.5166653003336, "protein_b4079": 155.576288579207, "protein_b4084": 101.60373882721245, "protein_b4085": -2076.3717410375957, "protein_b4086": -71.02187840930586, "protein_b4087": 371.76829400924953, "protein_b4088": 115.3922747679377, "protein_b4090": -268.2539761356013, "protein_b4094": -1288.426687626944, "protein_b4111": -983.2372878378609, "protein_b4115": -707.4725438977277, "protein_b4117": -492.2610735597621, "protein_b4119": 39.74010998234998, "protein_b4120": -259.99098713843154, "protein_b4122": -525.8430720412712, "protein_b4123": -425.4121977508149, "protein_b4129": -719.2234914540896, "protein_b4130": -401.0280499770522, "protein_b4131": -1116.4248186753298, "protein_b4132": -1070.747104416062, "protein_b4136": -1012.711053755478, "protein_b4138": -357.2652389329634, "protein_b4139": -613.9802523068875, "protein_b4142": -138.9419217180896, "protein_b4143": -1105.4808298189503, "protein_b4151": -170.09859399681417, "protein_b4152": -275.0300238354461, "protein_b4153": 3.696660747159622, "protein_b4154": -1302.7640900230847, "protein_b4160": -1938.489636175974, "protein_b4161": 532.8222569495719, "protein_b4162": -246.9460138333746, "protein_b4166": -546.647255012921, "protein_b4169": -845.7078885950463, "protein_b4171": -2415.766782203525, "protein_b4177": -303.12163666311847, "protein_b4180": -1913.1041384889286, "protein_b4192": 143.25519513133514, "protein_b4193": -570.7840555749981, "protein_b4194": 89.31619573643255, "protein_b4195": -52.14837757914448, "protein_b4196": -45.93608787120929, "protein_b4197": -149.7951102965518, "protein_b4198": -1958.8926819091143, "protein_b4200": -96.57687662702507, "protein_b4202": 26.517201001943516, "protein_b4203": -909.9080777331798, "protein_b4208": -1296.042109751309, "protein_b4213": 570.384827089062, "protein_b4214": -293.8197798082729, "protein_b4219": 209.40162201729743, "protein_b4226": -334.7728696692243, "protein_b4227": 62.528497355228176, "protein_b4485": 304.6123754017642, "protein_b4230": 8.81515594173234, "protein_b4231": 15.42011580380622, "protein_b4232": -335.11184880877363, "protein_b4233": -32.66090558623164, "protein_b4237": 346.8405470775526, "protein_b4238": -836.9557111655313, "protein_b4239": 404.34546869832184, "protein_b4240": -48.741692766419696, "protein_b4242": -1527.315975811752, "protein_b4244": 259.0910506622661, "protein_b4245": -426.68805356973917, "protein_b4254": -588.3237921776338, "protein_b4258": -1322.6206275952634, "protein_b4260": 230.41213942325194, "protein_b4261": -1003.1608411398897, "protein_b4262": 97.87962028864658, "protein_b4265": -420.60073696030724, "protein_b4266": -1784.7896002061232, "protein_b4267": 2.243366378074605e-25, "protein_b4268": 172.50111001539523, "protein_b4287": 405.12998582690216, "protein_b4288": -128.28410147972903, "protein_b4289": -176.6582890313974, "protein_b4290": -3.225380876885995, "protein_b4291": -1341.1145519566905, "protein_b4293": -617.6413923731787, "protein_b4301": -2490.2426846504163, "protein_b4311": 0.6815168909495603, "protein_b4321": -1165.632415973227, "protein_b4322": -159.49674723452284, "protein_b4323": 1.5138111919683731e-25, "protein_b4356": -175.72381304945733, "protein_b4358": -14.750970800692885, "protein_b4367": 2.020285593060943, "protein_b4371": -61.793507927614684, "protein_b4374": -525.6939435906406, "protein_b4375": -431.0691895206581, "protein_b4381": -616.7356378594123, "protein_b4382": -622.6192046973198, "protein_b4383": -53.07554356132863, "protein_b4384": -735.2353528460577, "protein_b4386": 187.05705779468622, "protein_b4388": -334.8048172840953, "protein_b4390": 88.54845632898184, "protein_b4392": -639.8818110890062, "protein_b4394": -65.12322154163498, "protein_b4395": -26.874306799109906, "YmfC_mono": 315.42125882275104, "CARNRACE-MONOMER": -1486.9409542152316, "CPLX0-1601": 784.645680553903, "NANE-MONOMER": -46.95545057011125, "NARU-MONOMER": -119.7480755495265, "YDGEF-CPLX": -630.951542688731, "PHOSMANMUT-MONOMER": -0.0, "CPLX0-3929": -1422.531864376426, "CPLX0-7652": -4356.381587511376, "ANSB-CPLX": 1534.230362609102, "EG11983-MONOMER": 335.8337791891506, "NARW-MONOMER": 71.40165056669431, "EG11009-MONOMER": -869.0322222214269, "DIHYDROOROTOX-MONOMER": -146.25812098427744, "NAPD-MONOMER": 71.28904468168632, "YGFO-MONOMER": 72.41071359114423, "ALTRO-OXIDOREDUCT-MONOMER": -867.1248073337057, "EG10739-MONOMER": -710.4840668551543, "DCUA-MONOMER": -358.9934847259299, "KUP-MONOMER": -1410.4584438862178, "PHOSNACMURPENTATRANS-MONOMER": -203.31034170886622, "RplY_mono": -209.98886020148325, "CPLX0-1262": -2891.412812459366, "YJGT-MONOMER": -422.325085957309, "CPLX0-1541": -1937.087008722877, "DCUB-MONOMER": -427.1320004858578, "G6406-MONOMER": -1471.0569827938612, "G7533-MONOMER": -205.625659209007, "CPLX0-7794": -4240.570786980897, "G6580-MONOMER": -558.4744553937213, "PABASYN-COMPI-MONOMER": -465.3110643985036, "KDPGALDOL-4OH2OXOGLUTARALDOL-CPLX": -1848.6388157955337, "G495-MONOMER": 92.54439804519906, "RlmG_mono": -273.9138893094882, "CPLX0-7458": -1331.724085298129, "YDEA-MONOMER": -565.3616083867722, "EG11486-MONOMER": -339.2058591890061, "FADA-CPLX": -81.06418245577981, "G6718-MONOMER": 83.05011497836972, "RpmB_mono": 109.14094464433317, "EG10202-MONOMER": -64.91829431625953, "G6275-MONOMER": 115.17514677139907, "ABC-3-CPLX": 62.433784044605886, "EG11956-MONOMER": 101.60373882721245, "B0511-MONOMER": -127.89541077871442, "TNAB-MONOMER": -149.19916094554623, "EG10950-MONOMER": -828.1404854275064, "RsmI_mono": -454.0061325755551, "CPLX0-241": -402.2544243090599, "2-OCTAPRENYLPHENOL-HYDROX-MONOMER": -1432.5547963928866, "RpsP_mono": -43.02826934574989, "G7419-MONOMER": -546.4566636399694, "ARAE-MONOMER": -528.1951625702989, "PHOSGLUCOSAMINEMUT-MONOMER": -1014.5556210370404, "EG10381-MONOMER": -1420.3593342807194, "CPLX0-7659": -2675.4977369719995, "AICARTRANSIMPCYCLO-CPLX": -0.0, "EG11910-MONOMER_dimer": -1679.6385748579953, "FRUCBISALD-CLASSI": -2800.853586353445, "TYRP-MONOMER": -889.7560655523847, "CPLX-167": -4291.819761763879, "ERYTH4PDEHYDROG-CPLX": -0.33139756402209136, "MTR-MONOMER": -897.7377441431034, "ABC-70-CPLX": -4916.3857095990015, "OCTAPRENYL-METHOXYPHENOL-OH-MONOMER": 20.61774058425874, "CPLX0-3181": -474.2279761996113, "YJDL-MONOMER": -402.7225235383243, "DusA_mono": -346.546805368607, "RpsF_mono": -96.57687662702507, "CPLX0-7688": 921.3427652488605, "EG11829-MONOMER_EG11828-MONOMER": -459.5264364339275, "EG11288-MONOMER": -256.6825617891045, "GKI-MONOMER": 111.01762886050076, "CPLX0-7654": -1078.828841172026, "ARGSUCCTRAN-MONOMER": 198.01087034099945, "EXUT-MONOMER": -762.5870961237051, "ABC-51-CPLX": 64.81073417305858, "EG10780-MONOMER": -139.86653456348682, "TRANSALDOLB-CPLX": -1310.9558485635707, "GLYCOGENSYN-MONOMER": 88.23807710987957, "ACNEULY-CPLX": 937.2460503667471, "CPLX0-3861": -1599.1491076379164, "G7732-MONOMER": -2232.9347316690782, "RpoH_mono": -398.3133656821707, "GPT-CPLX": -683.4182047191284, "BRNQ-MONOMER": -1720.609972293939, "G7322-MONOMER_G6561-MONOMER": -4343.896105076509, "GLUTAMIDOTRANS-CPLX": 290.98990395955855, "ABC-7-CPLX": -4176.4528918971655, "PNUC-MONOMER": -295.9328768909924, "TREHALAPERI-MONOMER": 398.60842248066143, "EG11911-MONOMER": 144.44647283208778, "PrfB_mono": -117.20099136405511, "UDPMANNACADEHYDROG-MONOMER": -71.74417660297355, "ANTHRANSYNCOMPII-MONOMER": -2766.5681640729686, "CPLX0-7614": -5317.228263637277, "B2789-MONOMER": -2104.5362286449777, "EG11353-MONOMER": 95.11807057884039, "KEFB-MONOMER": -427.68291362183186, "YHHO-MONOMER": -212.68045452165967, "G6862-MONOMER": -875.6794427305908, "CPLX0-1941": 894.6865753933054, "GALACTONATE-DEHYDRATASE-MONOMER": -177.77941936494443, "XAPB-MONOMER": -463.34923104369415, "PGLUCONDEHYDRAT-MONOMER": -633.1997598241711, "G6712-MONOMER": 38.89521994364592, "CPLX0-235": 169.05989153815156, "ADENODEAMIN-MONOMER": -445.9267890813748, "PROPKIN-MONOMER": -427.5558331586099, "GARTRANSFORMYL2-MONOMER": -416.6165185541894, "NusA_mono": -80.50826583333144, "NusB_mono": -79.60477879589861, "EG11437-MONOMER": 56.99589649917344, "EG12455-MONOMER": -356.6125706728421, "CADB-MONOMER": -1072.4682060830933, "CPLX0-7534": -654.5915930790013, "EG12221-MONOMER": -160.5444619126547, "InfA_mono": -54.36626461230476, "EG11082-MONOMER": -265.072104762315, "TRKA-MONOMER_SAPD-MONOMER_TRKG-MONOMER": -3236.6620956167494, "FADB-CPLX": -2876.1144731878844, "MELB-MONOMER": -261.6932542916331, "CPLX-63": -1625.0831010618551, "RluC_mono": -351.0560184567012, "EG11425-MONOMER": 284.5351018236186, "DIHYDRODIPICSYN-CPLX": -784.5658741685667, "EG10280-MONOMER": 242.0577275496464, "EIISGA": -4210.774785833823, "HCAT-MONOMER": -927.2994460791951, "PHOSACETYLTRANS-CPLX": -4057.3588873477747, "RsmD_mono": -297.2129197527502, "G6714-MONOMER": -0.0, "RpsI_mono": 127.38244877693249, "EG11158-MONOMER": -267.7778474433919, "3-OXOACYL-ACP-SYNTHII-CPLX": -274.8886145524396, "EG11511-MONOMER": -271.3202876417705, "TREHALACYTO-MONOMER": 246.0915270800395, "Era_dim": 151.67216216403713, "TRE6PHYDRO-MONOMER": 404.34546869832184, "GSP-CPLX": 565.4026199435104, "TrmH_dim": 100.59078988578642, "EG10119-MONOMER": 58.254510034092824, "RrmJ_mono": -1040.5557560872007, "ORNCARBAMTRANSFERF-CPLX": -1796.485905786549, "DusC_mono": -345.03359494106445, "GLU6PDEHYDROG-MONOMER": -439.5159662910002, "G6176-MONOMER_G6177-MONOMER_G6178-MONOMER": 210.50491671102756, "N-ACETYLGLUTPREDUCT-MONOMER": -0.0, "DALADEHYDROGA-MONOMER": 193.65903470055764, "PDXK-CPLX": -667.0464923417793, "DHHB-METHYLTRANSFER-CPLX": -546.1250643691455, "CORA-MONOMER": -674.106370393706, "PUTA-CPLX": -2498.3835928630483, "FORMYLTHFDEFORMYL-CPLX": -1589.3995064527062, "EG11665-MONOMER": -754.7589709629866, "EG11423-MONOMER": -14.503134301801646, "RIB5PISOMB-CPLX": -536.5079522712026, "G6260-MONOMER": -98.59907316881208, "EG12713-MONOMER": -686.4406283520033, "CPLX0-321": -4623.571036903821, "PHENDEHYD-CPLX": -1011.3060406875564, "CPLX0-3932": -1979.8230361912435, "CYNX-MONOMER": -282.7074958036997, "KDOTRANS-MONOMER": -492.6038913534931, "CHD-MONOMER": 380.26657120473317, "AROP-MONOMER": -1157.7635986368796, "G6661-MONOMER": -624.1483372274515, "TRKA-MONOMER_SAPD-MONOMER_TRKH-MONOMER": -2539.0685888176704, "YJCG-MONOMER": -1250.608139477619, "DEOXYRIBOSE-P-ALD-MONOMER": -616.7356378594123, "MGTA-MONOMER": -1528.7422199174516, "GLYCEROL-3-P-ACYLTRANSFER-MONOMER": -792.165015004511, "TrmD_dim": 21.215690463855616, "RELA-MONOMER": 437.569993390219, "UXAC-MONOMER": -1171.4378778692683, "CPLX0-7685": -558.0602768774776, "6PGLUCONOLACT-MONOMER": 31.79886887345785, "PrfC_mono": -431.0691895206581, "EG11340-MONOMER": -4.8019990706022355, "TruD_mono": -466.26917067405765, "MONOMER0-149": -150.9855776533325, "KGTP-MONOMER": -909.7262290622049, "YecO_mono": 156.14440805556436, "DLACTDEHYDROGNAD-MONOMER": -368.6829997869122, "FOLC-MONOMER": -886.6995378491231, "SUCCCOASYN": -5782.315955974948, "DCUC-MONOMER": -457.7052005124359, "EG12285-MONOMER": -20.661214237733017, "YHIP-MONOMER": -472.42178051467044, "RplQ_mono": -6.354890429557973, "LYXK-CPLX": 543.9398102983666, "B1634-MONOMER": -556.2593085605085, "RpsJ_mono": 101.16347181168393, "RpsD_mono": -1197.6543242171456, "EG11373-MONOMER": 161.43641396092337, "NANK-MONOMER": 56.50223627058114, "SUCCGLUDESUCC-MONOMER": -101.41392072434046, "GroL_14": -15476.731617465304, "G7096-MONOMER": -1194.9322147462665, "CPLX0-7687": -1132.964150932372, "G6339-MONOMER": 130.29908288412662, "LysI_RS_dim": -1403.494737402916, "RplS_mono": -824.6820768330458, "3-ISOPROPYLMALISOM-CPLX": -2018.6373218180804, "G6662-MONOMER": -379.9268347285266, "DMBPPRIBOSYLTRANS-CPLX": -206.22064764938028, "MONOMER0-1842": -127.27153176622923, "G6539-MONOMER": 33.51668195707471, "CPLX0-7912": -3248.9222964732103, "DTDPDEHYDRHAMEPIM-MONOMER": 114.65279479836714, "CPLX-722": 465.83824592193247, "G7558-MONOMER": 311.43645953346794, "YBDA-MONOMER": -944.0139606296208, "RNase_III_dim": -1080.4092255531061, "RpmJ_mono": 77.73042888213196, "GLUC1PURIDYLTRANS-MONOMER": -553.2200100799552, "RpsN_mono": 38.18495752669579, "YFEP-MONOMER": -972.3474547096167, "PGAM2-MONOMER": -26.874306799109906, "SORB6PDEHYDROG-CPLX": -5782.53272285797, "NARJ-MONOMER": 29.688572218944614, "LUMAZINESYN-CPLX": -11053.641577451104, "G6245-MONOMER": -265.4686534541647, "NUPG-MONOMER": -1045.9323790117523, "TRYPTOPHAN-CPLX": -5905.477425677894, "G6199-MONOMER": -5.119641765057083, "UDPNACETYLGLUCOSAMENOLPYRTRANS-MONOMER": -635.3178141882528, "TufA_mono": -64.70909526588169, "CPLX0-242": 50.90867395099805, "YGJU-MONOMER": -6.7077661357949205, "RHTB-MONOMER": -458.33240545184884, "OCTAPRENYL-METHYL-METHOXY-BENZOQ-OH-MON": -118.72833072803694, "Gly_RS_tetra": -3131.34694450681, "Tyr_RS_dim": -1575.458722208115, "G6719-MONOMER": 436.8521047943988, "L-GLN-FRUCT-6-P-AMINOTRANS-CPLX": 80.91151745757206, "G7726-MONOMER": 60.084886104796595, "GLYCDEH-CPLX": -3740.0445397211206, "GART-MONOMER": -0.0, "Pnp_trim": -3098.5241699500025, "RpsK_mono": 108.71853507417411, "GLTP-MONOMER": -843.2423132293235, "PFLACTENZ-MONOMER": -223.89259126403132, "LAUROYLACYLTRAN-MONOMER": -546.6012076482011, "CPLX0-7428": 2079.572064064061, "YjbC_mono": -15.647118798274, "EG11167-MONOMER": -690.0813426122023, "RplT_mono": -106.49198136344113, "GNTU-MONOMER": -731.5681092265025, "UROGENIIISYN-MONOMER": 37.698440001384675, "GLUCOSAMINE-6-P-DEAMIN-CPLX": -6525.405282164623, "EG12013-MONOMER": 357.9072867091234, "RlmI_dim": -366.93370095191256, "G6286-MONOMER": 233.2105937007313, "B0752-MONOMER": -471.95129976684433, "MALATE-SYNTHASE": -2204.3221830781044, "B1006-MONOMER": -2686.394401644719, "YecP_mono": -919.7912560744256, "GLYOHMETRANS-CPLX": -1439.366506118436, "URPHOS-CPLX": -2361.396985611576, "G6357-MONOMER": 373.58279857112194, "RIBONUCLEOSIDE-TRIP-REDUCT-CPLX": -1673.9114223310626, "EG11424-MONOMER": -334.06634471050245, "G6358-MONOMER": -2.8564855618066605, "ABC-28-CPLX_EG10817-MONOMER": 325.2599248160683, "SPED-MONOMER": 122.77058713006637, "ABC-18-CPLX": 693.6376492200122, "EG11426-MONOMER": -471.36806310974697, "EG12712-MONOMER": -236.912336434423, "FHLMULTI-CPLX": -3287.0730146738842, "CPLX0-1666": -1442.6157633967198, "NRFMULTI-CPLX": -82.5261028724905, "CPLX0-254": -14159.507195243406, "G6439-MONOMER": -494.1928508056746, "CPLX0-7415": -5637.049285786368, "YhhP_mono": -38.293816052370715, "OROTPDECARB-CPLX": -858.869915568923, "GreA_mono": -308.45885915706236, "EG12666-MONOMER": -623.2741590184008, "SIROHEMESYN-CPLX": -641.7308593911307, "URACIL-PRIBOSYLTRANS-CPLX": -2960.4144916878095, "ENTE-CPLX": -3541.3768147976766, "FABA-CPLX": -289.2697013979612, "RpsL_mono": 194.68699180723692, "RsmG_mono": 112.94494904323874, "B0612-MONOMER": -567.6491097452439, "PHENPRODIOLDEHYDROG-MONOMER": 122.44894089208512, "1-ACYLGLYCEROL-3-P-ACYLTRANSFER-MONOMER": -325.9834406061426, "NACGLCTRANS-MONOMER": -91.70920906195384, "BETT-MONOMER": -210.46840742859882, "CPLX0-7674": -2048.321014449345, "ABC-49-CPLX": -139.243646015811, "ABC-15-CPLX": -437.9429366100679, "UHPT-MONOMER": -261.7457141867791, "EG12384-MONOMER": -2081.728226463778, "FABZ-CPLX": -166.5720124691172, "CPLX0-7906": -1236.4857583075755, "RpsR_mono": 26.517201001943516, "PITA-MONOMER": -759.7278456059476, "RsmB_mono": -315.0244599699011, "RpmD_mono": -17.05186713427635, "DSBBPROT-MONOMER": -271.45915068499914, "CPLX0-3976_edit": -359.12159314258776, "RIBULP3EPIM-MONOMER": 6.194032651480324e-28, "TSA-REDUCT-MONOMER": -2109.0787575197096, "MHPF-MONOMER": -2832.9399067524682, "DIHYDROFOLATEREDUCT-MONOMER": -193.50244171447866, "RplI_mono": -909.9080777331798, "CPLX0-3201": 505.02650846359364, "RNase_G_dim": -1123.5314967216636, "YRBG-MONOMER": -128.03525606753226, "B0260-MONOMER": -551.0325736779874, "EG10153-MONOMER": 329.2318903177909, "CPLX0-7": -1543.1529448236415, "CPLX-169": -1600.772418916004, "RluB_mono": 35.570511001357325, "MYRISTOYLACYLTRAN-MONOMER": -578.5751180775557, "ABC-24-CPLX": -22.672231719351643, "XYLE-MONOMER": -267.5566919852135, "THIH-MONOMER_THIF-MONOMER_THII-MONOMER_THIS-MONOMER": 496.20506134515523, "TrmU_mono": -201.24680758099413, "PGK-CPLX": -741.2207878804999, "NANT-MONOMER": -286.26283414242306, "EG11639-MONOMER": -842.7248030957027, "GreB_mono": -172.97201536024264, "RlmL_dim": -2787.8300872031787, "G7914-MONOMER": -2490.2426846504163, "SHIA-MONOMER": -330.10612858250744, "ABC-42-CPLX": 622.5168414974858, "EG10108-MONOMER": 199.93590839565908, "CPLX0-7720": -307.35772317299416, "BADH-CPLX": 877.0505566984306, "LYSP-MONOMER": -514.9535660396688, "G7860-MONOMER": -1958.8926819091143, "EG11591-MONOMER": -224.40275370653362, "ALTRODEHYDRAT-MONOMER": 441.3043292188419, "RpsS_mono": 19.171193855597856, "ABC-2-CPLX": 473.5119463673507, "YAAJ-MONOMER": -892.498369924159, "CPLX0-7616": -16056.902630511246, "CPLX0-231": -4066.4504931928573, "ABC-20-CPLX": -2184.5211166561644, "CPLX0-3141": -221.01245859584026, "NIRC-MONOMER": -325.9436452669331, "CPLX0-7811": -6910.057334969495, "EG11822-MONOMER": 625.1758360014609, "CPLX0-1942": 429.895678892286, "GLPT-MONOMER": -572.3317602290433, "GALACTITOLPDEHYD-MONOMER": -2076.4798389543803, "PDXY-MONOMER": -158.76647591760104, "RimM_mono": 198.21164023040342, "RpsB_mono": -965.8369313845525, "MANNPISOM-MONOMER": -435.85158083203254, "ARGSUCCINLYA-MONOMER": -1.5847577149518035e-29, "CPLX0-240": -893.2408254254315, "CPLX0-7535": -1418.3859921975295, "G6782-MONOMER": 99.29536785615122, "DEOA-CPLX": -1245.2384093946396, "GLUCONOKINI-MONOMER": 172.50111001539523, "PHEP-MONOMER": -443.5019272310154, "HEMX-MONOMER": 436.14926179846213, "CHAA-MONOMER": -658.231488257015, "CPLX0-3001": -945.6891742131609, "InfB_mono": -1990.1190932888294, "RIBONUCLEOSIDE-DIP-REDUCTII-CPLX": -2312.1729565385453, "EG11984-MONOMER": 230.56606538999606, "ABC-12-CPLX": -531.4059165888594, "EG11189-MONOMER": -140.95762688743315, "ACETOACETYL-COA-TRANSFER-CPLX": 827.76150236944, "CPLX0-7643": -3559.4780184199017, "ADHP-MONOMER": -273.7137296559186, "ASL-MONOMER": -872.2515022575178, "CPLX0-3741": 456.5413299390163, "APO-ENTB": 221.69830275517486, "RpmE_mono": -0.08213668137319637, "CPLX0-7653": -2475.7815710107043, "RpsO_mono": -71.94056447189692, "B0070-MONOMER": -1301.861908170535, "G7410-MONOMER": 243.04376421111562, "G7167-MONOMER": 84.93098419894196, "GABP-MONOMER": -364.4564517352452, "CPLX0-1721": -3417.518392665401, "RHAT-MONOMER": -236.42373177162685, "G7431-MONOMER": -268.6407866470087, "DHPDIOXYGEN-CPLX": 514.0383222614781, "NHAB-MONOMER": -1252.0542794489827, "RlmH_dim": -4226.73982199386, "CARNDEHYDRA-CPLX": -3633.759266588241, "RpmH_mono": -197.46531756657072, "CPLX0-7520": 1058.646096849343, "CPLX0-252": -1469.8947131821753, "FRUCBISALD-CLASSII": -919.0645497834926, "B2170-MONOMER": -252.14288700510482, "THIOREDOXIN-REDUCT-NADPH-CPLX": -189.33151091438646, "RHTC-MONOMER": -251.88031807927723, "ATPASE-1-CPLX_no_MONOMER0-12": -2042.3399472775802, "RlmF_mono": -145.3777026229087, "ABC-11-CPLX": -7210.640025521694, "ABC-14-CPLX": 16.03769815223834, "Tig_mono": -958.8158453700888, "CPLX0-251": 277.59870668686864, "CPLX0-7819": -970.1116601913577, "Asp_RS_dim": -1706.2468379338989, "EG10299-MONOMER": 111.7842391676865, "YCHM-MONOMER": -1144.7100543562135, "RpmG_mono": -361.2572874262294, "ABC-27-CPLX": -705.1363567512507, "CPLX0-7717": -1972.8025740968305, "CPLX0-1923_EG10306-MONOMER": 853.694993023732, "B1296-MONOMER": -201.23394412279558, "EG12312-MONOMER": -574.6397707623568, "ABC-56-CPLX": -253.7509548158211, "RFBX-MONOMER": -229.28619463687636, "B0709-MONOMER": -439.7177133199752, "THIG-MONOMER": -140.71277241996816, "G7493-MONOMER": -360.71425491499105, "SPOT-MONOMER": 257.37565746455056, "MALONYL-COA-ACP-TRANSACYL-MONOMER": -838.3015949468222, "ASPKINIII-CPLX": -1548.1451623945595, "CPLX0-1581": -314.406366922686, "CPLX0-1669": -4424.6733881366845, "EG11339-MONOMER": -3475.995423716261, "GLUTSEMIALDEHYDROG-CPLX": -2998.0745658294936, "HCAMULTI-CPLX": 1005.5943035766356, "CPLX0-2081": -1471.1561571124596, "GNTT-MONOMER": -1132.6210259181996, "MONOMER0-341": -334.65775183664164, "CPLX0-7717_G6561-MONOMER": -3118.1749166555815, "EG12438-MONOMER": 93.96728082949575, "QueA_mono": -520.6253723670494, "DCTA-MONOMER": -248.2845424622035, "CPLX0-7847": 35.20648920997597, "MALTODEXGLUCOSID-MONOMER": 454.703748314674, "Rrf_mono": -143.226840068177, "CPLX-157": -5465.212146772621, "3-OXOACYL-ACP-REDUCT-MONOMER": -66.46578972243435, "NICOTINATEPRIBOSYLTRANS-MONOMER": -270.5427155390661, "CPLX-163": -3890.996273768449, "CPLX0-7878": 531.5163378806446, "GALP-MONOMER": -997.7628748124764, "G7859-MONOMER": -149.7951102965518, "CPLX0-236": 192.9925157755419, "ALDOSE1EPIM-MONOMER": 506.5752622867401, "AMINEOXID-CPLX": 882.7058448343117, "YggJ_dim": -1064.1769911364681, "G6519-MONOMER": 158.20614129594185, "RplE_mono": -25.37020499626065, "CPLX0-7843": -3463.5756531510347, "GLUCONREDUCT-MONOMER": -1784.7896002061232, "CPLX-168": -3159.3799963359693, "ASP-SEMIALDEHYDE-DEHYDROGENASE-CPLX": -302.2062900719613, "EG12130-MONOMER_EG12131-MONOMER": -854.1874861613489, "FusA_mono": -262.4520153994159, "CYSTATHIONINE-BETA-LYASE-CPLX": -1197.2776411458124, "RpsT_mono": -296.2091245788847, "EG10606-MONOMER": 388.33355157983914, "MHPHYDROXY-MONOMER": 399.9910337760924, "CPLX0-201": -5446.59434019789, "ABC-34-CPLX": -14.24643132555441, "AMYLOMALT-MONOMER": 220.8623967516159, "TDK-MONOMER": -121.2567306133918, "2-OCTAPRENYL-METHOXY-BENZOQ-METH-MONOMER": 207.97413844556934, "PURK-CPLX": 161.1785145774656, "CPLX0-3971": 432.5251655745321, "RpsU_mono": -273.76537761688206, "Pro_RS_dim": -1367.4504003954662, "YccK_mono": -298.9278449992371, "EG11110-MONOMER": -1323.1487429303716, "AMP-NUCLEOSID-CPLX": 2094.884208095967, "RplB_mono": 362.36970062297934, "RsmF_mono": -510.87766486500266, "G6567-MONOMER": -1644.7431130797952, "TRANS-CPLX-203": -449.4270205559539, "G6716-MONOMER": -4416.699511860547, "RplW_mono": -85.71177173632442, "NUPC-MONOMER": -844.5371192464006, "ABC-26-CPLX": 1037.5456103847027, "G6622-MONOMER": -150.9176062019642, "6PGLUCONDEHYDROG-CPLX": -1265.8506253512646, "CAIC-MONOMER": 177.2250778345315, "PYRNUTRANSHYDROGEN-CPLX": -4117.165399985008, "CITRATE-SI-SYNTHASE": -3893.8658285335655, "YEAV-MONOMER": -1223.671239864403, "DTDPDEHYRHAMREDUCT-MONOMER": -288.17061662699854, "EG11702-MONOMER": -16.745385406300166, "EG12407-MONOMER": -25.34899722671679, "UROGENDECARBOX-MONOMER": -1088.3608316571176, "RlmM_mono": -559.4049964611122, "CPLX0-7732": -1585.7743390891362, "ThiI_mono": -309.10422502404555, "ABC-25-CPLX": -150.96092924303434, "ABC-33-CPLX": 911.7099604881622, "GrpE_dim": -835.188642590332, "G7841-MONOMER": 532.8222569495719, "AROA-MONOMER": -1013.4792088129637, "transGroES_hepta": -972.5934520266271, "DCTP-DEAM-CPLX": 391.6602096690946, "RpoS_mono": -265.8576479914793, "EG10048-MONOMER": 86.09671536904341, "ENTA-CPLX": -0.0, "POTE-MONOMER": -317.26640415888875, "RplR_mono": -108.02535775377959, "ALARACEBIOSYN-MONOMER": -456.8849524931549, "LCTP-MONOMER": -2057.8619480882444, "G6522-MONOMER": 98.30530919194011, "7KAPSYN-CPLX": 443.64550387908355, "G6521-MONOMER": -22.136032367416146, "RbfA_mono": 33.18422768407062, "METHGLYSYN-CPLX": -900.2472690390865, "ANSA-CPLX": 772.682863819799, "MHPELY-MONOMER": 198.50678691973653, "EG10564-MONOMER": 76.93280792913247, "CPLX0-7466": -141.32724733486373, "MANNPGUANYLTRANGDP-MONOMER": 91.01483313467111, "CPLX0-7877": -1329.6746620539109, "TRANSALDOLA-MONOMER": -354.9618928998346, "CPLX0-7462": -0.0, "GUANYL-KIN-CPLX": -363.11174538836485, "CMR-MONOMER": -999.9259441070969, "ALPHA-AMYL-CYTO-MONOMER": 299.7851033532513, "MANNONDEHYDRAT-MONOMER": -159.49674723452284, "CPLX0-7887": -1187.7004003133652, "CPLX-164": -5654.9527956634765, "DALADALALIGA-MONOMER": -207.8325512163486, "PGPPHOSPHAB-MONOMER": -729.2619978166873, "ABC-5-CPLX": 2770.3184476188294, "EG10723-MONOMER": -1288.426687626944, "UDPACYLGLCNACDEACETYL-MONOMER": 125.96977187331333, "CPLX0-2061": 725.7668848361124, "SPERMIDINESYN-CPLX": -1589.0203788625734, "MANNPDEHYDROG-MONOMER": -2.186639983569548e-26, "GAPDH-A-CPLX": -1395.4565847937788, "KsgA_mono": 194.59782880056366, "GLTS-MONOMER": -950.5141036799427, "Asn_RS_dim": -1095.9771906144474, "HMP-P-KIN-CPLX": -2554.811964038125, "CPLX0-7660": -927.73042972677, "EG12015-MONOMER": -435.5660506960157, "EG11600-MONOMER": -62.971273637534914, "G7446-MONOMER": 230.29702925589638, "EG12318-MONOMER": -513.5012310271387, "ERYTHRON4PDEHYDROG-MONOMER": -1540.4129147741678, "ABC-304-CPLX": -106.81210265776868, "IMP-DEHYDROG-CPLX": -5236.581474177846, "G6960-MONOMER": -2949.6910028089433, "RhlB_dim": -585.5607815523136, "DusB_mono": -663.3782358028092, "EG12445-MONOMER": -481.2436172907155, "CPLX0-7629": -875.74690663148, "CPLX-158": -5101.483823948699, "GLYC3PDEHYDROGBIOSYN-CPLX": 4.758794357031576e-27, "EG11796-MONOMER": 187.05705779468622, "GLYCOGEN-BRANCH-MONOMER": 386.18975696171935, "CPLX0-3954": 502.79576806897734, "CPLX0-2141": -2268.7279129688877, "DALADALALIGB-CPLX": -178.43295499601626, "G7949-MONOMER": 2.020285593060943, "TDPFUCACTRANS-MONOMER": -15.658385228481347, "ACETYL-COA-ACETYLTRANSFER-CPLX": -135.0276976696632, "ABC-63-CPLX": -1558.5450326619443, "EG12210-MONOMER": -120.74636660829294, "G6208-MONOMER": 112.3265897574865, "UMPKI-CPLX": -2506.7421359615523, "AROD-CPLX": -2271.5875296093523, "CPLX0-7788": -1505.8390050852008, "CPLX0-225": 809.3267752407546, "EG11035-MONOMER": -301.96245764725757, "CPDB-MONOMER": 381.5424049231557, "PROTOHEME-FERROCHELAT-MONOMER": -441.25248578512975, "MALATE-DEHASE": -730.8750620915793, "G7458-MONOMER": -314.2218319884301, "CPLX-165": -6370.814183308362, "GRXB-MONOMER_EG12237-MONOMER": 55.18354342526235, "ABC-35-CPLX": -5949.9815592512505, "ENOYL-ACP-REDUCT-NADH-MONOMER": -372.0260576694544, "PrfA_mono": -1183.3839614711553, "PYRROLINECARBREDUCT-CPLX": -4518.92283797282, "PSD-MONOMER": -1938.489636175974, "RlmB_dim": -3826.208276977857, "THIOESTERII-CPLX": -979.1716858059941, "FUMARASE-C": -2782.9322233116886, "RpoE_mono": -1139.7677121994773, "CPLX0-3951": -818.1682066451062, "EG10168-MONOMER": -1187.8841707454526, "CODB-MONOMER": -207.68037913814575, "TmcA_mono": -1234.944318448413, "EG10669-MONOMER": -434.5823675347942, "ASPAMINOTRANS-DIMER": -971.1635904434587, "THZ-KIN-MONOMER": -104.31623820042991, "ATPASE-1-CPLX": -2104.4791007268013, "NICOTINAMID-MONOMER": -542.22625647062, "MANNONOXIDOREDUCT-MONOMER": 1.5138111919683731e-25, "YNFJ-MONOMER": -147.54624927263995, "EG11598-MONOMER": -103.86045002687284, "RpsG_mono": -2030.1847916842273, "FOLD-CPLX": -525.9597621891512, "ABC-4-CPLX": -276.3977530402631, "RplX_mono": 97.24791601643078, "CDPDIGLYPYPHOSPHA-MONOMER": 157.63617734879787, "UDPNACETYLGLUCOSAMACYLTRANS-CPLX": -2147.6474842818143, "ABC-13-CPLX": 110.26151335156393, "ACS-MONOMER": -708.7042600078415, "CPLX0-821": -26895.264921386162, "EG10201-MONOMER": -162.31429662349166, "SUCCGLUALDDEHYD-MONOMER": 33.57074695151502, "TPI-CPLX": -1678.0045341113287, "CPLX-153": -4044.7409872034214, "RpsA_mono": -906.1145728771245, "EG10041-MONOMER": -592.7278494962942, "ABC-8-CPLX": -2312.4551036576636, "PRAI-IGPS": 265.22780122166034, "G7146-MONOMER": -59.04096316847082, "RplA_mono": -586.847167150607, "PRIBFAICARPISOM-MONOMER": -0.0, "EG12195-MONOMER": -83.83319640487777, "URAA-MONOMER": -421.241932495688, "ABC-40-CPLX": -352.40319149496827, "RplK_mono": -32.170670089917834, "YHAU-MONOMER": -405.7013173627079, "FABB-CPLX": -1066.1483050243394, "RplO_mono": -2397.1911921195806, "ABC-22-CPLX": -2731.8435581868, "EG10154-MONOMER": -769.5888151303135, "ENTD-MONOMER": -1592.3280562529421, "ARCD-MONOMER": -511.42492565824034, "FliA_mono": -791.6147960539934, "AROE-MONOMER": -95.10587013035074, "TruB_mono": -299.9323467671387, "RplC_mono": -2171.194272649805, "IDONDEHYD-MONOMER": 2.243366378074605e-25, "ABC-32-CPLX": -13.079947411157596, "CPLX0-3970": -314.26602836873707, "RIB5PISOMA-CPLX": -571.3876065477031, "6PFK-1-CPX": -1387.963263980044, "EG11724-MONOMER": -780.3029568053562, "TRANS-CPLX-201": -2477.7227402412013, "RsmH_mono": -292.2942172167371, "EG11905-MONOMER": -2100.2309668438966, "EG11433-MONOMER": 209.40162201729743, "CPLX0-3881": 433.95596446106504, "MHPT-MONOMER": -1011.1174630559423, "RpsH_mono": 1.3005691477642667, "PITB-MONOMER": -985.5979591288949, "CPLX0-7694": 1057.7743207157546, "SelB_mono": 225.62314984632346, "TDCC-MONOMER": -1076.4705381252443, "G6188-MONOMER": -742.3368786980258, "CHORPYRLY-MONOMER": -576.854478817035, "RpmA_mono": -246.3802037621955, "DEOD-CPLX": -4411.4121170763465, "RplM_mono": -456.523134838336, "CPLX0-7904": -1236.141530927947, "PURE-CPLX": -5756.61361860691, "TrmA_mono": -507.84603820357216, "COBS-MONOMER": -224.60985088474374, "KDGT-MONOMER": -352.4429789985765, "G7170-MONOMER": -521.8014853185084, "PHOSPHASERSYN-CPLX": -10.905453059927881, "EG11351-MONOMER": 15.279658651707178, "EG10696-MONOMER": 97.05411289486294, "ABC-10-CPLX": -1104.1677875855507, "YGGA-MONOMER": -529.480912362057, "PGLYCDEHYDROG-CPLX": -2113.09174777044, "UGD-MONOMER": 261.72110043474777, "G6806-MONOMER": 20.257011094631327, "CPLX0-1142": -1029.9095063065156, "RIBAZOLEPHOSPHAT-MONOMER": 59.99445636824619, "EG10203-MONOMER": -445.5452384246744, "ACYLCOADEHYDROG-MONOMER": -1004.5111816789232, "RplU_mono": 10.045811060240363, "G6849-MONOMER": -325.6683145496098, "FUCP-MONOMER": -234.7480460709399, "SDAC-MONOMER": -1987.1611215153277, "PANF-MONOMER": -210.36207282730356, "CPLX0-3952": -521.3362277458605, "G6414-MONOMER_CPLX0-1923": 475.55238100181197, "MMUM-MONOMER": -1152.6193195108772, "GDHA-CPLX": -2749.4883185140493, "RplD_mono": -3.446344786733814, "HOMSUCTRAN-CPLX": -503.1571792987306, "ALD-CPLX": -3691.447111574629, "YGJE-MONOMER": -1920.9123723603275, "UDPHYDROXYMYRGLUCOSAMNACETYLTRANS-MONO": -69.15460493799114, "COBU-CPLX": -11.15101182444363, "G6715-MONOMER": -0.0, "G7090-MONOMER_EG11982-MONOMER": -1039.093036960182, "GMP-REDUCT-CPLX": -1422.3335999407934, "G6621-MONOMER": -251.9301130651638, "G7945-MONOMER": -14.750970800692885, "MALTACETYLTRAN-CPLX": -171.07945297942413, "EG12267-MONOMER": 168.44519619322844, "CITLY-CPLX": -8637.421716476048, "CPLX-154": -3391.362930155725, "Tsf_mono": -502.5896305167548, "CPLX0-3661": -961.740769128212, "CPLX-7": -643.072223624273, "EG10122-MONOMER": -293.6552775285274, "CPLX0-7530": 5.477544806001393e-27, "KDO-8PSYNTH-CPLX": -1931.7703022037902, "UDPMANACATRANS-MONOMER": 134.02622356100747, "AMPG-MONOMER": -1000.3005340653337, "EG12450-MONOMER": 561.6021521672119, "QueF_dim": 182.73916010312226, "PALMITOTRANS-MONOMER": -564.2963526548231, "EG10144-MONOMER": -48.27550377010239, "CHORISMUTPREPHENDEHYDRAT-CPLX": -948.4467437398262, "CPLX0-7533": -0.0, "DEHYDDEOXGALACTKIN-MONOMER": 177.50959208657488, "RluA_mono": -1700.8666249460025, "CPLX0-7655": -4093.7540977813574, "RpmC_mono": 0.7347899800414687, "COBALADENOSYLTRANS-MONOMER": -7.286918199221476e-33, "RPOA-MONOMER": -236.8842798604074, "DIHYDROPICRED-CPLX": -1177.7590077549137, "CPLX0-1962": -491.41121336564817, "TufB_mono": -65.30459549572264, "RpoN_mono": -58.71377042947422, "ENTF-MONOMER": -2905.017240005734, "NusG_mono": 65.78817728034494, "EG12394-MONOMER": 214.54781318894595, "G6700-MONOMER": -70.38654561980151, "G7921-MONOMER": -86.86310162711015, "G6520-MONOMER": 37.47550524501846, "CPLX-166": -3593.1153870962144, "TruA_dim": -13.860721351643404, "CHORISMUTPREPHENDEHYDROG-CPLX": -1124.6051431636643, "RplJ_mono": -4634.468143998027, "G7457-MONOMER": -166.6937108104973, "ACETOLACTSYNIII-CPLX": -1018.0943886069861, "ASPKINIIHOMOSERDEHYDROGII-CPLX": -5.985392293774237e-27, "ANSP-MONOMER": -522.7106372601596, "RplV_mono": 52.7909935738154, "TREHALOSE6PSYN-MONOMER": 191.43090350310166, "NARK-MONOMER": -1033.1984898464623, "GNTP-MONOMER": -1167.3515692422757, "BTUE-MONOMER": 10.869662212838739, "CPLX0-3951_G6561-MONOMER": -1963.540549203857, "RplN_mono": 136.89880418006288, "CPLX0-237": -2140.403490798604, "CPLX0-3641": -1073.1791216070656, "CPLX0-7684": -253.07145675246605, "CPLX0-7718": 2399.6929887581446, "EG12287-MONOMER": -3472.5830113478014, "RpmF_mono": -175.63202940640636, "CPLX0-7641": -809.0330249472722, "PUTP-MONOMER": -615.2225793761503, "EG11595-MONOMER_EG11666-MONOMER": -890.9074682640421, "CPLX0-1667": -53.1275819894066, "UBIX-MONOMER_DHHB-METHYLTRANSFER-MONOMER": -100.66012892018996, "G6967-MONOMER": -58.69515341122557, "NACMURLALAAMI1-MONOMER": -232.40426818969988, "EG13236-MONOMER": 518.4965377149631, "CPLX0-761": -1256.6547386030866, "YIDK-MONOMER": -246.70607541516094, "GlnS_mono": -616.7894936552236, "N-ACETYLTRANSFER-CPLX": -1444.338985943783, "RpmI_mono": -467.07189703207655, "CPLX0-7532": -3469.5733733367624, "2-ISOPROPYLMALATESYN-MONOMER": 448.99747901717546, "DnaK_mono": 248.74609653894763, "EG11341-MONOMER": 73.37526758873938, "G7164-MONOMER": -157.5520084330268, "TilS_mono": -399.23653244458234, "METNIQ-METHIONINE-ABC-CPLX": -393.79923247121474, "EG10341-MONOMER": 359.33196279670926, "GLUCOKIN-MONOMER": -566.5518576809123, "InfC_mono": 66.75992137772164, "ABC-53-CPLX": -977.017504887712, "XASA-MONOMER": -610.3421198131844, "RIBF-MONOMER": -183.53883750881624, "RpsM_mono": 140.36921351666496, "G7169-MONOMER": 174.7239587280158, "CYCA-MONOMER": -1297.746325302493, "RIBULOKIN-CPLX": 294.4933809877241, "YfiC_mono": -396.58453287252433, "GLUCOSE-1-PHOSPHAT-CPLX": 357.5523055504314, "SUCCARGDIHYDRO-MONOMER": 452.8322330013425, "MHPCHYDROL-MONOMER": 320.92487102298384, "B2975-MONOMER": -609.0014140686437, "MONOMER0-148": -147.0350172678699, "RpsC_mono": -68.16855703244556, "ABC-19-CPLX": -2356.1088987002636, "ORNCARBAMTRANSFERI-CPLX": -1764.9713765329013, "ABC-6-CPLX": 329.43510436487054, "CPLX0-7642": -1969.8440388184424, "CPLX0-3943": -62.5792215911881, "RpsE_mono": 59.303037491643416, "MHPDHYDROL-MONOMER": 140.17463198235382, "G7800-MONOMER": 127.47701003419158, "EG12134-MONOMER": -438.746464886855, "FMNREDUCT-MONOMER": -386.0994468037178, "CARDIOLIPSYN-MONOMER": -974.4253526025069, "FecI_mono": -617.6413923731787, "ABC-16-CPLX": -17.735529840245412, "G7814-MONOMER": -183.31824910355698, "TrmJ_dim": -601.1701210148558, "CPLX0-1923_EG10155-MONOMER": 874.6660033877858, "ALDHDEHYDROG-MONOMER": -1572.6601885426946, "YrdC_mono": -889.4355863348483, "RsmC_mono": -61.793507927614684, "EG11671-MONOMER": -2067.4114987655457, "2-DEHYDROPANTOATE-REDUCT-MONOMER": -402.8902772856134, "ABC-46-CPLX": 302.0049112334591, "PTSI-MONOMER": -1537.9973682191144, "CPLX0-3936": -2495.021883524881, "UDP-NACMURALGLDAPLIG-MONOMER": -26.039605811719117, "CPLX0-7888": -874.2943001240266, "CPLX-171": -113.12945520968157, "CPLX0-1943": -1725.0292019471115, "HISTCYCLOPRATPPHOS": 208.43722453453987, "G7517-MONOMER": 436.5072121763111, "CMPKI-MONOMER": -220.54439127278962, "SPERMACTRAN-CPLX": 16.52497720922099, "YJIZ-MONOMER": -177.43906952254136, "YqcB_mono": -530.7762421134545, "EG11350-MONOMER": 216.19348684702618, "ABC-9-CPLX": 410.9332499141985, "FEOB-MONOMER": -1332.9111371770043, "RplF_mono": 139.9842370844721, "YggH_mono": -487.0726812776488, "XANTHOSINEPHOSPHORY-CPLX": -6400.960971570312, "G6576-MONOMER": -529.8384013583204, "CPLX0-7695": 193.21897594163755, "UDP-NACMURALGLDAPAALIG-MONOMER": 120.2283626935367, "NRDACTMULTI-CPLX": -1202.7229165597587, "G6708-MONOMER": -122.35565168840085, "DTDPGLUCOSEPP2-MONOMER": 124.79546415376578, "PAPSSULFOTRANS-CPLX": 4.197873161471988, "YICE-MONOMER": -603.2851466136049, "RpsQ_mono": 54.31545146900389, "EG11985-MONOMER": -1385.635833340954, "ABC-59-CPLX": -1894.228574587534, "EG11352-MONOMER": -51.564108430693274, "RplP_mono": -48.432383241042636, "DIAMINOPIMEPIM-MONOMER": -1309.9287462398927, "DEHYDDEOXPHOSGALACT-ALDOL-MONOMER": -177.9588924345785, "EG12310-MONOMER": 131.00250174831496, "NACMURLALAAMI2-MONOMER": -975.5917801929262, "PPK-CPLX": -1618.4974168648673, "ABC-64-CPLX": -2169.7844511510066, "ASPCARBCAT-TRIMER": -1280.0641607092175, "CPLX0-224": -3449.9381491837044, "Sra_mono": 24.27419988641217, "FOCB-MONOMER": -6246.201802729077, "G6502-MONOMER": 81.724761171556, "RpoD_mono": -852.7617572956794, "CPLX0-1924": 909.6456945362775, "EG10374-MONOMER": 332.76500416732694, "G6246-MONOMER": -287.3306915191253, "THIC-MONOMER": 199.25738992215128, "RsuA_mono": -128.315759241859, "G6657-MONOMER": -223.91487450174697, "LeuS_mono": -233.83349760883425, "ASPKINIHOMOSERDEHYDROGI-CPLX": -0.0, "YHFM-MONOMER": -311.4057951162814, "RFFTRANS-MONOMER": -49.85653013705665, "YADQ-MONOMER": -483.23100548030095, "LACY-MONOMER": -1265.0221778728019, "EG11674-MONOMER": -418.3435802768846, "YIDT-MONOMER": -347.1914730696833, "CPLX0-1261": -1154.6445329228927, "SAICARSYN-CPLX": -907.8719274627342, "GLUTRACE-CPLX": -3191.682980267742, "cisGroES_hepta": -972.5934520266271, "YheLMN_cplx": -1383.798394600811, "TatA_MONOMER": 100.4359735827447, "TatE_MONOMER": -139.33111193043737, "TatBC_octa": -11361.186031518715, "SecA_MONOMER": -1654.2417659530117, "SecB_tetra": -1973.9313974704335, "SRP-CPLX": 2762.9242745053884, "Sec-CPLX": -2681.574709269575, "LolA_MONOMER": -514.7253558788586, "LolB_MONOMER": 324.1049402774081, "LolCDE-CPLX": -2110.007300576468, "Bam-CPLX": -1464.4236620525726, "YidC_MONOMER": -591.1472068175121, "SurA_MONOMER": -1592.5946067827435, "Lgt_MONOMER": -78.05308600760672, "LspA_MONOMER": -22.145132767797612, "FtsY_MONOMER": -2046.2155978862304, "ACETYL-COA-CARBOXYLMULTI-CPLX_mod_btn": -5208.390018498523, "ACETOLACTSYNI-CPLX_mod_mg2_mod_fad_mod_thmpp": -1553.2426224017956, "PABASYN-CPLX_mod_mg2": -594.0186813252988, "2OXOGLUTARATEDEH-CPLX_mod_mg2_mod_lipo": 8309.671033834784, "ANTHRANSYN-CPLX_mod_mg2": -4610.330598629999, "ANTHRANSYN-CPLX_mod_cobalt2": -4603.233126333747, "ANTHRANSYN-CPLX_mod_fe2": -4603.911532945195, "ASPCARBTRANS-CPLX_mod_zn2": -991.2398290755974, "ATPSYN-CPLX_mod_mg2": -13670.506136598256, "CARBPSYN-CPLX_mod_mg2": -3489.503776651569, "CARBPSYN-CPLX_mod_mn2": -3483.2836397663846, "CARBPSYN-CPLX_mod_cobalt2": -3482.406304355317, "CARBPSYN-CPLX_mod_cd2": -3482.406304355317, "CARBPSYN-CPLX_mod_zn2": -3480.9869625332053, "APP-UBIOX-CPLX_mod_pheme_mod_hemed": -3047.464695342327, "CYT-D-UBIOX-CPLX_mod_pheme_mod_hemed": -1499.7904762938517, "DIMESULFREDUCT-CPLX_mod_bmocogdp": 369.7129664943589, "ETHAMLY-CPLX_mod_adocbl": -9439.85843766731, "SULFITE-REDUCT-CPLX_mod_4fe4s_mod_sheme_mod_fmn_mod_fad": -13730.40189997908, "FORMATEDEHYDROGO-CPLX_mod_bmocogdp": -2391.980654680956, "FORMATEDEHYDROGN-CPLX_mod_bmocogdp": -6261.774902099474, "HYDROG3-CPLX_mod_ni2": -3429.7790539533867, "FUMARATE-REDUCTASE_mod_1:pheme_mod_3fe4s_mod_4fe4s_mod_fad_mod_2fe2s": -1902.6803753715894, "ANGLYC3PDEHYDROG-CPLX_mod_fmn": -673.8482166480281, "GLUTAMATESYN-CPLX_mod_fe2_mod_fad": -7584.056212050496, "FORMHYDROGI-CPLX_mod_ni2_mod_4fe4s": -2146.6071934326274, "FORMHYDROG2-CPLX_mod_ni2_mod_fe2": -2883.5236283837876, "NADH-DHI-CPLX_mod_2fe2s_mod_4fe4s_mod_fmn": -8687.453715364782, "NITRITREDUCT-CPLX_mod_2fe2s_mod_fad_mod_sheme": 657.6036953225199, "PYRUVATEDEH-CPLX_mod_mg2_mod_fad_mod_thmpp_mod_lipo": -82067.76020309617, "Phe_RS_tetra_mod_mg2": -2874.168782209662, "SUCC-DEHASE_mod_3fe4s_mod_fad_mod_2fe2s_mod_4fe4s": -1342.2908748096775, "LTARTDEHYDRA-CPLX_mod_4fe4s": 377.6534008595778, "TMAOREDUCTI-CPLX_mod_bmocogdp": 898.0035712269025, "TRYPSYN_mod_pydx5p": 11.911499882568387, "CPLX0-1762_mod_fad_mod_2fe2s": 372.44815092888996, "AAS-MONOMER_mod_mg2": -1505.8355351756495, "CPLX0-1_mod_fad": 1162.3016618659046, "RIBONUCLEOSIDE-DIP-REDUCTI-CPLX_mod_mg2_mod_fe2": -1765.5276806485192, "CPLX0-301_mod_mn2": -2575.648027024171, "PHOSGLYCMUTASE_mod_23bpg": -1131.8145644920285, "PPPGPPHYDRO-CPLX_mod_nh4_mod_mg2": 365.53037362934333, "CPLX0-7630_mod_ca2": -2051.258127254328, "ALPHA-AMYL-PERI-MONOMER_mod_ca2": 766.5869388122123, "G6437-MONOMER_mod_ca2_mod_pqq": -792.5430265185546, "GLYCPDIESTER-PERI-CPLX_mod_ca2": 29.202236161310203, "DIACYLGLYKIN-CPLX_mod_cd2_mod_zn2_mod_mg2_mod_mn2_mod_cobalt2": -957.1651856670318, "AROB-MONOMER_mod_cobalt2_mod_nad": -2789.8983979315717, "EG11817-MONOMER_mod_cobalt2": -322.0067482257501, "EG11957-MONOMER_mod_cobalt2": -2063.448894490467, "CPLX0-7625_mod_cobalt2": -851.453547445198, "CPLX0-7622_mod_4fe4s": 288.01897875797493, "LSERINEDEAM1-MONOMER_mod_4fe4s": 269.4628717164943, "LSERINEDEAM2-MONOMER_mod_4fe4s": 132.7050297689052, "G6886-MONOMER_mod_cu2": 191.33623678807746, "METHYLENETHFREDUCT-CPLX_mod_fad": -1226.5852791788113, "UDHA-CPLX_mod_fad": -2139.9885734098166, "ADHE-CPLX_mod_fe2": -71412.95500314332, "AROF-CPLX_mod_2:fe2": -253.40466946645805, "AROG-CPLX_mod_fe2": -1439.6388706485427, "GALACTARDEHYDRA-MONOMER_mod_fe2": 197.80793522062365, "GALACTURIDYLYLTRANS-CPLX_mod_fe2_mod_zn2": -0.0, "CPLX0-227_mod_fe2": 311.63954246255514, "LACTALDREDUCT-CPLX_mod_fe2": -2180.8990991166497, "SUPEROX-DISMUTFE-CPLX_mod_fe3": -429.5571852044663, "AROC-CPLX_mod_fmnh2": -6177.1174120506585, "AROC-CPLX_mod_fadh2": -6150.356181284805, "CFA-CPLX_mod_hco3": 626.3490679870255, "CPLX0-7882_mod_hco3": 939.4687828128946, "RHAMNULPALDOL-CPLX_mod_k_mod_zn2": -919.9989167282265, "S-ADENMETSYN-CPLX_mod_4:k_mod_1:mg2": -1901.4019682319215, "S-ADENMETSYN-CPLX_mod_4:k_mod_1:mn2": -1895.1818313467377, "S-ADENMETSYN-CPLX_mod_4:k_mod_1:cobalt2": -1894.3044959356696, "S-ADENMETSYN-CPLX_mod_4:k_mod_1:zn2": -1892.885154113558, "S-ADENMETSYN-CPLX_mod_4:k_mod_1:cd2": -1894.3044959356696, "S-ADENMETSYN-CPLX_mod_4:k_mod_1:ni2": -1894.357093183094, "S-ADENMETSYN-CPLX_mod_4:k_mod_1:ca2": -1898.1941959090107, "S-ADENMETSYN-CPLX_mod_4:nh4_mod_1:mg2": -1918.8758191282377, "S-ADENMETSYN-CPLX_mod_4:nh4_mod_1:mn2": -1912.655682243054, "S-ADENMETSYN-CPLX_mod_4:nh4_mod_1:cobalt2": -1911.7783468319858, "S-ADENMETSYN-CPLX_mod_4:nh4_mod_1:zn2": -1910.3590050098744, "S-ADENMETSYN-CPLX_mod_4:nh4_mod_1:cd2": -1911.7783468319858, "S-ADENMETSYN-CPLX_mod_4:nh4_mod_1:ni2": -1911.8309440794103, "S-ADENMETSYN-CPLX_mod_4:nh4_mod_1:ca2": -1915.6680468053269, "S-ADENMETSYN-CPLX_mod_4:tl_mod_1:mg2": -1755.3858165302, "S-ADENMETSYN-CPLX_mod_4:tl_mod_1:mn2": -1749.165679645016, "S-ADENMETSYN-CPLX_mod_4:tl_mod_1:cobalt2": -1748.288344233948, "S-ADENMETSYN-CPLX_mod_4:tl_mod_1:zn2": -1746.8690024118364, "S-ADENMETSYN-CPLX_mod_4:tl_mod_1:cd2": -1748.288344233948, "S-ADENMETSYN-CPLX_mod_4:tl_mod_1:ni2": -1748.3409414813725, "S-ADENMETSYN-CPLX_mod_4:tl_mod_1:ca2": -1752.178044207289, "S-ADENMETSYN-CPLX_mod_4:cs_mod_1:mg2": -1819.109217065427, "S-ADENMETSYN-CPLX_mod_4:cs_mod_1:mn2": -1812.889080180243, "S-ADENMETSYN-CPLX_mod_4:cs_mod_1:cobalt2": -1812.011744769175, "S-ADENMETSYN-CPLX_mod_4:cs_mod_1:zn2": -1810.5924029470634, "S-ADENMETSYN-CPLX_mod_4:cs_mod_1:cd2": -1812.0117447691748, "S-ADENMETSYN-CPLX_mod_4:cs_mod_1:ni2": -1812.0643420165993, "S-ADENMETSYN-CPLX_mod_4:cs_mod_1:ca2": -1815.9014447425159, "S-ADENMETSYN-CPLX_mod_4:LI_mod_1:mg2": -1928.612196933127, "S-ADENMETSYN-CPLX_mod_4:LI_mod_1:mn2": -1922.392060047943, "S-ADENMETSYN-CPLX_mod_4:LI_mod_1:cobalt2": -1921.5147246368751, "S-ADENMETSYN-CPLX_mod_4:LI_mod_1:zn2": -1920.0953828147635, "S-ADENMETSYN-CPLX_mod_4:LI_mod_1:cd2": -1921.5147246368751, "S-ADENMETSYN-CPLX_mod_4:LI_mod_1:ni2": -1921.5673218842994, "S-ADENMETSYN-CPLX_mod_4:LI_mod_1:ca2": -1925.404424610216, "S-ADENMETSYN-CPLX_mod_4:na1_mod_1:mg2": -1913.5589835814226, "S-ADENMETSYN-CPLX_mod_4:na1_mod_1:mn2": -1907.3388466962388, "S-ADENMETSYN-CPLX_mod_4:na1_mod_1:cobalt2": -1906.4615112851707, "S-ADENMETSYN-CPLX_mod_4:na1_mod_1:zn2": -1905.0421694630593, "S-ADENMETSYN-CPLX_mod_4:na1_mod_1:cd2": -1906.4615112851707, "S-ADENMETSYN-CPLX_mod_4:na1_mod_1:ni2": -1906.5141085325952, "S-ADENMETSYN-CPLX_mod_4:na1_mod_1:ca2": -1910.3512112585117, "PKI-COMPLEX_mod_mg2_mod_k": -1673.209044109606, "PKI-COMPLEX_mod_mn2_mod_k": -1666.9889072244223, "PKII-CPLX_mod_mg2_mod_k": -1353.6777611685013, "PKII-CPLX_mod_mn2_mod_k": -1347.4576242833173, "PANTOATE-BETA-ALANINE-LIG-CPLX_mod_mg2_mod_k": 542.976174172817, "PANTOATE-BETA-ALANINE-LIG-CPLX_mod_mg2_mod_nh4": 538.6077114487379, "PANTOATE-BETA-ALANINE-LIG-CPLX_mod_mn2_mod_k": 549.1963110580009, "PANTOATE-BETA-ALANINE-LIG-CPLX_mod_mn2_mod_nh4": 544.8278483339219, "HOMOSERKIN-CPLX_mod_k_mod_mg2": -3390.5150454912336, "AIRS-CPLX_mod_k_mod_mg2": -576.1902857966923, "CPLX0-322_mod_k_mod_mg2": -650.4765883320043, "CPLX0-7647_mod_k_mod_mg2": -5373.144537587497, "UDP-NACMURALA-GLU-LIG-MONOMER_mod_k_mod_mg2": -7178.421425637346, "G6986-MONOMER_mod_k_mod_mg2": 128.50589924422263, "NADH-DHII-MONOMER_mod_mg2_mod_cu_mod_fad": 179.88700455772954, "ARGDECARBOXBIO-CPLX_mod_mg2_mod_4:pydx5p": 216.31329127852166, "PYRUVOXID-CPLX_mod_mg2_mod_thmpp_mod_fad": -2796.585664624502, "PEPCARBOXYKIN-MONOMER_mod_mg2": -409.63269850656815, "PEPCARBOXYKIN-MONOMER_mod_ca2": -406.42492618365725, "PEPCARBOXYKIN-MONOMER_mod_mn2": -403.4125616213842, "HEMEOSYN-MONOMER_mod_mg2": -125.27890531270668, "HEMEOSYN-MONOMER_mod_ca2": -122.07113298979576, "GLY3KIN-MONOMER_mod_mg2": -114.14076482074638, "GLY3KIN-MONOMER_mod_cobalt2": -107.04329252449448, "GLY3KIN-MONOMER_mod_mn2": -107.92062793556241, "GLY3KIN-MONOMER_mod_fe2": -107.72169913594246, "GLY3KIN-MONOMER_mod_ca2": -110.93299249783546, "PD04413_mod_mg2": 94.37383057985907, "PD04413_mod_mn2": 100.59396746504305, "PD04413_mod_ca2": 97.58160290277002, "PD04413_mod_zn2": 102.89064469822259, "PD04413_mod_cu2": 102.48643556802014, "PD04413_mod_cd2": 101.47130287611098, "PD04413_mod_cobalt2": 101.47130287611098, "PD04413_mod_ni2": 101.41870562868652, "NUCLEOSIDE-DIP-KIN-CPLX_mod_mg2": -1100.9649539893899, "NUCLEOSIDE-DIP-KIN-CPLX_mod_mn2": -1094.7448171042058, "NUCLEOSIDE-DIP-KIN-CPLX_mod_ca2": -1097.7571816664788, "FOLXTET-CPLX_mod_mg2": -3856.9369353308402, "FOLXTET-CPLX_mod_mn2": -3850.716798445656, "FOLXTET-CPLX_mod_ca2": -3853.729163007929, "ADENYLYLSULFKIN-CPLX_mod_mg2": -2314.1647796586153, "ADENYLYLSULFKIN-CPLX_mod_mn2": -2307.9446427734315, "ADENYLYLSULFKIN-CPLX_mod_cobalt2": -2307.0673073623634, "ADENYLYLSULFKIN-CPLX_mod_cd2": -2307.0673073623634, "ASPARTASE-CPLX_mod_mg2": -2450.0956349766725, "ASPARTASE-CPLX_mod_mn2": -2443.8754980914887, "ASPARTASE-CPLX_mod_cobalt2": -2442.9981626804206, "CPLX0-7712_mod_mg2": 224.85886919456954, "CPLX0-7712_mod_mn2": 231.0790060797535, "NAD-SYNTH-CPLX_mod_mg2": -425.15867376709616, "NAD-SYNTH-CPLX_mod_mn2": -418.9385368819122, "ADENPRIBOSYLTRAN-CPLX_mod_mg2": -516.2272462677782, "ADENPRIBOSYLTRAN-CPLX_mod_mn2": -510.00710938259425, "GLYCEROL-KIN-CPLX_mod_mg2": -5961.418816063176, "GLYCEROL-KIN-CPLX_mod_mn2": -5955.198679177992, "HOLO-ACP-SYNTH-CPLX_mod_mg2": -332.7090074754344, "HOLO-ACP-SYNTH-CPLX_mod_mn2": -326.48887059025043, "ISOCIT-LYASE_mod_mg2": -236.25354823653032, "ISOCIT-LYASE_mod_mn2": -230.03341135134636, "FPPSYN-MONOMER_mod_mg2": 366.8746961594186, "FPPSYN-MONOMER_mod_mn2": 373.0948330446026, "G6954-MONOMER_mod_mg2": -90.90894120647746, "G6954-MONOMER_mod_mn2": -84.68880432129349, "EG11829-MONOMER_mod_mg2": -488.9300658294345, "EG11829-MONOMER_mod_mn2": -482.7099289442506, "IMIDHISTID-CPLX_mod_mg2": 814.7683088851037, "AROK-MONOMER_mod_mg2": 115.06203552851704, "AROK-MONOMER_mod_mn2": 121.28217241370102, "AROK-MONOMER_mod_cobalt2": 122.15950782476895, "AROK-MONOMER_mod_fe2": 121.48110121332097, "AROK-MONOMER_mod_ca2": 118.26980785142797, "AROK-MONOMER_mod_k": 117.56164336692453, "AROL-MONOMER_mod_mg2": -15.467692458881453, "AROL-MONOMER_mod_mn2": -9.247555573697479, "AROL-MONOMER_mod_cobalt2": -8.370220162629545, "AROL-MONOMER_mod_fe2": -9.04862677407752, "AROL-MONOMER_mod_ca2": -12.25992013597052, "AROL-MONOMER_mod_k": -12.968084620473967, "6PFK-2-CPX_mod_mg2": -602.3763760262689, "CPLX0-1622_mod_mg2": 631.4917197481212, "ACETATEKINA-MONOMER_mod_mg2": -580.6529468209194, "GLUCARDEHYDRA-MONOMER_mod_mg2": 146.70938510295338, "GMP-SYN-CPLX_mod_mg2": -143.6891433203521, "1-PFK_mod_mg2": 299.1635894670851, "3-METHYL-2-OXOBUT-OHCH3XFER-CPLX_mod_mg2": -7669.901619813743, "ACETYLGLUTKIN-CPLX_mod_mg2": -2256.0555473349423, "ACYLCOASYN-CPLX_mod_mg2": -1006.101932046627, "ADENYLOSUCCINATE-SYN-DIMER_mod_mg2": -600.4178990753597, "APHA-CPLX_mod_mg2": 558.1296913743871, "ASNSYNA-CPLX_mod_mg2": -503.7080330289653, "ASNSYNB-CPLX_mod_mg2": -1247.9728456500618, "COADTRI-CPLX_mod_mg2": -1972.6234099068622, "CPLX0-1021_mod_mg2": -10478.757286326243, "CPLX0-1221_mod_mg2": -523.009221137231, "GTP-CYCLOHYDRO-II-CPLX_mod_mg2": -407.9352690626222, "Trp_RS_dim_mod_mg2": 254.89732380346948, "UDP-NACMUR-ALA-LIG-MONOMER_mod_mg2": 271.0513877875758, "EG11736-MONOMER_mod_mg2": -4.984839624183875, "THI-P-KIN-MONOMER_mod_mg2": 62.93960759398304, "PGPPHOSPHAA-MONOMER_mod_mg2": -92.51662922618534, "ADENYL-KIN-MONOMER_mod_mg2": -312.6408209971893, "ENTC-MONOMER_mod_mg2": 232.86299568003633, "NICONUCADENYLYLTRAN-MONOMER_mod_mg2": -2373.1766560009364, "PHOSPHOGLUCMUT-MONOMER_mod_mg2": -917.1288304138202, "GALACTOKIN-MONOMER_mod_mg2": -1054.3828460859743, "EG11239-MONOMER_mod_mg2": 45.74184020623609, "G6425-MONOMER_mod_mg2": -245.51615684074497, "TETRAACYLDISACC4KIN-MONOMER_mod_mg2": 181.2204572349988, "CPM-KDOSYNTH-MONOMER_mod_mg2": -509.45276429671765, "DTMPKI-MONOMER_mod_mg2": -1742.2012661063616, "THIKIN-MONOMER_mod_mg2": 126.79205164677765, "G6880-MONOMER_mod_mg2": -195.51149101982202, "EG10943-MONOMER_mod_mg2": -1483.9202847932463, "H2NEOPTERINP3PYROPHOSPHOHYDRO-MONOMER_mod_mg2": -917.819254180092, "ArgS_mono_mod_mg2": -1031.1290400825173, "TREHALOSEPHOSPHASYN-MONOMER_mod_mg2": -143.61325498271103, "PHOSPHAGLYPSYN-MONOMER_mod_mg2": -586.939346870288, "DTDPGLUCOSEPP-MONOMER_mod_mg2": 94.34759042263863, "UDK-MONOMER_mod_mg2": 112.14974815676551, "O-SUCCINYLBENZOATE-COA-SYN-MONOMER_mod_mg2": 61.78578156021629, "EG10534-MONOMER_mod_mg2": -1234.0549564973269, "EG10983-MONOMER_mod_mg2": 107.26180136330343, "FGAMSYN-MONOMER_mod_mg2": -1323.101036429005, "GLUTCYSLIG-MONOMER_mod_mg2": -12.378163080942487, "G7408-MONOMER_mod_mg2": -488.6183308217141, "FUCULOKIN-MONOMER_mod_mg2": 176.8552990061329, "G7496-MONOMER_mod_mg2": -181.5300292643591, "MALSYNG-MONOMER_mod_mg2": -1405.1774473992557, "GLYCPDIESTER-CYTO-MONOMER_mod_mg2": -2256.6929667932636, "DEOXYGLUCONOKIN-MONOMER_mod_mg2": 101.92452034972892, "GLCNACPTRANS-MONOMER_mod_mg2": -222.80932113008032, "ADENYLATECYC-MONOMER_mod_mg2": 671.7990863446674, "EG11470-MONOMER_mod_mg2": 169.02395682243326, "RHAMNULOKIN-MONOMER_mod_mg2": 606.0135517925744, "DMK-MONOMER_mod_mg2": -93.50259104213721, "THIE-MONOMER_mod_mg2": -2390.062284700299, "4OHBENZOATE-OCTAPRENYLTRANSFER-MONOMER_mod_mg2": -426.093095033109, "EG10043-MONOMER_mod_mg2": -287.99440555739574, "EG12440-MONOMER_mod_mg2": -26.8355313353544, "ValS_mono_mod_mg2": -1316.7952533443863, "PSERPHOSPHA-MONOMER_mod_mg2": -328.97944303321805, "PRPPSYN-MONOMER_mod_mg2_mod_pi": -6.22013688518398, "PRPPSYN-MONOMER_mod_mn2_mod_pi": 1.647086677510854e-26, "GPH-MONOMER_mod_mg2_mod_cl": 47.58172738616092, "CDPDIGLYSYN-MONOMER_mod_mg2_mod_k": -841.4040881813324, "Fmt_mono_mod_mg2_mod_k": 34.33611857274664, "CPLX0-7525_mod_mg2_mod_mn2_mod_thmpp": 220.57732479161754, "3-ISOPROPYLMALDEHYDROG-CPLX_mod_mg2_mod_mn2": 498.2302219032983, "GltX_mono_mod_mg2_mod_1:zn2": -551.0129512942196, "GLYOCARBOLIG-CPLX_mod_mg2_mod_thmpp_mod_fad": -684.7806111643163, "CPLX0-234_mod_mg2": -706.5377596637248, "CPLX0-234_mod_mn2": -699.4402873674729, "CPLX0-234_mod_cobalt2": -699.4402873674729, "CPLX0-238_mod_mg2": -1286.7466072515151, "CPLX0-243_mod_mg2": -2002.8118437644684, "CPLX0-3482_mod_mg2": -3031.244959632538, "CPLX0-3721_mod_mg2": -4074.697299309837, "CPLX0-3841_mod_mg2": -1428.1526605151976, "CPLX0-3948_mod_mg2": -124.4210688323927, "CPLX0-682_mod_mg2": -936.5098735034246, "CPLX0-7426_mod_mg2": -871.2131789904064, "CPLX0-7615_mod_mg2": 520.2059496971534, "CPLX0-7692_mod_mg2": -1419.2649474860887, "CPLX0-7704_mod_mg2": -4937.151230206088, "CPLX0-7709_mod_mg2": -4845.4481273743995, "CPLX0-7744_mod_mg2": -86.04680149154133, "CPLX0-7826_mod_mg2": 236.71454008670986, "CTPSYN-CPLX_mod_mg2": -2146.8788423504293, "DETHIOBIOTIN-SYN-CPLX_mod_mg2": -3382.876690625109, "DGTPTRIPHYDRO-CPLX_mod_mg2": -2512.1138034506853, "DIOHBUTANONEPSYN-CPLX_mod_mg2": -782.8522869031749, "Eno_dim_mod_4:mg2": -1836.454042196101, "F16B-CPLX_mod_mg2": -1334.6220209842172, "GLUC1PADENYLTRANS-CPLX_mod_mg2": -8020.639488320477, "GLUCONOKINII-CPLX_mod_mg2": -2090.1176752012034, "GLUTATHIONE-SYN-CPLX_mod_mg2": 505.72804334780153, "GLUTKIN-CPLX_mod_mg2": 1700.4293732432895, "H2PTEROATESYNTH-CPLX_mod_mg2": -238.26712427090735, "His_RS_dim_mod_4:mg2": -750.790790873847, "KDO-8PPHOSPHAT-CPLX_mod_mg2": -1496.7180472442296, "MENE-CPLX_mod_mg2": 448.24972810706277, "MENF-CPLX_mod_mg2": -5749.262894164503, "NAG1P-URIDYLTRANS-CPLX_mod_mg2": -3313.7718059557906, "OROPRIBTRANS-CPLX_mod_mg2": -1498.1462734609977, "PANTOTHENATE-KIN-CPLX_mod_mg2": -577.6522777512062, "PEPCARBOX-CPLX_mod_mg2": -4000.5454152036505, "PEPSYNTH-CPLX_mod_mg2": -975.6046262949421, "PPX-CPLX_mod_mg2": -965.6900803221185, "PRPPAMIDOTRANS-CPLX_mod_mg2": -2717.30615416486, "QUINOPRIBOTRANS-CPLX_mod_mg2": -129.90237175238872, "THYMIDYLATESYN-CPLX_mod_mg2": -1037.4797858496374, "UPPSYN-CPLX_mod_mg2": -378.805317443099, "H2PTERIDINEPYROPHOSPHOKIN-MONOMER_mod_mg2": -822.9406582174263, "DXPREDISOM-CPLX_mod_mn2": -778.3701843066528, "DXPREDISOM-CPLX_mod_cobalt2": -777.492848895585, "DXPREDISOM-CPLX_mod_mg2": -784.5903211918369, "MALIC-NAD-CPLX_mod_mn2": -1420.675313806941, "MALIC-NAD-CPLX_mod_mg2": -1426.8954506921248, "MALIC-NADP-CPLX_mod_mn2": -7141.044999649055, "MALIC-NADP-CPLX_mod_mg2": -7147.265136534239, "SUPEROX-DISMUTMN-CPLX_mod_mn2": -278.4180553162761, "AGMATIN-CPLX_mod_2:mn2": 486.7395538926513, "ALPHAGALACTOSID-CPLX_mod_mn2": 91.52573110076116, "EG12115-MONOMER_mod_mn2": -513.6484324545794, "PPENTOMUT-MONOMER_mod_mn2": -41.03003242526741, "TRANSKETOI-CPLX_mod_thmpp_mod_mn2_mod_mg2": -2827.6081680471484, "EG10626-MONOMER_mod_mn2_mod_mg2": -166.76769787539965, "ARABISOM-CPLX_mod_mn2": -9017.203964696326, "CPLX0-1683_mod_mn2": -681.7368779232905, "CPLX0-303_mod_mn2": 228.00293084735125, "CPLX0-721_mod_mn2": -11.649984238360517, "CPLX0-7631_mod_mn2": -14738.818230230212, "CPLX0-7776_mod_mn2": 306.2213280050331, "CPLX0-7808_mod_mn2": -564.9451929939565, "CPLX0-7848_mod_mn2": 871.576681924072, "CPLX-7524_mod_mn2": -2408.568783532838, "GLUTAMINESYN-OLIGOMER_mod_mn2": -11339.055134468435, "HISTDEHYD-CPLX_mod_mn2": 597.9291920448003, "XYLISOM-CPLX_mod_mn2": -5198.444024088908, "EG10124-MONOMER_mod_bmocogdp": 261.2480200168764, "CPLX0-3681_mod_nadp": -9314.140971530165, "CPLX0-7564_mod_nadph_mod_nadh_mod_fad_mod_cobalt2": 417.03833197748867, "GLYOXI-CPLX_mod_ni2": -344.30746271526084, "CPLX0-7838_mod_pydx5p": 58.74521892270764, "DIAMINOPIMDECARB-CPLX_mod_pydx5p": -933.6748449968618, "CPLX0-743_mod_thmpp": -3503.7921413539216, "G6701-MONOMER_mod_thmpp": -1271.4731139061976, "HOMOCYSMETB12-MONOMER_mod_zn2_mod_cbl1": -1243.9531487815223, "Ala_RS_tetra_mod_4:zn2": -3199.214288848754, "ADHC-CPLX_mod_zn2": -1718.924792184523, "ACETYLORNDEACET-CPLX_mod_zn2": -810.5045191141231, "CPLX0-7521_mod_zn2": -590.8428195947672, "CysS_mono_mod_1:zn2": -674.5343033155278, "G7502-MONOMER_mod_zn2": -1596.64029817074, "HOMOCYSMET-MONOMER_mod_zn2": -1015.9301411172275, "CPLX-64_mod_cobalt2_mod_zn2": 638.3112164896005, "CPLX-64_mod_mn2_mod_zn2": 637.4338810785325, "CPLX-64_mod_ni2_mod_zn2": 638.258619242176, "CPLX0-3161_mod_zn2_mod_cobalt2": -1782.221323095676, "CYTDEAM-MONOMER_mod_fe2_mod_zn2": 399.5266481753871, "CYTDEAM-MONOMER_mod_mn2_mod_zn2": 399.3277193757672, "CYTDEAM-MONOMER_mod_cobalt2_mod_zn2": 400.2050547868351, "EG11095-MONOMER_mod_zn2_mod_fe2_mod_cobalt2_mod_mg2_mod_mn2": -136.23349318393088, "IPPISOM-MONOMER_mod_mg2_mod_zn2": -164.1826893115775, "IPPISOM-MONOMER_mod_mn2_mod_zn2": -157.96255242639353, "DIHYDROOROT-CPLX_mod_2:zn2": -855.5513866129897, "CPLX0-3061_mod_zn2": 1396.8150249087525, "CPLX0-7633_mod_zn2": -577.7557444646077, "CYTIDEAM-CPLX_mod_zn2": -1003.2299883502592, "DUTP-PYROP-CPLX_mod_zn2": -850.2070302591977, "FOLE-CPLX_mod_zn2": -7576.450731879581, "Met_RS_dim_mod_2:zn2": -1405.0734091539896, "NAG6PDEACET-CPLX_mod_zn2": -2477.976915588778, "PORPHOBILSYNTH-CPLX_mod_zn2": -4580.856817979762, "RIBULPEPIM-CPLX_mod_zn2": -0.0, "Thr_RS_dim_mod_zn2": -2194.0636915288555, "IleS_mono_mod_2:zn2": -2115.675882412461, "GLYOXII-MONOMER_mod_zn2": -139.816915154639, "CPLX0-7760_mod_4fe4s": -1037.0208525082949, "CPLX0-7761_mod_4fe4s": -2387.7142974456137, "DIHYDROXYACIDDEHYDRAT-CPLX_mod_4fe4s": 1414.7944203032891, "FUMARASE-A_mod_4fe4s": -1094.2733188415452, "FUMARASE-B_mod_4fe4s": -1027.0662965142326, "HEMN-MONOMER_mod_4fe4s": -237.35127825280955, "BIOTIN-SYN-CPLX_mod_4fe4s_mod_2fe2s": 404.8720553247795, "OHMETHYLBILANESYN-MONOMER_mod_dpm": -1451.1850876837573, "DIHYDROPTERIREDUCT-CPLX_mod_fad": 231.60874988686047, "GLUTATHIONE-REDUCT-NADPH-CPLX_mod_fad": -766.4674237042585, "SARCOX-MONOMER_mod_fad": 245.07364820412587, "GALPMUT-MONOMER_mod_fad": 10.83720670734921, "DLACTDEHYDROGFAD-MONOMER_mod_fad": -292.3682511210004, "L-ASPARTATE-OXID-MONOMER_mod_fad": -283.3748778067209, "UDPNACETYLMURAMATEDEHYDROG-MONOMER_mod_fad": -755.7820426639886, "EG10456-MONOMER_mod_fad_mod_pheme": -202.6518485614365, "PDXH-CPLX_mod_fmn": -474.08199846816194, "L-LACTDEHYDROGFMN-MONOMER_mod_fmn": -145.68223079360038, "HYDROPEROXIDII-CPLX_mod_6:hemed": -4838.537117463567, "DTDPGLUCDEHYDRAT-CPLX_mod_nad": 119.29453147178458, "UDPGLUCEPIM-CPLX_mod_nad": -0.0, "HYDROPEROXIDI-CPLX_mod_pheme": 1522.9533716033834, "ARGDECARBOXDEG-CPLX_mod_pydx5p": -5029.6660011412, "O-SUCCHOMOSERLYASE-CPLX_mod_pydx5p": -1773.17421467196, "ACSERLYA-CPLX_mod_2:pydx5p": -1082.5908929186605, "GABATRANSAM-CPLX_mod_pydx5p": -49.37837896965959, "VALINE-PYRUVATE-AMINOTRANSFER-MONOMER_mod_pydx5p": -738.5172829854293, "ACSERLYB-CPLX_mod_pydx5p": -16.40180431464442, "AKBLIG-CPLX_mod_pydx5p": -2160.1674290716946, "CPLX0-1401_mod_pydx5p": 393.56573508079856, "CPLX0-7465_mod_pydx5p": -2234.0635107730445, "DAPASYN-CPLX_mod_pydx5p": -1412.4681490888602, "DCYSDESULF-CPLX_mod_pydx5p": -304.7261955179176, "GLUTDECARBOXA-CPLX_mod_pydx5p": 1489.9515785252165, "GLUTDECARBOXB-CPLX_mod_pydx5p": 1596.9957487206943, "GLYCOPHOSPHORYL-CPLX_mod_pydx5p": 881.1399876532689, "GSAAMINOTRANS-CPLX_mod_pydx5p": -1495.6880540299676, "HISTPHOSTRANS-CPLX_mod_pydx5p": 143.46374236540396, "LDC2-CPLX_mod_pydx5p": -127.30303130395276, "LYSDECARBOX-CPLX_mod_pydx5p": -11271.303452296877, "MALDEXPHOSPHORYL-CPLX_mod_pydx5p": -3861.215053478186, "ORNDECARBOX-BIO-CPLX_mod_pydx5p": -1857.7395661354803, "ORNDECARBOXDEG-CPLX_mod_pydx5p": -2944.8706187065677, "PSERTRANSAM-CPLX_mod_pydx5p": -19.589512752071368, "THREDEHYDCAT-CPLX_mod_pydx5p": -7050.487889794034, "THREDEHYDSYN-CPLX_mod_pydx5p": -307.3423468200474, "THRESYN-MONOMER_mod_pydx5p": -199.724581628104, "G7166-MONOMER_mod_pydx5p": -21.00913715563114, "DSERDEAM-MONOMER_mod_pydx5p": -48.275404862909284, "G7596-MONOMER_mod_pydx5p": -228.08810144862534, "ACETYLORNTRANSAM-CPLX_mod_pydx5p": -1566.0654790862468, "CARBODEHYDRAT-CPLX_mod_zn2": -1217.5879417111385, "ALKAPHOSPHA-CPLX_mod_zn2_mod_mg2": 317.37449265773773, "THREODEHYD-CPLX_mod_zn2": 415.2717105395801, "CPLX0-7741_mod_adocbl": 1481.1928757835797, "CPLX0-7719_mod_4fe4s": -2034.0678573820985, "EG12069-MONOMER_mod_fad": -401.849153397359, "BETAGALACTOSID-CPLX_mod_mg2": -1836.0272983182267, "PGMI-MONOMER_mod_mn2": -1942.1657955253047, "UDPGLCNACEPIM-MONOMER_mod_nad": -5639.098111170979, "DTDPGLUCDEHYDRAT2-MONOMER_mod_nad": 70.19159271386606, "GDPMANDEHYDRA-CPLX_mod_nadp": -27.32223631111485, "SelA_deca_mod_10:pydx5p": -14502.965052293124, "LTAA-CPLX_mod_pydx5p": -3990.558452288301, "G6646-MONOMER_mod_pydx5p": -142.65898250462982, "USHA-MONOMER_mod_zn2": 195.198624963374, "CPLX0-253_mod_fad": 258.5812629283367, "AROH-CPLX_mod_fe3": -253.10144340774175, "GLYCRIBONUCSYN-MONOMER_mod_mg2": -1097.7114958644306, "BRANCHED-CHAINAMINOTRANSFER-CPLX_mod_6:pydx5p": -12693.778265757275, "AERGLYC3PDEHYDROG-CPLX_mod_1:fad": -744.5500336750125, "SUCCORNTRANSAM-CPLX_mod_pydx5p": -5523.276205713089, "ISOCITHASE-CPLX_mod_mn2": -1325.1125883476036, "ISOCITHASE-CPLX_mod_mg2": -1331.3327252327877, "CPLX0-250_FORMATEDEHYDROGH-MONOMER_mod_8:4fe4s_mod_2:2fe2s_mod_bmocogdp_mod_NiFeCoCN2": -365.862128148212, "G6523-MONOMER_G6518-MONOMER_mod_fmn": 359.61854110567026, "EG10370-MONOMER_mod_mn2": -66.71637255958915, "NITRATREDUCTA-CPLX_mod_bmocogdp_mod_3fe4s_mod_4fe4s": 963.7907530195998, "FLAVONADPREDUCT-MONOMER_mod_fad": -234.541177851722, "NITRATREDUCTZ-CPLX_mod_bmocogdp_mod_2:pheme_mod_3:4fe4s_mod_1:3fe4s": -1885.1742451773878, "GCVMULTI-CPLX_mod_lipo": -5060.920874848735, "IMIDHISTID-CPLX_mod_mn2": 820.9884457702876, "CPLX0-341_mod_fmn": -1820.6972278780368, "CPLX0-341_mod_mg2": -1776.0620333933855, "CPLX0-1261_mod_thmpp": -1248.7843249316663, "PUTA-CPLX_mod_fad": -2510.432182330969, "CPLX0-7652_mod_mn2": -4344.336076375314, "CPLX0-7466_mod_mg2": -135.50187308398648, "CPLX0-7643_mod_mg2": -3553.6526441690244, "CPLX0-7904_mod_ca2": -1227.108384354159, "CYSTATHIONINE-BETA-LYASE-CPLX_mod_pydx5p": -1304.3329066893912, "DHHB-METHYLTRANSFER-CPLX_mod_zn2": -531.7828759999048, "DHPDIOXYGEN-CPLX_mod_fe2": 526.2827621971593, "GSP-CPLX_mod_mg2": 571.2279941943877, "GUANYL-KIN-CPLX_mod_mg2": -357.2863711374876, "LysII_RS_dim_mod_6:mg2": -1403.494737402916, "LysII_RS_dim_mod_lys__L": -1435.6438739454886, "LYXK-CPLX_mod_mg2": 549.7651845492439, "PDXK-CPLX_mod_zn2": -652.7043039725385, "PDXK-CPLX_mod_mg2": -661.221118090902, "Ser_RS_dim_mod_mg2": -1004.2008795367301, "TYRB-DIMER_mod_pydx5p": -1245.2808950592375, "G6246-MONOMER_mod_mg2": -281.50531726824806, "DIHYDROOROTOX-MONOMER_mod_fmn": -185.06794121805146, "TDK-MONOMER_mod_mg2": -115.43135636251455, "GARTRANSFORMYL2-MONOMER_mod_mg2": -410.79114430331214, "UXAC-MONOMER_mod_zn2": -1157.0956895000274, "SPOT-MONOMER_mod_mn2": 269.42116860061174, "6PFK-1-CPX_mod_mg2": -1382.137889729167, "ASPAMINOTRANS-DIMER_mod_pydx5p": -1078.2188559870374, "BRANCHED-CHAINAMINOTRANSFER-CPLX_mod_pydx5p": -12158.501938039382, "USHA-MONOMER_mod_cobalt2": 193.7792831412624, "CMPKI-MONOMER_mod_mg2": -214.71901702191238, "MiaB_mono_mod_1:4fe4s": -172.14084322479857, "RumB_mono_mod_1:4fe4s": -702.4844380585835, "RumA_mono_mod_1:4fe4s": -289.0255507175354, "rpL7/12_mod_1:acetyl": -1236.690025293724, "Def_mono_mod_1:fe2": -656.2951444790075, "Map_mono_mod_2:fe2": -1438.7505249545748, "Mfd_mono_mod_1:mg2": -1214.9319158882404, "Rnb_mono_mod_1:mg2": -824.9903989480974, "RluD_mono_mod_1:mg2": -716.5788821926621, "RpoZ_mono_mod_1:mg2": -2260.9883579141533, "RNase_III_dim_mod_2:mg2": -1068.7584770513515, "RNase_P_cplx_mod_2:mg2": 10721.827546406968, "Orn_dim_mod_2:mg2": -482.2412791649947, "MiaA_dim_mod_2:mg2": -4819.882815905296, "Rho_hexa_mod_3:mg2": -3373.147272932239, "RNase_T_dim_mod_4:mg2": -4628.153834459275, "Rnd_mono_mod_5:mg2": -557.2174916221002, "hRNAP_mod_1:zn2_mod_2:mg2": 1220.3131274944903, "RNase_E_tetra_mod_2:zn2": -6300.999124170905, "RrmA_dim_mod_2:zn2": -815.7892687244574, "RNase_BN_dim_mod_2:zn2": -568.2306391001706, "TadA_dim_mod_2:zn2": -1219.6958827194956, "DnaJ_dim_mod_4:zn2": -2085.1370509319354, "Tgt_hexa_mod_6:zn2": -2419.764137383421, "RlmN_mono_mod_1:4fe4s": -137.95263120064925, "MnmC_mono_mod_fad": -665.1122774448893, "MnmEG_cplx_mod_fad_mod_2:k": -2210.853077977308, "Rph_mono_mod_mg2": 73.00624376534414, "NAPAB-CPLX_NAPC-MONOMER_mod_bmocogdp": 314.09654932257297, "NAP-CPLX_mod_bmocogdp": 629.4044994992156, "CPLX0-7838_CPLX0-7839_mod_pydx5p": -35.49721251528023, "GLUCDEHYDROG-MONOMER_mod_pqq": -1389.1364645900942, "YdaO_dim_mod_4fe4s": -347.5059873740204, "ATPSYN-CPLX_EG10106-MONOMER_mod_mg2": -7570.172917250318, "QueG_mono_mod_2:4fe4s": -497.40755987630155, "PYRUVFORMLY-INACTIVE-CPLX_mod_glycyl": -1839.7665134088825, "PYRUVFORMLY-MONOMER_EG11784-MONOMER_mod_glycyl": -914.4280718017137, "KETOBUTFORMLY-INACT-MONOMER_mod_glycyl": 423.0784557919333, "EG11910-MONOMER_dimer_EG11911-MONOMER_mod_glycyl": -1536.1035655464848, "ADCLY-CPLX_mod_pydx5p": 260.90531277920303, "CYT-O-UBIOX-CPLX_mod_pheme_mod_hemeO_mod_cu2": -4161.258219626932, "RNA_dummy": 25709.83222024006, "protein_dummy": -380.5163332534329, "CPLX_dummy": -380.5163332534329, "unmodeled_protein_biomass": -226.56217161543793, "generic_16Sm4Cm1402": -292.2942172167371, "generic_LYSINEaaRS": -1403.494737402916, "generic_Dus": -345.03359494106445, "generic_RF": -117.20099136405511, "generic_Tuf": -64.70909526588169, "generic_RNase": 73.00624376534414, "generic_16s_rRNAs": 107706.03332538891, "generic_23s_rRNAs": 202625.65270121433, "generic_5s_rRNAs": 8420.550233210683, "ribosome": 297297.31148435513, "RNAPE-CPLX": 80.54541529501299, "RNAPS-CPLX": 954.4554795030109, "RNAP32-CPLX": 821.9997618123195, "RNAP70-CPLX": 367.5513701988108, "CPLX0-221": 602.6717351213115, "RNAP54-CPLX": 1161.599357065016, "CPLX0-222": 428.69833144049693, "RNA_degradosome": -12303.779397034317, "rRNA_containing_excision_machinery": -2326.6091422308814, "monocistronic_excision_machinery": 4493.834666001409, "polycistronic_wout_rRNA_excision_machinery": -2338.259890732636, "generic_2fe2s_transfer_complex": 430.7137569060532, "generic_4fe4s_transfer_complex": 403.84517794883953, "protein_b0007_Inner_Membrane": -892.498369924159, "protein_b0019_Inner_Membrane": -437.87345331574, "protein_b0027_Inner_Membrane": -22.145132767797612, "protein_b0040_Inner_Membrane": -412.16191943585847, "protein_b0047_Inner_Membrane": -485.05583009567886, "protein_b0053_Periplasm": -1592.5946067827435, "protein_b0067_Inner_Membrane": -331.16936240930653, "protein_b0068_Inner_Membrane": 205.58283661680395, "protein_b0070_Inner_Membrane": -1301.861908170535, "protein_b0084_Inner_Membrane": 359.33196279670926, "protein_b0087_Inner_Membrane": -203.31034170886622, "protein_b0112_Inner_Membrane": -1157.7635986368796, "protein_b0123_Periplasm": -513.5012310271387, "protein_b0124_Inner_Membrane": -751.5762235271984, "protein_b0149_Inner_Membrane": -409.0841033225531, "protein_b0150_Outer_Membrane": 569.8212926197851, "protein_b0152_Periplasm": -243.17839036755524, "protein_b0153_Inner_Membrane": -3502.121656669229, "protein_b0155_Inner_Membrane": -483.23100548030095, "protein_b0158_Periplasm": 74.30991960768621, "protein_b0175_Inner_Membrane": -855.5544445214944, "protein_b0177_Outer_Membrane": 97.50931757880244, "protein_b0197_Inner_Membrane": -945.1877754835737, "protein_b0198_Inner_Membrane": -225.71880029357416, "protein_b0221_Inner_Membrane": -1004.5111816789232, "protein_b0241_Outer_Membrane": 1.8258482686671308e-27, "protein_b0260_Inner_Membrane": -551.0325736779874, "protein_b0314_Inner_Membrane": -210.46840742859882, "protein_b0336_Inner_Membrane": -207.68037913814575, "protein_b0341_Inner_Membrane": -282.7074958036997, "protein_b0343_Inner_Membrane": -1265.0221778728019, "protein_b0353_Inner_Membrane": -1011.1174630559423, "protein_b0365_Periplasm": -1606.1344873862224, "protein_b0367_Inner_Membrane": -298.35971719721, "protein_b0383_Periplasm": 148.60346501880989, "protein_b0401_Inner_Membrane": -1720.609972293939, "protein_b0408_Inner_Membrane": 194.47188345021593, "protein_b0409_Inner_Membrane": -1604.101442432333, "protein_b0411_Outer_Membrane": -301.96245764725757, "protein_b0418_Inner_Membrane": -98.34200347706259, "protein_b0428_Inner_Membrane": -131.10427956358393, "protein_b0429_Inner_Membrane": -103.5860901131845, "protein_b0430_Inner_Membrane": -191.26706193522446, "protein_b0431_Inner_Membrane": -3026.346895318214, "protein_b0432_Inner_Membrane": -202.1614352921426, "protein_b0433_Inner_Membrane": -1000.3005340653337, "protein_b0451_Inner_Membrane": -1156.5244577789208, "protein_b0462_Inner_Membrane": -39.128554267816284, "protein_b0463_Inner_Membrane": -1485.0608552036606, "protein_b0480_Periplasm": 180.85643659413324, "protein_b0484_Inner_Membrane": -98.59907316881208, "protein_b0494_Periplasm": -515.072818457029, "protein_b0511_Inner_Membrane": -127.89541077871442, "protein_b0572_Outer_Membrane": -2336.6353343881133, "protein_b0573_Periplasm": -2.1180275544716785, "protein_b0574_Periplasm": -31.1480993199692, "protein_b0575_Inner_Membrane": -321.03860761818305, "protein_b0576_Inner_Membrane": -443.5019272310154, "protein_b0584_Outer_Membrane": 1034.6121891208045, "protein_b0589_Inner_Membrane": -174.66166872783492, "protein_b0590_Inner_Membrane": -1130.9967719761896, "protein_b0591_Inner_Membrane": -944.0139606296208, "protein_b0592_Periplasm": 115.42293858337715, "protein_b0604_Periplasm": -554.2574450436365, "protein_b0612_Inner_Membrane": -567.6491097452439, "protein_b0621_Inner_Membrane": -457.7052005124359, "protein_b0622_Outer_Membrane": -157.203183461343, "protein_b0627_Inner_Membrane": -139.33111193043737, "protein_b0632_Inner_Membrane": -162.31429662349166, "protein_b0635_Inner_Membrane": 388.33355157983914, "protein_b0653_Inner_Membrane": -120.77587448835321, "protein_b0654_Inner_Membrane": -84.17491507346661, "protein_b0655_Periplasm": 287.6511243786621, "protein_b0657_Inner_Membrane": -1187.8841707454526, "protein_b0679_Inner_Membrane": -594.4300973425366, "protein_b0692_Inner_Membrane": -317.26640415888875, "protein_b0697_Inner_Membrane": -2005.2906010959541, "protein_b0698_Inner_Membrane": -121.46429843846667, "protein_b4513_Inner_Membrane": -62.13915344922106, "protein_b0709_Inner_Membrane": -439.7177133199752, "protein_b0721_Inner_Membrane": -418.5442562014623, "protein_b0722_Inner_Membrane": -178.28867904443194, "protein_b0731_Inner_Membrane": -394.01835334482155, "protein_b0733_Inner_Membrane": -666.214826582363, "protein_b0734_Inner_Membrane": -377.05478054902386, "protein_b0751_Inner_Membrane": -295.9328768909924, "protein_b0752_Inner_Membrane": -471.95129976684433, "protein_b0756_Periplasm": 506.5752622867401, "protein_b0763_Periplasm": -190.6835685792664, "protein_b0764_Inner_Membrane": -179.97528227923402, "protein_b0789_Periplasm": -1471.0569827938612, "protein_b0805_Outer_Membrane": 615.477994729311, "protein_b0810_Inner_Membrane": -265.6585800603985, "protein_b0811_Periplasm": 49.225279278567534, "protein_b0813_Inner_Membrane": -438.746464886855, "protein_b0831_Inner_Membrane": -168.46551261523243, "protein_b0832_Inner_Membrane": -171.25569137293283, "protein_b0837_Periplasm": -164.0159320294471, "protein_b0839_Inner_Membrane": -445.5452384246744, "protein_b0841_Inner_Membrane": -494.1928508056746, "protein_b0842_Inner_Membrane": -999.9259441070969, "protein_b0854_Periplasm": 7.229675773949331, "protein_b0856_Inner_Membrane": -332.3531604780719, "protein_b0857_Inner_Membrane": -322.18116202704755, "protein_b0860_Periplasm": -215.746715746367, "protein_b0861_Inner_Membrane": -247.85402301539344, "protein_b0862_Inner_Membrane": -192.88796955949786, "protein_b0863_Periplasm": 131.03185736442632, "protein_b0875_Inner_Membrane": -618.9453927526761, "protein_b0886_Inner_Membrane": 264.74397644467405, "protein_b0887_Inner_Membrane": -100.02642426223879, "protein_b0891_Periplasm": -514.7253558788586, "protein_b0894_Periplasm": 470.6532934099863, "protein_b0896_Inner_Membrane": -280.0576444201853, "protein_b0904_Inner_Membrane": -692.7151306302069, "protein_b0914_Inner_Membrane": -2471.4883022284826, "protein_b0915_Inner_Membrane": 175.39508298412156, "protein_b0929_Outer_Membrane": -218.19719769300045, "protein_b0934_Inner_Membrane": -161.11481632079472, "protein_b0936_Periplasm": -0.721140275065595, "protein_b0957_Outer_Membrane": -434.5823675347942, "protein_b0972_Inner_Membrane": 205.61191829841255, "protein_b0973_Periplasm": 368.9497319952783, "protein_b0974_Inner_Membrane": -2758.6589405943328, "protein_b0978_Inner_Membrane": -2321.0498579151545, "protein_b0979_Inner_Membrane": -269.8939682647082, "protein_b0980_Periplasm": 232.91912296096623, "protein_b0996_Inner_Membrane": 64.73745294147032, "protein_b0997_Periplasm": 408.03237482647364, "protein_b1002_Periplasm": 178.7761527752157, "protein_b1006_Inner_Membrane": -2686.394401644719, "protein_b1015_Inner_Membrane": -615.2225793761503, "protein_b1069_Inner_Membrane": -1145.3723425587507, "protein_b1101_Inner_Membrane": -1203.360035137947, "protein_b1102_Outer_Membrane": 993.6206067512311, "protein_b1116_Inner_Membrane": -1243.8582466694475, "protein_b1118_Inner_Membrane": 152.82833550514002, "protein_b1123_Periplasm": -101.33624757940582, "protein_b1124_Inner_Membrane": -172.8856437489403, "protein_b1125_Inner_Membrane": -226.97747657889025, "protein_b1185_Inner_Membrane": -271.45915068499914, "protein_b1186_Inner_Membrane": -1252.0542794489827, "protein_b1193_Outer_Membrane": -66.41649765366665, "protein_b1197_Periplasm": 398.60842248066143, "protein_b1206_Inner_Membrane": -1144.7100543562135, "protein_b1209_Outer_Membrane": 408.60604882570567, "protein_b1216_Inner_Membrane": -658.231488257015, "protein_b1223_Inner_Membrane": -1033.1984898464623, "protein_b1227_Inner_Membrane": -162.82421913263738, "protein_b1243_Periplasm": -2404.2627031058105, "protein_b1244_Inner_Membrane": -282.0620509565924, "protein_b1245_Inner_Membrane": -32.48843454223298, "protein_b1249_Inner_Membrane": -974.4253526025069, "protein_b1250_Inner_Membrane": -512.0802536123363, "protein_b1252_Inner_Membrane": -59.11075084947736, "protein_b1278_Inner_Membrane": -729.2619978166873, "protein_b1296_Inner_Membrane": -201.23394412279558, "protein_b1308_Periplasm": -139.86653456348682, "protein_b1319_Outer_Membrane": -223.91487450174697, "protein_b1329_Periplasm": 13.314826712252104, "protein_b1363_Inner_Membrane": -856.527377086806, "protein_b1377_Outer_Membrane": -70.38654561980151, "protein_b1386_Periplasm": 441.35292241715587, "protein_b1440_Periplasm": 154.0891826522206, "protein_b1442_Inner_Membrane": -460.6692967143008, "protein_b1443_Inner_Membrane": -175.53422440659338, "protein_b1453_Inner_Membrane": -522.7106372601596, "protein_b1465_Inner_Membrane": -97.23163349484474, "protein_b1469_Inner_Membrane": -119.7480755495265, "protein_b1473_Inner_Membrane": -686.4406283520033, "protein_b1474_Periplasm": -1677.599418857518, "protein_b1475_Inner_Membrane": -39.168240192922454, "protein_b1476_Inner_Membrane": -376.2244998391277, "protein_b1485_Inner_Membrane": -69.81682510209089, "protein_b1486_Inner_Membrane": -117.78096150127334, "protein_b1487_Periplasm": -2253.213414213611, "protein_b1492_Inner_Membrane": -610.3421198131844, "protein_b1528_Inner_Membrane": -565.3616083867722, "protein_b1533_Inner_Membrane": -842.7248030957027, "protein_b1587_Periplasm": 630.6937873467544, "protein_b1588_Periplasm": 373.3482215138192, "protein_b1589_Periplasm": -39.71803717114169, "protein_b1590_Inner_Membrane": -179.67829113552898, "protein_b1592_Inner_Membrane": -147.54624927263995, "protein_b1599_Inner_Membrane": -170.51367193600646, "protein_b1600_Inner_Membrane": -460.43787075272456, "protein_b1602_Inner_Membrane": -364.3350633948417, "protein_b1603_Inner_Membrane": -1694.2476365976622, "protein_b1605_Inner_Membrane": -511.42492565824034, "protein_b1621_Inner_Membrane": -1298.2303595833746, "protein_b1634_Inner_Membrane": -556.2593085605085, "protein_b1646_Periplasm": 177.39825754903916, "protein_b1677_Outer_Membrane": -14.861840461037017, "protein_b1711_Inner_Membrane": -400.9633030154553, "protein_b1801_Inner_Membrane": -1223.671239864403, "protein_b1818_Inner_Membrane": -1548.4247659410005, "protein_b1819_Inner_Membrane": -85.55670243495987, "protein_b1855_Inner_Membrane": -578.5751180775557, "protein_b1857_Periplasm": -529.9644800109677, "protein_b1859_Inner_Membrane": -950.2565491899365, "protein_b1872_Periplasm": -1689.155773002995, "protein_b1873_Inner_Membrane": 64.0726719411398, "protein_b4460_Inner_Membrane": -76.01518132956176, "protein_b1901_Periplasm": -35.51351819192338, "protein_b1907_Inner_Membrane": -889.7560655523847, "protein_b1912_Inner_Membrane": -592.7647211211653, "protein_b1981_Inner_Membrane": -330.10612858250744, "protein_b1992_Inner_Membrane": -224.60985088474374, "protein_b2010_Inner_Membrane": -236.8842798604074, "protein_b2027_Inner_Membrane": 235.8897507712837, "protein_b2035_Inner_Membrane": -1274.9827877314658, "protein_b2037_Inner_Membrane": -229.28619463687636, "protein_b2092_Inner_Membrane": -468.7832823805245, "protein_b2128_Inner_Membrane": -332.0833891159591, "protein_b2130_Inner_Membrane": -353.9634370581095, "protein_b2131_Periplasm": -52.22316845274466, "protein_b2132_Periplasm": 357.9072867091234, "protein_b2134_Periplasm": -435.5660506960157, "protein_b2148_Inner_Membrane": -145.4998202818281, "protein_b2150_Periplasm": 10.202289972468805, "protein_b2155_Outer_Membrane": 1014.5916171152849, "protein_b2156_Inner_Membrane": -514.9535660396688, "protein_b2167_Inner_Membrane": -1060.5884800879226, "protein_b2170_Inner_Membrane": -252.14288700510482, "protein_b2174_Inner_Membrane": -59.04096316847082, "protein_b2197_Periplasm": 4.900352605540275, "protein_b2198_Inner_Membrane": -174.93332164299895, "protein_b2199_Inner_Membrane": -310.1604616075592, "protein_b2200_Inner_Membrane": -368.21008509066115, "protein_b2202_Inner_Membrane": 95.69181702926606, "protein_b2203_Periplasm": 120.24440161397283, "protein_b2204_Inner_Membrane": 176.36443022797982, "protein_b2205_Periplasm": 138.94351994866287, "protein_b2206_Periplasm": 80.95858098814197, "protein_b2215_Outer_Membrane": -0.0, "protein_b2223_Inner_Membrane": -2067.4114987655457, "protein_b2239_Periplasm": 10.084544793761014, "protein_b2240_Inner_Membrane": -572.3317602290433, "protein_b2254_Inner_Membrane": 84.93098419894196, "protein_b2257_Inner_Membrane": -521.8014853185084, "protein_b4544_Inner_Membrane": -128.2611512159312, "protein_b2258_Inner_Membrane": -179.096571957063, "protein_b2276_Inner_Membrane": -352.0607485184665, "protein_b2277_Inner_Membrane": -1934.5619718075618, "protein_b2278_Inner_Membrane": -621.6498786889842, "protein_b2279_Inner_Membrane": -33.91900826420917, "protein_b2280_Inner_Membrane": -251.30972535274216, "protein_b2282_Inner_Membrane": -423.8283437640569, "protein_b2288_Inner_Membrane": -148.40799484841196, "protein_b2307_Inner_Membrane": -225.25605739979775, "protein_b2308_Inner_Membrane": -109.30734631212785, "protein_b2309_Periplasm": 94.65241186873116, "protein_b2310_Periplasm": 141.0484977610987, "protein_b2328_Periplasm": 252.51325423179682, "protein_b2344_Outer_Membrane": 242.0577275496464, "protein_b2392_Inner_Membrane": -972.3474547096167, "protein_b2393_Inner_Membrane": -844.5371192464006, "protein_b2406_Inner_Membrane": -463.34923104369415, "protein_b2423_Inner_Membrane": -171.82838606693994, "protein_b2424_Inner_Membrane": -375.26969189228737, "protein_b2425_Periplasm": 258.82024767864596, "protein_b2429_Inner_Membrane": -22.658236546029084, "protein_b2435_Periplasm": -232.40426818969988, "protein_b2470_Inner_Membrane": 458.7711497821415, "protein_b2477_Outer_Membrane": -91.21642568873247, "protein_b2482_Inner_Membrane": -696.6849766816165, "protein_b2483_Inner_Membrane": -312.5669312209075, "protein_b2484_Inner_Membrane": -269.18296651503573, "protein_b2485_Inner_Membrane": -246.42090523782124, "protein_b2486_Inner_Membrane": -369.1165139180603, "protein_b2492_Inner_Membrane": -6246.201802729077, "protein_b2497_Inner_Membrane": -421.241932495688, "protein_b2512_Outer_Membrane": -841.1511809845563, "protein_b2519_Inner_Membrane": -3198.5237625177588, "protein_b2536_Inner_Membrane": -927.2994460791951, "protein_b2558_Periplasm": 161.43641396092337, "protein_b2578_Inner_Membrane": -481.2436172907155, "protein_b2587_Inner_Membrane": -909.7262290622049, "protein_b2595_Outer_Membrane": -226.23765211275003, "protein_b2617_Outer_Membrane": -65.32328665214611, "protein_b2663_Inner_Membrane": -364.4564517352452, "protein_b2678_Inner_Membrane": 130.4823885936998, "protein_b2679_Periplasm": 142.1645609594536, "protein_b2682_Inner_Membrane": -231.50707904946643, "protein_b2683_Inner_Membrane": -21.564377702999614, "protein_b2701_Outer_Membrane": 327.5448727594132, "protein_b2702_Inner_Membrane": -63.19237177869459, "protein_b2703_Inner_Membrane": 28.747424380753873, "protein_b2715_Inner_Membrane": -470.8907100623078, "protein_b2722_Inner_Membrane": -144.43082419263146, "protein_b2723_Inner_Membrane": -4157.616579289069, "protein_b2789_Inner_Membrane": -2104.5362286449777, "protein_b2796_Inner_Membrane": -1987.1611215153277, "protein_b2801_Inner_Membrane": -234.7480460709399, "protein_b2813_Outer_Membrane": -82.19260226219973, "protein_b2817_Periplasm": -314.2218319884301, "protein_b2828_Inner_Membrane": -78.05308600760672, "protein_b2835_Inner_Membrane": -356.6125706728421, "protein_b2836_Inner_Membrane": -1511.6609094265268, "protein_b2841_Inner_Membrane": -528.1951625702989, "protein_b2882_Inner_Membrane": 72.41071359114423, "protein_b2893_Periplasm": -406.586088682717, "protein_b2923_Inner_Membrane": -529.480912362057, "protein_b2938_Periplasm": 159.67724480048992, "protein_b2943_Inner_Membrane": -997.7628748124764, "protein_b2957_Periplasm": 383.5575906522755, "protein_b2963_Outer_Membrane": -121.12455066070946, "protein_b2964_Inner_Membrane": -1045.9323790117523, "protein_b2975_Inner_Membrane": -609.0014140686437, "protein_b2987_Inner_Membrane": -985.5979591288949, "protein_b2994_Periplasm": -2845.8134804781885, "protein_b2995_Inner_Membrane": -388.1744387704596, "protein_b2996_Periplasm": 252.05459318763778, "protein_b2997_Periplasm": 73.29500844183715, "protein_b3005_Inner_Membrane": -62.29651674990556, "protein_b3006_Inner_Membrane": -18.518346128116168, "protein_b3035_Outer_Membrane": -869.0322222214269, "protein_b3040_Inner_Membrane": -690.0813426122023, "protein_b3057_Inner_Membrane": -754.7589709629866, "protein_b3059_Inner_Membrane": -418.3435802768846, "protein_b3063_Inner_Membrane": -1920.9123723603275, "protein_b3089_Inner_Membrane": -6.7077661357949205, "protein_b3093_Inner_Membrane": -762.5870961237051, "protein_b3116_Inner_Membrane": -1076.4705381252443, "protein_b3127_Inner_Membrane": -405.7013173627079, "protein_b3161_Inner_Membrane": -897.7377441431034, "protein_b3175_Inner_Membrane": -206.54303128316505, "protein_b3182_Periplasm": -64.91829431625953, "protein_b3196_Inner_Membrane": -128.03525606753226, "protein_b3199_Inner_Membrane": 344.0673733320908, "protein_b3200_Periplasm": 350.13728550508137, "protein_b3224_Inner_Membrane": -286.26283414242306, "protein_b3258_Inner_Membrane": -210.36207282730356, "protein_b3265_Inner_Membrane": -1444.433400046766, "protein_b3266_Inner_Membrane": 129.23881784760266, "protein_b3300_Inner_Membrane": -348.22533029077067, "protein_b3350_Inner_Membrane": -427.68291362183186, "protein_b3367_Inner_Membrane": -325.9436452669331, "protein_b3370_Inner_Membrane": -311.4057951162814, "protein_b3396_Inner_Membrane": -986.4012870484153, "protein_b3409_Inner_Membrane": -1332.9111371770043, "protein_b3415_Inner_Membrane": -1132.6210259181996, "protein_b4476_Inner_Membrane": -731.5681092265025, "protein_b3447_Periplasm": 332.76500416732694, "protein_b3451_Inner_Membrane": -325.0581361206981, "protein_b3452_Inner_Membrane": -71.57706731692919, "protein_b3453_Periplasm": 96.10904630785312, "protein_b3456_Inner_Membrane": -359.7534178480527, "protein_b3457_Inner_Membrane": -278.6883215947229, "protein_b3458_Periplasm": 236.86808357452705, "protein_b3460_Periplasm": -94.26275037777215, "protein_b3469_Inner_Membrane": -212.68045452165967, "protein_b3476_Periplasm": -2542.5987842680415, "protein_b3477_Inner_Membrane": -71.5071768203808, "protein_b3478_Inner_Membrane": -5.080863063156373, "protein_b3493_Inner_Membrane": -759.7278456059476, "protein_b3496_Inner_Membrane": -472.42178051467044, "protein_b3502_Inner_Membrane": -321.5361118121365, "protein_b3528_Inner_Membrane": -248.2845424622035, "protein_b3542_Inner_Membrane": -110.06965191706, "protein_b3543_Inner_Membrane": -126.95079618923839, "protein_b3544_Periplasm": -2665.7986714994427, "protein_b3546_Inner_Membrane": 168.44519619322844, "protein_b3566_Periplasm": 228.2547122254965, "protein_b3568_Inner_Membrane": -112.01539580481074, "protein_b3571_Periplasm": 757.5537922384242, "protein_b3577_Inner_Membrane": -110.21801818011836, "protein_b3578_Inner_Membrane": -450.79181893234585, "protein_b3579_Periplasm": 111.58281655651032, "protein_b3599_Inner_Membrane": -245.0779100087042, "protein_b3603_Inner_Membrane": -2057.8619480882444, "protein_b3622_Inner_Membrane": -334.06634471050245, "protein_b3653_Inner_Membrane": -950.5141036799427, "protein_b3654_Inner_Membrane": -603.2851466136049, "protein_b3666_Inner_Membrane": -261.7457141867791, "protein_b3679_Inner_Membrane": -246.70607541516094, "protein_b3691_Inner_Membrane": -347.1914730696833, "protein_b3705_Inner_Membrane": -591.1472068175121, "protein_b3709_Inner_Membrane": -149.19916094554623, "protein_b3714_Inner_Membrane": -780.3029568053562, "protein_b3722_Inner_Membrane": -144.20168153845944, "protein_b3726_Inner_Membrane": -474.20214427561115, "protein_b3727_Inner_Membrane": -543.1533055514869, "protein_b3728_Periplasm": 7.6650212940340445, "protein_b3731_Inner_Membrane": -72.12963203816747, "protein_b3736_Inner_Membrane": -270.5725434690719, "protein_b3737_Inner_Membrane": -689.7841890505864, "protein_b3738_Inner_Membrane": -159.0869844577962, "protein_b3739_Inner_Membrane": -378.29702557641144, "protein_b3747_Inner_Membrane": -1410.4584438862178, "protein_b3750_Inner_Membrane": -148.9770521404286, "protein_b3751_Periplasm": 19.14748126041256, "protein_b3784_Inner_Membrane": -228.63469538095757, "protein_b3785_Inner_Membrane": 137.3064787705326, "protein_b3792_Inner_Membrane": -339.2058591890061, "protein_b3793_Inner_Membrane": -496.4280719131204, "protein_b3816_Inner_Membrane": -674.106370393706, "protein_b3821_Outer_Membrane": -334.65775183664164, "protein_b3823_Inner_Membrane": -251.88031807927723, "protein_b3824_Inner_Membrane": -458.33240545184884, "protein_b3835_Inner_Membrane": -1432.5547963928866, "protein_b3836_Inner_Membrane": 100.4359735827447, "protein_b3838_Inner_Membrane": -81.4345031239731, "protein_b3839_Inner_Membrane": -1338.7137508158662, "protein_b3849_Inner_Membrane": -158.9338702877268, "protein_b3875_Outer_Membrane": -183.31824910355698, "protein_b3892_Inner_Membrane": -336.0477544409735, "protein_b3893_Inner_Membrane": -36.569575460129464, "protein_b3894_Periplasm": -2036.5648993490831, "protein_b3907_Inner_Membrane": -236.42373177162685, "protein_b3909_Inner_Membrane": -352.4429789985765, "protein_b3915_Inner_Membrane": -404.5165124736361, "protein_b3917_Periplasm": -481.11257002319, "protein_b3927_Inner_Membrane": -269.7072102930065, "protein_b3930_Inner_Membrane": -99.32796529301444, "protein_b3966_Outer_Membrane": 1049.5713082637765, "protein_b3981_Inner_Membrane": -717.1767887135221, "protein_b4031_Inner_Membrane": -267.5566919852135, "protein_b4032_Inner_Membrane": -349.071758613219, "protein_b4033_Inner_Membrane": 144.37026696641908, "protein_b4034_Periplasm": -327.35254877057326, "protein_b4036_Outer_Membrane": -1364.5846992604525, "protein_b4040_Inner_Membrane": -431.91846928398627, "protein_b4042_Inner_Membrane": -338.40798417248976, "protein_b4055_Periplasm": 138.07607928087745, "protein_b4067_Inner_Membrane": -1250.608139477619, "protein_b4070_Periplasm": -188.09029533831915, "protein_b4071_Periplasm": 285.99795976802864, "protein_b4072_Periplasm": 147.11796704184587, "protein_b4073_Inner_Membrane": -327.5517343440458, "protein_b4077_Inner_Membrane": -843.2423132293235, "protein_b4086_Inner_Membrane": -72.81961706364338, "protein_b4088_Periplasm": 24.61948760627343, "protein_b4111_Inner_Membrane": -984.9220194092212, "protein_b4115_Inner_Membrane": -709.1929960987648, "protein_b4120_Inner_Membrane": -261.6932542916331, "protein_b4123_Inner_Membrane": -427.1320004858578, "protein_b4130_Inner_Membrane": -402.7225235383243, "protein_b4132_Inner_Membrane": -1072.4682060830933, "protein_b4136_Inner_Membrane": -1014.3535700372204, "protein_b4138_Inner_Membrane": -358.9934847259299, "protein_b4151_Inner_Membrane": -172.03077211193494, "protein_b4152_Inner_Membrane": -276.9544083586374, "protein_b4169_Periplasm": -975.5917801929262, "protein_b4193_Inner_Membrane": -572.4915184561526, "protein_b4208_Inner_Membrane": -1297.746325302493, "protein_b4213_Periplasm": 381.5424049231557, "protein_b4227_Periplasm": -30.287407202357755, "protein_b4230_Inner_Membrane": 7.0271592773066525, "protein_b4231_Inner_Membrane": 13.625624479439312, "protein_b4240_Inner_Membrane": -50.44395991962128, "protein_b4242_Inner_Membrane": -1528.7422199174516, "protein_b4261_Inner_Membrane": -1004.9326011544624, "protein_b4262_Inner_Membrane": 96.10396347810921, "protein_b4265_Inner_Membrane": -422.325085957309, "protein_b4288_Inner_Membrane": -130.08703586201955, "protein_b4289_Inner_Membrane": -178.4521308897702, "protein_b4290_Periplasm": -90.78755498781611, "protein_b4291_Outer_Membrane": -1585.1035882196122, "protein_b4311_Outer_Membrane": -86.86310162711015, "protein_b4321_Inner_Membrane": -1167.3515692422757, "protein_b4356_Inner_Membrane": -177.43906952254136, "protein_b4392_Periplasm": -828.1404854275064, "protein_b0463_lipoprotein_Inner_Membrane": -1569.561963751958, "protein_b3265_lipoprotein_Inner_Membrane": -1528.9345085950636, "protein_b2512_lipoprotein_Outer_Membrane": -925.6522895328537, "protein_b2477_lipoprotein_Outer_Membrane": -175.71753423703004, "protein_b2595_lipoprotein_Outer_Membrane": -310.7387606610476, "protein_b2617_lipoprotein_Outer_Membrane": -149.82439520044366, "protein_b0572_lipoprotein_Outer_Membrane": -2421.136442936411, "protein_b1677_lipoprotein_Outer_Membrane": -99.36294900933457, "protein_b1193_lipoprotein_Outer_Membrane": -150.9176062019642, "protein_b1209_lipoprotein_Outer_Membrane": 324.1049402774081, "protein_b0197_lipoprotein_Inner_Membrane": -1029.6888840318713, "protein_b2813_lipoprotein_Outer_Membrane": -166.6937108104973, "protein_b2701_lipoprotein_Outer_Membrane": 243.04376421111562, "protein_b2963_lipoprotein_Outer_Membrane": -205.625659209007, "linear_objective": -1.0}
