# Supplementary material for: COBRAme: A computational framework for genome-scale models of metabolism and gene expression
Source: PLoS Comput Biol. 2018 Jul 5;14(7):e1006302. doi: 10.1371/journal.pcbi.1006302 (PMC6049947; doi:10.1371/journal.pcbi.1006302)
Supplement: S3 File — All results outlined in the manuscript can be reproduced by following the instructions in the README. A JSON version of iJL1678b-ME is also contained in this file. Alternatively, these scripts can be found at https://github.com/coltonlloyd/cobrame_supplement. (ZIP) [file pcbi.1006302.s003.zip › S3_File/Figure_S1_shadow_prices/glucose_sweep/06.789_glucose_dual.json]

{"biomass": -218.74214419075204, "protein_biomass": -214.66382554171543, "mRNA_biomass": -218.74214419075204, "tRNA_biomass": -218.74214419075204, "rRNA_biomass": -218.74214419075204, "ncRNA_biomass": -218.74214419075204, "DNA_biomass": -218.74214419075204, "lipid_biomass": -218.74214419075204, "constituent_biomass": -218.74214419075204, "prosthetic_group_biomass": -218.74214419075204, "peptidoglycan_biomass": -218.74214419075204, "10fthf_c": -223.218083907141, "12dgr120_c": -142.2021373625923, "12dgr140_c": -157.38722888820482, "12dgr141_c": -153.9308208347032, "12dgr160_c": -185.71610985813487, "12dgr161_c": -182.26422174985777, "12dgr180_c": -199.34059914997235, "12dgr181_c": -195.87904407621, "12ppd__R_c": 0.0010173042722565993, "12ppd__S_c": -13.547228673395681, "13dpg_c": -11.613167168757878, "14dhncoa_c": -163.2251725600508, "14glucan_c": -146.45425078909028, "15dap_c": -29.211483468924435, "1ddecg3p_c": -78.78118375678113, "1hdec9eg3p_c": -98.78332975264479, "1hdecg3p_c": -100.50927380678334, "1odec11eg3p_c": -107.60362634130804, "1odecg3p_c": -107.82537279332718, "1pyr5c_c": -21.123515644041056, "1tdec7eg3p_c": -86.62945884886396, "1tdecg3p_c": -88.35766747927487, "23dappa_c": -9.366984262449186, "23ddhb_c": 8.806825359633946, "23dhacoa_c": -137.44564612302057, "23dhb_c": 10.532388119553305, "23dhba_c": -34.692851628536616, "23dhbzs_c": -0.07960326076178528, "23dhdp_c": -24.932673836461962, "23dhmb_c": -20.461105939754393, "23dhmp_c": -29.473817565381967, "23doguln_c": -18.2401252946933, "25aics_c": -52.16266996517963, "25dkglcn_c": -19.21446889704424, "25drapp_c": -51.68551816199174, "26dap__LL_c": -29.64288909450821, "26dap__M_c": -29.687025877877, "2agpe120_c": -91.96462507427387, "2agpe140_c": -99.55717083708014, "2agpe141_c": -97.82896681032932, "2agpe160_c": -112.72650595947921, "2agpe161_c": -111.99566728627227, "2agpe180_c": -120.5338559679639, "2agpe181_c": -118.80307843108271, "2agpg120_c": -96.33328124299896, "2agpg140_c": -103.92582700580522, "2agpg141_c": -102.19762297905442, "2agpg160_c": -117.0951621282043, "2agpg161_c": -116.36432345499736, "2agpg180_c": -124.90251213668898, "2agpg181_c": -123.1717345998078, "2ahbut_c": -27.498925373471916, "2amsa_c": -8.637159386455979, "2aobut_c": -13.696633243690867, "2cpr5p_c": -58.24483399293859, "2dda7p_c": -27.395651972890914, "2ddecg3p_c": -78.49904018547565, "2ddg6p_c": -23.185615175666705, "2ddglcn_c": -21.935525604493662, "2dh3dgal_c": -21.20186804762085, "2dh3dgal6p_c": -22.45140565393214, "2dhguln_c": -21.190020498716066, "2dhp_c": -24.784988409211444, "2dmmq8_c": -933.5684039578522, "2dmmql8_c": -934.5505604187769, "2dr1p_c": -23.747136437660675, "2dr5p_c": -23.747327276597467, "2h3oppan_c": -7.6394402754785125, "2hdec9eg3p_c": -98.53008239747405, "2hdecg3p_c": -100.25602643324693, "2ippm_c": -28.097072827312825, "2mahmp_c": -54.99785594929787, "2mcacn_c": -22.666796760965408, "2mcit_c": -22.666662734392744, "2me4p_c": -68.03411284842016, "2mecdp_c": -107.25155033782356, "2obut_c": -18.37864211524137, "2odec11eg3p_c": -105.33749354228449, "2odecg3p_c": -107.06827107916567, "2ohph_c": -917.0027387813644, "2ombzl_c": -951.2238939582263, "2omhmbl_c": -985.4420286293235, "2ommbl_c": -985.4413345788629, "2omph_c": -951.2238584865776, "2oph_c": -916.9975675952194, "2oxpaccoa_c": -146.570362058939, "2p4c2me_c": -145.04199464623872, "2pg_c": -10.614137341507053, "2pglyc_c": -5.929141996673143, "2sephchc_c": -56.81162814397439, "2shchc_c": -47.445149088421246, "2tdec7eg3p_c": -84.3633819215311, "2tdecg3p_c": -86.0915859482819, "2tpr3dpcoa_c": -137.02704803511764, "34hpp_c": -39.05726832006885, "35cgmp_c": -45.67218711795849, "3amac_c": -0.0, "3c2hmp_c": -28.09765015169279, "3c3hmp_c": -28.096495502932857, "3c4mop_c": -26.372029423749076, "3dhguln_c": -19.963330274865985, "3dhgulnp_c": -21.21264174188895, "3dhq_c": -27.316415656330804, "3dhsk_c": -27.389013814515913, "3hadpcoa_c": -137.44564612302057, "3hbcoa_c": -130.7986634556971, "3hcinnm_c": -28.603214982384053, "3hdcoa_c": -163.38244689280842, "3hddcoa_c": -174.24646297780205, "3hhcoa_c": -141.65992460140086, "3hhdcoa_c": -195.97449514778938, "3hocoa_c": -152.52118574710462, "3hodcoa_c": -206.82863383801853, "3hpp_c": -0.24643541942208722, "3hpppn_c": -29.589689250172796, "3htdcoa_c": -185.11047906279572, "3ig3p_c": -57.961742422351264, "3mob_c": -20.451322559359273, "3mop_c": -29.464034184986843, "3odcoa_c": -161.65234034723616, "3oddcoa_c": -172.51635643222983, "3ohcoa_c": -139.9298180558286, "3ohdcoa_c": -194.24438860221713, "3oocoa_c": -150.7910792015324, "3oodcoa_c": -205.10761486375208, "3ophb_c": -917.2445440675727, "3otdcoa_c": -183.38037251722346, "3oxdhscoa_c": -144.8436998867227, "3pg_c": -10.61391661185879, "3php_c": -8.888642434478134, "3psme_c": -41.10650621865564, "3sala_c": -11.838105165985695, "4abut_c": -17.767244395814664, "4abutn_c": -22.24190918998232, "4abz_c": -32.90181164396403, "4adcho_c": -42.02115892221915, "4ahmmp_c": -31.5408159712798, "4ampm_c": -32.79280601057307, "4c2me_c": -119.44881377242969, "4crsol_c": -0.0, "4h2opntn_c": -18.4779851638803, "4hbz_c": -31.658146576163606, "4hthr_c": -41.65125207966787, "4mhetz_c": -134.2180932579666, "4mop_c": -26.124576700054735, "4mpetz_c": -135.46953999097042, "4pasp_c": -13.594998455664845, "4per_c": -15.554038243643317, "4ppan_c": -42.36289932045456, "4ppcys_c": -68.04152078322421, "4r5au_c": -75.14308944485123, "56dura_c": -16.357997108476244, "5aizc_c": -38.570667072450746, "5aop_c": -42.31413261909357, "5aprbu_c": -75.39263802421138, "5apru_c": -62.42801071624105, "5caiz_c": -38.47414598335816, "5dglcn_c": -20.928431874031926, "5dh4dglc_c": -17.006181180943486, "5drib_c": -0.0, "5fthf_c": -223.2162564286608, "5mta_c": -21.952265566613324, "5mthf_c": -226.91198380199387, "5mtr_c": -0.24643541942208722, "5prdmbz_c": 46.73046718540891, "6hmhpt_c": -164.95222828290713, "6hmhptpp_c": -167.21596407397016, "6pgc_c": -23.185403005343094, "6pgl_c": -22.93817705667614, "8aonn_c": -78.80666888295787, "LalaDglu_c": -29.353507218755517, "LalaDgluMdap_c": -62.852660517805425, "LalaDgluMdapDala_c": -74.45193270061519, "LalaLglu_c": -29.357208418527005, "N1aspmd_c": -7.393197873691424, "Nmtrp_c": -59.61921239808645, "Sfglutth_c": -47.08292296295311, "aacald_c": -0.0, "aacoa_c": -129.06855691012484, "aact_c": -13.449180519996524, "ac_c": -6.6428968724962285, "acac_c": -14.043316053581167, "acald_c": -9.111044755703462, "acanth_c": -40.47997433552781, "accoa_c": -121.67037707793604, "acetol_c": 1.7311575796426677, "acg5p_c": -27.32017007835297, "acg5sa_c": -29.044286224747243, "acgam_c": -43.30602762036229, "acgam1p_c": -33.69090857880474, "acgam6p_c": -32.55145534540093, "acglc__D_c": -31.303937460984717, "acglu_c": -25.66951810217286, "acmalt_c": -55.965518962186955, "acmana_c": -31.301608461120967, "acmanap_c": -32.55194754930399, "acmum6p_c": -43.63616538178999, "acnam_c": -40.669491572990516, "acon__C_c": -18.263497859385204, "acon__T_c": -18.263497859385204, "aconm_c": -52.23482432755817, "acorn_c": -31.023740128954458, "acser_c": -18.0247086738046, "actp_c": -7.648110203321685, "ade_c": -21.70600285814653, "adn_c": -42.45683325032654, "adocbi_c": -45.21111336234554, "adocbip_c": -46.461888688581396, "adocbl_c": -1.2408562413665873, "adp_c": -44.71313705452138, "adpglc_c": -70.1433756479562, "adphep__DD_c": -2.927789700625803, "adphep__LD_c": -2.943468512400804, "adprib_c": -64.17926011427383, "ag_c": 0.2499944192938687, "agdpcbi_c": -91.88581522117671, "agm_c": -27.972220924412063, "ahcys_c": -50.227649399144845, "ahdt_c": -172.34841672475198, "aicar_c": -39.837328521500375, "air_c": -37.22433138464645, "akg_c": -16.04155099665825, "ala__B_c": -12.34591761887012, "ala__D_c": -11.345615386162793, "ala__L_c": -11.34319353459493, "alaala_c": -23.692007872733193, "alac__S_c": -18.48621408320149, "all__D_c": -23.65150678555225, "all6p_c": -24.901544780118854, "alltn_c": -5.4291870098400326, "alltt_c": -5.675778715033489, "allul6p_c": -24.898226397212955, "altrn_c": -21.937276443806418, "amet_c": -84.19902740419678, "ametam_c": -83.95082834306737, "amob_c": -0.0, "amp_c": -43.70754943792221, "anhgm_c": -85.6818512727806, "anhgm3p_c": -148.52951132520033, "anhgm4p_c": -160.12878350801012, "anhm_c": -42.384617006203094, "anhm3p_c": -105.23227705862283, "anhm4p_c": -116.8315492414326, "anth_c": -33.082809491213716, "ap4a_c": -90.9368813267499, "ap5a_c": -89.93495476091023, "apg120_c": -224.81507459203613, "apg140_c": -248.54262816616693, "apg141_c": -243.35801608591453, "apg160_c": -289.0259174150788, "apg161_c": -284.84319063359476, "apg180_c": -311.47268355881823, "apg181_c": -305.33043466246266, "appl_c": -15.179320795366936, "aps_c": -46.46259025822724, "ara5p_c": -20.972206489654795, "arab__L_c": -19.7257552142969, "aragund_c": -1140.8974616541343, "arbt6p_c": -1.2544893221064244, "arbtn_c": 0.49694005593320084, "arbtn__fe3_c": -1.2583261603457756, "arg__L_c": -28.217094356043223, "argsuc_c": -40.557562805147484, "ascb6p_c": -20.966332391038364, "asn__L_c": -14.65618601679653, "aso3_c": -0.0, "aso4_c": 1.977504065518808, "asp__L_c": -12.591885295726772, "aspsa_c": -15.31913163337011, "athr__L_c": -15.670148005612877, "athtp_c": -234.2005774820888, "atp_c": -45.71625021445945, "b2coa_c": -130.80320724134998, "bbtcoa_c": -0.0, "betald_c": -1.9805584724562466, "bglycogen_c": -25.676587450058, "bmoco_c": -246.03452483338643, "bmoco1gdp_c": -291.4605911394663, "bmocogdp_c": -336.8866574455462, "btal_c": -18.9834900990489, "btcoa_c": -132.53163822363982, "btn_c": -200.61195607707586, "btnso_c": -198.8870146316024, "but_c": -17.50639736709614, "butso3_c": -23.434424906810204, "ca2_c": 0.24194095652791556, "camp_c": -45.462916126804316, "cbasp_c": -14.090021518716252, "cbi_c": -0.9951760734158603, "cbl1_c": 42.975081047563094, "cbm_c": -16.600900518936243, "cbp_c": -1.5002210618742082, "cd2_c": -11.701640138533929, "cdg_c": -161.98865312538663, "cdp_c": -38.91052490367837, "cdpdddecg_c": -181.93005568842887, "cdpdhdec9eg_c": -221.92712951798913, "cdpdhdecg_c": -225.37901762626623, "cdpdodec11eg_c": -235.60696240204655, "cdpdodecg_c": -240.01843376152095, "cdpdtdec7eg_c": -194.60865544625182, "cdpdtdecg_c": -198.06506349975342, "cechddd_c": -33.04010736880803, "cenchddd_c": -32.05363310101929, "cgly_c": -29.961321399477725, "chol_c": -3.7074598445494487, "chor_c": -41.018938388892025, "chtbs6p_c": -75.85720481088255, "cinnm_c": -30.330176996981688, "cit_c": -18.263386591526835, "citr__L_c": -25.961049032107603, "ckdo_c": -70.88567460520343, "cl_c": 0.12335602560568111, "cmp_c": -37.90208506890311, "co2_c": -0.0, "coa_c": -114.2725921574766, "cobalt2_c": -0.0037914999297298155, "colipa_c": 2.011935379916558, "cpe160_c": -263.1593326427279, "cpe180_c": -276.76432117742235, "cpg160_c": -267.5181550565265, "cpg180_c": -281.19798794058397, "cpgn_c": -1.009856132379175, "cpgn__un_c": 0.49694005593320084, "cph4_c": -162.23508854480872, "cpmp_c": -60.807650890064934, "cpppg3_c": -338.5386436152739, "crn_c": -0.25216876134477084, "crn__D_c": -0.25004999119334215, "crnDcoa_c": -0.021991621474406958, "crncoa_c": -0.012093551255356019, "csn_c": -15.929701109325823, "ctbt_c": -0.2720416126677491, "ctbtcoa_c": -0.021991621474406958, "ctp_c": -39.916112520277544, "cu_c": 0.2499944192938687, "cu2_c": -7.794683474718894e-05, "cyan_c": -6.178272390610756, "cynt_c": -0.49349168620051853, "cys__D_c": -21.399078471386314, "cys__L_c": -23.667481305099955, "cyst__L_c": -42.053108543451266, "cytd_c": -36.64984042095446, "dad__2_c": -45.19426776555411, "dad__5_c": -21.705830147191236, "dadp_c": -46.443392776064776, "damp_c": -45.4427540727878, "dann_c": -163.00958151216156, "datp_c": -47.44403147934175, "db4p_c": -33.3371071102512, "dc2coa_c": -163.3869906784613, "dca_c": -51.09514642266672, "dcacoa_c": -165.118176600041, "dcamp_c": -56.032890881601475, "dcdp_c": -40.64325508188286, "dcmp_c": -39.64190098101591, "dctp_c": -41.64389378515985, "dcyt_c": -39.39341467378222, "dd2coa_c": -174.25100676345497, "ddca_c": -61.95916250766038, "ddcacoa_c": -175.98219268503468, "ddcap_c": -63.72644011203912, "dgdp_c": -46.64991184246332, "dgmp_c": -45.64510920282141, "dgslnt_c": -93.19659935559402, "dgsn_c": -45.117335416114734, "dgtp_c": -47.650550545740295, "dha_c": -11.832299975039774, "dhap_c": -13.079895786140373, "dhcinnm_c": -30.327321465885525, "dhf_c": -218.8878550527615, "dhgly_c": -67.01406377805675, "dhmpt_c": -172.09035756997443, "dhmptp_c": -172.33944404028583, "dhna_c": -49.21368019859036, "dhnpt_c": -172.09669150847938, "dhor__S_c": -13.842674628409277, "dhpmp_c": -172.34624008783953, "dhpppn_c": -31.31379573367427, "dhpt_c": -199.86725331750594, "dhptd_c": -0.0, "dhptdn_c": -0.0, "didp_c": -43.957720219324166, "dimp_c": -43.95476046128858, "din_c": -43.70627415405489, "ditp_c": -43.95996602811735, "dmbzid_c": 70.7063493001654, "dmlz_c": -108.23139410864134, "dmpp_c": -110.94974445186509, "dms_c": -0.980914329083658, "dmso_c": -0.0, "dnad_c": -145.486972047132, "dpcoa_c": -113.01752431459616, "dscl_c": -407.7148698000979, "dtbt_c": -164.51942916944324, "dtdp_c": -46.711321666027764, "dtdp4aaddg_c": -81.75384403378526, "dtdp4addg_c": -74.10829089025793, "dtdp4d6dg_c": -72.13310748123249, "dtdp4d6dm_c": -72.13218512129833, "dtdpglu_c": -72.13335123990538, "dtdprmn_c": -74.10880550812273, "dtmp_c": -45.659821826220984, "dttp_c": -47.71690928262693, "dudp_c": -38.3406872956298, "dump_c": -39.33879693690372, "duri_c": -38.12992562254406, "dutp_c": -39.341325998906775, "dxyl_c": -51.13574889921677, "dxyl5p_c": -52.386822379473415, "e4p_c": -17.0293203083871, "eig3p_c": -31.788237809310793, "enter_c": 0.5030548373600096, "etha_c": -11.446520452460678, "ethso3_c": -13.561979563464764, "etoh_c": -10.835047764108717, "f1p_c": -24.91587195063089, "f6p_c": -24.912671618755404, "fad_c": -188.25937362857672, "fadh2_c": -189.98773212527277, "fald_c": -3.074049871247364, "fc1p_c": -24.90648470461921, "fcl__L_c": -23.6565847688308, "fdp_c": -26.16548177317591, "fe2_c": -0.00486097051574143, "fe3_c": -1.0010173042722565, "fe3dhbzs_c": -1.247855130229693, "fe3hox_c": -1.009856132379175, "fe3hox__un_c": 0.24847002796660042, "fecrm_c": -1.009856132379175, "fecrm__un_c": 0.49694005593320084, "feenter_c": -1.2479013225587807, "feoxam_c": -1.009856132379175, "feoxam__un_c": 0.49694005593320084, "fgam_c": -33.93975493407497, "fmn_c": -142.809119209943, "fmnh2_c": -144.53747770663904, "for_c": -1.6001505930594577, "forcoa_c": 0.2480022837085541, "fpram_c": -35.9509102577497, "fprica_c": -42.19104369513774, "frdp_c": -332.34157298877693, "fru_c": -23.915063626527807, "frulys_c": -53.14284579377928, "frulysp_c": -54.393081382584874, "fruur_c": -20.20911755610456, "fuc__L_c": -23.64300580903055, "fum_c": -12.340468449104259, "g1p_c": -24.91620171179532, "g3p_c": -13.087113561122225, "g3pc_c": -19.260858153743236, "g3pe_c": -26.238455322014218, "g3pg_c": -30.607111490739307, "g3pi_c": -15.80155008251982, "g3ps_c": -26.17182241757523, "g6p_c": -24.912594726630296, "gagicolipa_c": 11.836673407424222, "gal_c": -23.672074923093447, "gal1p_c": -24.922640806725862, "galct__D_c": -17.006893209285643, "galctn__D_c": -21.200889302933778, "galctn__L_c": -21.933450355989606, "galt1p_c": -26.626699719193894, "galur_c": -20.212854637325954, "gam1p_c": -26.0180641472647, "gam6p_c": -25.913006889057435, "gar_c": -31.338587036743252, "garagund_c": -1166.5776594592294, "gbbtn_c": -0.25004999119334215, "gcald_c": -7.150797164077212, "gdp_c": -44.91718166425882, "gdpddman_c": -69.33394438247609, "gdpfuc_c": -71.3058686936227, "gdpmann_c": -69.33372481090753, "gdpofuc_c": -69.33256552303605, "gdptp_c": -48.17772265205616, "gfgaragund_c": -1192.249358128887, "gg4abut_c": -35.78324105090316, "ggagicolipa_c": -13.837161549672935, "ggbutal_c": -37.51692028940506, "gggagicolipa_c": -39.51021939147617, "ggptrc_c": -43.23515037670395, "ghb_c": -17.52729608485206, "gicolipa_c": 37.510171038673356, "glc__D_c": -23.90702393245413, "glcn_c": -22.915119374390724, "glcr_c": -17.00714001881392, "glcur_c": -20.204403469870496, "gln__L_c": -19.016675637494547, "glu__D_c": -18.097885076930122, "glu__L_c": -18.016393216378695, "glu1sa_c": -42.31086000319203, "glu5p_c": -18.99170081234307, "glu5sa_c": -20.876062920346712, "glucys_c": -38.43759287665991, "glx_c": -4.691519549600836, "gly_c": -6.2925191372213485, "glyald_c": -13.074736283344263, "glyb_c": -0.25216876134477084, "glyc_c": -14.805561408219486, "glyc__R_c": -9.363997639787733, "glyc2p_c": -15.806947408768039, "glyc3p_c": -15.054577816167061, "glyclt_c": -5.678353002501075, "glycogen_c": -25.677673180628645, "gmhep17bp_c": 42.0414991959761, "gmhep1p_c": 42.29192230257802, "gmhep7p_c": -28.855754123301203, "gmp_c": -43.912643814677224, "gp4g_c": -89.33993082044705, "grdp_c": -221.64565872032102, "gslnt_c": -49.44312520322371, "gsn_c": -42.34980651291317, "gthox_c": -89.48052401217818, "gthrd_c": -45.72917348666925, "gtp_c": -45.92276928085799, "gtspmd_c": -46.47600361114921, "gua_c": -21.612459215465798, "h_c": 0.24745272369434382, "h2_c": -1.4803587306522685, "h2mb4p_c": -109.22542914383057, "h2o_c": -0.0, "h2o2_c": -1.7232052479736994, "h2s_c": -12.034375028083325, "hco3_c": -0.2506835761646309, "hcys__L_c": -32.686730199866425, "hdca_c": -83.6871946776477, "hdcap_c": -85.45453016204132, "hdcea_c": -81.9612552211368, "hdceap_c": -83.72858610790277, "hdcoa_c": -195.9842853985111, "hdd2coa_c": -195.97903893344227, "hemeO_c": -667.6959187623488, "hg2_c": 0.25032441316143417, "hhlipa_c": 85.05468645124893, "his__L_c": -30.053024593540908, "hisp_c": -33.70881993518131, "histd_c": -33.42252360570611, "hkndd_c": -31.560258549512657, "hkntd_c": -30.573759134776253, "hlipa_c": 43.533221059372025, "hmbil_c": -339.52667151266775, "hmgth_c": -48.803223357916615, "hom__L_c": -17.2938136633968, "hphhlipa_c": 125.32658586969693, "hpyr_c": -7.638898764113079, "hqn_c": 23.658432603698387, "hx2coa_c": -141.66446838705374, "hxa_c": -28.367658512799917, "hxan_c": -20.218009246647306, "hxcoa_c": -143.39289936934358, "iasp_c": -11.117213210555812, "ichor_c": -41.017891775744395, "icit_c": -18.26360874938881, "icolipa_c": 63.20058524013433, "idon__L_c": -22.653994633951285, "idp_c": -41.18818718870626, "ile__L_c": -31.685626896367086, "imacp_c": -31.752235049169236, "imp_c": -42.19104369513774, "indole_c": -44.87463957688764, "inost_c": -0.24357321450391434, "ins_c": -40.93874525085332, "ipdp_c": -110.94974445186509, "isetac_c": -11.601731971838513, "itp_c": -42.19624926196652, "k_c": -0.2506891632968316, "kdo_c": -31.127074591716706, "kdo2lipid4_c": -421.91874781610517, "kdo8p_c": -31.338133249356975, "kdolipid4_c": -388.6875702470533, "kphphhlipa_c": 90.84430056455106, "lac__D_c": -11.09045383693621, "lac__L_c": -10.355909393228409, "lald__D_c": 1.7255627599193597, "lald__L_c": -11.828353554804545, "lcts_c": -47.57763106902216, "leu__L_c": -28.103088136544347, "lgt__S_c": -56.573430222953284, "lipa_c": 2.011935379916558, "lipa_cold_c": 2.011935379916558, "lipidA_c": -355.45639284248165, "lipidAds_c": -354.2058457513356, "lipidX_c": -177.71598010433644, "lipoamp_c": -155.93875248666959, "lipoate_c": -110.47501258077003, "lys__L_c": -29.458736278327173, "lyx__L_c": -19.709278017130295, "mal__D_c": -11.339543539614606, "mal__L_c": -12.341007343252304, "malcoa_c": -122.95437693331465, "malcoame_c": -156.92545102797737, "malt_c": -48.566862649798665, "malt6p_c": -48.82405003248647, "malthp_c": -171.11234016016826, "malthx_c": -146.45310548992035, "maltpt_c": -121.79387081967245, "malttr_c": -72.47540147917664, "maltttr_c": -97.13463614942454, "man_c": -23.663242783380053, "man1p_c": -24.914825971284724, "man6p_c": -24.914825971284724, "man6pglyc_c": -34.280104999035665, "mana_c": -21.934613456937246, "mdhdhf_c": -0.0, "melib_c": -47.57924155613213, "meoh_c": -0.0, "mercppyr_c": -2.939686623463205, "met__D_c": -0.0, "met__L_c": -38.984840450476355, "methf_c": -222.96871961662006, "metsox__R__L_c": -37.01045897309048, "metsox__S__L_c": -37.00981977509395, "mg2_c": 0.49388814311643103, "mi1p__D_c": -0.4947474155738963, "micit_c": -22.67074927098172, "mlthf_c": -225.18894280351452, "mmcoa__S_c": -128.33805289407348, "mmet_c": -45.02866063388061, "mn2_c": -0.00486097051574143, "mnl1p_c": -26.638234378674763, "mobd_c": -1.0043791719745512, "moco_c": -123.27199927898614, "mococdp_c": -162.69053273017235, "mocogdp_c": -168.69806558506602, "mpt_c": -121.95440711193197, "mptamp_c": -171.98949348102516, "mql8_c": -968.7680010394134, "mqn8_c": -967.7858445784888, "msa_c": 0.24760544333902973, "mso3_c": -7.524984679008664, "mthgxl_c": -10.841983808969609, "mththf_c": -0.0, "n2o_c": -0.0, "n8aspmd_c": -7.393197873691424, "na1_c": 0.24269011324101505, "na15dap_c": -91.46309872201901, "nac_c": -60.53746284775722, "nad_c": -154.68348466741978, "nadh_c": -156.65650015103347, "nadp_c": -155.93546931441654, "nadph_c": -158.15760406813757, "ncam_c": -90.74817385774045, "nh4_c": -0.0, "ni2_c": -0.0037914999297298155, "nicrnt_c": -84.26505912174838, "nmn_c": -111.47103167615322, "no_c": -0.0, "no2_c": -0.736147120984599, "no3_c": -0.2501788644865181, "o16aund_c": -1217.9239141386852, "o2_c": -0.0, "o2s_c": -0.7394682655286222, "oaa_c": -10.616784791006348, "oc2coa_c": -152.5257295327575, "occoa_c": -154.25416051504735, "ocdca_c": -91.00327417532174, "ocdcap_c": -92.77062914858516, "ocdcea_c": -90.78152831399822, "ocdceap_c": -92.54888269656603, "octa_c": -40.23113033767306, "octdp_c": -885.8353531676638, "od2coa_c": -206.82409005236565, "odecoa_c": -206.81884358729684, "ohpb_c": -39.925873577090194, "op4en_c": -18.478812979953872, "orn_c": -24.45957815919595, "orot_c": -12.854075175616703, "orot5p_c": -35.83178015183031, "oxa_c": -1.8452975245880032, "oxadpcoa_c": -135.7387686044115, "oxalcoa_c": -0.0, "oxam_c": -2.212053174324179, "oxur_c": -3.4606910482937145, "pa120_c": -142.50780210920237, "pa140_c": -158.64280992052693, "pa141_c": -155.18640186702532, "pa160_c": -185.9618360660654, "pa161_c": -182.50994795778828, "pa180_c": -200.59618018229446, "pa181_c": -196.18470882282006, "pac_c": -28.568624615754807, "pacald_c": -30.044222287001595, "pan4p_c": -67.79536467520192, "pant__R_c": -26.76197669354367, "pap_c": -43.88449085549096, "paps_c": -47.8382842685748, "pdx5p_c": -173.22497914699946, "pe120_c": -154.65153093612275, "pe140_c": -170.78653874744728, "pe141_c": -167.33013069394568, "pe160_c": -198.1753371865918, "pe161_c": -194.723449115046, "pe180_c": -211.7899927235028, "pe181_c": -208.32843764974044, "pep_c": -10.616133168274828, "pg120_c": -159.08519769928435, "pg140_c": -175.2202055106089, "pg141_c": -171.7637974571073, "pg160_c": -202.53415963712172, "pg161_c": -199.08227152884461, "pg180_c": -217.17357577237644, "pg181_c": -212.76210441290203, "pgp120_c": -159.33500763076123, "pgp140_c": -175.47001544208578, "pgp141_c": -172.01360738858415, "pgp160_c": -202.78396956859856, "pgp161_c": -199.3320814603215, "pgp180_c": -217.4233857038533, "pgp181_c": -213.0119143443789, "phaccoa_c": -144.59641843830846, "phe__L_c": -42.816949165029754, "pheme_c": -335.60524168234514, "phhlipa_c": 83.80403759434542, "phom_c": -18.62816190085243, "phphhlipa_c": 124.07800554628427, "phpyr_c": -40.83889208083624, "phthr_c": -41.90072055271269, "pi_c": -0.25056588363241605, "pmtcoa_c": -197.710224855022, "pnto__R_c": -41.110458444600255, "poaac_c": -0.0, "ppa_c": -13.094628020948132, "ppal_c": -14.817516399757437, "ppap_c": -14.09564100999882, "ppbng_c": -84.87850349874097, "ppcoa_c": -128.1142284221083, "ppgpp_c": -45.169526361170135, "pphn_c": -41.02171453453769, "ppi_c": -0.25159946717176307, "ppp9_c": -335.1047045122683, "pppg9_c": -338.044365195029, "pppi_c": -1.2528602018354273, "pppn_c": -31.31665126477043, "pram_c": -23.97971593796752, "pran_c": -58.280472839831575, "prbamp_c": -70.5303146984802, "prbatp_c": -70.57900950945108, "preq0_c": -167.63616361741913, "preq1_c": -167.82981393308017, "prfp_c": -70.48576663098673, "prlp_c": -70.48576663098673, "pro__L_c": -22.991328831097608, "progly_c": -29.28516892547538, "prpp_c": -23.225408741406564, "ps120_c": -154.8883895831837, "ps140_c": -171.02339739450827, "ps141_c": -167.56698934100666, "ps160_c": -198.3373810665798, "ps161_c": -194.88549299503404, "ps180_c": -212.02685137056378, "ps181_c": -208.5652962968014, "psclys_c": -53.14054008525214, "pser__L_c": -10.863489400564362, "ptrc_c": -24.215582454533973, "pyam5p_c": -173.22158136413512, "pydam_c": -171.96959132484184, "pydx_c": -170.24875196958948, "pydx5p_c": -171.50043369135236, "pydxn_c": -171.97302092990577, "pyr_c": -9.365930824970942, "q8_c": -1018.6735170493095, "q8h2_c": -1019.6630884508777, "quin_c": -28.79452569255582, "quln_c": -59.472158703085206, "r15bp_c": -22.21173391603675, "r1p_c": -20.97960753445911, "r5p_c": -20.96925524117498, "ragund_c": -1133.5016103200883, "rbflvrd_c": -143.05385542796625, "rbl__L_c": -19.716509292022494, "rdmbzi_c": 46.981420171395854, "rephaccoa_c": -146.570362058939, "rhcys_c": -28.52181925195361, "rib__D_c": -20.720238833227405, "ribflv_c": -141.3254969312702, "rml_c": -23.658146793681563, "rml1p_c": -24.90625738558044, "rmn_c": -23.651254049023176, "ru5p__D_c": -20.9665507439887, "ru5p__L_c": -20.9665507439887, "s17bp_c": -30.106328371111804, "s7p_c": -28.852928263406255, "sarcs_c": -11.090938902340508, "sbt6p_c": -26.624723382328884, "sbzcoa_c": -163.4740318942159, "scl_c": -417.1112438358204, "sel_c": 0.726596764872033, "seln_c": -5.937103774547752, "selnp_c": -33.129327560973046, "ser__D_c": -10.610674148377989, "ser__L_c": -10.613008684587346, "seramp_c": -55.82440505369981, "sheme_c": -428.980399773061, "skm_c": -29.3636958445426, "skm5p_c": -30.613303223605488, "sl26da_c": -42.95702110257942, "sl2a6o_c": -40.98198143665102, "slnt_c": -0.2543175642116251, "so2_c": -0.0, "so3_c": -6.425437741255944, "so4_c": -0.2475363672317555, "spmd_c": 0.25209843188216363, "stcoa_c": -208.54962112417803, "suc6p_c": -48.82664104888585, "sucarg_c": -42.531680908804326, "sucbz_c": -47.44491910671165, "succ_c": -13.326967863840661, "succoa_c": -128.34071484070935, "sucglu_c": -31.342694382744188, "sucgsa_c": -32.82079715793079, "suchms_c": -31.412201897944495, "sucorn_c": -34.77995143211611, "sucsal_c": -15.792694538867963, "sulfac_c": -9.142454357362137, "tag6p__D_c": -24.912221709637375, "tagdp__D_c": -26.165621817342924, "tagur_c": -20.208081408376543, "tartr__D_c": -10.614450335255375, "tartr__L_c": -10.617612395123395, "taur_c": -3.464435327848753, "tcynt_c": -0.0, "td2coa_c": -185.1150228484486, "tdcoa_c": -186.84620877002834, "tdecoa_c": -185.12026931351744, "thdp_c": -26.913710187319843, "thf_c": -220.86436873350362, "thm_c": -188.73686343352682, "thmmp_c": -189.98668109300996, "thmnp_c": -174.0710984790475, "thmpp_c": -189.98444173062194, "thptdn_c": -0.0, "thr__L_c": -18.37762371391455, "thym_c": -20.91524322852045, "thymd_c": -44.408347364917105, "tma_c": -0.7334616053893143, "tmao_c": -0.0, "tre_c": -48.57158359769067, "tre6p_c": -48.82104785632708, "trp__L_c": -54.82079263296729, "tsul_c": -0.0, "ttdca_c": -71.53562071999565, "ttdcap_c": -73.30292383453286, "ttdcea_c": -69.80741669324485, "ttdceap_c": -71.57471520412194, "tungs_c": -0.0, "tyr__L_c": -41.03498504759594, "u23ga_c": -212.8240290953882, "u3aga_c": -145.06482267394043, "u3hga_c": -138.4200193858276, "uLa4fn_c": -1219.5250472844364, "uLa4n_c": -1217.9239096177992, "uaagmda_c": -1388.6514369264455, "uaccg_c": -81.3089696684629, "uacgam_c": -70.8332765779711, "uacmam_c": -70.86060694176625, "uacmamu_c": 34.16351619212217, "uagmda_c": -1354.175631733476, "uama_c": -95.62249947051282, "uamag_c": -116.467275554657, "uamr_c": -83.30696664702167, "udcpdp_c": -1217.9282808153555, "udcpp_c": -1217.9290458274913, "udp_c": -36.60795711742531, "udpLa4fn_c": -38.20440035005491, "udpLa4n_c": -35.605208015331996, "udpLa4o_c": -33.630133570919895, "udpg_c": -62.034043099257026, "udpgal_c": -62.034043099257026, "udpgalfur_c": -62.03405888855772, "udpglcur_c": -35.6051246171424, "ugmd_c": -147.15985117711517, "ugmda_c": -171.84960658342942, "um4p_c": -158.50399845379638, "ump_c": -35.60304175823132, "unaga_c": -1253.1603691107655, "unagamu_c": -1182.6354842305602, "unagamuf_c": -1217.924861952123, "uppg3_c": -339.5266678689192, "ura_c": -14.6298886508842, "uracp_c": -16.354134014671764, "urate_c": -15.952358903019453, "urdglyc_c": -5.187461940745438, "urea_c": -3.7549748370089153, "uri_c": -35.35455545099763, "utp_c": -37.61354473402447, "val__L_c": -22.432018949923293, "xan_c": -17.67520770437379, "xdp_c": -40.65433894420942, "xmp_c": -40.651379186173834, "xtp_c": -40.656584753002605, "xtsn_c": -38.41485798948243, "xu5p__D_c": -20.9665507439887, "xu5p__L_c": -20.965487595094416, "xyl__D_c": -19.708469597948817, "xylu__D_c": -19.716509292022494, "xylu__L_c": -19.716190186391533, "zn2_c": -0.00486097051574143, "12ppd__R_e": -0.0, "12ppd__S_e": -13.546211369123425, "14glucan_e": -145.44765302704485, "15dap_e": -0.0, "23camp_e": -42.213933369723655, "23ccmp_e": -36.4026074511353, "23cgmp_e": -42.09997234842726, "23cump_e": -35.107322481178464, "23dappa_e": -9.118514234482587, "26dap__M_e": -28.686008573604745, "2ddglcn_e": -21.690197568641565, "34dhpac_e": -0.0, "3amp_e": -42.21274022048199, "3cmp_e": -36.401414301893645, "3gmp_e": -42.09877919918559, "3hcinnm_e": -28.350676775509026, "3hpp_e": -0.0, "3hpppn_e": -29.337151043297773, "3ump_e": -35.106129331936806, "4abut_e": -17.518220396948596, "4hoxpacd_e": -0.0, "5dglcn_e": -20.679000307394247, "5mtr_e": -0.0, "LalaDglu_e": -29.10431022206989, "LalaDgluMdap_e": -61.85208321332881, "LalaDgluMdapDala_e": -73.44774660318294, "LalaLglu_e": -29.108011421841383, "ac_e": -6.396461453074141, "acac_e": -13.786647344671119, "acald_e": -9.111044755703462, "acgal_e": -0.0010173042722565993, "acgal1p_e": -0.0, "acgam_e": -31.295825675224897, "acgam1p_e": -31.29480837095264, "acmana_e": -31.293532938795384, "acmum_e": -42.38278423298872, "acnam_e": -40.42082314535193, "acolipa_e": -0.0, "acser_e": -18.028684422697424, "ade_e": -21.455947840530648, "adn_e": -42.2133237577602, "adocbl_e": -0.0, "ag_e": -0.0, "agm_e": -27.731465734556792, "akg_e": -15.789961515490312, "ala__B_e": -12.092952519348678, "ala__D_e": -11.09265028664135, "ala__L_e": -11.096758115172843, "alaala_e": -22.689114388572296, "all__D_e": -22.652388213786374, "alltn_e": -5.1812381490699195, "amp_e": -42.21282880354386, "anhgm_e": -86.43060155945936, "arab__L_e": -19.475956206381465, "arbt_e": -0.0, "arbtn_e": -0.0, "arbtn__fe3_e": -0.0, "arg__L_e": -27.97259738485675, "ascb__L_e": -19.710753619556975, "asn__L_e": -14.406523100538916, "aso3_e": -0.0, "asp__L_e": -12.343415267760172, "btn_e": -200.36348604910924, "but_e": -17.249728658186093, "butso3_e": -22.43382371043027, "ca2_e": -0.0, "cbi_e": -0.0, "cbl1_e": -0.0, "cd2_e": -11.696779168018187, "cgly_e": -28.957831580226106, "chol_e": -3.459308071223415, "chtbs_e": -74.60128358041928, "cit_e": -17.76488309090537, "cl_e": -0.0, "cm_e": -0.0, "cmp_e": -36.40150288495551, "co2_e": -0.0, "cobalt2_e": -0.0, "colipa_e": -0.0, "colipap_e": -0.0, "cpgn_e": -0.0, "cpgn__un_e": -0.0, "crn_e": -0.0, "crn__D_e": -0.0, "csn_e": -15.68122084813465, "cu_e": -0.0, "cu2_e": -0.0, "cyan_e": -0.0, "cynt_e": -0.24460008954932447, "cys__D_e": -20.398061167114058, "cys__L_e": -22.6664640008277, "cytd_e": -36.40022115265198, "dad__2_e": -44.94453638715782, "damp_e": -44.94404143294148, "dca_e": -48.83886806544789, "dcmp_e": -39.143188341169584, "dcyt_e": -39.14368329538592, "ddca_e": -63.70203230857475, "dgmp_e": -44.866396685449025, "dgsn_e": -44.8651149531455, "dha_e": -11.831282670767518, "dimp_e": -43.45533542338918, "din_e": -43.454053691085655, "dms_e": -0.9856747134367947, "dmso_e": -0.0, "dopa_e": -0.0014562459492795006, "doxrbcn_e": -0.0, "dtmp_e": -44.16000982891815, "dump_e": -37.87969928993143, "duri_e": -37.880194244147766, "eca4colipa_e": -0.0, "enlipa_e": -13.460178670085647, "enter_e": -0.0, "etha_e": -13.46561508928411, "ethso3_e": -12.561378367084833, "etoh_e": -10.835047764108717, "f6p_e": -24.41038390206381, "fald_e": -3.074049871247364, "fe2_e": -0.0, "fe3_e": -0.0, "fe3dcit_e": -36.27782222458115, "fe3dhbzs_e": -0.0, "fe3hox_e": -0.0, "fe3hox__un_e": -0.0, "fecrm_e": -0.0, "fecrm__un_e": -0.0, "feenter_e": -0.0, "feoxam_e": -0.0, "feoxam__un_e": -0.0, "for_e": -1.4804957720149206, "fru_e": -23.65946273605991, "frulys_e": -52.893982552118494, "fruur_e": -19.956368468404467, "fuc__L_e": -23.39446546645905, "fum_e": -11.844362393659244, "fusa_e": -0.0, "g1p_e": -23.65617508053394, "g3pc_e": -18.26075388549821, "g3pe_e": -28.267060903558907, "g3pg_e": -29.607007222494282, "g3pi_e": -14.801445814274794, "g3ps_e": -25.171718149330204, "g6p_e": -24.4103070099387, "gal_e": -23.66822181729051, "gal__bD_e": -23.67088069446823, "gal1p_e": -23.66909421429628, "galct__D_e": -16.76123221015359, "galctn__D_e": -20.951835915193605, "galctn__L_e": -21.68520876967792, "galt_e": -25.37122044527581, "galur_e": -19.96202224947642, "gam_e": -24.65459227854883, "gam6p_e": -25.410719172365837, "gbbtn_e": -0.0, "gdp_e": -0.0, "glc__D_e": -23.65530268352817, "glcn_e": -22.669645493639713, "glcr_e": -16.757895570557285, "glcur_e": -19.954826058333904, "glcur1p_e": -19.953808754061647, "gln__L_e": -18.01542890415845, "glu__L_e": -17.769905266113664, "gly_e": -6.046083717799261, "glyald_e": -13.072176814907012, "glyb_e": -0.0, "glyc_e": -14.805561408219486, "glyc__R_e": -9.114753191531097, "glyc2p_e": -14.806843140523014, "glyc3p_e": -14.801476014760683, "glyclt_e": -5.43327965834324, "gmp_e": -42.09886778224746, "gsn_e": -42.097586049943935, "gthox_e": -0.0, "gthrd_e": -46.728869564211166, "gtp_e": -0.001152889611882694, "gua_e": -21.613218597713406, "h_e": -0.0, "h2_e": -1.4803587306522685, "h2o_e": -0.0, "h2o2_e": -0.0, "h2s_e": -0.0, "hacolipa_e": -85.46063522946706, "halipa_e": -85.46063522946706, "hdca_e": -85.45901855634604, "hdcea_e": -83.73307452057314, "hg2_e": -0.0, "his__L_e": -29.800529411464, "hom__L_e": -17.544092704919596, "hxa_e": -28.129421774321276, "hxan_e": -20.21699194237505, "idon__L_e": -22.404563067313607, "ile__L_e": -31.44607886871237, "imp_e": -40.69040771485437, "indole_e": -44.630575506606895, "inost_e": -0.0, "ins_e": -40.69090266907071, "isetac_e": -10.601130775458582, "k_e": -0.0, "kdo2lipid4_e": -424.05482966227777, "lac__D_e": -10.840621733705357, "lac__L_e": -10.106077289997558, "lcts_e": -47.32447197431799, "leu__L_e": -27.84773071681037, "lipa_e": -0.0, "lipa_cold_e": -0.0, "lipoate_e": -110.22654255280342, "lys__L_e": -29.209090555594504, "lyx__L_e": -19.46057047907757, "mal__D_e": -10.843437484169591, "mal__L_e": -11.84490128780729, "malt_e": -47.5590036158501, "malthx_e": -145.44524645597178, "maltpt_e": -120.78601178572389, "malttr_e": -71.46754244522808, "maltttr_e": -96.12677711547597, "man_e": -23.656411360776122, "man6p_e": -24.412538254593127, "manglyc_e": -33.02500317071885, "melib_e": -47.330713313834536, "meoh_e": -0.0, "met__D_e": -0.0, "met__L_e": -37.984017670401904, "metsox__R__L_e": -36.009441668818226, "metsox__S__L_e": -36.00880247082169, "mg2_e": -0.0, "mincyc_e": -0.0, "minohp_e": -0.00013558533962609482, "mmet_e": -44.77875718119206, "mn2_e": -0.0, "mnl_e": -25.38347153815653, "mobd_e": -0.0, "mso3_e": -6.524383482628735, "n2o_e": -0.0, "na1_e": -0.0, "nac_e": -60.536445543484966, "nh4_e": -0.0, "ni2_e": -0.0, "nmn_e": -111.46895907094883, "no_e": -0.0, "no2_e": -0.48644935594743866, "no3_e": -0.0, "novbcn_e": -0.0, "o16a4colipa_e": -0.0, "o2_e": -0.0, "o2s_e": -0.0, "ocdca_e": -92.27126320226478, "ocdcea_e": -90.54048566538359, "octa_e": -37.97485198045423, "orn_e": -24.212782855996988, "orot_e": -12.357969120171688, "pacald_e": -29.795752259034995, "peamn_e": -29.797208504984273, "phe__L_e": -42.56755467299595, "pheme_e": -336.6065957154906, "pi_e": -0.0, "pnto__R_e": -40.86688221743605, "ppa_e": -12.849320192568785, "ppal_e": -14.816499095485181, "pppn_e": -31.064577476465796, "ppt_e": -1.4809783526877875, "pro__L_e": -22.74859214505369, "progly_e": -28.28167910622376, "psclys_e": -52.89167684359136, "pser__L_e": -10.371554067358936, "ptrc_e": -23.96727795256459, "pydam_e": -171.9685740205696, "pydx_e": -170.2477346653172, "pydxn_e": -171.9720036256335, "pyr_e": -9.117460797004341, "quin_e": -28.793508388283563, "r5p_e": -19.722401993765057, "rfamp_e": -0.0, "rib__D_e": -19.72112026146153, "rmn_e": -23.402546510970456, "sbt__D_e": -25.371193665730058, "sel_e": -0.0, "ser__D_e": -10.357709048856547, "ser__L_e": -10.370272335055407, "skm_e": -29.11472300952578, "slnt_e": -0.0, "so2_e": -0.0, "so3_e": -0.0018635710714452372, "so4_e": -0.0, "spmd_e": -0.0, "succ_e": -12.830861808395646, "sucr_e": -47.57325990008457, "sulfac_e": -8.141853160982206, "tartr__D_e": -9.870126873728514, "tartr__L_e": -10.129409236540345, "taur_e": -2.460238242747868, "tcynt_e": -0.0, "thm_e": -187.73680123056334, "thr__L_e": -18.13488736438261, "thrp_e": -18.136169096686135, "thym_e": -0.0, "thymd_e": -44.15872809661462, "tma_e": -0.9808796726601053, "tmao_e": -0.0, "tre_e": -47.56672230404405, "trp__L_e": -54.57270460586501, "tsul_e": -0.0, "ttdca_e": -71.29457807138101, "ttdcea_e": -69.56637404463021, "ttrcyc_e": -0.0, "tungs_e": -0.0, "tym_e": -0.0014562459492795006, "tyr__L_e": -40.785590555562145, "tyrp_e": -40.78687228786567, "uacgam_e": -66.4016354762894, "udpacgal_e": -35.10682710533676, "udpg_e": -58.763002185870704, "udpgal_e": -58.77592131963304, "udpglcur_e": -55.06063585939841, "ump_e": -35.10621791499867, "ura_e": -14.380409392822802, "urea_e": -3.7524153685716644, "uri_e": -35.10671286921501, "val__L_e": -22.18316259977908, "xan_e": -17.674190400101534, "xmp_e": -38.16652045348347, "xtsn_e": -38.16523872117994, "xyl__D_e": -19.45988523794132, "xylu__L_e": -19.46751650718521, "zn2_e": -0.0, "12dgr120_p": -142.20112005832004, "12dgr140_p": -157.38621158393255, "12dgr141_p": -153.92980353043095, "12dgr160_p": -185.7150925538626, "12dgr161_p": -182.26320448231684, "12dgr180_p": -199.33958184570008, "12dgr181_p": -195.87802677193773, "12ppd__R_p": -0.0, "12ppd__S_p": -13.546211369123425, "14glucan_p": -145.45540740057908, "15dap_p": -0.0, "1agpe120_p": -91.9627778007947, "1agpe140_p": -99.55532356360095, "1agpe141_p": -97.82711953685015, "1agpe160_p": -113.71976404856598, "1agpe161_p": -111.9938200127931, "1agpe180_p": -120.53200869448472, "1agpe181_p": -118.80123115760354, "1agpg120_p": -93.30272411973007, "1agpg140_p": -100.89526988253633, "1agpg141_p": -99.16706585578552, "1agpg160_p": -115.05971036750135, "1agpg161_p": -113.33376633172847, "1agpg180_p": -121.87195501342009, "1agpg181_p": -120.14117747653891, "1ddecg3p_p": -78.49719291199648, "1hdec9eg3p_p": -98.52823512399486, "1hdecg3p_p": -100.25417915976776, "1odec11eg3p_p": -105.33564626880532, "1odecg3p_p": -107.0664238056865, "1tdec7eg3p_p": -84.36153464805193, "1tdecg3p_p": -86.08973867480273, "23camp_p": -42.213933369723655, "23ccmp_p": -36.4026074511353, "23cgmp_p": -42.09997234842726, "23cump_p": -35.107322481178464, "23dappa_p": -9.118514234482587, "26dap__M_p": -28.686008573604745, "2agpe120_p": -91.9627778007947, "2agpe140_p": -99.55532356360095, "2agpe141_p": -97.82711953685015, "2agpe160_p": -112.72465868600003, "2agpe161_p": -111.9938200127931, "2agpe180_p": -120.53200869448472, "2agpe181_p": -118.80123115760354, "2agpg120_p": -96.33143396951978, "2agpg140_p": -103.92397973232605, "2agpg141_p": -102.19577570557523, "2agpg160_p": -117.09331485472512, "2agpg161_p": -116.36247618151818, "2agpg180_p": -124.90066486320981, "2agpg181_p": -123.16988732632862, "2ddecg3p_p": -78.49719291199648, "2ddglcn_p": -21.690197568641565, "2hdec9eg3p_p": -98.52823512399486, "2hdecg3p_p": -100.25417915976776, "2odec11eg3p_p": -105.33564626880532, "2odecg3p_p": -107.0664238056865, "2tdec7eg3p_p": -84.36153464805193, "2tdecg3p_p": -86.08973867480273, "34dhpac_p": -0.0, "3amp_p": -42.21274022048199, "3cmp_p": -36.401414301893645, "3gmp_p": -42.09877919918559, "3hcinnm_p": -28.350676775509026, "3hpp_p": -0.0, "3hpppn_p": -29.337151043297773, "3ump_p": -35.106129331936806, "4abut_p": -17.518220396948596, "4hoxpacd_p": -0.0, "5dglcn_p": -20.679000307394247, "5mtr_p": -0.0, "LalaDglu_p": -29.10431022206989, "LalaDgluMdap_p": -61.85208321332881, "LalaDgluMdapDala_p": -73.44774660318294, "LalaLglu_p": -29.108011421841383, "ac_p": -6.396461453074141, "acac_p": -13.786647344671119, "acald_p": -9.111044755703462, "acgal_p": -0.0010173042722565993, "acgal1p_p": -0.0, "acgam_p": -31.295825675224897, "acgam1p_p": -31.29480837095264, "acmana_p": -31.293532938795384, "acmum_p": -42.38278423298872, "acnam_p": -40.42082314535193, "acolipa_p": 1.0016010446229426, "acser_p": -18.028684422697424, "ade_p": -21.455947840530648, "adn_p": -42.21154707124033, "adocbl_p": -0.24568016795072709, "agm_p": -27.731465734556792, "akg_p": -15.789961515490312, "ala__B_p": -12.092952519348678, "ala__D_p": -11.09265028664135, "ala__L_p": -11.096758115172843, "alaala_p": -22.689114388572296, "all__D_p": -22.652388213786374, "alltn_p": -5.1812381490699195, "amp_p": -42.21282880354386, "anhgm_p": -86.43060155945936, "anhgm3p_p": -148.28152875486958, "anhgm4p_p": -159.87719214472372, "arab__L_p": -19.475956206381465, "arbt_p": -0.0, "arbtn_p": 0.24847002796660042, "arbtn__fe3_p": -0.24847002796660042, "arg__L_p": -27.97259738485675, "ascb__L_p": -19.710753619556975, "asn__L_p": -14.406523100538916, "aso3_p": -0.0, "asp__L_p": -12.343415267760172, "btn_p": -200.36348604910924, "but_p": -17.249728658186093, "butso3_p": -22.43382371043027, "ca2_p": -0.0, "cbi_p": -0.0, "cbl1_p": -0.24568016795072709, "cd2_p": -11.696779168018187, "cgly_p": -28.957831580226106, "chol_p": -3.459308071223415, "chtbs_p": -74.60128358041928, "cit_p": -17.76488309090537, "cl_p": -0.0, "clpn120_p": -305.3894452708781, "clpn140_p": -335.6296071332301, "clpn141_p": -328.7167910262269, "clpn160_p": -392.28736914655286, "clpn161_p": -385.38359292999866, "clpn180_p": -419.53634765676514, "clpn181_p": -412.61323750924043, "cm_p": -0.0, "cmp_p": -36.40150288495551, "co2_p": -0.0, "cobalt2_p": -0.0, "colipa_p": 1.0016010446229426, "colipap_p": 1.0016010446229426, "cpgn_p": -0.0, "cpgn__un_p": 0.24847002796660042, "crn_p": -0.0, "crn__D_p": -0.0, "csn_p": -15.68122084813465, "ctbt_p": -0.02930492662383231, "cu_p": -0.0, "cu2_p": -0.0, "cyan_p": -0.0, "cynt_p": -0.24460008954932447, "cys__D_p": -20.398061167114058, "cys__L_p": -22.6664640008277, "cytd_p": -36.40022115265198, "dad__2_p": -44.94275970063795, "damp_p": -44.94404143294148, "dca_p": -48.83886806544789, "dcmp_p": -39.143188341169584, "dcyt_p": -39.14190660886606, "ddca_p": -63.701081695894864, "dgmp_p": -44.866396685449025, "dgsn_p": -44.8651149531455, "dha_p": -11.831282670767518, "dimp_p": -43.45533542338918, "din_p": -43.454053691085655, "dms_p": -0.9856747134367947, "dmso_p": -0.0, "dopa_p": -0.0014562459492795006, "doxrbcn_p": -0.0, "dtmp_p": -44.16000982891815, "dump_p": -37.87969928993143, "duri_p": -37.8784175576279, "eca2und_p": -1217.9263824213538, "eca3und_p": -1217.9262537611232, "eca4colipa_p": 1.0016010446229426, "eca4und_p": -1217.926125100893, "enlipa_p": -12.458577625462706, "enter_p": 0.2510108965594344, "etha_p": -13.46561508928411, "ethso3_p": -12.561378367084833, "etoh_p": -10.835047764108717, "f6p_p": -24.41038390206381, "fald_p": -3.074049871247364, "fe2_p": -0.0, "fe3_p": -0.0, "fe3dcit_p": -36.5285141068535, "fe3dhbzs_p": -0.24582010518668992, "fe3hox_p": -0.0, "fe3hox__un_p": -0.0, "fecrm_p": -0.0, "fecrm__un_p": 0.24847002796660042, "feenter_p": -0.24586629751577777, "feoxam_p": -0.0, "feoxam__un_p": 0.24847002796660042, "for_p": -1.4804957720149206, "fru_p": -23.65946273605991, "frulys_p": -52.893982552118494, "fruur_p": -19.956368468404467, "fuc__L_p": -23.39446546645905, "fum_p": -11.844362393659244, "fusa_p": -0.0, "g1p_p": -23.65617508053394, "g3pc_p": -18.26075388549821, "g3pe_p": -28.267060903558907, "g3pg_p": -29.607007222494282, "g3pi_p": -14.801445814274794, "g3ps_p": -25.171718149330204, "g6p_p": -24.4103070099387, "gal_p": -23.66822181729051, "gal__bD_p": -23.67088069446823, "gal1p_p": -23.66909421429628, "galct__D_p": -16.76123221015359, "galctn__D_p": -20.951835915193605, "galctn__L_p": -21.68520876967792, "galt_p": -25.37122044527581, "galur_p": -19.96202224947642, "gam_p": -24.65459227854883, "gam6p_p": -25.410719172365837, "gbbtn_p": -0.0, "gdp_p": -0.0, "glc__D_p": -23.65530268352817, "glcn_p": -22.669645493639713, "glcr_p": -16.757895570557285, "glcur_p": -19.954826058333904, "glcur1p_p": -19.953808754061647, "gln__L_p": -18.01542890415845, "glu__L_p": -17.769905266113664, "gly_p": -6.046083717799261, "glyald_p": -13.072176814907012, "glyb_p": -0.0, "glyc_p": -14.805561408219486, "glyc__R_p": -9.114753191531097, "glyc2p_p": -14.806843140523014, "glyc3p_p": -14.801476014760683, "glyclt_p": -5.43327965834324, "gmp_p": -42.09886778224746, "gsn_p": -42.097586049943935, "gthox_p": -0.0, "gthrd_p": -46.728869564211166, "gtp_p": -0.001152889611882694, "gua_p": -21.61144191119354, "h_p": -0.0, "h2_p": -1.4803587306522685, "h2o_p": -0.0, "h2o2_p": -0.0, "h2s_p": -0.0, "hdca_p": -85.45806794366615, "hdcea_p": -83.73212390789327, "hg2_p": -0.0, "his__L_p": -29.800529411464, "hom__L_p": -17.544092704919596, "hxa_p": -28.129421774321276, "hxan_p": -20.21699194237505, "idon__L_p": -22.404563067313607, "ile__L_p": -31.44607886871237, "imp_p": -40.69040771485437, "indole_p": -44.630575506606895, "inost_p": -0.0, "ins_p": -40.68912598255084, "isetac_p": -10.601130775458582, "k_p": -0.0, "kdo2lipid4_p": -422.9192490941077, "lac__D_p": -10.840621733705357, "lac__L_p": -10.106077289997558, "lcts_p": -47.32447197431799, "leu__L_p": -27.84773071681037, "lipa_p": 1.0016010446229426, "lipa_cold_p": 1.0016010446229426, "lipoate_p": -110.22654255280342, "lys__L_p": -29.209090555594504, "lyx__L_p": -19.46057047907757, "mal__D_p": -10.843437484169591, "mal__L_p": -11.84490128780729, "malt_p": -47.56675798938434, "malthx_p": -145.45300082950604, "maltpt_p": -120.79376615925813, "malttr_p": -71.4752968187623, "maltttr_p": -96.13453148901021, "man_p": -23.656411360776122, "man6p_p": -24.412538254593127, "manglyc_p": -33.02500317071885, "melib_p": -47.330713313834536, "meoh_p": -0.0, "met__D_p": -0.0, "met__L_p": -37.984017670401904, "metsox__R__L_p": -36.009441668818226, "metsox__S__L_p": -36.00880247082169, "mg2_p": -0.0, "mincyc_p": -0.0, "minohp_p": -0.001152889611882694, "mmet_p": -44.77875718119206, "mn2_p": -0.0, "mnl_p": -25.38347153815653, "mobd_p": -0.0, "mso3_p": -6.524383482628735, "murein3p3p_p": -296.5642956626891, "murein3px3p_p": -296.5632783584169, "murein3px4p_p": -308.1618382705615, "murein4p3p_p": -308.1599590525433, "murein4p4p_p": -319.7556224423974, "murein4px4p_p": -319.7575016604156, "murein4px4p4p_p": -479.63593195808926, "murein4px4px4p_p": -479.63781117610745, "murein5p3p_p": -319.2523927469892, "murein5p4p_p": -330.8480561368433, "murein5p5p_p": -341.9438260691522, "murein5p5p5p_p": -512.9167858714854, "murein5px3p_p": -319.2560452301103, "murein5px4p_p": -330.8499353548615, "murein5px4px4p_p": -490.73024487055335, "n2o_p": -0.0, "na1_p": -0.0, "nac_p": -60.536445543484966, "nh4_p": -0.0, "ni2_p": -0.0, "nmn_p": -111.46895907094883, "no_p": -0.0, "no2_p": -0.48644935594743866, "no3_p": -0.0, "novbcn_p": -0.0, "o16a2und_p": -1217.9253585851995, "o16a3und_p": -1217.9257418430461, "o16a4colipa_p": 1.0016010446229426, "o16a4und_p": -1217.926125100893, "o16aund_p": -1217.9249753273527, "o2_p": -0.0, "o2s_p": -0.0, "ocdca_p": -92.27031258958489, "ocdcea_p": -90.53953505270371, "octa_p": -37.97485198045423, "orn_p": -24.212782855996988, "orot_p": -12.357969120171688, "pa120_p": -142.19628038261814, "pa140_p": -157.38137190823065, "pa141_p": -153.92496385472904, "pa160_p": -185.7102528781607, "pa161_p": -182.25836480661494, "pa180_p": -199.33474216999818, "pa181_p": -195.87318709623582, "pacald_p": -29.795752259034995, "pe120_p": -155.66186527141636, "pe140_p": -170.84695679702887, "pe141_p": -167.39054874352726, "pe160_p": -199.17583776695892, "pe161_p": -195.72394969541315, "pe180_p": -212.8003270587964, "pe181_p": -209.33877198503404, "peamn_p": -29.797208504984273, "pg120_p": -160.09553203457799, "pg140_p": -175.21561296575396, "pg141_p": -171.75920491225236, "pg160_p": -203.54449397241532, "pg161_p": -200.09260586413825, "pg180_p": -217.1689832275215, "pg181_p": -213.70742815375914, "pgp120_p": -160.0947760824224, "pgp140_p": -175.21485701359842, "pgp141_p": -171.75844896009679, "pgp160_p": -203.54373802025978, "pgp161_p": -200.09184991198268, "pgp180_p": -217.16822727536592, "pgp181_p": -213.70667220160357, "phe__L_p": -42.56755467299595, "pheme_p": -336.60557841121835, "pi_p": -0.0, "pnto__R_p": -40.86688221743605, "ppa_p": -12.849320192568785, "ppal_p": -14.816499095485181, "pppn_p": -31.064577476465796, "ppt_p": -1.4809783526877875, "pro__L_p": -22.74859214505369, "progly_p": -28.28167910622376, "psclys_p": -52.89167684359136, "pser__L_p": -10.371554067358936, "ptrc_p": -23.96727795256459, "pydam_p": -171.9685740205696, "pydx_p": -170.2477346653172, "pydxn_p": -171.9720036256335, "pyr_p": -9.117460797004341, "quin_p": -28.793508388283563, "r5p_p": -19.722401993765057, "rfamp_p": -0.0, "rib__D_p": -19.72112026146153, "rmn_p": -23.402546510970456, "sbt__D_p": -25.371193665730058, "sel_p": -0.0, "ser__D_p": -10.357709048856547, "ser__L_p": -10.370272335055407, "skm_p": -29.11472300952578, "slnt_p": -0.0, "so2_p": -0.0, "so3_p": -0.0018635710714452372, "so4_p": -0.0, "spmd_p": -0.0, "succ_p": -12.830861808395646, "sucr_p": -47.57325990008457, "sulfac_p": -8.141853160982206, "tartr__D_p": -9.870126873728514, "tartr__L_p": -10.129409236540345, "taur_p": -2.460238242747868, "tcynt_p": -0.0, "thm_p": -187.73680123056334, "thr__L_p": -18.13488736438261, "thrp_p": -18.136169096686135, "thym_p": -0.0, "thymd_p": -44.15872809661462, "tma_p": -0.9808796726601053, "tmao_p": -0.0, "tre_p": -47.56672230404405, "trp__L_p": -54.57270460586501, "tsul_p": -0.0, "ttdca_p": -71.29362745870112, "ttdcea_p": -69.56542343195032, "ttrcyc_p": -0.0, "tungs_p": -0.0, "tym_p": -0.0014562459492795006, "tyr__L_p": -40.785590555562145, "tyrp_p": -40.78687228786567, "uLa4n_p": -1217.9260724378505, "uacgam_p": -66.4016354762894, "udcpdp_p": -1217.9276826082873, "udcpp_p": -1217.9280285232192, "udpacgal_p": -35.10682710533676, "udpg_p": -58.763002185870704, "udpgal_p": -58.77592131963304, "udpglcur_p": -55.06063585939841, "ump_p": -35.10621791499867, "unagamuf_p": -1217.926511081584, "ura_p": -14.380409392822802, "urea_p": -3.7524153685716644, "uri_p": -35.10493618269515, "val__L_p": -22.18316259977908, "xan_p": -17.674190400101534, "xmp_p": -38.16652045348347, "xtsn_p": -38.16523872117994, "xyl__D_p": -19.45988523794132, "xylu__L_p": -19.46751650718521, "zn2_p": -0.0, "CPLX0-7817_mod_Oxidized": -466.4392113964514, "CPLX0-7817": -468.41929418160623, "GLUTAREDOXIN-MONOMER_mod_Oxidized": -55.77290003806816, "GLUTAREDOXIN-MONOMER": -57.75188887361785, "GRXC-MONOMER_mod_Oxidized": -32.28502898099526, "GRXC-MONOMER": -34.26395524859974, "GRXB-MONOMER": -9.72194598538343, "GRXB-MONOMER_mod_Oxidized": -7.7453399201380835, "EG50003-MONOMER_mod_pan4p_mod_3ha": -666.0986882712072, "EG50003-MONOMER_mod_pan4p_mod_act": -664.1264143003785, "EG50003-MONOMER_mod_pan4p_mod_ddca": -712.008017842465, "EG50003-MONOMER_mod_pan4p": -648.2854918561075, "EG50003-MONOMER_mod_pan4p_mod_mal": -656.9691596417605, "EG50003-MONOMER_mod_pan4p_mod_3omrs": -720.451086842964, "EG50003-MONOMER_mod_pan4p_mod_pim": -715.7482578334939, "CPLX0-1341_mod_1:2fe2s_mod_2:fe2": -3791.7807039548147, "CPLX0-1341_mod_1:2fe2s_mod_1:fe2": -3790.76472768693, "EG50003-MONOMER_mod_pan4p_mod_opme": -711.7844260147239, "EG50003-MONOMER_mod_pan4p_mod_gme": -703.3413801007667, "EG50003-MONOMER_mod_pan4p_mod_t3c7mrse": -718.126243819813, "EG50003-MONOMER_mod_pan4p_mod_3hcmrs7e": -718.1228491944039, "IscU": -41.07411503057747, "IscA_tetra": 444.20479294137084, "IscA_tetra_mod_1:2fe2s": 418.51322296374235, "IscU_mod_1:2fe2s": -65.76414814142827, "EG50003-MONOMER_mod_pan4p_mod_3ocpalm9e": -728.2993619350468, "EG50003-MONOMER_mod_pan4p_mod_3hcpalm9e": -730.2766229707768, "EG50003-MONOMER_mod_pan4p_mod_octe": -740.8303836488029, "IscU_mod_2:fe2": -41.08609042589655, "EG11653-MONOMER": -54.56097856345824, "IscU_mod_1:fe2": -41.080102720261884, "EG11653-MONOMER_mod_1:fe2": -54.567002179997694, "EG50003-MONOMER_mod_pan4p_mod_3ooct": -686.5745062385397, "EG50003-MONOMER_mod_pan4p_mod_hex": -678.1338104402403, "EG50003-MONOMER_mod_pan4p_mod_tddec2e": -711.5602888630949, "EG50003-MONOMER_mod_pan4p_mod_3hmrs": -722.4277416326694, "EG50003-MONOMER_mod_pan4p_mod_thex2e": -676.4038933736961, "EG50003-MONOMER_mod_pan4p_mod_3hhex": -676.4006098896831, "EG50003-MONOMER_mod_pan4p_mod_t3c9palme": -730.2800499719024, "EG50003-MONOMER_mod_pan4p_mod_tde": -719.8562720280496, "IscU_mod_1:2fe2s_mod_1:fe2": -65.77150960524713, "IscU_mod_1:2fe2s_mod_2:fe2": -65.77887108867576, "RED-THIOREDOXIN-MONOMER_mod_Oxidized": -195.88652201445137, "RED-THIOREDOXIN-MONOMER": -197.8628305017997, "DSBD-MONOMER": -990.6462149962806, "DSBD-MONOMER_mod_Oxidized": -988.66593208057, "RED-THIOREDOXIN2-MONOMER": -159.6473862180748, "RED-THIOREDOXIN2-MONOMER_mod_Oxidized": -157.67117953030845, "EG50003-MONOMER_mod_pan4p_mod_hpme": -713.7616430572966, "EG50003-MONOMER_mod_pan4p_mod_pme": -715.7444169836833, "EG50003-MONOMER_mod_pan4p_mod_epme": -713.7652811222491, "EG50003-MONOMER_mod_pan4p_mod_tpalm2e": -732.0059848307978, "EG50003-MONOMER_mod_pan4p_mod_palm": -733.7360500124524, "CPLX0-246_CPLX0-1342_mod_pydx5p": 127.47113624148021, "CPLX0-246_CPLX0-1342_mod_pydx5p_mod_1:SH": 115.14617072949467, "EG50003-MONOMER_mod_pan4p_mod_oc": -690.2799856724778, "CPLX0-1341_mod_1:2fe1s": -3777.413015613964, "CPLX0-1341_mod_1:2fe2s": -3789.7487541254377, "EG50003-MONOMER_mod_pan4p_mod_3hpalm": -732.0025532320691, "EG50003-MONOMER_mod_pan4p_mod_ocdca": -741.0521295101264, "CPLX0-1341_mod_1:4fe4s": -3816.4634741097107, "CPLX0-1341_mod_2:2fe2s": -3816.4522903847687, "DISULFOXRED-MONOMER_mod_Oxidized": -442.54555870696845, "DISULFOXRED-MONOMER": -443.53155830857065, "CPLX0-7617": 84.28553528080509, "CPLX0-7617_mod_1:4fe4s": 31.676709537194064, "IscU_mod_1:4fe4s": -92.68158257119698, "EG50003-MONOMER_mod_pan4p_mod_hde": -732.0101105559415, "EG50003-MONOMER_mod_pan4p_mod_cdec3e": -700.6928956344611, "EG50003-MONOMER_mod_pan4p_mod_3ocddec5e": -709.1359344932778, "IscU_mod_1:2fe2s_mod_1:2fe1s": -78.11794928949267, "IscS_mod_2:pydx5p": -2355.198700809641, "IscS_mod_2:pydx5p_mod_1:SH": -2367.530279758407, "cs_p": -0.0010173042722565993, "cs_c": -0.2532714794078389, "FLAVODOXIN1-MONOMER": -635.7890455042096, "FLAVODOXIN1-MONOMER_mod_Oxidized": -634.6781594097182, "FLAVODOXIN2-MONOMER_mod_Oxidized": -245.02636186514314, "FLAVODOXIN2-MONOMER": -246.1362099893451, "EG50003-MONOMER_mod_pan4p_mod_dca": -701.1440017574714, "EG50003-MONOMER_mod_pan4p_mod_tdec2e": -700.696243838171, "EG11597-MONOMER": -70.68601484703132, "EG11597-MONOMER_mod_amp": -128.98975738237763, "EG50003-MONOMER_mod_pan4p_mod_egme": -701.3622772789581, "EG50003-MONOMER_mod_pan4p_mod_hgme": -701.3586722535431, "EG50003-MONOMER_mod_pan4p_mod_ogme": -699.3814882504199, "3a1hac1p_c": -39.870058554827644, "IscU_mod_1:2fe1s": -53.4251028490811, "EG50003-MONOMER_mod_pan4p_mod_3oddec": -709.5847588512534, "EG50003-MONOMER_mod_pan4p_mod_tmrs2e": -722.4311477256259, "IscU_mod_2:2fe2s": -90.45706035964743, "EG11597-MONOMER_mod_cosh": -99.59447001261313, "DSBG-CPLX_mod_Oxidized": -1113.1915966795125, "DSBG-CPLX": -1115.1785011881348, "EG50003-MONOMER_mod_pan4p_mod_toct2e": -688.5500362505446, "IscA_tetra_mod_1:4fe4s": 391.5957168302182, "CPLX0-1341": -3763.0455024000707, "DSBC-CPLX": -826.6680956978178, "DSBC-CPLX_mod_Oxidized": -824.681959732888, "EG50003-MONOMER_mod_pan4p_mod_ac": -655.6857783000592, "cs_e": -0.0, "EG50003-MONOMER_mod_pan4p_mod_cddec5e": -707.7025630028506, "EG50003-MONOMER_mod_pan4p_mod_t3c5ddece": -705.9725671700718, "CPLX0-1341_mod_1:2fe2s_mod_1:2fe1s": -3804.1164807395203, "EG50003-MONOMER_mod_pan4p_mod_3ocmrs7e": -716.1456205343039, "CPLX0-1341_mod_2:fe2": -3765.077309962845, "CPLX0-1341_mod_1:fe2": -3764.061404828357, "EG50003-MONOMER_mod_pan4p_mod_3odec": -698.7207138262522, "EG50003-MONOMER_mod_pan4p_mod_myrs": -721.5844760548003, "kdo2lipid4L_c": 75.31600360944093, "CPLX0-7824": 124.26973870082193, "CPLX0-7824_mod_1:4fe4s": 71.65981033367311, "EG50003-MONOMER_mod_pan4p_mod_3hoct": -688.546720411229, "EG50003-MONOMER_mod_pan4p_mod_3ohex": -674.428363361605, "EG50003-MONOMER_mod_pan4p_mod_but": -665.9876999186082, "EG50003-MONOMER_mod_pan4p_mod_3hddec": -711.5569117282968, "EG50003-MONOMER_mod_pan4p_mod_3hcddec5e": -705.969204920034, "kdo2lipid4p_c": 75.31600360944093, "EG50003-MONOMER_mod_pan4p_mod_toctd2e": -744.152423937867, "EG50003-MONOMER_mod_pan4p_mod_but2e": -666.1019443125427, "23bpg_c": -0.0010173042722565993, "EG50003-MONOMER_mod_pan4p_mod_3ooctd": -742.1768939262566, "hemed_c": -422.2884770886936, "EG50003-MONOMER_mod_pan4p_mod_3opalm": -730.0252875987483, "CPLX0-7617_mod_1:2fe2s": 58.59428737466472, "CPLX0-7824_mod_1:2fe2s": 98.57731646719729, "EG50003-MONOMER_mod_pan4p_mod_3hdec": -700.6928956433802, "EG50003-MONOMER_mod_pan4p_mod_t3c11vace": -739.1002995690245, "tl_c": -0.0, "EG50003-MONOMER_mod_pan4p_mod_3hocta": -744.1489599830464, "EG50003-MONOMER": -577.6470944529468, "dpm_c": -0.0010173042722565993, "EG50003-MONOMER_mod_pan4p_mod_3hcvac11e": -739.0968490722223, "EG50003-MONOMER_mod_pan4p_mod_3ocvac11e": -740.4509498721181, "pqq_e": -692.8607979361323, "pqq_c": -692.8618152404046, "generic_tRNA_GAG_glu__L_c": -22.319807622141738, "EG50003-MONOMER_mod_pan4p_mod_lipo": -760.763101530245, "CPLX0-782_mod_2:4fe4s": -670.8608927375125, "CPLX0-782_mod_1:2fe2s_mod_1:4fe4s": -645.1679262068378, "2fe2s_c": -25.691247906140372, "4fe4s_c": -52.60882574361103, "LI_c": -0.0, "RNase_m5": -0.0, "RNase_m16": -0.0, "RNase_m23": -0.0, "RNA_b0002": 125832.48651939906, "RNA_b0003": -92694.22401853524, "RNA_b0004": 90050.55522358548, "RNA_b0007": 39893.685703908915, "RNA_b0008": 23380.819048937046, "RNA_b0009": 16469.57917842993, "RNA_b0014": 133894.71805077497, "RNA_b0015": -52656.13783989703, "RNA_b0019": 81855.73363568206, "RNA_b0023": 3869.0832204056433, "RNA_b0025": 30294.699698056174, "RNA_b0026": -14732.233980397717, "RNA_b0027": 34765.734326350226, "RNA_b0029": 66406.62913453254, "RNA_b0030": 25632.74565024116, "RNA_b0031": 18464.864055117774, "RNA_b0032": 32016.664998338358, "RNA_b0033": 88755.94120417451, "RNA_b0036": -72617.30809902256, "RNA_b0037": 108739.5247714266, "RNA_b0038": -91726.59546255051, "RNA_b0040": 106466.09742726601, "RNA_b0047": 130323.57409395732, "RNA_b0048": 12440.378243033081, "RNA_b0049": 59025.85502141084, "RNA_b0051": 57653.959131483236, "RNA_b0052": 69532.38049245303, "RNA_b0053": -91562.8314185912, "RNA_b0058": -107998.20681984525, "RNA_b0061": 42507.11123781689, "RNA_b0062": -68130.8281697431, "RNA_b0063": 119420.11997350497, "RNA_b0066": 48879.87408571186, "RNA_b0067": 113329.27699455082, "RNA_b0068": 68890.89307048792, "RNA_b0070": 22073.377353236374, "RNA_b0071": 42422.83092765378, "RNA_b0072": -106770.39006219324, "RNA_b0073": 76544.72854075405, "RNA_b0074": 110004.36827720523, "RNA_b0077": 26180.735638346538, "RNA_b0078": 34352.35783214075, "RNA_b0082": 23920.089714404574, "RNA_b0084": 123645.18988501323, "RNA_b0085": 103983.60978820501, "RNA_b0086": 95191.69838070423, "RNA_b0087": 76030.57732066131, "RNA_b0088": -598575.6929186755, "RNA_b0090": 74567.75094393377, "RNA_b0091": 103310.61906444811, "RNA_b0092": 64186.22036887978, "RNA_b0096": 64401.90996579213, "RNA_b0098": 33162.94667233482, "RNA_b0099": 27109.138352754853, "RNA_b0103": -22503.496545780443, "RNA_b0104": 29197.254164006514, "RNA_b0109": 25140.95237939717, "RNA_b0110": -20601.2810864688, "RNA_b0112": 32794.732462250475, "RNA_b0114": -8014.434982707749, "RNA_b0115": 132162.80107545518, "RNA_b0116": 29512.192755743312, "RNA_b0118": 70791.76477493663, "RNA_b0120": 55709.47563577783, "RNA_b0121": -31013.209818015544, "RNA_b0123": 41827.77878057613, "RNA_b0124": 64034.13296548679, "RNA_b0125": 11997.3658126222, "RNA_b0126": 17242.52559413161, "RNA_b0131": 10701.6159149872, "RNA_b0133": 59651.554992265774, "RNA_b0134": -15113.745957434858, "RNA_b0142": -46174.92758074734, "RNA_b0149": 70708.97000440441, "RNA_b0150": 157207.01958080285, "RNA_b0151": 55978.27864401095, "RNA_b0152": 62498.67657489858, "RNA_b0153": -114185.0704161002, "RNA_b0154": 34960.63807681113, "RNA_b0155": 99658.29236444185, "RNA_b0156": 7601.019388279121, "RNA_b0158": 56178.11160232916, "RNA_b0159": -42914.301380552286, "RNA_b0160": 41553.09291860286, "RNA_b0166": 20516.305486251524, "RNA_b0168": -91432.69981570923, "RNA_b0169": -33845.95414012628, "RNA_b0170": 59315.82967623225, "RNA_b0171": 18539.315205953728, "RNA_b0172": 15698.571665945232, "RNA_b0173": 33551.70835086331, "RNA_b0174": 21239.820037166355, "RNA_b0175": 23822.554682097856, "RNA_b0177": 63660.257741800226, "RNA_b0179": 28324.451359798048, "RNA_b0180": 31904.17175484476, "RNA_b0181": -22645.39350941557, "RNA_b0182": -177328.89100135828, "RNA_b0185": 18012.694687024697, "RNA_b0186": 149901.46075586983, "RNA_b0188": 36344.0880969992, "RNA_b0194": 44003.03291537616, "RNA_b0197": -52255.72051609159, "RNA_b0198": 45915.11248226359, "RNA_b0199": 72287.55811590204, "RNA_b0200": 40162.349931137505, "RNA_b0201": 107413.44819668302, "RNA_b0202": 5382.364417598146, "RNA_b0203": -192292.39371635398, "RNA_b0204": 202064.71770864344, "RNA_b0205": 8397.67567644082, "RNA_b0206": 2144.982296725226, "RNA_b0207": 56185.262891782135, "RNA_b0212": 21164.672917895477, "RNA_b0216": 2104.324464939911, "RNA_b0221": 64170.61612985604, "RNA_b0222": 16227.029142668469, "RNA_b0237": 40053.4395039805, "RNA_b0238": 12843.42129862794, "RNA_b0241": 27176.577097247824, "RNA_b0242": 77351.52232479161, "RNA_b0243": -11658.197109251356, "RNA_b0244": 2055.930349681197, "RNA_b0260": 98527.27832987039, "RNA_b0261": -32811.84903275862, "RNA_b0273": 26745.41692085917, "RNA_b0306": 50219.91965824777, "RNA_b0307": 99648.62797033714, "RNA_b0308": 48579.118988117036, "RNA_b0311": 117111.1361920214, "RNA_b0312": 103241.57864452917, "RNA_b0314": 142752.47033357047, "RNA_b0323": -31601.56150722587, "RNA_b0331": -187375.77407039635, "RNA_b0333": 82060.76001811092, "RNA_b0334": 102051.82479260747, "RNA_b0336": 88513.47358600375, "RNA_b0337": 89878.21357670642, "RNA_b0339": -17185.3701318535, "RNA_b0340": 33021.24201390558, "RNA_b0341": 81144.88359033824, "RNA_b0343": 5053.601848598152, "RNA_b0344": 82580.50010967937, "RNA_b0347": 116631.29898274656, "RNA_b0348": 66304.61055769541, "RNA_b0349": 60733.91743968269, "RNA_b0350": 56621.366135449374, "RNA_b0351": -200715.10538362662, "RNA_b0352": 70861.89965556102, "RNA_b0353": 30565.173500871093, "RNA_b0355": 58352.58388838072, "RNA_b0356": -20798.165914626134, "RNA_b0365": -77155.48317016332, "RNA_b0366": 53713.52147044242, "RNA_b0367": 58054.74472790795, "RNA_b0368": 59673.005271284885, "RNA_b0369": 27311.8851844464, "RNA_b0381": 30701.18995524849, "RNA_b0383": 99023.39000848358, "RNA_b0386": 21036.50501221809, "RNA_b0388": 36681.71265018411, "RNA_b0394": 25381.55555844979, "RNA_b0401": -28803.90848571127, "RNA_b0403": 126967.00067746008, "RNA_b0404": 16280.723906295923, "RNA_b0405": 28923.99010368445, "RNA_b0406": 6243.134874471132, "RNA_b0408": 129388.24683910809, "RNA_b0409": -69372.48543938636, "RNA_b0411": 20156.75829907925, "RNA_b0414": -72678.52671986418, "RNA_b0415": 32920.30609387386, "RNA_b0416": 29396.971068223516, "RNA_b0417": 45013.06984198233, "RNA_b0418": 36354.50047522588, "RNA_b0420": -45983.73014140427, "RNA_b0421": 63108.78151270167, "RNA_b0423": 40609.18158914626, "RNA_b0425": 2383.2228156357687, "RNA_b0428": 62520.52846886926, "RNA_b0429": 23145.133906143707, "RNA_b0430": 43256.021782397285, "RNA_b0431": -64497.96828694553, "RNA_b0432": 66448.3944201862, "RNA_b0433": 41121.04401810021, "RNA_b0436": 36088.72838848575, "RNA_b0444": 19469.030154989294, "RNA_b0446": 22885.56903161682, "RNA_b0451": 16623.590872928457, "RNA_b0452": 22421.989153372262, "RNA_b0455": 3192.6942492684097, "RNA_b0459": 15460.901048361367, "RNA_b0462": 220727.60214619996, "RNA_b0463": -103208.82498041182, "RNA_b0469": 11254.525353398085, "RNA_b0474": 16611.643714521444, "RNA_b0475": 26003.98227239834, "RNA_b0477": 36635.70139685849, "RNA_b0480": 115168.01596932473, "RNA_b0484": 175111.17890953578, "RNA_b0485": 65349.09149178727, "RNA_b0494": -23731.751029066963, "RNA_b0505": 33835.43389787603, "RNA_b0507": 124706.36226031608, "RNA_b0508": 54221.48062103943, "RNA_b0509": -322323.43882940966, "RNA_b0511": 102018.49581835087, "RNA_b0512": 95214.00129100856, "RNA_b0514": 79852.07336091298, "RNA_b0516": -45768.810832570154, "RNA_b0517": 73592.20684275845, "RNA_b0521": -132943.8582199426, "RNA_b0522": 74757.36668790726, "RNA_b0523": -32131.484419188004, "RNA_b0524": -509.864619210192, "RNA_b0526": 37447.24166513421, "RNA_b0529": 13694.480779150721, "RNA_b0536": 2113.726354556091, "RNA_b0572": -167531.72911363866, "RNA_b0573": 23261.444459673847, "RNA_b0574": 85746.95850603569, "RNA_b0575": 219824.2802551429, "RNA_b0576": 96595.30695043532, "RNA_b0578": 45791.80844117573, "RNA_b0583": -90680.46987659641, "RNA_b0584": 156554.68954451586, "RNA_b0585": 78849.22014234905, "RNA_b0586": -9276.202808598398, "RNA_b0588": 57046.99513028418, "RNA_b0589": 69830.70469110012, "RNA_b0590": -48059.49129588619, "RNA_b0591": 33051.339945158856, "RNA_b0592": 67087.45415061958, "RNA_b0593": 82564.56001367175, "RNA_b0594": -80724.58633448459, "RNA_b0595": 60021.00210166713, "RNA_b0596": 40743.258981761974, "RNA_b0604": 11509.234826719272, "RNA_b0612": 102743.88827826854, "RNA_b0613": 61692.07580017937, "RNA_b0615": -116607.33370322564, "RNA_b0616": 63923.00619421298, "RNA_b0617": 20830.78790533027, "RNA_b0621": 97391.52928472504, "RNA_b0622": 39236.17806311075, "RNA_b0627": 5687.545699155709, "RNA_b0628": 23560.400105845678, "RNA_b0630": 17972.731014753565, "RNA_b0632": 33999.9326713893, "RNA_b0635": 122044.9747391928, "RNA_b0636": -165101.05617892896, "RNA_b0638": 42884.66460412456, "RNA_b0639": -185062.27721150758, "RNA_b0642": 180588.21216245776, "RNA_b0650": 116786.29490322871, "RNA_b0651": 65571.67998537315, "RNA_b0652": 50715.41491143647, "RNA_b0653": 47400.55559930595, "RNA_b0654": 52106.80977664893, "RNA_b0655": 63560.060553258256, "RNA_b0657": 5247.751365931577, "RNA_b0661": 40017.780652363545, "RNA_b0662": 82237.83747681638, "RNA_b0664": 5278.842584373275, "RNA_b0665": 5278.842584373275, "RNA_b0666": 5397.020814984731, "RNA_b0668": -4495.526149342499, "RNA_b0670": -4495.526149342499, "RNA_b0672": 2324.8609066783843, "RNA_b0673": 5397.020814984731, "RNA_b0674": 44882.677482988736, "RNA_b0677": 14437.052999218775, "RNA_b0678": -51636.28622396794, "RNA_b0679": 136523.58771464255, "RNA_b0680": 36053.468638761486, "RNA_b0684": -19887.37404601878, "RNA_b0688": 18499.633186034902, "RNA_b0692": 92504.97234519625, "RNA_b0693": 6064.262632915372, "RNA_b0696": 40138.09993575993, "RNA_b0697": -43798.97869639455, "RNA_b0698": 117534.74930234755, "RNA_b4513": 6285.6639416147145, "RNA_b0709": 103992.05290554509, "RNA_b0720": 27553.184769892177, "RNA_b0721": 1134.7933475185248, "RNA_b0722": 24482.100157362744, "RNA_b0723": -2652.2319627632246, "RNA_b0724": 50237.50716908638, "RNA_b0726": 196549.09978868425, "RNA_b0727": 85218.54151018399, "RNA_b0728": -189481.57739277327, "RNA_b0729": 60895.95126112749, "RNA_b0731": 138496.2433573671, "RNA_b0732": 184037.6161494849, "RNA_b0733": 110232.33818496288, "RNA_b0734": 80115.21448489079, "RNA_b0736": -90347.68286263473, "RNA_b0743": 1730.3994882941247, "RNA_b0744": 2120.9238533882835, "RNA_b0745": 2127.786746772311, "RNA_b0746": 2120.9238533882835, "RNA_b0747": 2127.786746772311, "RNA_b0748": 2120.0456301463896, "RNA_b0749": 2120.0456301463896, "RNA_b0750": -3619.6947447340854, "RNA_b0751": 50431.79710959907, "RNA_b0752": 26324.797323923303, "RNA_b0754": 22106.173705646303, "RNA_b0755": 19585.421909242905, "RNA_b0756": 73067.45259595814, "RNA_b0757": 58756.19051614208, "RNA_b0758": -31685.641872904565, "RNA_b0759": 18204.714582631426, "RNA_b0763": 54055.974863034266, "RNA_b0764": 48487.892050588685, "RNA_b0765": -33191.09939745911, "RNA_b0766": 57400.47716864183, "RNA_b0767": 27903.818437614373, "RNA_b0774": 34661.43476621693, "RNA_b0775": 72766.31489713512, "RNA_b0776": 80904.69617632349, "RNA_b0777": 53011.851582281466, "RNA_b0778": -105521.76430338126, "RNA_b0781": -49386.04005171395, "RNA_b0783": 33939.326153641465, "RNA_b0784": 17212.538804007334, "RNA_b0785": 31598.113853317496, "RNA_b0789": -37550.97498590763, "RNA_b0805": 59445.89030166819, "RNA_b0807": 26012.194978316173, "RNA_b0809": 50567.9282825502, "RNA_b0810": 46358.89622197187, "RNA_b0811": 52132.03521390116, "RNA_b0813": 62383.746673659305, "RNA_b0822": 22899.775353576326, "RNA_b0825": 18501.14506791574, "RNA_b0826": -32314.691383094778, "RNA_b0827": 86660.65405647516, "RNA_b0828": 67421.72983380835, "RNA_b0829": -132224.99712701177, "RNA_b0830": 107466.39114028215, "RNA_b0831": 64587.9485807643, "RNA_b0832": 64099.487006814896, "RNA_b0837": 31252.153891617156, "RNA_b0839": 30516.418811943826, "RNA_b0841": 11523.698238163246, "RNA_b0842": 31925.348609430865, "RNA_b0849": 6297.219461066846, "RNA_b0854": 77825.89110798833, "RNA_b0855": 79342.08649623216, "RNA_b0856": 66940.26432857393, "RNA_b0857": 59363.40101646355, "RNA_b0859": 9227.740073024379, "RNA_b0860": 18467.641687348758, "RNA_b0861": 46895.51635950079, "RNA_b0862": 50345.603591333966, "RNA_b0863": 51174.49147005016, "RNA_b0864": 51113.7795872738, "RNA_b0870": -33626.899430375495, "RNA_b0871": 47866.33594285824, "RNA_b0875": 19303.06496895547, "RNA_b0883": 2382.9769084769255, "RNA_b0884": 2058.3744746443263, "RNA_b0886": 120922.77658359951, "RNA_b0887": 124051.53968092022, "RNA_b0888": 25971.14266809734, "RNA_b0891": -39747.90848394967, "RNA_b0893": 33618.07350419456, "RNA_b0894": 170990.11921333786, "RNA_b0895": 43242.27802601577, "RNA_b0896": 60577.032628943605, "RNA_b0902": 20770.91409393628, "RNA_b0903": 160104.42980739137, "RNA_b0904": -77953.60111801067, "RNA_b0907": 76227.88758335974, "RNA_b0908": -15200.138340185198, "RNA_b0910": 37355.872690387274, "RNA_b0911": 22735.39062973434, "RNA_b0914": -142655.20898951276, "RNA_b0915": 69047.8678979942, "RNA_b0918": 12077.626119120849, "RNA_b0928": 31966.3374624895, "RNA_b0929": 25991.918076081787, "RNA_b0930": 36730.97518012028, "RNA_b0931": 31235.612442037014, "RNA_b0932": 183195.20031029344, "RNA_b0933": 53504.04871710484, "RNA_b0934": 55569.988953959975, "RNA_b0935": 80333.60582486766, "RNA_b0936": 67331.32231310182, "RNA_b0937": -139799.60064959785, "RNA_b0945": 26801.23911737038, "RNA_b0948": -28195.31591014191, "RNA_b0954": 13353.91929559511, "RNA_b0957": 23691.908212551105, "RNA_b0963": 11824.919555647437, "RNA_b0967": 33313.55221529533, "RNA_b0968": 19408.59977598232, "RNA_b0969": 9244.76655487423, "RNA_b0971": 2462.1977783350335, "RNA_b0972": 78565.11252435269, "RNA_b0973": 125873.9023817932, "RNA_b0974": -187969.46901046412, "RNA_b0978": -68993.04055064739, "RNA_b0979": 79832.77654383665, "RNA_b0980": 91000.35584486333, "RNA_b0996": 81950.75792370904, "RNA_b0997": 178150.10451133462, "RNA_b0998": 41957.73392025583, "RNA_b1002": 86775.03632866302, "RNA_b1006": -139523.8503279439, "RNA_b1007": 34818.8430990251, "RNA_b1008": 41547.838959699584, "RNA_b1009": 56258.11067927746, "RNA_b1010": 27159.117388423474, "RNA_b1011": 48679.18266881773, "RNA_b1012": 80623.58466947611, "RNA_b1014": 109362.87093482919, "RNA_b1015": 105643.68383675383, "RNA_b1032": 2410.042929655603, "RNA_b1033": 65792.33960635675, "RNA_b1054": 20532.145733924444, "RNA_b1059": 78474.70102385161, "RNA_b1062": 27948.482017506292, "RNA_b1064": 18245.126339294085, "RNA_b1069": 42753.49599460406, "RNA_b1084": 87461.7679233305, "RNA_b1086": 26863.670733406536, "RNA_b1089": -19210.860535058684, "RNA_b1090": 46798.582855617715, "RNA_b1091": -4646.503876701501, "RNA_b1092": 25567.673147049205, "RNA_b1093": 51301.78688219992, "RNA_b1094": -32815.84058591395, "RNA_b1095": 68834.57055668565, "RNA_b1096": 56630.630307114974, "RNA_b1098": -134595.31108069888, "RNA_b1101": 35754.65060823177, "RNA_b1102": 153351.6987797875, "RNA_b1106": 57797.36419820294, "RNA_b1107": -87753.9031620857, "RNA_b1109": 91284.20465152952, "RNA_b1114": 95562.7091959775, "RNA_b1116": -47856.75983656055, "RNA_b1117": 49119.056257734694, "RNA_b1118": 87089.03116639664, "RNA_b1119": -10366.173611790704, "RNA_b1123": 73107.2072232904, "RNA_b1124": 55745.002098646044, "RNA_b1125": 58270.14411152414, "RNA_b1126": 79520.56718076153, "RNA_b1131": 8963.347268381756, "RNA_b1133": 31045.1209772845, "RNA_b1134": -14849.364867980245, "RNA_b1135": 45824.60977941289, "RNA_b1136": 30362.271271730628, "RNA_b1185": 37287.816622894876, "RNA_b1186": 43026.23769439572, "RNA_b1189": 90888.61869149236, "RNA_b1190": -26343.603132155833, "RNA_b1192": 25622.060731543406, "RNA_b1193": 42709.29544413052, "RNA_b1197": 118818.8535845906, "RNA_b1198": 99294.89249601879, "RNA_b1199": 44288.00497476888, "RNA_b1200": -61214.660835651324, "RNA_b1206": 46786.276717968474, "RNA_b1207": 31233.222544495435, "RNA_b1208": -17132.76846540388, "RNA_b1209": 43762.22947339546, "RNA_b1210": 87951.10720630155, "RNA_b1211": -60676.92564013197, "RNA_b1215": 8916.137929415516, "RNA_b1216": 30696.76519371699, "RNA_b1223": 37722.24882221777, "RNA_b1224": 262185.9768557855, "RNA_b1225": 107616.37667001772, "RNA_b1226": 49782.8645924826, "RNA_b1227": 47629.89178055836, "RNA_b1230": 2062.5480536905325, "RNA_b1231": 1828.7042717493168, "RNA_b1232": 23599.595096228444, "RNA_b1236": 23304.276240878673, "RNA_b1238": 17278.60462145734, "RNA_b1241": 67330.16106346984, "RNA_b1243": -124801.48674359403, "RNA_b1244": 64678.506861619004, "RNA_b1245": 63728.24883739313, "RNA_b1246": 70925.80425426936, "RNA_b1247": 70388.09727014793, "RNA_b1249": 24672.328006113177, "RNA_b1250": 24382.543178743643, "RNA_b1252": 50425.36245069059, "RNA_b1260": 56619.86166132414, "RNA_b1261": 83635.53839433727, "RNA_b1262": 95105.75606657374, "RNA_b1263": -169506.34415884543, "RNA_b1264": 109846.67901904421, "RNA_b1269": 24494.877280840694, "RNA_b1270": -15148.77980485244, "RNA_b1276": 74890.01052051483, "RNA_b1277": 15342.95458297734, "RNA_b1278": 21365.384245158766, "RNA_b1281": 4889.26579661062, "RNA_b1286": 51486.87269581472, "RNA_b1288": 18811.12236558191, "RNA_b1291": -153440.4242846801, "RNA_b1296": 97455.0086837038, "RNA_b1297": 34083.67654637984, "RNA_b1298": 53537.75847768605, "RNA_b1300": -66835.17912372873, "RNA_b1301": 89891.88873992636, "RNA_b1302": 88734.09161601227, "RNA_b1308": 8852.737829846104, "RNA_b1319": 25324.043571925373, "RNA_b1325": 24670.37178612192, "RNA_b1326": 9496.599675767753, "RNA_b1329": 112697.468157587, "RNA_b1344": 26251.339293872872, "RNA_b1363": 40374.36276805916, "RNA_b1377": 31790.673036253356, "RNA_b1378": 98928.1225963094, "RNA_b1380": 24775.977798784435, "RNA_b1385": 39137.313307140146, "RNA_b1386": 159080.68757415135, "RNA_b1387": 143127.44807253472, "RNA_b1388": 64975.33261664302, "RNA_b1389": 20123.0117739975, "RNA_b1390": 52270.261266586436, "RNA_b1391": 34993.45623432694, "RNA_b1392": 74913.3074556753, "RNA_b1393": 46835.85122854976, "RNA_b1394": 50928.60900390605, "RNA_b1395": -290306.13277036767, "RNA_b1397": 84257.22902358821, "RNA_b1398": 91866.92727272911, "RNA_b1415": 38580.29507453436, "RNA_b1440": 80128.78664877856, "RNA_b1441": 70956.07389717869, "RNA_b1442": 66262.99624218239, "RNA_b1443": 55856.87647333892, "RNA_b1444": 99393.9263712972, "RNA_b1453": 105136.13027784057, "RNA_b1463": 59134.92147822727, "RNA_b1465": 47803.66568100011, "RNA_b1466": 48650.89032430281, "RNA_b1467": 108131.56812647065, "RNA_b1468": -21248.03576275217, "RNA_b1469": 97619.38419230025, "RNA_b1473": 23112.07502029898, "RNA_b1474": 19759.636142209678, "RNA_b1475": 61865.791712734914, "RNA_b1476": 45678.964833166494, "RNA_b1478": 28278.79684316552, "RNA_b1479": 47699.890836700164, "RNA_b1480": 434.3115572199055, "RNA_b1483": 64997.63692558463, "RNA_b1484": 69169.88747646169, "RNA_b1485": 62936.28206086494, "RNA_b1486": 71889.17823179839, "RNA_b1487": -143952.87860364735, "RNA_b1488": 40890.385281108356, "RNA_b1489": 168007.04045334892, "RNA_b1492": 107879.06977574172, "RNA_b1493": 98238.12710053935, "RNA_b1519": 53289.188312163256, "RNA_b1521": 39037.67075981317, "RNA_b1524": 64806.193105388855, "RNA_b1525": 96907.60813533781, "RNA_b1528": 83605.54535896273, "RNA_b1533": 24969.76566702119, "RNA_b1539": 19867.749159024635, "RNA_b1584": 39224.51498572338, "RNA_b1587": 169942.2847577416, "RNA_b1588": 169579.8547526123, "RNA_b1589": 43360.69026216075, "RNA_b1590": 60053.702227257934, "RNA_b1591": 43105.819448572904, "RNA_b1592": 88399.3477152639, "RNA_b1599": 23138.25342887114, "RNA_b1600": -3259.478250290716, "RNA_b1602": 97205.7315105409, "RNA_b1603": -18927.803277917446, "RNA_b1605": 97180.52686691689, "RNA_b1606": -39826.36255150857, "RNA_b1611": 34498.79594037504, "RNA_b1612": 43661.90228698076, "RNA_b1613": 31969.671042699196, "RNA_b1621": -6965.524100021066, "RNA_b1622": 82174.73907349844, "RNA_b1623": 28115.84706865248, "RNA_b1634": 105538.34990773277, "RNA_b1636": 60413.21713151641, "RNA_b1637": -4834.564602610311, "RNA_b1638": 13858.377478483884, "RNA_b1640": 31056.27105952323, "RNA_b1646": 36479.445581783475, "RNA_b1651": 9951.019670318907, "RNA_b1652": -180162.79881039343, "RNA_b1654": 7251.306940804788, "RNA_b1656": 40822.46750340257, "RNA_b1661": 80395.53054096187, "RNA_b1662": 18011.772276875396, "RNA_b1665": 2120.4738664055085, "RNA_b1666": 2120.4738664055085, "RNA_b1676": 38233.573941320006, "RNA_b1677": 5096.645367294815, "RNA_b1679": 29147.27005896959, "RNA_b1680": 85545.28606190498, "RNA_b1681": 88859.27533153181, "RNA_b1682": -179965.38488907035, "RNA_b1683": 104010.36266116405, "RNA_b1684": 25768.642355145326, "RNA_b1692": 41107.10567336072, "RNA_b1693": -50803.298390201424, "RNA_b1701": -97070.94972612198, "RNA_b1702": 64609.06781174966, "RNA_b1704": 26076.9228425147, "RNA_b1709": 52460.01342756697, "RNA_b1710": 38467.210838118015, "RNA_b1711": 68900.36386095188, "RNA_b1713": 8457.096867472012, "RNA_b1714": 69053.00609343208, "RNA_b1716": 24989.4604969652, "RNA_b1717": -30600.029342781363, "RNA_b1718": 37767.59503996861, "RNA_b1719": 24689.713127791903, "RNA_b1723": 25360.751558996384, "RNA_b1732": 54963.711458701415, "RNA_b1734": 94414.45680165428, "RNA_b1740": 16647.897193375204, "RNA_b1744": 67774.64264823386, "RNA_b1745": 94109.93896600525, "RNA_b1746": 103543.14318058542, "RNA_b1747": 72536.47309713502, "RNA_b1748": -169195.44145057735, "RNA_b1759": 28523.96058538838, "RNA_b1761": 35077.394234282445, "RNA_b1764": -56589.241249211744, "RNA_b1767": 71329.56394697742, "RNA_b1768": -25180.11116304589, "RNA_b1773": -207093.0903601511, "RNA_b1778": 28973.712962616635, "RNA_b1779": 26494.243657854935, "RNA_b1781": 59681.69522797885, "RNA_b1800": 76147.8221131396, "RNA_b1801": -8050.496921196827, "RNA_b1804": 28679.46379188326, "RNA_b1805": 42785.03541876224, "RNA_b1812": 13604.675687179351, "RNA_b1814": 95566.90991870944, "RNA_b1817": 67858.64687699915, "RNA_b1818": -62041.06268570472, "RNA_b1819": 59833.79503550195, "RNA_b1822": 22683.917260116126, "RNA_b1835": 40333.960821859655, "RNA_b1849": 32936.13416051686, "RNA_b1850": 15576.84503703289, "RNA_b1851": 45767.42298235579, "RNA_b1852": 38868.76553885783, "RNA_b1854": 36039.16877825112, "RNA_b1855": 27210.259466780797, "RNA_b1857": 22895.056843153423, "RNA_b1858": 52978.82782265725, "RNA_b1859": -11094.918284927475, "RNA_b1865": -46071.430326786576, "RNA_b1866": 42048.3032966841, "RNA_b1870": 52184.97697191787, "RNA_b1871": -22517.349212346264, "RNA_b1872": 21288.58943809795, "RNA_b1873": 76839.35837839129, "RNA_b1876": 48712.24547217373, "RNA_b1896": 99742.31878241025, "RNA_b1897": 55906.01968849359, "RNA_b4460": 69289.8875749559, "RNA_b1900": 105971.72383698191, "RNA_b1901": 69033.50990929695, "RNA_b1907": 32151.58228158696, "RNA_b1909": 2395.891163655366, "RNA_b1910": 1914.1994972091607, "RNA_b1911": 2033.5982820928252, "RNA_b1912": 15255.219241393203, "RNA_b1919": 69112.53333437814, "RNA_b1922": -44415.37353573688, "RNA_b1927": 103927.05845603968, "RNA_b1975": 2524.3176797833344, "RNA_b1977": 2099.979057437531, "RNA_b1981": 92458.90705578355, "RNA_b1982": 102224.39862989775, "RNA_b1984": 2118.072577148865, "RNA_b1986": 2104.4897721126313, "RNA_b1989": 2118.072577148865, "RNA_b1991": 75437.31907727092, "RNA_b1992": 52141.4290027555, "RNA_b1993": 37999.99334437428, "RNA_b2010": 30922.91952675112, "RNA_b2019": -212026.1100508742, "RNA_b2020": 91571.44539506668, "RNA_b2021": 75108.09021283293, "RNA_b2022": 74820.46125383175, "RNA_b2023": 41428.56508949895, "RNA_b2024": 21846.738552672767, "RNA_b2025": 54316.639517294665, "RNA_b2026": 42830.03237553741, "RNA_b2027": 68331.41140093553, "RNA_b2028": 81683.65118140071, "RNA_b2029": 37109.75195235931, "RNA_b2032": -33523.24050522162, "RNA_b2033": 41248.66952456422, "RNA_b2034": 69220.30231407286, "RNA_b2035": -13333.678501800583, "RNA_b2036": 76653.46416954546, "RNA_b2037": 87255.117312933, "RNA_b2038": 38943.091076376746, "RNA_b2039": 61455.43812558709, "RNA_b2040": 62893.07708879058, "RNA_b2041": 75810.18610197592, "RNA_b2045": -73844.14227271614, "RNA_b2048": 67485.57371506961, "RNA_b2049": 100428.30425072955, "RNA_b2051": 33643.095439153665, "RNA_b2052": 67663.11008810897, "RNA_b2053": 78680.61604624122, "RNA_b2065": 40777.93610018382, "RNA_b2066": 44928.83556285449, "RNA_b2091": -120359.9620062865, "RNA_b2092": 94996.8368100958, "RNA_b2093": 19852.042295445026, "RNA_b2094": 31657.22765345545, "RNA_b2095": 88288.6313934187, "RNA_b2096": 26244.964521684113, "RNA_b2097": 25245.14343285273, "RNA_b2103": -16884.860320145734, "RNA_b2104": 55311.71319140597, "RNA_b2114": 55790.360461271455, "RNA_b2128": 51380.5935031923, "RNA_b2129": 64829.149848430476, "RNA_b2130": 81278.4146497937, "RNA_b2131": 64180.44812615033, "RNA_b2132": 160513.70118353027, "RNA_b2133": 48165.855632253595, "RNA_b2134": 26208.309319822132, "RNA_b2140": 26499.824448037165, "RNA_b2143": 23764.766936959637, "RNA_b2146": -18486.852358935037, "RNA_b2147": 86249.04503444573, "RNA_b2148": 70893.9129439436, "RNA_b2149": 106173.16485695513, "RNA_b2150": 69594.85485636996, "RNA_b2153": -39161.348139189824, "RNA_b2154": 58668.42480481507, "RNA_b2155": 139297.19609245876, "RNA_b2156": 103199.98972935394, "RNA_b2162": 23729.14227346905, "RNA_b2167": 118318.63096367852, "RNA_b2168": 65692.31852721985, "RNA_b2169": 79042.99727318482, "RNA_b2170": 83162.38603992303, "RNA_b2174": 50096.012972490535, "RNA_b2183": 19509.03436091782, "RNA_b2185": 8036.784303245498, "RNA_b2189": 2142.8081062989418, "RNA_b2197": 33506.22484841393, "RNA_b2198": 14721.902593746769, "RNA_b2199": 51713.05269408652, "RNA_b2200": 46657.94064662805, "RNA_b2201": -221520.95858405196, "RNA_b2202": 42063.620850635394, "RNA_b2203": 31453.22332619597, "RNA_b2204": 60600.151573659976, "RNA_b2205": 48743.10209452481, "RNA_b2206": 174090.85837456665, "RNA_b2207": 18398.49408419303, "RNA_b2210": 46172.02203087685, "RNA_b2215": 26210.713937702152, "RNA_b2221": 46540.80805640143, "RNA_b2222": 45545.45477733171, "RNA_b2223": -67007.0252211306, "RNA_b2224": 79480.77969110034, "RNA_b2232": 19074.025215057012, "RNA_b2234": 2350.692271851517, "RNA_b2235": 79256.91119639919, "RNA_b2239": 74892.74961529304, "RNA_b2240": 95259.95636806687, "RNA_b2241": -61150.024469394564, "RNA_b2242": 88477.91073319242, "RNA_b2243": 83497.14093027674, "RNA_b2251": 11911.363394380909, "RNA_b2253": 80017.49828297753, "RNA_b2254": 67960.23261803722, "RNA_b2255": 139010.77016581487, "RNA_b2256": 62345.59971993348, "RNA_b2257": 116031.84364994701, "RNA_b4544": 23516.186880372734, "RNA_b2258": 27143.709957384184, "RNA_b2260": 94883.9860142197, "RNA_b2261": 67295.27386651112, "RNA_b2262": 60045.25269136711, "RNA_b2263": 53230.60612543316, "RNA_b2264": 117111.44821019072, "RNA_b2265": -203165.12455024305, "RNA_b2268": 25754.462087417232, "RNA_b2276": 102678.61841665416, "RNA_b2277": -21471.619448357666, "RNA_b2278": 129591.29533560111, "RNA_b2279": 21318.29483103326, "RNA_b2280": 38861.354149309576, "RNA_b2281": 38022.50025666467, "RNA_b2282": 68700.47748580207, "RNA_b2283": -319669.38413152355, "RNA_b2284": 93590.85735113679, "RNA_b2285": 34993.36743879715, "RNA_b2286": 125793.69009622071, "RNA_b2287": 46428.136454089836, "RNA_b2288": 31230.84542814059, "RNA_b2290": 34151.7590105965, "RNA_b2291": 16860.930969886555, "RNA_b2296": 33820.48144549991, "RNA_b2297": 60283.28889762349, "RNA_b2303": -28227.39909551324, "RNA_b2306": 53964.85974342762, "RNA_b2307": 50475.810298897486, "RNA_b2308": 48172.69456854631, "RNA_b2309": 54720.60282459644, "RNA_b2310": 54769.9560440216, "RNA_b2311": 40069.484925563, "RNA_b2312": -9223.787612050453, "RNA_b2315": 8289.061382029458, "RNA_b2316": 21912.818017811125, "RNA_b2318": 56869.528477462314, "RNA_b2320": -80270.85022591958, "RNA_b2323": 32747.421223753558, "RNA_b2324": 56140.95918029042, "RNA_b2328": 57910.71422927474, "RNA_b2329": -115243.62924739366, "RNA_b2341": 3198.1569881315354, "RNA_b2342": 91826.29621627876, "RNA_b2344": 94035.7063075581, "RNA_b2348": 2099.747117811912, "RNA_b2366": 93013.8391488212, "RNA_b2373": 118478.57346585504, "RNA_b2374": 27335.31441057688, "RNA_b2378": 22989.636166800567, "RNA_b2379": 30391.72279763105, "RNA_b2388": 24528.375886724916, "RNA_b2392": 33257.86820272416, "RNA_b2393": 32224.04390678724, "RNA_b2396": 2059.1533451617684, "RNA_b2397": 2059.1533451617684, "RNA_b2400": 37244.30356811902, "RNA_b2401": 1929.0245638748793, "RNA_b2402": 2120.9238533882835, "RNA_b2403": 2120.9238533882835, "RNA_b2404": 2127.786746772311, "RNA_b2406": 88191.91583050645, "RNA_b2407": -35011.823855168164, "RNA_b2411": 46206.5405322982, "RNA_b2414": 24127.555564439852, "RNA_b2415": 18052.25272514055, "RNA_b2416": 4776.876039799171, "RNA_b2417": 35615.38585686976, "RNA_b2418": 20470.894852499496, "RNA_b2421": 63640.55146819917, "RNA_b2422": -128421.87981353204, "RNA_b2423": 61465.75275696444, "RNA_b2424": 58571.98406581415, "RNA_b2425": 71118.44053042102, "RNA_b2428": -36687.565429471455, "RNA_b2429": 100148.95261499146, "RNA_b2435": 20554.744981333646, "RNA_b2436": 24359.29388999586, "RNA_b2440": 62149.88872545588, "RNA_b2441": -95591.60363920603, "RNA_b2458": -81617.57861977648, "RNA_b2463": 63902.234236028824, "RNA_b2464": 36406.41388805503, "RNA_b2465": 42450.97707774608, "RNA_b2467": 40174.1094081878, "RNA_b2470": 218310.60034271568, "RNA_b2472": 20072.260630156736, "RNA_b2474": 19711.57209986103, "RNA_b2476": 13233.278907025684, "RNA_b2477": 21623.668359022184, "RNA_b2478": 29161.71291107024, "RNA_b2480": 32949.371276914644, "RNA_b2481": 43410.82811403196, "RNA_b2482": 141996.64882328082, "RNA_b2483": 66726.0887709433, "RNA_b2484": 101301.47652203556, "RNA_b2485": 45752.80704432351, "RNA_b2486": 111247.1948679709, "RNA_b2487": 117028.61180635968, "RNA_b2488": 38331.516483822925, "RNA_b2489": 53386.192276530506, "RNA_b2490": 28928.666727887317, "RNA_b2492": -515989.9369784557, "RNA_b2497": 90588.23859099255, "RNA_b2498": -42071.18711458554, "RNA_b2499": 14932.066218502458, "RNA_b2500": 30226.687606639724, "RNA_b2501": 49256.492861841456, "RNA_b2502": 51788.95500502556, "RNA_b2507": 110538.00849422245, "RNA_b2508": -31859.506717749904, "RNA_b2512": -47046.94581407312, "RNA_b2514": 32896.34173075349, "RNA_b2515": 27552.722791368233, "RNA_b2517": 32420.002912149084, "RNA_b2518": 12106.739987064577, "RNA_b2519": -144567.08429463988, "RNA_b2521": 59105.714887139955, "RNA_b2523": 89729.2045031528, "RNA_b2526": 2845.0829291961063, "RNA_b2527": 36133.02101743555, "RNA_b2528": 22559.610379940837, "RNA_b2529": 26968.155986527356, "RNA_b2530": -25249.37427894809, "RNA_b2532": 20760.909093910566, "RNA_b2533": 56404.00403850871, "RNA_b2536": 31677.11103193328, "RNA_b2538": 95421.30875960922, "RNA_b2539": 36369.14406744735, "RNA_b2540": 22533.41190391515, "RNA_b2541": 56989.99839908349, "RNA_b2542": 84217.30137625095, "RNA_b2551": 24870.993417584385, "RNA_b2552": 83278.68800694903, "RNA_b2557": 107071.7646112053, "RNA_b2558": 108968.57272928013, "RNA_b2559": -18869.740416118337, "RNA_b2563": 26546.253342866003, "RNA_b2564": 1231.4584169834004, "RNA_b2566": 63356.84525516193, "RNA_b2567": -25353.68286199919, "RNA_b2573": -75986.41527875066, "RNA_b2574": 42852.18389550119, "RNA_b2575": 20619.06680798085, "RNA_b2578": 16355.48473759234, "RNA_b2579": 26804.270084097392, "RNA_b2582": 9214.12827476185, "RNA_b2585": 38033.48232761198, "RNA_b2587": 36150.24064046177, "RNA_b2588": 8397.67567644082, "RNA_b2589": 201901.4397066222, "RNA_b2590": -189008.90465204165, "RNA_b2591": 107413.44819668302, "RNA_b2594": -3139.962536596269, "RNA_b2595": 14839.595095101158, "RNA_b2599": 24215.734654848224, "RNA_b2600": 30194.947197152676, "RNA_b2601": 27050.064282242267, "RNA_b2606": -62367.61408038781, "RNA_b2607": 53580.14081874153, "RNA_b2608": 38328.03854563432, "RNA_b2609": 17451.07475048842, "RNA_b2610": 35777.564046567786, "RNA_b2614": 15067.816722428684, "RNA_b2615": 24708.140255947364, "RNA_b2617": 4699.283789241194, "RNA_b2652": 2127.9522491349658, "RNA_b2661": 101521.91895088177, "RNA_b2662": 89667.34977579505, "RNA_b2663": 98455.79978813809, "RNA_b2675": -9552.129463211826, "RNA_b2676": 67223.18548918019, "RNA_b2677": 84081.10220139827, "RNA_b2678": 74934.8809333324, "RNA_b2679": 69454.15429499059, "RNA_b2682": 51927.56664887661, "RNA_b2683": 23635.46075057337, "RNA_b2687": 11049.749275491287, "RNA_b2688": 108903.4652762706, "RNA_b2690": -2126.6305959612923, "RNA_b2691": 5401.834012750662, "RNA_b2692": 5401.834012750662, "RNA_b2693": 5401.834012750662, "RNA_b2694": 5401.834012750662, "RNA_b2695": -11484.979562883733, "RNA_b2697": 70367.12001844816, "RNA_b2701": 76085.77078099888, "RNA_b2702": 39652.32126920774, "RNA_b2703": 67431.09459492392, "RNA_b2704": 26156.324596501916, "RNA_b2705": -111326.92718122693, "RNA_b2708": 23626.9100862267, "RNA_b2710": 100744.58976494682, "RNA_b2711": 79317.29728025116, "RNA_b2715": 102289.73652841242, "RNA_b2719": 53867.00813881466, "RNA_b2720": 38090.773245363554, "RNA_b2721": 119977.72876538157, "RNA_b2722": 65015.00923790177, "RNA_b2723": -208199.29635024173, "RNA_b2724": 43018.43127446214, "RNA_b2738": -14930.34338127982, "RNA_b2741": 27148.32633831199, "RNA_b2744": -21825.63886574982, "RNA_b2745": 29395.213860431413, "RNA_b2746": 33547.39372989281, "RNA_b2747": -139.32935383326438, "RNA_b2750": -89013.50124043535, "RNA_b2751": 99944.41946241148, "RNA_b2752": 63575.53399630183, "RNA_b2762": 51309.99201377443, "RNA_b2763": 119750.4948899404, "RNA_b2764": -57498.60083121786, "RNA_b2765": 10272.570886296862, "RNA_b2779": 35401.00118772859, "RNA_b2780": 41376.77178459463, "RNA_b2781": -5696.737309331865, "RNA_b2784": 156193.97659893963, "RNA_b2785": 34758.40976161158, "RNA_b2787": 93648.04028877513, "RNA_b2788": 93887.56867208304, "RNA_b2789": -75681.33847320589, "RNA_b2791": -11414.264133092358, "RNA_b2794": 22689.152085085207, "RNA_b2796": -31952.550205090552, "RNA_b2797": 95803.47358977195, "RNA_b2799": -3035.901936190789, "RNA_b2800": 45288.204456075466, "RNA_b2801": 92639.11160274663, "RNA_b2802": -126995.39207725249, "RNA_b2803": 101411.45041882509, "RNA_b2806": 30770.568458693433, "RNA_b2810": 84505.23254939856, "RNA_b2811": 30988.116514775124, "RNA_b2813": 30728.782473284537, "RNA_b2814": 2090.2362888904954, "RNA_b2815": 2090.2362888904954, "RNA_b2816": 2090.2362888904954, "RNA_b2817": 35190.66489322653, "RNA_b2818": 33762.29602973054, "RNA_b2827": -15206.985777509357, "RNA_b2828": 61720.61875756888, "RNA_b2835": 83691.95850746513, "RNA_b2836": 10374.712407628458, "RNA_b2838": 33105.74754054632, "RNA_b2841": 99341.95482896784, "RNA_b2864": 2074.4393167307912, "RNA_b2866": 2771.487778211494, "RNA_b2867": 61816.58388115085, "RNA_b2868": 33495.00378765217, "RNA_b2871": 83879.28615239367, "RNA_b2874": 26124.44144652655, "RNA_b2877": 16296.282175594326, "RNA_b2882": 98505.80202425476, "RNA_b2883": -82379.13985799407, "RNA_b2889": 15404.028519292013, "RNA_b2890": 41149.7679832591, "RNA_b2891": 31954.80086174099, "RNA_b2893": 19462.232412859976, "RNA_b2895": 13278.314928859738, "RNA_b2901": 100593.87420517922, "RNA_b2903": 78940.01119931825, "RNA_b2904": 27113.250722565008, "RNA_b2905": 4180.208454601134, "RNA_b2907": 82639.9047090567, "RNA_b2912": 4129.735612761446, "RNA_b2913": 32695.23980768685, "RNA_b2914": 16402.940128416405, "RNA_b2917": 150568.1000020121, "RNA_b2919": -173106.69481068326, "RNA_b2920": 103693.35929516489, "RNA_b2923": 16509.628135128594, "RNA_b2925": 22687.841056411486, "RNA_b2926": 30442.42253840183, "RNA_b2927": 22115.372088507193, "RNA_b2930": 67339.00465663902, "RNA_b2935": 52927.89397174896, "RNA_b2937": 64550.54645213292, "RNA_b2938": 138458.57261338262, "RNA_b2942": 27027.890920498805, "RNA_b2943": 37809.55862689008, "RNA_b2946": -19735.072689540088, "RNA_b2947": 66496.30059098627, "RNA_b2954": 41642.3650268382, "RNA_b2957": 73336.04197251977, "RNA_b2960": 6606.728681075584, "RNA_b2963": 12078.997339007758, "RNA_b2964": 32452.012325289877, "RNA_b2965": 58795.046222005796, "RNA_b2967": 2123.6782123029902, "RNA_b2975": 118252.37142445073, "RNA_b2976": -25128.910489522495, "RNA_b4467": 85613.15684132988, "RNA_b4468": 73794.99854669254, "RNA_b2979": -74045.63700755825, "RNA_b2987": 40581.29263557305, "RNA_b2988": 130028.13680163118, "RNA_b2994": -160280.62736169746, "RNA_b2995": 82849.40565388184, "RNA_b2996": 69045.4211927391, "RNA_b2997": 78395.90501119698, "RNA_b3001": 72829.47687063875, "RNA_b3005": 29716.48593024466, "RNA_b3006": 51439.75551912992, "RNA_b3008": 26465.83320062299, "RNA_b3012": 21198.955320411373, "RNA_b3018": 20714.743000245122, "RNA_b3028": 40706.63877384967, "RNA_b3029": 22004.35007809658, "RNA_b3034": -141055.73002648167, "RNA_b3035": -43134.848818034574, "RNA_b3040": 21592.306369015598, "RNA_b3041": 7701.743359387945, "RNA_b3052": 40156.902018908695, "RNA_b3057": 20967.257923051864, "RNA_b3058": 10303.147751540764, "RNA_b3059": 17276.430650778602, "RNA_b3061": 63898.54919570715, "RNA_b3062": 42352.49885790383, "RNA_b3063": -26188.1032817265, "RNA_b3065": -2730.209898465584, "RNA_b3067": 37096.559358756866, "RNA_b3069": 2126.426512995715, "RNA_b3073": 96588.06166442062, "RNA_b3084": 31935.592036479247, "RNA_b3089": 87612.12013603422, "RNA_b3091": 104056.80636508028, "RNA_b3092": -27445.526431670613, "RNA_b3093": 99481.60054004313, "RNA_b4471": 95385.84492327312, "RNA_b3114": 160792.80856413417, "RNA_b3115": 21774.498038986156, "RNA_b3116": 12053.129207332364, "RNA_b3117": -111762.22826883987, "RNA_b3123": 10532.942489858779, "RNA_b3124": 79891.61676951838, "RNA_b3125": -113067.10584016958, "RNA_b3126": 54087.76555503606, "RNA_b3127": 93820.66091741624, "RNA_b3128": 109811.6418099489, "RNA_b3132": -26025.150154908504, "RNA_b3137": 60224.939231339915, "RNA_b3146": 24173.718989303805, "RNA_b3161": 32842.18442528184, "RNA_b3164": 51905.43584678498, "RNA_b3165": 1477.352832158863, "RNA_b3166": 22501.83196068221, "RNA_b3167": 28076.75110308572, "RNA_b3168": 11693.493078902375, "RNA_b3169": 103830.60972485704, "RNA_b3171": 2056.0161598726127, "RNA_b3172": 34584.11810779551, "RNA_b3174": 2153.6356919174464, "RNA_b3175": 9330.83304313474, "RNA_b3176": 2143.102280742568, "RNA_b3177": 59395.03630660888, "RNA_b3179": -72864.32623928876, "RNA_b3181": 7603.139690748133, "RNA_b3182": 40219.503476402744, "RNA_b3185": -9373.848635010325, "RNA_b3186": 21732.065749265064, "RNA_b3187": 27286.219536068318, "RNA_b3189": 35285.792952174794, "RNA_b3196": 68706.58453022636, "RNA_b3197": -17087.44279111261, "RNA_b3198": -8441.32396581846, "RNA_b3199": 40254.37968164648, "RNA_b3200": 38989.97240020149, "RNA_b3201": -5355.174122459735, "RNA_b3202": 38085.06042037877, "RNA_b3212": 913.949441980229, "RNA_b3213": 99179.79121534059, "RNA_b3222": 61403.70142482371, "RNA_b3223": 48300.50160107195, "RNA_b3224": 104760.3053118345, "RNA_b3225": 62595.95954990181, "RNA_b3230": 27555.48819089915, "RNA_b3231": -8463.075548618437, "RNA_b3236": 24423.432024708145, "RNA_b3247": 41203.96103454208, "RNA_b3255": 32930.29889999661, "RNA_b3256": 3964.886241767852, "RNA_b3258": 102011.3627413688, "RNA_b3260": 9776.66566970062, "RNA_b3265": -100134.83383815193, "RNA_b3266": 217452.17424363465, "RNA_b3272": 8397.67567644082, "RNA_b3273": -3012.965755576473, "RNA_b3274": 8397.67567644082, "RNA_b3275": 202075.21693782866, "RNA_b3276": -192266.76111578004, "RNA_b3277": 5382.364417598146, "RNA_b3278": 107413.44819668302, "RNA_b3281": 57343.94425893991, "RNA_b3282": -52164.6461430853, "RNA_b3287": -27767.67103259237, "RNA_b3288": 66415.60288597194, "RNA_b3289": 36198.882577075616, "RNA_b3290": 38550.5597650962, "RNA_b3294": 26898.226126051384, "RNA_b3295": 69279.88817222629, "RNA_b3296": -78786.16811998378, "RNA_b3297": 27356.31244772801, "RNA_b3298": 24992.765835133738, "RNA_b3299": 8157.784268014197, "RNA_b3300": 93436.46861509852, "RNA_b3301": -204716.46597718252, "RNA_b3302": 12593.995007297295, "RNA_b3303": 35222.1161836465, "RNA_b3304": 24818.766722155167, "RNA_b3305": 37348.45150406164, "RNA_b3306": 27452.36737808471, "RNA_b3307": 21407.941898394125, "RNA_b3308": 37842.16047827699, "RNA_b3309": 21936.00148336298, "RNA_b3310": 26000.64183574918, "RNA_b3311": 17801.883091149324, "RNA_b3312": 13360.426941497592, "RNA_b3313": 28652.828053580008, "RNA_b3314": 49060.30325088936, "RNA_b3315": 23308.352579411247, "RNA_b3316": 19513.422853287382, "RNA_b3317": 57543.18140740575, "RNA_b3318": 21089.416678987636, "RNA_b3319": 42365.71319770483, "RNA_b3320": -172379.47042107882, "RNA_b3321": 21904.557596968647, "RNA_b3339": 82993.61255121119, "RNA_b3340": 147919.91795734596, "RNA_b3341": -149814.01951597765, "RNA_b3342": 26296.110911308882, "RNA_b3343": 20250.190167193567, "RNA_b3344": 25282.206263453627, "RNA_b3345": -50017.812150921265, "RNA_b3350": 126384.12185687017, "RNA_b3359": 32385.60602376427, "RNA_b3360": 14854.352577126641, "RNA_b3365": 178234.45833685712, "RNA_b3366": 22869.972265021726, "RNA_b3367": 56700.778370317006, "RNA_b3368": 37030.229642836726, "RNA_b3370": 94365.2077702061, "RNA_b3371": -133582.21385850324, "RNA_b4474": 58057.28263179403, "RNA_b3374": 55022.745587355275, "RNA_b3380": -168233.2058219494, "RNA_b3384": 70261.02508063773, "RNA_b3385": 53086.89825024465, "RNA_b3386": 35113.0112134042, "RNA_b3389": -185287.51180507793, "RNA_b3390": 36390.14193149553, "RNA_b3396": 69742.32835790879, "RNA_b3397": 15718.097108119213, "RNA_b3403": 39816.10965564927, "RNA_b3406": 13394.189079331274, "RNA_b3409": 40372.14120336081, "RNA_b3412": 21507.566366589872, "RNA_b3415": 32130.530780875, "RNA_b3416": 145604.40353727582, "RNA_b3417": -21955.77449180224, "RNA_b3425": 22824.464405620987, "RNA_b3426": 40499.11955926798, "RNA_b3428": 171267.5987468411, "RNA_b3429": 100557.52292124576, "RNA_b3430": -130103.13036913027, "RNA_b3431": -41124.354746365556, "RNA_b3432": 153362.1234172454, "RNA_b3433": 30902.825542426093, "RNA_b4476": 94016.10552836685, "RNA_b3437": -44227.611246146895, "RNA_b3447": 121819.01444360056, "RNA_b3449": -158601.726156145, "RNA_b3450": 74765.52503119336, "RNA_b3451": 59494.85398114453, "RNA_b3452": 62712.97732106449, "RNA_b3453": 92019.44931077589, "RNA_b3454": 49871.09060587857, "RNA_b3455": 53831.0188656926, "RNA_b3456": 89752.48464201763, "RNA_b3457": 65070.52050870065, "RNA_b3458": 77584.69325773069, "RNA_b3460": 77027.14667240127, "RNA_b3461": 21024.599497264848, "RNA_b3464": -30518.928009979118, "RNA_b3465": 5796.337466771122, "RNA_b3469": 153933.93622653646, "RNA_b3470": 6891.749434127048, "RNA_b3475": 16529.511277365706, "RNA_b3476": -115845.97266136814, "RNA_b3477": 66615.81666867588, "RNA_b3478": 58737.905848847135, "RNA_b3479": 53648.94182844606, "RNA_b3480": 56662.902021841546, "RNA_b3493": 40596.072101468955, "RNA_b3496": 103339.65082675166, "RNA_b3500": 37967.455043548616, "RNA_b3502": 90719.00213730801, "RNA_b3503": 29793.77268772701, "RNA_b3517": 98273.59875100107, "RNA_b3519": 115636.89731884473, "RNA_b3526": 65031.23071039344, "RNA_b3528": 90269.43216106032, "RNA_b3540": 70425.45020367109, "RNA_b3541": 68914.61504792226, "RNA_b3542": 63542.865660725576, "RNA_b3543": 71678.76883269285, "RNA_b3544": -140088.3262048131, "RNA_b3545": 2145.777931753284, "RNA_b3546": 118553.40472836669, "RNA_b3551": 163299.91926964323, "RNA_b3553": 68321.64499599439, "RNA_b3559": 16230.719129493404, "RNA_b3560": 63991.65480320327, "RNA_b3564": 101667.40490352569, "RNA_b3565": -28710.263583864285, "RNA_b3566": 69177.4141762136, "RNA_b3567": 107765.63555213108, "RNA_b3568": 83051.48791141968, "RNA_b3571": 142245.3933976025, "RNA_b3572": 33873.010171812646, "RNA_b3575": 70066.74013116454, "RNA_b3577": 33359.03541069821, "RNA_b3578": 89917.53076524868, "RNA_b3579": 69126.8021075607, "RNA_b3580": 105058.29830053274, "RNA_b3581": 46421.96221207886, "RNA_b3583": -290535.68801487377, "RNA_b3588": 39291.38039987943, "RNA_b3590": 129129.32226985507, "RNA_b3591": -40324.060802227024, "RNA_b3599": 134197.5702279937, "RNA_b3600": 75056.32102184035, "RNA_b3603": -40781.26023221227, "RNA_b3605": 83332.56361958398, "RNA_b3607": 18035.31082127812, "RNA_b3608": 58054.08168605518, "RNA_b3609": -16295.190819756988, "RNA_b3610": 7078.53415676701, "RNA_b3612": -52039.15614232505, "RNA_b3616": 71789.55496215598, "RNA_b3617": -11155.998004919074, "RNA_b3619": -112480.9387890912, "RNA_b3620": 73378.22370012377, "RNA_b3621": 66988.96413152812, "RNA_b3622": 88166.34794564647, "RNA_b3623": 68015.21633779604, "RNA_b3624": -15420.29599669199, "RNA_b3625": 48718.88007757993, "RNA_b3626": 70888.25188981472, "RNA_b3627": 71150.25100239996, "RNA_b3628": 75370.48532000912, "RNA_b3629": 64882.53759368019, "RNA_b3630": 55663.525165429084, "RNA_b3631": -254709.55824923565, "RNA_b3632": 72282.47849961041, "RNA_b3633": 34816.888884353815, "RNA_b3634": 13121.313183650544, "RNA_b3636": -21274.27017922961, "RNA_b3637": 16634.050352618633, "RNA_b3639": 33102.580144389205, "RNA_b3640": -20131.00139742677, "RNA_b3642": -15950.975806424412, "RNA_b3643": 47958.576226423356, "RNA_b3648": 15813.507901451316, "RNA_b3649": -199547.3483744271, "RNA_b3650": 147771.98851058155, "RNA_b3651": 48377.49873958055, "RNA_b3653": 33483.22911059668, "RNA_b3654": 38868.97903353072, "RNA_b3658": 2653.8288717374667, "RNA_b3665": 47351.90352133356, "RNA_b3666": 97676.56974609465, "RNA_b3670": 20378.61561875958, "RNA_b3671": 25067.73830328117, "RNA_b3679": 120483.38642422711, "RNA_b3691": 90796.9233264119, "RNA_b4478": 80297.82156191421, "RNA_b4477": 43284.97297956296, "RNA_b3693": 61662.106975841554, "RNA_b3703": -16133.083661234137, "RNA_b3704": 25323.28694372513, "RNA_b3705": 46284.044150194924, "RNA_b3706": 38301.22988586644, "RNA_b3708": -30536.34500934719, "RNA_b3709": 87813.32833933747, "RNA_b3714": 37216.44358929426, "RNA_b3722": 131631.28811944672, "RNA_b3725": 54250.995427901384, "RNA_b3726": 62494.85382406217, "RNA_b3727": 67474.32116187901, "RNA_b3728": 72752.52292495396, "RNA_b3729": 128247.59520940701, "RNA_b3730": -47383.34891566624, "RNA_b3731": 29374.194739327584, "RNA_b3732": 96906.32946807181, "RNA_b3733": 60434.1287842545, "RNA_b3734": -124042.22714193344, "RNA_b3735": 37369.891979057844, "RNA_b3736": 32866.3536896218, "RNA_b3737": -29235.139073866427, "RNA_b3738": 57331.97136327297, "RNA_b3739": 10184.937687276743, "RNA_b3740": 43697.95284679798, "RNA_b3741": 24196.921553044267, "RNA_b3744": 26753.74429531401, "RNA_b3747": 49993.63006218257, "RNA_b3748": 29406.80446382127, "RNA_b3749": 105276.7940292919, "RNA_b3750": 67750.73966539382, "RNA_b3751": 62184.5847431796, "RNA_b3752": -182320.19745419416, "RNA_b3756": 107413.44819668302, "RNA_b3757": -189008.90465204165, "RNA_b3758": 201885.1602381733, "RNA_b3759": 8397.67567644082, "RNA_b3760": 2144.982296725226, "RNA_b3761": 2122.9162965346345, "RNA_b3770": -127959.02902705429, "RNA_b3771": 129716.7508738898, "RNA_b3772": 108324.17460928607, "RNA_b3774": 39021.8086547988, "RNA_b3779": 104029.40363917849, "RNA_b3780": 35530.40113307851, "RNA_b3781": 6163.031813827266, "RNA_b3783": 24619.609023584297, "RNA_b3784": 77637.9240084624, "RNA_b3785": 73224.11320540535, "RNA_b3786": -464075.69574537536, "RNA_b3787": 88369.69491776392, "RNA_b3788": 74736.02400814887, "RNA_b3789": 61741.351423672524, "RNA_b3790": 47272.941992364955, "RNA_b3791": 79229.62109273397, "RNA_b3792": 87657.89542214324, "RNA_b4481": 75640.06095983804, "RNA_b3793": 95292.09606250351, "RNA_b3794": 51810.22646426169, "RNA_b3796": 5413.011670696166, "RNA_b3797": -1361.5536755086446, "RNA_b3798": 2359.0812473641904, "RNA_b3799": 2180.4304340268695, "RNA_b3803": 82667.9128388413, "RNA_b3804": 51912.26043048366, "RNA_b3805": -104856.20643879015, "RNA_b3806": 178577.91976259064, "RNA_b3807": 9019.586567317272, "RNA_b3809": -85508.1041448382, "RNA_b3816": 16769.34379938654, "RNA_b3821": 17991.703482232406, "RNA_b3823": 43564.03597869829, "RNA_b3824": 17308.338149220875, "RNA_b3825": -5385.076763141263, "RNA_b3826": 56092.64211246786, "RNA_b3829": 56355.26263794538, "RNA_b3831": 19630.320663964972, "RNA_b3833": 52939.61722584939, "RNA_b3835": -11596.509272429892, "RNA_b3836": -81733.31010980673, "RNA_b3838": 36055.043236020334, "RNA_b3839": 54583.92123450652, "RNA_b3843": 41831.26434916363, "RNA_b3844": 17807.587656384974, "RNA_b3845": 72647.73740361402, "RNA_b3846": 19345.91116848846, "RNA_b3849": 102088.70549684006, "RNA_b3850": -130445.57784921757, "RNA_b3851": 107413.44819668302, "RNA_b3852": 5382.364417598146, "RNA_b3853": -192266.76111578004, "RNA_b3854": 202075.21693782866, "RNA_b3855": 8397.460267926905, "RNA_b3856": 36719.54200037871, "RNA_b3857": -6096.562683117161, "RNA_b3860": 15808.588668778028, "RNA_b3867": 34297.80600985516, "RNA_b3870": 9807.29945361153, "RNA_b3875": 19441.948616441456, "RNA_b3882": -65321.809321315086, "RNA_b3892": 44640.528979407936, "RNA_b3893": 63157.947931366776, "RNA_b3894": -18050.609376280645, "RNA_b3902": 18532.2224243077, "RNA_b3903": -41540.64040313872, "RNA_b3904": 103145.81891544577, "RNA_b3907": 72450.86659594429, "RNA_b3908": 43499.34493198411, "RNA_b3909": 68871.49088291457, "RNA_b3915": 25123.314628059507, "RNA_b3916": 25669.837570464017, "RNA_b3917": 27802.964045193195, "RNA_b3918": 52870.656004367396, "RNA_b3919": 20893.956875106123, "RNA_b3924": 19927.288147130053, "RNA_b3925": 70696.99951143107, "RNA_b3926": -47266.82181856819, "RNA_b3927": 59473.48070373502, "RNA_b3930": 65039.77664594723, "RNA_b3936": 1576.3125583216079, "RNA_b3939": 21906.003406495827, "RNA_b3940": 77152.55784144599, "RNA_b3941": 22059.172190021196, "RNA_b3942": 152684.84695434218, "RNA_b3945": 77206.60880415211, "RNA_b3946": -133772.76274836287, "RNA_b3951": 29138.741584739266, "RNA_b3952": 61443.049834213474, "RNA_b3956": 70883.5840565877, "RNA_b3957": 30289.82765804452, "RNA_b3958": 62556.70596446475, "RNA_b3959": -63469.48020596111, "RNA_b3960": 81700.98609063211, "RNA_b3962": 38864.319894168395, "RNA_b3965": 28471.179366247638, "RNA_b3966": 129125.20567832157, "RNA_b3967": -61218.12837530015, "RNA_b3968": 107413.44819668302, "RNA_b3969": -189008.90465204165, "RNA_b3970": 201782.67008581528, "RNA_b3971": 8397.67567644082, "RNA_b3972": -11318.893746048007, "RNA_b3974": 23233.687367595423, "RNA_b3976": -19055.734952693816, "RNA_b3977": 2062.5480536905325, "RNA_b3978": -21499.77744562366, "RNA_b3979": -3012.965755576473, "RNA_b3980": 82971.69785637091, "RNA_b3981": -22725.420580900678, "RNA_b3982": 38156.290127450295, "RNA_b3983": 30009.564508530635, "RNA_b3984": -3841.8419631031943, "RNA_b3985": -368779.86902492744, "RNA_b3986": 10260.072186455604, "RNA_b3987": 282022.2030923666, "RNA_b3988": 295718.81498467183, "RNA_b3990": 79537.77568583659, "RNA_b3991": 54068.971597494, "RNA_b4407": 14054.700719622946, "RNA_b3992": 52892.081093041175, "RNA_b3993": -180816.05643592362, "RNA_b3994": 132900.0563930229, "RNA_b3996": 54084.46803099314, "RNA_b3997": -32894.880116558204, "RNA_b4005": 5684.761802988487, "RNA_b4006": 70803.6945920328, "RNA_b4007": 107413.44819668302, "RNA_b4008": -189008.90465204165, "RNA_b4009": 202075.21693782866, "RNA_b4010": 8397.67567644082, "RNA_b4013": 24130.041393578627, "RNA_b4014": -94963.97803254894, "RNA_b4015": 91352.08883044195, "RNA_b4019": 102669.49652934121, "RNA_b4022": 24538.277561991374, "RNA_b4024": 24923.465036854388, "RNA_b4025": 44892.95601633523, "RNA_b4031": 103677.09661668434, "RNA_b4032": 62703.6817474329, "RNA_b4033": 108478.78730534365, "RNA_b4034": 83190.56760291652, "RNA_b4035": 78145.97599825649, "RNA_b4036": -62917.35365884338, "RNA_b4039": -25998.388989919004, "RNA_b4040": 61060.85440639964, "RNA_b4041": 62401.073618768365, "RNA_b4042": 9081.727734340455, "RNA_b4049": 25908.561112937106, "RNA_b4053": 24847.712096747753, "RNA_b4054": 30706.859445397084, "RNA_b4055": 50048.346631233566, "RNA_b4067": 44690.74522512209, "RNA_b4069": 34134.291529305934, "RNA_b4070": 100487.52125341115, "RNA_b4071": 39737.29215013212, "RNA_b4072": 47159.87237056642, "RNA_b4073": 67236.35604489739, "RNA_b4077": 36572.29620037017, "RNA_b4079": 150297.69576759724, "RNA_b4084": 65248.01775917363, "RNA_b4085": -129774.76424336262, "RNA_b4086": 68981.43136202927, "RNA_b4087": 107000.8576985581, "RNA_b4088": 65339.517498779685, "RNA_b4090": 7471.641724263919, "RNA_b4094": -110399.89949611481, "RNA_b4111": 37823.42556242409, "RNA_b4115": 37346.723697578636, "RNA_b4117": 60508.16473155777, "RNA_b4119": 94902.77836619443, "RNA_b4120": 99828.42448751653, "RNA_b4122": 43464.416119053756, "RNA_b4123": 94208.70618389155, "RNA_b4129": 39193.27014160563, "RNA_b4130": 102398.50715769685, "RNA_b4131": 60347.49727031662, "RNA_b4132": 30730.881589926103, "RNA_b4134": 2123.6782123029902, "RNA_b4136": 21992.726316095497, "RNA_b4138": 91682.10369402688, "RNA_b4139": 34146.25434730335, "RNA_b4142": 5476.115731027966, "RNA_b4143": 44243.262225030725, "RNA_b4151": 25291.445244773913, "RNA_b4152": 27732.104409263142, "RNA_b4153": 51515.58741386157, "RNA_b4154": -18045.730164323053, "RNA_b4160": -125154.27749317576, "RNA_b4161": 73743.22402235006, "RNA_b4162": 15308.066174722322, "RNA_b4163": 2033.5982820928252, "RNA_b4164": 2033.5982820928252, "RNA_b4165": 2033.5982820928252, "RNA_b4166": 30892.129531586943, "RNA_b4169": -51857.48873079094, "RNA_b4171": -153377.5652594676, "RNA_b4177": 35426.749954882616, "RNA_b4180": -136791.17932512192, "RNA_b4192": 74483.40367936311, "RNA_b4193": 98277.40569924875, "RNA_b4194": 21365.45956221108, "RNA_b4195": 32490.875141830875, "RNA_b4196": 45568.37931715487, "RNA_b4197": 59676.932445902305, "RNA_b4198": -139283.85987685024, "RNA_b4200": 27704.912100835758, "RNA_b4202": 16049.445052782736, "RNA_b4203": -32863.23616778647, "RNA_b4208": 35838.97878659313, "RNA_b4213": 135657.58271343439, "RNA_b4214": 20771.441647896354, "RNA_b4219": 44861.92983002133, "RNA_b4226": 13536.15690284372, "RNA_b4227": 66677.98661855662, "RNA_b4485": 105568.98976297147, "RNA_b4230": 71916.87057667394, "RNA_b4231": 69908.17685070526, "RNA_b4232": 28055.29862648324, "RNA_b4233": 95959.76639305339, "RNA_b4237": 32598.1433188237, "RNA_b4238": 26606.232529359204, "RNA_b4239": 115985.91798495738, "RNA_b4240": 99849.68297779844, "RNA_b4242": 64261.38267692401, "RNA_b4244": 32319.246918080233, "RNA_b4245": -173.01601337808233, "RNA_b4254": 26817.3043170588, "RNA_b4258": 74780.62388338051, "RNA_b4260": 105715.85838973991, "RNA_b4261": -14773.02849324592, "RNA_b4262": 75867.95647907976, "RNA_b4265": 92793.33772084385, "RNA_b4266": -117021.87115485952, "RNA_b4267": 62034.607094293686, "RNA_b4268": 39303.94403442468, "RNA_b4270": 2347.8181585450793, "RNA_b4287": 53857.09072873416, "RNA_b4288": 67423.66509608744, "RNA_b4289": 70366.87220672805, "RNA_b4290": 63379.9440005725, "RNA_b4291": -91517.70600664483, "RNA_b4293": -27317.760554455537, "RNA_b4301": -189142.85816776115, "RNA_b4311": 20119.531522385372, "RNA_b4321": 34632.66608018247, "RNA_b4322": 83041.24089695771, "RNA_b4323": 102285.6177719879, "RNA_b4356": 95710.05335101284, "RNA_b4358": 71384.10399456263, "RNA_b4367": 55344.48232642466, "RNA_b4368": 2359.0812473641904, "RNA_b4369": 2359.0812473641904, "RNA_b4370": 2359.0812473641904, "RNA_b4371": 28888.59493970315, "RNA_b4374": -17297.74261404959, "RNA_b4375": 44630.23553062826, "RNA_b4381": 12374.34199985745, "RNA_b4382": 38868.70122433404, "RNA_b4383": 66290.6149086943, "RNA_b4384": -17929.100541932792, "RNA_b4386": 71363.50254749643, "RNA_b4388": 27175.87839805331, "RNA_b4390": 86135.40458314773, "RNA_b4392": 54358.04783397834, "RNA_b4394": 35916.679580745615, "RNA_b4395": 18161.816018975016, "generic_tRNA_AUC_ile__L_c": 0.6073905951102773, "generic_tRNA_AUU_ile__L_c": 0.6073905951102773, "generic_tRNA_GCA_ala__L_c": -22.708459581949143, "generic_tRNA_GCG_ala__L_c": -22.708459581949143, "generic_tRNA_GCU_ala__L_c": -22.708459581949143, "generic_tRNA_GAC_asp__L_c": 0.21225445206905108, "generic_tRNA_GAU_asp__L_c": 0.21225445206905108, "generic_tRNA_ACG_thr__L_c": 0.21933831164085135, "generic_tRNA_AGA_arg__L_c": 0.23049148379868148, "generic_tRNA_CAA_gln__L_c": 0.6009490071581222, "generic_tRNA_AUG_met__L_c": 0.6029791395322465, "generic_tRNA_CAG_gln__L_c": -0.5523474801918721, "generic_tRNA_CUG_leu__L_c": 0.2654838064634396, "generic_tRNA_CUA_leu__L_c": 0.2654838064634396, "generic_tRNA_AAA_lys__L_c": 0.21859287014475268, "generic_tRNA_AAG_lys__L_c": 0.21859287014475268, "generic_tRNA_GUA_val__L_c": 0.22597626666160384, "generic_tRNA_GUG_val__L_c": 0.22597626666160384, "generic_tRNA_GUU_val__L_c": 0.22597626666160384, "generic_tRNA_UCC_ser__L_c": 0.2720484128404918, "generic_tRNA_UCU_ser__L_c": 0.2720484128404918, "generic_tRNA_UCA_ser__L_c": 0.24661576856586373, "generic_tRNA_UCG_ser__L_c": 0.2639388050813359, "generic_tRNA_UAC_tyr__L_c": 0.18278052741765458, "generic_tRNA_UAU_tyr__L_c": 0.18278052741765458, "generic_tRNA_GUC_val__L_c": 0.22597626666160384, "generic_tRNA_UUG_leu__L_c": 0.2468325631097995, "generic_tRNA_UUA_leu__L_c": 0.2468325631097995, "generic_tRNA_UGC_cys__L_c": 0.1934902572199649, "generic_tRNA_UGU_cys__L_c": 0.1934902572199649, "generic_tRNA_GGC_gly_c": 0.221895108559168, "generic_tRNA_GGU_gly_c": 0.221895108559168, "generic_tRNA_AAC_asn__L_c": 0.21232061678240396, "generic_tRNA_AAU_asn__L_c": 0.21232061678240396, "generic_tRNA_CCC_pro__L_c": 0.22840022460379286, "generic_tRNA_CCU_pro__L_c": 0.22875084993548092, "generic_tRNA_AGG_arg__L_c": 0.22860895612481344, "generic_tRNA_GCC_ala__L_c": 0.22451549609835794, "generic_tRNA_GAA_glu__L_c": -22.319807622141738, "generic_tRNA_AUA_ile__L_c": 0.213983169668575, "generic_tRNA_CGU_arg__L_c": 0.6096623085744572, "generic_tRNA_CGC_arg__L_c": 0.6096623085744572, "generic_tRNA_CGA_arg__L_c": 0.6096623085744572, "generic_tRNA_AGC_ser__L_c": -1.3691171259081871, "generic_tRNA_AGU_ser__L_c": -1.3691171259081871, "generic_tRNA_START_met__L_c": 0.2243042798203982, "generic_tRNA_GGG_gly_c": 0.22958393842412267, "generic_tRNA_UUC_phe__L_c": 0.19859353732612864, "generic_tRNA_UUU_phe__L_c": 0.19859353732612864, "generic_tRNA_CUC_leu__L_c": 0.2412429075853645, "generic_tRNA_CUU_leu__L_c": 0.2412429075853645, "generic_tRNA_ACC_thr__L_c": -0.3787504401036108, "generic_tRNA_ACU_thr__L_c": -0.3787504401036108, "generic_tRNA_CCG_pro__L_c": 0.22875084993548092, "generic_tRNA_UGA_cys__L_c": 0.2911583254805795, "generic_tRNA_UGG_trp__L_c": 0.20858332051041542, "generic_tRNA_CGG_arg__L_c": 0.6183261630396744, "generic_tRNA_CAC_his__L_c": -0.2009913931515442, "generic_tRNA_CAU_his__L_c": -0.2009913931515442, "generic_tRNA_CCA_pro__L_c": 0.22875084993548092, "generic_tRNA_ACA_thr__L_c": -2.271434372378391, "generic_tRNA_GGA_gly_c": -2.5501159121420005, "protein_b0002": -0.0, "protein_b0003": -1690.1484647805553, "protein_b0004": -121.73568723897313, "protein_b0007": -873.4679925870239, "protein_b0008": -675.4680880894747, "protein_b0009": -278.24997620189697, "protein_b0014": 195.99121025549582, "protein_b0015": -1053.0340479553663, "protein_b0019": -443.9268519133113, "protein_b0023": -305.5639031430714, "protein_b0025": -183.31142375885096, "protein_b0026": -2128.994183681454, "protein_b0027": -18.499421993069053, "protein_b0029": 188.11911538458912, "protein_b0030": -259.24409141749624, "protein_b0031": -299.2871569463268, "protein_b0032": -202.1670267689508, "protein_b0033": -1583.5070620758731, "protein_b0036": -1469.9708432500515, "protein_b0037": 163.07500002076438, "protein_b0038": -1773.1337862624619, "protein_b0040": -401.6837505732847, "protein_b0047": -518.2344515267087, "protein_b0048": -194.2164467938333, "protein_b0049": 75.97068765760389, "protein_b0051": 191.5660101543307, "protein_b0052": 3.084767445686528, "protein_b0053": -1431.2580587931493, "protein_b0058": -1670.2590075072985, "protein_b0061": -3.57571098471429, "protein_b0062": -1472.043406486584, "protein_b0063": 117.01124228310682, "protein_b0066": 219.4849222607133, "protein_b0067": -338.99059686782675, "protein_b0068": 203.36927049812377, "protein_b0070": -1298.7786592868754, "protein_b0071": 14.26702650655446, "protein_b0072": -2007.1494642499556, "protein_b0073": 227.59217712853504, "protein_b0074": 425.7456747193192, "protein_b0077": -679.0132092654397, "protein_b0078": 181.52324893369376, "protein_b0082": -298.96539084508515, "protein_b0084": 342.1963515013339, "protein_b0085": -67.7911942322629, "protein_b0086": 90.37713058376141, "protein_b0087": -193.2752216332897, "protein_b0088": -7018.472425519809, "protein_b0090": -113.70926438795482, "protein_b0091": 242.38437749196993, "protein_b0092": -108.82266549071835, "protein_b0096": 115.95853016511714, "protein_b0098": -1683.8700118878853, "protein_b0099": -199.34600861105432, "protein_b0103": -566.8553396270247, "protein_b0104": -361.54701504727643, "protein_b0109": -69.72592386422777, "protein_b0110": -585.4572653700827, "protein_b0112": -1144.4273309269115, "protein_b0114": -2003.4904808121644, "protein_b0115": -992.590382267196, "protein_b0116": -1023.6854548335912, "protein_b0118": -1225.7665384100585, "protein_b0120": 117.24103494037045, "protein_b0121": -774.8254552468786, "protein_b0123": -383.2391230844019, "protein_b0124": -728.327914957626, "protein_b0125": -135.33869149886618, "protein_b0126": -147.3258375757051, "protein_b0131": -129.25820564997196, "protein_b0133": 260.6172466609556, "protein_b0134": -760.8247210410052, "protein_b0142": -812.6194498219929, "protein_b0149": -145.04435040179746, "protein_b0150": 780.8788150293692, "protein_b0151": 6.713400928952878, "protein_b0152": -137.1286116536107, "protein_b0153": -3448.2036067003046, "protein_b0154": -701.7718165342355, "protein_b0155": -501.65182137343965, "protein_b0156": 42.142767640402546, "protein_b0158": 146.22319946621485, "protein_b0159": -955.3121991061703, "protein_b0160": -636.0027054118281, "protein_b0166": -238.15113004990542, "protein_b0168": -1428.1982828970151, "protein_b0169": -960.1664797049458, "protein_b0170": -547.7698589823448, "protein_b0171": -424.9789447557518, "protein_b0172": -151.6657162985261, "protein_b0173": -401.26427471831863, "protein_b0174": -197.56366922237711, "protein_b0175": -849.9282813615115, "protein_b0177": 390.25416648820175, "protein_b0179": -59.38636177366021, "protein_b0180": -176.75080090025605, "protein_b0181": -704.3315536933889, "protein_b0182": -2763.3449990637764, "protein_b0185": -659.4194394205119, "protein_b0186": -24.9305132226008, "protein_b0188": -405.409113296023, "protein_b0194": -694.9875975562055, "protein_b0197": -894.7988306495595, "protein_b0198": -227.75195579572673, "protein_b0199": 426.9806811654433, "protein_b0200": -22.9868977087325, "protein_b0207": -173.616536049379, "protein_b0212": -150.4648507754698, "protein_b0221": -995.4326282224488, "protein_b0222": -236.36216026295588, "protein_b0237": -476.39732391910724, "protein_b0238": -169.4967673659675, "protein_b0241": 130.23249965276526, "protein_b0242": 413.67670335122585, "protein_b0243": -746.0580495339357, "protein_b0260": -562.3345845666285, "protein_b0261": -1153.812260780262, "protein_b0273": -612.0250631509778, "protein_b0306": 86.7345589165362, "protein_b0307": 67.32072822254193, "protein_b0308": 7.279817249951224, "protein_b0311": 358.6110506307781, "protein_b0312": 195.46922207020734, "protein_b0314": -216.53544075903093, "protein_b0323": -720.4291017934984, "protein_b0331": -2567.9004760758125, "protein_b0333": 122.41678318518375, "protein_b0334": -32.39967067852824, "protein_b0336": -210.12971695523208, "protein_b0337": 363.5727312211206, "protein_b0339": -609.9023975358789, "protein_b0340": 104.04835887704701, "protein_b0341": -283.24294346246785, "protein_b0343": -1232.456866116687, "protein_b0344": -448.33193189092657, "protein_b0347": 391.6804567388379, "protein_b0348": 120.16926610774301, "protein_b0349": 319.6825157372109, "protein_b0350": 125.22661733466359, "protein_b0351": -2774.339120420735, "protein_b0352": 181.90603812845933, "protein_b0353": -1009.0886979286201, "protein_b0355": 104.2399642476717, "protein_b0356": -851.4572729481235, "protein_b0365": -1488.4618499579235, "protein_b0366": 4.170993221230188, "protein_b0367": -302.3374561950468, "protein_b0368": 137.21575716440935, "protein_b0369": -591.2962152225622, "protein_b0381": -204.8518912795426, "protein_b0383": 256.9882899142045, "protein_b0386": -452.87781834454364, "protein_b0388": -37.56361626787444, "protein_b0394": -262.0454949450141, "protein_b0401": -1699.7111658662325, "protein_b0403": 441.2596963249028, "protein_b0404": -192.56686413287488, "protein_b0405": -529.6684427247739, "protein_b0406": -399.45725465840513, "protein_b0408": 168.85716305418984, "protein_b0409": -1575.3868609042988, "protein_b0411": -188.75927720992132, "protein_b0414": -1300.775030751956, "protein_b0415": -203.74023389668832, "protein_b0416": -92.44886092683342, "protein_b0417": 52.252223802970626, "protein_b0418": -88.77726038550367, "protein_b0420": -1670.5675432467121, "protein_b0421": 353.71896190651125, "protein_b0423": -304.48783119545044, "protein_b0425": -393.1106616161337, "protein_b0428": -122.78922486175492, "protein_b0429": -99.76543277309145, "protein_b0430": -189.07363432822356, "protein_b0431": -2965.3356463060336, "protein_b0432": -213.10013279976206, "protein_b0433": -987.5914906075377, "protein_b0436": -1001.5809413228027, "protein_b0444": -268.4100566618561, "protein_b0446": -284.47071115739607, "protein_b0451": -1144.7742555451944, "protein_b0452": -243.44883507316825, "protein_b0459": -84.42526680227608, "protein_b0462": -73.27459094720678, "protein_b0463": -1413.1705443999094, "protein_b0469": -260.28253672866515, "protein_b0474": -327.30607080569945, "protein_b0475": -444.48125104752836, "protein_b0477": -331.91352559084623, "protein_b0480": 320.9038349008109, "protein_b0484": -160.71766014055416, "protein_b0485": 255.58525072115523, "protein_b0494": -429.91853131776986, "protein_b0505": 110.72151909883024, "protein_b0507": -335.2939553512609, "protein_b0508": -69.75223618825788, "protein_b0509": -3917.221026576325, "protein_b0511": -115.69489274503569, "protein_b0512": 131.3673247200121, "protein_b0514": -152.39315716747421, "protein_b0516": -1188.291095121797, "protein_b0517": 224.36527606878832, "protein_b0521": -2047.3024238159107, "protein_b0522": 62.73887655749821, "protein_b0523": -711.9013526925733, "protein_b0524": -620.4221557899191, "protein_b0526": -707.0421121042773, "protein_b0529": -256.6726442466757, "protein_b0572": -2240.296259764993, "protein_b0573": 27.808927306181122, "protein_b0574": 69.5386464448646, "protein_b0575": -357.79687920847215, "protein_b0576": -446.209368651118, "protein_b0578": 113.96676869874483, "protein_b0583": -1570.257900696135, "protein_b0584": 1261.0994974017754, "protein_b0585": 99.8824511137335, "protein_b0586": -2898.0679507716036, "protein_b0588": 29.20035493454673, "protein_b0589": -177.9166524815465, "protein_b0590": -1094.8769128735537, "protein_b0591": -939.2232739939315, "protein_b0592": 193.9609382141517, "protein_b0593": 207.33335962326714, "protein_b0594": -1750.5764583246248, "protein_b0595": 33.93447811304353, "protein_b0596": -0.0, "protein_b0604": -479.0931924069534, "protein_b0612": -570.971512861513, "protein_b0613": 117.22640846537463, "protein_b0615": -1772.9539351261853, "protein_b0616": 187.3926936444146, "protein_b0617": 171.28758726090075, "protein_b0621": -464.41251945197723, "protein_b0622": -88.31910369658979, "protein_b0627": -139.63005894086575, "protein_b0628": -359.7411513569619, "protein_b0630": -223.68302352333967, "protein_b0632": -145.66023742089683, "protein_b0635": 369.6539083621641, "protein_b0636": -2053.5368283545668, "protein_b0638": 49.84479713197109, "protein_b0639": -2319.8897626053936, "protein_b0642": -292.0597042525846, "protein_b0650": 344.44897574451403, "protein_b0651": -16.943601933883357, "protein_b0652": 18.515948523477707, "protein_b0653": -116.08516480830598, "protein_b0654": -78.79027905319012, "protein_b0655": 372.23036597928746, "protein_b0657": -1158.459425831925, "protein_b0661": -193.55595898311847, "protein_b0662": -141.41557271079336, "protein_b0674": -632.9562219939817, "protein_b0677": -621.8415907784231, "protein_b0678": -1064.6844225548516, "protein_b0679": -630.3466625393942, "protein_b0680": -619.4785050844439, "protein_b0684": -635.7890455042096, "protein_b0688": -930.6243265395235, "protein_b0692": -324.5832611253246, "protein_b0693": -1410.062191388594, "protein_b0696": 76.05166220498229, "protein_b0697": -1980.9279487760846, "protein_b0698": -121.52100907441346, "protein_b4513": -61.21841224342783, "protein_b0709": -447.8447622260283, "protein_b0720": -647.6276990756495, "protein_b0721": -410.9761062275163, "protein_b0722": -175.48038355957667, "protein_b0723": -1033.603990003478, "protein_b0724": 253.18766918518216, "protein_b0726": 645.8765627507544, "protein_b0727": 63.146167854188114, "protein_b0728": -2837.0514614176273, "protein_b0729": -13.18661846717675, "protein_b0731": -429.67612150603935, "protein_b0732": 492.15778088881444, "protein_b0733": -692.8774104684277, "protein_b0734": -383.4516831063919, "protein_b0736": -1297.838902336126, "protein_b0750": -1038.019899740647, "protein_b0751": -296.1587212236517, "protein_b0752": -467.2312441955481, "protein_b0754": -363.0418178107516, "protein_b0755": -613.8113528988366, "protein_b0756": 605.4005311160979, "protein_b0757": -5.810415957672659, "protein_b0758": -1052.0017312987911, "protein_b0759": 4.8924671513934985, "protein_b0763": -138.07605518429384, "protein_b0764": -181.02339764980144, "protein_b0765": -877.9832478168249, "protein_b0766": 25.221287267974432, "protein_b0767": 40.71551468299998, "protein_b0774": -656.9474437022668, "protein_b0775": 166.35736159438397, "protein_b0776": 200.24479546221676, "protein_b0777": 45.250606138040425, "protein_b0778": -1664.082533963981, "protein_b0781": -805.4513468112708, "protein_b0783": -68.73360668953094, "protein_b0784": -70.68601484703132, "protein_b0785": -120.81883087600346, "protein_b0789": -1339.9711222539208, "protein_b0805": 901.5239693351293, "protein_b0807": -144.70921381746956, "protein_b0809": -39.620754536205794, "protein_b0810": -267.1902118742331, "protein_b0811": 115.18835889575716, "protein_b0813": -450.44670206650505, "protein_b0822": -249.44519784393984, "protein_b0825": -461.8110484246144, "protein_b0826": -755.7830411172821, "protein_b0827": 318.76130459922086, "protein_b0828": -51.34630212208523, "protein_b0829": -2566.990524824153, "protein_b0830": -156.11198561804517, "protein_b0831": -167.37331317999414, "protein_b0832": -173.9232619087517, "protein_b0837": -41.2029698371565, "protein_b0839": -440.1189614113739, "protein_b0841": -482.89846121477984, "protein_b0842": -989.3975519588026, "protein_b0849": -57.75188887361785, "protein_b0854": 103.86790272395453, "protein_b0855": 240.99019705873138, "protein_b0856": -329.14954595329647, "protein_b0857": -327.54699340199716, "protein_b0859": -718.3236310180087, "protein_b0860": -138.06748635632925, "protein_b0861": -248.12944350041528, "protein_b0862": -197.96717959170334, "protein_b0863": 196.10884802069822, "protein_b0864": 114.25620732487324, "protein_b0870": -958.6738534025474, "protein_b0871": -676.9593309551301, "protein_b0875": -620.1538819507283, "protein_b0884": -50.569289627553374, "protein_b0886": 253.1943168910538, "protein_b0887": -129.72897102026363, "protein_b0888": -191.41364307336514, "protein_b0891": -430.4896487516406, "protein_b0893": -520.2302157509653, "protein_b0894": 555.2036112414353, "protein_b0895": 157.21340028942208, "protein_b0896": -277.7174273769578, "protein_b0902": -219.9755830140327, "protein_b0903": 92.94175180899393, "protein_b0904": -1704.416968053525, "protein_b0907": 24.27604670667568, "protein_b0908": -1005.6392000427552, "protein_b0910": -242.73255581381952, "protein_b0911": -929.3495586192169, "protein_b0914": -2402.3983146794317, "protein_b0915": 168.35220440098539, "protein_b0918": -527.8629513299074, "protein_b0928": -497.78663798388766, "protein_b0929": -90.88791759905988, "protein_b0930": -556.5106586682209, "protein_b0931": -265.4625195366446, "protein_b0932": 41.25457169893147, "protein_b0933": 15.759131282541977, "protein_b0934": -158.5160937692239, "protein_b0935": 184.44650214089418, "protein_b0936": 80.6433379556063, "protein_b0937": -1674.590989251205, "protein_b0945": -132.83487586198075, "protein_b0948": -1367.3729418663056, "protein_b0954": -137.47003399155108, "protein_b0957": -318.3486964489736, "protein_b0963": -146.68324313153832, "protein_b0967": -174.36385099652298, "protein_b0968": 78.5937632118, "protein_b0969": -305.3157860633616, "protein_b0972": 328.7794630386291, "protein_b0973": 487.8367690584507, "protein_b0974": -2686.9202441136117, "protein_b0978": -2280.837432009743, "protein_b0979": -259.6576246830307, "protein_b0980": 348.25951968848125, "protein_b0996": 158.73968459291393, "protein_b0997": 508.3659090454323, "protein_b0998": -101.83981789276544, "protein_b1002": 287.25034005395014, "protein_b1006": -2619.2891089429772, "protein_b1007": 180.36980555710448, "protein_b1008": 151.65778723938257, "protein_b1009": 23.108596899825802, "protein_b1010": -26.046352750228174, "protein_b1011": 93.72086271783384, "protein_b1012": 207.7254909457037, "protein_b1014": -1276.857748349051, "protein_b1015": -634.6183918708333, "protein_b1033": 18.205663193728416, "protein_b1054": -536.9785073594999, "protein_b1059": 245.54901609777463, "protein_b1062": -445.9399973803107, "protein_b1064": -9.72194598538343, "protein_b1069": -1129.172867477535, "protein_b1084": -1678.7277914218498, "protein_b1086": -362.19667927069753, "protein_b1089": -165.11674112639463, "protein_b1090": 57.049966146807485, "protein_b1091": -735.4981135050712, "protein_b1092": -866.1274497594763, "protein_b1093": -88.18786077924292, "protein_b1094": -577.6470944529468, "protein_b1095": -158.59312810098797, "protein_b1096": 171.8842165662013, "protein_b1098": -1705.1762581048022, "protein_b1101": -1202.7924450974533, "protein_b1102": 1217.564731912512, "protein_b1106": 117.59737905055617, "protein_b1107": -1621.0000750370887, "protein_b1109": 158.0387658353386, "protein_b1114": -1241.714825321322, "protein_b1116": -1209.5902190113857, "protein_b1117": 216.71638505342125, "protein_b1118": 155.22992426409846, "protein_b1119": -512.825331861936, "protein_b1123": -16.949013538342832, "protein_b1124": -168.81323310360887, "protein_b1125": -213.90313875488494, "protein_b1126": 223.55251065461897, "protein_b1131": -870.4111474926397, "protein_b1133": -198.11997513892968, "protein_b1134": -554.1006969164812, "protein_b1135": 313.30834060191626, "protein_b1136": -673.0678561105755, "protein_b1185": -274.0199713503467, "protein_b1186": -1247.683879482974, "protein_b1189": 177.9276082037735, "protein_b1190": -1051.6091906382785, "protein_b1192": -248.58383529975634, "protein_b1193": -59.56967282824365, "protein_b1197": 554.3948934785824, "protein_b1198": 86.54154060583735, "protein_b1199": 176.95455370395817, "protein_b1200": -910.7811460057728, "protein_b1206": -1133.079130309779, "protein_b1207": -32.75655788043804, "protein_b1208": -705.8409711161469, "protein_b1209": 435.0193816642702, "protein_b1210": 198.08318667172404, "protein_b1211": -1174.202020957092, "protein_b1215": -476.78689027650984, "protein_b1216": -646.1430361544884, "protein_b1223": -1024.796962578517, "protein_b1224": 892.8768975641093, "protein_b1225": 124.11028573427566, "protein_b1226": 11.246256821670952, "protein_b1227": -159.08778182914503, "protein_b1232": -264.25279041987244, "protein_b1236": -558.9867371658995, "protein_b1238": -123.37524305636947, "protein_b1241": -1824.4202676224797, "protein_b1243": -2195.2413184345173, "protein_b1244": -280.0698438220355, "protein_b1245": -33.3043221269974, "protein_b1246": -133.03642754855855, "protein_b1247": 95.92024536506808, "protein_b1249": -963.0029432969313, "protein_b1250": -489.5722661589219, "protein_b1252": -72.84173049354978, "protein_b1260": -132.15908791195855, "protein_b1261": 156.86748636541623, "protein_b1262": 244.12578798355386, "protein_b1263": -2710.569029452865, "protein_b1264": 436.73026506730264, "protein_b1269": 37.58215105975059, "protein_b1270": -433.4967059378682, "protein_b1276": -525.6082202984803, "protein_b1277": -208.49597495006142, "protein_b1278": -733.0949321481564, "protein_b1281": -431.0671506443701, "protein_b1286": -847.6875418655973, "protein_b1288": -375.8226919018442, "protein_b1291": -2113.9945688244975, "protein_b1296": -195.24297396158113, "protein_b1297": -408.254489519112, "protein_b1298": -49.28691220712104, "protein_b1300": -1547.6122576667428, "protein_b1301": 625.6672683857186, "protein_b1302": -61.42079828080539, "protein_b1308": -108.07459710295703, "protein_b1319": -115.6235297343425, "protein_b1325": -642.054473142034, "protein_b1326": -382.8187499282616, "protein_b1329": 150.25839197296008, "protein_b1344": -182.54485076315385, "protein_b1363": -823.6707761677575, "protein_b1377": 60.82311405014144, "protein_b1378": -1199.080745115443, "protein_b1380": -370.7510883632651, "protein_b1385": -508.9007828708567, "protein_b1386": 653.6188019543606, "protein_b1387": -172.01778707515223, "protein_b1388": 121.02976074578964, "protein_b1389": -18.96217853726379, "protein_b1390": -4.130461184374325, "protein_b1391": 34.936466478701234, "protein_b1392": 218.17849159516902, "protein_b1393": -0.0, "protein_b1394": -0.0, "protein_b1395": -4376.902107104577, "protein_b1397": 54.126905325676496, "protein_b1398": 426.9283303088958, "protein_b1415": -945.730710695207, "protein_b1440": 263.14046109513697, "protein_b1441": 265.97091480455106, "protein_b1442": -463.19749625700945, "protein_b1443": -179.5363945878631, "protein_b1444": -309.85849754851176, "protein_b1453": -534.7302603410608, "protein_b1463": 85.71328941747544, "protein_b1465": -87.92360545828264, "protein_b1466": 55.400804786420956, "protein_b1467": 238.38923541049672, "protein_b1468": -1686.2347640164219, "protein_b1469": -107.93465941074585, "protein_b1473": -674.4776877995622, "protein_b1474": -1527.3328870637981, "protein_b1475": 86.0978188473775, "protein_b1476": -376.2122282201124, "protein_b1478": -274.7308744351399, "protein_b1479": -349.37080635753136, "protein_b1480": 27.35325439059062, "protein_b1483": 268.6598542750681, "protein_b1484": 266.9530664713765, "protein_b1485": -69.23950761546796, "protein_b1486": -116.14316024347771, "protein_b1487": -2035.648934009655, "protein_b1488": 91.74073845441558, "protein_b1489": 283.3801709362981, "protein_b1492": -620.9931798688956, "protein_b1493": 276.91764900478955, "protein_b1519": 7.818443122290183, "protein_b1521": -888.3484664784364, "protein_b1524": 84.40740941190663, "protein_b1525": -622.1048649420218, "protein_b1528": -576.0711824259515, "protein_b1533": -833.0361164594455, "protein_b1539": -119.50582239998629, "protein_b1584": -5.095164842885306, "protein_b1587": 740.2941371472796, "protein_b1588": 470.5488490294302, "protein_b1589": 77.44474920848748, "protein_b1590": -173.9751811115723, "protein_b1591": -350.56904314816234, "protein_b1592": -152.28206875445483, "protein_b1599": -172.04550455805887, "protein_b1600": -451.3555586698115, "protein_b1602": -385.6040938469508, "protein_b1603": -1691.9823878756874, "protein_b1605": -519.1780631698273, "protein_b1606": -855.5702632562767, "protein_b1611": -713.0124582936962, "protein_b1612": -563.4705123551719, "protein_b1613": -438.0859896725136, "protein_b1621": -1286.1805650615054, "protein_b1622": 92.26200805110257, "protein_b1623": -457.24965536495057, "protein_b1634": -568.9333391500097, "protein_b1636": -179.36547814306994, "protein_b1637": -778.7600006255426, "protein_b1638": -217.01753808733355, "protein_b1640": -193.76304083572296, "protein_b1646": 223.42104286469515, "protein_b1651": -182.46680026117792, "protein_b1652": -2268.40613842478, "protein_b1654": -234.20964709080312, "protein_b1656": -240.09855566613845, "protein_b1661": 303.1193247126635, "protein_b1662": -173.2968278176792, "protein_b1676": -425.99045814120575, "protein_b1677": -7.143901834622407, "protein_b1679": 29.92303655488652, "protein_b1680": 92.75305707112899, "protein_b1681": 338.84276249416166, "protein_b1682": -2104.0709241724876, "protein_b1683": 106.25358345074244, "protein_b1684": 62.134869350410966, "protein_b1692": -0.0, "protein_b1693": -1117.7016770578123, "protein_b1701": -2173.719188743885, "protein_b1702": -494.71357120991036, "protein_b1704": -126.79601610482513, "protein_b1709": 144.44927366404883, "protein_b1710": 6.773685918511063, "protein_b1711": -412.1276492425881, "protein_b1713": -1518.3196956616268, "protein_b1714": 53.7715946834356, "protein_b1716": -118.14406749689803, "protein_b1717": -453.72985743892286, "protein_b1718": 56.45167350973877, "protein_b1719": -1106.6521360967483, "protein_b1723": -314.46110009064, "protein_b1732": -537.3527899834392, "protein_b1734": -63.99953452892454, "protein_b1740": -213.6866389733996, "protein_b1744": -118.47666835836844, "protein_b1745": 434.30005377511975, "protein_b1746": -1.732670858891485, "protein_b1747": 185.42488724609623, "protein_b1748": -2662.042198610252, "protein_b1759": -111.24768886187863, "protein_b1761": -462.57587639813096, "protein_b1764": -1474.718394273383, "protein_b1767": 385.6347735429597, "protein_b1768": -530.2012639559766, "protein_b1773": -2896.4161185204707, "protein_b1778": 212.81346038876308, "protein_b1779": -353.39772106512874, "protein_b1781": -76.42804997615478, "protein_b1800": 101.90108431998011, "protein_b1801": -1181.6863237047291, "protein_b1804": -592.4102650344275, "protein_b1805": -492.7844777234991, "protein_b1812": -456.073951152649, "protein_b1814": 225.9338980237415, "protein_b1817": -109.78260548850581, "protein_b1818": -1525.613673316723, "protein_b1819": -88.08798683267436, "protein_b1822": -428.98949142519183, "protein_b1835": -516.7896352457105, "protein_b1849": -423.9659632450662, "protein_b1850": -631.0088866245924, "protein_b1851": -638.9385001141374, "protein_b1852": -441.93645152720944, "protein_b1854": -344.6317231876872, "protein_b1855": -584.3865574699483, "protein_b1857": -447.9558698258505, "protein_b1858": 440.3079319470752, "protein_b1859": -931.841782142907, "protein_b1865": -915.1220714137892, "protein_b1866": -865.9615399637112, "protein_b1870": 148.88152704460398, "protein_b1871": -903.9844573646805, "protein_b1872": -1580.1377427731425, "protein_b1873": 151.8452519863744, "protein_b1876": -1065.3535955756822, "protein_b1896": 173.1374542475164, "protein_b1897": -173.69576063987986, "protein_b4460": -72.76309377785574, "protein_b1900": 317.3066310924188, "protein_b1901": 48.13559109441286, "protein_b1907": -875.4750480105237, "protein_b1912": -593.7901957857366, "protein_b1919": -121.94282462299896, "protein_b1922": -780.8575558109623, "protein_b1927": 287.0170978425295, "protein_b1981": -333.94884667825846, "protein_b1982": 331.6362288795398, "protein_b1991": -127.57219817400608, "protein_b1992": -231.70058292934513, "protein_b1993": -20.3389125677905, "protein_b2010": -231.514614744453, "protein_b2019": -2583.6127135464967, "protein_b2020": 267.2076168496957, "protein_b2021": 108.53199040198467, "protein_b2022": 403.9773141055604, "protein_b2023": 126.92646303885574, "protein_b2024": -0.0, "protein_b2025": 151.1836776408113, "protein_b2026": 202.93004171441274, "protein_b2027": 222.51208415095786, "protein_b2028": 251.2276629121764, "protein_b2029": -644.1619393309543, "protein_b2032": -1362.638143328864, "protein_b2033": 235.87325059811053, "protein_b2034": 343.2393838779639, "protein_b2035": -1234.1151975870573, "protein_b2036": 13.64967073804877, "protein_b2037": -222.53853129159688, "protein_b2038": 110.88371992987263, "protein_b2039": 78.91906429959117, "protein_b2040": -321.7696028120018, "protein_b2041": 36.823375395647844, "protein_b2045": -1142.9662265060272, "protein_b2048": -0.0, "protein_b2049": 63.029325173585974, "protein_b2051": 104.75160595841908, "protein_b2052": 207.5268154282083, "protein_b2053": -40.02694431416452, "protein_b2065": 122.4879302010362, "protein_b2066": 100.09113673610061, "protein_b2091": -2035.134823309482, "protein_b2092": -473.85471642616903, "protein_b2093": -39.082818529377164, "protein_b2094": 1.9104077527232715, "protein_b2095": -169.6914869061176, "protein_b2096": -272.1306635745534, "protein_b2097": -280.2289115292435, "protein_b2103": -631.9810718258251, "protein_b2104": -127.84303465658212, "protein_b2114": -717.4269693563697, "protein_b2128": -340.2392927404351, "protein_b2129": 179.08345312386345, "protein_b2130": -358.8628731136832, "protein_b2131": 20.0837446724556, "protein_b2132": 559.8832850452737, "protein_b2133": -270.8935069711159, "protein_b2134": -342.0698768051947, "protein_b2140": -350.2496163460935, "protein_b2143": -520.9261049820603, "protein_b2146": -803.627615942677, "protein_b2147": 47.94420894617829, "protein_b2148": -142.98058291716606, "protein_b2149": 486.29143971452197, "protein_b2150": 85.08550138109756, "protein_b2153": -739.395114478453, "protein_b2154": 119.33792671849709, "protein_b2155": 1223.7006774978317, "protein_b2156": -525.7052002093886, "protein_b2162": -300.7229233631719, "protein_b2167": -1116.9600341688667, "protein_b2168": 133.7937342938104, "protein_b2169": 89.45094419316409, "protein_b2170": -248.40677936620716, "protein_b2174": -47.53638473852169, "protein_b2183": -129.32245894985766, "protein_b2185": -215.17801625422476, "protein_b2197": 43.14124080400152, "protein_b2198": -182.4799044002918, "protein_b2199": -310.0446873315667, "protein_b2200": -373.4403486557208, "protein_b2201": -2477.527863335529, "protein_b2202": 93.30204948100545, "protein_b2203": 161.45356696217254, "protein_b2204": 184.57297305525563, "protein_b2205": 251.19630552764565, "protein_b2206": 156.13381726914278, "protein_b2207": 63.61776755413604, "protein_b2210": -390.0590222977816, "protein_b2215": 135.2967614712887, "protein_b2221": 258.71143404813137, "protein_b2222": 148.2253449898469, "protein_b2223": -2024.2712761389632, "protein_b2224": -54.29293806776454, "protein_b2232": -273.3539812638319, "protein_b2234": -976.814296954991, "protein_b2235": 98.54515986284368, "protein_b2239": 103.82694375812086, "protein_b2240": -580.0593044482283, "protein_b2241": -1260.3684829387735, "protein_b2242": 375.2499987230617, "protein_b2243": 274.0739772584207, "protein_b2251": -159.76212421601758, "protein_b2253": 71.15905002429352, "protein_b2254": 81.24738517623268, "protein_b2255": 387.9185176282199, "protein_b2256": 165.45060579329876, "protein_b2257": -526.6983699194776, "protein_b4544": -125.57789033406114, "protein_b2258": -175.2360292684574, "protein_b2260": 92.56215188617045, "protein_b2261": 34.77615249885719, "protein_b2262": 143.37493791322325, "protein_b2263": 80.3254766899853, "protein_b2264": 120.9258515119707, "protein_b2265": -2814.145126866577, "protein_b2268": -299.03403752271254, "protein_b2276": -354.2752617702412, "protein_b2277": -1892.295257294974, "protein_b2278": -630.6068882765404, "protein_b2279": -33.03243969641307, "protein_b2280": -258.7156438498927, "protein_b2281": -56.371606956194626, "protein_b2282": -425.7230792836663, "protein_b2283": -4900.099819658369, "protein_b2284": -124.0862818955783, "protein_b2285": -111.3039406915737, "protein_b2286": 117.39122382540057, "protein_b2287": 176.11536891875772, "protein_b2288": -154.44943827214243, "protein_b2290": -433.1200545167089, "protein_b2291": -444.13784573098815, "protein_b2296": -598.281041696393, "protein_b2297": -694.776982910622, "protein_b2303": -472.1725478525267, "protein_b2306": 117.65434449071937, "protein_b2307": -224.85584307589727, "protein_b2308": -108.28777668647467, "protein_b2309": 161.0460627400009, "protein_b2310": 209.0334040652115, "protein_b2311": 169.15756450278394, "protein_b2312": -659.9320141152956, "protein_b2315": -893.8296621828862, "protein_b2316": -640.6553096005442, "protein_b2318": -24.446688959947032, "protein_b2320": -1507.2164146753817, "protein_b2323": -546.143629090387, "protein_b2324": -664.6755920814078, "protein_b2328": 333.55005105688207, "protein_b2329": -1482.535729716581, "protein_b2341": -1435.710138275026, "protein_b2342": -85.44772867852838, "protein_b2344": 373.3402654807777, "protein_b2366": 36.70172307264457, "protein_b2373": 102.47353352086407, "protein_b2374": -513.4988070047577, "protein_b2378": -563.4636187966768, "protein_b2379": -594.5680895136519, "protein_b2388": -571.6379746590736, "protein_b2392": -968.8182455612093, "protein_b2393": -832.0696982447272, "protein_b2400": -585.199373914172, "protein_b2406": -464.0325321477472, "protein_b2407": -1050.583906272951, "protein_b2411": -1275.7901131772114, "protein_b2414": -440.39427186993026, "protein_b2415": -35.19774440064849, "protein_b2416": -1562.9854770548404, "protein_b2417": 39.087197239201494, "protein_b2418": -160.0256772463711, "protein_b2421": 35.24344424198588, "protein_b2422": -1910.9978091838805, "protein_b2423": -172.8605404152532, "protein_b2424": -387.085326712669, "protein_b2425": 352.3844522757345, "protein_b2428": -774.5418406741701, "protein_b2429": -16.055908404232508, "protein_b2435": -104.35195946849937, "protein_b2436": -287.7610135230984, "protein_b2440": 83.54605961209361, "protein_b2441": -1697.2780792585422, "protein_b2458": -1600.5649856485506, "protein_b2463": -1211.5349273366767, "protein_b2464": -351.14031439644026, "protein_b2465": -1187.5988375517268, "protein_b2467": 137.22845882971433, "protein_b2470": 436.7450896988979, "protein_b2472": -450.7514042015693, "protein_b2474": -1243.5403982107232, "protein_b2476": -302.0760621976057, "protein_b2477": -57.09442582770155, "protein_b2478": -197.16773312148504, "protein_b2480": 201.11051289286672, "protein_b2481": 214.5705494285654, "protein_b2482": -710.4705594989346, "protein_b2483": -315.1858309995238, "protein_b2484": -265.19370764442715, "protein_b2485": -247.13070937912244, "protein_b2486": -367.08070421410326, "protein_b2487": 549.7570357402309, "protein_b2488": 73.59218683139889, "protein_b2489": 352.80556608668155, "protein_b2490": -116.14217245217989, "protein_b2492": -6073.121320184586, "protein_b2497": -426.2544694474827, "protein_b2498": -972.4476420712197, "protein_b2499": -286.7753116462545, "protein_b2500": -0.0, "protein_b2501": -427.33055449564915, "protein_b2502": -450.0440080633256, "protein_b2507": -105.71905691587747, "protein_b2508": -1307.0505901532892, "protein_b2512": -774.6807613561035, "protein_b2514": -397.65812086760957, "protein_b2515": -75.38036415632736, "protein_b2517": -156.9416758119428, "protein_b2518": -286.0866311737518, "protein_b2519": -2910.2348881273774, "protein_b2521": -82.38764349572946, "protein_b2523": 105.19115631456415, "protein_b2526": -946.5465712017957, "protein_b2527": 75.57719474060255, "protein_b2528": 111.05119823534271, "protein_b2529": -20.537057515288733, "protein_b2530": -1059.7182993942697, "protein_b2532": -309.5259920638539, "protein_b2533": 86.90516511984109, "protein_b2536": -917.5718215420977, "protein_b2538": 507.96274206099565, "protein_b2539": 168.45658481438184, "protein_b2540": 56.74151533027993, "protein_b2541": 112.14904111499668, "protein_b2542": 234.37767813879287, "protein_b2551": -728.4596084659154, "protein_b2552": -23.26870150581918, "protein_b2557": -1365.6139290123426, "protein_b2558": 297.205936189837, "protein_b2559": -620.2679023414549, "protein_b2563": -184.51615415431277, "protein_b2564": -584.5464864944216, "protein_b2566": 62.80589969388744, "protein_b2567": -528.431803059175, "protein_b2573": -1117.428534570103, "protein_b2574": -267.16305947321376, "protein_b2575": -408.0715887771849, "protein_b2578": -475.8962951498289, "protein_b2579": -6.222273776499347, "protein_b2582": -159.6473862180748, "protein_b2585": 10.09849799272544, "protein_b2587": -900.9692250087262, "protein_b2594": -719.0976114096495, "protein_b2595": -203.8915547061449, "protein_b2599": -476.9310491896516, "protein_b2600": -576.1628662031173, "protein_b2601": -133.5446804085865, "protein_b2606": -804.4134977962434, "protein_b2607": -4.539181844018577, "protein_b2608": 198.62790220295966, "protein_b2609": -52.21210782323793, "protein_b2610": -448.3658499466703, "protein_b2614": -435.9240860831563, "protein_b2615": -151.01900848288798, "protein_b2617": -48.46345546519719, "protein_b2661": 209.788003510106, "protein_b2662": 6.405422053366918, "protein_b2663": -362.9119042147321, "protein_b2675": -1214.2837268750914, "protein_b2676": 67.61908334144458, "protein_b2677": 305.4042260107227, "protein_b2678": 141.59066528468873, "protein_b2679": 231.3799752417381, "protein_b2682": -238.47284839268073, "protein_b2683": -19.20362417489609, "protein_b2687": -240.53823771616027, "protein_b2688": -51.814180993385015, "protein_b2690": -495.49249694259123, "protein_b2697": -840.1683261455995, "protein_b2701": 360.19502532272327, "protein_b2702": -59.82862705270134, "protein_b2703": 27.621024391642017, "protein_b2704": -8.929180440482167, "protein_b2705": -1406.5597816108175, "protein_b2708": -345.218364371533, "protein_b2710": 274.9109763501713, "protein_b2711": 560.1036515539001, "protein_b2715": -485.75417525901815, "protein_b2719": 133.40907730119045, "protein_b2720": 8.330282547417301, "protein_b2721": 494.9501080871184, "protein_b2722": -143.4669587352887, "protein_b2723": -4069.144410686462, "protein_b2724": 193.37860847986317, "protein_b2738": -542.0894107526962, "protein_b2741": -281.5009860963627, "protein_b2744": -311.08183268977814, "protein_b2745": -481.37917173293204, "protein_b2746": -14.133512799938966, "protein_b2747": -352.89663630502366, "protein_b2750": -1127.8584450217536, "protein_b2751": 493.29626726520985, "protein_b2752": -5.503188281650197, "protein_b2762": -13.277252265647451, "protein_b2763": 128.59762707931318, "protein_b2764": -1752.6774152944809, "protein_b2765": -271.0033586149633, "protein_b2779": -962.565387745239, "protein_b2780": -540.7562847878457, "protein_b2781": -724.1962214676636, "protein_b2784": 403.9751612995221, "protein_b2785": -315.45759334725284, "protein_b2787": 121.54494843685914, "protein_b2788": 215.1323764700276, "protein_b2789": -2050.8169693248346, "protein_b2791": -519.8860486287226, "protein_b2794": 101.30719887178948, "protein_b2796": -1961.967032046689, "protein_b2797": 83.71730269086017, "protein_b2799": -1105.1590898900633, "protein_b2800": -166.6660227951607, "protein_b2801": -237.39940667282457, "protein_b2802": -2413.2397203455585, "protein_b2803": 153.56617703315402, "protein_b2806": -564.7224893882961, "protein_b2810": 60.005071839516695, "protein_b2811": -59.21302110352285, "protein_b2813": -36.273269896516894, "protein_b2817": -194.2974880343898, "protein_b2818": -238.28238513423054, "protein_b2827": -500.3733817903979, "protein_b2828": -68.45835108415343, "protein_b2835": -366.0874083677893, "protein_b2836": -1487.5325932995406, "protein_b2838": -204.5869945363216, "protein_b2841": -547.5928114604782, "protein_b2866": -1435.4916877910935, "protein_b2867": 183.3365341030779, "protein_b2868": -15.170392704305462, "protein_b2871": 240.58195011120796, "protein_b2874": -368.7771849664973, "protein_b2877": -184.4334253928551, "protein_b2882": 83.28149636815442, "protein_b2883": -1565.960383369945, "protein_b2889": -185.7218761559325, "protein_b2890": -718.9788851434774, "protein_b2891": -131.30869396479176, "protein_b2893": -338.6361860256873, "protein_b2895": -246.1362099893451, "protein_b2901": 80.63911476424158, "protein_b2903": -1117.4613843930797, "protein_b2904": -132.64613881167915, "protein_b2905": -645.0473396605001, "protein_b2907": -7.143339496256255, "protein_b2912": -259.0285370085025, "protein_b2913": -534.7235685704723, "protein_b2914": -288.607648190996, "protein_b2917": 540.3825323005093, "protein_b2919": -2300.668831725825, "protein_b2920": 426.6730122777021, "protein_b2923": -523.072546384338, "protein_b2925": -461.40508479497225, "protein_b2926": -761.5245642972336, "protein_b2927": -211.83740112724266, "protein_b2930": 131.60731972610213, "protein_b2935": -1414.8418671258787, "protein_b2937": 224.76210437267935, "protein_b2938": 261.24522937673527, "protein_b2942": -490.48744357241225, "protein_b2943": -987.4521222676639, "protein_b2946": -518.0938728491407, "protein_b2947": 115.87848329589647, "protein_b2954": 103.25279239006589, "protein_b2957": 481.069909615514, "protein_b2960": -487.37492867381644, "protein_b2963": -65.23134832487222, "protein_b2964": -1027.4894232713366, "protein_b2965": -880.1861852070614, "protein_b2975": -612.8985107024779, "protein_b2976": -1392.8466183056166, "protein_b4467": 84.09116216916908, "protein_b4468": 247.7969716738708, "protein_b2979": -1665.2899435128134, "protein_b2987": -978.3597985764172, "protein_b2988": 263.3490540630315, "protein_b2994": -2655.9398995148395, "protein_b2995": -386.26052924585105, "protein_b2996": 366.6330098289541, "protein_b2997": 184.95174233438678, "protein_b3001": 302.42565102058364, "protein_b3005": -26.979086305826797, "protein_b3006": -31.661173725505357, "protein_b3008": -289.65540973243935, "protein_b3012": -139.07334345049892, "protein_b3018": -319.8559253426781, "protein_b3028": 134.31802180323726, "protein_b3029": -119.66919610070771, "protein_b3034": -2006.3893814578194, "protein_b3035": -682.4983707829879, "protein_b3040": -687.1422802052635, "protein_b3041": -402.0523189018037, "protein_b3052": -490.2692168419973, "protein_b3057": -746.3547619650088, "protein_b3058": -323.9153777022157, "protein_b3059": -405.28737708335285, "protein_b3061": 283.21293117095377, "protein_b3062": -123.76560232044915, "protein_b3063": -1881.2228676654972, "protein_b3065": -279.79050162109314, "protein_b3067": -881.0506575008529, "protein_b3073": -147.68337724251163, "protein_b3084": -272.72466022003243, "protein_b3089": -7.707594565504906, "protein_b3091": 424.0273139056946, "protein_b3092": -1154.3390990416658, "protein_b3093": -788.2204871449499, "protein_b4471": 114.32966395679455, "protein_b3114": 398.0999917214377, "protein_b3115": -435.0982560058025, "protein_b3116": -1057.2068123160343, "protein_b3117": -1675.197349151594, "protein_b3124": 85.51652591621571, "protein_b3125": -2084.31285810926, "protein_b3126": 74.2543499974147, "protein_b3127": -401.32414065999666, "protein_b3128": 165.73564105485417, "protein_b3132": -971.0611635835779, "protein_b3137": 79.88481437352031, "protein_b3146": -468.69140324281983, "protein_b3161": -883.1028840940221, "protein_b3164": -1061.354049999791, "protein_b3165": -71.61147001701755, "protein_b3166": -303.4256966756109, "protein_b3167": 24.56289913544375, "protein_b3168": -2052.2763074783843, "protein_b3169": -136.2078646548859, "protein_b3172": -323.9088890953828, "protein_b3175": -206.34746137065585, "protein_b3176": -1021.3210874587802, "protein_b3177": -146.0112214848402, "protein_b3179": -1007.5797776209666, "protein_b3181": -318.085169717609, "protein_b3182": 100.18419252809919, "protein_b3185": -244.87099973409764, "protein_b3186": 4.178974061636899, "protein_b3187": -453.7224923842143, "protein_b3189": -652.0432848406158, "protein_b3196": -128.324831063744, "protein_b3197": -701.6846700145229, "protein_b3198": -368.08137390892074, "protein_b3199": 347.7387050014009, "protein_b3200": 409.05779982385894, "protein_b3201": -375.33561235739165, "protein_b3202": -58.138268838499435, "protein_b3212": -2106.213656118576, "protein_b3213": 235.37864325068315, "protein_b3222": 34.979027090319605, "protein_b3223": -64.92776592248849, "protein_b3224": -290.5785003659023, "protein_b3225": 228.6415254364718, "protein_b3230": 121.31722095807581, "protein_b3231": -455.12278604430736, "protein_b3236": -371.1241145912085, "protein_b3247": -578.0079150613375, "protein_b3255": -250.73460181536336, "protein_b3256": -1026.4675396147077, "protein_b3258": -205.80902883219898, "protein_b3260": -669.9827676533291, "protein_b3265": -1367.9587683906743, "protein_b3266": 105.80756498052779, "protein_b3281": -114.6268514402236, "protein_b3282": -872.0240746273171, "protein_b3287": -663.2957548868945, "protein_b3288": 3.1395791032013114, "protein_b3289": -314.81695280558336, "protein_b3290": -204.91467204340847, "protein_b3294": -18.640715745117266, "protein_b3295": 33.31216364269284, "protein_b3296": -1175.7278018476063, "protein_b3297": 102.11228712598074, "protein_b3298": 138.84606010288192, "protein_b3299": 79.36404424594859, "protein_b3300": -353.3634763088136, "protein_b3301": -2335.641087041345, "protein_b3302": -20.605431662710455, "protein_b3303": 49.17588910882954, "protein_b3304": -125.97390675410544, "protein_b3305": 133.2183150637862, "protein_b3306": -6.0953995552088935, "protein_b3307": 30.339601015862705, "protein_b3308": -34.613941846550645, "protein_b3309": 94.80365488081608, "protein_b3310": 137.09725020680585, "protein_b3311": 53.217353923030906, "protein_b3312": -6.794661947748535, "protein_b3313": -54.551625032949275, "protein_b3314": -86.50126085051794, "protein_b3315": 46.90522966139026, "protein_b3316": 17.78018059808638, "protein_b3317": 356.13839925702496, "protein_b3318": -96.47642031334618, "protein_b3319": -19.259354873556404, "protein_b3320": -2118.8164602291436, "protein_b3321": 97.0304885159187, "protein_b3339": -91.41621366014908, "protein_b3340": -323.59955298652415, "protein_b3341": -1992.640589385006, "protein_b3342": 192.90021975700205, "protein_b3343": 141.1499184549118, "protein_b3344": -62.52004637525931, "protein_b3345": -764.2524734250778, "protein_b3350": -456.6686620392741, "protein_b3359": -742.2842670514248, "protein_b3360": -129.76099663490615, "protein_b3365": 368.8470956969422, "protein_b3366": 61.27958499102205, "protein_b3367": -334.9549185650368, "protein_b3368": -321.16545951058885, "protein_b3370": -308.5693465610457, "protein_b3371": -2195.613239109744, "protein_b4474": -219.53110843698738, "protein_b3374": 49.23067321754712, "protein_b3380": -2167.599803833503, "protein_b3384": 110.53545395075993, "protein_b3385": 18.731586896105718, "protein_b3386": 7.797320888215177e-32, "protein_b3389": -2743.753052119774, "protein_b3390": 95.22594017827487, "protein_b3396": -743.1049910228188, "protein_b3397": -268.5640787112332, "protein_b3403": -407.68676282383353, "protein_b3406": -176.73524429965326, "protein_b3409": -1312.1611858008425, "protein_b3412": -289.719085947146, "protein_b3415": -1117.3728066853678, "protein_b3416": 193.481075838575, "protein_b3417": -1859.749855577074, "protein_b3425": 18.99255966386153, "protein_b3426": -361.95951606945175, "protein_b3428": 467.79417805350704, "protein_b3429": 72.44485087136238, "protein_b3430": -1952.7817548565679, "protein_b3431": -1385.4257906357745, "protein_b3432": 366.94137951619877, "protein_b3433": -142.25370478879995, "protein_b4476": -748.3680127334649, "protein_b3437": -679.2745183667329, "protein_b3447": 486.65405592584983, "protein_b3449": -2215.086975185075, "protein_b3450": 126.40759251102824, "protein_b3451": -324.05397527567294, "protein_b3452": -62.483734394757036, "protein_b3453": 210.7091180731524, "protein_b3454": 11.215738334143854, "protein_b3455": 266.6282786905159, "protein_b3456": -360.65819576618696, "protein_b3457": -281.4656236947263, "protein_b3458": 336.75730993380625, "protein_b3460": -11.283425837897926, "protein_b3461": -412.6130151478688, "protein_b3464": -2086.6209801858963, "protein_b3465": -300.4124657453674, "protein_b3469": -270.668603054228, "protein_b3470": -34.79631578415449, "protein_b3475": -159.58532618851953, "protein_b3476": -2346.0986437513257, "protein_b3477": -65.87377574734631, "protein_b3478": -1.3134056491803519, "protein_b3479": 57.31197822835413, "protein_b3480": 367.1305200706859, "protein_b3493": -745.1342067213044, "protein_b3496": -467.80381972310374, "protein_b3500": -375.8777198870884, "protein_b3502": -319.8110769747749, "protein_b3503": 71.5291574460368, "protein_b3517": 258.95210204493924, "protein_b3519": 222.91935657959542, "protein_b3526": 75.54010092149984, "protein_b3528": -253.40004402528749, "protein_b3540": 456.7712045076873, "protein_b3541": 118.86181807705935, "protein_b3542": -110.031081439185, "protein_b3543": -122.68097336105744, "protein_b3544": -2453.3698103318343, "protein_b3546": 157.07953117956444, "protein_b3551": 202.9826337328535, "protein_b3553": 68.72042785321909, "protein_b3559": -1708.3799219834843, "protein_b3560": 106.41648566970149, "protein_b3564": -104.16481862559422, "protein_b3565": -1295.9049517402818, "protein_b3566": 317.2519542328687, "protein_b3567": 448.8034942153367, "protein_b3568": -110.38566468273284, "protein_b3571": 955.0497110526679, "protein_b3572": -627.1018205157498, "protein_b3575": 358.006301641306, "protein_b3577": -109.33326659538588, "protein_b3578": -445.16273675963697, "protein_b3579": 197.22037257599573, "protein_b3580": 259.23020119583117, "protein_b3581": -38.61581021119173, "protein_b3583": -3380.8542662170194, "protein_b3588": -767.6142733805588, "protein_b3590": 187.0145341567866, "protein_b3591": -1332.596332188027, "protein_b3599": -273.12045610031697, "protein_b3600": -7.641549145132039e-27, "protein_b3603": -2008.6851765832325, "protein_b3605": -134.1232771620684, "protein_b3607": -357.306693417542, "protein_b3608": -2.084329963666288e-26, "protein_b3609": -504.5752555545528, "protein_b3610": -34.26395524859974, "protein_b3612": -1954.6931600853097, "protein_b3616": 93.95040738705863, "protein_b3617": -1028.4400207062813, "protein_b3619": -1828.5679312655066, "protein_b3620": -142.33684492966256, "protein_b3621": -164.43767048576038, "protein_b3622": -337.1636914720671, "protein_b3623": -12.173405446252364, "protein_b3624": -444.49012852580285, "protein_b3625": 289.32271191176545, "protein_b3626": 91.21856007409407, "protein_b3627": -56.60345579556179, "protein_b3628": 8.230192416168999, "protein_b3629": 221.29631433806995, "protein_b3630": -13.200935884856316, "protein_b3631": -3398.284587850991, "protein_b3632": 62.67954078055672, "protein_b3633": -487.6299092269923, "protein_b3634": -334.94299281647125, "protein_b3636": -353.2383443704314, "protein_b3637": 107.57451950542219, "protein_b3639": -139.53165845301868, "protein_b3640": -267.4461514771365, "protein_b3642": -750.9204544726052, "protein_b3643": 49.15342601641289, "protein_b3648": -184.62189776972713, "protein_b3649": -2213.3787051275826, "protein_b3650": 228.640928313967, "protein_b3651": 36.55414719446523, "protein_b3653": -940.2812813619042, "protein_b3654": -582.3608672684057, "protein_b3665": -342.4666562375568, "protein_b3666": -264.6235156099623, "protein_b3670": 178.98752949287123, "protein_b3671": -900.9775631867432, "protein_b3679": -235.5413117139844, "protein_b3691": -347.6424606404123, "protein_b4478": -197.88590434352247, "protein_b4477": -197.84858046912214, "protein_b3693": 165.4858979424361, "protein_b3703": -190.87029842579707, "protein_b3704": 108.27294445746114, "protein_b3705": -528.2705650211517, "protein_b3706": -291.25369710104013, "protein_b3708": -1463.7246238480925, "protein_b3709": -132.74159339110543, "protein_b3714": -760.4902676204144, "protein_b3722": -147.4828211812164, "protein_b3725": 145.9118853645528, "protein_b3726": -487.6938966627595, "protein_b3727": -551.3428387569804, "protein_b3728": 92.22333249090892, "protein_b3729": -1.436219474641991, "protein_b3730": -1082.5075033282242, "protein_b3731": -86.20296253625297, "protein_b3732": 184.82379514611912, "protein_b3733": 332.94858124697475, "protein_b3734": -2240.2805316179692, "protein_b3735": -138.68254421631008, "protein_b3736": -296.5066503202684, "protein_b3737": -684.2274898261558, "protein_b3738": -150.38323612665954, "protein_b3739": -375.269493347512, "protein_b3740": 109.85729458694058, "protein_b3741": -822.3866738636102, "protein_b3744": -257.24473033797005, "protein_b3747": -1399.0292751183408, "protein_b3748": 69.60823943444154, "protein_b3749": 369.33643398284397, "protein_b3750": -154.6287062455844, "protein_b3751": 84.47360375567072, "protein_b3752": -2653.941511653739, "protein_b3770": -1966.8993337731388, "protein_b3771": 679.1068648550787, "protein_b3772": -84.92864695824845, "protein_b3774": -910.3190264747769, "protein_b3779": 151.47336106228295, "protein_b3780": -293.8233579918744, "protein_b3781": -197.8628305017997, "protein_b3783": -567.1994975951915, "protein_b3784": -218.07218659203733, "protein_b3785": 122.42183569988195, "protein_b3786": -5489.189471910564, "protein_b3787": -97.74242140784578, "protein_b3788": 56.64088067420952, "protein_b3789": 117.56771843874368, "protein_b3790": -35.604154050616984, "protein_b3791": -68.23044917926144, "protein_b3792": -346.0366770577151, "protein_b4481": 116.76694872117565, "protein_b3793": -492.01803415238123, "protein_b3794": 127.52245844233158, "protein_b3803": 408.8606683931457, "protein_b3804": 23.523744857354043, "protein_b3805": -1505.6486864007068, "protein_b3806": 648.2734225696228, "protein_b3807": -54.56097856345824, "protein_b3809": -1274.2997366396276, "protein_b3816": -682.2484253874514, "protein_b3821": -223.98565824140792, "protein_b3823": -252.6350855212348, "protein_b3824": -451.7464654593443, "protein_b3825": -702.2865816366509, "protein_b3826": 154.99809891514178, "protein_b3829": -1045.6505442381786, "protein_b3831": -403.73306464520647, "protein_b3833": 205.86355085894397, "protein_b3835": -1406.2409151980921, "protein_b3836": -930.1050191182677, "protein_b3838": -99.55341881357081, "protein_b3839": -282.2123434854272, "protein_b3843": -423.01449186421166, "protein_b3844": -393.47451952496294, "protein_b3845": -65.18977533561905, "protein_b3846": -1427.7998300887596, "protein_b3849": -150.71746300098957, "protein_b3850": -1684.615818333704, "protein_b3856": 29.350116130177923, "protein_b3857": -491.39821807729396, "protein_b3860": -443.53155830857065, "protein_b3867": -251.2284160595591, "protein_b3870": -947.9206110845132, "protein_b3875": -91.815021311975, "protein_b3882": -1023.4174713669764, "protein_b3892": -338.2505501353792, "protein_b3893": 70.12214856559395, "protein_b3894": -1872.5753708277252, "protein_b3902": -225.64400637688215, "protein_b3903": -1068.6419411731417, "protein_b3904": 588.6265242716541, "protein_b3907": -228.3038944637425, "protein_b3908": -163.79287163586787, "protein_b3909": -358.8124217473213, "protein_b3915": -401.1719734200437, "protein_b3916": -348.94931904952983, "protein_b3917": -393.9959609691213, "protein_b3918": 149.8190962346679, "protein_b3919": -872.0363988081932, "protein_b3924": -220.45848277001016, "protein_b3925": 87.87267028362336, "protein_b3926": -1474.8620937529295, "protein_b3927": -278.26760505583786, "protein_b3930": -102.11971445290943, "protein_b3936": 6.3191679495380555, "protein_b3939": -413.00914104144493, "protein_b3940": 7.737612818047082e-25, "protein_b3941": -301.97607890371876, "protein_b3942": 394.26878775065853, "protein_b3945": -512.7797255378163, "protein_b3946": -2068.9850154666747, "protein_b3951": -825.9437772588844, "protein_b3952": 134.63557364301855, "protein_b3956": -1016.6503709263765, "protein_b3957": -409.829048410825, "protein_b3958": -0.0, "protein_b3959": -1143.6566318087878, "protein_b3960": 1.177723213059508e-30, "protein_b3962": -261.84190916042564, "protein_b3965": -517.9412305905938, "protein_b3966": 1252.2166302216096, "protein_b3967": -1588.047564141566, "protein_b3972": -735.7047801888538, "protein_b3974": -286.38893552237414, "protein_b3980": -92.55809413284602, "protein_b3981": -710.2729499956856, "protein_b3982": 57.14691953532153, "protein_b3983": -41.13706270145238, "protein_b3984": -592.0961895229369, "protein_b3985": -4545.053058308427, "protein_b3986": -647.7494856645559, "protein_b3987": 782.5036602979387, "protein_b3988": 134.12529341420387, "protein_b3990": 332.2092600886869, "protein_b3991": -162.6508557415574, "protein_b4407": 50.51246240055868, "protein_b3992": 403.3441579036181, "protein_b3993": -2344.814326494715, "protein_b3994": 168.10749356358983, "protein_b3996": -29.491016205581843, "protein_b3997": -1070.106859438516, "protein_b4005": -1122.477520533177, "protein_b4006": -0.0, "protein_b4013": -248.3859308732907, "protein_b4014": -2177.1486113510987, "protein_b4015": -93.52983396496766, "protein_b4019": -1637.2211982779124, "protein_b4022": -7.385370852826407, "protein_b4024": -787.4619621572915, "protein_b4025": -666.1185496963344, "protein_b4031": -269.09270203684065, "protein_b4032": -354.0448555406172, "protein_b4033": 154.95472075529668, "protein_b4034": -238.46518561608386, "protein_b4035": 247.62040123997303, "protein_b4036": -1183.0851789819678, "protein_b4039": -562.7451405725974, "protein_b4040": -441.1032908475743, "protein_b4041": -783.8120641148424, "protein_b4042": -338.4038352111555, "protein_b4049": -348.8086922419881, "protein_b4053": -460.3237219476817, "protein_b4054": -576.0571828704897, "protein_b4055": 200.6457504942687, "protein_b4067": -1239.4985165983064, "protein_b4069": -697.2316361620258, "protein_b4070": -81.628993499802, "protein_b4071": 342.8291409569332, "protein_b4072": 267.96400353727245, "protein_b4073": -324.28231246511, "protein_b4077": -827.1012837281984, "protein_b4079": 114.74685245711544, "protein_b4084": 89.8976659347125, "protein_b4085": -2038.1343302151233, "protein_b4086": -66.16987164256214, "protein_b4087": 366.34597126783194, "protein_b4088": 102.87614370183083, "protein_b4090": -271.876467947117, "protein_b4094": -1245.7564151182203, "protein_b4111": -968.9177230377996, "protein_b4115": -682.5191012628426, "protein_b4117": -478.7379547200765, "protein_b4119": 21.659273394736296, "protein_b4120": -251.97850872378226, "protein_b4122": -526.7550368603187, "protein_b4123": -433.03803060678126, "protein_b4129": -736.4101330164955, "protein_b4130": -414.6904746460229, "protein_b4131": -1119.60067979096, "protein_b4132": -1066.0296107284935, "protein_b4136": -988.922264561127, "protein_b4138": -365.3921974174139, "protein_b4139": -619.6125557336678, "protein_b4142": -141.85137558481546, "protein_b4143": -1148.8202659254757, "protein_b4151": -170.1575937795948, "protein_b4152": -277.9504837731859, "protein_b4153": -8.460809227985685, "protein_b4154": -1297.0624344583564, "protein_b4160": -1887.9338455020868, "protein_b4161": 529.0795606562924, "protein_b4162": -252.33437265888173, "protein_b4166": -551.1505857699196, "protein_b4169": -809.688329645219, "protein_b4171": -2375.9721847395317, "protein_b4177": -303.6021774363844, "protein_b4180": -1871.4943623068893, "protein_b4192": 139.24438623041146, "protein_b4193": -577.3547682531729, "protein_b4194": 89.51961370347824, "protein_b4195": -67.7186385258675, "protein_b4196": -60.23516960410398, "protein_b4197": -173.68721778091302, "protein_b4198": -1912.8889319857924, "protein_b4200": -114.19395088097653, "protein_b4202": 22.85643815512241, "protein_b4203": -915.4258671929232, "protein_b4208": -1288.3668493133446, "protein_b4213": 558.566202520427, "protein_b4214": -297.2412866245748, "protein_b4219": 207.4857752538088, "protein_b4226": -339.4831250582736, "protein_b4227": 48.981916434817585, "protein_b4485": 290.21298442694217, "protein_b4230": 16.151099266782403, "protein_b4231": 25.928171776876386, "protein_b4232": -335.3174246944665, "protein_b4233": -56.855967645021515, "protein_b4237": 353.2403320587626, "protein_b4238": -830.7461762438401, "protein_b4239": 391.9443295577645, "protein_b4240": -42.3214325605296, "protein_b4242": -1529.2370434394159, "protein_b4244": 259.5954574428274, "protein_b4245": -415.4406478264891, "protein_b4254": -602.6923434415547, "protein_b4258": -1342.0594979916455, "protein_b4260": 204.30012880291832, "protein_b4261": -981.5343170529059, "protein_b4262": 102.5149446141641, "protein_b4265": -422.9681321903287, "protein_b4266": -1753.3039461929752, "protein_b4267": -0.0, "protein_b4268": 165.69990859392414, "protein_b4287": 406.97594797017166, "protein_b4288": -123.0259449495166, "protein_b4289": -180.02583092173862, "protein_b4290": -19.601029962461162, "protein_b4291": -1268.8174973713324, "protein_b4293": -607.5041805357183, "protein_b4301": -2430.4654177777065, "protein_b4311": 10.031654560620748, "protein_b4321": -1155.3505663914261, "protein_b4322": -191.89700347274308, "protein_b4323": -16.077378333845438, "protein_b4356": -176.87932383416452, "protein_b4358": -34.909099488694785, "protein_b4367": -8.173207524640702, "protein_b4371": -55.74278854554072, "protein_b4374": -511.9959878788123, "protein_b4375": -431.64442035286623, "protein_b4381": -629.4919872657385, "protein_b4382": -637.4371753652273, "protein_b4383": -51.84191298369733, "protein_b4384": -740.6827205678807, "protein_b4386": 169.02001313017615, "protein_b4388": -333.01944707938094, "protein_b4390": 74.0585816002594, "protein_b4392": -653.5771771831063, "protein_b4394": -80.94780327137059, "protein_b4395": -29.11296350497804, "YmfC_mono": 313.30834060191626, "CARNRACE-MONOMER": -1469.9708432500515, "CPLX0-1601": 899.8253084405187, "NANE-MONOMER": -64.92776592248849, "NARU-MONOMER": -109.71084942307299, "YDGEF-CPLX": -627.3054264229945, "PHOSMANMUT-MONOMER": -0.0, "CPLX0-3929": -1380.873457486132, "CPLX0-7652": -4274.567764692567, "ANSB-CPLX": 1483.6888602505117, "EG11983-MONOMER": 343.2393838779639, "NARW-MONOMER": 55.400804786420956, "EG11009-MONOMER": -857.676194075149, "DIHYDROOROTOX-MONOMER": -132.83487586198075, "NAPD-MONOMER": 63.61776755413604, "YGFO-MONOMER": 81.50733507727092, "ALTRO-OXIDOREDUCT-MONOMER": -888.3484664784364, "EG10739-MONOMER": -702.2865816366509, "DCUA-MONOMER": -367.18309566020736, "KUP-MONOMER": -1400.7243162729226, "PHOSNACMURPENTATRANS-MONOMER": -195.10314404242942, "RplY_mono": -215.17801625422476, "CPLX0-1262": -2806.7386800580916, "YJGT-MONOMER": -424.7559873509567, "CPLX0-1541": -1910.6243982123406, "DCUB-MONOMER": -434.8223355048829, "G6406-MONOMER": -1470.6923804445587, "G7533-MONOMER": -184.91982253180174, "CPLX0-7794": -4093.6698854679057, "G6580-MONOMER": -554.1006969164812, "PABASYN-COMPI-MONOMER": -456.073951152649, "KDPGALDOL-4OH2OXOGLUTARALDOL-CPLX": -1893.0266598737771, "G495-MONOMER": 80.63911476424158, "RlmG_mono": -272.72466022003243, "CPLX0-7458": -1333.4018096697735, "YDEA-MONOMER": -577.8808463420986, "EG11486-MONOMER": -347.836197366644, "FADA-CPLX": -130.3795506712381, "G6718-MONOMER": 54.126905325676496, "RpmB_mono": 107.57451950542219, "EG10202-MONOMER": -50.794112936632445, "G6275-MONOMER": 110.72151909883024, "ABC-3-CPLX": 25.119550103321373, "EG11956-MONOMER": 89.8976659347125, "B0511-MONOMER": -117.45992478942286, "TNAB-MONOMER": -134.54162088039521, "EG10950-MONOMER": -857.7302317423348, "RsmI_mono": -468.69140324281983, "CPLX0-241": -441.822150480671, "2-OCTAPRENYLPHENOL-HYDROX-MONOMER": -1407.9745020601029, "RpsP_mono": -52.21210782323793, "G7419-MONOMER": -542.0894107526962, "ARAE-MONOMER": -549.3639296691963, "PHOSGLUCOSAMINEMUT-MONOMER": -1021.3210874587802, "EG10381-MONOMER": -1385.4257906357745, "CPLX0-7659": -2601.550061503912, "AICARTRANSIMPCYCLO-CPLX": -0.0, "EG11910-MONOMER_dimer": -1651.8875545177689, "FRUCBISALD-CLASSI": -2802.2891152924344, "TYRP-MONOMER": -877.2811616641444, "CPLX-167": -4425.225732519514, "ERYTH4PDEHYDROG-CPLX": -0.3357041563833375, "MTR-MONOMER": -884.9034187636728, "ABC-70-CPLX": -4883.804266341331, "OCTAPRENYL-METHOXYPHENOL-OH-MONOMER": -7.143339496256255, "CPLX0-3181": -476.30226009981084, "YJDL-MONOMER": -416.45499951004916, "DusA_mono": -348.8086922419881, "RpsF_mono": -114.19395088097653, "CPLX0-7688": 839.152014040424, "EG11829-MONOMER_EG11828-MONOMER": -462.04810194711604, "EG11288-MONOMER": -262.0454949450141, "GKI-MONOMER": 85.51652591621571, "CPLX0-7654": -1120.5423788539572, "ARGSUCCTRAN-MONOMER": 185.42488724609623, "EXUT-MONOMER": -789.9916053536679, "ABC-51-CPLX": 27.15976515658713, "EG10780-MONOMER": -140.99229892335973, "TRANSALDOLB-CPLX": -1350.9361761789494, "GLYCOGENSYN-MONOMER": 72.44485087136238, "ACNEULY-CPLX": 914.5661017458872, "CPLX0-3861": -1756.248867495899, "G7732-MONOMER": -2167.599803833503, "RpoH_mono": -412.6130151478688, "GPT-CPLX": -677.98706946387, "BRNQ-MONOMER": -1701.4990210268606, "G7322-MONOMER_G6561-MONOMER": -4284.876693795998, "GLUTAMIDOTRANS-CPLX": 278.11014067966704, "ABC-7-CPLX": -4140.272500369395, "PNUC-MONOMER": -298.0480124564612, "TREHALAPERI-MONOMER": 375.5631480119717, "EG11911-MONOMER": 134.63557364301855, "PrfB_mono": -131.30869396479176, "UDPMANNACADEHYDROG-MONOMER": -97.74242140784578, "ANTHRANSYNCOMPII-MONOMER": -2710.569029452865, "CPLX0-7614": -5167.225427092993, "B2789-MONOMER": -2052.5992455014925, "EG11353-MONOMER": 91.21856007409407, "KEFB-MONOMER": -458.3743539814351, "YHHO-MONOMER": -272.3078543691101, "G6862-MONOMER": -855.5702632562767, "CPLX0-1941": 825.7448170585719, "GALACTONATE-DEHYDRATASE-MONOMER": -197.88590434352247, "XAPB-MONOMER": -465.8310380959543, "PGLUCONDEHYDRAT-MONOMER": -638.9385001141374, "G6712-MONOMER": 34.936466478701234, "CPLX0-235": 137.44085570643819, "ADENODEAMIN-MONOMER": -457.24965536495057, "PROPKIN-MONOMER": -435.0982560058025, "GARTRANSFORMYL2-MONOMER": -423.9659632450662, "NusA_mono": -136.2078646548859, "NusB_mono": -92.44886092683342, "EG11437-MONOMER": 57.049966146807485, "EG12455-MONOMER": -367.89656510357537, "CADB-MONOMER": -1067.8149299873169, "CPLX0-7534": -673.8062917561803, "EG12221-MONOMER": -159.58532618851953, "InfA_mono": -50.569289627553374, "EG11082-MONOMER": -259.24409141749624, "TRKA-MONOMER_SAPD-MONOMER_TRKG-MONOMER": -3145.7603274531484, "FADB-CPLX": -2855.599660177519, "MELB-MONOMER": -253.7491197521394, "CPLX-63": -1637.8955932060671, "RluC_mono": -362.19667927069753, "EG11425-MONOMER": 289.32271191176545, "DIHYDRODIPICSYN-CPLX": -788.6709324859402, "EG10280-MONOMER": 213.0387112805293, "EIISGA": -4297.626596781553, "HCAT-MONOMER": -919.3901075243803, "PHOSACETYLTRANS-CPLX": -4168.661897463732, "RsmD_mono": -300.4124657453674, "G6714-MONOMER": -0.0, "RpsI_mono": 121.31722095807581, "EG11158-MONOMER": -259.0285370085025, "3-OXOACYL-ACP-SYNTHII-CPLX": -317.18625620197594, "EG11511-MONOMER": -278.24997620189697, "TREHALACYTO-MONOMER": 222.91935657959542, "Era_dim": 125.61179938777488, "TRE6PHYDRO-MONOMER": 391.9443295577645, "GSP-CPLX": 526.698108126063, "TrmH_dim": 73.10829438893046, "EG10119-MONOMER": 45.250606138040425, "RrmJ_mono": -1007.5797776209666, "ORNCARBAMTRANSFERF-CPLX": -1836.0751894529333, "DusC_mono": -350.2496163460935, "GLU6PDEHYDROG-MONOMER": -441.93645152720944, "G6176-MONOMER_G6177-MONOMER_G6178-MONOMER": 161.33510438902937, "N-ACETYLGLUTPREDUCT-MONOMER": -0.0, "DALADEHYDROGA-MONOMER": 177.9276082037735, "PDXK-CPLX": -640.1027089854844, "DHHB-METHYLTRANSFER-CPLX": -546.7079625276638, "CORA-MONOMER": -684.6698610062163, "PUTA-CPLX": -2553.715496698102, "FORMYLTHFDEFORMYL-CPLX": -1585.5167425192346, "EG11665-MONOMER": -748.2268090655475, "EG11423-MONOMER": -12.173405446252364, "RIB5PISOMB-CPLX": -543.752935894234, "G6260-MONOMER": -162.30517905862362, "EG12713-MONOMER": -676.3395912928828, "CPLX0-321": -4676.371891955373, "PHENDEHYD-CPLX": -1017.8015657417134, "CPLX0-3932": -1957.2950492801203, "CYNX-MONOMER": -285.0586935429458, "KDOTRANS-MONOMER": -487.6299092269923, "CHD-MONOMER": 358.6110506307781, "AROP-MONOMER": -1146.2060568410432, "G6661-MONOMER": -642.054473142034, "TRKA-MONOMER_SAPD-MONOMER_TRKH-MONOMER": -2471.3922430936436, "YJCG-MONOMER": -1241.2305819192347, "DEOXYRIBOSE-P-ALD-MONOMER": -629.4919872657385, "MGTA-MONOMER": -1530.7921028143871, "GLYCEROL-3-P-ACYLTRANSFER-MONOMER": -783.8120641148424, "TrmD_dim": -9.078363688037154, "RELA-MONOMER": 403.9751612995221, "UXAC-MONOMER": -1154.3390990416658, "CPLX0-7685": -541.3547659954647, "6PGLUCONOLACT-MONOMER": 40.71551468299998, "PrfC_mono": -431.64442035286623, "EG11340-MONOMER": -13.200935884856316, "TruD_mono": -481.37917173293204, "MONOMER0-149": -173.616536049379, "KGTP-MONOMER": -902.7606304318805, "YecO_mono": 148.88152704460398, "DLACTDEHYDROGNAD-MONOMER": -370.7510883632651, "FOLC-MONOMER": -893.8296621828862, "SUCCCOASYN": -5700.476159769608, "DCUC-MONOMER": -466.18921664466524, "EG12285-MONOMER": -38.61581021119173, "YHIP-MONOMER": -469.56631586568636, "RplQ_mono": -18.640715745117266, "LYXK-CPLX": 518.4604023916623, "B1634-MONOMER": -570.6902563086223, "RpsJ_mono": 97.0304885159187, "RpsD_mono": -1175.7278018476063, "EG11373-MONOMER": 133.25045981513907, "NANK-MONOMER": 34.979027090319605, "SUCCGLUDESUCC-MONOMER": -118.47666835836844, "GroL_14": -16083.48372295666, "G7096-MONOMER": -1142.9662265060272, "CPLX0-7687": -1244.2097298840436, "G6339-MONOMER": 117.22640846537463, "LysI_RS_dim": -1437.9577702869549, "RplS_mono": -804.4134977962434, "3-ISOPROPYLMALISOM-CPLX": -1992.8824377434012, "G6662-MONOMER": -382.8187499282616, "DMBPPRIBOSYLTRANS-CPLX": -255.14439634801215, "MONOMER0-1842": -129.25820564997196, "G6539-MONOMER": 18.205663193728416, "CPLX0-7912": -3201.1299712971013, "DTDPDEHYDRHAMEPIM-MONOMER": 110.88371992987263, "CPLX-722": 423.0489011766939, "G7558-MONOMER": 302.42565102058364, "YBDA-MONOMER": -941.0227943028603, "RNase_III_dim": -1056.86360611835, "RpmJ_mono": 79.36404424594859, "GLUC1PURIDYLTRANS-MONOMER": -558.9867371658995, "RpsN_mono": 30.339601015862705, "YFEP-MONOMER": -970.6197945915818, "PGAM2-MONOMER": -29.11296350497804, "SORB6PDEHYDROG-CPLX": -5626.23912644327, "NARJ-MONOMER": 11.246256821670952, "LUMAZINESYN-CPLX": -12224.414033801299, "G6245-MONOMER": -268.4100566618561, "NUPG-MONOMER": -1029.2879292195435, "TRYPTOPHAN-CPLX": -5854.89849539237, "G6199-MONOMER": -32.39967067852824, "UDPNACETYLGLUCOSAMENOLPYRTRANS-MONOMER": -652.0432848406158, "TufA_mono": -91.41621366014908, "CPLX0-242": 37.98511932772306, "YGJU-MONOMER": -9.508129235155604, "RHTB-MONOMER": -453.6524936440638, "OCTAPRENYL-METHYL-METHOXY-BENZOQ-OH-MON": -141.41557271079336, "Gly_RS_tetra": -3203.926872627566, "Tyr_RS_dim": -1557.5200012510852, "G6719-MONOMER": 426.9283303088958, "L-GLN-FRUCT-6-P-AMINOTRANS-CPLX": -2.872438949283982, "G7726-MONOMER": 49.23067321754712, "GLYCDEH-CPLX": -4102.23780430253, "GART-MONOMER": -0.0, "Pnp_trim": -3184.062149999373, "RpsK_mono": 102.11228712598074, "GLTP-MONOMER": -828.8901532495482, "PFLACTENZ-MONOMER": -219.9755830140327, "LAUROYLACYLTRAN-MONOMER": -536.9785073594999, "CPLX0-7428": 1951.1723159342384, "YjbC_mono": -7.385370852826407, "EG11167-MONOMER": -689.0224421915767, "RplT_mono": -118.14406749689803, "GNTU-MONOMER": -750.1523176315666, "UROGENIIISYN-MONOMER": 23.523744857354043, "GLUCOSAMINE-6-P-DEAMIN-CPLX": -6388.106535329109, "EG12013-MONOMER": 317.7482668471192, "RlmI_dim": -348.72770199304597, "G6286-MONOMER": 224.36527606878832, "B0752-MONOMER": -469.0830040816504, "MALATE-SYNTHASE": -2177.1486113510987, "B1006-MONOMER": -2621.0754425625223, "YecP_mono": -903.9844573646805, "GLYOHMETRANS-CPLX": -1456.9192169318308, "URPHOS-CPLX": -2422.398387871239, "G6357-MONOMER": 344.44897574451403, "RIBONUCLEOSIDE-TRIP-REDUCT-CPLX": -1661.4923524876801, "EG11424-MONOMER": -338.96169023991325, "G6358-MONOMER": -16.943601933883357, "ABC-28-CPLX_EG10817-MONOMER": 273.2530248414719, "SPED-MONOMER": 117.24103494037045, "ABC-18-CPLX": 662.9435927658437, "EG11426-MONOMER": -444.49012852580285, "EG12712-MONOMER": -240.53823771616027, "FHLMULTI-CPLX": -3271.3533851969482, "CPLX0-1666": -1435.710138275026, "NRFMULTI-CPLX": -89.75621487244442, "CPLX0-254": -13804.012990354951, "G6439-MONOMER": -484.8085468423866, "CPLX0-7415": -5526.689998127553, "YhhP_mono": -34.79631578415449, "OROTPDECARB-CPLX": -862.1343012887402, "GreA_mono": -318.085169717609, "EG12666-MONOMER": -620.4221557899191, "SIROHEMESYN-CPLX": -642.3309190211777, "URACIL-PRIBOSYLTRANS-CPLX": -2917.342926213659, "ENTE-CPLX": -3501.1529166492496, "FABA-CPLX": -274.94006798310215, "RpsL_mono": 192.90021975700205, "RsmG_mono": 109.85729458694058, "B0612-MONOMER": -572.7350233648175, "PHENPRODIOLDEHYDROG-MONOMER": 112.14904111499668, "1-ACYLGLYCEROL-3-P-ACYLTRANSFER-MONOMER": -319.8559253426781, "NACGLCTRANS-MONOMER": -113.70926438795482, "BETT-MONOMER": -218.20258699376294, "CPLX0-7674": -1965.4851171499595, "ABC-49-CPLX": -5635.101752193437, "ABC-15-CPLX": -496.48991693646303, "UHPT-MONOMER": -266.3991984419285, "EG12384-MONOMER": -2047.3024238159107, "FABZ-CPLX": -176.75080090025605, "CPLX0-7906": -1210.3159170313613, "RpsR_mono": 22.85643815512241, "PITA-MONOMER": -746.891631060278, "RsmB_mono": -314.81695280558336, "RpmD_mono": -20.605431662710455, "DSBBPROT-MONOMER": -275.9412149458934, "CPLX0-3976_edit": -373.21248320262794, "RIBULP3EPIM-MONOMER": 7.797320888215177e-32, "TSA-REDUCT-MONOMER": -2084.31285810926, "MHPF-MONOMER": -2774.339120420735, "DIHYDROFOLATEREDUCT-MONOMER": -194.2164467938333, "RplI_mono": -915.4258671929232, "CPLX0-3201": 493.6491348293344, "RNase_G_dim": -1156.015830122675, "YRBG-MONOMER": -130.17050478551548, "B0260-MONOMER": -564.108238677151, "EG10153-MONOMER": 318.76130459922086, "CPLX0-7": -1576.9220364685161, "CPLX-169": -1643.0843859725442, "RluB_mono": 37.58215105975059, "MYRISTOYLACYLTRAN-MONOMER": -580.9433095814724, "ABC-24-CPLX": -66.45570310408851, "XYLE-MONOMER": -272.2999547548718, "THIH-MONOMER_THIF-MONOMER_THII-MONOMER_THIS-MONOMER": 481.57804919741324, "TrmU_mono": -198.11997513892968, "PGK-CPLX": -761.5245642972336, "NANT-MONOMER": -292.3374462459586, "EG11639-MONOMER": -834.8949768706005, "GreB_mono": -176.73524429965326, "RlmL_dim": -2734.745883732611, "G7914-MONOMER": -2430.4654177777065, "SHIA-MONOMER": -335.7372090192474, "ABC-42-CPLX": 601.1014207719991, "EG10108-MONOMER": 201.11051289286672, "CPLX0-7720": -304.71371817439456, "BADH-CPLX": 781.8768882808293, "LYSP-MONOMER": -527.4676963519712, "G7860-MONOMER": -1912.8889319857924, "EG11591-MONOMER": -223.68302352333967, "ALTRODEHYDRAT-MONOMER": 424.0273139056946, "RpsS_mono": 17.78018059808638, "ABC-2-CPLX": 429.4004777187722, "YAAJ-MONOMER": -876.6078895536893, "CPLX0-7616": -15668.8841063053, "CPLX0-231": -4149.614080131915, "ABC-20-CPLX": -2158.419172490293, "CPLX0-3141": -239.33839220141542, "NIRC-MONOMER": -336.82950156737996, "CPLX0-7811": -6738.463273334816, "EG11822-MONOMER": 625.6672683857186, "CPLX0-1942": 345.20761832250815, "GLPT-MONOMER": -581.8405662641645, "GALACTITOLPDEHYD-MONOMER": -2035.134823309482, "PDXY-MONOMER": -179.36547814306994, "RimM_mono": 198.62790220295966, "RpsB_mono": -960.1664797049458, "MANNPISOM-MONOMER": -438.0859896725136, "ARGSUCCINLYA-MONOMER": 1.177723213059508e-30, "CPLX0-240": -891.1763492100577, "CPLX0-7535": -1368.6078266826103, "G6782-MONOMER": 91.74073845441558, "DEOA-CPLX": -1274.8743507304546, "GLUCONOKINI-MONOMER": 165.69990859392414, "PHEP-MONOMER": -447.98758738488874, "HEMX-MONOMER": 408.8606683931457, "CHAA-MONOMER": -647.9679154814627, "CPLX0-3001": -952.7946478382145, "InfB_mono": -2052.2763074783843, "RIBONUCLEOSIDE-DIP-REDUCTII-CPLX": -2293.3292870672935, "EG11984-MONOMER": 235.87325059811053, "ABC-12-CPLX": -580.7285017922901, "EG11189-MONOMER": -164.43767048576038, "ACETOACETYL-COA-TRANSFER-CPLX": 813.8735580759566, "CPLX0-7643": -3641.2761058991077, "ADHP-MONOMER": -274.7308744351399, "ASL-MONOMER": -870.4111474926397, "CPLX0-3741": 396.1663733434481, "APO-ENTB": 169.67239056521765, "RpmE_mono": 6.3191679495380555, "CPLX0-7653": -2488.1889225057007, "RpsO_mono": -71.61147001701755, "B0070-MONOMER": -1300.5903519244662, "G7410-MONOMER": 240.3251229383526, "G7167-MONOMER": 79.40018991337848, "GABP-MONOMER": -364.6860655056156, "CPLX0-1721": -3512.9952070555437, "RHAT-MONOMER": -230.1399317586567, "G7431-MONOMER": -271.0033586149633, "DHPDIOXYGEN-CPLX": 480.67706443097205, "NHAB-MONOMER": -1249.4342032968948, "RlmH_dim": -4107.0736567091335, "CARNDEHYDRA-CPLX": -3546.2675725249237, "RpmH_mono": -190.87029842579707, "CPLX0-7520": 1040.48358877047, "CPLX0-252": -1470.9962270101423, "FRUCBISALD-CLASSII": -922.8101695899445, "B2170-MONOMER": -250.21796482343692, "THIOREDOXIN-REDUCT-NADPH-CPLX": -191.41364307336514, "RHTC-MONOMER": -254.5411137059543, "ATPASE-1-CPLX_no_MONOMER0-12": -2029.789913856484, "RlmF_mono": -144.70921381746956, "ABC-11-CPLX": -7107.41102136931, "ABC-14-CPLX": -22.867791221889213, "Tig_mono": -1001.5809413228027, "CPLX0-251": 244.8335663703675, "CPLX0-7819": -1039.8610140840249, "Asp_RS_dim": -1731.9230799274224, "EG10299-MONOMER": 99.8824511137335, "YCHM-MONOMER": -1134.8061238270982, "RpmG_mono": -353.2383443704314, "ABC-27-CPLX": -768.2133927814707, "CPLX0-7717": -2024.2878002637588, "CPLX0-1923_EG10306-MONOMER": 787.5908297514898, "B1296-MONOMER": -197.0196711542692, "EG12312-MONOMER": -566.8553396270247, "ABC-56-CPLX": -309.59354483286523, "RFBX-MONOMER": -225.40451486937528, "B0709-MONOMER": -451.06099571090823, "THIG-MONOMER": -162.6508557415574, "G7493-MONOMER": -368.7771849664973, "SPOT-MONOMER": 228.640928313967, "MALONYL-COA-ACP-TRANSACYL-MONOMER": -866.1274497594763, "ASPKINIII-CPLX": -1574.923924314583, "CPLX0-1581": -332.65280669166333, "CPLX0-1669": -4347.43837748777, "EG11339-MONOMER": -3398.284587850991, "GLUTSEMIALDEHYDROG-CPLX": -2984.2321981357427, "HCAMULTI-CPLX": 967.5385203444503, "CPLX0-2081": -1471.524657095913, "GNTT-MONOMER": -1119.1611690263567, "MONOMER0-341": -334.5941433473945, "CPLX0-7717_G6561-MONOMER": -3155.212005915936, "EG12438-MONOMER": 80.3254766899853, "QueA_mono": -529.6684427247739, "DCTA-MONOMER": -255.19347816988548, "CPLX0-7847": 6.169534891373056, "MALTODEXGLUCOSID-MONOMER": 441.2596963249028, "Rrf_mono": -151.6657162985261, "CPLX-157": -5531.203556079861, "3-OXOACYL-ACP-REDUCT-MONOMER": -88.18786077924292, "NICOTINATEPRIBOSYLTRANS-MONOMER": -265.4625195366446, "CPLX-163": -4023.8745068455864, "CPLX0-7878": 409.89413408345627, "GALP-MONOMER": -989.2272979192692, "G7859-MONOMER": -173.68721778091302, "CPLX0-236": 171.42657883495087, "ALDOSE1EPIM-MONOMER": 495.88586929052735, "AMINEOXID-CPLX": 828.031829330936, "YggJ_dim": -1036.1877456982813, "G6519-MONOMER": 151.65778723938257, "RplE_mono": -34.613941846550645, "CPLX0-7843": -8531.414644948663, "GLUCONREDUCT-MONOMER": -1753.3039461929752, "CPLX-168": -3210.2655884489013, "ASP-SEMIALDEHYDE-DEHYDROGENASE-CPLX": -284.5074095775999, "EG12130-MONOMER_EG12131-MONOMER": -870.9693764611932, "FusA_mono": -323.59955298652415, "CYSTATHIONINE-BETA-LYASE-CPLX": -1158.6216389297574, "RpsT_mono": -305.5639031430714, "EG10606-MONOMER": 367.9644461915522, "MHPHYDROXY-MONOMER": 391.6804567388379, "CPLX0-201": -5541.732581095373, "ABC-34-CPLX": -65.37645264755191, "AMYLOMALT-MONOMER": 193.481075838575, "TDK-MONOMER": -123.37524305636947, "2-OCTAPRENYL-METHOXY-BENZOQ-METH-MONOMER": 205.86355085894397, "PURK-CPLX": 125.47775311499642, "CPLX0-3971": 411.6853764891429, "RpsU_mono": -279.79050162109314, "Pro_RS_dim": -1389.975195112411, "YccK_mono": -305.3157860633616, "EG11110-MONOMER": -1297.838902336126, "AMP-NUCLEOSID-CPLX": 1989.8173732772386, "RplB_mono": 356.13839925702496, "RsmF_mono": -516.7896352457105, "G6567-MONOMER": -1621.0000750370887, "TRANS-CPLX-203": -464.81883376684345, "G6716-MONOMER": -4376.902107104577, "RplW_mono": -96.47642031334618, "NUPC-MONOMER": -833.8773334394306, "ABC-26-CPLX": 1015.7352174477313, "G6622-MONOMER": -165.10674919475534, "6PGLUCONDEHYDROG-CPLX": -1288.3238786619086, "CAIC-MONOMER": 163.07500002076438, "PYRNUTRANSHYDROGEN-CPLX": -4162.229034179938, "CITRATE-SI-SYNTHASE": -3885.766194453897, "YEAV-MONOMER": -1183.452877290199, "DTDPDEHYRHAMREDUCT-MONOMER": -321.7696028120018, "EG11702-MONOMER": -29.491016205581843, "EG12407-MONOMER": -51.34630212208523, "UROGENDECARBOX-MONOMER": -1070.106859438516, "RlmM_mono": -564.7224893882961, "CPLX0-7732": -1549.0836813483402, "ThiI_mono": -304.48783119545044, "ABC-25-CPLX": -192.07330043080228, "ABC-33-CPLX": 886.0148423765697, "GrpE_dim": -871.8481721663126, "G7841-MONOMER": 529.0795606562924, "AROA-MONOMER": -1005.6392000427552, "transGroES_hepta": -992.9596290937081, "DCTP-DEAM-CPLX": 367.46379060310863, "RpoS_mono": -281.5009860963627, "EG10048-MONOMER": 75.97068765760389, "ENTA-CPLX": -0.0, "POTE-MONOMER": -326.3711162859526, "RplR_mono": -125.97390675410544, "ALARACEBIOSYN-MONOMER": -460.3237219476817, "LCTP-MONOMER": -2010.416227543439, "G6522-MONOMER": 93.72086271783384, "7KAPSYN-CPLX": 400.4895909244335, "G6521-MONOMER": -26.046352750228174, "RbfA_mono": 24.56289913544375, "METHGLYSYN-CPLX": -880.0994587892299, "ANSA-CPLX": 771.2695470859194, "MHPELY-MONOMER": 181.90603812845933, "EG10564-MONOMER": 92.26200805110257, "CPLX0-7466": -208.32963725118844, "MANNPGUANYLTRANGDP-MONOMER": 63.029325173585974, "CPLX0-7877": -1332.2370993926688, "TRANSALDOLA-MONOMER": -351.14031439644026, "CPLX0-7462": -0.0, "GUANYL-KIN-CPLX": -369.24379553945425, "CMR-MONOMER": -992.2410836194592, "ALPHA-AMYL-CYTO-MONOMER": 287.0170978425295, "MANNONDEHYDRAT-MONOMER": -191.89700347274308, "CPLX0-7887": -1189.1361790273038, "CPLX-164": -5697.92603488971, "DALADALALIGA-MONOMER": -204.8518912795426, "PGPPHOSPHAB-MONOMER": -734.9766156755524, "ABC-5-CPLX": 2553.90429862067, "EG10723-MONOMER": -1245.7564151182203, "UDPACYLGLCNACDEACETYL-MONOMER": 115.95853016511714, "CPLX0-2061": 716.012603282612, "SPERMIDINESYN-CPLX": -1549.6509104937572, "MANNPDEHYDROG-MONOMER": -7.641549145132039e-27, "GAPDH-A-CPLX": -1413.590884260515, "KsgA_mono": 191.5660101543307, "GLTS-MONOMER": -942.0884093762468, "Asn_RS_dim": -1113.0213173364418, "HMP-P-KIN-CPLX": -2527.9242873033004, "CPLX0-7660": -945.4486410518235, "EG12015-MONOMER": -440.1899495390875, "EG11600-MONOMER": -82.38764349572946, "G7446-MONOMER": 215.1323764700276, "EG12318-MONOMER": -471.1126453553886, "ERYTHRON4PDEHYDROG-MONOMER": -1507.2164146753817, "ABC-304-CPLX": -149.08221389207432, "IMP-DEHYDROG-CPLX": -5228.202360613157, "G6960-MONOMER": -2896.4161185204707, "RhlB_dim": -587.6467159837488, "DusB_mono": -669.9827676533291, "EG12445-MONOMER": -477.80790231851836, "CPLX0-7629": -891.4811465446911, "CPLX-158": -5309.08775224665, "GLYC3PDEHYDROGBIOSYN-CPLX": -4.168659927332576e-26, "EG11796-MONOMER": 169.02001313017615, "GLYCOGEN-BRANCH-MONOMER": 366.94137951619877, "CPLX0-3954": 477.35170687398835, "CPLX0-2141": -2241.9337504656905, "DALADALALIGB-CPLX": -217.6453309814367, "G7949-MONOMER": -8.173207524640702, "TDPFUCACTRANS-MONOMER": -35.604154050616984, "ACETYL-COA-ACETYLTRANSFER-CPLX": -217.17175227105815, "ABC-63-CPLX": -1532.899909481146, "EG12210-MONOMER": -142.33684492966256, "G6208-MONOMER": 104.2399642476717, "UMPKI-CPLX": -2549.8736685345107, "AROD-CPLX": -2235.4033541156246, "CPLX0-7788": -1511.3668139929975, "CPLX0-225": 737.7860085635767, "EG11035-MONOMER": -300.95034413419677, "CPDB-MONOMER": 353.7801152338831, "PROTOHEME-FERROCHELAT-MONOMER": -444.48125104752836, "MALATE-DEHASE": -742.248229182417, "G7458-MONOMER": -280.2094799555141, "CPLX-165": -6415.884807488015, "GRXB-MONOMER_EG12237-MONOMER": 61.80721146065338, "ABC-35-CPLX": -5834.182586025679, "ENOYL-ACP-REDUCT-NADH-MONOMER": -375.8226919018442, "PrfA_mono": -1174.202020957092, "PYRROLINECARBREDUCT-CPLX": -4528.778183445436, "PSD-MONOMER": -1887.9338455020868, "RlmB_dim": -3742.9887246137787, "THIOESTERII-CPLX": -973.795340292673, "FUMARASE-C": -2852.049833174785, "RpoE_mono": -1117.428534570103, "CPLX0-3951": -824.3683226578232, "EG10168-MONOMER": -1160.2102568262067, "CODB-MONOMER": -211.92771572307822, "TmcA_mono": -1243.5403982107232, "EG10669-MONOMER": -446.99861428345037, "ASPAMINOTRANS-DIMER": -995.5732759677753, "THZ-KIN-MONOMER": -127.84303465658212, "ATPASE-1-CPLX": -2093.004125208512, "NICOTINAMID-MONOMER": -530.2012639559766, "MANNONOXIDOREDUCT-MONOMER": -16.077378333845438, "YNFJ-MONOMER": -154.0805747026619, "EG11598-MONOMER": -120.81883087600346, "RpsG_mono": -1992.640589385006, "FOLD-CPLX": -513.3452884933514, "ABC-4-CPLX": -317.44032480419077, "RplX_mono": 94.80365488081608, "CDPDIGLYPYPHOSPHA-MONOMER": 149.8190962346679, "UDPNACETYLGLUCOSAMACYLTRANS-CPLX": -2112.9946610801667, "ABC-13-CPLX": 96.50028890813189, "ACS-MONOMER": -697.2316361620258, "CPLX0-821": -26347.35886931693, "EG10201-MONOMER": -147.46635107451752, "SUCCGLUALDDEHYD-MONOMER": -1.732670858891485, "TPI-CPLX": -1744.0727976163864, "CPLX-153": -4136.206098756418, "RpsA_mono": -929.3495586192169, "EG10041-MONOMER": -585.4572653700827, "ABC-8-CPLX": -2283.4820235317225, "PRAI-IGPS": 244.12578798355386, "G7146-MONOMER": -49.42669033205304, "RplA_mono": -592.0961895229369, "PRIBFAICARPISOM-MONOMER": -0.0, "EG12195-MONOMER": -101.83981789276544, "URAA-MONOMER": -428.0473964117197, "ABC-40-CPLX": -421.0915112610229, "RplK_mono": -41.13706270145238, "YHAU-MONOMER": -403.1094599188201, "FABB-CPLX": -1092.287258180774, "RplO_mono": -2335.641087041345, "ABC-22-CPLX": -2721.3127010518824, "EG10154-MONOMER": -755.7830411172821, "ENTD-MONOMER": -1570.257900696135, "ARCD-MONOMER": -520.9552675428762, "FliA_mono": -780.8575558109623, "AROE-MONOMER": -114.6268514402236, "TruB_mono": -303.4256966756109, "RplC_mono": -2118.8164602291436, "IDONDEHYD-MONOMER": -0.0, "ABC-32-CPLX": -40.964055408392746, "CPLX0-3970": -373.9138924624592, "RIB5PISOMA-CPLX": -577.215296381992, "6PFK-1-CPX": -1395.7972761981193, "EG11724-MONOMER": -762.2750796988771, "TRANS-CPLX-201": -2467.308643761894, "RsmH_mono": -298.96539084508515, "EG11905-MONOMER": -2068.9850154666747, "EG11433-MONOMER": 207.4857752538088, "CPLX0-3881": 415.0536308564166, "MHPT-MONOMER": -1010.8948115822408, "RpsH_mono": -6.0953995552088935, "PITB-MONOMER": -980.1172229153908, "CPLX0-7694": 1022.3410028846209, "SelB_mono": 187.0145341567866, "TDCC-MONOMER": -1058.9926387552186, "G6188-MONOMER": -720.4291017934984, "CHORPYRLY-MONOMER": -562.7451405725974, "RpmA_mono": -244.87099973409764, "DEOD-CPLX": -4444.096323407284, "RplM_mono": -455.12278604430736, "CPLX0-7904": -1202.8916934526876, "PURE-CPLX": -5695.210821540586, "TrmA_mono": -517.9412305905938, "COBS-MONOMER": -233.5858167192674, "KDGT-MONOMER": -360.65708110837096, "G7170-MONOMER": -528.4299280600449, "PHOSPHASERSYN-CPLX": 10.09849799272544, "EG11351-MONOMER": 8.230192416168999, "EG10696-MONOMER": 41.25457169893147, "ABC-10-CPLX": -1125.4095310002388, "YGGA-MONOMER": -524.976038667253, "PGLYCDEHYDROG-CPLX": -2138.894274281889, "UGD-MONOMER": 251.2276629121764, "G6806-MONOMER": 7.818443122290183, "CPLX0-1142": -1026.9976140095155, "RIBAZOLEPHOSPHAT-MONOMER": 49.84479713197109, "EG10203-MONOMER": -441.9265966060773, "ACYLCOADEHYDROG-MONOMER": -997.0302907477364, "RplU_mono": 4.178974061636899, "G6849-MONOMER": -350.56904314816234, "FUCP-MONOMER": -239.1877690138135, "SDAC-MONOMER": -1963.7599590109262, "PANF-MONOMER": -207.57456805694704, "CPLX0-3952": -519.8904834530376, "G6414-MONOMER_CPLX0-1923": 461.73805990071793, "MMUM-MONOMER": -1153.812260780262, "GDHA-CPLX": -2775.4552583887858, "RplD_mono": -19.259354873556404, "HOMSUCTRAN-CPLX": -496.7718617465814, "ALD-CPLX": -3782.922842780828, "YGJE-MONOMER": -1882.9863781688018, "UDPHYDROXYMYRGLUCOSAMNACETYLTRANS-MONO": -59.38636177366021, "COBU-CPLX": -40.677825135581, "G6715-MONOMER": -0.0, "G7090-MONOMER_EG11982-MONOMER": -1015.2620013365444, "GMP-REDUCT-CPLX": -1446.1880601891057, "G6621-MONOMER": -248.58383529975634, "G7945-MONOMER": -34.909099488694785, "MALTACETYLTRAN-CPLX": -168.85053360455217, "EG12267-MONOMER": 155.35456638368896, "CITLY-CPLX": -8485.64192532522, "CPLX-154": -3459.521380099761, "Tsf_mono": -547.7698589823448, "CPLX0-3661": -980.5384336839946, "CPLX-7": -643.208007878024, "EG10122-MONOMER": -289.719085947146, "CPLX0-7530": -0.0, "KDO-8PSYNTH-CPLX": -1907.1475611060393, "UDPMANACATRANS-MONOMER": 127.52245844233158, "AMPG-MONOMER": -990.7987433255689, "EG12450-MONOMER": 560.1036515539001, "QueF_dim": 202.61439774357896, "PALMITOTRANS-MONOMER": -563.4636187966768, "EG10144-MONOMER": -63.99953452892454, "CHORISMUTPREPHENDEHYDRAT-CPLX": -953.8620983793032, "CPLX0-7533": -0.0, "DEHYDDEOXGALACTKIN-MONOMER": 165.4858979424361, "RluA_mono": -1670.2590075072985, "CPLX0-7655": -4030.1601995466485, "RpmC_mono": -6.794661947748535, "COBALADENOSYLTRANS-MONOMER": -2.2752158915971027e-31, "RPOA-MONOMER": -233.32833610348732, "DIHYDROPICRED-CPLX": -1197.148627785307, "CPLX0-1962": -478.02328959994514, "TufB_mono": -92.55809413284602, "RpoN_mono": -58.138268838499435, "ENTF-MONOMER": -2898.0679507716036, "NusG_mono": 57.14691953532153, "EG12394-MONOMER": 212.81346038876308, "G6700-MONOMER": -77.63881105772467, "G7921-MONOMER": -84.43449599882244, "G6520-MONOMER": 23.108596899825802, "CPLX-166": -3710.7844776092998, "TruA_dim": -48.893377919894064, "CHORISMUTPREPHENDEHYDROG-CPLX": -1152.3257324062347, "RplJ_mono": -4545.053058308427, "G7457-MONOMER": -156.5060286357701, "ACETOLACTSYNIII-CPLX": -994.9799206634921, "ASPKINIIHOMOSERDEHYDROGII-CPLX": 1.5475225636094164e-24, "ANSP-MONOMER": -536.4876846800344, "RplV_mono": 46.90522966139026, "TREHALOSE6PSYN-MONOMER": 173.1374542475164, "NARK-MONOMER": -1026.5726454104831, "GNTP-MONOMER": -1157.1343641091669, "BTUE-MONOMER": 6.773685918511063, "CPLX0-3951_G6561-MONOMER": -1955.2925283100008, "RplN_mono": 137.09725020680585, "CPLX0-237": -2143.8401605052522, "CPLX0-3641": -1239.433990194047, "CPLX0-7684": -261.51693103722664, "CPLX0-7718": 2327.5111057693193, "EG12287-MONOMER": -3380.8542662170194, "RpmF_mono": -165.11674112639463, "CPLX0-7641": -806.0606533016756, "PUTP-MONOMER": -636.3742946687241, "EG11595-MONOMER_EG11666-MONOMER": -874.1849535008017, "CPLX0-1667": -85.44772867852838, "UBIX-MONOMER_DHHB-METHYLTRANSFER-MONOMER": -104.19641676104793, "G6967-MONOMER": -76.42804997615478, "NACMURLALAAMI1-MONOMER": -186.3408906898988, "EG13236-MONOMER": 492.15778088881444, "CPLX0-761": -1267.325546392321, "YIDK-MONOMER": -237.26221906697262, "GlnS_mono": -619.4785050844439, "N-ACETYLTRANSFER-CPLX": -1429.6943108053833, "RpmI_mono": -453.72985743892286, "CPLX0-7532": -3439.703069069377, "2-ISOPROPYLMALATESYN-MONOMER": 425.7456747193192, "DnaK_mono": 195.99121025549582, "EG11341-MONOMER": 62.67954078055672, "G7164-MONOMER": -159.76212421601758, "TilS_mono": -405.409113296023, "METNIQ-METHIONINE-ABC-CPLX": -380.7687373355047, "EG10341-MONOMER": 340.4840662144811, "GLUCOKIN-MONOMER": -571.6379746590736, "InfC_mono": 56.45167350973877, "ABC-53-CPLX": -937.0160572311901, "XASA-MONOMER": -622.7445180435383, "RIBF-MONOMER": -183.31142375885096, "RpsM_mono": 138.84606010288192, "G7169-MONOMER": 165.45060579329876, "CYCA-MONOMER": -1290.1389818827845, "RIBULOKIN-CPLX": 234.02248456621365, "YfiC_mono": -408.0715887771849, "GLUCOSE-1-PHOSPHAT-CPLX": 313.0581637266246, "SUCCARGDIHYDRO-MONOMER": 434.30005377511975, "MHPCHYDROL-MONOMER": 319.6825157372109, "B2975-MONOMER": -614.6249970394362, "MONOMER0-148": -139.07334345049892, "RpsC_mono": -86.50126085051794, "ABC-19-CPLX": -2341.2227776504174, "ORNCARBAMTRANSFERI-CPLX": -1808.0770303246643, "ABC-6-CPLX": 236.2052659366557, "CPLX0-7642": -1941.3492803928245, "CPLX0-3943": -98.57382441424208, "RpsE_mono": 49.17588910882954, "MHPDHYDROL-MONOMER": 125.22661733466359, "G7800-MONOMER": 116.76694872117565, "EG12134-MONOMER": -452.77383963335797, "FMNREDUCT-MONOMER": -393.47451952496294, "CARDIOLIPSYN-MONOMER": -964.7669609805967, "FecI_mono": -607.5041805357183, "ABC-16-CPLX": -71.26519651571246, "G7814-MONOMER": -183.74904096215624, "TrmJ_dim": -619.0519841277078, "CPLX0-1923_EG10155-MONOMER": 814.616855338219, "ALDHDEHYDROG-MONOMER": -1547.6122576667428, "YrdC_mono": -872.0240746273171, "RsmC_mono": -55.74278854554072, "EG11671-MONOMER": -2026.0586241192304, "2-DEHYDROPANTOATE-REDUCT-MONOMER": -393.1106616161337, "ABC-46-CPLX": 291.25531921744675, "PTSI-MONOMER": -1562.9854770548404, "CPLX0-3936": -2591.3230216177258, "UDP-NACMURALGLDAPLIG-MONOMER": -67.7911942322629, "CPLX0-7888": -866.2401090334178, "CPLX-171": -139.50447237651576, "CPLX0-1943": -1713.0346358969518, "HISTCYCLOPRATPPHOS": 202.93004171441274, "G7517-MONOMER": 426.6730122777021, "CMPKI-MONOMER": -242.73255581381952, "SPERMACTRAN-CPLX": -20.380659371541224, "YJIZ-MONOMER": -178.6600784697398, "YqcB_mono": -519.8860486287226, "EG11350-MONOMER": 221.29631433806995, "ABC-9-CPLX": 392.6528335657686, "FEOB-MONOMER": -1313.7796427209275, "RplF_mono": 133.2183150637862, "YggH_mono": -487.37492867381644, "XANTHOSINEPHOSPHORY-CPLX": -6303.503437637706, "G6576-MONOMER": -512.825331861936, "CPLX0-7695": 168.81481882381325, "UDP-NACMURALGLDAPAALIG-MONOMER": 90.37713058376141, "NRDACTMULTI-CPLX": -1175.4701711401651, "G6708-MONOMER": -172.01778707515223, "DTDPGLUCOSEPP2-MONOMER": 117.56771843874368, "PAPSSULFOTRANS-CPLX": -26.554504531294903, "YICE-MONOMER": -584.1365501003719, "RpsQ_mono": 53.217353923030906, "EG11985-MONOMER": -1362.638143328864, "ABC-59-CPLX": -1852.4385583774124, "EG11352-MONOMER": -56.60345579556179, "RplP_mono": -54.551625032949275, "DIAMINOPIMEPIM-MONOMER": -1274.2997366396276, "DEHYDDEOXPHOSGALACT-ALDOL-MONOMER": -197.84858046912214, "EG12310-MONOMER": 105.19115631456415, "NACMURLALAAMI2-MONOMER": -950.5381114729038, "PPK-CPLX": -1709.3222179825966, "ABC-64-CPLX": -2189.8220777556603, "ASPCARBCAT-TRIMER": -1246.3219434794673, "CPLX0-224": -3349.18197850241, "Sra_mono": 27.35325439059062, "FOCB-MONOMER": -6074.988802661876, "G6502-MONOMER": 78.5937632118, "RpoD_mono": -881.0506575008529, "CPLX0-1924": 858.6421098812251, "EG10374-MONOMER": 303.07456500437314, "G6246-MONOMER": -284.47071115739607, "THIC-MONOMER": 168.10749356358983, "RsuA_mono": -129.32245894985766, "G6657-MONOMER": -230.03021120422193, "LeuS_mono": -292.0597042525846, "ASPKINIHOMOSERDEHYDROGI-CPLX": -0.0, "YHFM-MONOMER": -310.3541586395082, "RFFTRANS-MONOMER": -68.23044917926144, "YADQ-MONOMER": -503.42243240179675, "LACY-MONOMER": -1234.2558792452548, "EG11674-MONOMER": -407.19391244843325, "YIDT-MONOMER": -349.43488042428845, "CPLX0-1261": -1187.5988375517268, "SAICARSYN-CPLX": -906.2281865928172, "GLUTRACE-CPLX": -3176.095128283132, "cisGroES_hepta": -992.9596290937081, "YheLMN_cplx": -1371.2452026908506, "TatA_MONOMER": -932.0703874052134, "TatE_MONOMER": -141.60658519575142, "TatBC_octa": -3086.8042814120013, "SecA_MONOMER": -1683.8700118878853, "SecB_tetra": -2018.3010222182113, "SRP-CPLX": 2744.3283993217397, "Sec-CPLX": -2685.745504396648, "LolA_MONOMER": -494.7424705741573, "LolB_MONOMER": 329.11944894287603, "LolCDE-CPLX": -2052.650948125031, "Bam-CPLX": -1417.119219923867, "YidC_MONOMER": -577.2537280247846, "SurA_MONOMER": -1566.7270624386526, "Lgt_MONOMER": -70.32126893819577, "LspA_MONOMER": -20.42675175294666, "FtsY_MONOMER": -2086.6209801858963, "ACETYL-COA-CARBOXYLMULTI-CPLX_mod_btn": -5301.945182693931, "ACETOLACTSYNI-CPLX_mod_mg2_mod_fad_mod_thmpp": -1552.6488467659312, "PABASYN-CPLX_mod_mg2": -580.0245318298824, "2OXOGLUTARATEDEH-CPLX_mod_mg2_mod_lipo": 7152.711545009845, "ANTHRANSYN-CPLX_mod_mg2": -4541.867112813452, "ANTHRANSYN-CPLX_mod_cobalt2": -4534.790145739033, "ANTHRANSYN-CPLX_mod_fe2": -4535.466734699308, "ASPCARBTRANS-CPLX_mod_zn2": -920.768298363113, "ATPSYN-CPLX_mod_mg2": -13663.043997493129, "CARBPSYN-CPLX_mod_mg2": -3565.537761731975, "CARBPSYN-CPLX_mod_mn2": -3559.335772024247, "CARBPSYN-CPLX_mod_cobalt2": -3558.460794657555, "CARBPSYN-CPLX_mod_cd2": -3558.460794657555, "CARBPSYN-CPLX_mod_zn2": -3557.0453337507906, "APP-UBIOX-CPLX_mod_pheme_mod_hemed": -3025.6953580630675, "CYT-D-UBIOX-CPLX_mod_pheme_mod_hemed": -1561.5248303218646, "DIMESULFREDUCT-CPLX_mod_bmocogdp": 348.89308869653064, "ETHAMLY-CPLX_mod_adocbl": -9338.111872794314, "SULFITE-REDUCT-CPLX_mod_4fe4s_mod_sheme_mod_fmn_mod_fad": -13773.245908804933, "FORMATEDEHYDROGO-CPLX_mod_bmocogdp": -2279.1138556757114, "FORMATEDEHYDROGN-CPLX_mod_bmocogdp": -5765.583124803739, "HYDROG3-CPLX_mod_ni2": -3373.265308988148, "FUMARATE-REDUCTASE_mod_1:pheme_mod_3fe4s_mod_4fe4s_mod_fad_mod_2fe2s": -1926.4077608955174, "ANGLYC3PDEHYDROG-CPLX_mod_fmn": -654.4729625619674, "GLUTAMATESYN-CPLX_mod_fe2_mod_fad": -7487.996754008391, "FORMHYDROGI-CPLX_mod_ni2_mod_4fe4s": -1975.4891965611137, "FORMHYDROG2-CPLX_mod_ni2_mod_fe2": -2692.7226184343467, "NADH-DHI-CPLX_mod_2fe2s_mod_4fe4s_mod_fmn": -8665.895121450689, "NITRITREDUCT-CPLX_mod_2fe2s_mod_fad_mod_sheme": 564.6435429730425, "PYRUVATEDEH-CPLX_mod_mg2_mod_fad_mod_thmpp_mod_lipo": -84370.58969407614, "Phe_RS_tetra_mod_mg2": -2923.28578599871, "SUCC-DEHASE_mod_3fe4s_mod_fad_mod_2fe2s_mod_4fe4s": -1338.457843241497, "LTARTDEHYDRA-CPLX_mod_4fe4s": 343.20536268921484, "TMAOREDUCTI-CPLX_mod_bmocogdp": 923.3693799763877, "TRYPSYN_mod_pydx5p": -68.46425410363548, "CPLX0-1762_mod_fad_mod_2fe2s": 312.01731981386826, "AAS-MONOMER_mod_mg2": -1483.368022001442, "CPLX0-1_mod_fad": 1082.7764087920493, "RIBONUCLEOSIDE-DIP-REDUCTI-CPLX_mod_mg2_mod_fe2": -1738.5170641548054, "CPLX0-301_mod_mn2": -2526.0745455198694, "PHOSGLYCMUTASE_mod_23bpg": -1170.532583010564, "PPPGPPHYDRO-CPLX_mod_nh4_mod_mg2": 312.70290950053766, "CPLX0-7630_mod_ca2": -1974.0070512228954, "ALPHA-AMYL-PERI-MONOMER_mod_ca2": 750.0933378314554, "G6437-MONOMER_mod_ca2_mod_pqq": -770.9151270392794, "GLYCPDIESTER-PERI-CPLX_mod_ca2": -9.963140251279581, "DIACYLGLYKIN-CPLX_mod_cd2_mod_zn2_mod_mg2_mod_mn2_mod_cobalt2": -963.1569680124577, "AROB-MONOMER_mod_cobalt2_mod_nad": -2740.6506033904684, "EG11817-MONOMER_mod_cobalt2": -298.1944496576854, "EG11957-MONOMER_mod_cobalt2": -2025.2469471830307, "CPLX0-7625_mod_cobalt2": -875.3883084298836, "CPLX0-7622_mod_4fe4s": 252.97003290179475, "LSERINEDEAM1-MONOMER_mod_4fe4s": 250.24460301194713, "LSERINEDEAM2-MONOMER_mod_4fe4s": 108.02800767906581, "G6886-MONOMER_mod_cu2": 182.56382229982063, "METHYLENETHFREDUCT-CPLX_mod_fad": -1224.7718122235108, "UDHA-CPLX_mod_fad": -2111.6027698920407, "ADHE-CPLX_mod_fe2": -72964.59991082737, "AROF-CPLX_mod_2:fe2": -242.6677726735394, "AROG-CPLX_mod_fe2": -1439.9564771711896, "GALACTARDEHYDRA-MONOMER_mod_fe2": 177.94643512667096, "GALACTURIDYLYLTRANS-CPLX_mod_fe2_mod_zn2": -2077.4898245869085, "CPLX0-227_mod_fe2": 286.6423084006355, "LACTALDREDUCT-CPLX_mod_fe2": -2198.1073857083097, "SUPEROX-DISMUTFE-CPLX_mod_fe3": -468.98247359421663, "AROC-CPLX_mod_fmnh2": -5974.8587750540655, "AROC-CPLX_mod_fadh2": -5948.297816058025, "CFA-CPLX_mod_hco3": 619.3349202625064, "CPLX0-7882_mod_hco3": 873.345898316519, "RHAMNULPALDOL-CPLX_mod_k_mod_zn2": -879.9714247557549, "S-ADENMETSYN-CPLX_mod_4:k_mod_1:mg2": -1922.9323310803104, "S-ADENMETSYN-CPLX_mod_4:k_mod_1:mn2": -1916.7303413725822, "S-ADENMETSYN-CPLX_mod_4:k_mod_1:cobalt2": -1915.8553640058904, "S-ADENMETSYN-CPLX_mod_4:k_mod_1:zn2": -1914.439903099126, "S-ADENMETSYN-CPLX_mod_4:k_mod_1:cd2": -1915.8553640058904, "S-ADENMETSYN-CPLX_mod_4:k_mod_1:ni2": -1915.9078183720674, "S-ADENMETSYN-CPLX_mod_4:k_mod_1:ca2": -1919.7340584265783, "S-ADENMETSYN-CPLX_mod_4:nh4_mod_1:mg2": -1940.3562726587797, "S-ADENMETSYN-CPLX_mod_4:nh4_mod_1:mn2": -1934.1542829510515, "S-ADENMETSYN-CPLX_mod_4:nh4_mod_1:cobalt2": -1933.2793055843597, "S-ADENMETSYN-CPLX_mod_4:nh4_mod_1:zn2": -1931.8638446775954, "S-ADENMETSYN-CPLX_mod_4:nh4_mod_1:cd2": -1933.2793055843597, "S-ADENMETSYN-CPLX_mod_4:nh4_mod_1:ni2": -1933.3317599505367, "S-ADENMETSYN-CPLX_mod_4:nh4_mod_1:ca2": -1937.1580000050476, "S-ADENMETSYN-CPLX_mod_4:tl_mod_1:mg2": -1777.3103932168492, "S-ADENMETSYN-CPLX_mod_4:tl_mod_1:mn2": -1771.1084035091212, "S-ADENMETSYN-CPLX_mod_4:tl_mod_1:cobalt2": -1770.2334261424292, "S-ADENMETSYN-CPLX_mod_4:tl_mod_1:zn2": -1768.8179652356648, "S-ADENMETSYN-CPLX_mod_4:tl_mod_1:cd2": -1770.2334261424292, "S-ADENMETSYN-CPLX_mod_4:tl_mod_1:ni2": -1770.2858805086062, "S-ADENMETSYN-CPLX_mod_4:tl_mod_1:ca2": -1774.112120563117, "S-ADENMETSYN-CPLX_mod_4:cs_mod_1:mg2": -1840.8643518190604, "S-ADENMETSYN-CPLX_mod_4:cs_mod_1:mn2": -1834.6623621113322, "S-ADENMETSYN-CPLX_mod_4:cs_mod_1:cobalt2": -1833.7873847446403, "S-ADENMETSYN-CPLX_mod_4:cs_mod_1:zn2": -1832.371923837876, "S-ADENMETSYN-CPLX_mod_4:cs_mod_1:cd2": -1833.7873847446403, "S-ADENMETSYN-CPLX_mod_4:cs_mod_1:ni2": -1833.8398391108174, "S-ADENMETSYN-CPLX_mod_4:cs_mod_1:ca2": -1837.6660791653283, "S-ADENMETSYN-CPLX_mod_4:LI_mod_1:mg2": -1950.0662014406641, "S-ADENMETSYN-CPLX_mod_4:LI_mod_1:mn2": -1943.864211732936, "S-ADENMETSYN-CPLX_mod_4:LI_mod_1:cobalt2": -1942.989234366244, "S-ADENMETSYN-CPLX_mod_4:LI_mod_1:zn2": -1941.5737734594798, "S-ADENMETSYN-CPLX_mod_4:LI_mod_1:cd2": -1942.989234366244, "S-ADENMETSYN-CPLX_mod_4:LI_mod_1:ni2": -1943.041688732421, "S-ADENMETSYN-CPLX_mod_4:LI_mod_1:ca2": -1946.867928786932, "S-ADENMETSYN-CPLX_mod_4:na1_mod_1:mg2": -1935.0532715420034, "S-ADENMETSYN-CPLX_mod_4:na1_mod_1:mn2": -1928.8512818342751, "S-ADENMETSYN-CPLX_mod_4:na1_mod_1:cobalt2": -1927.9763044675833, "S-ADENMETSYN-CPLX_mod_4:na1_mod_1:zn2": -1926.5608435608187, "S-ADENMETSYN-CPLX_mod_4:na1_mod_1:cd2": -1927.9763044675833, "S-ADENMETSYN-CPLX_mod_4:na1_mod_1:ni2": -1928.02875883376, "S-ADENMETSYN-CPLX_mod_4:na1_mod_1:ca2": -1931.854998888271, "PKI-COMPLEX_mod_mg2_mod_k": -1689.8496597942337, "PKI-COMPLEX_mod_mn2_mod_k": -1683.6476700865055, "PKII-CPLX_mod_mg2_mod_k": -1364.4147199801598, "PKII-CPLX_mod_mn2_mod_k": -1358.2127302724316, "PANTOATE-BETA-ALANINE-LIG-CPLX_mod_mg2_mod_k": 535.3466660925002, "PANTOATE-BETA-ALANINE-LIG-CPLX_mod_mg2_mod_nh4": 530.9906806978829, "PANTOATE-BETA-ALANINE-LIG-CPLX_mod_mn2_mod_k": 541.5486558002284, "PANTOATE-BETA-ALANINE-LIG-CPLX_mod_mn2_mod_nh4": 537.192670405611, "HOMOSERKIN-CPLX_mod_k_mod_mg2": -3366.1847567905215, "AIRS-CPLX_mod_k_mod_mg2": -559.43845052192, "CPLX0-322_mod_k_mod_mg2": -649.7148784111033, "CPLX0-7647_mod_k_mod_mg2": -5293.770850536888, "UDP-NACMURALA-GLU-LIG-MONOMER_mod_k_mod_mg2": -7004.360252749219, "G6986-MONOMER_mod_k_mod_mg2": 116.01325709056921, "NADH-DHII-MONOMER_mod_mg2_mod_cu_mod_fad": 161.13186789841478, "ARGDECARBOXBIO-CPLX_mod_mg2_mod_4:pydx5p": 359.19557377924497, "PYRUVOXID-CPLX_mod_mg2_mod_thmpp_mod_fad": -2816.506103198708, "PEPCARBOXYKIN-MONOMER_mod_mg2": -401.8763468661609, "PEPCARBOXYKIN-MONOMER_mod_ca2": -398.67807421242867, "PEPCARBOXYKIN-MONOMER_mod_mn2": -395.67435715843266, "HEMEOSYN-MONOMER_mod_mg2": -118.83919085632006, "HEMEOSYN-MONOMER_mod_ca2": -115.64091820258784, "GLY3KIN-MONOMER_mod_mg2": -146.58274120980155, "GLY3KIN-MONOMER_mod_cobalt2": -139.5057741353815, "GLY3KIN-MONOMER_mod_mn2": -140.38075150207334, "GLY3KIN-MONOMER_mod_fe2": -140.1823630956574, "GLY3KIN-MONOMER_mod_ca2": -143.38446855606932, "PD04413_mod_mg2": 79.86899755793206, "PD04413_mod_mn2": 86.07098726566026, "PD04413_mod_ca2": 83.06727021166428, "PD04413_mod_zn2": 88.36142553911657, "PD04413_mod_cu2": 87.95869194817018, "PD04413_mod_cd2": 86.9459646323521, "PD04413_mod_cobalt2": 86.9459646323521, "PD04413_mod_ni2": 86.89351026617516, "NUCLEOSIDE-DIP-KIN-CPLX_mod_mg2": -1138.5361087373346, "NUCLEOSIDE-DIP-KIN-CPLX_mod_mn2": -1132.3341190296064, "NUCLEOSIDE-DIP-KIN-CPLX_mod_ca2": -1135.3378360836025, "FOLXTET-CPLX_mod_mg2": -3771.5699668625407, "FOLXTET-CPLX_mod_mn2": -3765.3679771548127, "FOLXTET-CPLX_mod_ca2": -3768.3716942088085, "ADENYLYLSULFKIN-CPLX_mod_mg2": -2249.906474085835, "ADENYLYLSULFKIN-CPLX_mod_mn2": -2243.7044843781064, "ADENYLYLSULFKIN-CPLX_mod_cobalt2": -2242.8295070114145, "ADENYLYLSULFKIN-CPLX_mod_cd2": -2242.8295070114145, "ASPARTASE-CPLX_mod_mg2": -2472.6398069769984, "ASPARTASE-CPLX_mod_mn2": -2466.4378172692705, "ASPARTASE-CPLX_mod_cobalt2": -2465.5628399025786, "CPLX0-7712_mod_mg2": 215.31362787451081, "CPLX0-7712_mod_mn2": 221.51561758223903, "NAD-SYNTH-CPLX_mod_mg2": -421.56286198912653, "NAD-SYNTH-CPLX_mod_mn2": -415.3608722813983, "ADENPRIBOSYLTRAN-CPLX_mod_mg2": -514.7546574996576, "ADENPRIBOSYLTRAN-CPLX_mod_mn2": -508.5526677919294, "GLYCEROL-KIN-CPLX_mod_mg2": -5893.6379590540455, "GLYCEROL-KIN-CPLX_mod_mn2": -5887.4359693463175, "HOLO-ACP-SYNTH-CPLX_mod_mg2": -363.2218923509529, "HOLO-ACP-SYNTH-CPLX_mod_mn2": -357.01990264322467, "ISOCIT-LYASE_mod_mg2": -368.308919902198, "ISOCIT-LYASE_mod_mn2": -362.10693019446984, "FPPSYN-MONOMER_mod_mg2": 359.5293778641839, "FPPSYN-MONOMER_mod_mn2": 365.73136757191213, "G6954-MONOMER_mod_mg2": -105.43727290420597, "G6954-MONOMER_mod_mn2": -99.23528319647777, "EG11829-MONOMER_mod_mg2": -485.5878021196213, "EG11829-MONOMER_mod_mn2": -479.3858124118931, "IMIDHISTID-CPLX_mod_mg2": 813.7650441687936, "AROK-MONOMER_mod_mg2": 101.03635613594753, "AROK-MONOMER_mod_mn2": 107.23834584367573, "AROK-MONOMER_mod_cobalt2": 108.11332321036757, "AROK-MONOMER_mod_fe2": 107.43673425009167, "AROK-MONOMER_mod_ca2": 104.23462878967975, "AROK-MONOMER_mod_k": 103.52769699119132, "AROL-MONOMER_mod_mg2": -31.753200310201777, "AROL-MONOMER_mod_mn2": -25.551210602473578, "AROL-MONOMER_mod_cobalt2": -24.67623323578174, "AROL-MONOMER_mod_fe2": -25.35282219605763, "AROL-MONOMER_mod_ca2": -28.55492765646956, "AROL-MONOMER_mod_k": -29.26185945495799, "6PFK-2-CPX_mod_mg2": -623.1117842236073, "CPLX0-1622_mod_mg2": 572.5707578302689, "ACETATEKINA-MONOMER_mod_mg2": -592.4706257387204, "GLUCARDEHYDRA-MONOMER_mod_mg2": 127.35536439453179, "GMP-SYN-CPLX_mod_mg2": -205.6276978740823, "1-PFK_mod_mg2": 273.39788454529344, "3-METHYL-2-OXOBUT-OHCH3XFER-CPLX_mod_mg2": -7602.436794452379, "ACETYLGLUTKIN-CPLX_mod_mg2": -2281.5028476599027, "ACYLCOASYN-CPLX_mod_mg2": -979.7585394893255, "ADENYLOSUCCINATE-SYN-DIMER_mod_mg2": -601.3939389150962, "APHA-CPLX_mod_mg2": 508.3359051872311, "ASNSYNA-CPLX_mod_mg2": -508.6790447182674, "ASNSYNB-CPLX_mod_mg2": -1260.1020280302905, "COADTRI-CPLX_mod_mg2": -2003.8475409411549, "CPLX0-1021_mod_mg2": -10265.791488345576, "CPLX0-1221_mod_mg2": -531.3177414647937, "GTP-CYCLOHYDRO-II-CPLX_mod_mg2": -411.1815339424502, "Trp_RS_dim_mod_mg2": 226.88132385919252, "UDP-NACMUR-ALA-LIG-MONOMER_mod_mg2": 248.1947934496426, "EG11736-MONOMER_mod_mg2": -17.17648175105984, "THI-P-KIN-MONOMER_mod_mg2": 58.062639760643286, "PGPPHOSPHAA-MONOMER_mod_mg2": -84.89011674482134, "ADENYL-KIN-MONOMER_mod_mg2": -321.4956548480268, "ENTC-MONOMER_mod_mg2": 213.14377558093977, "NICONUCADENYLYLTRAN-MONOMER_mod_mg2": -2314.079346647721, "PHOSPHOGLUCMUT-MONOMER_mod_mg2": -924.8139105818509, "GALACTOKIN-MONOMER_mod_mg2": -1.4264284639399825e-30, "EG11239-MONOMER_mod_mg2": 31.031703225647092, "G6425-MONOMER_mod_mg2": -243.63478188626718, "TETRAACYLDISACC4KIN-MONOMER_mod_mg2": 172.31846817796927, "CPM-KDOSYNTH-MONOMER_mod_mg2": -522.0525353722347, "DTMPKI-MONOMER_mod_mg2": -1699.3658421471296, "THIKIN-MONOMER_mod_mg2": 123.40779500822883, "G6880-MONOMER_mod_mg2": -187.9526248780503, "EG10943-MONOMER_mod_mg2": -1468.9079783157101, "H2NEOPTERINP3PYROPHOSPHOHYDRO-MONOMER_mod_mg2": -909.3116554561166, "ArgS_mono_mod_mg2": -1059.5431796180096, "TREHALOSEPHOSPHASYN-MONOMER_mod_mg2": -167.8853446822072, "PHOSPHAGLYPSYN-MONOMER_mod_mg2": -589.8979803414452, "DTDPGLUCOSEPP-MONOMER_mod_mg2": 84.72948025726383, "UDK-MONOMER_mod_mg2": 105.90155269377327, "O-SUCCINYLBENZOATE-COA-SYN-MONOMER_mod_mg2": 40.586568456529854, "EG10534-MONOMER_mod_mg2": -1269.9796972195386, "EG10983-MONOMER_mod_mg2": 92.71558107751375, "FGAMSYN-MONOMER_mod_mg2": -1359.80351305467, "GLUTCYSLIG-MONOMER_mod_mg2": -46.003765035712355, "G7408-MONOMER_mod_mg2": -489.68208098491857, "FUCULOKIN-MONOMER_mod_mg2": 159.37659299082668, "G7496-MONOMER_mod_mg2": -178.62300943518244, "MALSYNG-MONOMER_mod_mg2": -1387.036202347944, "GLYCPDIESTER-CYTO-MONOMER_mod_mg2": -2209.2765592274027, "DEOXYGLUCONOKIN-MONOMER_mod_mg2": 81.3505168791725, "GLCNACPTRANS-MONOMER_mod_mg2": -214.086142780978, "ADENYLATECYC-MONOMER_mod_mg2": 654.0838385272954, "EG11470-MONOMER_mod_mg2": 160.80851487281444, "RHAMNULOKIN-MONOMER_mod_mg2": 594.4369402293269, "DMK-MONOMER_mod_mg2": -98.16359428314368, "THIE-MONOMER_mod_mg2": -2339.0039105370424, "4OHBENZOATE-OCTAPRENYLTRANSFER-MONOMER_mod_mg2": -437.1562999243049, "EG10043-MONOMER_mod_mg2": -291.43087066690214, "EG12440-MONOMER_mod_mg2": -51.045551687348855, "ValS_mono_mod_mg2": -1336.2490820339729, "PSERPHOSPHA-MONOMER_mod_mg2": -327.2090311217083, "PRPPSYN-MONOMER_mod_mg2_mod_pi": -6.201989707728205, "PRPPSYN-MONOMER_mod_mn2_mod_pi": 2.9593689320628006e-26, "GPH-MONOMER_mod_mg2_mod_cl": 32.42042411737879, "CDPDIGLYSYN-MONOMER_mod_mg2_mod_k": -837.6820695271301, "Fmt_mono_mod_mg2_mod_k": 17.25175187379042, "CPLX0-7525_mod_mg2_mod_mn2_mod_thmpp": 162.06282591979073, "3-ISOPROPYLMALDEHYDROG-CPLX_mod_mg2_mod_mn2": 473.0071758801436, "GltX_mono_mod_mg2_mod_1:zn2": -565.0861140176422, "GLYOCARBOLIG-CPLX_mod_mg2_mod_thmpp_mod_fad": -779.2566900807091, "CPLX0-234_mod_mg2": -699.9828566523747, "CPLX0-234_mod_mn2": -692.9058895779547, "CPLX0-234_mod_cobalt2": -692.9058895779547, "CPLX0-238_mod_mg2": -1289.8251404238586, "CPLX0-243_mod_mg2": -2031.0883343919688, "CPLX0-3482_mod_mg2": -3064.6466775645627, "CPLX0-3721_mod_mg2": -4006.968346957966, "CPLX0-3841_mod_mg2": -1405.8715262746211, "CPLX0-3948_mod_mg2": -156.08519058506852, "CPLX0-682_mod_mg2": -900.3036349396554, "CPLX0-7426_mod_mg2": -901.6345688107559, "CPLX0-7615_mod_mg2": 451.33651594216093, "CPLX0-7692_mod_mg2": -1442.5820269776543, "CPLX0-7704_mod_mg2": -4802.416870139227, "CPLX0-7709_mod_mg2": -4893.243458271671, "CPLX0-7744_mod_mg2": -114.6599232505353, "CPLX0-7826_mod_mg2": 212.31600073780444, "CTPSYN-CPLX_mod_mg2": -2157.2147231937106, "DETHIOBIOTIN-SYN-CPLX_mod_mg2": -3322.354651970289, "DGTPTRIPHYDRO-CPLX_mod_mg2": -2538.2004056896394, "DIOHBUTANONEPSYN-CPLX_mod_mg2": -798.2942218459347, "Eno_dim_mod_4:mg2": -1901.8891116597874, "F16B-CPLX_mod_mg2": -1335.4592828201935, "GLUC1PADENYLTRANS-CPLX_mod_mg2": -7805.316603468598, "GLUCONOKINII-CPLX_mod_mg2": -2032.013139142526, "GLUTATHIONE-SYN-CPLX_mod_mg2": 469.32434914125855, "GLUTKIN-CPLX_mod_mg2": 1660.517229362576, "H2PTEROATESYNTH-CPLX_mod_mg2": -286.21202701200775, "His_RS_dim_mod_4:mg2": -772.0745779045285, "KDO-8PPHOSPHAT-CPLX_mod_mg2": -1466.5150796780104, "MENE-CPLX_mod_mg2": 376.0590235023545, "MENF-CPLX_mod_mg2": -5622.479837775481, "NAG1P-URIDYLTRANS-CPLX_mod_mg2": -3241.7120940269997, "OROPRIBTRANS-CPLX_mod_mg2": -1496.0304929875379, "PANTOTHENATE-KIN-CPLX_mod_mg2": -566.9674550870756, "PEPCARBOX-CPLX_mod_mg2": -4060.791067747833, "PEPSYNTH-CPLX_mod_mg2": -983.616726462148, "PPX-CPLX_mod_mg2": -894.2776001689784, "PRPPAMIDOTRANS-CPLX_mod_mg2": -2633.9176405035096, "QUINOPRIBOTRANS-CPLX_mod_mg2": -133.64143177078287, "THYMIDYLATESYN-CPLX_mod_mg2": -994.9363476231231, "UPPSYN-CPLX_mod_mg2": -389.31692248708157, "H2PTERIDINEPYROPHOSPHOKIN-MONOMER_mod_mg2": -806.8090338643203, "DXPREDISOM-CPLX_mod_mn2": -790.5161437712364, "DXPREDISOM-CPLX_mod_cobalt2": -789.6411664045446, "DXPREDISOM-CPLX_mod_mg2": -796.7181334789647, "MALIC-NAD-CPLX_mod_mn2": -1385.4708197647246, "MALIC-NAD-CPLX_mod_mg2": -1391.6728094724529, "MALIC-NADP-CPLX_mod_mn2": -7257.197158354659, "MALIC-NADP-CPLX_mod_mg2": -7263.399148062387, "SUPEROX-DISMUTMN-CPLX_mod_mn2": -315.57333760633486, "AGMATIN-CPLX_mod_2:mn2": 473.54902007616045, "ALPHAGALACTOSID-CPLX_mod_mn2": 55.330952454873454, "EG12115-MONOMER_mod_mn2": -499.9835822134114, "PPENTOMUT-MONOMER_mod_mn2": -39.829507318296464, "TRANSKETOI-CPLX_mod_thmpp_mod_mn2_mod_mg2": -2909.472611355908, "EG10626-MONOMER_mod_mn2_mod_mg2": -181.52318698798078, "ARABISOM-CPLX_mod_mn2": -8820.248033254104, "CPLX0-1683_mod_mn2": -672.9209068097126, "CPLX0-303_mod_mn2": 187.75774623264758, "CPLX0-721_mod_mn2": -30.38813273441604, "CPLX0-7631_mod_mn2": -14467.42591640795, "CPLX0-7776_mod_mn2": 275.2270451176051, "CPLX0-7808_mod_mn2": -563.509621380796, "CPLX0-7848_mod_mn2": 847.4787230478696, "CPLX-7524_mod_mn2": -2364.5697845781933, "GLUTAMINESYN-OLIGOMER_mod_mn2": -11363.034927348757, "HISTDEHYD-CPLX_mod_mn2": 546.4276393647922, "XYLISOM-CPLX_mod_mn2": -5171.607401295727, "EG10124-MONOMER_mod_bmocogdp": 212.80013203160485, "CPLX0-3681_mod_nadp": -9136.822558154043, "CPLX0-7564_mod_nadph_mod_nadh_mod_fad_mod_cobalt2": 364.73608873963354, "GLYOXI-CPLX_mod_ni2": -352.0986718564401, "CPLX0-7838_mod_pydx5p": 2.129092668482587, "DIAMINOPIMDECARB-CPLX_mod_pydx5p": -936.2290291558372, "CPLX0-743_mod_thmpp": -3438.7467852206482, "G6701-MONOMER_mod_thmpp": -1296.6924438426672, "HOMOCYSMETB12-MONOMER_mod_zn2_mod_cbl1": -1289.1588893003338, "Ala_RS_tetra_mod_4:zn2": -3303.461928826969, "ADHC-CPLX_mod_zn2": -1688.61170195739, "ACETYLORNDEACET-CPLX_mod_zn2": -805.3552528827929, "CPLX0-7521_mod_zn2": -575.0005063639632, "CysS_mono_mod_1:zn2": -692.7392681654201, "G7502-MONOMER_mod_zn2": -1551.6575394310878, "HOMOCYSMET-MONOMER_mod_zn2": -1031.3477002993216, "CPLX-64_mod_cobalt2_mod_zn2": 552.6595258509983, "CPLX-64_mod_mn2_mod_zn2": 551.7845484843065, "CPLX-64_mod_ni2_mod_zn2": 552.6070714848214, "CPLX0-3161_mod_zn2_mod_cobalt2": -1775.8153898353273, "CYTDEAM-MONOMER_mod_fe2_mod_zn2": 390.08636923179455, "CYTDEAM-MONOMER_mod_mn2_mod_zn2": 389.88798082537863, "CYTDEAM-MONOMER_mod_cobalt2_mod_zn2": 390.76295819207047, "EG11095-MONOMER_mod_zn2_mod_fe2_mod_cobalt2_mod_mg2_mod_mn2": -135.3430214670347, "IPPISOM-MONOMER_mod_mg2_mod_zn2": -165.60861625940268, "IPPISOM-MONOMER_mod_mn2_mod_zn2": -159.40662655167446, "DIHYDROOROT-CPLX_mod_2:zn2": -863.274306882907, "CPLX0-3061_mod_zn2": 1240.103616756367, "CPLX0-7633_mod_zn2": -652.3612472417857, "CYTIDEAM-CPLX_mod_zn2": -1027.5493660252637, "DUTP-PYROP-CPLX_mod_zn2": -788.0356104925522, "FOLE-CPLX_mod_zn2": -7379.648300845673, "Met_RS_dim_mod_2:zn2": -1406.248250835025, "NAG6PDEACET-CPLX_mod_zn2": -2473.063519174835, "PORPHOBILSYNTH-CPLX_mod_zn2": -4716.06687784164, "RIBULPEPIM-CPLX_mod_zn2": -0.0, "Thr_RS_dim_mod_zn2": -2199.0014282546394, "IleS_mono_mod_2:zn2": -2100.3884958037397, "GLYOXII-MONOMER_mod_zn2": -136.16200683661265, "CPLX0-7760_mod_4fe4s": -1026.905735608755, "CPLX0-7761_mod_4fe4s": -2427.2223718319115, "DIHYDROXYACIDDEHYDRAT-CPLX_mod_4fe4s": 1382.5244346983632, "FUMARASE-A_mod_4fe4s": -1102.630319722138, "FUMARASE-B_mod_4fe4s": -1029.1993687324316, "HEMN-MONOMER_mod_4fe4s": -226.91771107135347, "BIOTIN-SYN-CPLX_mod_4fe4s_mod_2fe2s": 369.7945389149784, "OHMETHYLBILANESYN-MONOMER_mod_dpm": -1414.5695434678319, "DIHYDROPTERIREDUCT-CPLX_mod_fad": 211.06604078885377, "GLUTATHIONE-REDUCT-NADPH-CPLX_mod_fad": -768.6229363828127, "SARCOX-MONOMER_mod_fad": 228.68151948913874, "GALPMUT-MONOMER_mod_fad": -3.2178258705871188, "DLACTDEHYDROGFAD-MONOMER_mod_fad": -287.76100357975184, "L-ASPARTATE-OXID-MONOMER_mod_fad": -284.0305560818496, "UDPNACETYLMURAMATEDEHYDROG-MONOMER_mod_fad": -752.5722767974896, "EG10456-MONOMER_mod_fad_mod_pheme": -241.33064821690692, "PDXH-CPLX_mod_fmn": -477.4635317793435, "L-LACTDEHYDROGFMN-MONOMER_mod_fmn": -177.55173276674478, "HYDROPEROXIDII-CPLX_mod_6:hemed": -4906.740188730462, "DTDPGLUCDEHYDRAT-CPLX_mod_nad": 63.861816488508694, "UDPGLUCEPIM-CPLX_mod_nad": -0.0, "HYDROPEROXIDI-CPLX_mod_pheme": 1375.8807009001823, "ARGDECARBOXDEG-CPLX_mod_pydx5p": -4905.2605982113155, "O-SUCCHOMOSERLYASE-CPLX_mod_pydx5p": -1769.9176151763304, "ACSERLYA-CPLX_mod_2:pydx5p": -1116.5506457609622, "GABATRANSAM-CPLX_mod_pydx5p": -105.07020690381697, "VALINE-PYRUVATE-AMINOTRANSFER-MONOMER_mod_pydx5p": -744.9828715263006, "ACSERLYB-CPLX_mod_pydx5p": -47.39416252657905, "AKBLIG-CPLX_mod_pydx5p": -2174.7610924231135, "CPLX0-1401_mod_pydx5p": 363.2828492118651, "CPLX0-7465_mod_pydx5p": -2221.0994322871074, "DAPASYN-CPLX_mod_pydx5p": -1431.7759384150845, "DCYSDESULF-CPLX_mod_pydx5p": -361.7667002565487, "GLUTDECARBOXA-CPLX_mod_pydx5p": 1435.8315612590845, "GLUTDECARBOXB-CPLX_mod_pydx5p": 1543.6248430181868, "GLYCOPHOSPHORYL-CPLX_mod_pydx5p": 817.7073050964633, "GSAAMINOTRANS-CPLX_mod_pydx5p": -1521.424684079022, "HISTPHOSTRANS-CPLX_mod_pydx5p": 99.18292979341855, "LDC2-CPLX_mod_pydx5p": -367.1861832365588, "LYSDECARBOX-CPLX_mod_pydx5p": -11313.88784892015, "MALDEXPHOSPHORYL-CPLX_mod_pydx5p": -3837.3807621646984, "ORNDECARBOX-BIO-CPLX_mod_pydx5p": -1878.2534214246734, "ORNDECARBOXDEG-CPLX_mod_pydx5p": -2938.0054337877386, "PSERTRANSAM-CPLX_mod_pydx5p": -69.32895759719945, "THREDEHYDCAT-CPLX_mod_pydx5p": -6818.670447616926, "THREDEHYDSYN-CPLX_mod_pydx5p": -457.5956388435446, "THRESYN-MONOMER_mod_pydx5p": -239.61673824952393, "G7166-MONOMER_mod_pydx5p": -46.72200098625728, "DSERDEAM-MONOMER_mod_pydx5p": -81.17932793790624, "G7596-MONOMER_mod_pydx5p": -265.56442825306243, "ACETYLORNTRANSAM-CPLX_mod_pydx5p": -1602.4495851134002, "CARBODEHYDRAT-CPLX_mod_zn2": -1205.5019511329008, "ALKAPHOSPHA-CPLX_mod_zn2_mod_mg2": 235.93142515936844, "THREODEHYD-CPLX_mod_zn2": 390.1044734870917, "CPLX0-7741_mod_adocbl": 1425.045309685396, "CPLX0-7719_mod_4fe4s": -2051.729094493088, "EG12069-MONOMER_mod_fad": -406.9265189064175, "BETAGALACTOSID-CPLX_mod_mg2": -1787.5173116060337, "PGMI-MONOMER_mod_mn2": -1942.6807544199087, "UDPGLCNACEPIM-MONOMER_mod_nad": -5498.974406213351, "DTDPGLUCDEHYDRAT2-MONOMER_mod_nad": 46.855946371422526, "GDPMANDEHYDRA-CPLX_mod_nadp": -74.03679045483997, "SelA_deca_mod_10:pydx5p": -14504.773831985778, "LTAA-CPLX_mod_pydx5p": -3952.5764646207404, "G6646-MONOMER_mod_pydx5p": -179.3018492913562, "USHA-MONOMER_mod_zn2": 161.1226788279232, "CPLX0-253_mod_fad": 251.76854699783863, "AROH-CPLX_mod_fe3": -242.37739447158998, "GLYCRIBONUCSYN-MONOMER_mod_mg2": -1116.6671045755043, "BRANCHED-CHAINAMINOTRANSFER-CPLX_mod_6:pydx5p": -12508.682308702138, "AERGLYC3PDEHYDROG-CPLX_mod_1:fad": -740.7865287475394, "SUCCORNTRANSAM-CPLX_mod_pydx5p": -5441.965448231054, "ISOCITHASE-CPLX_mod_mn2": -1334.12330655575, "ISOCITHASE-CPLX_mod_mg2": -1340.325296263478, "CPLX0-250_FORMATEDEHYDROGH-MONOMER_mod_8:4fe4s_mod_2:2fe2s_mod_bmocogdp_mod_NiFeCoCN2": -464.22744456951614, "G6523-MONOMER_G6518-MONOMER_mod_fmn": 344.6668408981318, "EG10370-MONOMER_mod_mn2": -63.367958490926505, "NITRATREDUCTA-CPLX_mod_bmocogdp_mod_3fe4s_mod_4fe4s": 902.2311538729593, "FLAVONADPREDUCT-MONOMER_mod_fad": -237.32597937864605, "NITRATREDUCTZ-CPLX_mod_bmocogdp_mod_2:pheme_mod_3:4fe4s_mod_1:3fe4s": -1845.204247087941, "GCVMULTI-CPLX_mod_lipo": -5131.741899715734, "IMIDHISTID-CPLX_mod_mn2": 819.9670338765218, "CPLX0-341_mod_fmn": -1717.8083570409005, "CPLX0-341_mod_mg2": -1668.5694854785515, "CPLX0-1261_mod_thmpp": -1285.210536278951, "PUTA-CPLX_mod_fad": -2570.5829933067375, "CPLX0-7652_mod_mn2": -4262.555359027167, "CPLX0-7466_mod_mg2": -202.51922129351578, "CPLX0-7643_mod_mg2": -3635.465689941435, "CPLX0-7904_mod_ca2": -1193.8830048412826, "CYSTATHIONINE-BETA-LYASE-CPLX_mod_pydx5p": -1276.5026899403083, "DHHB-METHYLTRANSFER-CPLX_mod_zn2": -532.4051185888065, "DHPDIOXYGEN-CPLX_mod_fe2": 492.88785850278884, "GSP-CPLX_mod_mg2": 532.5085240837356, "GUANYL-KIN-CPLX_mod_mg2": -363.4333795817816, "LysII_RS_dim_mod_6:mg2": -1437.9577702869549, "LysII_RS_dim_mod_lys__L": -1470.0811430260883, "LYXK-CPLX_mod_mg2": 524.2708183493351, "PDXK-CPLX_mod_zn2": -625.7998650466272, "PDXK-CPLX_mod_mg2": -634.2922930278118, "Ser_RS_dim_mod_mg2": -1034.650015544258, "TYRB-DIMER_mod_pydx5p": -1269.9954167515302, "G6246-MONOMER_mod_mg2": -278.6602951997234, "DIHYDROOROTOX-MONOMER_mod_fmn": -176.26333146665712, "TDK-MONOMER_mod_mg2": -117.56482709869681, "GARTRANSFORMYL2-MONOMER_mod_mg2": -418.1555472873935, "UXAC-MONOMER_mod_zn2": -1140.0362551028086, "SPOT-MONOMER_mod_mn2": 240.65333397936786, "6PFK-1-CPX_mod_mg2": -1389.9868602404467, "ASPAMINOTRANS-DIMER_mod_pydx5p": -1113.4543269783262, "BRANCHED-CHAINAMINOTRANSFER-CPLX_mod_pydx5p": -11919.277053649384, "USHA-MONOMER_mod_cobalt2": 159.70721792115876, "CMPKI-MONOMER_mod_mg2": -236.92213985614686, "MiaB_mono_mod_1:4fe4s": -169.24525399491282, "RumB_mono_mod_1:4fe4s": -694.012926029803, "RumA_mono_mod_1:4fe4s": -291.1468883590472, "rpL7/12_mod_1:acetyl": -1293.7015627317107, "Def_mono_mod_1:fe2": -651.0849608150777, "Map_mono_mod_2:fe2": -1403.7766947533814, "Mfd_mono_mod_1:mg2": -1235.9044093636492, "Rnb_mono_mod_1:mg2": -841.8771259079247, "RluD_mono_mod_1:mg2": -713.2871954519769, "RpoZ_mono_mod_1:mg2": -2207.56828916991, "RNase_III_dim_mod_2:mg2": -1045.2427742030047, "RNase_P_cplx_mod_2:mg2": 10652.836266231585, "Orn_dim_mod_2:mg2": -493.04791340241815, "MiaA_dim_mod_2:mg2": -4740.323537563718, "Rho_hexa_mod_3:mg2": -3385.765737698131, "RNase_T_dim_mod_4:mg2": -4513.570613018869, "Rnd_mono_mod_5:mg2": -563.3581852460643, "hRNAP_mod_1:zn2_mod_2:mg2": 1009.1769568517308, "RNase_E_tetra_mod_2:zn2": -6686.305477809685, "RrmA_dim_mod_2:zn2": -829.3732949726693, "RNase_BN_dim_mod_2:zn2": -569.4623871677107, "TadA_dim_mod_2:zn2": -1211.9301168051957, "DnaJ_dim_mod_4:zn2": -2048.8567201553037, "Tgt_hexa_mod_6:zn2": -2310.926464317288, "RlmN_mono_mod_1:4fe4s": -132.63097082373716, "MnmC_mono_mod_fad": -681.5430886900436, "MnmEG_cplx_mod_fad_mod_2:k": -2227.5447249121034, "Rph_mono_mod_mg2": 54.96384197408555, "NAPAB-CPLX_NAPC-MONOMER_mod_bmocogdp": 275.9174483563449, "NAP-CPLX_mod_bmocogdp": 627.8328491423607, "CPLX0-7838_CPLX0-7839_mod_pydx5p": -116.29694953856311, "GLUCDEHYDROG-MONOMER_mod_pqq": -1351.2279816259243, "YdaO_dim_mod_4fe4s": -340.7789965381021, "ATPSYN-CPLX_EG10106-MONOMER_mod_mg2": -7566.040686680804, "QueG_mono_mod_2:4fe4s": -502.52917579350833, "PYRUVFORMLY-INACTIVE-CPLX_mod_glycyl": 184.97089767155947, "PYRUVFORMLY-MONOMER_EG11784-MONOMER_mod_glycyl": 85.8068720860662, "KETOBUTFORMLY-INACT-MONOMER_mod_glycyl": 397.18738577500926, "EG11910-MONOMER_dimer_EG11911-MONOMER_mod_glycyl": -1518.1645868211788, "ADCLY-CPLX_mod_pydx5p": 225.8873821218518, "CYT-O-UBIOX-CPLX_mod_pheme_mod_hemeO_mod_cu2": -4149.472234264191, "RNA_dummy": 25550.648162174326, "protein_dummy": -381.89381947056705, "CPLX_dummy": -381.89381947056705, "unmodeled_protein_biomass": -225.992488455706, "generic_16Sm4Cm1402": -298.96539084508515, "generic_LYSINEaaRS": -1437.9577702869549, "generic_Dus": -348.8086922419881, "generic_RF": -131.30869396479176, "generic_Tuf": -91.41621366014908, "generic_RNase": 54.96384197408555, "generic_16s_rRNAs": 107413.44819668302, "generic_23s_rRNAs": 202075.21693782866, "generic_5s_rRNAs": 8397.67567644082, "ribosome": 296319.4999172278, "RNAPE-CPLX": -108.25157771837236, "RNAPS-CPLX": 727.6759707553681, "RNAP32-CPLX": 596.5639417038619, "RNAP70-CPLX": 128.12629935087782, "CPLX0-221": 401.6727763160124, "RNAP54-CPLX": 951.0386880132313, "CPLX0-222": 228.31940104076847, "RNA_degradosome": -12852.951368855012, "rRNA_containing_excision_machinery": -2693.334586948563, "monocistronic_excision_machinery": 4021.494630395986, "polycistronic_wout_rRNA_excision_machinery": -2704.955418863908, "generic_2fe2s_transfer_complex": 418.51322296374235, "generic_4fe4s_transfer_complex": 391.5957168302182, "protein_b0007_Inner_Membrane": -876.6078895536893, "protein_b0019_Inner_Membrane": -445.74057327234556, "protein_b0027_Inner_Membrane": -20.42675175294666, "protein_b0040_Inner_Membrane": -403.43863901045376, "protein_b0047_Inner_Membrane": -519.9305070420124, "protein_b0053_Periplasm": -1566.7270624386526, "protein_b0067_Inner_Membrane": -340.7292555334467, "protein_b0068_Inner_Membrane": 201.52461113707412, "protein_b0070_Inner_Membrane": -1300.5903519244662, "protein_b0084_Inner_Membrane": 340.4840662144811, "protein_b0087_Inner_Membrane": -195.10314404242942, "protein_b0112_Inner_Membrane": -1146.2060568410432, "protein_b0123_Periplasm": -471.1126453553886, "protein_b0124_Inner_Membrane": -729.93470672941, "protein_b0149_Inner_Membrane": -412.1841613289116, "protein_b0150_Outer_Membrane": 525.3058353681474, "protein_b0152_Periplasm": -221.07907322487262, "protein_b0153_Inner_Membrane": -3449.879375001172, "protein_b0155_Inner_Membrane": -503.42243240179675, "protein_b0158_Periplasm": 62.0298467332619, "protein_b0175_Inner_Membrane": -851.7942422977193, "protein_b0177_Outer_Membrane": 114.74065591654379, "protein_b0197_Inner_Membrane": -920.3848231495103, "protein_b0198_Inner_Membrane": -229.65240499647624, "protein_b0221_Inner_Membrane": -997.0302907477364, "protein_b0241_Outer_Membrane": -0.0, "protein_b0260_Inner_Membrane": -564.108238677151, "protein_b0314_Inner_Membrane": -218.20258699376294, "protein_b0336_Inner_Membrane": -211.92771572307822, "protein_b0341_Inner_Membrane": -285.0586935429458, "protein_b0343_Inner_Membrane": -1234.2558792452548, "protein_b0353_Inner_Membrane": -1010.8948115822408, "protein_b0365_Periplasm": -1589.7470863283934, "protein_b0367_Inner_Membrane": -304.2084889348636, "protein_b0383_Periplasm": 107.90908263141931, "protein_b0401_Inner_Membrane": -1701.4990210268606, "protein_b0408_Inner_Membrane": 167.15857163708156, "protein_b0409_Inner_Membrane": -1577.2335489867921, "protein_b0411_Outer_Membrane": -300.95034413419677, "protein_b0418_Inner_Membrane": -90.700532702494, "protein_b0428_Inner_Membrane": -124.64960681399272, "protein_b0429_Inner_Membrane": -101.72065745281898, "protein_b0430_Inner_Membrane": -190.98067687366486, "protein_b0431_Inner_Membrane": -2969.315244973058, "protein_b0432_Inner_Membrane": -215.51707803510254, "protein_b0433_Inner_Membrane": -990.7987433255689, "protein_b0451_Inner_Membrane": -1146.5676896897924, "protein_b0462_Inner_Membrane": -74.75306608768112, "protein_b0463_Inner_Membrane": -1450.1865120786592, "protein_b0480_Periplasm": 146.81983488906604, "protein_b0484_Inner_Membrane": -162.30517905862362, "protein_b0494_Periplasm": -495.7539349585751, "protein_b0511_Inner_Membrane": -117.45992478942286, "protein_b0572_Outer_Membrane": -2284.1818431461393, "protein_b0573_Periplasm": -7.007872696167895, "protein_b0574_Periplasm": -59.283513563826794, "protein_b0575_Inner_Membrane": -359.2763687096683, "protein_b0576_Inner_Membrane": -447.98758738488874, "protein_b0584_Outer_Membrane": 1005.8430341042113, "protein_b0589_Inner_Membrane": -180.40095346825265, "protein_b0590_Inner_Membrane": -1096.718021972077, "protein_b0591_Inner_Membrane": -941.0227943028603, "protein_b0592_Periplasm": 93.30873457099743, "protein_b0604_Periplasm": -557.5892505940674, "protein_b0612_Inner_Membrane": -572.7350233648175, "protein_b0621_Inner_Membrane": -466.18921664466524, "protein_b0622_Outer_Membrane": -166.32640334583166, "protein_b0627_Inner_Membrane": -141.60658519575142, "protein_b0632_Inner_Membrane": -147.46635107451752, "protein_b0635_Inner_Membrane": 367.9644461915522, "protein_b0653_Inner_Membrane": -117.98206374652912, "protein_b0654_Inner_Membrane": -80.6760200234733, "protein_b0655_Periplasm": 276.6424241546566, "protein_b0657_Inner_Membrane": -1160.2102568262067, "protein_b0679_Inner_Membrane": -632.0285170045925, "protein_b0692_Inner_Membrane": -326.3711162859526, "protein_b0697_Inner_Membrane": -1982.592559109012, "protein_b0698_Inner_Membrane": -123.24901695245437, "protein_b4513_Inner_Membrane": -63.21421135202797, "protein_b0709_Inner_Membrane": -451.06099571090823, "protein_b0721_Inner_Membrane": -412.9211873000257, "protein_b0722_Inner_Membrane": -177.43256515713875, "protein_b0731_Inner_Membrane": -431.3529041676286, "protein_b0733_Inner_Membrane": -694.6231696591003, "protein_b0734_Inner_Membrane": -385.2699690886744, "protein_b0751_Inner_Membrane": -298.0480124564612, "protein_b0752_Inner_Membrane": -469.0830040816504, "protein_b0756_Periplasm": 495.88586929052735, "protein_b0763_Periplasm": -219.42076064432734, "protein_b0764_Inner_Membrane": -182.91776068622005, "protein_b0789_Periplasm": -1470.6923804445587, "protein_b0805_Outer_Membrane": 641.8362769463572, "protein_b0810_Inner_Membrane": -269.0896467142608, "protein_b0811_Periplasm": 36.69230070864312, "protein_b0813_Inner_Membrane": -452.77383963335797, "protein_b0831_Inner_Membrane": -169.22862332862286, "protein_b0832_Inner_Membrane": -175.78009359846314, "protein_b0837_Periplasm": -158.63054075417, "protein_b0839_Inner_Membrane": -441.9265966060773, "protein_b0841_Inner_Membrane": -484.8085468423866, "protein_b0842_Inner_Membrane": -992.2410836194592, "protein_b0854_Periplasm": -13.243151829401052, "protein_b0856_Inner_Membrane": -330.9992771179552, "protein_b0857_Inner_Membrane": -329.81126560090877, "protein_b0860_Periplasm": -214.9809627251548, "protein_b0861_Inner_Membrane": -250.12878307728852, "protein_b0862_Inner_Membrane": -200.03836530336665, "protein_b0863_Periplasm": 119.19537165187269, "protein_b0875_Inner_Membrane": -622.0472306264252, "protein_b0886_Inner_Membrane": 251.47442389878742, "protein_b0887_Inner_Membrane": -133.37179093045958, "protein_b0891_Periplasm": -494.7424705741573, "protein_b0894_Periplasm": 461.4454979208614, "protein_b0896_Inner_Membrane": -279.5823739524438, "protein_b0904_Inner_Membrane": -1706.2829289897327, "protein_b0914_Inner_Membrane": -2404.11364304845, "protein_b0915_Inner_Membrane": 166.5080522202966, "protein_b0929_Outer_Membrane": -224.60209725206008, "protein_b0934_Inner_Membrane": -160.39321267337164, "protein_b0936_Periplasm": -20.32538205120591, "protein_b0957_Outer_Membrane": -446.99861428345037, "protein_b0972_Inner_Membrane": 258.55971391640406, "protein_b0973_Periplasm": 417.6170199362257, "protein_b0974_Inner_Membrane": -2688.8115640678648, "protein_b0978_Inner_Membrane": -2282.587248643303, "protein_b0979_Inner_Membrane": -261.47641784567406, "protein_b0980_Periplasm": 211.52445058834695, "protein_b0996_Inner_Membrane": 35.29830276640395, "protein_b0997_Periplasm": 439.1269250981385, "protein_b1002_Periplasm": 156.5290818633123, "protein_b1006_Inner_Membrane": -2621.0754425625223, "protein_b1015_Inner_Membrane": -636.3742946687241, "protein_b1069_Inner_Membrane": -1130.9242056521775, "protein_b1101_Inner_Membrane": -1204.5610274043668, "protein_b1102_Outer_Membrane": 967.6890467971291, "protein_b1116_Inner_Membrane": -1211.39836138645, "protein_b1118_Inner_Membrane": 153.42938959444774, "protein_b1123_Periplasm": -127.09670809122893, "protein_b1124_Inner_Membrane": -170.68984482739572, "protein_b1125_Inner_Membrane": -215.77417149470182, "protein_b1185_Inner_Membrane": -275.9412149458934, "protein_b1186_Inner_Membrane": -1249.4342032968948, "protein_b1193_Outer_Membrane": -80.41387767435072, "protein_b1197_Periplasm": 375.5631480119717, "protein_b1206_Inner_Membrane": -1134.8061238270982, "protein_b1209_Outer_Membrane": 413.8123204632806, "protein_b1216_Inner_Membrane": -647.9679154814627, "protein_b1223_Inner_Membrane": -1026.5726454104831, "protein_b1227_Inner_Membrane": -160.98417358700726, "protein_b1243_Periplasm": -2367.109703900658, "protein_b1244_Inner_Membrane": -281.92515397066427, "protein_b1245_Inner_Membrane": -35.16166099706975, "protein_b1249_Inner_Membrane": -964.7669609805967, "protein_b1250_Inner_Membrane": -491.37127928748987, "protein_b1252_Inner_Membrane": -74.7310217263593, "protein_b1278_Inner_Membrane": -734.9766156755524, "protein_b1296_Inner_Membrane": -197.0196711542692, "protein_b1308_Periplasm": -140.99229892335973, "protein_b1319_Outer_Membrane": -230.03021120422193, "protein_b1329_Periplasm": -19.710895311234747, "protein_b1363_Inner_Membrane": -826.8510865852423, "protein_b1377_Outer_Membrane": -77.63881105772467, "protein_b1386_Periplasm": 414.015914665468, "protein_b1440_Periplasm": 142.54772654154644, "protein_b1442_Inner_Membrane": -465.60546072550113, "protein_b1443_Inner_Membrane": -181.72433026856027, "protein_b1453_Inner_Membrane": -536.4876846800344, "protein_b1465_Inner_Membrane": -89.81949003578397, "protein_b1469_Inner_Membrane": -109.71084942307299, "protein_b1473_Inner_Membrane": -676.3395912928828, "protein_b1474_Periplasm": -1580.2257847622386, "protein_b1475_Inner_Membrane": 33.204921148937025, "protein_b1476_Inner_Membrane": -378.1126774208619, "protein_b1485_Inner_Membrane": -71.09887520698395, "protein_b1486_Inner_Membrane": -117.98122625983557, "protein_b1487_Periplasm": -2198.9713776570375, "protein_b1492_Inner_Membrane": -622.7445180435383, "protein_b1528_Inner_Membrane": -577.8808463420986, "protein_b1533_Inner_Membrane": -834.8949768706005, "protein_b1587_Periplasm": 670.0743880250545, "protein_b1588_Periplasm": 398.3675695573428, "protein_b1589_Periplasm": 7.22500008626244, "protein_b1590_Inner_Membrane": -175.841649228141, "protein_b1592_Inner_Membrane": -154.0805747026619, "protein_b1599_Inner_Membrane": -174.0007292377864, "protein_b1600_Inner_Membrane": -453.3046971852081, "protein_b1602_Inner_Membrane": -387.38028385927794, "protein_b1603_Inner_Membrane": -1693.734233230691, "protein_b1605_Inner_Membrane": -520.9552675428762, "protein_b1621_Inner_Membrane": -1287.922266809291, "protein_b1634_Inner_Membrane": -570.6902563086223, "protein_b1646_Periplasm": 168.66371195190985, "protein_b1677_Outer_Membrane": -16.648845590651167, "protein_b1711_Inner_Membrane": -413.9728157839987, "protein_b1801_Inner_Membrane": -1183.452877290199, "protein_b1818_Inner_Membrane": -1527.489270679788, "protein_b1819_Inner_Membrane": -89.95496212960396, "protein_b1855_Inner_Membrane": -580.9433095814724, "protein_b1857_Periplasm": -546.0759425597432, "protein_b1859_Inner_Membrane": -933.7199154077766, "protein_b1872_Periplasm": -1673.8958560937165, "protein_b1873_Inner_Membrane": 36.00026288764938, "protein_b4460_Inner_Membrane": -74.6072459585445, "protein_b1901_Periplasm": -55.99829254897636, "protein_b1907_Inner_Membrane": -877.2811616641444, "protein_b1912_Inner_Membrane": -595.7083962991179, "protein_b1981_Inner_Membrane": -335.7372090192474, "protein_b1992_Inner_Membrane": -233.5858167192674, "protein_b2010_Inner_Membrane": -233.32833610348732, "protein_b2027_Inner_Membrane": 220.66691760954728, "protein_b2035_Inner_Membrane": -1235.9289189460917, "protein_b2037_Inner_Membrane": -225.40451486937528, "protein_b2092_Inner_Membrane": -475.63648542246614, "protein_b2128_Inner_Membrane": -342.12655525180094, "protein_b2130_Inner_Membrane": -360.6781160138002, "protein_b2131_Periplasm": -76.45374624314864, "protein_b2132_Periplasm": 317.7482668471192, "protein_b2134_Periplasm": -440.1899495390875, "protein_b2148_Inner_Membrane": -144.82067765496754, "protein_b2150_Periplasm": -19.997931353265084, "protein_b2155_Outer_Membrane": 994.7150723838582, "protein_b2156_Inner_Membrane": -527.4676963519712, "protein_b2167_Inner_Membrane": -1118.6849989647421, "protein_b2170_Inner_Membrane": -250.21796482343692, "protein_b2174_Inner_Membrane": -49.42669033205304, "protein_b2197_Periplasm": -7.184861017575812, "protein_b2198_Inner_Membrane": -184.4554162944556, "protein_b2199_Inner_Membrane": -312.14730572720066, "protein_b2200_Inner_Membrane": -375.3392763153876, "protein_b2202_Inner_Membrane": 91.39297821412053, "protein_b2203_Periplasm": 114.29262877717261, "protein_b2204_Inner_Membrane": 182.70802647976967, "protein_b2205_Periplasm": 169.2073743062462, "protein_b2206_Periplasm": 60.414173598706476, "protein_b2215_Outer_Membrane": -0.0, "protein_b2223_Inner_Membrane": -2026.0586241192304, "protein_b2239_Periplasm": -9.485914431342229, "protein_b2240_Inner_Membrane": -581.8405662641645, "protein_b2254_Inner_Membrane": 79.40018991337848, "protein_b2257_Inner_Membrane": -528.4299280600449, "protein_b4544_Inner_Membrane": -127.53210065306685, "protein_b2258_Inner_Membrane": -177.1816175213277, "protein_b2276_Inner_Membrane": -356.03978663426744, "protein_b2277_Inner_Membrane": -1894.0476098303384, "protein_b2278_Inner_Membrane": -632.3064940543704, "protein_b2279_Inner_Membrane": -34.48395249551207, "protein_b2280_Inner_Membrane": -260.63283000255217, "protein_b2282_Inner_Membrane": -427.5687530054378, "protein_b2288_Inner_Membrane": -156.11199909218723, "protein_b2307_Inner_Membrane": -226.74564148906774, "protein_b2308_Inner_Membrane": -110.1826469032542, "protein_b2309_Periplasm": 78.75180818899399, "protein_b2310_Periplasm": 126.73914951420457, "protein_b2328_Periplasm": 246.8245674146672, "protein_b2344_Outer_Membrane": 213.0387112805293, "protein_b2392_Inner_Membrane": -970.6197945915818, "protein_b2393_Inner_Membrane": -833.8773334394306, "protein_b2406_Inner_Membrane": -465.8310380959543, "protein_b2423_Inner_Membrane": -174.72345826929558, "protein_b2424_Inner_Membrane": -388.955345091764, "protein_b2425_Periplasm": 245.4019213594258, "protein_b2429_Inner_Membrane": -17.826012252228747, "protein_b2435_Periplasm": -186.3408906898988, "protein_b2470_Inner_Membrane": 435.26052839409266, "protein_b2477_Outer_Membrane": -90.729317183417, "protein_b2482_Inner_Membrane": -712.140241635471, "protein_b2483_Inner_Membrane": -317.0365765249043, "protein_b2484_Inner_Membrane": -266.96127559061887, "protein_b2485_Inner_Membrane": -249.03166576023284, "protein_b2486_Inner_Membrane": -368.8244346833323, "protein_b2492_Inner_Membrane": -6074.988802661876, "protein_b2497_Inner_Membrane": -428.0473964117197, "protein_b2512_Outer_Membrane": -812.6699289704089, "protein_b2519_Inner_Membrane": -3153.95248814382, "protein_b2536_Inner_Membrane": -919.3901075243803, "protein_b2558_Periplasm": 133.25045981513907, "protein_b2578_Inner_Membrane": -477.80790231851836, "protein_b2587_Inner_Membrane": -902.7606304318805, "protein_b2595_Outer_Membrane": -228.5457512785183, "protein_b2617_Outer_Membrane": -61.14339232644788, "protein_b2663_Inner_Membrane": -364.6860655056156, "protein_b2678_Inner_Membrane": 138.99859509579744, "protein_b2679_Periplasm": 126.92957523469093, "protein_b2682_Inner_Membrane": -240.35909654332482, "protein_b2683_Inner_Membrane": -21.157834493901802, "protein_b2701_Outer_Membrane": 325.01799445875724, "protein_b2702_Inner_Membrane": -61.74429166427808, "protein_b2703_Inner_Membrane": 25.772307587705093, "protein_b2715_Inner_Membrane": -487.5187001230444, "protein_b2722_Inner_Membrane": -145.32176170355652, "protein_b2723_Inner_Membrane": -4070.846552366096, "protein_b2789_Inner_Membrane": -2052.5992455014925, "protein_b2796_Inner_Membrane": -1963.7599590109262, "protein_b2801_Inner_Membrane": -239.1877690138135, "protein_b2813_Outer_Membrane": -71.81315711536547, "protein_b2817_Periplasm": -280.2094799555141, "protein_b2828_Inner_Membrane": -70.32126893819577, "protein_b2835_Inner_Membrane": -367.89656510357537, "protein_b2836_Inner_Membrane": -1489.1784379591145, "protein_b2841_Inner_Membrane": -549.3639296691963, "protein_b2882_Inner_Membrane": 81.50733507727092, "protein_b2893_Periplasm": -413.3340478489089, "protein_b2923_Inner_Membrane": -524.976038667253, "protein_b2938_Periplasm": 206.22734046594388, "protein_b2943_Inner_Membrane": -989.2272979192692, "protein_b2957_Periplasm": 370.9222150626279, "protein_b2963_Outer_Membrane": -100.2269510113971, "protein_b2964_Inner_Membrane": -1029.2879292195435, "protein_b2975_Inner_Membrane": -614.6249970394362, "protein_b2987_Inner_Membrane": -980.1172229153908, "protein_b2994_Periplasm": -2726.1596486370645, "protein_b2995_Inner_Membrane": -389.0232340048687, "protein_b2996_Periplasm": 282.68254825769213, "protein_b2997_Periplasm": 114.73199321216175, "protein_b3005_Inner_Membrane": -71.6078935815651, "protein_b3006_Inner_Membrane": -33.759301737714935, "protein_b3035_Outer_Membrane": -857.676194075149, "protein_b3040_Inner_Membrane": -689.0224421915767, "protein_b3057_Inner_Membrane": -748.2268090655475, "protein_b3059_Inner_Membrane": -407.19391244843325, "protein_b3063_Inner_Membrane": -1882.9863781688018, "protein_b3089_Inner_Membrane": -9.508129235155604, "protein_b3093_Inner_Membrane": -789.9916053536679, "protein_b3116_Inner_Membrane": -1058.9926387552186, "protein_b3127_Inner_Membrane": -403.1094599188201, "protein_b3161_Inner_Membrane": -884.9034187636728, "protein_b3175_Inner_Membrane": -208.3021788700225, "protein_b3182_Periplasm": -50.794112936632445, "protein_b3196_Inner_Membrane": -130.17050478551548, "protein_b3199_Inner_Membrane": 345.8250691112678, "protein_b3200_Periplasm": 350.5022725471811, "protein_b3224_Inner_Membrane": -292.3374462459586, "protein_b3258_Inner_Membrane": -207.57456805694704, "protein_b3265_Inner_Membrane": -1403.8861670047768, "protein_b3266_Inner_Membrane": 104.32148213463982, "protein_b3300_Inner_Membrane": -355.1493027479979, "protein_b3350_Inner_Membrane": -458.3743539814351, "protein_b3367_Inner_Membrane": -336.82950156737996, "protein_b3370_Inner_Membrane": -310.3541586395082, "protein_b3396_Inner_Membrane": -1012.1439001318794, "protein_b3409_Inner_Membrane": -1313.7796427209275, "protein_b3415_Inner_Membrane": -1119.1611690263567, "protein_b4476_Inner_Membrane": -750.1523176315666, "protein_b3447_Periplasm": 303.07456500437314, "protein_b3451_Inner_Membrane": -325.9219649333244, "protein_b3452_Inner_Membrane": -64.34462352735574, "protein_b3453_Periplasm": 72.07495079107169, "protein_b3456_Inner_Membrane": -363.56908317820915, "protein_b3457_Inner_Membrane": -283.31991948263317, "protein_b3458_Periplasm": 219.96277174410824, "protein_b3460_Periplasm": -127.44493130028047, "protein_b3469_Inner_Membrane": -272.3078543691101, "protein_b3476_Periplasm": -2511.95321830797, "protein_b3477_Inner_Membrane": -67.72502845308777, "protein_b3478_Inner_Membrane": -3.1834240282753967, "protein_b3493_Inner_Membrane": -746.891631060278, "protein_b3496_Inner_Membrane": -469.56631586568636, "protein_b3502_Inner_Membrane": -321.604003939012, "protein_b3528_Inner_Membrane": -255.19347816988548, "protein_b3542_Inner_Membrane": -111.88943466997917, "protein_b3543_Inner_Membrane": -124.51954655777621, "protein_b3544_Periplasm": -2622.7060648887136, "protein_b3546_Inner_Membrane": 155.35456638368896, "protein_b3566_Periplasm": 212.80155422582155, "protein_b3568_Inner_Membrane": -112.1968501399626, "protein_b3571_Periplasm": 741.0846492200506, "protein_b3577_Inner_Membrane": -111.26414661778983, "protein_b3578_Inner_Membrane": -446.9576924453177, "protein_b3579_Periplasm": 93.40300529626406, "protein_b3599_Inner_Membrane": -274.80788954948525, "protein_b3603_Inner_Membrane": -2010.416227543439, "protein_b3622_Inner_Membrane": -338.96169023991325, "protein_b3653_Inner_Membrane": -942.0884093762468, "protein_b3654_Inner_Membrane": -584.1365501003719, "protein_b3666_Inner_Membrane": -266.3991984419285, "protein_b3679_Inner_Membrane": -237.26221906697262, "protein_b3691_Inner_Membrane": -349.43488042428845, "protein_b3705_Inner_Membrane": -577.2537280247846, "protein_b3709_Inner_Membrane": -134.54162088039521, "protein_b3714_Inner_Membrane": -762.2750796988771, "protein_b3722_Inner_Membrane": -149.17634079471557, "protein_b3726_Inner_Membrane": -489.5542786149973, "protein_b3727_Inner_Membrane": -553.1915555609173, "protein_b3728_Periplasm": -17.291329334661693, "protein_b3731_Inner_Membrane": -85.29226236141542, "protein_b3736_Inner_Membrane": -298.4380375230333, "protein_b3737_Inner_Membrane": -686.1979299167106, "protein_b3738_Inner_Membrane": -152.60260449132736, "protein_b3739_Inner_Membrane": -377.21609596110414, "protein_b3747_Inner_Membrane": -1400.7243162729226, "protein_b3750_Inner_Membrane": -156.4764086887995, "protein_b3751_Periplasm": -9.215239887014073, "protein_b3784_Inner_Membrane": -219.89655873865067, "protein_b3785_Inner_Membrane": 120.58782712641136, "protein_b3792_Inner_Membrane": -347.836197366644, "protein_b3793_Inner_Membrane": -493.80031032903923, "protein_b3816_Inner_Membrane": -684.6698610062163, "protein_b3821_Outer_Membrane": -334.5941433473945, "protein_b3823_Inner_Membrane": -254.5411137059543, "protein_b3824_Inner_Membrane": -453.6524936440638, "protein_b3835_Inner_Membrane": -1407.9745020601029, "protein_b3836_Inner_Membrane": -932.0703874052134, "protein_b3838_Inner_Membrane": -101.47719831092208, "protein_b3839_Inner_Membrane": -284.3733368655781, "protein_b3849_Inner_Membrane": -152.48300222573764, "protein_b3875_Outer_Membrane": -183.74904096215624, "protein_b3892_Inner_Membrane": -340.1540424182942, "protein_b3893_Inner_Membrane": -3.0398960814246627, "protein_b3894_Periplasm": -1945.737415474744, "protein_b3907_Inner_Membrane": -230.1399317586567, "protein_b3909_Inner_Membrane": -360.65708110837096, "protein_b3915_Inner_Membrane": -403.0303266508378, "protein_b3917_Periplasm": -498.12984461251057, "protein_b3927_Inner_Membrane": -280.1355947134893, "protein_b3930_Inner_Membrane": -103.97401024081634, "protein_b3966_Outer_Membrane": 1038.7403269268646, "protein_b3981_Inner_Membrane": -712.2190454289168, "protein_b4031_Inner_Membrane": -272.2999547548718, "protein_b4032_Inner_Membrane": -355.905237492855, "protein_b4033_Inner_Membrane": 153.20490412173675, "protein_b4034_Periplasm": -363.80566562454027, "protein_b4036_Outer_Membrane": -1343.3867331822162, "protein_b4040_Inner_Membrane": -442.96671588197756, "protein_b4042_Inner_Membrane": -340.35246654619124, "protein_b4055_Periplasm": 125.63137230738961, "protein_b4067_Inner_Membrane": -1241.2305819192347, "protein_b4070_Periplasm": -232.92381532819155, "protein_b4071_Periplasm": 283.324064589282, "protein_b4072_Periplasm": 185.975072315873, "protein_b4073_Inner_Membrane": -326.13153644940786, "protein_b4077_Inner_Membrane": -828.8901532495482, "protein_b4086_Inner_Membrane": -68.0150381839727, "protein_b4088_Periplasm": 4.439554604280521, "protein_b4111_Inner_Membrane": -970.6746401964123, "protein_b4115_Inner_Membrane": -684.3039133413051, "protein_b4120_Inner_Membrane": -253.7491197521394, "protein_b4123_Inner_Membrane": -434.8223355048829, "protein_b4130_Inner_Membrane": -416.45499951004916, "protein_b4132_Inner_Membrane": -1067.8149299873169, "protein_b4136_Inner_Membrane": -990.6462149962806, "protein_b4138_Inner_Membrane": -367.18309566020736, "protein_b4151_Inner_Membrane": -172.10774665571324, "protein_b4152_Inner_Membrane": -279.8945504849735, "protein_b4169_Periplasm": -950.5381114729038, "protein_b4193_Inner_Membrane": -579.1294367244174, "protein_b4208_Inner_Membrane": -1290.1389818827845, "protein_b4213_Periplasm": 353.7801152338831, "protein_b4227_Periplasm": -51.67028720833668, "protein_b4230_Inner_Membrane": 14.313540430785446, "protein_b4231_Inner_Membrane": 24.085541137270354, "protein_b4240_Inner_Membrane": -44.092043588886746, "protein_b4242_Inner_Membrane": -1530.7921028143871, "protein_b4261_Inner_Membrane": -983.3591963798801, "protein_b4262_Inner_Membrane": 100.68702220502438, "protein_b4265_Inner_Membrane": -424.7559873509567, "protein_b4288_Inner_Membrane": -124.87516893381442, "protein_b4289_Inner_Membrane": -181.86795438098375, "protein_b4290_Periplasm": -114.5559390597765, "protein_b4291_Outer_Membrane": -1532.9364188513125, "protein_b4311_Outer_Membrane": -84.43449599882244, "protein_b4321_Inner_Membrane": -1157.1343641091669, "protein_b4356_Inner_Membrane": -178.6600784697398, "protein_b4392_Periplasm": -857.7302317423348, "protein_b0463_lipoprotein_Inner_Membrane": -1534.8793835990639, "protein_b3265_lipoprotein_Inner_Membrane": -1488.5790385251814, "protein_b2512_lipoprotein_Outer_Membrane": -897.3628004908136, "protein_b2477_lipoprotein_Outer_Membrane": -175.42218870382163, "protein_b2595_lipoprotein_Outer_Membrane": -313.23862279892296, "protein_b2617_lipoprotein_Outer_Membrane": -145.83626384685252, "protein_b0572_lipoprotein_Outer_Membrane": -2368.874714666544, "protein_b1677_lipoprotein_Outer_Membrane": -101.3417171110558, "protein_b1193_lipoprotein_Outer_Membrane": -165.10674919475534, "protein_b1209_lipoprotein_Outer_Membrane": 329.11944894287603, "protein_b0197_lipoprotein_Inner_Membrane": -1005.077694669915, "protein_b2813_lipoprotein_Outer_Membrane": -156.5060286357701, "protein_b2701_lipoprotein_Outer_Membrane": 240.3251229383526, "protein_b2963_lipoprotein_Outer_Membrane": -184.91982253180174, "linear_objective": -1.0}
