# Supplementary material for: COBRAme: A computational framework for genome-scale models of metabolism and gene expression
Source: PLoS Comput Biol. 2018 Jul 5;14(7):e1006302. doi: 10.1371/journal.pcbi.1006302 (PMC6049947; doi:10.1371/journal.pcbi.1006302)
Supplement: S3 File — All results outlined in the manuscript can be reproduced by following the instructions in the README. A JSON version of iJL1678b-ME is also contained in this file. Alternatively, these scripts can be found at https://github.com/coltonlloyd/cobrame_supplement. (ZIP) [file pcbi.1006302.s003.zip › S3_File/Figure_S1_shadow_prices/glucose_sweep/07.316_glucose_dual.json]

{"biomass": -218.16579617293857, "protein_biomass": -214.0761415491173, "mRNA_biomass": -218.16579617293857, "tRNA_biomass": -218.16579617293857, "rRNA_biomass": -218.16579617293857, "ncRNA_biomass": -218.16579617293857, "DNA_biomass": -218.16579617293857, "lipid_biomass": -218.16579617293857, "constituent_biomass": -218.16579617293857, "prosthetic_group_biomass": -218.16579617293857, "peptidoglycan_biomass": -218.16579617293857, "10fthf_c": -229.93931358926767, "12dgr120_c": -142.06419153949696, "12dgr140_c": -157.2226416738351, "12dgr141_c": -153.7695524715821, "12dgr160_c": -185.5394570016157, "12dgr161_c": -182.09116025060177, "12dgr180_c": -199.13554513796714, "12dgr181_c": -195.67687127596804, "12ppd__R_c": 0.0010995406379677413, "12ppd__S_c": -13.53099191299418, "13dpg_c": -11.60204722984564, "14dhncoa_c": -163.16978593848947, "14glucan_c": -146.28859983899403, "15dap_c": -29.187588445183774, "1ddecg3p_c": -78.7055693125099, "1hdec9eg3p_c": -98.68864506099806, "1hdecg3p_c": -100.41279343650503, "1odec11eg3p_c": -107.49536456512472, "1odecg3p_c": -107.71504977116177, "1pyr5c_c": -21.11362221776599, "1tdec7eg3p_c": -86.54164500082196, "1tdecg3p_c": -88.26819455920027, "23dappa_c": -9.356405479984712, "23ddhb_c": 8.79788419366688, "23dhacoa_c": -137.3786918865987, "23dhb_c": 10.521555816173738, "23dhba_c": -34.69005121442834, "23dhbzs_c": -0.07934618784699791, "23dhdp_c": -24.907539038175997, "23dhmb_c": -20.43818226379782, "23dhmp_c": -29.45140620804793, "23doguln_c": -18.21866603925514, "25aics_c": -52.13465151856511, "25dkglcn_c": -19.191111761693605, "25drapp_c": -52.29919130361109, "26dap__LL_c": -29.614667437902103, "26dap__M_c": -29.661083398988602, "2agpe120_c": -91.88260786936196, "2agpe140_c": -99.46183293653105, "2agpe141_c": -97.73528833540455, "2agpe160_c": -112.62537951410806, "2agpe161_c": -111.89609228687495, "2agpe180_c": -120.41828466859707, "2agpe181_c": -118.68894773759752, "2agpg120_c": -96.242488724178, "2agpg140_c": -103.82171379134708, "2agpg141_c": -102.09516919022057, "2agpg160_c": -116.9852603689241, "2agpg161_c": -116.25597314169097, "2agpg180_c": -124.77816552341311, "2agpg181_c": -123.04882859241354, "2ahbut_c": -27.478564942685573, "2amsa_c": -8.628171552277434, "2aobut_c": -13.682613522659773, "2cpr5p_c": -58.36700055526162, "2dda7p_c": -27.367202860919658, "2ddecg3p_c": -78.42186726126222, "2ddg6p_c": -23.160053083083977, "2ddglcn_c": -21.90990087784905, "2dh3dgal_c": -21.177933045426023, "2dh3dgal6p_c": -22.427440799581763, "2dhguln_c": -21.164603704444463, "2dhp_c": -24.758087137875386, "2dmmq8_c": -977.4238073536958, "2dmmql8_c": -978.4045245955863, "2dr1p_c": -23.726414601360354, "2dr5p_c": -23.726614939799568, "2h3oppan_c": -7.630472875290008, "2hdec9eg3p_c": -98.4353516787752, "2hdecg3p_c": -100.15949999232159, "2ippm_c": -28.065435852292286, "2mahmp_c": -56.446137928816334, "2mcacn_c": -22.64095178984231, "2mcit_c": -22.64070046527035, "2me4p_c": -71.09196945588141, "2mecdp_c": -112.7390172012942, "2obut_c": -18.368572077437367, "2odec11eg3p_c": -105.22820712949776, "2odecg3p_c": -106.95754406049733, "2ohph_c": -960.872010901799, "2ombzl_c": -995.4781925634672, "2omhmbl_c": -1030.0810918768243, "2ommbl_c": -1030.08023836265, "2omph_c": -995.4780204874585, "2oph_c": -960.866526591818, "2oxpaccoa_c": -146.49324061866457, "2p4c2me_c": -150.43166142326174, "2pg_c": -10.603277838697554, "2pglyc_c": -5.923419198025376, "2sephchc_c": -56.78634791400762, "2shchc_c": -47.43049594774867, "2tdec7eg3p_c": -84.27454772730479, "2tdecg3p_c": -86.0010923284313, "2tpr3dpcoa_c": -136.96551316906255, "34hpp_c": -39.051130710480294, "35cgmp_c": -45.67661220007148, "3amac_c": -0.0, "3c2hmp_c": -28.06605159428753, "3c3hmp_c": -28.064820110297042, "3c4mop_c": -26.342320164609053, "3dhguln_c": -19.939815280525014, "3dhgulnp_c": -21.18906079792824, "3dhq_c": -27.298584364467217, "3dhsk_c": -27.375702889555555, "3hadpcoa_c": -137.3786918865987, "3hbcoa_c": -130.73981217303557, "3hcinnm_c": -28.571537787868294, "3hdcoa_c": -163.29171947969257, "3hddcoa_c": -174.14530037890785, "3hhcoa_c": -141.59044794192124, "3hhdcoa_c": -195.85246217733845, "3hocoa_c": -152.4410837108069, "3hodcoa_c": -206.69513851974077, "3hpp_c": -0.2461534913061735, "3hpppn_c": -29.55696469492426, "3htdcoa_c": -184.99888127812315, "3ig3p_c": -58.084165747227, "3mob_c": -20.42781988837994, "3mop_c": -29.44104383263005, "3odcoa_c": -161.56316735666405, "3oddcoa_c": -172.41674825587936, "3ohcoa_c": -139.86189581889272, "3ohdcoa_c": -194.12391005430993, "3oocoa_c": -150.7125315877784, "3oodcoa_c": -204.97634739775555, "3ophb_c": -961.1132559568185, "3otdcoa_c": -183.27032915509463, "3oxdhscoa_c": -144.76865530651992, "3pg_c": -10.60302400877414, "3php_c": -8.87966698679969, "3psme_c": -41.089679305206104, "3sala_c": -11.825066328877583, "4abut_c": -17.749055914297553, "4abutn_c": -22.286967852565436, "4abz_c": -32.90304058361226, "4adcho_c": -42.01194183130657, "4ahmmp_c": -31.52410038614616, "4ampm_c": -32.77611826874447, "4c2me_c": -123.31693285707351, "4crsol_c": -0.0, "4h2opntn_c": -18.45629791567193, "4hbz_c": -31.659662598378446, "4hthr_c": -43.13491085912141, "4mhetz_c": -135.99421188962455, "4mop_c": -26.09506713266491, "4mpetz_c": -137.24587162994808, "4pasp_c": -13.582688134879247, "4per_c": -15.538130468636941, "4ppan_c": -42.322104791802396, "4ppcys_c": -68.01320765932938, "4r5au_c": -76.86405594795418, "56dura_c": -16.346944456804987, "5aizc_c": -38.55513282537579, "5aop_c": -43.35337536532632, "5aprbu_c": -77.1135054144434, "5apru_c": -63.59641696931376, "5caiz_c": -38.451930999061496, "5dglcn_c": -20.914382189288787, "5dh4dglc_c": -16.986581156326416, "5drib_c": -0.0, "5fthf_c": -229.93739399570222, "5mta_c": -21.957504138562225, "5mthf_c": -233.64772194573484, "5mtr_c": -0.2461534913061735, "5prdmbz_c": 46.717735364639324, "6hmhpt_c": -171.69287201042948, "6hmhptpp_c": -173.95749163870622, "6pgc_c": -23.159822476922347, "6pgl_c": -22.912869243685886, "8aonn_c": -79.16101810348239, "LalaDglu_c": -29.322130921177365, "LalaDgluMdap_c": -62.902876215684216, "LalaDgluMdapDala_c": -74.49016084620773, "LalaLglu_c": -29.326230384169094, "N1aspmd_c": -7.384999339462386, "Nmtrp_c": -59.77897999048348, "Sfglutth_c": -47.06745815882806, "aacald_c": -0.0, "aacoa_c": -129.01126005000705, "aact_c": -13.435360490715631, "ac_c": -6.634500291249067, "acac_c": -14.02727488581672, "acald_c": -9.099946564874818, "acanth_c": -40.48479741304666, "accoa_c": -121.62087457248295, "acetol_c": 1.7301163311669303, "acg5p_c": -27.352136388476076, "acg5sa_c": -29.074197128831727, "acgam_c": -43.31411092809574, "acgam1p_c": -33.667509198016695, "acgam6p_c": -32.51684582682244, "acglc__D_c": -31.268107248592806, "acglu_c": -25.643565905196972, "acmalt_c": -55.902231936847365, "acmana_c": -31.265739832740785, "acmanap_c": -32.51618135410586, "acmum6p_c": -43.58870063705448, "acnam_c": -40.623158804784964, "acon__C_c": -18.244973572728348, "acon__T_c": -18.244973572728348, "aconm_c": -52.6012821528153, "acorn_c": -31.05206330257401, "acser_c": -18.006837646863808, "actp_c": -7.640096714919294, "ade_c": -21.71153473652095, "adn_c": -42.44199455974294, "adocbi_c": -45.19698496726926, "adocbip_c": -46.44790983903653, "adocbl_c": -1.2406155108494121, "adp_c": -44.69874529135861, "adpglc_c": -70.10262995870362, "adphep__DD_c": -2.9510103598088757, "adphep__LD_c": -2.9676373691681865, "adprib_c": -64.14181878623566, "ag_c": 0.25005484912234754, "agdpcbi_c": -91.87654533116599, "agm_c": -28.015357685413516, "ahcys_c": -49.85295209303646, "ahdt_c": -179.0803703957678, "aicar_c": -39.82299547123954, "air_c": -37.20200156948719, "akg_c": -16.02531246277212, "ala__B_c": -12.333762807165566, "ala__D_c": -11.333343323531913, "ala__L_c": -11.330714368043557, "alaala_c": -23.667658301488594, "alac__S_c": -18.465341358995946, "all__D_c": -23.623533133889246, "all6p_c": -24.873573829072324, "alltn_c": -5.423587358678388, "alltt_c": -5.670035265605965, "allul6p_c": -24.86994908958832, "altrn_c": -21.911726215771147, "amet_c": -84.20924048187052, "ametam_c": -83.9612084894148, "amob_c": -0.0, "amp_c": -43.69270996133397, "anhgm_c": -85.64188058644696, "anhgm3p_c": -148.53942038049593, "anhgm4p_c": -160.12670501101942, "anhm_c": -42.33713754293192, "anhm3p_c": -105.23467733698088, "anhm4p_c": -116.8219619675044, "anth_c": -33.09558345722608, "ap4a_c": -90.90884512864292, "ap5a_c": -89.9067348636011, "apg120_c": -224.60761142764255, "apg140_c": -248.29289394798334, "apg141_c": -243.11326014460383, "apg160_c": -288.7571239449845, "apg161_c": -284.5795399667375, "apg180_c": -311.16224914418143, "apg181_c": -305.0266310323492, "appl_c": -15.164377281244594, "aps_c": -46.448395997071366, "ara5p_c": -20.949484154711417, "arab__L_c": -19.703211580614614, "aragund_c": -1201.2934463748484, "arbt6p_c": -1.254857314447862, "arbtn_c": 0.496705145164218, "arbtn__fe3_c": -1.2589000793337253, "arg__L_c": -28.259904913745725, "argsuc_c": -40.58784702928565, "ascb6p_c": -20.943026325985347, "asn__L_c": -14.649150267338882, "aso3_c": -0.0, "aso4_c": 1.9756142478907095, "asp__L_c": -12.579392159696212, "aspsa_c": -15.304766043293412, "athr__L_c": -15.654003025244155, "athtp_c": -237.41199873175674, "atp_c": -45.70204126654164, "b2coa_c": -130.74469267355724, "bbtcoa_c": -0.0, "betald_c": -1.9787362455052757, "bglycogen_c": -25.649996566012245, "bmoco_c": -252.50321989293928, "bmoco1gdp_c": -297.9340228377889, "bmocogdp_c": -343.3648257826386, "btal_c": -18.96284422710302, "btcoa_c": -132.47151034136863, "btn_c": -200.98219442323997, "btnso_c": -199.2590565804164, "but_c": -17.48752517717827, "butso3_c": -23.427056777442484, "ca2_c": 0.24138579846397892, "camp_c": -45.4484363180258, "cbasp_c": -14.077345105047616, "cbi_c": -0.9951776149816662, "cbl1_c": 42.96119184143818, "cbm_c": -16.589357112715224, "cbp_c": -1.5002259064833734, "cd2_c": -11.671176955827669, "cdg_c": -168.73193737359043, "cdp_c": -38.883300424542405, "cdpdddecg_c": -181.7684537927701, "cdpdhdec9eg_c": -221.72689791435207, "cdpdhdecg_c": -225.17519466536598, "cdpdodec11eg_c": -235.38113352924117, "cdpdodecg_c": -239.78741471007385, "cdpdtdec7eg_c": -194.4214220436888, "cdpdtdecg_c": -197.87451124594182, "cechddd_c": -33.003502552709726, "cenchddd_c": -32.01807564565377, "cgly_c": -29.965957444916043, "chol_c": -3.703779075327294, "chor_c": -41.00959418179472, "chtbs6p_c": -75.83059807366877, "cinnm_c": -30.296603402043655, "cit_c": -18.244855027902286, "citr__L_c": -26.003559611124786, "ckdo_c": -70.83754775249422, "cl_c": 0.12321772840821674, "cmp_c": -37.87375156293615, "co2_c": 3.799182140735669e-35, "coa_c": -114.23106087284367, "cobalt2_c": -0.00415014125049353, "colipa_c": 2.0125138954050494, "cpe160_c": -263.7501923105282, "cpe180_c": -277.32556524587903, "cpg160_c": -268.09973519924995, "cpg180_c": -281.75397081413905, "cpgn_c": -1.0105475067516163, "cpgn__un_c": 0.496705145164218, "cph4_c": -168.97809086489661, "cpmp_c": -61.716642291928416, "cpppg3_c": -346.85458889347564, "crn_c": -0.25226001644638807, "crn__D_c": -0.25004536624761303, "crnDcoa_c": -0.02330736400567487, "crncoa_c": -0.01273283570265114, "csn_c": -15.923858166070913, "ctbt_c": -0.27335273025328793, "ctbtcoa_c": -0.02330736400567487, "ctp_c": -39.88933575456704, "cu_c": 0.25005484912234754, "cu2_c": -8.384163260987639e-05, "cyan_c": -6.1898756736389675, "cynt_c": -0.4930679607708025, "cys__D_c": -21.40874402744982, "cys__L_c": -23.67876830991912, "cyst__L_c": -42.05425046283064, "cytd_c": -36.62128219388466, "dad__2_c": -45.178388883634874, "dad__5_c": -21.71135064725605, "dadp_c": -46.42741895860185, "damp_c": -45.42686233826042, "dann_c": -163.3745016091665, "datp_c": -47.42797557894328, "db4p_c": -34.6796263960112, "dc2coa_c": -163.2965999802142, "dca_c": -51.04481394327191, "dcacoa_c": -165.02636277835524, "dcamp_c": -56.004366008659545, "dcdp_c": -40.61471344662725, "dcmp_c": -39.613482398799384, "dctp_c": -41.61527006696868, "dcyt_c": -39.36500894417384, "dd2coa_c": -174.1501808794295, "ddca_c": -61.8983948424872, "ddcacoa_c": -175.87994367757054, "ddcap_c": -63.666869618417124, "dgdp_c": -46.647181071619094, "dgmp_c": -45.6420352224791, "dgslnt_c": -93.16819074350708, "dgsn_c": -45.0992500369707, "dgtp_c": -47.65321640164373, "dha_c": -11.818639196826416, "dhap_c": -13.065951642874841, "dhcinnm_c": -30.2936577917277, "dhf_c": -225.61277520318228, "dhgly_c": -66.98406128774057, "dhmpt_c": -178.8216124862588, "dhmptp_c": -179.08985531540904, "dhna_c": -49.20045233880115, "dhnpt_c": -178.82869033871603, "dhor__S_c": -13.830207080786632, "dhpmp_c": -179.07813980520524, "dhpppn_c": -31.279084698783667, "dhpt_c": -206.61010236390726, "dhptd_c": -0.0, "dhptdn_c": -0.0, "didp_c": -43.94340728172076, "dimp_c": -43.940052367832564, "din_c": -43.69157891320702, "ditp_c": -43.945592817212656, "dmbzid_c": 70.67141332168791, "dmlz_c": -111.29502634129129, "dmpp_c": -116.43327222388145, "dms_c": -0.9794735711003194, "dmso_c": -3.718092635724643e-35, "dnad_c": -149.67508471725586, "dpcoa_c": -112.97571253987503, "dscl_c": -416.7995007622914, "dtbt_c": -164.8848722742815, "dtdp_c": -46.67570776609283, "dtdp4aaddg_c": -81.68178200717063, "dtdp4addg_c": -74.04419916818225, "dtdp4d6dg_c": -72.07096256478222, "dtdp4d6dm_c": -72.06999076998606, "dtdpglu_c": -72.07110768772219, "dtdprmn_c": -74.04489527328694, "dtmp_c": -45.62136520359909, "dttp_c": -47.681743096117465, "dudp_c": -38.30780215105943, "dump_c": -39.30560837217435, "duri_c": -38.100207464368495, "dutp_c": -39.308358771400854, "dxyl_c": -52.91871088216583, "dxyl5p_c": -54.169970044983735, "e4p_c": -17.011464008226103, "eig3p_c": -31.852094888604864, "enter_c": 0.5032381672157249, "etha_c": -11.439843291907277, "ethso3_c": -13.564159115214284, "etoh_c": -10.821932804223128, "f1p_c": -24.888722602268043, "f6p_c": -24.88527572395106, "fad_c": -192.68682025185188, "fadh2_c": -194.41356042992638, "fald_c": -3.0700281670681595, "fc1p_c": -24.87844249478604, "fcl__L_c": -23.628547525442972, "fdp_c": -26.138322382869404, "fe2_c": -0.005228585681895597, "fe3_c": -1.0010995406379677, "fe3dhbzs_c": -1.247829780756929, "fe3hox_c": -1.0105475067516163, "fe3hox__un_c": 0.248352572582109, "fecrm_c": -1.0105475067516163, "fecrm__un_c": 0.496705145164218, "feenter_c": -1.2478924170279084, "feoxam_c": -1.0105475067516163, "feoxam__un_c": 0.496705145164218, "fgam_c": -33.91531455483833, "fmn_c": -147.2335814596346, "fmnh2_c": -148.96032163770906, "for_c": -1.5981020569963937, "forcoa_c": 0.24769149701544496, "fpram_c": -35.927647028531524, "fprica_c": -42.17494403692976, "frdp_c": -348.7915383576414, "fru_c": -23.887856853052572, "frulys_c": -53.092479291888004, "frulysp_c": -54.342737909637115, "fruur_c": -20.18529554820227, "fuc__L_c": -23.614140617335902, "fum_c": -12.32794211553992, "g1p_c": -24.8891159172161, "g3p_c": -13.074023866042147, "g3pc_c": -19.241046502190894, "g3pe_c": -26.21507136451707, "g3pg_c": -30.574952219333102, "g3pi_c": -15.785284419938964, "g3ps_c": -26.145043654445992, "g6p_c": -24.88519275422706, "gagicolipa_c": 11.822580429451023, "gal_c": -23.631724503170876, "gal1p_c": -24.882273510298052, "galct__D_c": -16.987278386887684, "galctn__D_c": -21.17678520517738, "galctn__L_c": -21.907403856795604, "galt1p_c": -26.596666712065584, "galur_c": -20.18912790855895, "gam1p_c": -26.001251452015758, "gam6p_c": -25.887134439067477, "gar_c": -31.31611295720397, "garagund_c": -1226.9475427986424, "gbbtn_c": -0.25004536624761303, "gcald_c": -7.142896180743804, "gdp_c": -44.92124675921746, "gdpddman_c": -69.31124856459353, "gdpfuc_c": -71.28098948078632, "gdpmann_c": -69.3108790534307, "gdpofuc_c": -69.30981414894852, "gdptp_c": -48.18266378672136, "gfgaragund_c": -1252.5925904399276, "gg4abut_c": -35.7465841988115, "ggagicolipa_c": -13.824780707385075, "ggbutal_c": -37.478800507046486, "gggagicolipa_c": -39.47129878704016, "ggptrc_c": -43.25987754858507, "ghb_c": -17.509838631168222, "gicolipa_c": 37.46958726507229, "glc__D_c": -23.879219219280696, "glcn_c": -22.88787413203965, "glcr_c": -16.987556474465134, "glcur_c": -20.180279141324608, "gln__L_c": -18.99840355565111, "glu__D_c": -18.085699522332582, "glu__L_c": -17.99809637769462, "glu1sa_c": -43.34978955380994, "glu5p_c": -18.97195939385818, "glu5sa_c": -20.86636918582185, "glucys_c": -38.430547753733386, "glx_c": -4.686928341979798, "gly_c": -6.285921673113331, "glyald_c": -13.06041208899217, "glyb_c": -0.25226001644638807, "glyc_c": -14.789667799394138, "glyc__R_c": -9.353064792970525, "glyc2p_c": -15.791110167634061, "glyc3p_c": -15.038561390357668, "glyclt_c": -5.672729325886313, "glycogen_c": -25.651121512556987, "gmhep17bp_c": 42.00446971373496, "gmhep1p_c": 42.254767323120106, "gmhep7p_c": -28.82377185813366, "gmp_c": -43.916390387918554, "gp4g_c": -89.34844182413576, "grdp_c": -232.61240529076142, "gslnt_c": -49.42638250525623, "gsn_c": -42.330203952391194, "gthox_c": -89.4550337029987, "gthrd_c": -45.71551752637165, "gtp_c": -45.9272820892421, "gtspmd_c": -46.46219901941179, "gua_c": -21.61437299561828, "h_c": 0.24725303194414125, "h2_c": -1.4789063166949017, "h2mb4p_c": -114.71076746763917, "h2o_c": -0.0, "h2o2_c": -1.7211061104513332, "h2s_c": -12.054911124650062, "hco3_c": -0.2506351688854897, "hcys__L_c": -32.69846967758668, "hdca_c": -83.60555664091778, "hdcap_c": -85.37409374241226, "hdcea_c": -81.88141321576838, "hdceap_c": -83.64994536690529, "hdcoa_c": -195.8629620508517, "hdd2coa_c": -195.8573426778601, "hemeO_c": -692.4663568662281, "hg2_c": 0.25033441151160685, "hhlipa_c": 84.97817333816876, "his__L_c": -30.12095025870991, "hisp_c": -33.774064958631605, "histd_c": -33.4848156990802, "hkndd_c": -31.52532520261984, "hkntd_c": -30.539871263397664, "hlipa_c": 43.49523660435953, "hmbil_c": -347.84170550881265, "hmgth_c": -48.78554569343981, "hom__L_c": -17.277375790776237, "hphhlipa_c": 125.21165479394432, "hpyr_c": -7.629794365375341, "hqn_c": 23.63065054030006, "hx2coa_c": -141.5953284424429, "hxa_c": -28.338160946063933, "hxan_c": -20.224724766093093, "hxcoa_c": -143.32214611025427, "iasp_c": -11.106704983970308, "ichor_c": -41.008556265231704, "icit_c": -18.245091714987776, "icolipa_c": 63.13445568233299, "idon__L_c": -22.638053811795647, "idp_c": -41.1717098014436, "ile__L_c": -31.675344884519987, "imacp_c": -31.813101954651493, "imp_c": -42.17494403692976, "indole_c": -45.010165495574455, "inost_c": -0.24309067637165663, "ins_c": -40.92253282862751, "ipdp_c": -116.43327222388145, "isetac_c": -11.60710873108327, "itp_c": -42.180484486309844, "k_c": -0.25059511840470394, "kdo_c": -31.096088504655224, "kdo2lipid4_c": -421.60049383496874, "kdo8p_c": -31.304820077799572, "kdolipid4_c": -388.38930037688874, "kphphhlipa_c": 90.74953728321978, "lac__D_c": -11.077919612245628, "lac__L_c": -10.344426238510838, "lald__D_c": 1.723671622506858, "lald__L_c": -11.81459309336833, "lcts_c": -47.509407475269334, "leu__L_c": -28.071881550923383, "lgt__S_c": -56.547587609442694, "lipa_c": 2.0125138954050494, "lipa_cold_c": 2.0125138954050494, "lipidA_c": -355.1781070941412, "lipidAds_c": -353.92757755590316, "lipidX_c": -177.5762062859594, "lipoamp_c": -155.8986662916226, "lipoate_c": -110.44928495850402, "lys__L_c": -29.4345140641848, "lyx__L_c": -19.685706777798295, "mal__D_c": -11.326861133418813, "mal__L_c": -12.328526794552324, "malcoa_c": -122.90805229020344, "malcoame_c": -157.26409420829273, "malt_c": -48.511492566880925, "malt6p_c": -48.76910166862626, "malthp_c": -170.91910422390413, "malthx_c": -146.2874057196177, "maltpt_c": -121.65570721533129, "malttr_c": -72.39231020675845, "maltttr_c": -97.02400871104487, "man_c": -23.635959111874865, "man1p_c": -24.887607659640008, "man6p_c": -24.887607659640008, "man6pglyc_c": -34.241996781845835, "mana_c": -21.908765696136967, "mdhdhf_c": -0.0, "melib_c": -47.511014009283905, "meoh_c": 3.799182140735669e-35, "mercppyr_c": -2.917542118336179, "met__D_c": -0.0, "met__L_c": -39.00940628475928, "methf_c": -229.69004923208175, "metsox__R__L_c": -37.03710405719113, "metsox__S__L_c": -37.03642083140438, "mg2_c": 0.49340652325031475, "mi1p__D_c": -0.49420533772034303, "micit_c": -22.64527870725904, "mlthf_c": -231.90790068626694, "mmcoa__S_c": -128.28229114117184, "mmet_c": -45.06569761698574, "mn2_c": -0.005228585681895597, "mnl1p_c": -26.60894734645792, "mobd_c": -1.0046904170435427, "moco_c": -126.50670212304728, "mococdp_c": -165.89857590558424, "mocogdp_c": -171.93750506789692, "mpt_c": -124.9746423317703, "mptamp_c": -175.49623211014855, "mql8_c": -1013.0065703947691, "mqn8_c": -1012.0258531528787, "msa_c": 0.24732834835203582, "mso3_c": -7.5342407174076245, "mthgxl_c": -10.829567039663518, "mththf_c": -0.0, "n2o_c": -0.0, "n8aspmd_c": -7.384999339462386, "na1_c": 0.24219240558186517, "na15dap_c": -91.44444568991756, "nac_c": -63.88871653528951, "nad_c": -159.3656074066227, "nadh_c": -161.33653206107368, "nadp_c": -160.61762156814177, "nadph_c": -162.83748434756876, "ncam_c": -95.46729991021458, "nh4_c": -3.718092635724643e-35, "ni2_c": -0.00415014125049353, "nicrnt_c": -87.59408844027926, "nmn_c": -116.16768557945694, "no_c": -3.799182140735669e-35, "no2_c": -0.7350958848854577, "no3_c": -0.2501937998844946, "o16aund_c": -1278.2407168113018, "o2_c": -3.799182140735669e-35, "o2s_c": -0.7386931964756633, "oaa_c": -10.606321143463024, "oc2coa_c": -152.44596421132857, "occoa_c": -154.17278187913993, "ocdca_c": -90.90779200940928, "ocdcap_c": -92.676350077069, "ocdcea_c": -90.68810743413017, "ocdceap_c": -92.45666487103195, "octa_c": -40.19123304405662, "octdp_c": -929.7024539336743, "od2coa_c": -206.6902580192191, "odecoa_c": -206.68463864622748, "ohpb_c": -41.41130116475649, "op4en_c": -18.457096711316854, "orn_c": -24.501817265774136, "orot_c": -12.842446068222667, "orot5p_c": -35.797962258824846, "oxa_c": -1.8427250605803378, "oxadpcoa_c": -135.6750302371577, "oxalcoa_c": -0.0, "oxam_c": -2.209004588988625, "oxur_c": -3.4575819477068555, "pa120_c": -142.37257012547963, "pa140_c": -158.47862757865136, "pa141_c": -155.02553837639834, "pa160_c": -185.7847513381957, "pa161_c": -182.33645458718178, "pa180_c": -200.39153104278338, "pa181_c": -195.9852498619507, "pac_c": -28.534681473300868, "pacald_c": -30.008377431616886, "pan4p_c": -67.7672652510043, "pant__R_c": -26.733125946274132, "pap_c": -43.8630509967883, "paps_c": -47.830504038611224, "pdx5p_c": -184.1150664158485, "pe120_c": -154.50771372343584, "pe140_c": -170.61377117660757, "pe141_c": -167.16068197435456, "pe160_c": -197.99331715164885, "pe161_c": -194.54502052455607, "pe180_c": -211.57906732190605, "pe181_c": -208.12039345990692, "pep_c": -10.605502177072282, "pg120_c": -158.93611929169586, "pg140_c": -175.0421767448676, "pg141_c": -171.58908754261455, "pg160_c": -202.34286016429175, "pg161_c": -198.89456341327784, "pg180_c": -216.95508020899962, "pg181_c": -212.54879902816694, "pgp120_c": -159.185938512214, "pgp140_c": -175.29199596538572, "pgp141_c": -171.8389067631327, "pgp160_c": -202.5926793848099, "pgp161_c": -199.144382633796, "pgp180_c": -217.20489942951775, "pgp181_c": -212.7986182486851, "phaccoa_c": -144.5212902692334, "phe__L_c": -42.811756505380885, "pheme_c": -343.92588509631827, "phhlipa_c": 83.72748978989274, "phom_c": -18.617662053850175, "phphhlipa_c": 123.96329311812744, "phpyr_c": -40.83539905036124, "phthr_c": -43.38409353995016, "pi_c": -0.25054900712717537, "pmtcoa_c": -197.5871054760011, "pnto__R_c": -41.06957381648285, "poaac_c": -0.0, "ppa_c": -13.082239967726855, "ppal_c": -14.802868752421364, "ppap_c": -14.083235494422697, "ppbng_c": -86.95709039722597, "ppcoa_c": -128.05994558849778, "ppgpp_c": -45.17373959973315, "pphn_c": -41.01260308488596, "ppi_c": -0.2517694298085801, "ppp9_c": -343.4253142099223, "pppg9_c": -346.3607562617534, "pppi_c": -1.2529808823099122, "pppn_c": -31.282030309099618, "pram_c": -23.957510053630568, "pran_c": -58.4025823313521, "prbamp_c": -70.58680512577295, "prbatp_c": -70.63836284457446, "preq0_c": -174.79132553353747, "preq1_c": -174.32683752320614, "prfp_c": -70.53976380483587, "prlp_c": -70.53976380483587, "pro__L_c": -22.990760878225377, "progly_c": -29.277950013222302, "prpp_c": -23.203085248434046, "ps120_c": -154.74381361022225, "ps140_c": -170.84987106339398, "ps141_c": -167.39678186114097, "ps160_c": -198.15065416121783, "ps161_c": -194.70235753412504, "ps180_c": -211.81516720869246, "ps181_c": -208.35649334669336, "psclys_c": -53.089793562699555, "pser__L_c": -10.85245934502929, "ptrc_c": -24.258328172574476, "pyam5p_c": -184.11136703673304, "pydam_c": -182.85934915413475, "pydx_c": -181.14061767922985, "pydx5p_c": -182.3924943339796, "pydxn_c": -182.8630827412555, "pyr_c": -9.355348493747742, "q8_c": -1063.6982823840854, "q8h2_c": -1064.6870370891675, "quin_c": -28.775002955029933, "quln_c": -62.58520320878438, "r15bp_c": -22.188744758386655, "r1p_c": -20.957368516780843, "r5p_c": -20.946500911282232, "ragund_c": -1193.90577588489, "rbflvrd_c": -147.4595526431535, "rbl__L_c": -19.693445944739626, "rdmbzi_c": 46.968628574205226, "rephaccoa_c": -146.49324061866457, "rhcys_c": -28.141601445780406, "rib__D_c": -20.697607320318703, "ribflv_c": -145.73281246507904, "rml_c": -23.63055663955049, "rml1p_c": -24.878496073969075, "rmn_c": -23.623247975249097, "ru5p__D_c": -20.943557152069022, "ru5p__L_c": -20.943557152069022, "s17bp_c": -30.0742905844752, "s7p_c": -28.820671704307983, "sarcs_c": -11.07823471894518, "sbt6p_c": -26.594739579294874, "sbzcoa_c": -163.4184604812752, "scl_c": -427.059100536763, "sel_c": 0.7249127068308172, "seln_c": -5.931827298949513, "selnp_c": -34.890693436135486, "ser__D_c": -10.599561054861818, "ser__L_c": -10.602001544658703, "seramp_c": -55.798773258837336, "sheme_c": -439.7893596152558, "skm_c": -29.348312637038383, "skm5p_c": -30.597951235919307, "sl26da_c": -42.91427485791242, "sl2a6o_c": -40.941273349454484, "slnt_c": -0.25456086426950214, "so2_c": -0.0, "so3_c": -6.436911896321719, "so4_c": -0.24734235118017758, "spmd_c": 0.25222915189545847, "stcoa_c": -208.41397557722706, "suc6p_c": -48.771950066641665, "sucarg_c": -42.5601570893402, "sucbz_c": -47.43036438490554, "succ_c": -13.313396054762096, "succoa_c": -128.28506681723644, "sucglu_c": -31.310684157808932, "sucgsa_c": -32.78695026821159, "suchms_c": -31.384811980277323, "sucorn_c": -34.743021535434465, "sucsal_c": -15.776737354399925, "sulfac_c": -9.151140892319264, "tag6p__D_c": -24.884738013535316, "tagdp__D_c": -26.138356893702532, "tagur_c": -20.18404792485924, "tartr__D_c": -10.60380183862289, "tartr__L_c": -10.607141279688795, "taur_c": -3.4787742269385777, "tcynt_c": -0.0, "td2coa_c": -185.00376177864482, "tdcoa_c": -186.7335245767858, "tdecoa_c": -185.0093811516364, "thdp_c": -26.887106677675366, "thf_c": -227.58736502357746, "thm_c": -191.96264319717298, "thmmp_c": -193.2123953282563, "thmnp_c": -180.80061801323887, "thmpp_c": -193.20995593883146, "thptdn_c": -0.0, "thr__L_c": -18.367147530372556, "thym_c": -20.89777547338248, "thymd_c": -44.36982086992421, "tma_c": -0.7322205391561781, "tmao_c": -0.0, "tre_c": -48.516715906697364, "tre6p_c": -48.765918555239466, "trp__L_c": -54.986666944651624, "tsul_c": -0.0, "ttdca_c": -71.46099263306373, "ttdcap_c": -73.2294948651075, "ttdcea_c": -69.73444803193722, "ttdceap_c": -71.50294530672919, "tungs_c": -0.0, "tyr__L_c": -41.027086978734786, "u23ga_c": -212.65258827408204, "u3aga_c": -144.95195487193257, "u3hga_c": -138.31554042249275, "uLa4fn_c": -1279.8396773659972, "uLa4n_c": -1278.240557861991, "uaagmda_c": -1448.9540597031785, "uaccg_c": -81.2570108295426, "uacgam_c": -70.7803862959636, "uacmam_c": -70.80921374116699, "uacmamu_c": 34.13769097765382, "uagmda_c": -1414.4989799920572, "uama_c": -95.55793892965075, "uamag_c": -116.48746021883791, "uamr_c": -83.25469632432373, "udcpdp_c": -1278.2452719560706, "udcpp_c": -1278.2460752384968, "udp_c": -36.576389128974576, "udpLa4fn_c": -38.1704477750352, "udpLa4n_c": -35.57333459519176, "udpLa4o_c": -33.60017516624354, "udpg_c": -61.976162927766794, "udpgal_c": -61.976162927766794, "udpgalfur_c": -61.97624088041706, "udpglcur_c": -35.57318823848546, "ugmd_c": -147.15791374996707, "ugmda_c": -171.82386512281604, "um4p_c": -158.48969793136337, "ump_c": -35.57098184410618, "unaga_c": -1313.4565910672493, "unagamu_c": -1242.9888673443813, "unagamuf_c": -1278.2415960846026, "uppg3_c": -347.8417036594527, "ura_c": -14.62052167244387, "uracp_c": -16.34282003204942, "urate_c": -15.97720283942225, "urdglyc_c": -5.182518468874394, "urea_c": -3.7552705269610587, "uri_c": -35.32250838948063, "utp_c": -37.58242445899921, "val__L_c": -22.406918092374454, "xan_c": -17.697927155255357, "xdp_c": -40.655121249566555, "xmp_c": -40.65176633567836, "xtp_c": -40.657306785058445, "xtsn_c": -38.41602981930333, "xu5p__D_c": -20.943557152069022, "xu5p__L_c": -20.94226672546517, "xyl__D_c": -19.684808310967746, "xylu__D_c": -19.693445944739626, "xylu__L_c": -19.693036322917084, "zn2_c": -0.005228585681895597, "12ppd__R_e": -0.0, "12ppd__S_e": -13.529892372356214, "14glucan_e": -145.2815270309211, "15dap_e": -0.0, "23camp_e": -42.199475289225084, "23ccmp_e": -36.37409639989936, "23cgmp_e": -42.080296904309954, "23cump_e": -35.07532259549534, "23dappa_e": -9.108052907402602, "26dap__M_e": -28.659983858350632, "2ddglcn_e": -21.664975726600385, "34dhpac_e": -0.0, "3amp_e": -42.1982750393788, "3cmp_e": -36.37289615005307, "3gmp_e": -42.07909665446367, "3hcinnm_e": -28.31880589762669, "3hpp_e": -0.0, "3hpppn_e": -29.304232804682655, "3ump_e": -35.07412234564905, "4abut_e": -17.500123032502255, "4hoxpacd_e": -0.0, "5dglcn_e": -20.664999336583836, "5mtr_e": -0.0, "LalaDglu_e": -29.072950363969802, "LalaDgluMdap_e": -61.90217507528813, "LalaDgluMdapDala_e": -73.48566839556567, "LalaLglu_e": -29.077049826961535, "ac_e": -6.388346799942893, "acac_e": -13.770272858128596, "acald_e": -9.099946564874818, "acgal_e": -0.0010995406379677413, "acgal1p_e": -0.0, "acgam_e": -31.26067425637439, "acgam1p_e": -31.259574715736424, "acmana_e": -31.257106204014754, "acmum_e": -42.33505496583688, "acnam_e": -40.37458332564912, "acolipa_e": -0.0, "acser_e": -18.011090222132605, "ade_e": -21.461570951962806, "adn_e": -42.19898333214856, "adocbl_e": -0.0, "ag_e": -0.0, "agm_e": -27.775269732853445, "akg_e": -15.773637860421303, "ala__B_e": -12.080604516657921, "ala__D_e": -11.080185033024268, "ala__L_e": -11.084560876737385, "alaala_e": -22.664610951271236, "all__D_e": -22.62447077775715, "alltn_e": -5.17586205432594, "amp_e": -42.19833682154824, "anhgm_e": -86.39061947271217, "arab__L_e": -19.45334682943547, "arbt_e": -0.0, "arbtn_e": -0.0, "arbtn__fe3_e": -0.0, "arg__L_e": -28.01593325921444, "ascb__L_e": -19.68696823354686, "asn__L_e": -14.39946891057344, "aso3_e": -0.0, "asp__L_e": -12.331039587114104, "btn_e": -200.73384185065785, "but_e": -17.230523149490146, "butso3_e": -22.426311488448206, "ca2_e": -0.0, "cbi_e": -0.0, "cbl1_e": -0.0, "cd2_e": -11.665948370145772, "cgly_e": -28.962244872689627, "chol_e": -3.455762082251928, "chtbs_e": -74.57417592533955, "cit_e": -17.746441703306967, "cl_e": -0.0, "cm_e": -0.0, "cmp_e": -36.37295793222251, "co2_e": -0.0, "cobalt2_e": -0.0, "colipa_e": -0.0, "colipap_e": -0.0, "cpgn_e": -0.0, "cpgn__un_e": -0.0, "crn_e": -0.0, "crn__D_e": -0.0, "csn_e": -15.675490404337728, "cu_e": -0.0, "cu2_e": -0.0, "cyan_e": -0.0, "cynt_e": -0.2442654860316931, "cys__D_e": -20.407644486811854, "cys__L_e": -22.67766876928115, "cytd_e": -36.37169590020679, "dad__2_e": -44.928731117872076, "damp_e": -44.92808460727176, "dca_e": -48.78822116603179, "dcmp_e": -39.11470466781072, "dcyt_e": -39.11535117841104, "ddca_e": -63.64105562155829, "dgmp_e": -44.848204521212615, "dgsn_e": -44.8469424891969, "dha_e": -11.817539656188448, "dimp_e": -43.44053339744893, "din_e": -43.43927136543321, "dms_e": -0.9846033350668241, "dmso_e": -0.0, "dopa_e": -0.0014841085266226602, "doxrbcn_e": -0.0, "dtmp_e": -44.12149660826206, "dump_e": -37.84990318800537, "duri_e": -37.8505496986057, "eca4colipa_e": -0.0, "enlipa_e": -13.45491156874608, "enter_e": -0.0, "etha_e": -13.460885613305951, "ethso3_e": -12.563413826220007, "etoh_e": -10.821932804223128, "f6p_e": -24.382924574057323, "fald_e": -3.0700281670681595, "fe2_e": -0.0, "fe3_e": -0.0, "fe3dcit_e": -36.2408477314541, "fe3dhbzs_e": -0.0, "fe3hox_e": -0.0, "fe3hox__un_e": -0.0, "fecrm_e": -0.0, "fecrm__un_e": -0.0, "feenter_e": -0.0, "feoxam_e": -0.0, "feoxam__un_e": -0.0, "for_e": -1.4789523591475147, "fru_e": -23.63162690798233, "frulys_e": -52.84372621452365, "fruur_e": -19.932385693106706, "fuc__L_e": -23.365708048592452, "fum_e": -11.832121283858749, "fusa_e": -0.0, "g1p_e": -23.62822950403824, "g3pc_e": -18.24086616596669, "g3pe_e": -28.24598969702071, "g3pg_e": -29.574771883108898, "g3pi_e": -14.78510408371476, "g3ps_e": -25.144863318221788, "g6p_e": -24.38284160433332, "gal_e": -23.627837603047826, "gal__bD_e": -23.630654445186636, "gal1p_e": -23.628660125827185, "galct__D_e": -16.741929137799197, "galctn__D_e": -20.927810184832307, "galctn__L_e": -21.659309541271327, "galt_e": -25.3407188247428, "galur_e": -19.93812060500788, "gam_e": -24.628059288976374, "gam6p_e": -25.38478328917374, "gbbtn_e": -0.0, "gdp_e": -0.0, "glc__D_e": -23.627406981258883, "glcn_e": -22.642750920856315, "glcr_e": -16.738399659665337, "glcur_e": -19.93069822868499, "glcur1p_e": -19.929598688047022, "gln__L_e": -17.99696405396479, "glu__L_e": -17.751936348412983, "gly_e": -6.039768181807158, "glyald_e": -13.057569088652846, "glyb_e": -0.0, "glyc_e": -14.789667799394138, "glyc__R_e": -9.103907978170728, "glyc2p_e": -14.790929831409857, "glyc3p_e": -14.785249088920965, "glyclt_e": -5.428047919186775, "gmp_e": -42.07915843663311, "gsn_e": -42.077896404617384, "gthox_e": -0.0, "gthrd_e": -46.7152971576957, "gtp_e": -0.0011334941780946639, "gua_e": -21.61518199759635, "h_e": -0.0, "h2_e": -1.4789063166949017, "h2o_e": -0.0, "h2o2_e": -0.0, "h2s_e": -0.0, "hacolipa_e": -85.38051309666076, "halipa_e": -85.38051309666076, "hdca_e": -85.37868835261766, "hdcea_e": -83.65454003907126, "hg2_e": -0.0, "his__L_e": -29.868318136949608, "hom__L_e": -17.52775603217106, "hxa_e": -28.100656909863773, "hxan_e": -20.223625225455123, "idon__L_e": -22.388670959090692, "ile__L_e": -31.4365296139043, "imp_e": -40.67420856696536, "indole_e": -44.766525000171775, "inost_e": -0.0, "ins_e": -40.67485507756569, "isetac_e": -10.606363442088991, "k_e": -0.0, "kdo2lipid4_e": -423.7407201577128, "lac__D_e": -10.828094955056883, "lac__L_e": -10.094601581322094, "lcts_e": -47.256152495060476, "leu__L_e": -27.81619075765079, "lipa_e": -0.0, "lipa_cold_e": -0.0, "lipoate_e": -110.20093238592192, "lys__L_e": -29.184855990550556, "lyx__L_e": -19.437152034184624, "mal__D_e": -10.831040301737643, "mal__L_e": -11.832705962871154, "malt_e": -47.50306256523528, "malthx_e": -145.27897571797206, "maltpt_e": -120.64727721368565, "malttr_e": -71.3838802051128, "maltttr_e": -96.01557870939924, "man_e": -23.628532509548904, "man6p_e": -24.38525650974627, "manglyc_e": -32.98639669109278, "melib_e": -47.26265335251016, "meoh_e": -0.0, "met__D_e": -0.0, "met__L_e": -38.008556614806054, "metsox__R__L_e": -36.036004516553156, "metsox__S__L_e": -36.03532129076641, "mg2_e": -0.0, "mincyc_e": -0.0, "minohp_e": -3.3953540126922665e-05, "mmet_e": -44.81575679354846, "mn2_e": -0.0, "mnl_e": -25.35373046833306, "mobd_e": -0.0, "mso3_e": -6.533495428413347, "n2o_e": -0.0, "na1_e": -0.0, "nac_e": -63.887616994651545, "nh4_e": -0.0, "ni2_e": -0.0, "nmn_e": -116.1654482489147, "no_e": -0.0, "no2_e": -0.4853580001853752, "no3_e": -0.0, "novbcn_e": -0.0, "o16a4colipa_e": -0.0, "o2_e": -0.0, "o2s_e": -0.0, "ocdca_e": -92.17673242079339, "ocdcea_e": -90.44739548979383, "octa_e": -37.9346402668165, "orn_e": -24.255338175630136, "orot_e": -12.346625236541497, "pacald_e": -29.760024859034775, "peamn_e": -29.761508967561397, "phe__L_e": -42.56240449421293, "pheme_e": -344.9273414131219, "pi_e": -0.0, "pnto__R_e": -40.82645427806751, "ppa_e": -12.837147156349088, "ppal_e": -14.801769211783396, "pppn_e": -31.02984120858718, "ppt_e": -1.479360735129256, "pro__L_e": -22.74851483078348, "progly_e": -28.274237440995883, "psclys_e": -52.8410404853352, "pser__L_e": -10.361021266522746, "ptrc_e": -24.010191562943014, "pydam_e": -182.85824961349678, "pydx_e": -181.13951813859188, "pydxn_e": -182.86198320061754, "pyr_e": -9.106995921165632, "quin_e": -28.773903414391967, "r5p_e": -19.699806996202323, "rfamp_e": -0.0, "rib__D_e": -19.698544964186603, "rmn_e": -23.374693231635426, "sbt__D_e": -25.340914622940158, "sel_e": -0.0, "ser__D_e": -10.346402764354172, "ser__L_e": -10.359759234507026, "skm_e": -29.09940885252945, "slnt_e": -0.0, "so2_e": -0.0, "so3_e": -0.0020231835930317587, "so4_e": -0.0, "spmd_e": -0.0, "succ_e": -12.817575223080926, "sucr_e": -47.51830439542407, "sulfac_e": -8.150395603324986, "tartr__D_e": -9.859901695115031, "tartr__L_e": -10.119678642446349, "taur_e": -2.474215172774272, "tcynt_e": -0.0, "thm_e": -190.9625511698836, "thr__L_e": -18.124905220220878, "thrp_e": -18.1261672522366, "thym_e": -0.0, "thymd_e": -44.12023457624634, "tma_e": -0.979482092810041, "tmao_e": -0.0, "tre_e": -47.511257580160894, "trp__L_e": -54.738818211468406, "tsul_e": -0.0, "ttdca_e": -71.22028068872737, "ttdcea_e": -69.49373608760087, "ttrcyc_e": -0.0, "tungs_e": -0.0, "tym_e": -0.0014841085266226602, "tyr__L_e": -40.77773496756683, "tyrp_e": -40.77899699958255, "uacgam_e": -66.33429074060484, "udpacgal_e": -35.07471602486842, "udpg_e": -58.70294552890666, "udpgal_e": -58.703376150695604, "udpglcur_e": -55.00431471291544, "ump_e": -35.07418412781849, "ura_e": -14.371064513481686, "urea_e": -3.7524275266217355, "uri_e": -35.07483063841881, "val__L_e": -22.158117293365304, "xan_e": -17.696827614617387, "xmp_e": -38.167705557641185, "xtsn_e": -38.16644352562547, "xyl__D_e": -19.436329323123523, "xylu__L_e": -19.44444083645541, "zn2_e": -0.0, "12dgr120_p": -142.063091998859, "12dgr140_p": -157.22154213319715, "12dgr141_p": -153.76845293094414, "12dgr160_p": -185.53835746097772, "12dgr161_p": -182.09006083388493, "12dgr180_p": -199.13444559732918, "12dgr181_p": -195.67577173533007, "12ppd__R_p": 3.799182140735669e-35, "12ppd__S_p": -13.529892372356214, "14glucan_p": -145.2897803613439, "15dap_p": 3.718092635724643e-35, "1agpe120_p": -91.88057027230975, "1agpe140_p": -99.45979533947884, "1agpe141_p": -97.73325073835233, "1agpe160_p": -113.61820300336912, "1agpe161_p": -111.89405468982274, "1agpe180_p": -120.41624707154486, "1agpe181_p": -118.6869101405453, "1agpg120_p": -93.20935245839794, "1agpg140_p": -100.78857752556702, "1agpg141_p": -99.06203292444052, "1agpg160_p": -114.94698518945731, "1agpg161_p": -113.22283687591091, "1agpg180_p": -121.74502925763304, "1agpg181_p": -120.01569232663348, "1ddecg3p_p": -78.41982966421, "1hdec9eg3p_p": -98.43331408172298, "1hdecg3p_p": -100.15746239526938, "1odec11eg3p_p": -105.22616953244555, "1odecg3p_p": -106.9555064634451, "1tdec7eg3p_p": -84.27251013025258, "1tdecg3p_p": -85.99905473137909, "23camp_p": -42.199475289225084, "23ccmp_p": -36.37409639989936, "23cgmp_p": -42.080296904309954, "23cump_p": -35.07532259549534, "23dappa_p": -9.108052907402602, "26dap__M_p": -28.659983858350632, "2agpe120_p": -91.88057027230975, "2agpe140_p": -99.45979533947884, "2agpe141_p": -97.73325073835233, "2agpe160_p": -112.62334191705585, "2agpe161_p": -111.89405468982274, "2agpe180_p": -120.41624707154486, "2agpe181_p": -118.6869101405453, "2agpg120_p": -96.24045112712578, "2agpg140_p": -103.81967619429487, "2agpg141_p": -102.09313159316837, "2agpg160_p": -116.98322277187188, "2agpg161_p": -116.25393554463876, "2agpg180_p": -124.77612792636089, "2agpg181_p": -123.04679099536133, "2ddecg3p_p": -78.41982966421, "2ddglcn_p": -21.664975726600385, "2hdec9eg3p_p": -98.43331408172298, "2hdecg3p_p": -100.15746239526938, "2odec11eg3p_p": -105.22616953244555, "2odecg3p_p": -106.9555064634451, "2tdec7eg3p_p": -84.27251013025258, "2tdecg3p_p": -85.99905473137909, "34dhpac_p": 3.799182140735669e-35, "3amp_p": -42.1982750393788, "3cmp_p": -36.37289615005307, "3gmp_p": -42.07909665446367, "3hcinnm_p": -28.31880589762669, "3hpp_p": 3.799182140735669e-35, "3hpppn_p": -29.304232804682655, "3ump_p": -35.07412234564905, "4abut_p": -17.500123032502255, "4hoxpacd_p": 3.799182140735669e-35, "5dglcn_p": -20.664999336583836, "5mtr_p": 3.799182140735669e-35, "LalaDglu_p": -29.072950363969802, "LalaDgluMdap_p": -61.90217507528813, "LalaDgluMdapDala_p": -73.48566839556567, "LalaLglu_p": -29.077049826961535, "ac_p": -6.388346799942893, "acac_p": -13.770272858128596, "acald_p": -9.099946564874818, "acgal_p": -0.0010995406379677413, "acgal1p_p": -3.799182140735669e-35, "acgam_p": -31.26067425637439, "acgam1p_p": -31.259574715736424, "acmana_p": -31.257106204014754, "acmum_p": -42.33505496583688, "acnam_p": -40.37458332564912, "acolipa_p": 1.001649682429335, "acser_p": -18.011090222132605, "ade_p": -21.461570951962806, "adn_p": -42.19707478953252, "adocbl_p": -0.24543789586774592, "agm_p": -27.775269732853445, "akg_p": -15.773637860421303, "ala__B_p": -12.080604516657921, "ala__D_p": -11.080185033024268, "ala__L_p": -11.084560876737385, "alaala_p": -22.664610951271236, "all__D_p": -22.62447077775715, "alltn_p": -5.17586205432594, "amp_p": -42.19833682154824, "anhgm_p": -86.39061947271217, "anhgm3p_p": -148.29154227279344, "anhgm4p_p": -159.87503559307098, "arab__L_p": -19.45334682943547, "arbt_p": -0.0, "arbtn_p": 0.248352572582109, "arbtn__fe3_p": -0.248352572582109, "arg__L_p": -28.01593325921444, "ascb__L_p": -19.68696823354686, "asn__L_p": -14.39946891057344, "aso3_p": 3.799182140735669e-35, "asp__L_p": -12.331039587114104, "btn_p": -200.73384185065785, "but_p": -17.230523149490146, "butso3_p": -22.426311488448206, "ca2_p": -3.718092635724643e-35, "cbi_p": -0.0, "cbl1_p": -0.24543789586774592, "cd2_p": -11.665948370145772, "cgly_p": -28.962244872689627, "chol_p": -3.455762082251928, "chtbs_p": -74.57417592533955, "cit_p": -17.746441703306967, "cl_p": 3.718092635724643e-35, "clpn120_p": -305.1085072084685, "clpn140_p": -335.28835805025693, "clpn141_p": -328.3821796457509, "clpn160_p": -391.92198895366033, "clpn161_p": -385.0253954516325, "clpn180_p": -419.114164978521, "clpn181_p": -412.1968172545227, "cm_p": -3.799182140735669e-35, "cmp_p": -36.37295793222251, "co2_p": 3.799182140735669e-35, "cobalt2_p": -3.718092635724643e-35, "colipa_p": 1.001649682429335, "colipap_p": 1.001649682429335, "cpgn_p": -0.0, "cpgn__un_p": 0.248352572582109, "crn_p": 3.718092635724643e-35, "crn__D_p": -3.718092635724643e-35, "csn_p": -15.675490404337728, "ctbt_p": -0.031106682811393536, "cu_p": 3.718092635724643e-35, "cu2_p": -3.718092635724643e-35, "cyan_p": 3.718092635724643e-35, "cynt_p": -0.2442654860316931, "cys__D_p": -20.407644486811854, "cys__L_p": -22.67766876928115, "cytd_p": -36.37169590020679, "dad__2_p": -44.92682257525603, "damp_p": -44.92808460727176, "dca_p": -48.78822116603179, "dcmp_p": -39.11470466781072, "dcyt_p": -39.113442635794996, "ddca_p": -63.640157165668505, "dgmp_p": -44.848204521212615, "dgsn_p": -44.8469424891969, "dha_p": -11.817539656188448, "dimp_p": -43.44053339744893, "din_p": -43.43927136543321, "dms_p": -0.9846033350668241, "dmso_p": -3.718092635724643e-35, "dopa_p": -0.0014841085266226602, "doxrbcn_p": 3.799182140735669e-35, "dtmp_p": -44.12149660826206, "dump_p": -37.84990318800537, "duri_p": -37.848641155989654, "eca2und_p": -1278.2432684636012, "eca3und_p": -1278.2431336702834, "eca4colipa_p": 1.001649682429335, "eca4und_p": -1278.2429988769654, "enlipa_p": -12.453261886316746, "enter_p": 0.25105355697396553, "etha_p": -13.460885613305951, "ethso3_p": -12.563413826220007, "etoh_p": -10.821932804223128, "f6p_p": -24.382924574057323, "fald_p": -3.0700281670681595, "fe2_p": -3.718092635724643e-35, "fe3_p": -3.718092635724643e-35, "fe3dcit_p": -36.49157280617636, "fe3dhbzs_p": -0.24560467448599962, "fe3hox_p": -0.0, "fe3hox__un_p": -0.0, "fecrm_p": -0.0, "fecrm__un_p": 0.248352572582109, "feenter_p": -0.24566731075697906, "feoxam_p": -0.0, "feoxam__un_p": 0.248352572582109, "for_p": -1.4789523591475147, "fru_p": -23.63162690798233, "frulys_p": -52.84372621452365, "fruur_p": -19.932385693106706, "fuc__L_p": -23.365708048592452, "fum_p": -11.832121283858749, "fusa_p": 3.799182140735669e-35, "g1p_p": -23.62822950403824, "g3pc_p": -18.24086616596669, "g3pe_p": -28.24598969702071, "g3pg_p": -29.574771883108898, "g3pi_p": -14.78510408371476, "g3ps_p": -25.144863318221788, "g6p_p": -24.38284160433332, "gal_p": -23.627837603047826, "gal__bD_p": -23.630654445186636, "gal1p_p": -23.628660125827185, "galct__D_p": -16.741929137799197, "galctn__D_p": -20.927810184832307, "galctn__L_p": -21.659309541271327, "galt_p": -25.3407188247428, "galur_p": -19.93812060500788, "gam_p": -24.628059288976374, "gam6p_p": -25.38478328917374, "gbbtn_p": 3.799182140735669e-35, "gdp_p": 3.799182140735669e-35, "glc__D_p": -23.627406981258883, "glcn_p": -22.642750920856315, "glcr_p": -16.738399659665337, "glcur_p": -19.93069822868499, "glcur1p_p": -19.929598688047022, "gln__L_p": -17.99696405396479, "glu__L_p": -17.751936348412983, "gly_p": -6.039768181807158, "glyald_p": -13.057569088652846, "glyb_p": 3.799182140735669e-35, "glyc_p": -14.789667799394138, "glyc__R_p": -9.103907978170728, "glyc2p_p": -14.790929831409857, "glyc3p_p": -14.785249088920965, "glyclt_p": -5.428047919186775, "gmp_p": -42.07915843663311, "gsn_p": -42.077896404617384, "gthox_p": 3.718092635724643e-35, "gthrd_p": -46.7152971576957, "gtp_p": -0.0011334941780946639, "gua_p": -21.61327345498031, "h_p": 3.799182140735669e-35, "h2_p": -1.4789063166949017, "h2o_p": -0.0, "h2o2_p": -0.0, "h2s_p": 3.718092635724643e-35, "hdca_p": -85.37778989672788, "hdcea_p": -83.6536415831815, "hg2_p": 3.799182140735669e-35, "his__L_p": -29.868318136949608, "hom__L_p": -17.52775603217106, "hxa_p": -28.100656909863773, "hxan_p": -20.223625225455123, "idon__L_p": -22.388670959090692, "ile__L_p": -31.4365296139043, "imp_p": -40.67420856696536, "indole_p": -44.766525000171775, "inost_p": 3.799182140735669e-35, "ins_p": -40.672946534949645, "isetac_p": -10.606363442088991, "k_p": -3.718092635724643e-35, "kdo2lipid4_p": -422.6010208152558, "lac__D_p": -10.828094955056883, "lac__L_p": -10.094601581322094, "lcts_p": -47.256152495060476, "leu__L_p": -27.81619075765079, "lipa_p": 1.001649682429335, "lipa_cold_p": 1.001649682429335, "lipoate_p": -110.20093238592192, "lys__L_p": -29.184855990550556, "lyx__L_p": -19.437152034184624, "mal__D_p": -10.831040301737643, "mal__L_p": -11.832705962871154, "malt_p": -47.511315895658086, "malthx_p": -145.2872290483949, "maltpt_p": -120.65553054410846, "malttr_p": -71.39213353553562, "maltttr_p": -96.02383203982204, "man_p": -23.628532509548904, "man6p_p": -24.38525650974627, "manglyc_p": -32.98639669109278, "melib_p": -47.26265335251016, "meoh_p": 3.799182140735669e-35, "met__D_p": 3.799182140735669e-35, "met__L_p": -38.008556614806054, "metsox__R__L_p": -36.036004516553156, "metsox__S__L_p": -36.03532129076641, "mg2_p": -3.718092635724643e-35, "mincyc_p": -3.799182140735669e-35, "minohp_p": -0.0011334941780946639, "mmet_p": -44.81575679354846, "mn2_p": -3.718092635724643e-35, "mnl_p": -25.35373046833306, "mobd_p": -3.799182140735669e-35, "mso3_p": -6.533495428413347, "murein3p3p_p": -296.58441744585724, "murein3px3p_p": -296.5833179052193, "murein3px4p_p": -308.16990377232946, "murein4p3p_p": -308.1679107661348, "murein4p4p_p": -319.7514040864123, "murein4px4p_p": -319.75339709260703, "murein4px4p4p_p": -479.6297655859484, "murein4px4px4p_p": -479.63175859214306, "murein5p3p_p": -319.24792885649055, "murein5p4p_p": -330.83142217676806, "murein5p5p_p": -341.91487883379415, "murein5p5p5p_p": -512.8734253663545, "murein5px3p_p": -319.2517141065472, "murein5px4p_p": -330.83341518296277, "murein5px4px4p_p": -490.7117766824988, "n2o_p": -0.0, "na1_p": 3.718092635724643e-35, "nac_p": -63.887616994651545, "nh4_p": -3.718092635724643e-35, "ni2_p": -3.718092635724643e-35, "nmn_p": -116.1654482489147, "no_p": -3.799182140735669e-35, "no2_p": -0.4853580001853752, "no3_p": 3.799182140735669e-35, "novbcn_p": -0.0, "o16a2und_p": -1278.2422175717657, "o16a3und_p": -1278.2426082243655, "o16a4colipa_p": 1.001649682429335, "o16a4und_p": -1278.2429988769654, "o16aund_p": -1278.2418269191658, "o2_p": -3.799182140735669e-35, "o2s_p": 3.799182140735669e-35, "ocdca_p": -92.17583396490362, "ocdcea_p": -90.44649703390405, "octa_p": -37.9346402668165, "orn_p": -24.255338175630136, "orot_p": -12.346625236541497, "pa120_p": -142.05783732831182, "pa140_p": -157.21628746264997, "pa141_p": -153.76319826039696, "pa160_p": -185.53310279043055, "pa161_p": -182.0848061633378, "pa180_p": -199.12919092678203, "pa181_p": -195.6705170647829, "pacald_p": -29.760024859034775, "pe120_p": -155.51857793641156, "pe140_p": -170.67702807074974, "pe141_p": -167.2239388684967, "pe160_p": -198.9938433985303, "pe161_p": -195.54554677143753, "pe180_p": -212.58993153488177, "pe181_p": -209.13125767288264, "peamn_p": -29.761508967561397, "pg120_p": -159.94698350467155, "pg140_p": -175.03690892556577, "pg141_p": -171.58381972331276, "pg160_p": -203.35372437726747, "pg161_p": -199.90542762625356, "pg180_p": -216.9498123896978, "pg181_p": -213.49113852769867, "pgp120_p": -159.94625371806254, "pgp140_p": -175.03617913895675, "pgp141_p": -171.58308993670374, "pgp160_p": -203.35299459065845, "pgp161_p": -199.90469783964454, "pgp180_p": -216.94908260308878, "pgp181_p": -213.49040874108965, "phe__L_p": -42.56240449421293, "pheme_p": -344.9262418724839, "pi_p": -3.799182140735669e-35, "pnto__R_p": -40.82645427806751, "ppa_p": -12.837147156349088, "ppal_p": -14.801769211783396, "pppn_p": -31.02984120858718, "ppt_p": -1.479360735129256, "pro__L_p": -22.74851483078348, "progly_p": -28.274237440995883, "psclys_p": -52.8410404853352, "pser__L_p": -10.361021266522746, "ptrc_p": -24.010191562943014, "pydam_p": -182.85824961349678, "pydx_p": -181.13951813859188, "pydxn_p": -182.86198320061754, "pyr_p": -9.106995921165632, "quin_p": -28.773903414391967, "r5p_p": -19.699806996202323, "rfamp_p": -0.0, "rib__D_p": -19.698544964186603, "rmn_p": -23.374693231635426, "sbt__D_p": -25.340914622940158, "sel_p": 3.799182140735669e-35, "ser__D_p": -10.346402764354172, "ser__L_p": -10.359759234507026, "skm_p": -29.09940885252945, "slnt_p": -3.799182140735669e-35, "so2_p": -0.0, "so3_p": -0.0020231835930317587, "so4_p": -3.799182140735669e-35, "spmd_p": 3.799182140735669e-35, "succ_p": -12.817575223080926, "sucr_p": -47.51830439542407, "sulfac_p": -8.150395603324986, "tartr__D_p": -9.859901695115031, "tartr__L_p": -10.119678642446349, "taur_p": -2.474215172774272, "tcynt_p": -0.0, "thm_p": -190.9625511698836, "thr__L_p": -18.124905220220878, "thrp_p": -18.1261672522366, "thym_p": 3.718092635724643e-35, "thymd_p": -44.12023457624634, "tma_p": -0.979482092810041, "tmao_p": -3.799182140735669e-35, "tre_p": -47.511257580160894, "trp__L_p": -54.738818211468406, "tsul_p": -3.799182140735669e-35, "ttdca_p": -71.21938223283759, "ttdcea_p": -69.49283763171108, "ttrcyc_p": 3.799182140735669e-35, "tungs_p": 3.799182140735669e-35, "tym_p": -0.0014841085266226602, "tyr__L_p": -40.77773496756683, "tyrp_p": -40.77899699958255, "uLa4n_p": -1278.2428561666109, "uacgam_p": -66.33429074060484, "udcpdp_p": -1278.2446877848643, "udcpp_p": -1278.244975697859, "udpacgal_p": -35.07471602486842, "udpg_p": -58.70294552890666, "udpgal_p": -58.703376150695604, "udpglcur_p": -55.00431471291544, "ump_p": -35.07418412781849, "unagamuf_p": -1278.2434032569192, "ura_p": -14.371064513481686, "urea_p": -3.7524275266217355, "uri_p": -35.07292209580277, "val__L_p": -22.158117293365304, "xan_p": -17.696827614617387, "xmp_p": -38.167705557641185, "xtsn_p": -38.16644352562547, "xyl__D_p": -19.436329323123523, "xylu__L_p": -19.44444083645541, "zn2_p": -3.718092635724643e-35, "CPLX0-7817_mod_Oxidized": -473.4432109158793, "CPLX0-7817": -475.42167115557123, "GLUTAREDOXIN-MONOMER_mod_Oxidized": -56.49540745432062, "GLUTAREDOXIN-MONOMER": -58.47267055421709, "GRXC-MONOMER_mod_Oxidized": -31.019371121468577, "GRXC-MONOMER": -32.99656107461461, "GRXB-MONOMER": 1.8251072680685003, "GRXB-MONOMER_mod_Oxidized": 3.7998313028750537, "EG50003-MONOMER_mod_pan4p_mod_3ha": -666.1018602784009, "EG50003-MONOMER_mod_pan4p_mod_act": -664.1320025988864, "EG50003-MONOMER_mod_pan4p_mod_ddca": -711.9655786049532, "EG50003-MONOMER_mod_pan4p": -648.302941359585, "EG50003-MONOMER_mod_pan4p_mod_mal": -656.9819677574407, "EG50003-MONOMER_mod_pan4p_mod_3omrs": -720.4048199962052, "EG50003-MONOMER_mod_pan4p_mod_pim": -716.1323574289087, "CPLX0-1341_mod_1:2fe2s_mod_2:fe2": -3722.5464904644177, "CPLX0-1341_mod_1:2fe2s_mod_1:fe2": -3721.529477089249, "EG50003-MONOMER_mod_pan4p_mod_opme": -712.17129015125, "EG50003-MONOMER_mod_pan4p_mod_gme": -703.7320724000263, "EG50003-MONOMER_mod_pan4p_mod_t3c7mrse": -718.0731203163161, "EG50003-MONOMER_mod_pan4p_mod_3hcmrs7e": -718.0695461378672, "IscU": -63.661045957785916, "IscA_tetra": 434.87022975284964, "IscA_tetra_mod_1:2fe2s": 409.1273218549592, "IscU_mod_1:2fe2s": -88.40215121096362, "EG50003-MONOMER_mod_pan4p_mod_3ocpalm9e": -728.2408956845173, "EG50003-MONOMER_mod_pan4p_mod_3hcpalm9e": -730.2164415693088, "EG50003-MONOMER_mod_pan4p_mod_octe": -740.7552911965961, "IscU_mod_2:fe2": -63.674067796084735, "EG11653-MONOMER": -57.55723364094028, "IscU_mod_1:fe2": -63.66755686758827, "EG11653-MONOMER_mod_1:fe2": -57.563727025487516, "EG50003-MONOMER_mod_pan4p_mod_3ooct": -686.5567075043676, "EG50003-MONOMER_mod_pan4p_mod_hex": -678.1199842747424, "EG50003-MONOMER_mod_pan4p_mod_tddec2e": -711.5220695980528, "EG50003-MONOMER_mod_pan4p_mod_3hmrs": -722.3795690641203, "EG50003-MONOMER_mod_pan4p_mod_thex2e": -676.3915924725843, "EG50003-MONOMER_mod_pan4p_mod_3hhex": -676.3881379697207, "EG50003-MONOMER_mod_pan4p_mod_t3c9palme": -730.2200506239025, "EG50003-MONOMER_mod_pan4p_mod_tde": -719.8016317944032, "IscU_mod_1:2fe2s_mod_1:fe2": -88.4101632331201, "IscU_mod_1:2fe2s_mod_2:fe2": -88.41817527828067, "RED-THIOREDOXIN-MONOMER_mod_Oxidized": -196.41680541628003, "RED-THIOREDOXIN-MONOMER": -198.39118099284937, "DSBD-MONOMER": -967.5104388671525, "DSBD-MONOMER_mod_Oxidized": -965.5318482986187, "RED-THIOREDOXIN2-MONOMER": -158.9646555207655, "RED-THIOREDOXIN2-MONOMER_mod_Oxidized": -156.9903931452413, "EG50003-MONOMER_mod_pan4p_mod_hpme": -714.1467898970185, "EG50003-MONOMER_mod_pan4p_mod_pme": -716.1282470915914, "EG50003-MONOMER_mod_pan4p_mod_epme": -714.1508087502625, "EG50003-MONOMER_mod_pan4p_mod_tpalm2e": -731.9441890987085, "EG50003-MONOMER_mod_pan4p_mod_palm": -733.6727404033837, "CPLX0-246_CPLX0-1342_mod_pydx5p": 80.32431756880864, "CPLX0-246_CPLX0-1342_mod_pydx5p_mod_1:SH": 67.97539471333356, "EG50003-MONOMER_mod_pan4p_mod_oc": -690.2584168065225, "CPLX0-1341_mod_1:2fe1s": -3708.1519925694006, "CPLX0-1341_mod_1:2fe2s": -3720.5124666341194, "EG50003-MONOMER_mod_pan4p_mod_3hpalm": -731.9405750937858, "EG50003-MONOMER_mod_pan4p_mod_ocdca": -740.9749757718752, "CPLX0-1341_mod_1:4fe4s": -3747.279415430874, "CPLX0-1341_mod_2:2fe2s": -3747.2675567422584, "DISULFOXRED-MONOMER_mod_Oxidized": -449.7518178436426, "DISULFOXRED-MONOMER": -450.7366715963688, "CPLX0-7617": 94.77497387697183, "CPLX0-7617_mod_1:4fe4s": 42.065338165632035, "IscU_mod_1:4fe4s": -115.3690714321852, "EG50003-MONOMER_mod_pan4p_mod_hde": -731.9485969782344, "EG50003-MONOMER_mod_pan4p_mod_cdec3e": -700.6649333196706, "EG50003-MONOMER_mod_pan4p_mod_3ocddec5e": -709.10414226453, "IscU_mod_1:2fe2s_mod_1:2fe1s": -100.78227028117588, "IscS_mod_2:pydx5p": -2360.1012930090155, "IscS_mod_2:pydx5p_mod_1:SH": -2372.4572228101847, "cs_p": -0.0010995406379677413, "cs_c": -0.2534895777719829, "FLAVODOXIN1-MONOMER": -634.7446327166219, "FLAVODOXIN1-MONOMER_mod_Oxidized": -633.6348867215355, "FLAVODOXIN2-MONOMER_mod_Oxidized": -244.9908780628057, "FLAVODOXIN2-MONOMER": -246.0995081839023, "EG50003-MONOMER_mod_pan4p_mod_dca": -701.1119977057378, "EG50003-MONOMER_mod_pan4p_mod_tdec2e": -700.6684575361447, "EG11597-MONOMER": -77.96526781266088, "EG11597-MONOMER_mod_amp": -137.05743814639462, "EG50003-MONOMER_mod_pan4p_mod_egme": -701.75466965047, "EG50003-MONOMER_mod_pan4p_mod_hgme": -701.7506863888965, "EG50003-MONOMER_mod_pan4p_mod_ogme": -699.7752222346961, "3a1hac1p_c": -41.59920291040483, "IscU_mod_1:2fe1s": -76.03809175374232, "EG50003-MONOMER_mod_pan4p_mod_3oddec": -709.5487869499915, "EG50003-MONOMER_mod_pan4p_mod_tmrs2e": -722.3831556174995, "IscU_mod_2:2fe2s": -113.14640078383877, "EG11597-MONOMER_mod_cosh": -107.69988749537232, "DSBG-CPLX_mod_Oxidized": -1120.4840432934495, "DSBG-CPLX": -1122.4697284486833, "EG50003-MONOMER_mod_pan4p_mod_toct2e": -688.5299901526186, "IscA_tetra_mod_1:4fe4s": 382.160324206364, "CPLX0-1341": -3693.757683800444, "DSBC-CPLX": -839.9841872536191, "DSBC-CPLX_mod_Oxidized": -837.9993131680425, "EG50003-MONOMER_mod_pan4p_mod_ac": -655.6953437548492, "cs_e": -0.0, "EG50003-MONOMER_mod_pan4p_mod_cddec5e": -707.6548061149504, "EG50003-MONOMER_mod_pan4p_mod_t3c5ddece": -705.9263295127076, "CPLX0-1341_mod_1:2fe2s_mod_1:2fe1s": -3734.907005858593, "EG50003-MONOMER_mod_pan4p_mod_3ocmrs7e": -716.0940351291201, "CPLX0-1341_mod_2:fe2": -3695.7915539939513, "CPLX0-1341_mod_1:fe2": -3694.7746174372883, "EG50003-MONOMER_mod_pan4p_mod_3odec": -698.6951748879939, "EG50003-MONOMER_mod_pan4p_mod_myrs": -721.5281763955296, "kdo2lipid4L_c": 75.24323971193247, "CPLX0-7824": 121.1547599241033, "CPLX0-7824_mod_1:4fe4s": 68.44395363831589, "EG50003-MONOMER_mod_pan4p_mod_3hoct": -688.526500798109, "EG50003-MONOMER_mod_pan4p_mod_3ohex": -674.4183098242333, "EG50003-MONOMER_mod_pan4p_mod_but": -665.9816214462538, "EG50003-MONOMER_mod_pan4p_mod_3hddec": -711.5185142289151, "EG50003-MONOMER_mod_pan4p_mod_3hcddec5e": -705.9227902100027, "kdo2lipid4p_c": 75.24323971193247, "EG50003-MONOMER_mod_pan4p_mod_toctd2e": -744.082905783777, "EG50003-MONOMER_mod_pan4p_mod_but2e": -666.1052852473222, "23bpg_c": -0.0010995406379677413, "EG50003-MONOMER_mod_pan4p_mod_3ooctd": -742.1096231359842, "hemed_c": -438.464980107196, "EG50003-MONOMER_mod_pan4p_mod_3opalm": -729.9650242586794, "CPLX0-7617_mod_1:2fe2s": 69.03241324182315, "CPLX0-7824_mod_1:2fe2s": 95.41095128691107, "EG50003-MONOMER_mod_pan4p_mod_3hdec": -700.6649333297893, "EG50003-MONOMER_mod_pan4p_mod_t3c11vace": -739.0267195565721, "tl_c": -0.0, "EG50003-MONOMER_mod_pan4p_mod_3hocta": -744.0792569262925, "EG50003-MONOMER": -577.6846237775509, "dpm_c": -0.0010995406379677413, "EG50003-MONOMER_mod_pan4p_mod_3hcvac11e": -739.0230852163587, "EG50003-MONOMER_mod_pan4p_mod_3ocvac11e": -740.3854747604772, "pqq_e": -676.3779743145814, "pqq_c": -676.3790738552193, "generic_tRNA_GAG_glu__L_c": -23.37910466895146, "EG50003-MONOMER_mod_pan4p_mod_lipo": -760.755071064491, "CPLX0-782_mod_2:4fe4s": -671.049006146319, "CPLX0-782_mod_1:2fe2s_mod_1:4fe4s": -645.3045927137657, "2fe2s_c": -25.74256063514867, "4fe4s_c": -52.709635711339786, "LI_c": -0.0, "RNase_m5": -0.0, "RNase_m16": -0.0, "RNase_m23": -0.0, "RNA_b0002": 126395.53845847544, "RNA_b0003": -93805.38475147498, "RNA_b0004": 89813.28746159055, "RNA_b0007": 39649.96365236386, "RNA_b0008": 23221.987945908422, "RNA_b0009": 16370.88674944222, "RNA_b0014": 133541.92844258243, "RNA_b0015": -52810.72047641334, "RNA_b0019": 81640.05782249056, "RNA_b0023": 3826.457226626995, "RNA_b0025": 30133.763075685605, "RNA_b0026": -15169.932416464226, "RNA_b0027": 34674.132581560945, "RNA_b0029": 66231.65906091937, "RNA_b0030": 25476.833946344334, "RNA_b0031": 18329.55580087328, "RNA_b0032": 31822.49934490415, "RNA_b0033": 88214.28955230996, "RNA_b0036": -72711.76844036697, "RNA_b0037": 108453.01478135657, "RNA_b0038": -91884.21133430891, "RNA_b0040": 106185.57752816951, "RNA_b0047": 129980.19383734834, "RNA_b0048": 12360.389928360726, "RNA_b0049": 58870.33202118063, "RNA_b0051": 57502.05084153088, "RNA_b0052": 69349.17460033318, "RNA_b0053": -91731.37875357106, "RNA_b0058": -108060.79542671327, "RNA_b0061": 43054.067875906054, "RNA_b0062": -69018.4953332479, "RNA_b0063": 119105.46844767117, "RNA_b0066": 48751.08400438348, "RNA_b0067": 113030.67379488992, "RNA_b0068": 68709.3773876575, "RNA_b0070": 21880.02262255828, "RNA_b0071": 42311.05404713702, "RNA_b0072": -106950.89336558455, "RNA_b0073": 76343.04631471689, "RNA_b0074": 109714.52564152135, "RNA_b0077": 25900.369143365944, "RNA_b0078": 34261.8452634859, "RNA_b0082": 23762.21232559314, "RNA_b0084": 123319.4060249069, "RNA_b0085": 103709.63081808822, "RNA_b0086": 94940.8845886159, "RNA_b0087": 75830.2497948702, "RNA_b0088": -598548.8157501455, "RNA_b0090": 74371.27771465122, "RNA_b0091": 103038.41330941558, "RNA_b0092": 64017.10069138279, "RNA_b0096": 64232.22198321564, "RNA_b0098": 32726.576445719234, "RNA_b0099": 27037.710424624933, "RNA_b0103": -22593.1204831325, "RNA_b0104": 29021.737089161765, "RNA_b0109": 24990.122583602628, "RNA_b0110": -20681.126341011503, "RNA_b0112": 32564.648504647186, "RNA_b0114": -8429.106762198411, "RNA_b0115": 131814.5747713275, "RNA_b0116": 29277.782070859474, "RNA_b0118": 70353.46105997443, "RNA_b0120": 55562.69072619905, "RNA_b0121": -31139.043058871845, "RNA_b0123": 41568.481641705366, "RNA_b0124": 63630.37188924806, "RNA_b0125": 11908.781296876332, "RNA_b0126": 17131.30685387388, "RNA_b0131": 10637.162919276698, "RNA_b0133": 59494.38337997097, "RNA_b0134": -15233.604229108732, "RNA_b0142": -46233.916606401755, "RNA_b0149": 70283.65449852352, "RNA_b0150": 156792.80605804088, "RNA_b0151": 55830.78548462713, "RNA_b0152": 62334.00328574723, "RNA_b0153": -114457.70303859853, "RNA_b0154": 34745.01218097996, "RNA_b0155": 99395.70986359174, "RNA_b0156": 7544.082636940007, "RNA_b0158": 56030.09191738783, "RNA_b0159": -43008.41736720788, "RNA_b0160": 41299.01018427935, "RNA_b0166": 20378.85431640161, "RNA_b0168": -91524.55359466543, "RNA_b0169": -33945.51180607239, "RNA_b0170": 59159.5426425409, "RNA_b0171": 18418.722976628014, "RNA_b0172": 15605.804015175818, "RNA_b0173": 33350.410453335455, "RNA_b0174": 21112.83202479385, "RNA_b0175": 23677.49082835678, "RNA_b0177": 63253.72921038683, "RNA_b0179": 28152.82172486772, "RNA_b0180": 31820.109736439885, "RNA_b0181": -22760.09543688426, "RNA_b0182": -177439.20798605157, "RNA_b0185": 17854.80866233817, "RNA_b0186": 149506.496127112, "RNA_b0188": 36125.26059675756, "RNA_b0194": 43715.2142601394, "RNA_b0197": -52363.403961471166, "RNA_b0198": 45794.134039061726, "RNA_b0199": 72097.0928034822, "RNA_b0200": 40056.529030189595, "RNA_b0201": 107130.43219085709, "RNA_b0202": 5368.182810872525, "RNA_b0203": -192225.57860321214, "RNA_b0204": 201532.31184807065, "RNA_b0205": 8375.549241920107, "RNA_b0206": 2131.870274684204, "RNA_b0207": 56037.22436442012, "RNA_b0212": 21039.354847621235, "RNA_b0216": 2091.173041624709, "RNA_b0221": 63759.16262581798, "RNA_b0222": 16129.826636728181, "RNA_b0237": 39808.87309169973, "RNA_b0238": 12766.18949274913, "RNA_b0241": 27002.561550939485, "RNA_b0242": 77147.71433556448, "RNA_b0243": -11851.009994736476, "RNA_b0244": 2043.1001735165137, "RNA_b0260": 98267.67585694017, "RNA_b0261": -32947.79025091481, "RNA_b0273": 26578.028707701353, "RNA_b0306": 50087.59878676293, "RNA_b0307": 99386.07093350728, "RNA_b0308": 48451.12134486677, "RNA_b0311": 116802.56844227266, "RNA_b0312": 102969.55479915708, "RNA_b0314": 142376.34206794013, "RNA_b0323": -31739.523586459516, "RNA_b0331": -187445.62428133626, "RNA_b0333": 81844.54399558046, "RNA_b0334": 101782.93574449529, "RNA_b0336": 88280.25577038887, "RNA_b0337": 89641.39990538034, "RNA_b0339": -17285.165870813707, "RNA_b0340": 32934.23670703679, "RNA_b0341": 80931.08074504744, "RNA_b0343": 4852.631126552824, "RNA_b0344": 82061.70504214197, "RNA_b0347": 116323.99552171303, "RNA_b0348": 66129.90928552768, "RNA_b0349": 60573.893988052434, "RNA_b0350": 56472.1785508676, "RNA_b0351": -200788.49267927985, "RNA_b0352": 70675.1907085674, "RNA_b0353": 30361.75221805537, "RNA_b0355": 58198.8348420651, "RNA_b0356": -20964.789879899632, "RNA_b0365": -77277.81083868252, "RNA_b0366": 53571.99555762027, "RNA_b0367": 57901.78043667645, "RNA_b0368": 59515.77714118534, "RNA_b0369": 27147.857001344015, "RNA_b0381": 30517.638103186684, "RNA_b0383": 98762.48036640385, "RNA_b0386": 20900.89483535002, "RNA_b0388": 36585.06263125817, "RNA_b0394": 25230.47740414604, "RNA_b0401": -29005.149772151693, "RNA_b0403": 126632.4644158773, "RNA_b0404": 16181.654638682008, "RNA_b0405": 28743.295341439305, "RNA_b0406": 6063.5016724152665, "RNA_b0408": 129047.33100933068, "RNA_b0409": -69498.59400504743, "RNA_b0411": 20009.21619626777, "RNA_b0414": -72214.09536286841, "RNA_b0415": 32833.56673583561, "RNA_b0416": 29319.51509343836, "RNA_b0417": 44230.34377118617, "RNA_b0418": 36258.71260423737, "RNA_b0420": -46259.51524498856, "RNA_b0421": 62942.50070172201, "RNA_b0423": 40365.42446740454, "RNA_b0425": 2238.478955962913, "RNA_b0428": 62355.79760372669, "RNA_b0429": 23084.150449580346, "RNA_b0430": 43142.049586938505, "RNA_b0431": -64792.122398656225, "RNA_b0432": 66273.31430221147, "RNA_b0433": 40869.46223459935, "RNA_b0436": 35873.253399256, "RNA_b0444": 19352.83144995218, "RNA_b0446": 22747.117769030152, "RNA_b0451": 16415.70326914227, "RNA_b0452": 22276.972390425963, "RNA_b0455": 3173.3292869517836, "RNA_b0459": 15368.045052008103, "RNA_b0462": 220146.02278734196, "RNA_b0463": -103357.60973073253, "RNA_b0469": 11162.736368393378, "RNA_b0474": 16504.442835028145, "RNA_b0475": 25842.094037841525, "RNA_b0477": 36416.57469017691, "RNA_b0480": 114864.56800795911, "RNA_b0484": 174649.79099896707, "RNA_b0485": 65176.907848408715, "RNA_b0494": -23822.78925673873, "RNA_b0505": 33746.28333509333, "RNA_b0507": 124377.7823930785, "RNA_b0508": 54078.616323011905, "RNA_b0509": -322335.5774308529, "RNA_b0511": 101749.69458636722, "RNA_b0512": 94963.12873457835, "RNA_b0514": 79641.67684875426, "RNA_b0516": -45944.28824039599, "RNA_b0517": 73398.30400479707, "RNA_b0521": -133033.2188927358, "RNA_b0522": 74560.39385367392, "RNA_b0523": -32200.192815616436, "RNA_b0524": -623.8391982720409, "RNA_b0526": 37215.189160378046, "RNA_b0529": 13552.232697214462, "RNA_b0536": 2100.5856746655, "RNA_b0572": -167682.78952386466, "RNA_b0573": 23200.154544758687, "RNA_b0574": 85521.02998297344, "RNA_b0575": 219245.0809944744, "RNA_b0576": 96340.79489059917, "RNA_b0578": 45671.15488296543, "RNA_b0583": -90741.59595180082, "RNA_b0584": 156142.19479947168, "RNA_b0585": 78641.46597635007, "RNA_b0586": -9886.140414129313, "RNA_b0588": 56896.68608633112, "RNA_b0589": 69646.71276590377, "RNA_b0590": -48203.66162449449, "RNA_b0591": 32840.484523669875, "RNA_b0592": 66910.69021990606, "RNA_b0593": 82347.01656459583, "RNA_b0594": -81973.81578043403, "RNA_b0595": 59862.85705962938, "RNA_b0596": 41634.64027305114, "RNA_b0604": 11388.638345111378, "RNA_b0612": 102473.17576161702, "RNA_b0613": 61529.52776567156, "RNA_b0615": -116810.09938495698, "RNA_b0616": 63754.58004090352, "RNA_b0617": 20775.90235337984, "RNA_b0621": 97134.91931565513, "RNA_b0622": 39132.79746612103, "RNA_b0627": 5654.039038318644, "RNA_b0628": 23398.88374758529, "RNA_b0630": 17865.133155498905, "RNA_b0632": 33795.93074520395, "RNA_b0635": 120970.8610183458, "RNA_b0636": -164386.29780083123, "RNA_b0638": 42771.67087111247, "RNA_b0639": -185092.2279224539, "RNA_b0642": 180112.39320902576, "RNA_b0650": 116478.58305453915, "RNA_b0651": 65398.909859506086, "RNA_b0652": 50581.78849497735, "RNA_b0653": 47275.6632683654, "RNA_b0654": 51969.51727345774, "RNA_b0655": 63392.59069943791, "RNA_b0657": 5000.60775686258, "RNA_b0661": 39777.6759911105, "RNA_b0662": 82021.15488556548, "RNA_b0664": 5264.933739915758, "RNA_b0665": 5264.933739915758, "RNA_b0666": 5382.800591166764, "RNA_b0668": -4505.787303760676, "RNA_b0670": -4505.787303760676, "RNA_b0672": 2309.67066366542, "RNA_b0673": 5382.800591166764, "RNA_b0674": 44603.47029684974, "RNA_b0677": 14250.58847251337, "RNA_b0678": -51743.597250323175, "RNA_b0679": 136163.87148595136, "RNA_b0680": 35777.38904336269, "RNA_b0684": -19962.652824901917, "RNA_b0688": 18234.10192959611, "RNA_b0692": 92261.23761521869, "RNA_b0693": 5715.079281041855, "RNA_b0696": 40032.342929388986, "RNA_b0697": -44107.55054466293, "RNA_b0698": 117225.06540473732, "RNA_b4513": 6269.102295632896, "RNA_b0709": 103718.0516892628, "RNA_b0720": 27339.11163472857, "RNA_b0721": 1070.9845934585055, "RNA_b0722": 24417.59402412624, "RNA_b0723": -2931.042082628119, "RNA_b0724": 50105.139957528176, "RNA_b0726": 196031.22663495195, "RNA_b0727": 84994.00527523916, "RNA_b0728": -189591.84882381355, "RNA_b0729": 60735.50087817975, "RNA_b0731": 138131.32951952875, "RNA_b0732": 183552.70860840142, "RNA_b0733": 109941.89488768751, "RNA_b0734": 79904.12464102055, "RNA_b0736": -90372.65909496472, "RNA_b0743": 1717.2641675405782, "RNA_b0744": 2108.657267572055, "RNA_b0745": 2114.277235363159, "RNA_b0746": 2108.657267572055, "RNA_b0747": 2114.277235363159, "RNA_b0748": 2107.217467514864, "RNA_b0749": 2107.217467514864, "RNA_b0750": -3781.539516611563, "RNA_b0751": 50298.9179773842, "RNA_b0752": 26164.858819970104, "RNA_b0754": 21932.889139670584, "RNA_b0755": 19461.511487296088, "RNA_b0756": 72874.93239539891, "RNA_b0757": 59618.21554134255, "RNA_b0758": -31184.61656819789, "RNA_b0759": 16315.903747373024, "RNA_b0763": 53913.546644281334, "RNA_b0764": 48360.13477466594, "RNA_b0765": -33344.58942562832, "RNA_b0766": 57249.236760168715, "RNA_b0767": 27735.907797936987, "RNA_b0774": 34443.69696587742, "RNA_b0775": 72574.5881427426, "RNA_b0776": 80691.52618365687, "RNA_b0777": 52872.17444922097, "RNA_b0778": -105588.55295870417, "RNA_b0781": -49523.69982028733, "RNA_b0783": 33849.901852590825, "RNA_b0784": 17167.186717613884, "RNA_b0785": 31514.858244969237, "RNA_b0789": -37733.46418360897, "RNA_b0805": 59060.563893258164, "RNA_b0807": 25856.15468444589, "RNA_b0809": 50434.690468052206, "RNA_b0810": 46236.748484761, "RNA_b0811": 51994.67624601104, "RNA_b0813": 62219.37620507787, "RNA_b0822": 22763.150122108702, "RNA_b0825": 18390.402974414286, "RNA_b0826": -32421.12559625381, "RNA_b0827": 86432.31810241085, "RNA_b0828": 67244.08514402519, "RNA_b0829": -132469.34997972648, "RNA_b0830": 107183.23563888387, "RNA_b0831": 64417.77041835816, "RNA_b0832": 63930.59585684509, "RNA_b0837": 31064.61777506738, "RNA_b0839": 30316.602652063524, "RNA_b0841": 11423.980885136432, "RNA_b0842": 31718.66012733846, "RNA_b0849": 6255.067440871726, "RNA_b0854": 77620.83323841043, "RNA_b0855": 79133.03371195748, "RNA_b0856": 66763.88821778644, "RNA_b0857": 59206.98864045306, "RNA_b0859": 9045.332132531787, "RNA_b0860": 18345.97891895187, "RNA_b0861": 46771.95472030168, "RNA_b0862": 50212.9515642505, "RNA_b0863": 51039.655465628195, "RNA_b0864": 50979.1035482459, "RNA_b0870": -33773.15065419483, "RNA_b0871": 47577.19937905988, "RNA_b0875": 19185.395999980938, "RNA_b0883": 2368.096372464466, "RNA_b0884": 2023.4606602184251, "RNA_b0886": 120604.16581542636, "RNA_b0887": 123724.68515882384, "RNA_b0888": 25808.359409407385, "RNA_b0891": -39828.560242966036, "RNA_b0893": 33402.010395175595, "RNA_b0894": 170539.58958797058, "RNA_b0895": 43128.34204299688, "RNA_b0896": 60417.4225418711, "RNA_b0902": 20646.601974385892, "RNA_b0903": 159682.58210582464, "RNA_b0904": -78059.93366775491, "RNA_b0907": 76027.04017888123, "RNA_b0908": -15395.977296242707, "RNA_b0910": 37233.85732321824, "RNA_b0911": 22465.146604322097, "RNA_b0914": -142876.26849877142, "RNA_b0915": 68865.9386134273, "RNA_b0918": 11955.136845602416, "RNA_b0928": 31765.983770685372, "RNA_b0929": 25811.31461542407, "RNA_b0930": 36495.52180999523, "RNA_b0931": 31032.63473914794, "RNA_b0932": 182712.51239040314, "RNA_b0933": 53363.07472904606, "RNA_b0934": 55423.57156785443, "RNA_b0935": 80121.94055728852, "RNA_b0936": 67153.91583162345, "RNA_b0937": -139838.55647601263, "RNA_b0945": 26632.29691171635, "RNA_b0948": -28515.05312075542, "RNA_b0954": 13267.586888793861, "RNA_b0957": 23518.124293610395, "RNA_b0963": 11748.049939229702, "RNA_b0967": 33113.14127419814, "RNA_b0968": 19357.461445731395, "RNA_b0969": 9190.28318666261, "RNA_b0971": 2447.3775447647236, "RNA_b0972": 78358.10693317949, "RNA_b0973": 125542.24624666394, "RNA_b0974": -188010.50180840673, "RNA_b0978": -69211.96707795224, "RNA_b0979": 79622.43087547993, "RNA_b0980": 90760.58552119964, "RNA_b0996": 81734.83173782301, "RNA_b0997": 177680.7095532289, "RNA_b0998": 41847.18249055147, "RNA_b1002": 86546.39899693738, "RNA_b1006": -139682.2416428346, "RNA_b1007": 34727.10142173231, "RNA_b1008": 41438.36753288586, "RNA_b1009": 56109.88021049474, "RNA_b1010": 27087.557774110053, "RNA_b1011": 48550.921374937905, "RNA_b1012": 80411.15535739646, "RNA_b1014": 108693.77974846754, "RNA_b1015": 105365.3308563573, "RNA_b1032": 2395.1814006772556, "RNA_b1033": 65618.98808024952, "RNA_b1054": 20379.39269109301, "RNA_b1059": 78267.93365146925, "RNA_b1062": 27771.392187861875, "RNA_b1064": 18135.654819993462, "RNA_b1069": 42492.09011041676, "RNA_b1084": 86925.1783355377, "RNA_b1086": 26703.68765505996, "RNA_b1089": -19230.994672684854, "RNA_b1090": 46612.519328651426, "RNA_b1091": -4794.486049653301, "RNA_b1092": 25411.99069424144, "RNA_b1093": 51166.615476208484, "RNA_b1094": -32838.78796813995, "RNA_b1095": 68611.48191713488, "RNA_b1096": 56481.418313030415, "RNA_b1098": -134644.38952487355, "RNA_b1101": 35512.408905420714, "RNA_b1102": 152947.64336583405, "RNA_b1106": 57645.078060505446, "RNA_b1107": -87880.5662335745, "RNA_b1109": 91043.6864349635, "RNA_b1114": 94982.06711606204, "RNA_b1116": -48028.1212815901, "RNA_b1117": 48989.635972422286, "RNA_b1118": 86859.56651214932, "RNA_b1119": -10505.463118820982, "RNA_b1123": 72914.58227610931, "RNA_b1124": 55598.123582933295, "RNA_b1125": 58116.612279875386, "RNA_b1126": 79311.04413050713, "RNA_b1131": 8741.992782411653, "RNA_b1133": 30858.70079063296, "RNA_b1134": -14916.32758945459, "RNA_b1135": 45703.86979530444, "RNA_b1136": 30155.13107436867, "RNA_b1185": 37189.56962399714, "RNA_b1186": 42763.31308163918, "RNA_b1189": 90649.14277605576, "RNA_b1190": -26502.20920983417, "RNA_b1192": 25466.87845470782, "RNA_b1193": 42596.763778764886, "RNA_b1197": 118505.78629252534, "RNA_b1198": 99033.26749146925, "RNA_b1199": 44171.31368066754, "RNA_b1200": -61359.0422398687, "RNA_b1206": 46500.22362162851, "RNA_b1207": 30875.05833578604, "RNA_b1208": -17064.79334941593, "RNA_b1209": 43646.92350752683, "RNA_b1210": 87719.37112960547, "RNA_b1211": -60824.35003190527, "RNA_b1215": 8779.14175915402, "RNA_b1216": 30510.013272407046, "RNA_b1223": 37486.04737449698, "RNA_b1224": 261495.16179306243, "RNA_b1225": 107332.82598248335, "RNA_b1226": 49651.69528610544, "RNA_b1227": 47504.39518813008, "RNA_b1230": 2047.7376141958237, "RNA_b1231": 1813.7417622197497, "RNA_b1232": 23457.98263289743, "RNA_b1236": 23154.442043381816, "RNA_b1238": 17175.783809348573, "RNA_b1241": 66882.3813719973, "RNA_b1243": -125008.35226414239, "RNA_b1244": 64508.09009368095, "RNA_b1245": 63560.335836302096, "RNA_b1246": 70738.926929623, "RNA_b1247": 70202.63671114412, "RNA_b1249": 24432.146394389038, "RNA_b1250": 24176.543919930275, "RNA_b1252": 50292.50027269787, "RNA_b1260": 56470.67804077354, "RNA_b1261": 83415.17310098848, "RNA_b1262": 94855.16871773702, "RNA_b1263": -169696.2701606645, "RNA_b1264": 109557.25186749901, "RNA_b1269": 24348.20045189808, "RNA_b1270": -15235.120270404741, "RNA_b1276": 74440.4293938632, "RNA_b1277": 15244.010834623748, "RNA_b1278": 21237.02240568416, "RNA_b1281": 4771.372610531572, "RNA_b1286": 51160.642727585815, "RNA_b1288": 18678.480933616032, "RNA_b1291": -153541.79134454599, "RNA_b1296": 97198.23145730949, "RNA_b1297": 33847.78120735597, "RNA_b1298": 53396.69567019212, "RNA_b1300": -67046.73800964453, "RNA_b1301": 89655.03903689161, "RNA_b1302": 88500.29250974234, "RNA_b1308": 8800.150806799615, "RNA_b1319": 25173.056910418436, "RNA_b1325": 24509.83805149072, "RNA_b1326": 9377.205306372927, "RNA_b1329": 112400.52966580474, "RNA_b1344": 26095.192481012302, "RNA_b1363": 40130.242717884474, "RNA_b1377": 31600.90188964481, "RNA_b1378": 98332.26985765781, "RNA_b1380": 24611.328400190567, "RNA_b1385": 38887.65478875261, "RNA_b1386": 158661.53725771388, "RNA_b1387": 142750.3318049015, "RNA_b1388": 64804.13376377031, "RNA_b1389": 20069.991090711763, "RNA_b1390": 52132.53809676454, "RNA_b1391": 34901.25448138303, "RNA_b1392": 74715.92374427545, "RNA_b1393": 47999.67334049349, "RNA_b1394": 52265.72021341724, "RNA_b1395": -293199.8277972951, "RNA_b1397": 84035.22568210203, "RNA_b1398": 91624.8736820407, "RNA_b1415": 38340.785916120396, "RNA_b1440": 79917.66104458521, "RNA_b1441": 70769.11681721699, "RNA_b1442": 66088.40461659578, "RNA_b1443": 55709.70318784444, "RNA_b1444": 99132.0404294787, "RNA_b1453": 104859.1146139849, "RNA_b1463": 58979.11110659715, "RNA_b1465": 47677.71122416057, "RNA_b1466": 48522.70357589634, "RNA_b1467": 107846.6599978459, "RNA_b1468": -21833.015446851485, "RNA_b1469": 97362.1738646446, "RNA_b1473": 22963.75258234379, "RNA_b1474": 19273.476198077347, "RNA_b1475": 61702.78596660397, "RNA_b1476": 45558.60859850141, "RNA_b1478": 28109.932830796577, "RNA_b1479": 47414.10746114246, "RNA_b1480": 412.868680489915, "RNA_b1483": 64826.379304684866, "RNA_b1484": 68987.63669124183, "RNA_b1485": 62770.45575634314, "RNA_b1486": 71699.7625820185, "RNA_b1487": -144142.35127962823, "RNA_b1488": 40782.64613193076, "RNA_b1489": 167564.37072867274, "RNA_b1492": 107594.82693694707, "RNA_b1493": 97979.28649148539, "RNA_b1519": 53148.780444405405, "RNA_b1521": 38793.891793708935, "RNA_b1524": 64635.43990610707, "RNA_b1525": 96652.27321546456, "RNA_b1528": 83385.2590921159, "RNA_b1533": 24818.303529237386, "RNA_b1539": 19743.397919475512, "RNA_b1584": 39121.16511894141, "RNA_b1587": 169494.51599637567, "RNA_b1588": 169133.04093212358, "RNA_b1589": 43246.44228321698, "RNA_b1590": 59895.471026, "RNA_b1591": 42992.243010491795, "RNA_b1592": 88166.43060173653, "RNA_b1599": 23077.28810118483, "RNA_b1600": -3315.469544853146, "RNA_b1602": 96949.6110867265, "RNA_b1603": -19160.257879950346, "RNA_b1605": 96924.47285301378, "RNA_b1606": -39926.49584134029, "RNA_b1611": 34266.41340527885, "RNA_b1612": 43387.36195585951, "RNA_b1613": 31771.853211737096, "RNA_b1621": -7216.623269734443, "RNA_b1622": 81958.22273571376, "RNA_b1623": 27945.840307794737, "RNA_b1634": 105260.27446416584, "RNA_b1636": 60254.03867017189, "RNA_b1637": -5032.171136052127, "RNA_b1638": 13749.142449891255, "RNA_b1640": 30868.804776487585, "RNA_b1646": 36383.32850187746, "RNA_b1651": 9883.671892999657, "RNA_b1652": -180200.77348887597, "RNA_b1654": 7193.881730435234, "RNA_b1656": 40714.90730591578, "RNA_b1661": 80183.70211238097, "RNA_b1662": 17905.271217045865, "RNA_b1665": 2107.442220154997, "RNA_b1666": 2107.442220154997, "RNA_b1676": 37997.01216843734, "RNA_b1677": 5057.503682727222, "RNA_b1679": 29070.472003499715, "RNA_b1680": 85319.88891112973, "RNA_b1681": 88625.1463876507, "RNA_b1682": -180011.23079824727, "RNA_b1683": 103736.31320181732, "RNA_b1684": 25700.746403964647, "RNA_b1692": 40604.01788238888, "RNA_b1693": -50551.41204870438, "RNA_b1701": -97292.76750505355, "RNA_b1702": 64209.28535684383, "RNA_b1704": 25901.0003029701, "RNA_b1709": 52321.79029335887, "RNA_b1710": 38365.85633782553, "RNA_b1711": 68718.8232242136, "RNA_b1713": 8078.267962412144, "RNA_b1714": 68871.06327060181, "RNA_b1716": 24923.617556287547, "RNA_b1717": -30618.41167519481, "RNA_b1718": 37668.08390726304, "RNA_b1719": 24379.640437226677, "RNA_b1723": 25205.018457261718, "RNA_b1732": 54584.95333001234, "RNA_b1734": 94165.69090776637, "RNA_b1740": 16512.075654831853, "RNA_b1744": 67596.06809373802, "RNA_b1745": 93861.97542436463, "RNA_b1746": 103270.32476440375, "RNA_b1747": 72345.35193644886, "RNA_b1748": -169323.8779327165, "RNA_b1759": 28448.80484343295, "RNA_b1761": 34852.475369201056, "RNA_b1764": -56730.821465099194, "RNA_b1767": 71141.62278481852, "RNA_b1768": -25271.756839157395, "RNA_b1773": -207138.37320299464, "RNA_b1778": 28897.372200316444, "RNA_b1779": 26326.855159072074, "RNA_b1781": 59524.44420133445, "RNA_b1800": 75947.18566743736, "RNA_b1801": -8278.442434603558, "RNA_b1804": 28490.47161079524, "RNA_b1805": 42504.19054034533, "RNA_b1812": 13383.413182102813, "RNA_b1814": 95315.10750859785, "RNA_b1817": 67679.8509857741, "RNA_b1818": -62143.9591244278, "RNA_b1819": 59676.143251962254, "RNA_b1822": 22547.61701673447, "RNA_b1835": 40090.62843448185, "RNA_b1849": 32737.503493292865, "RNA_b1850": 15470.145372854964, "RNA_b1851": 45464.11269433617, "RNA_b1852": 38622.63319733507, "RNA_b1854": 35798.68970867504, "RNA_b1855": 27047.638465180815, "RNA_b1857": 22740.558540594164, "RNA_b1858": 52839.237701537095, "RNA_b1859": -11214.699265215231, "RNA_b1865": -46123.824421124824, "RNA_b1866": 41752.81155569693, "RNA_b1870": 52047.47851157921, "RNA_b1871": -22662.448559381035, "RNA_b1872": 20902.69605579903, "RNA_b1873": 76636.89985328501, "RNA_b1876": 48421.468192374574, "RNA_b1896": 99479.51488636619, "RNA_b1897": 55758.71691905925, "RNA_b4460": 69107.32061006631, "RNA_b1900": 105692.5065274704, "RNA_b1901": 68851.6184555667, "RNA_b1907": 31947.953143869403, "RNA_b1909": 2382.027665408108, "RNA_b1910": 1900.6089867523713, "RNA_b1911": 2020.6218221287745, "RNA_b1912": 15162.002372736131, "RNA_b1919": 68930.43366748176, "RNA_b1922": -44508.780235160964, "RNA_b1927": 103653.22848897998, "RNA_b1975": 2509.0587742134817, "RNA_b1977": 2087.151196878927, "RNA_b1981": 92215.29369993965, "RNA_b1982": 101955.05487933483, "RNA_b1984": 2105.267052978515, "RNA_b1986": 2091.664842464707, "RNA_b1989": 2105.267052978515, "RNA_b1991": 75238.55468515893, "RNA_b1992": 52004.04528384355, "RNA_b1993": 37899.86988201187, "RNA_b2010": 30728.301271560384, "RNA_b2019": -211854.60196203482, "RNA_b2020": 91330.17034842666, "RNA_b2021": 74910.19328228912, "RNA_b2022": 74623.32217624306, "RNA_b2023": 41319.407928868, "RNA_b2024": 21488.032252832258, "RNA_b2025": 54173.52449190302, "RNA_b2026": 42717.18258907376, "RNA_b2027": 68151.36985630762, "RNA_b2028": 81468.42877595006, "RNA_b2029": 36873.96942225499, "RNA_b2032": -33679.86274571506, "RNA_b2033": 41139.9863578801, "RNA_b2034": 69037.91869440615, "RNA_b2035": -13507.451482022383, "RNA_b2036": 76451.49544378347, "RNA_b2037": 87025.21505018687, "RNA_b2038": 38840.48271330874, "RNA_b2039": 61293.51359074915, "RNA_b2040": 62727.364621957015, "RNA_b2041": 75610.43926923098, "RNA_b2045": -74018.58782675905, "RNA_b2048": 67438.6495356688, "RNA_b2049": 100163.69290067896, "RNA_b2051": 33554.45165520796, "RNA_b2052": 67484.82940277213, "RNA_b2053": 78473.30612310611, "RNA_b2065": 40670.493235303744, "RNA_b2066": 44810.45579010829, "RNA_b2091": -120474.55000830883, "RNA_b2092": 94746.53644481135, "RNA_b2093": 19799.735570241897, "RNA_b2094": 31573.81629038667, "RNA_b2095": 88056.00599840253, "RNA_b2096": 26100.458718629285, "RNA_b2097": 25070.097906479885, "RNA_b2103": -17005.618414450197, "RNA_b2104": 55165.97631761939, "RNA_b2114": 55447.49840059131, "RNA_b2128": 51245.21445527632, "RNA_b2129": 64658.33616206973, "RNA_b2130": 81064.2599730727, "RNA_b2131": 64011.34365752251, "RNA_b2132": 160090.77512211085, "RNA_b2133": 47877.18400779107, "RNA_b2134": 26051.46845316772, "RNA_b2140": 26341.737100449598, "RNA_b2143": 23615.433398597394, "RNA_b2146": -18673.083198722805, "RNA_b2147": 86021.79359952993, "RNA_b2148": 70707.119647428, "RNA_b2149": 105893.41678491958, "RNA_b2150": 69411.48435502063, "RNA_b2153": -39253.00523120768, "RNA_b2154": 58513.843571877136, "RNA_b2155": 138930.17188159225, "RNA_b2156": 102928.07546363743, "RNA_b2162": 23571.8092330697, "RNA_b2167": 118006.88167239036, "RNA_b2168": 65519.23053949436, "RNA_b2169": 78834.73253769467, "RNA_b2170": 82943.26742184388, "RNA_b2174": 49964.01857386256, "RNA_b2183": 19391.525038120853, "RNA_b2185": 7989.122537745244, "RNA_b2189": 2129.70782777192, "RNA_b2197": 33417.94169499034, "RNA_b2198": 14683.112906419989, "RNA_b2199": 51576.797673246416, "RNA_b2200": 46535.00497866874, "RNA_b2201": -221537.06946127609, "RNA_b2202": 41952.79042703773, "RNA_b2203": 31370.349479526125, "RNA_b2204": 60440.480572134926, "RNA_b2205": 48614.67238392565, "RNA_b2206": 173632.15883353935, "RNA_b2207": 18350.01720912441, "RNA_b2210": 45896.13486869556, "RNA_b2215": 26026.5343714317, "RNA_b2221": 46418.181012719564, "RNA_b2222": 45425.45031875587, "RNA_b2223": -67705.06610413124, "RNA_b2224": 79777.95883020171, "RNA_b2232": 18953.960559098126, "RNA_b2234": 1987.5249055503743, "RNA_b2235": 79048.08283442506, "RNA_b2239": 74695.42007027526, "RNA_b2240": 95008.96272789365, "RNA_b2241": -61386.88872197639, "RNA_b2242": 88244.78661959278, "RNA_b2243": 83277.1402904993, "RNA_b2251": 11840.610467352995, "RNA_b2253": 79806.66590453302, "RNA_b2254": 67781.16906581479, "RNA_b2255": 138644.50063811964, "RNA_b2256": 62181.329762029796, "RNA_b2257": 115726.11965085988, "RNA_b4544": 23454.225762888145, "RNA_b2258": 27072.19093900792, "RNA_b2260": 94633.98299141925, "RNA_b2261": 67117.96236650427, "RNA_b2262": 59887.04375318646, "RNA_b2263": 53090.35261168572, "RNA_b2264": 116802.87963832765, "RNA_b2265": -203293.40048165887, "RNA_b2268": 25599.53058707562, "RNA_b2276": 102408.07787488888, "RNA_b2277": -21710.841263566832, "RNA_b2278": 129249.84450787483, "RNA_b2279": 21262.124781980827, "RNA_b2280": 38758.96114901984, "RNA_b2281": 37922.31749245015, "RNA_b2282": 68519.46351536548, "RNA_b2283": -319984.26886831195, "RNA_b2284": 93344.26150048648, "RNA_b2285": 34901.16591981422, "RNA_b2286": 125462.24530670099, "RNA_b2287": 46305.80628074769, "RNA_b2288": 31148.557509076163, "RNA_b2290": 33946.184813165346, "RNA_b2291": 16760.285412817386, "RNA_b2296": 33617.22391979967, "RNA_b2297": 59918.67853424685, "RNA_b2303": -28273.537572947673, "RNA_b2306": 53822.67159738118, "RNA_b2307": 50342.81519948066, "RNA_b2308": 48045.76778390665, "RNA_b2309": 54576.42342520274, "RNA_b2310": 54625.64660736282, "RNA_b2311": 39963.90870797086, "RNA_b2312": -9461.852920891217, "RNA_b2315": 8086.527634461343, "RNA_b2316": 21760.912433131194, "RNA_b2318": 56719.687027689426, "RNA_b2320": -80418.81729820467, "RNA_b2323": 32541.15409143895, "RNA_b2324": 55803.85578328719, "RNA_b2328": 57758.12943369416, "RNA_b2329": -115372.47300576394, "RNA_b2341": 2860.062129885455, "RNA_b2342": 91584.34968145256, "RNA_b2344": 93787.9383562355, "RNA_b2348": 2087.063642838755, "RNA_b2366": 92768.76364212827, "RNA_b2373": 118166.40275351683, "RNA_b2374": 27129.37239597257, "RNA_b2378": 22835.712059230456, "RNA_b2379": 30184.67285268247, "RNA_b2388": 24366.86158702601, "RNA_b2392": 33049.81553841865, "RNA_b2393": 32019.8503820492, "RNA_b2396": 2046.2528345516168, "RNA_b2397": 2046.2528345516168, "RNA_b2400": 37007.11960985442, "RNA_b2401": 2108.657267572055, "RNA_b2402": 2108.657267572055, "RNA_b2403": 2108.657267572055, "RNA_b2404": 1920.8859340024492, "RNA_b2406": 87959.54526440393, "RNA_b2407": -35129.81118085801, "RNA_b2411": 45872.975571248535, "RNA_b2414": 23966.07553688779, "RNA_b2415": 18004.688136644385, "RNA_b2416": 4505.305711895405, "RNA_b2417": 35521.545426082135, "RNA_b2418": 20329.647239041547, "RNA_b2421": 63472.86953462872, "RNA_b2422": -128547.17361911904, "RNA_b2423": 61303.80104484262, "RNA_b2424": 58417.65693767602, "RNA_b2425": 70931.05564223987, "RNA_b2428": -36815.625068421185, "RNA_b2429": 99885.07730856944, "RNA_b2435": 20410.414557318203, "RNA_b2436": 24207.60710823405, "RNA_b2440": 61986.134432442246, "RNA_b2441": -95770.0655528033, "RNA_b2458": -81746.97597775233, "RNA_b2463": 63519.012264404184, "RNA_b2464": 36243.470319621134, "RNA_b2465": 42120.57084225317, "RNA_b2467": 40068.25752303558, "RNA_b2470": 217735.3893688968, "RNA_b2472": 19887.13376624294, "RNA_b2474": 19385.543887220796, "RNA_b2476": 13117.129973777246, "RNA_b2477": 21452.29866662326, "RNA_b2478": 29012.156974747355, "RNA_b2480": 32862.55533710613, "RNA_b2481": 43296.44803045125, "RNA_b2482": 141622.51201764503, "RNA_b2483": 66550.27697600157, "RNA_b2484": 101034.56451287038, "RNA_b2485": 45632.25624810199, "RNA_b2486": 110954.07759746654, "RNA_b2487": 116720.2614942075, "RNA_b2488": 38230.51951487135, "RNA_b2489": 53245.52881997064, "RNA_b2490": 28852.444654686533, "RNA_b2492": -515935.1413142181, "RNA_b2497": 90349.55412558107, "RNA_b2498": -42153.68186333564, "RNA_b2499": 14620.921504838798, "RNA_b2500": 30256.57996271368, "RNA_b2501": 44998.270386374905, "RNA_b2502": 55439.526838784834, "RNA_b2507": 110246.75980812959, "RNA_b2508": -32079.31360772144, "RNA_b2512": -47212.45322190255, "RNA_b2514": 32683.34468171667, "RNA_b2515": 27366.239965346234, "RNA_b2517": 32226.02578907431, "RNA_b2518": 12033.50427124809, "RNA_b2519": -144876.04073152042, "RNA_b2521": 58949.981469866034, "RNA_b2523": 89492.78344516832, "RNA_b2526": 2551.5088629507845, "RNA_b2527": 36037.816706816506, "RNA_b2528": 22500.169677403952, "RNA_b2529": 26897.099522742465, "RNA_b2530": -25430.281141845662, "RNA_b2532": 20636.483531274567, "RNA_b2533": 56255.389165757035, "RNA_b2536": 31482.77056836243, "RNA_b2538": 95169.88998356939, "RNA_b2539": 36273.31761310589, "RNA_b2540": 22474.040229867413, "RNA_b2541": 56839.839531737554, "RNA_b2542": 83995.40323726465, "RNA_b2551": 24663.828366570153, "RNA_b2552": 83059.26295314204, "RNA_b2557": 106415.59881053527, "RNA_b2558": 108681.45923714156, "RNA_b2559": -18941.220224838216, "RNA_b2563": 26476.308520156428, "RNA_b2564": 1116.6218653612761, "RNA_b2566": 63189.91083878405, "RNA_b2567": -25450.344702777766, "RNA_b2573": -76047.49140903521, "RNA_b2574": 42579.53452461556, "RNA_b2575": 20495.42872348518, "RNA_b2578": 16256.163797702493, "RNA_b2579": 26733.645431545596, "RNA_b2582": 9144.892922536428, "RNA_b2585": 37805.22892013676, "RNA_b2587": 35931.10998512011, "RNA_b2588": 8375.549241920107, "RNA_b2589": 201368.75712371318, "RNA_b2590": -188943.47161409867, "RNA_b2591": 107130.43219085709, "RNA_b2594": -3293.350651720266, "RNA_b2595": 14718.04096332272, "RNA_b2599": 24023.77974737275, "RNA_b2600": 29446.978030948416, "RNA_b2601": 27431.806571213998, "RNA_b2606": -62396.999314379354, "RNA_b2607": 53438.966341050946, "RNA_b2608": 38227.050740453116, "RNA_b2609": 17405.094162804377, "RNA_b2610": 35551.51246266751, "RNA_b2614": 14970.66007493698, "RNA_b2615": 24559.63137990709, "RNA_b2617": 4643.986581541141, "RNA_b2652": 2115.062896028281, "RNA_b2661": 101254.42611374045, "RNA_b2662": 89431.09169440404, "RNA_b2663": 98196.38564890093, "RNA_b2675": -9887.862289289467, "RNA_b2676": 67046.06392967857, "RNA_b2677": 83859.56292386843, "RNA_b2678": 74737.44037952054, "RNA_b2679": 69271.15451547886, "RNA_b2682": 51790.74642057228, "RNA_b2683": 23573.185366906007, "RNA_b2687": 10965.172163402229, "RNA_b2688": 108616.52333109948, "RNA_b2690": -2214.9442543610917, "RNA_b2691": 5387.601106982437, "RNA_b2692": 5387.601106982437, "RNA_b2693": 5387.601106982437, "RNA_b2694": 5387.601106982437, "RNA_b2695": -11496.966634852313, "RNA_b2697": 69927.34465584015, "RNA_b2701": 75885.29782990995, "RNA_b2702": 39547.844206272486, "RNA_b2703": 67253.42523060205, "RNA_b2704": 26087.407169134403, "RNA_b2705": -112361.67560067485, "RNA_b2708": 24418.187561156272, "RNA_b2710": 100479.14505683506, "RNA_b2711": 79108.30981130723, "RNA_b2715": 102020.22062369768, "RNA_b2719": 53725.077814956836, "RNA_b2720": 37990.4105935382, "RNA_b2721": 119661.6080360566, "RNA_b2722": 64843.70584393983, "RNA_b2723": -208411.05489427547, "RNA_b2724": 42905.08508922561, "RNA_b2738": -15025.277493933389, "RNA_b2741": 26983.067718315393, "RNA_b2744": -21936.902542420165, "RNA_b2745": 29220.021514200154, "RNA_b2746": 33459.00210353035, "RNA_b2747": -252.11522384893482, "RNA_b2750": -89073.84983858117, "RNA_b2751": 99681.08306575238, "RNA_b2752": 63408.023372614014, "RNA_b2762": 51174.79898866914, "RNA_b2763": 119434.97288288805, "RNA_b2764": -57760.34479710469, "RNA_b2765": 10210.996570012496, "RNA_b2779": 35183.93136329782, "RNA_b2780": 41102.53656497967, "RNA_b2781": -5816.7407050875345, "RNA_b2784": 155782.43227061533, "RNA_b2785": 34540.50009946464, "RNA_b2787": 93401.29377089569, "RNA_b2788": 93640.19103801224, "RNA_b2789": -75864.98504127667, "RNA_b2791": -11532.720145798008, "RNA_b2794": 22546.664001880796, "RNA_b2796": -32146.20791894602, "RNA_b2797": 95551.0478749771, "RNA_b2799": -3213.0811885271332, "RNA_b2800": 45168.87780795671, "RNA_b2801": 92395.02343884126, "RNA_b2802": -127227.83869905476, "RNA_b2803": 101144.24864731137, "RNA_b2806": 30586.402450989284, "RNA_b2810": 84282.5757611747, "RNA_b2811": 30906.468144749597, "RNA_b2813": 30544.23123935961, "RNA_b2814": 2076.982085889075, "RNA_b2815": 2076.982085889075, "RNA_b2816": 2076.982085889075, "RNA_b2817": 34980.674149749306, "RNA_b2818": 33540.36747738776, "RNA_b2827": -15328.347482884172, "RNA_b2828": 61557.995517265794, "RNA_b2835": 83471.44455679889, "RNA_b2836": 10028.973037211068, "RNA_b2838": 32894.16019087758, "RNA_b2841": 99080.20582324601, "RNA_b2864": 2061.7906939451514, "RNA_b2866": 2414.2036109506457, "RNA_b2867": 61653.707789212975, "RNA_b2868": 33406.75019979836, "RNA_b2871": 83658.27862552504, "RNA_b2874": 25969.06456149874, "RNA_b2877": 16199.304018322924, "RNA_b2882": 98246.2561377049, "RNA_b2883": -82557.14060213004, "RNA_b2889": 15311.923423514787, "RNA_b2890": 40845.34622016533, "RNA_b2891": 31819.46917997819, "RNA_b2893": 19344.3298904554, "RNA_b2895": 13191.641920290804, "RNA_b2901": 100328.82660670741, "RNA_b2903": 78454.4162271037, "RNA_b2904": 27041.81195904625, "RNA_b2905": 4006.6553100810324, "RNA_b2907": 82422.1627396362, "RNA_b2912": 4041.1447451022873, "RNA_b2913": 32488.81428926965, "RNA_b2914": 16293.254099068985, "RNA_b2917": 150171.37889322374, "RNA_b2919": -173166.74886939317, "RNA_b2920": 103420.1450852956, "RNA_b2923": 16402.653887579792, "RNA_b2925": 22509.244275054127, "RNA_b2926": 30247.097638213272, "RNA_b2927": 21946.42511292407, "RNA_b2930": 67161.57793350358, "RNA_b2935": 52591.41172709958, "RNA_b2937": 64380.466837918204, "RNA_b2938": 138093.7580314911, "RNA_b2942": 26834.51008098992, "RNA_b2943": 37573.60969513377, "RNA_b2946": -19842.54260449181, "RNA_b2947": 66321.0942484713, "RNA_b2954": 41532.64454005649, "RNA_b2957": 73142.8140850383, "RNA_b2960": 6492.057313463381, "RNA_b2963": 11904.243041406402, "RNA_b2964": 32239.381483264588, "RNA_b2965": 58436.58530131536, "RNA_b2967": 2110.8007301735906, "RNA_b2975": 117940.79671567952, "RNA_b2976": -25461.341378319143, "RNA_b4467": 85387.58086269622, "RNA_b4468": 73600.56138738664, "RNA_b2979": -74254.67946245224, "RNA_b2987": 40328.85572186783, "RNA_b2988": 129685.53497159586, "RNA_b2994": -160489.16545713032, "RNA_b2995": 82631.11168541822, "RNA_b2996": 68863.49835482074, "RNA_b2997": 78189.34525278804, "RNA_b3001": 72637.58369528348, "RNA_b3005": 29638.18808862095, "RNA_b3006": 51304.22058945305, "RNA_b3008": 26268.55380632387, "RNA_b3012": 21060.555552752023, "RNA_b3018": 20590.11898255708, "RNA_b3028": 40599.383765191174, "RNA_b3029": 21946.3723911826, "RNA_b3034": -141099.77764608437, "RNA_b3035": -43351.648195479276, "RNA_b3040": 21461.546501063265, "RNA_b3041": 7595.955367833767, "RNA_b3052": 39916.61055703679, "RNA_b3057": 20829.75229232718, "RNA_b3058": 10242.263587715535, "RNA_b3059": 17171.519862376637, "RNA_b3061": 63730.18748239238, "RNA_b3062": 42240.90729032317, "RNA_b3063": -26412.08650932795, "RNA_b3065": -2762.8905658834587, "RNA_b3067": 36793.95922926765, "RNA_b3069": 2113.4946734815207, "RNA_b3073": 96333.56869466994, "RNA_b3084": 31743.53609656805, "RNA_b3089": 87381.27723210436, "RNA_b3091": 103782.63453454261, "RNA_b3092": -27657.944844576916, "RNA_b3093": 99219.48359183325, "RNA_b4471": 95134.5195883571, "RNA_b3114": 160369.14710265657, "RNA_b3115": 20853.656102839963, "RNA_b3116": 10535.074061484998, "RNA_b3117": -109850.10127387078, "RNA_b3123": 10469.880627217934, "RNA_b3124": 79681.11606726289, "RNA_b3125": -113163.00711049837, "RNA_b3126": 53945.25357326441, "RNA_b3127": 93573.45957379886, "RNA_b3128": 109522.30697543791, "RNA_b3132": -26218.30032388621, "RNA_b3137": 60066.25684995734, "RNA_b3146": 24029.00107704172, "RNA_b3161": 32631.95229897853, "RNA_b3164": 51549.164179015715, "RNA_b3165": 1433.9748726404362, "RNA_b3166": 22342.795610841466, "RNA_b3167": 28002.773681383234, "RNA_b3168": 11272.461843230089, "RNA_b3169": 103557.03388365518, "RNA_b3171": 2042.3771432919684, "RNA_b3172": 34359.62460852146, "RNA_b3174": 2138.8151626808694, "RNA_b3175": 9274.820311626523, "RNA_b3176": 1932.9329073233755, "RNA_b3177": 59238.54057703689, "RNA_b3179": -72933.41245333863, "RNA_b3181": 7526.302873769922, "RNA_b3182": 39976.68850770006, "RNA_b3185": -9409.788929670965, "RNA_b3186": 21674.80548483857, "RNA_b3187": 27122.86834925726, "RNA_b3189": 35074.3931915544, "RNA_b3196": 68525.55446877558, "RNA_b3197": -17237.02238224099, "RNA_b3198": -8526.392861124721, "RNA_b3199": 40148.31629809659, "RNA_b3200": 38887.240512889184, "RNA_b3201": -5467.259879823105, "RNA_b3202": 37844.584174245414, "RNA_b3212": 206.50214608553034, "RNA_b3213": 98918.46948291636, "RNA_b3222": 61241.913207315214, "RNA_b3223": 48173.23806683093, "RNA_b3224": 104484.2798822796, "RNA_b3225": 62431.0299368033, "RNA_b3230": 27482.884207531144, "RNA_b3231": -8527.313152625198, "RNA_b3236": 24266.39998002439, "RNA_b3247": 40957.83885807942, "RNA_b3255": 32843.533212628805, "RNA_b3256": 3750.2896653560383, "RNA_b3258": 101742.5803038191, "RNA_b3260": 9621.400514522848, "RNA_b3265": -100279.0189203458, "RNA_b3266": 216879.2250752967, "RNA_b3272": 8375.549241920107, "RNA_b3273": -3024.002455052731, "RNA_b3274": 8375.549241920107, "RNA_b3275": 201542.78341358845, "RNA_b3276": -192200.00357715253, "RNA_b3277": 5368.182810872525, "RNA_b3278": 107130.43219085709, "RNA_b3281": 57192.85280498385, "RNA_b3282": -52234.45259304753, "RNA_b3287": -27836.269543079106, "RNA_b3288": 66240.60916806344, "RNA_b3289": 35981.79295659051, "RNA_b3290": 38319.236278438635, "RNA_b3294": 26827.35391545017, "RNA_b3295": 69097.34755404718, "RNA_b3296": -78852.43444185414, "RNA_b3297": 27284.233258268367, "RNA_b3298": 24926.914185457146, "RNA_b3299": 8136.289906193734, "RNA_b3300": 93190.27955227741, "RNA_b3301": -204704.15901141975, "RNA_b3302": 12560.811991351, "RNA_b3303": 35129.311950969975, "RNA_b3304": 24753.37353028623, "RNA_b3305": 37250.04474265586, "RNA_b3306": 27380.035100364836, "RNA_b3307": 21351.535644700984, "RNA_b3308": 37742.45287843553, "RNA_b3309": 21878.203883268758, "RNA_b3310": 25932.13460574395, "RNA_b3311": 17754.978183679897, "RNA_b3312": 13325.224508910303, "RNA_b3313": 28577.33276795718, "RNA_b3314": 48931.03776966906, "RNA_b3315": 23246.939069649146, "RNA_b3316": 19462.00833221347, "RNA_b3317": 57391.564997748916, "RNA_b3318": 21033.849684594563, "RNA_b3319": 42254.08681260613, "RNA_b3320": -172408.98982942879, "RNA_b3321": 21846.842846119882, "RNA_b3339": 82774.93862231637, "RNA_b3340": 147530.17435386594, "RNA_b3341": -149840.40292983397, "RNA_b3342": 26226.825170986616, "RNA_b3343": 20196.834390663233, "RNA_b3344": 25215.59198791107, "RNA_b3345": -50059.89338384661, "RNA_b3350": 126051.12138096835, "RNA_b3359": 32181.372246499588, "RNA_b3360": 14759.184606372428, "RNA_b3365": 177764.84112089474, "RNA_b3366": 22809.713812170045, "RNA_b3367": 56551.38154812203, "RNA_b3368": 36799.7192087455, "RNA_b3370": 94116.57163906585, "RNA_b3371": -133695.63336788645, "RNA_b4474": 57904.31165362125, "RNA_b3374": 54877.77009362384, "RNA_b3380": -168362.43665119034, "RNA_b3384": 70075.89933505001, "RNA_b3385": 52947.0233820907, "RNA_b3386": 35023.821720534324, "RNA_b3389": -185417.89278660915, "RNA_b3390": 36294.26015138516, "RNA_b3396": 69313.54812007258, "RNA_b3397": 15624.562716987211, "RNA_b3403": 39543.40842870878, "RNA_b3406": 13314.631347795132, "RNA_b3409": 39987.36461723792, "RNA_b3412": 21377.903107630125, "RNA_b3415": 31909.281985076635, "RNA_b3416": 145220.760916993, "RNA_b3417": -22321.07657799259, "RNA_b3425": 22764.325858170516, "RNA_b3426": 40246.25675114678, "RNA_b3428": 170816.33801051343, "RNA_b3429": 100292.57110216991, "RNA_b3430": -130257.61032634812, "RNA_b3431": -41421.709298493945, "RNA_b3432": 152958.04053616093, "RNA_b3433": 30716.209044847372, "RNA_b4476": 93768.38922173431, "RNA_b3437": -44294.026327229134, "RNA_b3447": 121498.04224244425, "RNA_b3449": -158659.77298035612, "RNA_b3450": 74568.53070112529, "RNA_b3451": 59338.095249127015, "RNA_b3452": 62547.73938621707, "RNA_b3453": 91776.99385068721, "RNA_b3454": 49739.68883909407, "RNA_b3455": 53689.183367394355, "RNA_b3456": 89516.00224486168, "RNA_b3457": 64899.070852064855, "RNA_b3458": 77380.27090310311, "RNA_b3460": 76824.19335736129, "RNA_b3461": 20882.728789559373, "RNA_b3464": -30738.938206789204, "RNA_b3465": 5700.432471458603, "RNA_b3469": 153528.34671681208, "RNA_b3470": 6849.934394474033, "RNA_b3475": 16429.625934876047, "RNA_b3476": -116057.65260338727, "RNA_b3477": 66440.29542180296, "RNA_b3478": 58583.14154527985, "RNA_b3479": 53507.586071899896, "RNA_b3480": 56513.60499732592, "RNA_b3493": 40342.18730989941, "RNA_b3496": 103067.36857800678, "RNA_b3500": 37740.16584848991, "RNA_b3502": 90479.9731323886, "RNA_b3503": 29715.27120875832, "RNA_b3517": 98014.66468023443, "RNA_b3519": 115332.21393557453, "RNA_b3526": 64859.88457563479, "RNA_b3528": 90031.5876958904, "RNA_b3540": 70239.89122609652, "RNA_b3541": 68733.03686175155, "RNA_b3542": 63375.44111249672, "RNA_b3543": 71489.90757557722, "RNA_b3544": -140290.4506086145, "RNA_b3545": 2132.7459121048364, "RNA_b3546": 118241.03684849144, "RNA_b3551": 162869.6520016307, "RNA_b3553": 68141.62918416776, "RNA_b3559": 15897.581585032494, "RNA_b3560": 63823.047772587954, "RNA_b3564": 101399.52873586187, "RNA_b3565": -28905.773324499824, "RNA_b3566": 68995.14355943134, "RNA_b3567": 107481.69159305241, "RNA_b3568": 82832.66149088106, "RNA_b3571": 141870.60119269337, "RNA_b3572": 33662.12594210819, "RNA_b3575": 69882.12629308297, "RNA_b3577": 33271.140076188014, "RNA_b3578": 89680.6134998769, "RNA_b3579": 68944.66484489523, "RNA_b3580": 104781.48771058275, "RNA_b3581": 46299.64830680503, "RNA_b3583": -290536.23367769265, "RNA_b3588": 39034.92106181259, "RNA_b3590": 128789.08866189096, "RNA_b3591": -40528.17781249753, "RNA_b3599": 133843.98265627804, "RNA_b3600": 76817.24309507551, "RNA_b3603": -41031.41146565201, "RNA_b3605": 83112.99661278176, "RNA_b3607": 17898.91568908146, "RNA_b3608": 59153.73407378769, "RNA_b3609": -17646.45609143694, "RNA_b3610": 7036.273943826178, "RNA_b3612": -52261.9191241286, "RNA_b3616": 71600.40180259808, "RNA_b3617": -11339.749560160923, "RNA_b3619": -112581.56137407433, "RNA_b3620": 73184.88467102766, "RNA_b3621": 66812.45970511582, "RNA_b3622": 87934.04474653357, "RNA_b3623": 67820.972900405, "RNA_b3624": -15544.524806301744, "RNA_b3625": 48590.51418783937, "RNA_b3626": 70701.47350920542, "RNA_b3627": 70962.78229908322, "RNA_b3628": 75171.89702338008, "RNA_b3629": 64711.58323977107, "RNA_b3630": 55516.861327455415, "RNA_b3631": -254773.26265425098, "RNA_b3632": 72092.02657110794, "RNA_b3633": 34599.69803538893, "RNA_b3634": 13040.89926513942, "RNA_b3636": -21291.993398935036, "RNA_b3637": 16590.222484036614, "RNA_b3639": 32896.16114261161, "RNA_b3640": -20195.801067528148, "RNA_b3642": -16044.896929038794, "RNA_b3643": 47832.21360687643, "RNA_b3648": 15709.13113140821, "RNA_b3649": -199515.9059698267, "RNA_b3650": 147382.63467581177, "RNA_b3651": 48250.03233109086, "RNA_b3653": 33279.48770523324, "RNA_b3654": 38631.74885108716, "RNA_b3658": 2637.5786597632405, "RNA_b3665": 47054.06577693126, "RNA_b3666": 97419.20874431674, "RNA_b3670": 20324.92146319982, "RNA_b3671": 24790.795350220207, "RNA_b3679": 120165.93337373264, "RNA_b3691": 90557.68901252905, "RNA_b4478": 80086.25057972803, "RNA_b4477": 43170.92450266714, "RNA_b3693": 61499.637904043775, "RNA_b3703": -16150.080393729839, "RNA_b3704": 25256.564427638743, "RNA_b3705": 46004.870753007606, "RNA_b3706": 38070.91457137335, "RNA_b3708": -30747.617053026115, "RNA_b3709": 87581.95528631554, "RNA_b3714": 36989.151397915804, "RNA_b3722": 131284.46226076025, "RNA_b3725": 54108.053363421976, "RNA_b3726": 62330.190607203374, "RNA_b3727": 67296.53790297007, "RNA_b3728": 72560.83251004167, "RNA_b3729": 127909.68480095903, "RNA_b3730": -47580.28518760509, "RNA_b3731": 29296.798776261065, "RNA_b3732": 96650.99791726742, "RNA_b3733": 60274.89522429307, "RNA_b3734": -123922.33794800423, "RNA_b3735": 37271.42872567924, "RNA_b3736": 32779.75648691151, "RNA_b3737": -29578.41804310153, "RNA_b3738": 57180.911455842666, "RNA_b3739": 10121.11221694138, "RNA_b3740": 43582.81623881175, "RNA_b3741": 23889.10765320883, "RNA_b3744": 26587.42633232742, "RNA_b3747": 49677.97625217712, "RNA_b3748": 29329.322579725944, "RNA_b3749": 104999.40774058648, "RNA_b3750": 67572.22809115646, "RNA_b3751": 62020.739032112455, "RNA_b3752": -182394.75878615788, "RNA_b3756": 107130.43219085709, "RNA_b3757": -188943.47161409867, "RNA_b3758": 201352.5371278882, "RNA_b3759": 8375.549241920107, "RNA_b3760": 2131.870274684204, "RNA_b3761": 2110.019391538269, "RNA_b3770": -128058.34246971954, "RNA_b3771": 129374.96949234599, "RNA_b3772": 108038.75899562682, "RNA_b3774": 38775.79213025362, "RNA_b3779": 103755.30401012178, "RNA_b3780": 35316.69833979966, "RNA_b3781": 6109.080378680573, "RNA_b3783": 24411.318499406872, "RNA_b3784": 77433.36139994005, "RNA_b3785": 73031.1802310203, "RNA_b3786": -464078.9419441039, "RNA_b3787": 88136.85593427009, "RNA_b3788": 74539.1074082147, "RNA_b3789": 61578.6735563516, "RNA_b3790": 47148.38590138254, "RNA_b3791": 79020.86463550053, "RNA_b3792": 87426.93190818866, "RNA_b4481": 75440.76237765227, "RNA_b3793": 95041.01773975004, "RNA_b3794": 51673.7154072104, "RNA_b3796": 5398.749313717136, "RNA_b3797": -1374.1004211959205, "RNA_b3798": 2344.2759508752792, "RNA_b3799": 2167.777519502375, "RNA_b3803": 82450.09707280449, "RNA_b3804": 51775.48053143853, "RNA_b3805": -104964.21416206022, "RNA_b3806": 178107.3975847031, "RNA_b3807": 8965.97985356911, "RNA_b3809": -85606.06216345314, "RNA_b3816": 16612.319015681805, "RNA_b3821": 17848.218479804793, "RNA_b3823": 43449.25221868183, "RNA_b3824": 17203.223810035655, "RNA_b3825": -5544.986455233046, "RNA_b3826": 55944.84762496732, "RNA_b3829": 55977.41427045828, "RNA_b3831": 19502.071764389602, "RNA_b3833": 52800.13041792401, "RNA_b3835": -11850.080172565804, "RNA_b3836": -81744.24368909774, "RNA_b3838": 35960.044383475775, "RNA_b3839": 54440.10196765065, "RNA_b3843": 41579.91386969049, "RNA_b3844": 17690.344165169638, "RNA_b3845": 71930.82662821248, "RNA_b3846": 19498.458271248557, "RNA_b3849": 101819.71927440028, "RNA_b3850": -130482.65738166425, "RNA_b3851": 107130.43219085709, "RNA_b3852": 5368.182810872525, "RNA_b3853": -192200.00357715253, "RNA_b3854": 201542.78341358845, "RNA_b3855": 8375.334400970665, "RNA_b3856": 36622.79230760582, "RNA_b3857": -6184.578981002639, "RNA_b3860": 15705.293880016632, "RNA_b3867": 34067.27556820451, "RNA_b3870": 9580.099964933292, "RNA_b3875": 19326.471824780434, "RNA_b3882": -65438.75899085644, "RNA_b3892": 44522.908845041005, "RNA_b3893": 62991.53757530999, "RNA_b3894": -18526.232057369274, "RNA_b3902": 18393.862075149722, "RNA_b3903": -41725.382308476765, "RNA_b3904": 102874.04738052918, "RNA_b3907": 72259.97099370028, "RNA_b3908": 43384.73162177594, "RNA_b3909": 68690.02632151936, "RNA_b3915": 24971.15935913279, "RNA_b3916": 25508.74085773987, "RNA_b3917": 27638.186139640922, "RNA_b3918": 52731.35089742814, "RNA_b3919": 20765.55361780851, "RNA_b3924": 19802.35873881637, "RNA_b3925": 70510.72504802342, "RNA_b3926": -47486.91326485791, "RNA_b3927": 59316.77828663622, "RNA_b3930": 64868.40799411472, "RNA_b3936": 1542.078147373286, "RNA_b3939": 22306.171634222083, "RNA_b3940": 76146.12822679714, "RNA_b3941": 21910.93081974631, "RNA_b3942": 152282.54858052928, "RNA_b3945": 77003.18263718738, "RNA_b3946": -133827.00546936234, "RNA_b3951": 28765.16476863338, "RNA_b3952": 61281.15794039771, "RNA_b3956": 70437.28171224524, "RNA_b3957": 30096.023831700295, "RNA_b3958": 63114.516749338894, "RNA_b3959": -66768.08045445774, "RNA_b3960": 83915.25721314101, "RNA_b3962": 38627.990508875526, "RNA_b3965": 28287.55707025409, "RNA_b3966": 128784.9829168698, "RNA_b3967": -61329.829550552575, "RNA_b3968": 107130.43219085709, "RNA_b3969": -188943.47161409867, "RNA_b3970": 201250.0155449183, "RNA_b3971": 8375.549241920107, "RNA_b3972": -11473.602967509229, "RNA_b3974": 23075.719141248326, "RNA_b3976": -22494.383249148294, "RNA_b3977": 2047.7376141958237, "RNA_b3978": -18069.724991425293, "RNA_b3979": -3024.002455052731, "RNA_b3980": 82753.08166893684, "RNA_b3981": -22776.82348129517, "RNA_b3982": 38055.754849882134, "RNA_b3983": 29930.494455140037, "RNA_b3984": -3950.533887764482, "RNA_b3985": -368716.1784869069, "RNA_b3986": 10199.75109060864, "RNA_b3987": 281279.1229770417, "RNA_b3988": 294939.6466470975, "RNA_b3990": 79328.20729412397, "RNA_b3991": 53926.50913457577, "RNA_b4407": 14017.668994754911, "RNA_b3992": 52752.71953466941, "RNA_b3993": -180849.52556041657, "RNA_b3994": 132549.88754763288, "RNA_b3996": 53941.96473763155, "RNA_b3997": -33050.7208672433, "RNA_b4005": 5008.365549837144, "RNA_b4006": 70996.07865291428, "RNA_b4007": 107130.43219085709, "RNA_b4008": -188943.47161409867, "RNA_b4009": 201542.78341358845, "RNA_b4010": 8375.549241920107, "RNA_b4013": 23973.58049146747, "RNA_b4014": -95180.7116603824, "RNA_b4015": 91111.39175071217, "RNA_b4019": 102049.86889229917, "RNA_b4022": 24392.64830144724, "RNA_b4024": 24699.803025716177, "RNA_b4025": 44615.95570409342, "RNA_b4031": 103403.92525618248, "RNA_b4032": 62538.468304827045, "RNA_b4033": 108192.96431375899, "RNA_b4034": 82971.37473125431, "RNA_b4035": 77940.07475991342, "RNA_b4036": -63104.584596761975, "RNA_b4039": -26066.52527428718, "RNA_b4040": 60899.96953195846, "RNA_b4041": 61992.36848324712, "RNA_b4042": 9020.172909003262, "RNA_b4049": 25743.206754166047, "RNA_b4053": 24667.64043562498, "RNA_b4054": 30506.741763126134, "RNA_b4055": 49916.47782523613, "RNA_b4067": 44411.215023910685, "RNA_b4069": 33811.83761161344, "RNA_b4070": 100222.75387671904, "RNA_b4071": 39632.591203505064, "RNA_b4072": 47035.61419863678, "RNA_b4073": 67059.19978324127, "RNA_b4077": 36350.57647169736, "RNA_b4079": 149901.68712757016, "RNA_b4084": 65076.10042773811, "RNA_b4085": -129832.34098643914, "RNA_b4086": 68799.67712633534, "RNA_b4087": 106718.92879790178, "RNA_b4088": 65167.35908122998, "RNA_b4090": 7399.185873997024, "RNA_b4094": -110450.32857379, "RNA_b4111": 37571.7102818892, "RNA_b4115": 37118.76092633312, "RNA_b4117": 60125.276816452104, "RNA_b4119": 94652.72582877096, "RNA_b4120": 99565.39371771367, "RNA_b4122": 43186.56657529201, "RNA_b4123": 93960.48240757843, "RNA_b4129": 38940.44999947842, "RNA_b4130": 102128.70466103699, "RNA_b4131": 59985.9876754515, "RNA_b4132": 30507.065597459758, "RNA_b4134": 2110.8007301735906, "RNA_b4136": 21713.785328216283, "RNA_b4138": 91440.53708175603, "RNA_b4139": 33907.84791821963, "RNA_b4142": 5428.723971841725, "RNA_b4143": 43969.35397011481, "RNA_b4151": 25224.806626100817, "RNA_b4152": 27659.03507246384, "RNA_b4153": 51379.852680153446, "RNA_b4154": -18324.78933748775, "RNA_b4160": -125260.68418978427, "RNA_b4161": 73548.92328003224, "RNA_b4162": 15216.660644866124, "RNA_b4163": 2020.6218221287745, "RNA_b4164": 2020.6218221287745, "RNA_b4165": 2020.6218221287745, "RNA_b4166": 30700.39229137617, "RNA_b4169": -52049.7836928429, "RNA_b4171": -153465.7321679411, "RNA_b4177": 35208.04140580327, "RNA_b4180": -136851.83057806006, "RNA_b4192": 74287.15269065027, "RNA_b4193": 98018.46159782667, "RNA_b4194": 21309.16524218459, "RNA_b4195": 32405.2672606688, "RNA_b4196": 45448.31445635003, "RNA_b4197": 59519.693968371466, "RNA_b4198": -139338.9240477322, "RNA_b4200": 27631.914411103462, "RNA_b4202": 16007.157518858266, "RNA_b4203": -32921.18919691872, "RNA_b4208": 35601.64531018535, "RNA_b4213": 135300.14825933086, "RNA_b4214": 20646.914922380452, "RNA_b4219": 44743.72634240134, "RNA_b4226": 13447.453851071306, "RNA_b4227": 66502.30156453299, "RNA_b4485": 105290.83358864322, "RNA_b4230": 71727.38196231681, "RNA_b4231": 69723.98079966116, "RNA_b4232": 27886.75710669127, "RNA_b4233": 95706.92887353887, "RNA_b4237": 32512.252804420496, "RNA_b4238": 26259.49195895486, "RNA_b4239": 115680.3149921175, "RNA_b4240": 99586.59619552126, "RNA_b4242": 63812.51635823934, "RNA_b4244": 32234.091247839497, "RNA_b4245": -321.22367535114194, "RNA_b4254": 26649.820767477064, "RNA_b4258": 74301.87317489753, "RNA_b4260": 105437.31524178007, "RNA_b4261": -14941.903919376819, "RNA_b4262": 75668.05743130346, "RNA_b4265": 92548.84319757966, "RNA_b4266": -117644.06237773079, "RNA_b4267": 62396.13028738804, "RNA_b4268": 39200.38488572795, "RNA_b4270": 2333.5439749821726, "RNA_b4287": 53715.18653555025, "RNA_b4288": 67246.01530722022, "RNA_b4289": 70181.46757212451, "RNA_b4290": 63212.94872296379, "RNA_b4291": -91856.5551152001, "RNA_b4293": -27391.308701097467, "RNA_b4301": -189172.95725802676, "RNA_b4311": 20000.40413650338, "RNA_b4321": 34406.50696248991, "RNA_b4322": 82822.441475544, "RNA_b4323": 102016.11271948964, "RNA_b4356": 95457.87378251793, "RNA_b4358": 71196.0191287364, "RNA_b4367": 55198.659111589885, "RNA_b4368": 2344.2759508752792, "RNA_b4369": 2344.2759508752792, "RNA_b4370": 2344.2759508752792, "RNA_b4371": 28714.04410737631, "RNA_b4374": -17398.952047352937, "RNA_b4375": 44362.58049497091, "RNA_b4381": 12246.808008412325, "RNA_b4382": 38645.27478702528, "RNA_b4383": 67226.58833618234, "RNA_b4384": -19191.32026845603, "RNA_b4386": 71175.4719629484, "RNA_b4388": 27012.87265546, "RNA_b4390": 85908.45257132247, "RNA_b4392": 54033.08081031794, "RNA_b4394": 35822.04529269203, "RNA_b4395": 18052.9799961342, "generic_tRNA_AUC_ile__L_c": 0.6344514561157674, "generic_tRNA_AUU_ile__L_c": 0.6344514561157674, "generic_tRNA_GCA_ala__L_c": -23.78664287895261, "generic_tRNA_GCG_ala__L_c": -23.78664287895261, "generic_tRNA_GCU_ala__L_c": -23.78664287895261, "generic_tRNA_GAC_asp__L_c": 0.2196270448061135, "generic_tRNA_GAU_asp__L_c": 0.2196270448061135, "generic_tRNA_ACG_thr__L_c": 0.22790607346959926, "generic_tRNA_AGA_arg__L_c": 0.23962060197881424, "generic_tRNA_CAA_gln__L_c": 0.6277141558043452, "generic_tRNA_AUG_met__L_c": 0.6297922444073527, "generic_tRNA_CAG_gln__L_c": -0.5802730185249158, "generic_tRNA_CUG_leu__L_c": 0.27608241507582726, "generic_tRNA_CUA_leu__L_c": 0.27608241507582726, "generic_tRNA_AAA_lys__L_c": 0.2270213705663251, "generic_tRNA_AAG_lys__L_c": 0.2270213705663251, "generic_tRNA_GUA_val__L_c": 0.23491407770724776, "generic_tRNA_GUG_val__L_c": 0.23491407770724776, "generic_tRNA_GUU_val__L_c": 0.23491407770724776, "generic_tRNA_UCC_ser__L_c": 0.2829565943787007, "generic_tRNA_UCU_ser__L_c": 0.2829565943787007, "generic_tRNA_UCA_ser__L_c": 0.2554897214205543, "generic_tRNA_UCG_ser__L_c": 0.27368413542542286, "generic_tRNA_UAC_tyr__L_c": 0.18798374126360692, "generic_tRNA_UAU_tyr__L_c": 0.18798374126360692, "generic_tRNA_GUC_val__L_c": 0.23491407770724776, "generic_tRNA_UUG_leu__L_c": 0.2559264272525252, "generic_tRNA_UUA_leu__L_c": 0.2559264272525252, "generic_tRNA_UGC_cys__L_c": 0.20017704688823643, "generic_tRNA_UGU_cys__L_c": 0.20017704688823643, "generic_tRNA_GGC_gly_c": 0.23034717883717776, "generic_tRNA_GGU_gly_c": 0.23034717883717776, "generic_tRNA_AAC_asn__L_c": 0.21985726705558734, "generic_tRNA_AAU_asn__L_c": 0.21985726705558734, "generic_tRNA_CCC_pro__L_c": 0.2373340907146529, "generic_tRNA_CCU_pro__L_c": 0.23770995371406045, "generic_tRNA_AGG_arg__L_c": 0.2377048512145117, "generic_tRNA_GCC_ala__L_c": 0.23300682613470855, "generic_tRNA_GAA_glu__L_c": -23.37910466895146, "generic_tRNA_AUA_ile__L_c": 0.22234636064716395, "generic_tRNA_CGU_arg__L_c": 0.6367360356362062, "generic_tRNA_CGC_arg__L_c": 0.6367360356362062, "generic_tRNA_CGA_arg__L_c": 0.6367360356362062, "generic_tRNA_AGC_ser__L_c": -1.4362788000696394, "generic_tRNA_AGU_ser__L_c": -1.4362788000696394, "generic_tRNA_START_met__L_c": 0.2331291820912255, "generic_tRNA_GGG_gly_c": 0.23848808232477717, "generic_tRNA_UUC_phe__L_c": 0.2052997020529992, "generic_tRNA_UUU_phe__L_c": 0.2052997020529992, "generic_tRNA_CUC_leu__L_c": 0.25068063442335814, "generic_tRNA_CUU_leu__L_c": 0.25068063442335814, "generic_tRNA_ACC_thr__L_c": -0.3985568881286241, "generic_tRNA_ACU_thr__L_c": -0.3985568881286241, "generic_tRNA_CCG_pro__L_c": 0.23770995371406045, "generic_tRNA_UGA_cys__L_c": 0.30223694507468823, "generic_tRNA_UGG_trp__L_c": 0.21602085625956044, "generic_tRNA_CGG_arg__L_c": 0.6458111213634834, "generic_tRNA_CAC_his__L_c": -0.2132279106787445, "generic_tRNA_CAU_his__L_c": -0.2132279106787445, "generic_tRNA_CCA_pro__L_c": 0.23770995371406045, "generic_tRNA_ACA_thr__L_c": -2.8055016279037965, "generic_tRNA_GGA_gly_c": -2.248479712249502, "protein_b0002": 2.0191934123666792e-28, "protein_b0003": -1679.5650240661626, "protein_b0004": -147.87376154645926, "protein_b0007": -856.8252880757157, "protein_b0008": -695.2939600421432, "protein_b0009": -284.9826527553874, "protein_b0014": 147.5575609111051, "protein_b0015": -1038.3159450187225, "protein_b0019": -448.9947975217154, "protein_b0023": -314.9850134961052, "protein_b0025": -182.59781018414088, "protein_b0026": -2116.9677912159536, "protein_b0027": -15.65479722971417, "protein_b0029": 171.55979730829247, "protein_b0030": -253.11785245967263, "protein_b0031": -304.0476753778126, "protein_b0032": -198.5755415545934, "protein_b0033": -1623.7282818670662, "protein_b0036": -1457.0157787580279, "protein_b0037": 152.5210529436033, "protein_b0038": -1734.6985605902453, "protein_b0040": -389.4113048492532, "protein_b0047": -548.7121976192483, "protein_b0048": -194.79131433110766, "protein_b0049": 67.71657030543052, "protein_b0051": 190.41991444586114, "protein_b0052": -9.236061590821942, "protein_b0053": -1400.2347149515806, "protein_b0058": -1645.2142633319665, "protein_b0061": -3.5661944940484616, "protein_b0062": -1442.5353203798002, "protein_b0063": 90.62735400304817, "protein_b0066": 218.69677106623658, "protein_b0067": -344.8230745890372, "protein_b0068": 201.55306606477018, "protein_b0070": -1297.476756919028, "protein_b0071": 6.812062132411288, "protein_b0072": -1978.8061912830506, "protein_b0073": 217.49680381409505, "protein_b0074": 406.0428796960922, "protein_b0077": -662.8645343128896, "protein_b0078": 177.71669931430492, "protein_b0082": -305.40737192760577, "protein_b0084": 327.41890571015546, "protein_b0085": -106.19182025470127, "protein_b0086": 63.54196628072021, "protein_b0087": -182.51516528633294, "protein_b0088": -6873.1678153087, "protein_b0090": -133.20198801306623, "protein_b0091": 222.90130858865027, "protein_b0092": -126.24061921371224, "protein_b0096": 108.02095234836338, "protein_b0098": -1714.4296447404886, "protein_b0099": -213.17742869499907, "protein_b0103": -560.6553618989501, "protein_b0104": -367.2276523047291, "protein_b0109": -71.27133284592223, "protein_b0110": -579.6688614215741, "protein_b0112": -1132.5747003649976, "protein_b0114": -2008.4075830531972, "protein_b0115": -1074.3195890054571, "protein_b0116": -1038.8696265994454, "protein_b0118": -1244.6266172707158, "protein_b0120": 113.52850552989304, "protein_b0121": -757.3941090127647, "protein_b0123": -368.1730645934734, "protein_b0124": -705.9899160878551, "protein_b0125": -131.12611270735724, "protein_b0126": -143.17967606883633, "protein_b0131": -131.11830207574275, "protein_b0133": 258.7566312392569, "protein_b0134": -755.5546943079833, "protein_b0142": -799.0585479326897, "protein_b0149": -126.45898381373812, "protein_b0150": 760.8732307957455, "protein_b0151": -3.134614348888721, "protein_b0152": -147.18156950726603, "protein_b0153": -3402.9348113463816, "protein_b0154": -708.860494780674, "protein_b0155": -518.5163711526519, "protein_b0156": 47.387486938485914, "protein_b0158": 142.35425032863526, "protein_b0159": -944.710977058696, "protein_b0160": -641.9718124112526, "protein_b0166": -239.0385093108906, "protein_b0168": -1398.0841054216435, "protein_b0169": -956.7290848597613, "protein_b0170": -591.0189014601939, "protein_b0171": -432.03023798972157, "protein_b0172": -159.92495225713333, "protein_b0173": -406.93981973283064, "protein_b0174": -202.55016162785424, "protein_b0175": -845.7893292372111, "protein_b0177": 429.0606583105262, "protein_b0179": -49.358679629305136, "protein_b0180": -185.86163424062806, "protein_b0181": -694.5617476119186, "protein_b0182": -2717.3783856633527, "protein_b0185": -673.2321037840123, "protein_b0186": -42.90203367907616, "protein_b0188": -411.0565445682225, "protein_b0194": -705.8559126038131, "protein_b0197": -871.1494607615471, "protein_b0198": -230.19440292313453, "protein_b0199": 425.47479404186015, "protein_b0200": -33.85557950197598, "protein_b0207": -194.42103875152503, "protein_b0212": -146.59115163940643, "protein_b0221": -987.1681872349566, "protein_b0222": -240.57784431914166, "protein_b0237": -479.53728307096264, "protein_b0238": -167.9840115963937, "protein_b0241": 140.06579134894284, "protein_b0242": 406.2415950575163, "protein_b0243": -744.4567735119479, "protein_b0260": -572.1519590939195, "protein_b0261": -1157.361538269016, "protein_b0273": -624.9320733145772, "protein_b0306": 82.59986416793575, "protein_b0307": 47.1801434456747, "protein_b0308": -11.023458968727898, "protein_b0311": 340.8137283266733, "protein_b0312": 174.96181669953717, "protein_b0314": -219.47568844845173, "protein_b0323": -700.8779644831897, "protein_b0331": -2524.065997892792, "protein_b0333": 108.6793401673556, "protein_b0334": -56.367619786350595, "protein_b0336": -211.44683600284043, "protein_b0337": 357.17024666106903, "protein_b0339": -605.2831762125736, "protein_b0340": 103.2778926147896, "protein_b0341": -282.92240700323504, "protein_b0343": -1202.5719081038542, "protein_b0344": -435.39282268351513, "protein_b0347": 387.1846550073627, "protein_b0348": 114.03831378757256, "protein_b0349": 320.4155986162549, "protein_b0350": 112.10979125607848, "protein_b0351": -2725.835790554575, "protein_b0352": 167.64441513341654, "protein_b0353": -1008.5703718334684, "protein_b0355": 98.07996619135542, "protein_b0356": -838.3526896963502, "protein_b0365": -1468.613356222488, "protein_b0366": -6.392781000763552, "protein_b0367": -306.18585999029403, "protein_b0368": 126.66619631653384, "protein_b0369": -607.8371275394811, "protein_b0381": -201.47947166017573, "protein_b0383": 231.10553629772159, "protein_b0386": -453.6393260915437, "protein_b0388": -52.66850020085225, "protein_b0394": -267.0150371082999, "protein_b0401": -1683.220664005177, "protein_b0403": 431.96375328519065, "protein_b0404": -191.27817428262665, "protein_b0405": -538.3998974884154, "protein_b0406": -382.02808195864685, "protein_b0408": 145.83781883075224, "protein_b0409": -1552.5874400185087, "protein_b0411": -179.34020949107185, "protein_b0414": -1267.7279030307632, "protein_b0415": -222.20005356120055, "protein_b0416": -104.2919997666379, "protein_b0417": 48.09395016024773, "protein_b0418": -79.8798555529775, "protein_b0420": -1640.147341066319, "protein_b0421": 348.4831247007644, "protein_b0423": -299.33879273505516, "protein_b0425": -384.1413827266443, "protein_b0428": -114.26065193505197, "protein_b0429": -97.15175849761201, "protein_b0430": -187.312751808537, "protein_b0431": -2912.7945198585708, "protein_b0432": -224.149345664779, "protein_b0433": -977.529977890575, "protein_b0436": -1043.8728120638273, "protein_b0444": -271.0949738756351, "protein_b0446": -281.2853405214266, "protein_b0451": -1135.222414546314, "protein_b0452": -241.90270989039388, "protein_b0459": -83.20708584987474, "protein_b0462": -101.722219766932, "protein_b0463": -1381.3912537170438, "protein_b0469": -259.5508607000288, "protein_b0474": -336.00470027945704, "protein_b0475": -447.41757408307217, "protein_b0477": -330.98616127773926, "protein_b0480": 304.10766828786313, "protein_b0484": -218.74709902944232, "protein_b0485": 248.8819571836973, "protein_b0494": -407.1403745516692, "protein_b0505": 107.39311019974626, "protein_b0507": -374.3557508057152, "protein_b0508": -81.08710923432359, "protein_b0509": -3835.860356337511, "protein_b0511": -101.89861852929894, "protein_b0512": 113.08586595451422, "protein_b0514": -182.27502316422326, "protein_b0516": -1169.5826025840415, "protein_b0517": 217.94246501874332, "protein_b0521": -2019.8236965976994, "protein_b0522": 47.273482826002514, "protein_b0523": -706.2037969866687, "protein_b0524": -618.281013525251, "protein_b0526": -724.7781294411302, "protein_b0529": -250.56330242321746, "protein_b0572": -2193.480200558907, "protein_b0573": 26.38681411807479, "protein_b0574": 54.20595539393135, "protein_b0575": -388.76056598139024, "protein_b0576": -447.43896662426755, "protein_b0578": 107.58789525859217, "protein_b0583": -1552.9358915903344, "protein_b0584": 1256.8439149396586, "protein_b0585": 90.56860684711445, "protein_b0586": -2895.2066621452473, "protein_b0588": 17.341038808070085, "protein_b0589": -181.29302665445758, "protein_b0590": -1063.741382015445, "protein_b0591": -935.923982859477, "protein_b0592": 181.81327399499997, "protein_b0593": 190.3114692496906, "protein_b0594": -1734.5243826722738, "protein_b0595": 25.52797019842482, "protein_b0596": -1.0604131708804341e-29, "protein_b0604": -476.53038607452277, "protein_b0612": -572.76736238757, "protein_b0613": 106.0948188593989, "protein_b0615": -1734.3906684590854, "protein_b0616": 169.78792799703012, "protein_b0617": 171.504287901342, "protein_b0621": -469.7592045247058, "protein_b0622": -90.46508078404692, "protein_b0627": -141.791550760603, "protein_b0628": -359.5317851861184, "protein_b0630": -222.71823816560888, "protein_b0632": -130.31666505756436, "protein_b0635": 353.68333392580826, "protein_b0636": -2002.3008184486998, "protein_b0638": 41.119992216125205, "protein_b0639": -2269.8967758748204, "protein_b0642": -344.4263256539406, "protein_b0650": 319.0705921011274, "protein_b0651": -28.951972861297417, "protein_b0652": 11.120877804891482, "protein_b0653": -111.68191592457752, "protein_b0654": -73.56932151367677, "protein_b0655": 370.71015792418837, "protein_b0657": -1131.869331991195, "protein_b0661": -189.88225849640557, "protein_b0662": -161.34740633852329, "protein_b0674": -638.5324055042665, "protein_b0677": -621.0861787148953, "protein_b0678": -1044.9156127630495, "protein_b0679": -663.5297274453479, "protein_b0680": -622.0660350359093, "protein_b0684": -634.7446327166219, "protein_b0688": -939.0317675086392, "protein_b0692": -330.70645911547365, "protein_b0693": -1403.030988185959, "protein_b0696": 68.96523650995712, "protein_b0697": -1962.1813475690617, "protein_b0698": -119.448213725238, "protein_b4513": -62.08499611595282, "protein_b0709": -455.5948149387915, "protein_b0720": -646.2219198553612, "protein_b0721": -405.64761506914215, "protein_b0722": -173.78845782910554, "protein_b0723": -1032.2940135589424, "protein_b0724": 254.68435241631497, "protein_b0726": 616.8547069070631, "protein_b0727": 36.66241891444036, "protein_b0728": -2794.3860960446523, "protein_b0729": -22.848171951953685, "protein_b0731": -462.34830833413656, "protein_b0732": 471.91604426442353, "protein_b0733": -717.628508089987, "protein_b0734": -389.08448787764974, "protein_b0736": -1277.0919326170108, "protein_b0750": -1047.8374768200154, "protein_b0751": -296.5752430830807, "protein_b0752": -464.004979544169, "protein_b0754": -363.10831878980537, "protein_b0755": -632.8764491877589, "protein_b0756": 605.582583354488, "protein_b0757": -5.795926199233587, "protein_b0758": -1037.311309618585, "protein_b0759": 7.424419930137116, "protein_b0763": -158.78117911703015, "protein_b0764": -182.3173350127957, "protein_b0765": -855.7353840096088, "protein_b0766": 12.30062591018068, "protein_b0767": 49.938962823913094, "protein_b0774": -660.8958170848588, "protein_b0775": 151.43109720609758, "protein_b0776": 181.3178222458832, "protein_b0777": 34.04781860846478, "protein_b0778": -1639.2448816903384, "protein_b0781": -778.4447773905421, "protein_b0783": -81.08002702817907, "protein_b0784": -77.96526781266088, "protein_b0785": -136.73161532481427, "protein_b0789": -1332.2832766066585, "protein_b0805": 948.1742320249754, "protein_b0807": -143.76774594088997, "protein_b0809": -52.94747482361538, "protein_b0810": -269.04916485809963, "protein_b0811": 110.46732326973986, "protein_b0813": -462.35032432360117, "protein_b0822": -247.29016589933417, "protein_b0825": -469.4766273390262, "protein_b0826": -744.2043121099296, "protein_b0827": 311.1496729618357, "protein_b0828": -75.12581210498377, "protein_b0829": -2529.823050979978, "protein_b0830": -181.3994555114415, "protein_b0831": -165.92132321498732, "protein_b0832": -176.27863557333072, "protein_b0837": -26.211735184819954, "protein_b0839": -436.14003970384624, "protein_b0841": -473.4975834373741, "protein_b0842": -981.0897594404051, "protein_b0849": -58.47267055421709, "protein_b0854": 95.0428931824321, "protein_b0855": 236.40414077150945, "protein_b0856": -325.5152389839548, "protein_b0857": -333.0904411461106, "protein_b0859": -710.181581657621, "protein_b0860": -131.18262527471825, "protein_b0861": -248.72249382166532, "protein_b0862": -203.42413111373153, "protein_b0863": 191.87675722623408, "protein_b0864": 105.6278247940983, "protein_b0870": -948.9716083214615, "protein_b0871": -679.3137333947949, "protein_b0875": -623.0061898888232, "protein_b0884": -46.884209254807296, "protein_b0886": 243.95237361876283, "protein_b0887": -158.81972997321662, "protein_b0888": -193.2211661933319, "protein_b0891": -407.97994218061797, "protein_b0893": -535.0785650565911, "protein_b0894": 533.4459698254497, "protein_b0895": 153.90238218524462, "protein_b0896": -275.22270659309265, "protein_b0902": -215.75144079937886, "protein_b0903": 60.69712159781255, "protein_b0904": -1672.5403895974293, "protein_b0907": 7.2459868336208455, "protein_b0908": -999.8191682077472, "protein_b0910": -263.8288130196535, "protein_b0911": -953.1121904618687, "protein_b0914": -2343.117194944697, "protein_b0915": 161.72500875500742, "protein_b0918": -540.6259723507486, "protein_b0928": -509.6902847655903, "protein_b0929": -87.19399270179383, "protein_b0930": -564.6146493733445, "protein_b0931": -260.0772432485453, "protein_b0932": -8.52286456083148, "protein_b0933": -1.3372414563614465, "protein_b0934": -155.87566674352638, "protein_b0935": 169.23926663472093, "protein_b0936": 71.13509409744827, "protein_b0937": -1631.173103515862, "protein_b0945": -119.07730235416615, "protein_b0948": -1344.1295404992159, "protein_b0954": -130.19305617588788, "protein_b0957": -321.1289614383568, "protein_b0963": -143.2353405186899, "protein_b0967": -164.7638142914076, "protein_b0968": 76.08897572528215, "protein_b0969": -311.57897032588534, "protein_b0972": 327.3482391557257, "protein_b0973": 483.6062425200475, "protein_b0974": -2626.2850561019663, "protein_b0978": -2246.8886610805566, "protein_b0979": -248.5842006921482, "protein_b0980": 340.49636915165024, "protein_b0996": 141.54861508249294, "protein_b0997": 486.6914600716737, "protein_b0998": -118.50764067573527, "protein_b1002": 277.98247957527377, "protein_b1006": -2561.588250117656, "protein_b1007": 180.11498153778948, "protein_b1008": 146.42361296248757, "protein_b1009": 10.573367605442375, "protein_b1010": -29.08586201364312, "protein_b1011": 90.71973997756491, "protein_b1012": 201.33551765210825, "protein_b1014": -1303.2966331040354, "protein_b1015": -652.3452359608311, "protein_b1033": 5.054821124172885, "protein_b1054": -527.2502606862117, "protein_b1059": 236.48541026464406, "protein_b1062": -449.44388696011004, "protein_b1064": 1.8251072680685003, "protein_b1069": -1114.158892767742, "protein_b1084": -1774.0306095017909, "protein_b1086": -373.0384298719683, "protein_b1089": -155.6528002751953, "protein_b1090": 58.15361677264599, "protein_b1091": -737.1893753242022, "protein_b1092": -893.6413447882283, "protein_b1093": -108.23441775674789, "protein_b1094": -577.6846237775509, "protein_b1095": -177.7518541242243, "protein_b1096": 161.60175380475175, "protein_b1098": -1669.1045337888124, "protein_b1101": -1203.6680067090458, "protein_b1102": 1215.48978767368, "protein_b1106": 116.14421775033992, "protein_b1107": -1602.1939243398226, "protein_b1109": 147.138404045204, "protein_b1114": -1261.5001530372183, "protein_b1116": -1180.4487509304136, "protein_b1117": 210.1389680237767, "protein_b1118": 158.70856938732325, "protein_b1119": -497.14945315598635, "protein_b1123": -31.786692161370425, "protein_b1124": -164.77079666053112, "protein_b1125": -200.7389490450795, "protein_b1126": 210.46594966301046, "protein_b1131": -869.426337648807, "protein_b1133": -194.61463052848652, "protein_b1134": -550.8537392534187, "protein_b1135": 312.6804363552432, "protein_b1136": -677.3304695515654, "protein_b1185": -277.2525523978571, "protein_b1186": -1244.4912689699154, "protein_b1189": 165.21737493408742, "protein_b1190": -1041.8574721001692, "protein_b1192": -244.93182028789883, "protein_b1193": -70.67801798984866, "protein_b1197": 549.1611445299925, "protein_b1198": 56.52800732569306, "protein_b1199": 170.53896099813704, "protein_b1200": -877.7374465911984, "protein_b1206": -1122.4832384661263, "protein_b1207": -32.66922622625096, "protein_b1208": -695.8324504538919, "protein_b1209": 443.1777293429879, "protein_b1210": 170.71660245385488, "protein_b1211": -1168.7874362561672, "protein_b1215": -470.99833024206083, "protein_b1216": -635.451385989068, "protein_b1223": -1017.7047837029668, "protein_b1224": 865.6930644208484, "protein_b1225": 107.88865562796865, "protein_b1226": -5.529735763081065, "protein_b1227": -155.65582716270475, "protein_b1232": -263.3076932036254, "protein_b1236": -564.4828162825871, "protein_b1238": -125.28439573569891, "protein_b1241": -1862.6819382997537, "protein_b1243": -2152.0654958803543, "protein_b1244": -277.7565121906756, "protein_b1245": -33.890950207707036, "protein_b1246": -149.23519135217322, "protein_b1247": 92.66115692076822, "protein_b1249": -953.5070873658962, "protein_b1250": -468.9051969283574, "protein_b1252": -86.82376836803589, "protein_b1260": -147.70100867546512, "protein_b1261": 142.16807318747394, "protein_b1262": 226.13235079864901, "protein_b1263": -2663.888877838027, "protein_b1264": 418.5091086287794, "protein_b1269": 39.94248266075604, "protein_b1270": -427.9149441238664, "protein_b1276": -519.5299027173269, "protein_b1277": -209.92154477581943, "protein_b1278": -738.4486078302318, "protein_b1281": -433.2369846905066, "protein_b1286": -864.0531951710589, "protein_b1288": -379.5058603543014, "protein_b1291": -2064.7303094843937, "protein_b1296": -187.77027249497286, "protein_b1297": -411.967532382902, "protein_b1298": -65.50673123758703, "protein_b1300": -1527.039965656772, "protein_b1301": 629.0700546908267, "protein_b1302": -84.35347692945561, "protein_b1308": -106.49231825277907, "protein_b1319": -112.9005778676544, "protein_b1325": -659.7833935267287, "protein_b1326": -385.9969405609296, "protein_b1329": 134.11269770448027, "protein_b1344": -178.70257814717695, "protein_b1363": -793.2507142130654, "protein_b1377": 64.3009919967242, "protein_b1378": -1219.7548150137013, "protein_b1380": -372.66078970399775, "protein_b1385": -511.6634949719903, "protein_b1386": 650.0186674547253, "protein_b1387": -217.07718916906245, "protein_b1388": 108.18812059825851, "protein_b1389": -25.458604188732888, "protein_b1390": -21.545009480571927, "protein_b1391": 32.08503303657865, "protein_b1392": 206.45353921913082, "protein_b1393": -4.403429800497009e-30, "protein_b1394": -1.990655185956029e-29, "protein_b1395": -4348.702393145554, "protein_b1397": 27.966606349611354, "protein_b1398": 419.9300289888097, "protein_b1415": -968.1579159061705, "protein_b1440": 263.52045861079705, "protein_b1441": 260.8081677039914, "protein_b1442": -465.8363033337971, "protein_b1443": -183.81707875353186, "protein_b1444": -348.1786761259019, "protein_b1453": -545.0356661558793, "protein_b1463": 76.91551984733836, "protein_b1465": -78.88034191449505, "protein_b1466": 41.02694392944528, "protein_b1467": 227.59939478483082, "protein_b1468": -1617.861710850483, "protein_b1469": -94.61481241452297, "protein_b1473": -664.0754055181961, "protein_b1474": -1517.6564871374214, "protein_b1475": 74.8609246452434, "protein_b1476": -376.5182152570064, "protein_b1478": -275.42018349393754, "protein_b1479": -339.9613059179748, "protein_b1480": 30.338250961872557, "protein_b1483": 264.0566823743087, "protein_b1484": 265.018655094246, "protein_b1485": -68.35725306482, "protein_b1486": -113.88329909633993, "protein_b1487": -1976.8506517661517, "protein_b1488": 85.47060424544777, "protein_b1489": 259.4612793771159, "protein_b1492": -629.8926412190099, "protein_b1493": 273.0299345753997, "protein_b1519": -2.8419111488584505, "protein_b1521": -909.1447529840293, "protein_b1524": 74.31381881835098, "protein_b1525": -674.5034043157561, "protein_b1528": -585.8725787234692, "protein_b1533": -824.7971200158771, "protein_b1539": -115.90722485690881, "protein_b1584": -13.03530695955501, "protein_b1587": 728.2180183010765, "protein_b1588": 447.3083026494685, "protein_b1589": 68.80259733076802, "protein_b1590": -168.06830079495998, "protein_b1591": -374.129445228428, "protein_b1592": -155.93507823267288, "protein_b1599": -174.7537768734473, "protein_b1600": -444.70083245721224, "protein_b1602": -405.40269914508434, "protein_b1603": -1693.792579835741, "protein_b1605": -525.4606122220448, "protein_b1606": -837.9188145564817, "protein_b1611": -730.0833366769583, "protein_b1612": -566.9602564081765, "protein_b1613": -439.95091307852937, "protein_b1621": -1250.1595142752371, "protein_b1622": 82.68629871607973, "protein_b1623": -468.19209019737315, "protein_b1634": -579.8857835075735, "protein_b1636": -198.00016150897437, "protein_b1637": -771.1909668473296, "protein_b1638": -216.36093956903372, "protein_b1640": -185.78231640219346, "protein_b1646": 220.11628086943065, "protein_b1651": -186.27184175879373, "protein_b1652": -2219.954760063658, "protein_b1654": -237.71083557778562, "protein_b1656": -258.4542942385787, "protein_b1661": 302.28510151017144, "protein_b1662": -172.59464561607368, "protein_b1676": -429.72032383746733, "protein_b1677": -8.342016410396527, "protein_b1679": 25.388589295801705, "protein_b1680": 79.23076425182362, "protein_b1681": 321.07401221941956, "protein_b1682": -2047.3096530370972, "protein_b1683": 79.78761005433087, "protein_b1684": 60.57737996205165, "protein_b1692": -1.226696140155354e-29, "protein_b1693": -1101.5496469642842, "protein_b1701": -2141.109160083405, "protein_b1702": -498.00492985720314, "protein_b1704": -121.16119672175749, "protein_b1709": 136.40621323464498, "protein_b1710": 3.9793757344508403, "protein_b1711": -422.8664156923554, "protein_b1713": -1526.7295154121662, "protein_b1714": 37.9505134374547, "protein_b1716": -128.97817646370035, "protein_b1717": -441.98177928163085, "protein_b1718": 47.37738670315501, "protein_b1719": -1109.7013199375358, "protein_b1723": -324.5880400221913, "protein_b1732": -531.9167580055876, "protein_b1734": -76.56739389412385, "protein_b1740": -211.90013970806712, "protein_b1744": -133.26252581323746, "protein_b1745": 418.88337872335876, "protein_b1746": -33.75792444666475, "protein_b1747": 175.15573595707065, "protein_b1748": -2624.909552791117, "protein_b1759": -124.81034353245525, "protein_b1761": -466.61687159455715, "protein_b1764": -1463.2460732649524, "protein_b1767": 387.2092625729871, "protein_b1768": -519.9658430393629, "protein_b1773": -2853.4531892906666, "protein_b1778": 212.01508404308527, "protein_b1779": -357.6812084215087, "protein_b1781": -92.16165610804505, "protein_b1800": 91.89324237909001, "protein_b1801": -1143.1461506116411, "protein_b1804": -598.2239006610484, "protein_b1805": -479.1502321623495, "protein_b1812": -447.491585614595, "protein_b1814": 210.1142752364803, "protein_b1817": -132.02292215928284, "protein_b1818": -1508.268341988178, "protein_b1819": -90.51607087826692, "protein_b1822": -435.4667452291983, "protein_b1835": -522.2912544410668, "protein_b1849": -430.85777234880504, "protein_b1850": -645.7296491550294, "protein_b1851": -644.3033466363628, "protein_b1852": -443.950659740969, "protein_b1854": -347.07102666728537, "protein_b1855": -586.6687464894306, "protein_b1857": -456.294689961865, "protein_b1858": 446.3464525425557, "protein_b1859": -916.5326530587517, "protein_b1865": -909.1220780380903, "protein_b1866": -878.5205592810287, "protein_b1870": 143.32046910137262, "protein_b1871": -890.1074060138062, "protein_b1872": -1584.2192425520586, "protein_b1873": 135.27835428254716, "protein_b1876": -1093.1274074372407, "protein_b1896": 158.03600161200083, "protein_b1897": -196.15992101095125, "protein_b4460": -69.1072920738833, "protein_b1900": 307.55638595792635, "protein_b1901": 37.99118482487038, "protein_b1907": -862.5434449790486, "protein_b1912": -596.5551140962657, "protein_b1919": -142.76965461311514, "protein_b1922": -772.7955355173957, "protein_b1927": 277.6397400792839, "protein_b1981": -336.40726165035363, "protein_b1982": 317.3633241989659, "protein_b1991": -149.60004816879928, "protein_b1992": -238.90516492011344, "protein_b1993": -33.86407625985749, "protein_b2010": -227.55786126738286, "protein_b2019": -2518.9165383122368, "protein_b2020": 244.35701593413572, "protein_b2021": 94.24685773613267, "protein_b2022": 405.9760021963294, "protein_b2023": 125.84563813686972, "protein_b2024": -0.0, "protein_b2025": 142.45450554699198, "protein_b2026": 198.8117485364869, "protein_b2027": 209.52436954827033, "protein_b2028": 243.36006381329952, "protein_b2029": -654.985544754389, "protein_b2032": -1342.160673235253, "protein_b2033": 242.56315317023626, "protein_b2034": 352.99569316124337, "protein_b2035": -1196.763050946315, "protein_b2036": 7.007274491778499, "protein_b2037": -215.73361390750551, "protein_b2038": 108.38944377353235, "protein_b2039": 71.24180933572399, "protein_b2040": -353.4213921651152, "protein_b2041": 14.061022739622317, "protein_b2045": -1095.5694725810044, "protein_b2048": 1.1996938628296078e-30, "protein_b2049": 38.36110051954934, "protein_b2051": 101.12539438562533, "protein_b2052": 200.29693295678774, "protein_b2053": -58.252286896160534, "protein_b2065": 115.75454103105649, "protein_b2066": 95.33462041344562, "protein_b2091": -2000.2698036255078, "protein_b2092": -477.5496964185595, "protein_b2093": -42.19548012046186, "protein_b2094": -4.561995843649264, "protein_b2095": -198.62288744703963, "protein_b2096": -279.5597550299147, "protein_b2097": -280.2050391071344, "protein_b2103": -626.8481482673228, "protein_b2104": -149.56508943132707, "protein_b2114": -717.3350974730635, "protein_b2128": -348.5310230539609, "protein_b2129": 167.42024099754204, "protein_b2130": -362.85979584049596, "protein_b2131": 5.439140326057697, "protein_b2132": 543.7768113614438, "protein_b2133": -260.83290510172384, "protein_b2134": -338.70411751330136, "protein_b2140": -355.1407695756285, "protein_b2143": -532.8063203664716, "protein_b2146": -793.246697958462, "protein_b2147": 35.55197456398208, "protein_b2148": -140.004297783848, "protein_b2149": 488.7885007633106, "protein_b2150": 65.28247558828944, "protein_b2153": -722.1330182789056, "protein_b2154": 114.93084171399855, "protein_b2155": 1225.797394060046, "protein_b2156": -534.8573102443135, "protein_b2162": -292.23701182577855, "protein_b2167": -1171.2200823320381, "protein_b2168": 123.0219567593823, "protein_b2169": 58.76241879734019, "protein_b2170": -243.6887881133855, "protein_b2174": -36.24208523433632, "protein_b2183": -130.10067817007035, "protein_b2185": -220.25585923309941, "protein_b2197": 36.063087865535195, "protein_b2198": -191.50520312639912, "protein_b2199": -310.19482012568596, "protein_b2200": -379.01331332458545, "protein_b2201": -2415.008861574875, "protein_b2202": 90.40924303900027, "protein_b2203": 160.16173816081638, "protein_b2204": 192.92191363300307, "protein_b2205": 245.53548862403545, "protein_b2206": 126.48656350965068, "protein_b2207": 56.52088702457139, "protein_b2210": -389.71391631985466, "protein_b2215": 145.53059639086658, "protein_b2221": 258.531445737993, "protein_b2222": 144.26689010335315, "protein_b2223": -1986.5999234314845, "protein_b2224": -72.93159738351254, "protein_b2232": -273.4659792864358, "protein_b2234": -948.5398156382454, "protein_b2235": 84.34211863610939, "protein_b2239": 95.59128599153776, "protein_b2240": -586.3736422661451, "protein_b2241": -1231.3326451191165, "protein_b2242": 374.68737034498287, "protein_b2243": 270.98110367589317, "protein_b2251": -161.81405433249577, "protein_b2253": 58.81983773180322, "protein_b2254": 78.01936996419118, "protein_b2255": 380.46276420895487, "protein_b2256": 158.2252153826443, "protein_b2257": -529.4197297511341, "protein_b4544": -124.07553494168279, "protein_b2258": -172.40459288409215, "protein_b2260": 77.66046456261297, "protein_b2261": 15.7451475128651, "protein_b2262": 134.2991854502925, "protein_b2263": 68.44013820133159, "protein_b2264": 97.27915374491054, "protein_b2265": -2761.320874977017, "protein_b2268": -299.29440552194046, "protein_b2276": -354.89689899790665, "protein_b2277": -1854.1152691152129, "protein_b2278": -636.9871859674347, "protein_b2279": -32.812463103031234, "protein_b2280": -266.7508561465913, "protein_b2281": -63.735106148924245, "protein_b2282": -427.16265909487925, "protein_b2283": -4823.088987860423, "protein_b2284": -148.63389934837426, "protein_b2285": -126.5034974941693, "protein_b2286": 104.63033719726224, "protein_b2287": 174.8084479268555, "protein_b2288": -161.0945605123276, "protein_b2290": -428.6466983908333, "protein_b2291": -455.83235734047616, "protein_b2296": -609.672522369894, "protein_b2297": -712.626216617714, "protein_b2303": -463.1060060036241, "protein_b2306": 109.14852881667667, "protein_b2307": -224.62314515888184, "protein_b2308": -107.55751180788081, "protein_b2309": 153.3165666485236, "protein_b2310": 202.9413379336735, "protein_b2311": 167.17001075467545, "protein_b2312": -640.9208708731985, "protein_b2315": -901.7795138433887, "protein_b2316": -651.0521984749607, "protein_b2318": -40.12624733317302, "protein_b2320": -1478.7094824320309, "protein_b2323": -558.885466920409, "protein_b2324": -675.6579293839634, "protein_b2328": 336.44978314771413, "protein_b2329": -1437.1133918171456, "protein_b2341": -1430.7322137424374, "protein_b2342": -114.78176659991978, "protein_b2344": 359.32161905275643, "protein_b2366": 17.699306292431817, "protein_b2373": 75.85367897489532, "protein_b2374": -511.97648679695385, "protein_b2378": -562.4215294972672, "protein_b2379": -595.0311910913736, "protein_b2388": -576.5343465718854, "protein_b2392": -966.6677683683239, "protein_b2393": -820.9953536499373, "protein_b2400": -598.8196452824673, "protein_b2406": -463.5856558098125, "protein_b2407": -1036.6851020393754, "protein_b2411": -1311.4230325916485, "protein_b2414": -446.3483140609604, "protein_b2415": -42.846157490117044, "protein_b2416": -1589.4602879422182, "protein_b2417": 34.87086957956031, "protein_b2418": -153.13069471917842, "protein_b2421": 15.849792404800844, "protein_b2422": -1873.470901555995, "protein_b2423": -173.69551724373883, "protein_b2424": -398.83058006553523, "protein_b2425": 349.58835930042653, "protein_b2428": -758.7648804566256, "protein_b2429": -7.902627550027243, "protein_b2435": -95.62188858764945, "protein_b2436": -286.7428704267921, "protein_b2440": 65.42132168617606, "protein_b2441": -1665.7598962713307, "protein_b2458": -1581.3657232303813, "protein_b2463": -1230.1542451848875, "protein_b2464": -362.5690244243642, "protein_b2465": -1204.3820002968598, "protein_b2467": 131.5970997765488, "protein_b2470": 420.3416420300083, "protein_b2472": -449.244868098986, "protein_b2474": -1253.131914922759, "protein_b2476": -301.55783668436266, "protein_b2477": -54.108676858731165, "protein_b2478": -197.70370517751064, "protein_b2480": 203.39278638779896, "protein_b2481": 208.79841416810797, "protein_b2482": -721.2505830439887, "protein_b2483": -317.395324087352, "protein_b2484": -259.62530412035346, "protein_b2485": -248.19684467863178, "protein_b2486": -363.0677516961281, "protein_b2487": 548.5214100554986, "protein_b2488": 67.67548425842281, "protein_b2489": 355.8175349296201, "protein_b2490": -124.44961156915089, "protein_b2492": -5926.359397664075, "protein_b2497": -430.0797947380756, "protein_b2498": -960.5605102567176, "protein_b2499": -277.8793674836241, "protein_b2500": 8.845889552045686e-28, "protein_b2501": -446.1438743530367, "protein_b2502": -416.9417398467332, "protein_b2507": -133.07630809518622, "protein_b2508": -1307.8663456987301, "protein_b2512": -746.6841503404298, "protein_b2514": -408.0377817314272, "protein_b2515": -71.84432780616251, "protein_b2517": -150.8940819484137, "protein_b2518": -295.3132652384471, "protein_b2519": -2855.488461058103, "protein_b2521": -99.78952836857992, "protein_b2523": 82.32867395724996, "protein_b2526": -953.7217448082408, "protein_b2527": 65.49660976572805, "protein_b2528": 108.71755743821241, "protein_b2529": -31.830522978892958, "protein_b2530": -1051.1362569780658, "protein_b2532": -318.21143110807424, "protein_b2533": 74.19091611274281, "protein_b2536": -909.2632695726633, "protein_b2538": 502.86883684999685, "protein_b2539": 161.92417011588054, "protein_b2540": 53.609946759951185, "protein_b2541": 103.6823182655004, "protein_b2542": 218.77006938392154, "protein_b2551": -737.2827191373872, "protein_b2552": -45.82143396412538, "protein_b2557": -1401.1084408505644, "protein_b2558": 285.34962038518916, "protein_b2559": -617.6218086341663, "protein_b2563": -198.90126951590446, "protein_b2564": -591.7469772234238, "protein_b2566": 51.81998266232041, "protein_b2567": -518.4535145315695, "protein_b2573": -1099.1061132560785, "protein_b2574": -262.61586623797155, "protein_b2575": -419.28265384006494, "protein_b2578": -472.2261008158442, "protein_b2579": -17.497137266539692, "protein_b2582": -158.9646555207655, "protein_b2585": 31.60899542624218, "protein_b2587": -893.3737473482379, "protein_b2594": -716.814241278557, "protein_b2595": -204.4606524952677, "protein_b2599": -479.58612648382274, "protein_b2600": -589.6348197665405, "protein_b2601": -127.88671003240545, "protein_b2606": -787.3307070847525, "protein_b2607": -17.855223605358248, "protein_b2608": 200.32212856091544, "protein_b2609": -60.82665628372492, "protein_b2610": -446.47418136530877, "protein_b2614": -454.10392212739254, "protein_b2615": -144.7320043573536, "protein_b2617": -43.57905945377269, "protein_b2661": 192.48335516547164, "protein_b2662": -13.124093494041073, "protein_b2663": -359.88528657448984, "protein_b2675": -1195.8353109474212, "protein_b2676": 58.29133129908996, "protein_b2677": 296.37763957214673, "protein_b2678": 152.63258970330907, "protein_b2679": 226.5016597582476, "protein_b2682": -245.57470796686428, "protein_b2683": -18.077204349482706, "protein_b2687": -244.16866925449784, "protein_b2688": -81.93156755521404, "protein_b2690": -497.1675856057568, "protein_b2697": -865.4303712787106, "protein_b2701": 362.80187965977717, "protein_b2702": -57.07001170086654, "protein_b2703": 26.86694273870923, "protein_b2704": -15.62751619248929, "protein_b2705": -1372.2767676701922, "protein_b2708": -335.6481060094243, "protein_b2710": 259.4556665460625, "protein_b2711": 561.1888636530782, "protein_b2715": -499.0444392899838, "protein_b2719": 126.3534466280722, "protein_b2720": -0.20835320840181779, "protein_b2721": 492.51821767266915, "protein_b2722": -142.18872332240898, "protein_b2723": -3993.5773049329555, "protein_b2724": 190.33003027445636, "protein_b2738": -539.0716564638456, "protein_b2741": -296.7976490290155, "protein_b2744": -288.9766157810261, "protein_b2745": -496.12120455352505, "protein_b2746": -19.23893772655631, "protein_b2747": -350.2832393023081, "protein_b2750": -1100.3251147416381, "protein_b2751": 479.9817751967597, "protein_b2752": -18.99751734852558, "protein_b2762": -26.959490658835687, "protein_b2763": 101.83020125095418, "protein_b2764": -1744.494769153618, "protein_b2765": -273.22862864394006, "protein_b2779": -994.8742592474898, "protein_b2780": -543.0356250102521, "protein_b2781": -736.8542112783524, "protein_b2784": 375.5841945053586, "protein_b2785": -316.92669661116224, "protein_b2787": 105.19580574804918, "protein_b2788": 203.0261401575071, "protein_b2789": -2003.5700589168753, "protein_b2791": -510.14832234421715, "protein_b2794": 111.51748502371488, "protein_b2796": -1941.1860334368844, "protein_b2797": 62.446636419105594, "protein_b2799": -1114.9902208168348, "protein_b2800": -183.82670851210088, "protein_b2801": -238.81513116246208, "protein_b2802": -2375.497412451588, "protein_b2803": 139.42600931788166, "protein_b2806": -569.6239201825558, "protein_b2810": 39.84494865360539, "protein_b2811": -70.28838337192352, "protein_b2813": -22.808279818548403, "protein_b2817": -190.82094929451043, "protein_b2818": -235.52427134169372, "protein_b2827": -480.50987168565297, "protein_b2828": -58.655540849080275, "protein_b2835": -374.62591722942176, "protein_b2836": -1466.428871946204, "protein_b2838": -202.15597886617243, "protein_b2841": -565.5092042434202, "protein_b2866": -1429.678728877705, "protein_b2867": 174.87399435646205, "protein_b2868": -22.090790252028057, "protein_b2871": 233.54820834040558, "protein_b2874": -376.5399069707603, "protein_b2877": -181.34749977495926, "protein_b2882": 95.64451605151325, "protein_b2883": -1525.8229613815274, "protein_b2889": -186.86899846047766, "protein_b2890": -735.8232962270077, "protein_b2891": -144.8889776748519, "protein_b2893": -339.38621925843336, "protein_b2895": -246.0995081839023, "protein_b2901": 72.04896296038368, "protein_b2903": -1128.7947329522572, "protein_b2904": -151.44323067342748, "protein_b2905": -642.1854845497387, "protein_b2907": -32.150320080038775, "protein_b2912": -250.61183077684356, "protein_b2913": -540.8337570987355, "protein_b2914": -291.45307817867905, "protein_b2917": 517.6227211518277, "protein_b2919": -2250.0768854431117, "protein_b2920": 420.1252211995926, "protein_b2923": -518.4053322060729, "protein_b2925": -463.2667422887313, "protein_b2926": -781.5500597034952, "protein_b2927": -208.69032065727046, "protein_b2930": 118.29704376536009, "protein_b2935": -1453.4870266081437, "protein_b2937": 220.28521204137007, "protein_b2938": 230.20619671529477, "protein_b2942": -495.7073496743524, "protein_b2943": -978.4416706350047, "protein_b2946": -505.69951791123407, "protein_b2947": 108.95959999967056, "protein_b2954": 92.35885801701069, "protein_b2957": 479.3033498054631, "protein_b2960": -488.0110030239278, "protein_b2963": -42.18092529723147, "protein_b2964": -1010.5323489787132, "protein_b2965": -884.2015846481601, "protein_b2975": -614.5010658443929, "protein_b2976": -1377.9150398070224, "protein_b4467": 60.75970812033006, "protein_b4468": 242.84950793967926, "protein_b2979": -1638.206682342853, "protein_b2987": -972.3827504283112, "protein_b2988": 248.25699477905428, "protein_b2994": -2602.249318818436, "protein_b2995": -384.23191396372295, "protein_b2996": 365.2829872543323, "protein_b2997": 172.00381635463137, "protein_b3001": 295.83188013729233, "protein_b3005": -31.867903991457283, "protein_b3006": -45.12499626378153, "protein_b3008": -279.91596303997017, "protein_b3012": -130.90261142560976, "protein_b3018": -313.4722161204846, "protein_b3028": 134.58629613909136, "protein_b3029": -128.11134021826703, "protein_b3034": -1979.582955072154, "protein_b3035": -661.3676092574403, "protein_b3040": -685.6874178824318, "protein_b3041": -410.0170647239972, "protein_b3052": -499.1722722621655, "protein_b3057": -739.5917245214245, "protein_b3058": -335.8182467454863, "protein_b3059": -393.7406749627955, "protein_b3061": 280.2379244276161, "protein_b3062": -134.46863825905533, "protein_b3063": -1845.809039423043, "protein_b3065": -286.1315950253391, "protein_b3067": -909.3059361136823, "protein_b3073": -171.1424528336471, "protein_b3084": -271.19280807107657, "protein_b3089": -7.659531247314489, "protein_b3091": 410.1435447774474, "protein_b3092": -1139.7996512157215, "protein_b3093": -812.3377860843297, "protein_b4471": 100.14196246305774, "protein_b3114": 377.372625747981, "protein_b3115": -442.17102689243234, "protein_b3116": -1041.979338182505, "protein_b3117": -1619.5743616371117, "protein_b3124": 62.5445508846801, "protein_b3125": -2065.5941370303703, "protein_b3126": 64.4913188858253, "protein_b3127": -395.5365714061165, "protein_b3128": 149.48582175670825, "protein_b3132": -956.899481153885, "protein_b3137": 67.31271815560655, "protein_b3146": -483.0548954994968, "protein_b3161": -869.9419590514094, "protein_b3164": -1089.508685509482, "protein_b3165": -71.48156019477734, "protein_b3166": -306.7308878395105, "protein_b3167": 16.859683247091105, "protein_b3168": -2116.3894589559504, "protein_b3169": -188.54027216281347, "protein_b3172": -324.35539540656265, "protein_b3175": -207.95544011040838, "protein_b3176": -1029.2756362598288, "protein_b3177": -168.02804415717176, "protein_b3179": -978.5455061097965, "protein_b3181": -327.8004470679375, "protein_b3182": 126.59639340188137, "protein_b3185": -244.063361658461, "protein_b3186": -0.9775829366283821, "protein_b3187": -468.5720405089997, "protein_b3189": -668.3758717368975, "protein_b3196": -128.1370380580045, "protein_b3197": -682.2323341198345, "protein_b3198": -361.4903849511368, "protein_b3199": 350.7921531652503, "protein_b3200": 415.2095004778976, "protein_b3201": -370.46167246278816, "protein_b3202": -57.18843388749944, "protein_b3212": -2063.750884734869, "protein_b3213": 217.13860460821078, "protein_b3222": 15.38046233335323, "protein_b3223": -81.32191943023776, "protein_b3224": -293.207279187934, "protein_b3225": 224.97134895734087, "protein_b3230": 116.14889858858632, "protein_b3231": -454.5227334918457, "protein_b3236": -376.63236558333165, "protein_b3247": -593.6674903967238, "protein_b3255": -270.0812025235292, "protein_b3256": -1029.377283955396, "protein_b3258": -199.66157223505752, "protein_b3260": -677.0417564440421, "protein_b3265": -1330.280348005828, "protein_b3266": 88.09021313102782, "protein_b3281": -132.27369760967312, "protein_b3282": -857.613606927075, "protein_b3287": -659.8075998703888, "protein_b3288": -11.740880590477468, "protein_b3289": -314.16013829776057, "protein_b3290": -200.47237314954046, "protein_b3294": -30.04559300300549, "protein_b3295": 9.309871906192294, "protein_b3296": -1157.9878922612356, "protein_b3297": 96.35558895820051, "protein_b3298": 138.14431362934883, "protein_b3299": 81.26112626452459, "protein_b3300": -357.19709403827153, "protein_b3301": -2283.9369014896274, "protein_b3302": -23.75213263784368, "protein_b3303": 40.153446527766604, "protein_b3304": -143.113004604665, "protein_b3305": 127.64475934304072, "protein_b3306": -12.608572941197965, "protein_b3307": 23.170758399868028, "protein_b3308": -42.62376816518779, "protein_b3309": 93.06036085668875, "protein_b3310": 138.13135023579855, "protein_b3311": 52.700298695301775, "protein_b3312": -13.8807309081382, "protein_b3313": -59.758495056099186, "protein_b3314": -103.24249584680004, "protein_b3315": 41.779484797472584, "protein_b3316": 17.042069513333555, "protein_b3317": 351.731142462978, "protein_b3318": -106.53069851070155, "protein_b3319": -33.69550657341938, "protein_b3320": -2074.982102597556, "protein_b3321": 93.5950488362618, "protein_b3339": -115.44716479547253, "protein_b3340": -379.973098711068, "protein_b3341": -1962.456576146722, "protein_b3342": 191.93733903110473, "protein_b3343": 143.52783720899893, "protein_b3344": -70.37213902301269, "protein_b3345": -753.6595115151283, "protein_b3350": -483.0924369362314, "protein_b3359": -754.7554205141249, "protein_b3360": -124.86061058194963, "protein_b3365": 337.95196762447847, "protein_b3366": 58.72716424849439, "protein_b3367": -343.970194832239, "protein_b3368": -321.0471843242129, "protein_b3370": -304.3658006363649, "protein_b3371": -2156.9924040914025, "protein_b4474": -237.2460248902594, "protein_b3374": 40.15686406199565, "protein_b3380": -2111.1615205522535, "protein_b3384": 98.82680283974827, "protein_b3385": 5.337178998578837, "protein_b3386": -8.223620674484382e-30, "protein_b3389": -2698.055136557671, "protein_b3390": 82.41915898548628, "protein_b3396": -747.14077936548, "protein_b3397": -272.4299909490644, "protein_b3403": -399.6611933789362, "protein_b3406": -180.3339109072717, "protein_b3409": -1293.338959045792, "protein_b3412": -285.46770585808457, "protein_b3415": -1103.6213271805468, "protein_b3416": 170.8292513194824, "protein_b3417": -1845.6043647017445, "protein_b3425": 13.294143248238607, "protein_b3426": -357.1632702741063, "protein_b3428": 447.15833572688706, "protein_b3429": 59.987155881496946, "protein_b3430": -1906.0990509224205, "protein_b3431": -1354.2146680585847, "protein_b3432": 352.7374492096371, "protein_b3433": -133.03985173683031, "protein_b4476": -763.7832094305435, "protein_b3437": -662.4253137705192, "protein_b3447": 475.11994357424805, "protein_b3449": -2175.621191037521, "protein_b3450": 112.0817339801225, "protein_b3451": -322.9764169477919, "protein_b3452": -53.150053100110355, "protein_b3453": 200.4715388552357, "protein_b3454": -2.225532003893301, "protein_b3455": 266.55610919786113, "protein_b3456": -361.3028813130817, "protein_b3457": -283.92326568803765, "protein_b3458": 331.47135021713717, "protein_b3460": -32.919430132644216, "protein_b3461": -426.7277419030003, "protein_b3464": -2129.812148772693, "protein_b3465": -303.9382662212573, "protein_b3469": -325.29478493438995, "protein_b3470": -31.21523598026951, "protein_b3475": -158.434064355622, "protein_b3476": -2309.3002006050174, "protein_b3477": -59.84400986149795, "protein_b3478": 2.5005857380032688, "protein_b3479": 49.4052945797638, "protein_b3480": 368.4317552168169, "protein_b3493": -731.8125953135883, "protein_b3496": -461.56620985794024, "protein_b3500": -374.1393028380586, "protein_b3502": -316.8426689111808, "protein_b3503": 67.78316888241129, "protein_b3517": 254.94126243129912, "protein_b3519": 203.53554838234734, "protein_b3526": 57.080401702592276, "protein_b3528": -257.4193405143805, "protein_b3540": 459.4677625826591, "protein_b3541": 105.94816758330326, "protein_b3542": -109.76748105421726, "protein_b3543": -117.91719615189807, "protein_b3544": -2405.0060203529533, "protein_b3546": 147.93373016095518, "protein_b3551": 167.19045920467136, "protein_b3553": 55.14126301318874, "protein_b3559": -1736.27813659504, "protein_b3560": 98.9825227532732, "protein_b3564": -134.33451593742078, "protein_b3565": -1291.736792721498, "protein_b3566": 312.1462013655407, "protein_b3567": 447.4932978030057, "protein_b3568": -107.70191819477952, "protein_b3571": 959.6804847775801, "protein_b3572": -622.3821895316695, "protein_b3575": 355.33928690182495, "protein_b3577": -109.29119443604611, "protein_b3578": -438.384880635473, "protein_b3579": 189.35324484154648, "protein_b3580": 249.9173883261903, "protein_b3581": -55.07168362194282, "protein_b3583": -3303.137291872242, "protein_b3588": -775.6505774053129, "protein_b3590": 152.62832992667555, "protein_b3591": -1325.0288432004781, "protein_b3599": -298.47876524112104, "protein_b3600": 1.7172513548250483e-26, "protein_b3603": -1964.6871339405782, "protein_b3605": -158.6957292255744, "protein_b3607": -357.88232659920436, "protein_b3608": 2.9165061107945705e-28, "protein_b3609": -515.1565628180723, "protein_b3610": -32.99656107461461, "protein_b3612": -1958.9910417446058, "protein_b3616": 89.96251806711997, "protein_b3617": -1031.8957749047079, "protein_b3619": -1798.1052830936576, "protein_b3620": -161.57378119992208, "protein_b3621": -185.70111447684042, "protein_b3622": -339.15347841684655, "protein_b3623": -7.80881816134837, "protein_b3624": -419.1868264206923, "protein_b3625": 295.70529042048946, "protein_b3626": 89.53886896081629, "protein_b3627": -59.261364417028254, "protein_b3628": 3.717140963838099, "protein_b3629": 228.46383174477674, "protein_b3630": -19.859426490146696, "protein_b3631": -3333.356261137946, "protein_b3632": 54.244608976344296, "protein_b3633": -482.2629940298928, "protein_b3634": -339.97709153389684, "protein_b3636": -346.3497153810637, "protein_b3637": 106.52941234640618, "protein_b3639": -130.23764004829363, "protein_b3640": -248.01010168188617, "protein_b3642": -751.1665910490599, "protein_b3643": 32.665128277246914, "protein_b3648": -187.5501566380955, "protein_b3649": -2169.3410026369197, "protein_b3650": 204.75594692685894, "protein_b3651": 24.36090653043987, "protein_b3653": -931.4036032312455, "protein_b3654": -562.6936742075111, "protein_b3665": -337.4406630755044, "protein_b3666": -266.09573027223524, "protein_b3670": 181.9248169143006, "protein_b3671": -899.3174666058525, "protein_b3679": -222.10342961970048, "protein_b3691": -346.91578095560425, "protein_b4478": -215.31384293242976, "protein_b4477": -216.36064745591267, "protein_b3693": 155.47195081933125, "protein_b3703": -185.14603601294652, "protein_b3704": 105.61967073754202, "protein_b3705": -509.99007580183553, "protein_b3706": -296.0718491162591, "protein_b3708": -1453.8132776347118, "protein_b3709": -115.18253389970795, "protein_b3714": -741.9769341145784, "protein_b3722": -148.1432416553573, "protein_b3725": 141.2920603788382, "protein_b3726": -500.99731461524874, "protein_b3727": -559.1648154714277, "protein_b3728": 78.07698175752606, "protein_b3729": -39.11918063302276, "protein_b3730": -1061.994701896616, "protein_b3731": -98.57241504076893, "protein_b3732": 165.82435386860368, "protein_b3733": 332.62424666336256, "protein_b3734": -2206.9955581316785, "protein_b3735": -158.3300250918217, "protein_b3736": -323.2883055553347, "protein_b3737": -681.4544594574535, "protein_b3738": -141.937384230507, "protein_b3739": -374.08530580991527, "protein_b3740": 108.23565079990793, "protein_b3741": -823.6063210748774, "protein_b3744": -259.392879914851, "protein_b3747": -1388.598844950775, "protein_b3748": 65.37638639290056, "protein_b3749": 361.7814858362484, "protein_b3750": -159.90376708737807, "protein_b3751": 65.35430319413832, "protein_b3752": -2623.4901165854517, "protein_b3770": -1931.890286611605, "protein_b3771": 667.2911169496489, "protein_b3772": -116.2366451301053, "protein_b3774": -930.3990648493414, "protein_b3779": 128.47077557417956, "protein_b3780": -294.51679896819167, "protein_b3781": -198.39118099284937, "protein_b3783": -569.333268303281, "protein_b3784": -206.72326424540273, "protein_b3785": 108.1377688887062, "protein_b3786": -5366.454850627778, "protein_b3787": -120.82997617883586, "protein_b3788": 40.73012074006745, "protein_b3789": 112.36060084199357, "protein_b3790": -54.03651365969527, "protein_b3791": -83.98994993425045, "protein_b3792": -351.7815897503373, "protein_b4481": 108.5449493115948, "protein_b3793": -486.1454846418195, "protein_b3794": 122.74170044476357, "protein_b3803": 384.22929174572346, "protein_b3804": 11.077061632342556, "protein_b3805": -1474.4189898685822, "protein_b3806": 636.3486578184117, "protein_b3807": -57.55723364094028, "protein_b3809": -1243.3211527774588, "protein_b3816": -692.7610280820754, "protein_b3821": -215.71110579685975, "protein_b3823": -253.83788249664576, "protein_b3824": -446.7802020868756, "protein_b3825": -695.2422706207188, "protein_b3826": 148.6455102716791, "protein_b3829": -1060.5088846125777, "protein_b3831": -413.7845784740619, "protein_b3833": 205.49330198713773, "protein_b3835": -1383.5747698411203, "protein_b3836": -907.3153668551727, "protein_b3838": -118.4236988906517, "protein_b3839": -285.29090364672635, "protein_b3843": -414.2401157199922, "protein_b3844": -400.68158896079984, "protein_b3845": -87.56929754593334, "protein_b3846": -1418.8401219256207, "protein_b3849": -140.9242028044594, "protein_b3850": -1648.2173033620904, "protein_b3856": 24.731595050205385, "protein_b3857": -488.82974884603, "protein_b3860": -450.7366715963688, "protein_b3867": -240.13415055347065, "protein_b3870": -950.7715808874927, "protein_b3875": -85.2928483586338, "protein_b3882": -990.5663025246305, "protein_b3892": -340.8728821216543, "protein_b3893": 53.59212800333369, "protein_b3894": -1837.5927254756925, "protein_b3902": -215.55147474733994, "protein_b3903": -1051.3321225605957, "protein_b3904": 580.3653864067751, "protein_b3907": -219.6121770987389, "protein_b3908": -180.93691950748087, "protein_b3909": -364.7174033916516, "protein_b3915": -399.32428837486714, "protein_b3916": -350.66599107068856, "protein_b3917": -402.5415939288692, "protein_b3918": 143.7242859898927, "protein_b3919": -904.8352164517321, "protein_b3924": -218.2350728919972, "protein_b3925": 70.0649540356845, "protein_b3926": -1461.5053020717241, "protein_b3927": -286.7858963688229, "protein_b3930": -104.64615162681402, "protein_b3936": 12.58778011835699, "protein_b3939": -408.32571711238097, "protein_b3940": -2.8092111155719917e-28, "protein_b3941": -300.0672501574672, "protein_b3942": 364.5119039187508, "protein_b3945": -555.5299132492823, "protein_b3946": -2044.511309019846, "protein_b3951": -812.8830836823599, "protein_b3952": 126.84801215128194, "protein_b3956": -1030.93268749837, "protein_b3957": -406.91795072715854, "protein_b3958": -0.0, "protein_b3959": -1155.6302568774947, "protein_b3960": -0.0, "protein_b3962": -257.21778546626956, "protein_b3965": -527.782528086731, "protein_b3966": 1261.7578498638513, "protein_b3967": -1583.849929343025, "protein_b3972": -729.2063709221427, "protein_b3974": -280.91435676783675, "protein_b3980": -117.15457114716064, "protein_b3981": -706.7046656249585, "protein_b3982": 49.75021577359538, "protein_b3983": -49.15053128235323, "protein_b3984": -598.2241323463662, "protein_b3985": -4473.028250906584, "protein_b3986": -676.1216925390383, "protein_b3987": 724.6097842301662, "protein_b3988": 52.160171576408416, "protein_b3990": 323.20688337922246, "protein_b3991": -182.89574066494424, "protein_b4407": 47.053757836314105, "protein_b3992": 401.2907720675541, "protein_b3993": -2302.608430630343, "protein_b3994": 141.31664124398912, "protein_b3996": -40.407355426333424, "protein_b3997": -1054.3505602960688, "protein_b4005": -1140.6428590453343, "protein_b4006": -1.1833294243626879e-29, "protein_b4013": -244.95638820516754, "protein_b4014": -2155.893771550849, "protein_b4015": -123.60620360249088, "protein_b4019": -1680.372250152088, "protein_b4022": 1.1577154376375753, "protein_b4024": -800.9760208474324, "protein_b4025": -666.8595426041636, "protein_b4031": -270.28672310795616, "protein_b4032": -358.7922001649573, "protein_b4033": 167.39438830602813, "protein_b4034": -262.492204442302, "protein_b4035": 240.63166199851952, "protein_b4036": -1154.052222529435, "protein_b4039": -550.3371223307596, "protein_b4040": -450.1376983024802, "protein_b4041": -774.9035984853563, "protein_b4042": -340.1966184096356, "protein_b4049": -350.8280015301277, "protein_b4053": -463.60074760391376, "protein_b4054": -582.6900911761884, "protein_b4055": 195.59220874414038, "protein_b4067": -1229.59084345412, "protein_b4069": -686.0536717975889, "protein_b4070": -111.41228536566666, "protein_b4071": 346.1370924793331, "protein_b4072": 270.87377437400653, "protein_b4073": -320.6375824444928, "protein_b4077": -812.2038129873747, "protein_b4079": 78.75417260129522, "protein_b4084": 80.31212645956386, "protein_b4085": -2006.4880012847207, "protein_b4086": -59.14088871331479, "protein_b4087": 364.553876010992, "protein_b4088": 92.44168149869479, "protein_b4090": -275.52878754696735, "protein_b4094": -1208.627387730768, "protein_b4111": -954.301045474694, "protein_b4115": -657.1132497843151, "protein_b4117": -464.5310758312936, "protein_b4119": 6.652268095277142, "protein_b4120": -240.61076563534382, "protein_b4122": -527.243735312899, "protein_b4123": -437.64737611141146, "protein_b4129": -753.2110748247085, "protein_b4130": -425.1352733152465, "protein_b4131": -1121.9906190802951, "protein_b4132": -1061.2300931381037, "protein_b4136": -965.7032800677644, "protein_b4138": -370.5779441311258, "protein_b4139": -625.0370449664151, "protein_b4142": -144.78996906110382, "protein_b4143": -1191.7217306515006, "protein_b4151": -169.43318203655843, "protein_b4152": -279.9283206153134, "protein_b4153": -18.9520449522954, "protein_b4154": -1293.9133355743945, "protein_b4160": -1844.0219128854535, "protein_b4161": 527.7458100244215, "protein_b4162": -257.50166190011157, "protein_b4166": -555.296060173824, "protein_b4169": -777.3050368157178, "protein_b4171": -2344.068019237301, "protein_b4177": -303.69905589557095, "protein_b4180": -1836.8022719610299, "protein_b4192": 137.66636507540966, "protein_b4193": -580.7712224706396, "protein_b4194": 90.4265694884051, "protein_b4195": -82.24304399233196, "protein_b4196": -73.05060515634831, "protein_b4197": -195.59247197423895, "protein_b4198": -1873.9034546747573, "protein_b4200": -130.8887006363059, "protein_b4202": 19.7242677228412, "protein_b4203": -922.8747789169854, "protein_b4208": -1280.4348904008225, "protein_b4213": 551.166555846915, "protein_b4214": -300.35743133845847, "protein_b4219": 207.0829730790899, "protein_b4226": -344.0677210008724, "protein_b4227": 37.608995661204666, "protein_b4485": 279.296770840832, "protein_b4230": 25.874457527998498, "protein_b4231": 38.734460866014274, "protein_b4232": -335.1165857738716, "protein_b4233": -77.93205290776785, "protein_b4237": 360.6519354944447, "protein_b4238": -825.3374326760263, "protein_b4239": 383.32749750971703, "protein_b4240": -32.64396638063042, "protein_b4242": -1530.6655627961543, "protein_b4244": 261.12305753229896, "protein_b4245": -405.1441479029644, "protein_b4254": -616.7673813466881, "protein_b4258": -1360.7509785445345, "protein_b4260": 181.61412181135498, "protein_b4261": -961.5581091556245, "protein_b4262": 109.61507398010991, "protein_b4265": -422.2941529583921, "protein_b4266": -1726.0045540590947, "protein_b4267": 1.9262438606145773e-29, "protein_b4268": 160.1565689725838, "protein_b4287": 410.5188805988762, "protein_b4288": -115.59041296505018, "protein_b4289": -181.00722878232037, "protein_b4290": -33.96043560537313, "protein_b4291": -1202.947846982058, "protein_b4293": -599.163816611862, "protein_b4301": -2379.894464667238, "protein_b4311": 19.716117689960882, "protein_b4321": -1144.7810112291213, "protein_b4322": -221.57131794742511, "protein_b4323": -44.949006307123746, "protein_b4356": -174.92437387736828, "protein_b4358": -52.755041283553375, "protein_b4367": -16.535360005328638, "protein_b4371": -49.41484824399421, "protein_b4374": -499.73225032075175, "protein_b4375": -431.64932139533386, "protein_b4381": -642.4274255428304, "protein_b4382": -651.7595472146752, "protein_b4383": -50.77283209877738, "protein_b4384": -745.5870619908859, "protein_b4386": 153.31199042620344, "protein_b4388": -330.9001883380652, "protein_b4390": 62.421500094166696, "protein_b4392": -666.5907669999577, "protein_b4394": -95.59733356123435, "protein_b4395": -31.060870600247984, "YmfC_mono": 312.6804363552432, "CARNRACE-MONOMER": -1457.0157787580279, "CPLX0-1601": 835.8743613812765, "NANE-MONOMER": -81.32191943023776, "NARU-MONOMER": -96.45923989955052, "YDGEF-CPLX": -623.3945756389061, "PHOSMANMUT-MONOMER": 1.1996938628296078e-30, "CPLX0-3929": -1342.5924240376971, "CPLX0-7652": -4205.328490242383, "ANSB-CPLX": 1441.7753605744806, "EG11983-MONOMER": 352.99569316124337, "NARW-MONOMER": 41.02694392944528, "EG11009-MONOMER": -849.9335453534569, "DIHYDROOROTOX-MONOMER": -119.07730235416615, "NAPD-MONOMER": 56.52088702457139, "YGFO-MONOMER": 93.80153589408334, "ALTRO-OXIDOREDUCT-MONOMER": -909.1447529840293, "EG10739-MONOMER": -695.2422706207188, "DCUA-MONOMER": -372.4328647412363, "KUP-MONOMER": -1390.3853793318967, "PHOSNACMURPENTATRANS-MONOMER": -184.39649962510046, "RplY_mono": -220.25585923309941, "CPLX0-1262": -2728.929336479338, "YJGT-MONOMER": -424.1469025771061, "CPLX0-1541": -1889.421954117392, "DCUB-MONOMER": -439.4975929068296, "G6406-MONOMER": -1473.343556751317, "G7533-MONOMER": -164.75523255067245, "CPLX0-7794": -3962.265210098522, "G6580-MONOMER": -550.8537392534187, "PABASYN-COMPI-MONOMER": -447.491585614595, "KDPGALDOL-4OH2OXOGLUTARALDOL-CPLX": -1937.1889474650882, "G495-MONOMER": 72.04896296038368, "RlmG_mono": -271.19280807107657, "CPLX0-7458": -1334.5974662828435, "YDEA-MONOMER": -587.740887113858, "EG11486-MONOMER": -353.6426615027378, "FADA-CPLX": -175.13859509186668, "G6718-MONOMER": 27.966606349611354, "RpmB_mono": 106.52941234640618, "EG10202-MONOMER": -36.32310691047212, "G6275-MONOMER": 107.39311019974626, "ABC-3-CPLX": -3.599917310983295, "EG11956-MONOMER": 80.31212645956386, "B0511-MONOMER": -103.73508571253946, "TNAB-MONOMER": -117.04396748400782, "EG10950-MONOMER": -886.8907202525113, "RsmI_mono": -483.0548954994968, "CPLX0-241": -478.18264247695436, "2-OCTAPRENYLPHENOL-HYDROX-MONOMER": -1385.3888034465974, "RpsP_mono": -60.82665628372492, "G7419-MONOMER": -539.0716564638456, "ARAE-MONOMER": -567.3500134094536, "PHOSGLUCOSAMINEMUT-MONOMER": -1029.2756362598288, "EG10381-MONOMER": -1354.2146680585847, "CPLX0-7659": -2535.4558060615263, "AICARTRANSIMPCYCLO-CPLX": -1.1833294243626879e-29, "EG11910-MONOMER_dimer": -1625.7661673647199, "FRUCBISALD-CLASSI": -2802.0503910713437, "TYRP-MONOMER": -864.4092205461413, "CPLX-167": -4552.380441768723, "ERYTH4PDEHYDROG-CPLX": -0.3397731823663523, "MTR-MONOMER": -871.8037544676087, "ABC-70-CPLX": -4838.197215150936, "OCTAPRENYL-METHOXYPHENOL-OH-MONOMER": -32.150320080038775, "CPLX0-3181": -478.0770186217812, "YJDL-MONOMER": -426.9713786665876, "DusA_mono": -350.8280015301277, "RpsF_mono": -130.8887006363059, "CPLX0-7688": 769.9334206618865, "EG11829-MONOMER_EG11828-MONOMER": -464.0981537958246, "EG11288-MONOMER": -267.0150371082999, "GKI-MONOMER": 62.5445508846801, "CPLX0-7654": -1154.7832617105755, "ARGSUCCTRAN-MONOMER": 175.15573595707065, "EXUT-MONOMER": -814.1785952503631, "ABC-51-CPLX": 0.525025568773993, "EG10780-MONOMER": -142.01355102528382, "TRANSALDOLB-CPLX": -1390.5879200842865, "GLYCOGENSYN-MONOMER": 59.987155881496946, "ACNEULY-CPLX": 899.8853958293635, "CPLX0-3861": -1897.9681991220752, "G7732-MONOMER": -2111.1615205522535, "RpoH_mono": -426.7277419030003, "GPT-CPLX": -671.9360463855749, "BRNQ-MONOMER": -1685.0734136238912, "G7322-MONOMER_G6561-MONOMER": -4234.467794190385, "GLUTAMIDOTRANS-CPLX": 268.3001436838617, "ABC-7-CPLX": -4089.141214757723, "PNUC-MONOMER": -298.50035908167695, "TREHALAPERI-MONOMER": 356.18521648705814, "EG11911-MONOMER": 126.84801215128194, "PrfB_mono": -144.8889776748519, "UDPMANNACADEHYDROG-MONOMER": -120.82997617883586, "ANTHRANSYNCOMPII-MONOMER": -2663.888877838027, "CPLX0-7614": -5037.8330766244735, "B2789-MONOMER": -2005.4188283846956, "EG11353-MONOMER": 89.53886896081629, "KEFB-MONOMER": -484.88656978724083, "YHHO-MONOMER": -327.0415178065765, "G6862-MONOMER": -837.9188145564817, "CPLX0-1941": 765.7691714851314, "GALACTONATE-DEHYDRATASE-MONOMER": -215.31384293242976, "XAPB-MONOMER": -465.4460038984141, "PGLUCONDEHYDRAT-MONOMER": -644.3033466363628, "G6712-MONOMER": 32.08503303657865, "CPLX0-235": 110.28252602637748, "ADENODEAMIN-MONOMER": -468.19209019737315, "PROPKIN-MONOMER": -442.17102689243234, "GARTRANSFORMYL2-MONOMER": -430.85777234880504, "NusA_mono": -188.54027216281347, "NusB_mono": -104.2919997666379, "EG11437-MONOMER": 58.15361677264599, "EG12455-MONOMER": -376.49386378791104, "CADB-MONOMER": -1063.0810335973206, "CPLX0-7534": -693.050512551178, "EG12221-MONOMER": -158.434064355622, "InfA_mono": -46.884209254807296, "EG11082-MONOMER": -253.11785245967263, "TRKA-MONOMER_SAPD-MONOMER_TRKG-MONOMER": -3061.8283809717004, "FADB-CPLX": -2837.6802438512414, "MELB-MONOMER": -242.45121296947787, "CPLX-63": -1678.4850533148615, "RluC_mono": -373.0384298719683, "EG11425-MONOMER": 295.70529042048946, "DIHYDRODIPICSYN-CPLX": -790.8148207100426, "EG10280-MONOMER": 186.8085477673911, "EIISGA": -4378.812336798418, "HCAT-MONOMER": -911.1377291053419, "PHOSACETYLTRANS-CPLX": -4275.757299706284, "RsmD_mono": -303.9382662212573, "G6714-MONOMER": -4.403429800497009e-30, "RpsI_mono": 116.14889858858632, "EG11158-MONOMER": -250.61183077684356, "3-OXOACYL-ACP-SYNTHII-CPLX": -355.5037082484486, "EG11511-MONOMER": -284.9826527553874, "TREHALACYTO-MONOMER": 203.53554838234734, "Era_dim": 103.63996532464083, "TRE6PHYDRO-MONOMER": 383.32749750971703, "GSP-CPLX": 496.51398955810856, "TrmH_dim": 48.72181306087974, "EG10119-MONOMER": 34.04781860846478, "RrmJ_mono": -978.5455061097965, "ORNCARBAMTRANSFERF-CPLX": -1874.7962199437318, "DusC_mono": -355.1407695756285, "GLU6PDEHYDROG-MONOMER": -443.950659740969, "G6176-MONOMER_G6177-MONOMER_G6178-MONOMER": 118.75654864488256, "N-ACETYLGLUTPREDUCT-MONOMER": -0.0, "DALADEHYDROGA-MONOMER": 165.21737493408742, "PDXK-CPLX": -612.5227788767137, "DHHB-METHYLTRANSFER-CPLX": -546.9319585728716, "CORA-MONOMER": -695.3093949570729, "PUTA-CPLX": -2606.593266208071, "FORMYLTHFDEFORMYL-CPLX": -1579.8461592217523, "EG11665-MONOMER": -741.5045382354408, "EG11423-MONOMER": -7.80881816134837, "RIB5PISOMB-CPLX": -551.0575750939347, "G6260-MONOMER": -220.4569250478889, "EG12713-MONOMER": -665.9809825942242, "CPLX0-321": -4733.97581778739, "PHENDEHYD-CPLX": -1023.3269899439806, "CPLX0-3932": -1937.4823541063163, "CYNX-MONOMER": -284.79505737641665, "KDOTRANS-MONOMER": -482.2629940298928, "CHD-MONOMER": 340.8137283266733, "AROP-MONOMER": -1134.4209370095223, "G6661-MONOMER": -659.7833935267287, "TRKA-MONOMER_SAPD-MONOMER_TRKH-MONOMER": -2407.9637144535336, "YJCG-MONOMER": -1231.4037915638987, "DEOXYRIBOSE-P-ALD-MONOMER": -642.4274255428304, "MGTA-MONOMER": -1532.3522315730386, "GLYCEROL-3-P-ACYLTRANSFER-MONOMER": -774.9035984853563, "TrmD_dim": -35.710447210716495, "RELA-MONOMER": 375.5841945053586, "UXAC-MONOMER": -1139.7996512157215, "CPLX0-7685": -524.504450829429, "6PGLUCONOLACT-MONOMER": 49.938962823913094, "PrfC_mono": -431.64932139533386, "EG11340-MONOMER": -19.859426490146696, "TruD_mono": -496.12120455352505, "MONOMER0-149": -194.42103875152503, "KGTP-MONOMER": -895.2290297902478, "YecO_mono": 143.32046910137262, "DLACTDEHYDROGNAD-MONOMER": -372.66078970399775, "FOLC-MONOMER": -901.7795138433887, "SUCCCOASYN": -5634.468535993212, "DCUC-MONOMER": -471.60399384163276, "EG12285-MONOMER": -55.07168362194282, "YHIP-MONOMER": -463.4008678816837, "RplQ_mono": -30.04559300300549, "LYXK-CPLX": 499.8347766523806, "B1634-MONOMER": -581.7164613804234, "RpsJ_mono": 93.5950488362618, "RpsD_mono": -1157.9878922612356, "EG11373-MONOMER": 108.42655715290603, "NANK-MONOMER": 15.38046233335323, "SUCCGLUDESUCC-MONOMER": -133.26252581323746, "GroL_14": -16684.104229121007, "G7096-MONOMER": -1095.5694725810044, "CPLX0-7687": -1349.0068086315123, "G6339-MONOMER": 106.0948188593989, "LysI_RS_dim": -1471.6465924540155, "RplS_mono": -787.3307070847525, "3-ISOPROPYLMALISOM-CPLX": -1971.9941291506393, "G6662-MONOMER": -385.9969405609296, "DMBPPRIBOSYLTRANS-CPLX": -299.20009633759855, "MONOMER0-1842": -131.11830207574275, "G6539-MONOMER": 5.054821124172885, "CPLX0-7912": -3162.7314464607625, "DTDPDEHYDRHAMEPIM-MONOMER": 108.38944377353235, "CPLX-722": 385.8932660394149, "G7558-MONOMER": 295.83188013729233, "YBDA-MONOMER": -937.7850546118774, "RNase_III_dim": -1036.907029063139, "RpmJ_mono": 81.26112626452459, "GLUC1PURIDYLTRANS-MONOMER": -564.4828162825871, "RpsN_mono": 23.170758399868028, "YFEP-MONOMER": -968.530287448322, "PGAM2-MONOMER": -31.060870600247984, "SORB6PDEHYDROG-CPLX": -5489.107070680769, "NARJ-MONOMER": -5.529735763081065, "LUMAZINESYN-CPLX": -13332.003213672033, "G6245-MONOMER": -271.0949738756351, "NUPG-MONOMER": -1012.3926970673149, "TRYPTOPHAN-CPLX": -5815.253110538847, "G6199-MONOMER": -56.367619786350595, "UDPNACETYLGLUCOSAMENOLPYRTRANS-MONOMER": -668.3758717368975, "TufA_mono": -115.44716479547253, "CPLX0-242": 26.588286496477213, "YGJU-MONOMER": -9.52132666351378, "RHTB-MONOMER": -448.7172585381524, "OCTAPRENYL-METHYL-METHOXY-BENZOQ-OH-MON": -161.34740633852329, "Gly_RS_tetra": -3274.5912276835334, "Tyr_RS_dim": -1542.3819336946592, "G6719-MONOMER": 419.9300289888097, "L-GLN-FRUCT-6-P-AMINOTRANS-CPLX": -78.23836126604552, "G7726-MONOMER": 40.15686406199565, "GLYCDEH-CPLX": -4444.239305994259, "GART-MONOMER": 8.845889552045686e-28, "Pnp_trim": -3268.526056528446, "RpsK_mono": 96.35558895820051, "GLTP-MONOMER": -814.0572862698875, "PFLACTENZ-MONOMER": -215.75144079937886, "LAUROYLACYLTRAN-MONOMER": -527.2502606862117, "CPLX0-7428": 1843.9370313929364, "YjbC_mono": 1.1577154376375753, "EG11167-MONOMER": -687.6060209068386, "RplT_mono": -128.97817646370035, "GNTU-MONOMER": -765.6334262259616, "UROGENIIISYN-MONOMER": 11.077061632342556, "GLUCOSAMINE-6-P-DEAMIN-CPLX": -6269.493676578297, "EG12013-MONOMER": 282.49082029446186, "RlmI_dim": -329.5276285828152, "G6286-MONOMER": 217.94246501874332, "B0752-MONOMER": -465.9033199822088, "MALATE-SYNTHASE": -2155.893771550849, "B1006-MONOMER": -2563.439914240672, "YecP_mono": -890.1074060138062, "GLYOHMETRANS-CPLX": -1474.5654382747744, "URPHOS-CPLX": -2482.7074708443715, "G6357-MONOMER": 319.0705921011274, "RIBONUCLEOSIDE-TRIP-REDUCT-CPLX": -1650.6748653520526, "EG11424-MONOMER": -341.01346467354875, "G6358-MONOMER": -28.951972861297417, "ABC-28-CPLX_EG10817-MONOMER": 229.61406927747407, "SPED-MONOMER": 113.52850552989304, "ABC-18-CPLX": 645.6761403185886, "EG11426-MONOMER": -419.1868264206923, "EG12712-MONOMER": -244.16866925449784, "FHLMULTI-CPLX": -3251.710625744423, "CPLX0-1666": -1430.7322137424374, "NRFMULTI-CPLX": -136.06487868671434, "CPLX0-254": -13500.46131265867, "G6439-MONOMER": -475.4375345438462, "CPLX0-7415": -5434.756771326705, "YhhP_mono": -31.21523598026951, "OROTPDECARB-CPLX": -866.4739693810131, "GreA_mono": -327.8004470679375, "EG12666-MONOMER": -618.281013525251, "SIROHEMESYN-CPLX": -642.0943686484258, "URACIL-PRIBOSYLTRANS-CPLX": -2881.681530770153, "ENTE-CPLX": -3469.0487653445475, "FABA-CPLX": -260.38611235177575, "RpsL_mono": 191.93733903110473, "RsmG_mono": 108.23565079990793, "B0612-MONOMER": -574.6027440751122, "PHENPRODIOLDEHYDROG-MONOMER": 103.6823182655004, "1-ACYLGLYCEROL-3-P-ACYLTRANSFER-MONOMER": -313.4722161204846, "NACGLCTRANS-MONOMER": -133.20198801306623, "BETT-MONOMER": -221.24232207510588, "CPLX0-7674": -1883.0636273954337, "ABC-49-CPLX": -5587.048348278085, "ABC-15-CPLX": -544.1456257313844, "UHPT-MONOMER": -267.93979592536334, "EG12384-MONOMER": -2019.8236965976994, "FABZ-CPLX": -185.86163424062806, "CPLX0-7906": -1173.7216061835165, "RpsR_mono": 19.7242677228412, "PITA-MONOMER": -733.6436350183376, "RsmB_mono": -314.16013829776057, "RpmD_mono": -23.75213263784368, "DSBBPROT-MONOMER": -279.20046380611626, "CPLX0-3976_edit": -381.7421615424943, "RIBULP3EPIM-MONOMER": -8.223620674484382e-30, "TSA-REDUCT-MONOMER": -2065.5941370303703, "MHPF-MONOMER": -2725.835790554575, "DIHYDROFOLATEREDUCT-MONOMER": -194.79131433110766, "RplI_mono": -922.8747789169854, "CPLX0-3201": 485.7299936095377, "RNase_G_dim": -1187.3349807934476, "YRBG-MONOMER": -130.0310365132514, "B0260-MONOMER": -573.99457741945, "EG10153-MONOMER": 311.1496729618357, "CPLX0-7": -1607.1782889050367, "CPLX-169": -1681.9771312909907, "RluB_mono": 39.94248266075604, "MYRISTOYLACYLTRAN-MONOMER": -582.8461101646199, "ABC-24-CPLX": -99.05220845413147, "XYLE-MONOMER": -273.6910545906348, "THIH-MONOMER_THIF-MONOMER_THII-MONOMER_THIS-MONOMER": 472.2126205480355, "TrmU_mono": -194.61463052848652, "PGK-CPLX": -781.5500597034952, "NANT-MONOMER": -295.0394043883815, "EG11639-MONOMER": -826.7005261005087, "GreB_mono": -180.3339109072717, "RlmL_dim": -2688.2590809984317, "G7914-MONOMER": -2379.894464667238, "SHIA-MONOMER": -338.260373100967, "ABC-42-CPLX": 593.2582348449603, "EG10108-MONOMER": 203.39278638779896, "CPLX0-7720": -300.41683764692675, "BADH-CPLX": 699.8472667981487, "LYSP-MONOMER": -536.6919682680569, "G7860-MONOMER": -1873.9034546747573, "EG11591-MONOMER": -222.71823816560888, "ALTRODEHYDRAT-MONOMER": 410.1435447774474, "RpsS_mono": 17.042069513333555, "ABC-2-CPLX": 398.733492999301, "YAAJ-MONOMER": -860.1562511634502, "CPLX0-7616": -15343.441425350044, "CPLX0-231": -4227.320417447626, "ABC-20-CPLX": -2131.588285047495, "CPLX0-3141": -256.22268043653406, "NIRC-MONOMER": -345.8848177057523, "CPLX0-7811": -6592.869213448362, "EG11822-MONOMER": 629.0700546908267, "CPLX0-1942": 269.4569370260982, "GLPT-MONOMER": -588.2216880701668, "GALACTITOLPDEHYD-MONOMER": -2000.2698036255078, "PDXY-MONOMER": -198.00016150897437, "RimM_mono": 200.32212856091544, "RpsB_mono": -956.7290848597613, "MANNPISOM-MONOMER": -439.95091307852937, "ARGSUCCINLYA-MONOMER": -0.0, "CPLX0-240": -889.5867629982785, "CPLX0-7535": -1317.9276568232654, "G6782-MONOMER": 85.47060424544777, "DEOA-CPLX": -1303.5190944293504, "GLUCONOKINI-MONOMER": 160.1565689725838, "PHEP-MONOMER": -449.28484143689275, "HEMX-MONOMER": 384.22929174572346, "CHAA-MONOMER": -637.3305493364389, "CPLX0-3001": -959.0745661419253, "InfB_mono": -2116.3894589559504, "RIBONUCLEOSIDE-DIP-REDUCTII-CPLX": -2275.0879592966626, "EG11984-MONOMER": 242.56315317023626, "ABC-12-CPLX": -622.095139516678, "EG11189-MONOMER": -185.70111447684042, "ACETOACETYL-COA-TRANSFER-CPLX": 805.5966716826922, "CPLX0-7643": -3721.5962593973654, "ADHP-MONOMER": -275.42018349393754, "ASL-MONOMER": -869.426337648807, "CPLX0-3741": 341.43320490770975, "APO-ENTB": 127.63985099212411, "RpmE_mono": 12.58778011835699, "CPLX0-7653": -2499.7368021704588, "RpsO_mono": -71.48156019477734, "B0070-MONOMER": -1299.3465126370145, "G7410-MONOMER": 240.03114309774946, "G7167-MONOMER": 76.12428601324606, "GABP-MONOMER": -361.7282667319197, "CPLX0-1721": -3592.8482527540455, "RHAT-MONOMER": -221.49930074789697, "G7431-MONOMER": -273.22862864394006, "DHPDIOXYGEN-CPLX": 456.15325515029025, "NHAB-MONOMER": -1246.3172430280729, "RlmH_dim": -4004.6016368973997, "CARNDEHYDRA-CPLX": -3469.3971211804906, "RpmH_mono": -185.14603601294652, "CPLX0-7520": 1032.7789261478958, "CPLX0-252": -1474.3787506484043, "FRUCBISALD-CLASSII": -926.5334845774626, "B2170-MONOMER": -245.55818199947242, "THIOREDOXIN-REDUCT-NADPH-CPLX": -193.2211661933319, "RHTC-MONOMER": -255.7749389479226, "ATPASE-1-CPLX_no_MONOMER0-12": -2016.2392027060832, "RlmF_mono": -143.76774594088997, "ABC-11-CPLX": -7056.669479205312, "ABC-14-CPLX": -53.2246885961332, "Tig_mono": -1043.8728120638273, "CPLX0-251": 217.3586803347112, "CPLX0-7819": -1100.9989113283377, "Asp_RS_dim": -1757.0411185620574, "EG10299-MONOMER": 90.56860684711445, "YCHM-MONOMER": -1124.292568256911, "RpmG_mono": -346.3497153810637, "ABC-27-CPLX": -821.4780976300495, "CPLX0-7717": -2074.9170944353646, "CPLX0-1923_EG10306-MONOMER": 730.2213995761971, "B1296-MONOMER": -189.6150618118998, "EG12312-MONOMER": -560.6553618989501, "ABC-56-CPLX": -356.0781368917041, "RFBX-MONOMER": -218.766212189134, "B0709-MONOMER": -459.00892887412925, "THIG-MONOMER": -182.89574066494424, "G7493-MONOMER": -376.5399069707603, "SPOT-MONOMER": 204.75594692685894, "MALONYL-COA-ACP-TRANSACYL-MONOMER": -893.6413447882283, "ASPKINIII-CPLX": -1601.9520416948649, "CPLX0-1581": -348.3501402763013, "CPLX0-1669": -4282.21832016681, "EG11339-MONOMER": -3333.356261137946, "GLUTSEMIALDEHYDROG-CPLX": -2977.8270940477914, "HCAMULTI-CPLX": 937.1730231097501, "CPLX0-2081": -1471.8799175328736, "GNTT-MONOMER": -1105.4744386311602, "MONOMER0-341": -334.60077760834764, "CPLX0-7717_G6561-MONOMER": -3190.9026849250627, "EG12438-MONOMER": 68.44013820133159, "QueA_mono": -538.3998974884154, "DCTA-MONOMER": -259.2760702839881, "CPLX0-7847": -18.472123181643884, "MALTODEXGLUCOSID-MONOMER": 431.96375328519065, "Rrf_mono": -159.92495225713333, "CPLX-157": -5499.9092780071705, "3-OXOACYL-ACP-REDUCT-MONOMER": -108.23441775674789, "NICOTINATEPRIBOSYLTRANS-MONOMER": -260.0772432485453, "CPLX-163": -4150.010366908312, "CPLX0-7878": 303.41471589958127, "GALP-MONOMER": -980.2853744562334, "G7859-MONOMER": -195.59247197423895, "CPLX0-236": 153.83103969467672, "ALDOSE1EPIM-MONOMER": 487.4061743228855, "AMINEOXID-CPLX": 782.930157817411, "YggJ_dim": -1011.3990358224681, "G6519-MONOMER": 146.42361296248757, "RplE_mono": -42.62376816518779, "CPLX0-7843": -8372.244306643262, "GLUCONREDUCT-MONOMER": -1726.0045540590947, "CPLX-168": -3255.8646912245217, "ASP-SEMIALDEHYDE-DEHYDROGENASE-CPLX": -266.07970347366063, "EG12130-MONOMER_EG12131-MONOMER": -888.2251350425128, "FusA_mono": -379.973098711068, "CYSTATHIONINE-BETA-LYASE-CPLX": -1119.6638521598807, "RpsT_mono": -314.9850134961052, "EG10606-MONOMER": 351.90077969558, "MHPHYDROXY-MONOMER": 387.1846550073627, "CPLX0-201": -5633.7195280683145, "ABC-34-CPLX": -104.9052737261361, "AMYLOMALT-MONOMER": 170.8292513194824, "TDK-MONOMER": -125.28439573569891, "2-OCTAPRENYL-METHOXY-BENZOQ-METH-MONOMER": 205.49330198713773, "PURK-CPLX": 94.54696565200503, "CPLX0-3971": 394.7912993296464, "RpsU_mono": -286.1315950253391, "Pro_RS_dim": -1411.7118252076261, "YccK_mono": -311.57897032588534, "EG11110-MONOMER": -1277.0919326170108, "AMP-NUCLEOSID-CPLX": 1904.1799451937957, "RplB_mono": 351.731142462978, "RsmF_mono": -522.2912544410668, "G6567-MONOMER": -1602.1939243398226, "TRANS-CPLX-203": -474.1639350690645, "G6716-MONOMER": -4348.702393145554, "RplW_mono": -106.53069851070155, "NUPC-MONOMER": -822.8622147127284, "ABC-26-CPLX": 1006.3420473684357, "G6622-MONOMER": -177.93083917351828, "6PGLUCONDEHYDROG-CPLX": -1309.971089508778, "CAIC-MONOMER": 152.5210529436033, "PYRNUTRANSHYDROGEN-CPLX": -4205.733532039417, "CITRATE-SI-SYNTHASE": -3877.331519132167, "YEAV-MONOMER": -1144.98370329058, "DTDPDEHYRHAMREDUCT-MONOMER": -353.4213921651152, "EG11702-MONOMER": -40.407355426333424, "EG12407-MONOMER": -75.12581210498377, "UROGENDECARBOX-MONOMER": -1054.3505602960688, "RlmM_mono": -569.6239201825558, "CPLX0-7732": -1517.5297609132513, "ThiI_mono": -299.33879273505516, "ABC-25-CPLX": -221.40218906300558, "ABC-33-CPLX": 875.2785688201405, "GrpE_dim": -908.2078442547851, "G7841-MONOMER": 527.7458100244215, "AROA-MONOMER": -999.8191682077472, "transGroES_hepta": -1013.5297834277267, "DCTP-DEAM-CPLX": 347.26362309316943, "RpoS_mono": -296.7976490290155, "EG10048-MONOMER": 67.71657030543052, "ENTA-CPLX": -8.483305367043473e-29, "POTE-MONOMER": -332.5592087341877, "RplR_mono": -143.113004604665, "ALARACEBIOSYN-MONOMER": -463.60074760391376, "LCTP-MONOMER": -1966.4993583865582, "G6522-MONOMER": 90.71973997756491, "7KAPSYN-CPLX": 362.6356444917664, "G6521-MONOMER": -29.08586201364312, "RbfA_mono": 16.859683247091105, "METHGLYSYN-CPLX": -859.4120431121394, "ANSA-CPLX": 774.4185251459742, "MHPELY-MONOMER": 167.64441513341654, "EG10564-MONOMER": 82.68629871607973, "CPLX0-7466": -268.66903187484155, "MANNPGUANYLTRANGDP-MONOMER": 38.36110051954934, "CPLX0-7877": -1333.7190852083272, "TRANSALDOLA-MONOMER": -362.5690244243642, "CPLX0-7462": -2.453392280310708e-29, "GUANYL-KIN-CPLX": -375.100313276191, "CMR-MONOMER": -984.0979015903855, "ALPHA-AMYL-CYTO-MONOMER": 277.6397400792839, "MANNONDEHYDRAT-MONOMER": -221.57131794742511, "CPLX0-7887": -1190.0623821827471, "CPLX-164": -5690.854538177203, "DALADALALIGA-MONOMER": -201.47947166017573, "PGPPHOSPHAB-MONOMER": -740.3682963503369, "ABC-5-CPLX": 2368.704427274117, "EG10723-MONOMER": -1208.627387730768, "UDPACYLGLCNACDEACETYL-MONOMER": 108.02095234836338, "CPLX0-2061": 710.6785738036499, "SPERMIDINESYN-CPLX": -1514.7882180255294, "MANNPDEHYDROG-MONOMER": 1.7172513548250483e-26, "GAPDH-A-CPLX": -1430.7248336860348, "KsgA_mono": 190.41991444586114, "GLTS-MONOMER": -933.2701024621372, "Asn_RS_dim": -1129.229298746689, "HMP-P-KIN-CPLX": -2507.3925930692913, "CPLX0-7660": -962.3113772765666, "EG12015-MONOMER": -444.5847152005752, "EG11600-MONOMER": -99.78952836857992, "G7446-MONOMER": 203.0261401575071, "EG12318-MONOMER": -466.2698577397813, "ERYTHRON4PDEHYDROG-MONOMER": -1478.7094824320309, "ABC-304-CPLX": -180.43794601184354, "IMP-DEHYDROG-CPLX": -5231.4653827949205, "G6960-MONOMER": -2853.4531892906666, "RhlB_dim": -589.0335979363833, "DusB_mono": -677.0417564440421, "EG12445-MONOMER": -474.16713741801453, "CPLX0-7629": -901.7320011345987, "CPLX-158": -5509.060244167664, "GLYC3PDEHYDROGBIOSYN-CPLX": 5.833012221589141e-28, "EG11796-MONOMER": 153.31199042620344, "GLYCOGEN-BRANCH-MONOMER": 352.7374492096371, "CPLX0-3954": 459.7233668559942, "CPLX0-2141": -2217.4453869382587, "DALADALALIGB-CPLX": -252.48123842742447, "G7949-MONOMER": -16.535360005328638, "TDPFUCACTRANS-MONOMER": -54.03651365969527, "ACETYL-COA-ACETYLTRANSFER-CPLX": -291.72638953405016, "ABC-63-CPLX": -1506.3820000751493, "EG12210-MONOMER": -161.57378119992208, "G6208-MONOMER": 98.07996619135542, "UMPKI-CPLX": -2592.1814279383293, "AROD-CPLX": -2203.0992939285684, "CPLX0-7788": -1515.38944678896, "CPLX0-225": 676.9570665388837, "EG11035-MONOMER": -299.93763287816125, "CPDB-MONOMER": 330.1835019641209, "PROTOHEME-FERROCHELAT-MONOMER": -447.41757408307217, "MALATE-DEHASE": -753.2647311666633, "G7458-MONOMER": -286.7710902524733, "CPLX-165": -6466.582298858106, "GRXB-MONOMER_EG12237-MONOMER": 69.6082761504798, "ABC-35-CPLX": -5735.09417999678, "ENOYL-ACP-REDUCT-NADH-MONOMER": -379.5058603543014, "PrfA_mono": -1168.7874362561672, "PYRROLINECARBREDUCT-CPLX": -4536.393260915437, "PSD-MONOMER": -1844.0219128854535, "RlmB_dim": -3673.6045439220597, "THIOESTERII-CPLX": -967.6108395615755, "FUMARASE-C": -2920.3333467078332, "RpoE_mono": -1099.1061132560785, "CPLX0-3951": -829.4548995504377, "EG10168-MONOMER": -1133.695667881252, "CODB-MONOMER": -213.30682225954268, "TmcA_mono": -1253.131914922759, "EG10669-MONOMER": -459.48700121169855, "ASPAMINOTRANS-DIMER": -1019.3805695311806, "THZ-KIN-MONOMER": -149.56508943132707, "ATPASE-1-CPLX": -2080.3252995195085, "NICOTINAMID-MONOMER": -519.9658430393629, "MANNONOXIDOREDUCT-MONOMER": -44.949006307123746, "YNFJ-MONOMER": -157.79542632127453, "EG11598-MONOMER": -136.73161532481427, "RpsG_mono": -1962.456576146722, "FOLD-CPLX": -501.12660484643493, "ABC-4-CPLX": -350.4457393654224, "RplX_mono": 93.06036085668875, "CDPDIGLYPYPHOSPHA-MONOMER": 143.7242859898927, "UDPNACETYLGLUCOSAMACYLTRANS-CPLX": -2083.685242835756, "ABC-13-CPLX": 89.57847647212597, "ACS-MONOMER": -686.0536717975889, "CPLX0-821": -25883.90884909683, "EG10201-MONOMER": -132.18244062465718, "SUCCGLUALDDEHYD-MONOMER": -33.75792444666475, "TPI-CPLX": -1809.6704329034642, "CPLX-153": -4223.527822657203, "RpsA_mono": -953.1121904618687, "EG10041-MONOMER": -579.6688614215741, "ABC-8-CPLX": -2253.7961630438213, "PRAI-IGPS": 226.13235079864901, "G7146-MONOMER": -38.1679248967314, "RplA_mono": -598.2241323463662, "PRIBFAICARPISOM-MONOMER": -0.0, "EG12195-MONOMER": -118.50764067573527, "URAA-MONOMER": -431.9361626757837, "ABC-40-CPLX": -479.07999989726864, "RplK_mono": -49.15053128235323, "YHAU-MONOMER": -397.3875118653334, "FABB-CPLX": -1117.770933840818, "RplO_mono": -2283.9369014896274, "ABC-22-CPLX": -2709.5520076707003, "EG10154-MONOMER": -744.2043121099296, "ENTD-MONOMER": -1552.9358915903344, "ARCD-MONOMER": -527.3057633708711, "FliA_mono": -772.7955355173957, "AROE-MONOMER": -132.27369760967312, "TruB_mono": -306.7308878395105, "RplC_mono": -2074.982102597556, "IDONDEHYD-MONOMER": 1.9262438606145773e-29, "ABC-32-CPLX": -56.228119621221396, "CPLX0-3970": -421.32451219514434, "RIB5PISOMA-CPLX": -582.9061563573581, "6PFK-1-CPX": -1402.6639642827543, "EG11724-MONOMER": -743.8275127418959, "TRANS-CPLX-201": -2459.541873920464, "RsmH_mono": -305.40737192760577, "EG11905-MONOMER": -2044.511309019846, "EG11433-MONOMER": 207.0829730790899, "CPLX0-3881": 400.5938659135755, "MHPT-MONOMER": -1010.4361474005613, "RpsH_mono": -12.608572941197965, "PITB-MONOMER": -974.2137901330606, "CPLX0-7694": 995.5278287347892, "SelB_mono": 152.62832992667555, "TDCC-MONOMER": -1043.8306404736213, "G6188-MONOMER": -700.8779644831897, "CHORPYRLY-MONOMER": -550.3371223307596, "RpmA_mono": -244.063361658461, "DEOD-CPLX": -4473.522371945316, "RplM_mono": -454.5227334918457, "CPLX0-7904": -1168.9480473031142, "PURE-CPLX": -5649.63037589335, "TrmA_mono": -527.782528086731, "COBS-MONOMER": -240.8273862635144, "KDGT-MONOMER": -366.61067818309965, "G7170-MONOMER": -531.2323160290135, "PHOSPHASERSYN-CPLX": 31.60899542624218, "EG11351-MONOMER": 3.717140963838099, "EG10696-MONOMER": -8.52286456083148, "ABC-10-CPLX": -1141.659643278762, "YGGA-MONOMER": -520.3405794978527, "PGLYCDEHYDROG-CPLX": -2163.335028394942, "UGD-MONOMER": 243.36006381329952, "G6806-MONOMER": -2.8419111488584505, "CPLX0-1142": -1023.9529735939077, "RIBAZOLEPHOSPHAT-MONOMER": 41.119992216125205, "EG10203-MONOMER": -438.0069007666373, "ACYLCOADEHYDROG-MONOMER": -988.8852498913914, "RplU_mono": -0.9775829366283821, "G6849-MONOMER": -374.129445228428, "FUCP-MONOMER": -240.6682426130755, "SDAC-MONOMER": -1943.0424013745926, "PANF-MONOMER": -201.49840125019745, "CPLX0-3952": -517.7839368482211, "G6414-MONOMER_CPLX0-1923": 452.317784158765, "MMUM-MONOMER": -1157.361538269016, "GDHA-CPLX": -2799.7012295673426, "RplD_mono": -33.69550657341938, "HOMSUCTRAN-CPLX": -489.9127764103351, "ALD-CPLX": -3872.631663624682, "YGJE-MONOMER": -1847.6444211105854, "UDPHYDROXYMYRGLUCOSAMNACETYLTRANS-MONO": -49.358679629305136, "COBU-CPLX": -67.72815251971498, "G6715-MONOMER": -1.990655185956029e-29, "G7090-MONOMER_EG11982-MONOMER": -991.0035210669762, "GMP-REDUCT-CPLX": -1468.9106092189163, "G6621-MONOMER": -244.93182028789883, "G7945-MONOMER": -52.755041283553375, "MALTACETYLTRAN-CPLX": -166.4141716997495, "EG12267-MONOMER": 146.12584769776814, "CITLY-CPLX": -8358.59071536428, "CPLX-154": -3521.624114456115, "Tsf_mono": -591.0189014601939, "CPLX0-3661": -998.344544524331, "CPLX-7": -637.3980736977778, "EG10122-MONOMER": -285.46770585808457, "CPLX0-7530": -1.4877940821275842e-29, "KDO-8PSYNTH-CPLX": -1883.9933209682433, "UDPMANACATRANS-MONOMER": 122.74170044476357, "AMPG-MONOMER": -980.9343093732535, "EG12450-MONOMER": 561.1888636530782, "QueF_dim": 223.03497004742977, "PALMITOTRANS-MONOMER": -562.4215294972672, "EG10144-MONOMER": -76.56739389412385, "CHORISMUTPREPHENDEHYDRAT-CPLX": -959.1722529676455, "CPLX0-7533": -1.5622916375591692e-29, "DEHYDDEOXGALACTKIN-MONOMER": 155.47195081933125, "RluA_mono": -1645.2142633319665, "CPLX0-7655": -3979.695881444401, "RpmC_mono": -13.8807309081382, "COBALADENOSYLTRANS-MONOMER": -0.0, "RPOA-MONOMER": -229.42906431296686, "DIHYDROPICRED-CPLX": -1216.1907015112504, "CPLX0-1962": -463.62889942763525, "TufB_mono": -117.15457114716064, "RpoN_mono": -57.18843388749944, "ENTF-MONOMER": -2895.2066621452473, "NusG_mono": 49.75021577359538, "EG12394-MONOMER": 212.01508404308527, "G6700-MONOMER": -84.645107545345, "G7921-MONOMER": -81.75448805039517, "G6520-MONOMER": 10.573367605442375, "CPLX-166": -3822.2864776620568, "TruA_dim": -80.25249466634604, "CHORISMUTPREPHENDEHYDROG-CPLX": -1179.269639533081, "RplJ_mono": -4473.028250906584, "G7457-MONOMER": -145.97187499774972, "ACETOLACTSYNIII-CPLX": -970.2956699971695, "ASPKINIIHOMOSERDEHYDROGII-CPLX": -5.6184222311439835e-28, "ANSP-MONOMER": -546.8667058606286, "RplV_mono": 41.779484797472584, "TREHALOSE6PSYN-MONOMER": 158.03600161200083, "NARK-MONOMER": -1019.5488493560949, "GNTP-MONOMER": -1146.63086619264, "BTUE-MONOMER": 3.9793757344508403, "CPLX0-3951_G6561-MONOMER": -1945.440490040136, "RplN_mono": 138.13135023579855, "CPLX0-237": -2147.293959595226, "CPLX0-3641": -1392.7147045036077, "CPLX0-7684": -267.5462878052677, "CPLX0-7718": 2282.776585253729, "EG12287-MONOMER": -3303.137291872242, "RpmF_mono": -155.6528002751953, "CPLX0-7641": -802.4546652551985, "PUTP-MONOMER": -654.1751901698822, "EG11595-MONOMER_EG11666-MONOMER": -859.5248044187211, "CPLX0-1667": -114.78176659991978, "UBIX-MONOMER_DHHB-METHYLTRANSFER-MONOMER": -106.29596853176035, "G6967-MONOMER": -92.16165610804505, "NACMURLALAAMI1-MONOMER": -187.2787251689223, "EG13236-MONOMER": 471.91604426442353, "CPLX0-761": -1276.895524773271, "YIDK-MONOMER": -223.9084174276922, "GlnS_mono": -622.0660350359093, "N-ACETYLTRANSFER-CPLX": -1413.1456280501623, "RpmI_mono": -441.98177928163085, "CPLX0-7532": -3411.237432947765, "2-ISOPROPYLMALATESYN-MONOMER": 406.0428796960922, "DnaK_mono": 147.5575609111051, "EG11341-MONOMER": 54.244608976344296, "G7164-MONOMER": -161.81405433249577, "TilS_mono": -411.0565445682225, "METNIQ-METHIONINE-ABC-CPLX": -364.8151283833334, "EG10341-MONOMER": 325.6200690444537, "GLUCOKIN-MONOMER": -576.5343465718854, "InfC_mono": 47.37738670315501, "ABC-53-CPLX": -895.7545163710935, "XASA-MONOMER": -631.7193389409663, "RIBF-MONOMER": -182.59781018414088, "RpsM_mono": 138.14431362934883, "G7169-MONOMER": 158.2252153826443, "CYCA-MONOMER": -1282.2764232306547, "RIBULOKIN-CPLX": 181.25470800609634, "YfiC_mono": -419.28265384006494, "GLUCOSE-1-PHOSPHAT-CPLX": 273.84439886123056, "SUCCARGDIHYDRO-MONOMER": 418.88337872335876, "MHPCHYDROL-MONOMER": 320.4155986162549, "B2975-MONOMER": -616.3100338032781, "MONOMER0-148": -130.90261142560976, "RpsC_mono": -103.24249584680004, "ABC-19-CPLX": -2326.522516782921, "ORNCARBAMTRANSFERI-CPLX": -1850.3021440400644, "ABC-6-CPLX": 158.8991981294057, "CPLX0-7642": -1912.2634466950879, "CPLX0-3943": -131.01346247517407, "RpsE_mono": 40.153446527766604, "MHPDHYDROL-MONOMER": 112.10979125607848, "G7800-MONOMER": 108.5449493115948, "EG12134-MONOMER": -464.7959754456768, "FMNREDUCT-MONOMER": -400.68158896079984, "CARDIOLIPSYN-MONOMER": -955.3428308853378, "FecI_mono": -599.163816611862, "ABC-16-CPLX": -111.61072089839432, "G7814-MONOMER": -184.03105157802776, "TrmJ_dim": -636.4228622161485, "CPLX0-1923_EG10155-MONOMER": 763.0713267604984, "ALDHDEHYDROG-MONOMER": -1527.039965656772, "YrdC_mono": -857.613606927075, "RsmC_mono": -49.41484824399421, "EG11671-MONOMER": -1988.4523112182992, "2-DEHYDROPANTOATE-REDUCT-MONOMER": -384.1413827266443, "ABC-46-CPLX": 293.10789646224936, "PTSI-MONOMER": -1589.4602879422182, "CPLX0-3936": -2686.5459739638904, "UDP-NACMURALGLDAPLIG-MONOMER": -106.19182025470127, "CPLX0-7888": -857.2933967816666, "CPLX-171": -162.17421846864718, "CPLX0-1943": -1703.585999259952, "HISTCYCLOPRATPPHOS": 198.8117485364869, "G7517-MONOMER": 420.1252211995926, "CMPKI-MONOMER": -263.8288130196535, "SPERMACTRAN-CPLX": -52.14122783822004, "YJIZ-MONOMER": -176.77205784949055, "YqcB_mono": -510.14832234421715, "EG11350-MONOMER": 228.46383174477674, "ABC-9-CPLX": 384.2265923984437, "FEOB-MONOMER": -1295.0708568101027, "RplF_mono": 127.64475934304072, "YggH_mono": -488.0110030239278, "XANTHOSINEPHOSPHORY-CPLX": -6220.110612236252, "G6576-MONOMER": -497.14945315598635, "CPLX0-7695": 148.62763763670196, "UDP-NACMURALGLDAPAALIG-MONOMER": 63.54196628072021, "NRDACTMULTI-CPLX": -1147.6060672551603, "G6708-MONOMER": -217.07718916906245, "DTDPGLUCOSEPP2-MONOMER": 112.36060084199357, "PAPSSULFOTRANS-CPLX": -53.918981317671374, "YICE-MONOMER": -564.5377398606392, "RpsQ_mono": 52.700298695301775, "EG11985-MONOMER": -1342.160673235253, "ABC-59-CPLX": -1810.0481679540862, "EG11352-MONOMER": -59.261364417028254, "RplP_mono": -59.758495056099186, "DIAMINOPIMEPIM-MONOMER": -1243.3211527774588, "DEHYDDEOXPHOSGALACT-ALDOL-MONOMER": -216.36064745591267, "EG12310-MONOMER": 82.32867395724996, "NACMURLALAAMI2-MONOMER": -929.2949270442238, "PPK-CPLX": -1784.575497412147, "ABC-64-CPLX": -2206.890919143514, "ASPCARBCAT-TRIMER": -1215.4324437088933, "CPLX0-224": -3262.346207031724, "Sra_mono": 30.338250961872557, "FOCB-MONOMER": -5928.268954890997, "G6502-MONOMER": 76.08897572528215, "RpoD_mono": -909.3059361136823, "CPLX0-1924": 815.7677480051956, "EG10374-MONOMER": 277.02076080451, "G6246-MONOMER": -281.2853405214266, "THIC-MONOMER": 141.31664124398912, "RsuA_mono": -130.10067817007035, "G6657-MONOMER": -235.88885346058547, "LeuS_mono": -344.4263256539406, "ASPKINIHOMOSERDEHYDROGI-CPLX": 8.076773649466717e-28, "YHFM-MONOMER": -306.2163792636824, "RFFTRANS-MONOMER": -83.98994993425045, "YADQ-MONOMER": -520.3568184867859, "LACY-MONOMER": -1204.4326180243554, "EG11674-MONOMER": -395.6780932459717, "YIDT-MONOMER": -348.77178706141297, "CPLX0-1261": -1204.3820002968598, "SAICARSYN-CPLX": -904.673510053088, "GLUTRACE-CPLX": -3167.69985868605, "cisGroES_hepta": -1013.5297834277267, "YheLMN_cplx": -1361.0076266582842, "TatA_MONOMER": -909.2947576386806, "TatE_MONOMER": -143.778901845898, "TatBC_octa": -3263.431990824116, "SecA_MONOMER": -1714.4296447404886, "SecB_tetra": -2060.626251272289, "SRP-CPLX": 2726.855105586475, "Sec-CPLX": -2688.079346060925, "LolA_MONOMER": -477.31465615002617, "LolB_MONOMER": 335.53204954214465, "LolCDE-CPLX": -1997.6462056553075, "Bam-CPLX": -1373.3170840722262, "YidC_MONOMER": -562.9446242676755, "SurA_MONOMER": -1546.4182498230423, "Lgt_MONOMER": -60.56184158890715, "LspA_MONOMER": -17.60705062076627, "FtsY_MONOMER": -2129.812148772693, "ACETYL-COA-CARBOXYLMULTI-CPLX_mod_btn": -5395.387444642511, "ACETOLACTSYNI-CPLX_mod_mg2_mod_fad_mod_thmpp": -1551.8165038678183, "PABASYN-CPLX_mod_mg2": -566.556269997311, "2OXOGLUTARATEDEH-CPLX_mod_mg2_mod_lipo": 6138.374151757762, "ANTHRANSYN-CPLX_mod_mg2": -4484.963612219261, "ANTHRANSYN-CPLX_mod_cobalt2": -4477.906480060727, "ANTHRANSYN-CPLX_mod_fe2": -4478.581298116899, "ASPCARBTRANS-CPLX_mod_zn2": -849.8617642477988, "ATPSYN-CPLX_mod_mg2": -13670.049303278405, "CARBPSYN-CPLX_mod_mg2": -3638.8117206440857, "CARBPSYN-CPLX_mod_mn2": -3632.627272228728, "CARBPSYN-CPLX_mod_cobalt2": -3631.7545884855504, "CARBPSYN-CPLX_mod_cd2": -3631.7545884855504, "CARBPSYN-CPLX_mod_zn2": -3630.342868867125, "APP-UBIOX-CPLX_mod_pheme_mod_hemed": -3006.0300364102873, "CYT-D-UBIOX-CPLX_mod_pheme_mod_hemed": -1617.2669141181245, "DIMESULFREDUCT-CPLX_mod_bmocogdp": 308.10589743836294, "ETHAMLY-CPLX_mod_adocbl": -9258.66135051296, "SULFITE-REDUCT-CPLX_mod_4fe4s_mod_sheme_mod_fmn_mod_fad": -13836.05584210037, "FORMATEDEHYDROGO-CPLX_mod_bmocogdp": -2288.376706353904, "FORMATEDEHYDROGN-CPLX_mod_bmocogdp": -5820.203712874307, "HYDROG3-CPLX_mod_ni2": -3317.664056145872, "FUMARATE-REDUCTASE_mod_1:pheme_mod_3fe4s_mod_4fe4s_mod_fad_mod_2fe2s": -1949.322538900861, "ANGLYC3PDEHYDROG-CPLX_mod_fmn": -633.7789399493141, "GLUTAMATESYN-CPLX_mod_fe2_mod_fad": -7396.017411625202, "FORMHYDROGI-CPLX_mod_ni2_mod_4fe4s": -1938.0029603419878, "FORMHYDROG2-CPLX_mod_ni2_mod_fe2": -2678.4928824198246, "NADH-DHI-CPLX_mod_2fe2s_mod_4fe4s_mod_fmn": -8640.339505496371, "NITRITREDUCT-CPLX_mod_2fe2s_mod_fad_mod_sheme": 483.9366166939447, "PYRUVATEDEH-CPLX_mod_mg2_mod_fad_mod_thmpp_mod_lipo": -86640.75591115968, "Phe_RS_tetra_mod_mg2": -2971.7620777501893, "SUCC-DEHASE_mod_3fe4s_mod_fad_mod_2fe2s_mod_4fe4s": -1334.2743178647527, "LTARTDEHYDRA-CPLX_mod_4fe4s": 315.54585445008047, "TMAOREDUCTI-CPLX_mod_bmocogdp": 828.7452013552883, "TRYPSYN_mod_pydx5p": -139.98026050242441, "CPLX0-1762_mod_fad_mod_2fe2s": 258.50813118402993, "AAS-MONOMER_mod_mg2": -1462.3843824338492, "CPLX0-1_mod_fad": 1016.0761347640856, "RIBONUCLEOSIDE-DIP-REDUCTI-CPLX_mod_mg2_mod_fe2": -1710.4212275034427, "CPLX0-301_mod_mn2": -2473.4603197053625, "PHOSGLYCMUTASE_mod_23bpg": -1208.8132831831256, "PPPGPPHYDRO-CPLX_mod_nh4_mod_mg2": 266.67285233522637, "CPLX0-7630_mod_ca2": -1903.746325809231, "ALPHA-AMYL-PERI-MONOMER_mod_ca2": 737.7775063337825, "G6437-MONOMER_mod_ca2_mod_pqq": -748.9409718522351, "GLYCPDIESTER-PERI-CPLX_mod_ca2": -44.38241906553175, "DIACYLGLYKIN-CPLX_mod_cd2_mod_zn2_mod_mg2_mod_mn2_mod_cobalt2": -968.7450107158336, "AROB-MONOMER_mod_cobalt2_mod_nad": -2700.050918060177, "EG11817-MONOMER_mod_cobalt2": -276.1235574232576, "EG11957-MONOMER_mod_cobalt2": -1993.6349429269521, "CPLX0-7625_mod_cobalt2": -898.8116563231838, "CPLX0-7622_mod_4fe4s": 224.29120703907435, "LSERINEDEAM1-MONOMER_mod_4fe4s": 234.12155734943917, "LSERINEDEAM2-MONOMER_mod_4fe4s": 86.45391853206446, "G6886-MONOMER_mod_cu2": 174.8915561956024, "METHYLENETHFREDUCT-CPLX_mod_fad": -1222.0155320500332, "UDHA-CPLX_mod_fad": 256698.141404725, "ADHE-CPLX_mod_fe2": -74495.09929168854, "AROF-CPLX_mod_2:fe2": -231.4169394616192, "AROG-CPLX_mod_fe2": -1440.2550348576256, "GALACTARDEHYDRA-MONOMER_mod_fe2": 161.66406205830413, "GALACTURIDYLYLTRANS-CPLX_mod_fe2_mod_zn2": -2048.1796009593804, "CPLX0-227_mod_fe2": 265.51063293466353, "LACTALDREDUCT-CPLX_mod_fe2": -2217.8022013320738, "SUPEROX-DISMUTFE-CPLX_mod_fe3": -505.7262191305177, "AROC-CPLX_mod_fmnh2": -5797.855280232541, "AROC-CPLX_mod_fadh2": -5771.487042801632, "CFA-CPLX_mod_hco3": 617.6313553300142, "CPLX0-7882_mod_hco3": 818.8562650114262, "RHAMNULPALDOL-CPLX_mod_k_mod_zn2": -839.6618043830622, "S-ADENMETSYN-CPLX_mod_4:k_mod_1:mg2": -1943.9162059777611, "S-ADENMETSYN-CPLX_mod_4:k_mod_1:mn2": -1937.7317575624038, "S-ADENMETSYN-CPLX_mod_4:k_mod_1:cobalt2": -1936.8590738192263, "S-ADENMETSYN-CPLX_mod_4:k_mod_1:zn2": -1935.4473542008009, "S-ADENMETSYN-CPLX_mod_4:k_mod_1:cd2": -1936.8590738192263, "S-ADENMETSYN-CPLX_mod_4:k_mod_1:ni2": -1936.9113899771485, "S-ADENMETSYN-CPLX_mod_4:k_mod_1:ca2": -1940.7270975995118, "S-ADENMETSYN-CPLX_mod_4:nh4_mod_1:mg2": -1961.291972547641, "S-ADENMETSYN-CPLX_mod_4:nh4_mod_1:mn2": -1955.1075241322837, "S-ADENMETSYN-CPLX_mod_4:nh4_mod_1:cobalt2": -1954.2348403891062, "S-ADENMETSYN-CPLX_mod_4:nh4_mod_1:zn2": -1952.8231207706808, "S-ADENMETSYN-CPLX_mod_4:nh4_mod_1:cd2": -1954.2348403891062, "S-ADENMETSYN-CPLX_mod_4:nh4_mod_1:ni2": -1954.2871565470284, "S-ADENMETSYN-CPLX_mod_4:nh4_mod_1:ca2": -1958.1028641693918, "S-ADENMETSYN-CPLX_mod_4:tl_mod_1:mg2": -1798.6756910223658, "S-ADENMETSYN-CPLX_mod_4:tl_mod_1:mn2": -1792.4912426070084, "S-ADENMETSYN-CPLX_mod_4:tl_mod_1:cobalt2": -1791.6185588638307, "S-ADENMETSYN-CPLX_mod_4:tl_mod_1:zn2": -1790.2068392454055, "S-ADENMETSYN-CPLX_mod_4:tl_mod_1:cd2": -1791.6185588638307, "S-ADENMETSYN-CPLX_mod_4:tl_mod_1:ni2": -1791.670875021753, "S-ADENMETSYN-CPLX_mod_4:tl_mod_1:ca2": -1795.4865826441162, "S-ADENMETSYN-CPLX_mod_4:cs_mod_1:mg2": -1862.0657375493731, "S-ADENMETSYN-CPLX_mod_4:cs_mod_1:mn2": -1855.8812891340158, "S-ADENMETSYN-CPLX_mod_4:cs_mod_1:cobalt2": -1855.0086053908383, "S-ADENMETSYN-CPLX_mod_4:cs_mod_1:zn2": -1853.5968857724129, "S-ADENMETSYN-CPLX_mod_4:cs_mod_1:cd2": -1855.0086053908383, "S-ADENMETSYN-CPLX_mod_4:cs_mod_1:ni2": -1855.0609215487605, "S-ADENMETSYN-CPLX_mod_4:cs_mod_1:ca2": -1858.8766291711238, "S-ADENMETSYN-CPLX_mod_4:LI_mod_1:mg2": -1970.9763173332306, "S-ADENMETSYN-CPLX_mod_4:LI_mod_1:mn2": -1964.791868917873, "S-ADENMETSYN-CPLX_mod_4:LI_mod_1:cobalt2": -1963.9191851746955, "S-ADENMETSYN-CPLX_mod_4:LI_mod_1:zn2": -1962.5074655562703, "S-ADENMETSYN-CPLX_mod_4:LI_mod_1:cd2": -1963.9191851746955, "S-ADENMETSYN-CPLX_mod_4:LI_mod_1:ni2": -1963.971501332618, "S-ADENMETSYN-CPLX_mod_4:LI_mod_1:ca2": -1967.787208954981, "S-ADENMETSYN-CPLX_mod_4:na1_mod_1:mg2": -1956.0023769723175, "S-ADENMETSYN-CPLX_mod_4:na1_mod_1:mn2": -1949.8179285569602, "S-ADENMETSYN-CPLX_mod_4:na1_mod_1:cobalt2": -1948.9452448137827, "S-ADENMETSYN-CPLX_mod_4:na1_mod_1:zn2": -1947.5335251953572, "S-ADENMETSYN-CPLX_mod_4:na1_mod_1:cd2": -1948.9452448137827, "S-ADENMETSYN-CPLX_mod_4:na1_mod_1:ni2": -1948.9975609717048, "S-ADENMETSYN-CPLX_mod_4:na1_mod_1:ca2": -1952.8132685940682, "PKI-COMPLEX_mod_mg2_mod_k": -1704.806052520532, "PKI-COMPLEX_mod_mn2_mod_k": -1698.6216041051746, "PKII-CPLX_mod_mg2_mod_k": -1374.2088638398043, "PKII-CPLX_mod_mn2_mod_k": -1368.0244154244467, "PANTOATE-BETA-ALANINE-LIG-CPLX_mod_mg2_mod_k": 531.588505307851, "PANTOATE-BETA-ALANINE-LIG-CPLX_mod_mg2_mod_nh4": 527.2445636653811, "PANTOATE-BETA-ALANINE-LIG-CPLX_mod_mn2_mod_k": 537.7729537232084, "PANTOATE-BETA-ALANINE-LIG-CPLX_mod_mn2_mod_nh4": 533.4290120807384, "HOMOSERKIN-CPLX_mod_k_mod_mg2": -3345.054805302988, "AIRS-CPLX_mod_k_mod_mg2": -541.6834921379109, "CPLX0-322_mod_k_mod_mg2": -647.8970797261412, "CPLX0-7647_mod_k_mod_mg2": -5232.904990341566, "UDP-NACMURALA-GLU-LIG-MONOMER_mod_k_mod_mg2": -6859.092572479362, "G6986-MONOMER_mod_k_mod_mg2": 105.9684852084273, "NADH-DHII-MONOMER_mod_mg2_mod_cu_mod_fad": 145.30141735700101, "ARGDECARBOXBIO-CPLX_mod_mg2_mod_4:pydx5p": 162.40167898852732, "PYRUVOXID-CPLX_mod_mg2_mod_thmpp_mod_fad": -2834.286138063894, "PEPCARBOXYKIN-MONOMER_mod_mg2": -393.86526717970264, "PEPCARBOXYKIN-MONOMER_mod_ca2": -390.6761588014532, "PEPCARBOXYKIN-MONOMER_mod_mn2": -387.6808187643452, "HEMEOSYN-MONOMER_mod_mg2": -110.3692173161482, "HEMEOSYN-MONOMER_mod_ca2": -107.18010893789878, "GLY3KIN-MONOMER_mod_mg2": -176.47909696498968, "GLY3KIN-MONOMER_mod_cobalt2": -169.42196480645472, "GLY3KIN-MONOMER_mod_mn2": -170.29464854963226, "GLY3KIN-MONOMER_mod_fe2": -170.0967828626274, "GLY3KIN-MONOMER_mod_ca2": -173.28998858674026, "PD04413_mod_mg2": 68.21742629340028, "PD04413_mod_mn2": 74.40187470875772, "PD04413_mod_ca2": 71.40653467164971, "PD04413_mod_zn2": 76.68627807036054, "PD04413_mod_cu2": 76.28497993613965, "PD04413_mod_cd2": 75.27455845193522, "PD04413_mod_cobalt2": 75.27455845193522, "PD04413_mod_ni2": 75.22224229401296, "NUCLEOSIDE-DIP-KIN-CPLX_mod_mg2": -1175.4571347545548, "NUCLEOSIDE-DIP-KIN-CPLX_mod_mn2": -1169.2726863391974, "NUCLEOSIDE-DIP-KIN-CPLX_mod_ca2": -1172.2680263763054, "FOLXTET-CPLX_mod_mg2": -3699.0521218297595, "FOLXTET-CPLX_mod_mn2": -3692.867673414402, "FOLXTET-CPLX_mod_ca2": -3695.8630134515097, "ADENYLYLSULFKIN-CPLX_mod_mg2": -2194.8543032840425, "ADENYLYLSULFKIN-CPLX_mod_mn2": -2188.669854868685, "ADENYLYLSULFKIN-CPLX_mod_cobalt2": -2187.7971711255077, "ADENYLYLSULFKIN-CPLX_mod_cd2": -2187.7971711255077, "ASPARTASE-CPLX_mod_mg2": -2494.352253666427, "ASPARTASE-CPLX_mod_mn2": -2488.1678052510697, "ASPARTASE-CPLX_mod_cobalt2": -2487.295121507892, "CPLX0-7712_mod_mg2": 208.04671497048426, "CPLX0-7712_mod_mn2": 214.23116338584168, "NAD-SYNTH-CPLX_mod_mg2": -418.00435321690065, "NAD-SYNTH-CPLX_mod_mn2": -411.8199048015432, "ADENPRIBOSYLTRAN-CPLX_mod_mg2": -513.305795200824, "ADENPRIBOSYLTRAN-CPLX_mod_mn2": -507.12134678546664, "GLYCEROL-KIN-CPLX_mod_mg2": -5840.225282087663, "GLYCEROL-KIN-CPLX_mod_mn2": -5834.040833672306, "HOLO-ACP-SYNTH-CPLX_mod_mg2": -392.00661283257534, "HOLO-ACP-SYNTH-CPLX_mod_mn2": -385.8221644172179, "ISOCIT-LYASE_mod_mg2": -488.62888821072994, "ISOCIT-LYASE_mod_mn2": -482.4444397953725, "FPPSYN-MONOMER_mod_mg2": 354.27905089999797, "FPPSYN-MONOMER_mod_mn2": 360.4634993153554, "G6954-MONOMER_mod_mg2": -119.01441733322166, "G6954-MONOMER_mod_mn2": -112.82996891786424, "EG11829-MONOMER_mod_mg2": -483.0338226467964, "EG11829-MONOMER_mod_mn2": -476.84937423143896, "IMIDHISTID-CPLX_mod_mg2": 817.7479305918923, "AROK-MONOMER_mod_mg2": 88.21508518471987, "AROK-MONOMER_mod_mn2": 94.3995336000773, "AROK-MONOMER_mod_cobalt2": 95.27221734325481, "AROK-MONOMER_mod_fe2": 94.59739928708214, "AROK-MONOMER_mod_ca2": 91.4041935629693, "AROK-MONOMER_mod_k": 90.69847561558998, "AROL-MONOMER_mod_mg2": -46.872574001618666, "AROL-MONOMER_mod_mn2": -40.688125586261236, "AROL-MONOMER_mod_cobalt2": -39.815441843083725, "AROL-MONOMER_mod_fe2": -40.490259899256394, "AROL-MONOMER_mod_ca2": -43.68346562336924, "AROL-MONOMER_mod_k": -44.38918357074855, "6PFK-2-CPX_mod_mg2": -643.380153845149, "CPLX0-1622_mod_mg2": 524.7184849534655, "ACETATEKINA-MONOMER_mod_mg2": -603.8765961706604, "GLUCARDEHYDRA-MONOMER_mod_mg2": 110.99173194728277, "GMP-SYN-CPLX_mod_mg2": -260.35668999113886, "1-PFK_mod_mg2": 251.8398397179982, "3-METHYL-2-OXOBUT-OHCH3XFER-CPLX_mod_mg2": -7549.751016880599, "ACETYLGLUTKIN-CPLX_mod_mg2": -2305.4645875557558, "ACYLCOASYN-CPLX_mod_mg2": -952.5045381254654, "ADENYLOSUCCINATE-SYN-DIMER_mod_mg2": -601.6021855919083, "APHA-CPLX_mod_mg2": 464.3750624418101, "ASNSYNA-CPLX_mod_mg2": -512.9898336304684, "ASNSYNB-CPLX_mod_mg2": -1271.2688848092994, "COADTRI-CPLX_mod_mg2": -2034.0666230041475, "CPLX0-1021_mod_mg2": -10090.468065371933, "CPLX0-1221_mod_mg2": -539.0640556988952, "GTP-CYCLOHYDRO-II-CPLX_mod_mg2": -414.0471633524053, "Trp_RS_dim_mod_mg2": 203.4495318787301, "UDP-NACMUR-ALA-LIG-MONOMER_mod_mg2": 228.69723478788384, "EG11736-MONOMER_mod_mg2": -28.059653302742394, "THI-P-KIN-MONOMER_mod_mg2": 53.88987635948132, "PGPPHOSPHAA-MONOMER_mod_mg2": -76.03328808960073, "ADENYL-KIN-MONOMER_mod_mg2": -330.20877408022346, "ENTC-MONOMER_mod_mg2": 196.10739544892417, "NICONUCADENYLYLTRAN-MONOMER_mod_mg2": -2264.1008496755867, "PHOSPHOGLUCMUT-MONOMER_mod_mg2": -933.2358413094056, "GALACTOKIN-MONOMER_mod_mg2": -6.813238244738615e-30, "EG11239-MONOMER_mod_mg2": 18.096552109414265, "G6425-MONOMER_mod_mg2": -241.4942397001006, "TETRAACYLDISACC4KIN-MONOMER_mod_mg2": 165.62802199469235, "CPM-KDOSYNTH-MONOMER_mod_mg2": -534.830046151515, "DTMPKI-MONOMER_mod_mg2": -1663.3086075895787, "THIKIN-MONOMER_mod_mg2": 121.94014394957351, "G6880-MONOMER_mod_mg2": -179.98639020295988, "EG10943-MONOMER_mod_mg2": -1457.4501470657187, "H2NEOPTERINP3PYROPHOSPHOHYDRO-MONOMER_mod_mg2": -903.3261518388567, "ArgS_mono_mod_mg2": -1087.331481238007, "TREHALOSEPHOSPHASYN-MONOMER_mod_mg2": -190.36399481171767, "PHOSPHAGLYPSYN-MONOMER_mod_mg2": -592.7049283138948, "DTDPGLUCOSEPP-MONOMER_mod_mg2": 77.03773553495758, "UDK-MONOMER_mod_mg2": 101.13054661267921, "O-SUCCINYLBENZOATE-COA-SYN-MONOMER_mod_mg2": 21.541073712098687, "EG10534-MONOMER_mod_mg2": -1305.6271063924148, "EG10983-MONOMER_mod_mg2": 79.9868423119764, "FGAMSYN-MONOMER_mod_mg2": -1395.312514651331, "GLUTCYSLIG-MONOMER_mod_mg2": -76.13564135598045, "G7408-MONOMER_mod_mg2": -491.37165940652324, "FUCULOKIN-MONOMER_mod_mg2": 145.22193551711524, "G7496-MONOMER_mod_mg2": -175.55157357572568, "MALSYNG-MONOMER_mod_mg2": -1372.119113607789, "GLYCPDIESTER-CYTO-MONOMER_mod_mg2": -2169.8252648382872, "DEOXYGLUCONOKIN-MONOMER_mod_mg2": 62.87632790182586, "GLCNACPTRANS-MONOMER_mod_mg2": -202.80613956164075, "ADENYLATECYC-MONOMER_mod_mg2": 642.1445840176452, "EG11470-MONOMER_mod_mg2": 154.4414364709127, "RHAMNULOKIN-MONOMER_mod_mg2": 586.1613126060087, "DMK-MONOMER_mod_mg2": -100.75037502511732, "THIE-MONOMER_mod_mg2": -2296.812504431109, "4OHBENZOATE-OCTAPRENYLTRANSFER-MONOMER_mod_mg2": -446.2484346749729, "EG10043-MONOMER_mod_mg2": -294.5615051392249, "EG12440-MONOMER_mod_mg2": -72.13612670853428, "ValS_mono_mod_mg2": -1354.9550523453008, "PSERPHOSPHA-MONOMER_mod_mg2": -325.10426213883164, "PRPPSYN-MONOMER_mod_mg2_mod_pi": -6.184448415357434, "PRPPSYN-MONOMER_mod_mn2_mod_pi": -4.764897721566909e-28, "GPH-MONOMER_mod_mg2_mod_cl": 18.990954897939833, "CDPDIGLYSYN-MONOMER_mod_mg2_mod_k": -833.6225581390971, "Fmt_mono_mod_mg2_mod_k": 2.3343622388598178, "CPLX0-7525_mod_mg2_mod_mn2_mod_thmpp": 111.25400903986193, "3-ISOPROPYLMALDEHYDROG-CPLX_mod_mg2_mod_mn2": 452.7699084420147, "GltX_mono_mod_mg2_mod_1:zn2": -578.7589411070398, "GLYOCARBOLIG-CPLX_mod_mg2_mod_thmpp_mod_fad": -865.7427060961451, "CPLX0-234_mod_mg2": -694.7705524053827, "CPLX0-234_mod_mn2": -687.7134202468477, "CPLX0-234_mod_cobalt2": -687.7134202468477, "CPLX0-238_mod_mg2": -1291.6256554270171, "CPLX0-243_mod_mg2": -2058.6103998060007, "CPLX0-3482_mod_mg2": -3096.806383422018, "CPLX0-3721_mod_mg2": -3953.369983945074, "CPLX0-3841_mod_mg2": -1385.8689747085502, "CPLX0-3948_mod_mg2": -185.39874092323512, "CPLX0-682_mod_mg2": -862.5960999448879, "CPLX0-7426_mod_mg2": -931.3481548187658, "CPLX0-7615_mod_mg2": 392.7438395141853, "CPLX0-7692_mod_mg2": -1467.9124963574714, "CPLX0-7704_mod_mg2": -4684.040479004357, "CPLX0-7709_mod_mg2": -4937.81446239559, "CPLX0-7744_mod_mg2": -140.30528411346305, "CPLX0-7826_mod_mg2": 190.51364223325498, "CTPSYN-CPLX_mod_mg2": -2166.346573841775, "DETHIOBIOTIN-SYN-CPLX_mod_mg2": -3272.693837181443, "DGTPTRIPHYDRO-CPLX_mod_mg2": -2562.0913234457767, "DIOHBUTANONEPSYN-CPLX_mod_mg2": -814.2382032487608, "Eno_dim_mod_4:mg2": -1966.5648136980453, "F16B-CPLX_mod_mg2": -1334.6704168962526, "GLUC1PADENYLTRANS-CPLX_mod_mg2": -7618.600277490448, "GLUCONOKINII-CPLX_mod_mg2": -1981.4800151123238, "GLUTATHIONE-SYN-CPLX_mod_mg2": 441.6343261979158, "GLUTKIN-CPLX_mod_mg2": 1630.7623064292989, "H2PTEROATESYNTH-CPLX_mod_mg2": -330.2601621151099, "His_RS_dim_mod_4:mg2": -792.8918586659199, "KDO-8PPHOSPHAT-CPLX_mod_mg2": -1440.1656136053134, "MENE-CPLX_mod_mg2": 316.4377844496855, "MENF-CPLX_mod_mg2": -5516.8458237548, "NAG1P-URIDYLTRANS-CPLX_mod_mg2": -3180.188179490615, "OROPRIBTRANS-CPLX_mod_mg2": -1496.537255898886, "PANTOTHENATE-KIN-CPLX_mod_mg2": -556.0327873364399, "PEPCARBOX-CPLX_mod_mg2": -4117.934823794246, "PEPSYNTH-CPLX_mod_mg2": -990.2139335151727, "PPX-CPLX_mod_mg2": -828.0875534942328, "PRPPAMIDOTRANS-CPLX_mod_mg2": -2557.8875572935603, "QUINOPRIBOTRANS-CPLX_mod_mg2": -136.74673949261089, "THYMIDYLATESYN-CPLX_mod_mg2": -955.2238171720724, "UPPSYN-CPLX_mod_mg2": -399.30439705647484, "H2PTERIDINEPYROPHOSPHOKIN-MONOMER_mod_mg2": -793.2626217334562, "DXPREDISOM-CPLX_mod_mn2": -801.8992648510703, "DXPREDISOM-CPLX_mod_cobalt2": -801.0265811078928, "DXPREDISOM-CPLX_mod_mg2": -808.0837132664277, "MALIC-NAD-CPLX_mod_mn2": -1347.8648490573082, "MALIC-NAD-CPLX_mod_mg2": -1354.0492974726656, "MALIC-NADP-CPLX_mod_mn2": -7368.945096494735, "MALIC-NADP-CPLX_mod_mg2": -7375.129544910092, "SUPEROX-DISMUTMN-CPLX_mod_mn2": -349.8934644003707, "AGMATIN-CPLX_mod_2:mn2": 464.53117331192215, "ALPHAGALACTOSID-CPLX_mod_mn2": 25.2849108051453, "EG12115-MONOMER_mod_mn2": -487.7518757061607, "PPENTOMUT-MONOMER_mod_mn2": -38.792457484186365, "TRANSKETOI-CPLX_mod_thmpp_mod_mn2_mod_mg2": -2990.2783516662466, "EG10626-MONOMER_mod_mn2_mod_mg2": -195.40112788117446, "ARABISOM-CPLX_mod_mn2": -8643.23154766421, "CPLX0-1683_mod_mn2": -662.9009515364178, "CPLX0-303_mod_mn2": 152.11028268596002, "CPLX0-721_mod_mn2": -45.736438565077904, "CPLX0-7631_mod_mn2": -14241.004100094937, "CPLX0-7776_mod_mn2": 248.57446214531117, "CPLX0-7808_mod_mn2": -561.5053662389931, "CPLX0-7848_mod_mn2": 837.978565067049, "CPLX-7524_mod_mn2": -2327.1848305534922, "GLUTAMINESYN-OLIGOMER_mod_mn2": -11397.278596035321, "HISTDEHYD-CPLX_mod_mn2": 500.69440648286246, "XYLISOM-CPLX_mod_mn2": -5154.966796271401, "EG10124-MONOMER_mod_bmocogdp": 169.61628320400112, "CPLX0-3681_mod_nadp": -8989.618186775771, "CPLX0-7564_mod_nadph_mod_nadh_mod_fad_mod_cobalt2": 316.53451901774116, "GLYOXI-CPLX_mod_ni2": -359.7429413177412, "CPLX0-7838_mod_pydx5p": -49.22449221923121, "DIAMINOPIMDECARB-CPLX_mod_pydx5p": -937.5383049911318, "CPLX0-743_mod_thmpp": -3381.375281396422, "G6701-MONOMER_mod_thmpp": -1320.8354142774851, "HOMOCYSMETB12-MONOMER_mod_zn2_mod_cbl1": -1333.1280633018619, "Ala_RS_tetra_mod_4:zn2": -3404.662373210067, "ADHC-CPLX_mod_zn2": -1662.4406014165065, "ACETYLORNDEACET-CPLX_mod_zn2": -799.5711234781232, "CPLX0-7521_mod_zn2": -558.4539262991515, "CysS_mono_mod_1:zn2": -710.5133514649364, "G7502-MONOMER_mod_zn2": -1511.5581834053335, "HOMOCYSMET-MONOMER_mod_zn2": -1046.244106636384, "CPLX-64_mod_cobalt2_mod_zn2": 479.46130015201925, "CPLX-64_mod_mn2_mod_zn2": 478.5886164088417, "CPLX-64_mod_ni2_mod_zn2": 479.40898399409696, "CPLX0-3161_mod_zn2_mod_cobalt2": -1769.8616360619817, "CYTDEAM-MONOMER_mod_fe2_mod_zn2": 383.6132649388587, "CYTDEAM-MONOMER_mod_mn2_mod_zn2": 383.41539925185384, "CYTDEAM-MONOMER_mod_cobalt2_mod_zn2": 384.2880829950314, "EG11095-MONOMER_mod_zn2_mod_fe2_mod_cobalt2_mod_mg2_mod_mn2": -134.20579683324382, "IPPISOM-MONOMER_mod_mg2_mod_zn2": -166.8082942850502, "IPPISOM-MONOMER_mod_mn2_mod_zn2": -160.6238458696928, "DIHYDROOROT-CPLX_mod_2:zn2": -870.3582179678324, "CPLX0-3061_mod_zn2": 1103.9495088443236, "CPLX0-7633_mod_zn2": -721.0420560722097, "CYTIDEAM-CPLX_mod_zn2": -1051.3478627567495, "DUTP-PYROP-CPLX_mod_zn2": -729.7655270694646, "FOLE-CPLX_mod_zn2": -7207.065404812863, "Met_RS_dim_mod_2:zn2": -1406.1406389937392, "NAG6PDEACET-CPLX_mod_zn2": -2470.079936883387, "PORPHOBILSYNTH-CPLX_mod_zn2": -4848.432242339655, "RIBULPEPIM-CPLX_mod_zn2": -3.228456127766031e-29, "Thr_RS_dim_mod_zn2": -2205.137861898878, "IleS_mono_mod_2:zn2": -2088.438235263566, "GLYOXII-MONOMER_mod_zn2": -132.32637366321256, "CPLX0-7760_mod_4fe4s": -1015.0525233216948, "CPLX0-7761_mod_4fe4s": -2465.2459524284727, "DIHYDROXYACIDDEHYDRAT-CPLX_mod_4fe4s": 1358.5895160122568, "FUMARASE-A_mod_4fe4s": -1109.9132307033942, "FUMARASE-B_mod_4fe4s": -1030.4801885128393, "HEMN-MONOMER_mod_4fe4s": -216.12686844051177, "BIOTIN-SYN-CPLX_mod_4fe4s_mod_2fe2s": 339.4860008587739, "OHMETHYLBILANESYN-MONOMER_mod_dpm": -1383.5799097666172, "DIHYDROPTERIREDUCT-CPLX_mod_fad": 193.42925909701984, "GLUTATHIONE-REDUCT-NADPH-CPLX_mod_fad": -770.0251370962817, "SARCOX-MONOMER_mod_fad": 214.73887884447956, "GALPMUT-MONOMER_mod_fad": -14.739256928385991, "DLACTDEHYDROGFAD-MONOMER_mod_fad": -282.5794365218883, "L-ASPARTATE-OXID-MONOMER_mod_fad": -284.362397658136, "UDPNACETYLMURAMATEDEHYDROG-MONOMER_mod_fad": -750.9529023423072, "EG10456-MONOMER_mod_fad_mod_pheme": -277.43720827410795, "PDXH-CPLX_mod_fmn": -480.83664798914106, "L-LACTDEHYDROGFMN-MONOMER_mod_fmn": -206.81049807664803, "HYDROPEROXIDII-CPLX_mod_6:hemed": -4973.425536975094, "DTDPGLUCDEHYDRAT-CPLX_mod_nad": 13.273205618970403, "UDPGLUCEPIM-CPLX_mod_nad": -0.0, "HYDROPEROXIDI-CPLX_mod_pheme": 1248.178372785185, "ARGDECARBOXDEG-CPLX_mod_pydx5p": -4774.225147839378, "O-SUCCHOMOSERLYASE-CPLX_mod_pydx5p": -1762.2172579759658, "ACSERLYA-CPLX_mod_2:pydx5p": -1150.5254071748047, "GABATRANSAM-CPLX_mod_pydx5p": -155.16257651452415, "VALINE-PYRUVATE-AMINOTRANSFER-MONOMER_mod_pydx5p": -751.2965790581114, "ACSERLYB-CPLX_mod_pydx5p": -97.2148047168403, "AKBLIG-CPLX_mod_pydx5p": -2192.705939335858, "CPLX0-1401_mod_pydx5p": 338.18202715436917, "CPLX0-7465_mod_pydx5p": -2212.6293337267807, "DAPASYN-CPLX_mod_pydx5p": -1450.7060236961595, "DCYSDESULF-CPLX_mod_pydx5p": -414.45369875267227, "GLUTDECARBOXA-CPLX_mod_pydx5p": 1400.7331850613527, "GLUTDECARBOXB-CPLX_mod_pydx5p": 1509.2652179259562, "GLYCOPHOSPHORYL-CPLX_mod_pydx5p": 765.4022819273322, "GSAAMINOTRANS-CPLX_mod_pydx5p": -1546.63537908779, "HISTPHOSTRANS-CPLX_mod_pydx5p": 59.579325945823335, "LDC2-CPLX_mod_pydx5p": -557.9347263172036, "LYSDECARBOX-CPLX_mod_pydx5p": -11348.820580329393, "MALDEXPHOSPHORYL-CPLX_mod_pydx5p": -3820.123118929931, "ORNDECARBOX-BIO-CPLX_mod_pydx5p": -1897.3175588227623, "ORNDECARBOXDEG-CPLX_mod_pydx5p": -2934.97636589836, "PSERTRANSAM-CPLX_mod_pydx5p": -114.42241585920031, "THREDEHYDCAT-CPLX_mod_pydx5p": -6607.211836074889, "THREDEHYDSYN-CPLX_mod_pydx5p": -593.8609700468633, "THRESYN-MONOMER_mod_pydx5p": -276.78815107290126, "G7166-MONOMER_mod_pydx5p": -70.09455179463879, "DSERDEAM-MONOMER_mod_pydx5p": -111.21508323401018, "G7596-MONOMER_mod_pydx5p": -300.0568423600891, "ACETYLORNTRANSAM-CPLX_mod_pydx5p": -1638.4252305546918, "CARBODEHYDRAT-CPLX_mod_zn2": -1196.3015744489535, "ALKAPHOSPHA-CPLX_mod_zn2_mod_mg2": 160.5313799276068, "THREODEHYD-CPLX_mod_zn2": 374.11485024467373, "CPLX0-7741_mod_adocbl": 1378.6155393016234, "CPLX0-7719_mod_4fe4s": -2071.667671527072, "EG12069-MONOMER_mod_fad": -411.46044774001916, "BETAGALACTOSID-CPLX_mod_mg2": -1735.7753645348268, "PGMI-MONOMER_mod_mn2": -1947.0106671300148, "UDPGLCNACEPIM-MONOMER_mod_nad": -5381.303690488053, "DTDPGLUCDEHYDRAT2-MONOMER_mod_nad": 25.88128087979322, "GDPMANDEHYDRA-CPLX_mod_nadp": -115.5963450998057, "SelA_deca_mod_10:pydx5p": -14539.4323272692, "LTAA-CPLX_mod_pydx5p": -3924.800822812288, "G6646-MONOMER_mod_pydx5p": -213.2678664558976, "USHA-MONOMER_mod_zn2": 130.51977294792633, "CPLX0-253_mod_fad": 247.42606085801825, "AROH-CPLX_mod_fe3": -231.14002409687518, "GLYCRIBONUCSYN-MONOMER_mod_mg2": -1134.8469328461006, "BRANCHED-CHAINAMINOTRANSFER-CPLX_mod_6:pydx5p": -12364.828056828283, "AERGLYC3PDEHYDROG-CPLX_mod_1:fad": -736.0730719683771, "SUCCORNTRANSAM-CPLX_mod_pydx5p": -5378.733495108677, "ISOCITHASE-CPLX_mod_mn2": -1342.6805644885399, "ISOCITHASE-CPLX_mod_mg2": -1348.8650129038974, "CPLX0-250_FORMATEDEHYDROGH-MONOMER_mod_8:4fe4s_mod_2:2fe2s_mod_bmocogdp_mod_NiFeCoCN2": -533.4746029101847, "G6523-MONOMER_G6518-MONOMER_mod_fmn": 333.3357303388241, "EG10370-MONOMER_mod_mn2": -59.8639531915715, "NITRATREDUCTA-CPLX_mod_bmocogdp_mod_3fe4s_mod_4fe4s": 854.2578432876084, "FLAVONADPREDUCT-MONOMER_mod_fad": -239.98160431216166, "NITRATREDUCTZ-CPLX_mod_bmocogdp_mod_2:pheme_mod_3:4fe4s_mod_1:3fe4s": -1804.5341336270137, "GCVMULTI-CPLX_mod_lipo": -5200.794492400479, "IMIDHISTID-CPLX_mod_mn2": 823.9323790072498, "CPLX0-341_mod_fmn": -1610.9664494305973, "CPLX0-341_mod_mg2": -1557.05575438029, "CPLX0-1261_mod_thmpp": -1305.4625995606436, "PUTA-CPLX_mod_fad": -2628.3397976282354, "CPLX0-7652_mod_mn2": -4193.348115627792, "CPLX0-7466_mod_mg2": -262.873105675608, "CPLX0-7643_mod_mg2": -3715.8003331981317, "CPLX0-7904_mod_ca2": -1159.9630127256312, "CYSTATHIONINE-BETA-LYASE-CPLX_mod_pydx5p": -1248.5782416863226, "DHHB-METHYLTRANSFER-CPLX_mod_zn2": -532.6671805966778, "DHPDIOXYGEN-CPLX_mod_fe2": 468.3314954518861, "GSP-CPLX_mod_mg2": 502.30991575734214, "GUANYL-KIN-CPLX_mod_mg2": -369.3043870769574, "LysII_RS_dim_mod_6:mg2": -1471.6465924540155, "LysII_RS_dim_mod_lys__L": -1503.743640263028, "LYXK-CPLX_mod_mg2": 505.63070285161416, "PDXK-CPLX_mod_zn2": -598.2580009005198, "PDXK-CPLX_mod_mg2": -606.7268526774801, "Ser_RS_dim_mod_mg2": -1064.3612039139484, "TYRB-DIMER_mod_pydx5p": -1294.2945718788187, "G6246-MONOMER_mod_mg2": -275.489414322193, "DIHYDROOROTOX-MONOMER_mod_fmn": -167.19207120523978, "TDK-MONOMER_mod_mg2": -119.48846953646532, "GARTRANSFORMYL2-MONOMER_mod_mg2": -425.06184614957147, "UXAC-MONOMER_mod_zn2": -1125.5348732395275, "SPOT-MONOMER_mod_mn2": 216.73632154144994, "6PFK-1-CPX_mod_mg2": -1396.8680380835206, "ASPAMINOTRANS-DIMER_mod_pydx5p": -1148.2949590576227, "BRANCHED-CHAINAMINOTRANSFER-CPLX_mod_pydx5p": -11720.256109196072, "USHA-MONOMER_mod_cobalt2": 129.10805332950102, "CMPKI-MONOMER_mod_mg2": -258.03288682041995, "MiaB_mono_mod_1:4fe4s": -165.87497638344672, "RumB_mono_mod_1:4fe4s": -686.1742995446622, "RumA_mono_mod_1:4fe4s": -292.91941449820337, "rpL7/12_mod_1:acetyl": -1350.462233017049, "Def_mono_mod_1:fe2": -647.6293595687929, "Map_mono_mod_2:fe2": -1373.7276248184519, "Mfd_mono_mod_1:mg2": -1255.7042268379848, "Rnb_mono_mod_1:mg2": -858.2572689718253, "RluD_mono_mod_1:mg2": -711.0183150793234, "RpoZ_mono_mod_1:mg2": -2163.545076437686, "RNase_III_dim_mod_2:mg2": -1025.3151766646718, "RNase_P_cplx_mod_2:mg2": 10587.092150353943, "Orn_dim_mod_2:mg2": -503.411471401756, "MiaA_dim_mod_2:mg2": -4676.544186076135, "Rho_hexa_mod_3:mg2": -3398.611831221985, "RNase_T_dim_mod_4:mg2": -4416.725815330382, "Rnd_mono_mod_5:mg2": -569.2442696648806, "hRNAP_mod_1:zn2_mod_2:mg2": 821.2463299936202, "RNase_E_tetra_mod_2:zn2": -7067.592882054776, "RrmA_dim_mod_2:zn2": -842.4039345060089, "RNase_BN_dim_mod_2:zn2": -570.0592550914931, "TadA_dim_mod_2:zn2": -1206.7140613159447, "DnaJ_dim_mod_4:zn2": -2019.5727781326696, "Tgt_hexa_mod_6:zn2": -2206.579823894718, "RlmN_mono_mod_1:4fe4s": -126.88679983545485, "MnmC_mono_mod_fad": -697.4044608041279, "MnmEG_cplx_mod_fad_mod_2:k": -2244.5442385422302, "Rph_mono_mod_mg2": 38.461054476480506, "NAPAB-CPLX_NAPC-MONOMER_mod_bmocogdp": 219.96990469619138, "NAP-CPLX_mod_bmocogdp": 564.8627223045326, "CPLX0-7838_CPLX0-7839_mod_pydx5p": -189.80125896307825, "GLUCDEHYDROG-MONOMER_mod_pqq": -1312.7125960537692, "YdaO_dim_mod_4fe4s": -333.397874181395, "ATPSYN-CPLX_EG10106-MONOMER_mod_mg2": -7569.919941450369, "QueG_mono_mod_2:4fe4s": -507.28149594790625, "PYRUVFORMLY-INACTIVE-CPLX_mod_glycyl": 120.4805079768357, "PYRUVFORMLY-MONOMER_EG11784-MONOMER_mod_glycyl": 42.28624911248345, "KETOBUTFORMLY-INACT-MONOMER_mod_glycyl": 376.4588905291916, "EG11910-MONOMER_dimer_EG11911-MONOMER_mod_glycyl": -1499.8318904322275, "ADCLY-CPLX_mod_pydx5p": 194.28911808306148, "CYT-O-UBIOX-CPLX_mod_pheme_mod_hemeO_mod_cu2": -4138.010156249544, "RNA_dummy": 25397.433830040896, "protein_dummy": -382.955320319443, "CPLX_dummy": -382.955320319443, "unmodeled_protein_biomass": -225.43629328195416, "generic_16Sm4Cm1402": -305.40737192760577, "generic_LYSINEaaRS": -1471.6465924540155, "generic_Dus": -350.8280015301277, "generic_RF": -144.8889776748519, "generic_Tuf": -115.44716479547253, "generic_RNase": 38.461054476480506, "generic_16s_rRNAs": 107130.43219085709, "generic_23s_rRNAs": 201542.78341358845, "generic_5s_rRNAs": 8375.549241920107, "ribosome": 295334.8439634488, "RNAPE-CPLX": -277.85978326245834, "RNAPS-CPLX": 524.4486809646046, "RNAP32-CPLX": 394.5185880906198, "RNAP70-CPLX": -88.05960612006213, "CPLX0-221": 222.0825133817581, "RNAP54-CPLX": 764.0578961061207, "CPLX0-222": 48.45079447622439, "RNA_degradosome": -13395.128821619406, "rRNA_containing_excision_machinery": -3071.415650012854, "monocistronic_excision_machinery": 3557.960322775647, "polycistronic_wout_rRNA_excision_machinery": -3083.007502411321, "generic_2fe2s_transfer_complex": 409.1273218549592, "generic_4fe4s_transfer_complex": 382.160324206364, "protein_b0007_Inner_Membrane": -860.1562511634502, "protein_b0019_Inner_Membrane": -450.86600056729935, "protein_b0027_Inner_Membrane": -17.60705062076627, "protein_b0040_Inner_Membrane": -391.2405353945055, "protein_b0047_Inner_Membrane": -550.4994556641689, "protein_b0053_Periplasm": -1546.4182498230423, "protein_b0067_Inner_Membrane": -346.64072651350835, "protein_b0068_Inner_Membrane": 199.65979127332213, "protein_b0070_Inner_Membrane": -1299.3465126370145, "protein_b0084_Inner_Membrane": 325.6200690444537, "protein_b0087_Inner_Membrane": -184.39649962510046, "protein_b0112_Inner_Membrane": -1134.4209370095223, "protein_b0123_Periplasm": -466.2698577397813, "protein_b0124_Inner_Membrane": -707.7134917184793, "protein_b0149_Inner_Membrane": -414.7274497752189, "protein_b0150_Outer_Membrane": 485.5535146591884, "protein_b0152_Periplasm": -240.98505827688396, "protein_b0153_Inner_Membrane": -3404.7075961153255, "protein_b0155_Inner_Membrane": -520.3568184867859, "protein_b0158_Periplasm": 51.501866506652064, "protein_b0175_Inner_Membrane": -847.6978009684344, "protein_b0177_Outer_Membrane": 132.22327232139415, "protein_b0197_Inner_Membrane": -898.7683714299015, "protein_b0198_Inner_Membrane": -232.12747922351784, "protein_b0221_Inner_Membrane": -988.8852498913914, "protein_b0241_Outer_Membrane": -4.959313607091948e-30, "protein_b0260_Inner_Membrane": -573.99457741945, "protein_b0314_Inner_Membrane": -221.24232207510588, "protein_b0336_Inner_Membrane": -213.30682225954268, "protein_b0341_Inner_Membrane": -284.79505737641665, "protein_b0343_Inner_Membrane": -1204.4326180243554, "protein_b0353_Inner_Membrane": -1010.4361474005613, "protein_b0365_Periplasm": -1577.9094570609639, "protein_b0367_Inner_Membrane": -308.09795004051153, "protein_b0383_Periplasm": 70.23533787608969, "protein_b0401_Inner_Membrane": -1685.0734136238912, "protein_b0408_Inner_Membrane": 144.04875162633462, "protein_b0409_Inner_Membrane": -1554.4821621375545, "protein_b0411_Outer_Membrane": -299.93763287816125, "protein_b0418_Inner_Membrane": -81.82921428883431, "protein_b0428_Inner_Membrane": -116.16514351538179, "protein_b0429_Inner_Membrane": -99.12391264313172, "protein_b0430_Inner_Membrane": -189.25053192361267, "protein_b0431_Inner_Membrane": -2917.040142269942, "protein_b0432_Inner_Membrane": -226.69282131344676, "protein_b0433_Inner_Membrane": -980.9343093732535, "protein_b0451_Inner_Membrane": -1137.0791443159217, "protein_b0462_Inner_Membrane": -103.35425192700517, "protein_b0463_Inner_Membrane": -1421.3852108263673, "protein_b0480_Periplasm": 116.25499497173247, "protein_b0484_Inner_Membrane": -220.4569250478889, "protein_b0494_Periplasm": -478.1828400966785, "protein_b0511_Inner_Membrane": -103.73508571253946, "protein_b0572_Outer_Membrane": -2240.8106781194674, "protein_b0573_Periplasm": -11.183720545151385, "protein_b0574_Periplasm": -84.80502286000554, "protein_b0575_Inner_Membrane": -390.3933218052622, "protein_b0576_Inner_Membrane": -449.28484143689275, "protein_b0584_Outer_Membrane": 981.8657491182216, "protein_b0589_Inner_Membrane": -183.90987069806945, "protein_b0590_Inner_Membrane": -1065.6321239835972, "protein_b0591_Inner_Membrane": -937.7850546118774, "protein_b0592_Periplasm": 73.2002737867645, "protein_b0604_Periplasm": -561.2348642243417, "protein_b0612_Inner_Membrane": -574.6027440751122, "protein_b0621_Inner_Membrane": -471.60399384163276, "protein_b0622_Outer_Membrane": -174.17507013815066, "protein_b0627_Inner_Membrane": -143.778901845898, "protein_b0632_Inner_Membrane": -132.18244062465718, "protein_b0635_Inner_Membrane": 351.90077969558, "protein_b0653_Inner_Membrane": -113.61245940166495, "protein_b0654_Inner_Membrane": -75.49190468897714, "protein_b0655_Periplasm": 267.5619627578766, "protein_b0657_Inner_Membrane": -1133.695667881252, "protein_b0679_Inner_Membrane": -665.3068541970849, "protein_b0692_Inner_Membrane": -332.5592087341877, "protein_b0697_Inner_Membrane": -1963.9461720362187, "protein_b0698_Inner_Membrane": -121.25826717982149, "protein_b4513_Inner_Membrane": -64.08609681342543, "protein_b0709_Inner_Membrane": -459.00892887412925, "protein_b0721_Inner_Membrane": -407.6125325766737, "protein_b0722_Inner_Membrane": -175.75844098322878, "protein_b0731_Inner_Membrane": -464.1218167668795, "protein_b0733_Inner_Membrane": -719.4512256610499, "protein_b0734_Inner_Membrane": -390.9589474103284, "protein_b0751_Inner_Membrane": -298.50035908167695, "protein_b0752_Inner_Membrane": -465.9033199822088, "protein_b0756_Periplasm": 487.4061743228855, "protein_b0763_Periplasm": -246.5596101029312, "protein_b0764_Inner_Membrane": -184.24606933038606, "protein_b0789_Periplasm": -1473.343556751317, "protein_b0805_Outer_Membrane": 668.4143617918552, "protein_b0810_Inner_Membrane": -270.9815174946841, "protein_b0811_Periplasm": 25.762845119920957, "protein_b0813_Inner_Membrane": -464.7959754456768, "protein_b0831_Inner_Membrane": -167.82219647632303, "protein_b0832_Inner_Membrane": -178.18059433036467, "protein_b0837_Periplasm": -152.92690209442824, "protein_b0839_Inner_Membrane": -438.0069007666373, "protein_b0841_Inner_Membrane": -475.4375345438462, "protein_b0842_Inner_Membrane": -984.0979015903855, "protein_b0854_Periplasm": -31.330723412055754, "protein_b0856_Inner_Membrane": -327.41213209439695, "protein_b0857_Inner_Membrane": -335.4676150995718, "protein_b0860_Periplasm": -214.17935184893605, "protein_b0861_Inner_Membrane": -250.81108542167965, "protein_b0862_Inner_Membrane": -205.5909823350196, "protein_b0863_Periplasm": 108.88003065201627, "protein_b0875_Inner_Membrane": -624.9342005426147, "protein_b0886_Inner_Membrane": 242.14810947456994, "protein_b0887_Inner_Membrane": -162.69851040986708, "protein_b0891_Periplasm": -477.31465615002617, "protein_b0894_Periplasm": 428.9092201141068, "protein_b0896_Inner_Membrane": -277.13045466051716, "protein_b0904_Inner_Membrane": -1674.4488613286526, "protein_b0914_Inner_Membrane": -2344.918202601795, "protein_b0915_Inner_Membrane": 159.83209579545877, "protein_b0929_Outer_Membrane": -231.01683751705932, "protein_b0934_Inner_Membrane": -157.79209877653676, "protein_b0936_Periplasm": -37.81945642590771, "protein_b0957_Outer_Membrane": -459.48700121169855, "protein_b0972_Inner_Membrane": 248.57131570452276, "protein_b0973_Periplasm": 404.8293190688445, "protein_b0974_Inner_Membrane": -2628.2116194281602, "protein_b0978_Inner_Membrane": -2248.714273306815, "protein_b0979_Inner_Membrane": -250.4590220567263, "protein_b0980_Periplasm": 192.94663301970746, "protein_b0996_Inner_Membrane": 8.343992185600303, "protein_b0997_Periplasm": 408.9878627146432, "protein_b1002_Periplasm": 136.92219943061528, "protein_b1006_Inner_Membrane": -2563.439914240672, "protein_b1015_Inner_Membrane": -654.1751901698822, "protein_b1069_Inner_Membrane": -1115.9855904896983, "protein_b1101_Inner_Membrane": -1205.5070067155823, "protein_b1102_Outer_Membrane": 946.3179772092873, "protein_b1116_Inner_Membrane": -1182.315973825104, "protein_b1118_Inner_Membrane": 156.84677397112398, "protein_b1123_Periplasm": -150.64620182321335, "protein_b1124_Inner_Membrane": -166.68686686164207, "protein_b1125_Inner_Membrane": -202.65103909529694, "protein_b1185_Inner_Membrane": -279.20046380611626, "protein_b1186_Inner_Membrane": -1246.3172430280729, "protein_b1193_Outer_Membrane": -93.06197335988399, "protein_b1197_Periplasm": 356.18521648705814, "protein_b1206_Inner_Membrane": -1124.292568256911, "protein_b1209_Outer_Membrane": 420.4009153557789, "protein_b1216_Inner_Membrane": -637.3305493364389, "protein_b1223_Inner_Membrane": -1019.5488493560949, "protein_b1227_Inner_Membrane": -157.58600880789277, "protein_b1243_Periplasm": -2337.5273169906436, "protein_b1244_Inner_Membrane": -279.65738545201134, "protein_b1245_Inner_Membrane": -35.793270796640385, "protein_b1249_Inner_Membrane": -955.3428308853378, "protein_b1250_Inner_Membrane": -470.76590684885844, "protein_b1252_Inner_Membrane": -88.74888436663214, "protein_b1278_Inner_Membrane": -740.3682963503369, "protein_b1296_Inner_Membrane": -189.6150618118998, "protein_b1308_Periplasm": -142.01355102528382, "protein_b1319_Outer_Membrane": -235.88885346058547, "protein_b1329_Periplasm": -49.299821515087636, "protein_b1363_Inner_Membrane": -796.6256983377664, "protein_b1377_Outer_Membrane": -84.645107545345, "protein_b1386_Periplasm": 391.4650789087055, "protein_b1440_Periplasm": 133.38978854998658, "protein_b1442_Inner_Membrane": -468.36999652980563, "protein_b1443_Inner_Membrane": -186.1111018593897, "protein_b1453_Inner_Membrane": -546.8667058606286, "protein_b1465_Inner_Membrane": -80.81016172778365, "protein_b1469_Inner_Membrane": -96.45923989955052, "protein_b1473_Inner_Membrane": -665.9809825942242, "protein_b1474_Periplasm": -1577.4713162582436, "protein_b1475_Inner_Membrane": 15.046095524421137, "protein_b1476_Inner_Membrane": -378.4512915573897, "protein_b1485_Inner_Membrane": -70.26102098135098, "protein_b1486_Inner_Membrane": -115.77187007309564, "protein_b1487_Periplasm": -2153.090614368194, "protein_b1492_Inner_Membrane": -631.7193389409663, "protein_b1528_Inner_Membrane": -587.740887113858, "protein_b1533_Inner_Membrane": -826.7005261005087, "protein_b1587_Periplasm": 649.4410948498735, "protein_b1588_Periplasm": 366.38472700992054, "protein_b1589_Periplasm": -9.97432612043494, "protein_b1590_Inner_Membrane": -169.97713435808274, "protein_b1592_Inner_Membrane": -157.79542632127453, "protein_b1599_Inner_Membrane": -176.725931018967, "protein_b1600_Inner_Membrane": -446.668644619939, "protein_b1602_Inner_Membrane": -407.2471266301119, "protein_b1603_Inner_Membrane": -1695.6196393895966, "protein_b1605_Inner_Membrane": -527.3057633708711, "protein_b1621_Inner_Membrane": -1251.9793371911048, "protein_b1634_Inner_Membrane": -581.7164613804234, "protein_b1646_Periplasm": 161.02807635362944, "protein_b1677_Outer_Membrane": -18.449139993756187, "protein_b1711_Inner_Membrane": -424.76005231570286, "protein_b1801_Inner_Membrane": -1144.98370329058, "protein_b1818_Inner_Membrane": -1510.18368852549, "protein_b1819_Inner_Membrane": -92.42526627328907, "protein_b1855_Inner_Membrane": -582.8461101646199, "protein_b1857_Periplasm": -562.1752876491389, "protein_b1859_Inner_Membrane": -918.449808755561, "protein_b1872_Periplasm": -1688.7559922634014, "protein_b1873_Inner_Membrane": 10.270938948539932, "protein_b4460_Inner_Membrane": -71.00020503343197, "protein_b1901_Periplasm": -74.37886884968779, "protein_b1907_Inner_Membrane": -864.4092205461413, "protein_b1912_Inner_Membrane": -598.5008545131284, "protein_b1981_Inner_Membrane": -338.260373100967, "protein_b1992_Inner_Membrane": -240.8273862635144, "protein_b2010_Inner_Membrane": -229.42906431296686, "protein_b2027_Inner_Membrane": 207.63073292492285, "protein_b2035_Inner_Membrane": -1198.634253991899, "protein_b2037_Inner_Membrane": -218.766212189134, "protein_b2092_Inner_Membrane": -479.3981040544806, "protein_b2128_Inner_Membrane": -350.4546917249595, "protein_b2130_Inner_Membrane": -364.7320843817782, "protein_b2131_Periplasm": -98.73370578561504, "protein_b2132_Periplasm": 282.49082029446186, "protein_b2134_Periplasm": -444.5847152005752, "protein_b2148_Inner_Membrane": -141.89431608820135, "protein_b2150_Periplasm": -48.11222903162974, "protein_b2155_Outer_Membrane": 979.1679043935887, "protein_b2156_Inner_Membrane": -536.6919682680569, "protein_b2167_Inner_Membrane": -1173.0279647952252, "protein_b2170_Inner_Membrane": -245.55818199947242, "protein_b2174_Inner_Membrane": -38.1679248967314, "protein_b2197_Periplasm": -18.243412238582774, "protein_b2198_Inner_Membrane": -193.4918305478953, "protein_b2199_Inner_Membrane": -312.3959099312812, "protein_b2200_Inner_Membrane": -380.9453041292705, "protein_b2202_Inner_Membrane": 88.47001559632697, "protein_b2203_Periplasm": 109.27074120790103, "protein_b2204_Inner_Membrane": 191.01416556557857, "protein_b2205_Periplasm": 153.8786520427626, "protein_b2206_Periplasm": 19.80316160996284, "protein_b2215_Outer_Membrane": -5.207638791863897e-30, "protein_b2223_Inner_Membrane": -1988.4523112182992, "protein_b2239_Periplasm": -26.68372682150738, "protein_b2240_Inner_Membrane": -588.2216880701668, "protein_b2254_Inner_Membrane": 76.12428601324606, "protein_b2257_Inner_Membrane": -531.2323160290135, "protein_b4544_Inner_Membrane": -126.04696542340369, "protein_b2258_Inner_Membrane": -174.36987222352306, "protein_b2276_Inner_Membrane": -356.7330043492477, "protein_b2277_Inner_Membrane": -1855.942690500968, "protein_b2278_Inner_Membrane": -638.7769768356511, "protein_b2279_Inner_Membrane": -34.30432509083353, "protein_b2280_Inner_Membrane": -268.69587289965517, "protein_b2282_Inner_Membrane": -429.05665755012615, "protein_b2288_Inner_Membrane": -162.81631013762143, "protein_b2307_Inner_Membrane": -226.54862298937752, "protein_b2308_Inner_Membrane": -109.4866079573706, "protein_b2309_Periplasm": 64.51348471726156, "protein_b2310_Periplasm": 114.13825600241147, "protein_b2328_Periplasm": 242.86499680476885, "protein_b2344_Outer_Membrane": 186.8085477673911, "protein_b2392_Inner_Membrane": -968.530287448322, "protein_b2393_Inner_Membrane": -822.8622147127284, "protein_b2406_Inner_Membrane": -465.4460038984141, "protein_b2423_Inner_Membrane": -175.60181798356572, "protein_b2424_Inner_Membrane": -400.7419464519538, "protein_b2425_Periplasm": 234.14435278978624, "protein_b2429_Inner_Membrane": -9.742713052261859, "protein_b2435_Periplasm": -187.2787251689223, "protein_b2470_Inner_Membrane": 418.7052678871422, "protein_b2477_Outer_Membrane": -90.34089848413674, "protein_b2482_Inner_Membrane": -723.0190258301399, "protein_b2483_Inner_Membrane": -319.29294086159297, "protein_b2484_Inner_Membrane": -261.46358046309103, "protein_b2485_Inner_Membrane": -250.1302828109145, "protein_b2486_Inner_Membrane": -364.8890219395933, "protein_b2492_Inner_Membrane": -5928.268954890997, "protein_b2497_Inner_Membrane": -431.9361626757837, "protein_b2512_Outer_Membrane": -787.6306753719189, "protein_b2519_Inner_Membrane": -3118.482203700686, "protein_b2536_Inner_Membrane": -911.1377291053419, "protein_b2558_Periplasm": 108.42655715290603, "protein_b2578_Inner_Membrane": -474.16713741801453, "protein_b2587_Inner_Membrane": -895.2290297902478, "protein_b2595_Outer_Membrane": -230.96962334562613, "protein_b2617_Outer_Membrane": -57.12369593740155, "protein_b2663_Inner_Membrane": -361.7282667319197, "protein_b2678_Inner_Membrane": 149.89835622778662, "protein_b2679_Periplasm": 113.79005576856895, "protein_b2682_Inner_Membrane": -247.49765297406407, "protein_b2683_Inner_Membrane": -20.0486348312036, "protein_b2701_Outer_Membrane": 324.90000891138374, "protein_b2702_Inner_Membrane": -59.01394295823218, "protein_b2703_Inner_Membrane": 24.970773292065875, "protein_b2715_Inner_Membrane": -500.8805446413249, "protein_b2722_Inner_Membrane": -144.08923475184528, "protein_b2723_Inner_Membrane": -3995.3689049606687, "protein_b2789_Inner_Membrane": -2005.4188283846956, "protein_b2796_Inner_Membrane": -1943.0424013745926, "protein_b2801_Inner_Membrane": -240.6682426130755, "protein_b2813_Outer_Membrane": -61.103009184115464, "protein_b2817_Periplasm": -286.7710902524733, "protein_b2828_Inner_Membrane": -60.56184158890715, "protein_b2835_Inner_Membrane": -376.49386378791104, "protein_b2836_Inner_Membrane": -1468.1803086330829, "protein_b2841_Inner_Membrane": -567.3500134094536, "protein_b2882_Inner_Membrane": 93.80153589408334, "protein_b2893_Periplasm": -419.99209362680955, "protein_b2923_Inner_Membrane": -520.3405794978527, "protein_b2938_Periplasm": 168.06582772376544, "protein_b2943_Inner_Membrane": -980.2853744562334, "protein_b2957_Periplasm": 360.44384014362015, "protein_b2963_Outer_Membrane": -79.88636673703817, "protein_b2964_Inner_Membrane": -1012.3926970673149, "protein_b2975_Inner_Membrane": -616.3100338032781, "protein_b2987_Inner_Membrane": -974.2137901330606, "protein_b2994_Periplasm": -2681.026242269639, "protein_b2995_Inner_Membrane": -387.15201403977045, "protein_b2996_Periplasm": 271.4794984847143, "protein_b2997_Periplasm": 93.22689290342839, "protein_b3005_Inner_Membrane": -80.02649842341084, "protein_b3006_Inner_Membrane": -47.321194843047216, "protein_b3035_Outer_Membrane": -849.9335453534569, "protein_b3040_Inner_Membrane": -687.6060209068386, "protein_b3057_Inner_Membrane": -741.5045382354408, "protein_b3059_Inner_Membrane": -395.6780932459717, "protein_b3063_Inner_Membrane": -1847.6444211105854, "protein_b3089_Inner_Membrane": -9.52132666351378, "protein_b3093_Inner_Membrane": -814.1785952503631, "protein_b3116_Inner_Membrane": -1043.8306404736213, "protein_b3127_Inner_Membrane": -397.3875118653334, "protein_b3161_Inner_Membrane": -871.8037544676087, "protein_b3175_Inner_Membrane": -209.9272324240287, "protein_b3182_Periplasm": -36.32310691047212, "protein_b3196_Inner_Membrane": -130.0310365132514, "protein_b3199_Inner_Membrane": 348.8496692354823, "protein_b3200_Periplasm": 352.02269218065373, "protein_b3224_Inner_Membrane": -295.0394043883815, "protein_b3258_Inner_Membrane": -201.49840125019745, "protein_b3265_Inner_Membrane": -1369.0957292636308, "protein_b3266_Inner_Membrane": 86.4527534924635, "protein_b3300_Inner_Membrane": -359.0483963293879, "protein_b3350_Inner_Membrane": -484.88656978724083, "protein_b3367_Inner_Membrane": -345.8848177057523, "protein_b3370_Inner_Membrane": -306.2163792636824, "protein_b3396_Inner_Membrane": -1037.4585472176823, "protein_b3409_Inner_Membrane": -1295.0708568101027, "protein_b3415_Inner_Membrane": -1105.4744386311602, "protein_b4476_Inner_Membrane": -765.6334262259616, "protein_b3447_Periplasm": 277.02076080451, "protein_b3451_Inner_Membrane": -324.8863360066129, "protein_b3452_Inner_Membrane": -55.05490651233958, "protein_b3453_Periplasm": 50.87250083257137, "protein_b3456_Inner_Membrane": -364.3843918580062, "protein_b3457_Inner_Membrane": -285.8234152855745, "protein_b3458_Periplasm": 205.43928393776937, "protein_b3460_Periplasm": -158.26839578177146, "protein_b3469_Inner_Membrane": -327.0415178065765, "protein_b3476_Periplasm": -2488.272565728022, "protein_b3477_Inner_Membrane": -61.741988467638365, "protein_b3478_Inner_Membrane": 0.5892193515846397, "protein_b3493_Inner_Membrane": -733.6436350183376, "protein_b3496_Inner_Membrane": -463.4008678816837, "protein_b3502_Inner_Membrane": -318.6990368488889, "protein_b3528_Inner_Membrane": -259.2760702839881, "protein_b3542_Inner_Membrane": -111.67052530694941, "protein_b3543_Inner_Membrane": -119.8061289605532, "protein_b3544_Periplasm": -2587.735438942281, "protein_b3546_Inner_Membrane": 146.12584769776814, "protein_b3566_Periplasm": 199.43459737586207, "protein_b3568_Inner_Membrane": -109.57131208086645, "protein_b3571_Periplasm": 728.7924717562995, "protein_b3577_Inner_Membrane": -111.24598065039409, "protein_b3578_Inner_Membrane": -440.24269590077876, "protein_b3579_Periplasm": 77.32474148210837, "protein_b3599_Inner_Membrane": -300.25987214375164, "protein_b3603_Inner_Membrane": -1966.4993583865582, "protein_b3622_Inner_Membrane": -341.01346467354875, "protein_b3653_Inner_Membrane": -933.2701024621372, "protein_b3654_Inner_Membrane": -564.5377398606392, "protein_b3666_Inner_Membrane": -267.93979592536334, "protein_b3679_Inner_Membrane": -223.9084174276922, "protein_b3691_Inner_Membrane": -348.77178706141297, "protein_b3705_Inner_Membrane": -562.9446242676755, "protein_b3709_Inner_Membrane": -117.04396748400782, "protein_b3714_Inner_Membrane": -743.8275127418959, "protein_b3722_Inner_Membrane": -149.92869054078082, "protein_b3726_Inner_Membrane": -502.9018061955785, "protein_b3727_Inner_Membrane": -561.0609849180711, "protein_b3728_Periplasm": -40.09942727407635, "protein_b3731_Inner_Membrane": -97.49859953656507, "protein_b3736_Inner_Membrane": -325.2434536015821, "protein_b3737_Inner_Membrane": -683.4374685599555, "protein_b3738_Inner_Membrane": -144.26564592067206, "protein_b3739_Inner_Membrane": -376.051308813145, "protein_b3747_Inner_Membrane": -1390.3853793318967, "protein_b3750_Inner_Membrane": -161.79921287022262, "protein_b3751_Periplasm": -35.744590081452294, "protein_b3784_Inner_Membrane": -208.60206576087435, "protein_b3785_Inner_Membrane": 106.25209256714577, "protein_b3792_Inner_Membrane": -353.6426615027378, "protein_b3793_Inner_Membrane": -487.99425410964, "protein_b3816_Inner_Membrane": -695.3093949570729, "protein_b3821_Outer_Membrane": -334.60077760834764, "protein_b3823_Inner_Membrane": -255.7749389479226, "protein_b3824_Inner_Membrane": -448.7172585381524, "protein_b3835_Inner_Membrane": -1385.3888034465974, "protein_b3836_Inner_Membrane": -909.2947576386806, "protein_b3838_Inner_Membrane": -120.37341945840794, "protein_b3839_Inner_Membrane": -287.5555793946065, "protein_b3849_Inner_Membrane": -142.76103181959934, "protein_b3875_Outer_Membrane": -184.03105157802776, "protein_b3892_Inner_Membrane": -342.8081294134341, "protein_b3893_Inner_Membrane": -28.40477373038673, "protein_b3894_Periplasm": -1919.589627209413, "protein_b3907_Inner_Membrane": -221.49930074789697, "protein_b3909_Inner_Membrane": -366.61067818309965, "protein_b3915_Inner_Membrane": -401.22733262759925, "protein_b3917_Periplasm": -514.9116476034274, "protein_b3927_Inner_Membrane": -288.6958154276439, "protein_b3930_Inner_Membrane": -106.5463012243509, "protein_b3966_Outer_Membrane": 1031.864325638286, "protein_b3981_Inner_Membrane": -708.6703067962887, "protein_b4031_Inner_Membrane": -273.6910545906348, "protein_b4032_Inner_Membrane": -360.6966917452871, "protein_b4033_Inner_Membrane": 165.56877607976998, "protein_b4034_Periplasm": -397.7461292299162, "protein_b4036_Outer_Membrane": -1326.5652938148003, "protein_b4040_Inner_Membrane": -452.04436087420646, "protein_b4042_Inner_Membrane": -342.164068740463, "protein_b4055_Periplasm": 114.64478406064413, "protein_b4067_Inner_Membrane": -1231.4037915638987, "protein_b4070_Periplasm": -274.6733359931406, "protein_b4071_Periplasm": 281.9256332367282, "protein_b4072_Periplasm": 179.21693779273366, "protein_b4073_Inner_Membrane": -322.5341137230356, "protein_b4077_Inner_Membrane": -814.0572862698875, "protein_b4086_Inner_Membrane": -61.03452533666226, "protein_b4088_Periplasm": -13.780466503699113, "protein_b4111_Inner_Membrane": -956.1317233475439, "protein_b4115_Inner_Membrane": -658.9638284116327, "protein_b4120_Inner_Membrane": -242.45121296947787, "protein_b4123_Inner_Membrane": -439.4975929068296, "protein_b4130_Inner_Membrane": -426.9713786665876, "protein_b4132_Inner_Membrane": -1063.0810335973206, "protein_b4136_Inner_Membrane": -967.5104388671525, "protein_b4138_Inner_Membrane": -372.4328647412363, "protein_b4151_Inner_Membrane": -171.40171786308403, "protein_b4152_Inner_Membrane": -281.892514459046, "protein_b4169_Periplasm": -929.2949270442238, "protein_b4193_Inner_Membrane": -582.614564459969, "protein_b4208_Inner_Membrane": -1282.2764232306547, "protein_b4213_Periplasm": 330.1835019641209, "protein_b4227_Periplasm": -71.00400454703083, "protein_b4230_Inner_Membrane": 23.986248383142186, "protein_b4231_Inner_Membrane": 36.842633402163855, "protein_b4240_Inner_Membrane": -34.48441371476444, "protein_b4242_Inner_Membrane": -1532.3522315730386, "protein_b4261_Inner_Membrane": -963.4372725029956, "protein_b4262_Inner_Membrane": 107.73373964134241, "protein_b4265_Inner_Membrane": -424.1469025771061, "protein_b4288_Inner_Membrane": -117.48694424359294, "protein_b4289_Inner_Membrane": -182.89869441427138, "protein_b4290_Periplasm": -136.42553014144437, "protein_b4291_Outer_Membrane": -1487.4894216268617, "protein_b4311_Outer_Membrane": -81.75448805039517, "protein_b4321_Inner_Membrane": -1146.63086619264, "protein_b4356_Inner_Membrane": -176.77205784949055, "protein_b4392_Periplasm": -886.8907202525113, "protein_b0463_lipoprotein_Inner_Membrane": -1506.2540766400016, "protein_b3265_lipoprotein_Inner_Membrane": -1453.9645950772651, "protein_b2512_lipoprotein_Outer_Membrane": -872.4995411855531, "protein_b2477_lipoprotein_Outer_Membrane": -175.20976429777102, "protein_b2595_lipoprotein_Outer_Membrane": -315.8384891592604, "protein_b2617_lipoprotein_Outer_Membrane": -141.99256175103582, "protein_b0572_lipoprotein_Outer_Membrane": -2325.6795439331017, "protein_b1677_lipoprotein_Outer_Membrane": -103.31800580739046, "protein_b1193_lipoprotein_Outer_Membrane": -177.93083917351828, "protein_b1209_lipoprotein_Outer_Membrane": 335.53204954214465, "protein_b0197_lipoprotein_Inner_Membrane": -983.6372372435358, "protein_b2813_lipoprotein_Outer_Membrane": -145.97187499774972, "protein_b2701_lipoprotein_Outer_Membrane": 240.03114309774946, "protein_b2963_lipoprotein_Outer_Membrane": -164.75523255067245, "linear_objective": -1.0}
