# Supplementary material for: COBRAme: A computational framework for genome-scale models of metabolism and gene expression
Source: PLoS Comput Biol. 2018 Jul 5;14(7):e1006302. doi: 10.1371/journal.pcbi.1006302 (PMC6049947; doi:10.1371/journal.pcbi.1006302)
Supplement: S3 File — All results outlined in the manuscript can be reproduced by following the instructions in the README. A JSON version of iJL1678b-ME is also contained in this file. Alternatively, these scripts can be found at https://github.com/coltonlloyd/cobrame_supplement. (ZIP) [file pcbi.1006302.s003.zip › S3_File/Figure_S1_shadow_prices/glucose_sweep/07.316_glucose_flux.json]

{"biomass_dilution": 0.6718603858795607, "RsmH_mono_to_generic_16Sm4Cm1402": 1.6877365864153679e-10, "RsmI_mono_to_generic_16Sm4Cm1402": 0.0, "LysI_RS_dim_to_generic_LYSINEaaRS": 8.316889298954734e-10, "LysII_RS_dim_mod_6:mg2_to_generic_LYSINEaaRS": 6.026534083350679e-07, "DusA_mono_to_generic_Dus": 2.67344949332242e-09, "DusB_mono_to_generic_Dus": 0.0, "DusC_mono_to_generic_Dus": 0.0, "PrfA_mono_to_generic_RF": 0.0, "PrfB_mono_to_generic_RF": 1.5347041812910359e-09, "TufA_mono_to_generic_Tuf": 1.1025380756033626e-05, "TufB_mono_to_generic_Tuf": 0.0, "RNase_T_dim_mod_4:mg2_to_generic_RNase": 0.0, "RNase_BN_dim_mod_2:zn2_to_generic_RNase": 0.0, "Rnd_mono_mod_5:mg2_to_generic_RNase": 0.0, "Rnb_mono_mod_1:mg2_to_generic_RNase": 0.0, "Rph_mono_mod_mg2_to_generic_RNase": 4.018082400199384e-09, "RNA_b3851_to_generic_16s_rRNAs": 2.4025131818567442e-05, "RNA_b3968_to_generic_16s_rRNAs": 0.0, "RNA_b3756_to_generic_16s_rRNAs": 0.0, "RNA_b3278_to_generic_16s_rRNAs": 1.5666328577303046e-05, "RNA_b4007_to_generic_16s_rRNAs": 1.909015101051963e-05, "RNA_b2591_to_generic_16s_rRNAs": -3.8696519422601645e-41, "RNA_b0201_to_generic_16s_rRNAs": 0.0, "RNA_b3854_to_generic_23s_rRNAs": 2.4025131818567442e-05, "RNA_b3970_to_generic_23s_rRNAs": 0.0, "RNA_b3758_to_generic_23s_rRNAs": 0.0, "RNA_b3275_to_generic_23s_rRNAs": 7.081902287952908e-06, "RNA_b4009_to_generic_23s_rRNAs": 2.7674577299869767e-05, "RNA_b2589_to_generic_23s_rRNAs": 0.0, "RNA_b0204_to_generic_23s_rRNAs": 0.0, "RNA_b3855_to_generic_5s_rRNAs": 0.0, "RNA_b3971_to_generic_5s_rRNAs": 0.0, "RNA_b3759_to_generic_5s_rRNAs": 0.0, "RNA_b3274_to_generic_5s_rRNAs": 1.5666328577303046e-05, "RNA_b4010_to_generic_5s_rRNAs": 2.7674577299869767e-05, "RNA_b2588_to_generic_5s_rRNAs": 7.139570571262444e-25, "RNA_b0205_to_generic_5s_rRNAs": 2.347456643207943e-25, "RNA_b3272_to_generic_5s_rRNAs": 1.54407055292173e-05, "CPLX0-7617_mod_1:2fe2s_to_generic_2fe2s_transfer_complex": 0.0, "CPLX0-7824_mod_1:2fe2s_to_generic_2fe2s_transfer_complex": 0.0, "IscA_tetra_mod_1:2fe2s_to_generic_2fe2s_transfer_complex": 7.16904597562423e-11, "CPLX0-7617_mod_1:4fe4s_to_generic_4fe4s_transfer_complex": 0.0, "CPLX0-7824_mod_1:4fe4s_to_generic_4fe4s_transfer_complex": 0.0, "IscA_tetra_mod_1:4fe4s_to_generic_4fe4s_transfer_complex": 2.0804870274075025e-10, "protein_biomass_to_biomass": 0.2712161250931164, "mRNA_biomass_to_biomass": 0.0019695251176217155, "tRNA_biomass_to_biomass": 0.011957783807139053, "rRNA_biomass_to_biomass": 0.08543506515204627, "ncRNA_biomass_to_biomass": 0.00011426472576356844, "DNA_biomass_to_biomass": 0.02320875127062115, "lipid_biomass_to_biomass": 0.09013416842702963, "constituent_biomass_to_biomass": 0.017179483127221642, "prosthetic_group_biomass_to_biomass": 0.0004169117172406891, "peptidoglycan_biomass_to_biomass": 0.01766923707688257, "DM_4CRSOL": 1.9775779262788886e-05, "DM_5DRIB": 7.415906781269554e-05, "DM_AACALD": 0.0, "DM_AMOB": 3.5403597653990433e-07, "DM_MTHTHF": 0.0029100495225642072, "DM_OXAM": 0.0, "EX_12ppd__R_e": 0.0, "EX_12ppd__S_e": 0.0, "EX_14glucan_e": 0.0, "EX_15dap_e": 0.0, "EX_23camp_e": 0.0, "EX_23ccmp_e": 0.0, "EX_23cgmp_e": 0.0, "EX_23cump_e": 0.0, "EX_23dappa_e": 0.0, "EX_26dap__M_e": 0.0, "EX_2ddglcn_e": 0.0, "EX_34dhpac_e": 0.0, "EX_3amp_e": 0.0, "EX_3cmp_e": 0.0, "EX_3gmp_e": 0.0, "EX_3hcinnm_e": 0.0, "EX_3hpp_e": 0.0, "EX_3hpppn_e": 0.0, "EX_3ump_e": 0.0, "EX_4abut_e": 0.0, "EX_4hoxpacd_e": 0.0, "EX_5dglcn_e": 0.0, "EX_5mtr_e": 0.00011739727818695813, "EX_LalaDglu_e": 0.0, "EX_LalaDgluMdap_e": 0.0, "EX_LalaDgluMdapDala_e": 0.0, "EX_LalaLglu_e": 0.0, "EX_ac_e": 0.0, "EX_acac_e": 0.0, "EX_acald_e": 0.0, "EX_acgal_e": 0.0, "EX_acgal1p_e": 0.0, "EX_acgam_e": 0.0, "EX_acgam1p_e": 0.0, "EX_acmana_e": 0.0, "EX_acmum_e": 0.0, "EX_acnam_e": 0.0, "EX_acolipa_e": -5.4706431273411295e-31, "EX_acser_e": 0.0, "EX_ade_e": 0.0, "EX_adn_e": 0.0, "EX_adocbl_e": 0.0, "EX_ag_e": 0.0, "EX_agm_e": 0.0, "EX_akg_e": 0.0, "EX_ala__B_e": 0.0, "EX_ala__D_e": 0.0, "EX_ala__L_e": 0.0, "EX_alaala_e": 0.0, "EX_all__D_e": 0.0, "EX_alltn_e": 0.0, "EX_amp_e": 0.0, "EX_anhgm_e": 0.0, "EX_arab__L_e": 0.0, "EX_arbt_e": 0.0, "EX_arbtn_e": 0.0, "EX_arbtn__fe3_e": 0.0, "EX_arg__L_e": 0.0, "EX_ascb__L_e": 0.0, "EX_asn__L_e": 0.0, "EX_aso3_e": 0.0, "EX_asp__L_e": 0.0, "EX_btn_e": 0.0, "EX_but_e": 0.0, "EX_butso3_e": 0.0, "EX_ca2_e": -1.0501162093788206e-11, "EX_cbi_e": 0.0, "EX_cbl1_e": 0.0, "EX_cd2_e": 0.0, "EX_cgly_e": 0.0, "EX_chol_e": 0.0, "EX_chtbs_e": 0.0, "EX_cit_e": 0.0, "EX_cl_e": 0.0, "EX_cm_e": 0.0, "EX_cmp_e": 0.0, "EX_co2_e": 14.588405316427172, "EX_cobalt2_e": -0.00014405168965939214, "EX_colipa_e": 5.4706431273411295e-31, "EX_colipap_e": 0.0, "EX_cpgn_e": 0.0, "EX_cpgn__un_e": 0.0, "EX_crn_e": -1.4190669424962518e-28, "EX_crn__D_e": 0.0, "EX_csn_e": 0.0, "EX_cu_e": 0.0, "EX_cu2_e": -1.6013777972612055e-06, "EX_cyan_e": 0.0, "EX_cynt_e": 0.0, "EX_cys__D_e": 0.0, "EX_cys__L_e": 0.0, "EX_cytd_e": 0.0, "EX_dad__2_e": 0.0, "EX_damp_e": 0.0, "EX_dca_e": 0.0, "EX_dcmp_e": 0.0, "EX_dcyt_e": 0.0, "EX_ddca_e": 0.0, "EX_dgmp_e": 0.0, "EX_dgsn_e": 0.0, "EX_dha_e": 0.0, "EX_dimp_e": 0.0, "EX_din_e": 0.0, "EX_dms_e": 0.0, "EX_dmso_e": 0.0, "EX_dopa_e": 0.0, "EX_doxrbcn_e": 0.0, "EX_dtmp_e": 0.0, "EX_dump_e": 0.0, "EX_duri_e": 0.0, "EX_eca4colipa_e": 0.0, "EX_enlipa_e": 0.0, "EX_enter_e": 0.0, "EX_etha_e": 0.0, "EX_ethso3_e": 0.0, "EX_etoh_e": 0.0, "EX_f6p_e": 0.0, "EX_fald_e": 0.0, "EX_fe2_e": -0.00033975832102222124, "EX_fe3_e": -8.81993688224249e-08, "EX_fe3dcit_e": 0.0, "EX_fe3dhbzs_e": 0.0, "EX_fe3hox_e": 0.0, "EX_fe3hox__un_e": 0.0, "EX_fecrm_e": 0.0, "EX_fecrm__un_e": 0.0, "EX_feenter_e": 0.0, "EX_feoxam_e": 0.0, "EX_feoxam__un_e": 0.0, "EX_for_e": 0.0, "EX_fru_e": 0.0, "EX_frulys_e": 0.0, "EX_fruur_e": 0.0, "EX_fuc__L_e": 0.0, "EX_fum_e": 0.0, "EX_fusa_e": 0.0, "EX_g1p_e": 0.0, "EX_g3pc_e": 0.0, "EX_g3pe_e": 0.0, "EX_g3pg_e": 0.0, "EX_g3pi_e": 0.0, "EX_g3ps_e": 0.0, "EX_g6p_e": 0.0, "EX_gal_e": 0.0, "EX_gal__bD_e": 0.0, "EX_gal1p_e": 0.0, "EX_galct__D_e": 0.0, "EX_galctn__D_e": 0.0, "EX_galctn__L_e": 0.0, "EX_galt_e": 0.0, "EX_galur_e": 0.0, "EX_gam_e": 0.0, "EX_gam6p_e": 0.0, "EX_gbbtn_e": 0.0, "EX_gdp_e": 0.0, "EX_glc__D_e": -7.315789473684211, "EX_glcn_e": 0.0, "EX_glcr_e": 0.0, "EX_glcur_e": 0.0, "EX_glcur1p_e": 0.0, "EX_gln__L_e": 0.0, "EX_glu__L_e": 0.0, "EX_gly_e": 0.0, "EX_glyald_e": 0.0, "EX_glyb_e": -2.4065032551571265e-31, "EX_glyc_e": 0.0, "EX_glyc__R_e": 0.0, "EX_glyc2p_e": 0.0, "EX_glyc3p_e": 0.0, "EX_glyclt_e": 0.0, "EX_gmp_e": 0.0, "EX_gsn_e": 0.0, "EX_gthox_e": 0.0, "EX_gthrd_e": 0.0, "EX_gtp_e": 0.0, "EX_gua_e": 0.0, "EX_h_e": 6.239219701755748, "EX_h2_e": 0.0, "EX_h2o_e": 32.53266159333397, "EX_h2o2_e": 0.0, "EX_h2s_e": 0.0, "EX_hacolipa_e": 0.0, "EX_halipa_e": 0.0, "EX_hdca_e": 0.0, "EX_hdcea_e": 0.0, "EX_hg2_e": 0.0, "EX_his__L_e": 0.0, "EX_hom__L_e": 0.0, "EX_hxa_e": 0.0, "EX_hxan_e": 0.0, "EX_idon__L_e": 0.0, "EX_ile__L_e": 0.0, "EX_imp_e": 0.0, "EX_indole_e": 0.0, "EX_inost_e": 0.0, "EX_ins_e": 0.0, "EX_isetac_e": 0.0, "EX_k_e": -2.7180422348297073e-05, "EX_kdo2lipid4_e": 0.0, "EX_lac__D_e": 0.0, "EX_lac__L_e": 0.0, "EX_lcts_e": 0.0, "EX_leu__L_e": 0.0, "EX_lipa_e": 0.0, "EX_lipa_cold_e": 0.0, "EX_lipoate_e": 0.0, "EX_lys__L_e": 0.0, "EX_lyx__L_e": 0.0, "EX_mal__D_e": 0.0, "EX_mal__L_e": 0.0, "EX_malt_e": 0.0, "EX_malthx_e": 0.0, "EX_maltpt_e": 0.0, "EX_malttr_e": 0.0, "EX_maltttr_e": 0.0, "EX_man_e": 0.0, "EX_man6p_e": 0.0, "EX_manglyc_e": 0.0, "EX_melib_e": 0.0, "EX_meoh_e": 3.540369930473736e-07, "EX_met__D_e": 0.0, "EX_met__L_e": 0.0, "EX_metsox__R__L_e": 0.0, "EX_metsox__S__L_e": 0.0, "EX_mg2_e": -0.010592473183055054, "EX_mincyc_e": 0.0, "EX_minohp_e": 0.0, "EX_mmet_e": 0.0, "EX_mn2_e": -0.0001264903246544527, "EX_mnl_e": 0.0, "EX_mobd_e": 1.1343398829201462e-28, "EX_mso3_e": 0.0, "EX_n2o_e": 0.0, "EX_na1_e": 0.0, "EX_nac_e": 0.0, "EX_nh4_e": -7.222546313760655, "EX_ni2_e": 0.0, "EX_nmn_e": 0.0, "EX_no_e": 0.0, "EX_no2_e": 0.0, "EX_no3_e": 2.476231885389871e-23, "EX_novbcn_e": 0.0, "EX_o16a4colipa_e": 0.0, "EX_o2_e": -12.870966601774688, "EX_o2s_e": 0.0, "EX_ocdca_e": 0.0, "EX_ocdcea_e": 0.0, "EX_octa_e": 0.0, "EX_orn_e": 0.0, "EX_orot_e": 0.0, "EX_pacald_e": 0.0, "EX_peamn_e": 0.0, "EX_phe__L_e": 0.0, "EX_pheme_e": 0.0, "EX_pi_e": -0.5946171867183864, "EX_pnto__R_e": 0.0, "EX_ppa_e": 0.0, "EX_ppal_e": 0.0, "EX_pppn_e": 0.0, "EX_ppt_e": 0.0, "EX_pro__L_e": 0.0, "EX_progly_e": 0.0, "EX_psclys_e": 0.0, "EX_pser__L_e": 0.0, "EX_ptrc_e": 0.0, "EX_pydam_e": 0.0, "EX_pydx_e": 0.0, "EX_pydxn_e": 0.0, "EX_pyr_e": 0.0, "EX_quin_e": 0.0, "EX_r5p_e": 0.0, "EX_rfamp_e": 0.0, "EX_rib__D_e": 0.0, "EX_rmn_e": 0.0, "EX_sbt__D_e": 0.0, "EX_sel_e": 0.0, "EX_ser__D_e": 0.0, "EX_ser__L_e": 0.0, "EX_skm_e": 0.0, "EX_slnt_e": 0.0, "EX_so2_e": 0.0, "EX_so3_e": 0.0, "EX_so4_e": -0.14416946780447043, "EX_spmd_e": 0.0, "EX_succ_e": 0.0, "EX_sucr_e": 0.0, "EX_sulfac_e": 0.0, "EX_tartr__D_e": 0.0, "EX_tartr__L_e": 0.0, "EX_taur_e": 0.0, "EX_tcynt_e": 0.0, "EX_thm_e": 0.0, "EX_thr__L_e": 0.0, "EX_thrp_e": 0.0, "EX_thym_e": 0.0, "EX_thymd_e": 0.0, "EX_tma_e": 0.0, "EX_tmao_e": 0.0, "EX_tre_e": 0.0, "EX_trp__L_e": 0.0, "EX_tsul_e": 0.0, "EX_ttdca_e": 0.0, "EX_ttdcea_e": 0.0, "EX_ttrcyc_e": 0.0, "EX_tungs_e": 0.0, "EX_tym_e": 0.0, "EX_tyr__L_e": 0.0, "EX_tyrp_e": 0.0, "EX_uacgam_e": 0.0, "EX_udpacgal_e": 0.0, "EX_udpg_e": 0.0, "EX_udpgal_e": 0.0, "EX_udpglcur_e": 0.0, "EX_ump_e": 0.0, "EX_ura_e": 0.0, "EX_urea_e": 0.0, "EX_uri_e": 0.0, "EX_val__L_e": 0.0, "EX_xan_e": 0.0, "EX_xmp_e": 0.0, "EX_xtsn_e": 0.0, "EX_xyl__D_e": 0.0, "EX_xylu__L_e": 0.0, "EX_zn2_e": -4.688897132638291e-05, "EX_LI_c": 0.0, "EX_pqq_e": 0.0, "EX_cs_e": 0.0, "EX_tl_c": -7.896173443435948e-10, "EX_RNase_m5": -1.9552186269227927e-09, "EX_RNase_m16": -1.9552186269227927e-09, "EX_RNase_m23": -1.9552186269227927e-09, "transcription_TU0_13350_from_RpoD_mono": 0.0, "DM_RNA_b1623": 0.0, "transcription_TU0_7622_from_RpoD_mono": 0.0, "DM_RNA_b0517": 0.0, "DM_RNA_b0516": 0.0, "transcription_TU00158_from_RpoD_mono": 0.0, "DM_RNA_b1109": 0.0, "transcription_TU0_1002_from_RpoD_mono": 0.0, "DM_RNA_b1746": 0.0, "DM_RNA_b1747": 0.0, "DM_RNA_b1748": 0.0, "DM_RNA_b1745": 0.0, "DM_RNA_b1744": 0.0, "transcription_TU0_4702_with_TERM0223_from_RpoD_mono": 0.0, "DM_RNA_b0343": 0.0, "DM_RNA_b0344": 0.0, "transcription_TU0_4702_with_TERM0222_from_RpoD_mono": 0.0, "transcription_TU0_3421_from_RPOE_MONOMER": 0.0, "DM_RNA_b2378": 0.0, "transcription_TU0_14474_from_RPOH_MONOMER": 0.0, "DM_RNA_b4258": 0.0, "transcription_TU0_12820_from_RpoD_mono": 2.6833244154389653e-10, "DM_RNA_b0149": 0.0, "transcription_TU0_14822_from_RpoD_mono": 0.0, "DM_RNA_b1676": 0.0, "transcription_TU0_14253_with_TERM0_1039_from_RpoD_mono": 0.0, "DM_RNA_b0027": 6.210805585284636e-09, "DM_RNA_b0029": 6.158281122296416e-09, "transcription_TU0_8529_from_RpoD_mono": 7.090289801837396e-12, "DM_RNA_b0423": 0.0, "transcription_TU423_with_TERM141_from_RpoD_mono": 0.0, "DM_RNA_b0842": 0.0, "transcription_TU0_14574_with_TERM0_1066_from_RpoD_mono": 0.0, "DM_RNA_b3175": 0.0, "DM_RNA_b3174": 0.0, "transcription_TU0_14121_from_RpoD_mono": 0.0, "DM_RNA_b4055": 0.0, "transcription_TU00497_from_RpoD_mono": 0.0, "DM_RNA_b1977": 0.0, "transcription_TU0_13075_from_RpoD_mono": 0.0, "DM_RNA_b0870": 0.0, "DM_RNA_b0871": 0.0, "transcription_TU0_8464_from_RpoD_mono": 1.7627157238908087e-06, "DM_RNA_b3986": 0.0, "transcription_TU00088_from_RpoD_mono": 0.0, "DM_RNA_b1907": 0.0, "transcription_TU0_13006_from_RpoD_mono": 1.727326577612932e-14, "DM_RNA_b0630": 0.0, "transcription_TU0_4703_with_TERM0223_from_RpoD_mono": 0.0, "transcription_TU0_4703_with_TERM0222_from_RpoD_mono": 0.0, "transcription_TU0_12942_from_RpoD_mono": 0.0, "DM_RNA_b0459": 0.0, "transcription_TU0_6514_from_RpoD_mono": 0.0, "DM_RNA_b4388": 0.0, "transcription_TU0_13538_from_RpoD_mono": 0.0, "DM_RNA_b2146": 0.0, "DM_RNA_b2147": 0.0, "transcription_TU0_13300_from_RpoD_mono": 0.0, "DM_RNA_b1519": 0.0, "transcription_TU00159_with_TERM64_from_RpoD_mono": 0.0, "DM_RNA_b4122": 0.0, "transcription_TU0_5003_from_RpoD_mono": 0.0, "DM_RNA_b4143": 0.0, "DM_RNA_b4142": 0.0, "transcription_TU0_5003_from_RPOH_MONOMER": 1.6807249551843397e-10, "transcription_TU00368_from_RpoD_mono": 0.0, "DM_RNA_b3062": 0.0, "DM_RNA_b3063": 0.0, "DM_RNA_b3061": 0.0, "transcription_TU0_13996_from_RpoD_mono": 0.0, "DM_RNA_b3610": 0.0, "transcription_TU0_1003_from_RPON_MONOMER": 0.0, "transcription_TU0_4742_from_RpoD_mono": 0.0, "DM_RNA_b0957": 0.0, "transcription_TU0_12821_from_RpoD_mono": 0.0, "DM_RNA_b0155": 0.0, "transcription_TU0_3423_from_RPOE_MONOMER": 5.558228350304e-08, "DM_RNA_b2617": 0.0, "transcription_TU00498_from_RpoD_mono": 0.0, "DM_RNA_b1986": 0.0, "transcription_TU00243_with_TERM70_from_RpoD_mono": 3.9218646553789716e-07, "DM_RNA_b3731": 1.0084794828117357e-06, "DM_RNA_b3735": 1.0084794828117357e-06, "DM_RNA_b3732": -1.1427214904342043e-39, "DM_RNA_b3736": 8.964262069437649e-07, "DM_RNA_b3738": 1.0084794828117357e-06, "DM_RNA_b3733": 1.0084794828117357e-06, "DM_RNA_b3739": 0.0, "DM_RNA_b3737": 0.0, "DM_RNA_b3734": 0.0, "transcription_TU0_8343_from_RpoD_mono": 0.0, "DM_RNA_b2919": 0.0, "DM_RNA_b2917": 0.0, "DM_RNA_b2920": 0.0, "transcription_TU0_5021_from_RpoD_mono": 0.0, "DM_RNA_b3091": 0.0, "DM_RNA_b3092": 0.0, "transcription_TU0_14254_with_AROH_TERMINATOR_from_RpoD_mono": 1.763254534207751e-09, "DM_RNA_b1704": 0.0, "transcription_TU0_14496_from_RpoD_mono": 0.0, "DM_RNA_b1636": 6.369543982087403e-09, "transcription_TU355_from_RpoD_mono": 0.0, "DM_RNA_b1014": 0.0, "transcription_TU0_8469_from_RPOS_MONOMER": 0.0, "DM_RNA_b2097": 0.0, "transcription_TU00160_with_TERM66_from_RpoD_mono": 0.0, "DM_RNA_b4139": 0.0, "transcription_TU00429_from_RpoD_mono": 1.2048060762679595e-08, "DM_RNA_b4129": 0.0, "transcription_TU0_14052_from_RpoD_mono": 0.0, "DM_RNA_b3839": 1.5813834937844977e-30, "DM_RNA_b3838": 1.5813834937844977e-30, "DM_RNA_b3836": 0.0, "transcription_TU00293_from_RpoD_mono": 6.226239416778347e-11, "DM_RNA_b3633": 0.0, "DM_RNA_b3634": 0.0, "transcription_TU00023_with_TERM69_from_RpoD_mono": -6.452444793400761e-30, "DM_RNA_b4153": 0.0, "DM_RNA_b4154": 0.0, "DM_RNA_b4151": 0.0, "DM_RNA_b4152": 0.0, "transcription_TU0_3424_from_RPOE_MONOMER": 4.552729587482041e-08, "DM_RNA_b4160": 0.0, "transcription_TU0_13783_from_RpoD_mono": 0.0, "DM_RNA_b2883": 0.0, "DM_RNA_b2882": 0.0, "transcription_TU0_12809_with_TERM0_1064_from_RpoD_mono": 0.0, "DM_RNA_b0096": 4.553651688442798e-08, "transcription_TU00369_from_RpoD_mono": 1.4740977132603926e-11, "DM_RNA_b4039": 0.0, "DM_RNA_b4040": 4.9787538109002425e-12, "transcription_TU0_7701_from_RpoD_mono": 0.0, "DM_RNA_b4367": 0.0, "transcription_TU0_13539_from_RpoD_mono": 9.71449103428545e-07, "DM_RNA_b2153": 0.0, "transcription_TU441_from_RpoD_mono": 0.0, "DM_RNA_b1094": 0.0, "DM_RNA_b1095": 0.0, "transcription_TU0_1004_from_RPOS_MONOMER": 0.0, "transcription_TU0_6550_from_RpoD_mono": 0.0, "DM_RNA_b2400": 0.0, "transcription_TU00499_from_RpoD_mono": 0.0, "DM_RNA_b1989": 0.0, "transcription_TU0_12822_from_RPOS_MONOMER": 6.041372967943139e-12, "DM_RNA_b0158": 6.041372967943139e-12, "DM_RNA_b0159": 0.0, "transcription_TU0_12822_from_RpoD_mono": 0.0, "transcription_TU00090_from_RpoD_mono": 2.2277663979652822e-09, "DM_RNA_b3774": 0.0, "transcription_TU0_13885_from_RpoD_mono": 1.0939698130590102e-11, "DM_RNA_b3187": 0.0, "transcription_TU0_4782_with_TERM0322_from_RpoD_mono": 0.0, "DM_RNA_b2417": 9.807237972976877e-08, "transcription_TU0_3425_from_RPOE_MONOMER": 0.0, "DM_RNA_b3057": 0.0, "transcription_TU00161_from_RpoD_mono": 0.0, "DM_RNA_b2169": 0.0, "DM_RNA_b2168": 0.0, "DM_RNA_b2167": 0.0, "transcription_TU0_14499_from_RpoD_mono": 0.0, "DM_RNA_b1308": 0.0, "transcription_TU0_7722_with_TERM0_1145_from_RPOS_MONOMER": 0.0, "DM_RNA_b1897": 0.0, "DM_RNA_b1896": 0.0, "transcription_TU0_13008_from_RpoD_mono": 0.0, "DM_RNA_b0632": 0.0, "transcription_TU00430_with_TERM0_1045_from_RPOH_MONOMER": 1.3343650007058608e-11, "DM_RNA_b3965": 0.0, "transcription_TU0_14255_with_RPLT_T2_from_RpoD_mono": 5.798412520996199e-07, "DM_RNA_b1717": 0.0, "DM_RNA_b1716": 0.0, "transcription_TU00295_from_RpoD_mono": 8.007181781766905e-09, "DM_RNA_b2828": 7.937170014388145e-09, "DM_RNA_b2827": 0.0, "transcription_TU0_6551_from_RpoD_mono": 0.0, "transcription_TU0_14606_from_RpoD_mono": 0.0, "transcription_TU442_from_RpoD_mono": 1.0146003255733595e-10, "DM_RNA_b1093": 1.966229327851916e-08, "DM_RNA_b1092": 0.0, "transcription_TU0_4783_from_RpoD_mono": 2.3198424057528473e-09, "DM_RNA_b4237": 0.0, "DM_RNA_b4238": 0.0, "transcription_TU00370_from_RpoD_mono": 0.0, "DM_RNA_b2065": 0.0, "DM_RNA_b2066": 0.0, "transcription_TU00178_from_RpoD_mono": 2.238720494927284e-07, "DM_RNA_b0004": 2.2335221384236924e-07, "DM_RNA_b0003": 0.0, "DM_RNA_b0002": 0.0, "transcription_TU00500_from_RpoD_mono": 7.276355584550439e-08, "DM_RNA_b2348": 0.0, "transcription_TU0_13078_from_RpoD_mono": 8.971669270926876e-09, "DM_RNA_b0888": 0.0, "transcription_TU0_14323_from_RpoD_mono": 0.0, "DM_RNA_b4311": 0.0, "transcription_TU0_5061_from_RpoD_mono": 0.0, "DM_RNA_b4013": 0.0, "transcription_TU0_1021_from_RpoD_mono": 0.0, "DM_RNA_b0171": 0.0, "transcription_TU0_13947_from_RpoD_mono": 1.7626783038925185e-13, "DM_RNA_b3475": 0.0, "transcription_TU358_from_RpoD_mono": 0.0, "DM_RNA_b0733": 0.0, "DM_RNA_b0734": 0.0, "transcription_TU0_12823_from_RpoD_mono": 0.0, "DM_RNA_b0160": 0.0, "transcription_TU00162_from_RpoD_mono": 0.0, "DM_RNA_b1702": 0.0, "transcription_TU0_8346_from_RpoD_mono": 0.0, "DM_RNA_b3374": 0.0, "DM_RNA_b4474": 2.953861853508375e-60, "DM_RNA_b3371": 0.0, "DM_RNA_b3370": 0.0, "transcription_TU0_13998_from_RpoD_mono": 0.0, "DM_RNA_b3612": 0.0, "transcription_TU0_4786_with_TERM0322_from_RpoD_mono": 0.0, "transcription_TU0_6552_from_RpoD_mono": 0.0, "DM_RNA_b4024": 0.0, "transcription_TU0_13770_from_RpoD_mono": 3.3428523460565623e-06, "DM_RNA_b2864": 0.0, "transcription_TU0_8601_from_RpoD_mono": 0.0, "DM_RNA_b3714": 0.0, "transcription_TU0_8472_from_RpoD_mono": 7.572852769543874e-08, "DM_RNA_b2818": 0.0, "transcription_TU0_14689_from_RpoD_mono": 0.0, "DM_RNA_b2912": 0.0, "transcription_TU0_14689_from_RPOS_MONOMER": 0.0, "transcription_TU0_13009_from_RpoD_mono": 3.3740708445847483e-12, "DM_RNA_b0635": 0.0, "DM_RNA_b0636": 0.0, "transcription_TU443_from_RpoD_mono": 1.9903102675223083e-08, "transcription_TU0_14054_from_RpoD_mono": 0.0, "DM_RNA_b3843": 0.0, "transcription_TU00025_from_RPOS_MONOMER": 0.0, "DM_RNA_b0759": 0.0, "DM_RNA_b0756": 0.0, "DM_RNA_b0757": 0.0, "DM_RNA_b0758": 0.0, "transcription_TU00025_from_RpoD_mono": 0.0, "transcription_TU00179_from_RpoD_mono": 2.3560159316654162e-09, "DM_RNA_b0072": 0.0, "DM_RNA_b0073": 1.3593243850941596e-09, "DM_RNA_b0071": 0.0, "DM_RNA_b0074": 1.738045152321003e-09, "transcription_TU0_14139_from_RpoD_mono": 0.0, "DM_RNA_b4130": 0.0, "transcription_TU00501_from_RpoD_mono": 7.36801889360811e-06, "DM_RNA_b2967": 0.0, "transcription_TU0_13079_from_RpoD_mono": 5.056405421799324e-09, "DM_RNA_b0891": 0.0, "transcription_TU0_13410_from_RpoD_mono": 0.0, "DM_RNA_b1800": 0.0, "transcription_TU0_12810_from_RpoD_mono": 3.328475983349387e-11, "DM_RNA_b0103": 0.0, "transcription_TU0_14257_from_RpoD_mono": 7.730655863982969e-09, "DM_RNA_b1714": 0.0, "DM_RNA_b1713": 0.0, "DM_RNA_b1718": 1.0938318046453001e-08, "DM_RNA_b1719": 0.0, "transcription_TU00092_from_RpoD_mono": 0.0, "DM_RNA_b0954": 0.0, "transcription_TU0_14608_from_RpoD_mono": 0.0, "DM_RNA_b0118": 0.0, "transcription_TU0_4802_from_RpoD_mono": 0.0, "DM_RNA_b3722": 0.0, "transcription_TU0_4802_with_TERM0563_from_RpoD_mono": 0.0, "transcription_TU0_1022_from_RpoD_mono": 0.0, "DM_RNA_b2675": 0.0, "DM_RNA_b2676": 0.0, "transcription_TU0_6553_from_RpoD_mono": 0.0, "transcription_TU788_from_RPOS_MONOMER": 0.0, "DM_RNA_b3916": 0.0, "transcription_TU788_from_RpoD_mono": 0.0, "transcription_TU00163_from_RpoD_mono": 0.0, "DM_RNA_b0583": 0.0, "DM_RNA_b0584": 0.0, "transcription_TU0_13240_from_RpoD_mono": 0.0, "DM_RNA_b1377": 0.0, "transcription_TU0_8693_from_RpoD_mono": 0.0, "DM_RNA_b1325": 0.0, "transcription_TU0_8533_from_RpoD_mono": 0.0, "DM_RNA_b0662": 0.0, "transcription_TU00246_from_RpoD_mono": 0.0, "DM_RNA_b1711": 0.0, "DM_RNA_b1709": 0.0, "DM_RNA_b1710": 0.0, "transcription_TU0_13303_from_RpoD_mono": 0.0, "DM_RNA_b1524": 0.0, "transcription_TU0_14501_from_RpoD_mono": 0.0, "transcription_TU461_from_RpoD_mono": 0.0, "DM_RNA_b1189": 0.0, "DM_RNA_b1190": 0.0, "transcription_TU0_8473_from_RpoD_mono": 0.0, "DM_RNA_b1634": 0.0, "transcription_TU0_13010_from_RpoD_mono": 1.1549196408426705e-07, "DM_RNA_b0639": 0.0, "DM_RNA_b0642": 1.0465972472882504e-07, "DM_RNA_b0638": 1.1549196408426705e-07, "transcription_TU00502_from_RpoD_mono": 0.0, "DM_RNA_b3069": 0.0, "transcription_TU0_13080_from_RpoD_mono": 1.1536409579220573e-08, "DM_RNA_b0893": 0.0, "transcription_TU0_13650_from_RpoD_mono": 1.6870354222923741e-12, "DM_RNA_b2517": 0.0, "transcription_TU0_13887_from_RpoD_mono": 3.397218446375125e-08, "DM_RNA_b3189": 0.0, "transcription_TU0_14055_from_RpoD_mono": 0.0, "DM_RNA_b3844": 0.0, "transcription_TU00298_from_RpoD_mono": 0.0, "DM_RNA_b2260": 0.0, "DM_RNA_b2262": 0.0, "DM_RNA_b2263": 0.0, "DM_RNA_b2265": 0.0, "DM_RNA_b2264": 0.0, "DM_RNA_b2261": 0.0, "transcription_TU00093_from_RpoD_mono": 0.0, "DM_RNA_b3161": 0.0, "transcription_TU00026_from_RpoD_mono": 0.0, "transcription_TU0_13786_from_RpoD_mono": 0.0, "DM_RNA_b2889": 0.0, "transcription_TU0_6554_from_RpoD_mono": 1.6181254331704362e-11, "DM_RNA_b3360": 0.0, "transcription_TU0_14140_from_RpoD_mono": 3.2335525727448586e-34, "DM_RNA_b4136": 0.0, "transcription_TU361_from_RpoD_mono": 6.676103777059376e-08, "DM_RNA_b0911": 0.0, "DM_RNA_b0910": 0.0, "transcription_TU0_13411_from_RpoD_mono": 0.0, "DM_RNA_b1801": 0.0, "transcription_TU00372_from_RpoD_mono": 0.0, "DM_RNA_b1521": 0.0, "transcription_TU00164_from_RpoD_mono": 0.0, "DM_RNA_b0592": 0.0, "transcription_TU0_4823_from_RPOS_MONOMER": 0.0, "DM_RNA_b2662": 0.0, "DM_RNA_b2661": 0.0, "DM_RNA_b2663": 0.0, "transcription_TU0_14692_with_TERM0_1093_from_RPOS_MONOMER": 0.0, "DM_RNA_b3728": 0.0, "transcription_TU0_14692_with_TERM0_1093_from_RpoD_mono": 0.0, "transcription_TU0_14486_from_RpoD_mono": 2.4025131818567442e-05, "DM_RNA_b3852": 1.2330016267473527e-05, "DM_RNA_b3851": 0.0, "DM_RNA_b3854": 0.0, "DM_RNA_b3855": 2.4025131818567442e-05, "DM_RNA_b3853": 0.0, "transcription_TU0_14609_from_RpoD_mono": 3.1659173363167428e-12, "DM_RNA_b0174": 0.0, "transcription_TU0_7745_from_RpoD_mono": 0.0, "DM_RNA_b2374": 0.0, "transcription_TU0_8534_from_RpoD_mono": 0.0, "DM_RNA_b0480": 0.0, "transcription_TU0_5101_from_RpoD_mono": 1.5714042426658765e-07, "DM_RNA_b2029": 0.0, "transcription_TU00247_from_RpoD_mono": 0.0, "DM_RNA_b0036": 0.0, "DM_RNA_b0037": 0.0, "DM_RNA_b0040": 0.0, "DM_RNA_b0038": 0.0, "transcription_TU462_from_RpoD_mono": 0.0, "transcription_TU0_13846_from_RpoD_mono": 0.0, "DM_RNA_b3052": 0.0, "transcription_TU0_14393_from_RpoD_mono": 0.0, "transcription_TU0_6556_from_RpoD_mono": 0.0, "DM_RNA_b0237": 0.0, "transcription_TU00503_from_RpoD_mono": 9.35904696219441e-06, "DM_RNA_b3797": 0.0, "DM_RNA_b3799": 0.0, "DM_RNA_b3796": 8.307552266815065e-06, "DM_RNA_b3798": 0.0, "transcription_TU0_14126_from_RpoD_mono": 0.0, "DM_RNA_b4077": 0.0, "transcription_TU0_8474_with_RPSOT1_from_RpoD_mono": 5.875582263501663e-07, "DM_RNA_b3165": 0.0, "transcription_TU00094_from_RpoD_mono": 2.2156309235028585e-10, "DM_RNA_b4177": 0.0, "transcription_TU0_13304_from_RpoD_mono": 0.0, "DM_RNA_b1525": 0.0, "transcription_TU0_4881_from_RpoD_mono": 0.0, "DM_RNA_b4476": 0.0, "DM_RNA_b3437": 0.0, "transcription_TU0_4881_with_TERM0382_from_RpoD_mono": 0.0, "transcription_TU0_14056_from_RpoD_mono": 4.0633635896252827e-13, "DM_RNA_b3849": 4.0633635896252827e-13, "DM_RNA_b3850": 0.0, "transcription_TU0_14_from_RpoD_mono": 0.0, "DM_RNA_b3500": 0.0, "transcription_TU00027_from_RpoD_mono": 0.0, "DM_RNA_b3870": 0.0, "transcription_TU00165_from_RpoD_mono": 0.0, "DM_RNA_b0589": 0.0, "DM_RNA_b0590": 0.0, "DM_RNA_b0588": 0.0, "transcription_TU0_12947_from_RpoD_mono": 0.0, "DM_RNA_b0469": 0.0, "transcription_TU0_13651_from_RpoD_mono": 5.64233145673441e-64, "DM_RNA_b2518": 0.0, "transcription_TU0_5121_from_RPOE_MONOMER": 0.0, "DM_RNA_b3340": 4.773639049529263e-07, "DM_RNA_b3339": 4.773639049529263e-07, "transcription_TU0_12812_from_RpoD_mono": 5.782739941743013e-07, "DM_RNA_b0109": 0.0, "transcription_TU00373_from_RpoD_mono": 3.2462762740445086e-07, "DM_RNA_b0421": 3.246028692610403e-07, "DM_RNA_b0420": 0.0, "transcription_TU0_13355_from_RpoD_mono": 0.0, "DM_RNA_b1640": 0.0, "transcription_TU0_14693_with_TERM0_1094_from_RPOS_MONOMER": 0.0, "DM_RNA_b3726": 0.0, "DM_RNA_b3727": 0.0, "transcription_TU0_14693_with_TERM0_1094_from_RpoD_mono": 0.0, "transcription_TU0_6557_from_RpoD_mono": 0.0, "DM_RNA_b2779": 0.0, "DM_RNA_b2780": 0.0, "transcription_TU0_1061_from_RpoD_mono": 0.0, "DM_RNA_b3860": 0.0, "transcription_TU0_14487_from_RpoD_mono": 2.7674577299869767e-05, "DM_RNA_b4010": 0.0, "DM_RNA_b4008": 0.0, "DM_RNA_b4009": 0.0, "DM_RNA_b4007": 8.58442628935014e-06, "transcription_TU482_with_TERM161_from_RpoD_mono": 0.0, "DM_RNA_b3124": 0.0, "DM_RNA_b3123": 0.0, "DM_RNA_b3127": 0.0, "DM_RNA_b3126": 0.0, "DM_RNA_b3125": 0.0, "transcription_TU0_12827_from_RpoD_mono": 4.746499391270018e-12, "DM_RNA_b0168": 0.0, "DM_RNA_b0166": 0.0, "transcription_TU00504_from_RpoD_mono": 2.128360621216846e-06, "DM_RNA_b3976": 0.0, "DM_RNA_b3978": 0.0, "DM_RNA_b3979": 0.0, "DM_RNA_b3977": 0.0, "DM_RNA_b3980": 2.128360621216846e-06, "transcription_TU00182_from_RpoD_mono": 0.0, "DM_RNA_b3213": 0.0, "DM_RNA_b3212": 0.0, "transcription_TU00248_from_RpoD_mono": 0.0, "DM_RNA_b1734": 0.0, "transcription_TU0_1461_from_RpoD_mono": 0.0, "DM_RNA_b3528": 0.0, "transcription_TU0_5162_from_RpoD_mono": 0.0, "DM_RNA_b4197": 0.0, "DM_RNA_b4193": 0.0, "DM_RNA_b4195": 0.0, "DM_RNA_b4196": 0.0, "DM_RNA_b4198": 0.0, "DM_RNA_b4194": 0.0, "transcription_TU0_14394_with_TERM0_1039_from_RpoD_mono": 0.0, "DM_RNA_b0026": 0.0, "transcription_TU0_13774_from_RpoD_mono": 0.0, "DM_RNA_b2871": 0.0, "transcription_TU363_from_RpoD_mono": 0.0, "DM_RNA_b2207": 1.8206380269615932e-35, "DM_RNA_b2201": 0.0, "DM_RNA_b2197": 0.0, "DM_RNA_b2204": 6.341039109654908e-30, "DM_RNA_b2203": 6.341039109654908e-30, "DM_RNA_b2202": 6.341039109654908e-30, "DM_RNA_b2206": 6.341039109654908e-30, "DM_RNA_b2205": 6.341039109654908e-30, "DM_RNA_b2198": 0.0, "DM_RNA_b2199": 0.0, "DM_RNA_b2200": 0.0, "transcription_TU00166_from_RpoD_mono": 0.0, "DM_RNA_b0595": 0.0, "DM_RNA_b0593": 0.0, "DM_RNA_b0596": 0.0, "DM_RNA_b0594": 0.0, "transcription_TU00434_with_TERM72_from_RpoD_mono": 0.0, "DM_RNA_b3065": 0.0, "DM_RNA_b3067": 0.0, "transcription_TU00300_from_RpoD_mono": 0.0, "DM_RNA_b0785": 0.0, "DM_RNA_b0781": 0.0, "DM_RNA_b0783": 0.0, "DM_RNA_b0784": -4.228323382926369e-32, "transcription_TU0_14694_from_RpoD_mono": 0.0, "DM_RNA_b3725": 0.0, "transcription_TU0_3561_from_RpoD_mono": 2.0161855210946553e-05, "DM_RNA_b1984": 0.0, "transcription_TU00374_from_RpoD_mono": 0.0, "DM_RNA_b3568": 0.0, "DM_RNA_b3567": 0.0, "DM_RNA_b3566": 0.0, "transcription_TU0_5163_from_RpoD_mono": 0.0, "DM_RNA_b4192": 0.0, "transcription_TU483_from_RpoD_mono": 0.0, "DM_RNA_b2567": 0.0, "DM_RNA_b2563": 5.077432576230478e-08, "DM_RNA_b2566": 6.765778563200628e-11, "DM_RNA_b2564": 0.0, "transcription_TU0_13652_from_RpoD_mono": 0.0, "DM_RNA_b2519": 0.0, "transcription_TU00505_from_RpoD_mono": 9.30277606606624e-06, "DM_RNA_b4163": 0.0, "DM_RNA_b4165": 0.0, "DM_RNA_b4164": 0.0, "transcription_TU00183_from_RpoD_mono": 0.0, "DM_RNA_b3460": 0.0, "transcription_TU0_1062_from_RpoD_mono": 0.0, "transcription_TU0_13356_from_RPOS_MONOMER": 0.0, "DM_RNA_b1646": 0.0, "transcription_TU0_13083_from_RpoD_mono": 0.0, "DM_RNA_b0902": 0.0, "transcription_TU0_13243_from_RpoD_mono": 0.0, "DM_RNA_b1386": 0.0, "transcription_TU0_4904_from_RPOH_MONOMER": 0.0, "DM_RNA_b1779": 0.0, "transcription_TU0_8353_from_RPOH_MONOMER": 0.0, "DM_RNA_b1380": 0.0, "transcription_TU0_3581_from_RPON_MONOMER": 0.0, "DM_RNA_b2306": 0.0, "DM_RNA_b2310": 0.0, "DM_RNA_b2309": 0.0, "DM_RNA_b2308": 0.0, "DM_RNA_b2307": 0.0, "transcription_TU0_14395_with_TERM0_1039_from_RpoD_mono": 0.0, "transcription_TU0_6562_with_PROS_TERMINATOR_from_RpoD_mono": 7.865263147305739e-09, "DM_RNA_b0194": 0.0, "transcription_TU00167_with_TERM0261_from_RpoD_mono": 0.0, "DM_RNA_b1252": 0.0, "transcription_TU0_14263_from_RpoD_mono": 0.0, "DM_RNA_b3741": 0.0, "transcription_TU0_14506_from_RpoD_mono": 0.0, "DM_RNA_b0514": 0.0, "transcription_TU0_5182_from_RpoD_mono": 6.3467907202880976e-09, "DM_RNA_b2318": 6.333518304851997e-09, "DM_RNA_b2320": 0.0, "transcription_TU0_8476_with_METYT2_from_RpoD_mono": 0.0, "DM_RNA_b3171": 0.0, "transcription_TU0_8476_with_METYT1_from_RpoD_mono": 0.0, "transcription_TU0_14696_with_TERM0_1095_from_RpoD_mono": 0.0, "DM_RNA_b3643": 1.4469605142346462e-08, "transcription_TU0_13013_from_RpoD_mono": 0.0, "DM_RNA_b0650": 0.0, "transcription_TU00435_with_TERM72_from_RpoD_mono": 0.0, "transcription_TU00301_from_RpoD_mono": -4.571902216899839e-36, "DM_RNA_b0763": -2.2859511084499195e-36, "DM_RNA_b0764": 0.0, "DM_RNA_b0765": 0.0, "transcription_TU00029_from_RPON_MONOMER": 0.0, "transcription_TU0_8764_from_RpoD_mono": 0.0, "DM_RNA_b0404": 0.0, "transcription_TU0_13713_from_RpoD_mono": 0.0, "DM_RNA_b2683": 0.0, "DM_RNA_b2682": 0.0, "transcription_TU0_13848_from_RpoD_mono": 9.469387842816405e-11, "DM_RNA_b3058": 0.0, "transcription_TU484_from_RpoD_mono": 5.077432576230478e-08, "transcription_TU0_12951_from_RpoD_mono": 5.98355910178783e-14, "DM_RNA_b0475": 0.0, "transcription_TU0_4905_from_RPOS_MONOMER": 3.805550943820002e-07, "transcription_TU0_4905_from_RpoD_mono": 0.0, "transcription_TU0_3602_from_RPON_MONOMER": 0.0, "DM_RNA_b0331": 0.0, "DM_RNA_b0334": 0.0, "DM_RNA_b0333": 0.0, "transcription_TU00375_from_RpoD_mono": 0.0, "DM_RNA_b2366": 0.0, "transcription_TU0_8681_from_RpoD_mono": 0.0, "DM_RNA_b0968": 0.0, "transcription_TU00506_from_RpoD_mono": 4.032076074844322e-06, "DM_RNA_b4270": 0.0, "transcription_TU00184_from_RpoD_mono": 0.0, "DM_RNA_b3454": 0.0, "DM_RNA_b3455": 0.0, "DM_RNA_b3457": 0.0, "DM_RNA_b3458": 0.0, "DM_RNA_b3456": 0.0, "transcription_TU00097_from_RPOS_MONOMER": 0.0, "DM_RNA_b0980": 0.0, "DM_RNA_b0979": 0.0, "DM_RNA_b0978": 0.0, "transcription_TU00097_from_RpoD_mono": 0.0, "transcription_TU0_5183_from_RpoD_mono": 0.0, "transcription_TU0_14489_from_RpoD_mono": 0.0, "DM_RNA_b2893": 0.0, "transcription_TU0_14489_from_RPOH_MONOMER": 0.0, "transcription_TU0_12830_from_RpoD_mono": 2.7822361385595516e-11, "DM_RNA_b0172": 0.0, "transcription_TU0_1601_from_RpoD_mono": 0.0, "DM_RNA_b3224": 0.0, "DM_RNA_b3222": 0.0, "DM_RNA_b3223": 0.0, "DM_RNA_b3225": 0.0, "transcription_TU00168_from_RPOS_MONOMER": 0.0, "DM_RNA_b2148": 0.0, "DM_RNA_b2149": 0.0, "DM_RNA_b2150": 0.0, "transcription_TU00168_from_RpoD_mono": 0.0, "transcription_TU0_8699_from_RpoD_mono": 1.787068067939561e-09, "DM_RNA_b1378": 0.0, "transcription_TU0_4906_from_RpoD_mono": 0.0, "transcription_TU0_14509_with_TERM0_1033_from_RpoD_mono": 6.015383889429403e-10, "DM_RNA_b2903": 0.0, "transcription_TU0_8477_from_RpoD_mono": 1.0162038256149687e-09, "DM_RNA_b0526": 0.0, "transcription_TU0_13014_from_RpoD_mono": 0.0, "DM_RNA_b0651": 0.0, "transcription_TU00436_with_TERM72_from_RpoD_mono": 0.0, "transcription_TU0_13172_from_RpoD_mono": 0.0, "DM_RNA_b1185": 0.0, "transcription_TU00302_from_RpoD_mono": -8.464508742460149e-32, "DM_RNA_b0827": -4.232278674407927e-32, "DM_RNA_b0826": 0.0, "transcription_TU00030_with_TERM0621_from_RpoD_mono": 0.0, "DM_RNA_b2243": 0.0, "DM_RNA_b2241": 0.0, "DM_RNA_b2242": 0.0, "transcription_TU00507_from_RpoD_mono": 7.743631017137988e-06, "DM_RNA_b0664": 1.9174985749931097e-06, "DM_RNA_b0666": 0.0, "DM_RNA_b0668": 0.0, "DM_RNA_b0672": 0.0, "DM_RNA_b0670": 0.0, "DM_RNA_b0665": 7.743631017137988e-06, "DM_RNA_b0673": 3.7253622658030755e-06, "transcription_TU00185_from_RpoD_mono": 1.8540606841063508e-07, "DM_RNA_b2838": 0.0, "transcription_TU0_8765_from_RpoD_mono": 0.0, "DM_RNA_b3665": 0.0, "transcription_TU0_13714_from_RpoD_mono": 0.0, "DM_RNA_b2688": 0.0, "transcription_TU00098_from_RpoD_mono": 0.0, "DM_RNA_b4460": 0.0, "DM_RNA_b1900": 0.0, "DM_RNA_b1901": 0.0, "transcription_TU0_13488_with_TERM0_1097_from_RpoD_mono": 0.0, "DM_RNA_b2010": 0.0, "transcription_TU00377_with_TERM65_from_RpoD_mono": 0.0, "DM_RNA_b0903": 0.0, "DM_RNA_b0904": 0.0, "transcription_TU0_1603_from_RpoD_mono": 0.0, "DM_RNA_b0621": 0.0, "transcription_TU0_4907_from_RpoD_mono": 0.0, "transcription_TU369_with_TERM102_from_RpoD_mono": 0.0, "DM_RNA_b1493": 0.0, "DM_RNA_b1492": 0.0, "transcription_TU369_with_TERM102_from_RPOS_MONOMER": 0.0, "transcription_TU0_14328_from_RpoD_mono": 1.6938083829425707e-07, "transcription_TU00169_from_RpoD_mono": 0.0, "DM_RNA_b2094": 0.0, "DM_RNA_b2096": 0.0, "DM_RNA_b2092": 0.0, "DM_RNA_b2091": 0.0, "DM_RNA_b2095": 0.0, "DM_RNA_b2093": 0.0, "transcription_TU0_5186_from_RpoD_mono": 0.0, "DM_RNA_b0051": 5.5578909432195416e-08, "DM_RNA_b0049": 5.558228350304e-08, "transcription_TU0_12831_from_RpoD_mono": 6.203560814447058e-07, "DM_RNA_b0173": 0.0, "transcription_TU0_6569_with_TERM0_1108_from_RpoD_mono": 0.0, "DM_RNA_b2957": 0.0, "transcription_TU0_13777_from_RpoD_mono": 3.0302763420543485e-08, "DM_RNA_b2874": 0.0, "transcription_TU0_14510_from_RpoD_mono": 0.0, "DM_RNA_b2588": 0.0, "transcription_TU0_13173_from_RpoD_mono": 0.0, "DM_RNA_b1186": 0.0, "transcription_TU0_8478_from_RPOS_MONOMER": 0.0, "DM_RNA_b1489": 0.0, "transcription_TU0_3623_from_RPON_MONOMER": 0.0, "DM_RNA_b1483": 0.0, "DM_RNA_b1486": 0.0, "DM_RNA_b1488": 0.0, "DM_RNA_b1485": 0.0, "DM_RNA_b1487": 0.0, "DM_RNA_b1484": 0.0, "transcription_TU0_13474_from_RpoD_mono": 0.0, "DM_RNA_b1981": 0.0, "transcription_TU0_1681_from_RpoD_mono": 0.0, "DM_RNA_b1656": 0.0, "transcription_TU00508_from_RpoD_mono": 0.0, "DM_RNA_b0883": 0.0, "transcription_TU00437_with_TERM72_from_RpoD_mono": 0.0, "transcription_TU00031_from_RpoD_mono": 0.0, "DM_RNA_b3426": 0.0, "transcription_TU0_5201_from_RpoD_mono": 0.0, "DM_RNA_b0052": 4.873239968029274e-08, "transcription_TU0_13715_from_RpoD_mono": 0.0, "DM_RNA_b2690": 0.0, "transcription_TU4_from_RpoD_mono": 0.0, "DM_RNA_b1387": 0.0, "transcription_TU0_14269_from_RpoD_mono": 0.0, "DM_RNA_b2784": 0.0, "transcription_TU00378_with_TERM65_from_RpoD_mono": 0.0, "transcription_TU00170_with_TERM0_1033_from_RpoD_mono": 6.015383889429403e-10, "DM_RNA_b2904": 0.0, "DM_RNA_b2905": 0.0, "transcription_TU0_14699_with_TERM141_from_RpoD_mono": 0.0, "transcription_TU0_4927_from_RpoD_mono": 0.0, "DM_RNA_b3415": 0.0, "transcription_TU0_6581_from_RpoD_mono": 0.0, "DM_RNA_b3132": 0.0, "transcription_TU794_from_RpoD_mono": 0.0, "DM_RNA_b1276": 0.0, "transcription_TU0_1106_from_RpoD_mono": 4.8210622509426174e-34, "DM_RNA_b0875": 0.0, "transcription_TU0_14491_from_RPOH_MONOMER": 0.0, "DM_RNA_b2954": 0.0, "transcription_TU00252_from_RpoD_mono": 0.0, "DM_RNA_b1993": 0.0, "DM_RNA_b1991": 0.0, "DM_RNA_b1992": 0.0, "transcription_TU0_5202_from_RpoD_mono": 0.0, "transcription_TU0_14399_with_TERM0_1041_from_RpoD_mono": 0.0, "DM_RNA_b0031": 0.0, "transcription_TU00509_from_RpoD_mono": 2.1355413718000234e-06, "DM_RNA_b0971": 0.0, "transcription_TU0_13087_from_RpoD_mono": 2.4909832096640634e-10, "DM_RNA_b0915": 2.3374417964818873e-10, "DM_RNA_b0914": 0.0, "transcription_TU0_14511_from_RpoD_mono": 0.0, "DM_RNA_b2762": 1.4970397012286673e-07, "transcription_TU00100_from_RpoD_mono": 0.0, "transcription_TU0_7805_from_RpoD_mono": 0.0, "DM_RNA_b0677": 0.0, "transcription_TU0_13016_from_RpoD_mono": 7.00117673787598e-11, "DM_RNA_b0657": 0.0, "transcription_TU00438_with_TERM72_from_RPOH_MONOMER": 0.0, "transcription_TU0_4928_from_RpoD_mono": 0.0, "transcription_TU401_with_TERM121_from_RpoD_mono": 0.0, "DM_RNA_b3425": 0.0, "transcription_TU00032_with_TERM0_1119_from_RpoD_mono": 0.0, "DM_RNA_b3670": 0.0, "DM_RNA_b3671": 0.0, "transcription_TU00032_from_RpoD_mono": 0.0, "transcription_TU0_14701_from_RpoD_mono": 0.0, "DM_RNA_b3035": 0.0, "transcription_TU0_13792_from_RpoD_mono": 0.0, "DM_RNA_b2907": 0.0, "transcription_TU0_8767_from_RpoD_mono": 0.0, "DM_RNA_b2817": 0.0, "transcription_TU0_5221_from_RpoD_mono": 0.0, "transcription_TU0_13417_from_RpoD_mono": 1.6181254331704362e-11, "DM_RNA_b1812": 0.0, "transcription_TU00379_with_TERM65_from_RpoD_mono": 0.0, "transcription_TU0_8611_from_RpoD_mono": 2.0454255778254664e-12, "DM_RNA_b4166": 0.0, "transcription_TU0_14272_from_RpoD_mono": 0.0, "DM_RNA_b1084": 0.0, "transcription_TU795_from_RpoD_mono": 0.0, "transcription_TU795_from_RPOS_MONOMER": 0.0, "transcription_TU0_1122_from_RpoD_mono": 0.0, "DM_RNA_b0895": 0.0, "DM_RNA_b0894": 0.0, "DM_RNA_b0896": 0.0, "transcription_TU0_14492_from_RpoD_mono": 0.0, "transcription_TU0_4929_from_RpoD_mono": 0.0, "DM_RNA_b0674": 0.0, "transcription_TU0_13175_from_RpoD_mono": 0.0, "DM_RNA_b1192": 0.0, "transcription_TU0_12833_from_RpoD_mono": 2.632651342874542e-14, "DM_RNA_b0188": 0.0, "transcription_TU0_36402_from_RpoD_mono": 0.0, "transcription_TU0_7806_from_EG11355_MONOMER": 0.0, "DM_RNA_b0154": 0.0, "transcription_TU00510_from_RpoD_mono": 1.105433682003009e-05, "DM_RNA_b1032": 0.0, "transcription_TU00188_from_RpoD_mono": 1.1599212028764236e-09, "DM_RNA_b3924": 0.0, "transcription_TU0_13088_from_RpoD_mono": 5.0747931020984527e-08, "DM_RNA_b0918": 0.0, "transcription_TU0_8360_from_RpoD_mono": 0.0, "DM_RNA_b3519": 0.0, "transcription_TU00101_from_RpoD_mono": 1.600712510588015e-08, "DM_RNA_b0428": 1.6007020137885915e-08, "DM_RNA_b0429": 0.0, "DM_RNA_b0432": 0.0, "DM_RNA_b0431": 0.0, "DM_RNA_b0430": 0.0, "transcription_TU0_5261_from_RpoD_mono": 0.0, "transcription_TU0_14402_from_RpoD_mono": 0.0, "DM_RNA_b3806": 0.0, "transcription_TU0_6583_from_RpoD_mono": 0.0, "DM_RNA_b3137": 0.0, "transcription_TU0_14512_from_RpoD_mono": 0.0, "DM_RNA_b2691": 2.8465476380711076e-06, "transcription_TU0_8480_from_RpoD_mono": 5.627005349681442e-12, "DM_RNA_b0156": 0.0, "transcription_TU0_14702_from_RpoD_mono": 0.0, "transcription_TU0_1741_from_RpoD_mono": 7.974211647590013e-08, "DM_RNA_b1277": 0.0, "transcription_TU0_13549_from_RpoD_mono": 0.0, "DM_RNA_b2174": 0.0, "transcription_TU00172_from_RPON_MONOMER": 0.0, "DM_RNA_b0810": 0.0, "DM_RNA_b0811": 0.0, "DM_RNA_b0809": 0.0, "transcription_TU00439_from_RpoD_mono": 0.0, "DM_RNA_b2498": 0.0, "DM_RNA_b2497": 0.0, "transcription_TU00305_from_RpoD_mono": 0.0, "transcription_TU0_14004_from_RpoD_mono": 1.2606571058263744e-08, "DM_RNA_b3648": 0.0, "transcription_TU0_13656_from_RpoD_mono": 0.0, "DM_RNA_b2523": 0.0, "transcription_TU00380_with_TERM65_from_RpoD_mono": 0.0, "transcription_TU0_7821_from_RpoD_mono": 0.0, "DM_RNA_b0622": 0.0, "transcription_TU0_12887_from_RpoD_mono": 0.0, "DM_RNA_b0307": 0.0, "DM_RNA_b0308": 0.0, "DM_RNA_b0306": 0.0, "transcription_TU0_5321_from_RpoD_mono": 1.0983123268380489e-07, "DM_RNA_b2341": 0.0, "DM_RNA_b2342": 3.268932797357347e-08, "transcription_TU0_8361_from_RpoD_mono": 4.551025977534558e-11, "DM_RNA_b0142": 0.0, "transcription_TU00511_from_RpoD_mono": 0.0, "DM_RNA_b1231": 0.0, "DM_RNA_b1230": 0.0, "transcription_TU796_from_RpoD_mono": 0.0, "transcription_TU0_1123_from_RpoD_mono": -4.232230068052222e-32, "transcription_TU00103_from_RPOS_MONOMER": 3.7718929341486033e-08, "DM_RNA_b0726": 8.688428412941419e-08, "DM_RNA_b0728": 0.0, "DM_RNA_b0729": 0.0, "DM_RNA_b0727": 6.563611266771283e-08, "transcription_TU0_1742_from_RpoD_mono": 0.0, "transcription_TU0_14273_from_RpoD_mono": 0.0, "transcription_TU00254_from_RpoD_mono": 0.0, "DM_RNA_b0887": 0.0, "DM_RNA_b0886": 0.0, "transcription_TU0_4961_with_TERM0441_from_RpoD_mono": 0.0, "DM_RNA_b4321": 0.0, "transcription_TU0_14704_from_RpoD_mono": 0.0, "transcription_TU0_14614_from_RpoD_mono": 5.875719079636029e-07, "DM_RNA_b0436": 0.0, "transcription_TU0_14403_from_RpoD_mono": 0.0, "transcription_TU00173_with_TERM0781_from_RpoD_mono": 0.0, "DM_RNA_b3925": 0.0, "DM_RNA_b3926": 0.0, "DM_RNA_b3927": -3.887922278683279e-58, "transcription_TU0_13780_from_RpoD_mono": 0.0, "DM_RNA_b2877": 0.0, "transcription_TU0_14513_from_RpoD_mono": 0.0, "DM_RNA_b4131": 0.0, "transcription_TU0_5322_from_RpoD_mono": 0.0, "DM_RNA_b1701": 0.0, "transcription_TU0_8704_from_RpoD_mono": 0.0, "DM_RNA_b1533": 0.0, "transcription_TU0_7822_from_RpoD_mono": 1.6090428432499313e-09, "DM_RNA_b0841": 0.0, "transcription_TU0_13018_from_RpoD_mono": 1.516095935546599e-12, "DM_RNA_b0661": 0.0, "transcription_TU00440_from_RpoD_mono": 0.0, "DM_RNA_b2741": 0.0, "transcription_TU0_8362_from_RpoD_mono": 0.0, "transcription_TU0_14064_from_RpoD_mono": 0.0, "DM_RNA_b3875": 0.0, "transcription_TU00306_from_RpoD_mono": 0.0, "DM_RNA_b1468": 0.0, "DM_RNA_b1467": 0.0, "DM_RNA_b1465": 0.0, "DM_RNA_b1466": 0.0, "transcription_TU00034_from_RpoD_mono": 0.0, "DM_RNA_b3942": 0.0, "transcription_TU0_13794_from_RpoD_mono": 0.0, "transcription_TU0_13310_from_RpoD_mono": 0.0, "DM_RNA_b1539": 0.0, "transcription_TU0_14150_from_RpoD_mono": 0.0, "DM_RNA_b4161": 0.0, "transcription_TU0_13719_from_RpoD_mono": 0.0, "DM_RNA_b2701": 0.0, "transcription_TU0_1282_with_TERM73_from_RpoD_mono": 0.0, "DM_RNA_b0684": 0.0, "transcription_TU0_1282_with_TERM3_from_RpoD_mono": 0.0, "transcription_TU00381_with_TERM65_from_RpoD_mono": 0.0, "transcription_TU00512_from_RpoD_mono": 4.377036016629783e-06, "DM_RNA_b1909": 0.0, "DM_RNA_b1911": 0.0, "DM_RNA_b1910": 0.0, "transcription_TU0_14005_from_RpoD_mono": 0.0, "DM_RNA_b3654": 0.0, "transcription_TU00104_from_RpoD_mono": 3.635524675957568e-08, "DM_RNA_b1612": 0.0, "transcription_TU0_13657_from_RpoD_mono": 5.959062489268105e-13, "DM_RNA_b2532": 0.0, "transcription_TU0_5341_from_RPOS_MONOMER": 0.0, "DM_RNA_b2130": 0.0, "DM_RNA_b2131": 0.0, "DM_RNA_b2128": 0.0, "DM_RNA_b2129": 0.0, "transcription_TU0_1141_from_RpoD_mono": 0.0, "DM_RNA_b1101": 0.0, "transcription_TU0_14714_from_RpoD_mono": 0.0, "DM_RNA_b2429": 0.0, "DM_RNA_b2428": 0.0, "transcription_TU00255_from_RpoD_mono": 0.0, "transcription_TU0_5_from_RpoD_mono": 0.0, "DM_RNA_b1091": 0.0, "DM_RNA_b1090": 0.0, "transcription_TU0_14404_from_RpoD_mono": 7.128932329836547e-08, "DM_RNA_b2472": 0.0, "transcription_TU0_6623_from_RpoD_mono": 1.1718133124311246e-30, "DM_RNA_b0494": 0.0, "transcription_TU0_3641_from_RPON_MONOMER": 0.0, "DM_RNA_b0655": 0.0, "DM_RNA_b0652": 0.0, "DM_RNA_b0653": 0.0, "DM_RNA_b0654": 0.0, "transcription_TU0_14134_from_RpoD_mono": 0.0, "DM_RNA_b4115": 0.0, "transcription_TU00442_from_RpoD_mono": 0.0, "transcription_TU0_14615_from_RpoD_mono": 0.0, "DM_RNA_b0462": 0.0, "transcription_TU00035_from_RpoD_mono": 0.0, "DM_RNA_b0698": 0.0, "DM_RNA_b0696": 0.0, "DM_RNA_b4513": 0.0, "DM_RNA_b0697": 0.0, "transcription_TU0_5402_with_TERM0582_from_RpoD_mono": 0.0, "DM_RNA_b0403": 0.0, "transcription_TU0_5402_with_TERM0583_from_RpoD_mono": 0.0, "transcription_TU5_from_RpoD_mono": 0.0, "DM_RNA_b1397": 0.0, "DM_RNA_b1398": 0.0, "DM_RNA_b1394": 0.0, "DM_RNA_b1390": 0.0, "DM_RNA_b1392": 0.0, "DM_RNA_b1393": 0.0, "DM_RNA_b1391": 0.0, "DM_RNA_b1388": 0.0, "DM_RNA_b1395": 0.0, "DM_RNA_b1389": 0.0, "transcription_TU00513_from_RpoD_mono": 2.3816637088353287e-06, "DM_RNA_b1975": 0.0, "transcription_TU0_14151_from_RpoD_mono": 8.891543702924851e-11, "DM_RNA_b4162": 0.0, "transcription_TU00191_from_RpoD_mono": 0.0, "DM_RNA_b3008": 0.0, "transcription_TU0_13956_from_RpoD_mono": 0.0, "DM_RNA_b3496": 0.0, "transcription_TU00105_from_RPOS_MONOMER": 0.0, "DM_RNA_b1611": 0.0, "transcription_TU00382_with_TERM65_from_RpoD_mono": 0.0, "transcription_TU0_7842_with_TERM_RPST_from_RpoD_mono": 0.0, "DM_RNA_b0023": 0.0, "transcription_TU0_14715_from_RpoD_mono": 0.0, "transcription_TU0_13658_from_RpoD_mono": 0.0, "DM_RNA_b2533": 0.0, "transcription_TU0_6625_from_RpoD_mono": 0.0, "DM_RNA_b2937": 0.0, "transcription_TU801_from_RpoD_mono": 0.0, "DM_RNA_b4171": 0.0, "DM_RNA_b4169": 0.0, "transcription_TU0_1142_from_RpoD_mono": 0.0, "transcription_TU00256_with_TERM0161_from_RpoD_mono": 1.984055599511381e-09, "DM_RNA_b2478": 0.0, "DM_RNA_b2477": 0.0, "transcription_TU00443_with_TERM0902_from_RPOS_MONOMER": 0.0, "DM_RNA_b2927": 0.0, "DM_RNA_b2926": 0.0, "transcription_TU00443_with_TERM0902_from_RpoD_mono": 0.0, "transcription_TU00036_with_TERM0223_from_RpoD_mono": 0.0, "transcription_TU00036_with_TERM0222_from_RpoD_mono": 0.0, "transcription_TU0_8484_from_RpoD_mono": 0.0, "transcription_TU0_13179_from_RpoD_mono": 1.1448761060590043e-10, "DM_RNA_b1206": 0.0, "transcription_TU0_36412_from_RPOS_MONOMER": 0.0, "transcription_TU0_7844_with_TERM_RPST_from_RpoD_mono": 5.875719079636029e-07, "transcription_TU00514_from_RpoD_mono": 4.943763014489061e-06, "DM_RNA_b2397": 0.0, "DM_RNA_b2396": 0.0, "transcription_TU00192_with_GLYA_TERMINATOR_from_RpoD_mono": 3.48049367885583e-08, "DM_RNA_b2551": 0.0, "transcription_TU0_13093_from_RpoD_mono": 9.361839527486775e-09, "DM_RNA_b0930": 0.0, "transcription_TU00106_from_RpoD_mono": 0.0, "DM_RNA_b0720": 0.0, "transcription_TU00308_from_RpoD_mono": 0.0, "DM_RNA_b3478": 0.0, "DM_RNA_b3476": 0.0, "DM_RNA_b3480": 0.0, "DM_RNA_b3477": 0.0, "DM_RNA_b3479": 0.0, "transcription_TU0_5481_from_RpoD_mono": 0.0, "DM_RNA_b1588": 0.0, "DM_RNA_b1590": 0.0, "DM_RNA_b1591": 0.0, "DM_RNA_b1589": 0.0, "DM_RNA_b1587": 0.0, "transcription_TU0_13610_from_RpoD_mono": 0.0, "DM_RNA_b2373": 0.0, "transcription_TU0_6626_from_RpoD_mono": 0.0, "transcription_TU0_6626_with_IHFA_TERMINATOR_from_RpoD_mono": 0.0, "transcription_TU0_14616_from_RpoD_mono": 0.0, "transcription_TU0_8772_from_RpoD_mono": 2.546549082848611e-14, "DM_RNA_b3412": 0.0, "transcription_TU0_13494_from_RpoD_mono": 0.0, "DM_RNA_b2027": 0.0, "transcription_TU00383_with_TERM65_from_RpoD_mono": 0.0, "transcription_TU0_14007_from_RpoD_mono": 0.0, "DM_RNA_b3658": 0.0, "transcription_TU0_8849_from_RpoD_mono": 5.428707600940562e-07, "DM_RNA_b2687": 0.0, "transcription_TU0_13855_from_RpoD_mono": 1.6870354222923741e-12, "DM_RNA_b3084": 0.0, "transcription_TU0_36413_from_RpoD_mono": 0.0, "DM_RNA_b2290": 0.0, "DM_RNA_b2291": 0.0, "transcription_TU802_from_RpoD_mono": 0.0, "transcription_TU0_1143_from_RpoD_mono": 0.0, "DM_RNA_b2579": 0.0, "transcription_TU0_1783_from_RpoD_mono": 7.892893006445937e-12, "DM_RNA_b2942": 0.0, "transcription_TU00444_with_TERM53_from_RpoD_mono": 1.970682288259159e-08, "DM_RNA_b2311": 1.9699444829074223e-08, "DM_RNA_b2312": 0.0, "transcription_TU0_7861_from_RPOS_MONOMER": 0.0, "transcription_TU0_5501_from_RpoD_mono": 5.28185697922779e-10, "DM_RNA_b3172": 0.0, "transcription_TU502_from_RpoD_mono": 0.0, "DM_RNA_b1661": 0.0, "transcription_TU502_from_RPOS_MONOMER": 0.0, "transcription_TU0_6629_from_RpoD_mono": 0.0, "DM_RNA_b0935": 0.0, "DM_RNA_b0936": 0.0, "DM_RNA_b0937": 0.0, "DM_RNA_b0933": 0.0, "DM_RNA_b0934": 0.0, "transcription_TU00193_with_TERM0_1125_from_RpoD_mono": 0.0, "DM_RNA_b3599": 0.0, "DM_RNA_b3600": 0.0, "transcription_TU00193_with_TERM0_1122_from_RpoD_mono": 0.0, "transcription_TU00193_with_TERM0_1123_from_RpoD_mono": 0.0, "transcription_TU00193_with_TERM0_1124_from_RpoD_mono": 0.0, "transcription_TU00515_from_RpoD_mono": 9.273513273321637e-06, "DM_RNA_b2695": 0.0, "DM_RNA_b2692": 0.0, "DM_RNA_b2694": 0.0, "DM_RNA_b2693": 9.273513273321637e-06, "transcription_TU00107_from_RpoD_mono": 4.4924938287812275e-09, "DM_RNA_b1136": 0.0, "transcription_TU0_36414_from_RPOS_MONOMER": 0.0, "transcription_TU0_14336_from_RpoD_mono": 9.157826095188553e-11, "DM_RNA_b2515": 0.0, "transcription_TU00309_from_RpoD_mono": 0.0, "transcription_TU0_13799_from_RpoD_mono": 0.0, "DM_RNA_b2923": 0.0, "transcription_TU0_13722_from_RpoD_mono": 0.0, "DM_RNA_b2738": 0.0, "transcription_TU0_8773_from_RpoD_mono": 0.0, "DM_RNA_b3551": 0.0, "transcription_TU0_5522_from_RpoD_mono": 0.0, "DM_RNA_b3637": 0.0, "DM_RNA_b3636": 0.0, "transcription_TU0_14276_from_EG11355_MONOMER": 0.0, "transcription_TU0_13421_from_RpoD_mono": 3.3740708445847483e-12, "DM_RNA_b1822": 0.0, "transcription_TU0_13495_from_RpoD_mono": 0.0, "DM_RNA_b2028": 0.0, "transcription_TU00384_with_TERM65_from_RpoD_mono": 0.0, "transcription_TU0_8855_with_PHEM_T3_from_RpoD_mono": 0.0, "transcription_TU0_13660_from_RpoD_mono": 0.0, "DM_RNA_b2536": 0.0, "transcription_TU0_6630_from_RpoD_mono": 0.0, "DM_RNA_b4386": -1.2501963007397631e-30, "transcription_TU0_1161_from_RPOS_MONOMER": 0.0, "DM_RNA_b0186": 0.0, "transcription_TU00038_with_TERM0242_from_RpoD_mono": 0.0, "DM_RNA_b4034": 0.0, "DM_RNA_b4032": 0.0, "DM_RNA_b4033": 0.0, "transcription_TU503_from_RPOS_MONOMER": 0.0, "transcription_TU0_12838_from_RpoD_mono": 0.0, "DM_RNA_b0200": 0.0, "transcription_TU0_36417_from_RpoD_mono": 0.0, "DM_RNA_b3428": 5.249424241821416e-09, "DM_RNA_b3429": 4.992363627718978e-09, "transcription_TU00194_from_RpoD_mono": 6.352099654208409e-11, "DM_RNA_b2574": 0.0, "transcription_TU00516_from_RpoD_mono": 0.0, "transcription_TU00258_from_RpoD_mono": 2.8916452064672605e-11, "DM_RNA_b3287": 0.0, "DM_RNA_b3288": 9.776991206074536e-12, "transcription_TU00108_from_RpoD_mono": 1.343924040985118e-07, "DM_RNA_b3236": 0.0, "transcription_TU0_14518_from_RpoD_mono": 0.0, "DM_RNA_b1198": 0.0, "transcription_TU0_8486_from_RpoD_mono": 4.815020479961493e-11, "DM_RNA_b0131": 0.0, "transcription_TU0_7901_from_RpoD_mono": 0.0, "transcription_TU0_14068_from_RpoD_mono": 0.0, "DM_RNA_b3882": 0.0, "transcription_TU00310_with_TERM52_from_RpoD_mono": 1.7917102697370402e-07, "DM_RNA_b2282": 0.0, "DM_RNA_b2280": 0.0, "DM_RNA_b2284": 0.0, "DM_RNA_b2283": 0.0, "DM_RNA_b2285": 0.0, "DM_RNA_b2286": 0.0, "DM_RNA_b2277": 0.0, "DM_RNA_b2287": 0.0, "DM_RNA_b2278": 0.0, "DM_RNA_b2288": 0.0, "DM_RNA_b2281": 0.0, "DM_RNA_b2276": 0.0, "DM_RNA_b2279": 0.0, "transcription_TU0_6631_from_RpoD_mono": 0.0, "transcription_TU0_36418_from_RPOS_MONOMER": 0.0, "transcription_TU0_36418_from_RpoD_mono": 0.0, "transcription_TU0_8774_from_RpoD_mono": 0.0, "DM_RNA_b0126": 0.0, "transcription_TU0_8774_from_RPOH_MONOMER": 6.453827276176202e-08, "transcription_TU0_12962_from_RpoD_mono": 0.0, "DM_RNA_b0521": 0.0, "transcription_TU00385_from_RpoD_mono": 0.0, "DM_RNA_b2296": 0.0, "transcription_TU00039_from_RpoD_mono": 0.0, "DM_RNA_b3416": 0.0, "DM_RNA_b3417": 0.0, "transcription_TU0_5543_from_RpoD_mono": 0.0, "transcription_TU521_from_RpoD_mono": 0.0, "transcription_TU0_13182_from_RpoD_mono": 0.0, "DM_RNA_b1232": 0.0, "transcription_TU841_from_RpoD_mono": 0.0, "DM_RNA_b2143": 0.0, "transcription_TU00195_from_RpoD_mono": -3.302500751884683e-64, "DM_RNA_b0931": 0.0, "transcription_TU00517_from_RpoD_mono": 4.5904413200942984e-10, "DM_RNA_b3168": 0.0, "DM_RNA_b3169": 4.6128757791002524e-10, "transcription_TU0_1181_from_RpoD_mono": 0.0, "transcription_TU0_13612_from_RpoD_mono": 0.0, "DM_RNA_b2379": 0.0, "transcription_TU0_14618_from_RpoD_mono": 0.0, "transcription_TU00109_from_RpoD_mono": 0.0, "DM_RNA_b0032": 0.0, "DM_RNA_b0033": 0.0, "transcription_TU0_12839_from_RPOS_MONOMER": 0.0, "DM_RNA_b0207": 0.0, "transcription_TU0_36419_from_RPOS_MONOMER": 0.0, "transcription_TU0_36419_from_RpoD_mono": 0.0, "transcription_TU0_1821_from_RpoD_mono": 0.0, "DM_RNA_b0574": 0.0, "DM_RNA_b0572": 0.0, "DM_RNA_b0575": 0.0, "DM_RNA_b0573": 0.0, "transcription_TU0_13959_from_RpoD_mono": 4.651491889267466e-12, "transcription_TU0_6634_with_TERM101_from_RPOS_MONOMER": 8.745188277180217e-08, "DM_RNA_b0114": 0.0, "DM_RNA_b0115": 0.0, "transcription_TU0_6634_with_TERM101_from_RpoD_mono": 0.0, "transcription_TU0_14519_from_RpoD_mono": 0.0, "transcription_TU0_5561_from_RpoD_mono": 0.0, "DM_RNA_b2964": 0.0, "DM_RNA_b2963": 0.0, "transcription_TU0_8487_from_RpoD_mono": 0.0, "DM_RNA_b2418": 0.0, "transcription_TU00311_from_RpoD_mono": 0.0, "transcription_TU0_13801_from_RpoD_mono": 0.0, "DM_RNA_b2930": 0.0, "transcription_TU0_8777_from_RpoD_mono": 0.0, "DM_RNA_b1216": 0.0, "transcription_TU0_12963_from_RpoD_mono": 1.9815202034417174e-11, "DM_RNA_b0524": 0.0, "transcription_TU522_from_RpoD_mono": 0.0, "DM_RNA_b2781": 0.0, "transcription_TU0_13498_from_RpoD_mono": 0.0, "DM_RNA_b2045": 0.0, "transcription_TU0_7981_from_RPOS_MONOMER": 0.0, "DM_RNA_b1200": 0.0, "DM_RNA_b1199": 0.0, "transcription_TU00518_from_RpoD_mono": 7.363985365199314e-06, "transcription_TU00196_from_RpoD_mono": 0.0, "DM_RNA_b1817": 0.0, "DM_RNA_b1819": 0.0, "DM_RNA_b1818": 0.0, "transcription_TU0_8862_from_RpoD_mono": 0.0, "DM_RNA_b3384": 1.9156304010714397e-07, "transcription_TU00110_from_RpoD_mono": 0.0, "transcription_TU0_5562_from_RpoD_mono": 0.0, "transcription_TU0_6635_with_TERM70_from_RpoD_mono": 0.0, "transcription_TU0_1182_with_TERM0_1116_from_RpoD_mono": 0.0, "DM_RNA_b3969": 0.0, "DM_RNA_b3968": 0.0, "DM_RNA_b3971": 0.0, "DM_RNA_b3970": 0.0, "transcription_TU0_1182_with_TERM0_1115_from_RpoD_mono": 0.0, "transcription_TU00260_from_RPOH_MONOMER": 0.0, "DM_RNA_b0015": 0.0, "DM_RNA_b0014": 1.1135515942484959e-11, "transcription_TU0_36422_from_RpoD_mono": 0.0, "transcription_TU0_14520_with_TERM53_from_RpoD_mono": 0.0, "transcription_TU00448_with_TERM52_from_RpoD_mono": 0.0, "transcription_TU0_8001_from_RpoD_mono": 0.0, "transcription_TU00041_from_RPOH_MONOMER": 2.347389606300403e-07, "transcription_TU0_5564_from_RpoD_mono": 0.0, "transcription_TU523_from_RpoD_mono": 0.0, "transcription_TU0_1421_from_RpoD_mono": 0.0, "DM_RNA_b1528": 0.0, "transcription_TU0_14339_from_RpoD_mono": 0.0, "transcription_TU00312_with_TERM0_1145_from_RPOS_MONOMER": 0.0, "transcription_TU0_13802_from_RpoD_mono": 0.0, "DM_RNA_b2935": 0.0, "transcription_TU0_6636_with_TERM70_from_RpoD_mono": 1.1205327586797062e-06, "transcription_TU00197_from_RpoD_mono": 0.0, "DM_RNA_b0337": 0.0, "DM_RNA_b0336": 0.0, "transcription_TU00519_from_RpoD_mono": 6.443317987491877e-06, "DM_RNA_b3545": 0.0, "transcription_TU0_13555_from_RpoD_mono": 1.6870354222923741e-12, "DM_RNA_b2183": 0.0, "transcription_TU00111_from_RpoD_mono": 1.3775974394464417e-08, "DM_RNA_b3359": 0.0, "transcription_TU0_13499_from_RpoD_mono": 0.0, "DM_RNA_b2052": 0.0, "DM_RNA_b2049": 0.0, "DM_RNA_b2053": 0.0, "DM_RNA_b2051": 0.0, "DM_RNA_b2048": 0.0, "transcription_TU0_1881_from_RpoD_mono": 8.145667511024497e-11, "DM_RNA_b2530": 0.0, "DM_RNA_b2528": 4.7763671450373094e-11, "DM_RNA_b2529": 3.2524561369069815e-11, "transcription_TU862_from_RpoD_mono": 0.0, "DM_RNA_b2162": 0.0, "transcription_TU0_1183_with_TERM0_1117_from_RpoD_mono": 0.0, "DM_RNA_b3759": 0.0, "DM_RNA_b3757": 0.0, "DM_RNA_b3758": 0.0, "DM_RNA_b3761": 0.0, "DM_RNA_b3756": 0.0, "DM_RNA_b3760": 0.0, "transcription_TU0_8021_from_RpoD_mono": 0.0, "DM_RNA_b2470": 0.0, "transcription_TU_8385_from_RPOE_MONOMER": 5.558228350304e-08, "DM_RNA_b2512": 0.0, "transcription_TU00449_with_TERM51_from_RpoD_mono": 0.0, "DM_RNA_b0411": 0.0, "transcription_TU0_14412_from_RpoD_mono": 0.0, "transcription_TU0_6646_with_TERM88_from_RpoD_mono": 1.014215114383746e-09, "DM_RNA_b4383": 0.0, "DM_RNA_b4384": 0.0, "transcription_TU00042_from_RpoD_mono": 0.0, "DM_RNA_b4019": 0.0, "transcription_TU0_14521_with_TERM0223_from_RpoD_mono": 0.0, "transcription_TU0_14521_with_TERM0222_from_RpoD_mono": 0.0, "transcription_TU524_from_RpoD_mono": 0.0, "DM_RNA_b3771": 1.562948353240948e-07, "DM_RNA_b3770": 0.0, "DM_RNA_b3772": 2.718752351836209e-07, "transcription_TU524_with_TERM165_from_RpoD_mono": 0.0, "transcription_TU0_8489_from_RpoD_mono": 0.0, "DM_RNA_b0932": 0.0, "transcription_TU00198_from_RpoD_mono": 0.0, "DM_RNA_b1241": 0.0, "transcription_TU00198_from_RPOS_MONOMER": 0.0, "transcription_TU00520_from_RpoD_mono": 9.280884749490546e-06, "DM_RNA_b4134": 0.0, "transcription_TU00112_from_RpoD_mono": 4.1278408318171346e-07, "DM_RNA_b3744": 0.0, "transcription_TU0_14340_from_RpoD_mono": 3.085811170426421e-10, "DM_RNA_b0175": 0.0, "transcription_TU00313_from_RpoD_mono": 5.0120131601092714e-11, "DM_RNA_b0134": 0.0, "DM_RNA_b0133": 1.9320886903814798e-11, "transcription_TU0_5568_from_RpoD_mono": 0.0, "transcription_TU0_12965_from_RpoD_mono": 8.071493743364937e-08, "DM_RNA_b0529": 0.0, "transcription_TU0_14210_from_RpoD_mono": 0.0, "DM_RNA_b4356": 0.0, "transcription_TU0_8864_from_RpoD_mono": 0.0, "DM_RNA_b1637": 0.0, "DM_RNA_b1638": 0.0, "transcription_TU863_from_RpoD_mono": 0.0, "DM_RNA_b1249": 0.0, "transcription_TU0_1184_with_TERM0_1117_from_RpoD_mono": 0.0, "transcription_TU0_1921_from_RpoD_mono": 0.0, "transcription_TU0_12842_from_RpoD_mono": 0.0, "DM_RNA_b0212": 0.0, "transcription_TU00450_with_TERM51_from_RpoD_mono": 0.0, "transcription_TU00043_from_RpoD_mono": 0.0, "DM_RNA_b0678": 0.0, "transcription_TU00262_from_RpoD_mono": 0.0, "DM_RNA_b3542": 0.0, "DM_RNA_b3544": 0.0, "DM_RNA_b3541": 0.0, "DM_RNA_b3540": 0.0, "DM_RNA_b3543": 0.0, "transcription_TU0_12894_from_RpoD_mono": 0.0, "DM_RNA_b0323": 0.0, "transcription_TU525_from_RpoD_mono": 0.0, "transcription_TU525_with_TERM165_from_RpoD_mono": 0.0, "transcription_TU0_14413_from_RpoD_mono": 0.0, "transcription_TU00199_from_RpoD_mono": 0.0, "DM_RNA_b4071": 5.5769947779703445e-31, "DM_RNA_b4073": 5.5769947779703445e-31, "DM_RNA_b4072": 5.5769947779703445e-31, "DM_RNA_b4070": 5.5769947779703445e-31, "transcription_TU00521_from_RpoD_mono": 4.593767732544999e-06, "DM_RNA_b4370": 0.0, "DM_RNA_b4368": 0.0, "DM_RNA_b4369": 0.0, "transcription_TU0_13100_from_RpoD_mono": 0.0, "DM_RNA_b0963": 0.0, "transcription_TU0_14523_from_RpoD_mono": 0.0, "DM_RNA_b2039": 0.0, "DM_RNA_b2037": 0.0, "DM_RNA_b2038": 0.0, "transcription_TU0_8061_from_RpoD_mono": 4.987337326037438e-07, "DM_RNA_b3919": 0.0, "transcription_TU0_3644_from_RpoD_mono": 0.0, "DM_RNA_b1440": 0.0, "DM_RNA_b1442": 0.0, "DM_RNA_b1441": 0.0, "DM_RNA_b1443": 0.0, "transcription_TU00314_with_PRMAT1_from_RpoD_mono": 0.0, "DM_RNA_b3258": 0.0, "transcription_TU0_1962_from_RpoD_mono": 9.943605588223033e-12, "DM_RNA_b2976": 0.0, "DM_RNA_b4467": 0.0, "DM_RNA_b2979": 0.0, "DM_RNA_b2975": 1.6617541182151348e-11, "DM_RNA_b4468": 0.0, "transcription_TU0_13805_from_RpoD_mono": 3.3740708445847483e-12, "DM_RNA_b2946": 0.0, "DM_RNA_b2947": 3.3740708445847483e-12, "transcription_TU0_14622_from_RpoD_mono": 3.384873981485101e-10, "transcription_TU0_13727_from_RpoD_mono": 8.851549230135708e-12, "DM_RNA_b2765": 0.0, "transcription_TU0_5581_from_RpoD_mono": 0.0, "transcription_TU0_8865_from_RpoD_mono": 6.369543982087403e-09, "transcription_TU0_13860_from_RpoD_mono": 0.0, "DM_RNA_b3089": -2.094404553859216e-26, "transcription_TU0_1186_from_RpoD_mono": 0.0, "transcription_TU00044_from_RpoD_mono": 0.0, "DM_RNA_b1226": -1.4950818678806536e-35, "DM_RNA_b1225": -5.207170484178362e-30, "DM_RNA_b1224": -5.207170484178362e-30, "DM_RNA_b1227": -5.207170484178362e-30, "transcription_TU0_13557_from_RpoD_mono": 5.875719079636029e-07, "DM_RNA_b2185": 0.0, "transcription_TU526_with_TERM165_from_RpoD_mono": 2.9286487551551684e-07, "transcription_TU0_3645_from_RPON_MONOMER": 0.0, "DM_RNA_b1008": 0.0, "DM_RNA_b1006": 0.0, "DM_RNA_b1011": 0.0, "DM_RNA_b1009": 0.0, "DM_RNA_b1007": 0.0, "DM_RNA_b1010": 0.0, "DM_RNA_b1012": 0.0, "transcription_TU0_8081_from_RpoD_mono": 0.0, "DM_RNA_b2925": 0.0, "transcription_TU00200_from_RpoD_mono": 0.0, "DM_RNA_b0019": 0.0, "transcription_TU00522_with_TERM01021_from_RPOS_MONOMER": 0.0, "DM_RNA_b0116": 0.0, "transcription_TU00522_with_TERM01021_from_RpoD_mono": 0.0, "transcription_TU00114_from_RPON_MONOMER": 0.0, "DM_RNA_b2222": 0.0, "DM_RNA_b2221": 0.0, "DM_RNA_b2224": 0.0, "DM_RNA_b2223": 0.0, "transcription_TU0_14414_from_RpoD_mono": 0.0, "transcription_TU0_6649_from_RpoD_mono": 0.0, "transcription_TU0_5601_with_TERM85_from_RpoD_mono": 0.0, "transcription_TU0_14524_from_RpoD_mono": 0.0, "DM_RNA_b0204": 0.0, "DM_RNA_b0205": 0.0, "transcription_TU0_8491_from_RpoD_mono": 2.6702736687930116e-08, "DM_RNA_b3493": 0.0, "transcription_TU00315_from_RPOS_MONOMER": 0.0, "transcription_TU00315_from_RpoD_mono": 0.0, "transcription_TU0_3721_from_RpoD_mono": 0.0, "DM_RNA_b4067": 0.0, "DM_RNA_b4069": 0.0, "transcription_TU0_14159_from_RpoD_mono": 4.297175856153384e-10, "DM_RNA_b4208": 0.0, "transcription_TU0_8781_from_RpoD_mono": 0.0, "DM_RNA_b3182": 0.0, "transcription_TU0_13428_from_RpoD_mono": 1.6870354222923741e-12, "DM_RNA_b1835": 0.0, "transcription_TU0_14288_from_RpoD_mono": 0.0, "transcription_TU0_8082_from_RPOS_MONOMER": -1.5381129661532658e-40, "transcription_TU0_8082_from_RpoD_mono": 0.0, "transcription_TU00045_from_RpoD_mono": 0.0, "DM_RNA_b1223": 0.0, "transcription_TU0_14625_from_RpoD_mono": 1.6839075974002634e-08, "transcription_TU541_from_RpoD_mono": 0.0, "transcription_TU541_from_RPOS_MONOMER": 0.0, "transcription_TU0_13667_from_RPOH_MONOMER": 1.4335098490453265e-12, "DM_RNA_b2559": 0.0, "transcription_TU0_6650_from_RpoD_mono": 0.0, "DM_RNA_b2024": 0.0, "DM_RNA_b2022": 4.53112347009121e-07, "DM_RNA_b2025": 2.798007009726509e-07, "DM_RNA_b2026": 2.3824523850259252e-07, "DM_RNA_b2023": 2.798007009726509e-07, "transcription_TU00201_from_RpoD_mono": 0.0, "DM_RNA_b4094": 0.0, "transcription_TU00523_with_TERM01021_from_RpoD_mono": 4.847038007407053e-08, "transcription_TU0_1187_from_RpoD_mono": 0.0, "DM_RNA_b2590": 0.0, "DM_RNA_b2591": 0.0, "DM_RNA_b2589": 0.0, "transcription_TU00115_from_RpoD_mono": 0.0, "DM_RNA_b0312": 0.0, "DM_RNA_b0311": 0.0, "transcription_TU0_3723_from_RPOS_MONOMER": 0.0, "transcription_TU0_3723_from_RpoD_mono": 0.0, "transcription_TU_8389_with_TERM1_from_RpoD_mono": 4.535862845874628e-10, "DM_RNA_b0884": 0.0, "transcription_TU0_14415_from_RpoD_mono": 0.0, "transcription_TU0_14525_from_RpoD_mono": 0.0, "DM_RNA_b3623": 0.0, "DM_RNA_b3624": 0.0, "transcription_TU0_8492_from_RpoD_mono": 0.0, "DM_RNA_b4226": 0.0, "transcription_TU0_8083_with_TERM0902_from_RpoD_mono": 0.0, "transcription_TU00316_from_RpoD_mono": 0.0, "DM_RNA_b3952": 0.0, "DM_RNA_b3951": 0.0, "transcription_TU0_14740_from_RpoD_mono": 0.0, "DM_RNA_b4260": 0.0, "transcription_TU0_13807_from_RpoD_mono": 0.0, "transcription_TU0_6651_with_TERM165_from_RpoD_mono": 0.0, "transcription_TU00046_from_RpoD_mono": 0.0, "DM_RNA_b3366": 0.0, "DM_RNA_b3367": 0.0, "DM_RNA_b3365": 0.0, "DM_RNA_b3368": 0.0, "transcription_TU0_8782_from_RpoD_mono": 0.0, "DM_RNA_b0839": 0.0, "transcription_TU00391_with_TERM0_1145_from_RPOS_MONOMER": 0.0, "transcription_TU0_3741_from_RpoD_mono": 1.3878308549436847e-07, "DM_RNA_b3940": 0.0, "DM_RNA_b3939": 0.0, "transcription_TU00202_from_RPOS_MONOMER": 0.0, "transcription_TU00202_from_RpoD_mono": 0.0, "transcription_TU0_2001_from_RpoD_mono": 6.7481416891695055e-12, "DM_RNA_b0948": 0.0, "transcription_TU00524_from_RpoD_mono": 7.041352624962952e-08, "DM_RNA_b0721": 0.0, "DM_RNA_b0723": 0.0, "DM_RNA_b0724": 0.0, "DM_RNA_b0722": 3.106869448775532e-34, "transcription_TU0_13103_from_RpoD_mono": 3.3740708445847483e-12, "DM_RNA_b0967": 0.0, "transcription_TU0_14015_from_RpoD_mono": 0.0, "DM_RNA_b3679": 0.0, "transcription_TU00116_from_RpoD_mono": 0.0, "DM_RNA_b0314": 0.0, "transcription_TU0_14290_from_RpoD_mono": 2.269608738308394e-09, "DM_RNA_b3196": 2.2696087376572576e-09, "DM_RNA_b3197": 0.0, "transcription_TU869_from_RpoD_mono": 1.6938083829425707e-07, "DM_RNA_b0409": 0.0, "DM_RNA_b0408": 0.0, "transcription_TU0_1188_from_RpoD_mono": -3.898952402661296e-41, "transcription_TU0_8084_with_TERM0924_from_RpoD_mono": 1.301555001297057e-08, "DM_RNA_b1866": 0.0, "transcription_TU00265_with_TERM081_from_RpoD_mono": 0.0, "DM_RNA_b3005": 0.0, "DM_RNA_b3006": 0.0, "transcription_TU_8390_with_TERM1_from_RpoD_mono": 0.0, "transcription_TU0_3841_from_RpoD_mono": 2.4161021962765436e-12, "DM_RNA_b0058": 0.0, "transcription_TU0_14527_with_TERM0_1143_from_RpoD_mono": 0.0, "DM_RNA_b1764": 0.0, "transcription_TU0_14741_from_RpoD_mono": 0.0, "transcription_TU0_8493_from_RpoD_mono": 4.582785190590822e-07, "DM_RNA_b0386": 0.0, "transcription_TU00454_from_RpoD_mono": 0.0, "DM_RNA_b2796": 0.0, "DM_RNA_b2797": 0.0, "transcription_TU0_13559_from_RpoD_mono": 0.0, "DM_RNA_b2210": 0.0, "transcription_TU00047_from_RpoD_mono": -4.458793004345266e-31, "DM_RNA_b2235": 0.0, "DM_RNA_b2234": 0.0, "transcription_TU543_with_TERM0281_from_RpoD_mono": 0.0, "transcription_TU543_with_TERM0282_from_RpoD_mono": 0.0, "transcription_TU543_with_TERM0283_from_RpoD_mono": 4.018082400199384e-09, "transcription_TU00203_with_TERM4_from_RpoD_mono": 0.0, "DM_RNA_b1207": 0.0, "transcription_TU0_13104_from_RpoD_mono": 1.5399686490406134e-12, "DM_RNA_b0969": 0.0, "transcription_TU00117_from_RpoD_mono": 3.430999937190055e-14, "DM_RNA_b0778": 0.0, "DM_RNA_b0776": 1.1503841652675186e-14, "DM_RNA_b0777": 8.691467357354329e-15, "DM_RNA_b0775": 1.0208515419529287e-14, "transcription_TU0_8101_from_RpoD_mono": 1.7175704365775445e-07, "DM_RNA_b0767": 0.0, "transcription_TU0_3862_from_RPOS_MONOMER": 0.0, "transcription_TU0_2041_from_RpoD_mono": 0.0, "DM_RNA_b0125": 0.0, "transcription_TU0_6653_with_AROF_TYRA_TERMINATOR_from_RpoD_mono": 2.119279375859396e-07, "DM_RNA_b2599": 0.0, "transcription_TU870_with_TERM202_from_RpoD_mono": 1.2272553466952799e-11, "DM_RNA_b0406": 0.0, "transcription_TU0_1189_from_RpoD_mono": 0.0, "DM_RNA_b0201": 0.0, "DM_RNA_b0203": 0.0, "DM_RNA_b0202": 0.0, "transcription_TU0_12846_from_RpoD_mono": 0.0, "DM_RNA_b0222": 0.0, "transcription_TU0_14291_from_RpoD_mono": 3.034262200582155e-08, "DM_RNA_b3198": 0.0, "DM_RNA_b3199": 9.971097413471609e-09, "transcription_TU00266_from_RpoD_mono": 2.6825244830733887e-14, "transcription_TU_8391_from_RPOE_MONOMER": 0.0, "DM_RNA_b2595": 0.0, "transcription_TU0_8628_from_RpoD_mono": 0.0, "DM_RNA_b4358": 0.0, "transcription_TU0_13034_from_RpoD_mono": 2.598276593654325e-05, "DM_RNA_b0747": 0.0, "DM_RNA_b0746": 0.0, "transcription_TU0_14629_from_RpoD_mono": 0.0, "transcription_TU00455_from_RpoD_mono": 8.594540724470182e-12, "DM_RNA_b3816": 0.0, "transcription_TU00048_from_RpoD_mono": 0.0, "transcription_TU0_14528_with_TERM0_1115_from_RpoD_mono": 0.0, "transcription_TU0_14528_with_TERM0_1116_from_RpoD_mono": 0.0, "transcription_TU0_8494_from_RpoD_mono": 2.042232029341018e-08, "DM_RNA_b1849": 0.0, "transcription_TU0_13195_from_RpoD_mono": 1.6870354222923741e-12, "DM_RNA_b1269": 0.0, "transcription_TU0_3882_from_RPOS_MONOMER": 0.0, "DM_RNA_b4111": 0.0, "transcription_TU0_8121_with_TERM0941_from_RpoD_mono": 0.0, "DM_RNA_b0008": 0.0, "transcription_TU0_2042_with_TERM0703_from_RpoD_mono": -1.664983279050096e-34, "DM_RNA_b0124": 0.0, "transcription_TU00204_from_RpoD_mono": 0.0, "DM_RNA_b2938": 0.0, "transcription_TU00527_from_RpoD_mono": 0.0, "transcription_TU0_14215_from_RpoD_mono": 1.6870354222923741e-12, "DM_RNA_b4371": 0.0, "transcription_TU0_14076_from_RpoD_mono": 0.0, "DM_RNA_b3909": 0.0, "transcription_TU00320_from_RpoD_mono": 0.0, "DM_RNA_b1602": 0.0, "DM_RNA_b1603": 0.0, "transcription_TU0_13809_from_RpoD_mono": 9.540735242392977e-12, "DM_RNA_b2960": 0.0, "transcription_TU0_6654_with_TERM86_from_RpoD_mono": 1.1969154210724146e-10, "DM_RNA_b3164": 0.0, "transcription_TU0_14162_from_RpoD_mono": 3.9241030510159424e-07, "DM_RNA_b4214": 0.0, "transcription_TU0_8784_from_RpoD_mono": 0.0, "DM_RNA_b0381": 0.0, "transcription_TU0_14744_from_RpoD_mono": 0.0, "DM_RNA_b3625": 0.0, "transcription_TU871_from_RpoD_mono": 2.0454255778254664e-12, "DM_RNA_b0405": 0.0, "transcription_TU0_3901_from_RPOS_MONOMER": 5.875719079636029e-07, "DM_RNA_b1480": 0.0, "transcription_TU0_13373_from_RpoD_mono": 2.0152388784645137e-07, "DM_RNA_b1692": 0.0, "DM_RNA_b1693": 0.0, "transcription_TU0_1190_from_RpoD_mono": 0.0, "transcription_TU0_12900_from_RPOH_MONOMER": 0.0, "DM_RNA_b0353": 0.0, "transcription_TU0_2081_from_RpoD_mono": 0.0, "DM_RNA_b1114": 0.0, "transcription_TU0_8629_from_RpoD_mono": 0.0, "DM_RNA_b4394": 0.0, "transcription_TU0_13035_from_RpoD_mono": 0.0, "DM_RNA_b0748": 0.0, "transcription_TU0_8143_from_RPOS_MONOMER": 0.0, "DM_RNA_b2464": 0.0, "DM_RNA_b2465": 0.0, "transcription_TU00049_with_OMPC_TERMINATOR_from_RpoD_mono": 6.300822726111767e-06, "DM_RNA_b2215": 0.0, "transcription_TU00267_from_RpoD_mono": 0.0, "DM_RNA_b0180": 3.492985240446138e-08, "transcription_TU0_5782_from_RpoD_mono": 0.0, "transcription_TU_8392_from_RPOE_MONOMER": 0.0, "DM_RNA_b2891": 0.0, "transcription_TU546_from_RPOS_MONOMER": 5.178829281734886e-12, "transcription_TU0_13196_from_RpoD_mono": 0.0, "DM_RNA_b1270": 0.0, "transcription_TU0_6657_with_RPLT_T2_from_RpoD_mono": 0.0, "transcription_TU101_from_RpoD_mono": 0.0, "DM_RNA_b4323": 0.0, "DM_RNA_b4322": 0.0, "transcription_TU00205_with_GUSAT1_from_RpoD_mono": 1.7114472260794565e-07, "DM_RNA_b2507": 6.609733644646678e-08, "DM_RNA_b2508": 0.0, "transcription_TU0_14292_from_RPOE_MONOMER": 4.074304918469989e-08, "DM_RNA_b3201": 0.0, "DM_RNA_b3200": 2.0371524592349945e-08, "transcription_TU0_14529_from_RpoD_mono": 0.0, "transcription_TU0_14745_from_RpoD_mono": 0.0, "transcription_TU0_14630_from_RPOS_MONOMER": 7.0984295484845254e-09, "transcription_TU0_14630_from_RpoD_mono": 0.0, "transcription_TU0_2082_from_RpoD_mono": 1.1438167536035913e-11, "transcription_TU00321_from_RpoD_mono": 0.0, "DM_RNA_b1126": 0.0, "DM_RNA_b1123": 0.0, "DM_RNA_b1124": 0.0, "DM_RNA_b1125": 0.0, "transcription_TU0_8787_from_RpoD_mono": 0.0, "DM_RNA_b2133": 0.0, "transcription_TU0_5843_from_RpoD_mono": 0.0, "transcription_TU0_14216_from_RpoD_mono": 0.0, "DM_RNA_b4374": 0.0, "transcription_TU0_14018_from_RpoD_mono": 0.0, "DM_RNA_b3691": 0.0, "DM_RNA_b4477": 0.0, "DM_RNA_b3693": 0.0, "DM_RNA_b4478": 0.0, "transcription_TU0_13036_from_RpoD_mono": 0.0, "DM_RNA_b0749": 0.0, "transcription_TU00457_from_RpoD_mono": 0.0, "transcription_TU0_13672_from_RpoD_mono": 1.2834757474989678e-09, "DM_RNA_b2585": 0.0, "transcription_TU0_6658_with_TERM5_from_RpoD_mono": 0.0, "DM_RNA_b3461": 0.0, "transcription_TU872_from_RpoD_mono": 0.0, "DM_RNA_b3389": 0.0, "DM_RNA_b3385": 1.9395700890862277e-07, "DM_RNA_b3390": 1.6645009909579667e-07, "DM_RNA_b3386": 0.0, "transcription_TU0_1191_from_RpoD_mono": 0.0, "DM_RNA_b3276": 0.0, "DM_RNA_b3272": 2.2562304808574517e-07, "DM_RNA_b3275": 8.58442628935014e-06, "DM_RNA_b3274": 0.0, "DM_RNA_b3277": 1.2257408760890304e-06, "DM_RNA_b3273": 0.0, "DM_RNA_b3278": 0.0, "transcription_TU00050_from_RpoD_mono": 0.0, "DM_RNA_b0929": 0.0, "transcription_TU0_14746_from_RpoD_mono": 0.0, "transcription_TU0_3963_from_RpoD_mono": 0.0, "transcription_TU00206_from_RpoD_mono": 0.0, "DM_RNA_b3749": 0.0, "DM_RNA_b3751": 0.0, "DM_RNA_b3748": 0.0, "DM_RNA_b3750": 0.0, "DM_RNA_b3752": 0.0, "transcription_TU102_from_RpoD_mono": 2.901209549369765e-11, "DM_RNA_b1415": 0.0, "transcription_TU00268_from_RpoD_mono": 0.0, "DM_RNA_b3892": 0.0, "DM_RNA_b3893": 0.0, "DM_RNA_b3894": 0.0, "transcription_TU00120_from_RpoD_mono": 0.0, "DM_RNA_b4213": 0.0, "transcription_TU0_5881_from_RpoD_mono": 5.928621912628651e-12, "DM_RNA_b3835": 0.0, "DM_RNA_b3833": 5.928621912628651e-12, "transcription_TU0_14530_from_RpoD_mono": 0.0, "transcription_TU0_14293_from_RpoD_mono": 0.0, "DM_RNA_b4084": 0.0, "transcription_TU0_14078_from_RpoD_mono": 0.0, "DM_RNA_b3915": 0.0, "transcription_TU00322_from_RPON_MONOMER": 0.0, "DM_RNA_b0857": 0.0, "DM_RNA_b0855": 0.0, "DM_RNA_b0856": 0.0, "DM_RNA_b0854": 0.0, "transcription_TU0_6660_with_TERM86_from_RpoD_mono": 0.0, "transcription_TU0_14631_from_RpoD_mono": 0.0, "transcription_TU0_14631_from_RPOS_MONOMER": 0.0, "transcription_TU0_13620_from_RpoD_mono": 0.0, "DM_RNA_b2411": 0.0, "transcription_TU0_14749_from_RpoD_mono": 0.0, "DM_RNA_b3093": 0.0, "transcription_TU0_13037_from_RpoD_mono": 5.782739941743013e-07, "DM_RNA_b0750": 0.0, "DM_RNA_b0751": 5.782739941743013e-07, "transcription_TU0_5901_with_TERM0541_from_RpoD_mono": 0.0, "transcription_TU0_8874_from_RpoD_mono": 0.0, "transcription_TU0_13199_from_RpoD_mono": 0.0, "DM_RNA_b1278": 0.0, "transcription_TU0_14217_from_RpoD_mono": 4.535862845874628e-10, "DM_RNA_b4375": 0.0, "transcription_TU873_from_RpoD_mono": 1.9395700890862277e-07, "transcription_TU103_with_TERM7_from_RpoD_mono": 0.0, "DM_RNA_b1015": 0.0, "transcription_TU0_1192_from_RpoD_mono": 1.5666328577303046e-05, "transcription_TU0_8147_from_RPOS_MONOMER": 0.0, "DM_RNA_b1453": 0.0, "transcription_TU00269_from_RpoD_mono": 0.0, "DM_RNA_b3409": 0.0, "transcription_TU0_14531_with_TERM52_from_RpoD_mono": 0.0, "transcription_TU0_14750_from_RpoD_mono": 0.0, "DM_RNA_b0613": 0.0, "DM_RNA_b0617": 0.0, "DM_RNA_b0616": 0.0, "DM_RNA_b0615": 0.0, "transcription_TU0_12902_from_RpoD_mono": 0.0, "DM_RNA_b0356": 0.0, "DM_RNA_b0355": 0.0, "transcription_TU0_5903_with_TERM0541_from_RPON_MONOMER": 0.0, "transcription_TU0_13038_from_RpoD_mono": 0.0, "DM_RNA_b0752": 0.0, "transcription_TU0_14080_from_RpoD_mono": 0.0, "DM_RNA_b3917": 0.0, "transcription_TU00460_from_RpoD_mono": 0.0, "DM_RNA_b4293": 0.0, "transcription_TU00323_from_RpoD_mono": 3.328527852932469e-12, "DM_RNA_b2501": 0.0, "DM_RNA_b2502": 0.0, "transcription_TU0_13735_from_RpoD_mono": 1.6870354222923741e-12, "DM_RNA_b2785": 0.0, "transcription_TU00052_from_RpoD_mono": 0.0, "DM_RNA_b0383": 0.0, "transcription_TU564_from_RpoD_mono": 0.0, "transcription_TU00396_from_RPOS_MONOMER": 0.0, "DM_RNA_b1197": 0.0, "transcription_TU0_4001_from_RPOS_MONOMER": 0.0, "transcription_TU0_8148_from_RPOS_MONOMER": 0.0, "transcription_TU0_2302_from_RpoD_mono": 0.0, "DM_RNA_b0198": 0.0, "DM_RNA_b0199": 0.0, "DM_RNA_b0197": 0.0, "transcription_TU104_with_TERM7_from_RpoD_mono": 0.0, "transcription_TU00208_from_RpoD_mono": 0.0, "DM_RNA_b3907": 0.0, "transcription_TU00122_from_RpoD_mono": 5.249424241821416e-09, "DM_RNA_b3430": 0.0, "transcription_TU0_13674_from_RpoD_mono": 0.0, "DM_RNA_b2587": 0.0, "transcription_TU874_from_RpoD_mono": 0.0, "transcription_TU00270_from_RpoD_mono": 0.0, "DM_RNA_b0586": 0.0, "DM_RNA_b0585": 0.0, "transcription_TU0_2342_from_RpoD_mono": 0.0, "DM_RNA_b2913": 0.0, "transcription_TU00461_from_RpoD_mono": 0.0, "transcription_TU0_8149_with_TERM0961_from_RpoD_mono": 0.0, "DM_RNA_b0576": -9.271923586565904e-36, "transcription_TU0_5964_from_RpoD_mono": 0.0, "DM_RNA_b0907": 3.922859489899785e-07, "transcription_TU565_from_RpoD_mono": 5.208108701930092e-07, "transcription_TU00324_from_RpoD_mono": 1.6626868154137288e-11, "DM_RNA_b2890": 0.0, "transcription_TU0_14166_from_RpoD_mono": 0.0, "DM_RNA_b4485": 0.0, "DM_RNA_b4231": 0.0, "DM_RNA_b4227": 0.0, "DM_RNA_b4230": 0.0, "transcription_TU121_with_TERM7_from_RpoD_mono": 0.0, "transcription_TU00209_from_RpoD_mono": 1.84465560315367e-08, "DM_RNA_b1852": 0.0, "transcription_TU0_13736_from_RpoD_mono": 1.8231799270902513e-12, "DM_RNA_b2791": 0.0, "transcription_TU0_14759_from_RpoD_mono": 0.0, "transcription_TU00123_from_RpoD_mono": 0.0, "DM_RNA_b4035": 0.0, "DM_RNA_b4036": 0.0, "transcription_TU0_901_from_RpoD_mono": 0.0, "DM_RNA_b1054": 0.0, "transcription_TU0_4141_from_RPOE_MONOMER": 0.0, "transcription_TU0_2402_from_RpoD_mono": 0.0, "DM_RNA_b0347": 0.0, "DM_RNA_b0348": 0.0, "DM_RNA_b0351": 0.0, "DM_RNA_b0352": 0.0, "DM_RNA_b0349": 0.0, "DM_RNA_b0350": 0.0, "transcription_TU0_13675_from_RpoD_mono": 5.061106266877119e-12, "DM_RNA_b2594": 0.0, "transcription_TU875_from_RpoD_mono": 0.0, "transcription_TU0_14633_from_RPOS_MONOMER": 0.0, "DM_RNA_b1854": 0.0, "transcription_TU0_14633_from_RpoD_mono": 0.0, "transcription_TU0_5981_from_RpoD_mono": 0.0, "DM_RNA_b3452": 0.0, "DM_RNA_b3449": 0.0, "DM_RNA_b3450": 0.0, "DM_RNA_b3453": 0.0, "DM_RNA_b3451": 0.0, "transcription_TU_8397_from_RPOE_MONOMER": 1.1438167536035913e-11, "DM_RNA_b3181": 0.0, "transcription_TU00054_from_RpoD_mono": 7.34520117372114e-08, "DM_RNA_b1131": 0.0, "transcription_TU0_13204_from_RpoD_mono": 5.181258501687942e-14, "DM_RNA_b1288": 0.0, "transcription_TU0_14533_from_RpoD_mono": 0.0, "transcription_TU122_with_TERM7_from_RpoD_mono": 0.0, "transcription_TU00124_from_RPOS_MONOMER": 0.0, "DM_RNA_b2965": 0.0, "transcription_TU00325_from_RpoD_mono": 3.170950746100523e-07, "DM_RNA_b0242": 2.1821168695175843e-07, "DM_RNA_b0243": 0.0, "transcription_TU0_5982_from_RpoD_mono": 0.0, "transcription_TU0_8791_from_RpoD_mono": 0.0, "DM_RNA_b1193": 0.0, "transcription_TU0_13908_from_RpoD_mono": 0.0, "DM_RNA_b3290": 0.0, "transcription_TU0_8161_from_RpoD_mono": 0.0, "DM_RNA_b0860": 0.0, "transcription_TU0_14021_from_RpoD_mono": 3.0928400957452245e-12, "DM_RNA_b3706": 0.0, "transcription_TU0_6687_with_VALS_from_RpoD_mono": 8.580776075280509e-09, "transcription_TU876_from_RpoD_mono": 0.0, "transcription_TU0_4146_from_RPOE_MONOMER": 3.358787530028691e-08, "DM_RNA_b0179": 0.0, "DM_RNA_b0181": 0.0, "transcription_TU0_2421_from_RpoD_mono": 0.0, "DM_RNA_b4242": 0.0, "transcription_TU00055_from_RpoD_mono": 8.981204773021323e-10, "DM_RNA_b2476": 0.0, "transcription_TU0_6_from_RpoD_mono": 1.5136643288136346e-09, "transcription_TU_8398_from_RPOE_MONOMER": 0.0, "DM_RNA_b3202": 0.0, "transcription_TU582_with_TERM168_from_RpoD_mono": 0.0, "DM_RNA_b1286": 0.0, "transcription_TU0_14634_with_TERM0924_from_RpoD_mono": 0.0, "transcription_TU123_with_TERM7_from_RpoD_mono": 0.0, "transcription_TU00125_from_RpoD_mono": 0.0, "DM_RNA_b3116": 0.0, "DM_RNA_b3114": 0.0, "DM_RNA_b4471": 0.0, "DM_RNA_b3115": 0.0, "DM_RNA_b3117": 0.0, "transcription_TU0_8181_from_RPOS_MONOMER": 0.0, "DM_RNA_b1723": 0.0, "transcription_TU0_4161_with_TERM0161_from_RPOE_MONOMER": 5.359822790352862e-08, "transcription_TU00326_from_RPON_MONOMER": 0.0, "transcription_TU0_2422_from_RpoD_mono": 0.0, "transcription_TU0_8563_from_RpoD_mono": 0.0, "DM_RNA_b0709": 0.0, "transcription_TU0_6702_from_RpoD_mono": 0.0, "transcription_TU0_13738_from_RpoD_mono": 2.659053251173111e-08, "DM_RNA_b2794": 0.0, "transcription_TU0_13512_from_RpoD_mono": 7.147917732566744e-09, "DM_RNA_b2103": 0.0, "DM_RNA_b2104": 7.147917732566744e-09, "transcription_TU0_8726_from_RpoD_mono": 0.0, "DM_RNA_b2154": 0.0, "transcription_TU0_941_from_RpoD_mono": 0.0, "DM_RNA_b0082": 0.0, "DM_RNA_b0085": 3.3698996018731116e-08, "DM_RNA_b0091": 2.7748639764103783e-08, "DM_RNA_b0092": 4.872946790670289e-08, "DM_RNA_b0090": 4.480061206031498e-08, "DM_RNA_b0084": 4.9803091759761685e-08, "DM_RNA_b0087": 5.014411167275563e-08, "DM_RNA_b0086": 4.515269676818992e-08, "DM_RNA_b0088": 0.0, "transcription_TU877_from_RpoD_mono": 0.0, "transcription_TU00056_from_RpoD_mono": 1.3709600824436999e-07, "DM_RNA_b4006": 0.0, "DM_RNA_b4005": 0.0, "transcription_TU583_with_TERM168_from_RpoD_mono": 0.0, "transcription_TU0_13206_from_RpoD_mono": 0.0, "DM_RNA_b1291": 0.0, "transcription_TU0_4181_from_RpoD_mono": 0.0, "DM_RNA_b3622": 0.0, "DM_RNA_b3619": 0.0, "DM_RNA_b3621": 0.0, "DM_RNA_b3620": 0.0, "transcription_TU0_8182_from_RpoD_mono": 0.0, "DM_RNA_b1651": 0.0, "transcription_TU00212_from_RpoD_mono": 0.0, "DM_RNA_b0998": 0.0, "DM_RNA_b0997": 0.0, "DM_RNA_b0996": 0.0, "transcription_TU00126_from_RpoD_mono": 7.378053517367968e-12, "DM_RNA_b2232": 0.0, "transcription_TU0_6021_from_RpoD_mono": 0.0, "DM_RNA_b4138": 0.0, "transcription_TU0_14764_from_RpoD_mono": 0.0, "transcription_TU0_14536_from_RpoD_mono": 6.673935593928315e-12, "transcription_TU0_8501_from_RpoD_mono": 0.0, "DM_RNA_b3824": 0.0, "transcription_TU0_8564_from_RpoD_mono": 0.0, "DM_RNA_b0766": 0.0, "transcription_TU0_4182_from_RpoD_mono": 0.0, "transcription_TU0_8793_from_RpoD_mono": 2.4112714760017084e-08, "DM_RNA_b0221": 0.0, "transcription_TU00057_from_RpoD_mono": 1.844862925020615e-08, "DM_RNA_b2557": 0.0, "transcription_TU0_6042_from_RpoD_mono": 0.0, "DM_RNA_b0591": 0.0, "transcription_TU00213_from_RpoD_mono": 0.0, "DM_RNA_b4240": 0.0, "DM_RNA_b4239": 0.0, "transcription_TU0_13268_from_RpoD_mono": 0.0, "DM_RNA_b1444": 0.0, "transcription_TU0_4183_from_RPOE_MONOMER": 0.0, "transcription_TU0_6043_from_RpoD_mono": 0.0, "transcription_TU0_14537_from_RpoD_mono": -2.021506920539504e-30, "DM_RNA_b4382": 0.0, "transcription_TU0_8502_from_RpoD_mono": 3.3740708445847483e-12, "DM_RNA_b4180": 0.0, "transcription_TU0_14354_from_RpoD_mono": 0.0, "DM_RNA_b1804": 0.0, "transcription_TU00467_from_RpoD_mono": 0.0, "DM_RNA_b4132": 0.0, "transcription_TU0_13818_from_RpoD_mono": 0.0, "DM_RNA_b2987": 0.0, "transcription_TU00058_from_RpoD_mono": 2.141991263043129e-07, "DM_RNA_b2499": 0.0, "DM_RNA_b2500": 0.0, "transcription_TU586_with_TERM061_from_RpoD_mono": 0.0, "DM_RNA_b3517": 0.0, "transcription_TU586_with_TERM061_from_RPOS_MONOMER": 0.0, "transcription_TU0_13209_from_RPOS_MONOMER": 7.72457655568086e-09, "DM_RNA_b1297": 0.0, "transcription_TU0_4184_from_RPOE_MONOMER": 2.378309564465632e-08, "transcription_TU00214_with_TERM68_from_RpoD_mono": 0.0, "DM_RNA_b0062": 0.0, "DM_RNA_b0061": 0.0, "DM_RNA_b0063": 0.0, "transcription_TU0_13975_from_RpoD_mono": 0.0, "DM_RNA_b3546": 0.0, "transcription_TU00128_from_RpoD_mono": 1.8332142327112663e-40, "DM_RNA_b2801": 3.74505418416685e-41, "DM_RNA_b2802": 0.0, "DM_RNA_b2803": 2.7962984614438377e-40, "transcription_TU0_13680_from_RpoD_mono": 3.1108354145037865e-08, "DM_RNA_b2610": 0.0, "transcription_TU0_13625_from_RpoD_mono": 0.0, "transcription_TU0_1201_from_RpoD_mono": 2.1988093801502486e-08, "DM_RNA_b1761": 0.0, "transcription_TU0_6843_from_RpoD_mono": 0.0, "transcription_TU0_4187_from_RpoD_mono": 1.4859832536511716e-30, "DM_RNA_b1805": 0.0, "transcription_TU0_12908_from_RpoD_mono": 1.0652677206928292e-12, "DM_RNA_b0369": 0.0, "transcription_TU0_14538_from_RpoD_mono": 0.0, "transcription_TU00468_with_TERM64_from_RpoD_mono": 0.0, "DM_RNA_b4123": 0.0, "transcription_TU0_6223_with_TERM86_from_RpoD_mono": 1.3681613436631314e-11, "DM_RNA_b3166": 0.0, "DM_RNA_b3167": 1.199457801433894e-11, "transcription_TU587_with_TERM169_from_RPON_MONOMER": 0.0, "DM_RNA_b0451": 0.0, "transcription_TU0_13210_from_RpoD_mono": 0.0, "DM_RNA_b1298": 0.0, "transcription_TU0_14355_from_RpoD_mono": 1.6870354222923741e-12, "DM_RNA_b3289": 0.0, "transcription_TU00329_from_RPOH_MONOMER": 0.0, "transcription_TU0_13819_from_RpoD_mono": 0.0, "DM_RNA_b2988": 0.0, "transcription_TU00215_from_RpoD_mono": 4.001132178808382e-09, "DM_RNA_b3845": 0.0, "DM_RNA_b3846": 0.0, "transcription_TU0_13741_from_RpoD_mono": 0.0, "DM_RNA_b2810": 0.0, "DM_RNA_b2811": 0.0, "transcription_TU0_8795_with_TERM0_1065_from_RpoD_mono": 0.0, "DM_RNA_b1385": 0.0, "transcription_TU00129_from_RpoD_mono": 0.0, "transcription_TU0_13440_from_RPOS_MONOMER": 0.0, "transcription_TU0_13440_from_RpoD_mono": 0.0, "transcription_TU0_8221_from_RpoD_mono": 3.514342281687306e-09, "DM_RNA_b3829": 0.0, "transcription_TU0_963_from_RpoD_mono": 0.0, "DM_RNA_b4233": 0.0, "transcription_TU0_963_from_RPOS_MONOMER": 0.0, "transcription_TU0_6861_from_RpoD_mono": 0.0, "DM_RNA_b0077": 0.0, "DM_RNA_b0078": 0.0, "transcription_TU0_12856_from_RpoD_mono": 0.0, "DM_RNA_b0238": 0.0, "transcription_TU0_8730_from_RpoD_mono": 2.023025457616073e-09, "DM_RNA_b2251": 0.0, "transcription_TU00277_with_TERM59_from_RpoD_mono": 0.0, "DM_RNA_b3179": 0.0, "transcription_TU_8407_from_RpoD_mono": 0.0, "transcription_TU00469_from_RpoD_mono": 0.0, "transcription_TU0_14439_from_RpoD_mono": 1.6870354222923741e-12, "transcription_TU00060_from_RpoD_mono": 6.831075847854501e-10, "DM_RNA_b1062": 0.0, "transcription_TU592_from_RpoD_mono": 0.0, "DM_RNA_b3579": 0.0, "DM_RNA_b3578": 0.0, "DM_RNA_b3581": 0.0, "DM_RNA_b3577": 0.0, "DM_RNA_b3580": 0.0, "DM_RNA_b3583": 0.0, "DM_RNA_b3575": 0.0, "transcription_TU0_13211_from_RpoD_mono": 0.0, "DM_RNA_b1302": 0.0, "DM_RNA_b1301": 0.0, "DM_RNA_b1300": 0.0, "transcription_TU0_8504_from_RpoD_mono": 4.68635885219578e-11, "DM_RNA_b1662": 0.0, "transcription_TU00216_from_RpoD_mono": 0.0, "DM_RNA_b2239": 0.0, "DM_RNA_b2240": -4.69812836558726e-31, "transcription_TU00130_from_RpoD_mono": 0.0, "DM_RNA_b3666": 0.0, "transcription_TU0_14356_from_RpoD_mono": 7.592134742713537e-11, "DM_RNA_b3639": 0.0, "transcription_TU0_14091_from_RpoD_mono": 0.0, "DM_RNA_b3945": 0.0, "DM_RNA_b3946": 0.0, "transcription_TU00331_from_RpoD_mono": 0.0, "DM_RNA_b2041": 0.0, "DM_RNA_b2040": 0.0, "transcription_TU0_6281_from_RpoD_mono": 1.0321944704022497e-08, "DM_RNA_b3967": 0.0, "DM_RNA_b3966": 1.0321944704022497e-08, "transcription_TU0_6881_from_RpoD_mono": 0.0, "transcription_TU0_13441_from_RpoD_mono": 0.0, "DM_RNA_b1855": 0.0, "transcription_TU0_8568_from_RpoD_mono": 1.6870354222923741e-12, "DM_RNA_b0807": 0.0, "transcription_TU0_964_from_RpoD_mono": 0.0, "transcription_TU0_14638_from_RpoD_mono": 0.0, "transcription_TU00470_from_RpoD_mono": 0.0, "transcription_TU00061_from_RpoD_mono": 1.5362667584251666e-08, "DM_RNA_b0945": 0.0, "transcription_TU00278_from_RpoD_mono": 1.376327833151189e-11, "DM_RNA_b3464": 0.0, "transcription_TU0_14443_from_RpoD_mono": 0.0, "transcription_TU0_6882_from_RpoD_mono": 0.0, "transcription_TU164_from_RpoD_mono": 0.0, "DM_RNA_b3603": 0.0, "DM_RNA_b3605": 0.0, "transcription_TU0_14224_from_RpoD_mono": 2.8455234759874384e-09, "transcription_TU00218_from_RpoD_mono": 9.529563474598193e-07, "DM_RNA_b3941": 0.0, "transcription_TU0_13627_from_RpoD_mono": 0.0, "DM_RNA_b2441": 0.0, "DM_RNA_b2440": 0.0, "transcription_TU00131_from_RpoD_mono": 0.0, "DM_RNA_b4119": 0.0, "DM_RNA_b4120": 0.0, "transcription_TU0_8505_from_RpoD_mono": 1.6870354222923741e-12, "DM_RNA_b4022": 0.0, "transcription_TU0_13569_from_RpoD_mono": 0.0, "DM_RNA_b2256": 0.0, "DM_RNA_b4544": 0.0, "DM_RNA_b2254": 0.0, "DM_RNA_b2258": 0.0, "DM_RNA_b2257": 0.0, "DM_RNA_b2255": 0.0, "DM_RNA_b2253": 0.0, "transcription_TU00332_from_RpoD_mono": 7.103185647659103e-11, "transcription_TU0_4201_from_RpoD_mono": 2.3086053987527093e-13, "DM_RNA_b1210": 1.7881300586009942e-13, "DM_RNA_b1211": 0.0, "transcription_TU0_8800_from_RpoD_mono": 0.0, "DM_RNA_b0825": 0.0, "transcription_TU0_13743_from_RpoD_mono": 0.0, "DM_RNA_b2813": 0.0, "transcription_TU0_6884_from_RpoD_mono": 0.0, "transcription_TU0_965_from_RpoD_mono": 0.0, "DM_RNA_b3930": 0.0, "transcription_TU00471_with_TERM42_from_EG11355_MONOMER": 8.389293226673994e-11, "DM_RNA_b1922": 0.0, "transcription_TU0_13683_from_RpoD_mono": 3.0594411911711034e-11, "DM_RNA_b2615": 0.0, "transcription_TU601_from_RpoD_mono": 0.0, "DM_RNA_b1089": 0.0, "transcription_TU0_13213_from_RpoD_mono": 0.0, "DM_RNA_b1319": 0.0, "transcription_TU0_14640_with_TERM0741_from_RPOS_MONOMER": 0.0, "DM_RNA_b2388": 0.0, "transcription_TU0_14640_with_TERM0741_from_RpoD_mono": 0.0, "transcription_TU0_4202_from_RpoD_mono": 0.0, "transcription_TU0_2521_from_RpoD_mono": 0.0, "DM_RNA_b0805": 0.0, "transcription_TU0_13119_from_RpoD_mono": 0.0, "DM_RNA_b1033": 0.0, "transcription_TU00219_from_RpoD_mono": 0.0, "DM_RNA_b3903": 0.0, "DM_RNA_b3902": 0.0, "DM_RNA_b3904": 0.0, "transcription_TU00132_from_RpoD_mono": 1.9614475945953754e-07, "DM_RNA_b1621": 0.0, "DM_RNA_b1622": 1.905183683123964e-07, "transcription_TU0_14445_from_RpoD_mono": 5.0164158320856917e-08, "transcription_TU0_14225_from_RpoD_mono": 0.0, "DM_RNA_b4390": 0.0, "transcription_TU00333_from_RpoD_mono": 7.103185647659103e-11, "DM_RNA_b1652": 0.0, "transcription_TU0_8506_from_RPOH_MONOMER": 5.875719079636029e-07, "DM_RNA_b3936": 0.0, "transcription_TU0_6885_from_RpoD_mono": 0.0, "transcription_TU0_8802_from_RpoD_mono": 0.0, "DM_RNA_b3447": 0.0, "transcription_TU0_4204_from_RPOE_MONOMER": 5.424023143949349e-08, "DM_RNA_b0177": 0.0, "transcription_TU0_13915_from_RpoD_mono": 3.079937298081227e-12, "DM_RNA_b3345": 0.0, "DM_RNA_b3344": 0.0, "DM_RNA_b3343": 0.0, "transcription_TU0_2562_with_TERM081_from_RpoD_mono": 0.0, "transcription_TU0_13049_from_RpoD_mono": 0.0, "DM_RNA_b0789": 0.0, "transcription_TU00472_with_TERM43_from_RpoD_mono": 5.875719079636029e-07, "transcription_TU0_13443_from_RpoD_mono": 2.2147491489897022e-12, "DM_RNA_b1870": 0.0, "DM_RNA_b1871": 0.0, "transcription_TU0_14029_from_RpoD_mono": 3.0928400957452245e-12, "DM_RNA_b3740": 1.4058046734528503e-12, "transcription_TU00001_from_RpoD_mono": 0.0, "DM_RNA_b4015": 0.0, "DM_RNA_b4014": 0.0, "transcription_TU602_from_RpoD_mono": 5.875719079636029e-07, "transcription_TU0_6886_from_RpoD_mono": 0.0, "DM_RNA_b3957": 0.0, "transcription_TU00133_from_RpoD_mono": 0.0, "DM_RNA_b2708": 0.0, "DM_RNA_b2704": 0.0, "DM_RNA_b2703": 0.0, "DM_RNA_b2705": 0.0, "DM_RNA_b2702": 0.0, "transcription_TU0_14642_with_TERM0_1111_from_RpoD_mono": 0.0, "DM_RNA_b2414": 0.0, "transcription_TU0_8243_with_TERM01001_from_RpoD_mono": 0.0, "DM_RNA_b1865": 0.0, "transcription_TU00334_with_TERM0_1151_from_RpoD_mono": 0.0, "DM_RNA_b3642": 0.0, "transcription_TU00334_from_RpoD_mono": 1.4509769273368966e-08, "transcription_TU_8412_from_RpoD_mono": 0.0, "transcription_TU0_2581_with_TERM0101_from_RpoD_mono": 0.0, "DM_RNA_b1102": 0.0, "transcription_TU0_8804_from_RpoD_mono": 0.0, "DM_RNA_b3653": 0.0, "transcription_TU0_14226_from_RpoD_mono": 0.0, "DM_RNA_b4392": 0.0, "transcription_TU0_14302_from_RpoD_mono": -2.4969114413164396e-41, "DM_RNA_b3432": 2.1392544508043945e-40, "DM_RNA_b3431": 0.0, "transcription_TU0_6401_from_RpoD_mono": 1.9299218293722373e-09, "DM_RNA_b0048": 0.0, "transcription_TU0_14547_from_RpoD_mono": 0.0, "DM_RNA_b4086": 0.0, "DM_RNA_b4087": 0.0, "DM_RNA_b4088": 0.0, "DM_RNA_b4085": 0.0, "transcription_TU0_6921_from_RPOS_MONOMER": 0.0, "transcription_TU0_14175_from_RpoD_mono": 0.0, "transcription_TU00064_from_RpoD_mono": 0.0, "DM_RNA_b3908": 0.0, "transcription_TU0_13215_from_RpoD_mono": 0.0, "DM_RNA_b1326": 0.0, "transcription_TU0_13444_from_RpoD_mono": 6.094450360647443e-09, "DM_RNA_b1876": 0.0, "transcription_TU0_13519_from_RpoD_mono": 6.368737405738056e-09, "DM_RNA_b2114": 0.0, "transcription_TU0_4221_from_RPOE_MONOMER": 5.558228350304e-08, "transcription_TU00221_from_RpoD_mono": 0.0, "transcription_TU00134_from_RpoD_mono": -4.028103813416737e-30, "DM_RNA_b3831": 0.0, "transcription_TU0_6403_with_TERM0_1041_from_RpoD_mono": 5.2350224181379533e-08, "transcription_TU0_13386_from_RpoD_mono": 5.782739941743013e-07, "DM_RNA_b1740": 0.0, "transcription_TU0_14783_from_RPON_MONOMER": 0.0, "transcription_TU00335_with_TERM82_from_RpoD_mono": 0.0, "DM_RNA_b3985": 0.0, "DM_RNA_b3987": 5.592999354224725e-07, "DM_RNA_b3988": 5.592999354224725e-07, "transcription_TU0_6941_from_RpoD_mono": 5.784303131639148e-11, "DM_RNA_b3783": 0.0, "transcription_TU0_8805_from_RpoD_mono": 6.064375036275978e-12, "DM_RNA_b1654": 0.0, "transcription_TU_8414_from_RPOE_MONOMER": 0.0, "transcription_TU0_2621_from_RpoD_mono": 0.0, "DM_RNA_b1681": 0.0, "DM_RNA_b1684": 0.0, "DM_RNA_b1682": 0.0, "DM_RNA_b1679": 0.0, "DM_RNA_b1680": 0.0, "DM_RNA_b1683": 0.0, "transcription_TU0_6404_from_RpoD_mono": 0.0, "DM_RNA_b2156": 0.0, "transcription_TU621_from_RpoD_mono": 0.0, "transcription_TU0_13824_from_RpoD_mono": 0.0, "DM_RNA_b3012": 0.0, "transcription_TU221_with_TERM5_from_RPON_MONOMER": 2.4682930745516603e-11, "transcription_TU0_14176_from_RpoD_mono": 2.0371524592349945e-08, "DM_RNA_b4261": 0.0, "DM_RNA_b4262": 0.0, "transcription_TU0_13918_from_RpoD_mono": 0.0, "DM_RNA_b3350": 0.0, "transcription_TU00222_from_EG11355_MONOMER": 0.0, "DM_RNA_b1245": 0.0, "DM_RNA_b1246": 0.0, "DM_RNA_b1244": 0.0, "DM_RNA_b1243": 0.0, "DM_RNA_b1247": 0.0, "transcription_TU00135_from_RpoD_mono": 0.0, "DM_RNA_b2800": 0.0, "DM_RNA_b2799": 0.0, "transcription_TU00336_with_TERM0641_from_RpoD_mono": 5.875799481042244e-07, "DM_RNA_b3231": 0.0, "DM_RNA_b3230": 8.040140621522069e-12, "transcription_TU0_13980_from_RpoD_mono": 0.0, "DM_RNA_b3553": 0.0, "transcription_TU0_8806_from_RpoD_mono": 7.380994181493031e-10, "DM_RNA_b0477": 0.0, "transcription_TU0_6405_with_VALS_from_RpoD_mono": 0.0, "transcription_TU0_14644_from_RpoD_mono": 0.0, "transcription_TU00475_with_TERM53_from_RpoD_mono": 0.0, "transcription_TU0_14228_from_RpoD_mono": 2.7719631077430205e-11, "DM_RNA_b3974": 0.0, "transcription_TU641_with_AROPT1_from_RpoD_mono": -2.5641359398013216e-34, "DM_RNA_b0112": 0.0, "transcription_TU0_14549_from_RpoD_mono": 1.1589223743431792e-05, "transcription_TU0_13573_from_RpoD_mono": 0.0, "DM_RNA_b2268": 0.0, "transcription_TU0_2649_from_RpoD_mono": 0.0, "DM_RNA_b1469": -1.6060552898397985e-29, "transcription_TU241_from_RpoD_mono": 0.0, "DM_RNA_b4219": 0.0, "transcription_TU00223_with_TERM0_1048_from_RPOH_MONOMER": 0.0, "DM_RNA_b1814": 0.0, "transcription_TU0_14364_from_RpoD_mono": 1.5399686490406134e-12, "DM_RNA_b1133": 0.0, "transcription_TU0_14099_from_RpoD_mono": 6.231563804888721e-09, "DM_RNA_b3972": 0.0, "transcription_TU0_6407_from_RpoD_mono": 1.2095242704264946e-07, "DM_RNA_b1281": 0.0, "transcription_TU00337_from_RpoD_mono": 5.875719079636029e-07, "DM_RNA_b3304": 0.0, "DM_RNA_b3310": 0.0, "DM_RNA_b3306": 0.0, "DM_RNA_b3303": 0.0, "DM_RNA_b3305": 0.0, "DM_RNA_b3308": 0.0, "DM_RNA_b3309": 0.0, "DM_RNA_b3301": 0.0, "DM_RNA_b3299": 0.0, "DM_RNA_b3300": 4.1819106966934584e-07, "DM_RNA_b3302": 0.0, "DM_RNA_b3307": 0.0, "transcription_TU0_8807_from_RpoD_mono": 0.0, "DM_RNA_b0104": 0.0, "transcription_TU0_14032_from_RpoD_mono": 0.0, "DM_RNA_b3747": 0.0, "transcription_TU00004_from_RpoD_mono": 1.2986768323845108e-06, "DM_RNA_b3959": 0.0, "DM_RNA_b3958": 0.0, "DM_RNA_b3960": 0.0, "transcription_TU0_2661_from_RPOS_MONOMER": 0.0, "transcription_TU0_14786_from_RPON_MONOMER": 0.0, "transcription_TU00476_with_OMPC_TERMINATOR_from_RpoD_mono": 0.0, "transcription_TU00067_with_TERM0_1154_from_RpoD_mono": 0.0, "DM_RNA_b1261": 4.046008147081439e-07, "DM_RNA_b1260": 4.046008147081439e-07, "DM_RNA_b1264": 3.6866004051415774e-07, "DM_RNA_b1262": 2.7354558189726107e-07, "DM_RNA_b1263": 0.0, "transcription_TU00067_from_RpoD_mono": 4.047414729664579e-07, "transcription_TU0_6408_from_RPOS_MONOMER": 3.7638021967619226e-07, "transcription_TU0_13218_from_RpoD_mono": 0.0, "DM_RNA_b1329": 0.0, "transcription_TU0_14229_from_RpoD_mono": 8.318657975796436e-12, "DM_RNA_b3807": 0.0, "transcription_TU00224_from_RpoD_mono": 5.900020033767834e-09, "transcription_TU0_14550_from_RpoD_mono": 0.0, "transcription_TU00137_with_TERM55_from_RpoD_mono": 0.0, "DM_RNA_b3571": 0.0, "transcription_TU00137_with_TERM56_from_RpoD_mono": 0.0, "transcription_TU0_8510_from_RpoD_mono": 1.5399686490406134e-12, "DM_RNA_b3470": 0.0, "transcription_TU00338_from_RpoD_mono": 5.875719079636029e-07, "DM_RNA_b3186": 0.0, "DM_RNA_b3185": 0.0, "transcription_TU0_4287_from_RPOE_MONOMER": 0.0, "DM_RNA_b0053": 0.0, "transcription_TU0_14787_from_RPON_MONOMER": 0.0, "transcription_TU0_6409_from_RpoD_mono": 6.425126779299135e-09, "transcription_TU00005_from_RpoD_mono": 0.0, "DM_RNA_b0273": 0.0, "transcription_TU00477_with_OMPC_TERMINATOR_from_RpoD_mono": 0.0, "transcription_TU0_12789_from_RpoD_mono": 4.833856721804291e-19, "DM_RNA_b0007": 0.0, "transcription_TU25_with_TERM0461_from_RpoD_mono": 0.0, "DM_RNA_b1850": 0.0, "transcription_TU00225_from_RpoD_mono": 0.0, "DM_RNA_b3617": 0.0, "DM_RNA_b3616": 0.0, "transcription_TU_8421_from_RPOE_MONOMER": 2.8764009466084983e-09, "DM_RNA_b4041": 0.0, "transcription_TU00138_with_TERM21_from_RPOS_MONOMER": 0.0, "DM_RNA_b3588": 0.0, "transcription_TU0_14454_from_RPOE_MONOMER": 0.0, "transcription_TU0_6422_from_RpoD_mono": 0.0, "DM_RNA_b1982": 0.0, "transcription_TU00339_with_TERM85_from_RpoD_mono": 5.875719079636029e-07, "transcription_TU0_14551_from_RpoD_mono": 0.0, "transcription_TU0_7001_with_TERM0703_from_RpoD_mono": 0.0, "transcription_TU0_13335_from_RpoD_mono": 0.0, "DM_RNA_b1584": 0.0, "transcription_TU0_14103_from_RpoD_mono": 5.761140333902077e-14, "DM_RNA_b3997": 0.0, "DM_RNA_b3996": 5.761140333902077e-14, "transcription_TU0_4343_from_RpoD_mono": 2.3026947297885105e-07, "DM_RNA_b0098": 0.0, "DM_RNA_b0099": 2.302169151714912e-07, "transcription_TU0_13921_from_RpoD_mono": 0.0, "transcription_TU00006_from_RpoD_mono": 1.6562006668569155e-08, "DM_RNA_b4254": 0.0, "transcription_TU0_7002_with_TERM82_from_RpoD_mono": 0.0, "transcription_TU26_with_TERM0461_from_RpoD_mono": 0.0, "transcription_TU0_12790_from_RpoD_mono": -4.232230068052222e-32, "DM_RNA_b0009": 0.0, "transcription_TU00226_from_RpoD_mono": 4.4733831842127244e-07, "transcription_TU0_14792_from_RPON_MONOMER": 0.0, "DM_RNA_b2868": 0.0, "DM_RNA_b2866": 0.0, "DM_RNA_b2867": 0.0, "transcription_TU0_12864_from_RpoD_mono": 0.0, "DM_RNA_b0260": 0.0, "DM_RNA_b0261": 0.0, "transcription_TU0_14306_from_RpoD_mono": 1.6870354222923741e-12, "DM_RNA_b2806": 0.0, "transcription_TU00340_from_RpoD_mono": 0.0, "DM_RNA_b3704": 5.875317438325804e-07, "DM_RNA_b3703": 0.0, "transcription_TU0_6425_from_RpoD_mono": 0.0, "DM_RNA_b1613": 0.0, "transcription_TU0_14552_from_RpoD_mono": 0.0, "transcription_TU0_8740_from_RpoD_mono": 7.457067857672749e-13, "DM_RNA_b2575": 0.0, "transcription_TU00479_with_TERM0322_from_RpoD_mono": 0.0, "DM_RNA_b2416": 0.0, "DM_RNA_b2415": 9.807237972976877e-08, "transcription_TU67_from_RpoD_mono": 0.0, "DM_RNA_b3564": 0.0, "DM_RNA_b3565": 0.0, "transcription_TU0_14793_from_RPON_MONOMER": 0.0, "transcription_TU00411_from_RPOH_MONOMER": 2.2271031884969917e-11, "DM_RNA_b2614": 0.0, "transcription_TU0_4403_from_RPON_MONOMER": 1.928805406905473e-12, "DM_RNA_b1250": 0.0, "transcription_TU0_2741_from_RpoD_mono": 0.0, "DM_RNA_b2436": 0.0, "DM_RNA_b2435": 0.0, "transcription_TU0_13127_from_RpoD_mono": 0.0, "DM_RNA_b1059": 0.0, "transcription_TU00227_with_TERM0461_from_RpoD_mono": 0.0, "DM_RNA_b1851": 0.0, "transcription_TU0_6428_from_RpoD_mono": 0.0, "transcription_TU00342_from_RPOE_MONOMER": 0.0, "DM_RNA_b2573": 0.0, "transcription_TU00342_from_RpoD_mono": 5.889223642921919e-11, "transcription_TU0_4404_from_RPON_MONOMER": 0.0, "DM_RNA_b1296": 0.0, "transcription_TU0_2742_from_RpoD_mono": 7.67915220829638e-14, "transcription_TU0_14794_from_RpoD_mono": 0.0, "transcription_TU0_13058_from_RpoD_mono": 0.0, "DM_RNA_b0813": 0.0, "transcription_TU0_14553_from_RpoD_mono": 0.0, "transcription_TU00480_with_TERM0322_from_RpoD_mono": 0.0, "transcription_TU0_6441_from_RpoD_mono": 4.604244103418369e-08, "DM_RNA_b2697": 0.0, "transcription_TU0_13829_from_RpoD_mono": 3.3630812285621924e-10, "DM_RNA_b3018": 0.0, "transcription_TU262_from_RpoD_mono": -1.2427490761872863e-35, "DM_RNA_b3856": 0.0, "DM_RNA_b3857": 0.0, "transcription_TU0_13984_from_RpoD_mono": 1.4846769988030883e-08, "DM_RNA_b3572": 0.0, "transcription_TU0_13751_from_RpoD_mono": 8.116637332562264e-09, "DM_RNA_b2835": 7.984669445024513e-09, "DM_RNA_b2836": 0.0, "transcription_TU00228_from_RpoD_mono": 0.0, "transcription_TU00228_with_TERM0382_from_RpoD_mono": 0.0, "transcription_TU0_12918_from_RpoD_mono": -2.003571751880046e-35, "DM_RNA_b0401": 0.0, "transcription_TU00141_from_RpoD_mono": 0.0, "DM_RNA_b3403": 0.0, "transcription_TU0_14036_from_RpoD_mono": 0.0, "DM_RNA_b3779": 0.0, "transcription_TU0_13337_from_RpoD_mono": 0.0, "DM_RNA_b1592": 0.0, "transcription_TU00008_with_AROF_TYRA_TERMINATOR_from_RpoD_mono": 1.7784678362339268e-08, "DM_RNA_b2601": 0.0, "DM_RNA_b2600": 0.0, "transcription_TU00343_from_RpoD_mono": 1.3100025130817235e-15, "transcription_TU0_6442_from_RpoD_mono": 0.0, "transcription_TU0_14649_from_RpoD_mono": 9.505398154727933e-11, "transcription_TU_8427_from_RPOE_MONOMER": 0.0, "transcription_TU00481_with_TERM0322_from_RpoD_mono": 0.0, "transcription_TU0_14459_from_RpoD_mono": 0.0, "transcription_TU681_from_RPOS_MONOMER": 0.0, "DM_RNA_b2552": 0.0, "transcription_TU0_4421_with_TERM0821_from_RpoD_mono": 0.0, "DM_RNA_b0679": 0.0, "transcription_TU0_8301_from_RpoD_mono": 0.0, "DM_RNA_b2297": 0.0, "transcription_TU263_from_RpoD_mono": 0.0, "transcription_TU00229_from_RpoD_mono": 0.0, "transcription_TU00142_with_TERM0222_from_RpoD_mono": 0.0, "DM_RNA_b0340": 0.0, "DM_RNA_b0341": 0.0, "DM_RNA_b0339": 0.0, "transcription_TU0_6443_with_TERM0_1040_from_RpoD_mono": 1.5334242894346034e-09, "transcription_TU0_13924_from_RpoD_mono": 1.4829296498603932e-10, "DM_RNA_b3380": 0.0, "transcription_TU00344_from_RpoD_mono": 1.1438167536035913e-11, "DM_RNA_b3651": 5.127668681321576e-12, "DM_RNA_b3650": 1.1438167536035913e-11, "DM_RNA_b3649": 0.0, "transcription_TU0_13451_from_RpoD_mono": 2.2305791103976512e-10, "DM_RNA_b1912": 0.0, "transcription_TU00414_with_TERM59_from_RPOH_MONOMER": 1.6870354222923741e-12, "transcription_TU0_14037_from_RpoD_mono": 8.891543702924851e-11, "DM_RNA_b3780": 0.0, "transcription_TU00009_with_AROGT1_from_RpoD_mono": 0.0, "DM_RNA_b0754": 0.0, "transcription_TU0_8743_from_RpoD_mono": 0.0, "DM_RNA_b2578": 0.0, "transcription_TU0_4441_from_RPON_MONOMER": 0.0, "DM_RNA_b2711": 0.0, "DM_RNA_b2710": 0.0, "transcription_TU0_13394_from_RpoD_mono": 0.0, "DM_RNA_b1773": 0.0, "transcription_TU0_3102_from_RpoD_mono": 0.0, "DM_RNA_b3781": 0.0, "transcription_TU0_13284_from_RPOS_MONOMER": 0.0, "DM_RNA_b1473": 0.0, "transcription_TU00482_with_TERM0322_from_RpoD_mono": 0.0, "transcription_TU0_14650_from_RpoD_mono": 0.0, "transcription_TU0_8302_from_RpoD_mono": 1.4276870888535011e-09, "transcription_TU0_6444_from_RPOS_MONOMER": 5.42022410750031e-09, "DM_RNA_b4025": 0.0, "transcription_TU0_6444_from_RpoD_mono": 0.0, "transcription_TU682_from_RpoD_mono": 5.875719079636029e-07, "transcription_TU0_14460_from_RPOE_MONOMER": 2.8009449150139168e-08, "transcription_TU0_7081_from_RpoD_mono": 0.0, "DM_RNA_b2943": 0.0, "transcription_TU27_with_TERM0461_from_RpoD_mono": 0.0, "transcription_TU0_13130_from_RpoD_mono": 0.0, "DM_RNA_b1064": 0.0, "transcription_TU0_14798_with_TERM0_1144_from_RpoD_mono": 0.0, "transcription_TU0_13579_from_RpoD_mono": 4.491746417760237e-08, "transcription_TU00230_from_RpoD_mono": 7.0777778712168825e-09, "DM_RNA_b0185": 0.0, "transcription_TU00345_with_TERM0_1132_from_RpoD_mono": 5.875719079636029e-07, "DM_RNA_b0170": 4.773639049529263e-07, "DM_RNA_b0169": 0.0, "transcription_TU0_4444_with_TERM0681_from_RpoD_mono": 4.004788391559198e-09, "DM_RNA_b0688": 0.0, "transcription_TU0_3103_from_RpoD_mono": 7.1707781594888275e-12, "transcription_TU0_14370_from_RpoD_mono": 0.0, "transcription_TU0_7321_from_RpoD_mono": 0.0, "DM_RNA_b2392": 0.0, "transcription_TU00415_with_TERM42_from_RpoD_mono": 0.0, "transcription_TU0_8321_from_RpoD_mono": 0.0, "DM_RNA_b3640": 0.0, "transcription_TU0_14039_from_RpoD_mono": 0.0, "DM_RNA_b3786": 0.0, "DM_RNA_b3788": 0.0, "DM_RNA_b3790": 0.0, "DM_RNA_b3793": 0.0, "DM_RNA_b3787": 0.0, "DM_RNA_b3791": 0.0, "DM_RNA_b4481": 0.0, "DM_RNA_b3784": 0.0, "DM_RNA_b3792": 0.0, "DM_RNA_b3789": 0.0, "DM_RNA_b3785": 0.0, "DM_RNA_b3794": 0.0, "transcription_TU0_7141_from_RpoD_mono": 0.0, "transcription_TU00010_with_AROH_TERMINATOR_from_RpoD_mono": 0.0, "transcription_TU0_13061_from_RpoD_mono": 0.0, "DM_RNA_b0822": 0.0, "transcription_TU0_6481_from_RpoD_mono": 1.183298955225052e-06, "DM_RNA_b0474": 0.0, "transcription_TU00483_with_TERM0322_from_RpoD_mono": 1.9614475945953754e-07, "transcription_TU00356_with_TERM0_1143_from_RpoD_mono": 0.0, "transcription_TU0_14651_from_RpoD_mono": 0.0, "transcription_TU0_4461_from_RpoD_mono": 0.0, "DM_RNA_b3128": 0.0, "transcription_TU0_8823_from_RpoD_mono": 1.5464200478726122e-12, "DM_RNA_b2324": 0.0, "transcription_TU0_3104_from_RpoD_mono": 8.275331145855594e-09, "DM_RNA_b2582": 0.0, "transcription_TU281_from_RpoD_mono": 0.0, "transcription_TU0_13636_from_RpoD_mono": 0.0, "DM_RNA_b2458": 0.0, "transcription_TU684_from_RpoD_mono": 0.0, "DM_RNA_b1872": 0.0, "DM_RNA_b1873": 0.0, "transcription_TU00144_from_RpoD_mono": 0.0, "DM_RNA_b2425": 0.0, "DM_RNA_b2423": 0.0, "DM_RNA_b2424": 0.0, "DM_RNA_b2422": 0.0, "DM_RNA_b2421": 9.643642803659526e-59, "transcription_TU0_14668_from_RPOS_MONOMER": 0.0, "transcription_TU0_14668_from_RpoD_mono": 0.0, "transcription_TU0_13225_from_RpoD_mono": 6.055593704219201e-13, "DM_RNA_b1344": 0.0, "transcription_TU00346_from_RpoD_mono": 5.875719079636029e-07, "DM_RNA_b4200": 0.0, "DM_RNA_b4202": 0.0, "DM_RNA_b4203": 0.0, "transcription_TU0_7341_with_TERM0661_from_RpoD_mono": 1.4516754274156946e-07, "DM_RNA_b2914": 0.0, "transcription_TU0_7161_from_RpoD_mono": 0.0, "DM_RNA_b3631": 0.0, "DM_RNA_b3626": 0.0, "DM_RNA_b3630": 0.0, "DM_RNA_b3627": 0.0, "DM_RNA_b3629": 0.0, "DM_RNA_b3632": 0.0, "DM_RNA_b3628": 0.0, "transcription_TU0_13580_from_RpoD_mono": -5.695201934605433e-30, "transcription_TU00231_with_ACCCT1_from_RpoD_mono": 7.0777778712168825e-09, "DM_RNA_b3255": 0.0, "DM_RNA_b3256": 0.0, "transcription_TU0_8814_from_RpoD_mono": 0.0, "DM_RNA_b1759": 0.0, "transcription_TU0_8323_with_TERM4_from_EG11355_MONOMER": 6.203560814447058e-07, "DM_RNA_b1208": 0.0, "DM_RNA_b1209": 6.152996760229065e-07, "transcription_TU0_6482_from_RpoD_mono": 2.5325766500582227e-08, "DM_RNA_b0928": 0.0, "transcription_TU0_14371_from_RpoD_mono": 5.155701741439301e-06, "transcription_TU0_4462_from_RpoD_mono": 0.0, "DM_RNA_b2787": 0.0, "DM_RNA_b2788": 0.0, "DM_RNA_b2789": 0.0, "transcription_TU0_3122_from_RpoD_mono": 0.0, "DM_RNA_b0484": 0.0, "transcription_TU0_14559_from_RPOH_MONOMER": 0.0, "transcription_TU0_12921_from_RpoD_mono": 3.890984505311652e-08, "DM_RNA_b0415": 3.884431364867971e-08, "DM_RNA_b0418": 3.8675799722240735e-08, "DM_RNA_b0417": 0.0, "DM_RNA_b0414": 0.0, "DM_RNA_b0416": 3.8901804912495e-08, "transcription_TU0_12995_from_RpoD_mono": 0.0, "DM_RNA_b0604": 0.0, "transcription_TU0_13286_from_RpoD_mono": 0.0, "DM_RNA_b1478": 0.0, "transcription_TU00484_from_RpoD_mono": 1.866873324285105e-08, "DM_RNA_b4244": 0.0, "DM_RNA_b4245": 0.0, "transcription_TU0_13453_from_RpoD_mono": 0.0, "DM_RNA_b1919": 0.0, "transcription_TU00416_from_RpoD_mono": 8.19777307100545e-08, "transcription_TU00280_with_TERM71_from_RpoD_mono": 3.511363858661467e-08, "DM_RNA_b3729": 9.948895508255954e-09, "DM_RNA_b3730": 0.0, "transcription_TU00075_with_TERM0_1108_from_RpoD_mono": 0.0, "transcription_TU00011_from_RpoD_mono": 0.0, "DM_RNA_b0388": 0.0, "transcription_TU0_7162_from_RpoD_mono": 0.0, "transcription_TU3_from_RpoD_mono": 0.0, "transcription_TU0_13396_from_RpoD_mono": 0.0, "DM_RNA_b1778": 0.0, "transcription_TU0_13132_from_RpoD_mono": 1.3416622077194827e-10, "DM_RNA_b1069": 0.0, "transcription_TU00357_from_RpoD_mono": 3.9378288723110866e-07, "DM_RNA_b0908": 0.0, "transcription_TU0_12933_from_RpoD_mono": 1.3295266255865555e-08, "DM_RNA_b0444": 0.0, "transcription_TU0_7342_from_RPOS_MONOMER": 4.963496497142525e-08, "transcription_TU0_14669_from_RpoD_mono": 0.0, "transcription_TU00146_with_TERM44_from_RpoD_mono": 1.733151184111226e-07, "DM_RNA_b2750": 0.0, "DM_RNA_b2752": 1.586082069461746e-07, "DM_RNA_b2751": 1.586082069461746e-07, "transcription_TU0_14652_from_RpoD_mono": 0.0, "transcription_TU0_8324_from_RpoD_mono": 0.0, "transcription_TU00347_with_TERM87_from_RpoD_mono": 5.875799481042244e-07, "DM_RNA_b3315": 8.040140621522069e-12, "DM_RNA_b3319": 0.0, "DM_RNA_b3311": 8.040140621522069e-12, "DM_RNA_b3320": 0.0, "DM_RNA_b3316": 8.040140621522069e-12, "DM_RNA_b3317": 8.040140621522069e-12, "DM_RNA_b3321": 0.0, "DM_RNA_b3318": 8.040140621522069e-12, "DM_RNA_b3313": 8.040140621522069e-12, "DM_RNA_b3314": 8.040140621522069e-12, "DM_RNA_b3312": 8.040140621522069e-12, "transcription_TU0_4482_from_RPOH_MONOMER": 0.0, "DM_RNA_b0731": 0.0, "DM_RNA_b0732": 0.0, "transcription_TU0_6483_from_RpoD_mono": 0.0, "DM_RNA_b2480": 0.0, "transcription_TU0_3123_from_RpoD_mono": 0.0, "DM_RNA_b0485": 0.0, "transcription_TU0_8815_from_RpoD_mono": 0.0, "DM_RNA_b3397": 0.0, "transcription_TU0_13637_from_RpoD_mono": 0.0, "DM_RNA_b2463": 0.0, "transcription_TU00232_from_RpoD_mono": 7.0777778712168825e-09, "DM_RNA_b2316": 0.0, "transcription_TU0_7163_from_RpoD_mono": 1.5824041991919758e-11, "transcription_TU0_13063_from_RpoD_mono": 0.0, "DM_RNA_b0832": 0.0, "DM_RNA_b0830": 0.0, "DM_RNA_b0829": 0.0, "DM_RNA_b0831": 0.0, "DM_RNA_b0828": 0.0, "transcription_TU0_13287_from_RpoD_mono": 0.0, "DM_RNA_b1479": 0.0, "transcription_TU0_14372_from_RpoD_mono": 2.8030563232992446e-05, "DM_RNA_b0206": 0.0, "transcription_TU00485_from_RpoD_mono": 0.0, "transcription_TU00076_from_RpoD_mono": 0.0, "DM_RNA_b2841": 0.0, "transcription_TU0_12924_from_RpoD_mono": 2.4587166482046347e-11, "DM_RNA_b0425": 0.0, "transcription_TU00417_from_RPOH_MONOMER": 0.0, "transcription_TU0_4483_with_TERM0183_from_RpoD_mono": 0.0, "DM_RNA_b4090": 0.0, "transcription_TU0_3124_from_RpoD_mono": 0.0, "DM_RNA_b0123": 0.0, "transcription_TU301_with_TERM8_from_RpoD_mono": -5.886260167611816e-43, "DM_RNA_b2407": 0.0, "DM_RNA_b2406": -3.4361003337478935e-43, "transcription_TU00281_with_TERMGLYS_from_RpoD_mono": 1.7531671217145507e-08, "DM_RNA_b3560": 0.0, "DM_RNA_b3559": 0.0, "transcription_TU0_14670_from_RpoD_mono": 1.587399452159616e-09, "DM_RNA_b4053": 0.0, "transcription_TU00012_with_AROPT1_from_RpoD_mono": 0.0, "transcription_TU0_14561_from_RPOH_MONOMER": 0.0, "transcription_TU0_13589_from_RpoD_mono": 0.0, "DM_RNA_b2303": 0.0, "transcription_TU00147_from_RpoD_mono": 0.0, "DM_RNA_b2393": 0.0, "transcription_TU00348_from_RpoD_mono": 5.875719079636029e-07, "DM_RNA_b3342": 0.0, "DM_RNA_b3341": 0.0, "transcription_TU0_7164_from_RpoD_mono": 0.0, "transcription_TU0_14653_from_RpoD_mono": 0.0, "transcription_TU0_13935_from_RpoD_mono": 9.725225466705245e-10, "DM_RNA_b3433": 0.0, "transcription_TU686_from_RPON_MONOMER": 0.0, "DM_RNA_b2485": 0.0, "DM_RNA_b2490": 0.0, "DM_RNA_b2488": 0.0, "DM_RNA_b2492": 0.0, "DM_RNA_b2481": 0.0, "DM_RNA_b2482": 0.0, "DM_RNA_b2486": 0.0, "DM_RNA_b2489": 0.0, "DM_RNA_b2487": 0.0, "DM_RNA_b2484": 0.0, "DM_RNA_b2483": 0.0, "transcription_TU0_14465_with_TERM0_1039_from_RPOH_MONOMER": 4.82453462172309e-09, "transcription_TU0_13529_from_RpoD_mono": 0.0, "DM_RNA_b2134": 0.0, "transcription_TU0_7401_with_TERM0702_from_RpoD_mono": 0.0, "DM_RNA_b1002": 0.0, "transcription_TU00233_from_RpoD_mono": 0.0, "DM_RNA_b0463": 0.0, "transcription_TU0_6485_with_TERM0_1109_from_RpoD_mono": 0.0, "DM_RNA_b3918": 0.0, "transcription_TU302_from_RpoD_mono": 0.0, "DM_RNA_b0368": 0.0, "DM_RNA_b0365": 0.0, "DM_RNA_b0367": 0.0, "DM_RNA_b0366": 0.0, "transcription_TU0_13134_from_RpoD_mono": 5.061106266877119e-12, "DM_RNA_b1086": 0.0, "transcription_TU0_14805_from_EG11355_MONOMER": 1.9397439028417404e-12, "transcription_TU00148_from_RpoD_mono": 0.0, "transcription_TU00418_from_RPOH_MONOMER": 2.2271031884969917e-11, "transcription_TU0_14042_from_RpoD_mono": 8.540171138038346e-08, "DM_RNA_b3809": 0.0, "transcription_TU00349_with_TERM84_from_RpoD_mono": 0.0, "DM_RNA_b3297": 8.040140621522069e-12, "DM_RNA_b3294": 8.040140621522069e-12, "DM_RNA_b3295": 5.310360030219636e-07, "DM_RNA_b3298": 8.040140621522069e-12, "DM_RNA_b3296": 0.0, "transcription_TU00013_from_RpoD_mono": 2.0701079036134608e-14, "DM_RNA_b0774": 0.0, "transcription_TU0_4502_from_RpoD_mono": 0.0, "transcription_TU0_13399_from_RpoD_mono": 0.0, "DM_RNA_b1781": 0.0, "transcription_TU0_12797_from_RpoD_mono": 0.0, "DM_RNA_b0030": 0.0, "transcription_TU00359_with_SPEDT1_from_RpoD_mono": 0.0, "DM_RNA_b0120": 0.0, "DM_RNA_b0121": 0.0, "transcription_TU0_7421_with_TERM0741_from_RPOS_MONOMER": 0.0, "transcription_TU0_7421_with_TERM0741_from_RpoD_mono": 0.0, "transcription_TU0_14654_from_RpoD_mono": 1.549393520419494e-07, "transcription_TU0_14562_from_RpoD_mono": 0.0, "transcription_TU0_8659_from_RpoD_mono": 0.0, "DM_RNA_b3146": 0.0, "transcription_TU00487_from_RpoD_mono": 0.0, "transcription_TU0_14466_from_RPOH_MONOMER": 0.0, "transcription_TU00078_from_RpoD_mono": 1.622120219692761e-07, "DM_RNA_b2763": 8.110601098463805e-08, "DM_RNA_b2764": 0.0, "transcription_TU0_14313_from_RpoD_mono": 6.203560814447058e-07, "DM_RNA_b2746": 4.229186559184624e-07, "DM_RNA_b2747": 0.0, "transcription_TU0_14806_from_EG11355_MONOMER": 0.0, "transcription_TU00234_with_ACRFT1_from_RpoD_mono": 0.0, "DM_RNA_b3266": 0.0, "DM_RNA_b3265": 0.0, "transcription_TU0_4504_from_RpoD_mono": 0.0, "transcription_TU0_12935_from_RpoD_mono": -3.6284360855332e-43, "DM_RNA_b0446": 0.0, "transcription_TU0_3145_from_RpoD_mono": 0.0, "transcription_TU0_14672_from_RpoD_mono": 0.0, "transcription_TU305_with_TERM0_1047_from_RpoD_mono": 0.0, "DM_RNA_b1215": 0.0, "transcription_TU0_13135_from_RpoD_mono": 5.688805703458024e-09, "DM_RNA_b1098": 0.0, "DM_RNA_b1096": 5.651538580472249e-09, "transcription_TU0_14113_from_RpoD_mono": 0.0, "DM_RNA_b4031": 0.0, "transcription_TU0_8368_from_RpoD_mono": 0.0, "transcription_TU00351_from_RpoD_mono": 5.875719079636029e-07, "DM_RNA_b2607": 5.875708753189317e-07, "DM_RNA_b2606": 0.0, "DM_RNA_b2609": 0.0, "DM_RNA_b2608": 5.875702209281806e-07, "transcription_TU0_12926_from_RpoD_mono": 0.0, "DM_RNA_b0433": 0.0, "transcription_TU0_7441_from_RpoD_mono": 0.0, "DM_RNA_b1236": 0.0, "transcription_TU0_12998_from_RpoD_mono": 0.0, "DM_RNA_b0612": 0.0, "transcription_TU0_8818_from_RpoD_mono": 0.0, "DM_RNA_b1463": 0.0, "transcription_TU0_13639_from_RpoD_mono": 0.0, "DM_RNA_b2467": 0.0, "transcription_TU00283_from_RpoD_mono": 5.043175421345645e-13, "DM_RNA_b3805": 0.0, "DM_RNA_b3803": 3.970477806627332e-13, "DM_RNA_b3804": 4.955873908297228e-13, "transcription_TU0_13343_from_RpoD_mono": 0.0, "DM_RNA_b1600": 0.0, "DM_RNA_b1599": 0.0, "transcription_TU00014_from_RpoD_mono": 0.0, "DM_RNA_b2155": 0.0, "transcription_TU0_6501_from_RpoD_mono": 6.049116874525197e-08, "DM_RNA_b3607": 0.0, "transcription_TU0_3161_from_RpoD_mono": 0.0, "transcription_TU00360_from_RpoD_mono": 0.0, "DM_RNA_b0693": 0.0, "DM_RNA_b0692": 0.0, "transcription_TU0_13066_from_RpoD_mono": 0.0, "DM_RNA_b0837": 0.0, "transcription_TU00488_with_TERM71_from_RpoD_mono": 0.0, "transcription_TU00079_with_TERM0_1111_from_RpoD_mono": 1.0688793011398295e-08, "transcription_TU701_from_RPOS_MONOMER": 0.0, "DM_RNA_b2677": 0.0, "DM_RNA_b2678": 0.0, "DM_RNA_b2679": 0.0, "transcription_TU701_from_RpoD_mono": 0.0, "transcription_TU0_14673_from_RpoD_mono": 0.0, "transcription_TU0_14467_with_TERM0862_from_RpoD_mono": 0.0, "DM_RNA_b0680": 0.0, "transcription_TU0_14467_with_TERM0862_from_RPOH_MONOMER": 0.0, "transcription_TU0_14563_from_RPOH_MONOMER": 0.0, "transcription_TU0_13591_from_RpoD_mono": 2.2801013148209532e-11, "DM_RNA_b2315": 0.0, "transcription_TU0_7202_from_RpoD_mono": 0.0, "DM_RNA_b2540": 0.0, "DM_RNA_b2542": 0.0, "DM_RNA_b2538": 0.0, "DM_RNA_b2541": 0.0, "DM_RNA_b2539": 0.0, "transcription_TU306_with_TERM0_1047_from_RpoD_mono": 2.1229881545321937e-10, "transcription_TU0_13136_from_RpoD_mono": 0.0, "DM_RNA_b1107": 0.0, "DM_RNA_b1106": 0.0, "transcription_TU0_14239_from_RpoD_mono": 0.0, "DM_RNA_b2170": 0.0, "transcription_TU0_7461_with_TERM0761_from_RpoD_mono": 0.0, "DM_RNA_b1927": 0.0, "transcription_TU00150_from_RpoD_mono": 0.0, "transcription_TU00235_with_TERM181_from_RpoD_mono": 0.0, "DM_RNA_b4117": 0.0, "transcription_TU00352_with_TERM72_from_RpoD_mono": 0.0, "transcription_TU0_13835_from_RpoD_mono": 0.0, "DM_RNA_b3028": 0.0, "transcription_TU0_14314_from_RpoD_mono": 7.942618632733386e-13, "DM_RNA_b2745": 0.0, "transcription_TU0_3162_from_RpoD_mono": 0.0, "transcription_TU0_8373_from_RPOE_MONOMER": 1.3420520635465063e-09, "DM_RNA_b0182": 0.0, "transcription_TU0_12999_from_RpoD_mono": 0.0, "transcription_TU0_14658_with_TERM84_from_RpoD_mono": 5.875799481042244e-07, "transcription_TU00015_from_RpoD_mono": 0.0, "transcription_TU00489_from_RpoD_mono": -1.5820968046605523e-30, "DM_RNA_b0216": 0.0, "transcription_TU0_12800_from_RpoD_mono": 0.0, "DM_RNA_b0047": 0.0, "transcription_TU00080_from_RPOS_MONOMER": 0.0, "DM_RNA_b2344": -5.401983672103296e-31, "transcription_TU0_7501_with_TERM0782_from_RpoD_mono": 0.0, "DM_RNA_b2132": 0.0, "transcription_TU0_14674_from_RpoD_mono": 0.0, "transcription_TU0_8828_from_RpoD_mono": 0.0, "DM_RNA_b0394": 0.0, "transcription_TU0_3163_from_RpoD_mono": 0.0, "transcription_TU341_with_TERM86_from_RpoD_mono": 0.0, "transcription_TU0_6504_with_TERM0862_from_RpoD_mono": 4.9482693131816075e-09, "transcription_TU702_from_RpoD_mono": 0.0, "transcription_TU00151_from_FecI_mono": 0.0, "DM_RNA_b4287": 0.0, "DM_RNA_b4291": 0.0, "DM_RNA_b4290": 0.0, "DM_RNA_b4288": 0.0, "DM_RNA_b4289": 0.0, "transcription_TU0_14813_from_RPOS_MONOMER": 7.376099322542512e-08, "transcription_TU0_14813_from_RpoD_mono": 0.0, "transcription_TU0_14661_from_RpoD_mono": 0.0, "transcription_TU0_7262_from_RpoD_mono": 0.0, "transcription_TU00236_from_RpoD_mono": 0.0, "transcription_TU0_14565_from_RpoD_mono": 3.032191871093198e-12, "transcription_TU0_14115_from_RpoD_mono": 0.0, "DM_RNA_b4042": 0.0, "transcription_TU0_3202_from_RpoD_mono": 8.843022723603246e-09, "DM_RNA_b2895": 0.0, "transcription_TU0_13931_from_RpoD_mono": 1.1438167536035913e-11, "DM_RNA_b3406": 0.0, "transcription_TU0_12928_from_RpoD_mono": 0.0, "transcription_TU0_7521_from_RpoD_mono": 0.0, "DM_RNA_b3962": 0.0, "transcription_TU0_13836_from_RpoD_mono": 0.0, "DM_RNA_b3029": 0.0, "transcription_TU00490_from_RpoD_mono": 4.61079580163249e-06, "DM_RNA_b0244": 0.0, "transcription_TU0_14315_from_RpoD_mono": 0.0, "DM_RNA_b2036": 0.0, "DM_RNA_b2035": 0.0, "transcription_TU00081_from_RpoD_mono": 3.501385792678063e-08, "transcription_TU00285_from_RpoD_mono": 5.963718662700448e-07, "DM_RNA_b2021": 2.960724349713053e-07, "DM_RNA_b2019": 0.0, "DM_RNA_b2020": 1.0129273411526372e-07, "transcription_TU00016_from_RpoD_mono": 0.0, "transcription_TU0_6505_from_RpoD_mono": 0.0, "DM_RNA_b3867": 0.0, "transcription_TU0_7281_from_RpoD_mono": 3.4150673114926656e-12, "DM_RNA_b3281": 3.4150673114926656e-12, "DM_RNA_b3282": 0.0, "transcription_TU343_with_METYT2_from_RpoD_mono": 0.0, "transcription_TU343_with_METYT1_from_RpoD_mono": 0.0, "transcription_TU00362_from_RPOE_MONOMER": 5.558228350304e-08, "transcription_TU0_14814_with_TERM0902_from_RpoD_mono": 4.1953754214228215e-07, "transcription_TU0_14662_from_RpoD_mono": 0.0, "transcription_TU00152_from_RPON_MONOMER": 0.0, "DM_RNA_b4079": 0.0, "transcription_TU00354_with_TERM0_1043_from_RpoD_mono": 1.6938083829425707e-07, "DM_RNA_b3982": 1.6936940012672103e-07, "DM_RNA_b3981": 0.0, "transcription_TU_8439_from_RpoD_mono": 0.0, "DM_RNA_b2901": 0.0, "transcription_TU0_4545_from_RpoD_mono": 0.0, "transcription_TU704_from_RpoD_mono": 0.0, "transcription_TU0_13345_from_RpoD_mono": 0.0, "DM_RNA_b1605": 0.0, "DM_RNA_b1606": 0.0, "transcription_TU00237_from_RpoD_mono": 0.0, "DM_RNA_b0110": 0.0, "transcription_TU0_6506_from_RpoD_mono": 4.345725870638428e-09, "DM_RNA_b2514": 0.0, "transcription_TU00491_from_RpoD_mono": 1.5202343686321393e-07, "DM_RNA_b0536": 0.0, "transcription_TU0_8380_from_RpoD_mono": 0.0, "DM_RNA_b1677": 0.0, "transcription_TU0_14676_from_RPOS_MONOMER": 0.0, "DM_RNA_b0861": 0.0, "DM_RNA_b0864": 0.0, "DM_RNA_b0862": 0.0, "DM_RNA_b0863": 0.0, "transcription_TU00082_from_RpoD_mono": 3.127930211537132e-07, "DM_RNA_b0523": 0.0, "DM_RNA_b0522": 2.8083893294408853e-07, "transcription_TU0_13593_from_RpoD_mono": 3.4007643469733003e-07, "DM_RNA_b2328": 3.4007643469733003e-07, "DM_RNA_b2329": 0.0, "transcription_TU0_14816_from_RpoD_mono": 2.2982119482029378e-07, "transcription_TU0_14663_from_RpoD_mono": 0.0, "transcription_TU00423_with_TERM0_1129_from_RpoD_mono": 3.086183619505279e-12, "DM_RNA_b2526": 0.0, "DM_RNA_b2527": 0.0, "transcription_TU0_4562_with_TERM64_from_RpoD_mono": 0.0, "transcription_TU0_14046_with_TERM0_1113_from_RpoD_mono": 6.4246517154046735e-31, "DM_RNA_b3821": 0.0, "transcription_TU00017_with_TERM88_from_RpoD_mono": 0.0, "DM_RNA_b4381": 0.0, "transcription_TU00153_with_TERM0801_from_RPON_MONOMER": 0.0, "DM_RNA_b2720": 0.0, "DM_RNA_b2724": 0.0, "DM_RNA_b2721": 0.0, "DM_RNA_b2723": 0.0, "DM_RNA_b2722": 0.0, "DM_RNA_b2719": 0.0, "transcription_TU0_13837_from_RpoD_mono": 0.0, "DM_RNA_b3034": 0.0, "transcription_TU00363_from_RpoD_mono": 4.755165644684153e-07, "DM_RNA_b2744": 0.0, "transcription_TU00355_from_RpoD_mono": 0.0, "DM_RNA_b3591": 0.0, "DM_RNA_b3590": 0.0, "transcription_TU0_12938_from_RpoD_mono": 3.112128337080495e-06, "DM_RNA_b0455": 0.0, "transcription_TU0_7301_from_RpoD_mono": 0.0, "DM_RNA_b3526": 0.0, "transcription_TU0_8822_from_RpoD_mono": 0.0, "DM_RNA_b3396": 0.0, "transcription_TU0_6507_with_TERM0841_from_RPOS_MONOMER": 0.0, "DM_RNA_b1732": 0.0, "transcription_TU721_from_RpoD_mono": 0.0, "DM_RNA_b0849": 0.0, "transcription_TU0_14470_from_RpoD_mono": 0.0, "transcription_TU0_14470_from_RPOH_MONOMER": 0.0, "transcription_TU0_4604_from_RpoD_mono": 0.0, "DM_RNA_b1858": 0.0, "DM_RNA_b1859": 0.0, "transcription_TU0_3304_from_RpoD_mono": 0.0, "transcription_TU0_14817_with_TERM0902_from_RpoD_mono": 0.0, "transcription_TU0_13642_from_RpoD_mono": 0.0, "transcription_TU0_14665_from_RpoD_mono": 1.1555840390062656e-07, "transcription_TU00492_from_RpoD_mono": 0.0, "DM_RNA_b0744": 0.0, "DM_RNA_b0743": 0.0, "DM_RNA_b0745": 0.0, "transcription_TU00238_from_RpoD_mono": 5.741194971182251e-64, "DM_RNA_b1768": 0.0, "DM_RNA_b1767": 0.0, "transcription_TU0_14677_from_RPOS_MONOMER": 0.0, "transcription_TU00083_with_TERM5_from_RpoD_mono": 0.0, "transcription_TU0_14378_with_TERM0_1034_from_RpoD_mono": 0.0, "transcription_TU0_13141_from_RpoD_mono": 1.0112810843598649e-08, "DM_RNA_b1116": 0.0, "DM_RNA_b1117": 5.056405421799324e-09, "DM_RNA_b1118": 5.056405421799324e-09, "transcription_TU0_8335_from_RpoD_mono": 0.0, "DM_RNA_b2558": 0.0, "transcription_TU00018_with_TERM88_from_RpoD_mono": 0.0, "transcription_TU0_4623_from_RpoD_mono": 0.0, "DM_RNA_b3469": 0.0, "transcription_TU0_3305_with_RPLT_T2_from_RpoD_mono": 0.0, "transcription_TU0_14818_from_RpoD_mono": 0.0, "transcription_TU0_13838_from_RPOS_MONOMER": 0.0, "transcription_TU0_14317_from_RpoD_mono": 0.0, "DM_RNA_b2033": 0.0, "DM_RNA_b2032": 0.0, "DM_RNA_b2034": 0.0, "transcription_TU0_8665_from_RpoD_mono": 8.8776316223353e-07, "DM_RNA_b4395": 0.0, "transcription_TU0_13942_from_RpoD_mono": 1.6870354222923741e-12, "DM_RNA_b3465": 0.0, "transcription_TU00493_from_RpoD_mono": 5.488357505746476e-06, "DM_RNA_b1665": 0.0, "DM_RNA_b1666": 0.0, "transcription_TU0_14678_from_RPOS_MONOMER": 0.0, "transcription_TU0_13233_from_RpoD_mono": 0.0, "DM_RNA_b1363": 0.0, "transcription_TU0_14471_from_RPOH_MONOMER": 0.0, "transcription_TU0_13534_from_RpoD_mono": 0.0, "DM_RNA_b2140": 0.0, "transcription_TU00084_with_TERM5_from_RpoD_mono": 0.0, "transcription_TU0_8526_from_RpoD_mono": 0.0, "DM_RNA_b2521": 0.0, "transcription_TU00239_from_RpoD_mono": 0.0, "DM_RNA_b3503": 0.0, "DM_RNA_b3502": 0.0, "transcription_TU0_4624_from_RpoD_mono": 0.0, "DM_RNA_b0578": 0.0, "transcription_TU0_8336_from_RpoD_mono": 0.0, "DM_RNA_b4232": 0.0, "transcription_TU0_3341_from_RPON_MONOMER": 0.0, "DM_RNA_b3073": 0.0, "transcription_TU0_13142_from_RpoD_mono": 0.0, "DM_RNA_b1119": 0.0, "transcription_TU0_6509_from_RpoD_mono": 2.4156778062029844e-05, "transcription_TU00155_from_RpoD_mono": 0.0, "transcription_TU0_14118_from_RpoD_mono": 2.672338818300949e-11, "DM_RNA_b4049": 0.0, "transcription_TU0_14819_from_RPOS_MONOMER": 0.0, "DM_RNA_b0755": 0.0, "transcription_TU0_14819_from_RpoD_mono": 0.0, "transcription_TU0_13003_from_RpoD_mono": -4.6161709762752676e-30, "DM_RNA_b0627": 0.0, "transcription_TU00425_from_RpoD_mono": 0.0, "transcription_TU0_14048_from_RpoD_mono": 0.0, "DM_RNA_b3823": 0.0, "transcription_TU00288_with_TERM50_from_RPOS_MONOMER": 0.0, "DM_RNA_b0972": 0.0, "DM_RNA_b0973": 0.0, "DM_RNA_b0974": 0.0, "transcription_TU00288_with_TERM50_from_RpoD_mono": 0.0, "transcription_TU00019_from_RpoD_mono": 0.0, "transcription_TU0_8754_from_RpoD_mono": 0.0, "DM_RNA_b3001": 0.0, "transcription_TU0_4642_from_RPOS_MONOMER": 0.0, "DM_RNA_b1857": 0.0, "transcription_TU0_12805_from_RpoD_mono": 0.0, "DM_RNA_b0066": 0.0, "DM_RNA_b0068": 0.0, "DM_RNA_b0067": 5.097819831984501e-34, "transcription_TU0_3364_with_TERM0_1115_from_RpoD_mono": 0.0, "transcription_TU0_3364_with_TERM0_1116_from_RpoD_mono": 0.0, "transcription_TU00365_from_RpoD_mono": 1.6703733654367048e-12, "DM_RNA_b4407": 1.221231410891527e-12, "DM_RNA_b3993": 0.0, "DM_RNA_b3990": 1.221231410891527e-12, "DM_RNA_b3994": 9.519033674573184e-13, "DM_RNA_b3992": 1.221231410891527e-12, "DM_RNA_b3991": 1.8431538386832673e-13, "transcription_TU0_8666_from_RpoD_mono": 3.900494594012401e-11, "DM_RNA_b3040": 0.0, "transcription_TU0_7601_from_RpoD_mono": 0.0, "DM_RNA_b0505": 0.0, "transcription_TU00494_from_RpoD_mono": 1.136431779992663e-06, "DM_RNA_b2189": 0.0, "transcription_TU0_13072_from_RpoD_mono": 1.6870354222923741e-12, "DM_RNA_b0859": 0.0, "transcription_TU00085_from_RpoD_mono": 1.7812104645868236e-07, "DM_RNA_b3709": 1.7812104645868236e-07, "DM_RNA_b3708": 0.0, "transcription_TU0_0_from_RpoD_mono": 0.0, "transcription_TU0_6510_from_RpoD_mono": 8.664493715121865e-08, "DM_RNA_b3956": 0.0, "transcription_TU743_from_RpoD_mono": 0.0, "transcription_TU0_14472_from_RpoD_mono": 0.0, "transcription_TU0_14472_from_RPOH_MONOMER": 0.0, "transcription_TU0_13839_from_RpoD_mono": 1.58339869304437e-07, "DM_RNA_b3041": 0.0, "transcription_TU0_1482_from_RpoD_mono": 3.3071806593996722e-09, "DM_RNA_b2323": 0.0, "transcription_TU0_8527_from_RpoD_mono": -2.8728727214034914e-30, "DM_RNA_b1238": 0.0, "transcription_TU00240_from_RpoD_mono": 0.0, "transcription_TU0_4681_from_RpoD_mono": 0.0, "DM_RNA_b4268": 0.0, "transcription_TU0_3382_from_RPOS_MONOMER": 0.0, "transcription_TU0_3382_from_RpoD_mono": 0.0, "transcription_TU0_13004_from_RpoD_mono": 6.909296391549698e-14, "DM_RNA_b0628": 0.0, "transcription_TU00426_with_TERM5_from_RPOS_MONOMER": 0.0, "transcription_TU00426_with_TERM5_from_RpoD_mono": 0.0, "transcription_TU0_13644_from_RpoD_mono": 3.3756715864222064e-13, "DM_RNA_b2474": 0.0, "transcription_TU0_14049_from_RpoD_mono": 0.0, "DM_RNA_b3825": 0.0, "DM_RNA_b3826": 0.0, "transcription_TU00289_from_RpoD_mono": 0.0, "DM_RNA_b2996": 0.0, "DM_RNA_b2997": 0.0, "DM_RNA_b2994": 0.0, "DM_RNA_b2995": 0.0, "transcription_TU00020_from_RpoD_mono": 0.0, "DM_RNA_b0153": 0.0, "DM_RNA_b0152": 0.0, "DM_RNA_b0151": 0.0, "DM_RNA_b0150": 0.0, "transcription_TU0_14680_with_TERM0_1073_from_RpoD_mono": 0.0, "transcription_TU00495_from_RpoD_mono": 0.0, "DM_RNA_b2404": 0.0, "DM_RNA_b2401": 0.0, "DM_RNA_b2403": 0.0, "DM_RNA_b2402": 0.0, "transcription_TU0_13704_from_RpoD_mono": 9.172983931486353e-07, "DM_RNA_b2652": 0.0, "transcription_TU0_12806_from_RpoD_mono": 0.0, "DM_RNA_b0070": 0.0, "transcription_TU00086_from_RpoD_mono": 1.684845925909126e-06, "DM_RNA_b0241": 0.0, "transcription_TU00366_from_RpoD_mono": 3.6612484670574935e-09, "transcription_TU0_14820_from_RPOS_MONOMER": 9.08978572306282e-08, "transcription_TU0_14820_from_RpoD_mono": 0.0, "transcription_TU0_4682_from_RpoD_mono": 0.0, "DM_RNA_b4266": 0.0, "DM_RNA_b4265": 0.0, "DM_RNA_b4267": 0.0, "transcription_TU0_14252_from_RpoD_mono": 0.0, "transcription_TU0_1_from_RpoD_mono": 0.0, "transcription_TU00157_from_RpoD_mono": 0.0, "DM_RNA_b1476": 0.0, "DM_RNA_b1475": 0.0, "DM_RNA_b1474": 0.0, "transcription_TU0_14573_with_TERM0_1066_from_RpoD_mono": 0.0, "transcription_TU0_7603_from_RpoD_mono": 0.0, "DM_RNA_b0512": 0.0, "DM_RNA_b0509": 0.0, "DM_RNA_b0511": 0.0, "DM_RNA_b0508": 0.0, "DM_RNA_b0507": 0.0, "transcription_TU0_8528_from_RpoD_mono": 2.3000985604308616e-08, "DM_RNA_b0452": 0.0, "transcription_TU00241_from_RpoD_mono": 0.0, "DM_RNA_b2715": 0.0, "transcription_TU0_6512_with_TERM82_from_RpoD_mono": 5.875719079636029e-07, "DM_RNA_b3983": 0.0, "DM_RNA_b3984": 0.0, "transcription_TU0_14120_from_RpoD_mono": 0.0, "transcription_TU0_14193_from_RpoD_mono": 0.0, "DM_RNA_b4301": 0.0, "transcription_TU0_4701_with_TERM0223_from_RpoD_mono": 0.0, "transcription_TU0_4701_with_TERM0222_from_RpoD_mono": 0.0, "transcription_TU0_14821_from_RPOS_MONOMER": 0.0, "transcription_TU0_14821_from_RpoD_mono": 0.0, "transcription_TU00496_with_TERM0_1152_from_RpoD_mono": 6.511582701931888e-07, "DM_RNA_b2815": 0.0, "DM_RNA_b2814": 0.0, "DM_RNA_b2816": 0.0, "transcription_TU00496_with_TERM0_1153_from_RpoD_mono": 0.0, "transcription_TU00427_with_TERM5_from_RPOE_MONOMER": 0.0, "transcription_TU00087_with_TYRBT1_from_RpoD_mono": 2.3496935300811285e-08, "DM_RNA_b4054": 0.0, "transcription_TU00291_with_TERM0_1039_from_RpoD_mono": 1.4562827309403052e-09, "DM_RNA_b0025": 0.0, "transcription_TU0_13995_from_RpoD_mono": 5.557060610583162e-07, "DM_RNA_b3609": 0.0, "DM_RNA_b3608": 0.0, "transcription_TU00021_with_FIST_from_RpoD_mono": 0.0, "DM_RNA_b3260": 0.0, "transcription_TU0_8756_from_RpoD_mono": 0.0, "DM_RNA_b3059": 0.0, "transcription_TU0_13145_from_RpoD_mono": 1.9649240391425752e-11, "DM_RNA_b1134": 0.0, "DM_RNA_b1135": 1.7962204969133376e-11, "transcription_TU0_13883_from_RpoD_mono": 7.034589694381698e-08, "DM_RNA_b3176": 0.0, "DM_RNA_b3177": 7.030944972777996e-08, "transcription_TU00367_from_RpoD_mono": 0.0, "DM_RNA_b0736": 0.0, "translation_b0002": 2.2396509498968193e-05, "translation_b0003": 2.2396509498968193e-05, "translation_b0004": 5.200517039778981e-08, "translation_b0007": 4.835865764924687e-17, "translation_b0008": 0.0, "translation_b0009": -4.2339890636516984e-30, "translation_b0014": 1.1140144075461139e-09, "translation_b0015": 2.2280288150922277e-09, "translation_b0019": 0.0, "translation_b0023": 5.8781611406390114e-05, "translation_b0025": 1.4568879898402537e-07, "translation_b0026": 6.28342778024101e-07, "translation_b0027": 7.004086560564034e-09, "translation_b0029": 1.2258715876324557e-08, "translation_b0030": 0.0, "translation_b0031": 5.237198193379044e-06, "translation_b0032": 0.0, "translation_b0033": 0.0, "translation_b0036": 0.0, "translation_b0037": 0.0, "translation_b0038": 0.0, "translation_b0040": 0.0, "translation_b0047": 0.0, "translation_b0048": 1.9307239417221365e-07, "translation_b0049": 0.0, "translation_b0051": 3.3754731728307404e-10, "translation_b0052": 6.852730765211964e-07, "translation_b0053": 5.56053845609973e-06, "translation_b0058": 2.417106374466954e-10, "translation_b0061": 3.35544032721976e-24, "translation_b0062": 0.0, "translation_b0063": 0.0, "translation_b0066": 0.0, "translation_b0067": -8.894730699250568e-31, "translation_b0068": 0.0, "translation_b0070": 0.0, "translation_b0071": 2.3569951368573504e-07, "translation_b0072": 2.3569951368573504e-07, "translation_b0073": 9.9710579060248e-08, "translation_b0074": 6.182276197958994e-08, "translation_b0077": 3.5028410354466176e-06, "translation_b0078": 3.5028410354466176e-06, "translation_b0082": 1.6877365864153679e-10, "translation_b0084": 3.6290436383634175e-08, "translation_b0085": 1.647369327444572e-06, "translation_b0086": 5.015232148331572e-07, "translation_b0087": 2.17427164572973e-09, "translation_b0088": 5.018669523915581e-06, "translation_b0090": 5.367463189331558e-07, "translation_b0091": 2.242652261071061e-06, "translation_b0092": 1.4369744354613848e-07, "translation_b0096": 4.63125250912699e-07, "translation_b0098": 2.30365177367117e-05, "translation_b0099": 5.257965138777397e-09, "translation_b0103": 3.329859361500748e-09, "translation_b0104": 0.0, "translation_b0109": 5.7851433588415374e-05, "translation_b0110": 0.0, "translation_b0112": -2.8735463374263043e-30, "translation_b0114": 8.748822944353033e-06, "translation_b0115": 8.748822944353033e-06, "translation_b0116": 4.8490525289213445e-06, "translation_b0118": 0.0, "translation_b0120": 0.0, "translation_b0121": 0.0, "translation_b0123": 0.0, "translation_b0124": -1.7602156731225148e-32, "translation_b0125": 0.0, "translation_b0126": 6.456509609980376e-06, "translation_b0131": 4.8170216943802405e-09, "translation_b0133": 3.081204545125835e-09, "translation_b0134": 5.014096248446009e-09, "translation_b0142": 4.552917470799071e-09, "translation_b0149": 2.6844396562842954e-08, "translation_b0150": 0.0, "translation_b0151": 0.0, "translation_b0152": 0.0, "translation_b0153": 0.0, "translation_b0154": 1.9405500974328535e-10, "translation_b0155": 0.0, "translation_b0156": 5.629344040510903e-10, "translation_b0158": 0.0, "translation_b0159": 6.043883877864041e-10, "translation_b0160": 0.0, "translation_b0166": 1.538810081965727e-07, "translation_b0168": 4.748472127016401e-10, "translation_b0169": 5.8781611406390114e-05, "translation_b0170": 1.1025380756033626e-05, "translation_b0171": 0.0, "translation_b0172": 2.7833924890049997e-09, "translation_b0173": 6.206139132732746e-05, "translation_b0174": 3.167233151991539e-10, "translation_b0175": 3.087093692449638e-08, "translation_b0177": 5.56053845609973e-06, "translation_b0179": 5.873742526154387e-06, "translation_b0180": 7.49905265887104e-12, "translation_b0181": 3.4944444908374964e-06, "translation_b0182": 1.3426098460006944e-07, "translation_b0185": 7.080719530798087e-07, "translation_b0186": 0.0, "translation_b0188": 2.6337455230236858e-12, "translation_b0194": 7.868532100798904e-07, "translation_b0197": 0.0, "translation_b0198": 0.0, "translation_b0199": 0.0, "translation_b0200": 0.0, "translation_b0207": 0.0, "translation_b0212": 0.0, "translation_b0221": 2.4122736464525656e-06, "translation_b0222": 0.0, "translation_b0237": 0.0, "translation_b0238": 0.0, "translation_b0241": 0.00016855461800356305, "translation_b0242": 9.892448548165309e-06, "translation_b0243": 3.172268653756502e-05, "translation_b0260": 0.0, "translation_b0261": 0.0, "translation_b0273": 0.0, "translation_b0306": 0.0, "translation_b0307": 0.0, "translation_b0308": 0.0, "translation_b0311": 0.0, "translation_b0312": 0.0, "translation_b0314": 0.0, "translation_b0323": 0.0, "translation_b0331": 0.0, "translation_b0333": 0.0, "translation_b0334": 0.0, "translation_b0336": 0.0, "translation_b0337": 0.0, "translation_b0339": 0.0, "translation_b0340": 0.0, "translation_b0341": 0.0, "translation_b0343": 0.0, "translation_b0344": 0.0, "translation_b0347": 0.0, "translation_b0348": 0.0, "translation_b0349": 0.0, "translation_b0350": 0.0, "translation_b0351": 0.0, "translation_b0352": 0.0, "translation_b0353": 0.0, "translation_b0355": 0.0, "translation_b0356": 0.0, "translation_b0365": 0.0, "translation_b0366": 0.0, "translation_b0367": 0.0, "translation_b0368": 0.0, "translation_b0369": 1.0657104662909733e-10, "translation_b0381": 0.0, "translation_b0383": 0.0, "translation_b0386": 4.5846898835904883e-05, "translation_b0388": 0.0, "translation_b0394": 0.0, "translation_b0401": 1.9125621950461567e-31, "translation_b0403": -2.081753516046568e-36, "translation_b0404": 0.0, "translation_b0405": 2.0462756957379144e-10, "translation_b0406": 1.2277654174427487e-09, "translation_b0408": 1.6945123620372905e-05, "translation_b0409": 1.6945123620372905e-05, "translation_b0411": 0.0, "translation_b0414": 3.892601672741688e-06, "translation_b0415": 6.555864053932957e-09, "translation_b0416": 8.043482257431512e-10, "translation_b0417": 3.892601672741688e-06, "translation_b0418": 2.3414260458266593e-08, "translation_b0420": 3.247625488427685e-05, "translation_b0421": 2.4768433367521943e-09, "translation_b0423": 7.093236661615788e-10, "translation_b0425": 2.4597385377746746e-09, "translation_b0428": 1.0501162093788206e-11, "translation_b0429": 1.6013777972612055e-06, "translation_b0430": 1.6013777972612055e-06, "translation_b0431": 1.6013777972612055e-06, "translation_b0432": 1.6013777972612055e-06, "translation_b0433": 0.0, "translation_b0436": 5.8781611406390114e-05, "translation_b0444": 1.3300792022296466e-06, "translation_b0446": -7.064025419923502e-41, "translation_b0451": 0.0, "translation_b0452": 2.3010545252959812e-06, "translation_b0459": 0.0, "translation_b0462": 0.0, "translation_b0463": 0.0, "translation_b0469": 0.0, "translation_b0474": 0.00011837907568572029, "translation_b0475": 5.986045983162427e-12, "translation_b0477": 7.384061863560463e-08, "translation_b0480": 0.0, "translation_b0484": 0.0, "translation_b0485": 0.0, "translation_b0494": 1.172300340410897e-28, "translation_b0505": 0.0, "translation_b0507": 0.0, "translation_b0508": 0.0, "translation_b0509": 0.0, "translation_b0511": 0.0, "translation_b0512": 0.0, "translation_b0514": 0.0, "translation_b0516": 0.0, "translation_b0517": 0.0, "translation_b0521": 0.0, "translation_b0522": 3.196736893861209e-06, "translation_b0523": 3.1292302390377865e-05, "translation_b0524": 1.98234376106077e-09, "translation_b0526": 1.0166261793218055e-07, "translation_b0529": 8.074848410230276e-06, "translation_b0572": 0.0, "translation_b0573": 0.0, "translation_b0574": 0.0, "translation_b0575": 0.0, "translation_b0576": -1.3604460566586392e-31, "translation_b0578": 0.0, "translation_b0583": 0.0, "translation_b0584": 0.0, "translation_b0585": 0.0, "translation_b0586": 0.0, "translation_b0588": 0.0, "translation_b0589": 0.0, "translation_b0590": 0.0, "translation_b0591": 0.0, "translation_b0592": 0.0, "translation_b0593": 0.0, "translation_b0594": 0.0, "translation_b0595": 0.0, "translation_b0596": 3.148620985019792e-24, "translation_b0604": 0.0, "translation_b0612": 0.0, "translation_b0613": 0.0, "translation_b0615": 0.0, "translation_b0616": 0.0, "translation_b0617": 0.0, "translation_b0621": 0.0, "translation_b0622": 0.0, "translation_b0627": -4.61808954504472e-28, "translation_b0628": 6.912168027012041e-12, "translation_b0630": 1.728044487509139e-12, "translation_b0632": 0.0, "translation_b0635": 3.3754731728307357e-10, "translation_b0636": 3.3754731728307357e-10, "translation_b0638": 0.0, "translation_b0639": 1.1553996474900705e-05, "translation_b0642": 1.0836741440879776e-06, "translation_b0650": 0.0, "translation_b0651": 0.0, "translation_b0652": 0.0, "translation_b0653": 0.0, "translation_b0654": 0.0, "translation_b0655": 0.0, "translation_b0657": 7.004086560564034e-09, "translation_b0661": 1.5167260539560735e-10, "translation_b0662": 0.0, "translation_b0674": 0.0, "translation_b0677": 0.0, "translation_b0678": 0.0, "translation_b0679": 0.0, "translation_b0680": 4.950325908358844e-07, "translation_b0684": 0.0, "translation_b0688": 4.006452858056604e-07, "translation_b0692": 0.0, "translation_b0693": 0.0, "translation_b0696": 0.0, "translation_b0697": 0.0, "translation_b0698": 0.0, "translation_b4513": 0.0, "translation_b0709": 0.0, "translation_b0720": 8.201180221969728e-06, "translation_b0721": 7.044279145516541e-06, "translation_b0722": 7.044279145516541e-06, "translation_b0723": 7.044279145516541e-06, "translation_b0724": 7.044279145516541e-06, "translation_b0726": 2.1257002607337837e-06, "translation_b0727": 4.2514005214675674e-06, "translation_b0728": 1.081773975036503e-05, "translation_b0729": 1.081773975036503e-05, "translation_b0731": 0.0, "translation_b0732": 0.0, "translation_b0733": 0.0, "translation_b0734": 0.0, "translation_b0736": 0.0, "translation_b0750": 5.7851433588415374e-05, "translation_b0751": 6.054023452799276e-62, "translation_b0752": 0.0, "translation_b0754": 0.0, "translation_b0755": 0.0, "translation_b0756": 0.0, "translation_b0757": 2.3140083500118368e-24, "translation_b0758": 0.0, "translation_b0759": 2.5329350372138666e-24, "translation_b0763": -2.2869011933639547e-34, "translation_b0764": -4.573802386727909e-34, "translation_b0765": -4.573802386727909e-34, "translation_b0766": 0.0, "translation_b0767": 1.718284291635316e-05, "translation_b0774": 2.070968279971633e-12, "translation_b0775": 2.4111500989141808e-12, "translation_b0776": 2.281563639368872e-12, "translation_b0777": 2.562917956544824e-12, "translation_b0778": 3.4324259262535702e-12, "translation_b0781": -4.2339890636516984e-30, "translation_b0783": -4.2339890636516984e-30, "translation_b0784": -3.908308818760759e-33, "translation_b0785": -4.2339890636516984e-30, "translation_b0789": 0.0, "translation_b0805": 0.0, "translation_b0807": 1.6877365864153679e-10, "translation_b0809": 0.0, "translation_b0810": 0.0, "translation_b0811": 0.0, "translation_b0813": 0.0, "translation_b0822": 0.0, "translation_b0825": 0.0, "translation_b0826": -8.468026753860832e-30, "translation_b0827": -4.2339890636516984e-30, "translation_b0828": 0.0, "translation_b0829": 0.0, "translation_b0830": 0.0, "translation_b0831": 0.0, "translation_b0832": 0.0, "translation_b0837": 0.0, "translation_b0839": 0.0, "translation_b0841": 1.6097115921683822e-07, "translation_b0842": 0.0, "translation_b0849": 0.0, "translation_b0854": 0.0, "translation_b0855": 0.0, "translation_b0856": 0.0, "translation_b0857": 0.0, "translation_b0859": 1.6877365864153679e-10, "translation_b0860": 0.0, "translation_b0861": 0.0, "translation_b0862": 0.0, "translation_b0863": 0.0, "translation_b0864": 0.0, "translation_b0870": 0.0, "translation_b0871": 0.0, "translation_b0875": 4.9084629768025096e-32, "translation_b0884": 4.537748037052195e-08, "translation_b0886": 0.0, "translation_b0887": -1.5017360499753513e-27, "translation_b0888": 8.975398067923676e-07, "translation_b0891": 5.058506960407363e-07, "translation_b0893": 1.1541204331244285e-06, "translation_b0894": 0.0, "translation_b0895": 0.0, "translation_b0896": 0.0, "translation_b0902": 0.0, "translation_b0903": 0.0, "translation_b0904": 0.0, "translation_b0907": 1.4975603972361484e-07, "translation_b0908": 3.9394655091541955e-05, "translation_b0910": 6.678878493220045e-06, "translation_b0911": 5.8781611406390114e-05, "translation_b0914": 2.4920185098329378e-08, "translation_b0915": 1.536052279242348e-09, "translation_b0918": 5.076902282977401e-06, "translation_b0928": 2.5336292372548445e-06, "translation_b0929": 0.0, "translation_b0930": 9.365730486689623e-07, "translation_b0931": 3.612255512056284e-62, "translation_b0932": 0.0, "translation_b0933": 0.0, "translation_b0934": 0.0, "translation_b0935": 0.0, "translation_b0936": 0.0, "translation_b0937": 0.0, "translation_b0945": 1.5369052602136423e-06, "translation_b0948": 6.750946345661481e-10, "translation_b0954": 0.0, "translation_b0957": 0.0, "translation_b0963": 0.0, "translation_b0967": 3.3754731728307357e-10, "translation_b0968": 0.0, "translation_b0969": 1.5406086894054894e-10, "translation_b0972": 0.0, "translation_b0973": 0.0, "translation_b0974": 0.0, "translation_b0978": 0.0, "translation_b0979": 0.0, "translation_b0980": 0.0, "translation_b0996": 0.0, "translation_b0997": 0.0, "translation_b0998": 0.0, "translation_b1002": 0.0, "translation_b1006": 0.0, "translation_b1007": 0.0, "translation_b1008": 0.0, "translation_b1009": 0.0, "translation_b1010": 0.0, "translation_b1011": 0.0, "translation_b1012": 0.0, "translation_b1014": 0.0, "translation_b1015": 0.0, "translation_b1033": 0.0, "translation_b1054": 0.0, "translation_b1059": 0.0, "translation_b1062": 6.83391497336584e-08, "translation_b1064": 0.0, "translation_b1069": 1.3422198281421477e-08, "translation_b1084": 3.38628079972099e-08, "translation_b1086": 5.0632097592461e-10, "translation_b1089": 5.8781611406390114e-05, "translation_b1090": 0.0, "translation_b1091": 2.6836393914515586e-12, "translation_b1092": 1.0152903767741173e-08, "translation_b1093": 3.4243851936308315e-08, "translation_b1094": 2.001287698588124e-06, "translation_b1095": 0.0, "translation_b1096": 3.728261191342839e-09, "translation_b1098": 5.691170079694136e-07, "translation_b1101": 0.0, "translation_b1102": 0.0, "translation_b1106": 0.0, "translation_b1107": 0.0, "translation_b1109": 0.0, "translation_b1114": 1.1442921456791272e-09, "translation_b1116": 1.0117013920814727e-06, "translation_b1117": 5.058506960407363e-07, "translation_b1118": 5.058506960407363e-07, "translation_b1119": 0.0, "translation_b1123": 0.0, "translation_b1124": 0.0, "translation_b1125": 0.0, "translation_b1126": 0.0, "translation_b1131": 7.348253979531338e-06, "translation_b1133": 1.5406086894054894e-10, "translation_b1134": 1.965740699078964e-09, "translation_b1135": 1.6877365864153679e-10, "translation_b1136": 4.4943609949674784e-07, "translation_b1185": 0.0, "translation_b1186": 0.0, "translation_b1189": 0.0, "translation_b1190": 0.0, "translation_b1192": 0.0, "translation_b1193": 0.0, "translation_b1197": 0.0, "translation_b1198": 0.0, "translation_b1199": 0.0, "translation_b1200": 0.0, "translation_b1206": 1.145351938421641e-08, "translation_b1207": 6.206139132732746e-05, "translation_b1208": 6.206139132732746e-05, "translation_b1209": 5.058506960407363e-07, "translation_b1210": 5.206916596377172e-12, "translation_b1211": 2.3095648992222107e-11, "translation_b1215": 2.123870508932006e-08, "translation_b1216": 0.0, "translation_b1223": 0.0, "translation_b1224": 5.209334683624072e-28, "translation_b1225": 5.209334683624072e-28, "translation_b1226": 1.4957032524424976e-33, "translation_b1227": 5.209334683624072e-28, "translation_b1232": 0.0, "translation_b1236": 0.0, "translation_b1238": -2.8740667421425754e-28, "translation_b1241": 5.180981702035893e-10, "translation_b1243": 0.0, "translation_b1244": 0.0, "translation_b1245": 0.0, "translation_b1246": 0.0, "translation_b1247": 0.0, "translation_b1249": 0.0, "translation_b1250": 1.9296070552488853e-10, "translation_b1252": 0.0, "translation_b1260": 1.40716718571015e-08, "translation_b1261": 1.40716718571015e-08, "translation_b1262": 1.3125041858574236e-05, "translation_b1263": 4.049096912481737e-05, "translation_b1264": 3.609642858433596e-06, "translation_b1269": 1.6877365864153679e-10, "translation_b1270": 0.0, "translation_b1276": 1.6846074615395293e-06, "translation_b1277": 7.977525882159464e-06, "translation_b1278": 0.0, "translation_b1281": 1.210026971800222e-05, "translation_b1286": 0.0, "translation_b1288": 5.18341193161913e-12, "translation_b1291": 0.0, "translation_b1296": 0.0, "translation_b1297": 7.727787037141172e-07, "translation_b1298": 0.0, "translation_b1300": 0.0, "translation_b1301": 0.0, "translation_b1302": 0.0, "translation_b1308": 0.0, "translation_b1319": 0.0, "translation_b1325": 0.0, "translation_b1326": 0.0, "translation_b1329": 0.0, "translation_b1344": 6.058110524549539e-11, "translation_b1363": 0.0, "translation_b1377": 0.0, "translation_b1378": 1.7878108075394706e-07, "translation_b1380": 0.0, "translation_b1385": 0.0, "translation_b1386": 0.0, "translation_b1387": 0.0, "translation_b1388": 0.0, "translation_b1389": 0.0, "translation_b1390": 0.0, "translation_b1391": 0.0, "translation_b1392": 0.0, "translation_b1393": 2.8317422128787774e-24, "translation_b1394": 2.7787629059277046e-24, "translation_b1395": 0.0, "translation_b1397": 0.0, "translation_b1398": 0.0, "translation_b1415": 2.902415347435665e-09, "translation_b1440": 0.0, "translation_b1441": 0.0, "translation_b1442": 0.0, "translation_b1443": 0.0, "translation_b1444": 0.0, "translation_b1453": 0.0, "translation_b1463": 0.0, "translation_b1465": 0.0, "translation_b1466": 0.0, "translation_b1467": 0.0, "translation_b1468": 0.0, "translation_b1469": 1.6067227970740268e-27, "translation_b1473": 0.0, "translation_b1474": 0.0, "translation_b1475": 0.0, "translation_b1476": 0.0, "translation_b1478": 0.0, "translation_b1479": 0.0, "translation_b1480": 5.8781611406390114e-05, "translation_b1483": 0.0, "translation_b1484": 0.0, "translation_b1485": 0.0, "translation_b1486": 0.0, "translation_b1487": 0.0, "translation_b1488": 0.0, "translation_b1489": 0.0, "translation_b1492": 0.0, "translation_b1493": 0.0, "translation_b1519": 0.0, "translation_b1521": 0.0, "translation_b1524": 0.0, "translation_b1525": 0.0, "translation_b1528": 0.0, "translation_b1533": 0.0, "translation_b1539": 0.0, "translation_b1584": 0.0, "translation_b1587": 0.0, "translation_b1588": 0.0, "translation_b1589": 0.0, "translation_b1590": 0.0, "translation_b1591": 0.0, "translation_b1592": 0.0, "translation_b1599": 0.0, "translation_b1600": 0.0, "translation_b1602": 0.0, "translation_b1603": 0.0, "translation_b1605": 0.0, "translation_b1606": 0.0, "translation_b1611": 0.0, "translation_b1612": 3.6370356694064053e-06, "translation_b1613": 0.0, "translation_b1621": 1.9622628096550532e-05, "translation_b1622": 5.628729582696323e-07, "translation_b1623": 0.0, "translation_b1634": 0.0, "translation_b1636": 9.143094867643259e-29, "translation_b1637": 6.372191286145787e-07, "translation_b1638": 0.0, "translation_b1640": 0.0, "translation_b1646": 0.0, "translation_b1651": 0.0, "translation_b1652": 7.1061378671971695e-09, "translation_b1654": 6.066895506295534e-10, "translation_b1656": 0.0, "translation_b1661": 0.0, "translation_b1662": 4.6883065923861834e-09, "translation_b1676": 7.101379791296993e-07, "translation_b1677": 0.0024166818080087796, "translation_b1679": 0.0, "translation_b1680": 0.0, "translation_b1681": 0.0, "translation_b1682": 0.0, "translation_b1683": 0.0, "translation_b1684": 0.0, "translation_b1692": 2.016076450208515e-05, "translation_b1693": 2.016076450208515e-05, "translation_b1701": 0.0, "translation_b1702": 0.0, "translation_b1704": 1.763987376448498e-07, "translation_b1709": 0.0, "translation_b1710": 0.0, "translation_b1711": 0.0, "translation_b1713": 7.733868872119853e-07, "translation_b1714": 7.733868872119853e-07, "translation_b1716": 5.8781611406390114e-05, "translation_b1717": 5.8781611406390114e-05, "translation_b1718": 4.537748037052195e-08, "translation_b1719": 1.1396639023924772e-06, "translation_b1723": 3.765366504796919e-05, "translation_b1732": 0.0, "translation_b1734": 0.0, "translation_b1740": 5.7851433588415374e-05, "translation_b1744": 0.0, "translation_b1745": 0.0, "translation_b1746": 0.0, "translation_b1747": 0.0, "translation_b1748": 0.0, "translation_b1759": 0.0, "translation_b1761": 2.1997232472986744e-06, "translation_b1764": 0.0, "translation_b1767": 0.0, "translation_b1768": 0.0, "translation_b1773": 0.0, "translation_b1778": 0.0, "translation_b1779": 3.80713260343116e-05, "translation_b1781": 0.0, "translation_b1800": 0.0, "translation_b1801": 0.0, "translation_b1804": 0.0, "translation_b1805": 1.4866008791388777e-28, "translation_b1812": 1.6187979569866233e-09, "translation_b1814": 0.0, "translation_b1817": 0.0, "translation_b1818": 0.0, "translation_b1819": 0.0, "translation_b1822": 3.3754731728307357e-10, "translation_b1835": 1.6877365864153679e-10, "translation_b1849": 2.0430808199537586e-06, "translation_b1850": 0.0, "translation_b1851": 0.0, "translation_b1852": 1.8454222772324237e-06, "translation_b1854": 0.0, "translation_b1855": 0.0, "translation_b1857": 0.0, "translation_b1858": 0.0, "translation_b1859": 0.0, "translation_b1865": 0.0, "translation_b1866": 1.3020959523991818e-06, "translation_b1870": 2.2156696410103096e-10, "translation_b1871": 2.2156696410103096e-10, "translation_b1872": 0.0, "translation_b1873": 0.0, "translation_b1876": 6.096983330545873e-07, "translation_b1896": 0.0, "translation_b1897": 0.0, "translation_b4460": 0.0, "translation_b1900": 0.0, "translation_b1901": 0.0, "translation_b1907": 0.0, "translation_b1912": 2.231506181652376e-08, "translation_b1919": 0.0, "translation_b1922": 8.392779977070632e-09, "translation_b1927": 0.0, "translation_b1981": 0.0, "translation_b1982": 0.0, "translation_b1991": 0.0, "translation_b1992": 0.0, "translation_b1993": 0.0, "translation_b2010": 0.0, "translation_b2019": 5.966197298009855e-05, "translation_b2020": 4.9528489649198646e-05, "translation_b2021": 3.0042424147438842e-05, "translation_b2022": 1.4331906065161178e-05, "translation_b2023": 3.167027383162813e-05, "translation_b2024": 5.966197298009855e-05, "translation_b2025": 3.167027383162813e-05, "translation_b2026": 3.582754720297371e-05, "translation_b2027": 0.0, "translation_b2028": 0.0, "translation_b2029": 1.5720573482634938e-05, "translation_b2032": 0.0, "translation_b2033": 0.0, "translation_b2034": 0.0, "translation_b2035": 0.0, "translation_b2036": 0.0, "translation_b2037": 0.0, "translation_b2038": 0.0, "translation_b2039": 0.0, "translation_b2040": 0.0, "translation_b2041": 0.0, "translation_b2045": 0.0, "translation_b2048": 1.7211714535377893e-24, "translation_b2049": 0.0, "translation_b2051": 0.0, "translation_b2052": 0.0, "translation_b2053": 0.0, "translation_b2065": 0.0, "translation_b2066": 0.0, "translation_b2091": 0.0, "translation_b2092": 0.0, "translation_b2093": 0.0, "translation_b2094": 0.0, "translation_b2095": 0.0, "translation_b2096": 0.0, "translation_b2097": 0.0, "translation_b2103": 7.150888543613128e-07, "translation_b2104": 0.0, "translation_b2114": 6.371384374567912e-07, "translation_b2128": 0.0, "translation_b2129": 0.0, "translation_b2130": 0.0, "translation_b2131": 0.0, "translation_b2132": 0.0, "translation_b2133": 0.0, "translation_b2134": 0.0, "translation_b2140": 0.0, "translation_b2143": 0.0, "translation_b2146": 0.0, "translation_b2147": 0.0, "translation_b2148": 0.0, "translation_b2149": 0.0, "translation_b2150": 0.0, "translation_b2153": 9.7185285621858e-05, "translation_b2154": 0.0, "translation_b2155": 0.0, "translation_b2156": 0.0, "translation_b2162": 0.0, "translation_b2167": 0.0, "translation_b2168": 0.0, "translation_b2169": 0.0, "translation_b2170": 0.0, "translation_b2174": 0.0, "translation_b2183": 1.6877365864153679e-10, "translation_b2185": 5.8781611406390114e-05, "translation_b2197": 0.0, "translation_b2198": 0.0, "translation_b2199": 0.0, "translation_b2200": 0.0, "translation_b2201": 0.0, "translation_b2202": -6.343674566544218e-28, "translation_b2203": -6.343674566544218e-28, "translation_b2204": -6.343674566544218e-28, "translation_b2205": -6.343674566544218e-28, "translation_b2206": -6.343674566544218e-28, "translation_b2207": -1.821394718877243e-33, "translation_b2210": 0.0, "translation_b2215": 0.0006303441468304442, "translation_b2221": 0.0, "translation_b2222": 0.0, "translation_b2223": 0.0, "translation_b2224": 2.2925015110227228e-24, "translation_b2232": 7.38111997723926e-10, "translation_b2234": -4.460646163825613e-29, "translation_b2235": -4.460646163825613e-29, "translation_b2239": 0.0, "translation_b2240": 4.700080997412081e-29, "translation_b2241": 0.0, "translation_b2242": 0.0, "translation_b2243": 0.0, "translation_b2251": 2.0238662656109974e-07, "translation_b2253": 0.0, "translation_b2254": 0.0, "translation_b2255": 0.0, "translation_b2256": 0.0, "translation_b2257": 0.0, "translation_b4544": 0.0, "translation_b2258": 0.0, "translation_b2260": 0.0, "translation_b2261": 0.0, "translation_b2262": 0.0, "translation_b2263": 0.0, "translation_b2264": 0.0, "translation_b2265": 0.0, "translation_b2268": 0.0, "translation_b2276": 1.7924549387246257e-05, "translation_b2277": 1.7924549387246257e-05, "translation_b2278": 1.7924549387246257e-05, "translation_b2279": 1.7924549387246257e-05, "translation_b2280": 1.7924549387246257e-05, "translation_b2281": 1.7924549387246257e-05, "translation_b2282": 1.7924549387246257e-05, "translation_b2283": 1.7924549387246257e-05, "translation_b2284": 1.7924549387246257e-05, "translation_b2285": 1.7924549387246257e-05, "translation_b2286": 1.7924549387246257e-05, "translation_b2287": 1.7924549387246257e-05, "translation_b2288": 1.7924549387246257e-05, "translation_b2290": 4.493613273308201e-06, "translation_b2291": -5.6975689692368395e-28, "translation_b2296": 0.0, "translation_b2297": 1.4282804628587756e-07, "translation_b2303": 0.0, "translation_b2306": 0.0, "translation_b2307": 0.0, "translation_b2308": 4.833150647460158e-27, "translation_b2309": 0.0, "translation_b2310": 0.0, "translation_b2311": 7.38111997723926e-10, "translation_b2312": 1.971501341433792e-06, "translation_b2315": 2.2810489684490974e-09, "translation_b2316": 7.080719530798087e-07, "translation_b2318": 1.3277931705294521e-09, "translation_b2320": 6.349428567656571e-07, "translation_b2323": 3.3085551868079223e-07, "translation_b2324": 1.5470627695619845e-10, "translation_b2328": 0.0, "translation_b2329": 3.402177769548396e-05, "translation_b2341": 1.0987688064052498e-05, "translation_b2342": 7.717396635828425e-06, "translation_b2344": 5.404228839628426e-29, "translation_b2366": 0.0, "translation_b2373": 0.0, "translation_b2374": 0.0, "translation_b2378": 0.0, "translation_b2379": 0.0, "translation_b2388": 0.0, "translation_b2392": 0.0, "translation_b2393": 9.91734024629713e-36, "translation_b2400": 6.427797184628981e-07, "translation_b2406": 0.0, "translation_b2407": -3.0828281774681254e-41, "translation_b2411": 0.0, "translation_b2414": 1.0693235477797439e-06, "translation_b2415": 9.811314048275266e-06, "translation_b2416": 1.9622628096550532e-05, "translation_b2417": 9.811314048275266e-06, "translation_b2418": 0.0, "translation_b2421": 0.0, "translation_b2422": 0.0, "translation_b2423": 0.0, "translation_b2424": 0.0, "translation_b2425": 0.0, "translation_b2428": 0.0, "translation_b2429": 0.0, "translation_b2435": 0.0, "translation_b2436": 7.682343810530879e-12, "translation_b2440": 0.0, "translation_b2441": 0.0, "translation_b2458": 0.0, "translation_b2463": 0.0, "translation_b2464": 0.0, "translation_b2465": 4.965559421028067e-06, "translation_b2467": 0.0, "translation_b2470": 0.0, "translation_b2472": 7.1318952501871695e-06, "translation_b2474": 3.377074579967056e-11, "translation_b2476": 8.984937533154803e-08, "translation_b2477": 5.56053845609973e-06, "translation_b2478": 1.9848802108894346e-07, "translation_b2480": 0.0, "translation_b2481": 0.0, "translation_b2482": 0.0, "translation_b2483": 0.0, "translation_b2484": 0.0, "translation_b2485": 0.0, "translation_b2486": 0.0, "translation_b2487": 0.0, "translation_b2488": 0.0, "translation_b2489": 0.0, "translation_b2490": 0.0, "translation_b2492": 0.0, "translation_b2497": 0.0, "translation_b2498": 0.0, "translation_b2499": 2.1428815154975623e-05, "translation_b2500": 2.1428815154975623e-05, "translation_b2501": 3.3299112526418184e-10, "translation_b2502": 3.3299112526418184e-10, "translation_b2507": 1.0509104586027205e-05, "translation_b2508": 1.7121585362140674e-05, "translation_b2512": 5.56053845609973e-06, "translation_b2514": 4.347532037259825e-07, "translation_b2515": 9.161632262514807e-09, "translation_b2517": 1.6877365864153679e-10, "translation_b2518": -5.052069885023648e-62, "translation_b2519": 0.0, "translation_b2521": 0.0, "translation_b2523": 0.0, "translation_b2526": 3.0874662963254417e-10, "translation_b2527": 3.0874662963254417e-10, "translation_b2528": 3.3707007115312135e-09, "translation_b2529": 4.895245086164353e-09, "translation_b2530": 8.149053005923476e-09, "translation_b2532": 5.961539189382958e-11, "translation_b2533": 0.0, "translation_b2536": 0.0, "translation_b2538": 0.0, "translation_b2539": 0.0, "translation_b2540": 0.0, "translation_b2541": 0.0, "translation_b2542": 0.0, "translation_b2551": 3.4819402384630985e-06, "translation_b2552": 0.0, "translation_b2557": 1.8456296852662936e-06, "translation_b2558": 0.0, "translation_b2559": 1.4341056431008792e-10, "translation_b2563": 0.0, "translation_b2564": 5.079542854125257e-06, "translation_b2566": 3.3754731728307357e-10, "translation_b2567": 7.1061378671971695e-09, "translation_b2573": 5.8916713166791725e-09, "translation_b2574": 6.354739708071155e-09, "translation_b2575": 7.460167157412067e-11, "translation_b2578": 0.0, "translation_b2579": 0.0, "translation_b2582": 8.278770531436177e-07, "translation_b2585": 1.284009184518124e-07, "translation_b2587": 0.0, "translation_b2594": 5.0632097592461e-10, "translation_b2595": 5.56053845609973e-06, "translation_b2599": 2.12016018882e-05, "translation_b2600": 1.7792070014133817e-06, "translation_b2601": 1.7792070014133817e-06, "translation_b2606": 5.8781611406390114e-05, "translation_b2607": 1.0330738580278125e-10, "translation_b2608": 1.6877365864153679e-10, "translation_b2609": 5.8781611406390114e-05, "translation_b2610": 3.112128337080495e-06, "translation_b2614": 2.2280288150922277e-09, "translation_b2615": 3.060712753327601e-09, "translation_b2617": 5.56053845609973e-06, "translation_b2661": 0.0, "translation_b2662": 0.0, "translation_b2663": 0.0, "translation_b2675": 0.0, "translation_b2676": 0.0, "translation_b2677": 0.0, "translation_b2678": 0.0, "translation_b2679": 0.0, "translation_b2682": 0.0, "translation_b2683": 0.0, "translation_b2687": 5.4309638754406144e-05, "translation_b2688": 0.0, "translation_b2690": 0.0, "translation_b2697": 4.606157715151806e-06, "translation_b2701": 0.0, "translation_b2702": 0.0, "translation_b2703": 0.0, "translation_b2704": 0.0, "translation_b2705": 0.0, "translation_b2708": 2.586112172718123e-24, "translation_b2710": 0.0, "translation_b2711": 0.0, "translation_b2715": 0.0, "translation_b2719": 0.0, "translation_b2720": 0.0, "translation_b2721": 0.0, "translation_b2722": 0.0, "translation_b2723": 0.0, "translation_b2724": 0.0, "translation_b2738": 0.0, "translation_b2741": 9.509348779636454e-09, "translation_b2744": 4.7571419822908726e-05, "translation_b2745": 7.945919736642827e-11, "translation_b2746": 1.9751948428890238e-05, "translation_b2747": 6.206139132732746e-05, "translation_b2750": 1.7338715148250717e-05, "translation_b2751": 1.4713023938072759e-06, "translation_b2752": 1.4713023938072759e-06, "translation_b2762": 1.2513250431505661e-06, "translation_b2763": 8.113972019092388e-06, "translation_b2764": 1.6227944038184775e-05, "translation_b2765": 8.85522810295075e-10, "translation_b2779": 2.459393839091982e-05, "translation_b2780": 1.550037477940813e-05, "translation_b2781": 0.0, "translation_b2784": 0.0, "translation_b2785": 1.6877365864153679e-10, "translation_b2787": 0.0, "translation_b2788": 0.0, "translation_b2789": 0.0, "translation_b2791": 1.8239376754681135e-10, "translation_b2794": 2.6601584044592933e-06, "translation_b2796": 0.0, "translation_b2797": 0.0, "translation_b2799": 0.0, "translation_b2800": 0.0, "translation_b2801": 0.0, "translation_b2802": 1.8483134949444496e-38, "translation_b2803": 0.0, "translation_b2806": 1.6877365864153679e-10, "translation_b2810": 0.0, "translation_b2811": 0.0, "translation_b2813": 0.0, "translation_b2817": 0.0, "translation_b2818": 7.5760001917026235e-06, "translation_b2827": 8.010509719353439e-07, "translation_b2828": 7.004086560564034e-09, "translation_b2835": 1.3202273591076276e-08, "translation_b2836": 8.120010761964956e-07, "translation_b2838": 1.854831267116269e-05, "translation_b2841": 0.0, "translation_b2866": 0.0, "translation_b2867": 0.0, "translation_b2868": 0.0, "translation_b2871": 0.0, "translation_b2874": 3.031535782742866e-06, "translation_b2877": 0.0, "translation_b2882": 0.0, "translation_b2883": 0.0, "translation_b2889": 0.0, "translation_b2890": 1.6633778597909467e-09, "translation_b2891": 1.6633778597909467e-09, "translation_b2893": 0.0, "translation_b2895": 8.846698052639422e-07, "translation_b2901": 0.0, "translation_b2903": 1.203576799558641e-07, "translation_b2904": 6.017883997793205e-08, "translation_b2905": 6.017883997793205e-08, "translation_b2907": 0.0, "translation_b2912": 0.0, "translation_b2913": 5.902472194711202e-07, "translation_b2914": 1.4522787714323557e-05, "translation_b2917": 0.0, "translation_b2919": 0.0, "translation_b2920": 0.0, "translation_b2923": 0.0, "translation_b2925": 2.2991671289560042e-05, "translation_b2926": 6.496286228483696e-05, "translation_b2927": -1.8115096226406367e-38, "translation_b2930": 0.0, "translation_b2935": 0.0, "translation_b2937": 0.0, "translation_b2938": 0.0, "translation_b2942": 7.896173443435948e-10, "translation_b2943": 0.0, "translation_b2946": 3.3754731728307357e-10, "translation_b2947": 0.0, "translation_b2954": 0.0, "translation_b2957": 0.0, "translation_b2960": 9.544700554069632e-10, "translation_b2963": 0.0, "translation_b2964": 0.0, "translation_b2965": 0.0, "translation_b2975": 0.0, "translation_b2976": 1.662444774945594e-09, "translation_b4467": 9.947738340505252e-10, "translation_b4468": 9.947738340505252e-10, "translation_b2979": 9.947738340505252e-10, "translation_b2987": 0.0, "translation_b2988": 0.0, "translation_b2994": 0.0, "translation_b2995": 0.0, "translation_b2996": 0.0, "translation_b2997": 0.0, "translation_b3001": 0.0, "translation_b3005": 0.0, "translation_b3006": 0.0, "translation_b3008": 0.0, "translation_b3012": 0.0, "translation_b3018": 3.364478989313995e-08, "translation_b3028": 0.0, "translation_b3029": 0.0, "translation_b3034": 0.0, "translation_b3035": 0.0, "translation_b3040": 3.9021157140168266e-09, "translation_b3041": 1.58405678376451e-05, "translation_b3052": 0.0, "translation_b3057": 0.0, "translation_b3058": 9.473323501151945e-09, "translation_b3059": 0.0, "translation_b3061": 0.0, "translation_b3062": 0.0, "translation_b3063": 0.0, "translation_b3065": 5.8781611406390114e-05, "translation_b3067": 2.8021090411839653e-06, "translation_b3073": 0.0, "translation_b3084": 1.6877365864153679e-10, "translation_b3089": 2.0952750283689954e-24, "translation_b3091": 0.0, "translation_b3092": 0.0, "translation_b3093": 0.0, "translation_b4471": 0.0, "translation_b3114": 0.0, "translation_b3115": 2.069776359258592e-24, "translation_b3116": 1.918971125364708e-24, "translation_b3117": 0.0, "translation_b3124": 0.0, "translation_b3125": 0.0, "translation_b3126": 0.0, "translation_b3127": 0.0, "translation_b3128": 0.0, "translation_b3132": 0.0, "translation_b3137": 0.0, "translation_b3146": 0.0, "translation_b3161": 0.0, "translation_b3164": 1.3342858797309276e-08, "translation_b3165": 5.8781611406390114e-05, "translation_b3166": 1.3687299776325e-09, "translation_b3167": 1.6877365864153679e-10, "translation_b3168": 4.729222192890774e-08, "translation_b3169": 1.1442921456791272e-09, "translation_b3172": 5.284052219806429e-08, "translation_b3175": 1.6945123620372905e-05, "translation_b3176": 7.03751340413225e-06, "translation_b3177": 3.646236419570451e-09, "translation_b3179": 1.6877365864153679e-10, "translation_b3181": 1.1442921456791272e-09, "translation_b3182": 0.0, "translation_b3185": 5.8781611406390114e-05, "translation_b3186": 5.8781611406390114e-05, "translation_b3187": 1.0944244877945963e-09, "translation_b3189": 3.3986303952062493e-06, "translation_b3196": 6.514069500679138e-17, "translation_b3197": 2.270552031021461e-07, "translation_b3198": 3.0355232978695578e-06, "translation_b3199": 2.037999138681442e-06, "translation_b3200": 2.037999138681442e-06, "translation_b3201": 4.075998277362884e-06, "translation_b3202": 1.3105469751309888e-13, "translation_b3212": 0.0, "translation_b3213": 0.0, "translation_b3222": 0.0, "translation_b3223": 0.0, "translation_b3224": 0.0, "translation_b3225": 0.0, "translation_b3230": 5.8781611406390114e-05, "translation_b3231": 5.878241575461586e-05, "translation_b3236": 1.3444826014688612e-05, "translation_b3247": 7.1061378671971695e-09, "transcription_TU_b3247": 7.103185647659103e-11, "DM_RNA_b3247": 0.0, "translation_b3255": 7.080719530798087e-07, "translation_b3256": 7.080719530798087e-07, "translation_b3258": 0.0, "translation_b3260": 0.0, "translation_b3265": 0.0, "translation_b3266": 0.0, "translation_b3281": 0.0, "translation_b3282": 3.416486678652825e-10, "translation_b3287": 2.8928470294096898e-09, "translation_b3288": 1.914741558385764e-09, "translation_b3289": 1.6877365864153679e-10, "translation_b3290": 0.0, "translation_b3294": 5.8781611406390114e-05, "translation_b3295": 5.656744582512633e-06, "translation_b3296": 5.878241575461586e-05, "translation_b3297": 5.8781611406390114e-05, "translation_b3298": 5.8781611406390114e-05, "translation_b3299": 5.8781611406390114e-05, "translation_b3300": 1.6945123620372905e-05, "translation_b3301": 5.8781611406390114e-05, "translation_b3302": 5.8781611406390114e-05, "translation_b3303": 5.8781611406390114e-05, "translation_b3304": 5.8781611406390114e-05, "translation_b3305": 5.8781611406390114e-05, "translation_b3306": 5.8781611406390114e-05, "translation_b3307": 5.8781611406390114e-05, "translation_b3308": 5.8781611406390114e-05, "translation_b3309": 5.8781611406390114e-05, "translation_b3310": 5.8781611406390114e-05, "translation_b3311": 5.8781611406390114e-05, "translation_b3312": 5.8781611406390114e-05, "translation_b3313": 5.8781611406390114e-05, "translation_b3314": 5.8781611406390114e-05, "translation_b3315": 5.8781611406390114e-05, "translation_b3316": 5.8781611406390114e-05, "translation_b3317": 5.8781611406390114e-05, "translation_b3318": 5.8781611406390114e-05, "translation_b3319": 5.878241575461586e-05, "translation_b3320": 5.878241575461586e-05, "translation_b3321": 5.878241575461586e-05, "translation_b3339": 1.1025380756033626e-05, "translation_b3340": 1.1025380756033626e-05, "translation_b3341": 5.8781611406390114e-05, "translation_b3342": 5.8781611406390114e-05, "translation_b3343": 3.081217378810979e-10, "translation_b3344": 3.081217378810979e-10, "translation_b3345": 3.081217378810979e-10, "translation_b3350": 0.0, "translation_b3359": 1.3781699952373303e-06, "translation_b3360": 1.6187979569866233e-09, "translation_b3365": 0.0, "translation_b3366": 0.0, "translation_b3367": 0.0, "translation_b3368": 1.5142934366009373e-07, "translation_b3370": 0.0, "translation_b3371": 0.0, "translation_b4474": 4.2938031675367374e-58, "translation_b3374": 0.0, "translation_b3380": 1.4835459837284709e-08, "translation_b3384": 2.39496378060786e-07, "translation_b3385": 0.0, "translation_b3386": 1.9403762114370263e-05, "translation_b3389": 1.9403762114370263e-05, "translation_b3390": 2.7518342209585704e-06, "translation_b3396": 0.0, "translation_b3397": 0.0, "translation_b3403": 0.0, "translation_b3406": 1.1442921456791272e-09, "translation_b3409": 0.0, "translation_b3412": 2.547607477255001e-12, "translation_b3415": 0.0, "translation_b3416": -1.8930966742998728e-36, "translation_b3417": -8.092400358874508e-36, "translation_b3425": 0.0, "translation_b3426": 0.0, "translation_b3428": 0.0, "translation_b3429": 2.5716745340033422e-08, "translation_b3430": 5.251606002735326e-07, "translation_b3431": -1.9171217224274574e-38, "translation_b3432": -2.5224248740333835e-38, "translation_b3433": 9.729267456040603e-08, "translation_b4476": 0.0, "translation_b3437": 0.0, "translation_b3447": 0.0, "translation_b3449": 0.0, "translation_b3450": 0.0, "translation_b3451": 0.0, "translation_b3452": 0.0, "translation_b3453": 0.0, "translation_b3454": 0.0, "translation_b3455": 0.0, "translation_b3456": 0.0, "translation_b3457": 0.0, "translation_b3458": 0.0, "translation_b3460": 0.0, "translation_b3461": 2.469318944267281e-09, "translation_b3464": 1.3768998612694677e-09, "translation_b3465": 1.6877365864153679e-10, "translation_b3469": 0.0, "translation_b3470": 1.5406086894054894e-10, "translation_b3475": 1.7634109066409477e-11, "translation_b3476": 0.0, "translation_b3477": 0.0, "translation_b3478": 0.0, "translation_b3479": 0.0, "translation_b3480": 0.0, "translation_b3493": 2.671383485498928e-06, "translation_b3496": 0.0, "translation_b3500": 4.6534251380825494e-10, "translation_b3502": 0.0, "translation_b3503": 0.0, "translation_b3517": 0.0, "translation_b3519": 0.0, "translation_b3526": 0.0, "translation_b3528": 0.0, "translation_b3540": 0.0, "translation_b3541": 0.0, "translation_b3542": 0.0, "translation_b3543": 0.0, "translation_b3544": 0.0, "translation_b3546": 0.0, "translation_b3551": 0.0, "translation_b3553": 0.0, "translation_b3559": 1.7538957714341212e-06, "translation_b3560": 1.7538957714341212e-06, "translation_b3564": 0.0, "translation_b3565": 0.0, "translation_b3566": 0.0, "translation_b3567": 0.0, "translation_b3568": 0.0, "translation_b3571": 0.0, "translation_b3572": 1.4852940589027396e-06, "translation_b3575": 0.0, "translation_b3577": 0.0, "translation_b3578": 0.0, "translation_b3579": 0.0, "translation_b3580": 0.0, "translation_b3581": 0.0, "translation_b3583": 0.0, "translation_b3588": 0.0, "translation_b3590": 0.0, "translation_b3591": 0.0, "translation_b3599": -7.113468103341933e-31, "translation_b3600": 2.3375349687866554e-24, "translation_b3603": 0.0, "translation_b3605": 0.0, "translation_b3607": 6.051631002961486e-06, "translation_b3608": 5.559370231043975e-05, "translation_b3609": 5.559370231043975e-05, "translation_b3610": 0.0, "translation_b3612": 0.0, "translation_b3616": 0.0, "translation_b3617": 0.0, "translation_b3619": 0.0, "translation_b3620": 0.0, "translation_b3621": 0.0, "translation_b3622": 0.0, "translation_b3623": 0.0, "translation_b3624": 0.0, "translation_b3625": 0.0, "translation_b3626": 0.0, "translation_b3627": 0.0, "translation_b3628": 0.0, "translation_b3629": 0.0, "translation_b3630": 0.0, "translation_b3631": 0.0, "translation_b3632": 0.0, "translation_b3633": 7.811889037305531e-09, "translation_b3634": 6.228827160724044e-09, "translation_b3636": 5.8781611406390114e-05, "translation_b3637": 5.8781611406390114e-05, "translation_b3639": 7.595290178828383e-09, "translation_b3640": 0.0, "translation_b3642": 1.4515799810435922e-06, "translation_b3643": 4.018082400199384e-09, "translation_b3648": 1.261181058982498e-06, "translation_b3649": 1.1442921456791272e-09, "translation_b3650": 0.0, "translation_b3651": 6.313121618490754e-10, "translation_b3653": 0.0, "translation_b3654": 0.0, "translation_b3665": 0.0, "translation_b3666": 0.0, "translation_b3670": 0.0, "translation_b3671": 0.0, "translation_b3679": 0.0, "translation_b3691": 0.0, "translation_b4478": 0.0, "translation_b4477": 0.0, "translation_b3693": 0.0, "translation_b3703": 5.8781611406390114e-05, "translation_b3704": 4.018082400199384e-09, "translation_b3705": 2.1310774232955033e-06, "transcription_TU_b3705": 2.1301920748089184e-08, "DM_RNA_b3705": 0.0, "translation_b3706": 3.094125539123969e-10, "translation_b3708": 1.781950769654972e-05, "translation_b3709": 5.026349698491362e-34, "translation_b3714": 0.0, "translation_b3722": 0.0, "translation_b3725": 0.0, "translation_b3726": 0.0, "translation_b3727": 0.0, "translation_b3728": 0.0, "translation_b3729": 2.5175202025917104e-06, "translation_b3730": 3.5128232485047013e-06, "translation_b3731": 5.0444931306713205e-05, "translation_b3732": 0.0001513347939201396, "translation_b3733": 5.0444931306713205e-05, "translation_b3734": 0.0001513347939201396, "translation_b3735": 5.0444931306713205e-05, "translation_b3736": 6.165491604153836e-05, "translation_b3737": 0.0001513347939201396, "translation_b3738": 5.0444931306713205e-05, "translation_b3739": 3.923494657188805e-05, "translation_b3740": 1.6877365864153679e-10, "translation_b3741": 3.094125539123969e-10, "translation_b3744": 4.12955644125749e-05, "translation_b3747": 0.0, "translation_b3748": 0.0, "translation_b3749": 0.0, "translation_b3750": 0.0, "translation_b3751": 0.0, "translation_b3752": 0.0, "translation_b3770": 2.929865957478742e-05, "translation_b3771": 1.3662680130692245e-05, "translation_b3772": 2.099836402706012e-06, "translation_b3774": 2.2286923002030324e-07, "translation_b3779": 0.0, "translation_b3780": 8.895239198206184e-09, "translation_b3781": 7.173758471764991e-10, "translation_b3783": 5.7867071984292304e-09, "translation_b3784": 0.0, "translation_b3785": 0.0, "translation_b3786": 0.0, "translation_b3787": 0.0, "translation_b3788": 0.0, "translation_b3789": 0.0, "translation_b3790": 0.0, "translation_b3791": 0.0, "translation_b3792": 0.0, "translation_b4481": 0.0, "translation_b3793": 0.0, "translation_b3794": 0.0, "translation_b3803": 1.0731434483222337e-11, "translation_b3804": 8.733779722361835e-13, "translation_b3805": 5.0452714613129664e-11, "translation_b3806": 0.0, "translation_b3807": 8.32211536883455e-10, "translation_b3809": 8.543720596174845e-06, "translation_b3816": 8.598112779644589e-10, "translation_b3821": 6.427321923288899e-29, "translation_b3823": 0.0, "translation_b3824": 0.0, "translation_b3825": 0.0, "translation_b3826": 0.0, "translation_b3829": 3.515802909420001e-07, "translation_b3831": -4.0297779702481374e-28, "translation_b3833": 0.0, "translation_b3835": 5.931085961058814e-10, "translation_b3836": 0.0, "translation_b3838": -1.58204074694936e-28, "translation_b3839": -1.58204074694936e-28, "translation_b3843": 0.0, "translation_b3844": 1.1560643217902243e-05, "translation_b3845": 4.00279512571398e-07, "translation_b3846": 4.00279512571398e-07, "translation_b3849": 0.0, "translation_b3850": 4.0650524010930664e-11, "translation_b3856": -1.2432655864244703e-33, "translation_b3857": -1.2432655864244703e-33, "translation_b3860": 0.0, "translation_b3867": 0.0, "translation_b3870": 0.0, "translation_b3875": 0.0, "translation_b3882": 0.0, "translation_b3892": 0.0, "translation_b3893": 0.0, "translation_b3894": 0.0, "translation_b3902": 0.0, "translation_b3903": 0.0, "translation_b3904": 0.0, "translation_b3907": 0.0, "translation_b3908": 0.0, "translation_b3909": 0.0, "translation_b3915": 0.0, "translation_b3916": 7.379164970213132e-06, "translation_b3917": 0.0, "translation_b3918": 0.0, "translation_b3919": 4.989410158626532e-05, "translation_b3924": 1.1604032882684728e-07, "translation_b3925": 0.0, "translation_b3926": 0.0, "translation_b3927": 0.0, "translation_b3930": 0.0, "translation_b3936": 5.8781611406390114e-05, "translation_b3939": 1.3884076639373858e-05, "translation_b3940": 1.3884076639373858e-05, "translation_b3941": 9.533524143074911e-05, "translation_b3942": 0.0, "translation_b3945": 0.0, "translation_b3946": 0.0, "translation_b3951": 0.0, "translation_b3952": 0.0, "translation_b3956": 8.668094844094423e-06, "translation_b3957": 4.475242407650316e-05, "translation_b3958": 0.00012992165872646982, "translation_b3959": 0.00012992165872646982, "translation_b3960": 0.00012992165872646982, "translation_b3962": 0.0, "translation_b3965": 1.3349195882700047e-09, "translation_b3966": 0.0, "translation_b3967": 1.0326234701262834e-06, "translation_b3972": 6.234153761751747e-07, "translation_b3974": 2.7731151885207735e-09, "translation_b3980": 0.0, "translation_b3981": 1.6945123620372905e-05, "translation_b3982": 1.1442921456791272e-09, "translation_b3983": 5.8781611406390114e-05, "translation_b3984": 5.8781611406390114e-05, "translation_b3985": 5.8781611406390114e-05, "translation_b3986": 0.00023512644562556046, "translation_b3987": 2.8283722912563167e-06, "translation_b3988": 2.8283722912563167e-06, "translation_b3990": 4.493286265145373e-11, "translation_b3991": 1.4866756156308262e-10, "translation_b4407": 4.493286265145373e-11, "translation_b3992": 4.493286265145373e-11, "translation_b3993": 1.6710676044908305e-10, "translation_b3994": 7.187686078244282e-11, "translation_b3996": 0.0, "translation_b3997": 5.763534773791297e-12, "translation_b4005": 1.371529879622327e-05, "translation_b4006": 1.371529879622327e-05, "translation_b4013": 2.3483652262268592e-05, "translation_b4014": 0.0, "translation_b4015": 0.0, "translation_b4019": 0.0, "translation_b4022": 1.6877365864153679e-10, "translation_b4024": 0.0, "translation_b4025": 5.422476856098559e-07, "translation_b4031": 0.0, "translation_b4032": 0.0, "translation_b4033": 0.0, "translation_b4034": -8.905236291810874e-37, "translation_b4035": -1.7811029003700903e-36, "translation_b4036": 0.0, "translation_b4039": 1.4747103764070389e-09, "translation_b4040": 9.766280688053782e-10, "translation_b4041": 2.877596433745554e-07, "translation_b4042": 0.0, "translation_b4049": 2.67344949332242e-09, "translation_b4053": 1.588059205671609e-07, "translation_b4054": 2.3506701075622845e-06, "translation_b4055": 0.0, "translation_b4067": 0.0, "translation_b4069": 0.0, "translation_b4070": -5.57931268345162e-29, "translation_b4071": -5.57931268345162e-29, "translation_b4072": -5.57931268345162e-29, "translation_b4073": -5.57931268345162e-29, "translation_b4077": 0.0, "translation_b4079": 0.0, "translation_b4084": 0.0, "translation_b4085": 0.0, "translation_b4086": 0.0, "translation_b4087": 0.0, "translation_b4088": 0.0, "translation_b4090": 0.0, "translation_b4094": 0.0, "translation_b4111": 0.0, "translation_b4115": 0.0, "translation_b4117": 0.0, "translation_b4119": 0.0, "translation_b4120": 0.0, "translation_b4122": 0.0, "translation_b4123": 0.0, "translation_b4129": 1.2053068166701357e-06, "translation_b4130": 0.0, "translation_b4131": 0.0, "translation_b4132": 0.0, "translation_b4136": -1.3348864113719507e-30, "translation_b4138": 0.0, "translation_b4139": 0.0, "translation_b4142": 1.6814234965567515e-08, "translation_b4143": 1.6814234965567515e-08, "translation_b4151": -6.455126552618704e-28, "translation_b4152": -6.455126552618704e-28, "translation_b4153": -6.455126552618704e-28, "translation_b4154": -6.455126552618704e-28, "translation_b4160": 4.5546217887993656e-06, "translation_b4161": 0.0, "translation_b4162": 8.895239198206184e-09, "translation_b4166": 2.0462756957379144e-10, "translation_b4169": 0.0, "translation_b4171": 3.033452107912147e-10, "translation_b4177": 2.2165517820057846e-08, "translation_b4180": 3.3754731728307357e-10, "translation_b4192": 0.0, "translation_b4193": 0.0, "translation_b4194": 0.0, "translation_b4195": 0.0, "translation_b4196": 0.0, "translation_b4197": 0.0, "translation_b4198": 0.0, "translation_b4200": 5.8781611406390114e-05, "translation_b4202": 5.8781611406390114e-05, "translation_b4203": 5.8781611406390114e-05, "translation_b4208": 4.298961844462056e-08, "translation_b4213": 0.0, "translation_b4214": 3.925733983145728e-05, "translation_b4219": 0.0, "translation_b4226": 0.0, "translation_b4227": 0.0, "translation_b4485": 0.0, "translation_b4230": 0.0, "translation_b4231": 0.0, "translation_b4232": 0.0, "translation_b4233": 0.0, "translation_b4237": 2.3208065765369455e-07, "translation_b4238": 2.3208065765369455e-07, "translation_b4239": 0.0, "translation_b4240": 0.0, "translation_b4242": 0.0, "translation_b4244": 1.8676492324728445e-06, "translation_b4245": 1.8676492324728445e-06, "translation_b4254": 1.6568890154669884e-06, "translation_b4258": 8.584342409603978e-07, "translation_b4260": 0.0, "translation_b4261": 2.037999138681442e-06, "translation_b4262": 2.037999138681442e-06, "translation_b4265": 0.0, "translation_b4266": 0.0, "translation_b4267": 2.512063829100791e-24, "translation_b4268": 0.0, "translation_b4287": 0.0, "translation_b4288": 0.0, "translation_b4289": 0.0, "translation_b4290": 0.0, "translation_b4291": 0.0, "translation_b4293": 0.0, "translation_b4301": 0.0, "translation_b4311": 0.0, "translation_b4321": 0.0, "translation_b4322": 0.0, "translation_b4323": 0.0, "translation_b4356": 0.0, "translation_b4358": 0.0, "translation_b4367": 0.0, "translation_b4371": 1.6877365864153679e-10, "translation_b4374": 0.0, "translation_b4375": 4.537748037052195e-08, "translation_b4381": 0.0, "translation_b4382": -2.0223470974012057e-28, "translation_b4383": 1.0146366415442354e-07, "translation_b4384": 1.0146366415442354e-07, "translation_b4386": 2.501431812371242e-28, "translation_b4388": 2.846706129858326e-07, "translation_b4390": 0.0, "translation_b4392": 0.0, "translation_b4394": 0.0, "translation_b4395": 8.881321335490391e-05, "charging_tRNA_b0202_AUC": 0.0, "charging_tRNA_b0202_AUU": 0.0, "charging_tRNA_b0203_GCA": 0.0, "charging_tRNA_b0203_GCG": 0.0, "charging_tRNA_b0203_GCU": 0.0, "charging_tRNA_b0206_GAC": 0.11219070037563329, "charging_tRNA_b0206_GAU": 0.11453258471023675, "charging_tRNA_b0216_GAC": 0.0, "charging_tRNA_b0216_GAU": 0.0, "charging_tRNA_b0244_ACG": 0.03729410509225273, "charging_tRNA_b0536_AGA": 0.0012296311254674924, "charging_tRNA_b0664_CAA": 0.047124272018683674, "charging_tRNA_b0665_CAA": 0.0, "charging_tRNA_b0666_AUG": 0.06263382751552843, "charging_tRNA_b0668_CAG": 0.06263382751552843, "charging_tRNA_b0670_CAG": 0.06263382751552843, "charging_tRNA_b0672_CUG": 0.05514387491206894, "charging_tRNA_b0672_CUA": 0.0074899526034594875, "charging_tRNA_b0673_AUG": 0.03250149075093306, "charging_tRNA_b0743_AAA": 0.0, "charging_tRNA_b0743_AAG": 0.0, "charging_tRNA_b0744_GUA": 0.0, "charging_tRNA_b0744_GUG": 0.0, "charging_tRNA_b0744_GUU": 0.0, "charging_tRNA_b0745_AAA": -1.0001301617134208e-29, "charging_tRNA_b0745_AAG": 0.0, "charging_tRNA_b0746_GUA": 0.0586713169887833, "charging_tRNA_b0746_GUG": 0.08898394055965464, "charging_tRNA_b0746_GUU": 0.06250455978326097, "charging_tRNA_b0747_AAA": 0.16751511997435634, "charging_tRNA_b0747_AAG": 0.04264469735734258, "charging_tRNA_b0748_AAA": 0.0, "charging_tRNA_b0748_AAG": 0.0, "charging_tRNA_b0749_AAA": 0.0, "charging_tRNA_b0749_AAG": 0.0, "charging_tRNA_b0883_UCC": 0.0, "charging_tRNA_b0883_UCU": 0.0, "charging_tRNA_b0971_UCU": 0.0, "charging_tRNA_b0971_UCA": 0.01727317967986466, "charging_tRNA_b0971_UCG": 0.0, "charging_tRNA_b1032_UCC": 0.043421636994472365, "charging_tRNA_b1032_UCU": 0.04599060697117807, "charging_tRNA_b1230_UAC": 0.06307017560394951, "charging_tRNA_b1230_UAU": 0.030668464496344774, "charging_tRNA_b1231_UAC": 0.0, "charging_tRNA_b1231_UAU": 0.0, "charging_tRNA_b1665_GUC": 0.04439220264985348, "charging_tRNA_b1665_GUU": 0.0, "charging_tRNA_b1666_GUC": 0.0052723868190273325, "charging_tRNA_b1666_GUU": 0.039119815830826146, "charging_tRNA_b1909_UUG": 0.0018287961893991944, "charging_tRNA_b1909_UUA": 0.033574558940526696, "charging_tRNA_b1910_UGC": 0.02384103188745517, "charging_tRNA_b1910_UGU": 0.011562323242470723, "charging_tRNA_b1911_GGC": 0.035403355129925894, "charging_tRNA_b1911_GGU": 0.0, "charging_tRNA_b1975_UCG": 0.019263923295033143, "charging_tRNA_b1977_AAC": 0.0, "charging_tRNA_b1977_AAU": 0.0, "charging_tRNA_b1984_AAC": 0.1184483552901309, "charging_tRNA_b1984_AAU": 0.04462942551846645, "charging_tRNA_b1986_AAC": 0.0, "charging_tRNA_b1986_AAU": 0.0, "charging_tRNA_b1989_AAC": 0.0, "charging_tRNA_b1989_AAU": 0.0, "charging_tRNA_b2189_CCC": 0.009191950382668526, "charging_tRNA_b2189_CCU": 0.0, "charging_tRNA_b2348_AGG": 0.0005885430227960756, "charging_tRNA_b2396_GCC": 0.03998728751949247, "charging_tRNA_b2397_GCC": 0.03998728751949247, "charging_tRNA_b2401_GUA": 0.0, "charging_tRNA_b2401_GUG": 6.90724325097786e-39, "charging_tRNA_b2401_GUU": 0.0, "charging_tRNA_b2402_GUA": 0.0, "charging_tRNA_b2402_GUG": 6.90724325097786e-39, "charging_tRNA_b2402_GUU": 0.0, "charging_tRNA_b2403_GUA": 0.0, "charging_tRNA_b2403_GUG": 6.90724325097786e-39, "charging_tRNA_b2403_GUU": 0.0, "charging_tRNA_b2404_AAA": 0.0, "charging_tRNA_b2404_AAG": 0.0, "charging_tRNA_b2590_GAA": 0.0, "charging_tRNA_b2590_GAG": 0.0, "charging_tRNA_b2652_AUA": 0.007419505037054015, "charging_tRNA_b2691_CGU": 0.05198407002549681, "charging_tRNA_b2691_CGC": 0.0, "charging_tRNA_b2691_CGA": 0.0, "charging_tRNA_b2692_CGU": 0.06418444458783139, "charging_tRNA_b2692_CGC": 0.004050664098717521, "charging_tRNA_b2692_CGA": 0.0067730663593309525, "charging_tRNA_b2693_CGU": 0.0, "charging_tRNA_b2693_CGC": 0.0, "charging_tRNA_b2693_CGA": 0.0, "charging_tRNA_b2694_CGU": 0.0, "charging_tRNA_b2694_CGC": 0.07500817504587985, "charging_tRNA_b2694_CGA": 0.0, "charging_tRNA_b2695_AGC": 0.05653401998858676, "charging_tRNA_b2695_AGU": 0.018474155057293096, "charging_tRNA_b2814_START": 0.005266848935638443, "charging_tRNA_b2815_START": 0.005266848935638443, "charging_tRNA_b2816_START": 0.005266848935638443, "charging_tRNA_b2864_GGG": 0.02703843155612683, "charging_tRNA_b2967_UUC": 0.0, "charging_tRNA_b2967_UUU": 0.059595714657898126, "charging_tRNA_b3069_AUA": 0.0, "charging_tRNA_b3171_START": 3.8236097170551144e-06, "charging_tRNA_b3174_CUC": 0.02978624239903178, "charging_tRNA_b3174_CUU": 0.029776847341424332, "charging_tRNA_b3273_ACC": 0.07406624101595127, "charging_tRNA_b3273_ACU": 0.05264978144699089, "charging_tRNA_b3276_GCA": 0.006456225670861426, "charging_tRNA_b3276_GCG": 0.12025979679208074, "charging_tRNA_b3276_GCU": 0.0, "charging_tRNA_b3277_AUC": 0.1168017015917925, "charging_tRNA_b3277_AUU": 0.0, "charging_tRNA_b3545_CCG": 0.0521163349032384, "charging_tRNA_b3658_UGA": 0.0, "charging_tRNA_b3757_GAA": 0.0, "charging_tRNA_b3757_GAG": 0.0, "charging_tRNA_b3760_GAC": 0.0, "charging_tRNA_b3760_GAU": 0.0, "charging_tRNA_b3761_UGG": 0.04170153935280984, "charging_tRNA_b3796_CGG": 0.008504942608722633, "charging_tRNA_b3797_CAC": 0.038622263435551134, "charging_tRNA_b3797_CAU": 0.03707774497684212, "charging_tRNA_b3798_CUG": 0.07570000841239326, "charging_tRNA_b3799_CCG": 0.03309705004475668, "charging_tRNA_b3799_CCU": 0.019231428334224407, "charging_tRNA_b3799_CCA": 0.023371530033412167, "charging_tRNA_b3852_AUC": 0.0, "charging_tRNA_b3852_AUU": 0.0945951387120874, "charging_tRNA_b3853_GCA": 0.08277620277684355, "charging_tRNA_b3853_GCG": 0.0, "charging_tRNA_b3853_GCU": 0.11154942547579874, "charging_tRNA_b3969_GAA": 0.0, "charging_tRNA_b3969_GAG": 0.0, "charging_tRNA_b3976_ACU": 0.0, "charging_tRNA_b3976_ACA": 0.017215098672070855, "charging_tRNA_b3976_ACG": 0.0, "charging_tRNA_b3977_UAC": 0.0, "charging_tRNA_b3977_UAU": 0.017215098672070855, "charging_tRNA_b3978_GGA": 0.017215098672070855, "charging_tRNA_b3979_ACC": 0.017215098672070855, "charging_tRNA_b3979_ACU": 0.0, "charging_tRNA_b4008_GAA": 0.1670704784955811, "charging_tRNA_b4008_GAG": 0.056773438825500844, "charging_tRNA_b4134_UUC": 0.07506779872447152, "charging_tRNA_b4134_UUU": 0.0, "charging_tRNA_b4163_GGC": 0.0, "charging_tRNA_b4163_GGU": 0.07524486513471954, "charging_tRNA_b4164_GGC": 0.07524486513471954, "charging_tRNA_b4164_GGU": 0.0, "charging_tRNA_b4165_GGC": 0.017435782610130842, "charging_tRNA_b4165_GGU": 0.05780908252458869, "charging_tRNA_b4270_UUG": 0.03261317033861298, "charging_tRNA_b4368_CUG": 0.037156374725221035, "charging_tRNA_b4369_CUG": 0.037156374725221035, "charging_tRNA_b4370_CUG": 0.037156374725221035, "formation_YmfC_mono": 1.6877365864153679e-10, "formation_CARNRACE-MONOMER": 0.0, "formation_CPLX0-1601": 0.0, "formation_NANE-MONOMER": 0.0, "formation_NARU-MONOMER": 1.6067227970740268e-27, "formation_YDGEF-CPLX": 0.0, "formation_PHOSMANMUT-MONOMER": 1.7211714535377893e-24, "formation_CPLX0-3929": 6.465280431795308e-25, "formation_CPLX0-7652": 0.0, "formation_ANSB-CPLX": 0.0, "formation_EG11983-MONOMER": 0.0, "formation_NARW-MONOMER": 0.0, "formation_EG11009-MONOMER": 0.0, "formation_DIHYDROOROTOX-MONOMER": 0.0, "formation_NAPD-MONOMER": -1.821394718877243e-33, "formation_DSBD-MONOMER": 0.0, "formation_YGFO-MONOMER": 0.0, "formation_ALTRO-OXIDOREDUCT-MONOMER": 0.0, "formation_EG10739-MONOMER": 0.0, "formation_DCUA-MONOMER": 0.0, "formation_KUP-MONOMER": 0.0, "formation_PHOSNACMURPENTATRANS-MONOMER": 2.17427164572973e-09, "formation_RplY_mono": 5.8781611406390114e-05, "formation_CPLX0-1262": 5.6763800775536524e-08, "formation_YJGT-MONOMER": 0.0, "formation_CPLX0-1541": 3.0219419389320204e-10, "formation_DCUB-MONOMER": 0.0, "formation_G6406-MONOMER": 0.0, "formation_G7533-MONOMER": 0.0, "formation_CPLX0-7794": 0.0, "formation_G6580-MONOMER": 1.965740699078964e-09, "formation_PABASYN-COMPI-MONOMER": 0.0, "formation_KDPGALDOL-4OH2OXOGLUTARALDOL-CPLX": 0.0, "formation_G495-MONOMER": 0.0, "formation_RlmG_mono": 1.6877365864153679e-10, "formation_CPLX0-7458": 9.947738340505252e-10, "formation_YDEA-MONOMER": 0.0, "formation_EG11486-MONOMER": 0.0, "formation_FADA-CPLX": 2.00139756285699e-07, "formation_G6718-MONOMER": 0.0, "formation_RpmB_mono": 5.8781611406390114e-05, "formation_EG10202-MONOMER": 0.0, "formation_G6275-MONOMER": 0.0, "formation_ABC-3-CPLX": 0.0, "formation_EG11956-MONOMER": 0.0, "formation_B0511-MONOMER": 0.0, "formation_IscA_tetra": 8.426751778828034e-10, "formation_RED-THIOREDOXIN2-MONOMER": 8.278770531436177e-07, "formation_TNAB-MONOMER": -2.9562248891759244e-36, "formation_EG10950-MONOMER": 0.0, "formation_RsmI_mono": 0.0, "formation_CPLX0-241": 0.0, "formation_2-OCTAPRENYLPHENOL-HYDROX-MONOMER": 5.931085961058814e-10, "formation_RpsP_mono": 5.8781611406390114e-05, "formation_G7419-MONOMER": 0.0, "formation_ARAE-MONOMER": 0.0, "formation_PHOSGLUCOSAMINEMUT-MONOMER": 7.03751340413225e-06, "formation_EG10381-MONOMER": 1.0080486034364383e-38, "formation_CPLX0-7659": 1.946300836370844e-06, "formation_AICARTRANSIMPCYCLO-CPLX": 1.371529879622327e-05, "formation_EG11910-MONOMER_dimer": 0.0, "formation_FRUCBISALD-CLASSI": 0.0, "formation_TYRP-MONOMER": 0.0, "formation_CPLX-167": 0.0, "formation_ERYTH4PDEHYDROG-CPLX": 0.0, "formation_MTR-MONOMER": 0.0, "formation_ABC-70-CPLX": 0.0, "formation_OCTAPRENYL-METHOXYPHENOL-OH-MONOMER": 0.0, "formation_CPLX0-3181": 7.694050409828636e-08, "formation_YJDL-MONOMER": 0.0, "formation_DusA_mono": 2.67344949332242e-09, "formation_RpsF_mono": 5.8781611406390114e-05, "formation_CPLX0-7688": 0.0, "formation_EG11829-MONOMER_EG11828-MONOMER": -1.2432655864244703e-33, "formation_EG11288-MONOMER": 0.0, "formation_GKI-MONOMER": 0.0, "formation_CPLX0-7654": 0.0, "formation_ARGSUCCTRAN-MONOMER": 0.0, "formation_EXUT-MONOMER": 0.0, "formation_ABC-51-CPLX": 0.0, "formation_EG10780-MONOMER": 0.0, "formation_TRANSALDOLB-CPLX": 0.0, "formation_GLYCOGENSYN-MONOMER": 2.5716745340033422e-08, "formation_ACNEULY-CPLX": 0.0, "formation_CPLX0-3861": 0.0, "formation_G7732-MONOMER": 1.4835459837284709e-08, "formation_RpoH_mono": 2.469318944267281e-09, "formation_GPT-CPLX": 8.926563576034171e-38, "formation_BRNQ-MONOMER": 5.2100977212257255e-37, "formation_G7322-MONOMER_G6561-MONOMER": 0.0, "formation_GLUTAMIDOTRANS-CPLX": 3.167027383162813e-05, "formation_ABC-7-CPLX": 0.0, "formation_PNUC-MONOMER": -5.3825996864638e-62, "formation_TREHALAPERI-MONOMER": 0.0, "formation_EG11911-MONOMER": 0.0, "formation_PrfB_mono": 1.6633778597909467e-09, "formation_UDPMANNACADEHYDROG-MONOMER": 0.0, "formation_ANTHRANSYNCOMPII-MONOMER": 3.688132626638378e-05, "formation_CPLX0-7614": 2.9830986490049276e-05, "formation_B2789-MONOMER": 0.0, "formation_EG11353-MONOMER": 0.0, "formation_KEFB-MONOMER": 0.0, "formation_YHHO-MONOMER": 0.0, "formation_G6862-MONOMER": 0.0, "formation_CPLX0-1941": 0.0, "formation_GALACTONATE-DEHYDRATASE-MONOMER": 0.0, "formation_XAPB-MONOMER": -3.644139519941701e-37, "formation_PGLUCONDEHYDRAT-MONOMER": 0.0, "formation_G6712-MONOMER": 0.0, "formation_CPLX0-235": 0.0, "formation_ADENODEAMIN-MONOMER": 0.0, "formation_PROPKIN-MONOMER": 2.069776359258592e-24, "formation_GARTRANSFORMYL2-MONOMER": 2.0430808199537586e-06, "formation_NusA_mono": 1.1442921456791272e-09, "formation_NusB_mono": 8.043482257431512e-10, "formation_EG11437-MONOMER": 0.0, "formation_EG12455-MONOMER": 1.3202273591076276e-08, "formation_CADB-MONOMER": 0.0, "formation_CPLX0-7534": 0.0, "formation_EG12221-MONOMER": 1.7634109066409477e-11, "formation_InfA_mono": 4.537748037052195e-08, "formation_EG11082-MONOMER": 0.0, "formation_TRKA-MONOMER_SAPD-MONOMER_TRKG-MONOMER": 0.0, "formation_FADB-CPLX": 2.00139756285699e-07, "formation_MELB-MONOMER": 0.0, "formation_CPLX-63": 0.0, "formation_RluC_mono": 5.0632097592461e-10, "formation_EG11425-MONOMER": 0.0, "formation_DIHYDRODIPICSYN-CPLX": 4.9622005272235864e-08, "formation_EG10280-MONOMER": 5.404228839628426e-29, "formation_EIISGA": 0.0, "formation_HCAT-MONOMER": 0.0, "formation_PHOSACETYLTRANS-CPLX": 2.3804674380979593e-08, "formation_RsmD_mono": 1.6877365864153679e-10, "formation_G6714-MONOMER": 2.8317422128787774e-24, "formation_RpsI_mono": 5.8781611406390114e-05, "formation_EG11158-MONOMER": 0.0, "formation_3-OXOACYL-ACP-SYNTHII-CPLX": 0.0, "formation_EG11511-MONOMER": -4.2339890636516984e-30, "formation_TREHALACYTO-MONOMER": 0.0, "formation_Era_dim": 1.6877365864153679e-10, "formation_TRE6PHYDRO-MONOMER": 0.0, "formation_GSP-CPLX": 0.0, "formation_TrmH_dim": 3.156560809245377e-10, "formation_EG10119-MONOMER": 2.562917956544824e-12, "formation_RrmJ_mono": 1.6877365864153679e-10, "formation_ORNCARBAMTRANSFERF-CPLX": 0.0, "formation_DusC_mono": 0.0, "formation_GLU6PDEHYDROG-MONOMER": 1.8454222772324237e-06, "formation_G6176-MONOMER_G6177-MONOMER_G6178-MONOMER": 3.752784842645191e-37, "formation_N-ACETYLGLUTPREDUCT-MONOMER": 0.00012992165872646982, "formation_DALADEHYDROGA-MONOMER": 0.0, "formation_PDXK-CPLX": 0.0, "formation_DHHB-METHYLTRANSFER-CPLX": -7.580245129006114e-38, "formation_CORA-MONOMER": 8.598112779644589e-10, "formation_GRXC-MONOMER": 0.0, "formation_PUTA-CPLX": 0.0, "formation_FORMYLTHFDEFORMYL-CPLX": 0.0, "formation_EG11665-MONOMER": 0.0, "formation_EG11423-MONOMER": 0.0, "formation_RIB5PISOMB-CPLX": 0.0, "formation_G6260-MONOMER": 0.0, "formation_EG12713-MONOMER": 0.0, "formation_CPLX0-321": 6.349428567656571e-07, "formation_PHENDEHYD-CPLX": 0.0, "formation_CPLX0-3932": 0.0, "formation_CYNX-MONOMER": 0.0, "formation_KDOTRANS-MONOMER": 7.811889037305531e-09, "formation_CHD-MONOMER": -9.682165338907454e-37, "formation_AROP-MONOMER": 2.0378781429635568e-36, "formation_G6661-MONOMER": 0.0, "formation_TRKA-MONOMER_SAPD-MONOMER_TRKH-MONOMER": 0.0, "formation_YJCG-MONOMER": 0.0, "formation_DEOXYRIBOSE-P-ALD-MONOMER": 0.0, "formation_MGTA-MONOMER": 0.0, "formation_GLYCEROL-3-P-ACYLTRANSFER-MONOMER": 2.877596433745554e-07, "formation_TrmD_dim": 5.1653692901390626e-11, "formation_RELA-MONOMER": 0.0, "formation_UXAC-MONOMER": 0.0, "formation_CPLX0-7685": 0.0, "formation_6PGLUCONOLACT-MONOMER": 1.718284291635316e-05, "formation_PrfC_mono": 4.537748037052195e-08, "formation_EG11340-MONOMER": 0.0, "formation_TruD_mono": 7.945919736642827e-11, "formation_MONOMER0-149": 0.0, "formation_KGTP-MONOMER": 0.0, "formation_RED-THIOREDOXIN-MONOMER": 7.173758471764991e-10, "formation_YecO_mono": 2.2156696410103096e-10, "formation_DLACTDEHYDROGNAD-MONOMER": 0.0, "formation_FOLC-MONOMER": 2.2810489684490974e-09, "formation_SUCCCOASYN": 5.408869875182515e-06, "formation_DCUC-MONOMER": 0.0, "formation_EG12285-MONOMER": 0.0, "formation_YHIP-MONOMER": 0.0, "formation_RplQ_mono": 5.8781611406390114e-05, "formation_LYXK-CPLX": 0.0, "formation_B1634-MONOMER": 0.0, "formation_RpsJ_mono": 5.878241575461586e-05, "formation_RpsD_mono": 5.878241575461586e-05, "formation_EG11373-MONOMER": 0.0, "formation_NANK-MONOMER": 0.0, "formation_SUCCGLUDESUCC-MONOMER": 0.0, "formation_GroL_14": 1.2010167832548225e-09, "formation_G7096-MONOMER": 0.0, "formation_CPLX0-7687": 0.0, "formation_G6339-MONOMER": 0.0, "formation_LysI_RS_dim": 8.316889298954734e-10, "formation_RplS_mono": 5.8781611406390114e-05, "formation_3-ISOPROPYLMALISOM-CPLX": 2.3569951368573504e-07, "formation_G6662-MONOMER": 0.0, "formation_DMBPPRIBOSYLTRANS-CPLX": 0.0, "formation_MONOMER0-1842": 4.8170216943802405e-09, "formation_G6539-MONOMER": 0.0, "formation_CPLX0-7912": 0.0, "formation_DTDPDEHYDRHAMEPIM-MONOMER": 0.0, "formation_CPLX-722": 0.0, "formation_G7558-MONOMER": 0.0, "formation_YBDA-MONOMER": 0.0, "formation_RNase_III_dim": 1.5978503066757923e-09, "formation_RpmJ_mono": 5.8781611406390114e-05, "formation_GLUC1PURIDYLTRANS-MONOMER": 0.0, "formation_RpsN_mono": 5.8781611406390114e-05, "formation_YFEP-MONOMER": 0.0, "formation_PGAM2-MONOMER": 8.881321335490391e-05, "formation_SORB6PDEHYDROG-CPLX": 0.0, "formation_NARJ-MONOMER": 1.4957032524424976e-33, "formation_LUMAZINESYN-CPLX": 1.0926440089888262e-10, "formation_G6245-MONOMER": 1.3300792022296466e-06, "formation_NUPG-MONOMER": 0.0, "formation_TRYPTOPHAN-CPLX": 4.45487692413743e-06, "formation_G6199-MONOMER": 0.0, "formation_UDPNACETYLGLUCOSAMENOLPYRTRANS-MONOMER": 3.3986303952062493e-06, "formation_TufA_mono": 1.1025380756033626e-05, "formation_CPLX0-242": 0.0, "formation_YGJU-MONOMER": 2.095262935457252e-24, "formation_RHTB-MONOMER": 0.0, "formation_OCTAPRENYL-METHYL-METHOXY-BENZOQ-OH-MON": 0.0, "formation_Gly_RS_tetra": 8.769478857170606e-07, "formation_Tyr_RS_dim": 3.1860956430728934e-07, "formation_G6719-MONOMER": 0.0, "formation_L-GLN-FRUCT-6-P-AMINOTRANS-CPLX": 1.2587601012958552e-06, "formation_G7726-MONOMER": 0.0, "formation_GLYCDEH-CPLX": 0.0, "formation_GART-MONOMER": 2.1428815154975623e-05, "formation_Pnp_trim": 4.447619599103092e-09, "formation_RpsK_mono": 5.8781611406390114e-05, "formation_GLTP-MONOMER": 0.0, "formation_PFLACTENZ-MONOMER": 0.0, "formation_LAUROYLACYLTRAN-MONOMER": 0.0, "formation_CPLX0-7428": 3.6782559845181897e-07, "formation_YjbC_mono": 1.6877365864153679e-10, "formation_EG11167-MONOMER": 3.9021157140168266e-09, "formation_RplT_mono": 5.8781611406390114e-05, "formation_GNTU-MONOMER": 0.0, "formation_UROGENIIISYN-MONOMER": 8.733779722361835e-13, "formation_GLUCOSAMINE-6-P-DEAMIN-CPLX": 0.0, "formation_EG12013-MONOMER": 0.0, "formation_RlmI_dim": 1.6877365864153679e-10, "formation_G6286-MONOMER": 0.0, "formation_B0752-MONOMER": 0.0, "formation_MALATE-SYNTHASE": 0.0, "formation_B1006-MONOMER": 0.0, "formation_YecP_mono": 2.2156696410103096e-10, "formation_GLYOHMETRANS-CPLX": 1.7409701192315492e-06, "formation_URPHOS-CPLX": -6.716296617081693e-29, "formation_G6357-MONOMER": 0.0, "formation_RIBONUCLEOSIDE-TRIP-REDUCT-CPLX": 0.0, "formation_EG11424-MONOMER": 0.0, "formation_G6358-MONOMER": 0.0, "formation_ABC-28-CPLX_EG10817-MONOMER": 0.0, "formation_SPED-MONOMER": 0.0, "formation_ABC-18-CPLX": 0.0, "formation_EG11426-MONOMER": 0.0, "formation_EG12712-MONOMER": 5.4309638754406144e-05, "formation_FHLMULTI-CPLX": 0.0, "formation_CPLX0-1666": 1.0987688064052498e-05, "formation_NRFMULTI-CPLX": -1.115862536690324e-28, "formation_CPLX0-254": 0.0, "formation_G6439-MONOMER": 1.6097115921683822e-07, "formation_CPLX0-7415": 6.713049230003472e-08, "formation_YhhP_mono": 1.5406086894054894e-10, "formation_OROTPDECARB-CPLX": 6.05013485900111e-06, "formation_GreA_mono": 1.1442921456791272e-09, "formation_EG12666-MONOMER": 1.98234376106077e-09, "formation_SIROHEMESYN-CPLX": 7.571467183004686e-08, "formation_URACIL-PRIBOSYLTRANS-CPLX": 0.0, "formation_GRXB-MONOMER": 0.0, "formation_ENTE-CPLX": 0.0, "formation_FABA-CPLX": 0.0, "formation_RpsL_mono": 5.8781611406390114e-05, "formation_RsmG_mono": 1.6877365864153679e-10, "formation_B0612-MONOMER": 0.0, "formation_PHENPRODIOLDEHYDROG-MONOMER": 0.0, "formation_1-ACYLGLYCEROL-3-P-ACYLTRANSFER-MONOMER": 3.364478989313995e-08, "formation_NACGLCTRANS-MONOMER": 5.367463189331558e-07, "formation_BETT-MONOMER": -4.76818543428363e-37, "formation_CPLX0-7674": 4.824017638122213e-11, "formation_ABC-49-CPLX": 0.0, "formation_ABC-15-CPLX": 0.0, "formation_UHPT-MONOMER": 3.414296952714468e-38, "formation_EG12384-MONOMER": 0.0, "formation_FABZ-CPLX": 7.49905265887104e-12, "formation_CPLX0-7906": 0.0, "formation_RpsR_mono": 5.8781611406390114e-05, "formation_PITA-MONOMER": 2.671383485498928e-06, "formation_RsmB_mono": 1.6877365864153679e-10, "formation_RpmD_mono": 5.8781611406390114e-05, "formation_DSBBPROT-MONOMER": 0.0, "formation_CPLX0-3976_edit": 0.0, "formation_RIBULP3EPIM-MONOMER": 1.9403762114370263e-05, "formation_TSA-REDUCT-MONOMER": 0.0, "formation_MHPF-MONOMER": 0.0, "formation_DIHYDROFOLATEREDUCT-MONOMER": 1.9307239417221365e-07, "formation_RplI_mono": 5.8781611406390114e-05, "formation_CPLX0-3201": 0.0, "formation_RNase_G_dim": 3.5530689335985847e-09, "formation_YRBG-MONOMER": 6.514069500679138e-17, "formation_B0260-MONOMER": 0.0, "formation_EG10153-MONOMER": -4.2339890636516984e-30, "formation_CPLX0-7": 0.0, "formation_CPLX-169": 0.0, "formation_IscU": 2.4476225430821763e-09, "formation_RluB_mono": 1.6877365864153679e-10, "formation_MYRISTOYLACYLTRAN-MONOMER": 0.0, "formation_ABC-24-CPLX": 0.0, "formation_XYLE-MONOMER": 0.0, "formation_THIH-MONOMER_THIF-MONOMER_THII-MONOMER_THIS-MONOMER": 4.493286265145373e-11, "formation_TrmU_mono": 1.5406086894054894e-10, "formation_PGK-CPLX": 6.496286228483696e-05, "formation_NANT-MONOMER": 0.0, "formation_EG11639-MONOMER": 0.0, "formation_GreB_mono": 1.1442921456791272e-09, "formation_RlmL_dim": 3.3754731728307404e-10, "formation_G7914-MONOMER": 0.0, "formation_DSBG-CPLX": 0.0, "formation_SHIA-MONOMER": 0.0, "formation_CPLX0-7824": 0.0, "formation_ABC-42-CPLX": 0.0, "formation_EG10108-MONOMER": 0.0, "formation_CPLX0-7720": -2.6353025920314886e-36, "formation_BADH-CPLX": -3.849572697322293e-37, "formation_LYSP-MONOMER": 2.448030797119932e-36, "formation_G7860-MONOMER": 0.0, "formation_EG11591-MONOMER": 1.728044487509139e-12, "formation_ALTRODEHYDRAT-MONOMER": 0.0, "formation_RpsS_mono": 5.8781611406390114e-05, "formation_ABC-2-CPLX": 0.0, "formation_YAAJ-MONOMER": 4.835865764924687e-17, "formation_CPLX0-7616": 0.0, "formation_CPLX0-231": 0.0, "formation_ABC-20-CPLX": 0.0, "formation_CPLX0-3141": 0.0, "formation_NIRC-MONOMER": 0.0, "formation_CPLX0-7811": 1.0162631002732666e-11, "formation_EG11822-MONOMER": 0.0, "formation_CPLX0-1942": 0.0, "formation_GLPT-MONOMER": 9.400149385769824e-29, "formation_GALACTITOLPDEHYD-MONOMER": 0.0, "formation_PDXY-MONOMER": 9.143094867643259e-29, "formation_RimM_mono": 1.6877365864153679e-10, "formation_RpsB_mono": 5.8781611406390114e-05, "formation_MANNPISOM-MONOMER": 0.0, "formation_ARGSUCCINLYA-MONOMER": 0.00012992165872646982, "formation_CPLX0-240": 0.0, "formation_CPLX0-7535": 6.252301022451619e-37, "formation_G6782-MONOMER": 0.0, "formation_DEOA-CPLX": -1.0111735487005847e-28, "formation_GLUCONOKINI-MONOMER": 0.0, "formation_PHEP-MONOMER": 3.762880425259784e-36, "formation_HEMX-MONOMER": 1.0731434483222337e-11, "formation_CHAA-MONOMER": 0.0, "formation_CPLX0-3001": 0.0, "formation_InfB_mono": 4.729222192890774e-08, "formation_RIBONUCLEOSIDE-DIP-REDUCTII-CPLX": 0.0, "formation_EG11984-MONOMER": 0.0, "formation_ABC-12-CPLX": 0.0, "formation_EG11189-MONOMER": 0.0, "formation_ACETOACETYL-COA-TRANSFER-CPLX": 0.0, "formation_CPLX0-7643": 1.3614093523855537e-08, "formation_ADHP-MONOMER": 0.0, "formation_ASL-MONOMER": 7.348253979531338e-06, "formation_CPLX0-3741": 2.603458298188586e-12, "formation_APO-ENTB": 0.0, "formation_RpmE_mono": 5.8781611406390114e-05, "formation_CPLX0-7653": 0.0, "formation_RpsO_mono": 5.8781611406390114e-05, "formation_B0070-MONOMER": 0.0, "formation_G7410-MONOMER": 0.0, "formation_G7167-MONOMER": 0.0, "formation_GABP-MONOMER": -2.266473094776368e-37, "formation_CPLX0-1721": 0.0, "formation_RHAT-MONOMER": 0.0, "formation_G7431-MONOMER": 8.85522810295075e-10, "formation_DHPDIOXYGEN-CPLX": 0.0, "formation_NHAB-MONOMER": 0.0, "formation_RlmH_dim": 1.6877365864153679e-10, "formation_CARNDEHYDRA-CPLX": 0.0, "formation_RpmH_mono": 5.8781611406390114e-05, "formation_CPLX0-7520": 0.0, "formation_CPLX0-252": 1.3418196957257793e-12, "formation_FRUCBISALD-CLASSII": 1.1495835644780021e-05, "formation_B2170-MONOMER": 0.0, "formation_EG11597-MONOMER": -3.908308818760759e-33, "formation_THIOREDOXIN-REDUCT-NADPH-CPLX": 8.975398067923676e-07, "formation_RHTC-MONOMER": 0.0, "formation_ATPASE-1-CPLX_no_MONOMER0-12": 0.0, "formation_RlmF_mono": 1.6877365864153679e-10, "formation_ABC-11-CPLX": 0.0, "formation_ABC-14-CPLX": 0.0, "formation_Tig_mono": 5.8781611406390114e-05, "formation_CPLX0-251": 0.0, "formation_CPLX0-7819": 0.0, "formation_Asp_RS_dim": 6.510479761995909e-07, "formation_EG10299-MONOMER": 0.0, "formation_YCHM-MONOMER": 1.145351938421641e-08, "formation_RpmG_mono": 5.8781611406390114e-05, "formation_ABC-27-CPLX": 0.0, "formation_CPLX0-7717": 0.0, "formation_CPLX0-1923_EG10306-MONOMER": 0.0, "formation_B1296-MONOMER": -1.9312433660506126e-36, "formation_EG12312-MONOMER": 3.329859361500748e-09, "formation_ABC-56-CPLX": 0.0, "formation_RFBX-MONOMER": 0.0, "formation_B0709-MONOMER": 0.0, "formation_THIG-MONOMER": 1.4866756156308262e-10, "formation_G7493-MONOMER": 3.031535782742866e-06, "formation_SPOT-MONOMER": 0.0, "formation_MALONYL-COA-ACP-TRANSACYL-MONOMER": 1.0152903767741173e-08, "formation_ASPKINIII-CPLX": 0.0, "formation_CPLX0-1581": 0.0, "formation_CPLX0-1669": 0.0, "formation_EG11339-MONOMER": 0.0, "formation_GLUTSEMIALDEHYDROG-CPLX": 7.930671634391254e-06, "formation_HCAMULTI-CPLX": 0.0, "formation_CPLX0-2081": 0.0, "formation_GNTT-MONOMER": 0.0, "formation_MONOMER0-341": 6.427321923288899e-29, "formation_CPLX0-7717_G6561-MONOMER": 0.0, "formation_EG12438-MONOMER": 0.0, "formation_QueA_mono": 2.0462756957379144e-10, "formation_DCTA-MONOMER": 0.0, "formation_CPLX0-7847": 3.426365382605982e-07, "formation_MALTODEXGLUCOSID-MONOMER": -2.5759260941009628e-36, "formation_Rrf_mono": 2.7833924890049997e-09, "formation_CPLX-157": 0.0, "formation_3-OXOACYL-ACP-REDUCT-MONOMER": 3.4243851936308315e-08, "formation_NICOTINATEPRIBOSYLTRANS-MONOMER": 0.0, "formation_GLUTAREDOXIN-MONOMER": 0.0, "formation_CPLX-163": 0.0, "formation_CPLX0-7878": 0.0, "formation_GALP-MONOMER": 6.475182327782016e-36, "formation_G7859-MONOMER": 0.0, "formation_CPLX0-236": 0.0, "formation_ALDOSE1EPIM-MONOMER": 0.0, "formation_AMINEOXID-CPLX": 0.0, "formation_YggJ_dim": 1.6877365864153679e-10, "formation_G6519-MONOMER": 0.0, "formation_RplE_mono": 5.8781611406390114e-05, "formation_CPLX0-7843": 0.0, "formation_GLUCONREDUCT-MONOMER": 0.0, "formation_CPLX-168": 0.0, "formation_ASP-SEMIALDEHYDE-DEHYDROGENASE-CPLX": 4.8646337280203015e-08, "formation_EG12130-MONOMER_EG12131-MONOMER": 3.0874662963254417e-10, "formation_FusA_mono": 1.1025380756033626e-05, "formation_CYSTATHIONINE-BETA-LYASE-CPLX": 0.0, "formation_RpsT_mono": 5.8781611406390114e-05, "formation_EG10606-MONOMER": 3.3754731728307357e-10, "formation_MHPHYDROXY-MONOMER": 0.0, "formation_CPLX0-201": 0.0, "formation_ABC-34-CPLX": 0.0, "formation_AMYLOMALT-MONOMER": -2.3424853540037007e-36, "formation_TDK-MONOMER": -2.8740667421427176e-28, "formation_2-OCTAPRENYL-METHOXY-BENZOQ-METH-MONOMER": -1.222549462483867e-37, "formation_PURK-CPLX": 1.5983684469306045e-06, "formation_CPLX0-3971": 0.0, "formation_RpsU_mono": 5.8781611406390114e-05, "formation_Pro_RS_dim": 3.934266050399452e-07, "formation_YccK_mono": 1.5406086894054894e-10, "formation_EG11110-MONOMER": 0.0, "formation_AMP-NUCLEOSID-CPLX": 0.0, "formation_RplB_mono": 5.8781611406390114e-05, "formation_RsmF_mono": 1.6877365864153679e-10, "formation_G6567-MONOMER": 0.0, "formation_TRANS-CPLX-203": 0.0, "formation_G6716-MONOMER": 0.0, "formation_RplW_mono": 5.8781611406390114e-05, "formation_NUPC-MONOMER": 1.1051514990515504e-35, "formation_ABC-26-CPLX": 0.0, "formation_G6622-MONOMER": 0.0, "formation_DSBC-CPLX": 0.0, "formation_6PGLUCONDEHYDROG-CPLX": 7.860286741317469e-06, "formation_CAIC-MONOMER": 0.0, "formation_PYRNUTRANSHYDROGEN-CPLX": 0.0, "formation_CITRATE-SI-SYNTHASE": 1.3668633703282878e-06, "formation_YEAV-MONOMER": 0.0, "formation_DTDPDEHYRHAMREDUCT-MONOMER": 0.0, "formation_EG11702-MONOMER": 0.0, "formation_EG12407-MONOMER": 0.0, "formation_UROGENDECARBOX-MONOMER": 5.763534773791297e-12, "formation_RlmM_mono": 1.6877365864153679e-10, "formation_CPLX0-7732": 0.0, "formation_ThiI_mono": 6.643908035101251e-10, "formation_ABC-25-CPLX": 0.0, "formation_ABC-33-CPLX": 0.0, "formation_GrpE_dim": 1.1140144075461139e-09, "formation_G7841-MONOMER": 0.0, "formation_AROA-MONOMER": 3.9394655091541955e-05, "formation_transGroES_hepta": 1.2010167832548225e-09, "formation_DCTP-DEAM-CPLX": 0.0, "formation_RpoS_mono": 9.509348779636454e-09, "formation_EG10048-MONOMER": 0.0, "formation_ENTA-CPLX": 3.93577623127474e-25, "formation_POTE-MONOMER": 2.0656406026343225e-36, "formation_RplR_mono": 5.8781611406390114e-05, "formation_ALARACEBIOSYN-MONOMER": 1.588059205671609e-07, "formation_LCTP-MONOMER": 0.0, "formation_G6522-MONOMER": 0.0, "formation_7KAPSYN-CPLX": 1.140781819684436e-12, "formation_G6521-MONOMER": 0.0, "formation_RbfA_mono": 1.6877365864153679e-10, "formation_METHGLYSYN-CPLX": 0.0, "formation_EG11653-MONOMER": 8.32211536883455e-10, "formation_ANSA-CPLX": 0.0, "formation_MHPELY-MONOMER": 0.0, "formation_EG10564-MONOMER": 5.628729582696323e-07, "formation_CPLX0-7466": 0.0, "formation_MANNPGUANYLTRANGDP-MONOMER": 0.0, "formation_CPLX0-7877": 2.7112384280492797e-07, "formation_TRANSALDOLA-MONOMER": 0.0, "formation_CPLX0-7462": 1.0080382251042575e-05, "formation_GUANYL-KIN-CPLX": -3.275483327669976e-28, "formation_CMR-MONOMER": 0.0, "formation_EG50003-MONOMER": 2.001287698588124e-06, "formation_ALPHA-AMYL-CYTO-MONOMER": 0.0, "formation_MANNONDEHYDRAT-MONOMER": 0.0, "formation_CPLX0-7887": 0.0, "formation_CPLX-164": 9.811314048275266e-06, "formation_DALADALALIGA-MONOMER": 0.0, "formation_PGPPHOSPHAB-MONOMER": 0.0, "formation_ABC-5-CPLX": 0.0, "formation_EG10723-MONOMER": 0.0, "formation_UDPACYLGLCNACDEACETYL-MONOMER": 4.63125250912699e-07, "formation_CPLX0-2061": 0.0, "formation_SPERMIDINESYN-CPLX": 0.0, "formation_MANNPDEHYDROG-MONOMER": 2.3375349687866554e-24, "formation_GAPDH-A-CPLX": 9.5178315085779e-06, "formation_KsgA_mono": 3.3754731728307404e-10, "formation_GLTS-MONOMER": 0.0, "formation_Asn_RS_dim": 4.6828652433448114e-07, "formation_HMP-P-KIN-CPLX": 1.787722135903282e-07, "formation_CPLX0-7660": 0.0, "formation_EG12015-MONOMER": 0.0, "formation_EG11600-MONOMER": 0.0, "formation_G7446-MONOMER": 0.0, "formation_EG12318-MONOMER": 0.0, "formation_ERYTHRON4PDEHYDROG-MONOMER": 6.349428567656571e-07, "formation_ABC-304-CPLX": 0.0, "formation_IMP-DEHYDROG-CPLX": 4.2803963405351685e-06, "formation_G6960-MONOMER": 0.0, "formation_RhlB_dim": 4.447619599103092e-09, "formation_DusB_mono": 0.0, "formation_EG12445-MONOMER": 0.0, "formation_CPLX0-7629": 0.0, "formation_CPLX-158": 0.0, "formation_GLYC3PDEHYDROGBIOSYN-CPLX": 2.7796851155219876e-05, "formation_EG11796-MONOMER": 1.250715906185621e-28, "formation_GLYCOGEN-BRANCH-MONOMER": -9.259005275619967e-40, "formation_CPLX0-3954": 0.0, "formation_CPLX0-2141": 0.0, "formation_DALADALALIGB-CPLX": 7.184872177306924e-08, "formation_G7949-MONOMER": 0.0, "formation_TDPFUCACTRANS-MONOMER": 0.0, "formation_ACETYL-COA-ACETYLTRANSFER-CPLX": 5.731142353676235e-25, "formation_ABC-63-CPLX": 0.0, "formation_EG12210-MONOMER": 0.0, "formation_G6208-MONOMER": 0.0, "formation_CPLX0-7817": 3.033447753147767e-10, "formation_UMPKI-CPLX": 0.0, "formation_AROD-CPLX": 1.0080382251042575e-05, "formation_CPLX0-7788": 0.0, "formation_CPLX0-225": 0.0, "formation_EG11035-MONOMER": 0.0, "formation_CPDB-MONOMER": 0.0, "formation_PROTOHEME-FERROCHELAT-MONOMER": 5.986045983162427e-12, "formation_MALATE-DEHASE": 6.722413007344306e-06, "formation_G7458-MONOMER": 0.0, "formation_CPLX-165": 0.0, "formation_GRXB-MONOMER_EG12237-MONOMER": 0.0, "formation_ABC-35-CPLX": 0.0, "formation_ENOYL-ACP-REDUCT-NADH-MONOMER": 5.18341193161913e-12, "formation_PrfA_mono": 2.3095648992222107e-11, "formation_PYRROLINECARBREDUCT-CPLX": 4.584689883590489e-06, "formation_PSD-MONOMER": 4.5546217887993656e-06, "formation_RlmB_dim": 1.6877365864153679e-10, "formation_THIOESTERII-CPLX": 5.752636313239953e-07, "formation_FUMARASE-C": 0.0, "formation_RpoE_mono": 5.8916713166791725e-09, "formation_CPLX0-3951": 0.0, "formation_EG10168-MONOMER": 7.004086560564034e-09, "formation_CODB-MONOMER": 0.0, "formation_TmcA_mono": 3.377074579967056e-11, "formation_EG10669-MONOMER": 0.0, "formation_ASPAMINOTRANS-DIMER": 3.4539673032736463e-07, "formation_THZ-KIN-MONOMER": 0.0, "formation_ATPASE-1-CPLX": 0.0, "formation_NICOTINAMID-MONOMER": 0.0, "formation_MANNONOXIDOREDUCT-MONOMER": 0.0, "formation_YNFJ-MONOMER": 0.0, "formation_EG11598-MONOMER": -4.2339890636516984e-30, "formation_RpsG_mono": 5.8781611406390114e-05, "formation_FOLD-CPLX": 4.037424205115138e-06, "formation_ABC-4-CPLX": 0.0, "formation_RplX_mono": 5.8781611406390114e-05, "formation_CDPDIGLYPYPHOSPHA-MONOMER": 0.0, "formation_UDPNACETYLGLUCOSAMACYLTRANS-CPLX": 1.1648148302791654e-06, "formation_ABC-13-CPLX": 0.0, "formation_ACS-MONOMER": 0.0, "formation_CPLX0-821": 0.0, "formation_EG10201-MONOMER": 0.0, "formation_SUCCGLUALDDEHYD-MONOMER": 0.0, "formation_TPI-CPLX": 2.494705079313266e-05, "formation_CPLX-153": 0.0, "formation_RpsA_mono": 5.8781611406390114e-05, "formation_EG10041-MONOMER": 0.0, "formation_ABC-8-CPLX": 0.0, "formation_PRAI-IGPS": 1.3125041858574236e-05, "formation_G7146-MONOMER": 0.0, "formation_RplA_mono": 5.8781611406390114e-05, "formation_PRIBFAICARPISOM-MONOMER": 5.966197298009855e-05, "formation_EG12195-MONOMER": 0.0, "formation_URAA-MONOMER": 0.0, "formation_ABC-40-CPLX": 0.0, "formation_RplK_mono": 5.8781611406390114e-05, "formation_YHAU-MONOMER": 0.0, "formation_FABB-CPLX": 1.6542775934039611e-07, "formation_RplO_mono": 5.8781611406390114e-05, "formation_ABC-22-CPLX": 0.0, "formation_EG10154-MONOMER": -8.468026753860832e-30, "formation_ENTD-MONOMER": 0.0, "formation_ARCD-MONOMER": 3.134465340252943e-36, "formation_FliA_mono": 8.392779977070632e-09, "formation_AROE-MONOMER": 0.0, "formation_TruB_mono": 1.3687299776325e-09, "formation_RplC_mono": 5.878241575461586e-05, "formation_IDONDEHYD-MONOMER": 2.512063829100791e-24, "formation_ABC-32-CPLX": 0.0, "formation_CPLX0-3970": 0.0, "formation_RIB5PISOMA-CPLX": 7.261393857161779e-06, "formation_6PFK-1-CPX": 1.844791242553283e-06, "formation_EG11724-MONOMER": 0.0, "formation_TRANS-CPLX-201": 0.0, "formation_RsmH_mono": 1.6877365864153679e-10, "formation_EG11905-MONOMER": 0.0, "formation_EG11433-MONOMER": 0.0, "formation_CPLX0-3881": 0.0, "formation_MHPT-MONOMER": 0.0, "formation_RpsH_mono": 5.8781611406390114e-05, "formation_PITB-MONOMER": 0.0, "formation_CPLX0-7694": 0.0, "formation_SelB_mono": 0.0, "formation_TDCC-MONOMER": 1.9189600365588935e-24, "formation_G6188-MONOMER": 0.0, "formation_CHORPYRLY-MONOMER": 1.4747103764070389e-09, "formation_RpmA_mono": 5.8781611406390114e-05, "formation_DEOD-CPLX": 1.6910610692403923e-08, "formation_RplM_mono": 5.878241575461586e-05, "formation_CPLX0-7904": 0.0, "formation_PURE-CPLX": 3.911537798797233e-06, "formation_TrmA_mono": 1.3349195882700047e-09, "formation_COBS-MONOMER": 0.0, "formation_KDGT-MONOMER": 0.0, "formation_G7170-MONOMER": -1.373037885523348e-36, "formation_PHOSPHASERSYN-CPLX": 1.284009184518124e-07, "formation_EG11351-MONOMER": 0.0, "formation_EG10696-MONOMER": 0.0, "formation_ABC-10-CPLX": 0.0, "formation_YGGA-MONOMER": 0.0, "formation_PGLYCDEHYDROG-CPLX": 1.4756180486778005e-07, "formation_UGD-MONOMER": 0.0, "formation_G6806-MONOMER": 0.0, "formation_CPLX0-1142": 0.0, "formation_RIBAZOLEPHOSPHAT-MONOMER": 0.0, "formation_EG10203-MONOMER": 0.0, "formation_ACYLCOADEHYDROG-MONOMER": 2.4122736464525656e-06, "formation_RplU_mono": 5.8781611406390114e-05, "formation_G6849-MONOMER": 0.0, "formation_FUCP-MONOMER": 0.0, "formation_SDAC-MONOMER": 0.0, "formation_PANF-MONOMER": 0.0, "formation_CPLX0-3952": 1.562768864128728e-09, "formation_G6414-MONOMER_CPLX0-1923": 0.0, "formation_MMUM-MONOMER": 1.0809940376431181e-36, "formation_GDHA-CPLX": 3.666205412164457e-07, "formation_RplD_mono": 5.878241575461586e-05, "formation_HOMSUCTRAN-CPLX": 1.1741826131134296e-05, "formation_ALD-CPLX": 7.256038368589162e-10, "formation_YGJE-MONOMER": 0.0, "formation_UDPHYDROXYMYRGLUCOSAMNACETYLTRANS-MONO": 5.873742526154387e-06, "formation_CPLX0-1341": 0.0, "formation_COBU-CPLX": 0.0, "formation_DISULFOXRED-MONOMER": 0.0, "formation_G6715-MONOMER": 2.7787629059277046e-24, "formation_G7090-MONOMER_EG11982-MONOMER": 0.0, "formation_GMP-REDUCT-CPLX": 0.0, "formation_G6621-MONOMER": 0.0, "formation_G7945-MONOMER": 0.0, "formation_MALTACETYLTRAN-CPLX": 0.0, "formation_EG12267-MONOMER": 0.0, "formation_CITLY-CPLX": 0.0, "formation_CPLX-154": 0.0, "formation_Tsf_mono": 1.1025380756033626e-05, "formation_CPLX0-3661": 0.0, "formation_CPLX-7": 0.0, "formation_EG10122-MONOMER": 2.547607477255001e-12, "formation_CPLX0-7530": 5.618487266785435e-05, "formation_KDO-8PSYNTH-CPLX": 5.309676272330015e-09, "formation_UDPMANACATRANS-MONOMER": 0.0, "formation_AMPG-MONOMER": 0.0, "formation_EG12450-MONOMER": 0.0, "formation_QueF_dim": 1.3300792022296466e-06, "formation_PALMITOTRANS-MONOMER": 0.0, "formation_EG10144-MONOMER": 0.0, "formation_CHORISMUTPREPHENDEHYDRAT-CPLX": 1.06008009441e-05, "formation_CPLX0-7533": 0.00021011471561014806, "formation_DEHYDDEOXGALACTKIN-MONOMER": 0.0, "formation_RluA_mono": 2.417106374466954e-10, "formation_CPLX0-7655": 0.0, "formation_RpmC_mono": 5.8781611406390114e-05, "formation_COBALADENOSYLTRANS-MONOMER": 0.0, "formation_RPOA-MONOMER": 0.0, "formation_DIHYDROPICRED-CPLX": 1.309299548344761e-06, "formation_CPLX0-1962": 0.0, "formation_TufB_mono": 0.0, "formation_RpoN_mono": 1.3105469751309888e-13, "formation_ENTF-MONOMER": 0.0, "formation_NusG_mono": 1.1442921456791272e-09, "formation_EG12394-MONOMER": 0.0, "formation_G6700-MONOMER": 0.0, "formation_G7921-MONOMER": 0.0, "formation_G6520-MONOMER": 0.0, "formation_CPLX-166": 0.0, "formation_TruA_dim": 6.638965852647261e-10, "formation_CHORISMUTPREPHENDEHYDROG-CPLX": 8.896035007066908e-07, "formation_RplJ_mono": 5.8781611406390114e-05, "formation_G7457-MONOMER": 0.0, "formation_ACETOLACTSYNIII-CPLX": 1.7514205177233088e-06, "formation_ASPKINIIHOMOSERDEHYDROGII-CPLX": 6.942038319686929e-06, "formation_ANSP-MONOMER": 0.0, "formation_RplV_mono": 5.8781611406390114e-05, "formation_TREHALOSE6PSYN-MONOMER": 0.0, "formation_NARK-MONOMER": 0.0, "formation_GNTP-MONOMER": 0.0, "formation_BTUE-MONOMER": 0.0, "formation_CPLX0-3951_G6561-MONOMER": 1.3422198281421477e-08, "formation_RplN_mono": 5.8781611406390114e-05, "formation_CPLX0-237": 1.0086051671602478e-06, "formation_CPLX0-3641": 0.0, "formation_CPLX0-7684": 0.0, "formation_CPLX0-7718": 0.0, "formation_EG12287-MONOMER": 0.0, "formation_FLAVODOXIN2-MONOMER": 8.846698052639422e-07, "formation_RpmF_mono": 5.8781611406390114e-05, "formation_CPLX0-7641": 0.0, "formation_PUTP-MONOMER": 0.0, "formation_EG11595-MONOMER_EG11666-MONOMER": -4.2339890636516984e-30, "formation_CPLX0-1667": 7.717396635828425e-06, "formation_UBIX-MONOMER_DHHB-METHYLTRANSFER-MONOMER": 7.38111997723926e-10, "formation_G6967-MONOMER": 0.0, "formation_NACMURLALAAMI1-MONOMER": 0.0, "formation_EG13236-MONOMER": 0.0, "formation_CPLX0-761": 0.0, "formation_YIDK-MONOMER": 0.0, "formation_GlnS_mono": 4.950325908358844e-07, "formation_N-ACETYLTRANSFER-CPLX": 1.2626666986171038e-06, "formation_RpmI_mono": 5.8781611406390114e-05, "formation_CPLX0-7532": 0.0, "formation_2-ISOPROPYLMALATESYN-MONOMER": 6.182276197958994e-08, "formation_DnaK_mono": 1.1140144075461139e-09, "formation_EG11341-MONOMER": 0.0, "formation_G7164-MONOMER": 2.0238662656109974e-07, "formation_TilS_mono": 2.6337455230236858e-12, "formation_METNIQ-METHIONINE-ABC-CPLX": 0.0, "formation_EG10341-MONOMER": 3.6290436383634175e-08, "formation_GLUCOKIN-MONOMER": 0.0, "formation_InfC_mono": 4.537748037052195e-08, "formation_ABC-53-CPLX": 2.037999138681442e-06, "formation_XASA-MONOMER": 2.142225320329912e-37, "formation_RIBF-MONOMER": 1.4568879898402537e-07, "formation_RpsM_mono": 5.8781611406390114e-05, "formation_G7169-MONOMER": -3.51782709102383e-36, "formation_CYCA-MONOMER": 4.298961844462056e-08, "formation_RIBULOKIN-CPLX": 0.0, "formation_YfiC_mono": 7.460167157412067e-11, "formation_GLUCOSE-1-PHOSPHAT-CPLX": 0.0, "formation_SUCCARGDIHYDRO-MONOMER": 0.0, "formation_MHPCHYDROL-MONOMER": 0.0, "formation_B2975-MONOMER": 0.0, "formation_MONOMER0-148": 0.0, "formation_RpsC_mono": 5.8781611406390114e-05, "formation_ABC-19-CPLX": -2.2869011933639547e-34, "formation_ORNCARBAMTRANSFERI-CPLX": 5.522963384889961e-07, "formation_ABC-6-CPLX": -6.768473093385825e-38, "formation_CPLX0-7642": -5.220185600635263e-36, "formation_CPLX0-3943": 0.0, "formation_RpsE_mono": 5.8781611406390114e-05, "formation_FLAVODOXIN1-MONOMER": 0.0, "formation_MHPDHYDROL-MONOMER": 0.0, "formation_G7800-MONOMER": 0.0, "formation_EG12134-MONOMER": 0.0, "formation_FMNREDUCT-MONOMER": 1.1560643217902243e-05, "formation_CARDIOLIPSYN-MONOMER": 0.0, "formation_FecI_mono": 0.0, "formation_ABC-16-CPLX": -1.1019186643082572e-36, "formation_G7814-MONOMER": 0.0, "formation_TrmJ_dim": 2.980769594691479e-11, "formation_CPLX0-1923_EG10155-MONOMER": 0.0, "formation_ALDHDEHYDROG-MONOMER": 0.0, "formation_YrdC_mono": 3.416486678652825e-10, "formation_RsmC_mono": 1.6877365864153679e-10, "formation_EG11671-MONOMER": 0.0, "formation_2-DEHYDROPANTOATE-REDUCT-MONOMER": 2.4597385377746746e-09, "formation_ABC-46-CPLX": 0.0, "formation_PTSI-MONOMER": 0.0, "formation_CPLX0-3936": 1.1841654376439932e-09, "formation_UDP-NACMURALGLDAPLIG-MONOMER": 1.647369327444572e-06, "formation_CPLX0-7888": 2.2468066366541006e-06, "formation_CPLX-171": 0.0, "formation_CPLX0-1943": 0.0, "formation_HISTCYCLOPRATPPHOS": 3.582754720297371e-05, "formation_G7517-MONOMER": 0.0, "formation_CMPKI-MONOMER": 2.673963600239418e-06, "formation_SPERMACTRAN-CPLX": 0.0, "formation_YJIZ-MONOMER": 0.0, "formation_YqcB_mono": 1.8239376754681135e-10, "formation_EG11350-MONOMER": 0.0, "formation_ABC-9-CPLX": 0.0, "formation_FEOB-MONOMER": 0.0, "formation_RplF_mono": 5.8781611406390114e-05, "formation_YggH_mono": 9.544700554069632e-10, "formation_XANTHOSINEPHOSPHORY-CPLX": -4.3122414050014787e-38, "formation_G6576-MONOMER": 0.0, "formation_CPLX0-7695": 0.0, "formation_UDP-NACMURALGLDAPAALIG-MONOMER": 5.015232148331572e-07, "formation_NRDACTMULTI-CPLX": 1.1604032882684728e-07, "formation_G6708-MONOMER": -1.2729817588137617e-37, "formation_DTDPGLUCOSEPP2-MONOMER": 0.0, "formation_PAPSSULFOTRANS-CPLX": 6.256625215752831e-07, "formation_YICE-MONOMER": 0.0, "formation_RpsQ_mono": 5.8781611406390114e-05, "formation_EG11985-MONOMER": 0.0, "formation_ABC-59-CPLX": 0.0, "formation_EG11352-MONOMER": 0.0, "formation_RplP_mono": 5.8781611406390114e-05, "formation_DIAMINOPIMEPIM-MONOMER": 8.543720596174845e-06, "formation_DEHYDDEOXPHOSGALACT-ALDOL-MONOMER": 0.0, "formation_EG12310-MONOMER": 0.0, "formation_NACMURLALAAMI2-MONOMER": 0.0, "formation_PPK-CPLX": 8.324778131604546e-11, "formation_ABC-64-CPLX": 0.0, "formation_ASPCARBCAT-TRIMER": 0.0, "formation_CPLX0-224": 0.0, "formation_Sra_mono": 5.8781611406390114e-05, "formation_FOCB-MONOMER": 0.0, "formation_G6502-MONOMER": 0.0, "formation_RpoD_mono": 2.8021090411839653e-06, "formation_CPLX0-1924": 0.0, "formation_EG10374-MONOMER": -1.966028238292195e-37, "formation_G6246-MONOMER": -1.440356396875226e-40, "formation_THIC-MONOMER": 7.187686078244282e-11, "formation_RsuA_mono": 1.6877365864153679e-10, "formation_G6657-MONOMER": 0.0, "formation_LeuS_mono": 1.0836741440879776e-06, "formation_ASPKINIHOMOSERDEHYDROGI-CPLX": 5.599127374742048e-06, "formation_YHFM-MONOMER": 0.0, "formation_RFFTRANS-MONOMER": 0.0, "formation_YADQ-MONOMER": 0.0, "formation_LACY-MONOMER": 0.0, "formation_EG11674-MONOMER": 0.0, "formation_YIDT-MONOMER": 0.0, "formation_CPLX0-1261": 1.9712229704795985e-06, "formation_SAICARSYN-CPLX": 2.9949791777182676e-08, "formation_GLUTRACE-CPLX": 5.163117350631417e-07, "formation_cisGroES_hepta": 1.2010167832548225e-09, "formation_YheLMN_cplx": 1.5406086894054894e-10, "formation_TatA_MONOMER": 0.0, "formation_TatE_MONOMER": -4.61808954504472e-28, "formation_TatBC_octa": -1.9775509336867e-29, "formation_SecA_MONOMER": 2.30365177367117e-05, "formation_SecB_tetra": 1.3898425577609938e-05, "formation_SRP-CPLX": 3.112128337080495e-06, "formation_Sec-CPLX": 1.6945123620372905e-05, "formation_LolA_MONOMER": 5.058506960407363e-07, "formation_LolB_MONOMER": 5.058506960407363e-07, "formation_LolCDE-CPLX": 5.058506960407363e-07, "formation_Bam-CPLX": 5.56053845609973e-06, "formation_YidC_MONOMER": 2.1310774232955033e-06, "formation_SurA_MONOMER": 5.56053845609973e-06, "formation_Lgt_MONOMER": 7.004086560564034e-09, "formation_LspA_MONOMER": 7.004086560564034e-09, "formation_FtsY_MONOMER": 1.3768998612694677e-09, "formation_CPLX0-7617": 2.8146720202554513e-10, "formation_ACETYL-COA-CARBOXYLMULTI-CPLX_mod_btn": 3.5403597653990433e-07, "formation_ACETOLACTSYNI-CPLX_mod_mg2_mod_fad_mod_thmpp": 0.0, "formation_PABASYN-CPLX_mod_mg2": 1.6187979569866233e-09, "formation_2OXOGLUTARATEDEH-CPLX_mod_mg2_mod_lipo": 0.0, "formation_ANTHRANSYN-CPLX_mod_mg2": 0.0, "formation_ANTHRANSYN-CPLX_mod_cobalt2": 1.804821429216798e-06, "formation_ANTHRANSYN-CPLX_mod_fe2": 0.0, "formation_ASPCARBTRANS-CPLX_mod_zn2": 3.112748720788074e-07, "formation_ATPSYN-CPLX_mod_mg2": 1.1209984734825157e-05, "formation_CARBPSYN-CPLX_mod_mg2": 0.0, "formation_CARBPSYN-CPLX_mod_mn2": 0.0, "formation_CARBPSYN-CPLX_mod_cobalt2": 0.0, "formation_CARBPSYN-CPLX_mod_cd2": 0.0, "formation_CARBPSYN-CPLX_mod_zn2": 0.0, "formation_APP-UBIOX-CPLX_mod_pheme_mod_hemed": 0.0, "formation_CYT-D-UBIOX-CPLX_mod_pheme_mod_hemed": 0.0, "formation_DIMESULFREDUCT-CPLX_mod_bmocogdp": 0.0, "formation_ETHAMLY-CPLX_mod_adocbl": 0.0, "formation_SULFITE-REDUCT-CPLX_mod_4fe4s_mod_sheme_mod_fmn_mod_fad": 2.028493004773097e-06, "formation_FORMATEDEHYDROGO-CPLX_mod_bmocogdp": 0.0, "formation_FORMATEDEHYDROGN-CPLX_mod_bmocogdp": 0.0, "formation_HYDROG3-CPLX_mod_ni2": 0.0, "formation_FUMARATE-REDUCTASE_mod_1:pheme_mod_3fe4s_mod_4fe4s_mod_fad_mod_2fe2s": -4.650013125238376e-28, "formation_ANGLYC3PDEHYDROG-CPLX_mod_fmn": 0.0, "formation_GLUTAMATESYN-CPLX_mod_fe2_mod_fad": 0.0, "formation_FORMHYDROGI-CPLX_mod_ni2_mod_4fe4s": 0.0, "formation_FORMHYDROG2-CPLX_mod_ni2_mod_fe2": 0.0, "formation_NADH-DHI-CPLX_mod_2fe2s_mod_4fe4s_mod_fmn": 1.7924549387246257e-05, "formation_NITRITREDUCT-CPLX_mod_2fe2s_mod_fad_mod_sheme": 0.0, "formation_PYRUVATEDEH-CPLX_mod_mg2_mod_fad_mod_thmpp_mod_lipo": 0.0, "formation_Phe_RS_tetra_mod_mg2": 3.8669344360599265e-07, "formation_SUCC-DEHASE_mod_3fe4s_mod_fad_mod_2fe2s_mod_4fe4s": 7.044279145516541e-06, "formation_LTARTDEHYDRA-CPLX_mod_4fe4s": 0.0, "formation_TMAOREDUCTI-CPLX_mod_bmocogdp": 0.0, "formation_TRYPSYN_mod_pydx5p": 7.03583592855075e-09, "formation_CPLX0-1762_mod_fad_mod_2fe2s": 0.0, "formation_AAS-MONOMER_mod_mg2": 8.120010761964956e-07, "formation_CPLX0-1_mod_fad": 0.0, "formation_RIBONUCLEOSIDE-DIP-REDUCTI-CPLX_mod_mg2_mod_fe2": -4.460646163825613e-29, "formation_CPLX0-301_mod_mn2": 0.0, "formation_PHOSGLYCMUTASE_mod_23bpg": 0.0, "formation_PPPGPPHYDRO-CPLX_mod_nh4_mod_mg2": 0.0, "formation_CPLX0-7630_mod_ca2": 2.9307508510272424e-29, "formation_ALPHA-AMYL-PERI-MONOMER_mod_ca2": 0.0, "formation_G6437-MONOMER_mod_ca2_mod_pqq": 0.0, "formation_GLYCPDIESTER-PERI-CPLX_mod_ca2": 0.0, "formation_DIACYLGLYKIN-CPLX_mod_cd2_mod_zn2_mod_mg2_mod_mn2_mod_cobalt2": 0.0, "formation_AROB-MONOMER_mod_cobalt2_mod_nad": 1.9403762114370263e-05, "formation_EG11817-MONOMER_mod_cobalt2": 4.7571419822908726e-05, "formation_EG11957-MONOMER_mod_cobalt2": 0.0, "formation_CPLX0-7625_mod_cobalt2": -2.848784484618529e-28, "formation_CPLX0-7622_mod_4fe4s": 0.0, "formation_LSERINEDEAM1-MONOMER_mod_4fe4s": 0.0, "formation_LSERINEDEAM2-MONOMER_mod_4fe4s": 0.0, "formation_G6886-MONOMER_mod_cu2": 0.0, "formation_METHYLENETHFREDUCT-CPLX_mod_fad": 2.3833810357687278e-05, "formation_UDHA-CPLX_mod_fad": 0.0, "formation_ADHE-CPLX_mod_fe2": 1.2952454255089734e-11, "formation_AROF-CPLX_mod_2:fe2": 8.896035007066908e-07, "formation_AROG-CPLX_mod_fe2": 0.0, "formation_GALACTARDEHYDRA-MONOMER_mod_fe2": 0.0, "formation_GALACTURIDYLYLTRANS-CPLX_mod_fe2_mod_zn2": 0.0, "formation_CPLX0-227_mod_fe2": 0.0, "formation_LACTALDREDUCT-CPLX_mod_fe2": 0.0, "formation_SUPEROX-DISMUTFE-CPLX_mod_fe3": 0.0, "formation_AROC-CPLX_mod_fmnh2": 0.0, "formation_AROC-CPLX_mod_fadh2": 8.50544442387099e-06, "formation_CFA-CPLX_mod_hco3": 0.0, "formation_CPLX0-7882_mod_hco3": 0.0, "formation_RHAMNULPALDOL-CPLX_mod_k_mod_zn2": 0.0, "formation_S-ADENMETSYN-CPLX_mod_4:k_mod_1:mg2": 0.0, "formation_S-ADENMETSYN-CPLX_mod_4:k_mod_1:mn2": 0.0, "formation_S-ADENMETSYN-CPLX_mod_4:k_mod_1:cobalt2": 0.0, "formation_S-ADENMETSYN-CPLX_mod_4:k_mod_1:zn2": 0.0, "formation_S-ADENMETSYN-CPLX_mod_4:k_mod_1:cd2": 0.0, "formation_S-ADENMETSYN-CPLX_mod_4:k_mod_1:ni2": 0.0, "formation_S-ADENMETSYN-CPLX_mod_4:k_mod_1:ca2": 0.0, "formation_S-ADENMETSYN-CPLX_mod_4:nh4_mod_1:mg2": 0.0, "formation_S-ADENMETSYN-CPLX_mod_4:nh4_mod_1:mn2": 0.0, "formation_S-ADENMETSYN-CPLX_mod_4:nh4_mod_1:cobalt2": 0.0, "formation_S-ADENMETSYN-CPLX_mod_4:nh4_mod_1:zn2": 0.0, "formation_S-ADENMETSYN-CPLX_mod_4:nh4_mod_1:cd2": 0.0, "formation_S-ADENMETSYN-CPLX_mod_4:nh4_mod_1:ni2": 0.0, "formation_S-ADENMETSYN-CPLX_mod_4:nh4_mod_1:ca2": 0.0, "formation_S-ADENMETSYN-CPLX_mod_4:tl_mod_1:mg2": 0.0, "formation_S-ADENMETSYN-CPLX_mod_4:tl_mod_1:mn2": 0.0, "formation_S-ADENMETSYN-CPLX_mod_4:tl_mod_1:cobalt2": 0.0, "formation_S-ADENMETSYN-CPLX_mod_4:tl_mod_1:zn2": 1.974043360858987e-10, "formation_S-ADENMETSYN-CPLX_mod_4:tl_mod_1:cd2": 0.0, "formation_S-ADENMETSYN-CPLX_mod_4:tl_mod_1:ni2": 0.0, "formation_S-ADENMETSYN-CPLX_mod_4:tl_mod_1:ca2": 0.0, "formation_S-ADENMETSYN-CPLX_mod_4:cs_mod_1:mg2": 0.0, "formation_S-ADENMETSYN-CPLX_mod_4:cs_mod_1:mn2": 0.0, "formation_S-ADENMETSYN-CPLX_mod_4:cs_mod_1:cobalt2": 0.0, "formation_S-ADENMETSYN-CPLX_mod_4:cs_mod_1:zn2": 0.0, "formation_S-ADENMETSYN-CPLX_mod_4:cs_mod_1:cd2": 0.0, "formation_S-ADENMETSYN-CPLX_mod_4:cs_mod_1:ni2": 0.0, "formation_S-ADENMETSYN-CPLX_mod_4:cs_mod_1:ca2": 0.0, "formation_S-ADENMETSYN-CPLX_mod_4:LI_mod_1:mg2": 0.0, "formation_S-ADENMETSYN-CPLX_mod_4:LI_mod_1:mn2": 0.0, "formation_S-ADENMETSYN-CPLX_mod_4:LI_mod_1:cobalt2": 0.0, "formation_S-ADENMETSYN-CPLX_mod_4:LI_mod_1:zn2": 0.0, "formation_S-ADENMETSYN-CPLX_mod_4:LI_mod_1:cd2": 0.0, "formation_S-ADENMETSYN-CPLX_mod_4:LI_mod_1:ni2": 0.0, "formation_S-ADENMETSYN-CPLX_mod_4:LI_mod_1:ca2": 0.0, "formation_S-ADENMETSYN-CPLX_mod_4:na1_mod_1:mg2": 0.0, "formation_S-ADENMETSYN-CPLX_mod_4:na1_mod_1:mn2": 0.0, "formation_S-ADENMETSYN-CPLX_mod_4:na1_mod_1:cobalt2": 0.0, "formation_S-ADENMETSYN-CPLX_mod_4:na1_mod_1:zn2": 0.0, "formation_S-ADENMETSYN-CPLX_mod_4:na1_mod_1:cd2": 0.0, "formation_S-ADENMETSYN-CPLX_mod_4:na1_mod_1:ni2": 0.0, "formation_S-ADENMETSYN-CPLX_mod_4:na1_mod_1:ca2": 0.0, "formation_PKI-COMPLEX_mod_mg2_mod_k": 0.0, "formation_PKI-COMPLEX_mod_mn2_mod_k": 1.7753449478242482e-07, "formation_PKII-CPLX_mod_mg2_mod_k": 0.0, "formation_PKII-CPLX_mod_mn2_mod_k": 0.0, "formation_PANTOATE-BETA-ALANINE-LIG-CPLX_mod_mg2_mod_k": 0.0, "formation_PANTOATE-BETA-ALANINE-LIG-CPLX_mod_mg2_mod_nh4": 0.0, "formation_PANTOATE-BETA-ALANINE-LIG-CPLX_mod_mn2_mod_k": 1.5406022725629174e-09, "formation_PANTOATE-BETA-ALANINE-LIG-CPLX_mod_mn2_mod_nh4": 0.0, "formation_HOMOSERKIN-CPLX_mod_k_mod_mg2": 1.1198254749484096e-05, "formation_AIRS-CPLX_mod_k_mod_mg2": 1.0714407577487811e-05, "formation_CPLX0-322_mod_k_mod_mg2": 3.692030931780231e-08, "formation_CPLX0-7647_mod_k_mod_mg2": 0.0, "formation_UDP-NACMURALA-GLU-LIG-MONOMER_mod_k_mod_mg2": 5.018669523915581e-06, "formation_G6986-MONOMER_mod_k_mod_mg2": 0.0, "formation_NADH-DHII-MONOMER_mod_mg2_mod_cu_mod_fad": 0.0, "formation_ARGDECARBOXBIO-CPLX_mod_mg2_mod_4:pydx5p": 0.0, "formation_PYRUVOXID-CPLX_mod_mg2_mod_thmpp_mod_fad": 0.0, "formation_PEPCARBOXYKIN-MONOMER_mod_mg2": 0.0, "formation_PEPCARBOXYKIN-MONOMER_mod_ca2": 0.0, "formation_PEPCARBOXYKIN-MONOMER_mod_mn2": 0.0, "formation_HEMEOSYN-MONOMER_mod_mg2": 0.0, "formation_HEMEOSYN-MONOMER_mod_ca2": 1.0501162093788206e-11, "formation_GLY3KIN-MONOMER_mod_mg2": 0.0, "formation_GLY3KIN-MONOMER_mod_cobalt2": 0.0, "formation_GLY3KIN-MONOMER_mod_mn2": 0.0, "formation_GLY3KIN-MONOMER_mod_fe2": 0.0, "formation_GLY3KIN-MONOMER_mod_ca2": 0.0, "formation_PD04413_mod_mg2": 0.0, "formation_PD04413_mod_mn2": 0.0, "formation_PD04413_mod_ca2": 0.0, "formation_PD04413_mod_zn2": 0.0, "formation_PD04413_mod_cu2": 0.0, "formation_PD04413_mod_cd2": 0.0, "formation_PD04413_mod_cobalt2": 0.0, "formation_PD04413_mod_ni2": 0.0, "formation_NUCLEOSIDE-DIP-KIN-CPLX_mod_mg2": 1.994846797855591e-62, "formation_NUCLEOSIDE-DIP-KIN-CPLX_mod_mn2": 0.0, "formation_NUCLEOSIDE-DIP-KIN-CPLX_mod_ca2": 1.0333729197799775e-28, "formation_FOLXTET-CPLX_mod_mg2": 0.0, "formation_FOLXTET-CPLX_mod_mn2": 0.0, "formation_FOLXTET-CPLX_mod_ca2": 0.0, "formation_ADENYLYLSULFKIN-CPLX_mod_mg2": 0.0, "formation_ADENYLYLSULFKIN-CPLX_mod_mn2": 0.0, "formation_ADENYLYLSULFKIN-CPLX_mod_cobalt2": 8.669357574125358e-06, "formation_ADENYLYLSULFKIN-CPLX_mod_cd2": 0.0, "formation_ASPARTASE-CPLX_mod_mg2": 0.0, "formation_ASPARTASE-CPLX_mod_mn2": 0.0, "formation_ASPARTASE-CPLX_mod_cobalt2": 0.0, "formation_CPLX0-7712_mod_mg2": 0.0, "formation_CPLX0-7712_mod_mn2": 0.0, "formation_NAD-SYNTH-CPLX_mod_mg2": 0.0, "formation_NAD-SYNTH-CPLX_mod_mn2": 2.8925716794207687e-05, "formation_ADENPRIBOSYLTRAN-CPLX_mod_mg2": 0.0, "formation_ADENPRIBOSYLTRAN-CPLX_mod_mn2": 0.0, "formation_GLYCEROL-KIN-CPLX_mod_mg2": 0.0, "formation_GLYCEROL-KIN-CPLX_mod_mn2": 0.0, "formation_HOLO-ACP-SYNTH-CPLX_mod_mg2": 0.0, "formation_HOLO-ACP-SYNTH-CPLX_mod_mn2": 0.0, "formation_ISOCIT-LYASE_mod_mg2": 0.0, "formation_ISOCIT-LYASE_mod_mn2": 0.0, "formation_FPPSYN-MONOMER_mod_mg2": 0.0, "formation_FPPSYN-MONOMER_mod_mn2": 2.4768433367521943e-09, "formation_G6954-MONOMER_mod_mg2": 0.0, "formation_G6954-MONOMER_mod_mn2": 0.0, "formation_EG11829-MONOMER_mod_mg2": 0.0, "formation_EG11829-MONOMER_mod_mn2": 0.0, "formation_IMIDHISTID-CPLX_mod_mg2": 3.5829765162902945e-06, "formation_AROK-MONOMER_mod_mg2": 0.0, "formation_AROK-MONOMER_mod_mn2": 0.0, "formation_AROK-MONOMER_mod_cobalt2": 2.7518342209585704e-06, "formation_AROK-MONOMER_mod_fe2": 0.0, "formation_AROK-MONOMER_mod_ca2": 0.0, "formation_AROK-MONOMER_mod_k": 0.0, "formation_AROL-MONOMER_mod_mg2": 0.0, "formation_AROL-MONOMER_mod_mn2": 0.0, "formation_AROL-MONOMER_mod_cobalt2": 0.0, "formation_AROL-MONOMER_mod_fe2": 0.0, "formation_AROL-MONOMER_mod_ca2": 0.0, "formation_AROL-MONOMER_mod_k": 0.0, "formation_6PFK-2-CPX_mod_mg2": 1.8826832523984595e-05, "formation_CPLX0-1622_mod_mg2": 0.0, "formation_ACETATEKINA-MONOMER_mod_mg2": 0.0, "formation_GLUCARDEHYDRA-MONOMER_mod_mg2": 0.0, "formation_GMP-SYN-CPLX_mod_mg2": 5.254552293013603e-06, "formation_1-PFK_mod_mg2": 0.0, "formation_3-METHYL-2-OXOBUT-OHCH3XFER-CPLX_mod_mg2": 5.014096248446009e-10, "formation_ACETYLGLUTKIN-CPLX_mod_mg2": 6.496082936323491e-05, "formation_ACYLCOASYN-CPLX_mod_mg2": 1.4866008678972603e-28, "formation_ADENYLOSUCCINATE-SYN-DIMER_mod_mg2": 1.1082758910028923e-08, "formation_APHA-CPLX_mod_mg2": 0.0, "formation_ASNSYNA-CPLX_mod_mg2": 2.064778220628745e-05, "formation_ASNSYNB-CPLX_mod_mg2": 0.0, "formation_COADTRI-CPLX_mod_mg2": 1.038137860120674e-09, "formation_CPLX0-1021_mod_mg2": 0.0, "formation_CPLX0-1221_mod_mg2": 0.0, "formation_GTP-CYCLOHYDRO-II-CPLX_mod_mg2": 3.988762941079732e-06, "formation_Trp_RS_dim_mod_mg2": 1.19748189030393e-07, "formation_UDP-NACMUR-ALA-LIG-MONOMER_mod_mg2": 2.242652261071061e-06, "formation_EG11736-MONOMER_mod_mg2": 0.0, "formation_THI-P-KIN-MONOMER_mod_mg2": 3.892601672741688e-06, "formation_PGPPHOSPHAA-MONOMER_mod_mg2": 2.3414260458266593e-08, "formation_ADENYL-KIN-MONOMER_mod_mg2": 0.00011837907568572029, "formation_ENTC-MONOMER_mod_mg2": 0.0, "formation_NICONUCADENYLYLTRAN-MONOMER_mod_mg2": 1.1553996474900705e-05, "formation_PHOSPHOGLUCMUT-MONOMER_mod_mg2": 4.006452858056604e-07, "formation_GALACTOKIN-MONOMER_mod_mg2": 2.3137657858728337e-24, "formation_EG11239-MONOMER_mod_mg2": 0.0, "formation_G6425-MONOMER_mod_mg2": 0.0, "formation_TETRAACYLDISACC4KIN-MONOMER_mod_mg2": 1.536052279242348e-09, "formation_CPM-KDOSYNTH-MONOMER_mod_mg2": 5.076902282977401e-06, "formation_DTMPKI-MONOMER_mod_mg2": 5.691170079694136e-07, "formation_THIKIN-MONOMER_mod_mg2": 0.0, "formation_G6880-MONOMER_mod_mg2": 0.0, "formation_EG10943-MONOMER_mod_mg2": 0.0, "formation_H2NEOPTERINP3PYROPHOSPHOHYDRO-MONOMER_mod_mg2": 0.0, "formation_ArgS_mono_mod_mg2": 6.096983330545873e-07, "formation_TREHALOSEPHOSPHASYN-MONOMER_mod_mg2": 0.0, "formation_PHOSPHAGLYPSYN-MONOMER_mod_mg2": 2.231506181652376e-08, "formation_DTDPGLUCOSEPP-MONOMER_mod_mg2": 0.0, "formation_UDK-MONOMER_mod_mg2": 0.0, "formation_O-SUCCINYLBENZOATE-COA-SYN-MONOMER_mod_mg2": 0.0, "formation_EG10534-MONOMER_mod_mg2": 0.0, "formation_EG10983-MONOMER_mod_mg2": 0.0, "formation_FGAMSYN-MONOMER_mod_mg2": 1.8456296852662936e-06, "formation_GLUTCYSLIG-MONOMER_mod_mg2": 0.0, "formation_G7408-MONOMER_mod_mg2": 0.0, "formation_FUCULOKIN-MONOMER_mod_mg2": 6.2133522895420156e-37, "formation_G7496-MONOMER_mod_mg2": 0.0, "formation_MALSYNG-MONOMER_mod_mg2": 1.662444774945594e-09, "formation_GLYCPDIESTER-CYTO-MONOMER_mod_mg2": 0.0, "formation_DEOXYGLUCONOKIN-MONOMER_mod_mg2": 0.0, "formation_GLCNACPTRANS-MONOMER_mod_mg2": 0.0, "formation_ADENYLATECYC-MONOMER_mod_mg2": 0.0, "formation_EG11470-MONOMER_mod_mg2": 0.0, "formation_RHAMNULOKIN-MONOMER_mod_mg2": 0.0, "formation_DMK-MONOMER_mod_mg2": 0.0, "formation_THIE-MONOMER_mod_mg2": 1.6710676044908305e-10, "formation_4OHBENZOATE-OCTAPRENYLTRANSFER-MONOMER_mod_mg2": 9.766280688053782e-10, "formation_EG10043-MONOMER_mod_mg2": 3.925733983145728e-05, "formation_EG12440-MONOMER_mod_mg2": 0.0, "formation_ValS_mono_mod_mg2": 8.584342409603978e-07, "formation_PSERPHOSPHA-MONOMER_mod_mg2": 2.846706129858326e-07, "formation_PRPPSYN-MONOMER_mod_mg2_mod_pi": 0.0, "formation_PRPPSYN-MONOMER_mod_mn2_mod_pi": 6.206139132732746e-05, "formation_GPH-MONOMER_mod_mg2_mod_cl": 0.0, "formation_CDPDIGLYSYN-MONOMER_mod_mg2_mod_k": 3.087093692449638e-08, "formation_Fmt_mono_mod_mg2_mod_k": 1.914741558385764e-09, "formation_CPLX0-7525_mod_mg2_mod_mn2_mod_thmpp": 0.0, "formation_3-ISOPROPYLMALDEHYDROG-CPLX_mod_mg2_mod_mn2": 4.9855289530124e-08, "formation_GltX_mono_mod_mg2_mod_1:zn2": 6.427797184628981e-07, "formation_GLYOCARBOLIG-CPLX_mod_mg2_mod_thmpp_mod_fad": 0.0, "formation_CPLX0-234_mod_mg2": 0.0, "formation_CPLX0-234_mod_mn2": 0.0, "formation_CPLX0-234_mod_cobalt2": 3.103069566366373e-05, "formation_CPLX0-238_mod_mg2": 1.3210130549516073e-08, "formation_CPLX0-243_mod_mg2": 0.0, "formation_CPLX0-3482_mod_mg2": 0.0, "formation_CPLX0-3721_mod_mg2": 0.0, "formation_CPLX0-3841_mod_mg2": 3.103069566366373e-05, "formation_CPLX0-3948_mod_mg2": 0.0, "formation_CPLX0-682_mod_mg2": 5.101187922212669e-10, "formation_CPLX0-7426_mod_mg2": 5.472122438972981e-10, "formation_CPLX0-7615_mod_mg2": 0.0, "formation_CPLX0-7692_mod_mg2": 0.0, "formation_CPLX0-7704_mod_mg2": 1.2460092549164689e-08, "formation_CPLX0-7709_mod_mg2": 6.439822530950977e-08, "formation_CPLX0-7744_mod_mg2": 0.0, "formation_CPLX0-7826_mod_mg2": 0.0, "formation_CTPSYN-CPLX_mod_mg2": 3.875093694852033e-06, "formation_DETHIOBIOTIN-SYN-CPLX_mod_mg2": 1.7162129631267851e-12, "formation_DGTPTRIPHYDRO-CPLX_mod_mg2": 0.0, "formation_DIOHBUTANONEPSYN-CPLX_mod_mg2": 7.92028391882255e-06, "formation_Eno_dim_mod_4:mg2": 1.229696919545991e-05, "formation_F16B-CPLX_mod_mg2": 0.0, "formation_GLUC1PADENYLTRANS-CPLX_mod_mg2": 1.3129015006838316e-07, "formation_GLUCONOKINII-CPLX_mod_mg2": 0.0, "formation_GLUTATHIONE-SYN-CPLX_mod_mg2": -1.0526724113566725e-37, "formation_GLUTKIN-CPLX_mod_mg2": 2.473112137041327e-06, "formation_H2PTEROATESYNTH-CPLX_mod_mg2": 1.8231182097852255e-09, "formation_His_RS_dim_mod_4:mg2": 2.1737660186299124e-07, "formation_KDO-8PPHOSPHAT-CPLX_mod_mg2": 7.588808244673894e-07, "formation_MENE-CPLX_mod_mg2": 0.0, "formation_MENF-CPLX_mod_mg2": 0.0, "formation_NAG1P-URIDYLTRANS-CPLX_mod_mg2": 1.1709410828349003e-06, "formation_OROPRIBTRANS-CPLX_mod_mg2": 7.257899905217961e-07, "formation_PANTOTHENATE-KIN-CPLX_mod_mg2": 1.3865575942603867e-09, "formation_PEPCARBOX-CPLX_mod_mg2": 2.167023711023606e-06, "formation_PEPSYNTH-CPLX_mod_mg2": 0.0, "formation_PPX-CPLX_mod_mg2": 1.6649556263209092e-10, "formation_PRPPAMIDOTRANS-CPLX_mod_mg2": 4.92875335358448e-07, "formation_QUINOPRIBOTRANS-CPLX_mod_mg2": 2.8925716794207687e-05, "formation_THYMIDYLATESYN-CPLX_mod_mg2": 4.0052548596767197e-07, "formation_UPPSYN-CPLX_mod_mg2": 1.5836165759957696e-10, "formation_H2PTERIDINEPYROPHOSPHOKIN-MONOMER_mod_mg2": 4.552917470799071e-09, "formation_DXPREDISOM-CPLX_mod_mn2": 0.0, "formation_DXPREDISOM-CPLX_mod_cobalt2": 3.103069566366373e-05, "formation_DXPREDISOM-CPLX_mod_mg2": 0.0, "formation_MALIC-NAD-CPLX_mod_mn2": 0.0, "formation_MALIC-NAD-CPLX_mod_mg2": 0.0, "formation_MALIC-NADP-CPLX_mod_mn2": 0.0, "formation_MALIC-NADP-CPLX_mod_mg2": 0.0, "formation_SUPEROX-DISMUTMN-CPLX_mod_mn2": 0.0, "formation_AGMATIN-CPLX_mod_2:mn2": 0.0, "formation_ALPHAGALACTOSID-CPLX_mod_mn2": 0.0, "formation_EG12115-MONOMER_mod_mn2": 0.0, "formation_PPENTOMUT-MONOMER_mod_mn2": 1.0146366415442354e-07, "formation_TRANSKETOI-CPLX_mod_thmpp_mod_mn2_mod_mg2": 0.0, "formation_EG10626-MONOMER_mod_mn2_mod_mg2": 5.257965138777397e-09, "formation_ARABISOM-CPLX_mod_mn2": 0.0, "formation_CPLX0-1683_mod_mn2": 0.0, "formation_CPLX0-303_mod_mn2": 0.0, "formation_CPLX0-721_mod_mn2": 6.58398280963008e-06, "formation_CPLX0-7631_mod_mn2": 6.045575881489848e-40, "formation_CPLX0-7776_mod_mn2": 0.0, "formation_CPLX0-7808_mod_mn2": 3.841171905265439e-12, "formation_CPLX0-7848_mod_mn2": 0.0, "formation_CPLX-7524_mod_mn2": 0.0, "formation_GLUTAMINESYN-OLIGOMER_mod_mn2": 0.0, "formation_HISTDEHYD-CPLX_mod_mn2": 2.4764244824599323e-05, "formation_XYLISOM-CPLX_mod_mn2": 0.0, "formation_EG10124-MONOMER_mod_bmocogdp": 0.0, "formation_CPLX0-3681_mod_nadp": 0.0, "formation_CPLX0-7564_mod_nadph_mod_nadh_mod_fad_mod_cobalt2": 6.1293579381622784e-09, "formation_GLYOXI-CPLX_mod_ni2": 0.0, "formation_CPLX0-7838_mod_pydx5p": 0.0, "formation_DIAMINOPIMDECARB-CPLX_mod_pydx5p": 4.637078167790672e-06, "formation_CPLX0-743_mod_thmpp": 1.6238127442138425e-05, "formation_G6701-MONOMER_mod_thmpp": 1.7878108075394706e-07, "formation_HOMOCYSMETB12-MONOMER_mod_zn2_mod_cbl1": 0.0, "formation_Ala_RS_tetra_mod_4:zn2": 1.1515394287879515e-06, "formation_ADHC-CPLX_mod_zn2": 0.0, "formation_ACETYLORNDEACET-CPLX_mod_zn2": 2.237621203825158e-05, "formation_CPLX0-7521_mod_zn2": 1.614127402495094e-06, "formation_CysS_mono_mod_1:zn2": 1.0166261793218055e-07, "formation_G7502-MONOMER_mod_zn2": 0.0, "formation_HOMOCYSMET-MONOMER_mod_zn2": 3.515802909420001e-07, "formation_CPLX-64_mod_cobalt2_mod_zn2": 0.0, "formation_CPLX-64_mod_mn2_mod_zn2": 0.0, "formation_CPLX-64_mod_ni2_mod_zn2": 0.0, "formation_CPLX0-3161_mod_zn2_mod_cobalt2": 1.7829738125467924e-06, "formation_CYTDEAM-MONOMER_mod_fe2_mod_zn2": 0.0, "formation_CYTDEAM-MONOMER_mod_mn2_mod_zn2": 0.0, "formation_CYTDEAM-MONOMER_mod_cobalt2_mod_zn2": 0.0, "formation_EG11095-MONOMER_mod_zn2_mod_fe2_mod_cobalt2_mod_mg2_mod_mn2": 0.0, "formation_IPPISOM-MONOMER_mod_mg2_mod_zn2": 0.0, "formation_IPPISOM-MONOMER_mod_mn2_mod_zn2": 0.0, "formation_DIHYDROOROT-CPLX_mod_2:zn2": 3.41695748668292e-08, "formation_CPLX0-3061_mod_zn2": 0.0, "formation_CPLX0-7633_mod_zn2": 4.0223268721847735e-37, "formation_CYTIDEAM-CPLX_mod_zn2": 0.0, "formation_DUTP-PYROP-CPLX_mod_zn2": 0.0, "formation_FOLE-CPLX_mod_zn2": 9.718528562185801e-06, "formation_Met_RS_dim_mod_2:zn2": 3.185692187283956e-07, "formation_NAG6PDEACET-CPLX_mod_zn2": 0.0, "formation_PORPHOBILSYNTH-CPLX_mod_zn2": 1.3321380828637167e-11, "formation_RIBULPEPIM-CPLX_mod_zn2": 8.397846973991595e-25, "formation_Thr_RS_dim_mod_zn2": 5.698319511962386e-07, "formation_IleS_mono_mod_2:zn2": 6.28342778024101e-07, "formation_GLYOXII-MONOMER_mod_zn2": 0.0, "formation_CPLX0-7760_mod_4fe4s": 8.423037307697646e-07, "formation_CPLX0-7761_mod_4fe4s": 0.0, "formation_DIHYDROXYACIDDEHYDRAT-CPLX_mod_4fe4s": 6.831340065346122e-06, "formation_FUMARASE-A_mod_4fe4s": 1.8185178347032027e-06, "formation_FUMARASE-B_mod_4fe4s": 0.0, "formation_HEMN-MONOMER_mod_4fe4s": 0.0, "formation_BIOTIN-SYN-CPLX_mod_4fe4s_mod_2fe2s": 1.2055750494570904e-12, "formation_OHMETHYLBILANESYN-MONOMER_mod_dpm": 5.0452714613129664e-11, "formation_DIHYDROPTERIREDUCT-CPLX_mod_fad": 0.0, "formation_GLUTATHIONE-REDUCT-NADPH-CPLX_mod_fad": 2.3267125690412747e-10, "formation_SARCOX-MONOMER_mod_fad": 0.0, "formation_GALPMUT-MONOMER_mod_fad": 0.0, "formation_DLACTDEHYDROGFAD-MONOMER_mod_fad": 0.0, "formation_L-ASPARTATE-OXID-MONOMER_mod_fad": 6.354739708071155e-09, "formation_UDPNACETYLMURAMATEDEHYDROG-MONOMER_mod_fad": 6.234153761751747e-07, "formation_EG10456-MONOMER_mod_fad_mod_pheme": 0.0, "formation_PDXH-CPLX_mod_fmn": 0.0, "formation_L-LACTDEHYDROGFMN-MONOMER_mod_fmn": 0.0, "formation_HYDROPEROXIDII-CPLX_mod_6:hemed": 0.0, "formation_DTDPGLUCDEHYDRAT-CPLX_mod_nad": 0.0, "formation_UDPGLUCEPIM-CPLX_mod_nad": 1.2664675186069333e-24, "formation_HYDROPEROXIDI-CPLX_mod_pheme": 0.0, "formation_ARGDECARBOXDEG-CPLX_mod_pydx5p": 0.0, "formation_O-SUCCHOMOSERLYASE-CPLX_mod_pydx5p": 3.4710191598434644e-06, "formation_ACSERLYA-CPLX_mod_2:pydx5p": 5.346617738898719e-07, "formation_GABATRANSAM-CPLX_mod_pydx5p": 0.0, "formation_VALINE-PYRUVATE-AMINOTRANSFER-MONOMER_mod_pydx5p": 1.4852940589027396e-06, "formation_ACSERLYB-CPLX_mod_pydx5p": 2.0070021170016454e-58, "formation_AKBLIG-CPLX_mod_pydx5p": 0.0, "formation_CPLX0-1401_mod_pydx5p": 0.0, "formation_CPLX0-7465_mod_pydx5p": 0.0, "formation_DAPASYN-CPLX_mod_pydx5p": 1.0354841399858166e-12, "formation_DCYSDESULF-CPLX_mod_pydx5p": 0.0, "formation_GLUTDECARBOXA-CPLX_mod_pydx5p": 0.0, "formation_GLUTDECARBOXB-CPLX_mod_pydx5p": 0.0, "formation_GLYCOPHOSPHORYL-CPLX_mod_pydx5p": 0.0, "formation_GSAAMINOTRANS-CPLX_mod_pydx5p": 9.702750487164268e-11, "formation_HISTPHOSTRANS-CPLX_mod_pydx5p": 1.5021212073719421e-05, "formation_LDC2-CPLX_mod_pydx5p": 0.0, "formation_LYSDECARBOX-CPLX_mod_pydx5p": 0.0, "formation_MALDEXPHOSPHORYL-CPLX_mod_pydx5p": -5.0064307719292426e-36, "formation_ORNDECARBOX-BIO-CPLX_mod_pydx5p": 0.0, "formation_ORNDECARBOXDEG-CPLX_mod_pydx5p": 0.0, "formation_PSERTRANSAM-CPLX_mod_pydx5p": 7.487801986180742e-08, "formation_THREDEHYDCAT-CPLX_mod_pydx5p": 0.0, "formation_THREDEHYDSYN-CPLX_mod_pydx5p": 5.24959100676503e-07, "formation_THRESYN-MONOMER_mod_pydx5p": 5.200517039778981e-08, "formation_G7166-MONOMER_mod_pydx5p": 0.0, "formation_DSERDEAM-MONOMER_mod_pydx5p": 0.0, "formation_G7596-MONOMER_mod_pydx5p": 0.0, "formation_ACETYLORNTRANSAM-CPLX_mod_pydx5p": 6.890849976186651e-07, "formation_CARBODEHYDRAT-CPLX_mod_zn2": 0.0, "formation_ALKAPHOSPHA-CPLX_mod_zn2_mod_mg2": 0.0, "formation_THREODEHYD-CPLX_mod_zn2": 0.0, "formation_CPLX0-7741_mod_adocbl": 0.0, "formation_CPLX0-7719_mod_4fe4s": 2.8925716794207687e-05, "formation_EG12069-MONOMER_mod_fad": 0.0, "formation_BETAGALACTOSID-CPLX_mod_mg2": 0.0, "formation_PGMI-MONOMER_mod_mn2": 0.0, "formation_UDPGLCNACEPIM-MONOMER_mod_nad": 0.0, "formation_DTDPGLUCDEHYDRAT2-MONOMER_mod_nad": 0.0, "formation_GDPMANDEHYDRA-CPLX_mod_nadp": 0.0, "formation_SelA_deca_mod_10:pydx5p": 0.0, "formation_LTAA-CPLX_mod_pydx5p": 0.0, "formation_G6646-MONOMER_mod_pydx5p": 0.0, "formation_USHA-MONOMER_mod_zn2": 0.0, "formation_CPLX0-253_mod_fad": 0.0, "formation_AROH-CPLX_mod_fe3": 8.81993688224249e-08, "formation_GLYCRIBONUCSYN-MONOMER_mod_mg2": 1.371529879622327e-05, "formation_BRANCHED-CHAINAMINOTRANSFER-CPLX_mod_6:pydx5p": 0.0, "formation_AERGLYC3PDEHYDROG-CPLX_mod_1:fad": 0.0, "formation_SUCCORNTRANSAM-CPLX_mod_pydx5p": 0.0, "formation_ISOCITHASE-CPLX_mod_mn2": 2.2471804974837392e-07, "formation_ISOCITHASE-CPLX_mod_mg2": 0.0, "formation_CPLX0-250_FORMATEDEHYDROGH-MONOMER_mod_8:4fe4s_mod_2:2fe2s_mod_bmocogdp_mod_NiFeCoCN2": 0.0, "formation_G6523-MONOMER_G6518-MONOMER_mod_fmn": 0.0, "formation_EG10370-MONOMER_mod_mn2": 9.161632262514807e-09, "formation_NITRATREDUCTA-CPLX_mod_bmocogdp_mod_3fe4s_mod_4fe4s": 1.0418669367248143e-27, "formation_FLAVONADPREDUCT-MONOMER_mod_fad": 0.0, "formation_NITRATREDUCTZ-CPLX_mod_bmocogdp_mod_2:pheme_mod_3:4fe4s_mod_1:3fe4s": 0.0, "formation_CPLX0-782_mod_2:4fe4s": 3.4560840135060207e-12, "formation_GCVMULTI-CPLX_mod_lipo": 1.4409768739199858e-23, "formation_IMIDHISTID-CPLX_mod_mn2": 3.5829765162902945e-06, "formation_CPLX0-341_mod_fmn": 3.164704241178493e-10, "formation_CPLX0-341_mod_mg2": 3.164704241178493e-10, "formation_CPLX0-1261_mod_thmpp": 2.994336450548468e-06, "formation_PUTA-CPLX_mod_fad": 0.0, "formation_CPLX0-7652_mod_mn2": 0.0, "formation_CPLX0-7466_mod_mg2": 1.8318513035798072e-37, "formation_CPLX0-7643_mod_mg2": 4.210321398122028e-08, "formation_CPLX0-7904_mod_ca2": 0.0, "formation_CYSTATHIONINE-BETA-LYASE-CPLX_mod_pydx5p": 0.0, "formation_DHHB-METHYLTRANSFER-CPLX_mod_zn2": -7.572945356890984e-38, "formation_DHPDIOXYGEN-CPLX_mod_fe2": 0.0, "formation_GSP-CPLX_mod_mg2": 0.0, "formation_GUANYL-KIN-CPLX_mod_mg2": 6.30590529491249e-07, "formation_LysII_RS_dim_mod_6:mg2": 6.026534083350679e-07, "formation_LysII_RS_dim_mod_lys__L": 0.0, "formation_LYXK-CPLX_mod_mg2": 0.0, "formation_PDXK-CPLX_mod_zn2": 0.0, "formation_PDXK-CPLX_mod_mg2": 0.0, "formation_Ser_RS_dim_mod_mg2": 5.770602165622143e-07, "formation_TYRB-DIMER_mod_pydx5p": 1.1753350537811422e-06, "formation_G6246-MONOMER_mod_mg2": 0.0, "formation_DIHYDROOROTOX-MONOMER_mod_fmn": 1.5369052602136423e-06, "formation_TDK-MONOMER_mod_mg2": 0.0, "formation_GARTRANSFORMYL2-MONOMER_mod_mg2": 0.0, "formation_UXAC-MONOMER_mod_zn2": 0.0, "formation_SPOT-MONOMER_mod_mn2": 0.0, "formation_6PFK-1-CPX_mod_mg2": 0.0, "formation_ASPAMINOTRANS-DIMER_mod_pydx5p": 9.214178883000576e-07, "formation_BRANCHED-CHAINAMINOTRANSFER-CPLX_mod_pydx5p": 4.8831099291312365e-06, "formation_USHA-MONOMER_mod_cobalt2": 0.0, "formation_CMPKI-MONOMER_mod_mg2": 4.004914892980628e-06, "formation_MiaB_mono_mod_1:4fe4s": 1.5167260539560735e-10, "formation_RumB_mono_mod_1:4fe4s": 1.6877365864153679e-10, "formation_RumA_mono_mod_1:4fe4s": 1.6877365864153679e-10, "formation_rpL7/12_mod_1:acetyl": 0.00011756322281278023, "formation_Def_mono_mod_1:fe2": 2.8928470294096898e-09, "formation_Map_mono_mod_2:fe2": 4.748472127016401e-10, "formation_Mfd_mono_mod_1:mg2": 1.1442921456791272e-09, "formation_Rnb_mono_mod_1:mg2": 0.0, "formation_RluD_mono_mod_1:mg2": 5.0632097592461e-10, "formation_RpoZ_mono_mod_1:mg2": 1.1442921456791272e-09, "formation_RNase_III_dim_mod_2:mg2": 1.9552186269227927e-09, "formation_RNase_P_cplx_mod_2:mg2": 4.018082400199384e-09, "formation_Orn_dim_mod_2:mg2": 4.447619599103092e-09, "formation_MiaA_dim_mod_2:mg2": 1.5167260539560735e-10, "formation_Rho_hexa_mod_3:mg2": 9.64451199738205e-10, "formation_RNase_T_dim_mod_4:mg2": 3.5530689335985847e-09, "formation_Rnd_mono_mod_5:mg2": 0.0, "formation_hRNAP_mod_1:zn2_mod_2:mg2": 2.8283722912563167e-06, "formation_RNase_E_tetra_mod_2:zn2": 8.465701999302475e-09, "formation_RrmA_dim_mod_2:zn2": 1.6877365864153679e-10, "formation_RNase_BN_dim_mod_2:zn2": 0.0, "formation_TadA_dim_mod_2:zn2": 7.170528215504396e-11, "formation_DnaJ_dim_mod_4:zn2": 1.1140144075461139e-09, "formation_Tgt_hexa_mod_6:zn2": 2.0462756957379144e-10, "formation_RlmN_mono_mod_1:4fe4s": 1.6877365864153679e-10, "formation_MnmC_mono_mod_fad": 1.5470627695619845e-10, "formation_MnmEG_cplx_mod_fad_mod_2:k": 1.5470627695619845e-10, "formation_Rph_mono_mod_mg2": 4.018082400199384e-09, "formation_NAPAB-CPLX_NAPC-MONOMER_mod_bmocogdp": 0.0, "formation_NAP-CPLX_mod_bmocogdp": -1.2687349133088436e-27, "formation_CPLX0-7838_CPLX0-7839_mod_pydx5p": 0.0, "formation_GLUCDEHYDROG-MONOMER_mod_pqq": 0.0, "formation_CPLX0-246_CPLX0-1342_mod_pydx5p": 0.0, "formation_IscS_mod_2:pydx5p": 4.074526502961738e-09, "formation_YdaO_dim_mod_4fe4s": 3.0290552622747695e-11, "formation_ATPSYN-CPLX_EG10106-MONOMER_mod_mg2": 3.923494657188805e-05, "formation_QueG_mono_mod_2:4fe4s": 2.0462756957379144e-10, "formation_PYRUVFORMLY-INACTIVE-CPLX_mod_glycyl": 0.0, "formation_PYRUVFORMLY-MONOMER_EG11784-MONOMER_mod_glycyl": 0.0, "formation_KETOBUTFORMLY-INACT-MONOMER_mod_glycyl": 0.0, "formation_EG11910-MONOMER_dimer_EG11911-MONOMER_mod_glycyl": 0.0, "formation_ADCLY-CPLX_mod_pydx5p": 1.8641305956714193e-09, "formation_CYT-O-UBIOX-CPLX_mod_pheme_mod_hemeO_mod_cu2": 1.6013777972612055e-06, "transcription_RNA_dummy": 4.523789152759522e-05, "DM_RNA_dummy": 0.0, "translation_dummy": 0.0045256693258797715, "formation_CPLX_dummy": 9.128685452789046e-08, "dummy_protein_to_mass": 0.004525578039025244, "12DGR120tipp_FWD_CPLX_dummy": 0.0, "12DGR140tipp_FWD_CPLX_dummy": 0.0, "12DGR141tipp_FWD_CPLX_dummy": 0.0, "12DGR160tipp_FWD_CPLX_dummy": -1.0005049295083176e-23, "12DGR161tipp_FWD_CPLX_dummy": 0.0, "12DGR180tipp_FWD_CPLX_dummy": 0.0, "12DGR181tipp_FWD_CPLX_dummy": 0.0, "12PPDRtex_REV_G6700-MONOMER": 0.0, "12PPDRtex_FWD_G6700-MONOMER": 0.0, "12PPDRtex_REV_CPLX0-7533": 0.0, "12PPDRtex_FWD_CPLX0-7533": 0.0, "12PPDRtex_REV_CPLX0-7530": 0.0, "12PPDRtex_FWD_CPLX0-7530": 0.0, "12PPDRtex_REV_CPLX0-7534": 0.0, "12PPDRtex_FWD_CPLX0-7534": 0.0, "12PPDRtpp_REV_CPLX_dummy": 0.0, "12PPDRtpp_FWD_CPLX_dummy": 0.0, "12PPDStex_REV_G6700-MONOMER": 0.0, "12PPDStex_FWD_G6700-MONOMER": 0.0, "12PPDStex_REV_CPLX0-7533": 0.0, "12PPDStex_FWD_CPLX0-7533": 0.0, "12PPDStex_REV_CPLX0-7530": 0.0, "12PPDStex_FWD_CPLX0-7530": 0.0, "12PPDStex_REV_CPLX0-7534": 0.0, "12PPDStex_FWD_CPLX0-7534": 0.0, "12PPDStpp_REV_CPLX_dummy": 0.0, "12PPDStpp_FWD_CPLX_dummy": 0.0, "14GLUCANabcpp_FWD_ABC-16-CPLX": 0.0, "14GLUCANtexi_FWD_CPLX0-7655": 0.0, "23CAMPtex_REV_G6700-MONOMER": 0.0, "23CAMPtex_FWD_G6700-MONOMER": 0.0, "23CAMPtex_REV_CPLX0-7533": 0.0, "23CAMPtex_FWD_CPLX0-7533": 0.0, "23CAMPtex_REV_CPLX0-7530": 0.0, "23CAMPtex_FWD_CPLX0-7530": 0.0, "23CAMPtex_REV_CPLX0-7534": 0.0, "23CAMPtex_FWD_CPLX0-7534": 0.0, "23CCMPtex_REV_G6700-MONOMER": 0.0, "23CCMPtex_FWD_G6700-MONOMER": 0.0, "23CCMPtex_REV_CPLX0-7533": 0.0, "23CCMPtex_FWD_CPLX0-7533": 0.0, "23CCMPtex_REV_CPLX0-7530": 0.0, "23CCMPtex_FWD_CPLX0-7530": 0.0, "23CCMPtex_REV_CPLX0-7534": 0.0, "23CCMPtex_FWD_CPLX0-7534": 0.0, "23CGMPtex_REV_G6700-MONOMER": 0.0, "23CGMPtex_FWD_G6700-MONOMER": 0.0, "23CGMPtex_REV_CPLX0-7533": 0.0, "23CGMPtex_FWD_CPLX0-7533": 0.0, "23CGMPtex_REV_CPLX0-7530": 0.0, "23CGMPtex_FWD_CPLX0-7530": 0.0, "23CGMPtex_REV_CPLX0-7534": 0.0, "23CGMPtex_FWD_CPLX0-7534": 0.0, "23CUMPtex_REV_G6700-MONOMER": 0.0, "23CUMPtex_FWD_G6700-MONOMER": 0.0, "23CUMPtex_REV_CPLX0-7533": 0.0, "23CUMPtex_FWD_CPLX0-7533": 0.0, "23CUMPtex_REV_CPLX0-7530": 0.0, "23CUMPtex_FWD_CPLX0-7530": 0.0, "23CUMPtex_REV_CPLX0-7534": 0.0, "23CUMPtex_FWD_CPLX0-7534": 0.0, "23DAPPAt2pp_FWD_CPLX_dummy": 0.0, "23DAPPAtex_REV_G6700-MONOMER": 0.0, "23DAPPAtex_FWD_G6700-MONOMER": 0.0, "23DAPPAtex_REV_CPLX0-7533": 0.0, "23DAPPAtex_FWD_CPLX0-7533": 0.0, "23DAPPAtex_REV_CPLX0-7530": 0.0, "23DAPPAtex_FWD_CPLX0-7530": 0.0, "23DAPPAtex_REV_CPLX0-7534": 0.0, "23DAPPAtex_FWD_CPLX0-7534": 0.0, "23PDE2pp_FWD_CPDB-MONOMER": 0.0, "23PDE4pp_FWD_CPDB-MONOMER": 0.0, "23PDE7pp_FWD_CPDB-MONOMER": 0.0, "23PDE9pp_FWD_CPDB-MONOMER": 0.0, "26DAHtex_REV_G6700-MONOMER": 0.0, "26DAHtex_FWD_G6700-MONOMER": 0.0, "26DAHtex_REV_CPLX0-7533": 0.0, "26DAHtex_FWD_CPLX0-7533": 0.0, "26DAHtex_REV_CPLX0-7530": 0.0, "26DAHtex_FWD_CPLX0-7530": 0.0, "26DAHtex_REV_CPLX0-7534": 0.0, "26DAHtex_FWD_CPLX0-7534": 0.0, "2AGPA120tipp_FWD_EG12455-MONOMER": 0.0, "2AGPA140tipp_FWD_EG12455-MONOMER": 0.0, "2AGPA141tipp_FWD_EG12455-MONOMER": 0.0, "2AGPA160tipp_FWD_EG12455-MONOMER": 0.0, "2AGPA161tipp_FWD_EG12455-MONOMER": 0.0, "2AGPA180tipp_FWD_EG12455-MONOMER": 0.0, "2AGPA181tipp_FWD_EG12455-MONOMER": 0.0, "2AGPE120tipp_FWD_EG12455-MONOMER": 0.0, "2AGPE140tipp_FWD_EG12455-MONOMER": 0.0, "2AGPE141tipp_FWD_EG12455-MONOMER": 0.0, "2AGPE160tipp_FWD_EG12455-MONOMER": 0.002439429812529219, "2AGPE161tipp_FWD_EG12455-MONOMER": 0.0, "2AGPE180tipp_FWD_EG12455-MONOMER": -1.0005049295083176e-23, "2AGPE181tipp_FWD_EG12455-MONOMER": 0.0, "2AGPEAT120_FWD_AAS-MONOMER_mod_mg2": 0.0, "2AGPEAT140_FWD_AAS-MONOMER_mod_mg2": 0.0, "2AGPEAT141_FWD_AAS-MONOMER_mod_mg2": 0.0, "2AGPEAT160_FWD_AAS-MONOMER_mod_mg2": 0.002439429812529219, "2AGPEAT161_FWD_AAS-MONOMER_mod_mg2": 0.0, "2AGPEAT180_FWD_AAS-MONOMER_mod_mg2": 0.0, "2AGPEAT181_FWD_AAS-MONOMER_mod_mg2": 0.0, "2AGPG120tipp_FWD_EG12455-MONOMER": 0.0, "2AGPG140tipp_FWD_EG12455-MONOMER": 0.0, "2AGPG141tipp_FWD_EG12455-MONOMER": 0.0, "2AGPG160tipp_FWD_EG12455-MONOMER": -1.0005049295083176e-23, "2AGPG161tipp_FWD_EG12455-MONOMER": 0.0, "2AGPG180tipp_FWD_EG12455-MONOMER": 1.0005049295083176e-23, "2AGPG181tipp_FWD_EG12455-MONOMER": 0.0, "2AGPGAT120_FWD_AAS-MONOMER_mod_mg2": 0.0, "2AGPGAT140_FWD_AAS-MONOMER_mod_mg2": 0.0, "2AGPGAT141_FWD_AAS-MONOMER_mod_mg2": 0.0, "2AGPGAT160_FWD_AAS-MONOMER_mod_mg2": 0.0, "2AGPGAT161_FWD_AAS-MONOMER_mod_mg2": 0.0, "2AGPGAT180_FWD_AAS-MONOMER_mod_mg2": 0.0, "2AGPGAT181_FWD_AAS-MONOMER_mod_mg2": 0.0, "2DGULRGx_FWD_CPLX0-235": 0.0, "2DGULRGy_FWD_CPLX0-235": 0.0, "2DGULRx_FWD_CPLX0-235": 0.0, "2DGULRy_FWD_CPLX0-235": 0.0, "2MAHMP_FWD_G6246-MONOMER": 0.0, "2MAHMP_FWD_G6580-MONOMER": 0.0, "34dhpactex_REV_G6700-MONOMER": 0.0, "34dhpactex_FWD_G6700-MONOMER": 0.0, "34dhpactex_REV_CPLX0-7533": 0.0, "34dhpactex_FWD_CPLX0-7533": 0.0, "34dhpactex_REV_CPLX0-7530": 0.0, "34dhpactex_FWD_CPLX0-7530": 0.0, "34dhpactex_REV_CPLX0-7534": 0.0, "34dhpactex_FWD_CPLX0-7534": 0.0, "3AMACHYD_FWD_G6520-MONOMER": 0.0, "3AMPtex_REV_G6700-MONOMER": 0.0, "3AMPtex_FWD_G6700-MONOMER": 0.0, "3AMPtex_REV_CPLX0-7533": 0.0, "3AMPtex_FWD_CPLX0-7533": 0.0, "3AMPtex_REV_CPLX0-7530": 0.0, "3AMPtex_FWD_CPLX0-7530": 0.0, "3AMPtex_REV_CPLX0-7534": 0.0, "3AMPtex_FWD_CPLX0-7534": 0.0, "3CMPtex_REV_G6700-MONOMER": 0.0, "3CMPtex_FWD_G6700-MONOMER": 0.0, "3CMPtex_REV_CPLX0-7533": 0.0, "3CMPtex_FWD_CPLX0-7533": 0.0, "3CMPtex_REV_CPLX0-7530": 0.0, "3CMPtex_FWD_CPLX0-7530": 0.0, "3CMPtex_REV_CPLX0-7534": 0.0, "3CMPtex_FWD_CPLX0-7534": 0.0, "3GMPtex_REV_CPLX0-7530": 0.0, "3GMPtex_FWD_CPLX0-7530": 0.0, "3GMPtex_REV_CPLX0-7533": 0.0, "3GMPtex_FWD_CPLX0-7533": 0.0, "3GMPtex_REV_G6700-MONOMER": 0.0, "3GMPtex_FWD_G6700-MONOMER": 0.0, "3GMPtex_REV_CPLX0-7534": 0.0, "3GMPtex_FWD_CPLX0-7534": 0.0, "3HCINNMH_FWD_MHPHYDROXY-MONOMER": 0.0, "3HPPPNH_FWD_MHPHYDROXY-MONOMER": 0.0, "3HPPtex_REV_CPLX0-7534": 0.0, "3HPPtex_FWD_CPLX0-7534": 0.0, "3HPPtex_REV_CPLX0-7530": 0.0, "3HPPtex_FWD_CPLX0-7530": 0.0, "3HPPtex_REV_CPLX0-7533": 0.0, "3HPPtex_FWD_CPLX0-7533": 0.0, "3HPPtex_REV_G6700-MONOMER": 0.0, "3HPPtex_FWD_G6700-MONOMER": 0.0, "3HPPtpp_FWD_CPLX_dummy": 0.0, "3KGK_FWD_LYXK-CPLX": 0.0, "3NTD2pp_FWD_CPDB-MONOMER": 0.0, "3NTD4pp_FWD_CPDB-MONOMER": 0.0, "3NTD7pp_FWD_CPDB-MONOMER": 0.0, "3NTD9pp_FWD_CPDB-MONOMER": 0.0, "3OXCOAT_FWD_G6718-MONOMER": 0.0, "3PEPTabcpp_FWD_CPLX0-3970": -3.6494579691446515e-32, "3PEPTtex_REV_G6700-MONOMER": 0.0, "3PEPTtex_FWD_G6700-MONOMER": 0.0, "3PEPTtex_REV_CPLX0-7533": 0.0, "3PEPTtex_FWD_CPLX0-7533": 0.0, "3PEPTtex_REV_CPLX0-7530": 0.0, "3PEPTtex_FWD_CPLX0-7530": 0.0, "3PEPTtex_REV_CPLX0-7534": 0.0, "3PEPTtex_FWD_CPLX0-7534": 0.0, "3UMPtex_REV_G6700-MONOMER": 0.0, "3UMPtex_FWD_G6700-MONOMER": 0.0, "3UMPtex_REV_CPLX0-7533": 0.0, "3UMPtex_FWD_CPLX0-7533": 0.0, "3UMPtex_REV_CPLX0-7530": 0.0, "3UMPtex_FWD_CPLX0-7530": 0.0, "3UMPtex_REV_CPLX0-7534": 0.0, "3UMPtex_FWD_CPLX0-7534": 0.0, "42A12BOOXpp_FWD_AMINEOXID-CPLX": 0.0, "4HOXPACDtex_REV_G6700-MONOMER": 0.0, "4HOXPACDtex_FWD_G6700-MONOMER": 0.0, "4HOXPACDtex_REV_CPLX0-7533": 0.0, "4HOXPACDtex_FWD_CPLX0-7533": 0.0, "4HOXPACDtex_REV_CPLX0-7530": 0.0, "4HOXPACDtex_FWD_CPLX0-7530": 0.0, "4HOXPACDtex_REV_CPLX0-7534": 0.0, "4HOXPACDtex_FWD_CPLX0-7534": 0.0, "4HTHRS_FWD_THRESYN-MONOMER_mod_pydx5p": 0.0, "4PCP_FWD_G6621-MONOMER": 0.0, "4PCPpp_FWD_CPLX_dummy": 0.0, "4PEPTabcpp_FWD_ABC-22-CPLX": 0.0, "4PEPTtex_REV_G6700-MONOMER": 0.0, "4PEPTtex_FWD_G6700-MONOMER": 0.0, "4PEPTtex_REV_CPLX0-7533": 0.0, "4PEPTtex_FWD_CPLX0-7533": 0.0, "4PEPTtex_REV_CPLX0-7530": 0.0, "4PEPTtex_FWD_CPLX0-7530": 0.0, "4PEPTtex_REV_CPLX0-7534": 0.0, "4PEPTtex_FWD_CPLX0-7534": 0.0, "5DGLCNR_REV_GLUCONREDUCT-MONOMER": 0.0, "5DGLCNR_FWD_GLUCONREDUCT-MONOMER": 0.0, "5DGLCNt2rpp_REV_YJGT-MONOMER": 0.0, "5DGLCNt2rpp_FWD_YJGT-MONOMER": 0.0, "5DGLCNtex_REV_G6700-MONOMER": 0.0, "5DGLCNtex_FWD_G6700-MONOMER": 0.0, "5DGLCNtex_REV_CPLX0-7533": 0.0, "5DGLCNtex_FWD_CPLX0-7533": 0.0, "5DGLCNtex_REV_CPLX0-7530": 0.0, "5DGLCNtex_FWD_CPLX0-7530": 0.0, "5DGLCNtex_REV_CPLX0-7534": 0.0, "5DGLCNtex_FWD_CPLX0-7534": 0.0, "5DOAN_FWD_CPLX0-1541": 7.415906781269554e-05, "5MTRtex_REV_CPLX0-7534": 0.0, "5MTRtex_FWD_CPLX0-7534": 0.0, "5MTRtex_REV_CPLX0-7530": 0.0, "5MTRtex_FWD_CPLX0-7530": 0.0, "5MTRtex_REV_CPLX0-7533": 0.00011739727818695813, "5MTRtex_FWD_CPLX0-7533": 0.0, "5MTRtex_REV_G6700-MONOMER": 0.0, "5MTRtex_FWD_G6700-MONOMER": 0.0, "5MTRtpp_FWD_CPLX_dummy": 0.00011739727818695813, "A5PISO_REV_CPLX0-1262": 0.0, "A5PISO_FWD_CPLX0-1262": 0.026135369010714907, "A5PISO_REV_CPLX0-3929": 0.0, "A5PISO_FWD_CPLX0-3929": 1.4645238159540557e-19, "AACTOOR_FWD_CPLX_dummy": 0.0, "AADDGT_FWD_G7800-MONOMER": 0.0, "AAMYL_FWD_ALPHA-AMYL-CYTO-MONOMER": 0.0, "AAMYLpp_FWD_ALPHA-AMYL-PERI-MONOMER_mod_ca2": 0.0, "AB6PGH_FWD_G495-MONOMER": 0.0, "ABTA_FWD_G6646-MONOMER_mod_pydx5p": 0.0, "ABTA_FWD_GABATRANSAM-CPLX_mod_pydx5p": 0.0, "ABUTD_FWD_CPLX0-3641": 0.0, "ABUTt2pp_FWD_GABP-MONOMER": -7.58166979017047e-32, "ABUTtex_REV_G6700-MONOMER": 0.0, "ABUTtex_FWD_G6700-MONOMER": 0.0, "ABUTtex_REV_CPLX0-7533": 0.0, "ABUTtex_FWD_CPLX0-7533": 0.0, "ABUTtex_REV_CPLX0-7530": 0.0, "ABUTtex_FWD_CPLX0-7530": 0.0, "ABUTtex_REV_CPLX0-7534": 0.0, "ABUTtex_FWD_CPLX0-7534": 0.0, "ACACCT_FWD_ACETOACETYL-COA-TRANSFER-CPLX": 0.0, "ACACT1r_REV_ACETYL-COA-ACETYLTRANSFER-CPLX": 0.0, "ACACT1r_FWD_ACETYL-COA-ACETYLTRANSFER-CPLX": 2.924138929418197e-19, "ACACT1r_REV_CPLX0-1667": 0.0, "ACACT1r_FWD_CPLX0-1667": 0.24640544140246376, "ACACT1r_REV_FADA-CPLX": 0.0, "ACACT1r_FWD_FADA-CPLX": 0.0, "ACACT2r_REV_FADA-CPLX": 0.0, "ACACT2r_FWD_FADA-CPLX": 0.061303867581281604, "ACACT2r_REV_CPLX0-1667": 0.0, "ACACT2r_FWD_CPLX0-1667": 0.18510157382118214, "ACACT3r_REV_FADA-CPLX": 0.0, "ACACT3r_FWD_FADA-CPLX": 0.0, "ACACT3r_REV_CPLX0-1667": 0.0, "ACACT3r_FWD_CPLX0-1667": 0.24640544140246376, "ACACT4r_REV_FADA-CPLX": 0.0, "ACACT4r_FWD_FADA-CPLX": 0.0, "ACACT4r_REV_CPLX0-1667": 0.0, "ACACT4r_FWD_CPLX0-1667": 0.246404839545918, "ACACT5r_REV_FADA-CPLX": 0.0, "ACACT5r_FWD_FADA-CPLX": 0.0, "ACACT5r_REV_CPLX0-1667": 0.0, "ACACT5r_FWD_CPLX0-1667": 0.246404839545918, "ACACT6r_REV_FADA-CPLX": 0.0, "ACACT6r_FWD_FADA-CPLX": 0.0, "ACACT6r_REV_CPLX0-1667": 0.0, "ACACT6r_FWD_CPLX0-1667": 0.18925477765101237, "ACACT7r_REV_FADA-CPLX": 0.0, "ACACT7r_FWD_FADA-CPLX": 0.0, "ACACT7r_REV_CPLX0-1667": 0.0, "ACACT7r_FWD_CPLX0-1667": 0.18925477765101237, "ACACT8r_REV_FADA-CPLX": 0.0, "ACACT8r_FWD_FADA-CPLX": 3.1246667383605744e-23, "ACACT8r_REV_CPLX0-1667": 0.0, "ACACT8r_FWD_CPLX0-1667": 0.0, "ACACt2pp_REV_EG11671-MONOMER": 0.0, "ACACt2pp_FWD_EG11671-MONOMER": 0.0, "ACACtex_REV_G6700-MONOMER": 0.0, "ACACtex_FWD_G6700-MONOMER": 0.0, "ACACtex_REV_CPLX0-7533": 0.0, "ACACtex_FWD_CPLX0-7533": 0.0, "ACACtex_REV_CPLX0-7530": 0.0, "ACACtex_FWD_CPLX0-7530": 0.0, "ACACtex_REV_CPLX0-7534": 0.0, "ACACtex_FWD_CPLX0-7534": 0.0, "ACALD_REV_MHPF-MONOMER": 0.0, "ACALD_FWD_MHPF-MONOMER": 0.0, "ACALD_REV_ADHE-CPLX_mod_fe2": 0.0, "ACALD_FWD_ADHE-CPLX_mod_fe2": 7.126904977078206e-05, "ACALDtex_REV_G6700-MONOMER": 0.0, "ACALDtex_FWD_G6700-MONOMER": 0.0, "ACALDtex_REV_CPLX0-7533": 0.0, "ACALDtex_FWD_CPLX0-7533": 0.0, "ACALDtex_REV_CPLX0-7530": 0.0, "ACALDtex_FWD_CPLX0-7530": 0.0, "ACALDtex_REV_CPLX0-7534": 0.0, "ACALDtex_FWD_CPLX0-7534": 0.0, "ACALDtpp_REV_SPONT": 0.0, "ACALDtpp_FWD_SPONT": 0.0, "ACANTHAT_FWD_CPLX0-236": 0.0, "ACBIPGT_FWD_COBU-CPLX": 0.0, "ACCOAC_FWD_ACETYL-COA-CARBOXYLMULTI-CPLX_mod_btn": 0.05227225039501664, "ACCOAL_FWD_ACS-MONOMER": 0.0, "ACGAL1PPpp_FWD_CPLX_dummy": 0.0, "ACGAL1Ptex_REV_G6700-MONOMER": 0.0, "ACGAL1Ptex_FWD_G6700-MONOMER": 0.0, "ACGAL1Ptex_REV_CPLX0-7533": 0.0, "ACGAL1Ptex_FWD_CPLX0-7533": 0.0, "ACGAL1Ptex_REV_CPLX0-7530": 0.0, "ACGAL1Ptex_FWD_CPLX0-7530": 0.0, "ACGAL1Ptex_REV_CPLX0-7534": 0.0, "ACGAL1Ptex_FWD_CPLX0-7534": 0.0, "ACGALtex_REV_G6700-MONOMER": 0.0, "ACGALtex_FWD_G6700-MONOMER": 0.0, "ACGALtex_REV_CPLX0-7533": 0.0, "ACGALtex_FWD_CPLX0-7533": 0.0, "ACGALtex_REV_CPLX0-7530": 0.0, "ACGALtex_FWD_CPLX0-7530": 0.0, "ACGALtex_REV_CPLX0-7534": 0.0, "ACGALtex_FWD_CPLX0-7534": 0.0, "ACGAM1PPpp_FWD_CPLX_dummy": 0.0, "ACGAM1Ptex_REV_G6700-MONOMER": 0.0, "ACGAM1Ptex_FWD_G6700-MONOMER": 0.0, "ACGAM1Ptex_REV_CPLX0-7533": 0.0, "ACGAM1Ptex_FWD_CPLX0-7533": 0.0, "ACGAM1Ptex_REV_CPLX0-7530": 0.0, "ACGAM1Ptex_FWD_CPLX0-7530": 0.0, "ACGAM1Ptex_REV_CPLX0-7534": 0.0, "ACGAM1Ptex_FWD_CPLX0-7534": 0.0, "ACGAMK_FWD_G6576-MONOMER": 0.0, "ACGAMT_FWD_GLCNACPTRANS-MONOMER_mod_mg2": 0.0, "ACGAptspp_FWD_CPLX-157": 0.0, "ACGAptspp_FWD_CPLX-167": 0.0, "ACGAtex_REV_G6700-MONOMER": 0.0, "ACGAtex_FWD_G6700-MONOMER": 0.0, "ACGAtex_REV_CPLX0-7533": 0.0, "ACGAtex_FWD_CPLX0-7533": 0.0, "ACGAtex_REV_CPLX0-7530": 0.0, "ACGAtex_FWD_CPLX0-7530": 0.0, "ACGAtex_REV_CPLX0-7534": 0.0, "ACGAtex_FWD_CPLX0-7534": 0.0, "ACGK_FWD_ACETYLGLUTKIN-CPLX_mod_mg2": 0.2123497871481127, "ACGS_FWD_N-ACETYLTRANSFER-CPLX": 0.2123497871481127, "ACHBS_FWD_ACETOLACTSYNIII-CPLX": 0.21884339834257938, "ACHBS_FWD_ACETOLACTSYNI-CPLX_mod_mg2_mod_fad_mod_thmpp": 0.0, "ACKr_REV_GARTRANSFORMYL2-MONOMER": 0.0, "ACKr_FWD_GARTRANSFORMYL2-MONOMER": 0.382654623963298, "ACKr_REV_PROPKIN-MONOMER": 0.0, "ACKr_FWD_PROPKIN-MONOMER": 3.978333543680849e-19, "ACKr_REV_ACETATEKINA-MONOMER_mod_mg2": 0.0, "ACKr_FWD_ACETATEKINA-MONOMER_mod_mg2": 0.0, "ACLS_FWD_ACETOLACTSYNIII-CPLX": 0.6767994073677864, "ACLS_FWD_ACETOLACTSYNI-CPLX_mod_mg2_mod_fad_mod_thmpp": 0.0, "ACM6PH_FWD_CPLX0-7732": 0.0, "ACMAMUT_FWD_UDPMANACATRANS-MONOMER": 0.0, "ACMANAptspp_FWD_CPLX-165": 0.0, "ACMANAtex_REV_G6700-MONOMER": 0.0, "ACMANAtex_FWD_G6700-MONOMER": 0.0, "ACMANAtex_REV_CPLX0-7533": 0.0, "ACMANAtex_FWD_CPLX0-7533": 0.0, "ACMANAtex_REV_CPLX0-7530": 0.0, "ACMANAtex_FWD_CPLX0-7530": 0.0, "ACMANAtex_REV_CPLX0-7534": 0.0, "ACMANAtex_FWD_CPLX0-7534": 0.0, "ACMUMptspp_FWD_CPLX0-7": 0.0, "ACMUMtex_FWD_G6700-MONOMER": 0.0, "ACMUMtex_FWD_CPLX0-7533": 0.0, "ACMUMtex_FWD_CPLX0-7530": 0.0, "ACMUMtex_FWD_CPLX0-7534": 0.0, "ACNAMt2pp_FWD_NANT-MONOMER": 0.0, "ACNAMtex_REV_G7921-MONOMER": 0.0, "ACNAMtex_FWD_G7921-MONOMER": 0.0, "ACNAMtex_REV_CPLX0-7533": 14.700550742350888, "ACNAMtex_FWD_CPLX0-7533": 14.700550742350888, "ACNAMtex_REV_CPLX0-7534": 0.0, "ACNAMtex_FWD_CPLX0-7534": 0.0, "ACNML_FWD_ACNEULY-CPLX": 0.0, "ACOAD1f_REV_ACYLCOADEHYDROG-MONOMER": 0.24640544140246376, "ACOAD1f_FWD_ACYLCOADEHYDROG-MONOMER": 0.0, "ACOAD2f_REV_ACYLCOADEHYDROG-MONOMER": 0.24640544140246376, "ACOAD2f_FWD_ACYLCOADEHYDROG-MONOMER": 0.0, "ACOAD3f_REV_ACYLCOADEHYDROG-MONOMER": 0.24640544140246376, "ACOAD3f_FWD_ACYLCOADEHYDROG-MONOMER": 0.0, "ACOAD4f_REV_ACYLCOADEHYDROG-MONOMER": 0.246404839545918, "ACOAD4f_FWD_ACYLCOADEHYDROG-MONOMER": 0.0, "ACOAD5f_REV_ACYLCOADEHYDROG-MONOMER": 0.246404839545918, "ACOAD5f_FWD_ACYLCOADEHYDROG-MONOMER": 0.0, "ACOAD6f_REV_ACYLCOADEHYDROG-MONOMER": 0.18925477765101237, "ACOAD6f_FWD_ACYLCOADEHYDROG-MONOMER": 0.0, "ACOAD7f_REV_ACYLCOADEHYDROG-MONOMER": 0.0881878733416382, "ACOAD7f_FWD_ACYLCOADEHYDROG-MONOMER": 0.0, "ACOAD8f_REV_ACYLCOADEHYDROG-MONOMER": 0.0, "ACOAD8f_FWD_ACYLCOADEHYDROG-MONOMER": 2.0010098590166352e-23, "ACODA_FWD_ACETYLORNDEACET-CPLX_mod_zn2": 0.2123497871481127, "ACOLIPAabctex_FWD_ABC-53-CPLX": -5.4706431273411295e-31, "ACONIs_REV_SPONT": 0.0, "ACONIs_FWD_SPONT": 0.0, "ACONMT_FWD_G6806-MONOMER": 0.0, "ACONTa_REV_CPLX0-7761_mod_4fe4s": 0.0, "ACONTa_FWD_CPLX0-7761_mod_4fe4s": 0.0, "ACONTa_REV_CPLX0-7760_mod_4fe4s": 0.0, "ACONTa_FWD_CPLX0-7760_mod_4fe4s": 3.6122905715079625, "ACONTb_REV_CPLX0-7761_mod_4fe4s": 0.0, "ACONTb_FWD_CPLX0-7761_mod_4fe4s": 0.0, "ACONTb_REV_CPLX0-7760_mod_4fe4s": 0.0, "ACONTb_FWD_CPLX0-7760_mod_4fe4s": 3.6122905715079625, "ACOTA_REV_ACETYLORNTRANSAM-CPLX_mod_pydx5p": 0.2123497871481127, "ACOTA_FWD_ACETYLORNTRANSAM-CPLX_mod_pydx5p": 0.0, "ACOTA_REV_SUCCORNTRANSAM-CPLX_mod_pydx5p": 0.0, "ACOTA_FWD_SUCCORNTRANSAM-CPLX_mod_pydx5p": 0.0, "ACS_FWD_ACS-MONOMER": 0.0, "ACSERtex_REV_CPLX0-7534": 0.0, "ACSERtex_FWD_CPLX0-7534": 0.0, "ACSERtex_REV_CPLX0-7530": 0.0, "ACSERtex_FWD_CPLX0-7530": 0.0, "ACSERtex_REV_CPLX0-7533": 0.0, "ACSERtex_FWD_CPLX0-7533": 0.0, "ACSERtex_REV_G6700-MONOMER": 0.0, "ACSERtex_FWD_G6700-MONOMER": 0.0, "ACSERtpp_FWD_EG12445-MONOMER": 0.0, "ACSERtpp_FWD_EG11639-MONOMER": 0.0, "ACt2rpp_REV_CPLX_dummy": 0.0, "ACt2rpp_FWD_CPLX_dummy": 0.0, "ACt4pp_FWD_YJCG-MONOMER": 0.0, "ACtex_REV_G6700-MONOMER": 0.0, "ACtex_FWD_G6700-MONOMER": 0.0, "ACtex_REV_CPLX0-7533": 0.0, "ACtex_FWD_CPLX0-7533": 0.0, "ACtex_REV_CPLX0-7530": 0.0, "ACtex_FWD_CPLX0-7530": 0.0, "ACtex_REV_CPLX0-7534": 0.0, "ACtex_FWD_CPLX0-7534": 0.0, "ADA_FWD_ADENODEAMIN-MONOMER": 0.0, "ADCL_FWD_ADCLY-CPLX_mod_pydx5p": 0.0004494745981534261, "ADCS_FWD_PABASYN-CPLX_mod_mg2": 0.0004494745981534261, "ADD_FWD_CPLX0-1683_mod_mn2": 0.0, "ADEt2rpp_REV_YICE-MONOMER": 0.0, "ADEt2rpp_FWD_YICE-MONOMER": 0.0, "ADEt2rpp_REV_EG11724-MONOMER": 0.0, "ADEt2rpp_FWD_EG11724-MONOMER": 0.0, "ADEtex_REV_G6700-MONOMER": 0.0, "ADEtex_FWD_G6700-MONOMER": 0.0, "ADEtex_REV_CPLX0-7533": 0.0, "ADEtex_FWD_CPLX0-7533": 0.0, "ADEtex_REV_CPLX0-7530": 0.0, "ADEtex_FWD_CPLX0-7530": 0.0, "ADEtex_REV_CPLX0-7534": 0.0, "ADEtex_FWD_CPLX0-7534": 0.0, "ADK1_REV_ADENYL-KIN-MONOMER_mod_mg2": 0.0, "ADK1_FWD_ADENYL-KIN-MONOMER_mod_mg2": 5.532963206462522, "ADK3_REV_ADENYL-KIN-MONOMER_mod_mg2": 0.0, "ADK3_FWD_ADENYL-KIN-MONOMER_mod_mg2": 0.0, "ADK4_REV_ADENYL-KIN-MONOMER_mod_mg2": 0.0, "ADK4_FWD_ADENYL-KIN-MONOMER_mod_mg2": 0.0, "ADMDC_FWD_SPED-MONOMER": 0.0, "ADNCYC_FWD_ADENYLATECYC-MONOMER_mod_mg2": 0.0, "ADNK1_FWD_ADENYL-KIN-MONOMER_mod_mg2": 0.0031728749183346427, "ADNUC_FWD_EG11082-MONOMER": 0.0, "ADNt2pp_FWD_NUPC-MONOMER": 0.0, "ADNt2pp_FWD_NUPG-MONOMER": 0.0, "ADNt2rpp_REV_XAPB-MONOMER": -1.8649511285067069e-31, "ADNt2rpp_FWD_XAPB-MONOMER": 0.0, "ADNtex_REV_EG11035-MONOMER": 0.0, "ADNtex_FWD_EG11035-MONOMER": 0.0, "ADOCBIK_FWD_COBU-CPLX": 0.0, "ADOCBLS_FWD_COBS-MONOMER": 0.0, "ADOCBLabcpp_FWD_ABC-5-CPLX": 0.0, "ADOCBLtonex_FWD_CPLX0-1924": 0.0, "ADPRDP_FWD_CPLX0-3721_mod_mg2": 0.0, "ADPRDP_FWD_CPLX0-1221_mod_mg2": 0.0, "ADPT_FWD_ADENPRIBOSYLTRAN-CPLX_mod_mn2": 0.0, "ADPT_FWD_ADENPRIBOSYLTRAN-CPLX_mod_mg2": 0.0, "ADSK_FWD_ADENYLYLSULFKIN-CPLX_mod_cobalt2": 0.14416946780447043, "ADSK_FWD_ADENYLYLSULFKIN-CPLX_mod_mg2": 0.0, "ADSK_FWD_ADENYLYLSULFKIN-CPLX_mod_cd2": 0.0, "ADSK_FWD_ADENYLYLSULFKIN-CPLX_mod_mn2": 0.0, "ADSL1r_REV_ASL-MONOMER": 0.0, "ADSL1r_FWD_ASL-MONOMER": 0.17815278105973786, "ADSL2r_REV_ASL-MONOMER": 0.0, "ADSL2r_FWD_ASL-MONOMER": 0.21413131485909448, "ADSS_FWD_ADENYLOSUCCINATE-SYN-DIMER_mod_mg2": 0.17815278105973786, "AGDC_FWD_NAG6PDEACET-CPLX_mod_zn2": 0.0, "AGM3PA_FWD_EG10041-MONOMER": 0.0, "AGM3PApp_FWD_NACMURLALAAMI2-MONOMER": 0.0, "AGM3PApp_FWD_NACMURLALAAMI1-MONOMER": 0.0, "AGM3PApp_FWD_G7458-MONOMER": 0.0, "AGM3PH_FWD_G6567-MONOMER": 0.0, "AGM3Pt2pp_FWD_AMPG-MONOMER": 0.0, "AGM4PA_FWD_EG10041-MONOMER": 0.0, "AGM4PApp_FWD_NACMURLALAAMI2-MONOMER": 0.0, "AGM4PApp_FWD_NACMURLALAAMI1-MONOMER": 0.0, "AGM4PApp_FWD_G7458-MONOMER": 0.0, "AGM4PCP_FWD_G6621-MONOMER": 0.0, "AGM4PCPpp_FWD_CPLX_dummy": 0.0, "AGM4PH_FWD_G6567-MONOMER": 0.0, "AGM4Pt2pp_FWD_AMPG-MONOMER": 0.0, "AGMH_FWD_G6567-MONOMER": 0.0, "AGMHE_FWD_CPLX0-3681_mod_nadp": 0.0, "AGMT_FWD_AGMATIN-CPLX_mod_2:mn2": 0.0, "AGMt2pp_FWD_AMPG-MONOMER": 0.0, "AGMtex_REV_G6700-MONOMER": 0.0, "AGMtex_FWD_G6700-MONOMER": 0.0, "AGMtex_REV_CPLX0-7533": 0.0, "AGMtex_FWD_CPLX0-7533": 0.0, "AGMtex_REV_CPLX0-7530": 0.0, "AGMtex_FWD_CPLX0-7530": 0.0, "AGMtex_REV_CPLX0-7534": 0.0, "AGMtex_FWD_CPLX0-7534": 0.0, "AGPR_REV_N-ACETYLGLUTPREDUCT-MONOMER": 0.2524480536390948, "AGPR_FWD_N-ACETYLGLUTPREDUCT-MONOMER": 0.04009826649098207, "AGt3_FWD_CPLX0-1721": 0.0, "AHCYSNS_FWD_CPLX0-1541": 0.0029100495225642072, "AICART_REV_AICARTRANSIMPCYCLO-CPLX": 0.0, "AICART_FWD_AICARTRANSIMPCYCLO-CPLX": 0.2898406823184499, "AIRC2_FWD_PURK-CPLX": 0.21413131485909448, "AIRC3_REV_PURE-CPLX": 0.21413131485909448, "AIRC3_FWD_PURE-CPLX": 0.0, "AKGDH_FWD_2OXOGLUTARATEDEH-CPLX_mod_mg2_mod_lipo": 2.8475115885212463, "AKGt2rpp_REV_KGTP-MONOMER": 0.0, "AKGt2rpp_FWD_KGTP-MONOMER": 0.0, "AKGtex_REV_G6700-MONOMER": 0.0, "AKGtex_FWD_G6700-MONOMER": 0.0, "AKGtex_REV_CPLX0-7533": 0.0, "AKGtex_FWD_CPLX0-7533": 0.0, "AKGtex_REV_CPLX0-7530": 0.0, "AKGtex_FWD_CPLX0-7530": 0.0, "AKGtex_REV_CPLX0-7534": 0.0, "AKGtex_FWD_CPLX0-7534": 0.0, "ALAALAD_FWD_G6782-MONOMER": 0.0, "ALAALAabcpp_FWD_ABC-59-CPLX": 0.0, "ALAALAabcpp_FWD_ABC-8-CPLX": 0.0, "ALAALAr_REV_DALADALALIGA-MONOMER": 0.0, "ALAALAr_FWD_DALADALALIGA-MONOMER": 0.0, "ALAALAr_REV_DALADALALIGB-CPLX": 0.0, "ALAALAr_FWD_DALADALALIGB-CPLX": 0.01866965640282123, "ALAALAtex_REV_G6700-MONOMER": 0.0, "ALAALAtex_FWD_G6700-MONOMER": 0.0, "ALAALAtex_REV_CPLX0-7533": 0.0, "ALAALAtex_FWD_CPLX0-7533": 0.0, "ALAALAtex_REV_CPLX0-7530": 0.0, "ALAALAtex_FWD_CPLX0-7530": 0.0, "ALAALAtex_REV_CPLX0-7534": 0.0, "ALAALAtex_FWD_CPLX0-7534": 0.0, "ALAGLUE_REV_G6661-MONOMER": 0.0, "ALAGLUE_FWD_G6661-MONOMER": 0.0, "ALAR_REV_CPLX0-7465_mod_pydx5p": 0.0, "ALAR_FWD_CPLX0-7465_mod_pydx5p": 0.0, "ALAR_REV_ALARACEBIOSYN-MONOMER": 0.0, "ALAR_FWD_ALARACEBIOSYN-MONOMER": 0.028004484604231848, "ALATA_D2_FWD_LTAA-CPLX_mod_pydx5p": 0.0, "ALATA_D2_FWD_GLYOHMETRANS-CPLX": 0.0, "ALATA_L_REV_CPLX0-7888": 0.7460119292940257, "ALATA_L_FWD_CPLX0-7888": 0.0, "ALATA_L_REV_CPLX0-7887": 0.0, "ALATA_L_FWD_CPLX0-7887": 0.0, "ALATA_L2_FWD_LTAA-CPLX_mod_pydx5p": 0.0, "ALATA_L2_FWD_GLYOHMETRANS-CPLX": 0.0, "ALAabcpp_FWD_ABC-15-CPLX": 0.0, "ALAt2pp_FWD_CYCA-MONOMER": 0.0, "ALAt2rpp_REV_CPLX_dummy": 0.0, "ALAt2rpp_FWD_CPLX_dummy": 0.0, "ALAt4pp_FWD_YAAJ-MONOMER": 0.0, "ALAtex_REV_G6700-MONOMER": 0.0, "ALAtex_FWD_G6700-MONOMER": 0.0, "ALAtex_REV_CPLX0-7533": 0.0, "ALAtex_FWD_CPLX0-7533": 0.0, "ALAtex_REV_CPLX0-7530": 0.0, "ALAtex_FWD_CPLX0-7530": 0.0, "ALAtex_REV_CPLX0-7534": 0.0, "ALAtex_FWD_CPLX0-7534": 0.0, "ALCD19_REV_ADHC-CPLX_mod_zn2": 0.0, "ALCD19_FWD_ADHC-CPLX_mod_zn2": 0.0, "ALCD2x_REV_ADHC-CPLX_mod_zn2": 0.0, "ALCD2x_FWD_ADHC-CPLX_mod_zn2": 0.0, "ALCD2x_REV_ADHP-MONOMER": 0.0, "ALCD2x_FWD_ADHP-MONOMER": 0.0, "ALCD2x_REV_ADHE-CPLX_mod_fe2": 0.0, "ALCD2x_FWD_ADHE-CPLX_mod_fe2": 0.0, "ALDD19xr_REV_PHENDEHYD-CPLX": 0.0, "ALDD19xr_FWD_PHENDEHYD-CPLX": 0.0, "ALDD2x_FWD_ALDHDEHYDROG-MONOMER": 0.0, "ALDD2y_FWD_CPLX0-3482_mod_mg2": 0.0, "ALDD3y_FWD_CPLX0-3482_mod_mg2": 0.0, "ALDD4_FWD_CPLX_dummy": 0.0, "ALLK_FWD_EG11956-MONOMER": 0.0, "ALLPI_REV_RIB5PISOMB-CPLX": 0.0, "ALLPI_FWD_RIB5PISOMB-CPLX": 0.0, "ALLTAMH_FWD_CPLX-7524_mod_mn2": 0.0, "ALLTN_FWD_CPLX-64_mod_cobalt2_mod_zn2": 0.0, "ALLTN_FWD_CPLX-64_mod_ni2_mod_zn2": 0.0, "ALLTN_FWD_CPLX-64_mod_mn2_mod_zn2": 0.0, "ALLTNt2rpp_REV_B0511-MONOMER": 0.0, "ALLTNt2rpp_FWD_B0511-MONOMER": 0.0, "ALLTNtex_REV_G6700-MONOMER": 0.0, "ALLTNtex_FWD_G6700-MONOMER": 0.0, "ALLTNtex_REV_CPLX0-7533": 0.0, "ALLTNtex_FWD_CPLX0-7533": 0.0, "ALLTNtex_REV_CPLX0-7530": 0.0, "ALLTNtex_FWD_CPLX0-7530": 0.0, "ALLTNtex_REV_CPLX0-7534": 0.0, "ALLTNtex_FWD_CPLX0-7534": 0.0, "ALLULPE_REV_EG11957-MONOMER_mod_cobalt2": 0.0, "ALLULPE_FWD_EG11957-MONOMER_mod_cobalt2": 0.0, "ALLabcpp_FWD_ABC-42-CPLX": 0.0, "ALLtex_REV_G6700-MONOMER": 0.0, "ALLtex_FWD_G6700-MONOMER": 0.0, "ALLtex_REV_CPLX0-7533": 0.0, "ALLtex_FWD_CPLX0-7533": 0.0, "ALLtex_REV_CPLX0-7530": 0.0, "ALLtex_FWD_CPLX0-7530": 0.0, "ALLtex_REV_CPLX0-7534": 0.0, "ALLtex_FWD_CPLX0-7534": 0.0, "ALR2_FWD_G6967-MONOMER": 0.0, "ALR2_FWD_MONOMER0-149": 0.0, "ALR2_FWD_MONOMER0-148": 0.0, "ALR2_FWD_G7558-MONOMER": 0.0, "ALR4x_FWD_GLYCDEH-CPLX": 0.0, "ALTRH_FWD_ALTRODEHYDRAT-MONOMER": 0.0, "AM3PA_FWD_EG10041-MONOMER": 0.0, "AM4PA_FWD_EG10041-MONOMER": 0.0, "AM4PCP_FWD_G6621-MONOMER": 0.0, "AMALT1_FWD_AMYLOMALT-MONOMER": 7.717336916000889e-31, "AMALT2_FWD_AMYLOMALT-MONOMER": 7.717336916000889e-31, "AMALT3_FWD_AMYLOMALT-MONOMER": -2.315201074800267e-30, "AMALT4_FWD_AMYLOMALT-MONOMER": 0.0, "AMANAPEr_REV_NANE-MONOMER": 0.0, "AMANAPEr_FWD_NANE-MONOMER": 0.0, "AMANK_FWD_NANK-MONOMER": 0.0, "AMAOTr_REV_DAPASYN-CPLX_mod_pydx5p": 0.0, "AMAOTr_FWD_DAPASYN-CPLX_mod_pydx5p": 3.5403597653990433e-07, "AMMQLT8_FWD_2-OCTAPRENYL-METHOXY-BENZOQ-METH-MONOMER": 0.0, "AMPMS2_FWD_THIC-MONOMER": 1.9775779262788886e-05, "AMPN_FWD_AMP-NUCLEOSID-CPLX": 0.0, "AMPTASECG_FWD_CPLX0-3061_mod_zn2": -7.58166979017047e-32, "AMPTASECG_FWD_EG10696-MONOMER": 0.0, "AMPTASECG_FWD_EG12310-MONOMER": 0.0, "AMPTASECG_FWD_CPLX0-3001": 0.0, "AMPTASEPG_FWD_CPLX0-3061_mod_zn2": 1.015434776059487e-31, "AMPTASEPG_FWD_EG10696-MONOMER": 0.0, "AMPTASEPG_FWD_EG12310-MONOMER": 0.0, "AMPTASEPG_FWD_CPLX0-3001": 0.0, "AMPtex_REV_G6700-MONOMER": 0.0, "AMPtex_FWD_G6700-MONOMER": 0.0, "AMPtex_REV_CPLX0-7533": 0.0, "AMPtex_FWD_CPLX0-7533": 0.0, "AMPtex_REV_CPLX0-7530": 0.0, "AMPtex_FWD_CPLX0-7530": 0.0, "AMPtex_REV_CPLX0-7534": 0.0, "AMPtex_FWD_CPLX0-7534": 0.0, "ANHGMtex_REV_G6700-MONOMER": 0.0, "ANHGMtex_FWD_G6700-MONOMER": 0.0, "ANHGMtex_REV_CPLX0-7533": 0.0, "ANHGMtex_FWD_CPLX0-7533": 0.0, "ANHGMtex_REV_CPLX0-7530": 0.0, "ANHGMtex_FWD_CPLX0-7530": 0.0, "ANHGMtex_REV_CPLX0-7534": 0.0, "ANHGMtex_FWD_CPLX0-7534": 0.0, "ANHMK_FWD_G6880-MONOMER_mod_mg2": 0.0, "ANPRT_FWD_ANTHRANSYNCOMPII-MONOMER": 0.04170669505455128, "ANS_FWD_ANTHRANSYN-CPLX_mod_mg2": 0.0, "ANS_FWD_ANTHRANSYN-CPLX_mod_fe2": 0.0, "ANS_FWD_ANTHRANSYN-CPLX_mod_cobalt2": 0.04170669505455128, "AOBUTDs_FWD_SPONT": 0.0, "AP4AH_FWD_EG10048-MONOMER": 0.0, "AP4AS_FWD_LysII_RS_dim_mod_lys__L": 0.0, "AP5AH_FWD_EG10048-MONOMER": 0.0, "APCS_FWD_SPERMIDINESYN-CPLX": 0.0, "APG3PAT120_FWD_EG11674-MONOMER": 0.0, "APG3PAT140_FWD_EG11674-MONOMER": 0.0, "APG3PAT141_FWD_EG11674-MONOMER": 0.0, "APG3PAT160_FWD_EG11674-MONOMER": 0.0, "APG3PAT161_FWD_EG11674-MONOMER": 0.0, "APG3PAT180_FWD_EG11674-MONOMER": 0.0, "APG3PAT181_FWD_EG11674-MONOMER": 0.0, "APH120_FWD_G6502-MONOMER": 0.0, "APH140_FWD_G6502-MONOMER": 0.0, "APH141_FWD_G6502-MONOMER": 0.0, "APH160_FWD_G6502-MONOMER": 0.0, "APH161_FWD_G6502-MONOMER": 0.0, "APH180_FWD_G6502-MONOMER": 0.0, "APH181_FWD_G6502-MONOMER": 0.0, "APPLDHr_REV_GLYCDEH-CPLX": 0.0, "APPLDHr_FWD_GLYCDEH-CPLX": 0.0, "APRAUR_FWD_CPLX0-7659": 0.0002137281329526273, "ARAI_REV_ARABISOM-CPLX_mod_mn2": 0.0, "ARAI_FWD_ARABISOM-CPLX_mod_mn2": 0.0, "ARBTNR1_FWD_CPLX_dummy": 0.0, "ARBTNR2_FWD_CPLX_dummy": 0.0, "ARBTNR3_FWD_CPLX_dummy": 0.0, "ARBTNabcpp_FWD_ABC-11-CPLX": 0.0, "ARBTNexs_FWD_SPONT": 0.0, "ARBTNtex_FWD_CPLX_dummy": 0.0, "ARBTNtonex_FWD_CPLX_dummy": 0.0, "ARBTNtpp_FWD_CPLX_dummy": 0.0, "ARBTptspp_FWD_CPLX-153": 0.0, "ARBTptspp_FWD_CPLX-154": 0.0, "ARBTtex_FWD_CPLX0-7534": 0.0, "ARBTtex_FWD_CPLX0-7530": 0.0, "ARBTtex_FWD_CPLX0-7533": 0.0, "ARBTtex_FWD_G6700-MONOMER": 0.0, "ARBabcpp_FWD_ABC-2-CPLX": 0.0, "ARBt2rpp_REV_ARAE-MONOMER": 0.0, "ARBt2rpp_FWD_ARAE-MONOMER": 0.0, "ARBt3ipp_FWD_YDEA-MONOMER": 0.0, "ARBtex_REV_G6700-MONOMER": 0.0, "ARBtex_FWD_G6700-MONOMER": 0.0, "ARBtex_REV_CPLX0-7533": 0.0, "ARBtex_FWD_CPLX0-7533": 0.0, "ARBtex_REV_CPLX0-7530": 0.0, "ARBtex_FWD_CPLX0-7530": 0.0, "ARBtex_REV_CPLX0-7534": 0.0, "ARBtex_FWD_CPLX0-7534": 0.0, "ARGAGMt7pp_REV_CPLX0-7535": 0.0, "ARGAGMt7pp_FWD_CPLX0-7535": 1.0633884259344146e-29, "ARGDC_FWD_ARGDECARBOXDEG-CPLX_mod_pydx5p": 7.136257711422378e-33, "ARGDCpp_FWD_ARGDECARBOXBIO-CPLX_mod_mg2_mod_4:pydx5p": 0.0, "ARGORNt7pp_REV_ARCD-MONOMER": 6.702056848304199e-31, "ARGORNt7pp_FWD_ARCD-MONOMER": 0.0, "ARGSL_REV_ARGSUCCINLYA-MONOMER": 0.7350666771325285, "ARGSL_FWD_ARGSUCCINLYA-MONOMER": 0.9474164642806412, "ARGSS_FWD_CPLX0-238_mod_mg2": 0.2123497871481127, "ARGabcpp_FWD_ABC-3-CPLX": 0.0, "ARGabcpp_FWD_ABC-4-CPLX": 0.0, "ARGt3pp_FWD_YGGA-MONOMER": 0.0, "ARGtex_REV_G6700-MONOMER": 0.0, "ARGtex_FWD_G6700-MONOMER": 0.0, "ARGtex_REV_CPLX0-7533": 0.0, "ARGtex_FWD_CPLX0-7533": 0.0, "ARGtex_REV_CPLX0-7530": 0.0, "ARGtex_FWD_CPLX0-7530": 0.0, "ARGtex_REV_CPLX0-7534": 0.0, "ARGtex_FWD_CPLX0-7534": 0.0, "ASAD_REV_ASP-SEMIALDEHYDE-DEHYDROGENASE-CPLX": 0.7539468127267926, "ASAD_FWD_ASP-SEMIALDEHYDE-DEHYDROGENASE-CPLX": 0.0, "ASCBPL_FWD_CPLX0-7848_mod_mn2": 0.0, "ASCBptspp_FWD_EIISGA": 0.0, "ASCBtex_REV_G6700-MONOMER": 0.0, "ASCBtex_FWD_G6700-MONOMER": 0.0, "ASCBtex_REV_CPLX0-7533": 0.0, "ASCBtex_FWD_CPLX0-7533": 0.0, "ASCBtex_REV_CPLX0-7530": 0.0, "ASCBtex_FWD_CPLX0-7530": 0.0, "ASCBtex_REV_CPLX0-7534": 0.0, "ASCBtex_FWD_CPLX0-7534": 0.0, "ASNN_FWD_EG12407-MONOMER": 0.0, "ASNN_FWD_ANSA-CPLX": 0.0, "ASNNpp_FWD_ANSB-CPLX": 0.0, "ASNS1_FWD_ASNSYNB-CPLX_mod_mg2": 0.0, "ASNS2_FWD_ASNSYNA-CPLX_mod_mg2": 0.16309794266380828, "ASNabcpp_FWD_CPLX_dummy": 0.0, "ASNt2rpp_REV_ANSP-MONOMER": 0.0, "ASNt2rpp_FWD_ANSP-MONOMER": 0.0, "ASNtex_REV_G6700-MONOMER": 0.0, "ASNtex_FWD_G6700-MONOMER": 0.0, "ASNtex_REV_CPLX0-7533": 0.0, "ASNtex_FWD_CPLX0-7533": 0.0, "ASNtex_REV_CPLX0-7530": 0.0, "ASNtex_FWD_CPLX0-7530": 0.0, "ASNtex_REV_CPLX0-7534": 0.0, "ASNtex_FWD_CPLX0-7534": 0.0, "ASO3t8pp_FWD_CPLX-7": 0.0, "ASO3tex_REV_G6700-MONOMER": 0.0, "ASO3tex_FWD_G6700-MONOMER": 0.0, "ASO3tex_REV_CPLX0-7533": 0.0, "ASO3tex_FWD_CPLX0-7533": 0.0, "ASO3tex_REV_CPLX0-7530": 0.0, "ASO3tex_FWD_CPLX0-7530": 0.0, "ASO3tex_REV_CPLX0-7534": 0.0, "ASO3tex_FWD_CPLX0-7534": 0.0, "ASP1DC_FWD_MONOMER0-1842": 0.0003889928642191379, "ASPCT_FWD_ASPCARBCAT-TRIMER": 0.0, "ASPCT_FWD_ASPCARBTRANS-CPLX_mod_zn2": 0.2585894217931363, "ASPK_REV_ASPKINIIHOMOSERDEHYDROGII-CPLX": 3.2828477769807516, "ASPK_FWD_ASPKINIIHOMOSERDEHYDROGII-CPLX": 0.0, "ASPK_REV_ASPKINIHOMOSERDEHYDROGI-CPLX": 0.569477814864147, "ASPK_FWD_ASPKINIHOMOSERDEHYDROGI-CPLX": 4.606272404571691, "ASPK_REV_ASPKINIII-CPLX": 0.0, "ASPK_FWD_ASPKINIII-CPLX": 0.0, "ASPO3_FWD_L-ASPARTATE-OXID-MONOMER_mod_fad": 0.0, "ASPO4_FWD_L-ASPARTATE-OXID-MONOMER_mod_fad": 0.0, "ASPO5_FWD_L-ASPARTATE-OXID-MONOMER_mod_fad": 0.0, "ASPO6_FWD_L-ASPARTATE-OXID-MONOMER_mod_fad": 0.0015499139798638858, "ASPT_FWD_ASPARTASE-CPLX_mod_cobalt2": 0.0, "ASPT_FWD_ASPARTASE-CPLX_mod_mn2": 0.0, "ASPT_FWD_ASPARTASE-CPLX_mod_mg2": 0.0, "ASPTA_REV_ASPAMINOTRANS-DIMER_mod_pydx5p": 2.0089582827438686, "ASPTA_FWD_ASPAMINOTRANS-DIMER_mod_pydx5p": 0.0, "ASPabcpp_FWD_ABC-13-CPLX": 0.0, "ASPt2_2pp_FWD_DCTA-MONOMER": 0.0, "ASPt2_3pp_FWD_DCUA-MONOMER": 0.0, "ASPt2_3pp_FWD_DCUB-MONOMER": 0.0, "ASPt2pp_FWD_GLTP-MONOMER": 0.0, "ASPt2rpp_REV_CPLX_dummy": 0.0, "ASPt2rpp_FWD_CPLX_dummy": 0.0, "ASPtex_REV_G6700-MONOMER": 0.0, "ASPtex_FWD_G6700-MONOMER": 0.0, "ASPtex_REV_CPLX0-7533": 0.0, "ASPtex_FWD_CPLX0-7533": 0.0, "ASPtex_REV_CPLX0-7530": 0.0, "ASPtex_FWD_CPLX0-7530": 0.0, "ASPtex_REV_CPLX0-7534": 0.0, "ASPtex_FWD_CPLX0-7534": 0.0, "ASR_FWD_GRXB-MONOMER_EG12237-MONOMER": 0.0, "AST_FWD_ARGSUCCTRAN-MONOMER": 0.0, "ATHRDHr_REV_CPLX0-1962": 0.0, "ATHRDHr_FWD_CPLX0-1962": 0.0, "ATPHs_FWD_SPONT": 0.0, "ATPPRT_FWD_CPLX0-7614": 0.07570936745935544, "ATPS4rpp_REV_ATPSYN-CPLX_EG10106-MONOMER_mod_mg2": 0.0, "ATPS4rpp_FWD_ATPSYN-CPLX_EG10106-MONOMER_mod_mg2": 27.030292891722855, "ATPS4rpp_REV_ATPSYN-CPLX_mod_mg2": 0.0, "ATPS4rpp_FWD_ATPSYN-CPLX_mod_mg2": 13.946380236131999, "BALAt2pp_FWD_CYCA-MONOMER": 0.0, "BALAtex_REV_G6700-MONOMER": 0.0, "BALAtex_FWD_G6700-MONOMER": 0.0, "BALAtex_REV_CPLX0-7533": 0.0, "BALAtex_FWD_CPLX0-7533": 0.0, "BALAtex_REV_CPLX0-7530": 0.0, "BALAtex_FWD_CPLX0-7530": 0.0, "BALAtex_REV_CPLX0-7534": 0.0, "BALAtex_FWD_CPLX0-7534": 0.0, "BETALDHx_FWD_BADH-CPLX": 0.0, "BETALDHy_FWD_BADH-CPLX": -2.4065032551571265e-31, "BMOCOS_FWD_EG10153-MONOMER": -1.1343398829201462e-28, "BMOGDS1_FWD_EG11829-MONOMER_mod_mg2": 0.0, "BMOGDS1_FWD_EG11829-MONOMER_EG11828-MONOMER": -1.1343398829201462e-28, "BMOGDS1_FWD_EG11829-MONOMER_mod_mn2": 0.0, "BMOGDS2_FWD_EG11829-MONOMER_mod_mg2": 0.0, "BMOGDS2_FWD_EG11829-MONOMER_EG11828-MONOMER": -1.1343398829201462e-28, "BMOGDS2_FWD_EG11829-MONOMER_mod_mn2": 0.0, "BPNT_FWD_EG10043-MONOMER_mod_mg2": 0.14417146908642292, "BSORx_FWD_EG10124-MONOMER_mod_bmocogdp": 0.0, "BSORy_FWD_EG10124-MONOMER_mod_bmocogdp": 0.0, "BTNt2ipp_FWD_CPLX_dummy": 0.0, "BTNtex_REV_CPLX0-7534": 0.0, "BTNtex_FWD_CPLX0-7534": 0.0, "BTNtex_REV_CPLX0-7530": 0.0, "BTNtex_FWD_CPLX0-7530": 0.0, "BTNtex_REV_CPLX0-7533": 0.0, "BTNtex_FWD_CPLX0-7533": 0.0, "BTNtex_REV_G6700-MONOMER": 0.0, "BTNtex_FWD_G6700-MONOMER": 0.0, "BUTCT_FWD_ACETOACETYL-COA-TRANSFER-CPLX": 0.0, "BUTSO3abcpp_FWD_ABC-64-CPLX": 0.0, "BUTSO3abcpp_FWD_ABC-56-CPLX": 0.0, "BUTSO3tex_REV_G6700-MONOMER": 0.0, "BUTSO3tex_FWD_G6700-MONOMER": 0.0, "BUTSO3tex_REV_CPLX0-7533": 0.0, "BUTSO3tex_FWD_CPLX0-7533": 0.0, "BUTSO3tex_REV_CPLX0-7530": 0.0, "BUTSO3tex_FWD_CPLX0-7530": 0.0, "BUTSO3tex_REV_CPLX0-7534": 0.0, "BUTSO3tex_FWD_CPLX0-7534": 0.0, "BUTt2rpp_REV_EG11671-MONOMER": 0.0, "BUTt2rpp_FWD_EG11671-MONOMER": 0.0, "BUTtex_REV_G6700-MONOMER": 0.0, "BUTtex_FWD_G6700-MONOMER": 0.0, "BUTtex_REV_CPLX0-7533": 0.0, "BUTtex_FWD_CPLX0-7533": 0.0, "BUTtex_REV_CPLX0-7530": 0.0, "BUTtex_FWD_CPLX0-7530": 0.0, "BUTtex_REV_CPLX0-7534": 0.0, "BUTtex_FWD_CPLX0-7534": 0.0, "CA2t3pp_FWD_CHAA-MONOMER": 0.0, "CA2tex_REV_G6700-MONOMER": 0.0, "CA2tex_FWD_G6700-MONOMER": 0.0, "CA2tex_REV_CPLX0-7533": 0.0, "CA2tex_FWD_CPLX0-7533": 0.0, "CA2tex_REV_CPLX0-7530": 0.0, "CA2tex_FWD_CPLX0-7530": 1.0501162093788206e-11, "CA2tex_REV_CPLX0-7534": 0.0, "CA2tex_FWD_CPLX0-7534": 0.0, "CADVtpp_FWD_CADB-MONOMER": 0.0, "CAT_FWD_HYDROPEROXIDI-CPLX_mod_pheme": 0.0, "CAT_FWD_HYDROPEROXIDII-CPLX_mod_6:hemed": 0.0, "CAt6pp_REV_YRBG-MONOMER": 1.0501162093788206e-11, "CAt6pp_FWD_YRBG-MONOMER": 0.0, "CBIAT_REV_COBALADENOSYLTRANS-MONOMER": 0.0, "CBIAT_FWD_COBALADENOSYLTRANS-MONOMER": 0.0, "CBItonex_FWD_CPLX0-1924": 0.0, "CBIuabcpp_FWD_ABC-5-CPLX": 0.0, "CBL1abcpp_FWD_ABC-5-CPLX": 0.0, "CBL1tonex_FWD_CPLX0-1924": 0.0, "CBLAT_REV_COBALADENOSYLTRANS-MONOMER": 0.0, "CBLAT_FWD_COBALADENOSYLTRANS-MONOMER": 0.0, "CBMD_FWD_SPONT": 0.0, "CBMKr_REV_G7493-MONOMER": 0.0, "CBMKr_FWD_G7493-MONOMER": 0.470939208941249, "CBMKr_REV_EG12384-MONOMER": 0.0, "CBMKr_FWD_EG12384-MONOMER": 0.0, "CBMKr_REV_G6188-MONOMER": 0.0, "CBMKr_FWD_G6188-MONOMER": 0.0, "CBPS_FWD_CARBPSYN-CPLX_mod_mn2": 0.0, "CBPS_FWD_CARBPSYN-CPLX_mod_cobalt2": 0.0, "CBPS_FWD_CARBPSYN-CPLX_mod_zn2": 0.0, "CBPS_FWD_CARBPSYN-CPLX_mod_cd2": 0.0, "CBPS_FWD_CARBPSYN-CPLX_mod_mg2": 0.0, "CCGS_FWD_G6245-MONOMER": 7.126904977078206e-05, "CD2abcpp_FWD_YHHO-MONOMER": 0.0, "CD2t3pp_FWD_B0752-MONOMER": 0.0, "CD2t3pp_FWD_CPLX0-7641": 0.0, "CD2tex_REV_G6700-MONOMER": 0.0, "CD2tex_FWD_G6700-MONOMER": 0.0, "CD2tex_REV_CPLX0-7533": 0.0, "CD2tex_FWD_CPLX0-7533": 0.0, "CD2tex_REV_CPLX0-7530": 0.0, "CD2tex_FWD_CPLX0-7530": 0.0, "CD2tex_REV_CPLX0-7534": 0.0, "CD2tex_FWD_CPLX0-7534": 0.0, "CD2tpp_FWD_EG11167-MONOMER": 0.0, "CDAPPA120_FWD_CDPDIGLYPYPHOSPHA-MONOMER": 0.0, "CDAPPA140_FWD_CDPDIGLYPYPHOSPHA-MONOMER": 0.0, "CDAPPA141_FWD_CDPDIGLYPYPHOSPHA-MONOMER": 0.0, "CDAPPA160_FWD_CDPDIGLYPYPHOSPHA-MONOMER": 0.0, "CDAPPA161_FWD_CDPDIGLYPYPHOSPHA-MONOMER": 0.0, "CDAPPA180_FWD_CDPDIGLYPYPHOSPHA-MONOMER": 0.0, "CDAPPA181_FWD_CDPDIGLYPYPHOSPHA-MONOMER": 0.0, "CDGR_FWD_QueF_dim": 7.126904977078206e-05, "CDGS_FWD_CPLX_dummy": 7.126904977078206e-05, "CDPMEK_FWD_CPLX0-3841_mod_mg2": 0.00166270413819598, "CFAS160E_FWD_CFA-CPLX_mod_hco3": -7.417301015056549e-30, "CFAS160G_FWD_CFA-CPLX_mod_hco3": 0.0, "CFAS180E_FWD_CFA-CPLX_mod_hco3": 0.0, "CFAS180G_FWD_CFA-CPLX_mod_hco3": 0.0, "CGLYabcpp_FWD_ABC-8-CPLX": -7.58166979017047e-32, "CGLYtex_REV_G6700-MONOMER": 0.0, "CGLYtex_FWD_G6700-MONOMER": 0.0, "CGLYtex_REV_CPLX0-7533": 0.0, "CGLYtex_FWD_CPLX0-7533": 0.0, "CGLYtex_REV_CPLX0-7530": 0.0, "CGLYtex_FWD_CPLX0-7530": 0.0, "CGLYtex_REV_CPLX0-7534": 0.0, "CGLYtex_FWD_CPLX0-7534": 0.0, "CHLabcpp_FWD_ABC-40-CPLX": 0.0, "CHLt2pp_FWD_YEAV-MONOMER": 0.0, "CHLt2pp_FWD_BETT-MONOMER": -2.4065032551571265e-31, "CHLtex_REV_G6700-MONOMER": 0.0, "CHLtex_FWD_G6700-MONOMER": 0.0, "CHLtex_REV_CPLX0-7533": 0.0, "CHLtex_FWD_CPLX0-7533": 0.0, "CHLtex_REV_CPLX0-7530": 0.0, "CHLtex_FWD_CPLX0-7530": 0.0, "CHLtex_REV_CPLX0-7534": 0.0, "CHLtex_FWD_CPLX0-7534": 0.0, "CHOLD_FWD_CHD-MONOMER": -2.4065032551571265e-31, "CHORM_FWD_CHORISMUTPREPHENDEHYDRAT-CPLX": 0.24566739442200533, "CHORM_FWD_CHORISMUTPREPHENDEHYDROG-CPLX": 0.0, "CHORS_FWD_AROC-CPLX_mod_fmnh2": 0.0, "CHORS_FWD_AROC-CPLX_mod_fadh2": 0.2879733889407612, "CHRPL_FWD_CHORPYRLY-MONOMER": 0.00014982486605114202, "CHTBSptspp_FWD_PTSI-MONOMER": 0.0, "CHTBStex_REV_G6700-MONOMER": 0.0, "CHTBStex_FWD_G6700-MONOMER": 0.0, "CHTBStex_REV_CPLX0-7533": 0.0, "CHTBStex_FWD_CPLX0-7533": 0.0, "CHTBStex_REV_CPLX0-7530": 0.0, "CHTBStex_FWD_CPLX0-7530": 0.0, "CHTBStex_REV_CPLX0-7534": 0.0, "CHTBStex_FWD_CPLX0-7534": 0.0, "CINNDO_FWD_HCAMULTI-CPLX": 0.0, "CITL_FWD_CITLY-CPLX": 0.0, "CITt3pp_FWD_CPLX_dummy": 0.0, "CITt7pp_FWD_B0612-MONOMER": 0.0, "CITtex_REV_G6700-MONOMER": 0.0, "CITtex_FWD_G6700-MONOMER": 0.0, "CITtex_REV_CPLX0-7533": 0.0, "CITtex_FWD_CPLX0-7533": 0.0, "CITtex_REV_CPLX0-7530": 0.0, "CITtex_FWD_CPLX0-7530": 0.0, "CITtex_REV_CPLX0-7534": 0.0, "CITtex_FWD_CPLX0-7534": 0.0, "CLIPAabctex_FWD_ABC-53-CPLX": 0.0, "CLPNH120pp_FWD_CPLX_dummy": 0.0, "CLPNH140pp_FWD_CPLX_dummy": 0.0, "CLPNH141pp_FWD_CPLX_dummy": 0.0, "CLPNH160pp_FWD_CPLX_dummy": 0.0, "CLPNH161pp_FWD_CPLX_dummy": 0.0, "CLPNH180pp_FWD_CPLX_dummy": 0.0, "CLPNH181pp_FWD_CPLX_dummy": 0.0, "CLPNS120pp_REV_G6406-MONOMER": 0.0, "CLPNS120pp_FWD_G6406-MONOMER": 0.0, "CLPNS120pp_REV_CARDIOLIPSYN-MONOMER": 0.0, "CLPNS120pp_FWD_CARDIOLIPSYN-MONOMER": 0.0, "CLPNS140pp_REV_G6406-MONOMER": 0.0, "CLPNS140pp_FWD_G6406-MONOMER": 0.0, "CLPNS140pp_REV_CARDIOLIPSYN-MONOMER": 0.0, "CLPNS140pp_FWD_CARDIOLIPSYN-MONOMER": 0.0, "CLPNS141pp_REV_G6406-MONOMER": 0.0, "CLPNS141pp_FWD_G6406-MONOMER": 0.0, "CLPNS141pp_REV_CARDIOLIPSYN-MONOMER": 0.0, "CLPNS141pp_FWD_CARDIOLIPSYN-MONOMER": 0.0, "CLPNS160pp_REV_G6406-MONOMER": 0.0, "CLPNS160pp_FWD_G6406-MONOMER": 0.0, "CLPNS160pp_REV_CARDIOLIPSYN-MONOMER": 0.0, "CLPNS160pp_FWD_CARDIOLIPSYN-MONOMER": 0.0, "CLPNS161pp_REV_G6406-MONOMER": 0.0, "CLPNS161pp_FWD_G6406-MONOMER": 0.0, "CLPNS161pp_REV_CARDIOLIPSYN-MONOMER": 0.0, "CLPNS161pp_FWD_CARDIOLIPSYN-MONOMER": 0.0, "CLPNS180pp_REV_G6406-MONOMER": 0.0, "CLPNS180pp_FWD_G6406-MONOMER": 0.0, "CLPNS180pp_REV_CARDIOLIPSYN-MONOMER": 0.0, "CLPNS180pp_FWD_CARDIOLIPSYN-MONOMER": 0.0, "CLPNS181pp_REV_G6406-MONOMER": 0.0, "CLPNS181pp_FWD_G6406-MONOMER": 0.0, "CLPNS181pp_REV_CARDIOLIPSYN-MONOMER": 0.0, "CLPNS181pp_FWD_CARDIOLIPSYN-MONOMER": 0.0, "CLt3_2pp_FWD_YNFJ-MONOMER": 0.0, "CLt3_2pp_FWD_YADQ-MONOMER": 0.0, "CLtex_REV_G6700-MONOMER": 0.0, "CLtex_FWD_G6700-MONOMER": 0.0, "CLtex_REV_CPLX0-7533": 0.0, "CLtex_FWD_CPLX0-7533": 0.0, "CLtex_REV_CPLX0-7530": 0.0, "CLtex_FWD_CPLX0-7530": 0.0, "CLtex_REV_CPLX0-7534": 0.0, "CLtex_FWD_CPLX0-7534": 0.0, "CMPN_FWD_CPLX_dummy": 0.0, "CMPtex_REV_G6700-MONOMER": 0.0, "CMPtex_FWD_G6700-MONOMER": 0.0, "CMPtex_REV_CPLX0-7533": 0.0, "CMPtex_FWD_CPLX0-7533": 0.0, "CMPtex_REV_CPLX0-7530": 0.0, "CMPtex_FWD_CPLX0-7530": 0.0, "CMPtex_REV_CPLX0-7534": 0.0, "CMPtex_FWD_CPLX0-7534": 0.0, "CMtex_REV_CPLX0-7534": 0.0, "CMtex_FWD_CPLX0-7534": 0.0, "CMtex_REV_CPLX0-7530": 0.0, "CMtex_FWD_CPLX0-7530": 0.0, "CMtex_REV_CPLX0-7533": 0.0, "CMtex_FWD_CPLX0-7533": -6.660214459646133e-32, "CMtex_REV_G6700-MONOMER": 0.0, "CMtex_FWD_G6700-MONOMER": 0.0, "CMtpp_FWD_CPLX0-3932": 0.0, "CMtpp_FWD_TRANS-CPLX-201": 0.0, "CO2tex_REV_G6700-MONOMER": 0.0, "CO2tex_FWD_G6700-MONOMER": 0.0, "CO2tex_REV_CPLX0-7533": 14.588405316427172, "CO2tex_FWD_CPLX0-7533": 0.0, "CO2tex_REV_CPLX0-7530": 0.0, "CO2tex_FWD_CPLX0-7530": 0.0, "CO2tex_REV_CPLX0-7534": 0.0, "CO2tex_FWD_CPLX0-7534": 0.0, "CO2tpp_REV_SPONT": 14.588405316427172, "CO2tpp_FWD_SPONT": 0.0, "COBALT2abcpp_FWD_YHHO-MONOMER": 0.0, "COBALT2t3pp_FWD_B0752-MONOMER": 0.0, "COBALT2t3pp_FWD_CPLX0-7641": 0.0, "COBALT2tex_REV_G6700-MONOMER": 0.0, "COBALT2tex_FWD_G6700-MONOMER": 0.0, "COBALT2tex_REV_CPLX0-7533": 0.0, "COBALT2tex_FWD_CPLX0-7533": 0.0, "COBALT2tex_REV_CPLX0-7530": 0.0, "COBALT2tex_FWD_CPLX0-7530": 0.00014405168965939214, "COBALT2tex_REV_CPLX0-7534": 0.0, "COBALT2tex_FWD_CPLX0-7534": 0.0, "COBALT2tpp_FWD_CORA-MONOMER": 0.00014405168965939214, "COBALT2tpp_FWD_EG11167-MONOMER": 0.0, "COLIPAKpp_FWD_G7146-MONOMER": 0.0, "COLIPAPabctex_FWD_ABC-53-CPLX": 0.0, "COLIPAabcpp_FWD_CPLX0-7704_mod_mg2": 0.0, "COLIPAabctex_FWD_ABC-53-CPLX": 5.4706431273411295e-31, "CPGNR1_FWD_CPLX_dummy": 0.0, "CPGNR2_FWD_CPLX_dummy": 0.0, "CPGNR3_FWD_CPLX_dummy": 0.0, "CPGNUtex_FWD_CPLX_dummy": 0.0, "CPGNUtpp_FWD_CPLX_dummy": 0.0, "CPGNabcpp_FWD_ABC-11-CPLX": 0.0, "CPGNexs_FWD_SPONT": 0.0, "CPGNtonex_FWD_CPLX0-1923_EG10306-MONOMER": 0.0, "CPH4S_FWD_G7431-MONOMER": 7.126904977078206e-05, "CPMPS_FWD_EG11595-MONOMER_EG11666-MONOMER": -2.2686797658402924e-28, "CPPPGO_FWD_CPLX0-7808_mod_mn2": 3.202755594522411e-06, "CPPPGO2_FWD_HEMN-MONOMER_mod_4fe4s": 0.0, "CRNBTCT_REV_CARNDEHYDRA-CPLX": 0.0, "CRNBTCT_FWD_CARNDEHYDRA-CPLX": 0.0, "CRNCAL2_FWD_CAIC-MONOMER": 0.0, "CRNCAR_REV_CARNRACE-MONOMER": 0.0, "CRNCAR_FWD_CARNRACE-MONOMER": 0.0, "CRNCBCT_REV_CARNDEHYDRA-CPLX": 0.0, "CRNCBCT_FWD_CARNDEHYDRA-CPLX": 0.0, "CRNCDH_REV_CARNRACE-MONOMER": 0.0, "CRNCDH_FWD_CARNRACE-MONOMER": 0.0, "CRNDCAL2_FWD_CAIC-MONOMER": 0.0, "CRNDabcpp_FWD_ABC-26-CPLX": 0.0, "CRNDt2rpp_REV_CPLX0-7642": 0.0, "CRNDt2rpp_FWD_CPLX0-7642": 0.0, "CRNDtex_REV_CPLX0-7534": 0.0, "CRNDtex_FWD_CPLX0-7534": 0.0, "CRNDtex_REV_CPLX0-7530": 0.0, "CRNDtex_FWD_CPLX0-7530": 0.0, "CRNDtex_REV_CPLX0-7533": 0.0, "CRNDtex_FWD_CPLX0-7533": 0.0, "CRNDtex_REV_G6700-MONOMER": 0.0, "CRNDtex_FWD_G6700-MONOMER": 0.0, "CRNabcpp_FWD_ABC-26-CPLX": 0.0, "CRNt2rpp_REV_CPLX0-7642": 0.0, "CRNt2rpp_FWD_CPLX0-7642": 9.484087759459348e-29, "CRNt7pp_FWD_CPLX0-7906": 0.0, "CRNt8pp_FWD_CPLX0-7906": 0.0, "CRNtex_REV_G6700-MONOMER": 0.0, "CRNtex_FWD_G6700-MONOMER": 0.0, "CRNtex_REV_CPLX0-7533": 0.0, "CRNtex_FWD_CPLX0-7533": 0.0, "CRNtex_REV_CPLX0-7530": -1.4190669424962518e-28, "CRNtex_FWD_CPLX0-7530": 0.0, "CRNtex_REV_CPLX0-7534": 0.0, "CRNtex_FWD_CPLX0-7534": 0.0, "CS_FWD_CITRATE-SI-SYNTHASE": 3.6122905715079625, "CSND_FWD_CYTDEAM-MONOMER_mod_fe2_mod_zn2": 0.0, "CSND_FWD_CYTDEAM-MONOMER_mod_mn2_mod_zn2": 0.0, "CSND_FWD_CYTDEAM-MONOMER_mod_cobalt2_mod_zn2": 0.0, "CSNt2pp_FWD_CODB-MONOMER": 0.0, "CSNtex_REV_G6700-MONOMER": 0.0, "CSNtex_FWD_G6700-MONOMER": 0.0, "CSNtex_REV_CPLX0-7533": 0.0, "CSNtex_FWD_CPLX0-7533": 0.0, "CSNtex_REV_CPLX0-7530": 0.0, "CSNtex_FWD_CPLX0-7530": 0.0, "CSNtex_REV_CPLX0-7534": 0.0, "CSNtex_FWD_CPLX0-7534": 0.0, "CTBTCAL2_FWD_CAIC-MONOMER": 0.0, "CTBTabcpp_FWD_ABC-26-CPLX": 0.0, "CTBTt2rpp_REV_CPLX0-7642": 0.0, "CTBTt2rpp_FWD_CPLX0-7642": 0.0, "CTECOAI6_REV_FADB-CPLX": 0.0, "CTECOAI6_FWD_FADB-CPLX": 0.0, "CTECOAI7_REV_FADB-CPLX": 0.10106690430937418, "CTECOAI7_FWD_FADB-CPLX": 0.0, "CTECOAI8_REV_FADB-CPLX": 0.0, "CTECOAI8_FWD_FADB-CPLX": 1.1236568793439389e-23, "CTPS2_FWD_CTPSYN-CPLX_mod_mg2": 0.14144300571402582, "CU1Opp_FWD_EG12318-MONOMER": 0.0, "CU1abcpp_FWD_G6260-MONOMER": 0.0, "CU2abcpp_FWD_YHHO-MONOMER": 0.0, "CU2tex_REV_G6700-MONOMER": 0.0, "CU2tex_FWD_G6700-MONOMER": 0.0, "CU2tex_REV_CPLX0-7530": 0.0, "CU2tex_FWD_CPLX0-7530": 1.6013777972612055e-06, "CU2tex_REV_CPLX0-7533": 0.0, "CU2tex_FWD_CPLX0-7533": 0.0, "CU2tex_REV_CPLX0-7534": 0.0, "CU2tex_FWD_CPLX0-7534": 0.0, "CU2tpp_FWD_EG11167-MONOMER": 1.6013777972612055e-06, "CUt3_FWD_CPLX0-1721": 0.0, "CUtex_REV_G6700-MONOMER": 0.0, "CUtex_FWD_G6700-MONOMER": 0.0, "CUtex_REV_CPLX0-7533": 0.0, "CUtex_FWD_CPLX0-7533": 0.0, "CUtex_REV_CPLX0-7530": 0.0, "CUtex_FWD_CPLX0-7530": 0.0, "CUtex_REV_CPLX0-7534": 0.0, "CUtex_FWD_CPLX0-7534": 0.0, "CYANST_FWD_CPLX0-242": 0.0, "CYANSTpp_FWD_EG10780-MONOMER": 0.0, "CYANtex_REV_G6700-MONOMER": 0.0, "CYANtex_FWD_G6700-MONOMER": 0.0, "CYANtex_REV_CPLX0-7533": 0.0, "CYANtex_FWD_CPLX0-7533": 0.0, "CYANtex_REV_CPLX0-7530": 0.0, "CYANtex_FWD_CPLX0-7530": 0.0, "CYANtex_REV_CPLX0-7534": 0.0, "CYANtex_FWD_CPLX0-7534": 0.0, "CYNTAH_FWD_CPLX0-7520": 0.0, "CYNTt2pp_FWD_CYNX-MONOMER": 0.0, "CYNTtex_REV_G6700-MONOMER": 0.0, "CYNTtex_FWD_G6700-MONOMER": 0.0, "CYNTtex_REV_CPLX0-7533": 0.0, "CYNTtex_FWD_CPLX0-7533": 0.0, "CYNTtex_REV_CPLX0-7530": 0.0, "CYNTtex_FWD_CPLX0-7530": 0.0, "CYNTtex_REV_CPLX0-7534": 0.0, "CYNTtex_FWD_CPLX0-7534": 0.0, "CYSDDS_FWD_DCYSDESULF-CPLX_mod_pydx5p": 0.0, "CYSDS_FWD_TRYPTOPHAN-CPLX": 0.0, "CYSDS_FWD_CYSTATHIONINE-BETA-LYASE-CPLX": 0.0, "CYSDabcpp_FWD_CPLX_dummy": 0.0, "CYSDtex_REV_G6700-MONOMER": 0.0, "CYSDtex_FWD_G6700-MONOMER": 0.0, "CYSDtex_REV_CPLX0-7533": 0.0, "CYSDtex_FWD_CPLX0-7533": 0.0, "CYSDtex_REV_CPLX0-7530": 0.0, "CYSDtex_FWD_CPLX0-7530": 0.0, "CYSDtex_REV_CPLX0-7534": 0.0, "CYSDtex_FWD_CPLX0-7534": 0.0, "CYSS_FWD_ACSERLYA-CPLX_mod_2:pydx5p": 0.14416946780447043, "CYSS_FWD_ACSERLYB-CPLX_mod_pydx5p": 0.0, "CYSSADS_FWD_CPLX0-7838_mod_pydx5p": 0.0, "CYSSADS_FWD_CPLX0-7838_CPLX0-7839_mod_pydx5p": 0.0, "CYSTL_FWD_EG10564-MONOMER": 0.10766319017195666, "CYSTL_FWD_CYSTATHIONINE-BETA-LYASE-CPLX_mod_pydx5p": 0.0, "CYSabc2pp_FWD_ABC-6-CPLX": 0.0, "CYSabcpp_FWD_CPLX_dummy": 0.0, "CYStex_REV_G6700-MONOMER": 0.0, "CYStex_FWD_G6700-MONOMER": 0.0, "CYStex_REV_CPLX0-7533": 0.0, "CYStex_FWD_CPLX0-7533": 0.0, "CYStex_REV_CPLX0-7530": 0.0, "CYStex_FWD_CPLX0-7530": 0.0, "CYStex_REV_CPLX0-7534": 0.0, "CYStex_FWD_CPLX0-7534": 0.0, "CYStpp_FWD_EG12445-MONOMER": 0.0, "CYStpp_FWD_EG11639-MONOMER": 0.0, "CYTBD2pp_FWD_APP-UBIOX-CPLX_mod_pheme_mod_hemed": 0.0, "CYTBDpp_FWD_CYT-D-UBIOX-CPLX_mod_pheme_mod_hemed": 0.0, "CYTBDpp_FWD_APP-UBIOX-CPLX_mod_pheme_mod_hemed": 0.0, "CYTBO3_4pp_FWD_CYT-O-UBIOX-CPLX_mod_pheme_mod_hemeO_mod_cu2": 25.741776973172133, "CYTD_FWD_CYTIDEAM-CPLX_mod_zn2": 0.0, "CYTDH_FWD_EG11082-MONOMER": 0.0, "CYTDH_FWD_CPLX0-7904": 0.0, "CYTDH_FWD_G6358-MONOMER": 0.0, "CYTDK2_FWD_UDK-MONOMER_mod_mg2": -9.73291583267998e-26, "CYTDt2pp_FWD_NUPC-MONOMER": 0.0, "CYTDt2pp_FWD_NUPG-MONOMER": 0.0, "CYTDt2rpp_REV_XAPB-MONOMER": 0.0, "CYTDt2rpp_FWD_XAPB-MONOMER": 0.0, "CYTDtex_REV_G6700-MONOMER": 0.0, "CYTDtex_FWD_G6700-MONOMER": 0.0, "CYTDtex_REV_CPLX0-7533": 0.0, "CYTDtex_FWD_CPLX0-7533": 0.0, "CYTDtex_REV_CPLX0-7530": 0.0, "CYTDtex_FWD_CPLX0-7530": 0.0, "CYTDtex_REV_CPLX0-7534": 0.0, "CYTDtex_FWD_CPLX0-7534": 0.0, "CYTK1_REV_CMPKI-MONOMER_mod_mg2": 0.0, "CYTK1_FWD_CMPKI-MONOMER_mod_mg2": 0.16526763503472125, "CYTK2_REV_CMPKI-MONOMER_mod_mg2": -2.232854400892915e-30, "CYTK2_FWD_CMPKI-MONOMER_mod_mg2": 0.0, "D__LACt2pp_REV_LCTP-MONOMER": 0.0, "D__LACt2pp_FWD_LCTP-MONOMER": 0.0, "D__LACt2pp_REV_B2975-MONOMER": 0.0, "D__LACt2pp_FWD_B2975-MONOMER": 0.0, "D__LACtex_REV_G6700-MONOMER": 0.0, "D__LACtex_FWD_G6700-MONOMER": 0.0, "D__LACtex_REV_CPLX0-7533": 0.0, "D__LACtex_FWD_CPLX0-7533": 0.0, "D__LACtex_REV_CPLX0-7530": 0.0, "D__LACtex_FWD_CPLX0-7530": 0.0, "D__LACtex_REV_CPLX0-7534": 0.0, "D__LACtex_FWD_CPLX0-7534": 0.0, "DAAD_FWD_DALADEHYDROGA-MONOMER": 0.0, "DADA_FWD_ADENODEAMIN-MONOMER": 0.0, "DADK_REV_ADENYL-KIN-MONOMER_mod_mg2": 2.1622631219249375e-23, "DADK_FWD_ADENYL-KIN-MONOMER_mod_mg2": 0.0, "DADNt2pp_FWD_NUPC-MONOMER": 1.2818154093374642e-31, "DADNt2pp_FWD_NUPG-MONOMER": 0.0, "DADNtex_REV_EG11035-MONOMER": 0.0, "DADNtex_FWD_EG11035-MONOMER": 0.0, "DAGK120_FWD_DIACYLGLYKIN-CPLX_mod_cd2_mod_zn2_mod_mg2_mod_mn2_mod_cobalt2": 0.0, "DAGK140_FWD_DIACYLGLYKIN-CPLX_mod_cd2_mod_zn2_mod_mg2_mod_mn2_mod_cobalt2": 0.0, "DAGK141_FWD_DIACYLGLYKIN-CPLX_mod_cd2_mod_zn2_mod_mg2_mod_mn2_mod_cobalt2": 0.0, "DAGK160_FWD_DIACYLGLYKIN-CPLX_mod_cd2_mod_zn2_mod_mg2_mod_mn2_mod_cobalt2": 0.0, "DAGK161_FWD_DIACYLGLYKIN-CPLX_mod_cd2_mod_zn2_mod_mg2_mod_mn2_mod_cobalt2": 0.0, "DAGK180_FWD_DIACYLGLYKIN-CPLX_mod_cd2_mod_zn2_mod_mg2_mod_mn2_mod_cobalt2": 0.0, "DAGK181_FWD_DIACYLGLYKIN-CPLX_mod_cd2_mod_zn2_mod_mg2_mod_mn2_mod_cobalt2": 0.0, "DALAt2pp_FWD_CYCA-MONOMER": 0.009334828201410615, "DALAtex_REV_G6700-MONOMER": 0.0, "DALAtex_FWD_G6700-MONOMER": 0.0, "DALAtex_REV_CPLX0-7533": 0.0, "DALAtex_FWD_CPLX0-7533": 0.0, "DALAtex_REV_CPLX0-7530": 0.0, "DALAtex_FWD_CPLX0-7530": 0.0, "DALAtex_REV_CPLX0-7534": 0.0, "DALAtex_FWD_CPLX0-7534": 0.0, "DAMPtex_REV_G6700-MONOMER": 0.0, "DAMPtex_FWD_G6700-MONOMER": 0.0, "DAMPtex_REV_CPLX0-7533": 0.0, "DAMPtex_FWD_CPLX0-7533": 0.0, "DAMPtex_REV_CPLX0-7530": 0.0, "DAMPtex_FWD_CPLX0-7530": 0.0, "DAMPtex_REV_CPLX0-7534": 0.0, "DAMPtex_FWD_CPLX0-7534": 0.0, "DAPAL_FWD_CPLX0-1401_mod_pydx5p": 0.0, "DAPDC_FWD_DIAMINOPIMDECARB-CPLX_mod_pydx5p": 0.2101867173960286, "DAPE_REV_DIAMINOPIMEPIM-MONOMER": 0.0, "DAPE_FWD_DIAMINOPIMEPIM-MONOMER": 0.22885637379884982, "DAPabcpp_FWD_CPLX_dummy": 0.0, "DAPtex_REV_G6700-MONOMER": 0.0, "DAPtex_FWD_G6700-MONOMER": 0.0, "DAPtex_REV_CPLX0-7533": 0.0, "DAPtex_FWD_CPLX0-7533": 0.0, "DAPtex_REV_CPLX0-7530": 0.0, "DAPtex_FWD_CPLX0-7530": 0.0, "DAPtex_REV_CPLX0-7534": 0.0, "DAPtex_FWD_CPLX0-7534": 0.0, "DASYN120_FWD_CDPDIGLYSYN-MONOMER_mod_mg2_mod_k": 0.002439429812529219, "DASYN140_FWD_CDPDIGLYSYN-MONOMER_mod_mg2_mod_k": 0.0, "DASYN141_FWD_CDPDIGLYSYN-MONOMER_mod_mg2_mod_k": 0.0, "DASYN160_FWD_CDPDIGLYSYN-MONOMER_mod_mg2_mod_k": 0.04287409866451828, "DASYN161_FWD_CDPDIGLYSYN-MONOMER_mod_mg2_mod_k": 0.05053330706354527, "DASYN180_FWD_CDPDIGLYSYN-MONOMER_mod_mg2_mod_k": 0.0, "DASYN181_FWD_CDPDIGLYSYN-MONOMER_mod_mg2_mod_k": 0.0, "DATPHs_FWD_SPONT": 0.0, "DB4PS_FWD_DIOHBUTANONEPSYN-CPLX_mod_mg2": 0.0004274562659052546, "DBTS_FWD_DETHIOBIOTIN-SYN-CPLX_mod_mg2": 3.5403597653990433e-07, "DC6PH_FWD_EG10144-MONOMER": 0.0, "DCAtex_REV_G6700-MONOMER": 0.0, "DCAtex_FWD_G6700-MONOMER": 0.0, "DCAtex_REV_CPLX0-7533": 0.0, "DCAtex_FWD_CPLX0-7533": 0.0, "DCAtex_REV_CPLX0-7530": 0.0, "DCAtex_FWD_CPLX0-7530": 0.0, "DCAtex_REV_CPLX0-7534": 0.0, "DCAtex_FWD_CPLX0-7534": 0.0, "DCMPtex_REV_G6700-MONOMER": 0.0, "DCMPtex_FWD_G6700-MONOMER": 0.0, "DCMPtex_REV_CPLX0-7533": 0.0, "DCMPtex_FWD_CPLX0-7533": 0.0, "DCMPtex_REV_CPLX0-7530": 0.0, "DCMPtex_FWD_CPLX0-7530": 0.0, "DCMPtex_REV_CPLX0-7534": 0.0, "DCMPtex_FWD_CPLX0-7534": 0.0, "DCTPD_FWD_DCTP-DEAM-CPLX": 0.0, "DCYTD_FWD_CYTIDEAM-CPLX_mod_zn2": 0.0, "DCYTt2pp_FWD_NUPC-MONOMER": 2.232854400892915e-30, "DCYTt2pp_FWD_NUPG-MONOMER": 0.0, "DCYTtex_REV_EG11035-MONOMER": 0.0, "DCYTtex_FWD_EG11035-MONOMER": 0.0, "DDCAtexi_FWD_EG10280-MONOMER": 0.0, "DDGALK_FWD_DEHYDDEOXGALACTKIN-MONOMER": 0.0, "DDGLCNt2rpp_REV_KDGT-MONOMER": 0.0, "DDGLCNt2rpp_FWD_KDGT-MONOMER": 0.0, "DDGLCNtex_REV_CPLX0-7530": 0.0, "DDGLCNtex_FWD_CPLX0-7530": 0.0, "DDGLCNtex_REV_CPLX0-7533": 0.0, "DDGLCNtex_FWD_CPLX0-7533": 0.0, "DDGLCNtex_REV_G6700-MONOMER": 0.0, "DDGLCNtex_FWD_G6700-MONOMER": 0.0, "DDGLCNtex_REV_CPLX0-7534": 0.0, "DDGLCNtex_FWD_CPLX0-7534": 0.0, "DDGLK_FWD_DEOXYGLUCONOKIN-MONOMER_mod_mg2": -2.629329369674716e-34, "DDPA_FWD_AROG-CPLX_mod_fe2": 0.0, "DDPA_FWD_AROF-CPLX_mod_2:fe2": 0.2620260147936035, "DDPA_FWD_AROH-CPLX_mod_fe3": 0.025947374147157694, "DDPGALA_REV_DEHYDDEOXPHOSGALACT-ALDOL-MONOMER": 0.0, "DDPGALA_FWD_DEHYDDEOXPHOSGALACT-ALDOL-MONOMER": 0.0, "DGK1_REV_GUANYL-KIN-CPLX": 0.0, "DGK1_FWD_GUANYL-KIN-CPLX": -5.145777469050371e-24, "DGMPtex_REV_G6700-MONOMER": 0.0, "DGMPtex_FWD_G6700-MONOMER": 0.0, "DGMPtex_REV_CPLX0-7533": 0.0, "DGMPtex_FWD_CPLX0-7533": 0.0, "DGMPtex_REV_CPLX0-7530": 0.0, "DGMPtex_FWD_CPLX0-7530": 0.0, "DGMPtex_REV_CPLX0-7534": 0.0, "DGMPtex_FWD_CPLX0-7534": 0.0, "DGSNt2pp_FWD_NUPG-MONOMER": 0.0, "DGSNtex_REV_G6700-MONOMER": 0.0, "DGSNtex_FWD_G6700-MONOMER": 0.0, "DGSNtex_REV_CPLX0-7533": 0.0, "DGSNtex_FWD_CPLX0-7533": 0.0, "DGSNtex_REV_CPLX0-7530": 0.0, "DGSNtex_FWD_CPLX0-7530": 0.0, "DGSNtex_REV_CPLX0-7534": 0.0, "DGSNtex_FWD_CPLX0-7534": 0.0, "DHACOAH_REV_G6714-MONOMER": 1.9017278106377987e-19, "DHACOAH_FWD_G6714-MONOMER": 1.9017278106377987e-19, "DHAD1_FWD_DIHYDROXYACIDDEHYDRAT-CPLX_mod_4fe4s": 0.6767994073677864, "DHAD2_FWD_DIHYDROXYACIDDEHYDRAT-CPLX_mod_4fe4s": 0.21884339834257938, "DHAPT_FWD_CPLX0-2081": 0.0, "DHAtex_REV_G6700-MONOMER": 0.0, "DHAtex_FWD_G6700-MONOMER": 0.0, "DHAtex_REV_CPLX0-7533": 0.0, "DHAtex_FWD_CPLX0-7533": 0.0, "DHAtex_REV_CPLX0-7530": 0.0, "DHAtex_FWD_CPLX0-7530": 0.0, "DHAtex_REV_CPLX0-7534": 0.0, "DHAtex_FWD_CPLX0-7534": 0.0, "DHAtpp_REV_CPLX_dummy": 0.0, "DHAtpp_FWD_CPLX_dummy": 0.0, "DHBD_REV_ENTA-CPLX": 1.2226888380545281e-19, "DHBD_FWD_ENTA-CPLX": 1.2226888380545281e-19, "DHBS_FWD_ENTE-CPLX": 0.0, "DHBSH_FWD_CPLX_dummy": 0.0, "DHCIND_FWD_PHENPRODIOLDEHYDROG-MONOMER": 0.0, "DHCINDO_FWD_DHPDIOXYGEN-CPLX_mod_fe2": 0.0, "DHDPRy_FWD_DIHYDROPICRED-CPLX": 0.22885637379884982, "DHDPS_FWD_DIHYDRODIPICSYN-CPLX": 0.22885637379884982, "DHFR_REV_G6862-MONOMER": 0.0, "DHFR_FWD_G6862-MONOMER": 0.0, "DHFR_REV_DIHYDROFOLATEREDUCT-MONOMER": 0.0, "DHFR_FWD_DIHYDROFOLATEREDUCT-MONOMER": 0.018993656843273945, "DHFS_FWD_FOLC-MONOMER": 0.0004494745981534261, "DHMPTR_FWD_G6862-MONOMER": 0.0, "DHNAOT4_FWD_DMK-MONOMER_mod_mg2": 0.0, "DHNCOAS_FWD_CPLX0-7882_mod_hco3": 0.0, "DHNCOAT_FWD_EG11110-MONOMER": 0.0, "DHNPA2r_REV_CPLX0-3936": 0.0, "DHNPA2r_FWD_CPLX0-3936": 0.0004494745981534261, "DHNPTE_REV_CPLX0-3936": 0.0, "DHNPTE_FWD_CPLX0-3936": 0.0, "DHORD2_FWD_DIHYDROOROTOX-MONOMER_mod_fmn": 0.2585894217931363, "DHORD5_FWD_DIHYDROOROTOX-MONOMER": 0.0, "DHORDfum_FWD_CPLX_dummy": 0.0, "DHORTS_REV_DIHYDROOROT-CPLX_mod_2:zn2": 0.2585894217931363, "DHORTS_FWD_DIHYDROOROT-CPLX_mod_2:zn2": 0.0, "DHPPD_FWD_PHENPRODIOLDEHYDROG-MONOMER": 0.0, "DHPPDA2_FWD_CPLX0-7659": 0.0002137281329526273, "DHPS2_FWD_H2PTEROATESYNTH-CPLX_mod_mg2": 0.0004494745981534261, "DHPTDCs2_FWD_SPONT": 0.0029100495225642072, "DHPTDNR_FWD_DIHYDROPTERIREDUCT-CPLX_mod_fad": 0.0, "DHPTDNRN_FWD_DIHYDROPTERIREDUCT-CPLX_mod_fad": 0.0, "DHPTPE_REV_FOLXTET-CPLX_mod_ca2": 0.0, "DHPTPE_FWD_FOLXTET-CPLX_mod_ca2": 0.0, "DHPTPE_REV_FOLXTET-CPLX_mod_mg2": 0.0, "DHPTPE_FWD_FOLXTET-CPLX_mod_mg2": 0.0, "DHPTPE_REV_FOLXTET-CPLX_mod_mn2": 0.0, "DHPTPE_FWD_FOLXTET-CPLX_mod_mn2": 0.0, "DHQS_FWD_AROB-MONOMER_mod_cobalt2_mod_nad": 0.2879733889407612, "DHQTi_FWD_AROD-CPLX": 0.2879733889407612, "DIMPtex_REV_G6700-MONOMER": 0.0, "DIMPtex_FWD_G6700-MONOMER": 0.0, "DIMPtex_REV_CPLX0-7533": 0.0, "DIMPtex_FWD_CPLX0-7533": 0.0, "DIMPtex_REV_CPLX0-7530": 0.0, "DIMPtex_FWD_CPLX0-7530": 0.0, "DIMPtex_REV_CPLX0-7534": 0.0, "DIMPtex_FWD_CPLX0-7534": 0.0, "DINSt2pp_FWD_NUPG-MONOMER": 0.0, "DINStex_REV_G6700-MONOMER": 0.0, "DINStex_FWD_G6700-MONOMER": 0.0, "DINStex_REV_CPLX0-7533": 0.0, "DINStex_FWD_CPLX0-7533": 0.0, "DINStex_REV_CPLX0-7530": 0.0, "DINStex_FWD_CPLX0-7530": 0.0, "DINStex_REV_CPLX0-7534": 0.0, "DINStex_FWD_CPLX0-7534": 0.0, "DKGLCNR1_FWD_MONOMER0-149": 0.0, "DKGLCNR1_FWD_MONOMER0-148": 0.0, "DKGLCNR2x_FWD_CPLX0-235": 0.0, "DKGLCNR2y_FWD_CPLX0-235": 0.0, "DMATT_FWD_FPPSYN-MONOMER_mod_mn2": 0.00018837856507177906, "DMATT_FWD_FPPSYN-MONOMER_mod_mg2": 0.0, "DMPPS_FWD_CPLX0-7564_mod_nadph_mod_nadh_mod_fad_mod_cobalt2": 0.0002412041080097049, "DMQMT_FWD_DHHB-METHYLTRANSFER-CPLX_mod_zn2": -1.6797412305065253e-32, "DMSOR1_FWD_DIMESULFREDUCT-CPLX_mod_bmocogdp": 0.0, "DMSOR1_FWD_CPLX0-1601": 0.0, "DMSOR1pp_FWD_CPLX-63": 0.0, "DMSOR2_FWD_DIMESULFREDUCT-CPLX_mod_bmocogdp": 0.0, "DMSOR2pp_FWD_CPLX-63": 0.0, "DMSOtex_REV_G6700-MONOMER": 0.0, "DMSOtex_FWD_G6700-MONOMER": 0.0, "DMSOtex_REV_CPLX0-7533": 0.0, "DMSOtex_FWD_CPLX0-7533": 0.0, "DMSOtex_REV_CPLX0-7530": 0.0, "DMSOtex_FWD_CPLX0-7530": 0.0, "DMSOtex_REV_CPLX0-7534": 0.0, "DMSOtex_FWD_CPLX0-7534": 0.0, "DMSOtpp_REV_SPONT": 0.0, "DMSOtpp_FWD_SPONT": 0.0, "DMStex_REV_G6700-MONOMER": 0.0, "DMStex_FWD_G6700-MONOMER": 0.0, "DMStex_REV_CPLX0-7533": 0.0, "DMStex_FWD_CPLX0-7533": 0.0, "DMStex_REV_CPLX0-7530": 0.0, "DMStex_FWD_CPLX0-7530": 0.0, "DMStex_REV_CPLX0-7534": 0.0, "DMStex_FWD_CPLX0-7534": 0.0, "DNMPPA_FWD_CPLX_dummy": 0.0004494745981534261, "DNTPPA_FWD_EG10626-MONOMER_mod_mn2_mod_mg2": 0.0004494745981534261, "DNTPPA_FWD_H2NEOPTERINP3PYROPHOSPHOHYDRO-MONOMER_mod_mg2": 0.0, "DOGULNR_FWD_CPLX0-2061": 0.0, "DOPAtex_REV_G6700-MONOMER": 0.0, "DOPAtex_FWD_G6700-MONOMER": 0.0, "DOPAtex_REV_CPLX0-7533": 0.0, "DOPAtex_FWD_CPLX0-7533": 0.0, "DOPAtex_REV_CPLX0-7530": 0.0, "DOPAtex_FWD_CPLX0-7530": 0.0, "DOPAtex_REV_CPLX0-7534": 0.0, "DOPAtex_FWD_CPLX0-7534": 0.0, "DOXRBCNtex_REV_CPLX0-7534": 0.0, "DOXRBCNtex_FWD_CPLX0-7534": 0.0, "DOXRBCNtex_REV_CPLX0-7530": 0.0, "DOXRBCNtex_FWD_CPLX0-7530": 0.0, "DOXRBCNtex_REV_CPLX0-7533": 0.0, "DOXRBCNtex_FWD_CPLX0-7533": 0.0, "DOXRBCNtex_REV_G6700-MONOMER": 0.0, "DOXRBCNtex_FWD_G6700-MONOMER": 0.0, "DOXRBCNtpp_FWD_CPLX0-3932": 0.0, "DOXRBCNtpp_FWD_TRANS-CPLX-201": 0.0, "DPCOAK_FWD_EG12312-MONOMER": 0.0003889928642191379, "DPR_FWD_CPLX0-7643": 0.0, "DPR_FWD_2-DEHYDROPANTOATE-REDUCT-MONOMER": 0.0003889928642191379, "DRPA_FWD_DEOXYRIBOSE-P-ALD-MONOMER": 0.0, "DSERDHr_REV_CPLX0-1962": 0.0, "DSERDHr_FWD_CPLX0-1962": 0.0, "DSERt2pp_FWD_CYCA-MONOMER": 0.0, "DSERtex_REV_G6700-MONOMER": 0.0, "DSERtex_FWD_G6700-MONOMER": 0.0, "DSERtex_REV_CPLX0-7533": 0.0, "DSERtex_FWD_CPLX0-7533": 0.0, "DSERtex_REV_CPLX0-7530": 0.0, "DSERtex_FWD_CPLX0-7530": 0.0, "DSERtex_REV_CPLX0-7534": 0.0, "DSERtex_FWD_CPLX0-7534": 0.0, "DTARTD_FWD_FUMARASE-B_mod_4fe4s": 0.0, "DTMPK_REV_DTMPKI-MONOMER_mod_mg2": 0.0, "DTMPK_FWD_DTMPKI-MONOMER_mod_mg2": 0.01854418224512052, "DTMPtex_REV_G6700-MONOMER": 0.0, "DTMPtex_FWD_G6700-MONOMER": 0.0, "DTMPtex_REV_CPLX0-7533": 0.0, "DTMPtex_FWD_CPLX0-7533": 0.0, "DTMPtex_REV_CPLX0-7530": 0.0, "DTMPtex_FWD_CPLX0-7530": 0.0, "DTMPtex_REV_CPLX0-7534": 0.0, "DTMPtex_FWD_CPLX0-7534": 0.0, "DUMPtex_REV_G6700-MONOMER": 0.0, "DUMPtex_FWD_G6700-MONOMER": 0.0, "DUMPtex_REV_CPLX0-7533": 0.0, "DUMPtex_FWD_CPLX0-7533": 0.0, "DUMPtex_REV_CPLX0-7530": 0.0, "DUMPtex_FWD_CPLX0-7530": 0.0, "DUMPtex_REV_CPLX0-7534": 0.0, "DUMPtex_FWD_CPLX0-7534": 0.0, "DURADx_REV_CPLX0-7788": 0.0, "DURADx_FWD_CPLX0-7788": 0.0, "DURIK1_FWD_TDK-MONOMER": 0.0, "DURIPP_REV_DEOA-CPLX": -3.450303191018442e-23, "DURIPP_FWD_DEOA-CPLX": 0.0, "DURIPP_REV_DEOD-CPLX": 0.0, "DURIPP_FWD_DEOD-CPLX": 0.0, "DURIt2pp_FWD_NUPC-MONOMER": 0.0, "DURIt2pp_FWD_NUPG-MONOMER": 0.0, "DURItex_REV_EG11035-MONOMER": 0.0, "DURItex_FWD_EG11035-MONOMER": 0.0, "DUTPDP_FWD_DUTP-PYROP-CPLX_mod_zn2": 0.0, "DUTPDP_FWD_G7164-MONOMER": 0.01854418224512052, "DXPRIi_FWD_DXPREDISOM-CPLX_mod_mg2": 0.0, "DXPRIi_FWD_DXPREDISOM-CPLX_mod_cobalt2": 0.00166270413819598, "DXPRIi_FWD_DXPREDISOM-CPLX_mod_mn2": 0.0, "DXPS_FWD_CPLX0-743_mod_thmpp": 0.0017165017817090912, "DXYLK_FWD_CPLX0-7466_mod_mg2": 1.054860666545094e-31, "E4PD_REV_GAPDH-A-CPLX": 0.0, "E4PD_FWD_GAPDH-A-CPLX": 3.40218642503224e-05, "E4PD_REV_ERYTH4PDEHYDROG-CPLX": 0.0, "E4PD_FWD_ERYTH4PDEHYDROG-CPLX": 4.4292819451051597e-38, "ECA4COLIPAabctex_FWD_ABC-53-CPLX": 0.0, "ECA4OALpp_FWD_EG11424-MONOMER": 0.0, "ECAP1pp_FWD_CPLX0-3976_edit": 0.0, "ECAP2pp_FWD_CPLX0-3976_edit": 0.0, "ECAP3pp_FWD_CPLX0-3976_edit": 0.0, "ECAtpp_FWD_EG11486-MONOMER": 0.0, "ECOAH1_REV_CPLX0-1666": 0.0, "ECOAH1_FWD_CPLX0-1666": 0.24640544140246376, "ECOAH1_REV_FADB-CPLX": 0.0, "ECOAH1_FWD_FADB-CPLX": 0.0, "ECOAH2_REV_CPLX0-1666": 0.0, "ECOAH2_FWD_CPLX0-1666": 0.24640544140246376, "ECOAH2_REV_FADB-CPLX": 0.0, "ECOAH2_FWD_FADB-CPLX": 0.0, "ECOAH3_REV_CPLX0-1666": 0.0, "ECOAH3_FWD_CPLX0-1666": 0.24640544140246376, "ECOAH3_REV_FADB-CPLX": 0.0, "ECOAH3_FWD_FADB-CPLX": 0.0, "ECOAH4_REV_CPLX0-1666": 0.0, "ECOAH4_FWD_CPLX0-1666": 0.246404839545918, "ECOAH4_REV_FADB-CPLX": 0.0, "ECOAH4_FWD_FADB-CPLX": 0.0, "ECOAH5_REV_CPLX0-1666": 0.0, "ECOAH5_FWD_CPLX0-1666": 0.246404839545918, "ECOAH5_REV_FADB-CPLX": 0.0, "ECOAH5_FWD_FADB-CPLX": 0.0, "ECOAH6_REV_CPLX0-1666": 0.0, "ECOAH6_FWD_CPLX0-1666": 0.18925477765101237, "ECOAH6_REV_FADB-CPLX": 0.0, "ECOAH6_FWD_FADB-CPLX": 0.0, "ECOAH7_REV_CPLX0-1666": 0.0, "ECOAH7_FWD_CPLX0-1666": 0.18925477765101237, "ECOAH7_REV_FADB-CPLX": 0.0, "ECOAH7_FWD_FADB-CPLX": 0.0, "ECOAH8_REV_CPLX0-1666": 3.1246667383605744e-23, "ECOAH8_FWD_CPLX0-1666": 0.0, "ECOAH8_REV_FADB-CPLX": 0.0, "ECOAH8_FWD_FADB-CPLX": 0.0, "EDA_FWD_KDPGALDOL-4OH2OXOGLUTARALDOL-CPLX": 0.0, "EDD_FWD_PGLUCONDEHYDRAT-MONOMER": 0.0, "ENLIPAabctex_FWD_ABC-53-CPLX": 0.0, "ENO_REV_Eno_dim_mod_4:mg2": 0.0, "ENO_FWD_Eno_dim_mod_4:mg2": 10.86796895533928, "ENTCS_FWD_ENTD-MONOMER": 0.0, "ENTERES_FWD_EG10299-MONOMER": 0.0, "ENTERES2_FWD_EG10299-MONOMER": 0.0, "ETHAAL_FWD_ETHAMLY-CPLX_mod_adocbl": 0.0, "ETHAt2pp_FWD_CPLX_dummy": 0.0, "ETHAtex_REV_G6700-MONOMER": 0.0, "ETHAtex_FWD_G6700-MONOMER": 0.0, "ETHAtex_REV_CPLX0-7533": 0.0, "ETHAtex_FWD_CPLX0-7533": 0.0, "ETHAtex_REV_CPLX0-7530": 0.0, "ETHAtex_FWD_CPLX0-7530": 0.0, "ETHAtex_REV_CPLX0-7534": 0.0, "ETHAtex_FWD_CPLX0-7534": 0.0, "ETHSO3abcpp_FWD_ABC-56-CPLX": 0.0, "ETHSO3tex_REV_G6700-MONOMER": 0.0, "ETHSO3tex_FWD_G6700-MONOMER": 0.0, "ETHSO3tex_REV_CPLX0-7533": 0.0, "ETHSO3tex_FWD_CPLX0-7533": 0.0, "ETHSO3tex_REV_CPLX0-7530": 0.0, "ETHSO3tex_FWD_CPLX0-7530": 0.0, "ETHSO3tex_REV_CPLX0-7534": 0.0, "ETHSO3tex_FWD_CPLX0-7534": 0.0, "ETOHtex_REV_G6700-MONOMER": 0.0, "ETOHtex_FWD_G6700-MONOMER": 0.0, "ETOHtex_REV_CPLX0-7533": 0.0, "ETOHtex_FWD_CPLX0-7533": 0.0, "ETOHtex_REV_CPLX0-7530": 0.0, "ETOHtex_FWD_CPLX0-7530": 0.0, "ETOHtex_REV_CPLX0-7534": 0.0, "ETOHtex_FWD_CPLX0-7534": 0.0, "ETOHtrpp_REV_SPONT": 0.0, "ETOHtrpp_FWD_SPONT": 0.0, "F6PA_REV_CPLX0-201": 0.0, "F6PA_FWD_CPLX0-201": 0.0, "F6PA_REV_EG11905-MONOMER": 0.0, "F6PA_FWD_EG11905-MONOMER": 0.0, "F6PP_FWD_G6425-MONOMER_mod_mg2": 0.0, "F6Pt6_2pp_FWD_UHPT-MONOMER": -7.242397839278656e-29, "F6Ptex_REV_G6700-MONOMER": 0.0, "F6Ptex_FWD_G6700-MONOMER": 0.0, "F6Ptex_REV_CPLX0-7533": 0.0, "F6Ptex_FWD_CPLX0-7533": 0.0, "F6Ptex_REV_CPLX0-7530": 0.0, "F6Ptex_FWD_CPLX0-7530": 0.0, "F6Ptex_REV_CPLX0-7534": 0.0, "F6Ptex_FWD_CPLX0-7534": 0.0, "FACOAE100_FWD_THIOESTERII-CPLX": 0.0, "FACOAE120_FWD_THIOESTERII-CPLX": 0.05715006189490561, "FACOAE140_FWD_THIOESTERII-CPLX": 0.0, "FACOAE141_FWD_THIOESTERII-CPLX": 0.0, "FACOAE160_FWD_THIOESTERII-CPLX": 0.0881878733416382, "FACOAE161_FWD_THIOESTERII-CPLX": 0.10106690430937418, "FACOAE180_FWD_THIOESTERII-CPLX": 0.0, "FACOAE181_FWD_THIOESTERII-CPLX": 0.0, "FACOAE60_FWD_THIOESTERII-CPLX": 0.0, "FACOAE80_FWD_THIOESTERII-CPLX": 6.018565457649446e-07, "FACOAL100t2pp_FWD_CPLX0-1669": 0.0, "FACOAL100t2pp_FWD_ACYLCOASYN-CPLX_mod_mg2": -7.579332336400522e-32, "FACOAL120t2pp_FWD_CPLX0-1669": 0.0, "FACOAL120t2pp_FWD_ACYLCOASYN-CPLX_mod_mg2": 0.0, "FACOAL140t2pp_FWD_CPLX0-1669": 0.0, "FACOAL140t2pp_FWD_ACYLCOASYN-CPLX_mod_mg2": 0.0, "FACOAL141t2pp_FWD_CPLX0-1669": 0.0, "FACOAL141t2pp_FWD_ACYLCOASYN-CPLX_mod_mg2": 0.0, "FACOAL160t2pp_FWD_CPLX0-1669": 0.0, "FACOAL160t2pp_FWD_ACYLCOASYN-CPLX_mod_mg2": 0.0, "FACOAL161t2pp_FWD_CPLX0-1669": 0.0, "FACOAL161t2pp_FWD_ACYLCOASYN-CPLX_mod_mg2": 0.0, "FACOAL180t2pp_FWD_CPLX0-1669": 0.0, "FACOAL180t2pp_FWD_ACYLCOASYN-CPLX_mod_mg2": 2.0010098590166352e-23, "FACOAL181t2pp_FWD_CPLX0-1669": 0.0, "FACOAL181t2pp_FWD_ACYLCOASYN-CPLX_mod_mg2": 1.1236568793439389e-23, "FACOAL60t2pp_FWD_CPLX0-1669": 0.0, "FACOAL60t2pp_FWD_ACYLCOASYN-CPLX_mod_mg2": 0.0, "FACOAL80t2pp_FWD_CPLX0-1669": 0.0, "FACOAL80t2pp_FWD_ACYLCOASYN-CPLX_mod_mg2": 5.969559537144676e-31, "FADRx_FWD_FMNREDUCT-MONOMER": 1.5095496209452142, "FADRx2_FWD_SULFITE-REDUCT-CPLX_mod_4fe4s_mod_sheme_mod_fmn_mod_fad": 0.0, "FALDH2_REV_ADHC-CPLX_mod_zn2": 0.0, "FALDH2_FWD_ADHC-CPLX_mod_zn2": 0.0, "FALDtex_REV_G6700-MONOMER": 0.0, "FALDtex_FWD_G6700-MONOMER": 0.0, "FALDtex_REV_CPLX0-7533": 0.0, "FALDtex_FWD_CPLX0-7533": 0.0, "FALDtex_REV_CPLX0-7530": 0.0, "FALDtex_FWD_CPLX0-7530": 0.0, "FALDtex_REV_CPLX0-7534": 0.0, "FALDtex_FWD_CPLX0-7534": 0.0, "FALDtpp_REV_SPONT": 0.0, "FALDtpp_FWD_SPONT": 0.0, "FALGTHLs_REV_SPONT": 0.0, "FALGTHLs_FWD_SPONT": 0.0, "FBA_REV_FRUCBISALD-CLASSII": 0.0, "FBA_FWD_FRUCBISALD-CLASSII": 4.849679386268806, "FBA_REV_FRUCBISALD-CLASSI": 0.0, "FBA_FWD_FRUCBISALD-CLASSI": 0.0, "FBA_REV_G6960-MONOMER": 0.0, "FBA_FWD_G6960-MONOMER": 0.0, "FBA3_REV_FRUCBISALD-CLASSII": 0.0, "FBA3_FWD_FRUCBISALD-CLASSII": 0.8429085384971, "FBP_FWD_CPLX0-7776_mod_mn2": 0.0, "FBP_FWD_F16B-CPLX_mod_mg2": 0.0, "FBP_FWD_CPLX0-303_mod_mn2": 0.0, "FCI_REV_CPLX0-7631_mod_mn2": 0.0, "FCI_FWD_CPLX0-7631_mod_mn2": 1.2964427251366156e-33, "FCLK_FWD_FUCULOKIN-MONOMER_mod_mg2": 2.2197889196581724e-31, "FCLPA_REV_CPLX0-7633_mod_zn2": 0.0, "FCLPA_FWD_CPLX0-7633_mod_zn2": 2.2197889196581724e-31, "FCLPA_REV_G7419-MONOMER": 0.0, "FCLPA_FWD_G7419-MONOMER": 0.0, "FCLT_FWD_PROTOHEME-FERROCHELAT-MONOMER": 3.202755594522411e-06, "FDH4pp_FWD_FORMATEDEHYDROGO-CPLX_mod_bmocogdp": 0.0, "FDH4pp_FWD_FORMATEDEHYDROGN-CPLX_mod_bmocogdp": 0.0, "FDH5pp_FWD_FORMATEDEHYDROGO-CPLX_mod_bmocogdp": 0.0, "FDH5pp_FWD_FORMATEDEHYDROGN-CPLX_mod_bmocogdp": 0.0, "FDMO_FWD_CPLX0-225": 0.0, "FDMO2_FWD_CPLX0-225": 0.0, "FDMO3_FWD_CPLX0-225": 0.0, "FDMO4_FWD_CPLX0-225": 0.0, "FDMO6_FWD_CPLX0-225": 0.0, "FE2abcpp_FWD_FEOB-MONOMER": 0.0, "FE2t2pp_FWD_YFEP-MONOMER": 0.0, "FE2t3pp_FWD_CPLX0-7641": 0.0, "FE2tex_REV_G6700-MONOMER": 0.0, "FE2tex_FWD_G6700-MONOMER": 0.0, "FE2tex_REV_CPLX0-7533": 0.0, "FE2tex_FWD_CPLX0-7533": 0.0, "FE2tex_REV_CPLX0-7530": 0.0, "FE2tex_FWD_CPLX0-7530": 0.00033975832102222124, "FE2tex_REV_CPLX0-7534": 0.0, "FE2tex_FWD_CPLX0-7534": 0.0, "FE2tpp_FWD_EG11167-MONOMER": 0.00033975832102222124, "FE3DCITabcpp_FWD_ABC-9-CPLX": 0.0, "FE3DCITtonex_FWD_CPLX0-1943": 0.0, "FE3DHBZR_FWD_CPLX_dummy": 0.0, "FE3DHBZSabcpp_FWD_ABC-10-CPLX": 0.0, "FE3DHBZStonex_FWD_G6414-MONOMER_CPLX0-1923": 0.0, "FE3DHBZStonex_FWD_CPLX0-1923_EG10155-MONOMER": 0.0, "FE3HOXR1_FWD_CPLX_dummy": 0.0, "FE3HOXR2_FWD_CPLX_dummy": 0.0, "FE3HOXR3_FWD_CPLX_dummy": 0.0, "FE3HOXUtex_FWD_CPLX_dummy": 0.0, "FE3HOXUtpp_FWD_CPLX_dummy": 0.0, "FE3HOXabcpp_FWD_ABC-11-CPLX": 0.0, "FE3HOXexs_FWD_SPONT": 0.0, "FE3HOXtonex_FWD_CPLX0-1942": 0.0, "FE3Ri_FWD_FMNREDUCT-MONOMER": 0.0, "FE3abcpp_FWD_CPLX_dummy": 8.81993688224249e-08, "FE3tex_REV_G6700-MONOMER": 0.0, "FE3tex_FWD_G6700-MONOMER": 0.0, "FE3tex_REV_CPLX0-7533": 0.0, "FE3tex_FWD_CPLX0-7533": 0.0, "FE3tex_REV_CPLX0-7530": 0.0, "FE3tex_FWD_CPLX0-7530": 8.81993688224249e-08, "FE3tex_REV_CPLX0-7534": 0.0, "FE3tex_FWD_CPLX0-7534": 0.0, "FECRMR1_FWD_CPLX_dummy": 0.0, "FECRMR2_FWD_CPLX_dummy": 0.0, "FECRMR3_FWD_CPLX_dummy": 0.0, "FECRMUtex_FWD_CPLX_dummy": 0.0, "FECRMUtpp_FWD_CPLX_dummy": 0.0, "FECRMabcpp_FWD_ABC-11-CPLX": 0.0, "FECRMexs_FWD_SPONT": 0.0, "FECRMtonex_FWD_CPLX0-1942": 0.0, "FEENTERR1_FWD_CPLX_dummy": 0.0, "FEENTERR2_FWD_CPLX_dummy": 0.0, "FEENTERR3_FWD_CPLX_dummy": 0.0, "FEENTERabcpp_FWD_ABC-10-CPLX": 0.0, "FEENTERexs_FWD_SPONT": 0.0, "FEENTERtex_FWD_EG11009-MONOMER": 0.0, "FEENTERtonex_FWD_CPLX0-1941": 0.0, "FEENTERtpp_FWD_YBDA-MONOMER": 0.0, "FEOXAMR1_FWD_G7949-MONOMER": 0.0, "FEOXAMR2_FWD_G7949-MONOMER": 0.0, "FEOXAMR3_FWD_G7949-MONOMER": 0.0, "FEOXAMUtex_FWD_CPLX_dummy": 0.0, "FEOXAMUtpp_FWD_CPLX_dummy": 0.0, "FEOXAMabcpp_FWD_ABC-11-CPLX": 0.0, "FEOXAMexs_FWD_SPONT": 0.0, "FEOXAMtonex_FWD_CPLX0-1942": 0.0, "FEROpp_FWD_EG12318-MONOMER": 0.0, "FFSD_FWD_CPLX_dummy": 0.0, "FHL_FWD_CPLX0-250_FORMATEDEHYDROGH-MONOMER_mod_8:4fe4s_mod_2:2fe2s_mod_bmocogdp_mod_NiFeCoCN2": 0.0, "FHL_FWD_FHLMULTI-CPLX": 0.0, "FLVR_FWD_SULFITE-REDUCT-CPLX_mod_4fe4s_mod_sheme_mod_fmn_mod_fad": 0.0, "FLVR_FWD_FMNREDUCT-MONOMER": 0.0, "FLVRx_FWD_FMNREDUCT-MONOMER": 0.0, "FMNAT_FWD_RIBF-MONOMER": 4.2413002778828175e-05, "FMNRx_FWD_CPLX0-224": 0.0, "FMNRx_FWD_FMNREDUCT-MONOMER": 0.0, "FMNRx2_FWD_CPLX0-224": 0.0, "FMNRx2_FWD_SULFITE-REDUCT-CPLX_mod_4fe4s_mod_sheme_mod_fmn_mod_fad": 0.0, "FMNRx2_FWD_FMNREDUCT-MONOMER": 0.0, "FOMETRi_FWD_EG11158-MONOMER": 0.0, "FORCT_REV_CPLX0-1142": 0.0, "FORCT_FWD_CPLX0-1142": 0.0, "FORt2pp_FWD_CPLX0-7843": 0.0, "FORt2pp_FWD_FOCB-MONOMER": 0.0, "FORtex_REV_G6700-MONOMER": 0.0, "FORtex_FWD_G6700-MONOMER": 0.0, "FORtex_REV_CPLX0-7533": 0.0, "FORtex_FWD_CPLX0-7533": 0.0, "FORtex_REV_CPLX0-7530": 0.0, "FORtex_FWD_CPLX0-7530": 0.0, "FORtex_REV_CPLX0-7534": 0.0, "FORtex_FWD_CPLX0-7534": 0.0, "FORtppi_FWD_CPLX0-7843": 0.0, "FORtppi_FWD_FOCB-MONOMER": 0.0, "FRD2_FWD_FUMARATE-REDUCTASE_mod_1:pheme_mod_3fe4s_mod_4fe4s_mod_fad_mod_2fe2s": -2.656518413419359e-22, "FRD3_FWD_FUMARATE-REDUCTASE_mod_1:pheme_mod_3fe4s_mod_4fe4s_mod_fad_mod_2fe2s": 0.0, "FRUK_FWD_1-PFK_mod_mg2": 0.0, "FRULYSDG_REV_CPLX0-821": 0.0, "FRULYSDG_FWD_CPLX0-821": 0.0, "FRULYSE_REV_CPLX0-3861": 0.0, "FRULYSE_FWD_CPLX0-3861": 0.0, "FRULYSK_FWD_G7726-MONOMER": 0.0, "FRULYSt2pp_FWD_YHFM-MONOMER": 0.0, "FRULYStex_REV_G6700-MONOMER": 0.0, "FRULYStex_FWD_G6700-MONOMER": 0.0, "FRULYStex_REV_CPLX0-7533": 0.0, "FRULYStex_FWD_CPLX0-7533": 0.0, "FRULYStex_REV_CPLX0-7530": 0.0, "FRULYStex_FWD_CPLX0-7530": 0.0, "FRULYStex_REV_CPLX0-7534": 0.0, "FRULYStex_FWD_CPLX0-7534": 0.0, "FRUURt2rpp_REV_GNTP-MONOMER": 0.0, "FRUURt2rpp_FWD_GNTP-MONOMER": 0.0, "FRUURtex_REV_G6700-MONOMER": 0.0, "FRUURtex_FWD_G6700-MONOMER": 0.0, "FRUURtex_REV_CPLX0-7533": 0.0, "FRUURtex_FWD_CPLX0-7533": 0.0, "FRUURtex_REV_CPLX0-7530": 0.0, "FRUURtex_FWD_CPLX0-7530": 0.0, "FRUURtex_REV_CPLX0-7534": 0.0, "FRUURtex_FWD_CPLX0-7534": 0.0, "FRUpts2pp_FWD_CPLX-165": 0.0, "FRUptspp_FWD_CPLX-158": 0.0, "FRUtex_REV_G6700-MONOMER": 0.0, "FRUtex_FWD_G6700-MONOMER": 0.0, "FRUtex_REV_CPLX0-7533": 0.0, "FRUtex_FWD_CPLX0-7533": 0.0, "FRUtex_REV_CPLX0-7530": 0.0, "FRUtex_FWD_CPLX0-7530": 0.0, "FRUtex_REV_CPLX0-7534": 0.0, "FRUtex_FWD_CPLX0-7534": 0.0, "FTHFD_FWD_FORMYLTHFDEFORMYL-CPLX": 0.0, "FTHFLi_FWD_CPLX_dummy": 0.01700585002194005, "FUCtex_REV_G6700-MONOMER": 0.0, "FUCtex_FWD_G6700-MONOMER": 0.0, "FUCtex_REV_CPLX0-7533": 0.0, "FUCtex_FWD_CPLX0-7533": 0.0, "FUCtex_REV_CPLX0-7530": 0.0, "FUCtex_FWD_CPLX0-7530": 0.0, "FUCtex_REV_CPLX0-7534": 0.0, "FUCtex_FWD_CPLX0-7534": 0.0, "FUCtpp_REV_FUCP-MONOMER": 0.0, "FUCtpp_FWD_FUCP-MONOMER": 0.0, "FUM_REV_FUMARASE-B_mod_4fe4s": 0.0, "FUM_FWD_FUMARASE-B_mod_4fe4s": 0.0, "FUM_REV_FUMARASE-C": 0.0, "FUM_FWD_FUMARASE-C": 0.0, "FUM_REV_FUMARASE-A_mod_4fe4s": 0.0, "FUM_FWD_FUMARASE-A_mod_4fe4s": 3.4521454715881914, "FUMt2_2pp_FWD_DCTA-MONOMER": 0.0, "FUMt2_3pp_FWD_DCUA-MONOMER": 0.0, "FUMt2_3pp_FWD_DCUC-MONOMER": 0.0, "FUMt2_3pp_FWD_DCUB-MONOMER": 0.0, "FUMtex_REV_G6700-MONOMER": 0.0, "FUMtex_FWD_G6700-MONOMER": 0.0, "FUMtex_REV_CPLX0-7533": 0.0, "FUMtex_FWD_CPLX0-7533": 0.0, "FUMtex_REV_CPLX0-7530": 0.0, "FUMtex_FWD_CPLX0-7530": 0.0, "FUMtex_REV_CPLX0-7534": 0.0, "FUMtex_FWD_CPLX0-7534": 0.0, "FUSAtex_REV_CPLX0-7534": 0.0, "FUSAtex_FWD_CPLX0-7534": 0.0, "FUSAtex_REV_CPLX0-7530": 0.0, "FUSAtex_FWD_CPLX0-7530": 0.0, "FUSAtex_REV_CPLX0-7533": 0.0, "FUSAtex_FWD_CPLX0-7533": 0.0, "FUSAtex_REV_G6700-MONOMER": 0.0, "FUSAtex_FWD_G6700-MONOMER": 0.0, "FUSAtpp_FWD_CPLX0-3932": 0.0, "FUSAtpp_FWD_TRANS-CPLX-201": 0.0, "G1PACT_FWD_NAG1P-URIDYLTRANS-CPLX_mod_mg2": 0.06347468181635738, "G1PPpp_FWD_GLUCOSE-1-PHOSPHAT-CPLX": 0.0, "G1PTT_FWD_DTDPGLUCOSEPP2-MONOMER": 1.259587830632642e-32, "G1PTT_FWD_DTDPGLUCOSEPP-MONOMER_mod_mg2": 0.0, "G1Ptex_REV_G6700-MONOMER": 0.0, "G1Ptex_FWD_G6700-MONOMER": 0.0, "G1Ptex_REV_CPLX0-7533": 0.0, "G1Ptex_FWD_CPLX0-7533": 0.0, "G1Ptex_REV_CPLX0-7530": 0.0, "G1Ptex_FWD_CPLX0-7530": 0.0, "G1Ptex_REV_CPLX0-7534": 0.0, "G1Ptex_FWD_CPLX0-7534": 0.0, "G1SAT_REV_GSAAMINOTRANS-CPLX_mod_pydx5p": 0.0, "G1SAT_FWD_GSAAMINOTRANS-CPLX_mod_pydx5p": 4.184998879436407e-05, "G2PP_FWD_EG10983-MONOMER_mod_mg2": 0.0, "G2PPpp_FWD_APHA-CPLX_mod_mg2": 0.0, "G3PCabcpp_FWD_ABC-34-CPLX": 0.0, "G3PCtex_REV_G6700-MONOMER": 0.0, "G3PCtex_FWD_G6700-MONOMER": 0.0, "G3PCtex_REV_CPLX0-7533": 0.0, "G3PCtex_FWD_CPLX0-7533": 0.0, "G3PCtex_REV_CPLX0-7530": 0.0, "G3PCtex_FWD_CPLX0-7530": 0.0, "G3PCtex_REV_CPLX0-7534": 0.0, "G3PCtex_FWD_CPLX0-7534": 0.0, "G3PD2_REV_GLYC3PDEHYDROGBIOSYN-CPLX": 2.0971756084175888, "G3PD2_FWD_GLYC3PDEHYDROGBIOSYN-CPLX": 1.998889343064467, "G3PD5_FWD_ANGLYC3PDEHYDROG-CPLX_mod_fmn": 0.0, "G3PD5_FWD_AERGLYC3PDEHYDROG-CPLX_mod_1:fad": 0.0, "G3PD6_FWD_ANGLYC3PDEHYDROG-CPLX_mod_fmn": 0.0, "G3PD7_FWD_ANGLYC3PDEHYDROG-CPLX_mod_fmn": 0.0, "G3PEabcpp_FWD_ABC-34-CPLX": 0.0, "G3PEtex_REV_CPLX0-7530": 0.0, "G3PEtex_FWD_CPLX0-7530": 0.0, "G3PEtex_REV_CPLX0-7533": 0.0, "G3PEtex_FWD_CPLX0-7533": 0.0, "G3PEtex_REV_G6700-MONOMER": 0.0, "G3PEtex_FWD_G6700-MONOMER": 0.0, "G3PEtex_REV_CPLX0-7534": 0.0, "G3PEtex_FWD_CPLX0-7534": 0.0, "G3PGabcpp_FWD_ABC-34-CPLX": 0.0, "G3PGtex_REV_G6700-MONOMER": 0.0, "G3PGtex_FWD_G6700-MONOMER": 0.0, "G3PGtex_REV_CPLX0-7533": 0.0, "G3PGtex_FWD_CPLX0-7533": 0.0, "G3PGtex_REV_CPLX0-7530": 0.0, "G3PGtex_FWD_CPLX0-7530": 0.0, "G3PGtex_REV_CPLX0-7534": 0.0, "G3PGtex_FWD_CPLX0-7534": 0.0, "G3PIabcpp_FWD_ABC-34-CPLX": 0.0, "G3PItex_REV_G6700-MONOMER": 0.0, "G3PItex_FWD_G6700-MONOMER": 0.0, "G3PItex_REV_CPLX0-7533": 0.0, "G3PItex_FWD_CPLX0-7533": 0.0, "G3PItex_REV_CPLX0-7530": 0.0, "G3PItex_FWD_CPLX0-7530": 0.0, "G3PItex_REV_CPLX0-7534": 0.0, "G3PItex_FWD_CPLX0-7534": 0.0, "G3PSabcpp_FWD_ABC-34-CPLX": 0.0, "G3PStex_REV_G6700-MONOMER": 0.0, "G3PStex_FWD_G6700-MONOMER": 0.0, "G3PStex_REV_CPLX0-7533": 0.0, "G3PStex_FWD_CPLX0-7533": 0.0, "G3PStex_REV_CPLX0-7530": 0.0, "G3PStex_FWD_CPLX0-7530": 0.0, "G3PStex_REV_CPLX0-7534": 0.0, "G3PStex_FWD_CPLX0-7534": 0.0, "G3PT_FWD_G6425-MONOMER_mod_mg2": 0.0, "G5SADs_FWD_SPONT": 0.13702523249502985, "G5SD_FWD_GLUTSEMIALDEHYDROG-CPLX": 0.13702523249502985, "G6PDA_FWD_GLUCOSAMINE-6-P-DEAMIN-CPLX": 0.0, "G6PDH2r_REV_GLU6PDEHYDROG-MONOMER": 0.0, "G6PDH2r_FWD_GLU6PDEHYDROG-MONOMER": 2.8622316628562783, "G6PP_FWD_G6425-MONOMER_mod_mg2": 0.0, "G6Pt6_2pp_FWD_UHPT-MONOMER": 6.104610432933234e-25, "G6Ptex_REV_G6700-MONOMER": 0.0, "G6Ptex_FWD_G6700-MONOMER": 0.0, "G6Ptex_REV_CPLX0-7533": 0.0, "G6Ptex_FWD_CPLX0-7533": 0.0, "G6Ptex_REV_CPLX0-7530": 0.0, "G6Ptex_FWD_CPLX0-7530": 0.0, "G6Ptex_REV_CPLX0-7534": 0.0, "G6Ptex_FWD_CPLX0-7534": 0.0, "GAL1PPpp_FWD_GLUCOSE-1-PHOSPHAT-CPLX": 0.0, "GAL1Ptex_REV_G6700-MONOMER": 0.0, "GAL1Ptex_FWD_G6700-MONOMER": 0.0, "GAL1Ptex_REV_CPLX0-7533": 0.0, "GAL1Ptex_FWD_CPLX0-7533": 0.0, "GAL1Ptex_REV_CPLX0-7530": 0.0, "GAL1Ptex_FWD_CPLX0-7530": 0.0, "GAL1Ptex_REV_CPLX0-7534": 0.0, "GAL1Ptex_FWD_CPLX0-7534": 0.0, "GALBDtex_REV_G6700-MONOMER": 0.0, "GALBDtex_FWD_G6700-MONOMER": 0.0, "GALBDtex_REV_CPLX0-7533": 0.0, "GALBDtex_FWD_CPLX0-7533": 0.0, "GALBDtex_REV_CPLX0-7530": 0.0, "GALBDtex_FWD_CPLX0-7530": 0.0, "GALBDtex_REV_CPLX0-7534": 0.0, "GALBDtex_FWD_CPLX0-7534": 0.0, "GALCTD_FWD_GALACTARDEHYDRA-MONOMER_mod_fe2": 0.0, "GALCTLO_FWD_G7945-MONOMER": 0.0, "GALCTND_FWD_GALACTONATE-DEHYDRATASE-MONOMER": 0.0, "GALCTNLt2pp_FWD_YJIZ-MONOMER": 0.0, "GALCTNLtex_REV_CPLX0-7534": 0.0, "GALCTNLtex_FWD_CPLX0-7534": 0.0, "GALCTNLtex_REV_CPLX0-7530": 0.0, "GALCTNLtex_FWD_CPLX0-7530": 0.0, "GALCTNLtex_REV_CPLX0-7533": 0.0, "GALCTNLtex_FWD_CPLX0-7533": 0.0, "GALCTNLtex_REV_G6700-MONOMER": 0.0, "GALCTNLtex_FWD_G6700-MONOMER": 0.0, "GALCTNt2pp_FWD_YIDT-MONOMER": 0.0, "GALCTNtex_REV_G6700-MONOMER": 0.0, "GALCTNtex_FWD_G6700-MONOMER": 0.0, "GALCTNtex_REV_CPLX0-7533": 0.0, "GALCTNtex_FWD_CPLX0-7533": 0.0, "GALCTNtex_REV_CPLX0-7530": 0.0, "GALCTNtex_FWD_CPLX0-7530": 0.0, "GALCTNtex_REV_CPLX0-7534": 0.0, "GALCTNtex_FWD_CPLX0-7534": 0.0, "GALCTt2rpp_REV_YHAU-MONOMER": 0.0, "GALCTt2rpp_FWD_YHAU-MONOMER": 0.0, "GALCTt2rpp_REV_B2789-MONOMER": 0.0, "GALCTt2rpp_FWD_B2789-MONOMER": 0.0, "GALCTtex_REV_G6700-MONOMER": 0.0, "GALCTtex_FWD_G6700-MONOMER": 0.0, "GALCTtex_REV_CPLX0-7533": 0.0, "GALCTtex_FWD_CPLX0-7533": 0.0, "GALCTtex_REV_CPLX0-7530": 0.0, "GALCTtex_FWD_CPLX0-7530": 0.0, "GALCTtex_REV_CPLX0-7534": 0.0, "GALCTtex_FWD_CPLX0-7534": 0.0, "GALKr_REV_GALACTOKIN-MONOMER_mod_mg2": 2.1287945496546496e-19, "GALKr_FWD_GALACTOKIN-MONOMER_mod_mg2": 2.1287945496546496e-19, "GALKr_REV_G7096-MONOMER": 0.0, "GALKr_FWD_G7096-MONOMER": 0.0, "GALM2pp_FWD_ALDOSE1EPIM-MONOMER": 0.0, "GALS3_FWD_ALPHAGALACTOSID-CPLX_mod_mn2": 0.0, "GALT1_FWD_EG11351-MONOMER": 0.0, "GALTptspp_FWD_CPLX0-231": 0.0, "GALTtex_REV_G6700-MONOMER": 0.0, "GALTtex_FWD_G6700-MONOMER": 0.0, "GALTtex_REV_CPLX0-7533": 0.0, "GALTtex_FWD_CPLX0-7533": 0.0, "GALTtex_REV_CPLX0-7530": 0.0, "GALTtex_FWD_CPLX0-7530": 0.0, "GALTtex_REV_CPLX0-7534": 0.0, "GALTtex_FWD_CPLX0-7534": 0.0, "GALURt2rpp_REV_EXUT-MONOMER": 0.0, "GALURt2rpp_FWD_EXUT-MONOMER": 0.0, "GALURtex_REV_G6700-MONOMER": 0.0, "GALURtex_FWD_G6700-MONOMER": 0.0, "GALURtex_REV_CPLX0-7533": 0.0, "GALURtex_FWD_CPLX0-7533": 0.0, "GALURtex_REV_CPLX0-7530": 0.0, "GALURtex_FWD_CPLX0-7530": 0.0, "GALURtex_REV_CPLX0-7534": 0.0, "GALURtex_FWD_CPLX0-7534": 0.0, "GALUi_FWD_GLUC1PURIDYLTRANS-MONOMER": 0.0, "GALabcpp_FWD_ABC-46-CPLX": 0.0, "GALabcpp_FWD_ABC-18-CPLX": 0.0, "GALt2pp_FWD_GALP-MONOMER": 0.0, "GALtex_REV_G6700-MONOMER": 0.0, "GALtex_FWD_G6700-MONOMER": 0.0, "GALtex_REV_CPLX0-7533": 0.0, "GALtex_FWD_CPLX0-7533": 0.0, "GALtex_REV_CPLX0-7530": 0.0, "GALtex_FWD_CPLX0-7530": 0.0, "GALtex_REV_CPLX0-7534": 0.0, "GALtex_FWD_CPLX0-7534": 0.0, "GAM6Pt6_2pp_FWD_UHPT-MONOMER": 0.0, "GAMAN6Ptex_REV_G6700-MONOMER": 0.0, "GAMAN6Ptex_FWD_G6700-MONOMER": 0.0, "GAMAN6Ptex_REV_CPLX0-7533": 0.0, "GAMAN6Ptex_FWD_CPLX0-7533": 0.0, "GAMAN6Ptex_REV_CPLX0-7530": 0.0, "GAMAN6Ptex_FWD_CPLX0-7530": 0.0, "GAMAN6Ptex_REV_CPLX0-7534": 0.0, "GAMAN6Ptex_FWD_CPLX0-7534": 0.0, "GAMptspp_FWD_CPLX-165": 0.0, "GAMtex_REV_G6700-MONOMER": 0.0, "GAMtex_FWD_G6700-MONOMER": 0.0, "GAMtex_REV_CPLX0-7533": 0.0, "GAMtex_FWD_CPLX0-7533": 0.0, "GAMtex_REV_CPLX0-7530": 0.0, "GAMtex_FWD_CPLX0-7530": 0.0, "GAMtex_REV_CPLX0-7534": 0.0, "GAMtex_FWD_CPLX0-7534": 0.0, "GAPD_REV_GAPDH-A-CPLX": 0.0, "GAPD_FWD_GAPDH-A-CPLX": 11.882670420976288, "GARFT_REV_GART-MONOMER": 1.169937052809685, "GARFT_FWD_GART-MONOMER": 1.3840881434480423, "GART_FWD_GARTRANSFORMYL2-MONOMER_mod_mg2": 0.0, "GBBTNtex_REV_G6700-MONOMER": 0.0, "GBBTNtex_FWD_G6700-MONOMER": 0.0, "GBBTNtex_REV_CPLX0-7533": 0.0, "GBBTNtex_FWD_CPLX0-7533": 0.0, "GBBTNtex_REV_CPLX0-7530": 0.0, "GBBTNtex_FWD_CPLX0-7530": 0.0, "GBBTNtex_REV_CPLX0-7534": 0.0, "GBBTNtex_FWD_CPLX0-7534": 0.0, "GCALDD_FWD_ALD-CPLX": 0.0004494745981534261, "GDMANE_FWD_CPLX0-3881": 0.0, "GDPDPK_FWD_RELA-MONOMER": 0.0, "GDPDPK_FWD_SPOT-MONOMER": 0.0, "GDPMNH_FWD_CPLX0-7712_mod_mn2": 0.0, "GDPMNH_FWD_CPLX0-7712_mod_mg2": 0.0, "GDPMNP_FWD_CPLX0-3971": 0.0, "GDPTPDP_FWD_SPOT-MONOMER": 0.0, "GDPtex_REV_CPLX0-7534": 0.0, "GDPtex_FWD_CPLX0-7534": 0.0, "GDPtex_REV_CPLX0-7530": 0.0, "GDPtex_FWD_CPLX0-7530": 0.0, "GDPtex_REV_CPLX0-7533": 0.0, "GDPtex_FWD_CPLX0-7533": 0.0, "GDPtex_REV_G6700-MONOMER": 0.0, "GDPtex_FWD_G6700-MONOMER": 0.0, "GF6PTA_FWD_L-GLN-FRUCT-6-P-AMINOTRANS-CPLX": 0.06347468181635738, "GGGABADr_REV_ALDHDEHYDROG-MONOMER": 0.0, "GGGABADr_FWD_ALDHDEHYDROG-MONOMER": 0.0, "GGGABAH_FWD_CPLX0-3943": 0.0, "GGPTRCO_FWD_EG11822-MONOMER": 0.0, "GGPTRCS_FWD_CPLX0-7709_mod_mg2": 0.0, "GHBDHx_REV_CPLX0-7794": 0.0, "GHBDHx_FWD_CPLX0-7794": 0.0, "GHMT2r_REV_GLYOHMETRANS-CPLX": 0.0, "GHMT2r_FWD_GLYOHMETRANS-CPLX": 0.576142225062871, "GK1_REV_GUANYL-KIN-CPLX_mod_mg2": 0.0, "GK1_FWD_GUANYL-KIN-CPLX_mod_mg2": 0.14924405836568916, "GLBRAN2_FWD_GLYCOGEN-BRANCH-MONOMER": 1.910574439939863e-33, "GLCATr_REV_MALTACETYLTRAN-CPLX": 0.0, "GLCATr_FWD_MALTACETYLTRAN-CPLX": 0.0, "GLCDpp_FWD_G6437-MONOMER_mod_ca2_mod_pqq": 0.0, "GLCDpp_FWD_GLUCDEHYDROG-MONOMER_mod_pqq": 0.0, "GLCNt2rpp_REV_GNTP-MONOMER": 0.0, "GLCNt2rpp_FWD_GNTP-MONOMER": 0.0, "GLCNt2rpp_REV_YJGT-MONOMER": 0.0, "GLCNt2rpp_FWD_YJGT-MONOMER": 0.0, "GLCNt2rpp_REV_GNTU-MONOMER": 0.0, "GLCNt2rpp_FWD_GNTU-MONOMER": 0.0, "GLCNt2rpp_REV_GNTT-MONOMER": 0.0, "GLCNt2rpp_FWD_GNTT-MONOMER": 0.0, "GLCNtex_REV_G6700-MONOMER": 0.0, "GLCNtex_FWD_G6700-MONOMER": 0.0, "GLCNtex_REV_CPLX0-7533": 0.0, "GLCNtex_FWD_CPLX0-7533": 0.0, "GLCNtex_REV_CPLX0-7530": 0.0, "GLCNtex_FWD_CPLX0-7530": 0.0, "GLCNtex_REV_CPLX0-7534": 0.0, "GLCNtex_FWD_CPLX0-7534": 0.0, "GLCP_FWD_MALDEXPHOSPHORYL-CPLX_mod_pydx5p": 0.0, "GLCP_FWD_GLYCOPHOSPHORYL-CPLX_mod_pydx5p": 0.0, "GLCP2_FWD_MALDEXPHOSPHORYL-CPLX_mod_pydx5p": 0.0, "GLCP2_FWD_GLYCOPHOSPHORYL-CPLX_mod_pydx5p": 0.0, "GLCRAL_FWD_CPLX0-7615_mod_mg2": 0.0, "GLCRD_FWD_G7446-MONOMER": 0.0, "GLCRD_FWD_GLUCARDEHYDRA-MONOMER_mod_mg2": 0.0, "GLCRt2rpp_REV_YHAU-MONOMER": 0.0, "GLCRt2rpp_FWD_YHAU-MONOMER": 0.0, "GLCRt2rpp_REV_B2789-MONOMER": 0.0, "GLCRt2rpp_FWD_B2789-MONOMER": 0.0, "GLCRtex_REV_G6700-MONOMER": 0.0, "GLCRtex_FWD_G6700-MONOMER": 0.0, "GLCRtex_REV_CPLX0-7533": 0.0, "GLCRtex_FWD_CPLX0-7533": 0.0, "GLCRtex_REV_CPLX0-7530": 0.0, "GLCRtex_FWD_CPLX0-7530": 0.0, "GLCRtex_REV_CPLX0-7534": 0.0, "GLCRtex_FWD_CPLX0-7534": 0.0, "GLCS1_FWD_GLYCOGENSYN-MONOMER": 0.09530487043485666, "GLCTR1_FWD_EG11339-MONOMER": 0.0, "GLCTR2_FWD_EG11352-MONOMER": 0.0, "GLCTR3_FWD_EG11353-MONOMER": 0.0, "GLCUR1Ptex_REV_G6700-MONOMER": 0.0, "GLCUR1Ptex_FWD_G6700-MONOMER": 0.0, "GLCUR1Ptex_REV_CPLX0-7533": 0.0, "GLCUR1Ptex_FWD_CPLX0-7533": 0.0, "GLCUR1Ptex_REV_CPLX0-7530": 0.0, "GLCUR1Ptex_FWD_CPLX0-7530": 0.0, "GLCUR1Ptex_REV_CPLX0-7534": 0.0, "GLCUR1Ptex_FWD_CPLX0-7534": 0.0, "GLCURt2rpp_REV_EXUT-MONOMER": 0.0, "GLCURt2rpp_FWD_EXUT-MONOMER": 0.0, "GLCURt2rpp_REV_KDGT-MONOMER": 0.0, "GLCURt2rpp_FWD_KDGT-MONOMER": 0.0, "GLCURtex_REV_G6700-MONOMER": 0.0, "GLCURtex_FWD_G6700-MONOMER": 0.0, "GLCURtex_REV_CPLX0-7533": 0.0, "GLCURtex_FWD_CPLX0-7533": 0.0, "GLCURtex_REV_CPLX0-7530": 0.0, "GLCURtex_FWD_CPLX0-7530": 0.0, "GLCURtex_REV_CPLX0-7534": 0.0, "GLCURtex_FWD_CPLX0-7534": 0.0, "GLCabcpp_FWD_ABC-18-CPLX": 0.0, "GLCptspp_FWD_CPLX-165": 0.0, "GLCptspp_FWD_CPLX-157": 0.0, "GLCptspp_FWD_CPLX-164": 7.315789473684211, "GLCt2pp_FWD_GALP-MONOMER": 1.543453502025761e-30, "GLCtex_REV_G6700-MONOMER": 0.0, "GLCtex_FWD_G6700-MONOMER": 0.0, "GLCtex_REV_CPLX0-7533": 0.0, "GLCtex_FWD_CPLX0-7533": 7.315789473684211, "GLCtex_REV_CPLX0-7530": 0.0, "GLCtex_FWD_CPLX0-7530": 0.0, "GLCtex_REV_CPLX0-7534": 0.0, "GLCtex_FWD_CPLX0-7534": 0.0, "GLCtexi_FWD_CPLX0-7655": 0.0, "GLDBRAN2_FWD_EG10381-MONOMER": 0.0, "GLGC_FWD_GLUC1PADENYLTRANS-CPLX_mod_mg2": 0.09530487043485666, "GLNS_FWD_CPLX0-7709_mod_mg2": 1.035186547622087, "GLNS_FWD_GLUTAMINESYN-OLIGOMER_mod_mn2": 0.0, "GLNabcpp_FWD_ABC-12-CPLX": 0.0, "GLNtex_REV_G6700-MONOMER": 0.0, "GLNtex_FWD_G6700-MONOMER": 0.0, "GLNtex_REV_CPLX0-7533": 0.0, "GLNtex_FWD_CPLX0-7533": 0.0, "GLNtex_REV_CPLX0-7530": 0.0, "GLNtex_FWD_CPLX0-7530": 0.0, "GLNtex_REV_CPLX0-7534": 0.0, "GLNtex_FWD_CPLX0-7534": 0.0, "GLTPD_REV_GALACTITOLPDEHYD-MONOMER": 0.0, "GLTPD_FWD_GALACTITOLPDEHYD-MONOMER": 0.0, "GLU5K_FWD_GLUTKIN-CPLX_mod_mg2": 0.13702523249502985, "GLUABUTt7pp_REV_XASA-MONOMER": 7.58166979017047e-32, "GLUABUTt7pp_FWD_XASA-MONOMER": 0.0, "GLUCYS_FWD_GLUTCYSLIG-MONOMER_mod_mg2": 0.0, "GLUDC_FWD_GLUTDECARBOXB-CPLX_mod_pydx5p": 0.0, "GLUDC_FWD_GLUTDECARBOXA-CPLX_mod_pydx5p": 0.0, "GLUDy_REV_GDHA-CPLX": 5.893340236087983, "GLUDy_FWD_GDHA-CPLX": 0.0, "GLUN_FWD_CPLX0-7694": 0.0, "GLUN_FWD_PABASYN-COMPI-MONOMER": 0.0, "GLUN_FWD_CPLX0-7695": 0.0, "GLUNpp_FWD_ANSB-CPLX": 0.0, "GLUPRT_FWD_PRPPAMIDOTRANS-CPLX_mod_mg2": 0.21415109063835724, "GLUR_REV_GLUTRACE-CPLX": 0.01866965640282123, "GLUR_FWD_GLUTRACE-CPLX": 0.0, "GLUSy_FWD_GLUTAMATESYN-CPLX_mod_fe2_mod_fad": 0.0, "GLUabcpp_FWD_ABC-13-CPLX": 0.0, "GLUt2rpp_REV_GLTP-MONOMER": 0.0, "GLUt2rpp_FWD_GLTP-MONOMER": 0.0, "GLUt4pp_FWD_GLTS-MONOMER": 0.0, "GLUtex_REV_G6700-MONOMER": 0.0, "GLUtex_FWD_G6700-MONOMER": 0.0, "GLUtex_REV_CPLX0-7533": 0.0, "GLUtex_FWD_CPLX0-7533": 0.0, "GLUtex_REV_CPLX0-7530": 0.0, "GLUtex_FWD_CPLX0-7530": 0.0, "GLUtex_REV_CPLX0-7534": 0.0, "GLUtex_FWD_CPLX0-7534": 0.0, "GLXCL_FWD_GLYOCARBOLIG-CPLX_mod_mg2_mod_thmpp_mod_fad": 0.0, "GLYALDtex_REV_G6700-MONOMER": 0.0, "GLYALDtex_FWD_G6700-MONOMER": 0.0, "GLYALDtex_REV_CPLX0-7533": 0.0, "GLYALDtex_FWD_CPLX0-7533": 0.0, "GLYALDtex_REV_CPLX0-7530": 0.0, "GLYALDtex_FWD_CPLX0-7530": 0.0, "GLYALDtex_REV_CPLX0-7534": 0.0, "GLYALDtex_FWD_CPLX0-7534": 0.0, "GLYALDtpp_REV_CPLX0-7654": 0.0, "GLYALDtpp_FWD_CPLX0-7654": 0.0, "GLYAT_REV_AKBLIG-CPLX_mod_pydx5p": 0.0, "GLYAT_FWD_AKBLIG-CPLX_mod_pydx5p": 0.0, "GLYBabcpp_FWD_ABC-40-CPLX": 0.0, "GLYBt2pp_FWD_YEAV-MONOMER": 0.0, "GLYBt2pp_FWD_CPLX0-7642": 2.4065032551571265e-31, "GLYBtex_REV_G6700-MONOMER": 0.0, "GLYBtex_FWD_G6700-MONOMER": 0.0, "GLYBtex_REV_CPLX0-7533": -2.4065032551571265e-31, "GLYBtex_FWD_CPLX0-7533": 0.0, "GLYBtex_REV_CPLX0-7530": 0.0, "GLYBtex_FWD_CPLX0-7530": 0.0, "GLYBtex_REV_CPLX0-7534": 0.0, "GLYBtex_FWD_CPLX0-7534": 0.0, "GLYC2Pabcpp_FWD_ABC-34-CPLX": 0.0, "GLYC2Ptex_REV_G6700-MONOMER": 0.0, "GLYC2Ptex_FWD_G6700-MONOMER": 0.0, "GLYC2Ptex_REV_CPLX0-7530": 0.0, "GLYC2Ptex_FWD_CPLX0-7530": 0.0, "GLYC2Ptex_REV_CPLX0-7533": 0.0, "GLYC2Ptex_FWD_CPLX0-7533": 0.0, "GLYC2Ptex_REV_CPLX0-7534": 0.0, "GLYC2Ptex_FWD_CPLX0-7534": 0.0, "GLYC3Pabcpp_FWD_ABC-34-CPLX": 0.0, "GLYC3Pt6pp_FWD_GLPT-MONOMER": 1.000502242460534e-23, "GLYC3Ptex_REV_G6700-MONOMER": 0.0, "GLYC3Ptex_FWD_G6700-MONOMER": 0.0, "GLYC3Ptex_REV_CPLX0-7533": 0.0, "GLYC3Ptex_FWD_CPLX0-7533": 0.0, "GLYC3Ptex_REV_CPLX0-7530": 0.0, "GLYC3Ptex_FWD_CPLX0-7530": 0.0, "GLYC3Ptex_REV_CPLX0-7534": 0.0, "GLYC3Ptex_FWD_CPLX0-7534": 0.0, "GLYCAt2rpp_REV_YHAU-MONOMER": 0.0, "GLYCAt2rpp_FWD_YHAU-MONOMER": 0.0, "GLYCAt2rpp_REV_B2789-MONOMER": 0.0, "GLYCAt2rpp_FWD_B2789-MONOMER": 0.0, "GLYCAtex_REV_G6700-MONOMER": 0.0, "GLYCAtex_FWD_G6700-MONOMER": 0.0, "GLYCAtex_REV_CPLX0-7533": 0.0, "GLYCAtex_FWD_CPLX0-7533": 0.0, "GLYCAtex_REV_CPLX0-7530": 0.0, "GLYCAtex_FWD_CPLX0-7530": 0.0, "GLYCAtex_REV_CPLX0-7534": 0.0, "GLYCAtex_FWD_CPLX0-7534": 0.0, "GLYCDx_FWD_GLYCDEH-CPLX": 0.0, "GLYCK_FWD_GLY3KIN-MONOMER_mod_cobalt2": 0.0, "GLYCK_FWD_GLY3KIN-MONOMER_mod_mg2": 0.0, "GLYCK_FWD_GLY3KIN-MONOMER_mod_mn2": 0.0, "GLYCK_FWD_GLY3KIN-MONOMER_mod_fe2": 0.0, "GLYCK_FWD_GLY3KIN-MONOMER_mod_ca2": 0.0, "GLYCK2_FWD_GKI-MONOMER": 0.0, "GLYCL_FWD_GCVMULTI-CPLX_mod_lipo": 0.056508014954820385, "GLYCLTDx_FWD_G6539-MONOMER": 0.0, "GLYCLTDx_FWD_CPLX0-235": 0.0, "GLYCLTDy_FWD_G6539-MONOMER": 0.0, "GLYCLTDy_FWD_CPLX0-235": 0.0, "GLYCLTt2rpp_REV_LCTP-MONOMER": 0.0, "GLYCLTt2rpp_FWD_LCTP-MONOMER": 0.0, "GLYCLTt2rpp_REV_B2975-MONOMER": 0.0, "GLYCLTt2rpp_FWD_B2975-MONOMER": 0.0, "GLYCLTt4pp_FWD_YJCG-MONOMER": 0.0, "GLYCLTtex_REV_G6700-MONOMER": 0.0, "GLYCLTtex_FWD_G6700-MONOMER": 0.0, "GLYCLTtex_REV_CPLX0-7533": 0.0, "GLYCLTtex_FWD_CPLX0-7533": 0.0, "GLYCLTtex_REV_CPLX0-7530": 0.0, "GLYCLTtex_FWD_CPLX0-7530": 0.0, "GLYCLTtex_REV_CPLX0-7534": 0.0, "GLYCLTtex_FWD_CPLX0-7534": 0.0, "GLYCTO2_FWD_CPLX0-7458": 0.0004494745981534261, "GLYCTO3_FWD_CPLX0-7458": 0.0, "GLYCTO4_FWD_CPLX0-7458": 0.0, "GLYCtex_REV_G6700-MONOMER": 0.0, "GLYCtex_FWD_G6700-MONOMER": 0.0, "GLYCtex_REV_CPLX0-7533": 0.0, "GLYCtex_FWD_CPLX0-7533": 0.0, "GLYCtex_REV_CPLX0-7530": 0.0, "GLYCtex_FWD_CPLX0-7530": 0.0, "GLYCtex_REV_CPLX0-7534": 0.0, "GLYCtex_FWD_CPLX0-7534": 0.0, "GLYCtpp_REV_CPLX0-7654": 0.0, "GLYCtpp_FWD_CPLX0-7654": 0.0, "GLYCtpp_REV_SPONT": 0.0, "GLYCtpp_FWD_SPONT": 0.0, "GLYK_FWD_GLYCEROL-KIN-CPLX_mod_mg2": 0.0, "GLYK_FWD_GLYCEROL-KIN-CPLX_mod_mn2": 0.0, "GLYOX_FWD_GLYOXII-MONOMER_mod_zn2": 0.0, "GLYOX3_FWD_CPLX_dummy": 0.0, "GLYt2pp_FWD_CYCA-MONOMER": 0.0, "GLYt2pp_FWD_YEAV-MONOMER": 0.0, "GLYt2rpp_REV_CPLX_dummy": 1.0501161694029266e-11, "GLYt2rpp_FWD_CPLX_dummy": 0.0, "GLYt4pp_FWD_YAAJ-MONOMER": 1.0501161694029266e-11, "GLYtex_REV_G6700-MONOMER": 0.0, "GLYtex_FWD_G6700-MONOMER": 0.0, "GLYtex_REV_CPLX0-7533": 0.0, "GLYtex_FWD_CPLX0-7533": 0.0, "GLYtex_REV_CPLX0-7530": 0.0, "GLYtex_FWD_CPLX0-7530": 0.0, "GLYtex_REV_CPLX0-7534": 0.0, "GLYtex_FWD_CPLX0-7534": 0.0, "GMAND_FWD_GDPMANDEHYDRA-CPLX_mod_nadp": 0.0, "GMHEPAT_FWD_CPLX0-3661": 0.0, "GMHEPK_FWD_CPLX0-3661": 0.0, "GMHEPPA_FWD_EG11736-MONOMER_mod_mg2": 0.0, "GMPR_FWD_GMP-REDUCT-CPLX": 0.0, "GMPS2_FWD_GMP-SYN-CPLX_mod_mg2": 0.11168790125871204, "GMPtex_REV_CPLX0-7534": 0.0, "GMPtex_FWD_CPLX0-7534": 0.0, "GMPtex_REV_CPLX0-7530": 0.0, "GMPtex_FWD_CPLX0-7530": 0.0, "GMPtex_REV_CPLX0-7533": 0.0, "GMPtex_FWD_CPLX0-7533": 0.0, "GMPtex_REV_G6700-MONOMER": 0.0, "GMPtex_FWD_G6700-MONOMER": 0.0, "GND_FWD_6PGLUCONDEHYDROG-CPLX": 2.8622316628562783, "GNK_FWD_GLUCONOKINII-CPLX_mod_mg2": 0.0, "GNK_FWD_GLUCONOKINI-MONOMER": 0.0, "GOFUCR_FWD_CPLX0-3881": 0.0, "GP4GH_FWD_EG10048-MONOMER": 0.0, "GPDDA1_FWD_GLYCPDIESTER-CYTO-MONOMER_mod_mg2": 0.0, "GPDDA1pp_FWD_GLYCPDIESTER-PERI-CPLX_mod_ca2": 0.0, "GPDDA2_FWD_GLYCPDIESTER-CYTO-MONOMER_mod_mg2": 0.0, "GPDDA2pp_FWD_GLYCPDIESTER-PERI-CPLX_mod_ca2": 0.0, "GPDDA3_FWD_GLYCPDIESTER-CYTO-MONOMER_mod_mg2": 0.0, "GPDDA3pp_FWD_GLYCPDIESTER-PERI-CPLX_mod_ca2": 0.0, "GPDDA4_FWD_GLYCPDIESTER-CYTO-MONOMER_mod_mg2": 0.0, "GPDDA4pp_FWD_GLYCPDIESTER-PERI-CPLX_mod_ca2": 0.0, "GPDDA5_FWD_GLYCPDIESTER-CYTO-MONOMER_mod_mg2": 0.0, "GPDDA5pp_FWD_GLYCPDIESTER-PERI-CPLX_mod_ca2": 0.0, "GRTT_FWD_FPPSYN-MONOMER_mod_mn2": 0.00018837856507177906, "GRTT_FWD_FPPSYN-MONOMER_mod_mg2": 0.0, "GSNK_FWD_CPLX0-322_mod_k_mod_mg2": 7.126904977078206e-05, "GSNt2pp_FWD_NUPG-MONOMER": 0.0, "GSNtex_REV_G6700-MONOMER": 0.0, "GSNtex_FWD_G6700-MONOMER": 0.0, "GSNtex_REV_CPLX0-7533": 0.0, "GSNtex_FWD_CPLX0-7533": 0.0, "GSNtex_REV_CPLX0-7530": 0.0, "GSNtex_FWD_CPLX0-7530": 0.0, "GSNtex_REV_CPLX0-7534": 0.0, "GSNtex_FWD_CPLX0-7534": 0.0, "GSPMDA_FWD_GSP-CPLX": 0.0, "GSPMDS_FWD_GSP-CPLX_mod_mg2": 0.0, "GTHOXtex_REV_G6700-MONOMER": 0.0, "GTHOXtex_FWD_G6700-MONOMER": 0.0, "GTHOXtex_REV_CPLX0-7533": 0.0, "GTHOXtex_FWD_CPLX0-7533": 0.0, "GTHOXtex_REV_CPLX0-7530": 0.0, "GTHOXtex_FWD_CPLX0-7530": 0.0, "GTHOXtex_REV_CPLX0-7534": 0.0, "GTHOXtex_FWD_CPLX0-7534": 0.0, "GTHOr_REV_GLUTATHIONE-REDUCT-NADPH-CPLX_mod_fad": 0.0, "GTHOr_FWD_GLUTATHIONE-REDUCT-NADPH-CPLX_mod_fad": 5.282539126575592e-05, "GTHPi_FWD_BTUE-MONOMER": 0.0, "GTHRDHpp_FWD_EG10374-MONOMER": -4.8113449873230005e-32, "GTHRDabc2pp_FWD_ABC-6-CPLX": -7.58166979017047e-32, "GTHRDabcpp_FWD_ABC-49-CPLX": 0.0, "GTHRDtex_REV_G6700-MONOMER": 0.0, "GTHRDtex_FWD_G6700-MONOMER": 0.0, "GTHRDtex_REV_CPLX0-7533": 0.0, "GTHRDtex_FWD_CPLX0-7533": 0.0, "GTHRDtex_REV_CPLX0-7530": 0.0, "GTHRDtex_FWD_CPLX0-7530": 0.0, "GTHRDtex_REV_CPLX0-7534": 0.0, "GTHRDtex_FWD_CPLX0-7534": 0.0, "GTHS_FWD_GLUTATHIONE-SYN-CPLX_mod_mg2": -7.638929133662588e-32, "GTPCI_FWD_FOLE-CPLX_mod_zn2": 0.0005207436479242082, "GTPCII2_FWD_GTP-CYCLOHYDRO-II-CPLX_mod_mg2": 0.0002137281329526273, "GTPDPDP_FWD_PPPGPPHYDRO-CPLX_mod_nh4_mod_mg2": 0.0, "GTPDPK_FWD_RELA-MONOMER": 0.0, "GTPHs_FWD_SPONT": 0.0, "GTPtex_REV_G6700-MONOMER": 0.0, "GTPtex_FWD_G6700-MONOMER": 0.0, "GTPtex_REV_CPLX0-7533": 0.0, "GTPtex_FWD_CPLX0-7533": 0.0, "GTPtex_REV_CPLX0-7530": 0.0, "GTPtex_FWD_CPLX0-7530": 0.0, "GTPtex_REV_CPLX0-7534": 0.0, "GTPtex_FWD_CPLX0-7534": 0.0, "GUACYC_FWD_CPLX_dummy": 0.0, "GUAD_FWD_G7502-MONOMER_mod_zn2": 0.0, "GUAPRT_FWD_CPLX0-7685": 0.0, "GUAPRT_FWD_GPT-CPLX": 0.0, "GUAt2pp_FWD_YICE-MONOMER": 0.0, "GUAtex_REV_EG11035-MONOMER": 0.0, "GUAtex_FWD_EG11035-MONOMER": 0.0, "GUAtpp_REV_CPLX_dummy": 0.0, "GUAtpp_FWD_CPLX_dummy": 0.0, "GUI1_REV_UXAC-MONOMER_mod_zn2": 0.0, "GUI1_FWD_UXAC-MONOMER_mod_zn2": 0.0, "GUI2_REV_UXAC-MONOMER": 0.0, "GUI2_FWD_UXAC-MONOMER": 0.0, "GUR1PPpp_FWD_CPLX_dummy": 0.0, "H2O2tex_REV_G6700-MONOMER": 0.0, "H2O2tex_FWD_G6700-MONOMER": 0.0, "H2O2tex_REV_CPLX0-7533": 0.0, "H2O2tex_FWD_CPLX0-7533": 0.0, "H2O2tex_REV_CPLX0-7530": 0.0, "H2O2tex_FWD_CPLX0-7530": 0.0, "H2O2tex_REV_CPLX0-7534": 0.0, "H2O2tex_FWD_CPLX0-7534": 0.0, "H2Otex_REV_G6700-MONOMER": 0.0, "H2Otex_FWD_G6700-MONOMER": 0.0, "H2Otex_REV_CPLX0-7533": 0.0, "H2Otex_FWD_CPLX0-7533": 0.0, "H2Otex_REV_CPLX0-7534": 0.0, "H2Otex_FWD_CPLX0-7534": 0.0, "H2Otex_REV_G7814-MONOMER": 0.0, "H2Otex_FWD_G7814-MONOMER": 0.0, "H2Otex_REV_EG10669-MONOMER": 0.0, "H2Otex_FWD_EG10669-MONOMER": 0.0, "H2Otex_REV_G6657-MONOMER": 0.0, "H2Otex_FWD_G6657-MONOMER": 0.0, "H2Otex_REV_SPONT": 32.53266159333397, "H2Otex_FWD_SPONT": 0.0, "H2Otex_REV_CPLX0-7530": 0.0, "H2Otex_FWD_CPLX0-7530": 0.0, "H2Otpp_REV_CPLX0-7653": 0.0, "H2Otpp_FWD_CPLX0-7653": 0.0, "H2Otpp_REV_SPONT": 32.53266159333397, "H2Otpp_FWD_SPONT": 0.0, "H2SO_FWD_CPLX_dummy": 0.0, "H2St1pp_FWD_SPONT": 0.0, "H2Stex_REV_G6700-MONOMER": 0.0, "H2Stex_FWD_G6700-MONOMER": 0.0, "H2Stex_REV_CPLX0-7533": 0.0, "H2Stex_FWD_CPLX0-7533": 0.0, "H2Stex_REV_CPLX0-7530": 0.0, "H2Stex_FWD_CPLX0-7530": 0.0, "H2Stex_REV_CPLX0-7534": 0.0, "H2Stex_FWD_CPLX0-7534": 0.0, "H2tex_REV_G6700-MONOMER": 0.0, "H2tex_FWD_G6700-MONOMER": 0.0, "H2tex_REV_CPLX0-7533": 0.0, "H2tex_FWD_CPLX0-7533": 0.0, "H2tex_REV_CPLX0-7530": 0.0, "H2tex_FWD_CPLX0-7530": 0.0, "H2tex_REV_CPLX0-7534": 0.0, "H2tex_FWD_CPLX0-7534": 0.0, "H2tpp_REV_SPONT": 0.0, "H2tpp_FWD_SPONT": 0.0, "HACD1_REV_CPLX0-1666": 0.0, "HACD1_FWD_CPLX0-1666": 0.24640544140246376, "HACD1_REV_FADB-CPLX": 0.0, "HACD1_FWD_FADB-CPLX": 0.0, "HACD2_REV_CPLX0-1666": 0.0, "HACD2_FWD_CPLX0-1666": 0.24640544140246376, "HACD2_REV_FADB-CPLX": 0.0, "HACD2_FWD_FADB-CPLX": 0.0, "HACD3_REV_CPLX0-1666": 0.0, "HACD3_FWD_CPLX0-1666": 0.24640544140246376, "HACD3_REV_FADB-CPLX": 0.0, "HACD3_FWD_FADB-CPLX": 0.0, "HACD4_REV_CPLX0-1666": 0.0, "HACD4_FWD_CPLX0-1666": 0.246404839545918, "HACD4_REV_FADB-CPLX": 0.0, "HACD4_FWD_FADB-CPLX": 0.0, "HACD5_REV_CPLX0-1666": 0.0, "HACD5_FWD_CPLX0-1666": 0.246404839545918, "HACD5_REV_FADB-CPLX": 0.0, "HACD5_FWD_FADB-CPLX": 0.0, "HACD6_REV_CPLX0-1666": 0.0, "HACD6_FWD_CPLX0-1666": 0.18925477765101237, "HACD6_REV_FADB-CPLX": 0.0, "HACD6_FWD_FADB-CPLX": 0.0, "HACD7_REV_CPLX0-1666": 0.0, "HACD7_FWD_CPLX0-1666": 0.18925477765101237, "HACD7_REV_FADB-CPLX": 0.0, "HACD7_FWD_FADB-CPLX": 0.0, "HACD8_REV_CPLX0-1666": 3.1246667383605744e-23, "HACD8_FWD_CPLX0-1666": 0.0, "HACD8_REV_FADB-CPLX": 0.0, "HACD8_FWD_FADB-CPLX": 0.0, "HADPCOADH3_REV_G6716-MONOMER": 0.0, "HADPCOADH3_FWD_G6716-MONOMER": 0.0, "HBZOPT_FWD_4OHBENZOATE-OCTAPRENYLTRANSFER-MONOMER_mod_mg2": 0.00014982486605114202, "HCINNMt2rpp_REV_MHPT-MONOMER": 0.0, "HCINNMt2rpp_FWD_MHPT-MONOMER": 0.0, "HCINNMtex_REV_G6700-MONOMER": 0.0, "HCINNMtex_FWD_G6700-MONOMER": 0.0, "HCINNMtex_REV_CPLX0-7533": 0.0, "HCINNMtex_FWD_CPLX0-7533": 0.0, "HCINNMtex_REV_CPLX0-7530": 0.0, "HCINNMtex_FWD_CPLX0-7530": 0.0, "HCINNMtex_REV_CPLX0-7534": 0.0, "HCINNMtex_FWD_CPLX0-7534": 0.0, "HCO3E_REV_CARBODEHYDRAT-CPLX_mod_zn2": 0.0, "HCO3E_FWD_CARBODEHYDRAT-CPLX_mod_zn2": 0.0, "HCO3E_REV_CPLX0-7521_mod_zn2": 0.0, "HCO3E_FWD_CPLX0-7521_mod_zn2": 0.26652255692255994, "HCYSMT_FWD_MMUM-MONOMER": 0.0, "HCYSMT2_FWD_MMUM-MONOMER": 1.7147870730763934e-31, "HDCAtexi_FWD_EG10280-MONOMER": 0.0, "HDCEAtexi_FWD_EG10280-MONOMER": 0.0, "HEMEOS_FWD_HEMEOSYN-MONOMER_mod_mg2": 0.0, "HEMEOS_FWD_HEMEOSYN-MONOMER_mod_ca2": 1.6013777972612055e-06, "HEPK1_FWD_EG11340-MONOMER": 0.0, "HEPK2_FWD_EG11425-MONOMER": 0.0, "HEPT1_FWD_EG11189-MONOMER": 0.0, "HEPT2_FWD_EG12210-MONOMER": 0.0, "HEPT3_FWD_EG11341-MONOMER": 0.0, "HEPT4_FWD_EG11423-MONOMER": 0.0, "HETZK_FWD_THZ-KIN-MONOMER": 0.0, "HEX1_FWD_GLUCOKIN-MONOMER": 0.0, "HEX4_FWD_CPLX_dummy": 0.0, "HEX7_FWD_EG11288-MONOMER": 0.0, "HEXt2rpp_REV_EG11671-MONOMER": 0.0, "HEXt2rpp_FWD_EG11671-MONOMER": 0.0, "HG2abcpp_FWD_YHHO-MONOMER": 0.0, "HG2t3pp_FWD_CPLX0-7641": 0.0, "HG2tex_REV_G6700-MONOMER": 0.0, "HG2tex_FWD_G6700-MONOMER": 0.0, "HG2tex_REV_CPLX0-7533": 0.0, "HG2tex_FWD_CPLX0-7533": 0.0, "HG2tex_REV_CPLX0-7530": 0.0, "HG2tex_FWD_CPLX0-7530": 0.0, "HG2tex_REV_CPLX0-7534": 0.0, "HG2tex_FWD_CPLX0-7534": 0.0, "HISTD_FWD_HISTDEHYD-CPLX_mod_mn2": 0.07570936745935544, "HISTP_FWD_IMIDHISTID-CPLX_mod_mg2": 0.07570936745935544, "HISabcpp_FWD_ABC-14-CPLX": 0.0, "HISt2rpp_REV_AROP-MONOMER": 0.0, "HISt2rpp_FWD_AROP-MONOMER": -2.0628363544565186e-26, "HIStex_REV_G6700-MONOMER": 0.0, "HIStex_FWD_G6700-MONOMER": 0.0, "HIStex_REV_CPLX0-7533": 0.0, "HIStex_FWD_CPLX0-7533": 0.0, "HIStex_REV_CPLX0-7530": 0.0, "HIStex_FWD_CPLX0-7530": 0.0, "HIStex_REV_CPLX0-7534": 0.0, "HIStex_FWD_CPLX0-7534": 0.0, "HKNDDH_FWD_MHPCHYDROL-MONOMER": 0.0, "HKNTDH_FWD_MHPCHYDROL-MONOMER": 0.0, "HMBS_FWD_OHMETHYLBILANESYN-MONOMER_mod_dpm": 5.231248599295508e-06, "HMPK1_FWD_HMP-P-KIN-CPLX": 0.0, "HMPK1_FWD_PDXK-CPLX": 0.0, "HOMt2pp_FWD_RHTB-MONOMER": 0.0, "HOMt2pp_FWD_EG12134-MONOMER": 0.0, "HOMtex_REV_G6700-MONOMER": 0.0, "HOMtex_FWD_G6700-MONOMER": 0.0, "HOMtex_REV_CPLX0-7533": 0.0, "HOMtex_FWD_CPLX0-7533": 0.0, "HOMtex_REV_CPLX0-7530": 0.0, "HOMtex_FWD_CPLX0-7530": 0.0, "HOMtex_REV_CPLX0-7534": 0.0, "HOMtex_FWD_CPLX0-7534": 0.0, "HOPNTAL_FWD_MHPELY-MONOMER": 0.0, "HPPK2_FWD_H2PTERIDINEPYROPHOSPHOKIN-MONOMER_mod_mg2": 0.0004494745981534261, "HPPPNDO_FWD_DHPDIOXYGEN-CPLX": 0.0, "HPPPNt2rpp_REV_MHPT-MONOMER": 0.0, "HPPPNt2rpp_FWD_MHPT-MONOMER": 0.0, "HPPPNtex_REV_CPLX0-7530": 0.0, "HPPPNtex_FWD_CPLX0-7530": 0.0, "HPPPNtex_REV_CPLX0-7533": 0.0, "HPPPNtex_FWD_CPLX0-7533": 0.0, "HPPPNtex_REV_G6700-MONOMER": 0.0, "HPPPNtex_FWD_G6700-MONOMER": 0.0, "HPPPNtex_REV_CPLX0-7534": 0.0, "HPPPNtex_FWD_CPLX0-7534": 0.0, "HPYRI_REV_CPLX-171": 0.0, "HPYRI_FWD_CPLX-171": 0.0, "HPYRRx_FWD_G6539-MONOMER": 0.0, "HPYRRx_FWD_CPLX0-235": 0.0, "HPYRRy_FWD_G6539-MONOMER": 0.0, "HPYRRy_FWD_CPLX0-235": 0.0, "HSDy_REV_ASPKINIIHOMOSERDEHYDROGII-CPLX": 0.5250904389279428, "HSDy_FWD_ASPKINIIHOMOSERDEHYDROGII-CPLX": 0.0, "HSDy_REV_ASPKINIHOMOSERDEHYDROGI-CPLX": 0.0, "HSDy_FWD_ASPKINIHOMOSERDEHYDROGI-CPLX": 0.0, "HSK_FWD_HOMOSERKIN-CPLX_mod_k_mod_mg2": 0.41742724875598614, "HSST_FWD_HOMSUCTRAN-CPLX": 0.10766319017195666, "HSTPT_FWD_HISTPHOSTRANS-CPLX_mod_pydx5p": 0.07570936745935544, "HXAND_FWD_CPLX0-761": 0.0, "HXAtex_REV_G6700-MONOMER": 0.0, "HXAtex_FWD_G6700-MONOMER": 0.0, "HXAtex_REV_CPLX0-7530": 0.0, "HXAtex_FWD_CPLX0-7530": 0.0, "HXAtex_REV_CPLX0-7533": 0.0, "HXAtex_FWD_CPLX0-7533": 0.0, "HXAtex_REV_CPLX0-7534": 0.0, "HXAtex_FWD_CPLX0-7534": 0.0, "HXCT_FWD_ACETOACETYL-COA-TRANSFER-CPLX": 0.0, "HXPRT_FWD_CPLX0-7685": 0.0, "HXPRT_FWD_GPT-CPLX": 0.0, "HYD1pp_FWD_HYDROG3-CPLX_mod_ni2": 0.0, "HYD1pp_FWD_FORMHYDROG2-CPLX_mod_ni2_mod_fe2": 0.0, "HYD1pp_FWD_FORMHYDROGI-CPLX_mod_ni2_mod_4fe4s": 0.0, "HYD2pp_FWD_FORMHYDROG2-CPLX_mod_ni2_mod_fe2": 0.0, "HYD2pp_FWD_FORMHYDROGI-CPLX_mod_ni2_mod_4fe4s": 0.0, "HYD3pp_FWD_FORMHYDROG2-CPLX_mod_ni2_mod_fe2": 0.0, "HYD3pp_FWD_FORMHYDROGI-CPLX_mod_ni2_mod_4fe4s": 0.0, "HYPOE_FWD_CPLX_dummy": 0.0, "HYXNtex_REV_G6700-MONOMER": 0.0, "HYXNtex_FWD_G6700-MONOMER": 0.0, "HYXNtex_REV_CPLX0-7533": 0.0, "HYXNtex_FWD_CPLX0-7533": 0.0, "HYXNtex_REV_CPLX0-7530": 0.0, "HYXNtex_FWD_CPLX0-7530": 0.0, "HYXNtex_REV_CPLX0-7534": 0.0, "HYXNtex_FWD_CPLX0-7534": 0.0, "HYXNtpp_REV_CPLX_dummy": 0.0, "HYXNtpp_FWD_CPLX_dummy": 0.0, "Htex_REV_CPLX0-7530": 0.0, "Htex_FWD_CPLX0-7530": 0.0, "Htex_REV_CPLX0-7533": 6.239219701755748, "Htex_FWD_CPLX0-7533": 0.0, "Htex_REV_G6700-MONOMER": 0.0, "Htex_FWD_G6700-MONOMER": 0.0, "Htex_REV_CPLX0-7534": 0.0, "Htex_FWD_CPLX0-7534": 0.0, "ICDHyr_REV_ISOCITHASE-CPLX_mod_mg2": 0.0, "ICDHyr_FWD_ISOCITHASE-CPLX_mod_mg2": 0.0, "ICDHyr_REV_ISOCITHASE-CPLX_mod_mn2": 0.0, "ICDHyr_FWD_ISOCITHASE-CPLX_mod_mn2": 3.6122905715079625, "ICHORS_REV_MENF-CPLX_mod_mg2": 0.0, "ICHORS_FWD_MENF-CPLX_mod_mg2": 0.0, "ICHORSi_FWD_ENTC-MONOMER_mod_mg2": 0.0, "ICHORT_FWD_APO-ENTB": 0.0, "ICL_FWD_ISOCIT-LYASE_mod_mn2": 0.0, "ICL_FWD_ISOCIT-LYASE_mod_mg2": 0.0, "IDOND_REV_IDONDEHYD-MONOMER": 2.1289950699957407e-19, "IDOND_FWD_IDONDEHYD-MONOMER": 2.1289950699957407e-19, "IDOND2_FWD_IDONDEHYD-MONOMER": 0.0, "IDONt2rpp_REV_YJGT-MONOMER": 0.0, "IDONt2rpp_FWD_YJGT-MONOMER": 0.0, "IDONtex_REV_G6700-MONOMER": 0.0, "IDONtex_FWD_G6700-MONOMER": 0.0, "IDONtex_REV_CPLX0-7533": 0.0, "IDONtex_FWD_CPLX0-7533": 0.0, "IDONtex_REV_CPLX0-7530": 0.0, "IDONtex_FWD_CPLX0-7530": 0.0, "IDONtex_REV_CPLX0-7534": 0.0, "IDONtex_FWD_CPLX0-7534": 0.0, "IG3PS_FWD_GLUTAMIDOTRANS-CPLX": 0.07570936745935544, "IGPDH_FWD_IMIDHISTID-CPLX_mod_mn2": 0.07570936745935544, "IGPDH_FWD_IMIDHISTID-CPLX_mod_mg2": 0.0, "IGPS_FWD_PRAI-IGPS": 0.04170669505455128, "ILETA_REV_BRANCHED-CHAINAMINOTRANSFER-CPLX_mod_6:pydx5p": 0.0, "ILETA_FWD_BRANCHED-CHAINAMINOTRANSFER-CPLX_mod_6:pydx5p": 0.0, "ILETA_REV_BRANCHED-CHAINAMINOTRANSFER-CPLX_mod_pydx5p": 0.21884339834257938, "ILETA_FWD_BRANCHED-CHAINAMINOTRANSFER-CPLX_mod_pydx5p": 0.0, "ILEabcpp_FWD_ABC-15-CPLX": 0.0, "ILEt2rpp_REV_BRNQ-MONOMER": -3.0168614576322844e-29, "ILEt2rpp_FWD_BRNQ-MONOMER": 0.0, "ILEtex_REV_G6700-MONOMER": 0.0, "ILEtex_FWD_G6700-MONOMER": 0.0, "ILEtex_REV_CPLX0-7533": 0.0, "ILEtex_FWD_CPLX0-7533": 0.0, "ILEtex_REV_CPLX0-7530": 0.0, "ILEtex_FWD_CPLX0-7530": 0.0, "ILEtex_REV_CPLX0-7534": 0.0, "ILEtex_FWD_CPLX0-7534": 0.0, "IMPC_REV_AICARTRANSIMPCYCLO-CPLX": 3.3510259598350682, "IMPC_FWD_AICARTRANSIMPCYCLO-CPLX": 3.061185277516618, "IMPD_FWD_IMP-DEHYDROG-CPLX": 0.11168790125871204, "IMPtex_REV_G6700-MONOMER": 0.0, "IMPtex_FWD_G6700-MONOMER": 0.0, "IMPtex_REV_CPLX0-7533": 0.0, "IMPtex_FWD_CPLX0-7533": 0.0, "IMPtex_REV_CPLX0-7530": 0.0, "IMPtex_FWD_CPLX0-7530": 0.0, "IMPtex_REV_CPLX0-7534": 0.0, "IMPtex_FWD_CPLX0-7534": 0.0, "INDOLEt2pp_FWD_CPLX0-2141": 0.0, "INDOLEt2rpp_REV_MTR-MONOMER": 0.0, "INDOLEt2rpp_FWD_MTR-MONOMER": 0.0, "INDOLEtex_REV_G6700-MONOMER": 0.0, "INDOLEtex_FWD_G6700-MONOMER": 0.0, "INDOLEtex_REV_CPLX0-7533": 0.0, "INDOLEtex_FWD_CPLX0-7533": 0.0, "INDOLEtex_REV_CPLX0-7530": 0.0, "INDOLEtex_FWD_CPLX0-7530": 0.0, "INDOLEtex_REV_CPLX0-7534": 0.0, "INDOLEtex_FWD_CPLX0-7534": 0.0, "INOSTt4pp_FWD_YIDK-MONOMER": 0.0, "INSH_FWD_EG11082-MONOMER": 0.0, "INSK_FWD_CPLX0-322_mod_k_mod_mg2": 0.0, "INSTtex_REV_G6700-MONOMER": 0.0, "INSTtex_FWD_G6700-MONOMER": 0.0, "INSTtex_REV_CPLX0-7533": 0.0, "INSTtex_FWD_CPLX0-7533": 0.0, "INSTtex_REV_CPLX0-7530": 0.0, "INSTtex_FWD_CPLX0-7530": 0.0, "INSTtex_REV_CPLX0-7534": 0.0, "INSTtex_FWD_CPLX0-7534": 0.0, "INSt2pp_FWD_NUPG-MONOMER": 0.0, "INSt2rpp_REV_XAPB-MONOMER": 0.0, "INSt2rpp_FWD_XAPB-MONOMER": 0.0, "INStex_REV_EG11035-MONOMER": 0.0, "INStex_FWD_EG11035-MONOMER": 0.0, "IPDDI_REV_IPPISOM-MONOMER_mod_mg2_mod_zn2": 0.0, "IPDDI_FWD_IPPISOM-MONOMER_mod_mg2_mod_zn2": 0.0, "IPDDI_REV_IPPISOM-MONOMER_mod_mn2_mod_zn2": 0.0, "IPDDI_FWD_IPPISOM-MONOMER_mod_mn2_mod_zn2": 0.0, "IPDPS_FWD_CPLX0-7564_mod_nadph_mod_nadh_mod_fad_mod_cobalt2": 0.001421500030186275, "IPMD_FWD_3-ISOPROPYLMALDEHYDROG-CPLX_mod_mg2_mod_mn2": 0.3774292323912134, "IPPMIa_REV_3-ISOPROPYLMALISOM-CPLX": 0.3774292323912134, "IPPMIa_FWD_3-ISOPROPYLMALISOM-CPLX": 0.0, "IPPMIb_REV_3-ISOPROPYLMALISOM-CPLX": 0.3774292323912134, "IPPMIb_FWD_3-ISOPROPYLMALISOM-CPLX": 0.0, "IPPS_FWD_2-ISOPROPYLMALATESYN-MONOMER": 0.3774292323912134, "ISETACabcpp_FWD_ABC-64-CPLX": 0.0, "ISETACabcpp_FWD_ABC-56-CPLX": 0.0, "ISETACtex_REV_G6700-MONOMER": 0.0, "ISETACtex_FWD_G6700-MONOMER": 0.0, "ISETACtex_REV_CPLX0-7533": 0.0, "ISETACtex_FWD_CPLX0-7533": 0.0, "ISETACtex_REV_CPLX0-7530": 0.0, "ISETACtex_FWD_CPLX0-7530": 0.0, "ISETACtex_REV_CPLX0-7534": 0.0, "ISETACtex_FWD_CPLX0-7534": 0.0, "K2L4Aabcpp_FWD_CPLX0-7704_mod_mg2": 0.013067684505357453, "K2L4Aabctex_FWD_ABC-53-CPLX": 0.013067684505357453, "KARA1_REV_CPLX0-7643_mod_mg2": 0.6767994073677864, "KARA1_FWD_CPLX0-7643_mod_mg2": 0.0, "KARA2_REV_CPLX0-7643": 0.0, "KARA2_FWD_CPLX0-7643": 0.21884339834257938, "KDOCT2_FWD_CPM-KDOSYNTH-MONOMER_mod_mg2": 0.026135369010714907, "KDOPP_FWD_KDO-8PPHOSPHAT-CPLX_mod_mg2": 0.026135369010714907, "KDOPS_FWD_KDO-8PSYNTH-CPLX": 0.026135369010714907, "KG6PDC_FWD_CPLX0-7744_mod_mg2": 0.0, "KG6PDC_FWD_EG12285-MONOMER": 0.0, "Kabcpp_FWD_ATPASE-1-CPLX": 0.0, "Kabcpp_FWD_ATPASE-1-CPLX_no_MONOMER0-12": 0.0, "Kt2pp_FWD_TRKA-MONOMER_SAPD-MONOMER_TRKG-MONOMER": 0.0, "Kt2pp_FWD_KUP-MONOMER": 0.0, "Kt2pp_FWD_CPLX0-7674": 2.7180422348297073e-05, "Kt2pp_FWD_TRKA-MONOMER_SAPD-MONOMER_TRKH-MONOMER": 0.0, "Kt3pp_FWD_CPLX0-7819": 0.0, "Kt3pp_FWD_CHAA-MONOMER": 0.0, "Kt3pp_FWD_KEFB-MONOMER": 0.0, "Kt3pp_FWD_CMR-MONOMER": 0.0, "Ktex_REV_G6700-MONOMER": 0.0, "Ktex_FWD_G6700-MONOMER": 0.0, "Ktex_REV_CPLX0-7533": 0.0, "Ktex_FWD_CPLX0-7533": 0.0, "Ktex_REV_CPLX0-7530": 0.0, "Ktex_FWD_CPLX0-7530": 2.7180422348297073e-05, "Ktex_REV_CPLX0-7534": 0.0, "Ktex_FWD_CPLX0-7534": 0.0, "L__LACD2_FWD_G6176-MONOMER_G6177-MONOMER_G6178-MONOMER": 2.2197889196581724e-31, "L__LACD2_FWD_L-LACTDEHYDROGFMN-MONOMER_mod_fmn": 0.0, "L__LACD3_FWD_G6176-MONOMER_G6177-MONOMER_G6178-MONOMER": 0.0, "L__LACD3_FWD_L-LACTDEHYDROGFMN-MONOMER_mod_fmn": 0.0, "L__LACt2rpp_REV_LCTP-MONOMER": 0.0, "L__LACt2rpp_FWD_LCTP-MONOMER": 0.0, "L__LACt2rpp_REV_B2975-MONOMER": 0.0, "L__LACt2rpp_FWD_B2975-MONOMER": 0.0, "L__LACtex_REV_CPLX0-7530": 0.0, "L__LACtex_FWD_CPLX0-7530": 0.0, "L__LACtex_REV_CPLX0-7533": 0.0, "L__LACtex_FWD_CPLX0-7533": 0.0, "L__LACtex_REV_G6700-MONOMER": 0.0, "L__LACtex_FWD_G6700-MONOMER": 0.0, "L__LACtex_REV_CPLX0-7534": 0.0, "L__LACtex_FWD_CPLX0-7534": 0.0, "LA4NTpp_FWD_G7170-MONOMER": -5.4706431273411295e-31, "LACZ_FWD_BETAGALACTOSID-CPLX_mod_mg2": 0.0, "LACZpp_FWD_EG12013-MONOMER": 0.0, "LADGMDH_FWD_G6662-MONOMER": 0.0, "LALADGLUtex_REV_CPLX0-7534": 0.0, "LALADGLUtex_FWD_CPLX0-7534": 0.0, "LALADGLUtex_REV_CPLX0-7530": 0.0, "LALADGLUtex_FWD_CPLX0-7530": 0.0, "LALADGLUtex_REV_CPLX0-7533": 0.0, "LALADGLUtex_FWD_CPLX0-7533": 0.0, "LALADGLUtex_REV_G6700-MONOMER": 0.0, "LALADGLUtex_FWD_G6700-MONOMER": 0.0, "LALADGLUtpp_FWD_B1634-MONOMER": 0.0, "LALADGLUtpp_FWD_YJDL-MONOMER": 0.0, "LALADGLUtpp_FWD_B0709-MONOMER": 0.0, "LALADGLUtpp_FWD_YHIP-MONOMER": 0.0, "LALALGLUtex_REV_CPLX0-7534": 0.0, "LALALGLUtex_FWD_CPLX0-7534": 0.0, "LALALGLUtex_REV_CPLX0-7530": 0.0, "LALALGLUtex_FWD_CPLX0-7530": 0.0, "LALALGLUtex_REV_CPLX0-7533": 0.0, "LALALGLUtex_FWD_CPLX0-7533": 0.0, "LALALGLUtex_REV_G6700-MONOMER": 0.0, "LALALGLUtex_FWD_G6700-MONOMER": 0.0, "LALALGLUtpp_FWD_B1634-MONOMER": 0.0, "LALALGLUtpp_FWD_YJDL-MONOMER": 0.0, "LALALGLUtpp_FWD_B0709-MONOMER": 0.0, "LALALGLUtpp_FWD_YHIP-MONOMER": 0.0, "LALDO2x_FWD_GLYCDEH-CPLX": 0.0, "LALDO3_FWD_CPLX_dummy": 0.0, "LALGP_FWD_CPLX0-3001": -2.4079753737260264e-26, "LCADi_FWD_ALD-CPLX": 2.2197889196581724e-31, "LCARR_REV_CPLX_dummy": 0.0, "LCARR_FWD_CPLX_dummy": 0.0, "LCARS_REV_LACTALDREDUCT-CPLX_mod_fe2": 0.0, "LCARS_FWD_LACTALDREDUCT-CPLX_mod_fe2": 0.0, "LCTSt3ipp_FWD_B0070-MONOMER": 0.0, "LCTSt3ipp_FWD_B2170-MONOMER": 0.0, "LCTSt3ipp_FWD_YDEA-MONOMER": 0.0, "LCTStex_REV_G6700-MONOMER": 0.0, "LCTStex_FWD_G6700-MONOMER": 0.0, "LCTStex_REV_CPLX0-7533": 0.0, "LCTStex_FWD_CPLX0-7533": 0.0, "LCTStex_REV_CPLX0-7530": 0.0, "LCTStex_FWD_CPLX0-7530": 0.0, "LCTStex_REV_CPLX0-7534": 0.0, "LCTStex_FWD_CPLX0-7534": 0.0, "LCTStpp_REV_LACY-MONOMER": 0.0, "LCTStpp_FWD_LACY-MONOMER": 0.0, "LDH_D_REV_DLACTDEHYDROGFAD-MONOMER_mod_fad": 0.0, "LDH_D_FWD_DLACTDEHYDROGFAD-MONOMER_mod_fad": 0.0, "LDH_D_REV_DLACTDEHYDROGNAD-MONOMER": 0.0, "LDH_D_FWD_DLACTDEHYDROGNAD-MONOMER": 0.0, "LDH_D2_FWD_DLACTDEHYDROGFAD-MONOMER_mod_fad": 0.0, "LEUTAi_FWD_BRANCHED-CHAINAMINOTRANSFER-CPLX_mod_6:pydx5p": 0.0, "LEUTAi_FWD_TYRB-DIMER_mod_pydx5p": 0.3774292323912134, "LEUTAi_FWD_BRANCHED-CHAINAMINOTRANSFER-CPLX_mod_pydx5p": 0.0, "LEUabcpp_FWD_ABC-15-CPLX": 0.0, "LEUabcpp_FWD_ABC-304-CPLX": 0.0, "LEUt2rpp_REV_BRNQ-MONOMER": 0.0, "LEUt2rpp_FWD_BRNQ-MONOMER": -1.4350223000611945e-26, "LEUtex_REV_G6700-MONOMER": 0.0, "LEUtex_FWD_G6700-MONOMER": 0.0, "LEUtex_REV_CPLX0-7533": 0.0, "LEUtex_FWD_CPLX0-7533": 0.0, "LEUtex_REV_CPLX0-7530": 0.0, "LEUtex_FWD_CPLX0-7530": 0.0, "LEUtex_REV_CPLX0-7534": 0.0, "LEUtex_FWD_CPLX0-7534": 0.0, "LGTHL_FWD_GLYOXI-CPLX_mod_ni2": 0.0, "LIPACabcpp_FWD_CPLX0-7704_mod_mg2": 0.0, "LIPAHT2ex_FWD_CPLX0-1581": 0.0, "LIPAHTex_FWD_CPLX0-1581": 0.0, "LIPATPT_FWD_EG11796-MONOMER": 1.4409768739199858e-23, "LIPAabcpp_FWD_CPLX0-7704_mod_mg2": 0.0, "LIPAabctex_FWD_ABC-53-CPLX": 0.0, "LIPOt2pp_FWD_CPLX_dummy": 1.4409768739199858e-23, "LIPOtex_REV_CPLX0-7534": 0.0, "LIPOtex_FWD_CPLX0-7534": 0.0, "LIPOtex_REV_CPLX0-7530": 0.0, "LIPOtex_FWD_CPLX0-7530": 0.0, "LIPOtex_REV_CPLX0-7533": -1.4409768739199858e-23, "LIPOtex_FWD_CPLX0-7533": 0.0, "LIPOtex_REV_G6700-MONOMER": 0.0, "LIPOtex_FWD_G6700-MONOMER": 0.0, "LPADSS_FWD_CPLX0-7415": 0.013067684505357453, "LPLIPAL1A120pp_FWD_CPLX0-7630_mod_ca2": 0.0, "LPLIPAL1A140pp_FWD_CPLX0-7630_mod_ca2": 0.0, "LPLIPAL1A141pp_FWD_CPLX0-7630_mod_ca2": 0.0, "LPLIPAL1A160pp_FWD_CPLX0-7630_mod_ca2": 1.0005049295083176e-23, "LPLIPAL1A161pp_FWD_CPLX0-7630_mod_ca2": 0.0, "LPLIPAL1A180pp_FWD_CPLX0-7630_mod_ca2": 0.0, "LPLIPAL1A181pp_FWD_CPLX0-7630_mod_ca2": 0.0, "LPLIPAL1E120pp_FWD_CPLX0-7630_mod_ca2": 0.0, "LPLIPAL1E140pp_FWD_CPLX0-7630_mod_ca2": 0.0, "LPLIPAL1E141pp_FWD_CPLX0-7630_mod_ca2": 0.0, "LPLIPAL1E160pp_FWD_CPLX0-7630_mod_ca2": -1.0005049295083176e-23, "LPLIPAL1E161pp_FWD_CPLX0-7630_mod_ca2": 0.0, "LPLIPAL1E180pp_FWD_CPLX0-7630_mod_ca2": 1.0005049295083176e-23, "LPLIPAL1E181pp_FWD_CPLX0-7630_mod_ca2": 0.0, "LPLIPAL1G120pp_FWD_CPLX0-7630_mod_ca2": 0.0, "LPLIPAL1G140pp_FWD_CPLX0-7630_mod_ca2": 0.0, "LPLIPAL1G141pp_FWD_CPLX0-7630_mod_ca2": 0.0, "LPLIPAL1G160pp_FWD_CPLX0-7630_mod_ca2": 0.0, "LPLIPAL1G161pp_FWD_CPLX0-7630_mod_ca2": 0.0, "LPLIPAL1G180pp_FWD_CPLX0-7630_mod_ca2": 0.0, "LPLIPAL1G181pp_FWD_CPLX0-7630_mod_ca2": 0.0, "LPLIPAL2A120_FWD_EG10739-MONOMER": 0.0, "LPLIPAL2A140_FWD_EG10739-MONOMER": 0.0, "LPLIPAL2A141_FWD_EG10739-MONOMER": 0.0, "LPLIPAL2A160_FWD_EG10739-MONOMER": 0.0, "LPLIPAL2A161_FWD_EG10739-MONOMER": 0.0, "LPLIPAL2A180_FWD_EG10739-MONOMER": 0.0, "LPLIPAL2A181_FWD_EG10739-MONOMER": 0.0, "LPLIPAL2ATE120_FWD_EG10739-MONOMER": 0.0, "LPLIPAL2ATE140_FWD_EG10739-MONOMER": 0.0, "LPLIPAL2ATE141_FWD_EG10739-MONOMER": 0.0, "LPLIPAL2ATE160_FWD_EG10739-MONOMER": 1.0005049295083176e-23, "LPLIPAL2ATE161_FWD_EG10739-MONOMER": 0.0, "LPLIPAL2ATE180_FWD_EG10739-MONOMER": -1.0005049295083176e-23, "LPLIPAL2ATE181_FWD_EG10739-MONOMER": 0.0, "LPLIPAL2ATG120_FWD_EG10739-MONOMER": 0.0, "LPLIPAL2ATG140_FWD_EG10739-MONOMER": 0.0, "LPLIPAL2ATG141_FWD_EG10739-MONOMER": 0.0, "LPLIPAL2ATG160_FWD_EG10739-MONOMER": -1.0005049295083176e-23, "LPLIPAL2ATG161_FWD_EG10739-MONOMER": 0.0, "LPLIPAL2ATG180_FWD_EG10739-MONOMER": 1.0005049295083176e-23, "LPLIPAL2ATG181_FWD_EG10739-MONOMER": 0.0, "LPLIPAL2E120_FWD_EG10739-MONOMER": 0.0, "LPLIPAL2E140_FWD_EG10739-MONOMER": 0.0, "LPLIPAL2E141_FWD_EG10739-MONOMER": 0.0, "LPLIPAL2E160_FWD_EG10739-MONOMER": 0.0, "LPLIPAL2E161_FWD_EG10739-MONOMER": 0.0, "LPLIPAL2E180_FWD_EG10739-MONOMER": 0.0, "LPLIPAL2E181_FWD_EG10739-MONOMER": 0.0, "LPLIPAL2G120_FWD_EG10739-MONOMER": 0.0, "LPLIPAL2G140_FWD_EG10739-MONOMER": 0.0, "LPLIPAL2G141_FWD_EG10739-MONOMER": 0.0, "LPLIPAL2G160_FWD_EG10739-MONOMER": 0.0, "LPLIPAL2G161_FWD_EG10739-MONOMER": 0.0, "LPLIPAL2G180_FWD_EG10739-MONOMER": 0.0, "LPLIPAL2G181_FWD_EG10739-MONOMER": 0.0, "LSERDHr_REV_CPLX0-1962": 0.0, "LSERDHr_FWD_CPLX0-1962": 0.0, "LYSDC_FWD_LDC2-CPLX_mod_pydx5p": 0.0, "LYSDC_FWD_LYSDECARBOX-CPLX_mod_pydx5p": 0.0, "LYSabcpp_FWD_ABC-3-CPLX": 0.0, "LYSt2pp_FWD_LYSP-MONOMER": -8.273087005177075e-30, "LYSt3pp_FWD_YGGA-MONOMER": 0.0, "LYStex_REV_G6700-MONOMER": 0.0, "LYStex_FWD_G6700-MONOMER": 0.0, "LYStex_REV_CPLX0-7533": 0.0, "LYStex_FWD_CPLX0-7533": 0.0, "LYStex_REV_CPLX0-7530": 0.0, "LYStex_FWD_CPLX0-7530": 0.0, "LYStex_REV_CPLX0-7534": 0.0, "LYStex_FWD_CPLX0-7534": 0.0, "LYXI_FWD_CPLX0-7652": 0.0, "LYXt2pp_FWD_RHAT-MONOMER": 0.0, "LYXtex_REV_G6700-MONOMER": 0.0, "LYXtex_FWD_G6700-MONOMER": 0.0, "LYXtex_REV_CPLX0-7533": 0.0, "LYXtex_FWD_CPLX0-7533": 0.0, "LYXtex_REV_CPLX0-7530": 0.0, "LYXtex_FWD_CPLX0-7530": 0.0, "LYXtex_REV_CPLX0-7534": 0.0, "LYXtex_FWD_CPLX0-7534": 0.0, "M1PD_REV_MANNPDEHYDROG-MONOMER": 2.1386214025989982e-19, "M1PD_FWD_MANNPDEHYDROG-MONOMER": 2.1386214025989982e-19, "MALCOAMT_FWD_EG10119-MONOMER": 3.540451252121981e-07, "MALDDH_FWD_G6986-MONOMER_mod_k_mod_mg2": 0.0, "MALDt2_2pp_FWD_DCTA-MONOMER": 0.0, "MALDtex_REV_CPLX0-7534": 0.0, "MALDtex_FWD_CPLX0-7534": 0.0, "MALDtex_REV_CPLX0-7530": 0.0, "MALDtex_FWD_CPLX0-7530": 0.0, "MALDtex_REV_CPLX0-7533": 0.0, "MALDtex_FWD_CPLX0-7533": 0.0, "MALDtex_REV_G6700-MONOMER": 0.0, "MALDtex_FWD_G6700-MONOMER": 0.0, "MALS_FWD_MALSYNG-MONOMER_mod_mg2": 0.0005033567283825478, "MALS_FWD_MALATE-SYNTHASE": 0.0, "MALTATr_REV_MALTACETYLTRAN-CPLX": 0.0, "MALTATr_FWD_MALTACETYLTRAN-CPLX": 0.0, "MALTHXabcpp_FWD_ABC-16-CPLX": -7.717336916000889e-31, "MALTHXtexi_FWD_CPLX0-7655": 0.0, "MALTPTabcpp_FWD_ABC-16-CPLX": 0.0, "MALTPTtexi_FWD_CPLX0-7655": 0.0, "MALTTRabcpp_FWD_ABC-16-CPLX": 0.0, "MALTTRtexi_FWD_CPLX0-7655": 0.0, "MALTTTRabcpp_FWD_ABC-16-CPLX": 0.0, "MALTTTRtexi_FWD_CPLX0-7655": 0.0, "MALTabcpp_FWD_ABC-16-CPLX": 0.0, "MALTptspp_FWD_CPLX-164": 0.0, "MALTtexi_FWD_CPLX0-7655": 0.0, "MALt2_2pp_FWD_DCTA-MONOMER": 0.0, "MALt2_3pp_FWD_DCUA-MONOMER": 0.0, "MALt2_3pp_FWD_DCUB-MONOMER": 0.0, "MALt3pp_FWD_CPLX_dummy": 0.0, "MALtex_REV_G6700-MONOMER": 0.0, "MALtex_FWD_G6700-MONOMER": 0.0, "MALtex_REV_CPLX0-7533": 0.0, "MALtex_FWD_CPLX0-7533": 0.0, "MALtex_REV_CPLX0-7530": 0.0, "MALtex_FWD_CPLX0-7530": 0.0, "MALtex_REV_CPLX0-7534": 0.0, "MALtex_FWD_CPLX0-7534": 0.0, "MAN1PT2_FWD_MANNPGUANYLTRANGDP-MONOMER": 0.0, "MAN6PI_REV_MANNPISOM-MONOMER": 0.0, "MAN6PI_FWD_MANNPISOM-MONOMER": 0.0, "MAN6Pt6_2pp_FWD_UHPT-MONOMER": 0.0, "MAN6Ptex_REV_G6700-MONOMER": 0.0, "MAN6Ptex_FWD_G6700-MONOMER": 0.0, "MAN6Ptex_REV_CPLX0-7533": 0.0, "MAN6Ptex_FWD_CPLX0-7533": 0.0, "MAN6Ptex_REV_CPLX0-7530": 0.0, "MAN6Ptex_FWD_CPLX0-7530": 0.0, "MAN6Ptex_REV_CPLX0-7534": 0.0, "MAN6Ptex_FWD_CPLX0-7534": 0.0, "MANAO_REV_MANNONOXIDOREDUCT-MONOMER": 0.0, "MANAO_FWD_MANNONOXIDOREDUCT-MONOMER": 0.0, "MANGLYCptspp_FWD_CPLX-163": 0.0, "MANGLYCtex_REV_G6700-MONOMER": 0.0, "MANGLYCtex_FWD_G6700-MONOMER": 0.0, "MANGLYCtex_REV_CPLX0-7533": 0.0, "MANGLYCtex_FWD_CPLX0-7533": 0.0, "MANGLYCtex_REV_CPLX0-7530": 0.0, "MANGLYCtex_FWD_CPLX0-7530": 0.0, "MANGLYCtex_REV_CPLX0-7534": 0.0, "MANGLYCtex_FWD_CPLX0-7534": 0.0, "MANPGH_FWD_EG13236-MONOMER": 0.0, "MANptspp_FWD_CPLX-165": 0.0, "MANtex_REV_G6700-MONOMER": 0.0, "MANtex_FWD_G6700-MONOMER": 0.0, "MANtex_REV_CPLX0-7533": 0.0, "MANtex_FWD_CPLX0-7533": 0.0, "MANtex_REV_CPLX0-7530": 0.0, "MANtex_FWD_CPLX0-7530": 0.0, "MANtex_REV_CPLX0-7534": 0.0, "MANtex_FWD_CPLX0-7534": 0.0, "MCITD_FWD_G6199-MONOMER": 0.0, "MCITL2_REV_CPLX0-1021_mod_mg2": 0.0, "MCITL2_FWD_CPLX0-1021_mod_mg2": 0.0, "MCITS_FWD_CPLX0-251": 0.0, "MCPST_FWD_EG11600-MONOMER": 0.0, "MCTP1App_FWD_CPLX0-3951": 0.0, "MCTP1App_FWD_CPLX0-7717": 0.0, "MCTP1App_FWD_EG10606-MONOMER": 9.28996635833207e-05, "MCTP1App_FWD_EG10341-MONOMER": 0.009241928537827295, "MCTP1Bpp_FWD_CPLX0-3951": 0.0, "MCTP1Bpp_FWD_CPLX0-7717": 0.0, "MCTP2App_FWD_CPLX0-3951": 0.0, "MCTP2App_FWD_CPLX0-7717": 0.0, "MCTP2App_FWD_EG10606-MONOMER": 0.0, "MCTP2App_FWD_EG10341-MONOMER": 0.0, "MDDCP1pp_FWD_RPOA-MONOMER": 0.0, "MDDCP1pp_FWD_EG10202-MONOMER": 0.0, "MDDCP1pp_FWD_EG10201-MONOMER": 0.0, "MDDCP1pp_FWD_EG10203-MONOMER": 0.0, "MDDCP2pp_FWD_RPOA-MONOMER": 0.0, "MDDCP2pp_FWD_EG10202-MONOMER": 0.0, "MDDCP2pp_FWD_EG10201-MONOMER": 0.0, "MDDCP2pp_FWD_EG10203-MONOMER": 0.0, "MDDCP3pp_FWD_RPOA-MONOMER": 0.0, "MDDCP3pp_FWD_EG10202-MONOMER": 0.0, "MDDCP3pp_FWD_EG10201-MONOMER": 0.0, "MDDCP3pp_FWD_EG10203-MONOMER": 0.0, "MDDCP4pp_FWD_RPOA-MONOMER": 0.0, "MDDCP4pp_FWD_EG10202-MONOMER": 0.0, "MDDCP4pp_FWD_EG10201-MONOMER": 0.0, "MDDCP4pp_FWD_EG10203-MONOMER": 0.0, "MDDCP5pp_FWD_RPOA-MONOMER": 0.0, "MDDCP5pp_FWD_EG10202-MONOMER": 0.0, "MDDCP5pp_FWD_EG10201-MONOMER": 0.0, "MDDCP5pp_FWD_EG10203-MONOMER": 0.0, "MDDEP1pp_FWD_EG12015-MONOMER": 0.0, "MDDEP1pp_FWD_EG10202-MONOMER": 0.0, "MDDEP1pp_FWD_CPLX0-3201": 0.0, "MDDEP2pp_FWD_EG12015-MONOMER": 0.0, "MDDEP2pp_FWD_EG10202-MONOMER": 0.0, "MDDEP2pp_FWD_CPLX0-3201": 0.0, "MDDEP3pp_FWD_EG12015-MONOMER": 0.0, "MDDEP3pp_FWD_EG10202-MONOMER": 0.0, "MDDEP3pp_FWD_CPLX0-3201": 0.0, "MDDEP4pp_FWD_EG12015-MONOMER": 0.0, "MDDEP4pp_FWD_EG10202-MONOMER": 0.0, "MDDEP4pp_FWD_CPLX0-3201": 0.0, "MDH_REV_MALATE-DEHASE": 0.0, "MDH_FWD_MALATE-DEHASE": 3.454198742296438, "MDH2_FWD_EG12069-MONOMER_mod_fad": 0.0, "MDH3_FWD_EG12069-MONOMER_mod_fad": 0.0, "ME1_FWD_MALIC-NAD-CPLX_mod_mg2": 0.0, "ME1_FWD_MALIC-NAD-CPLX_mod_mn2": 0.0, "ME2_FWD_MALIC-NADP-CPLX_mod_mg2": 0.0, "ME2_FWD_MALIC-NADP-CPLX_mod_mn2": 0.0, "MECDPS_FWD_CPLX0-721_mod_mn2": 0.00166270413819598, "MELIBt2pp_FWD_MELB-MONOMER": 0.0, "MELIBt3ipp_FWD_YDEA-MONOMER": 0.0, "MELIBtex_REV_G6700-MONOMER": 0.0, "MELIBtex_FWD_G6700-MONOMER": 0.0, "MELIBtex_REV_CPLX0-7533": 0.0, "MELIBtex_FWD_CPLX0-7533": 0.0, "MELIBtex_REV_CPLX0-7530": 0.0, "MELIBtex_FWD_CPLX0-7530": 0.0, "MELIBtex_REV_CPLX0-7534": 0.0, "MELIBtex_FWD_CPLX0-7534": 0.0, "MEOHtex_REV_CPLX0-7534": 0.0, "MEOHtex_FWD_CPLX0-7534": 0.0, "MEOHtex_REV_CPLX0-7530": 0.0, "MEOHtex_FWD_CPLX0-7530": 0.0, "MEOHtex_REV_CPLX0-7533": 3.540369930473736e-07, "MEOHtex_FWD_CPLX0-7533": 0.0, "MEOHtex_REV_G6700-MONOMER": 0.0, "MEOHtex_FWD_G6700-MONOMER": 0.0, "MEOHtrpp_REV_SPONT": 3.540369930473736e-07, "MEOHtrpp_FWD_SPONT": 0.0, "MEPCT_FWD_CPLX0-234_mod_cobalt2": 0.00166270413819598, "MEPCT_FWD_CPLX0-234_mod_mn2": 0.0, "MEPCT_FWD_CPLX0-234_mod_mg2": 0.0, "METAT_FWD_S-ADENMETSYN-CPLX_mod_4:tl_mod_1:mn2": 0.0, "METAT_FWD_S-ADENMETSYN-CPLX_mod_4:cs_mod_1:ni2": 0.0, "METAT_FWD_S-ADENMETSYN-CPLX_mod_4:na1_mod_1:ni2": 0.0, "METAT_FWD_S-ADENMETSYN-CPLX_mod_4:tl_mod_1:cobalt2": 0.0, "METAT_FWD_S-ADENMETSYN-CPLX_mod_4:nh4_mod_1:ni2": 0.0, "METAT_FWD_S-ADENMETSYN-CPLX_mod_4:LI_mod_1:cd2": 0.0, "METAT_FWD_S-ADENMETSYN-CPLX_mod_4:k_mod_1:mg2": 0.0, "METAT_FWD_S-ADENMETSYN-CPLX_mod_4:LI_mod_1:mn2": 0.0, "METAT_FWD_S-ADENMETSYN-CPLX_mod_4:LI_mod_1:mg2": 0.0, "METAT_FWD_S-ADENMETSYN-CPLX_mod_4:tl_mod_1:ni2": 0.0, "METAT_FWD_S-ADENMETSYN-CPLX_mod_4:nh4_mod_1:cd2": 0.0, "METAT_FWD_S-ADENMETSYN-CPLX_mod_4:k_mod_1:mn2": 0.0, "METAT_FWD_S-ADENMETSYN-CPLX_mod_4:cs_mod_1:zn2": 0.0, "METAT_FWD_S-ADENMETSYN-CPLX_mod_4:nh4_mod_1:ca2": 0.0, "METAT_FWD_S-ADENMETSYN-CPLX_mod_4:LI_mod_1:cobalt2": 0.0, "METAT_FWD_S-ADENMETSYN-CPLX_mod_4:na1_mod_1:mn2": 0.0, "METAT_FWD_S-ADENMETSYN-CPLX_mod_4:na1_mod_1:cobalt2": 0.0, "METAT_FWD_S-ADENMETSYN-CPLX_mod_4:tl_mod_1:ca2": 0.0, "METAT_FWD_S-ADENMETSYN-CPLX_mod_4:nh4_mod_1:cobalt2": 0.0, "METAT_FWD_S-ADENMETSYN-CPLX_mod_4:cs_mod_1:mg2": 0.0, "METAT_FWD_S-ADENMETSYN-CPLX_mod_4:nh4_mod_1:zn2": 0.0, "METAT_FWD_S-ADENMETSYN-CPLX_mod_4:tl_mod_1:cd2": 0.0, "METAT_FWD_S-ADENMETSYN-CPLX_mod_4:tl_mod_1:zn2": 0.0031732289543111828, "METAT_FWD_S-ADENMETSYN-CPLX_mod_4:LI_mod_1:ca2": 0.0, "METAT_FWD_S-ADENMETSYN-CPLX_mod_4:cs_mod_1:ca2": 0.0, "METAT_FWD_S-ADENMETSYN-CPLX_mod_4:cs_mod_1:mn2": 0.0, "METAT_FWD_S-ADENMETSYN-CPLX_mod_4:k_mod_1:ni2": 0.0, "METAT_FWD_S-ADENMETSYN-CPLX_mod_4:LI_mod_1:ni2": 0.0, "METAT_FWD_S-ADENMETSYN-CPLX_mod_4:cs_mod_1:cobalt2": 0.0, "METAT_FWD_S-ADENMETSYN-CPLX_mod_4:na1_mod_1:cd2": 0.0, "METAT_FWD_S-ADENMETSYN-CPLX_mod_4:nh4_mod_1:mg2": 0.0, "METAT_FWD_S-ADENMETSYN-CPLX_mod_4:k_mod_1:cd2": 0.0, "METAT_FWD_S-ADENMETSYN-CPLX_mod_4:k_mod_1:cobalt2": 0.0, "METAT_FWD_S-ADENMETSYN-CPLX_mod_4:k_mod_1:ca2": 0.0, "METAT_FWD_S-ADENMETSYN-CPLX_mod_4:na1_mod_1:mg2": 0.0, "METAT_FWD_S-ADENMETSYN-CPLX_mod_4:LI_mod_1:zn2": 0.0, "METAT_FWD_S-ADENMETSYN-CPLX_mod_4:na1_mod_1:ca2": 0.0, "METAT_FWD_S-ADENMETSYN-CPLX_mod_4:tl_mod_1:mg2": 0.0, "METAT_FWD_S-ADENMETSYN-CPLX_mod_4:cs_mod_1:cd2": 0.0, "METAT_FWD_S-ADENMETSYN-CPLX_mod_4:na1_mod_1:zn2": 0.0, "METAT_FWD_S-ADENMETSYN-CPLX_mod_4:nh4_mod_1:mn2": 0.0, "METAT_FWD_S-ADENMETSYN-CPLX_mod_4:k_mod_1:zn2": 0.0, "METDabcpp_FWD_METNIQ-METHIONINE-ABC-CPLX": 0.0, "METDtex_REV_G6700-MONOMER": 0.0, "METDtex_FWD_G6700-MONOMER": 0.0, "METDtex_REV_CPLX0-7533": 0.0, "METDtex_FWD_CPLX0-7533": 0.0, "METDtex_REV_CPLX0-7530": 0.0, "METDtex_FWD_CPLX0-7530": 0.0, "METDtex_REV_CPLX0-7534": 0.0, "METDtex_FWD_CPLX0-7534": 0.0, "METOX1s_FWD_SPONT": 0.0, "METOX2s_FWD_SPONT": 0.0, "METS_FWD_HOMOCYSMETB12-MONOMER_mod_zn2_mod_cbl1": 0.0, "METS_FWD_HOMOCYSMET-MONOMER_mod_zn2": 0.11057323969452086, "METSOX1abcpp_FWD_CPLX_dummy": 0.0, "METSOX1tex_REV_G6700-MONOMER": 0.0, "METSOX1tex_FWD_G6700-MONOMER": 0.0, "METSOX1tex_REV_CPLX0-7533": 0.0, "METSOX1tex_FWD_CPLX0-7533": 0.0, "METSOX1tex_REV_CPLX0-7530": 0.0, "METSOX1tex_FWD_CPLX0-7530": 0.0, "METSOX1tex_REV_CPLX0-7534": 0.0, "METSOX1tex_FWD_CPLX0-7534": 0.0, "METSOX2abcpp_FWD_CPLX_dummy": 0.0, "METSOX2tex_REV_G6700-MONOMER": 0.0, "METSOX2tex_FWD_G6700-MONOMER": 0.0, "METSOX2tex_REV_CPLX0-7533": 0.0, "METSOX2tex_FWD_CPLX0-7533": 0.0, "METSOX2tex_REV_CPLX0-7530": 0.0, "METSOX2tex_FWD_CPLX0-7530": 0.0, "METSOX2tex_REV_CPLX0-7534": 0.0, "METSOX2tex_FWD_CPLX0-7534": 0.0, "METabcpp_FWD_METNIQ-METHIONINE-ABC-CPLX": 0.0, "METtex_REV_G6700-MONOMER": 0.0, "METtex_FWD_G6700-MONOMER": 0.0, "METtex_REV_CPLX0-7533": 0.0, "METtex_FWD_CPLX0-7533": 0.0, "METtex_REV_CPLX0-7530": 0.0, "METtex_FWD_CPLX0-7530": 0.0, "METtex_REV_CPLX0-7534": 0.0, "METtex_FWD_CPLX0-7534": 0.0, "MG2t3_2pp_REV_CPLX_dummy": 0.0, "MG2t3_2pp_FWD_CPLX_dummy": 0.010592473183055054, "MG2tex_REV_G6700-MONOMER": 0.0, "MG2tex_FWD_G6700-MONOMER": 0.0, "MG2tex_REV_CPLX0-7533": 0.0, "MG2tex_FWD_CPLX0-7533": 0.0, "MG2tex_REV_CPLX0-7530": 0.0, "MG2tex_FWD_CPLX0-7530": 0.010592473183055054, "MG2tex_REV_CPLX0-7534": 0.0, "MG2tex_FWD_CPLX0-7534": 0.0, "MG2tpp_FWD_CORA-MONOMER": 0.0, "MG2uabcpp_FWD_MGTA-MONOMER": 0.0, "MGSA_FWD_METHGLYSYN-CPLX": 0.0, "MI1PP_FWD_EG10983-MONOMER_mod_mg2": 0.0, "MICITDr_REV_CPLX0-7761_mod_4fe4s": 0.0, "MICITDr_FWD_CPLX0-7761_mod_4fe4s": 0.0, "MINCYCtex_REV_CPLX0-7534": 0.0, "MINCYCtex_FWD_CPLX0-7534": 0.0, "MINCYCtex_REV_CPLX0-7530": 15.248541584621684, "MINCYCtex_FWD_CPLX0-7530": 0.0, "MINCYCtex_REV_CPLX0-7533": 0.0, "MINCYCtex_FWD_CPLX0-7533": 15.248541584621684, "MINCYCtex_REV_G6700-MONOMER": 0.0, "MINCYCtex_FWD_G6700-MONOMER": 0.0, "MINCYCtpp_FWD_CPLX0-3932": 0.0, "MINCYCtpp_FWD_TRANS-CPLX-201": 0.0, "MINOHPtexi_FWD_CPLX_dummy": 0.0, "MLDCP1App_FWD_CPLX_dummy": 0.0, "MLDCP1Bpp_FWD_CPLX_dummy": 0.0, "MLDCP2App_FWD_CPLX_dummy": 0.0, "MLDCP2Bpp_FWD_CPLX_dummy": 0.0, "MLDCP3App_FWD_CPLX_dummy": 0.0, "MLDEP1pp_FWD_CPLX_dummy": 0.0, "MLDEP2pp_FWD_CPLX_dummy": 0.0, "MLTG1_FWD_MALTODEXGLUCOSID-MONOMER": -7.717336916000889e-31, "MLTG2_FWD_MALTODEXGLUCOSID-MONOMER": 0.0, "MLTG3_FWD_MALTODEXGLUCOSID-MONOMER": 0.0, "MLTG4_FWD_MALTODEXGLUCOSID-MONOMER": 0.0, "MLTG5_FWD_MALTODEXGLUCOSID-MONOMER": 0.0, "MLTGY1pp_FWD_G7457-MONOMER": 0.0, "MLTGY1pp_FWD_EG11373-MONOMER": 0.0, "MLTGY1pp_FWD_G6622-MONOMER": 0.0, "MLTGY1pp_FWD_EG10950-MONOMER": 0.0, "MLTGY1pp_FWD_G7533-MONOMER": 0.0, "MLTGY1pp_FWD_G7410-MONOMER": 0.0, "MLTGY2pp_FWD_G7457-MONOMER": 0.0, "MLTGY2pp_FWD_EG11373-MONOMER": 0.0, "MLTGY2pp_FWD_G6622-MONOMER": 0.0, "MLTGY2pp_FWD_EG10950-MONOMER": 0.0, "MLTGY2pp_FWD_G7533-MONOMER": 0.0, "MLTGY2pp_FWD_G7410-MONOMER": 0.0, "MLTGY3pp_FWD_G7457-MONOMER": 0.0, "MLTGY3pp_FWD_EG11373-MONOMER": 0.0, "MLTGY3pp_FWD_G6622-MONOMER": 0.0, "MLTGY3pp_FWD_EG10950-MONOMER": 0.0, "MLTGY3pp_FWD_G7533-MONOMER": 0.0, "MLTGY3pp_FWD_G7410-MONOMER": 0.0, "MLTGY4pp_FWD_G7457-MONOMER": 0.0, "MLTGY4pp_FWD_EG11373-MONOMER": 0.0, "MLTGY4pp_FWD_G6622-MONOMER": 0.0, "MLTGY4pp_FWD_EG10950-MONOMER": 0.0, "MLTGY4pp_FWD_G7533-MONOMER": 0.0, "MLTGY4pp_FWD_G7410-MONOMER": 0.0, "MLTP1_REV_MALDEXPHOSPHORYL-CPLX_mod_pydx5p": 0.0, "MLTP1_FWD_MALDEXPHOSPHORYL-CPLX_mod_pydx5p": 0.0, "MLTP2_REV_MALDEXPHOSPHORYL-CPLX_mod_pydx5p": 0.0, "MLTP2_FWD_MALDEXPHOSPHORYL-CPLX_mod_pydx5p": -3.0869347664003558e-30, "MLTP3_REV_MALDEXPHOSPHORYL-CPLX_mod_pydx5p": 0.0, "MLTP3_FWD_MALDEXPHOSPHORYL-CPLX_mod_pydx5p": 0.0, "MMCD_FWD_CPLX0-254": 0.0, "MMETt2pp_FWD_B0260-MONOMER": 0.0, "MMETtex_REV_G6700-MONOMER": 0.0, "MMETtex_FWD_G6700-MONOMER": 0.0, "MMETtex_REV_CPLX0-7533": 0.0, "MMETtex_FWD_CPLX0-7533": 0.0, "MMETtex_REV_CPLX0-7530": 0.0, "MMETtex_FWD_CPLX0-7530": 0.0, "MMETtex_REV_CPLX0-7534": 0.0, "MMETtex_FWD_CPLX0-7534": 0.0, "MMM_FWD_CPLX0-7741_mod_adocbl": 0.0, "MN2t3pp_FWD_B0752-MONOMER": 0.0, "MN2t3pp_FWD_CPLX0-7641": 0.0, "MN2tpp_FWD_EG11167-MONOMER": 0.0001264903246544527, "MN6PP_FWD_G6425-MONOMER_mod_mg2": 0.0, "MNLptspp_FWD_CPLX-166": 0.0, "MNLtex_REV_G6700-MONOMER": 0.0, "MNLtex_FWD_G6700-MONOMER": 0.0, "MNLtex_REV_CPLX0-7533": 0.0, "MNLtex_FWD_CPLX0-7533": 0.0, "MNLtex_REV_CPLX0-7530": 0.0, "MNLtex_FWD_CPLX0-7530": 0.0, "MNLtex_REV_CPLX0-7534": 0.0, "MNLtex_FWD_CPLX0-7534": 0.0, "MNNH_FWD_MANNONDEHYDRAT-MONOMER": 0.0, "MNt2pp_FWD_YFEP-MONOMER": 0.0, "MNtex_REV_G6700-MONOMER": 0.0, "MNtex_FWD_G6700-MONOMER": 0.0, "MNtex_REV_CPLX0-7533": 0.0, "MNtex_FWD_CPLX0-7533": 0.0, "MNtex_REV_CPLX0-7530": 0.0, "MNtex_FWD_CPLX0-7530": 0.0001264903246544527, "MNtex_REV_CPLX0-7534": 0.0, "MNtex_FWD_CPLX0-7534": 0.0, "MOAT_FWD_KDOTRANS-MONOMER": 0.013067684505357453, "MOAT2_FWD_KDOTRANS-MONOMER": 0.013067684505357453, "MOAT3C_FWD_EG11426-MONOMER": 0.0, "MOBDabcpp_FWD_ABC-70-CPLX": 0.0, "MOBDabcpp_FWD_ABC-19-CPLX": -1.1343398829201462e-28, "MOBDabcpp_FWD_ABC-7-CPLX": 0.0, "MOBDtex_REV_G6700-MONOMER": 0.0, "MOBDtex_FWD_G6700-MONOMER": 0.0, "MOBDtex_REV_CPLX0-7533": 0.0, "MOBDtex_FWD_CPLX0-7533": -1.1343398829201462e-28, "MOBDtex_REV_CPLX0-7530": 0.0, "MOBDtex_FWD_CPLX0-7530": 0.0, "MOBDtex_REV_CPLX0-7534": 0.0, "MOBDtex_FWD_CPLX0-7534": 0.0, "MOCDS_FWD_G7496-MONOMER_mod_mg2": 0.0, "MOCOS_FWD_EG10153-MONOMER": -1.1343398829201462e-28, "MOGDS_FWD_EG11829-MONOMER_mod_mg2": 0.0, "MOGDS_FWD_EG11829-MONOMER_EG11828-MONOMER": 0.0, "MOGDS_FWD_EG11829-MONOMER_mod_mn2": 0.0, "MOHMT_FWD_3-METHYL-2-OXOBUT-OHCH3XFER-CPLX_mod_mg2": 0.0003889928642191379, "MOX_REV_CPLX_dummy": 0.0015499139798638858, "MOX_FWD_CPLX_dummy": 0.0, "MPTAT_FWD_EG11511-MONOMER": -2.2686797658402924e-28, "MPTG_FWD_CPLX0-7717_G6561-MONOMER": 0.0, "MPTG_FWD_CPLX0-3951_G6561-MONOMER": 0.009334828201410615, "MPTG_FWD_G7322-MONOMER_G6561-MONOMER": 0.0, "MPTG2_FWD_CPLX0-7717_G6561-MONOMER": 0.0, "MPTG2_FWD_CPLX0-3951_G6561-MONOMER": 0.0, "MPTG2_FWD_G7322-MONOMER_G6561-MONOMER": 0.0, "MSAR_FWD_G6519-MONOMER": 0.0, "MSAR_FWD_CPLX0-1962": 0.0, "MSO3abcpp_FWD_ABC-56-CPLX": 0.0, "MSO3tex_REV_G6700-MONOMER": 0.0, "MSO3tex_FWD_G6700-MONOMER": 0.0, "MSO3tex_REV_CPLX0-7533": 0.0, "MSO3tex_FWD_CPLX0-7533": 0.0, "MSO3tex_REV_CPLX0-7530": 0.0, "MSO3tex_FWD_CPLX0-7530": 0.0, "MSO3tex_REV_CPLX0-7534": 0.0, "MSO3tex_FWD_CPLX0-7534": 0.0, "MTAN_FWD_CPLX0-1541": 0.00011739727818695813, "MTHFC_REV_FOLD-CPLX": 0.0, "MTHFC_FWD_FOLD-CPLX": 0.5029401182175507, "MTHFD_REV_FOLD-CPLX": 0.0, "MTHFD_FWD_FOLD-CPLX": 0.5029940003477797, "MTHFR2_FWD_METHYLENETHFREDUCT-CPLX_mod_fad": 0.11057323969452086, "MTHTHFSs_FWD_SPONT": 0.0029100495225642072, "MTRPOX_FWD_SARCOX-MONOMER_mod_fad": 0.0, "N2Otex_REV_G6700-MONOMER": 0.0, "N2Otex_FWD_G6700-MONOMER": 0.0, "N2Otex_REV_CPLX0-7533": 0.0, "N2Otex_FWD_CPLX0-7533": 0.0, "N2Otex_REV_CPLX0-7530": 0.0, "N2Otex_FWD_CPLX0-7530": 0.0, "N2Otex_REV_CPLX0-7534": 0.0, "N2Otex_FWD_CPLX0-7534": 0.0, "N2Otpp_REV_SPONT": 0.0, "N2Otpp_FWD_SPONT": 0.0, "NACODA_FWD_ACETYLORNDEACET-CPLX_mod_zn2": 0.0, "NACtex_REV_G6700-MONOMER": 0.0, "NACtex_FWD_G6700-MONOMER": 0.0, "NACtex_REV_CPLX0-7533": 0.0, "NACtex_FWD_CPLX0-7533": 0.0, "NACtex_REV_CPLX0-7530": 0.0, "NACtex_FWD_CPLX0-7530": 0.0, "NACtex_REV_CPLX0-7534": 0.0, "NACtex_FWD_CPLX0-7534": 0.0, "NACtpp_FWD_CPLX_dummy": 0.0, "NADDP_FWD_EG10534-MONOMER_mod_mg2": 0.0, "NADDP_FWD_EG11702-MONOMER": -6.010741159984889e-57, "NADH10_FWD_NADH-DHII-MONOMER_mod_mg2_mod_cu_mod_fad": 0.0, "NADH16pp_FWD_NADH-DHI-CPLX_mod_2fe2s_mod_4fe4s_mod_fmn": 22.635216879992814, "NADH17pp_FWD_NADH-DHI-CPLX_mod_2fe2s_mod_4fe4s_mod_fmn": 0.0, "NADH18pp_FWD_NADH-DHI-CPLX_mod_2fe2s_mod_4fe4s_mod_fmn": 0.0, "NADH5_FWD_NADH-DHII-MONOMER_mod_mg2_mod_cu_mod_fad": 0.0, "NADH9_FWD_NADH-DHII-MONOMER_mod_mg2_mod_cu_mod_fad": 0.0, "NADK_FWD_CPLX0-682_mod_mg2": 0.0003003277218461018, "NADN_FWD_CPLX_dummy": 0.0, "NADPHQR2_FWD_CPLX0-253_mod_fad": 0.0, "NADPHQR3_FWD_CPLX0-253_mod_fad": 0.0, "NADPHQR4_FWD_CPLX0-253_mod_fad": 0.0, "NADPPPS_FWD_CPLX_dummy": 0.0, "NADS1_FWD_NAD-SYNTH-CPLX_mod_mn2": 0.0015499139798638858, "NADS1_FWD_NAD-SYNTH-CPLX_mod_mg2": 0.0, "NADTRHD_FWD_UDHA-CPLX_mod_fad": -5.384996787254396e-30, "NADTRHD_FWD_PYRNUTRANSHYDROGEN-CPLX": 0.0, "NAMNPP_FWD_NICOTINATEPRIBOSYLTRANS-MONOMER": -5.528476940032285e-57, "NAt3_1p5pp_FWD_NHAB-MONOMER": 0.0, "NAt3_2pp_FWD_CPLX0-7629": 0.0, "NAt3pp_FWD_CHAA-MONOMER": 0.0, "NAt3pp_FWD_CMR-MONOMER": 0.0, "NAtex_REV_G6700-MONOMER": 0.0, "NAtex_FWD_G6700-MONOMER": 0.0, "NAtex_REV_CPLX0-7533": 0.0, "NAtex_FWD_CPLX0-7533": 0.0, "NAtex_REV_CPLX0-7530": 0.0, "NAtex_FWD_CPLX0-7530": 0.0, "NAtex_REV_CPLX0-7534": 0.0, "NAtex_FWD_CPLX0-7534": 0.0, "NDPK1_REV_NUCLEOSIDE-DIP-KIN-CPLX_mod_ca2": 0.0, "NDPK1_FWD_NUCLEOSIDE-DIP-KIN-CPLX_mod_ca2": 0.0, "NDPK1_REV_ADENYL-KIN-MONOMER_mod_mg2": 0.0, "NDPK1_FWD_ADENYL-KIN-MONOMER_mod_mg2": 8.186870733842293, "NDPK1_REV_NUCLEOSIDE-DIP-KIN-CPLX_mod_mn2": 0.0, "NDPK1_FWD_NUCLEOSIDE-DIP-KIN-CPLX_mod_mn2": 0.0, "NDPK1_REV_NUCLEOSIDE-DIP-KIN-CPLX_mod_mg2": 0.0, "NDPK1_FWD_NUCLEOSIDE-DIP-KIN-CPLX_mod_mg2": 0.0, "NDPK2_REV_NUCLEOSIDE-DIP-KIN-CPLX_mod_ca2": 0.0, "NDPK2_FWD_NUCLEOSIDE-DIP-KIN-CPLX_mod_ca2": 0.0, "NDPK2_REV_ADENYL-KIN-MONOMER_mod_mg2": 0.0, "NDPK2_FWD_ADENYL-KIN-MONOMER_mod_mg2": 0.3658752684701881, "NDPK2_REV_NUCLEOSIDE-DIP-KIN-CPLX_mod_mn2": 0.0, "NDPK2_FWD_NUCLEOSIDE-DIP-KIN-CPLX_mod_mn2": 0.0, "NDPK2_REV_NUCLEOSIDE-DIP-KIN-CPLX_mod_mg2": 0.0, "NDPK2_FWD_NUCLEOSIDE-DIP-KIN-CPLX_mod_mg2": 0.0, "NDPK3_REV_NUCLEOSIDE-DIP-KIN-CPLX_mod_ca2": 0.0, "NDPK3_FWD_NUCLEOSIDE-DIP-KIN-CPLX_mod_ca2": 0.0, "NDPK3_REV_ADENYL-KIN-MONOMER_mod_mg2": 0.0, "NDPK3_FWD_ADENYL-KIN-MONOMER_mod_mg2": 0.16526763503472125, "NDPK3_REV_NUCLEOSIDE-DIP-KIN-CPLX_mod_mn2": 0.0, "NDPK3_FWD_NUCLEOSIDE-DIP-KIN-CPLX_mod_mn2": 0.0, "NDPK3_REV_NUCLEOSIDE-DIP-KIN-CPLX_mod_mg2": 0.0, "NDPK3_FWD_NUCLEOSIDE-DIP-KIN-CPLX_mod_mg2": 0.0, "NDPK4_REV_NUCLEOSIDE-DIP-KIN-CPLX_mod_ca2": 0.0, "NDPK4_FWD_NUCLEOSIDE-DIP-KIN-CPLX_mod_ca2": 0.0, "NDPK4_REV_ADENYL-KIN-MONOMER_mod_mg2": 0.0, "NDPK4_FWD_ADENYL-KIN-MONOMER_mod_mg2": 0.01854418224512052, "NDPK4_REV_NUCLEOSIDE-DIP-KIN-CPLX_mod_mn2": 0.0, "NDPK4_FWD_NUCLEOSIDE-DIP-KIN-CPLX_mod_mn2": 0.0, "NDPK4_REV_NUCLEOSIDE-DIP-KIN-CPLX_mod_mg2": 0.0, "NDPK4_FWD_NUCLEOSIDE-DIP-KIN-CPLX_mod_mg2": 0.0, "NDPK5_REV_NUCLEOSIDE-DIP-KIN-CPLX_mod_ca2": 0.0, "NDPK5_FWD_NUCLEOSIDE-DIP-KIN-CPLX_mod_ca2": 0.0, "NDPK5_REV_ADENYL-KIN-MONOMER_mod_mg2": 0.0, "NDPK5_FWD_ADENYL-KIN-MONOMER_mod_mg2": 5.0074611752888805e-23, "NDPK5_REV_NUCLEOSIDE-DIP-KIN-CPLX_mod_mn2": 0.0, "NDPK5_FWD_NUCLEOSIDE-DIP-KIN-CPLX_mod_mn2": 0.0, "NDPK5_REV_NUCLEOSIDE-DIP-KIN-CPLX_mod_mg2": 0.0, "NDPK5_FWD_NUCLEOSIDE-DIP-KIN-CPLX_mod_mg2": 0.0, "NDPK6_REV_NUCLEOSIDE-DIP-KIN-CPLX_mod_ca2": 0.0, "NDPK6_FWD_NUCLEOSIDE-DIP-KIN-CPLX_mod_ca2": 0.0, "NDPK6_REV_ADENYL-KIN-MONOMER_mod_mg2": 1.6202593098356468e-23, "NDPK6_FWD_ADENYL-KIN-MONOMER_mod_mg2": 0.0, "NDPK6_REV_NUCLEOSIDE-DIP-KIN-CPLX_mod_mn2": 0.0, "NDPK6_FWD_NUCLEOSIDE-DIP-KIN-CPLX_mod_mn2": 0.0, "NDPK6_REV_NUCLEOSIDE-DIP-KIN-CPLX_mod_mg2": 0.0, "NDPK6_FWD_NUCLEOSIDE-DIP-KIN-CPLX_mod_mg2": 0.0, "NDPK7_REV_NUCLEOSIDE-DIP-KIN-CPLX_mod_ca2": 0.0, "NDPK7_FWD_NUCLEOSIDE-DIP-KIN-CPLX_mod_ca2": 0.0, "NDPK7_REV_ADENYL-KIN-MONOMER_mod_mg2": -2.232854400892915e-30, "NDPK7_FWD_ADENYL-KIN-MONOMER_mod_mg2": 0.0, "NDPK7_REV_NUCLEOSIDE-DIP-KIN-CPLX_mod_mn2": 0.0, "NDPK7_FWD_NUCLEOSIDE-DIP-KIN-CPLX_mod_mn2": 0.0, "NDPK7_REV_NUCLEOSIDE-DIP-KIN-CPLX_mod_mg2": 0.0, "NDPK7_FWD_NUCLEOSIDE-DIP-KIN-CPLX_mod_mg2": 0.0, "NDPK8_REV_NUCLEOSIDE-DIP-KIN-CPLX_mod_ca2": 0.0, "NDPK8_FWD_NUCLEOSIDE-DIP-KIN-CPLX_mod_ca2": 0.0, "NDPK8_REV_ADENYL-KIN-MONOMER_mod_mg2": 2.1622631219249375e-23, "NDPK8_FWD_ADENYL-KIN-MONOMER_mod_mg2": 0.0, "NDPK8_REV_NUCLEOSIDE-DIP-KIN-CPLX_mod_mn2": 0.0, "NDPK8_FWD_NUCLEOSIDE-DIP-KIN-CPLX_mod_mn2": 0.0, "NDPK8_REV_NUCLEOSIDE-DIP-KIN-CPLX_mod_mg2": 0.0, "NDPK8_FWD_NUCLEOSIDE-DIP-KIN-CPLX_mod_mg2": 0.0, "NH4tex_REV_G6700-MONOMER": 0.0, "NH4tex_FWD_G6700-MONOMER": 0.0, "NH4tex_REV_CPLX0-7533": 0.0, "NH4tex_FWD_CPLX0-7533": 0.0, "NH4tex_REV_CPLX0-7530": 0.0, "NH4tex_FWD_CPLX0-7530": 7.222546313760655, "NH4tex_REV_CPLX0-7534": 0.0, "NH4tex_FWD_CPLX0-7534": 0.0, "NH4tpp_REV_CPLX0-7532": 0.0, "NH4tpp_FWD_CPLX0-7532": 0.0, "NH4tpp_REV_SPONT": 0.0, "NH4tpp_FWD_SPONT": 7.222546313760655, "NHFRBO_FWD_CPLX0-1_mod_fad": 0.0, "NI2abcpp_FWD_YHHO-MONOMER": 0.0, "NI2t3pp_FWD_B0752-MONOMER": 0.0, "NI2t3pp_FWD_CPLX0-7641": 0.0, "NI2tex_REV_G6700-MONOMER": 0.0, "NI2tex_FWD_G6700-MONOMER": 0.0, "NI2tex_REV_CPLX0-7533": 0.0, "NI2tex_FWD_CPLX0-7533": 0.0, "NI2tex_REV_CPLX0-7530": 0.0, "NI2tex_FWD_CPLX0-7530": 0.0, "NI2tex_REV_CPLX0-7534": 0.0, "NI2tex_FWD_CPLX0-7534": 0.0, "NI2tpp_FWD_CORA-MONOMER": 0.0, "NI2uabcpp_FWD_MGTA-MONOMER": 0.0, "NI2uabcpp_FWD_ABC-20-CPLX": 0.0, "NMNAT_FWD_NICONUCADENYLYLTRAN-MONOMER_mod_mg2": 0.0, "NMNAT_FWD_PD04413_mod_mn2": 0.0, "NMNAT_FWD_PD04413_mod_cu2": 0.0, "NMNAT_FWD_PD04413_mod_ca2": 0.0, "NMNAT_FWD_PD04413_mod_mg2": 0.0, "NMNAT_FWD_PD04413_mod_cd2": 0.0, "NMNAT_FWD_PD04413_mod_ni2": 0.0, "NMNAT_FWD_PD04413_mod_zn2": 0.0, "NMNAT_FWD_PD04413_mod_cobalt2": 0.0, "NMNDA_FWD_CPLX_dummy": 0.0, "NMNN_FWD_CPLX_dummy": 0.0, "NMNPtpp_FWD_PNUC-MONOMER": 4.7894037748153063e-57, "NMNt7pp_FWD_CPLX_dummy": 0.0, "NMNtex_REV_G6700-MONOMER": 0.0, "NMNtex_FWD_G6700-MONOMER": 0.0, "NMNtex_REV_CPLX0-7533": 0.0, "NMNtex_FWD_CPLX0-7533": 0.0, "NMNtex_REV_CPLX0-7530": 0.0, "NMNtex_FWD_CPLX0-7530": 0.0, "NMNtex_REV_CPLX0-7534": 0.0, "NMNtex_FWD_CPLX0-7534": 0.0, "NNAM_FWD_NICOTINAMID-MONOMER": 0.0, "NNATr_REV_NICONUCADENYLYLTRAN-MONOMER_mod_mg2": 0.0, "NNATr_FWD_NICONUCADENYLYLTRAN-MONOMER_mod_mg2": 0.0015499139798638858, "NNDMBRT_FWD_DMBPPRIBOSYLTRANS-CPLX": 0.0, "NNDPR_FWD_QUINOPRIBOTRANS-CPLX_mod_mg2": 0.0015499139798638858, "NO2t2rpp_REV_NARK-MONOMER": 0.0, "NO2t2rpp_FWD_NARK-MONOMER": 0.0, "NO2t2rpp_REV_NIRC-MONOMER": 0.0, "NO2t2rpp_FWD_NIRC-MONOMER": 0.0, "NO2tex_REV_G6700-MONOMER": 0.0, "NO2tex_FWD_G6700-MONOMER": 0.0, "NO2tex_REV_CPLX0-7533": -1.607271111502938e-57, "NO2tex_FWD_CPLX0-7533": 0.0, "NO2tex_REV_CPLX0-7530": 0.0, "NO2tex_FWD_CPLX0-7530": 0.0, "NO2tex_REV_CPLX0-7534": 0.0, "NO2tex_FWD_CPLX0-7534": 0.0, "NO3R1bpp_FWD_NAP-CPLX_mod_bmocogdp": 0.0, "NO3R1pp_FWD_NITRATREDUCTZ-CPLX_mod_bmocogdp_mod_2:pheme_mod_3:4fe4s_mod_1:3fe4s": 0.0, "NO3R1pp_FWD_NITRATREDUCTA-CPLX_mod_bmocogdp_mod_3fe4s_mod_4fe4s": 0.0, "NO3R2bpp_FWD_NAPAB-CPLX_NAPC-MONOMER_mod_bmocogdp": 0.0, "NO3R2pp_FWD_NITRATREDUCTZ-CPLX_mod_bmocogdp_mod_2:pheme_mod_3:4fe4s_mod_1:3fe4s": 0.0, "NO3R2pp_FWD_NITRATREDUCTA-CPLX_mod_bmocogdp_mod_3fe4s_mod_4fe4s": 3.399387979036321e-22, "NO3t7pp_FWD_NARU-MONOMER": 3.399387979036321e-22, "NO3t7pp_FWD_NARK-MONOMER": 0.0, "NO3tex_REV_CPLX0-7534": 0.0, "NO3tex_FWD_CPLX0-7534": 0.0, "NO3tex_REV_CPLX0-7533": 2.476231885389871e-23, "NO3tex_FWD_CPLX0-7533": 0.0, "NO3tex_REV_CPLX0-7530": 0.0, "NO3tex_FWD_CPLX0-7530": 0.0, "NO3tex_REV_G6700-MONOMER": 0.0, "NO3tex_FWD_G6700-MONOMER": 0.0, "NODOx_FWD_EG10456-MONOMER_mod_fad_mod_pheme": 0.0, "NODOy_FWD_EG10456-MONOMER_mod_fad_mod_pheme": 0.0, "NOVBCNtex_REV_SPONT": 0.0, "NOVBCNtex_FWD_SPONT": 0.0, "NOVBCNtpp_FWD_CPLX0-3932": 0.0, "NOVBCNtpp_FWD_TRANS-CPLX-201": 0.0, "NOtex_REV_G6700-MONOMER": 0.0, "NOtex_FWD_G6700-MONOMER": 0.0, "NOtex_REV_CPLX0-7533": 0.0, "NOtex_FWD_CPLX0-7533": 0.0, "NOtex_REV_CPLX0-7530": 0.0, "NOtex_FWD_CPLX0-7530": 0.0, "NOtex_REV_CPLX0-7534": 0.0, "NOtex_FWD_CPLX0-7534": 0.0, "NOtpp_REV_SPONT": 0.0, "NOtpp_FWD_SPONT": 0.0, "NTD1_FWD_EG12115-MONOMER_mod_mn2": 0.0, "NTD1_FWD_EG11817-MONOMER_mod_cobalt2": 0.0, "NTD1_FWD_CPLX0-7625_mod_cobalt2": 0.0, "NTD10_FWD_EG11817-MONOMER_mod_cobalt2": 0.0, "NTD10pp_FWD_USHA-MONOMER_mod_zn2": 0.0, "NTD10pp_FWD_APHA-CPLX_mod_mg2": 0.0, "NTD11_FWD_EG11817-MONOMER_mod_cobalt2": 0.0, "NTD11pp_FWD_USHA-MONOMER_mod_zn2": 0.0, "NTD11pp_FWD_APHA-CPLX_mod_mg2": 0.0, "NTD12_FWD_EG11817-MONOMER_mod_cobalt2": 0.0, "NTD12_FWD_CPLX0-7625_mod_cobalt2": 0.0, "NTD12pp_FWD_USHA-MONOMER_mod_zn2": 0.0, "NTD12pp_FWD_APHA-CPLX_mod_mg2": 0.0, "NTD1pp_FWD_USHA-MONOMER_mod_zn2": 0.0, "NTD1pp_FWD_APHA-CPLX_mod_mg2": 0.0, "NTD2_FWD_EG12115-MONOMER_mod_mn2": 0.0, "NTD2_FWD_EG11817-MONOMER_mod_cobalt2": -3.4503031910183235e-23, "NTD2pp_FWD_USHA-MONOMER_mod_zn2": 0.0, "NTD2pp_FWD_APHA-CPLX_mod_mg2": 0.0, "NTD3_FWD_EG11817-MONOMER_mod_cobalt2": -2.232854400892915e-30, "NTD3_FWD_CPLX0-7625_mod_cobalt2": 0.0, "NTD3pp_FWD_USHA-MONOMER_mod_zn2": 0.0, "NTD3pp_FWD_APHA-CPLX_mod_mg2": 0.0, "NTD4_FWD_EG11817-MONOMER_mod_cobalt2": 0.0, "NTD4pp_FWD_USHA-MONOMER_mod_zn2": 0.0, "NTD4pp_FWD_APHA-CPLX_mod_mg2": 0.0, "NTD5_FWD_EG12115-MONOMER_mod_mn2": 0.0, "NTD5_FWD_EG11817-MONOMER_mod_cobalt2": 0.0, "NTD5_FWD_CPLX0-7625_mod_cobalt2": 0.0, "NTD5pp_FWD_USHA-MONOMER_mod_zn2": 0.0, "NTD5pp_FWD_APHA-CPLX_mod_mg2": 0.0, "NTD6_FWD_EG11817-MONOMER_mod_cobalt2": 2.1622631219249375e-23, "NTD6_FWD_CPLX0-7625_mod_cobalt2": 0.0, "NTD6pp_FWD_USHA-MONOMER_mod_zn2": 0.0, "NTD6pp_FWD_APHA-CPLX_mod_mg2": 0.0, "NTD7_FWD_EG11817-MONOMER_mod_cobalt2": 0.0, "NTD7pp_FWD_USHA-MONOMER_mod_zn2": 0.0, "NTD7pp_FWD_APHA-CPLX_mod_mg2": 0.0, "NTD8_FWD_EG11817-MONOMER_mod_cobalt2": 0.0, "NTD8_FWD_CPLX0-7625_mod_cobalt2": 0.0, "NTD8pp_FWD_USHA-MONOMER_mod_zn2": 0.0, "NTD8pp_FWD_APHA-CPLX_mod_mg2": 0.0, "NTD9_FWD_EG11817-MONOMER_mod_cobalt2": 0.0, "NTD9pp_FWD_USHA-MONOMER_mod_zn2": 0.0, "NTD9pp_FWD_APHA-CPLX_mod_mg2": 0.0, "NTP1_FWD_G6357-MONOMER": 0.0, "NTP1_FWD_G7841-MONOMER": 0.0, "NTP10_FWD_G7841-MONOMER": 0.0, "NTP10_FWD_CPLX0-3948_mod_mg2": 0.0, "NTP11_FWD_CPLX0-3948_mod_mg2": 0.0, "NTP12_FWD_CPLX0-3948_mod_mg2": 0.0, "NTP3_FWD_G7841-MONOMER": 0.0, "NTP3pp_FWD_CPLX-722": 0.0, "NTP5_FWD_G7841-MONOMER": 0.0, "NTPP1_FWD_EG10626-MONOMER_mod_mn2_mod_mg2": 0.0, "NTPP1_FWD_CPLX0-7692_mod_mg2": 0.0, "NTPP10_FWD_CPLX0-7826_mod_mg2": 0.0, "NTPP11_FWD_CPLX0-7826_mod_mg2": 0.0, "NTPP2_FWD_EG10626-MONOMER_mod_mn2_mod_mg2": 0.0, "NTPP2_FWD_CPLX0-7692_mod_mg2": 0.0, "NTPP3_FWD_CPLX0-7692_mod_mg2": 0.0, "NTPP3_FWD_G7164-MONOMER": 0.0, "NTPP3_FWD_G6954-MONOMER_mod_mn2": 0.0, "NTPP3_FWD_G6954-MONOMER_mod_mg2": 0.0, "NTPP4_FWD_CPLX0-7692_mod_mg2": 0.0, "NTPP4_FWD_G6954-MONOMER_mod_mn2": 0.0, "NTPP4_FWD_G6954-MONOMER_mod_mg2": 0.0, "NTPP5_FWD_H2NEOPTERINP3PYROPHOSPHOHYDRO-MONOMER_mod_mg2": 0.0, "NTPP5_FWD_CPLX0-7692_mod_mg2": 0.0, "NTPP6_FWD_CPLX0-7692_mod_mg2": 0.0, "NTPP7_FWD_CPLX0-7692_mod_mg2": 0.0, "NTPP7_FWD_G7164-MONOMER": 0.0, "NTPP8_FWD_CPLX0-7692_mod_mg2": 0.0, "NTPP9_FWD_CPLX0-7826_mod_mg2": 0.0, "NTPTP1_FWD_DGTPTRIPHYDRO-CPLX_mod_mg2": 0.0, "NTPTP2_FWD_DGTPTRIPHYDRO-CPLX_mod_mg2": 0.0, "NTRIR2x_FWD_NITRITREDUCT-CPLX_mod_2fe2s_mod_fad_mod_sheme": 0.0, "NTRIR3pp_FWD_NRFMULTI-CPLX": 0.0, "NTRIR4pp_FWD_NRFMULTI-CPLX": 0.0, "O16A4COLIPAabctex_FWD_ABC-53-CPLX": 0.0, "O16A4Lpp_FWD_EG11424-MONOMER": 0.0, "O16AP1pp_FWD_G7090-MONOMER_EG11982-MONOMER": 0.0, "O16AP2pp_FWD_G7090-MONOMER_EG11982-MONOMER": 0.0, "O16AP3pp_FWD_G7090-MONOMER_EG11982-MONOMER": 0.0, "O16AT_FWD_EG11984-MONOMER": 0.0, "O16AUNDtpp_FWD_RFBX-MONOMER": 0.0, "O16GALFT_FWD_EG11983-MONOMER": 0.0, "O16GLCT1_FWD_EG11985-MONOMER": 0.0, "O16GLCT2_FWD_CPLX_dummy": 0.0, "O2Stex_REV_CPLX0-7534": 0.0, "O2Stex_FWD_CPLX0-7534": 0.0, "O2Stex_REV_CPLX0-7530": 0.0, "O2Stex_FWD_CPLX0-7530": 0.0, "O2Stex_REV_CPLX0-7533": 0.0, "O2Stex_FWD_CPLX0-7533": 0.0, "O2Stex_REV_G6700-MONOMER": 0.0, "O2Stex_FWD_G6700-MONOMER": 0.0, "O2tex_REV_G6700-MONOMER": 0.0, "O2tex_FWD_G6700-MONOMER": 0.0, "O2tex_REV_CPLX0-7533": 0.0, "O2tex_FWD_CPLX0-7533": 12.870966601774688, "O2tex_REV_CPLX0-7530": 0.0, "O2tex_FWD_CPLX0-7530": 0.0, "O2tex_REV_CPLX0-7534": 0.0, "O2tex_FWD_CPLX0-7534": 0.0, "O2tpp_REV_SPONT": 0.0, "O2tpp_FWD_SPONT": 12.870966601774688, "OAADC_FWD_KDPGALDOL-4OH2OXOGLUTARALDOL-CPLX": 0.0, "OBTFL_FWD_KETOBUTFORMLY-INACT-MONOMER_mod_glycyl": 0.0, "OBTFL_FWD_PYRUVFORMLY-INACTIVE-CPLX_mod_glycyl": 0.0, "OBTFL_FWD_PYRUVFORMLY-MONOMER_EG11784-MONOMER_mod_glycyl": 0.0, "OCBT_REV_ORNCARBAMTRANSFERI-CPLX": 0.0, "OCBT_FWD_ORNCARBAMTRANSFERI-CPLX": 0.2123497871481127, "OCBT_REV_ORNCARBAMTRANSFERF-CPLX": 0.0, "OCBT_FWD_ORNCARBAMTRANSFERF-CPLX": 0.0, "OCDCAtexi_FWD_EG10280-MONOMER": 0.0, "OCDCEAtexi_FWD_EG10280-MONOMER": 1.1236568793439389e-23, "OCTAtex_REV_G6700-MONOMER": 0.0, "OCTAtex_FWD_G6700-MONOMER": 0.0, "OCTAtex_REV_CPLX0-7533": 0.0, "OCTAtex_FWD_CPLX0-7533": 0.0, "OCTAtex_REV_CPLX0-7530": 0.0, "OCTAtex_FWD_CPLX0-7530": 0.0, "OCTAtex_REV_CPLX0-7534": 0.0, "OCTAtex_FWD_CPLX0-7534": 0.0, "OCTDPS_FWD_CPLX0-7426_mod_mg2": 0.00014982486605114202, "OHPBAT_REV_PSERTRANSAM-CPLX_mod_pydx5p": 0.0, "OHPBAT_FWD_PSERTRANSAM-CPLX_mod_pydx5p": 3.40218642503224e-05, "OHPHM_FWD_DHHB-METHYLTRANSFER-CPLX": -1.6797412305065253e-32, "OMBZLM_FWD_2-OCTAPRENYL-METHOXY-BENZOQ-METH-MONOMER": -1.6797412305065253e-32, "OMCDC_FWD_SPONT": 0.3774292323912134, "OMMBLHX_FWD_OCTAPRENYL-METHYL-METHOXY-BENZOQ-OH-MON": -1.6797412305065253e-32, "OMMBLHX3_FWD_CPLX_dummy": 0.0, "OMPDC_FWD_OROTPDECARB-CPLX": 0.2585894217931363, "OMPHHX_FWD_OCTAPRENYL-METHOXYPHENOL-OH-MONOMER": -1.6797412305065253e-32, "OMPHHX3_FWD_CPLX_dummy": 0.0, "OP4ENH_FWD_MHPDHYDROL-MONOMER": 0.0, "OPHBDC_FWD_CPLX0-301_mod_mn2": 0.0, "OPHBDC_FWD_UBIX-MONOMER_DHHB-METHYLTRANSFER-MONOMER": 0.00014982486605114202, "OPHHX_FWD_2-OCTAPRENYLPHENOL-HYDROX-MONOMER": 0.00014982486605114202, "OPHHX3_FWD_CPLX_dummy": 0.0, "ORNDC_FWD_ORNDECARBOX-BIO-CPLX_mod_pydx5p": 0.0, "ORNDC_FWD_ORNDECARBOXDEG-CPLX_mod_pydx5p": 0.0, "ORNabcpp_FWD_ABC-3-CPLX": 0.0, "ORNtex_REV_G6700-MONOMER": 0.0, "ORNtex_FWD_G6700-MONOMER": 0.0, "ORNtex_REV_CPLX0-7533": 0.0, "ORNtex_FWD_CPLX0-7533": 0.0, "ORNtex_REV_CPLX0-7530": 0.0, "ORNtex_FWD_CPLX0-7530": 0.0, "ORNtex_REV_CPLX0-7534": 0.0, "ORNtex_FWD_CPLX0-7534": 0.0, "OROTt2_2pp_FWD_DCTA-MONOMER": -4.9199688515266995e-25, "OROTtex_REV_CPLX0-7534": 0.0, "OROTtex_FWD_CPLX0-7534": 0.0, "OROTtex_REV_CPLX0-7530": 0.0, "OROTtex_FWD_CPLX0-7530": 0.0, "OROTtex_REV_CPLX0-7533": 0.0, "OROTtex_FWD_CPLX0-7533": 0.0, "OROTtex_REV_G6700-MONOMER": 0.0, "OROTtex_FWD_G6700-MONOMER": 0.0, "ORPT_REV_OROPRIBTRANS-CPLX_mod_mg2": 0.2585894217931363, "ORPT_FWD_OROPRIBTRANS-CPLX_mod_mg2": 0.0, "OXAMTC_FWD_CPLX_dummy": 0.0, "OXCDC_FWD_CPLX0-7878": 0.0, "OXCOAHDH_FWD_G6708-MONOMER": -3.582241200912281e-32, "OXDHCOAT_FWD_G6718-MONOMER": -3.582241200912281e-32, "P5CD_FWD_PUTA-CPLX": 0.0, "P5CR_FWD_PYRROLINECARBREDUCT-CPLX": 0.13702523249502985, "PA120abcpp_FWD_CPLX0-7704_mod_mg2": 0.0, "PA140abcpp_FWD_CPLX0-7704_mod_mg2": 0.0, "PA141abcpp_FWD_CPLX0-7704_mod_mg2": 0.0, "PA160abcpp_FWD_CPLX0-7704_mod_mg2": 0.0, "PA161abcpp_FWD_CPLX0-7704_mod_mg2": 0.0, "PA180abcpp_FWD_CPLX0-7704_mod_mg2": 0.0, "PA181abcpp_FWD_CPLX0-7704_mod_mg2": 0.0, "PACALDt2rpp_REV_CPLX_dummy": 0.0, "PACALDt2rpp_FWD_CPLX_dummy": 0.0, "PACALDtex_REV_G6700-MONOMER": 0.0, "PACALDtex_FWD_G6700-MONOMER": 0.0, "PACALDtex_REV_CPLX0-7533": 0.0, "PACALDtex_FWD_CPLX0-7533": 0.0, "PACALDtex_REV_CPLX0-7530": 0.0, "PACALDtex_FWD_CPLX0-7530": 0.0, "PACALDtex_REV_CPLX0-7534": 0.0, "PACALDtex_FWD_CPLX0-7534": 0.0, "PACCOAE_FWD_CPLX0-1762_mod_fad_mod_2fe2s": 0.0, "PACCOAL_FWD_G6719-MONOMER": 0.0, "PANTS_FWD_PANTOATE-BETA-ALANINE-LIG-CPLX_mod_mn2_mod_nh4": 0.0, "PANTS_FWD_PANTOATE-BETA-ALANINE-LIG-CPLX_mod_mg2_mod_k": 0.0, "PANTS_FWD_PANTOATE-BETA-ALANINE-LIG-CPLX_mod_mg2_mod_nh4": 0.0, "PANTS_FWD_PANTOATE-BETA-ALANINE-LIG-CPLX_mod_mn2_mod_k": 0.0003889928642191379, "PAPA120_FWD_PGPPHOSPHAB-MONOMER": 0.0, "PAPA120pp_FWD_PGPPHOSPHAB-MONOMER": 0.0, "PAPA140_FWD_PGPPHOSPHAB-MONOMER": 0.0, "PAPA140pp_FWD_PGPPHOSPHAB-MONOMER": 0.0, "PAPA141_FWD_PGPPHOSPHAB-MONOMER": 0.0, "PAPA141pp_FWD_PGPPHOSPHAB-MONOMER": 0.0, "PAPA160_FWD_PGPPHOSPHAB-MONOMER": 1.0005049295083176e-23, "PAPA160pp_FWD_PGPPHOSPHAB-MONOMER": -1.0005049295083176e-23, "PAPA161_FWD_PGPPHOSPHAB-MONOMER": 0.0, "PAPA161pp_FWD_PGPPHOSPHAB-MONOMER": 0.0, "PAPA180_FWD_PGPPHOSPHAB-MONOMER": 0.0, "PAPA180pp_FWD_PGPPHOSPHAB-MONOMER": 0.0, "PAPA181_FWD_PGPPHOSPHAB-MONOMER": 0.0, "PAPA181pp_FWD_PGPPHOSPHAB-MONOMER": 0.0, "PAPPT3_FWD_PHOSNACMURPENTATRANS-MONOMER": 0.01866965640282123, "PDE1_FWD_CPLX0-1622_mod_mg2": 0.0, "PDE4_FWD_CPLX0-1622_mod_mg2": 0.0, "PDH_FWD_PYRUVATEDEH-CPLX_mod_mg2_mod_fad_mod_thmpp_mod_lipo": 5.859804220790323, "PDX5PO2_FWD_CPLX_dummy": 3.40218642503224e-05, "PDX5POi_FWD_PDXH-CPLX_mod_fmn": 0.0, "PDXPP_FWD_EG11239-MONOMER_mod_mg2": 0.0, "PE120abcpp_FWD_CPLX0-7704_mod_mg2": 0.0, "PE140abcpp_FWD_CPLX0-7704_mod_mg2": 0.0, "PE141abcpp_FWD_CPLX0-7704_mod_mg2": 0.0, "PE160abcpp_FWD_CPLX0-7704_mod_mg2": 0.03330872710215151, "PE161abcpp_FWD_CPLX0-7704_mod_mg2": 0.014149379726623546, "PE180abcpp_FWD_CPLX0-7704_mod_mg2": 0.0, "PE181abcpp_FWD_CPLX0-7704_mod_mg2": 0.0, "PEAMNOpp_FWD_AMINEOXID-CPLX": 0.0, "PEAMNtex_REV_G6700-MONOMER": 0.0, "PEAMNtex_FWD_G6700-MONOMER": 0.0, "PEAMNtex_REV_CPLX0-7533": 0.0, "PEAMNtex_FWD_CPLX0-7533": 0.0, "PEAMNtex_REV_CPLX0-7530": 0.0, "PEAMNtex_FWD_CPLX0-7530": 0.0, "PEAMNtex_REV_CPLX0-7534": 0.0, "PEAMNtex_FWD_CPLX0-7534": 0.0, "PERD_REV_ERYTHRON4PDEHYDROG-MONOMER": 0.0, "PERD_FWD_ERYTHRON4PDEHYDROG-MONOMER": 3.40218642503224e-05, "PETNT161pp_FWD_EG12267-MONOMER": 0.0, "PETNT181pp_FWD_EG12267-MONOMER": 0.0, "PFK_FWD_6PFK-2-CPX_mod_mg2": 4.849679386268806, "PFK_FWD_6PFK-1-CPX_mod_mg2": 0.0, "PFK_2_FWD_6PFK-1-CPX": 0.0, "PFK_3_FWD_6PFK-1-CPX": 0.8429085384971, "PFL_FWD_KETOBUTFORMLY-INACT-MONOMER_mod_glycyl": 0.0, "PFL_FWD_PYRUVFORMLY-MONOMER_EG11784-MONOMER_mod_glycyl": 0.0, "PFL_FWD_PYRUVFORMLY-INACTIVE-CPLX_mod_glycyl": 0.0, "PFL_FWD_EG11910-MONOMER_dimer_EG11911-MONOMER_mod_glycyl": 0.0, "PG120abcpp_FWD_CPLX0-7704_mod_mg2": 0.002439429812529219, "PG140abcpp_FWD_CPLX0-7704_mod_mg2": 0.0, "PG141abcpp_FWD_CPLX0-7704_mod_mg2": 0.0, "PG160abcpp_FWD_CPLX0-7704_mod_mg2": -1.0005049295083176e-23, "PG161abcpp_FWD_CPLX0-7704_mod_mg2": 0.0, "PG180abcpp_FWD_CPLX0-7704_mod_mg2": 0.0, "PG181abcpp_FWD_CPLX0-7704_mod_mg2": 0.0, "PGAMT_REV_PHOSGLUCOSAMINEMUT-MONOMER": 0.06347468181635738, "PGAMT_FWD_PHOSGLUCOSAMINEMUT-MONOMER": 0.0, "PGCD_FWD_PGLYCDEHYDROG-CPLX": 1.014701465637007, "PGI_REV_CPLX0-7877": 0.0, "PGI_FWD_CPLX0-7877": 4.358252940393076, "PGK_REV_PGK-CPLX": 11.882670420976288, "PGK_FWD_PGK-CPLX": 0.0, "PGL_FWD_6PGLUCONOLACT-MONOMER": 2.8622316628562783, "PGLYCP_FWD_GPH-MONOMER_mod_mg2_mod_cl": 0.0, "PGM_REV_PGMI-MONOMER_mod_mn2": 0.0, "PGM_FWD_PGMI-MONOMER_mod_mn2": 0.0, "PGM_REV_PHOSGLYCMUTASE_mod_23bpg": 0.0, "PGM_FWD_PHOSGLYCMUTASE_mod_23bpg": 0.0, "PGM_REV_PGAM2-MONOMER": 10.86796895533928, "PGM_FWD_PGAM2-MONOMER": 0.0, "PGMT_REV_PHOSPHOGLUCMUT-MONOMER_mod_mg2": 0.09530487043485666, "PGMT_FWD_PHOSPHOGLUCMUT-MONOMER_mod_mg2": 0.0, "PGMT_REV_G7408-MONOMER_mod_mg2": 0.0, "PGMT_FWD_G7408-MONOMER_mod_mg2": 0.0, "PGP120abcpp_FWD_CPLX0-7704_mod_mg2": 0.0, "PGP140abcpp_FWD_CPLX0-7704_mod_mg2": 0.0, "PGP141abcpp_FWD_CPLX0-7704_mod_mg2": 0.0, "PGP160abcpp_FWD_CPLX0-7704_mod_mg2": 0.0, "PGP161abcpp_FWD_CPLX0-7704_mod_mg2": 0.0, "PGP180abcpp_FWD_CPLX0-7704_mod_mg2": 0.0, "PGP181abcpp_FWD_CPLX0-7704_mod_mg2": 0.0, "PGPP120_FWD_PGPPHOSPHAA-MONOMER_mod_mg2": 0.002439429812529219, "PGPP120_FWD_PGPPHOSPHAB-MONOMER": 0.0, "PGPP120pp_FWD_PGPPHOSPHAA-MONOMER_mod_mg2": 0.0, "PGPP120pp_FWD_PGPPHOSPHAB-MONOMER": 0.0, "PGPP140_FWD_PGPPHOSPHAA-MONOMER_mod_mg2": 0.0, "PGPP140_FWD_PGPPHOSPHAB-MONOMER": 0.0, "PGPP140pp_FWD_PGPPHOSPHAA-MONOMER_mod_mg2": 0.0, "PGPP140pp_FWD_PGPPHOSPHAB-MONOMER": 0.0, "PGPP141_FWD_PGPPHOSPHAA-MONOMER_mod_mg2": 0.0, "PGPP141_FWD_PGPPHOSPHAB-MONOMER": 0.0, "PGPP141pp_FWD_PGPPHOSPHAA-MONOMER_mod_mg2": 0.0, "PGPP141pp_FWD_PGPPHOSPHAB-MONOMER": 0.0, "PGPP160_FWD_PGPPHOSPHAA-MONOMER_mod_mg2": -1.0005049295083176e-23, "PGPP160_FWD_PGPPHOSPHAB-MONOMER": 0.0, "PGPP160pp_FWD_PGPPHOSPHAA-MONOMER_mod_mg2": 0.0, "PGPP160pp_FWD_PGPPHOSPHAB-MONOMER": 0.0, "PGPP161_FWD_PGPPHOSPHAA-MONOMER_mod_mg2": 0.0, "PGPP161_FWD_PGPPHOSPHAB-MONOMER": 0.0, "PGPP161pp_FWD_PGPPHOSPHAA-MONOMER_mod_mg2": 0.0, "PGPP161pp_FWD_PGPPHOSPHAB-MONOMER": 0.0, "PGPP180_FWD_PGPPHOSPHAA-MONOMER_mod_mg2": 0.0, "PGPP180_FWD_PGPPHOSPHAB-MONOMER": 0.0, "PGPP180pp_FWD_PGPPHOSPHAA-MONOMER_mod_mg2": 0.0, "PGPP180pp_FWD_PGPPHOSPHAB-MONOMER": 0.0, "PGPP181_FWD_PGPPHOSPHAA-MONOMER_mod_mg2": 0.0, "PGPP181_FWD_PGPPHOSPHAB-MONOMER": 0.0, "PGPP181pp_FWD_PGPPHOSPHAA-MONOMER_mod_mg2": 0.0, "PGPP181pp_FWD_PGPPHOSPHAB-MONOMER": 0.0, "PGSA120_FWD_PHOSPHAGLYPSYN-MONOMER_mod_mg2": 0.002439429812529219, "PGSA140_FWD_PHOSPHAGLYPSYN-MONOMER_mod_mg2": 0.0, "PGSA141_FWD_PHOSPHAGLYPSYN-MONOMER_mod_mg2": 0.0, "PGSA160_FWD_PHOSPHAGLYPSYN-MONOMER_mod_mg2": -1.0005049295083176e-23, "PGSA161_FWD_PHOSPHAGLYPSYN-MONOMER_mod_mg2": 0.0, "PGSA180_FWD_PHOSPHAGLYPSYN-MONOMER_mod_mg2": 0.0, "PGSA181_FWD_PHOSPHAGLYPSYN-MONOMER_mod_mg2": 0.0, "PHEMEabcpp_FWD_ABC-35-CPLX": 0.0, "PHEMEtiex_FWD_CPLX_dummy": 0.0, "PHETA1_REV_ASPAMINOTRANS-DIMER_mod_pydx5p": 0.13468016228601273, "PHETA1_FWD_ASPAMINOTRANS-DIMER_mod_pydx5p": 0.0, "PHETA1_REV_BRANCHED-CHAINAMINOTRANSFER-CPLX_mod_6:pydx5p": 0.0, "PHETA1_FWD_BRANCHED-CHAINAMINOTRANSFER-CPLX_mod_6:pydx5p": 0.0, "PHETA1_REV_TYRB-DIMER_mod_pydx5p": 0.0, "PHETA1_FWD_TYRB-DIMER_mod_pydx5p": 0.0, "PHEt2rpp_REV_AROP-MONOMER": 0.0, "PHEt2rpp_FWD_AROP-MONOMER": 0.0, "PHEt2rpp_REV_EG12713-MONOMER": 0.0, "PHEt2rpp_FWD_EG12713-MONOMER": 0.0, "PHEt2rpp_REV_PHEP-MONOMER": 0.0, "PHEt2rpp_FWD_PHEP-MONOMER": -5.396738352316859e-29, "PHEtex_REV_G6700-MONOMER": 0.0, "PHEtex_FWD_G6700-MONOMER": 0.0, "PHEtex_REV_CPLX0-7533": 0.0, "PHEtex_FWD_CPLX0-7533": 0.0, "PHEtex_REV_CPLX0-7530": 0.0, "PHEtex_FWD_CPLX0-7530": 0.0, "PHEtex_REV_CPLX0-7534": 0.0, "PHEtex_FWD_CPLX0-7534": 0.0, "PHYTSpp_FWD_CPLX-722": 0.0, "PIt2rpp_REV_PITA-MONOMER": 0.0, "PIt2rpp_FWD_PITA-MONOMER": 0.5946171867183864, "PIt2rpp_REV_PITB-MONOMER": 0.0, "PIt2rpp_FWD_PITB-MONOMER": 0.0, "PItex_REV_G6700-MONOMER": 0.0, "PItex_FWD_G6700-MONOMER": 0.0, "PItex_REV_CPLX0-7533": 0.0, "PItex_FWD_CPLX0-7533": 0.5946171867183864, "PItex_REV_CPLX0-7530": 0.0, "PItex_FWD_CPLX0-7530": 0.0, "PItex_REV_CPLX0-7534": 0.0, "PItex_FWD_CPLX0-7534": 0.0, "PIuabcpp_FWD_ABC-27-CPLX": 0.0, "PLIPA1A120pp_FWD_MONOMER0-341": 0.0, "PLIPA1A140pp_FWD_MONOMER0-341": 0.0, "PLIPA1A141pp_FWD_MONOMER0-341": 0.0, "PLIPA1A160pp_FWD_MONOMER0-341": 0.0, "PLIPA1A161pp_FWD_MONOMER0-341": 0.0, "PLIPA1A180pp_FWD_MONOMER0-341": 0.
[truncated: 80,018 more chars]
