# Supplementary material for: COBRAme: A computational framework for genome-scale models of metabolism and gene expression
Source: PLoS Comput Biol. 2018 Jul 5;14(7):e1006302. doi: 10.1371/journal.pcbi.1006302 (PMC6049947; doi:10.1371/journal.pcbi.1006302)
Supplement: S3 File — All results outlined in the manuscript can be reproduced by following the instructions in the README. A JSON version of iJL1678b-ME is also contained in this file. Alternatively, these scripts can be found at https://github.com/coltonlloyd/cobrame_supplement. (ZIP) [file pcbi.1006302.s003.zip › S3_File/Figure_S1_shadow_prices/glucose_sweep/07.842_glucose_dual.json]

{"biomass": -217.60738851899606, "protein_biomass": -213.50930012540456, "mRNA_biomass": -217.60738851899606, "tRNA_biomass": -217.60738851899606, "rRNA_biomass": -217.60738851899606, "ncRNA_biomass": -217.60738851899606, "DNA_biomass": -217.60738851899606, "lipid_biomass": -217.60738851899606, "constituent_biomass": -217.60738851899606, "prosthetic_group_biomass": -217.60738851899606, "peptidoglycan_biomass": -217.60738851899606, "10fthf_c": -236.58134521337706, "12dgr120_c": -141.9250040439283, "12dgr140_c": -157.05647856233986, "12dgr141_c": -153.60672314201025, "12dgr160_c": -185.36121539983736, "12dgr161_c": -181.91653139402828, "12dgr180_c": -198.9287540207696, "12dgr181_c": -195.47296423380467, "12ppd__R_c": 0.0011814084355896153, "12ppd__S_c": -13.514573066353563, "13dpg_c": -11.590767136681688, "14dhncoa_c": -163.1132214959685, "14glucan_c": -146.1208575140115, "15dap_c": -29.16330346213276, "1ddecg3p_c": -78.62920819494495, "1hdec9eg3p_c": -98.59304850805533, "1hdecg3p_c": -100.31539051095986, "1odec11eg3p_c": -107.38611870392822, "1odecg3p_c": -107.60373727769333, "1pyr5c_c": -21.103739096469017, "1tdec7eg3p_c": -86.4529337127316, "1tdecg3p_c": -88.17781673315392, "23dappa_c": -9.345716926056621, "23ddhb_c": 8.788818746495515, "23dhacoa_c": -137.3107447356452, "23dhb_c": 10.51058634043736, "23dhba_c": -34.68702450669665, "23dhbzs_c": -0.07908484894712214, "23dhdp_c": -24.882117602289114, "23dhmb_c": -20.41499477155635, "23dhmp_c": -29.428648021647586, "23doguln_c": -18.196931795512914, "25aics_c": -52.10615830903412, "25dkglcn_c": -19.167459218314203, "25drapp_c": -52.91428383013723, "26dap__LL_c": -29.58609812740246, "26dap__M_c": -29.634774987445688, "2agpe120_c": -91.79972318501154, "2agpe140_c": -99.3654604442173, "2agpe141_c": -97.64058273405251, "2agpe160_c": -112.52321364300055, "2agpe161_c": -111.7954869726343, "2agpe180_c": -120.30159817343217, "2agpe181_c": -118.57370327994971, "2agpg120_c": -96.15075561895138, "2agpg140_c": -103.71649287815714, "2agpg141_c": -101.99161516799235, "2agpg160_c": -116.8742460769404, "2agpg161_c": -116.14651940657413, "2agpg180_c": -124.652630607372, "2agpg181_c": -122.92473571388956, "2ahbut_c": -27.45788972910202, "2amsa_c": -8.619082490030342, "2aobut_c": -13.668453726165627, "2cpr5p_c": -58.489730643745524, "2dda7p_c": -27.3384022631105, "2ddecg3p_c": -78.34396567434544, "2ddg6p_c": -23.134150362666897, "2ddglcn_c": -21.883943051609677, "2dh3dgal_c": -21.153725846195588, "2dh3dgal6p_c": -22.403188873243607, "2dhguln_c": -21.138849534977574, "2dhp_c": -24.73084504926253, "2dmmq8_c": -1021.1773254621613, "2dmmql8_c": -1022.1565888782553, "2dr1p_c": -23.7053856290792, "2dr5p_c": -23.705595417235916, "2h3oppan_c": -7.621390003056489, "2hdec9eg3p_c": -98.33972946196819, "2hdecg3p_c": -100.06207135229995, "2ippm_c": -28.033425795800447, "2mahmp_c": -57.916333456057686, "2mcacn_c": -22.614837409628358, "2mcit_c": -22.61446610904553, "2me4p_c": -74.15108658374555, "2mecdp_c": -118.21382627417155, "2obut_c": -18.358306685579926, "2odec11eg3p_c": -105.11794576928361, "2odecg3p_c": -106.84584066276607, "2ohph_c": -1004.6395179037083, "2ombzl_c": -1039.6398413446775, "2omhmbl_c": -1074.636607371491, "2ommbl_c": -1074.6355917328476, "2omph_c": -1039.639526056169, "2oph_c": -1004.6337266728756, "2oxpaccoa_c": -146.41500159264746, "2p4c2me_c": -155.8110400838224, "2pg_c": -10.592283095122799, "2pglyc_c": -5.917624037132063, "2sephchc_c": -56.76050411745933, "2shchc_c": -47.41539303826774, "2tdec7eg3p_c": -84.18482522338641, "2tdecg3p_c": -85.9097029335512, "2tpr3dpcoa_c": -136.90295739596928, "34hpp_c": -39.0446242529875, "35cgmp_c": -45.681151961534724, "3amac_c": -0.0, "3c2hmp_c": -28.03408031366226, "3c3hmp_c": -28.03277127793864, "3c4mop_c": -26.312250889222927, "3dhguln_c": -19.916001517274935, "3dhgulnp_c": -21.16515969133601, "3dhq_c": -27.280520369263037, "3dhsk_c": -27.36211130618518, "3hadpcoa_c": -137.3107447356452, "3hbcoa_c": -130.68007534310144, "3hcinnm_c": -28.539542701545937, "3hdcoa_c": -163.19985856359443, "3hddcoa_c": -174.0429163398563, "3hhcoa_c": -141.52000308326578, "3hhdcoa_c": -195.72903189238, "3hocoa_c": -152.3599308234301, "3hodcoa_c": -206.56013508129087, "3hpp_c": -0.2458692614155583, "3hpppn_c": -29.52391396808584, "3htdcoa_c": -184.88597411611815, "3ig3p_c": -58.20714079891397, "3mob_c": -20.404024626898448, "3mop_c": -29.417677876989682, "3odcoa_c": -161.47287060706134, "3oddcoa_c": -172.31592838332318, "3ohcoa_c": -139.79301512673266, "3ohdcoa_c": -194.0020439358469, "3oocoa_c": -150.632942866897, "3oodcoa_c": -204.84358784994026, "3ophb_c": -1004.8802109560362, "3otdcoa_c": -183.15898615958506, "3oxdhscoa_c": -144.69253219282368, "3pg_c": -10.59199600529033, "3php_c": -8.870569366623394, "3psme_c": -41.072542490589036, "3sala_c": -11.81186180610285, "4abut_c": -17.73066746115128, "4abutn_c": -22.33231787019509, "4abz_c": -32.90396859940234, "4adcho_c": -42.00230731302685, "4ahmmp_c": -31.507045499833268, "4ampm_c": -32.759067310670304, "4c2me_c": -127.19307075785945, "4crsol_c": -0.0, "4h2opntn_c": -18.434370246872877, "4hbz_c": -31.660875537271703, "4hthr_c": -44.61653776748584, "4mhetz_c": -137.7532983542568, "4mop_c": -26.06520021937178, "4mpetz_c": -139.0051699600734, "4pasp_c": -13.57022648346339, "4per_c": -15.522004479237877, "4ppan_c": -42.28076232570205, "4ppcys_c": -67.98454840311923, "4r5au_c": -78.56037159924779, "56dura_c": -16.33577514624067, "5aizc_c": -38.539264927186835, "5aop_c": -44.39181554086172, "5aprbu_c": -78.80970940696494, "5apru_c": -64.7532188948013, "5caiz_c": -38.42925438295571, "5dglcn_c": -20.888888528395352, "5dh4dglc_c": -16.966754126694674, "5drib_c": -0.0, "5fthf_c": -236.57933947860354, "5mta_c": -21.96265975191966, "5mthf_c": -240.30396216150712, "5mtr_c": -0.2458692614155583, "5prdmbz_c": 46.70466409923154, "6hmhpt_c": -178.35485367483886, "6hmhptpp_c": -180.62034601181193, "6pgc_c": -23.133901165596736, "6pgl_c": -22.887233047242308, "8aonn_c": -79.52428942445226, "LalaDglu_c": -29.290398970807445, "LalaDgluMdap_c": -62.95375791563857, "LalaDgluMdapDala_c": -74.52890378352285, "LalaLglu_c": -29.294911667031982, "N1aspmd_c": -7.376729339777793, "Nmtrp_c": -59.93968628491464, "Sfglutth_c": -47.051889195107336, "aacald_c": -0.0, "aacoa_c": -128.9530873865683, "aact_c": -13.421403056314478, "ac_c": -6.626019013981002, "acac_c": -14.011090057238224, "acald_c": -9.08872049633346, "acanth_c": -40.489307300798444, "accoa_c": -121.57056611732297, "acetol_c": 1.7291004416801576, "acg5p_c": -27.38444556812322, "acg5sa_c": -29.104431129618916, "acgam_c": -43.32273203833533, "acgam1p_c": -33.643980892614984, "acgam6p_c": -32.48186001302221, "acglc__D_c": -31.23183934783456, "acglu_c": -25.61731902463695, "acmalt_c": -55.83815787199042, "acmana_c": -31.232165773197853, "acmanap_c": -32.48270501416995, "acmum6p_c": -43.54073994130179, "acnam_c": -40.57901935161772, "acon__C_c": -18.226257783589546, "acon__T_c": -18.226257783589546, "aconm_c": -52.97666118525164, "acorn_c": -31.08069214770362, "acser_c": -17.988749941232516, "actp_c": -7.631991441925438, "ade_c": -21.716986099703643, "adn_c": -42.426797180895015, "adocbi_c": -45.182494564393146, "adocbip_c": -46.43356588075856, "adocbl_c": -1.2403703633154963, "adp_c": -44.68398163909285, "adpglc_c": -70.06115844412695, "adphep__DD_c": -2.9743081910031415, "adphep__LD_c": -2.9918918926863736, "adprib_c": -64.10371309927669, "ag_c": 0.2501110987180492, "agdpcbi_c": -91.86703786421921, "agm_c": -28.05871896616678, "ahcys_c": -49.46819599113261, "ahdt_c": -185.73350850467418, "aicar_c": -39.80832355741775, "air_c": -37.17922872734269, "akg_c": -16.00891745284668, "ala__B_c": -12.321471504448914, "ala__D_c": -11.32092188572597, "ala__L_c": -11.318083990583665, "alaala_c": -23.643014842094303, "alac__S_c": -18.44423686468225, "all__D_c": -23.587336310547688, "all6p_c": -24.837363944499952, "alltn_c": -5.417938097898426, "alltt_c": -5.664239196453643, "allul6p_c": -24.84130228629271, "altrn_c": -21.885847069562175, "amet_c": -84.21850746389826, "ametam_c": -83.97063805123713, "amob_c": -0.0, "amp_c": -43.67749945223196, "anhgm_c": -85.60196432454504, "anhgm3p_c": -148.5500458744304, "anhgm4p_c": -160.12519174231466, "anhm_c": -42.289183585484935, "anhm3p_c": -105.23726513537028, "anhm4p_c": -116.81241100325455, "anth_c": -33.10812590361528, "ap4a_c": -90.88006812429816, "ap5a_c": -89.87776915294936, "apg120_c": -224.39819773033219, "apg140_c": -248.040717696605, "apg141_c": -242.86608456611057, "apg160_c": -288.48587024491525, "apg161_c": -284.3134595687399, "apg180_c": -310.8491308842496, "apg181_c": -304.72013801514674, "appl_c": -15.149322089559046, "aps_c": -46.43383181319286, "ara5p_c": -20.92645124747565, "arab__L_c": -19.680369875479588, "aragund_c": -1261.5510155401278, "arbt6p_c": -1.2552172299986275, "arbtn_c": 0.49646415657347504, "arbtn__fe3_c": -1.259471050653197, "arg__L_c": -28.30295150376784, "argsuc_c": -40.61824216984634, "ascb6p_c": -20.919419181480816, "asn__L_c": -14.641972957783095, "aso3_c": -0.0, "aso4_c": 1.9736776530130633, "asp__L_c": -12.56675793716179, "aspsa_c": -15.290229135234787, "athr__L_c": -15.637693173672782, "athtp_c": -240.62795403722308, "atp_c": -45.68745018539445, "b2coa_c": -130.68529570569268, "bbtcoa_c": -0.0, "betald_c": -1.9768681806686759, "bglycogen_c": -25.623041352516154, "bmoco_c": -259.00794349668865, "bmoco1gdp_c": -304.44360012931634, "bmocogdp_c": -349.8792567619441, "btal_c": -18.942032043812315, "btcoa_c": -132.4104938574873, "btn_c": -201.36049098585187, "btnso_c": -199.6391643312795, "but_c": -17.468496528157207, "butso3_c": -23.41954464999406, "ca2_c": 0.24085381271648454, "camp_c": -45.43357527702844, "cbasp_c": -14.064514778861984, "cbi_c": -0.9951791960465689, "cbl1_c": 42.94694500503108, "cbm_c": -16.577682244058867, "cbp_c": -1.5002206790638477, "cd2_c": -11.64168268628679, "cdg_c": -175.396553477114, "cdp_c": -38.8556821033981, "cdpdddecg_c": -181.60520255946312, "cdpdhdec9eg_c": -221.5247006102481, "cdpdhdecg_c": -224.96938461605717, "cdpdodec11eg_c": -235.15316274933946, "cdpdodecg_c": -239.55426072495987, "cdpdtdec7eg_c": -194.23222984620054, "cdpdtdecg_c": -197.68198526653015, "cechddd_c": -32.96653771747411, "cenchddd_c": -31.982166450934205, "cgly_c": -29.970682380378115, "chol_c": -3.700042694460309, "chor_c": -40.99983784521389, "chtbs6p_c": -75.80415712452118, "cinnm_c": -30.262696323787313, "cit_c": -18.226132345853618, "citr__L_c": -26.046325700303207, "ckdo_c": -70.78899863817654, "cl_c": 0.12308299790140605, "cmp_c": -37.84498335372446, "co2_c": -0.0, "coa_c": -114.18880177916185, "cobalt2_c": -0.004518284545623571, "colipa_c": 2.01307214310002, "cpe160_c": -264.3575494956811, "cpe180_c": -277.90314675005607, "cpg160_c": -268.69774656936505, "cpg180_c": -282.3262087084564, "cpgn_c": -1.0112389723664594, "cpgn__un_c": 0.49646415657347504, "cph4_c": -175.64242273852955, "cpmp_c": -62.61884315594988, "cpppg3_c": -355.16415915108865, "crn_c": -0.2523362236347888, "crn__D_c": -0.25005261316174043, "crnDcoa_c": -0.024601602370953636, "crncoa_c": -0.013339135525303896, "csn_c": -15.917874627540561, "ctbt_c": -0.2746542155326941, "ctbtcoa_c": -0.024601602370953636, "ctp_c": -39.86216429025898, "cu_c": 0.2501110987180492, "cu2_c": -8.967462287386826e-05, "cyan_c": -6.2014916493463845, "cynt_c": -0.4926723477467148, "cys__D_c": -21.418569314918425, "cys__L_c": -23.690225563600055, "cyst__L_c": -42.05502807735646, "cytd_c": -36.592297596666306, "dad__2_c": -45.16213261752356, "dad__5_c": -21.716790490504103, "dadp_c": -46.41104804767886, "damp_c": -45.41059314193655, "dann_c": -163.74740483030686, "datp_c": -47.41150295342118, "db4p_c": -36.072373019710405, "dc2coa_c": -163.2050789261857, "dca_c": -50.9940609169102, "dcacoa_c": -164.93340711407785, "dcamp_c": -55.975334203848334, "dcdp_c": -40.5857621525434, "dcmp_c": -39.58468127870471, "dctp_c": -41.58621705828572, "dcyt_c": -39.33622075429172, "dd2coa_c": -174.04813670244755, "ddca_c": -61.83711869317205, "ddcacoa_c": -175.7764648903397, "ddcap_c": -63.60679401818663, "dgdp_c": -46.64947020497957, "dgmp_c": -45.643988501510975, "dgslnt_c": -93.13958658712949, "dgsn_c": -45.0819107378748, "dgtp_c": -47.65595239184045, "dha_c": -11.804792640980168, "dhap_c": -13.051805546564843, "dhcinnm_c": -30.259652670778934, "dhf_c": -232.25856407137445, "dhgly_c": -66.95336134444695, "dhmpt_c": -185.4740528204992, "dhmptp_c": -185.7435069915657, "dhna_c": -49.18678225743394, "dhnpt_c": -185.4819084287572, "dhor__S_c": -13.817588350007789, "dhpmp_c": -185.73124623647436, "dhpppn_c": -31.244023937318836, "dhpt_c": -213.27399979747554, "dhptd_c": -0.0, "dhptdn_c": -0.0, "didp_c": -43.92874002974621, "dimp_c": -43.92497897653885, "din_c": -43.67651845212586, "ditp_c": -43.93084180331069, "dmbzid_c": 70.63584142893363, "dmlz_c": -114.38424467377418, "dmpp_c": -121.90410832116643, "dms_c": -0.9780141201323395, "dmso_c": 1.5370248425328468e-36, "dnad_c": -153.95457518195064, "dpcoa_c": -112.93318194532878, "dscl_c": -425.8959756392392, "dtbt_c": -165.25830366024962, "dtdp_c": -46.63951959015428, "dtdp4aaddg_c": -81.60870339006097, "dtdp4addg_c": -73.97915867627445, "dtdp4d6dg_c": -72.00790135094138, "dtdp4d6dm_c": -72.00687343117947, "dtdpglu_c": -72.00794222528387, "dtdprmn_c": -73.98004819834838, "dtmp_c": -45.58232582287222, "dttp_c": -47.64600177701516, "dudp_c": -38.27450448718083, "dump_c": -39.271997000153775, "duri_c": -38.07010229701774, "dutp_c": -39.274959392923144, "dxyl_c": -54.68503286963893, "dxyl5p_c": -55.93647282960922, "e4p_c": -16.993375876212465, "eig3p_c": -31.914402709203596, "enter_c": 0.5034215229358929, "etha_c": -11.433030460093905, "ethso3_c": -13.566233102515206, "etoh_c": -10.8086782564038, "f1p_c": -24.861223921321997, "f6p_c": -24.85751876269883, "fad_c": -197.1882933808686, "fadh2_c": -198.91340917784476, "fald_c": -3.0659711375786, "fc1p_c": -24.850031444667852, "fcl__L_c": -23.600158097935754, "fdp_c": -26.11079877001567, "fe2_c": -0.005592346362926894, "fe3_c": -1.0011814084355897, "fe3dhbzs_c": -1.2477982378708072, "fe3hox_c": -1.0112389723664594, "fe3hox__un_c": 0.24823207828673752, "fecrm_c": -1.0112389723664594, "fecrm__un_c": 0.49646415657347504, "feenter_c": -1.2478790152322623, "feoxam_c": -1.0112389723664594, "feoxam__un_c": 0.49646415657347504, "fgam_c": -33.89057278430375, "fmn_c": -151.7331736775217, "fmnh2_c": -153.45828947449786, "for_c": -1.5960175617027947, "forcoa_c": 0.24737471355204274, "fpram_c": -35.90411760747018, "fprica_c": -42.15847185770499, "frdp_c": -365.20343543414884, "fru_c": -23.860298043779544, "frulys_c": -53.04138742632873, "frulysp_c": -54.29165451182948, "fruur_c": -20.16114936803392, "fuc__L_c": -23.584917326201577, "fum_c": -12.315290666078498, "g1p_c": -24.861676827301473, "g3p_c": -13.060772778300567, "g3pc_c": -19.220970623368707, "g3pe_c": -26.191311266849983, "g3pg_c": -30.542343700789818, "g3pi_c": -15.768794980053714, "g3ps_c": -26.11790100162204, "g6p_c": -24.857429762786747, "gagicolipa_c": 11.808209586735975, "gal_c": -23.60392071925455, "gal1p_c": -24.854439935407296, "galct__D_c": -16.967439764689303, "galctn__D_c": -21.152407798524834, "galctn__L_c": -21.88101336616118, "galt1p_c": -26.566258630536357, "galur_c": -20.165073914631666, "gam1p_c": -25.98438965027901, "gam6p_c": -25.86097269154826, "gar_c": -31.293373814165363, "garagund_c": -1287.178666122679, "gbbtn_c": -0.25005261316174043, "gcald_c": -7.13491036217633, "gdp_c": -44.925417436952834, "gdpddman_c": -69.28832063038662, "gdpfuc_c": -71.25583279236423, "gdpmann_c": -69.28779620449056, "gdpofuc_c": -69.28682432255121, "gdptp_c": -48.18769455880211, "gfgaragund_c": -1312.7966996149125, "gg4abut_c": -35.70953132448333, "ggagicolipa_c": -13.812328025013429, "ggbutal_c": -37.44025855707294, "gggagicolipa_c": -39.43195654354481, "ggptrc_c": -43.28466517125938, "ghb_c": -17.49219462066373, "gicolipa_c": 37.428377087542074, "glc__D_c": -23.851051918132967, "glcn_c": -22.860278845058726, "glcr_c": -16.967750247779602, "glcur_c": -20.155830281465644, "gln__L_c": -18.979942639366524, "glu__D_c": -18.073462653822325, "glu__L_c": -17.979610495213173, "glu1sa_c": -44.387909057334916, "glu5p_c": -18.9519373007601, "glu5sa_c": -20.85668842661787, "glucys_c": -38.423508577926924, "glx_c": -4.682290944195112, "gly_c": -6.2792450063677085, "glyald_c": -13.045876136415602, "glyb_c": -0.2523362236347888, "glyc_c": -14.773548720736105, "glyc__R_c": -9.342003506513763, "glyc2p_c": -15.77503635529279, "glyc3p_c": -15.022310324213285, "glyclt_c": -5.667049495705973, "glycogen_c": -25.624212944825896, "gmhep17bp_c": 41.967015467303916, "gmhep1p_c": 42.21717071503809, "gmhep7p_c": -28.79137221166744, "gmp_c": -43.920250306667626, "gp4g_c": -89.35717220236774, "grdp_c": -243.55377187765762, "gslnt_c": -49.4094921121216, "gsn_c": -42.3113565750276, "gthox_c": -89.42941633828445, "gthrd_c": -45.701780661091924, "gtp_c": -45.93189962381372, "gtspmd_c": -46.448315924519825, "gua_c": -21.617324429841815, "h_c": 0.2470506698511479, "h2_c": -1.4774445636721996, "h2mb4p_c": -120.18341427994459, "h2o_c": -0.0, "h2o2_c": -1.718991970371534, "h2s_c": -12.075733575957868, "hco3_c": -0.25056560444175235, "hcys__L_c": -32.70995264629937, "hdca_c": -83.52323424569575, "hdcap_c": -85.29297633420154, "hdcea_c": -81.8008975452259, "hdceap_c": -83.570634331297, "hdcoa_c": -195.74024374239355, "hdd2coa_c": -195.73425225497124, "hemeO_c": -717.1923669192587, "hg2_c": 0.25033758436925035, "hhlipa_c": 84.90071886160587, "his__L_c": -30.18773624200746, "hisp_c": -33.837837595042785, "histd_c": -33.54541559018841, "hkndd_c": -31.49003034556654, "hkntd_c": -30.505630169003965, "hlipa_c": 43.45676992178943, "hmbil_c": -356.150354005046, "hmgth_c": -48.767751798670524, "hom__L_c": -17.26073391288323, "hphhlipa_c": 125.0953483059597, "hpyr_c": -7.620574196432611, "hqn_c": 23.60252267992113, "hx2coa_c": -141.52522344585702, "hxa_c": -28.30842426832155, "hxan_c": -20.23137193430594, "hxcoa_c": -143.25042159765164, "iasp_c": -11.096066981270274, "ichor_c": -40.998809357060765, "icit_c": -18.226382795351196, "icolipa_c": 63.067368045643285, "idon__L_c": -22.610656122337197, "idp_c": -41.15483885705667, "ile__L_c": -31.664784642192906, "imacp_c": -31.87218695593718, "imp_c": -42.15847185770499, "indole_c": -45.14640499292887, "inost_c": -0.24259776195211039, "ins_c": -40.90596428927867, "ipdp_c": -121.90410832116643, "isetac_c": -11.612422968358075, "itp_c": -42.16433468447683, "k_c": -0.25047776720452086, "kdo_c": -31.0646769026782, "kdo2lipid4_c": -421.27937127469784, "kdo8p_c": -31.271083413084835, "kdolipid4_c": -388.08815249405075, "kphphhlipa_c": 90.65343384270197, "lac__D_c": -11.065265086439885, "lac__L_c": -10.332818915659987, "lald__D_c": 1.7217675939418449, "lald__L_c": -11.800679782130343, "lcts_c": -47.45337721460176, "leu__L_c": -28.04029496011245, "lgt__S_c": -56.521553569368876, "lipa_c": 2.01307214310002, "lipa_cold_c": 2.01307214310002, "lipidA_c": -354.89693389917767, "lipidAds_c": -353.6464349396282, "lipidX_c": -177.4349907052951, "lipoamp_c": -155.85806139410286, "lipoate_c": -110.42340898346754, "lys__L_c": -29.40990798925186, "lyx__L_c": -19.661847226534313, "mal__D_c": -11.31405453234367, "mal__L_c": -12.315921176283084, "malcoa_c": -122.86099120513919, "malcoame_c": -157.6111140744184, "malt_c": -48.45541662536977, "malt6p_c": -48.71344745913223, "malthp_c": -170.72342403838948, "malthx_c": -146.1196077404502, "maltpt_c": -121.51579144251092, "malttr_c": -72.30815884663235, "maltttr_c": -96.91197514457163, "man_c": -23.608327327583595, "man1p_c": -24.86002795217193, "man6p_c": -24.86002795217193, "man6pglyc_c": -34.20340536897709, "mana_c": -21.882574937267446, "mdhdhf_c": -0.0, "melib_c": -47.4549732419185, "meoh_c": -0.0, "mercppyr_c": -2.8952699662640655, "met__D_c": -0.0, "met__L_c": -39.03338476157758, "methf_c": -236.3321892714641, "metsox__R__L_c": -37.06320327982495, "metsox__S__L_c": -37.06247855204328, "mg2_c": 0.4929199312667062, "mi1p__D_c": -0.49363808507527157, "micit_c": -22.619546072864605, "mlthf_c": -238.54763944690188, "mmcoa__S_c": -128.2256586101194, "mmet_c": -45.10180285406027, "mn2_c": -0.005592346362926894, "mnl1p_c": -26.579286356640676, "mobd_c": -1.0049976811984431, "moco_c": -129.75941991909238, "mococdp_c": -169.12424704901943, "mocogdp_c": -175.19507655172012, "mpt_c": -128.02363814731862, "mptamp_c": -179.04629113388265, "mql8_c": -1057.1523392664253, "mqn8_c": -1056.1730758503313, "msa_c": 0.2470469579214086, "mso3_c": -7.543483743760345, "mthgxl_c": -10.817033008153148, "mththf_c": -0.0, "n2o_c": -0.0, "n8aspmd_c": -7.376729339777793, "na1_c": 0.2417055946857953, "na15dap_c": -91.42452775263783, "nac_c": -67.32744927805608, "nad_c": -164.12963401291987, "nadh_c": -166.09845227671283, "nadp_c": -165.38165316027752, "nadph_c": -167.59920860777711, "ncam_c": -100.26899800730664, "nh4_c": 1.5370248425328468e-36, "ni2_c": -0.004518284545623571, "nicrnt_c": -91.01029534671657, "nmn_c": -120.94660900237776, "no_c": -0.0, "no2_c": -0.2497734482730149, "no3_c": -0.2501820230684819, "o16aund_c": -1338.4180557415614, "o2_c": -0.0, "o2s_c": -0.7379132067183506, "oaa_c": -10.59574779747596, "oc2coa_c": -152.36515118602136, "occoa_c": -154.09034933781598, "ocdca_c": -90.81155857438696, "ocdcap_c": -92.58132310093501, "ocdcea_c": -90.5939406705865, "ocdceap_c": -92.3637045271699, "octa_c": -40.15100314064835, "octdp_c": -973.4680930382766, "od2coa_c": -206.55491471869962, "odecoa_c": -206.5489232312773, "ohpb_c": -42.89470120907617, "op4en_c": -18.435137799244856, "orn_c": -24.54429786607398, "orot_c": -12.830667202068915, "orot5p_c": -35.76370234860415, "oxa_c": -1.8401123895316251, "oxadpcoa_c": -135.6103389543361, "oxalcoa_c": -0.0, "oxam_c": -2.2059123607677127, "oxur_c": -3.4544324152432253, "pa120_c": -142.23607633583345, "pa140_c": -158.31285904290047, "pa141_c": -154.8631036225709, "pa160_c": -185.6060613644244, "pa161_c": -182.1613773586153, "pa180_c": -200.1851345013302, "pa181_c": -195.7840365257098, "pac_c": -28.500384907652137, "pacald_c": -29.972169094531814, "pan4p_c": -67.73880687406955, "pant__R_c": -26.703897804166836, "pap_c": -43.84117771449373, "paps_c": -47.82233745594891, "pdx5p_c": -195.21585577703325, "pe120_c": -154.36251996795636, "pe140_c": -170.4393026750234, "pe141_c": -166.9895472546938, "pe160_c": -197.8095666841213, "pe161_c": -194.36488290345778, "pe180_c": -211.36626994479764, "pe181_c": -207.91048015783272, "pep_c": -10.59474578137141, "pg120_c": -158.78558192635674, "pg140_c": -174.86236463342377, "pg141_c": -171.41260921309416, "pg160_c": -202.1497639829508, "pg161_c": -198.70507997714174, "pg180_c": -216.7346400918535, "pg181_c": -212.3335421162331, "pgp120_c": -159.03542000684686, "pgp140_c": -175.1122027139139, "pgp141_c": -171.6624472935843, "pgp160_c": -202.3996020634409, "pgp161_c": -198.95491805763186, "pgp180_c": -216.98447817234361, "pgp181_c": -212.58338019672323, "phaccoa_c": -144.44507274253186, "phe__L_c": -42.806185350799915, "pheme_c": -352.2401779353683, "phhlipa_c": 83.65001723385939, "phom_c": -18.606935204901063, "phphhlipa_c": 123.84723530952331, "phpyr_c": -40.83154540905273, "phthr_c": -44.865406604289305, "pi_c": -0.25051921615274575, "pmtcoa_c": -197.46258044286338, "pnto__R_c": -41.02816068907683, "poaac_c": -0.0, "ppa_c": -13.069723917597107, "ppal_c": -14.788057705596936, "ppap_c": -14.070688582255867, "ppbng_c": -89.03408008500732, "ppcoa_c": -128.0047960376205, "ppgpp_c": -45.17805060720905, "pphn_c": -41.003081517577236, "ppi_c": -0.2519290707145834, "ppp9_c": -351.7395822230553, "pppg9_c": -354.67077667864646, "pppi_c": -1.2530841471967167, "pppn_c": -31.247067590327216, "pram_c": -23.934994611805728, "pran_c": -58.52526981872594, "prbamp_c": -70.64207514114796, "prbatp_c": -70.69663321406111, "preq0_c": -181.8708061154042, "preq1_c": -180.68338097284885, "prfp_c": -70.59239546909825, "prlp_c": -70.59239546909825, "pro__L_c": -22.99014468048062, "progly_c": -29.27060149725868, "prpp_c": -23.180452652176808, "ps120_c": -154.59786230804508, "ps140_c": -170.6746450151121, "ps141_c": -167.2248895947825, "ps160_c": -197.96222546486788, "ps161_c": -194.5175416842044, "ps180_c": -211.60161228488636, "ps181_c": -208.14582249792144, "psclys_c": -53.03831147905255, "pser__L_c": -10.841274737067286, "ptrc_c": -24.30132103182485, "pyam5p_c": -195.21185014078065, "pydam_c": -193.9598283299436, "pydx_c": -192.24324778068996, "pydx5p_c": -193.495269591527, "pydxn_c": -193.9638705507116, "pyr_c": -9.344653821160156, "q8_c": -1108.6486192642512, "q8h2_c": -1109.6365466784703, "quin_c": -28.755237293353733, "quln_c": -65.78813308005388, "r15bp_c": -22.165462335572194, "r1p_c": -20.934831466232005, "r5p_c": -20.92345124916318, "ragund_c": -1254.1716231882779, "rbflvrd_c": -151.9411209998269, "rbl__L_c": -19.670094308312464, "rdmbzi_c": 46.95548441043743, "rephaccoa_c": -146.41500159264746, "rhcys_c": -27.75140550062851, "rib__D_c": -20.674689645686, "ribflv_c": -150.21600520285074, "rml_c": -23.602646980849386, "rml1p_c": -24.850394898497168, "rmn_c": -23.594921120223027, "ru5p__D_c": -20.920264708867386, "ru5p__L_c": -20.920264708867386, "s17bp_c": -30.041817355362287, "s7p_c": -28.78799235745958, "sarcs_c": -11.065401535618951, "sbt6p_c": -26.56439061394831, "sbzcoa_c": -163.36171240817666, "scl_c": -437.00407831472444, "sel_c": 0.7232139078193789, "seln_c": -5.926448306964852, "selnp_c": -36.67808588684474, "ser__D_c": -10.588321937537497, "ser__L_c": -10.590852597820072, "seramp_c": -55.772623884294255, "sheme_c": -450.5806929400679, "skm_c": -29.332616083833624, "skm5p_c": -30.58228073290567, "sl26da_c": -42.87105170662371, "sl2a6o_c": -40.900120275075416, "slnt_c": -0.2548002123129605, "so2_c": -0.0, "so3_c": -6.448398711314163, "so4_c": -0.2471455023966392, "spmd_c": 0.25235090340299704, "stcoa_c": -208.27681812475979, "suc6p_c": -48.716546398130696, "sucarg_c": -42.588724125312766, "sucbz_c": -47.4153653436161, "succ_c": -13.299690842641072, "succoa_c": -128.22855149715764, "sucglu_c": -31.278350450194516, "sucgsa_c": -32.75276154219017, "suchms_c": -31.356922153364884, "sucorn_c": -34.70569720615651, "sucsal_c": -15.760620100753464, "sulfac_c": -9.159803550376857, "tag6p__D_c": -24.856895249060166, "tagdp__D_c": -26.110720246962874, "tagur_c": -20.159686834410937, "tartr__D_c": -10.593045098762358, "tartr__L_c": -10.59656536384616, "taur_c": -3.493152704267115, "tcynt_c": -0.0, "td2coa_c": -184.8911944787094, "tdcoa_c": -186.61952266660154, "tdecoa_c": -184.89718596613167, "thdp_c": -26.860197675653005, "thf_c": -234.23119691308983, "thm_c": -195.19335150564032, "thmmp_c": -196.44301570821787, "thmnp_c": -187.45128687038644, "thmpp_c": -196.44036087569853, "thptdn_c": -0.0, "thr__L_c": -18.356457641392478, "thym_c": -20.880040969326338, "thymd_c": -44.33072381799669, "tma_c": -0.7309634502811916, "tmao_c": -0.0, "tre_c": -48.46115760011451, "tre6p_c": -48.71007367889408, "trp__L_c": -55.1535297556634, "tsul_c": -0.0, "ttdca_c": -71.3856978348541, "ttdcap_c": -73.1554025563956, "ttdcea_c": -69.6608201246893, "ttdceap_c": -71.43051953597329, "tungs_c": -0.0, "tyr__L_c": -41.01879651889859, "u23ga_c": -212.4793076630565, "u3aga_c": -144.83807274182413, "u3hga_c": -138.21012031523512, "uLa4fn_c": -1340.0147873793426, "uLa4n_c": -1338.4177173019339, "uaagmda_c": -1509.117624876432, "uaccg_c": -81.20479418261283, "uacgam_c": -70.72698352487602, "uacmam_c": -70.75732043649633, "uacmamu_c": 34.11163118306265, "uagmda_c": -1474.6833701999687, "uama_c": -95.49296327480319, "uamag_c": -116.50819144267318, "uamr_c": -83.20217338212754, "udcpdp_c": -1338.4227481329413, "udcpp_c": -1338.423588334049, "udp_c": -36.54442443803553, "udpLa4fn_c": -38.136103631035915, "udpLa4n_c": -35.541121806128956, "udpLa4o_c": -33.569902479314976, "udpg_c": -61.9175484863975, "udpgal_c": -61.9175484863975, "udpgalfur_c": -61.91768584902388, "udpglcur_c": -35.54093788833939, "ugmd_c": -147.15639136970253, "ugmda_c": -171.79827903512836, "um4p_c": -158.47566819994782, "ump_c": -35.53851860667578, "unaga_c": -1373.6131665201624, "unagamu_c": -1303.203226696955, "unagamuf_c": -1338.41885613031, "uppg3_c": -356.1503540007929, "ura_c": -14.611052319835188, "uracp_c": -16.331384652252318, "urate_c": -16.002405167111363, "urdglyc_c": -5.177528480245929, "urea_c": -3.755534808731826, "uri_c": -35.290058082262796, "utp_c": -37.55090662489641, "val__L_c": -22.381489825709647, "xan_c": -17.7209911864932, "xdp_c": -40.65595497065931, "xmp_c": -40.65219391745195, "xtp_c": -40.65805674422379, "xtsn_c": -38.41726114468621, "xu5p__D_c": -20.920264708867386, "xu5p__L_c": -20.91873742504676, "xyl__D_c": -19.660848182665887, "xylu__D_c": -19.670094308312464, "xylu__L_c": -19.66959541850437, "zn2_c": -0.005592346362926894, "12ppd__R_e": -0.0, "12ppd__S_e": -13.513391657917975, "14glucan_e": -145.1133094757068, "15dap_e": -0.0, "23camp_e": -42.184649656053935, "23ccmp_e": -36.34517542654875, "23cgmp_e": -42.06139371857605, "23cump_e": -35.04293591214524, "23dappa_e": -9.097484847769884, "26dap__M_e": -28.633593579010096, "2ddglcn_e": -21.63941660327629, "34dhpac_e": -0.0, "3amp_e": -42.18344174486802, "3cmp_e": -36.343967515362834, "3gmp_e": -42.06018580739013, "3hcinnm_e": -28.286621210696385, "3hpp_e": -0.0, "3hpppn_e": -29.270992477236287, "3ump_e": -35.041728000959324, "4abut_e": -17.481843096230474, "4hoxpacd_e": -0.0, "5dglcn_e": -20.639570624977118, "5mtr_e": -0.0, "LalaDglu_e": -29.041243161102432, "LalaDgluMdap_e": -61.952939068557974, "LalaDgluMdapDala_e": -73.52410957039262, "LalaLglu_e": -29.04575585732697, "ac_e": -6.380149752565443, "acac_e": -13.753768224084016, "acald_e": -9.08872049633346, "acgal_e": -0.0011814084355896153, "acgal1p_e": -0.0, "acgam_e": -31.22514243351949, "acgam1p_e": -31.223961025083902, "acmana_e": -31.222965625596046, "acmum_e": -42.2868399251203, "acnam_e": -40.330550756072206, "acolipa_e": -0.0, "acser_e": -17.99327305892569, "ade_e": -21.467131725901723, "adn_e": -42.184273330621494, "adocbl_e": -0.0, "ag_e": -0.0, "agm_e": -27.819278174669243, "akg_e": -15.757168190284538, "ala__B_e": -12.068128918384271, "ala__D_e": -11.067579299661327, "ala__L_e": -11.072214729168106, "alaala_e": -22.639824860079937, "all__D_e": -22.588346901464337, "alltn_e": -5.170460974325029, "amp_e": -42.18347244429549, "anhgm_e": -86.35069476071828, "arab__L_e": -19.430442683793736, "arbt_e": -0.0, "arbtn_e": -0.0, "arbtn__fe3_e": -0.0, "arg__L_e": -28.059508981273947, "ascb__L_e": -19.6628856109651, "asn__L_e": -14.392282151104064, "aso3_e": -0.0, "asp__L_e": -12.318525858875054, "btn_e": -201.11225890756515, "but_e": -17.211174695003, "butso3_e": -22.418658053572067, "ca2_e": -0.0, "cbi_e": -0.0, "cbl1_e": -0.0, "cd2_e": -11.636090339923864, "cgly_e": -28.96675517989266, "chol_e": -3.4521756433149924, "chtbs_e": -74.54722701449649, "cit_e": -17.727835152135736, "cl_e": -0.0, "cm_e": -0.0, "cmp_e": -36.3439982147903, "co2_e": -0.0, "cobalt2_e": -0.0, "colipa_e": -0.0, "colipap_e": -0.0, "cpgn_e": -0.0, "cpgn__un_e": -0.0, "crn_e": -0.0, "crn__D_e": -0.0, "csn_e": -15.669633895194046, "cu_e": -0.0, "cu2_e": -0.0, "cyan_e": -0.0, "cynt_e": -0.24397411307220165, "cys__D_e": -20.417387906482833, "cys__L_e": -22.689044155164463, "cytd_e": -36.34275960417692, "dad__2_e": -44.91256020318881, "damp_e": -44.9117593168628, "dca_e": -48.73717504393223, "dcmp_e": -39.08584745363096, "dcyt_e": -39.08664833995697, "ddca_e": -63.57955060063857, "dgmp_e": -44.83077066966479, "dgsn_e": -44.82953205905141, "dha_e": -11.803611232544577, "dimp_e": -43.425378383915856, "din_e": -43.42413977330247, "dms_e": -0.9835293117625757, "dmso_e": -0.0, "dopa_e": -0.0015151601018121416, "doxrbcn_e": -0.0, "dtmp_e": -44.08242443612068, "dump_e": -37.81972899635698, "duri_e": -37.82052988268299, "eca4colipa_e": -0.0, "enlipa_e": -13.449494149782774, "enter_e": -0.0, "etha_e": -13.456020292945558, "ethso3_e": -12.56534650609321, "etoh_e": -10.8086782564038, "f6p_e": -24.35514151754588, "fald_e": -3.0659711375786, "fe2_e": -0.0, "fe3_e": -0.0, "fe3dcit_e": -36.20350609404264, "fe3dhbzs_e": -0.0, "fe3hox_e": -0.0, "fe3hox__un_e": -0.0, "fecrm_e": -0.0, "fecrm__un_e": -0.0, "feenter_e": -0.0, "feoxam_e": -0.0, "feoxam__un_e": -0.0, "for_e": -1.4773895445433591, "fru_e": -23.603426638569267, "frulys_e": -52.7927631182138, "fruur_e": -19.908090099115665, "fuc__L_e": -23.33660665068137, "fum_e": -11.819769753656534, "fusa_e": -0.0, "g1p_e": -23.599928210969075, "g3pc_e": -18.2207215994254, "g3pe_e": -28.224566249055968, "g3pg_e": -29.542094676846514, "g3pi_e": -14.768545956110408, "g3ps_e": -25.117651977678737, "g6p_e": -24.355052517633798, "gal_e": -23.600022014963486, "gal__bD_e": -23.603000711792024, "gal1p_e": -23.600791210208964, "galct__D_e": -16.722388054041772, "galctn__D_e": -20.903526639593697, "galctn__L_e": -21.63308304905388, "galt_e": -25.30984626358606, "galur_e": -19.913890970447063, "gam_e": -24.601233302974354, "gam6p_e": -25.35859544639531, "gbbtn_e": -0.0, "gdp_e": -0.0, "glc__D_e": -23.599159015723593, "glcn_e": -22.615495408774667, "glcr_e": -16.718700618724835, "glcur_e": -19.90625539009674, "glcur1p_e": -19.905073981661147, "gln__L_e": -17.978312384546673, "glu__L_e": -17.733788548110805, "gly_e": -6.03337574495215, "glyald_e": -13.026979138094285, "glyb_e": -0.0, "glyc_e": -14.773548720736105, "glyc__R_e": -9.092953877458998, "glyc2p_e": -14.774787331349485, "glyc3p_e": -14.768808738389863, "glyclt_e": -5.422749601628385, "gmp_e": -42.060216506817596, "gsn_e": -42.05897789620421, "gthox_e": -0.0, "gthrd_e": -46.701640231999455, "gtp_e": -0.0011124632762485839, "gua_e": -21.618182518345616, "h_e": -0.0, "h2_e": -1.4774445636721996, "h2o_e": -0.0, "h2o2_e": -0.0, "h2s_e": -0.0, "hacolipa_e": -85.29968957818227, "halipa_e": -85.29968957818227, "hdca_e": -85.29765627859308, "hdcea_e": -83.57531438826132, "hg2_e": -0.0, "his__L_e": -29.934978855348295, "hom__L_e": -17.511212812446136, "hxa_e": -28.07164476177346, "hxan_e": -20.230190525870352, "idon__L_e": -22.361338218918963, "ile__L_e": -31.426704509842118, "imp_e": -40.65766490740266, "indole_e": -44.90318816141245, "inost_e": -0.0, "ins_e": -40.65846579372867, "isetac_e": -10.611536371936081, "k_e": -0.0, "kdo2lipid4_e": -423.42263206542975, "lac__D_e": -10.815463640815176, "lac__L_e": -10.083017470035278, "lcts_e": -47.20004647393152, "leu__L_e": -27.784273752760946, "lipa_e": -0.0, "lipa_cold_e": -0.0, "lipoate_e": -110.1751769051808, "lys__L_e": -29.160246933448864, "lyx__L_e": -19.413467215057114, "mal__D_e": -10.818533619921705, "mal__L_e": -11.82040026386112, "malt_e": -47.44641605909384, "malthx_e": -145.11060717417428, "maltpt_e": -120.50679087623499, "malttr_e": -71.29915828035642, "maltttr_e": -95.9029745782957, "man_e": -23.600288563598024, "man6p_e": -24.357650707018983, "manglyc_e": -32.94730379239923, "melib_e": -47.206803522650134, "meoh_e": -0.0, "met__D_e": -0.0, "met__L_e": -38.03251953024058, "metsox__R__L_e": -36.062021871389355, "metsox__S__L_e": -36.06129714360769, "mg2_e": -0.0, "mincyc_e": -0.0, "minohp_e": -0.0, "mmet_e": -44.85183346432928, "mn2_e": -0.0, "mnl_e": -25.32361423201391, "mobd_e": -0.0, "mso3_e": -6.54259714733835, "n2o_e": -0.0, "na1_e": -0.0, "nac_e": -67.3262678696205, "nh4_e": -0.0, "ni2_e": -0.0, "nmn_e": -120.94421717818308, "no_e": -0.0, "no2_e": -0.0, "no3_e": -0.0, "novbcn_e": -0.0, "o16a4colipa_e": -0.0, "o2_e": -0.0, "o2s_e": -0.0, "ocdca_e": -92.0814255890592, "ocdcea_e": -90.35353069557675, "octa_e": -37.89411726767038, "orn_e": -24.298147432121137, "orot_e": -12.335146289646952, "pacald_e": -29.723937016245078, "peamn_e": -29.725452176346888, "phe__L_e": -42.55689044082835, "pheme_e": -353.24173617018033, "pi_e": -0.0, "pnto__R_e": -40.78550402766273, "ppa_e": -12.824836576270947, "ppal_e": -14.786876297161346, "pppn_e": -30.99477389069057, "ppt_e": -1.4777175226786636, "pro__L_e": -22.748379564413113, "progly_e": -28.26667429677323, "psclys_e": -52.78968717093762, "pser__L_e": -10.350344632181708, "ptrc_e": -24.05337280490693, "pydam_e": -193.958646921508, "pydx_e": -192.24206637225438, "pydxn_e": -193.96268914227602, "pyr_e": -9.096421742873417, "quin_e": -28.754055884918145, "r5p_e": -19.67693884721603, "rfamp_e": -0.0, "rib__D_e": -19.675700236602648, "rmn_e": -23.34654110874583, "sbt__D_e": -25.310277682868023, "sel_e": -0.0, "ser__D_e": -10.334979351472855, "ser__L_e": -10.349106021568327, "skm_e": -29.08379529809647, "slnt_e": -0.0, "so2_e": -0.0, "so3_e": -0.0021836755692263418, "so4_e": -0.0, "spmd_e": -0.0, "succ_e": -12.804169930219109, "sucr_e": -47.462646381949206, "sulfac_e": -8.158916953954863, "tartr__D_e": -9.849585624204945, "tartr__L_e": -10.109844917486079, "taur_e": -2.488231837542791, "tcynt_e": -0.0, "thm_e": -194.19324388994332, "thr__L_e": -18.11471106514073, "thrp_e": -18.115949675754113, "thym_e": -0.0, "thymd_e": -44.081185825507305, "tma_e": -0.9780725481466632, "tmao_e": -0.0, "tre_e": -47.455087576057174, "trp__L_e": -54.90594832633932, "tsul_e": -0.0, "ttdca_e": -71.14528785984433, "ttdcea_e": -69.42041014967954, "ttrcyc_e": -0.0, "tungs_e": -0.0, "tym_e": -0.0015151601018121416, "tyr__L_e": -40.76950160892702, "tyrp_e": -40.7707402195404, "uacgam_e": -66.26616840941205, "udpacgal_e": -35.04220738432814, "udpg_e": -58.64213559529721, "udpgal_e": -58.642998594537104, "udpglcur_e": -54.947281365989284, "ump_e": -35.04175870038679, "ura_e": -14.36162984728976, "urea_e": -3.736637810410508, "uri_e": -35.0425595867128, "val__L_e": -22.132754224472944, "xan_e": -17.719809778057613, "xmp_e": -38.1689617628102, "xtsn_e": -38.16772315219682, "xyl__D_e": -19.41248929264716, "xylu__L_e": -19.421091663838247, "zn2_e": -0.0, "12dgr120_p": -141.9238226354927, "12dgr140_p": -157.05529715390426, "12dgr141_p": -153.60554173357465, "12dgr160_p": -185.36003399140176, "12dgr161_p": -181.91535021073824, "12dgr180_p": -198.927572612334, "12dgr181_p": -195.47178282536908, "12ppd__R_p": -0.0, "12ppd__S_p": -13.513391657917975, "14glucan_p": -145.12207012868205, "15dap_p": -1.5370248425328468e-36, "1agpe120_p": -91.79750103091052, "1agpe140_p": -99.36323829011629, "1agpe141_p": -97.63836057995148, "1agpe160_p": -113.51560670886504, "1agpe161_p": -111.79326481853327, "1agpe180_p": -120.29937601933115, "1agpe181_p": -118.57148112584869, "1agpg120_p": -93.11502945870106, "1agpg140_p": -100.68076671790683, "1agpg141_p": -98.95588900774203, "1agpg160_p": -114.83313513665559, "1agpg161_p": -113.11079324632382, "1agpg180_p": -121.6169044471217, "1agpg181_p": -119.88900955363924, "1ddecg3p_p": -78.3417435202444, "1hdec9eg3p_p": -98.33750730786717, "1hdecg3p_p": -100.05984919819893, "1odec11eg3p_p": -105.11572361518259, "1odecg3p_p": -106.84361850866505, "1tdec7eg3p_p": -84.18260306928538, "1tdecg3p_p": -85.90748077945018, "23camp_p": -42.184649656053935, "23ccmp_p": -36.34517542654875, "23cgmp_p": -42.06139371857605, "23cump_p": -35.04293591214524, "23dappa_p": -9.097484847769884, "26dap__M_p": -28.633593579010096, "2agpe120_p": -91.79750103091052, "2agpe140_p": -99.36323829011629, "2agpe141_p": -97.63836057995148, "2agpe160_p": -112.52099148889953, "2agpe161_p": -111.79326481853327, "2agpe180_p": -120.29937601933115, "2agpe181_p": -118.57148112584869, "2agpg120_p": -96.14853346485036, "2agpg140_p": -103.71427072405612, "2agpg141_p": -101.98939301389133, "2agpg160_p": -116.87202392283936, "2agpg161_p": -116.14429725247311, "2agpg180_p": -124.65040845327098, "2agpg181_p": -122.92251355978853, "2ddecg3p_p": -78.3417435202444, "2ddglcn_p": -21.63941660327629, "2hdec9eg3p_p": -98.33750730786717, "2hdecg3p_p": -100.05984919819893, "2odec11eg3p_p": -105.11572361518259, "2odecg3p_p": -106.84361850866505, "2tdec7eg3p_p": -84.18260306928538, "2tdecg3p_p": -85.90748077945018, "34dhpac_p": -0.0, "3amp_p": -42.18344174486802, "3cmp_p": -36.343967515362834, "3gmp_p": -42.06018580739013, "3hcinnm_p": -28.286621210696385, "3hpp_p": -0.0, "3hpppn_p": -29.270992477236287, "3ump_p": -35.041728000959324, "4abut_p": -17.481843096230474, "4hoxpacd_p": -0.0, "5dglcn_p": -20.639570624977118, "5mtr_p": -0.0, "LalaDglu_p": -29.041243161102432, "LalaDgluMdap_p": -61.952939068557974, "LalaDgluMdapDala_p": -73.52410957039262, "LalaLglu_p": -29.04575585732697, "ac_p": -6.380149752565443, "acac_p": -13.753768224084016, "acald_p": -9.08872049633346, "acgal_p": -0.0011814084355896153, "acgal1p_p": -0.0, "acgam_p": -31.22514243351949, "acgam1p_p": -31.223961025083902, "acmana_p": -31.222965625596046, "acmum_p": -42.2868399251203, "acnam_p": -40.330550756072206, "acolipa_p": 1.0016852164632801, "acser_p": -17.99327305892569, "ade_p": -21.467131725901723, "adn_p": -42.182233833682105, "adocbl_p": -0.24519116726892734, "agm_p": -27.819278174669243, "akg_p": -15.757168190284538, "ala__B_p": -12.068128918384271, "ala__D_p": -11.067579299661327, "ala__L_p": -11.072214729168106, "alaala_p": -22.639824860079937, "all__D_p": -22.588346901464337, "alltn_p": -5.170460974325029, "amp_p": -42.18347244429549, "anhgm_p": -86.35069476071828, "anhgm3p_p": -148.30228427645034, "anhgm4p_p": -159.87345477828498, "arab__L_p": -19.430442683793736, "arbt_p": -0.0, "arbtn_p": 0.24823207828673752, "arbtn__fe3_p": -0.24823207828673752, "arg__L_p": -28.059508981273947, "ascb__L_p": -19.6628856109651, "asn__L_p": -14.392282151104064, "aso3_p": -0.0, "asp__L_p": -12.318525858875054, "btn_p": -201.11225890756515, "but_p": -17.211174695003, "butso3_p": -22.418658053572067, "ca2_p": 1.5370248425328468e-36, "cbi_p": -0.0, "cbl1_p": -0.24519116726892734, "cd2_p": -11.636090339923864, "cgly_p": -28.96675517989266, "chol_p": -3.4521756433149924, "chtbs_p": -74.54722701449649, "cit_p": -17.727835152135736, "cl_p": -1.5370248425328468e-36, "clpn120_p": -304.8248572087725, "clpn140_p": -334.9437471966745, "clpn141_p": -328.04423635601535, "clpn160_p": -391.5532213219606, "clpn161_p": -384.66385331034246, "clpn180_p": -418.68829811353396, "clpn181_p": -411.7767185396042, "cm_p": 1.5370248425328468e-36, "cmp_p": -36.3439982147903, "co2_p": -0.0, "cobalt2_p": 1.5370248425328468e-36, "colipa_p": 1.0016852164632801, "colipap_p": 1.0016852164632801, "cpgn_p": -0.0, "cpgn__un_p": 0.24823207828673752, "crn_p": -1.5370248425328468e-36, "crn__D_p": 1.5370248425328468e-36, "csn_p": -15.669633895194046, "ctbt_p": -0.0328890994651871, "cu_p": -1.5370248425328468e-36, "cu2_p": 1.5370248425328468e-36, "cyan_p": -1.5370248425328468e-36, "cynt_p": -0.24397411307220165, "cys__D_p": -20.417387906482833, "cys__L_p": -22.689044155164463, "cytd_p": -36.34275960417692, "dad__2_p": -44.91052070624942, "damp_p": -44.9117593168628, "dca_p": -48.73717504393223, "dcmp_p": -39.08584745363096, "dcyt_p": -39.08460884301758, "ddca_p": -63.57871106619354, "dgmp_p": -44.83077066966479, "dgsn_p": -44.82953205905141, "dha_p": -11.803611232544577, "dimp_p": -43.425378383915856, "din_p": -43.42413977330247, "dms_p": -0.9835293117625757, "dmso_p": 1.5370248425328468e-36, "dopa_p": -0.0015151601018121416, "doxrbcn_p": -1.5370248425328468e-36, "dtmp_p": -44.08242443612068, "dump_p": -37.81972899635698, "duri_p": -37.818490385743594, "eca2und_p": -1338.4206722733045, "eca3und_p": -1338.4205313268199, "eca4colipa_p": 1.0016852164632801, "eca4und_p": -1338.4203903803354, "enlipa_p": -12.447808933319495, "enter_p": 0.25110246376354944, "etha_p": -13.456020292945558, "ethso3_p": -12.56534650609321, "etoh_p": -10.8086782564038, "f6p_p": -24.35514151754588, "fald_p": -3.0659711375786, "fe2_p": 1.5370248425328468e-36, "fe3_p": 1.5370248425328468e-36, "fe3dcit_p": -36.45426337598631, "fe3dhbzs_p": -0.2453868605968433, "fe3hox_p": -0.0, "fe3hox__un_p": -0.0, "fecrm_p": -0.0, "fecrm__un_p": 0.24823207828673752, "feenter_p": -0.24546763795829857, "feoxam_p": -0.0, "feoxam__un_p": 0.24823207828673752, "for_p": -1.4773895445433591, "fru_p": -23.603426638569267, "frulys_p": -52.7927631182138, "fruur_p": -19.908090099115665, "fuc__L_p": -23.33660665068137, "fum_p": -11.819769753656534, "fusa_p": -0.0, "g1p_p": -23.599928210969075, "g3pc_p": -18.2207215994254, "g3pe_p": -28.224566249055968, "g3pg_p": -29.542094676846514, "g3pi_p": -14.768545956110408, "g3ps_p": -25.117651977678737, "g6p_p": -24.355052517633798, "gal_p": -23.600022014963486, "gal__bD_p": -23.603000711792024, "gal1p_p": -23.600791210208964, "galct__D_p": -16.722388054041772, "galctn__D_p": -20.903526639593697, "galctn__L_p": -21.63308304905388, "galt_p": -25.30984626358606, "galur_p": -19.913890970447063, "gam_p": -24.601233302974354, "gam6p_p": -25.35859544639531, "gbbtn_p": -1.5370248425328468e-36, "gdp_p": -1.5370248425328468e-36, "glc__D_p": -23.599159015723593, "glcn_p": -22.615495408774667, "glcr_p": -16.718700618724835, "glcur_p": -19.90625539009674, "glcur1p_p": -19.905073981661147, "gln__L_p": -17.978312384546673, "glu__L_p": -17.733788548110805, "gly_p": -6.03337574495215, "glyald_p": -13.026979138094285, "glyb_p": -0.0, "glyc_p": -14.773548720736105, "glyc__R_p": -9.092953877458998, "glyc2p_p": -14.774787331349485, "glyc3p_p": -14.768808738389863, "glyclt_p": -5.422749601628385, "gmp_p": -42.060216506817596, "gsn_p": -42.05897789620421, "gthox_p": -1.5370248425328468e-36, "gthrd_p": -46.701640231999455, "gtp_p": -0.0011124632762485839, "gua_p": -21.616143021406227, "h_p": -0.0, "h2_p": -1.4774445636721996, "h2o_p": -0.0, "h2o2_p": -0.0, "h2s_p": -1.5370248425328468e-36, "hdca_p": -85.29681674414806, "hdcea_p": -83.5744748538163, "hg2_p": -0.0, "his__L_p": -29.934978855348295, "hom__L_p": -17.511212812446136, "hxa_p": -28.07164476177346, "hxan_p": -20.230190525870352, "idon__L_p": -22.361338218918963, "ile__L_p": -31.426704509842118, "imp_p": -40.65766490740266, "indole_p": -44.90318816141245, "inost_p": -0.0, "ins_p": -40.656426296789284, "isetac_p": -10.611536371936081, "k_p": 1.5370248425328468e-36, "kdo2lipid4_p": -422.2799236097709, "lac__D_p": -10.815463640815176, "lac__L_p": -10.083017470035278, "lcts_p": -47.20004647393152, "leu__L_p": -27.784273752760946, "lipa_p": 1.0016852164632801, "lipa_cold_p": 1.0016852164632801, "lipoate_p": -110.1751769051808, "lys__L_p": -29.160246933448864, "lyx__L_p": -19.413467215057114, "mal__D_p": -10.818533619921705, "mal__L_p": -11.82040026386112, "malt_p": -47.45517671206908, "malthx_p": -145.11936782714952, "maltpt_p": -120.51555152921023, "malttr_p": -71.30791893333166, "maltttr_p": -95.91173523127094, "man_p": -23.600288563598024, "man6p_p": -24.357650707018983, "manglyc_p": -32.94730379239923, "melib_p": -47.206803522650134, "meoh_p": -0.0, "met__D_p": -0.0, "met__L_p": -38.03251953024058, "metsox__R__L_p": -36.062021871389355, "metsox__S__L_p": -36.06129714360769, "mg2_p": 1.5370248425328468e-36, "mincyc_p": 1.5370248425328468e-36, "minohp_p": -0.0011124632762485839, "mmet_p": -44.85183346432928, "mn2_p": 1.5370248425328468e-36, "mnl_p": -25.32361423201391, "mobd_p": -0.0, "mso3_p": -6.54259714733835, "murein3p3p_p": -296.60600757507757, "murein3px3p_p": -296.604826166642, "murein3px4p_p": -308.1792923306279, "murein4p3p_p": -308.17717807691224, "murein4p4p_p": -319.74834857874686, "murein4px4p_p": -319.7504628324626, "murein4px4p4p_p": -479.6253566329245, "murein4px4px4p_p": -479.62747088664014, "murein5p3p_p": -319.24465102672195, "murein5p4p_p": -330.81582152855657, "murein5p5p_p": -341.88683700368586, "murein5p5p5p_p": -512.8314243575247, "murein5px3p_p": -319.24857072231714, "murein5px4p_p": -330.81793578227223, "murein5px4px4p_p": -490.69494383644985, "n2o_p": -0.0, "na1_p": -1.5370248425328468e-36, "nac_p": -67.3262678696205, "nh4_p": 1.5370248425328468e-36, "ni2_p": 1.5370248425328468e-36, "nmn_p": -120.94421717818308, "no_p": -0.0, "no2_p": -0.0, "no3_p": -0.0, "novbcn_p": -0.0, "o16a2und_p": -1338.419595348556, "o16a3und_p": -1338.4199928644457, "o16a4colipa_p": 1.0016852164632801, "o16a4und_p": -1338.4203903803354, "o16aund_p": -1338.4191978326664, "o2_p": -0.0, "o2s_p": -0.0, "ocdca_p": -92.08058605461417, "ocdcea_p": -90.35269116113172, "octa_p": -37.89411726767038, "orn_p": -24.298147432121137, "orot_p": -12.335146289646952, "pa120_p": -141.91814938392702, "pa140_p": -157.04962390233854, "pa141_p": -153.59986848200896, "pa160_p": -185.35436073983604, "pa161_p": -181.90967695917251, "pa180_p": -198.92189936076826, "pa181_p": -195.46610957380338, "pacald_p": -29.723937016245078, "pe120_p": -155.37390689459312, "pe140_p": -170.50538141300464, "pe141_p": -167.05562599267506, "pe160_p": -198.81011825050214, "pe161_p": -195.36543446983862, "pe180_p": -212.37765687143437, "pe181_p": -208.92186708446948, "peamn_p": -29.725452176346888, "pg120_p": -159.79696885299347, "pg140_p": -174.8564138469445, "pg141_p": -171.40665842661488, "pg160_p": -203.16115090958752, "pg161_p": -199.71646690377847, "pg180_p": -216.72868930537422, "pg181_p": -213.2728995184093, "pgp120_p": -159.79628771733087, "pgp140_p": -174.85573271128186, "pgp141_p": -171.40597729095228, "pgp160_p": -203.16046977392492, "pgp161_p": -199.71578576811584, "pgp180_p": -216.7280081697116, "pgp181_p": -213.2722183827467, "phe__L_p": -42.55689044082835, "pheme_p": -353.24055476174476, "pi_p": -0.0, "pnto__R_p": -40.78550402766273, "ppa_p": -12.824836576270947, "ppal_p": -14.786876297161346, "pppn_p": -30.99477389069057, "ppt_p": -1.4777175226786636, "pro__L_p": -22.748379564413113, "progly_p": -28.26667429677323, "psclys_p": -52.78968717093762, "pser__L_p": -10.350344632181708, "ptrc_p": -24.05337280490693, "pydam_p": -193.958646921508, "pydx_p": -192.24206637225438, "pydxn_p": -193.96268914227602, "pyr_p": -9.096421742873417, "quin_p": -28.754055884918145, "r5p_p": -19.67693884721603, "rfamp_p": -0.0, "rib__D_p": -19.675700236602648, "rmn_p": -23.34654110874583, "sbt__D_p": -25.310277682868023, "sel_p": -0.0, "ser__D_p": -10.334979351472855, "ser__L_p": -10.349106021568327, "skm_p": -29.08379529809647, "slnt_p": -0.0, "so2_p": -0.0, "so3_p": -0.0021836755692263418, "so4_p": -0.0, "spmd_p": -0.0, "succ_p": -12.804169930219109, "sucr_p": -47.462646381949206, "sulfac_p": -8.158916953954863, "tartr__D_p": -9.849585624204945, "tartr__L_p": -10.109844917486079, "taur_p": -2.488231837542791, "tcynt_p": -0.0, "thm_p": -194.19324388994332, "thr__L_p": -18.11471106514073, "thrp_p": -18.115949675754113, "thym_p": -1.5370248425328468e-36, "thymd_p": -44.081185825507305, "tma_p": -0.9780725481466632, "tmao_p": -0.0, "tre_p": -47.455087576057174, "trp__L_p": -54.90594832633932, "tsul_p": -0.0, "ttdca_p": -71.14444832539931, "ttdcea_p": -69.4195706152345, "ttrcyc_p": -1.5370248425328468e-36, "tungs_p": -0.0, "tym_p": -0.0015151601018121416, "tyr__L_p": -40.76950160892702, "tyrp_p": -40.7707402195404, "uLa4n_p": -1338.420135474888, "uacgam_p": -66.26616840941205, "udcpdp_p": -1338.4222000157179, "udcpp_p": -1338.4224069256134, "udpacgal_p": -35.04220738432814, "udpg_p": -58.64213559529721, "udpgal_p": -58.642998594537104, "udpglcur_p": -54.947281365989284, "ump_p": -35.04175870038679, "unagamuf_p": -1338.4208132197891, "ura_p": -14.36162984728976, "urea_p": -3.736637810410508, "uri_p": -35.04052008977341, "val__L_p": -22.132754224472944, "xan_p": -17.719809778057613, "xmp_p": -38.1689617628102, "xtsn_p": -38.16772315219682, "xyl__D_p": -19.41248929264716, "xylu__L_p": -19.421091663838247, "zn2_p": -0.0, "CPLX0-7817_mod_Oxidized": -480.42390675558, "CPLX0-7817": -482.40071219459793, "GLUTAREDOXIN-MONOMER_mod_Oxidized": -57.17188763837096, "GLUTAREDOXIN-MONOMER": -59.14739004170285, "GRXC-MONOMER_mod_Oxidized": -29.670864112302873, "GRXC-MONOMER": -31.64628185020273, "GRXB-MONOMER": 13.553101179692783, "GRXB-MONOMER_mod_Oxidized": 15.525915018194404, "EG50003-MONOMER_mod_pan4p_mod_3ha": -667.4739103383324, "EG50003-MONOMER_mod_pan4p_mod_act": -665.5065172596193, "EG50003-MONOMER_mod_pan4p_mod_ddca": -713.2916204618102, "EG50003-MONOMER_mod_pan4p": -649.6893828210286, "EG50003-MONOMER_mod_pan4p_mod_mal": -658.363764188868, "EG50003-MONOMER_mod_pan4p_mod_3omrs": -721.7270516060912, "EG50003-MONOMER_mod_pan4p_mod_pim": -717.8945149947357, "CPLX0-1341_mod_1:2fe2s_mod_2:fe2": -3662.3855159408276, "CPLX0-1341_mod_1:2fe2s_mod_1:fe2": -3661.367470196156, "EG50003-MONOMER_mod_pan4p_mod_opme": -713.9362475525023, "EG50003-MONOMER_mod_pan4p_mod_gme": -705.5008403931382, "EG50003-MONOMER_mod_pan4p_mod_t3c7mrse": -719.3883326499695, "EG50003-MONOMER_mod_pan4p_mod_3hcmrs7e": -719.3845880976312, "IscU": -84.84889830686171, "IscA_tetra": 427.8044511373719, "IscA_tetra_mod_1:2fe2s": 402.0094835320245, "IscU_mod_1:2fe2s": -109.64178650773623, "EG50003-MONOMER_mod_pan4p_mod_3ocpalm9e": -729.5507771238779, "EG50003-MONOMER_mod_pan4p_mod_3hcpalm9e": -731.5245907689388, "EG50003-MONOMER_mod_pan4p_mod_octe": -742.0484424392247, "IscU_mod_2:fe2": -84.86296827457274, "EG11653-MONOMER": -60.4691694435965, "IscU_mod_1:fe2": -84.85593327988819, "EG11653-MONOMER_mod_1:fe2": -60.47612936049733, "EG50003-MONOMER_mod_pan4p_mod_3ooct": -687.9076286982572, "EG50003-MONOMER_mod_pan4p_mod_hex": -679.4748638903619, "EG50003-MONOMER_mod_pan4p_mod_tddec2e": -712.8523760378597, "EG50003-MONOMER_mod_pan4p_mod_3hmrs": -723.6998674637435, "EG50003-MONOMER_mod_pan4p_mod_thex2e": -677.7480028421057, "EG50003-MONOMER_mod_pan4p_mod_3hhex": -677.7443864844747, "EG50003-MONOMER_mod_pan4p_mod_t3c9palme": -731.5283726958339, "EG50003-MONOMER_mod_pan4p_mod_tde": -721.1153218933275, "IscU_mod_1:2fe2s_mod_1:fe2": -109.65045156291964, "IscU_mod_1:2fe2s_mod_2:fe2": -109.65911664477953, "RED-THIOREDOXIN-MONOMER_mod_Oxidized": -196.97247077898788, "RED-THIOREDOXIN-MONOMER": -198.94488113262386, "DSBD-MONOMER": -944.7949787411129, "DSBD-MONOMER_mod_Oxidized": -942.8181226324904, "RED-THIOREDOXIN2-MONOMER": -158.2257993059158, "RED-THIOREDOXIN2-MONOMER_mod_Oxidized": -156.25351431081558, "EG50003-MONOMER_mod_pan4p_mod_hpme": -715.910013126229, "EG50003-MONOMER_mod_pan4p_mod_pme": -717.8901371543438, "EG50003-MONOMER_mod_pan4p_mod_epme": -715.9144214221609, "EG50003-MONOMER_mod_pan4p_mod_tpalm2e": -733.2507040938855, "EG50003-MONOMER_mod_pan4p_mod_palm": -734.977736014334, "CPLX0-246_CPLX0-1342_mod_pydx5p": 39.03635742382348, "CPLX0-246_CPLX0-1342_mod_pydx5p_mod_1:SH": 26.663154620810065, "EG50003-MONOMER_mod_pan4p_mod_oc": -691.6055049092865, "CPLX0-1341_mod_1:2fe1s": -3647.9638947349094, "CPLX0-1341_mod_1:2fe2s": -3660.3494275856588, "EG50003-MONOMER_mod_pan4p_mod_3hpalm": -733.2469168645882, "EG50003-MONOMER_mod_pan4p_mod_ocdca": -742.2660603430252, "CPLX0-1341_mod_1:4fe4s": -3687.169241364332, "CPLX0-1341_mod_2:2fe2s": -3687.156708570541, "DISULFOXRED-MONOMER_mod_Oxidized": -456.8405345192996, "DISULFOXRED-MONOMER": -457.8242345811677, "CPLX0-7617": 105.2873670869166, "CPLX0-7617_mod_1:4fe4s": 52.47550002333973, "IscU_mod_1:4fe4s": -136.65889998445948, "EG50003-MONOMER_mod_pan4p_mod_hde": -733.2553993138641, "EG50003-MONOMER_mod_pan4p_mod_cdec3e": -702.0055938197186, "EG50003-MONOMER_mod_pan4p_mod_3ocddec5e": -710.4409902185173, "IscU_mod_1:2fe2s_mod_1:2fe1s": -122.04858302832382, "IscS_mod_2:pydx5p": -2368.9573372783857, "IscS_mod_2:pydx5p_mod_1:SH": -2381.3379533991724, "cs_p": -0.0011814084355896153, "cs_c": -0.25369717078161325, "FLAVODOXIN1-MONOMER": -634.8122912016048, "FLAVODOXIN1-MONOMER_mod_Oxidized": -633.7036977724606, "FLAVODOXIN2-MONOMER_mod_Oxidized": -244.81284255541493, "FLAVODOXIN2-MONOMER": -245.9202387341281, "EG50003-MONOMER_mod_pan4p_mod_dca": -702.4485626855484, "EG50003-MONOMER_mod_pan4p_mod_tdec2e": -702.009284879955, "EG11597-MONOMER": -84.78055843622195, "EG11597-MONOMER_mod_amp": -144.66517557077506, "EG50003-MONOMER_mod_pan4p_mod_egme": -703.5251628028786, "EG50003-MONOMER_mod_pan4p_mod_hgme": -703.5207926487528, "EG50003-MONOMER_mod_pan4p_mod_ogme": -701.5470652167147, "3a1hac1p_c": -43.32391688896243, "IscU_mod_1:2fe1s": -97.25235831999046, "EG50003-MONOMER_mod_pan4p_mod_3oddec": -710.8813982209251, "EG50003-MONOMER_mod_pan4p_mod_tmrs2e": -723.7036253012234, "IscU_mod_2:2fe2s": -134.43808755443115, "EG11597-MONOMER_mod_cosh": -115.34606853652754, "DSBG-CPLX_mod_Oxidized": -1128.2818479765324, "DSBG-CPLX": -1130.2662677267829, "EG50003-MONOMER_mod_pan4p_mod_toct2e": -689.8786065154094, "IscA_tetra_mod_1:4fe4s": 374.9922868796484, "CPLX0-1341": -3633.542476716862, "DSBC-CPLX": -853.1595639050677, "DSBC-CPLX_mod_Oxidized": -851.1759972607589, "EG50003-MONOMER_mod_pan4p_mod_ac": -657.0738214162096, "cs_e": -0.0, "EG50003-MONOMER_mod_pan4p_mod_cddec5e": -708.9753939707888, "EG50003-MONOMER_mod_pan4p_mod_t3c5ddece": -707.2484421016425, "CPLX0-1341_mod_1:2fe2s_mod_1:2fe1s": -3674.7710931903894, "EG50003-MONOMER_mod_pan4p_mod_3ocmrs7e": -717.4108118270121, "CPLX0-1341_mod_2:fe2": -3635.5784000144963, "CPLX0-1341_mod_1:fe2": -3634.560436798719, "EG50003-MONOMER_mod_pan4p_mod_3odec": -700.0383070629177, "EG50003-MONOMER_mod_pan4p_mod_myrs": -722.8401996034924, "kdo2lipid4L_c": 75.16978989860215, "CPLX0-7824": 119.40650454057783, "CPLX0-7824_mod_1:4fe4s": 66.59339084017772, "EG50003-MONOMER_mod_pan4p_mod_3hoct": -689.8749528122725, "EG50003-MONOMER_mod_pan4p_mod_3ohex": -675.7770250248385, "EG50003-MONOMER_mod_pan4p_mod_but": -667.3442975624494, "EG50003-MONOMER_mod_pan4p_mod_3hddec": -712.8486516072411, "EG50003-MONOMER_mod_pan4p_mod_3hcddec5e": -707.244734923401, "kdo2lipid4p_c": 75.16978989860215, "EG50003-MONOMER_mod_pan4p_mod_toctd2e": -745.3816495115738, "EG50003-MONOMER_mod_pan4p_mod_but2e": -667.4774950769838, "23bpg_c": -0.0011814084355896153, "EG50003-MONOMER_mod_pan4p_mod_3ooctd": -743.4106716949475, "hemed_c": -454.79034856965404, "EG50003-MONOMER_mod_pan4p_mod_3opalm": -731.2730979171416, "CPLX0-7617_mod_1:2fe2s": 79.49277985162466, "CPLX0-7824_mod_1:2fe2s": 93.61058749255376, "EG50003-MONOMER_mod_pan4p_mod_3hdec": -702.005593831082, "EG50003-MONOMER_mod_pan4p_mod_t3c11vace": -740.3213887507657, "tl_c": -0.0, "EG50003-MONOMER_mod_pan4p_mod_3hocta": -745.3778249357184, "EG50003-MONOMER": -579.0914408311688, "dpm_c": -0.0011814084355896153, "EG50003-MONOMER_mod_pan4p_mod_3hcvac11e": -740.3175797535248, "EG50003-MONOMER_mod_pan4p_mod_3ocvac11e": -741.688329692043, "pqq_e": -659.8111951384482, "pqq_c": -659.8123765468838, "generic_tRNA_GAG_glu__L_c": -24.437813211836342, "EG50003-MONOMER_mod_pan4p_mod_lipo": -762.1158839706718, "CPLX0-782_mod_2:4fe4s": -670.9563496669892, "CPLX0-782_mod_1:2fe2s_mod_1:4fe4s": -645.1597762244882, "2fe2s_c": -25.79458723529195, "4fe4s_c": -52.811867063576884, "LI_c": -0.0, "RNase_m5": -0.0, "RNase_m16": -0.0, "RNase_m23": -0.0, "RNA_b0002": 126722.1716985295, "RNA_b0003": -94659.37015200897, "RNA_b0004": 89583.40528929743, "RNA_b0007": 39414.85704605488, "RNA_b0008": 23068.89391811072, "RNA_b0009": 16275.718072030239, "RNA_b0014": 133200.1203485883, "RNA_b0015": -52957.98633886524, "RNA_b0019": 81431.09549220736, "RNA_b0023": 3785.4345360957836, "RNA_b0025": 29978.414994545838, "RNA_b0026": -15590.140742037252, "RNA_b0027": 34585.38218453715, "RNA_b0029": 66062.13539588248, "RNA_b0030": 25326.418622062447, "RNA_b0031": 18199.20915756495, "RNA_b0032": 31635.229818732718, "RNA_b0033": 87691.94559274506, "RNA_b0036": -72800.92274695124, "RNA_b0037": 108175.4231762131, "RNA_b0038": -92033.75075945811, "RNA_b0040": 105913.78955649758, "RNA_b0047": 129647.50220386162, "RNA_b0048": 12283.285412848101, "RNA_b0049": 58719.65008768127, "RNA_b0051": 57354.871100844815, "RNA_b0052": 69171.67147852977, "RNA_b0053": -91891.45047530934, "RNA_b0058": -108118.68411124247, "RNA_b0061": 43528.673175547396, "RNA_b0062": -69820.12978423644, "RNA_b0063": 118800.6112868591, "RNA_b0066": 48626.302856634444, "RNA_b0067": 112741.36541344541, "RNA_b0068": 68533.51186288716, "RNA_b0070": 21693.830179243243, "RNA_b0071": 42202.7565191067, "RNA_b0072": -107122.13511071009, "RNA_b0073": 76147.64198399571, "RNA_b0074": 109433.70512821627, "RNA_b0077": 25630.49009396176, "RNA_b0078": 34174.15013909455, "RNA_b0082": 23609.997359128603, "RNA_b0084": 123003.76305331403, "RNA_b0085": 103444.18017159702, "RNA_b0086": 94697.87804241867, "RNA_b0087": 75636.1579957494, "RNA_b0088": -598510.0823489958, "RNA_b0090": 74180.92023681624, "RNA_b0091": 102774.68068197632, "RNA_b0092": 63853.24531333379, "RNA_b0096": 64067.815990093186, "RNA_b0098": 32306.674044462296, "RNA_b0099": 26968.505880599052, "RNA_b0103": -22678.776673748125, "RNA_b0104": 28852.487769509156, "RNA_b0109": 24844.652179928766, "RNA_b0110": -20757.42594630437, "RNA_b0112": 32342.855710594547, "RNA_b0114": -8827.256448863414, "RNA_b0115": 131477.18793643088, "RNA_b0116": 29051.973584387473, "RNA_b0118": 69930.74838439551, "RNA_b0120": 55420.47488705553, "RNA_b0121": -31259.32859169175, "RNA_b0123": 41318.4899883294, "RNA_b0124": 63240.97767543079, "RNA_b0125": 11823.439166877803, "RNA_b0126": 17024.08001066761, "RNA_b0131": 10574.996308950762, "RNA_b0133": 59342.10415183921, "RNA_b0134": -15348.465817998202, "RNA_b0142": -46289.68008834046, "RNA_b0149": 69873.52789566318, "RNA_b0150": 156391.48603207068, "RNA_b0151": 55687.88344183613, "RNA_b0152": 62174.45589038904, "RNA_b0153": -114717.40139812871, "RNA_b0154": 34537.083522262925, "RNA_b0155": 99141.3009409718, "RNA_b0156": 7489.230909207459, "RNA_b0158": 55886.6797385467, "RNA_b0159": -43097.94424665823, "RNA_b0160": 41054.04880738959, "RNA_b0166": 20246.36679958157, "RNA_b0168": -91610.98497660975, "RNA_b0169": -34040.36416222929, "RNA_b0170": 59008.12045815254, "RNA_b0171": 18302.494154141, "RNA_b0172": 15516.37377403743, "RNA_b0173": 33156.29168381197, "RNA_b0174": 20990.412351711646, "RNA_b0175": 23537.595107591336, "RNA_b0177": 62861.84366681324, "RNA_b0179": 27987.34976980179, "RNA_b0180": 31738.66437177771, "RNA_b0181": -22869.769991711215, "RNA_b0182": -177541.32017158277, "RNA_b0185": 17702.731417765248, "RNA_b0186": 149123.8258221604, "RNA_b0188": 35914.216688867964, "RNA_b0194": 43437.71990326336, "RNA_b0197": -52465.736105378535, "RNA_b0198": 45676.92137144077, "RNA_b0199": 71912.55623012973, "RNA_b0200": 39954.002086034256, "RNA_b0201": 106856.22581041181, "RNA_b0202": 5354.4426443480825, "RNA_b0203": -192156.84980548968, "RNA_b0204": 201016.47853493533, "RNA_b0205": 8353.897260429521, "RNA_b0206": 2119.2201054317866, "RNA_b0207": 55893.79392967874, "RNA_b0212": 20918.578270072798, "RNA_b0216": 2078.482482432068, "RNA_b0221": 63362.39684144007, "RNA_b0222": 16036.097514203384, "RNA_b0237": 39573.05648861074, "RNA_b0238": 12691.712798076855, "RNA_b0241": 26834.894024552294, "RNA_b0242": 76950.25041168249, "RNA_b0243": -12036.034107570114, "RNA_b0244": 2030.724977654141, "RNA_b0260": 98016.15420095081, "RNA_b0261": -33077.78288887875, "RNA_b0273": 26416.65823770515, "RNA_b0306": 49959.39675408518, "RNA_b0307": 99131.68668227227, "RNA_b0308": 48327.10796845453, "RNA_b0311": 116503.60568384556, "RNA_b0312": 102705.99841895656, "RNA_b0314": 142011.92179425043, "RNA_b0323": -31871.45298371859, "RNA_b0331": -187508.80807809965, "RNA_b0333": 81635.05827140977, "RNA_b0334": 101522.41658265835, "RNA_b0336": 88054.29747913084, "RNA_b0337": 89411.95768897716, "RNA_b0339": -17380.78560261703, "RNA_b0340": 32849.93967158681, "RNA_b0341": 80723.93308156104, "RNA_b0343": 4659.430110441329, "RNA_b0344": 81561.37188175948, "RNA_b0347": 116026.25769765463, "RNA_b0348": 65960.64605477684, "RNA_b0349": 60418.851691664146, "RNA_b0350": 56327.63482636637, "RNA_b0351": -200854.80751705522, "RNA_b0352": 70494.29357378361, "RNA_b0353": 30165.642317267688, "RNA_b0355": 58049.87164344994, "RNA_b0356": -21124.429532066177, "RNA_b0365": -77393.7443721291, "RNA_b0366": 53434.875014981975, "RNA_b0367": 57753.577565557694, "RNA_b0368": 59363.44315451573, "RNA_b0369": 26989.67536875633, "RNA_b0381": 30340.652345015937, "RNA_b0383": 98509.69223037895, "RNA_b0386": 20770.150721700218, "RNA_b0388": 36491.42110104751, "RNA_b0394": 25084.838774013053, "RNA_b0401": -29198.03114361682, "RNA_b0403": 126308.34148456604, "RNA_b0404": 16086.085736783574, "RNA_b0405": 28569.03338514101, "RNA_b0406": 5890.807276205271, "RNA_b0408": 128717.02709084045, "RNA_b0409": -69618.2645618112, "RNA_b0411": 19867.01767113868, "RNA_b0414": -71679.59182838343, "RNA_b0415": 32749.527370851974, "RNA_b0416": 29244.47014173071, "RNA_b0417": 43390.57323025604, "RNA_b0418": 36165.906385318165, "RNA_b0420": -46523.528532405864, "RNA_b0421": 62781.39582292487, "RNA_b0423": 40130.36017094011, "RNA_b0425": 2099.3457689939646, "RNA_b0428": 62196.194424583024, "RNA_b0429": 23025.065265184217, "RNA_b0430": 43031.62507897844, "RNA_b0431": -65073.56227215829, "RNA_b0432": 66103.68401823626, "RNA_b0433": 40626.768851876346, "RNA_b0436": 35665.55067233719, "RNA_b0444": 19240.804645073742, "RNA_b0446": 22613.589835171322, "RNA_b0451": 16215.692439881632, "RNA_b0452": 22137.13821466638, "RNA_b0455": 3154.6467732107712, "RNA_b0459": 15278.505174856407, "RNA_b0462": 219582.5466317488, "RNA_b0463": -103498.41156270051, "RNA_b0469": 11074.285262704772, "RNA_b0474": 16401.11601336032, "RNA_b0475": 25685.991571758193, "RNA_b0477": 36205.27105388263, "RNA_b0480": 114570.56567089431, "RNA_b0484": 174202.7650133906, "RNA_b0485": 65010.08387855962, "RNA_b0494": -23909.81894170125, "RNA_b0505": 33659.90782052142, "RNA_b0507": 124059.43044750753, "RNA_b0508": 53940.19905596491, "RNA_b0509": -322340.2267106318, "RNA_b0511": 101489.2605071484, "RNA_b0512": 94720.06525323556, "RNA_b0514": 79437.82948722785, "RNA_b0516": -46111.858105907384, "RNA_b0517": 73210.43690802179, "RNA_b0521": -133116.28317778456, "RNA_b0522": 74369.55232242007, "RNA_b0523": -32265.565911599904, "RNA_b0524": -733.3440366068932, "RNA_b0526": 36991.44652427953, "RNA_b0529": 13415.251277094305, "RNA_b0536": 2087.9053138542004, "RNA_b0572": -167824.3455667208, "RNA_b0573": 23140.77244134146, "RNA_b0574": 85302.13408566384, "RNA_b0575": 218683.91085018875, "RNA_b0576": 96094.205195067, "RNA_b0578": 45554.25698742718, "RNA_b0583": -90798.32787485218, "RNA_b0584": 155742.54004969462, "RNA_b0585": 78440.17871093636, "RNA_b0586": -10472.039382999606, "RNA_b0588": 56751.055810862155, "RNA_b0589": 69468.4480783925, "RNA_b0590": -48341.34188833552, "RNA_b0591": 32637.160012172157, "RNA_b0592": 66739.42853633879, "RNA_b0593": 82136.2447335589, "RNA_b0594": -83161.30030602356, "RNA_b0595": 59709.634702342606, "RNA_b0596": 42479.0495807717, "RNA_b0604": 11272.57339506975, "RNA_b0612": 102210.88989154542, "RNA_b0613": 61372.03947075762, "RNA_b0615": -117002.76163356498, "RNA_b0616": 63591.39659925848, "RNA_b0617": 20722.72526010857, "RNA_b0621": 96886.29701388994, "RNA_b0622": 39032.63486497735, "RNA_b0627": 5621.752953738702, "RNA_b0628": 23243.1848754744, "RNA_b0630": 17761.390755300537, "RNA_b0632": 33599.2054590266, "RNA_b0635": 119925.80151934148, "RNA_b0636": -163685.7368250405, "RNA_b0638": 42662.194368354874, "RNA_b0639": -185117.086846409, "RNA_b0642": 179651.38538514994, "RNA_b0650": 116180.44955497594, "RNA_b0651": 65231.5176629947, "RNA_b0652": 50452.32155588252, "RNA_b0653": 47154.65854316395, "RNA_b0654": 51836.49836432411, "RNA_b0655": 63230.33378991874, "RNA_b0657": 4762.9480432604005, "RNA_b0661": 39546.11232498851, "RNA_b0662": 81811.21711586579, "RNA_b0664": 5251.457845208879, "RNA_b0665": 5251.457845208879, "RNA_b0666": 5369.023009609611, "RNA_b0668": -4515.566735370865, "RNA_b0670": -4515.566735370865, "RNA_b0672": 2294.991778608698, "RNA_b0673": 5369.023009609611, "RNA_b0674": 44334.262678903775, "RNA_b0677": 14071.128768038532, "RNA_b0678": -51845.65855847083, "RNA_b0679": 135815.35238093123, "RNA_b0680": 35511.35925157869, "RNA_b0684": -20034.526829122326, "RNA_b0688": 17978.576154771217, "RNA_b0692": 92025.08977650934, "RNA_b0693": 5379.454235124965, "RNA_b0696": 39929.877890922085, "RNA_b0697": -44403.221244497305, "RNA_b0698": 116925.0212415174, "RNA_b4513": 6253.056174899768, "RNA_b0709": 103452.57948907712, "RNA_b0720": 27132.80435083181, "RNA_b0721": 1009.5353642814529, "RNA_b0722": 24355.095815730987, "RNA_b0723": -3198.940903832367, "RNA_b0724": 49976.893027235004, "RNA_b0726": 195529.47365953174, "RNA_b0727": 84776.45832737892, "RNA_b0728": -189693.77585071046, "RNA_b0729": 60580.04493984594, "RNA_b0731": 137777.77459476035, "RNA_b0732": 183082.89510332033, "RNA_b0733": 109660.4924099794, "RNA_b0734": 79699.6055295749, "RNA_b0736": -90394.54404114521, "RNA_b0743": 1704.582111508148, "RNA_b0744": 2096.870977730391, "RNA_b0745": 2101.197910759463, "RNA_b0746": 2096.870977730391, "RNA_b0747": 2101.197910759463, "RNA_b0748": 2094.846239220772, "RNA_b0749": 2094.846239220772, "RNA_b0750": -3936.905685465696, "RNA_b0751": 50170.175061325375, "RNA_b0752": 26010.584716518435, "RNA_b0754": 21765.95929900417, "RNA_b0755": 19342.126802769115, "RNA_b0756": 72688.40489776185, "RNA_b0757": 60397.81804327371, "RNA_b0758": -30527.07631964359, "RNA_b0759": 14372.55429335344, "RNA_b0763": 53775.55188238251, "RNA_b0764": 48236.3542835093, "RNA_b0765": -33491.34031196669, "RNA_b0766": 57102.70411137576, "RNA_b0767": 27573.969566903506, "RNA_b0774": 34233.707244974605, "RNA_b0775": 72388.82939315149, "RNA_b0776": 80484.99167357474, "RNA_b0777": 52736.84513816056, "RNA_b0778": -105650.5428937091, "RNA_b0781": -49654.940689837575, "RNA_b0783": 33763.2611205821, "RNA_b0784": 17123.24633544611, "RNA_b0785": 31434.19418870739, "RNA_b0789": -37908.0753596735, "RNA_b0805": 58688.961561504504, "RNA_b0807": 25705.670635187216, "RNA_b0809": 50305.60003464964, "RNA_b0810": 46118.40292051481, "RNA_b0811": 51861.59294106887, "RNA_b0813": 62060.122204194515, "RNA_b0822": 22631.422605945492, "RNA_b0825": 18283.634839647453, "RNA_b0826": -32522.74922774271, "RNA_b0827": 86211.0897117876, "RNA_b0828": 67071.97011735519, "RNA_b0829": -132701.31683139523, "RNA_b0830": 106908.89410503668, "RNA_b0831": 64252.889503556056, "RNA_b0832": 63766.96189279662, "RNA_b0837": 30883.77779301214, "RNA_b0839": 30124.022167265342, "RNA_b0841": 11327.89061514774, "RNA_b0842": 31519.403183014794, "RNA_b0849": 6214.470932438648, "RNA_b0854": 77422.15834002552, "RNA_b0855": 78930.4882512134, "RNA_b0856": 66593.00228221924, "RNA_b0857": 59055.445015358375, "RNA_b0859": 8869.832743516417, "RNA_b0860": 18228.72351965035, "RNA_b0861": 46652.2392655245, "RNA_b0862": 50084.42868407227, "RNA_b0863": 50909.0165902107, "RNA_b0864": 50848.61965887443, "RNA_b0870": -33913.03160099085, "RNA_b0871": 47298.368429018854, "RNA_b0875": 19071.91852638617, "RNA_b0883": 2353.740861095349, "RNA_b0884": 1989.888693544496, "RNA_b0886": 120295.4726542156, "RNA_b0887": 123408.00485244094, "RNA_b0888": 25651.375829779383, "RNA_b0891": -39905.20316882352, "RNA_b0893": 33193.71261251347, "RNA_b0894": 170103.0838946095, "RNA_b0895": 43017.95262026826, "RNA_b0896": 60262.78074297006, "RNA_b0902": 20526.735196275695, "RNA_b0903": 159273.8655351551, "RNA_b0904": -78160.48795835055, "RNA_b0907": 75832.4446836789, "RNA_b0908": -15583.78504403074, "RNA_b0910": 37115.83401806851, "RNA_b0911": 22205.0818678276, "RNA_b0914": -143085.61704072426, "RNA_b0915": 68689.6723613738, "RNA_b0918": 11837.187424878, "RNA_b0928": 31572.783010815932, "RNA_b0929": 25637.28277749079, "RNA_b0930": 36268.49688236138, "RNA_b0931": 30836.902591973314, "RNA_b0932": 182244.84941490635, "RNA_b0933": 53226.48893104597, "RNA_b0934": 55281.71181203924, "RNA_b0935": 79916.86393372627, "RNA_b0936": 66982.03159839165, "RNA_b0937": -139873.099812681, "RNA_b0945": 26469.434482422195, "RNA_b0948": -28821.59640004243, "RNA_b0954": 13184.37484048986, "RNA_b0957": 23350.623791487636, "RNA_b0963": 11673.9413670423, "RNA_b0967": 32919.88051077491, "RNA_b0968": 19307.91493192487, "RNA_b0969": 9137.775927793351, "RNA_b0971": 2433.082846543076, "RNA_b0972": 78157.54494121055, "RNA_b0973": 125220.91379021553, "RNA_b0974": -188046.02598188302, "RNA_b0978": -69420.89465633103, "RNA_b0979": 79418.63277510706, "RNA_b0980": 90528.27868612102, "RNA_b0996": 81525.62682836084, "RNA_b0997": 177225.92576075115, "RNA_b0998": 41740.07226792001, "RNA_b1002": 86324.87860983351, "RNA_b1006": -139831.55486397006, "RNA_b1007": 34638.21544797609, "RNA_b1008": 41332.30369518463, "RNA_b1009": 55966.2638090195, "RNA_b1010": 27018.225642983125, "RNA_b1011": 48426.652554722685, "RNA_b1012": 80205.33847224947, "RNA_b1014": 108048.4559751106, "RNA_b1015": 105095.64235228155, "RNA_b1032": 2380.8450185495453, "RNA_b1033": 65451.03258112569, "RNA_b1054": 20232.201394442374, "RNA_b1059": 78067.6024630982, "RNA_b1062": 27600.596465779465, "RNA_b1064": 18030.072820237336, "RNA_b1069": 42239.93330407327, "RNA_b1084": 86407.68108620531, "RNA_b1086": 26549.456866588134, "RNA_b1089": -19249.93256719173, "RNA_b1090": 46432.77457381886, "RNA_b1091": -4936.541393849391, "RNA_b1092": 25261.884385141642, "RNA_b1093": 51035.65163948681, "RNA_b1094": -32860.05553658224, "RNA_b1095": 68395.61581867366, "RNA_b1096": 56336.850938837066, "RNA_b1098": -134688.67307915242, "RNA_b1101": 35278.81841916715, "RNA_b1102": 152556.1652505375, "RNA_b1106": 57497.53223358956, "RNA_b1107": -88000.36296741567, "RNA_b1109": 90810.65498713689, "RNA_b1114": 94422.09491485712, "RNA_b1116": -48191.76950295592, "RNA_b1117": 48864.244237463194, "RNA_b1118": 86637.24455513612, "RNA_b1119": -10639.043644253476, "RNA_b1123": 72727.95329236741, "RNA_b1124": 55455.817051395505, "RNA_b1125": 57967.85953454327, "RNA_b1126": 79108.0430420618, "RNA_b1131": 8529.02360530991, "RNA_b1133": 30678.918320426048, "RNA_b1134": -14980.3499291015, "RNA_b1135": 45586.88816410383, "RNA_b1136": 29955.521294485163, "RNA_b1185": 37094.380824060754, "RNA_b1186": 42509.67345386839, "RNA_b1189": 90417.1211849657, "RNA_b1190": -26654.055635506073, "RNA_b1192": 25317.194013140474, "RNA_b1193": 42487.734960570175, "RNA_b1197": 118202.4640519952, "RNA_b1198": 98779.7862605327, "RNA_b1199": 44058.25471323697, "RNA_b1200": -61496.41215438365, "RNA_b1206": 46224.28311918152, "RNA_b1207": 30471.614794356658, "RNA_b1208": -16940.505541402443, "RNA_b1209": 43535.20674630581, "RNA_b1210": 87494.8484542042, "RNA_b1211": -60964.738400869195, "RNA_b1215": 8647.374006732025, "RNA_b1216": 30329.894321544238, "RNA_b1223": 37258.23349452039, "RNA_b1224": 260825.85018521338, "RNA_b1225": 107058.10156371888, "RNA_b1226": 49524.60897301077, "RNA_b1227": 47382.805010685704, "RNA_b1230": 2033.4324770210949, "RNA_b1231": 1799.283962092075, "RNA_b1232": 23321.43586075377, "RNA_b1236": 23010.07390954917, "RNA_b1238": 17076.67700047043, "RNA_b1241": 66450.74093416071, "RNA_b1243": -125204.33009079531, "RNA_b1244": 64342.97800057828, "RNA_b1245": 63397.64957364884, "RNA_b1246": 70557.86665838842, "RNA_b1247": 70022.94910495596, "RNA_b1249": 24200.85229875298, "RNA_b1250": 23978.190458518082, "RNA_b1252": 50163.77378311598, "RNA_b1260": 56326.138156912486, "RNA_b1261": 83201.66726308157, "RNA_b1262": 94612.38156614335, "RNA_b1263": -169875.34854367658, "RNA_b1264": 109276.83390528453, "RNA_b1269": 24206.774535211553, "RNA_b1270": -15317.735031098457, "RNA_b1276": 74006.89196976252, "RNA_b1277": 15148.622181578854, "RNA_b1278": 21113.254393193874, "RNA_b1281": 4658.016119078924, "RNA_b1286": 50846.035026264595, "RNA_b1288": 18550.602315056687, "RNA_b1291": -153636.127321211, "RNA_b1296": 96949.44710454866, "RNA_b1297": 33620.44824380474, "RNA_b1298": 53260.02381749786, "RNA_b1300": -67248.75980242256, "RNA_b1301": 89425.56191036243, "RNA_b1302": 88273.77102204581, "RNA_b1308": 8749.449876055143, "RNA_b1319": 25027.50352516163, "RNA_b1325": 24355.10593399493, "RNA_b1326": 9262.260453503255, "RNA_b1329": 112112.83417378168, "RNA_b1344": 25944.657030235616, "RNA_b1363": 39894.93161125816, "RNA_b1377": 31417.93862504421, "RNA_b1378": 97757.56898861274, "RNA_b1380": 24452.649984255757, "RNA_b1385": 38647.00955520622, "RNA_b1386": 158255.4341088923, "RNA_b1387": 142384.95428339715, "RNA_b1388": 64638.26393020521, "RNA_b1389": 20018.620817111554, "RNA_b1390": 51999.10192664369, "RNA_b1391": 34811.92275305312, "RNA_b1392": 74524.68412549894, "RNA_b1393": 49103.93375276537, "RNA_b1394": 53542.76504347243, "RNA_b1395": -295954.3014940613, "RNA_b1397": 83820.1327846596, "RNA_b1398": 91390.354652692, "RNA_b1415": 38109.91760335015, "RNA_b1440": 79713.10728595156, "RNA_b1441": 70587.97927326322, "RNA_b1442": 65919.2476193848, "RNA_b1443": 55567.111062017815, "RNA_b1444": 98878.30638363918, "RNA_b1453": 104590.72179891838, "RNA_b1463": 58828.15074689648, "RNA_b1465": 47555.677434551646, "RNA_b1466": 48398.50698072848, "RNA_b1467": 107570.62039195279, "RNA_b1468": -22394.80550362393, "RNA_b1469": 97112.96989205029, "RNA_b1473": 22820.757651679323, "RNA_b1474": 18805.995245434424, "RNA_b1475": 61544.85420755768, "RNA_b1476": 45441.998771522805, "RNA_b1478": 27947.128192311317, "RNA_b1479": 47138.505538803016, "RNA_b1480": 392.2764945109448, "RNA_b1483": 64660.452532403746, "RNA_b1484": 68811.05894609769, "RNA_b1485": 62609.79123628236, "RNA_b1486": 71516.24299776653, "RNA_b1487": -144321.31878532172, "RNA_b1488": 40678.26065012018, "RNA_b1489": 167135.48027570377, "RNA_b1492": 107319.43191196989, "RNA_b1493": 97728.50298433423, "RNA_b1519": 53012.743144707245, "RNA_b1521": 38558.83807973229, "RNA_b1524": 64470.00185398042, "RNA_b1525": 96404.88627360098, "RNA_b1528": 83171.82982080104, "RNA_b1533": 24672.26055290413, "RNA_b1539": 19623.53415190065, "RNA_b1584": 39021.032291446085, "RNA_b1587": 169060.68522778613, "RNA_b1588": 168700.13537933838, "RNA_b1589": 43135.75057626587, "RNA_b1590": 59742.16519142775, "RNA_b1591": 42882.20194090917, "RNA_b1592": 87940.7636524143, "RNA_b1599": 23018.22048135627, "RNA_b1600": -3369.170043305373, "RNA_b1602": 96701.46309181962, "RNA_b1603": -19383.132010066296, "RNA_b1605": 96676.3892008332, "RNA_b1606": -40021.92896023494, "RNA_b1611": 34042.48716210867, "RNA_b1612": 43122.705284564, "RNA_b1613": 31581.10054731101, "RNA_b1621": -7457.818963964078, "RNA_b1622": 81748.44604439929, "RNA_b1623": 27781.849402657514, "RNA_b1634": 104990.85485784823, "RNA_b1636": 60099.81506150089, "RNA_b1637": -5221.875733691019, "RNA_b1638": 13643.879632600048, "RNA_b1640": 30688.00055166285, "RNA_b1646": 36290.20332154329, "RNA_b1651": 9818.778719215908, "RNA_b1652": -180233.71154394254, "RNA_b1654": 7138.55765940264, "RNA_b1656": 40610.69520544903, "RNA_b1661": 79978.46740663679, "RNA_b1662": 17802.615710819686, "RNA_b1665": 2094.8717377307303, "RNA_b1666": 2094.8717377307303, "RNA_b1676": 37768.941239268366, "RNA_b1677": 5019.795081789507, "RNA_b1679": 28996.064491620044, "RNA_b1680": 85101.50784573241, "RNA_b1681": 88398.30532941529, "RNA_b1682": -180051.35294746803, "RNA_b1683": 103470.79426026081, "RNA_b1684": 25634.96389471818, "RNA_b1692": 39998.87424454908, "RNA_b1693": -50187.36321974577, "RNA_b1701": -97503.82627373333, "RNA_b1702": 63823.781095153616, "RNA_b1704": 25731.377638712853, "RNA_b1709": 52187.86972157214, "RNA_b1710": 38267.656765734406, "RNA_b1711": 68542.9335222921, "RNA_b1713": 7714.103476422518, "RNA_b1714": 68694.78390169937, "RNA_b1716": 24859.824152135716, "RNA_b1717": -30635.373286235834, "RNA_b1718": 37571.6703230434, "RNA_b1719": 24081.335070080506, "RNA_b1723": 25054.8686950214, "RNA_b1732": 54219.84275114739, "RNA_b1734": 93924.66851349518, "RNA_b1740": 16381.254949662314, "RNA_b1744": 67423.05214686594, "RNA_b1745": 93621.73040699452, "RNA_b1746": 103005.9985465219, "RNA_b1747": 72160.17992985048, "RNA_b1748": -169443.76464652736, "RNA_b1759": 28375.98852369465, "RNA_b1761": 34635.63563895971, "RNA_b1764": -56865.622787610635, "RNA_b1767": 70959.53179084143, "RNA_b1768": -25359.29443778048, "RNA_b1773": -207177.11456993443, "RNA_b1778": 28823.40774714116, "RNA_b1779": 26165.464334884608, "RNA_b1781": 59372.088030835796, "RNA_b1800": 75752.7945643587, "RNA_b1801": -8497.388644075872, "RNA_b1804": 28308.26393499884, "RNA_b1805": 42233.4920568846, "RNA_b1812": 13170.470249715736, "RNA_b1814": 95071.1431177409, "RNA_b1817": 67506.62059186677, "RNA_b1818": -62241.50773199843, "RNA_b1819": 59523.398799191804, "RNA_b1822": 22416.178618882375, "RNA_b1835": 39855.94501758792, "RNA_b1849": 32545.950546515658, "RNA_b1850": 15367.309273288141, "RNA_b1851": 45171.70473856792, "RNA_b1852": 38385.36619506541, "RNA_b1854": 35566.901160185094, "RNA_b1855": 26890.8453559502, "RNA_b1857": 22591.68448316508, "RNA_b1858": 52703.99269393913, "RNA_b1859": -11329.540930325898, "RNA_b1865": -46173.13284792002, "RNA_b1866": 41467.99987680454, "RNA_b1870": 51914.2600562617, "RNA_b1871": -22801.409330183018, "RNA_b1872": 20531.65840260328, "RNA_b1873": 76440.7433878665, "RNA_b1876": 48141.07620865212, "RNA_b1896": 99224.89146006612, "RNA_b1897": 55615.999339824535, "RNA_b4460": 68930.43652718501, "RNA_b1900": 105421.9805988206, "RNA_b1901": 68675.3888567645, "RNA_b1907": 31751.631647731567, "RNA_b1909": 2368.681175514674, "RNA_b1910": 1887.4636164388592, "RNA_b1911": 2008.0998734640432, "RNA_b1912": 15072.092580724062, "RNA_b1919": 68754.00233670164, "RNA_b1922": -44597.44423936652, "RNA_b1927": 103387.9222074297, "RNA_b1975": 2494.3366521592297, "RNA_b1977": 2074.778995035611, "RNA_b1981": 91979.26345727145, "RNA_b1982": 101694.0951688694, "RNA_b1984": 2092.918024171674, "RNA_b1986": 2079.2955704829305, "RNA_b1989": 2092.918024171674, "RNA_b1991": 75045.977363027, "RNA_b1992": 51870.937998320886, "RNA_b1993": 37802.86302852342, "RNA_b2010": 30540.698251769532, "RNA_b2019": -211642.42807699696, "RNA_b2020": 91096.40562887362, "RNA_b2021": 74718.45641967852, "RNA_b2022": 74432.31957640014, "RNA_b2023": 41213.64857497935, "RNA_b2024": 21099.864811626016, "RNA_b2025": 54034.86430204751, "RNA_b2026": 42607.84555214571, "RNA_b2027": 67976.93258327026, "RNA_b2028": 81259.9057398867, "RNA_b2029": 36646.64658317295, "RNA_b2032": -33829.28803052863, "RNA_b2033": 41034.68624361691, "RNA_b2034": 68861.21224964038, "RNA_b2035": -13673.827640921638, "RNA_b2036": 76255.81353140286, "RNA_b2037": 86802.46910640248, "RNA_b2038": 38741.06830825351, "RNA_b2039": 61136.629387420726, "RNA_b2040": 62566.81039608388, "RNA_b2041": 75416.9100875419, "RNA_b2045": -74184.67152441846, "RNA_b2048": 67254.66697597898, "RNA_b2049": 99907.31828218217, "RNA_b2051": 33468.56714463482, "RNA_b2052": 67312.09817760042, "RNA_b2053": 78272.44927231646, "RNA_b2065": 40566.394815154476, "RNA_b2066": 44695.76090241831, "RNA_b2091": -120581.9161641256, "RNA_b2092": 94504.02734364416, "RNA_b2093": 19749.057030881417, "RNA_b2094": 31493.00132768394, "RNA_b2095": 87830.6216870775, "RNA_b2096": 25961.063663687015, "RNA_b2097": 24901.40694212298, "RNA_b2103": -17121.337954126186, "RNA_b2104": 55024.77589136856, "RNA_b2114": 55116.84470361021, "RNA_b2128": 51114.04944003686, "RNA_b2129": 64492.83950568522, "RNA_b2130": 80856.77142984446, "RNA_b2131": 63847.50301492623, "RNA_b2132": 159681.0137584051, "RNA_b2133": 47598.80243827102, "RNA_b2134": 25900.223058360196, "RNA_b2140": 26189.327355035104, "RNA_b2143": 23471.41698308605, "RNA_b2146": -18851.53980123698, "RNA_b2147": 85801.61596951426, "RNA_b2148": 70526.14078872526, "RNA_b2149": 105622.37661513993, "RNA_b2150": 69233.82174788753, "RNA_b2153": -39340.29293045588, "RNA_b2154": 58364.07409066006, "RNA_b2155": 138574.5722747651, "RNA_b2156": 102664.6252521345, "RNA_b2162": 23420.145421058733, "RNA_b2167": 117704.83640636013, "RNA_b2168": 65351.530375419716, "RNA_b2169": 78632.95059562221, "RNA_b2170": 82730.96945312544, "RNA_b2174": 49836.13285170631, "RNA_b2183": 19278.192877491205, "RNA_b2185": 7943.1663167907745, "RNA_b2189": 2117.067527240221, "RNA_b2197": 33332.40658935584, "RNA_b2198": 14645.5306512064, "RNA_b2199": 51444.783952068254, "RNA_b2200": 46415.89601011281, "RNA_b2201": -221547.97757753305, "RNA_b2202": 41845.40989493942, "RNA_b2203": 31290.05530159581, "RNA_b2204": 60285.77975490558, "RNA_b2205": 48490.24038940909, "RNA_b2206": 173187.73753485718, "RNA_b2207": 18303.04930563403, "RNA_b2210": 45630.11313868329, "RNA_b2215": 25849.015463896892, "RNA_b2221": 46299.37106169019, "RNA_b2222": 45309.18131790081, "RNA_b2223": -68368.11315649976, "RNA_b2224": 80055.61485869251, "RNA_b2232": 18838.23151948581, "RNA_b2234": 1638.439962270621, "RNA_b2235": 78845.75481024095, "RNA_b2239": 74504.2329318082, "RNA_b2240": 94765.78193186117, "RNA_b2241": -61613.36196735194, "RNA_b2242": 88018.9191136257, "RNA_b2243": 83063.98775535215, "RNA_b2251": 11772.412089383073, "RNA_b2253": 79602.39624421744, "RNA_b2254": 67607.67934257, "RNA_b2255": 138289.6322229443, "RNA_b2256": 62022.17314316221, "RNA_b2257": 115429.91212379692, "RNA_b4544": 23394.19334986539, "RNA_b2258": 27002.898140161706, "RNA_b2260": 94391.76197716099, "RNA_b2261": 66946.17015819326, "RNA_b2262": 59733.75948869405, "RNA_b2263": 52954.46486131915, "RNA_b2264": 116503.9160833767, "RNA_b2265": -203412.46676208798, "RNA_b2268": 25450.110759853964, "RNA_b2276": 102145.95862652813, "RNA_b2277": -21940.48592024448, "RNA_b2278": 128919.02224466881, "RNA_b2279": 21207.703174993785, "RNA_b2280": 38659.75540300401, "RNA_b2281": 37825.25318303734, "RNA_b2282": 68344.08408585726, "RNA_b2283": -320280.46092198, "RNA_b2284": 93105.34160108959, "RNA_b2285": 34811.83441816264, "RNA_b2286": 125141.1176171683, "RNA_b2287": 46187.28395917968, "RNA_b2288": 31068.83102019727, "RNA_b2290": 33747.92545539816, "RNA_b2291": 16663.23783924458, "RNA_b2296": 33421.18319330027, "RNA_b2297": 59566.938748925204, "RNA_b2303": -28317.26603567816, "RNA_b2306": 53684.90943528779, "RNA_b2307": 50213.95992600728, "RNA_b2308": 47922.79193278465, "RNA_b2309": 54436.73199281486, "RNA_b2310": 54485.82918546534, "RNA_b2311": 39861.61883075152, "RNA_b2312": -9690.492337343523, "RNA_b2315": 7891.767838026389, "RNA_b2316": 21614.51299882466, "RNA_b2318": 56574.509791289005, "RNA_b2320": -80559.27010218332, "RNA_b2323": 32342.220814232078, "RNA_b2324": 55478.792810976236, "RNA_b2328": 57610.294245415556, "RNA_b2329": -115493.92494183235, "RNA_b2341": 2535.1725718651205, "RNA_b2342": 91349.93437556781, "RNA_b2344": 93547.88284091497, "RNA_b2348": 2074.829935528243, "RNA_b2366": 92531.31676194232, "RNA_b2373": 117863.9491842868, "RNA_b2374": 26930.999072543185, "RNA_b2378": 22687.340301114098, "RNA_b2379": 29985.079648079387, "RNA_b2388": 24211.17371290055, "RNA_b2392": 32849.220165037674, "RNA_b2393": 31822.912762460437, "RNA_b2396": 2033.806236505649, "RNA_b2397": 2033.806236505649, "RNA_b2400": 36778.44159837522, "RNA_b2401": 2096.870977730391, "RNA_b2402": 2096.870977730391, "RNA_b2403": 2096.870977730391, "RNA_b2404": 1906.2613390068598, "RNA_b2406": 87734.40784976534, "RNA_b2407": -35242.413016390194, "RNA_b2411": 45551.559254113934, "RNA_b2414": 23810.442455659577, "RNA_b2415": 17958.60412238222, "RNA_b2416": 4244.370818506062, "RNA_b2417": 35430.62602811167, "RNA_b2418": 20193.535738068993, "RNA_b2421": 63310.40714690532, "RNA_b2422": -128664.9193840168, "RNA_b2423": 61146.89051019551, "RNA_b2424": 58268.13365157151, "RNA_b2425": 70749.50360673448, "RNA_b2428": -36937.95285578323, "RNA_b2429": 99629.41582238702, "RNA_b2435": 20271.324985906616, "RNA_b2436": 24061.329777926858, "RNA_b2440": 61827.47742702446, "RNA_b2441": -95939.57176636133, "RNA_b2458": -81869.61272191745, "RNA_b2463": 63149.45718211039, "RNA_b2464": 36086.18059835346, "RNA_b2465": 41802.26323641758, "RNA_b2467": 39965.70055914163, "RNA_b2470": 217178.0833654325, "RNA_b2472": 19708.853911793893, "RNA_b2474": 19071.845106677578, "RNA_b2476": 13005.299924821125, "RNA_b2477": 21287.186808638457, "RNA_b2478": 28867.840619295905, "RNA_b2480": 32778.44177416337, "RNA_b2481": 43185.628330971114, "RNA_b2482": 141260.02121446462, "RNA_b2483": 66379.9377904496, "RNA_b2484": 100775.96084938863, "RNA_b2485": 45515.45791581251, "RNA_b2486": 110670.08438105308, "RNA_b2487": 116421.50940505385, "RNA_b2488": 38132.66634500791, "RNA_b2489": 53109.24388735124, "RNA_b2490": 28778.595196096983, "RNA_b2492": -515871.84638730116, "RNA_b2497": 90118.29934853056, "RNA_b2498": -42232.05212106179, "RNA_b2499": 14376.347450423656, "RNA_b2500": 30229.97101937567, "RNA_b2501": 40871.34408300875, "RNA_b2502": 58980.46933816632, "RNA_b2507": 109964.57701147148, "RNA_b2508": -32289.88488572618, "RNA_b2512": -47370.36028977697, "RNA_b2514": 32478.012501039007, "RNA_b2515": 27186.4893884882, "RNA_b2517": 32038.97050465954, "RNA_b2518": 11962.863922422175, "RNA_b2519": -145169.81695994388, "RNA_b2521": 58799.0956691127, "RNA_b2523": 89263.72162097298, "RNA_b2526": 2269.3281344697048, "RNA_b2527": 35945.575883399295, "RNA_b2528": 22442.579224714897, "RNA_b2529": 26828.254880246594, "RNA_b2530": -25603.52212690017, "RNA_b2532": 20516.49715579552, "RNA_b2533": 56111.40032590804, "RNA_b2536": 31295.29386476001, "RNA_b2538": 94926.29728515408, "RNA_b2539": 36180.474011843165, "RNA_b2540": 22416.516656972322, "RNA_b2541": 56694.354758229674, "RNA_b2542": 83780.41226761468, "RNA_b2551": 24464.24588561085, "RNA_b2552": 82846.66808732224, "RNA_b2557": 105782.7502806696, "RNA_b2558": 108403.28291553544, "RNA_b2559": -19009.463465638953, "RNA_b2563": 26408.540915952883, "RNA_b2564": 1006.2966486084191, "RNA_b2566": 63028.172699793875, "RNA_b2567": -25542.649052062112, "RNA_b2573": -76104.55652557273, "RNA_b2574": 42316.64343780967, "RNA_b2575": 20376.21777212598, "RNA_b2578": 16160.381705085674, "RNA_b2579": 26665.219159010525, "RNA_b2582": 9078.19214813577, "RNA_b2585": 37585.118395049925, "RNA_b2587": 35719.80081275099, "RNA_b2588": 8353.897260429521, "RNA_b2589": 200852.64720229307, "RNA_b2590": -188876.1462229548, "RNA_b2591": 106856.22581041181, "RNA_b2594": -3440.6701520671313, "RNA_b2595": 14600.954738833256, "RNA_b2599": 23838.848310657042, "RNA_b2600": 28677.93546336798, "RNA_b2601": 27847.803043401822, "RNA_b2606": -62423.836250123575, "RNA_b2607": 53302.1862941917, "RNA_b2608": 38129.20644911335, "RNA_b2609": 17360.544843119103, "RNA_b2610": 35333.62356350236, "RNA_b2614": 14877.073682242555, "RNA_b2615": 24416.39968968726, "RNA_b2617": 4590.777095807657, "RNA_b2652": 2102.6294388120286, "RNA_b2661": 100995.25970209704, "RNA_b2662": 89202.18777372251, "RNA_b2663": 97945.04646421787, "RNA_b2675": -10210.29447639445, "RNA_b2676": 66874.45574946972, "RNA_b2677": 83644.91964515833, "RNA_b2678": 74546.14568770316, "RNA_b2679": 69093.85109048086, "RNA_b2682": 51658.18508551444, "RNA_b2683": 23512.84847007067, "RNA_b2687": 10883.71017464571, "RNA_b2688": 108338.51321660548, "RNA_b2690": -2299.740203581179, "RNA_b2691": 5373.811238234436, "RNA_b2692": 5373.811238234436, "RNA_b2693": 5373.811238234436, "RNA_b2694": 5373.811238234436, "RNA_b2695": -11508.337684467024, "RNA_b2697": 69503.3590477388, "RNA_b2701": 75691.06513224026, "RNA_b2702": 39446.6192696, "RNA_b2703": 67081.28629745393, "RNA_b2704": 26020.634979862298, "RNA_b2705": -113346.52195557368, "RNA_b2708": 25170.8443376253, "RNA_b2710": 100221.96302076163, "RNA_b2711": 78905.82763278062, "RNA_b2715": 101759.09411783598, "RNA_b2719": 53587.56544965119, "RNA_b2720": 37893.171995994555, "RNA_b2721": 119355.32740461685, "RNA_b2722": 64677.73472340474, "RNA_b2723": -208610.18787886252, "RNA_b2724": 42795.267105255814, "RNA_b2738": -15116.182715798224, "RNA_b2741": 26823.76050597549, "RNA_b2744": -22043.315731378098, "RNA_b2745": 29051.119929899996, "RNA_b2746": 33373.3619014655, "RNA_b2747": -360.5079281655435, "RNA_b2750": -89129.9170909327, "RNA_b2751": 99425.9437143342, "RNA_b2752": 63245.726962297864, "RNA_b2762": 51043.814205785995, "RNA_b2763": 119129.27233689892, "RNA_b2764": -58010.64226670339, "RNA_b2765": 10151.61888197783, "RNA_b2779": 34974.66577704552, "RNA_b2780": 40838.147967699464, "RNA_b2781": -5931.812202851685, "RNA_b2784": 155383.69835331175, "RNA_b2785": 34330.41062763805, "RNA_b2787": 93162.2278941876, "RNA_b2788": 93400.51369028164, "RNA_b2789": -76039.78740044417, "RNA_b2791": -11646.273968034191, "RNA_b2794": 22409.283118928444, "RNA_b2796": -32331.69679398667, "RNA_b2797": 95306.47958145176, "RNA_b2799": -3383.138205066742, "RNA_b2800": 45053.265518906774, "RNA_b2801": 92158.53316777445, "RNA_b2802": -127448.54625427586, "RNA_b2803": 100885.3642411043, "RNA_b2806": 30408.839131025154, "RNA_b2810": 84066.84975726105, "RNA_b2811": 30827.361297245978, "RNA_b2813": 30366.267131115637, "RNA_b2814": 2064.187311970482, "RNA_b2815": 2064.187311970482, "RNA_b2816": 2064.187311970482, "RNA_b2817": 34778.19342458277, "RNA_b2818": 33326.44829384098, "RNA_b2827": -15444.71930018396, "RNA_b2828": 61400.43435753683, "RNA_b2835": 83257.79468892865, "RNA_b2836": 9696.50637525329, "RNA_b2838": 32690.170590241134, "RNA_b2841": 98826.60445100321, "RNA_b2864": 2049.5864833182345, "RNA_b2866": 2070.8839765904636, "RNA_b2867": 61495.90164852839, "RNA_b2868": 33321.2437394267, "RNA_b2871": 83444.15054532351, "RNA_b2874": 25819.28083743072, "RNA_b2877": 16105.802437740222, "RNA_b2882": 97994.78930669441, "RNA_b2883": -82726.48457540409, "RNA_b2889": 15223.111166856135, "RNA_b2890": 40539.93319208075, "RNA_b2891": 31700.806207577807, "RNA_b2893": 19230.694280905584, "RNA_b2895": 13108.105721071066, "RNA_b2901": 100072.02931918098, "RNA_b2903": 77986.05899454483, "RNA_b2904": 26972.5969169118, "RNA_b2905": 3839.8429292543624, "RNA_b2907": 82211.19856772805, "RNA_b2912": 3955.9114421539557, "RNA_b2913": 32289.79367971344, "RNA_b2914": 16187.535086928681, "RNA_b2917": 149787.00678335092, "RNA_b2919": -173220.93400789663, "RNA_b2920": 103155.43539385665, "RNA_b2923": 16299.516597444132, "RNA_b2925": 22337.176767642177, "RNA_b2926": 30058.76972040748, "RNA_b2927": 21783.671384330326, "RNA_b2930": 66989.67408869008, "RNA_b2935": 52266.891247441716, "RNA_b2937": 64215.68140373315, "RNA_b2938": 137740.29927306436, "RNA_b2942": 26648.09263283794, "RNA_b2943": 37346.05602985625, "RNA_b2946": -19945.37443546345, "RNA_b2947": 66151.34166903015, "RNA_b2954": 41426.33939504074, "RNA_b2957": 72955.60092911535, "RNA_b2960": 6381.795964807295, "RNA_b2963": 11736.086757177569, "RNA_b2964": 32034.336727443635, "RNA_b2965": 58090.9713303931, "RNA_b2967": 2098.3779564150987, "RNA_b2975": 117638.9205978214, "RNA_b2976": -25780.235394309067, "RNA_b4467": 85169.02653593288, "RNA_b4468": 73412.17660143878, "RNA_b2979": -74454.02178288596, "RNA_b2987": 40085.441268124756, "RNA_b2988": 129353.5975340868, "RNA_b2994": -160686.22223512112, "RNA_b2995": 82419.61269690428, "RNA_b2996": 68687.2383487467, "RNA_b2997": 77989.21521585365, "RNA_b3001": 72451.6637050244, "RNA_b3005": 29562.327475417613, "RNA_b3006": 51172.904544686826, "RNA_b3008": 26078.444225845375, "RNA_b3012": 20927.12649526333, "RNA_b3018": 20469.92767856459, "RNA_b3028": 40495.46735373931, "RNA_b3029": 21890.199413866783, "RNA_b3034": -141139.08599898362, "RNA_b3035": -43559.02257791962, "RNA_b3040": 21335.43838724894, "RNA_b3041": 7494.156294968382, "RNA_b3052": 39684.907081415025, "RNA_b3057": 20697.211309714457, "RNA_b3058": 10183.587747273137, "RNA_b3059": 17070.323658141842, "RNA_b3061": 63567.06647487592, "RNA_b3062": 42132.789306871295, "RNA_b3063": -26626.864539008562, "RNA_b3065": -2794.221952161193, "RNA_b3067": 36502.485591306955, "RNA_b3069": 2101.017760960367, "RNA_b3073": 96086.99749499363, "RNA_b3084": 31558.29875425713, "RNA_b3089": 87157.61992709308, "RNA_b3091": 103516.99703092373, "RNA_b3092": -27861.475615214888, "RNA_b3093": 98965.52573029028, "RNA_b4471": 94891.01742246226, "RNA_b3114": 159958.67323017397, "RNA_b3115": 19950.839247525782, "RNA_b3116": 8840.524095250608, "RNA_b3117": -107757.18664148798, "RNA_b3123": 10409.067254353227, "RNA_b3124": 79477.16775883341, "RNA_b3125": -113252.77641884323, "RNA_b3126": 53807.177655693435, "RNA_b3127": 93333.95302901276, "RNA_b3128": 109241.9784566446, "RNA_b3132": -26403.378819400248, "RNA_b3137": 59912.51387944099, "RNA_b3146": 23889.440740391507, "RNA_b3161": 32429.222313905506, "RNA_b3164": 51205.75181614307, "RNA_b3165": 1392.25784459032, "RNA_b3166": 22189.426190673752, "RNA_b3167": 27931.09900354827, "RNA_b3168": 10867.804485807044, "RNA_b3169": 103291.97381762, "RNA_b3171": 2029.1884447039765, "RNA_b3172": 34143.21212607274, "RNA_b3174": 2124.5134631041983, "RNA_b3175": 9220.806933449292, "RNA_b3176": 1730.9987645819435, "RNA_b3177": 59086.916192981844, "RNA_b3179": -72998.13333829764, "RNA_b3181": 7452.3649499452995, "RNA_b3182": 39742.482949890495, "RNA_b3185": -9444.070561006547, "RNA_b3186": 21619.327598328557, "RNA_b3187": 26965.343451292712, "RNA_b3189": 34870.54709363305, "RNA_b3196": 68350.15944912875, "RNA_b3197": -17380.402495583116, "RNA_b3198": -8607.908908026018, "RNA_b3199": 40045.55441925473, "RNA_b3200": 38787.70642861005, "RNA_b3201": -5574.827613678749, "RNA_b3202": 37612.717106669596, "RNA_b3212": -473.4227448423657, "RNA_b3213": 98665.2820839542, "RNA_b3222": 61085.16107807706, "RNA_b3223": 48049.9359483339, "RNA_b3224": 104216.8464778394, "RNA_b3225": 62271.23419626206, "RNA_b3230": 27412.54021611218, "RNA_b3231": -8588.85377415506, "RNA_b3236": 24115.017333830026, "RNA_b3247": 40720.52724650648, "RNA_b3255": 32759.468337885985, "RNA_b3256": 3543.9916753562925, "RNA_b3258": 101482.1644340075, "RNA_b3260": 9472.039891864722, "RNA_b3265": -100415.437282352, "RNA_b3266": 216324.11047260635, "RNA_b3272": 8353.897260429521, "RNA_b3273": -3034.134811404174, "RNA_b3274": 8353.897260429521, "RNA_b3275": 201026.9232978909, "RNA_b3276": -192131.54191149757, "RNA_b3277": 5354.4426443480825, "RNA_b3278": 106856.22581041181, "RNA_b3281": 57046.464474102715, "RNA_b3282": -52300.38209884343, "RNA_b3287": -27901.556281865232, "RNA_b3288": 66071.06259472277, "RNA_b3289": 35772.44644773508, "RNA_b3290": 38096.17950458584, "RNA_b3294": 26758.687790767926, "RNA_b3295": 68920.48899776497, "RNA_b3296": -78914.3855247398, "RNA_b3297": 27214.39772515257, "RNA_b3298": 24863.112343397115, "RNA_b3299": 8115.464613512601, "RNA_b3300": 92951.75377835736, "RNA_b3301": -204687.8749874909, "RNA_b3302": 12528.66188496978, "RNA_b3303": 35039.3964966904, "RNA_b3304": 24690.015875316094, "RNA_b3305": 37154.70115324411, "RNA_b3306": 27309.954357033563, "RNA_b3307": 21296.88518557046, "RNA_b3308": 37645.84894264178, "RNA_b3309": 21822.205387091806, "RNA_b3310": 25865.759845351007, "RNA_b3311": 17709.53331611922, "RNA_b3312": 13291.117845598244, "RNA_b3313": 28504.187473750568, "RNA_b3314": 48805.79602011326, "RNA_b3315": 23187.43721860309, "RNA_b3316": 19412.194224757386, "RNA_b3317": 57244.66805180842, "RNA_b3318": 20980.01236058781, "RNA_b3319": 42145.935095424, "RNA_b3320": -172433.54201051412, "RNA_b3321": 21790.924620285426, "RNA_b3339": 82563.0715006495, "RNA_b3340": 147152.56255590395, "RNA_b3341": -149862.52646878205, "RNA_b3342": 26159.696133479374, "RNA_b3343": 20145.13945448627, "RNA_b3344": 25151.051258742053, "RNA_b3345": -50099.28211241363, "RNA_b3350": 125728.48642992694, "RNA_b3359": 31984.47506125294, "RNA_b3360": 14667.407616428554, "RNA_b3365": 177309.8419889268, "RNA_b3366": 22751.331063818154, "RNA_b3367": 56406.63509908443, "RNA_b3368": 36577.455693240576, "RNA_b3370": 93875.67496833189, "RNA_b3371": -133801.96839186462, "RNA_b4474": 57756.10230371003, "RNA_b3374": 54737.307347450354, "RNA_b3380": -168483.0568429953, "RNA_b3384": 69896.53612032052, "RNA_b3385": 52811.50249096717, "RNA_b3386": 34862.80527244899, "RNA_b3389": -185464.6022239406, "RNA_b3390": 36201.36294651512, "RNA_b3396": 68900.0778475037, "RNA_b3397": 15534.38958733525, "RNA_b3403": 39280.48425453645, "RNA_b3406": 13237.930831422382, "RNA_b3409": 39616.68634016822, "RNA_b3412": 21252.864773338453, "RNA_b3415": 31695.98612172016, "RNA_b3416": 144849.060192911, "RNA_b3417": -22671.475170156005, "RNA_b3425": 22706.05928284554, "RNA_b3426": 40002.43523134995, "RNA_b3428": 170379.12396396376, "RNA_b3429": 100035.86661265115, "RNA_b3430": -130403.28447135162, "RNA_b3431": -41706.63530648657, "RNA_b3432": 152566.53580872083, "RNA_b3433": 30536.21981967734, "RNA_b4476": 93528.38374352557, "RNA_b3437": -44356.91170331807, "RNA_b3447": 121187.06115412814, "RNA_b3449": -158712.29912395278, "RNA_b3450": 74377.66834315169, "RNA_b3451": 59186.21604927657, "RNA_b3452": 62387.644921260806, "RNA_b3453": 91542.0854611914, "RNA_b3454": 49612.37730154008, "RNA_b3455": 53551.76287595073, "RNA_b3456": 89286.88099083962, "RNA_b3457": 64732.95802167038, "RNA_b3458": 77182.21173757661, "RNA_b3460": 76627.55750366082, "RNA_b3461": 20746.01404488922, "RNA_b3464": -30949.57376912373, "RNA_b3465": 5608.1723347998195, "RNA_b3469": 153135.3822585528, "RNA_b3470": 6809.597445995787, "RNA_b3475": 16333.266777752826, "RNA_b3476": -116258.99120411683, "RNA_b3477": 66270.23774023895, "RNA_b3478": 58433.194691993325, "RNA_b3479": 53370.63038897125, "RNA_b3480": 56368.95523949966, "RNA_b3493": 40097.32731217311, "RNA_b3496": 102803.56183792526, "RNA_b3500": 37520.983961268386, "RNA_b3502": 90248.38454053807, "RNA_b3503": 29639.213296963593, "RNA_b3517": 97763.7906206148, "RNA_b3519": 115037.01463239545, "RNA_b3526": 64693.87204472389, "RNA_b3528": 89801.14677184138, "RNA_b3540": 70060.1082648772, "RNA_b3541": 68557.11077922351, "RNA_b3542": 63213.2280983121, "RNA_b3543": 71306.92512704436, "RNA_b3544": -140481.85412690783, "RNA_b3545": 2120.1744242190334, "RNA_b3546": 117938.39224908798, "RNA_b3551": 162452.77794589847, "RNA_b3553": 67967.21684292986, "RNA_b3559": 15577.088942793776, "RNA_b3560": 63659.68908392394, "RNA_b3564": 101139.99092587728, "RNA_b3565": -29092.938728610756, "RNA_b3566": 68818.54660003488, "RNA_b3567": 107206.5861443657, "RNA_b3568": 82620.64662427809, "RNA_b3571": 141507.47539128392, "RNA_b3572": 33458.77108039499, "RNA_b3575": 69703.25905137794, "RNA_b3577": 33185.98071757247, "RNA_b3578": 89451.07091406801, "RNA_b3579": 68768.19708861427, "RNA_b3580": 104513.29358595154, "RNA_b3581": 46181.141746918474, "RNA_b3583": -290530.7186180788, "RNA_b3588": 38787.71581678481, "RNA_b3590": 128459.44572924686, "RNA_b3591": -40723.478163338725, "RNA_b3599": 133501.4014374963, "RNA_b3600": 78474.57065202223, "RNA_b3603": -41271.0663115308, "RNA_b3605": 82900.26421263098, "RNA_b3607": 17767.47643844495, "RNA_b3608": 60174.52117132221, "RNA_b3609": -18909.92997237842, "RNA_b3610": 6995.523330781993, "RNA_b3612": -52474.85894630679, "RNA_b3616": 71417.13653786229, "RNA_b3617": -11516.036095774722, "RNA_b3619": -112675.66091965667, "RNA_b3620": 72997.56383306823, "RNA_b3621": 66641.4494480887, "RNA_b3622": 87708.97260190801, "RNA_b3623": 67632.92765184844, "RNA_b3624": -15663.338484411102, "RNA_b3625": 48466.144027587565, "RNA_b3626": 70520.50910211174, "RNA_b3627": 70781.14905741112, "RNA_b3628": 74979.49031529116, "RNA_b3629": 64545.950294489485, "RNA_b3630": 55374.76279124151, "RNA_b3631": -254828.17028147477, "RNA_b3632": 71907.50296506283, "RNA_b3633": 34390.19302538759, "RNA_b3634": 12963.3675427975, "RNA_b3636": -21308.5486752493, "RNA_b3637": 16547.758874349827, "RNA_b3639": 32697.077160148554, "RNA_b3640": -20257.662496786066, "RNA_b3642": -16134.75476832787, "RNA_b3643": 47709.7843597092, "RNA_b3648": 15608.513101432623, "RNA_b3649": -199481.60580651014, "RNA_b3650": 147005.40051397303, "RNA_b3651": 48126.533653345345, "RNA_b3653": 33083.00286611606, "RNA_b3654": 38402.89226519195, "RNA_b3658": 2621.898284291997, "RNA_b3665": 46766.849317333596, "RNA_b3666": 97169.85878773268, "RNA_b3670": 20272.898680940063, "RNA_b3671": 24524.109009070176, "RNA_b3679": 119858.36189316084, "RNA_b3691": 90325.90150250224, "RNA_b4478": 79881.2653066753, "RNA_b4477": 43060.42608773251, "RNA_b3693": 61342.22611391565, "RNA_b3703": -16166.11427704537, "RNA_b3704": 25191.91882720051, "RNA_b3705": 45735.580651794786, "RNA_b3706": 37848.77891979718, "RNA_b3708": -30949.952155795156, "RNA_b3709": 87357.7843345117, "RNA_b3714": 36769.914533572875, "RNA_b3722": 130948.43227871842, "RNA_b3725": 53969.5607506106, "RNA_b3726": 62170.65297061085, "RNA_b3727": 67124.28862050665, "RNA_b3728": 72375.10896876792, "RNA_b3729": 127582.29275207153, "RNA_b3730": -47768.48947536003, "RNA_b3731": 29221.811968247817, "RNA_b3732": 96403.61423960146, "RNA_b3733": 60120.61823209606, "RNA_b3734": -123840.80979828878, "RNA_b3735": 37176.03040275747, "RNA_b3736": 32695.854852293436, "RNA_b3737": -29871.39422252582, "RNA_b3738": 57034.55368951783, "RNA_b3739": 10059.581410005787, "RNA_b3740": 43471.26356375892, "RNA_b3741": 23592.806355959478, "RNA_b3744": 26427.066230253717, "RNA_b3747": 49373.583004274275, "RNA_b3748": 29254.252525204265, "RNA_b3749": 104730.65583735368, "RNA_b3750": 67399.27316411491, "RNA_b3751": 61861.993454271054, "RNA_b3752": -182462.44672226123, "RNA_b3756": 106856.22581041181, "RNA_b3757": -188876.1462229548, "RNA_b3758": 200836.48445713508, "RNA_b3759": 8353.897260429521, "RNA_b3760": 2119.2201054317866, "RNA_b3761": 2097.578341377469, "RNA_b3770": -128151.18460325403, "RNA_b3771": 129043.82696468856, "RNA_b3772": 107762.22770151973, "RNA_b3774": 38538.62777307026, "RNA_b3779": 103489.73646052084, "RNA_b3780": 35110.59175808218, "RNA_b3781": 6057.125380086108, "RNA_b3783": 24210.65433687617, "RNA_b3784": 77235.16634629403, "RNA_b3785": 72844.25280823983, "RNA_b3786": -464072.3648829607, "RNA_b3787": 87911.26468297646, "RNA_b3788": 74348.32036081798, "RNA_b3789": 61421.05947001591, "RNA_b3790": 47027.706949776875, "RNA_b3791": 78818.60627783093, "RNA_b3792": 87203.15774746027, "RNA_b4481": 75247.66749353237, "RNA_b3793": 94797.75489710768, "RNA_b3794": 51541.453619628635, "RNA_b3796": 5384.930910505541, "RNA_b3797": -1386.1789455240971, "RNA_b3798": 2329.9911296701152, "RNA_b3799": 2155.594190389546, "RNA_b3803": 82239.06140139585, "RNA_b3804": 51642.9582702845, "RNA_b3805": -105065.78510953819, "RNA_b3806": 177651.52166015515, "RNA_b3807": 8914.293416722456, "RNA_b3809": -85698.4184456896, "RNA_b3816": 16461.058118748973, "RNA_b3821": 17709.99363824872, "RNA_b3823": 43338.04140826791, "RNA_b3824": 17101.84516940671, "RNA_b3825": -5698.541369280819, "RNA_b3826": 55801.65363369811, "RNA_b3829": 55613.15980330796, "RNA_b3831": 19378.40948498672, "RNA_b3833": 52664.98550762304, "RNA_b3835": -12093.447466756203, "RNA_b3836": -81753.02059334476, "RNA_b3838": 35868.0026227044, "RNA_b3839": 54300.75945771821, "RNA_b3843": 41337.523826689554, "RNA_b3844": 17577.32579082759, "RNA_b3845": 71204.85850625948, "RNA_b3846": 19680.170838582202, "RNA_b3849": 101559.10596304496, "RNA_b3850": -130515.58044364344, "RNA_b3851": 106856.22581041181, "RNA_b3852": 5354.4426443480825, "RNA_b3853": -192131.54191149757, "RNA_b3854": 201026.9232978909, "RNA_b3855": 8353.897260429521, "RNA_b3856": 36529.05420616162, "RNA_b3857": -6268.93496761611, "RNA_b3860": 15605.77179696592, "RNA_b3867": 33845.01375665827, "RNA_b3870": 9361.571060280137, "RNA_b3875": 19215.158971267083, "RNA_b3882": -65549.77413396802, "RNA_b3892": 44408.94994996679, "RNA_b3893": 62830.307183870544, "RNA_b3894": -18982.949605184083, "RNA_b3902": 18260.48982243675, "RNA_b3903": -41902.133508114566, "RNA_b3904": 102610.73545695069, "RNA_b3907": 72075.01752443804, "RNA_b3908": 43273.68595546702, "RNA_b3909": 68514.21032689366, "RNA_b3915": 24824.434132447357, "RNA_b3916": 25353.436380770345, "RNA_b3917": 27479.334509171633, "RNA_b3918": 52596.38203218718, "RNA_b3919": 20641.75726421769, "RNA_b3924": 19681.911160425083, "RNA_b3925": 70330.2488723692, "RNA_b3926": 104968.81848572724, "RNA_b3927": -93501.2917558015, "RNA_b3930": 64702.373647033724, "RNA_b3936": 1509.1513926608293, "RNA_b3939": 22846.248165903253, "RNA_b3940": 75021.3451119243, "RNA_b3941": 21768.055042182667, "RNA_b3942": 151892.77281282906, "RNA_b3945": 76806.08865033505, "RNA_b3946": -133876.3840529018, "RNA_b3951": 28405.589954873805, "RNA_b3952": 61124.30536205288, "RNA_b3956": 70006.89075103658, "RNA_b3957": 29909.149493177858, "RNA_b3958": 63552.80944980917, "RNA_b3959": -69837.92441615033, "RNA_b3960": 86039.2544014734, "RNA_b3962": 38400.06794522509, "RNA_b3965": 28110.558149258613, "RNA_b3966": 128455.35049311155, "RNA_b3967": -61435.84312573982, "RNA_b3968": 106856.22581041181, "RNA_b3969": -188876.1462229548, "RNA_b3970": 200733.93232136115, "RNA_b3971": 8353.897260429521, "RNA_b3972": -11621.867164035342, "RNA_b3974": 22923.48788673013, "RNA_b3976": -25746.678533262366, "RNA_b3977": 2033.4324770210949, "RNA_b3978": -14825.271000412238, "RNA_b3979": -3034.134811404174, "RNA_b3980": 82541.27049137428, "RNA_b3981": -22825.705368711257, "RNA_b3982": 37958.34900003073, "RNA_b3983": 29853.885667313436, "RNA_b3984": -4054.85916853109, "RNA_b3985": -368647.17743738554, "RNA_b3986": 10141.620905221687, "RNA_b3987": 280559.17320526304, "RNA_b3988": 294184.731994902, "RNA_b3990": 79125.16227559384, "RNA_b3991": 53788.4811944523, "RNA_b4407": 13981.78998074623, "RNA_b3992": 52617.695975196824, "RNA_b3993": -180878.02665579357, "RNA_b3994": 132210.6186382336, "RNA_b3996": 53803.897238020785, "RNA_b3997": -33199.79836519143, "RNA_b4005": 4464.053946831766, "RNA_b4006": 71073.65712652831, "RNA_b4007": 106856.22581041181, "RNA_b4008": -188876.1462229548, "RNA_b4009": 201026.9232978909, "RNA_b4010": 8353.897260429521, "RNA_b4013": 23822.732255072155, "RNA_b4014": -95387.00823774782, "RNA_b4015": 90878.18700731314, "RNA_b4019": 101452.30894700906, "RNA_b4022": 24252.24430364141, "RNA_b4024": 24484.3233280805, "RNA_b4025": 44348.875685429055, "RNA_b4031": 103139.2570803105, "RNA_b4032": 62378.397569726236, "RNA_b4033": 107916.03832244713, "RNA_b4034": 82759.00482029295, "RNA_b4035": 77740.58274485765, "RNA_b4036": -63283.17582780145, "RNA_b4039": -26131.412439874148, "RNA_b4040": 60744.09262683372, "RNA_b4041": 61598.25524405971, "RNA_b4042": 8960.843529507472, "RNA_b4049": 25583.81548299825, "RNA_b4053": 24494.082628552485, "RNA_b4054": 30313.80258908197, "RNA_b4055": 49788.713786306, "RNA_b4067": 44141.64058292513, "RNA_b4069": 33501.247304457174, "RNA_b4070": 99966.22808832463, "RNA_b4071": 39531.149352115724, "RNA_b4072": 46915.22389256155, "RNA_b4073": 66887.55798107473, "RNA_b4077": 36136.75680922049, "RNA_b4079": 149518.00530897483, "RNA_b4084": 64909.53448016503, "RNA_b4085": -129884.7973617958, "RNA_b4086": 68623.5804742934, "RNA_b4087": 106445.77568358842, "RNA_b4088": 65000.55955198878, "RNA_b4090": 7329.466417796243, "RNA_b4094": -110496.72353531119, "RNA_b4111": 37329.070899659026, "RNA_b4115": 36898.85037275406, "RNA_b4117": 59756.01735396619, "RNA_b4119": 94410.45684116389, "RNA_b4120": 99310.55047970354, "RNA_b4122": 42918.597388542745, "RNA_b4123": 93719.98525603168, "RNA_b4129": 38696.768539059995, "RNA_b4130": 101867.30048416616, "RNA_b4131": 59637.376298765375, "RNA_b4132": 30291.337380633082, "RNA_b4134": 2098.3779564150987, "RNA_b4136": 21445.204419678346, "RNA_b4138": 91206.48987232734, "RNA_b4139": 33678.10256255849, "RNA_b4142": 5383.124186811631, "RNA_b4143": 43705.31638848417, "RNA_b4151": 25160.242311545895, "RNA_b4152": 27588.240212975947, "RNA_b4153": 51248.34305078747, "RNA_b4154": -18592.596448356493, "RNA_b4160": -125360.35652151625, "RNA_b4161": 73360.67066473114, "RNA_b4162": 15128.525004932302, "RNA_b4163": 2008.0998734640432, "RNA_b4164": 2008.0998734640432, "RNA_b4165": 2008.0998734640432, "RNA_b4166": 30515.499958023567, "RNA_b4169": -52233.539747611474, "RNA_b4171": -153547.0826683454, "RNA_b4177": 34997.136545445916, "RNA_b4180": -136907.09811038128, "RNA_b4192": 74097.01053555658, "RNA_b4193": 97767.57781978243, "RNA_b4194": 21254.62323248785, "RNA_b4195": 32322.32415233634, "RNA_b4196": 45331.98693344587, "RNA_b4197": 59367.34995636187, "RNA_b4198": -139388.91368389153, "RNA_b4200": 27561.18896847719, "RNA_b4202": 15966.186296818913, "RNA_b4203": -32976.1744903954, "RNA_b4208": 35372.83768348608, "RNA_b4213": 134953.83990259984, "RNA_b4214": 20526.827862320628, "RNA_b4219": 44629.20225249451, "RNA_b4226": 13361.94251517732, "RNA_b4227": 66332.08517475119, "RNA_b4485": 105021.3357645238, "RNA_b4230": 71543.79168470397, "RNA_b4231": 69545.51834026167, "RNA_b4232": 27724.210098218933, "RNA_b4233": 95461.96159381024, "RNA_b4237": 32429.035860557717, "RNA_b4238": 25925.772934250308, "RNA_b4239": 115384.22470466075, "RNA_b4240": 99331.69868857393, "RNA_b4242": 63379.89707083595, "RNA_b4244": 32151.586274161557, "RNA_b4245": -463.6522064601068, "RNA_b4254": 26488.367760132594, "RNA_b4258": 73840.26447687754, "RNA_b4260": 105167.44248961186, "RNA_b4261": -15103.891472211868, "RNA_b4262": 75474.38077268047, "RNA_b4265": 92311.95921616908, "RNA_b4266": -118129.15766145934, "RNA_b4267": 62631.99918025306, "RNA_b4268": 39100.04929077369, "RNA_b4270": 2319.7773347826587, "RNA_b4287": 53577.699487531856, "RNA_b4288": 67073.89534018873, "RNA_b4289": 70001.83414954104, "RNA_b4290": 63051.151617210344, "RNA_b4291": -92180.5384693679, "RNA_b4293": -27461.491738313325, "RNA_b4301": -189198.0052355307, "RNA_b4311": 19885.579157835782, "RNA_b4321": 34188.44762559109, "RNA_b4322": 82610.4527676464, "RNA_b4323": 101754.99672804034, "RNA_b4356": 95213.54397333473, "RNA_b4358": 71013.78890425058, "RNA_b4367": 55057.375031885465, "RNA_b4368": 2329.9911296701152, "RNA_b4369": 2329.9911296701152, "RNA_b4370": 2329.9911296701152, "RNA_b4371": 28545.68580787999, "RNA_b4374": -17495.879824082807, "RNA_b4375": 44104.45541412529, "RNA_b4381": 12124.001319668107, "RNA_b4382": 38429.76727969703, "RNA_b4383": 68049.46123812854, "RNA_b4384": -20328.733108947665, "RNA_b4386": 70993.29433009171, "RNA_b4388": 26855.670240148393, "RNA_b4390": 85688.56504405786, "RNA_b4392": 53719.72106391163, "RNA_b4394": 35730.356748372935, "RNA_b4395": 17948.024870138233, "generic_tRNA_AUC_ile__L_c": 0.6614057362975712, "generic_tRNA_AUU_ile__L_c": 0.6614057362975712, "generic_tRNA_GCA_ala__L_c": -24.86428260692667, "generic_tRNA_GCG_ala__L_c": -24.86428260692667, "generic_tRNA_GCU_ala__L_c": -24.86428260692667, "generic_tRNA_GAC_asp__L_c": 0.2268346509770584, "generic_tRNA_GAU_asp__L_c": 0.2268346509770584, "generic_tRNA_ACG_thr__L_c": 0.23637006762083534, "generic_tRNA_AGA_arg__L_c": 0.24864315922328092, "generic_tRNA_CAA_gln__L_c": 0.6543654606679506, "generic_tRNA_AUG_met__L_c": 0.6564989046103812, "generic_tRNA_CAG_gln__L_c": -0.6082842236679878, "generic_tRNA_CUG_leu__L_c": 0.28656790414327127, "generic_tRNA_CUA_leu__L_c": 0.28656790414327127, "generic_tRNA_AAA_lys__L_c": 0.23532854324856947, "generic_tRNA_AAG_lys__L_c": 0.23532854324856947, "generic_tRNA_GUA_val__L_c": 0.243751549063058, "generic_tRNA_GUG_val__L_c": 0.243751549063058, "generic_tRNA_GUU_val__L_c": 0.243751549063058, "generic_tRNA_UCC_ser__L_c": 0.2937482366487525, "generic_tRNA_UCU_ser__L_c": 0.2937482366487525, "generic_tRNA_UCA_ser__L_c": 0.26417012622861447, "generic_tRNA_UCG_ser__L_c": 0.2832439885873371, "generic_tRNA_UAC_tyr__L_c": 0.19295591888338678, "generic_tRNA_UAU_tyr__L_c": 0.19295591888338678, "generic_tRNA_GUC_val__L_c": 0.243751549063058, "generic_tRNA_UUG_leu__L_c": 0.26485085628217947, "generic_tRNA_UUA_leu__L_c": 0.26485085628217947, "generic_tRNA_UGC_cys__L_c": 0.20669321080972738, "generic_tRNA_UGU_cys__L_c": 0.20669321080972738, "generic_tRNA_GGC_gly_c": 0.23868006385453688, "generic_tRNA_GGU_gly_c": 0.23868006385453688, "generic_tRNA_AAC_asn__L_c": 0.22724162474629586, "generic_tRNA_AAU_asn__L_c": 0.22724162474629586, "generic_tRNA_CCC_pro__L_c": 0.24615410400064508, "generic_tRNA_CCU_pro__L_c": 0.24655605695964108, "generic_tRNA_AGG_arg__L_c": 0.24669797856254616, "generic_tRNA_GCC_ala__L_c": 0.24137018789534656, "generic_tRNA_GAA_glu__L_c": -24.437813211836342, "generic_tRNA_AUA_ile__L_c": 0.23060730894727693, "generic_tRNA_CGU_arg__L_c": 0.6636893849942571, "generic_tRNA_CGC_arg__L_c": 0.6636893849942571, "generic_tRNA_CGA_arg__L_c": 0.6636893849942571, "generic_tRNA_AGC_ser__L_c": -1.5035352822983983, "generic_tRNA_AGU_ser__L_c": -1.5035352822983983, "generic_tRNA_START_met__L_c": 0.24185399769566476, "generic_tRNA_GGG_gly_c": 0.24728069849843645, "generic_tRNA_UUC_phe__L_c": 0.21182744629873623, "generic_tRNA_UUU_phe__L_c": 0.21182744629873623, "generic_tRNA_CUC_leu__L_c": 0.26000445306687103, "generic_tRNA_CUU_leu__L_c": 0.26000445306687103, "generic_tRNA_ACC_thr__L_c": -0.4183987764718977, "generic_tRNA_ACU_thr__L_c": -0.4183987764718977, "generic_tRNA_CCG_pro__L_c": 0.24655605695964108, "generic_tRNA_UGA_cys__L_c": 0.31313854780857414, "generic_tRNA_UGG_trp__L_c": 0.22329228507618873, "generic_tRNA_CGG_arg__L_c": 0.6731755798271011, "generic_tRNA_CAC_his__L_c": -0.2256284001751488, "generic_tRNA_CAU_his__L_c": -0.2256284001751488, "generic_tRNA_CCA_pro__L_c": 0.24655605695964108, "generic_tRNA_ACA_thr__L_c": -3.354348769662979, "generic_tRNA_GGA_gly_c": -1.932194999115423, "protein_b0002": -0.0, "protein_b0003": -1670.190919342044, "protein_b0004": -171.65072464922682, "protein_b0007": -839.7161941623452, "protein_b0008": -714.9712012395325, "protein_b0009": -291.5475427714999, "protein_b0014": 102.60578942317039, "protein_b0015": -1026.3653088450092, "protein_b0019": -451.8561637712757, "protein_b0023": -324.45395684206693, "protein_b0025": -181.47627391988064, "protein_b0026": -2107.5435537055378, "protein_b0027": -11.922180580042486, "protein_b0029": 156.73257740477231, "protein_b0030": -246.7372726711185, "protein_b0031": -308.7233657127991, "protein_b0032": -194.69928550885186, "protein_b0033": -1663.0452274434465, "protein_b0036": -1447.2470831355147, "protein_b0037": 144.8682269416673, "protein_b0038": -1700.4680310460126, "protein_b0040": -374.337362966852, "protein_b0047": -575.7187142900275, "protein_b0048": -195.24459061847358, "protein_b0049": 60.97161816730111, "protein_b0051": 190.79620878695061, "protein_b0052": -19.78619350563136, "protein_b0053": -1373.4802463444043, "protein_b0058": -1624.5877793984753, "protein_b0061": -3.556972332319022, "protein_b0062": -1415.622616325122, "protein_b0063": 67.34192812798508, "protein_b0066": 219.17011178297673, "protein_b0067": -347.7158749647941, "protein_b0068": 201.5058359964239, "protein_b0070": -1296.1737895369147, "protein_b0071": 0.46939015189738703, "protein_b0072": -1955.413079328782, "protein_b0073": 209.40886986182048, "protein_b0074": 389.20270826296456, "protein_b0077": -646.9213399275891, "protein_b0078": 174.79104667326402, "protein_b0082": -311.6469402599086, "protein_b0084": 315.8515817396172, "protein_b0085": -141.89385765762248, "protein_b0086": 39.133003486500186, "protein_b0087": -169.73783745102952, "protein_b0088": -6750.789246566755, "protein_b0090": -150.67852981007823, "protein_b0091": 206.12695501199045, "protein_b0092": -141.89800301685162, "protein_b0096": 101.7561410128218, "protein_b0098": -1745.6664860019457, "protein_b0099": -226.30181474016382, "protein_b0103": -555.7051501096827, "protein_b0104": -372.66271350461295, "protein_b0109": -72.54582956323723, "protein_b0110": -575.0506688869742, "protein_b0112": -1120.5116472154825, "protein_b0114": -2015.5588158664452, "protein_b0115": -1152.6338523105753, "protein_b0116": -1054.0383527567271, "protein_b0118": -1262.8482676970457, "protein_b0120": 111.28660257705502, "protein_b0121": -741.7367849999415, "protein_b0123": -352.73388691626263, "protein_b0124": -683.1431741763482, "protein_b0125": -126.87187000543013, "protein_b0126": -138.8761417153038, "protein_b0131": -132.8696829570587, "protein_b0133": 258.4576448714302, "protein_b0134": -751.4466725774079, "protein_b0142": -787.5478057398545, "protein_b0149": -107.11245347179606, "protein_b0150": 744.9360235972795, "protein_b0151": -11.50769227121473, "protein_b0152": -155.55742501639935, "protein_b0153": -3363.2675630820486, "protein_b0154": -715.6331766795158, "protein_b0155": -532.75920671373, "protein_b0156": 52.6436835434583, "protein_b0158": 139.97892756298066, "protein_b0159": -936.193627034015, "protein_b0160": -647.4633060879456, "protein_b0166": -239.79064360940058, "protein_b0168": -1371.8788265797464, "protein_b0169": -955.0558282019775, "protein_b0170": -632.7135567986192, "protein_b0171": -438.9586083374619, "protein_b0172": -168.0304937635067, "protein_b0173": -412.28766561577316, "protein_b0174": -207.31118462012032, "protein_b0175": -841.365496767819, "protein_b0177": 468.36801867529636, "protein_b0179": -39.10717122408288, "protein_b0180": -194.11044797740743, "protein_b0181": -686.1958364464265, "protein_b0182": -2678.7298956645404, "protein_b0185": -687.1010873009122, "protein_b0186": -56.88803092471081, "protein_b0188": -416.26034796122235, "protein_b0194": -716.3723041827747, "protein_b0197": -849.9745322305987, "protein_b0198": -231.46245605417377, "protein_b0199": 425.839501939014, "protein_b0200": -43.668895261278436, "protein_b0207": -213.75407110712467, "protein_b0212": -142.55666505848916, "protein_b0221": -978.3219649378076, "protein_b0222": -244.61115545617818, "protein_b0237": -482.3170814089878, "protein_b0238": -166.3379247526284, "protein_b0241": 150.0233254891975, "protein_b0242": 400.85037051637136, "protein_b0243": -744.3162952638714, "protein_b0260": -579.401611066636, "protein_b0261": -1162.7723120426338, "protein_b0273": -637.5857169185688, "protein_b0306": 79.82523976329568, "protein_b0307": 29.681111424784465, "protein_b0308": -28.01702007681807, "protein_b0311": 326.12885235299194, "protein_b0312": 157.1006064339514, "protein_b0314": -218.62675887868053, "protein_b0323": -683.1864360392937, "protein_b0331": -2487.7144027764552, "protein_b0333": 97.07755414510031, "protein_b0334": -77.66516731266748, "protein_b0336": -210.4562223325094, "protein_b0337": 353.161538962915, "protein_b0339": -601.8027611041148, "protein_b0340": 103.35031815904912, "protein_b0341": -280.4964667081693, "protein_b0343": -1173.4095618344033, "protein_b0344": -421.7403728157995, "protein_b0347": 385.76716972197534, "protein_b0348": 109.68794876122325, "protein_b0349": 322.7426352045034, "protein_b0350": 100.46661734122506, "protein_b0351": -2685.363535837811, "protein_b0352": 155.26891160834495, "protein_b0353": -1007.8466728029124, "protein_b0355": 93.47714898938881, "protein_b0356": -826.8782356427237, "protein_b0365": -1452.2752466951943, "protein_b0366": -15.505261746756627, "protein_b0367": -308.4576054225559, "protein_b0368": 117.67754754706719, "protein_b0369": -624.0759254193505, "protein_b0381": -197.7727549884164, "protein_b0383": 207.80195701190257, "protein_b0386": -454.2080098501679, "protein_b0388": -66.83541625443202, "protein_b0394": -271.65530993689885, "protein_b0401": -1668.8491866882955, "protein_b0403": 426.0168147207731, "protein_b0404": -189.78084680908069, "protein_b0405": -546.8585808780523, "protein_b0406": -365.16906988969714, "protein_b0408": 126.20541482005918, "protein_b0409": -1533.0474745786826, "protein_b0411": -169.81593083449593, "protein_b0414": -1237.7692986592485, "protein_b0415": -239.8139976994593, "protein_b0416": -115.32834910915001, "protein_b0417": 44.49643570152429, "protein_b0418": -69.98936480286372, "protein_b0420": -1612.7463871586106, "protein_b0421": 344.9343201490816, "protein_b0423": -293.7291978446838, "protein_b0425": -375.7977214354741, "protein_b0428": -104.09585771904642, "protein_b0429": -93.94638500430975, "protein_b0430": -184.3847103906418, "protein_b0431": -2864.007631826353, "protein_b0432": -233.44450766429748, "protein_b0433": -967.1613575732288, "protein_b0436": -1085.7600891876098, "protein_b0444": -273.56101626693373, "protein_b0446": -277.8199964131349, "protein_b0451": -1126.0226324050393, "protein_b0452": -240.17539080688883, "protein_b0459": -81.89619915294818, "protein_b0462": -124.50652990462622, "protein_b0463": -1354.3611550495293, "protein_b0469": -258.81785950417185, "protein_b0474": -344.57740033879935, "protein_b0475": -450.0998117621479, "protein_b0477": -329.6080753335508, "protein_b0480": 290.28627031291666, "protein_b0484": -272.3072905923779, "protein_b0485": 243.9131819964412, "protein_b0494": -385.6751927777626, "protein_b0505": 104.97386589448563, "protein_b0507": -410.17556716426054, "protein_b0508": -90.92613972990806, "protein_b0509": -3766.952381613707, "protein_b0511": -85.4512592372792, "protein_b0512": 97.31372465100942, "protein_b0514": -210.11400315388448, "protein_b0516": -1153.4839960969202, "protein_b0517": 213.473578618507, "protein_b0521": -1997.8680775785278, "protein_b0522": 33.73120066874085, "protein_b0523": -702.0739917720425, "protein_b0524": -616.6892782637565, "protein_b0526": -742.1381261719365, "protein_b0529": -244.59596816275482, "protein_b0572": -2153.795286911214, "protein_b0573": 25.577282283289097, "protein_b0574": 41.10614427480538, "protein_b0575": -413.9840860671225, "protein_b0576": -446.0971822247725, "protein_b0578": 102.4060387236805, "protein_b0583": -1539.3840985090367, "protein_b0584": 1256.6782253918639, "protein_b0585": 83.34119807239279, "protein_b0586": -2895.52896981558, "protein_b0588": 7.072964072949349, "protein_b0589": -182.88175031862073, "protein_b0590": -1035.1367155139392, "protein_b0591": -932.4087704334811, "protein_b0592": 171.3808685555024, "protein_b0593": 175.45090285267636, "protein_b0594": -1721.6631014471095, "protein_b0595": 18.735217945626914, "protein_b0596": -0.0, "protein_b0604": -474.12526795254286, "protein_b0612": -571.9701382990552, "protein_b0613": 96.5262670902997, "protein_b0615": -1701.2726681940792, "protein_b0616": 153.86312675100413, "protein_b0617": 172.25467796256325, "protein_b0621": -472.6337980416399, "protein_b0622": -91.53157405956505, "protein_b0627": -143.86688320454786, "protein_b0628": -359.1869243306414, "protein_b0630": -221.5430785916349, "protein_b0632": -114.59715257877036, "protein_b0635": 341.18196359852243, "protein_b0636": -1957.9011366718769, "protein_b0638": 33.5466075004936, "protein_b0639": -2227.1561796375404, "protein_b0642": -392.0636196513427, "protein_b0650": 296.7204018444289, "protein_b0651": -39.28476934411151, "protein_b0652": 5.058043743681666, "protein_b0653": -106.00753977743905, "protein_b0654": -66.98890565111577, "protein_b0655": 370.8410526624956, "protein_b0657": -1106.1714929246866, "protein_b0661": -185.80141825420296, "protein_b0662": -179.05909032201708, "protein_b0674": -643.6856777929186, "protein_b0677": -620.6937994735291, "protein_b0678": -1027.6086017879602, "protein_b0679": -693.2354555895196, "protein_b0680": -624.5329731335979, "protein_b0684": -634.8122912016048, "protein_b0688": -947.9964529941884, "protein_b0692": -334.48185042756995, "protein_b0693": -1397.3949456797461, "protein_b0696": 62.905396143472004, "protein_b0697": -1946.6296648958435, "protein_b0698": -114.33346942495787, "protein_b4513": -62.78787274627265, "protein_b0709": -460.6166212086375, "protein_b0720": -644.740152480989, "protein_b0721": -400.56070787057524, "protein_b0722": -171.43619685152305, "protein_b0723": -1032.3543721317662, "protein_b0724": 257.51929977098496, "protein_b0726": 593.020059591967, "protein_b0727": 12.380506370237113, "protein_b0728": -2759.5293188878213, "protein_b0729": -30.976617386914022, "protein_b0731": -491.34595048930237, "protein_b0732": 456.5970059828774, "protein_b0733": -739.4910093977988, "protein_b0734": -392.67921653456284, "protein_b0736": -1259.970906999172, "protein_b0750": -1058.5437625833722, "protein_b0751": -295.65040218151995, "protein_b0752": -460.505540571429, "protein_b0754": -363.1502459390151, "protein_b0755": -651.7529156610505, "protein_b0756": 607.6558252277287, "protein_b0757": -5.7818675092209055, "protein_b0758": -1023.3402353851186, "protein_b0759": 9.991382639967535, "protein_b0763": -178.1199288002721, "protein_b0764": -182.31217827159404, "protein_b0765": -835.4624338690157, "protein_b0766": 0.8133412299610764, "protein_b0767": 59.429978577714294, "protein_b0774": -664.5837577814187, "protein_b0775": 138.42501780960018, "protein_b0776": 164.52489760336954, "protein_b0777": 24.29850412543754, "protein_b0778": -1618.7241318016636, "protein_b0781": -753.9307228275175, "protein_b0783": -92.54376598951087, "protein_b0784": -84.78055843622195, "protein_b0785": -151.8019444253806, "protein_b0789": -1326.8400720017446, "protein_b0805": 995.276547539156, "protein_b0807": -142.58964823032662, "protein_b0809": -64.95215461710767, "protein_b0810": -269.66797183630564, "protein_b0811": 107.117641273447, "protein_b0813": -472.6474486693548, "protein_b0822": -244.9088959680954, "protein_b0825": -476.92196540373595, "protein_b0826": -734.387264840599, "protein_b0827": 305.8394161752066, "protein_b0828": -97.12220576139265, "protein_b0829": -2498.86069728952, "protein_b0830": -203.8436956262405, "protein_b0831": -162.71918792631263, "protein_b0832": -176.92324317432661, "protein_b0837": -10.82794605655101, "protein_b0839": -431.89588082804977, "protein_b0841": -464.09356619456094, "protein_b0842": -972.3996721218377, "protein_b0849": -59.14739004170285, "protein_b0854": 88.25730153679203, "protein_b0855": 233.91414825706894, "protein_b0856": -320.0792391184189, "protein_b0857": -337.0504443875938, "protein_b0859": -702.5243719167348, "protein_b0860": -124.17724086895466, "protein_b0861": -248.03449274134024, "protein_b0862": -207.59813960840793, "protein_b0863": 188.9491018791001, "protein_b0864": 98.32721595560092, "protein_b0870": -941.2413505007842, "protein_b0871": -681.1952259847528, "protein_b0875": -625.6769459544323, "protein_b0884": -43.28256645801384, "protein_b0886": 237.8906657509556, "protein_b0887": -184.68174781670078, "protein_b0888": -194.7900185402429, "protein_b0891": -387.430727044435, "protein_b0893": -549.6031266751613, "protein_b0894": 516.0916612437682, "protein_b0895": 151.71319256021522, "protein_b0896": -271.13587476559314, "protein_b0902": -211.2626372965864, "protein_b0903": 32.66750430752904, "protein_b0904": -1644.1777076329108, "protein_b0907": -7.828777244509122, "protein_b0908": -995.5853298399367, "protein_b0910": -284.0419699470258, "protein_b0911": -977.26172756684, "protein_b0914": -2290.314699416168, "protein_b0915": 156.87839669167056, "protein_b0918": -553.516316166474, "protein_b0928": -521.3303912974274, "protein_b0929": -83.38119302363523, "protein_b0930": -572.3542286243282, "protein_b0931": -254.41901895165964, "protein_b0932": -53.438366648940665, "protein_b0933": -17.02920817358783, "protein_b0934": -151.72187956730912, "protein_b0935": 156.18922580717782, "protein_b0936": 63.42640167390036, "protein_b0937": -1593.288943167976, "protein_b0945": -105.03206752382007, "protein_b0948": -1323.4690145680374, "protein_b0954": -122.8159392312961, "protein_b0957": -323.84785377643044, "protein_b0963": -139.7048974068353, "protein_b0967": -154.74127523036785, "protein_b0968": 74.08915763863394, "protein_b0969": -317.7355097490145, "protein_b0972": 327.9835503361793, "protein_b0973": 482.6388575158417, "protein_b0974": -2573.0000603884573, "protein_b0978": -2216.5609094020374, "protein_b0979": -235.41475647052684, "protein_b0980": 335.137476286203, "protein_b0996": 126.48532207156525, "protein_b0997": 469.6941767977959, "protein_b0998": -134.09552787332768, "protein_b1002": 270.97507920019285, "protein_b1006": -2509.988251493661, "protein_b1007": 180.72319544084263, "protein_b1008": 142.24808459006442, "protein_b1009": -0.4859922977046689, "protein_b1010": -31.424245366498816, "protein_b1011": 88.99471581183272, "protein_b1012": 197.05640066189142, "protein_b1014": -1328.6817908277576, "protein_b1015": -667.3738784993196, "protein_b1033": -6.353847860809457, "protein_b1054": -517.415869649827, "protein_b1059": 229.44536671485798, "protein_b1062": -452.6697559540059, "protein_b1064": 13.553101179692783, "protein_b1069": -1098.723733422809, "protein_b1084": -1868.4691874877603, "protein_b1086": -383.62019525234416, "protein_b1089": -147.02219425847414, "protein_b1090": 60.112207820146935, "protein_b1091": -739.7734003524669, "protein_b1092": -920.8928931254073, "protein_b1093": -126.93389587147104, "protein_b1094": -579.0914408311688, "protein_b1095": -195.30415479827647, "protein_b1096": 152.78058173749892, "protein_b1098": -1638.4211396079093, "protein_b1101": -1204.313429688511, "protein_b1102": 1217.3167329309897, "protein_b1106": 116.23920807781244, "protein_b1107": -1587.3008288652118, "protein_b1109": 138.64465258610463, "protein_b1114": -1280.2696922326618, "protein_b1116": -1153.975138312914, "protein_b1117": 204.8422875412412, "protein_b1118": 164.45759456959308, "protein_b1119": -482.52163923796144, "protein_b1123": -44.7318418068366, "protein_b1124": -159.2702385438844, "protein_b1125": -186.02443425027818, "protein_b1126": 199.50011207590563, "protein_b1131": -869.090603030949, "protein_b1133": -190.7829149365892, "protein_b1134": -548.4945339218203, "protein_b1135": 313.25101421255755, "protein_b1136": -681.3877955667948, "protein_b1185": -279.4986461217384, "protein_b1186": -1240.8681821414668, "protein_b1189": 154.94192660655327, "protein_b1190": -1033.7930952039278, "protein_b1192": -241.0160460667005, "protein_b1193": -80.66497494461683, "protein_b1197": 547.0651376363298, "protein_b1198": 29.045117686799202, "protein_b1199": 165.26483153026516, "protein_b1200": -847.7345529798979, "protein_b1206": -1111.3704607507696, "protein_b1207": -32.58461885319164, "protein_b1208": -686.6982001847389, "protein_b1209": 452.48829678643386, "protein_b1210": 145.62451338376846, "protein_b1211": -1166.3501445689717, "protein_b1215": -465.4841232864258, "protein_b1216": -624.4374536069129, "protein_b1223": -1010.2705921015881, "protein_b1224": 845.391439378435, "protein_b1225": 94.48988506205376, "protein_b1226": -20.960999826567857, "protein_b1227": -150.96397276339212, "protein_b1232": -262.10293726728605, "protein_b1236": -569.743954729596, "protein_b1238": -127.01184959164404, "protein_b1241": -1900.471561621151, "protein_b1243": -2114.717870417069, "protein_b1244": -273.7247834312981, "protein_b1245": -32.83090854346733, "protein_b1246": -163.55817799208364, "protein_b1247": 91.25960814606786, "protein_b1249": -944.1646407335481, "protein_b1250": -448.29186101838417, "protein_b1252": -99.51588335365972, "protein_b1260": -161.7463803757414, "protein_b1261": 129.62534708130383, "protein_b1262": 210.64362655800903, "protein_b1263": -2624.6040714343103, "protein_b1264": 403.1413790562323, "protein_b1269": 42.598783508514146, "protein_b1270": -423.31338379769477, "protein_b1276": -512.7070856571587, "protein_b1277": -211.18123055607995, "protein_b1278": -743.5293607688349, "protein_b1281": -435.82223540568225, "protein_b1286": -879.9731435539595, "protein_b1288": -383.0843810198708, "protein_b1291": -2021.8225387715004, "protein_b1296": -177.72375985508447, "protein_b1297": -415.4320362379417, "protein_b1298": -80.29320422383508, "protein_b1300": -1510.007206368484, "protein_b1301": 634.8219863075212, "protein_b1302": -104.9633815434583, "protein_b1308": -104.78684439213322, "protein_b1319": -109.86409435219937, "protein_b1325": -677.3551173936753, "protein_b1326": -389.3902612955242, "protein_b1329": 120.90751430839873, "protein_b1344": -174.57909688582356, "protein_b1363": -762.3691155917346, "protein_b1377": 68.10890529092222, "protein_b1378": -1239.5039893791554, "protein_b1380": -374.4214518122002, "protein_b1385": -514.0134758626286, "protein_b1386": 650.521981889467, "protein_b1387": -258.4318312759976, "protein_b1388": 97.04125864562512, "protein_b1389": -31.404778312630974, "protein_b1390": -37.558329760779785, "protein_b1391": 30.125920061787383, "protein_b1392": 196.71275290069042, "protein_b1393": -0.0, "protein_b1394": -0.0, "protein_b1395": -4329.693874604173, "protein_b1397": 4.027489440544297, "protein_b1398": 415.2933115780374, "protein_b1415": -990.2069180858599, "protein_b1440": 265.94260656462, "protein_b1441": 257.52374570861883, "protein_b1442": -466.7306898432007, "protein_b1443": -186.6501683346906, "protein_b1444": -383.8876426127001, "protein_b1453": -552.601853919679, "protein_b1463": 69.72342146779172, "protein_b1465": -68.54639871670199, "protein_b1466": 27.96501384385597, "protein_b1467": 219.6422950759979, "protein_b1468": -1552.960666082701, "protein_b1469": -78.70583378161186, "protein_b1473": -653.4519444763823, "protein_b1474": -1509.5901757869804, "protein_b1475": 65.23104806595269, "protein_b1476": -375.570230170668, "protein_b1478": -275.8301475273978, "protein_b1479": -330.036353846, "protein_b1480": 33.25185789086519, "protein_b1483": 261.1841669107864, "protein_b1484": 264.9285136270016, "protein_b1485": -65.76853493197609, "protein_b1486": -109.68229674777065, "protein_b1487": -1924.5220123706986, "protein_b1488": 80.23652609021443, "protein_b1489": 240.01021915562168, "protein_b1492": -636.0294961051549, "protein_b1493": 271.7269557171017, "protein_b1519": -12.067163039539555, "protein_b1521": -929.5682317612906, "protein_b1524": 65.91917408079091, "protein_b1525": -724.3090743571644, "protein_b1528": -593.5323457623804, "protein_b1533": -816.2488301116557, "protein_b1539": -112.09165124750058, "protein_b1584": -19.933692044403493, "protein_b1587": 720.5663927874174, "protein_b1588": 428.4557240966233, "protein_b1589": 61.255554124748315, "protein_b1590": -160.52919165102566, "protein_b1591": -396.6099320253206, "protein_b1592": -157.31875785828208, "protein_b1599": -176.84925968421814, "protein_b1600": -438.4349599561341, "protein_b1602": -422.6410900579429, "protein_b1603": -1697.4874222708074, "protein_b1605": -529.1825090912808, "protein_b1606": -822.2094509078685, "protein_b1611": -746.9601736203666, "protein_b1612": -569.9897562096604, "protein_b1613": -441.496248379825, "protein_b1621": -1215.5992525605993, "protein_b1622": 75.20964920208043, "protein_b1623": -478.80997555348915, "protein_b1634": -588.0944787663428, "protein_b1636": -215.05002093527713, "protein_b1637": -764.709987835156, "protein_b1638": -215.65690164198813, "protein_b1640": -177.45708390527255, "protein_b1646": 217.75069453763354, "protein_b1651": -190.00995555475293, "protein_b1652": -2178.5592183227686, "protein_b1654": -241.20035609729896, "protein_b1656": -275.73037359038574, "protein_b1661": 303.5940965489276, "protein_b1662": -171.7023308525585, "protein_b1676": -433.08517904728893, "protein_b1677": -9.533978407869593, "protein_b1679": 21.63631211625819, "protein_b1680": 67.95888909963352, "protein_b1681": 305.6648280750428, "protein_b1682": -1997.644620508328, "protein_b1683": 56.0819362247513, "protein_b1684": 59.703252270288914, "protein_b1692": -0.0, "protein_b1693": -1086.9090059429823, "protein_b1701": -2113.253407431691, "protein_b1702": -500.68171951232694, "protein_b1704": -115.29838634264141, "protein_b1709": 129.75454170431283, "protein_b1710": 2.234611902295244, "protein_b1711": -431.8192766185995, "protein_b1713": -1536.637802200957, "protein_b1714": 23.95410877014814, "protein_b1716": -139.1538844628997, "protein_b1717": -431.499464792087, "protein_b1718": 39.298754155328, "protein_b1719": -1113.1790209000583, "protein_b1723": -334.51438591671763, "protein_b1732": -526.1193969769681, "protein_b1734": -86.58791929670308, "protein_b1740": -210.1111904500911, "protein_b1744": -146.21239841649322, "protein_b1745": 405.9793726297957, "protein_b1746": -63.14680240178351, "protein_b1747": 166.75586496379879, "protein_b1748": -2594.875818271316, "protein_b1759": -137.6062558551931, "protein_b1761": -470.4010848547083, "protein_b1764": -1454.589198560036, "protein_b1767": 390.6259643719429, "protein_b1768": -511.1433362846856, "protein_b1773": -2818.68935455227, "protein_b1778": 211.97249774984812, "protein_b1779": -361.7464189573263, "protein_b1781": -106.28459274263395, "protein_b1800": 83.85833010592468, "protein_b1801": -1105.9691135439186, "protein_b1804": -603.811902434873, "protein_b1805": -465.11379686798125, "protein_b1812": -439.39995498302653, "protein_b1814": 196.7849599829731, "protein_b1817": -152.57686644409978, "protein_b1818": -1493.8023329633272, "protein_b1819": -91.3898717299589, "protein_b1822": -441.70618644384274, "protein_b1835": -527.4377147176847, "protein_b1849": -437.3620751265294, "protein_b1850": -660.3817281767735, "protein_b1851": -649.3342611251459, "protein_b1852": -445.6082331764232, "protein_b1854": -349.29588261645017, "protein_b1855": -588.5642993745197, "protein_b1857": -464.50742140812645, "protein_b1858": 453.7556378052578, "protein_b1859": -902.2188621680677, "protein_b1865": -905.1221107091615, "protein_b1866": -890.8181937326253, "protein_b1870": 139.1340010041703, "protein_b1871": -877.7451435423619, "protein_b1872": -1589.3104965189882, "protein_b1873": 120.71759838485464, "protein_b1876": -1120.3626007756993, "protein_b1896": 145.5098496944743, "protein_b1897": -217.17978810839278, "protein_b4460": -63.68330065250938, "protein_b1900": 300.60489372527456, "protein_b1901": 29.646331372161068, "protein_b1907": -849.2719454487889, "protein_b1912": -599.1889158529434, "protein_b1919": -161.760348079862, "protein_b1922": -766.8638603889168, "protein_b1927": 271.00114330959366, "protein_b1981": -336.36202093946076, "protein_b1982": 305.70255341343096, "protein_b1991": -169.6725092131514, "protein_b1992": -244.71335191768833, "protein_b1993": -46.390770251126334, "protein_b2010": -223.29859535060302, "protein_b2019": -2462.401776047405, "protein_b2020": 223.8261399810343, "protein_b2021": 81.92810785119839, "protein_b2022": 409.9896819562767, "protein_b2023": 125.84270576895553, "protein_b2024": -0.0, "protein_b2025": 135.12249898347577, "protein_b2026": 195.81554386225744, "protein_b2027": 198.30159074768363, "protein_b2028": 237.61198597099266, "protein_b2029": -665.4517075385859, "protein_b2032": -1323.6629473391968, "protein_b2033": 250.36767248702662, "protein_b2034": 364.6506078712589, "protein_b2035": -1160.782073855342, "protein_b2036": 2.4630229144382936, "protein_b2037": -206.71426119280264, "protein_b2038": 106.92457688427065, "protein_b2039": 65.11819648612567, "protein_b2040": -383.5056943705862, "protein_b2041": -6.719239285726693, "protein_b2045": -1051.7824681921047, "protein_b2048": -0.0, "protein_b2049": 16.368091538888834, "protein_b2051": 98.41911975758566, "protein_b2052": 194.86154532140748, "protein_b2053": -74.36804901045348, "protein_b2065": 110.09387449887444, "protein_b2066": 91.77157943451753, "protein_b2091": -1970.5498793221461, "protein_b2092": -478.75404531639373, "protein_b2093": -44.77516597275016, "protein_b2094": -10.22507262935515, "protein_b2095": -225.270505374603, "protein_b2096": -286.67061453316046, "protein_b2097": -280.0266693412065, "protein_b2103": -622.9668339602918, "protein_b2104": -169.83540548415374, "protein_b2114": -716.6861463001466, "protein_b2128": -355.44450624774066, "protein_b2129": 157.52161447731308, "protein_b2130": -364.71627726984656, "protein_b2131": -7.5398147357121506, "protein_b2132": 531.8640038802996, "protein_b2133": -250.22285947061945, "protein_b2134": -335.03830309559237, "protein_b2140": -359.7542527183702, "protein_b2143": -544.4635619080548, "protein_b2146": -784.4925512864195, "protein_b2147": 25.43330150160861, "protein_b2148": -135.21918905981744, "protein_b2149": 494.0493409674979, "protein_b2150": 47.26404616249497, "protein_b2153": -706.7847352370025, "protein_b2154": 112.10010541313532, "protein_b2155": 1231.5861931660058, "protein_b2156": -541.3594209795868, "protein_b2162": -283.59410742422745, "protein_b2167": -1222.4652658918087, "protein_b2168": 113.94367077050569, "protein_b2169": 30.096566195057605, "protein_b2170": -236.76608796403755, "protein_b2174": -23.619770506080556, "protein_b2183": -130.6798712466704, "protein_b2185": -225.23798215048478, "protein_b2197": 29.863357239358756, "protein_b2198": -200.13872541277001, "protein_b2199": -308.94806710717523, "protein_b2200": -383.3600948118374, "protein_b2201": -2361.037964456996, "protein_b2202": 88.6293623135797, "protein_b2203": 159.66710223586608, "protein_b2204": 202.8527053749353, "protein_b2205": 241.12360914432915, "protein_b2206": 101.40764910136991, "protein_b2207": 49.887002661547335, "protein_b2210": -388.8526004955914, "protein_b2215": 155.89480070925217, "protein_b2221": 259.4868207302805, "protein_b2222": 141.43328648970885, "protein_b2223": -1951.8854230781508, "protein_b2224": -90.04313739566629, "protein_b2232": -273.4176200326029, "protein_b2234": -921.8573898617817, "protein_b2235": 72.24618067354353, "protein_b2239": 89.38731659632641, "protein_b2240": -590.1659054890641, "protein_b2241": -1205.6604736117847, "protein_b2242": 376.51754670829143, "protein_b2243": 270.04307077951705, "protein_b2251": -163.73032390559388, "protein_b2253": 48.535256917993415, "protein_b2254": 76.6132139491193, "protein_b2255": 376.6993085333787, "protein_b2256": 152.650554903134, "protein_b2257": -529.0561529328822, "protein_b4544": -121.96426191910987, "protein_b2258": -168.84990616711528, "protein_b2260": 65.29072896265853, "protein_b2261": -1.5528847986502656, "protein_b2262": 126.78664388405991, "protein_b2263": 57.969874849325834, "protein_b2264": 76.7347604267045, "protein_b2265": -2716.897543940159, "protein_b2268": -299.2845020739658, "protein_b2276": -352.8706141018728, "protein_b2277": -1817.819729315061, "protein_b2278": -639.9907139453481, "protein_b2279": -31.994127349111746, "protein_b2280": -273.77044480862645, "protein_b2281": -70.09998487667372, "protein_b2282": -426.78496435202214, "protein_b2283": -4759.791177173158, "protein_b2284": -170.73119302852317, "protein_b2285": -140.79233209763257, "protein_b2286": 95.17783344258078, "protein_b2287": 174.71905078162575, "protein_b2288": -166.93692280540367, "protein_b2290": -423.79023228520543, "protein_b2291": -467.3083014087054, "protein_b2296": -620.7104184575703, "protein_b2297": -729.8764518429772, "protein_b2303": -455.310175997716, "protein_b2306": 102.10787181491573, "protein_b2307": -223.02921356236206, "protein_b2308": -105.56076936133907, "protein_b2309": 147.00877302475388, "protein_b2310": 198.306434646979, "protein_b2311": 166.19644084475627, "protein_b2312": -623.3428108297119, "protein_b2315": -910.359756110583, "protein_b2316": -661.2865628454016, "protein_b2318": -54.323308629501646, "protein_b2320": -1453.9174119375755, "protein_b2323": -571.3442401464662, "protein_b2324": -686.0974737068573, "protein_b2328": 340.82993331443475, "protein_b2329": -1396.6886044198047, "protein_b2341": -1427.2516947981806, "protein_b2342": -141.7123818929319, "protein_b2344": 347.6814645958213, "protein_b2366": 1.1758422128486687, "protein_b2373": 52.28187286479488, "protein_b2374": -510.3750514581537, "protein_b2378": -561.1901844543614, "protein_b2379": -595.2638281874442, "protein_b2388": -581.2605380304723, "protein_b2392": -964.2045932853204, "protein_b2393": -809.6113728385216, "protein_b2400": -612.0871142454273, "protein_b2406": -460.8246591673069, "protein_b2407": -1024.6373461136832, "protein_b2411": -1346.7951957258078, "protein_b2414": -452.1258450796532, "protein_b2415": -50.022918211992874, "protein_b2416": -1617.0855402528614, "protein_b2417": 31.592436797965735, "protein_b2418": -146.0915270783361, "protein_b2421": -1.884228874806994, "protein_b2422": -1841.4446650584384, "protein_b2423": -172.9028125668836, "protein_b2424": -409.0464102096567, "protein_b2425": 348.6427970851693, "protein_b2428": -745.0203903610194, "protein_b2429": 2.8677398584727256, "protein_b2435": -86.75707966706882, "protein_b2436": -285.47650580275496, "protein_b2440": 48.885267074640055, "protein_b2441": -1638.7542613459084, "protein_b2458": -1565.8929964023719, "protein_b2463": -1248.144477907742, "protein_b2464": -373.330346967598, "protein_b2465": -1221.0346430927261, "protein_b2467": 127.02850431594706, "protein_b2470": 409.5484693375625, "protein_b2472": -447.8047913831489, "protein_b2474": -1263.4767873114422, "protein_b2476": -301.04609430922693, "protein_b2477": -51.12271857360029, "protein_b2478": -197.8317034728824, "protein_b2480": 206.57055601317697, "protein_b2481": 204.12454102514752, "protein_b2482": -728.3426205232869, "protein_b2483": -317.8209352442542, "protein_b2484": -251.4169324077914, "protein_b2485": -248.0445864476563, "protein_b2486": -356.1170024353651, "protein_b2487": 550.3261240479488, "protein_b2488": 62.7813011635627, "protein_b2489": 360.1701032486711, "protein_b2490": -131.98883700920393, "protein_b2492": -5799.101333763295, "protein_b2497": -431.55809875536016, "protein_b2498": -950.6290642601721, "protein_b2499": -268.55043063766914, "protein_b2500": -2.405422650147644e-28, "protein_b2501": -461.78312032321253, "protein_b2502": -385.90062791093527, "protein_b2507": -157.52512286124716, "protein_b2508": -1310.975224659077, "protein_b2512": -721.3408346473107, "protein_b2514": -418.2067504407324, "protein_b2515": -68.16384777158112, "protein_b2517": -144.4888243165618, "protein_b2518": -304.4022089174511, "protein_b2519": -2807.7147355844663, "protein_b2521": -115.57004170849667, "protein_b2523": 61.83923161698244, "protein_b2526": -962.2136750629298, "protein_b2527": 56.40316543604383, "protein_b2528": 106.95111278434298, "protein_b2529": -42.42444915343086, "protein_b2530": -1044.324623631233, "protein_b2532": -326.6775921493155, "protein_b2533": 62.94084744531211, "protein_b2536": -900.6601353716583, "protein_b2538": 500.2881475812394, "protein_b2539": 156.3189504340334, "protein_b2540": 51.05799564293267, "protein_b2541": 96.69060902270927, "protein_b2542": 205.34351989482593, "protein_b2551": -746.1161423286013, "protein_b2552": -66.26624179116097, "protein_b2557": -1435.5727210885684, "protein_b2558": 276.37095672829093, "protein_b2559": -615.9806944044269, "protein_b2563": -212.5910853919662, "protein_b2564": -599.4111298124664, "protein_b2566": 42.484158590089606, "protein_b2567": -509.8890752098876, "protein_b2573": -1083.9729380571293, "protein_b2574": -257.7248609794772, "protein_b2575": -430.2593085554458, "protein_b2578": -468.3815711042864, "protein_b2579": -28.079672419519227, "protein_b2582": -158.2257993059158, "protein_b2585": 53.55925682222577, "protein_b2587": -885.3003859927145, "protein_b2594": -715.3210182013037, "protein_b2595": -205.06289480770369, "protein_b2599": -482.171234702372, "protein_b2600": -602.7734134418364, "protein_b2601": -122.00097952712157, "protein_b2606": -772.7792984080269, "protein_b2607": -29.694847707842612, "protein_b2608": 203.04784066794466, "protein_b2609": -68.98264867628195, "protein_b2610": -444.2505934513754, "protein_b2614": -472.15160762680625, "protein_b2615": -138.22557277370225, "protein_b2617": -38.796540697236004, "protein_b2661": 177.78913945762633, "protein_b2662": -30.314523887088804, "protein_b2663": -354.2901288060248, "protein_b2675": -1179.3291258694303, "protein_b2676": 50.73847574799872, "protein_b2677": 289.5908687913948, "protein_b2678": 165.5866676277614, "protein_b2679": 223.41751021238983, "protein_b2682": -251.29880991596832, "protein_b2683": -16.38480666462728, "protein_b2687": -247.79002468561518, "protein_b2688": -109.2325759652653, "protein_b2690": -499.3295957309128, "protein_b2697": -890.0317991306969, "protein_b2701": 367.4165566558655, "protein_b2702": -53.2761517991945, "protein_b2703": 27.861093850487332, "protein_b2704": -21.627658606188444, "protein_b2705": -1341.788136583125, "protein_b2708": -326.740307916399, "protein_b2710": 246.60163450234617, "protein_b2711": 564.3571191990636, "protein_b2715": -509.70646501184007, "protein_b2719": 120.67910431308135, "protein_b2720": -7.735477442861232, "protein_b2721": 493.24915222762667, "protein_b2722": -139.1998313331048, "protein_b2723": -3926.9793572148824, "protein_b2724": 188.38448636134422, "protein_b2738": -537.1177468544465, "protein_b2741": -311.79498413623185, "protein_b2744": -268.2468769009344, "protein_b2745": -510.5487828857782, "protein_b2746": -23.43486922681959, "protein_b2747": -348.19045639291056, "protein_b2750": -1076.4465526279052, "protein_b2751": 469.2611137259783, "protein_b2752": -30.814116335503222, "protein_b2762": -39.27499976759491, "protein_b2763": 78.15798718102963, "protein_b2764": -1739.786055777255, "protein_b2765": -275.33474585081416, "protein_b2779": -1026.8591056932455, "protein_b2780": -545.040007698616, "protein_b2781": -750.2962622113433, "protein_b2784": 351.3933224986566, "protein_b2785": -318.09505012431794, "protein_b2787": 91.25888889775813, "protein_b2788": 193.3854058354207, "protein_b2789": -1960.0870126460325, "protein_b2791": -501.3077517487573, "protein_b2794": 121.96700296117784, "protein_b2796": -1922.5151760682593, "protein_b2797": 43.671354698344345, "protein_b2799": -1125.7932467603553, "protein_b2800": -199.79264074193958, "protein_b2801": -237.8466391507285, "protein_b2802": -2343.6925477027185, "protein_b2803": 127.96388898583858, "protein_b2806": -574.1691250821772, "protein_b2810": 21.88749606398354, "protein_b2811": -80.54559052875153, "protein_b2813": -8.991438481731283, "protein_b2817": -186.95742968282408, "protein_b2818": -232.48316765058985, "protein_b2827": -461.75370287867094, "protein_b2828": -47.21493380243043, "protein_b2835": -381.0031030364617, "protein_b2836": -1446.4564703961698, "protein_b2838": -199.40606733048924, "protein_b2841": -580.8603271735742, "protein_b2866": -1425.4542977094982, "protein_b2867": 168.0595959395537, "protein_b2868": -28.122963836903246, "protein_b2871": 228.68799204588368, "protein_b2874": -384.0465627020196, "protein_b2877": -178.11798818964326, "protein_b2882": 110.5833387362242, "protein_b2883": -1489.5432762409303, "protein_b2889": -187.82552815597603, "protein_b2890": -752.3218161361625, "protein_b2891": -158.02400225699634, "protein_b2893": -339.97552245672625, "protein_b2895": -245.9202387341281, "protein_b2901": 66.13818771014016, "protein_b2903": -1139.3473114618012, "protein_b2904": -169.53936575068846, "protein_b2905": -640.0055745468919, "protein_b2907": -54.93878180467174, "protein_b2912": -242.44572965031466, "protein_b2913": -546.6478671377757, "protein_b2914": -294.2332060033322, "protein_b2917": 498.7666112038749, "protein_b2919": -2206.365377121331, "protein_b2920": 416.22941584870074, "protein_b2923": -513.6217971488837, "protein_b2925": -465.0958232755345, "protein_b2926": -801.3342920123333, "protein_b2927": -205.5045340154326, "protein_b2930": 106.73288753406278, "protein_b2935": -1491.6724542065115, "protein_b2937": 217.49141880824075, "protein_b2938": 202.8012840197951, "protein_b2942": -500.7955795340837, "protein_b2943": -969.0775003978127, "protein_b2946": -494.5647931755023, "protein_b2947": 103.79814734578807, "protein_b2954": 82.51011834653573, "protein_b2957": 479.3842878374806, "protein_b2960": -488.8943039676302, "protein_b2963": -19.486706070879887, "protein_b2964": -993.3459634582146, "protein_b2965": -887.5069950594566, "protein_b2975": -612.9345948990756, "protein_b2976": -1365.5067937707556, "protein_b4467": 39.69296221031585, "protein_b4468": 239.86466234721567, "protein_b2979": -1614.89230862645, "protein_b2987": -966.038204899983, "protein_b2988": 236.60511458471805, "protein_b2994": -2555.7111669171136, "protein_b2995": -380.01621600988113, "protein_b2996": 365.7517415088128, "protein_b2997": 161.11767801676712, "protein_b3001": 291.18848196126686, "protein_b3005": -35.991006115763824, "protein_b3006": -57.24100487121271, "protein_b3008": -270.09107214767454, "protein_b3012": -122.54545057909908, "protein_b3018": -306.8677653949579, "protein_b3028": 135.87726656192825, "protein_b3029": -135.97125670374194, "protein_b3034": -1958.393573654114, "protein_b3035": -642.9411122776222, "protein_b3040": -683.9341555234777, "protein_b3041": -418.16909397400724, "protein_b3052": -507.6545210993025, "protein_b3057": -732.6591129749972, "protein_b3058": -347.6069964134249, "protein_b3059": -381.8909608346883, "protein_b3061": 278.91101325944874, "protein_b3062": -144.08386412991072, "protein_b3063": -1812.4273560894528, "protein_b3065": -292.71992688887, "protein_b3067": -937.4889489464242, "protein_b3073": -192.03022918755195, "protein_b3084": -269.3623365050993, "protein_b3089": -5.368598092291221, "protein_b3091": 398.99692565267566, "protein_b3092": -1127.263772798498, "protein_b3093": -833.8633773731669, "protein_b4471": 88.51659713964918, "protein_b3114": 360.81427953316023, "protein_b3115": -448.84611649976887, "protein_b3116": -1028.5800140619294, "protein_b3117": -1567.9349115667385, "protein_b3124": 41.604732900009736, "protein_b3125": -2051.6813473731613, "protein_b3126": 56.10733721446505, "protein_b3127": -387.22366812139364, "protein_b3128": 136.11803884548462, "protein_b3132": -944.6266543060228, "protein_b3137": 56.29805095249139, "protein_b3146": -497.14421857495205, "protein_b3161": -856.5456772104612, "protein_b3164": -1117.335762101668, "protein_b3165": -71.50330929223497, "protein_b3166": -309.86563834934265, "protein_b3167": 9.897776541207554, "protein_b3168": -2182.0094175258037, "protein_b3169": -238.1597789917963, "protein_b3172": -324.51671978756656, "protein_b3175": -209.451002732132, "protein_b3176": -1038.1546273900938, "protein_b3177": -188.47423950125463, "protein_b3179": -952.6395221566651, "protein_b3181": -337.5765936596626, "protein_b3182": 153.4630075623156, "protein_b3185": -243.81073002982302, "protein_b3186": -5.560336676011246, "protein_b3187": -483.1194725242946, "protein_b3189": -684.3732704521839, "protein_b3196": -126.11904871117056, "protein_b3197": -664.1265031138873, "protein_b3198": -355.6586079996237, "protein_b3199": 354.8698864739245, "protein_b3200": 422.35295096791083, "protein_b3201": -366.35902381897404, "protein_b3202": -55.90609779081504, "protein_b3212": -2024.5708617539124, "protein_b3213": 201.50146271677897, "protein_b3222": -2.672347700151769, "protein_b3223": -96.44809909218104, "protein_b3224": -293.1207146499988, "protein_b3225": 222.91392354185535, "protein_b3230": 111.70400137451551, "protein_b3231": -454.54971639509654, "protein_b3236": -381.9838216043153, "protein_b3247": -608.8278862309031, "protein_b3255": -288.5558699488349, "protein_b3256": -1033.147149435265, "protein_b3258": -190.86453572849126, "protein_b3260": -684.443527747315, "protein_b3265": -1297.0986230243097, "protein_b3266": 76.05464351790484, "protein_b3281": -148.4113155985081, "protein_b3282": -845.5855552209664, "protein_b3287": -657.7071589936286, "protein_b3288": -24.878740974268183, "protein_b3289": -313.11706047289925, "protein_b3290": -195.61349450592985, "protein_b3294": -40.740098891880926, "protein_b3295": -12.884957073861202, "protein_b3296": -1143.5711193367993, "protein_b3297": 91.28182069377192, "protein_b3298": 138.10428300586008, "protein_b3299": 83.37073108763072, "protein_b3300": -358.59206665575954, "protein_b3301": -2240.0740427068627, "protein_b3302": -26.57085232987577, "protein_b3303": 32.02044765724568, "protein_b3304": -159.60064757539624, "protein_b3305": 123.03097302753886, "protein_b3306": -18.410985422227892, "protein_b3307": 16.546621064714635, "protein_b3308": -49.63850048025593, "protein_b3309": 91.88152943478134, "protein_b3310": 139.83886877753605, "protein_b3311": 52.652581758592326, "protein_b3312": -20.608478067725994, "protein_b3313": -64.22961252418449, "protein_b3314": -118.70169599690362, "protein_b3315": 37.26700236394176, "protein_b3316": 16.831368671191495, "protein_b3317": 348.79405188783437, "protein_b3318": -116.01196963148409, "protein_b3319": -47.02184396234445, "protein_b3320": -2037.945519538617, "protein_b3321": 90.72301688280248, "protein_b3339": -137.3193629507945, "protein_b3340": -432.4974305961457, "protein_b3341": -1938.128114314875, "protein_b3342": 191.63815627322987, "protein_b3343": 146.43547430061915, "protein_b3344": -77.57962122036137, "protein_b3345": -745.1438013283887, "protein_b3350": -506.1442390402754, "protein_b3359": -766.9569641940402, "protein_b3360": -119.8450553459854, "protein_b3365": 311.69733402835067, "protein_b3366": 56.79062026857964, "protein_b3367": -351.51218521043046, "protein_b3368": -320.56908781740157, "protein_b3370": -297.6783766549018, "protein_b3371": -2123.9569566900072, "protein_b4474": -253.4086987636637, "protein_b3374": 32.51701094024949, "protein_b3380": -2061.788196635626, "protein_b3384": 88.96855274905616, "protein_b3385": -6.663567941741536, "protein_b3386": 9.107399762455466e-32, "protein_b3389": -2659.159991197881, "protein_b3390": 70.5833113309812, "protein_b3396": -750.5196008312821, "protein_b3397": -276.0583955685379, "protein_b3403": -391.3979355993294, "protein_b3406": -183.79009730443263, "protein_b3409": -1274.8044762900017, "protein_b3412": -280.94797513304917, "protein_b3415": -1089.663893579755, "protein_b3416": 151.99295855516286, "protein_b3417": -1833.9410990945844, "protein_b3425": 8.212336037117113, "protein_b3426": -351.92929862731967, "protein_b3428": 431.1016464054901, "protein_b3429": 50.21950013980632, "protein_b3430": -1865.0871350628593, "protein_b3431": -1325.9264897016399, "protein_b3432": 342.6116312266356, "protein_b3433": -123.51381683802903, "protein_b4476": -776.7006327639383, "protein_b3437": -647.5747214475881, "protein_b3447": 466.6978483931675, "protein_b3449": -2142.489567011761, "protein_b3450": 99.6978633109943, "protein_b3451": -320.36542552422446, "protein_b3452": -42.15554919500099, "protein_b3453": 192.65630120436933, "protein_b3454": -14.372480250006765, "protein_b3455": 267.937110529945, "protein_b3456": -359.5375739587404, "protein_b3457": -284.6661440417857, "protein_b3458": 328.2197331294389, "protein_b3460": -52.541615548714184, "protein_b3461": -440.6750188726677, "protein_b3464": -2175.194871124935, "protein_b3465": -307.713753688284, "protein_b3469": -375.98617941307936, "protein_b3470": -27.561572283533405, "protein_b3475": -157.1178933214425, "protein_b3476": -2277.8544054084355, "protein_b3477": -52.03751202119396, "protein_b3478": 7.828288668421767, "protein_b3479": 42.8797350788406, "protein_b3480": 371.2686825450641, "protein_b3493": -718.1315218491703, "protein_b3496": -452.65749180321785, "protein_b3500": -372.0485159815447, "protein_b3502": -311.4818083750832, "protein_b3503": 64.81981714533994, "protein_b3517": 253.5165548063084, "protein_b3519": 187.2110744670212, "protein_b3526": 40.31185805692276, "protein_b3528": -259.16153224940234, "protein_b3540": 464.02478131624264, "protein_b3541": 94.81683509175151, "protein_b3542": -107.86124906929925, "protein_b3543": -111.3114116884158, "protein_b3544": -2362.910629765854, "protein_b3546": 141.90637126266066, "protein_b3551": 135.64800875582932, "protein_b3553": 43.361917409221334, "protein_b3559": -1765.0666395332328, "protein_b3560": 93.2679802939057, "protein_b3564": -161.82145459512083, "protein_b3565": -1289.5673207797806, "protein_b3566": 308.82543077094834, "protein_b3567": 449.1102755148315, "protein_b3568": -102.7619438054546, "protein_b3571": 967.8960035252984, "protein_b3572": -617.3483656220104, "protein_b3575": 354.4539132276571, "protein_b3577": -108.39101575521418, "protein_b3578": -429.2872676779388, "protein_b3579": 183.28498503656263, "protein_b3580": 243.36959805043432, "protein_b3581": -70.32318826729669, "protein_b3583": -3236.5711219706213, "protein_b3588": -783.4079903680698, "protein_b3590": 121.6487941279054, "protein_b3591": -1319.8865635337304, "protein_b3599": -320.3894895391522, "protein_b3600": -8.651883495574501e-28, "protein_b3603": -1923.4718717085477, "protein_b3605": -181.11344119126548, "protein_b3607": -358.4445963725271, "protein_b3608": -7.271512936400428e-28, "protein_b3609": -525.3006082903254, "protein_b3610": -31.64628185020273, "protein_b3612": -1966.2973586249852, "protein_b3616": 87.82458655612459, "protein_b3617": -1036.5806413401478, "protein_b3619": -1772.409813879674, "protein_b3620": -178.91266621206483, "protein_b3621": -205.17747259510728, "protein_b3622": -338.84852778075634, "protein_b3623": -1.7927110504422672, "protein_b3624": -395.11726796801645, "protein_b3625": 303.37913746517853, "protein_b3626": 89.6527484336298, "protein_b3627": -59.994644562178394, "protein_b3628": 1.251331066714888, "protein_b3629": 237.3015685266465, "protein_b3630": -25.111341544794925, "protein_b3631": -3278.589243289911, "protein_b3632": 47.634061673540714, "protein_b3633": -476.5545915784549, "protein_b3634": -344.86484127322774, "protein_b3636": -340.35767720422456, "protein_b3637": 105.90531507328554, "protein_b3639": -120.65464500542191, "protein_b3640": -229.60105493888602, "protein_b3642": -752.4449182566938, "protein_b3643": 17.41586416861526, "protein_b3648": -190.35262964967285, "protein_b3649": -2132.7879325179006, "protein_b3650": 184.78797915911474, "protein_b3651": 13.416563829588275, "protein_b3653": -922.1896463726079, "protein_b3654": -542.641331049803, "protein_b3665": -331.89802800147413, "protein_b3666": -265.05858744106376, "protein_b3670": 185.38726053868493, "protein_b3671": -898.0245412396387, "protein_b3679": -205.51350029381112, "protein_b3691": -343.84746688675074, "protein_b4478": -230.58312866695582, "protein_b4477": -233.76682529691496, "protein_b3693": 147.07653298792968, "protein_b3703": -180.1123406261082, "protein_b3704": 103.60684866671087, "protein_b3705": -491.2316220147315, "protein_b3706": -300.4368030864352, "protein_b3708": -1446.0483515866156, "protein_b3709": -95.33447472506232, "protein_b3714": -723.1026712942396, "protein_b3722": -145.40420021810678, "protein_b3725": 138.08101286410798, "protein_b3726": -512.6859440787614, "protein_b3727": -565.2410270094714, "protein_b3728": 65.76848342431263, "protein_b3729": -73.40682186732145, "protein_b3730": -1044.2537503219992, "protein_b3731": -110.17395639953344, "protein_b3732": 149.38155636933533, "protein_b3733": 333.87190503439626, "protein_b3734": -2180.0248645020397, "protein_b3735": -176.99700063820788, "protein_b3736": -349.21649661566835, "protein_b3737": -679.3197015824067, "protein_b3738": -131.9997987698305, "protein_b3739": -372.8277309370498, "protein_b3740": 107.79864432326065, "protein_b3741": -825.3125499082283, "protein_b3744": -261.2557607359102, "protein_b3747": -1377.6432865890301, "protein_b3748": 61.930922833719535, "protein_b3749": 356.9571263322, "protein_b3750": -163.42810118296234, "protein_b3751": 47.80342705321371, "protein_b3752": -2600.401094693129, "protein_b3770": -1902.1750525583284, "protein_b3771": 658.8284762203238, "protein_b3772": -144.68346519532216, "protein_b3774": -950.1542604781287, "protein_b3779": 108.20850616188345, "protein_b3780": -294.9035476807646, "protein_b3781": -198.94488113262386, "protein_b3783": -571.467796544704, "protein_b3784": -193.31165424543806, "protein_b3785": 95.77681271389069, "protein_b3786": -5261.533472134604, "protein_b3787": -141.5734803305653, "protein_b3788": 26.781160118547568, "protein_b3789": 108.78323260149251, "protein_b3790": -71.2526334749959, "protein_b3791": -97.6406651500251, "protein_b3792": -355.25245649267373, "protein_b4481": 102.33143784120762, "protein_b3793": -477.70717575971275, "protein_b3794": 119.35156088925368, "protein_b3803": 361.7379868813595, "protein_b3804": 0.023758039896671194, "protein_b3805": -1447.6626850026064, "protein_b3806": 629.0906356801081, "protein_b3807": -60.4691694435965, "protein_b3809": -1216.0304141932443, "protein_b3816": -703.3152903093318, "protein_b3821": -207.3889211353951, "protein_b3823": -253.8901218288905, "protein_b3824": -441.5976449126315, "protein_b3825": -689.0919934856765, "protein_b3826": 143.78573954682338, "protein_b3829": -1074.9057454336098, "protein_b3831": -423.7299929192088, "protein_b3833": 206.5288500307555, "protein_b3835": -1362.4570623264005, "protein_b3836": -887.7312081607237, "protein_b3838": -136.37056277293118, "protein_b3839": -286.93111032123204, "protein_b3843": -405.0298950645208, "protein_b3844": -407.7397827413196, "protein_b3845": -108.11520072852547, "protein_b3846": -1410.867272866362, "protein_b3849": -128.4934675980809, "protein_b3850": -1616.9855075542687, "protein_b3856": 21.129267142809894, "protein_b3857": -486.8764318793427, "protein_b3860": -457.8242345811677, "protein_b3867": -228.72426251502242, "protein_b3870": -954.271855621694, "protein_b3875": -78.56879215036115, "protein_b3882": -960.7858171958654, "protein_b3892": -342.3215630550086, "protein_b3893": 38.687752393115396, "protein_b3894": -1805.5543091172158, "protein_b3902": -205.38463108341995, "protein_b3903": -1036.499722630821, "protein_b3904": 574.7645683266451, "protein_b3907": -209.02140452524685, "protein_b3908": -196.93761205700184, "protein_b3909": -368.804861836238, "protein_b3915": -397.2051538134939, "protein_b3916": -352.1707787371189, "protein_b3917": -410.77644454419334, "protein_b3918": 139.01929818041893, "protein_b3919": -937.4338567194023, "protein_b3924": -215.8438698417683, "protein_b3925": 54.1067030213354, "protein_b3926": 42.89376924500885, "protein_b3927": -1787.673960409998, "protein_b3930": -105.50159794117414, "protein_b3936": 18.755843106739924, "protein_b3939": -402.643697898474, "protein_b3940": 3.264686987385148e-29, "protein_b3941": -297.93854166405526, "protein_b3942": 338.65258784529203, "protein_b3945": -596.2504736132204, "protein_b3946": -2025.4240062852439, "protein_b3951": -800.418829822163, "protein_b3952": 120.69010550015437, "protein_b3956": -1044.5404872318857, "protein_b3957": -403.7288610585238, "protein_b3958": -0.0, "protein_b3959": -1166.9501774849336, "protein_b3960": 4.552609327171514e-29, "protein_b3962": -252.18354658876007, "protein_b3965": -537.3939380215247, "protein_b3966": 1274.6755070592842, "protein_b3967": -1582.502867997603, "protein_b3972": -723.9063275298028, "protein_b3974": -275.3166216445571, "protein_b3980": -139.60774735810577, "protein_b3981": -704.2528308288079, "protein_b3982": 43.358140963863754, "protein_b3983": -56.397929013310495, "protein_b3984": -605.0410111925178, "protein_b3985": -4414.8562774716, "protein_b3986": -704.3908245770193, "protein_b3987": 674.0958745288946, "protein_b3988": -22.08485436639406, "protein_b3990": 316.2996860647583, "protein_b3991": -201.7791997570446, "protein_b4407": 43.96242380055435, "protein_b3992": 400.58761319265653, "protein_b3993": -2267.4586066585757, "protein_b3994": 118.04431806347056, "protein_b3996": -49.84671780872343, "protein_b3997": -1040.5612794059255, "protein_b4005": -1158.133755659557, "protein_b4006": -0.0, "protein_b4013": -241.3143483870404, "protein_b4014": -2139.321141184603, "protein_b4015": -151.31869538212473, "protein_b4019": -1722.4835736355888, "protein_b4022": 9.944123708702762, "protein_b4024": -814.5647126045812, "protein_b4025": -667.1295975647837, "protein_b4031": -268.78752138575084, "protein_b4032": -361.8943528960066, "protein_b4033": 182.68154823902717, "protein_b4034": -284.3701086196984, "protein_b4035": 235.7006522338257, "protein_b4036": -1128.347774726782, "protein_b4039": -539.275657754479, "protein_b4040": -457.5837414629609, "protein_b4041": -765.4945589213528, "protein_b4042": -341.8772352543495, "protein_b4049": -352.63181272015186, "protein_b4053": -466.7272366879828, "protein_b4054": -589.0513930506044, "protein_b4055": 191.78806408444183, "protein_b4067": -1219.2912739978722, "protein_b4069": -675.0691328650936, "protein_b4070": -138.55587084088938, "protein_b4071": 350.53415742535043, "protein_b4072": 275.0160482171686, "protein_b4073": -315.2370072646484, "protein_b4077": -796.895624961062, "protein_b4079": 46.655427841734834, "protein_b4084": 72.43573413453578, "protein_b4085": -1980.0774236829716, "protein_b4086": -50.36010683520954, "protein_b4087": 365.69022696566213, "protein_b4088": 83.68214766684851, "protein_b4090": -279.1961935716512, "protein_b4094": -1175.901397456271, "protein_b4111": -939.4163472406948, "protein_b4115": -631.3248565304141, "protein_b4117": -449.7238934462717, "protein_b4119": -5.8732562450058285, "protein_b4120": -226.53696439873733, "protein_b4122": -527.3588872624869, "protein_b4123": -439.8279547619307, "protein_b4129": -769.6674186638252, "protein_b4130": -432.98795079652956, "protein_b4131": -1123.698073883278, "protein_b4132": -1056.3433435682414, "protein_b4136": -942.9040423171334, "protein_b4138": -373.39640373035166, "protein_b4139": -630.264957831766, "protein_b4142": -147.7464737301671, "protein_b4143": -1234.2481789169326, "protein_b4151": -168.0768067461644, "protein_b4152": -281.1461978570866, "protein_b4153": -28.100081660884285, "protein_b4154": -1292.7598941383847, "protein_b4160": -1805.383941198161, "protein_b4161": 528.357219742542, "protein_b4162": -262.4795981289653, "protein_b4166": -559.1319214464465, "protein_b4169": -747.7947622053756, "protein_b4171": -2318.433679246682, "protein_b4177": -303.4636308434561, "protein_b4180": -1807.6085476208184, "protein_b4192": 138.05259773578155, "protein_b4193": -581.646129519626, "protein_b4194": 91.9012010048176, "protein_b4195": -95.92373735901342, "protein_b4196": -84.67208582525765, "protein_b4197": -215.89594475466393, "protein_b4198": -1840.4943845354524, "protein_b4200": -146.83746001248787, "protein_b4202": 17.01880358350398, "protein_b4203": -931.8556480627033, "protein_b4208": -1272.270910161244, "protein_b4213": 547.3299510463155, "protein_b4214": -303.21472813463816, "protein_b4219": 207.90049966769985, "protein_b4226": -348.540473993999, "protein_b4227": 27.98652702613141, "protein_b4485": 271.18796699319677, "protein_b4230": 37.51677881023495, "protein_b4231": 53.38982830964459, "protein_b4232": -334.5686797501673, "protein_b4233": -96.49345556539397, "protein_b4237": 368.8807622891066, "protein_b4238": -820.5183546523383, "protein_b4239": 377.76845858536717, "protein_b4240": -20.34257365291196, "protein_b4242": -1531.6444822564292, "protein_b4244": 263.4762790472932, "protein_b4245": -395.58392547423324, "protein_b4254": -630.586298438327, "protein_b4258": -1378.7812361993122, "protein_b4260": 161.68903673555195, "protein_b4261": -942.874159813294, "protein_b4262": 118.70349085656466, "protein_b4265": -419.17237411311146, "protein_b4266": -1702.0037290950647, "protein_b4267": -0.0, "protein_b4268": 155.6278659398513, "protein_b4287": 415.43198509285133, "protein_b4288": -106.40130479800474, "protein_b4289": -180.06992365926445, "protein_b4290": -46.694016637747524, "protein_b4291": -1142.1504231891577, "protein_b4293": -592.2441898132128, "protein_b4301": -2336.6471058656107, "protein_b4311": 29.685922311674002, "protein_b4321": -1133.9576293863358, "protein_b4322": -249.04421445916225, "protein_b4323": -71.16447348583507, "protein_b4356": -170.4644403485185, "protein_b4358": -68.73977318226451, "protein_b4367": -23.418511977277024, "protein_b4371": -42.84493786894381, "protein_b4374": -488.5962467450026, "protein_b4375": -431.1609457331334, "protein_b4381": -655.4922444998114, "protein_b4382": -665.6622275124438, "protein_b4383": -49.834558851956274, "protein_b4384": -750.0173487833684, "protein_b4386": 139.48200622721996, "protein_b4388": -328.49562617955195, "protein_b4390": 53.09049663389182, "protein_b4392": -679.0201157549278, "protein_b4394": -109.30132056570406, "protein_b4395": -32.76381943621547, "YmfC_mono": 313.25101421255755, "CARNRACE-MONOMER": -1447.2470831355147, "CPLX0-1601": 783.0812269878464, "NANE-MONOMER": -96.44809909218104, "NARU-MONOMER": -80.61897216984951, "YDGEF-CPLX": -619.2600902342559, "PHOSMANMUT-MONOMER": -0.0, "CPLX0-3929": -1306.961231665596, "CPLX0-7652": -4145.998890523284, "ANSB-CPLX": 1406.7188072051586, "EG11983-MONOMER": 364.6506078712589, "NARW-MONOMER": 27.96501384385597, "EG11009-MONOMER": -845.0737803448055, "DIHYDROOROTOX-MONOMER": -105.03206752382007, "NAPD-MONOMER": 49.887002661547335, "YGFO-MONOMER": 108.67106256019075, "ALTRO-OXIDOREDUCT-MONOMER": -929.5682317612906, "EG10739-MONOMER": -689.0919934856765, "DCUA-MONOMER": -375.3157931570698, "KUP-MONOMER": -1379.5219364891, "PHOSNACMURPENTATRANS-MONOMER": -171.67296225047423, "RplY_mono": -225.23798215048478, "CPLX0-1262": -2656.5060124555494, "YJGT-MONOMER": -421.0904702215233, "CPLX0-1541": -1872.38725406803, "DCUB-MONOMER": -441.74454199898514, "G6406-MONOMER": -1478.397526119408, "G7533-MONOMER": -145.00993478275223, "CPLX0-7794": -3843.1432687834617, "G6580-MONOMER": -548.4945339218203, "PABASYN-COMPI-MONOMER": -439.39995498302653, "KDPGALDOL-4OH2OXOGLUTARALDOL-CPLX": -1981.1451845303209, "G495-MONOMER": 66.13818771014016, "RlmG_mono": -269.3623365050993, "CPLX0-7458": -1335.3346840689185, "YDEA-MONOMER": -595.4597106519873, "EG11486-MONOMER": -357.17551032125965, "FADA-CPLX": -216.23040145705093, "G6718-MONOMER": 4.027489440544297, "RpmB_mono": 105.90531507328554, "EG10202-MONOMER": -21.580347435566644, "G6275-MONOMER": 104.97386589448563, "ABC-3-CPLX": -25.404277046636526, "EG11956-MONOMER": 72.43573413453578, "B0511-MONOMER": -87.35965545839377, "TNAB-MONOMER": -97.2577441066993, "EG10950-MONOMER": -915.7139605633852, "RsmI_mono": -497.14421857495205, "CPLX0-241": -511.9411199077635, "2-OCTAPRENYLPHENOL-HYDROX-MONOMER": -1364.35209425835, "RpsP_mono": -68.98264867628195, "G7419-MONOMER": -537.1177468544465, "ARAE-MONOMER": -582.7713100313014, "PHOSGLUCOSAMINEMUT-MONOMER": -1038.1546273900938, "EG10381-MONOMER": -1325.9264897016399, "CPLX0-7659": -2475.538597318497, "AICARTRANSIMPCYCLO-CPLX": -0.0, "EG11910-MONOMER_dimer": -1600.837659644326, "FRUCBISALD-CLASSI": -2800.2666934120653, "TYRP-MONOMER": -851.1978014670385, "CPLX-167": -4674.41100093824, "ERYTH4PDEHYDROG-CPLX": -0.3436348599949859, "MTR-MONOMER": -858.4691621451492, "ABC-70-CPLX": -4800.250220312635, "OCTAPRENYL-METHOXYPHENOL-OH-MONOMER": -54.93878180467174, "CPLX0-3181": -479.58128721880115, "YJDL-MONOMER": -434.89613146459305, "DusA_mono": -352.63181272015186, "RpsF_mono": -146.83746001248787, "CPLX0-7688": 711.1565578305053, "EG11829-MONOMER_EG11828-MONOMER": -465.7471647365328, "EG11288-MONOMER": -271.65530993689885, "GKI-MONOMER": 41.604732900009736, "CPLX0-7654": -7158.504455601902, "ARGSUCCTRAN-MONOMER": 166.75586496379879, "EXUT-MONOMER": -835.7743602308941, "ABC-51-CPLX": -17.252307538402896, "EG10780-MONOMER": -142.95143332248907, "TRANSALDOLB-CPLX": -1429.942402479065, "GLYCOGENSYN-MONOMER": 50.21950013980632, "ACNEULY-CPLX": 891.6556941674214, "CPLX0-3861": -2027.2695901093095, "G7732-MONOMER": -2061.788196635626, "RpoH_mono": -440.6750188726677, "GPT-CPLX": -665.3516990105136, "BRNQ-MONOMER": -1670.7672827967071, "G7322-MONOMER_G6561-MONOMER": -4190.905790261147, "GLUTAMIDOTRANS-CPLX": 260.9652047524313, "ABC-7-CPLX": -4044.133683494553, "PNUC-MONOMER": -297.6116089001416, "TREHALAPERI-MONOMER": 339.72866892814653, "EG11911-MONOMER": 120.69010550015437, "PrfB_mono": -158.02400225699634, "UDPMANNACADEHYDROG-MONOMER": -141.5734803305653, "ANTHRANSYNCOMPII-MONOMER": -2624.6040714343103, "CPLX0-7614": -4924.80355209481, "B2789-MONOMER": -1962.0027376708829, "EG11353-MONOMER": 89.6527484336298, "KEFB-MONOMER": -508.0274155544172, "YHHO-MONOMER": -377.84111847753366, "G6862-MONOMER": -822.2094509078685, "CPLX0-1941": 712.9623895985675, "GALACTONATE-DEHYDRATASE-MONOMER": -230.58312866695582, "XAPB-MONOMER": -462.7472818897907, "PGLUCONDEHYDRAT-MONOMER": -649.3342611251459, "G6712-MONOMER": 30.125920061787383, "CPLX0-235": 86.72383481844267, "ADENODEAMIN-MONOMER": -478.80997555348915, "PROPKIN-MONOMER": -448.84611649976887, "GARTRANSFORMYL2-MONOMER": -437.3620751265294, "NusA_mono": -238.1597789917963, "NusB_mono": -115.32834910915001, "EG11437-MONOMER": 60.112207820146935, "EG12455-MONOMER": -382.93025237301754, "CADB-MONOMER": -1058.260361911398, "CPLX0-7534": -712.3234731798613, "EG12221-MONOMER": -157.1178933214425, "InfA_mono": -43.28256645801384, "EG11082-MONOMER": -246.7372726711185, "TRKA-MONOMER_SAPD-MONOMER_TRKG-MONOMER": -2983.3643027975804, "FADB-CPLX": -2821.734545732724, "MELB-MONOMER": -228.44773170341344, "CPLX-63": -1718.384730439368, "RluC_mono": -383.62019525234416, "EG11425-MONOMER": 303.37913746517853, "DIHYDRODIPICSYN-CPLX": -791.3268138915296, "EG10280-MONOMER": 162.79625498754882, "EIISGA": -4455.333777569333, "HCAT-MONOMER": -902.5911646631331, "PHOSACETYLTRANS-CPLX": -4379.258711057863, "RsmD_mono": -307.713753688284, "G6714-MONOMER": -0.0, "RpsI_mono": 111.70400137451551, "EG11158-MONOMER": -242.44572965031466, "3-OXOACYL-ACP-SYNTHII-CPLX": -390.60830959655294, "EG11511-MONOMER": -291.5475427714999, "TREHALACYTO-MONOMER": 187.2110744670212, "Era_dim": 84.96831718017921, "TRE6PHYDRO-MONOMER": 377.76845858536717, "GSP-CPLX": 473.2102291694361, "TrmH_dim": 26.83312765917655, "EG10119-MONOMER": 24.29850412543754, "RrmJ_mono": -952.6395221566651, "ORNCARBAMTRANSFERF-CPLX": -1912.7571507557063, "DusC_mono": -359.7542527183702, "GLU6PDEHYDROG-MONOMER": -445.6082331764232, "G6176-MONOMER_G6177-MONOMER_G6178-MONOMER": 81.48933111126208, "N-ACETYLGLUTPREDUCT-MONOMER": -0.0, "DALADEHYDROGA-MONOMER": 154.94192660655327, "PDXK-CPLX": -584.3661083133444, "DHHB-METHYLTRANSFER-CPLX": -546.8352400652058, "CORA-MONOMER": -705.9837479312572, "PUTA-CPLX": -2657.363581655515, "FORMYLTHFDEFORMYL-CPLX": -1572.6176236037163, "EG11665-MONOMER": -734.6129908898832, "EG11423-MONOMER": -1.7927110504422672, "RIB5PISOMB-CPLX": -558.3923871433024, "G6260-MONOMER": -274.14024324562513, "EG12713-MONOMER": -655.4015113302473, "CPLX0-321": -4795.289038499731, "PHENDEHYD-CPLX": -1028.0269517252573, "CPLX0-3932": -1919.765674376449, "CYNX-MONOMER": -282.4264182343888, "KDOTRANS-MONOMER": -476.5545915784549, "CHD-MONOMER": 326.12885235299194, "AROP-MONOMER": -1122.4258633689756, "G6661-MONOMER": -677.3551173936753, "TRKA-MONOMER_SAPD-MONOMER_TRKH-MONOMER": -2347.838112649677, "YJCG-MONOMER": -1221.1856592706686, "DEOXYRIBOSE-P-ALD-MONOMER": -655.4922444998114, "MGTA-MONOMER": -1533.4636395144094, "GLYCEROL-3-P-ACYLTRANSFER-MONOMER": -765.4945589213528, "TrmD_dim": -59.389695415685225, "RELA-MONOMER": 351.3933224986566, "UXAC-MONOMER": -1127.263772798498, "CPLX0-7685": -507.4874800217205, "6PGLUCONOLACT-MONOMER": 59.429978577714294, "PrfC_mono": -431.1609457331334, "EG11340-MONOMER": -25.111341544794925, "TruD_mono": -510.5487828857782, "MONOMER0-149": -213.75407110712467, "KGTP-MONOMER": -887.2199909724836, "YecO_mono": 139.1340010041703, "DLACTDEHYDROGNAD-MONOMER": -374.4214518122002, "FOLC-MONOMER": -910.359756110583, "SUCCCOASYN": -5581.011872549471, "DCUC-MONOMER": -474.5471519829286, "EG12285-MONOMER": -70.32318826729669, "YHIP-MONOMER": -454.5648102590772, "RplQ_mono": -40.740098891880926, "LYXK-CPLX": 486.73919610086864, "B1634-MONOMER": -589.9994261386406, "RpsJ_mono": 90.72301688280248, "RpsD_mono": -1143.5711193367993, "EG11373-MONOMER": 86.28194647901853, "NANK-MONOMER": -2.672347700151769, "SUCCGLUDESUCC-MONOMER": -146.21239841649322, "GroL_14": -17279.474504837057, "G7096-MONOMER": -1051.7824681921047, "CPLX0-7687": -1448.6181487143288, "G6339-MONOMER": 96.5262670902997, "LysI_RS_dim": -1504.643632272325, "RplS_mono": -772.7792984080269, "3-ISOPROPYLMALISOM-CPLX": -1954.9436891768846, "G6662-MONOMER": -389.3902612955242, "DMBPPRIBOSYLTRANS-CPLX": -339.3450184263028, "MONOMER0-1842": -132.8696829570587, "G6539-MONOMER": -6.353847860809457, "CPLX0-7912": -3131.7859928047437, "DTDPDEHYDRHAMEPIM-MONOMER": 106.92457688427065, "CPLX-722": 353.2152906894496, "G7558-MONOMER": 291.18848196126686, "YBDA-MONOMER": -934.3318242620671, "RNase_III_dim": -1019.7781504197752, "RpmJ_mono": 83.37073108763072, "GLUC1PURIDYLTRANS-MONOMER": -569.743954729596, "RpsN_mono": 16.546621064714635, "YFEP-MONOMER": -966.1285093261105, "PGAM2-MONOMER": -32.76381943621547, "SORB6PDEHYDROG-CPLX": -5367.1525463325, "NARJ-MONOMER": -20.960999826567857, "LUMAZINESYN-CPLX": -14388.839861967557, "G6245-MONOMER": -273.56101626693373, "NUPG-MONOMER": -995.2685861806983, "TRYPTOPHAN-CPLX": -5784.193406346462, "G6199-MONOMER": -77.66516731266748, "UDPNACETYLGLUCOSAMENOLPYRTRANS-MONOMER": -684.3732704521839, "TufA_mono": -137.3193629507945, "CPLX0-242": 16.424672074234227, "YGJU-MONOMER": -7.29208302697925, "RHTB-MONOMER": -443.5659648819378, "OCTAPRENYL-METHYL-METHOXY-BENZOQ-OH-MON": -179.05909032201708, "Gly_RS_tetra": -3343.5973184786544, "Tyr_RS_dim": -1529.419975670312, "G6719-MONOMER": 415.2933115780374, "L-GLN-FRUCT-6-P-AMINOTRANS-CPLX": -146.8136437346429, "G7726-MONOMER": 32.51701094024949, "GLYCDEH-CPLX": -4770.003788905763, "GART-MONOMER": -2.405422650147644e-28, "Pnp_trim": -3352.0072863050045, "RpsK_mono": 91.28182069377192, "GLTP-MONOMER": -798.8141521755759, "PFLACTENZ-MONOMER": -211.2626372965864, "LAUROYLACYLTRAN-MONOMER": -517.415869649827, "CPLX0-7428": 1753.7879895619003, "YjbC_mono": 9.944123708702762, "EG11167-MONOMER": -685.8914822871806, "RplT_mono": -139.1538844628997, "GNTU-MONOMER": -778.6172200009928, "UROGENIIISYN-MONOMER": 0.023758039896671194, "GLUCOSAMINE-6-P-DEAMIN-CPLX": -6165.65161072776, "EG12013-MONOMER": 251.13409492143185, "RlmI_dim": -309.4825504607357, "G6286-MONOMER": 213.473578618507, "B0752-MONOMER": -462.450796364273, "MALATE-SYNTHASE": -2139.321141184603, "B1006-MONOMER": -2511.9057009429202, "YecP_mono": -877.7451435423619, "GLYOHMETRANS-CPLX": -1492.2322846572026, "URPHOS-CPLX": -2542.379957515253, "G6357-MONOMER": 296.7204018444289, "RIBONUCLEOSIDE-TRIP-REDUCT-CPLX": -1641.0367093046766, "EG11424-MONOMER": -340.77093495018914, "G6358-MONOMER": -39.28476934411151, "ABC-28-CPLX_EG10817-MONOMER": 192.69755209672218, "SPED-MONOMER": 111.28660257705502, "ABC-18-CPLX": 639.2106430163799, "EG11426-MONOMER": -395.11726796801645, "EG12712-MONOMER": -247.79002468561518, "FHLMULTI-CPLX": -3228.774712000996, "CPLX0-1666": -1427.2516947981806, "NRFMULTI-CPLX": -176.0580264174369, "CPLX0-254": -13238.19226272799, "G6439-MONOMER": -466.06361058827565, "CPLX0-7415": -5357.459791329081, "YhhP_mono": -27.561572283533405, "OROTPDECARB-CPLX": -871.6444708113645, "GreA_mono": -337.5765936596626, "EG12666-MONOMER": -616.6892782637565, "SIROHEMESYN-CPLX": -641.1381756348031, "URACIL-PRIBOSYLTRANS-CPLX": -2851.887192780516, "ENTE-CPLX": -3443.326202894219, "FABA-CPLX": -245.6318784625922, "RpsL_mono": 191.63815627322987, "RsmG_mono": 107.79864432326065, "B0612-MONOMER": -573.8778878610166, "PHENPRODIOLDEHYDROG-MONOMER": 96.69060902270927, "1-ACYLGLYCEROL-3-P-ACYLTRANSFER-MONOMER": -306.8677653949579, "NACGLCTRANS-MONOMER": -150.67852981007823, "BETT-MONOMER": -220.49355336094254, "CPLX0-7674": -1800.8587971756763, "ABC-49-CPLX": -5545.101697293476, "ABC-15-CPLX": -583.0469300750569, "UHPT-MONOMER": -266.9715102762504, "EG12384-MONOMER": -1997.8680775785278, "FABZ-CPLX": -194.11044797740743, "CPLX0-7906": -1128.7243443808368, "RpsR_mono": 17.01880358350398, "PITA-MONOMER": -720.0366847745191, "RsmB_mono": -313.11706047289925, "RpmD_mono": -26.57085232987577, "DSBBPROT-MONOMER": -281.4734326825762, "CPLX0-3976_edit": -385.78379950672957, "RIBULP3EPIM-MONOMER": 9.107399762455466e-32, "TSA-REDUCT-MONOMER": -2051.6813473731613, "MHPF-MONOMER": -2685.363535837811, "DIHYDROFOLATEREDUCT-MONOMER": -195.24459061847358, "RplI_mono": -931.8556480627033, "CPLX0-3201": 480.5618403419941, "RNase_G_dim": -1217.6557724618062, "YRBG-MONOMER": -128.061717867402, "B0260-MONOMER": -581.3136716896183, "EG10153-MONOMER": 305.8394161752066, "CPLX0-7": -1634.558833560041, "CPLX-169": -1718.067552971564, "RluB_mono": 42.598783508514146, "MYRISTOYLACYLTRAN-MONOMER": -584.3518020327097, "ABC-24-CPLX": -122.64014118650827, "XYLE-MONOMER": -272.37829766824296, "THIH-MONOMER_THIF-MONOMER_THII-MONOMER_THIS-MONOMER": 467.12052521328536, "TrmU_mono": -190.7829149365892, "PGK-CPLX": -801.3342920123333, "NANT-MONOMER": -295.0265242345007, "EG11639-MONOMER": -818.1971036472145, "GreB_mono": -183.79009730443263, "RlmL_dim": -2646.938029136075, "G7914-MONOMER": -2336.6471058656107, "SHIA-MONOMER": -338.2803326009236, "ABC-42-CPLX": 596.3306811315788, "EG10108-MONOMER": 206.57055601317697, "CPLX0-7720": -294.78809870266934, "BADH-CPLX": 628.4024257358057, "LYSP-MONOMER": -543.2667394354462, "G7860-MONOMER": -1840.4943845354524, "EG11591-MONOMER": -221.5430785916349, "ALTRODEHYDRAT-MONOMER": 398.99692565267566, "RpsS_mono": 16.831368671191495, "ABC-2-CPLX": 378.8732633111592, "YAAJ-MONOMER": -843.2279145596459, "CPLX0-7616": -15067.809526454828, "CPLX0-231": -4300.533346896207, "ABC-20-CPLX": -2104.104080536571, "CPLX0-3141": -271.9425134074839, "NIRC-MONOMER": -353.4671408905717, "CPLX0-7811": -6467.942030217075, "EG11822-MONOMER": 634.8219863075212, "CPLX0-1942": 200.85322060272992, "GLPT-MONOMER": -592.0811994078123, "GALACTITOLPDEHYD-MONOMER": -1970.5498793221461, "PDXY-MONOMER": -215.05002093527713, "RimM_mono": 203.04784066794466, "RpsB_mono": -955.0558282019775, "MANNPISOM-MONOMER": -441.496248379825, "ARGSUCCINLYA-MONOMER": 4.552609327171514e-29, "CPLX0-240": -888.3286033535314, "CPLX0-7535": -1266.4833186410392, "G6782-MONOMER": 80.23652609021443, "DEOA-CPLX": -1331.3244550248876, "GLUCONOKINI-MONOMER": 155.6278659398513, "PHEP-MONOMER": -448.01118282521435, "HEMX-MONOMER": 361.7379868813595, "CHAA-MONOMER": -626.3712850880513, "CPLX0-3001": -964.6341628179756, "InfB_mono": -2182.0094175258037, "RIBONUCLEOSIDE-DIP-REDUCTII-CPLX": -2257.1813002428635, "EG11984-MONOMER": 250.36767248702662, "ABC-12-CPLX": -657.0615131035134, "EG11189-MONOMER": -205.17747259510728, "ACETOACETYL-COA-TRANSFER-CPLX": 801.8402144399787, "CPLX0-7643": -3800.6170419125147, "ADHP-MONOMER": -275.8301475273978, "ASL-MONOMER": -869.090603030949, "CPLX0-3741": 291.2490267675369, "APO-ENTB": 93.67608972813457, "RpmE_mono": 18.755843106739924, "CPLX0-7653": -2510.5595083898497, "RpsO_mono": -71.50330929223497, "B0070-MONOMER": -1298.102016638726, "G7410-MONOMER": 241.6814570940081, "G7167-MONOMER": 74.66989813373472, "GABP-MONOMER": -356.2024049820583, "CPLX0-1721": -3660.052181523774, "RHAT-MONOMER": -210.95997817350835, "G7431-MONOMER": -275.33474585081416, "DHPDIOXYGEN-CPLX": 438.751795044893, "NHAB-MONOMER": -1242.7703273241011, "RlmH_dim": -3915.8022733437538, "CARNDEHYDRA-CPLX": -3400.936062092025, "RpmH_mono": -180.1123406261082, "CPLX0-7520": 1033.5031815904913, "CPLX0-252": -1479.5468007049337, "FRUCBISALD-CLASSII": -930.191646551069, "B2170-MONOMER": -238.69409951279764, "THIOREDOXIN-REDUCT-NADPH-CPLX": -194.7900185402429, "RHTC-MONOMER": -255.85844179819682, "ATPASE-1-CPLX_no_MONOMER0-12": -2001.816115742724, "RlmF_mono": -142.58964823032662, "ABC-11-CPLX": -7012.655009508974, "ABC-14-CPLX": -76.70193866886164, "Tig_mono": -1085.7600891876098, "CPLX0-251": 194.15510829020062, "CPLX0-7819": -1155.1955905923985, "Asp_RS_dim": -1781.6363874652507, "EG10299-MONOMER": 83.34119807239279, "YCHM-MONOMER": -1113.2626904930555, "RpmG_mono": -340.35767720422456, "ABC-27-CPLX": -866.8599962386379, "CPLX0-7717": -2124.8834437933815, "CPLX0-1923_EG10306-MONOMER": 679.8393395590018, "B1296-MONOMER": -179.63711379637317, "EG12312-MONOMER": -555.7051501096827, "ABC-56-CPLX": -395.0503778985282, "RFBX-MONOMER": -209.90448765699153, "B0709-MONOMER": -464.2179382758219, "THIG-MONOMER": -201.7791997570446, "G7493-MONOMER": -384.0465627020196, "SPOT-MONOMER": 184.78797915911474, "MALONYL-COA-ACP-TRANSACYL-MONOMER": -920.8928931254073, "ASPKINIII-CPLX": -1629.1294252091625, "CPLX0-1581": -362.01062268389614, "CPLX0-1669": -4226.506814863382, "EG11339-MONOMER": -3278.589243289911, "GLUTSEMIALDEHYDROG-CPLX": -2977.2651810554858, "HCAMULTI-CPLX": 913.0086135530314, "CPLX0-2081": -1472.1140390559324, "GNTT-MONOMER": -1091.582205241218, "MONOMER0-341": -334.6602801468802, "CPLX0-7717_G6561-MONOMER": -3225.5097535049267, "EG12438-MONOMER": 57.969874849325834, "QueA_mono": -546.8585808780523, "DCTA-MONOMER": -261.0819994413757, "CPLX0-7847": -39.57238701126272, "MALTODEXGLUCOSID-MONOMER": 426.0168147207731, "Rrf_mono": -168.0304937635067, "CPLX-157": -5496.761067661427, "3-OXOACYL-ACP-REDUCT-MONOMER": -126.93389587147104, "NICOTINATEPRIBOSYLTRANS-MONOMER": -254.41901895165964, "CPLX-163": -4270.627679676784, "CPLX0-7878": 209.1274914591795, "GALP-MONOMER": -970.9902076799483, "G7859-MONOMER": -215.89594475466393, "CPLX0-236": 139.44684293558345, "ALDOSE1EPIM-MONOMER": 480.6851735940446, "AMINEOXID-CPLX": 745.4556210812538, "YggJ_dim": -989.1295863510046, "G6519-MONOMER": 142.24808459006442, "RplE_mono": -49.63850048025593, "CPLX0-7843": -8230.644994555922, "GLUCONREDUCT-MONOMER": -1702.0037290950647, "CPLX-168": -3297.1082438349263, "ASP-SEMIALDEHYDE-DEHYDROGENASE-CPLX": -247.02763367605806, "EG12130-MONOMER_EG12131-MONOMER": -905.8105096268861, "FusA_mono": -432.4974305961457, "CYSTATHIONINE-BETA-LYASE-CPLX": -1080.3642885906982, "RpsT_mono": -324.45395684206693, "EG10606-MONOMER": 339.3056847820142, "MHPHYDROXY-MONOMER": 385.76716972197534, "CPLX0-201": -5723.063584844831, "ABC-34-CPLX": -135.10187028010705, "AMYLOMALT-MONOMER": 151.99295855516286, "TDK-MONOMER": -127.01184959164404, "2-OCTAPRENYL-METHOXY-BENZOQ-METH-MONOMER": 206.5288500307555, "PURK-CPLX": 67.4624013374817, "CPLX0-3971": 381.08551294784115, "RpsU_mono": -292.71992688887, "Pro_RS_dim": -1432.7446083655493, "YccK_mono": -317.7355097490145, "EG11110-MONOMER": -1259.970906999172, "AMP-NUCLEOSID-CPLX": 1834.2153204805857, "RplB_mono": 348.79405188783437, "RsmF_mono": -527.4377147176847, "G6567-MONOMER": -1587.3008288652118, "TRANS-CPLX-203": -478.6585363276471, "G6716-MONOMER": -4329.693874604173, "RplW_mono": -116.01196963148409, "NUPC-MONOMER": -811.5378755159243, "ABC-26-CPLX": 1006.9359415749187, "G6622-MONOMER": -189.66227735764465, "6PGLUCONDEHYDROG-CPLX": -1330.9034150771718, "CAIC-MONOMER": 144.8682269416673, "PYRNUTRANSHYDROGEN-CPLX": -4247.888885117551, "CITRATE-SI-SYNTHASE": -3868.440914885934, "YEAV-MONOMER": -1107.8781564241863, "DTDPDEHYRHAMREDUCT-MONOMER": -383.5056943705862, "EG11702-MONOMER": -49.84671780872343, "EG12407-MONOMER": -97.12220576139265, "UROGENDECARBOX-MONOMER": -1040.5612794059255, "RlmM_mono": -574.1691250821772, "CPLX0-7732": -1490.0407807220388, "ThiI_mono": -293.7291978446838, "ABC-25-CPLX": -241.25033738930065, "ABC-33-CPLX": 876.5668946785527, "GrpE_dim": -944.3032152536125, "G7841-MONOMER": 528.357219742542, "AROA-MONOMER": -995.5853298399367, "transGroES_hepta": -1034.2253161111698, "DCTP-DEAM-CPLX": 330.2816234966233, "RpoS_mono": -311.79498413623185, "EG10048-MONOMER": 60.97161816730111, "ENTA-CPLX": -0.0, "POTE-MONOMER": -336.3999465359817, "RplR_mono": -159.60064757539624, "ALARACEBIOSYN-MONOMER": -466.7272366879828, "LCTP-MONOMER": -1925.3658258752419, "G6522-MONOMER": 88.99471581183272, "7KAPSYN-CPLX": 329.0497952067391, "G6521-MONOMER": -31.424245366498816, "RbfA_mono": 9.897776541207554, "METHGLYSYN-CPLX": -838.2293844410118, "ANSA-CPLX": 781.2519287438859, "MHPELY-MONOMER": 155.26891160834495, "EG10564-MONOMER": 75.20964920208043, "CPLX0-7466": -323.64290919024165, "MANNPGUANYLTRANGDP-MONOMER": 16.368091538888834, "CPLX0-7877": -1334.2591951295674, "TRANSALDOLA-MONOMER": -373.330346967598, "CPLX0-7462": -0.0, "GUANYL-KIN-CPLX": -380.7052592993457, "CMR-MONOMER": -975.5635466242961, "ALPHA-AMYL-CYTO-MONOMER": 271.00114330959366, "MANNONDEHYDRAT-MONOMER": -249.04421445916225, "CPLX0-7887": -1190.5276563748885, "CPLX-164": -5687.597028602481, "DALADALALIGA-MONOMER": -197.7727549884164, "PGPPHOSPHAB-MONOMER": -745.4873341916908, "ABC-5-CPLX": 2208.382857185231, "EG10723-MONOMER": -1175.901397456271, "UDPACYLGLCNACDEACETYL-MONOMER": 101.7561410128218, "CPLX0-2061": 708.9078264553142, "SPERMIDINESYN-CPLX": -1483.473569999883, "MANNPDEHYDROG-MONOMER": -8.651883495574501e-28, "GAPDH-A-CPLX": -1446.9856758293051, "KsgA_mono": 190.79620878695061, "GLTS-MONOMER": -924.1159334969595, "Asn_RS_dim": -1144.7084572486565, "HMP-P-KIN-CPLX": -2491.867335841167, "CPLX0-7660": -978.4446218247127, "EG12015-MONOMER": -448.79813548415325, "EG11600-MONOMER": -115.57004170849667, "G7446-MONOMER": 193.3854058354207, "EG12318-MONOMER": -461.2103151855286, "ERYTHRON4PDEHYDROG-MONOMER": -1453.9174119375755, "ABC-304-CPLX": -203.01951579941073, "IMP-DEHYDROG-CPLX": -5243.900898636308, "G6960-MONOMER": -2818.68935455227, "RhlB_dim": -589.8070953615292, "DusB_mono": -684.443527747315, "EG12445-MONOMER": -470.35226215715426, "CPLX0-7629": -907.570506170582, "CPLX-158": -5702.810699366439, "GLYC3PDEHYDROGBIOSYN-CPLX": -1.4543025872800856e-27, "EG11796-MONOMER": 139.48200622721996, "GLYCOGEN-BRANCH-MONOMER": 342.6116312266356, "CPLX0-3954": 448.4004216525413, "CPLX0-2141": -2194.726389730129, "DALADALALIGB-CPLX": -283.79600603370324, "G7949-MONOMER": -23.418511977277024, "TDPFUCACTRANS-MONOMER": -71.2526334749959, "ACETYL-COA-ACETYLTRANSFER-CPLX": -360.17254958266517, "ABC-63-CPLX": -1479.1066316253045, "EG12210-MONOMER": -178.91266621206483, "G6208-MONOMER": 93.47714898938881, "UMPKI-CPLX": -2633.751650024771, "AROD-CPLX": -2173.8180118859646, "CPLX0-7788": -1518.118499569622, "CPLX0-225": 624.7569032287113, "EG11035-MONOMER": -298.92212585224854, "CPDB-MONOMER": 309.90217183535134, "PROTOHEME-FERROCHELAT-MONOMER": -450.0998117621479, "MALATE-DEHASE": -763.9676432086306, "G7458-MONOMER": -293.0987218263514, "CPLX-165": -6521.627898775291, "GRXB-MONOMER_EG12237-MONOMER": 78.37291832503273, "ABC-35-CPLX": -5649.264656734955, "ENOYL-ACP-REDUCT-NADH-MONOMER": -383.0843810198708, "PrfA_mono": -1166.3501445689717, "PYRROLINECARBREDUCT-CPLX": -4542.0800985016795, "PSD-MONOMER": -1805.383941198161, "RlmB_dim": -3615.217095241637, "THIOESTERII-CPLX": -960.7015632275553, "FUMARASE-C": -2987.8406944814665, "RpoE_mono": -1083.9729380571293, "CPLX0-3951": -833.6655426593682, "EG10168-MONOMER": -1108.073853660372, "CODB-MONOMER": -212.3786295019422, "TmcA_mono": -1263.4767873114422, "EG10669-MONOMER": -472.0363432593609, "ASPAMINOTRANS-DIMER": -1042.6607825948547, "THZ-KIN-MONOMER": -169.83540548415374, "ATPASE-1-CPLX": -2066.610461348339, "NICOTINAMID-MONOMER": -511.1433362846856, "MANNONOXIDOREDUCT-MONOMER": -71.16447348583507, "YNFJ-MONOMER": -159.24138058076593, "EG11598-MONOMER": -151.8019444253806, "RpsG_mono": -1938.128114314875, "FOLD-CPLX": -489.19193632550963, "ABC-4-CPLX": -376.9828069978864, "RplX_mono": 91.88152943478134, "CDPDIGLYPYPHOSPHA-MONOMER": 139.01929818041893, "UDPNACETYLGLUCOSAMACYLTRANS-CPLX": -2058.5875093392797, "ABC-13-CPLX": 88.15441833743733, "ACS-MONOMER": -675.0691328650936, "CPLX0-821": -25487.483480280087, "EG10201-MONOMER": -116.52300859701994, "SUCCGLUALDDEHYD-MONOMER": -63.14680240178351, "TPI-CPLX": -1874.8677134388047, "CPLX-153": -4307.423290077523, "RpsA_mono": -977.26172756684, "EG10041-MONOMER": -575.0506688869742, "ABC-8-CPLX": -2223.4568361821803, "PRAI-IGPS": 210.64362655800903, "G7146-MONOMER": -25.581408330804347, "RplA_mono": -605.0410111925178, "PRIBFAICARPISOM-MONOMER": -0.0, "EG12195-MONOMER": -134.09552787332768, "URAA-MONOMER": -433.4783503942825, "ABC-40-CPLX": -528.4724461605531, "RplK_mono": -56.397929013310495, "YHAU-MONOMER": -389.1406864645502, "FABB-CPLX": -1142.6884802929324, "RplO_mono": -2240.0740427068627, "ABC-22-CPLX": -2696.729714059065, "EG10154-MONOMER": -734.387264840599, "ENTD-MONOMER": -1539.3840985090367, "ARCD-MONOMER": -531.0960785856206, "FliA_mono": -766.8638603889168, "AROE-MONOMER": -148.4113155985081, "TruB_mono": -309.86563834934265, "RplC_mono": -2037.945519538617, "IDONDEHYD-MONOMER": -0.0, "ABC-32-CPLX": -61.32230334226017, "CPLX0-3970": -458.90252612607713, "RIB5PISOMA-CPLX": -588.4664120066644, "6PFK-1-CPX": -1408.6831149484756, "EG11724-MONOMER": -725.0194740843451, "TRANS-CPLX-201": -2453.818086982025, "RsmH_mono": -311.6469402599086, "EG11905-MONOMER": -2025.4240062852439, "EG11433-MONOMER": 207.90049966769985, "CPLX0-3881": 389.72309064281495, "MHPT-MONOMER": -1009.7725288211619, "RpsH_mono": -18.410985422227892, "PITB-MONOMER": -967.9433678253318, "CPLX0-7694": 975.6527279857648, "SelB_mono": 121.6487941279054, "TDCC-MONOMER": -1030.497247958137, "G6188-MONOMER": -683.1864360392937, "CHORPYRLY-MONOMER": -539.275657754479, "RpmA_mono": -243.81073002982302, "DEOD-CPLX": -4500.1040927002105, "RplM_mono": -454.54971639509654, "CPLX0-7904": -1134.3764296969098, "PURE-CPLX": -5616.59193417634, "TrmA_mono": -537.3939380215247, "COBS-MONOMER": -246.67283421190163, "KDGT-MONOMER": -370.7470998863673, "G7170-MONOMER": -530.9503226526275, "PHOSPHASERSYN-CPLX": 53.55925682222577, "EG11351-MONOMER": 1.251331066714888, "EG10696-MONOMER": -53.438366648940665, "ABC-10-CPLX": -1153.8702114232897, "YGGA-MONOMER": -515.5890393529348, "PGLYCDEHYDROG-CPLX": -2186.591468551103, "UGD-MONOMER": 237.61198597099266, "G6806-MONOMER": -12.067163039539555, "CPLX0-1142": -1020.7501029163074, "RIBAZOLEPHOSPHAT-MONOMER": 33.5466075004936, "EG10203-MONOMER": -433.8223835054525, "ACYLCOADEHYDROG-MONOMER": -980.1592286520757, "RplU_mono": -5.560336676011246, "G6849-MONOMER": -396.6099320253206, "FUCP-MONOMER": -239.76495081219133, "SDAC-MONOMER": -1924.4354277071816, "PANF-MONOMER": -192.77314750265688, "CPLX0-3952": -515.1069925576755, "G6414-MONOMER_CPLX0-1923": 446.42317092831183, "MMUM-MONOMER": -1162.7723120426338, "GDHA-CPLX": -2822.40650912825, "RplD_mono": -47.02184396234445, "HOMSUCTRAN-CPLX": -482.6286967740808, "ALD-CPLX": -3960.8276723434396, "YGJE-MONOMER": -1814.3351056514143, "UDPHYDROXYMYRGLUCOSAMNACETYLTRANS-MONO": -39.10717122408288, "COBU-CPLX": -92.78154050225267, "G6715-MONOMER": -0.0, "G7090-MONOMER_EG11982-MONOMER": -966.3520260248541, "GMP-REDUCT-CPLX": -1490.6508540184518, "G6621-MONOMER": -241.0160460667005, "G7945-MONOMER": -68.73977318226451, "MALTACETYLTRAN-CPLX": -163.79239830589637, "EG12267-MONOMER": 140.015003732579, "CITLY-CPLX": -8250.929180883071, "CPLX-154": -3578.7584056357628, "Tsf_mono": -632.7135567986192, "CPLX0-3661": -1015.309042198605, "CPLX-7": -626.8041200280109, "EG10122-MONOMER": -280.94797513304917, "CPLX0-7530": 5.736003587593071e-31, "KDO-8PSYNTH-CPLX": -1861.9364931457033, "UDPMANACATRANS-MONOMER": 119.35156088925368, "AMPG-MONOMER": -970.7521338557209, "EG12450-MONOMER": 564.3571191990636, "QueF_dim": 243.93400592235568, "PALMITOTRANS-MONOMER": -561.1901844543614, "EG10144-MONOMER": -86.58791929670308, "CHORISMUTPREPHENDEHYDRAT-CPLX": -964.342469404744, "CPLX0-7533": -0.0, "DEHYDDEOXGALACTKIN-MONOMER": 147.07653298792968, "RluA_mono": -1624.5877793984753, "CPLX0-7655": -3939.6989530051637, "RpmC_mono": -20.608478067725994, "COBALADENOSYLTRANS-MONOMER": -3.994013752310368e-31, "RPOA-MONOMER": -225.22768466461835, "DIHYDROPICRED-CPLX": -1234.8934628511963, "CPLX0-1962": -448.3666049900023, "TufB_mono": -139.60774735810577, "RpoN_mono": -55.90609779081504, "ENTF-MONOMER": -2895.52896981558, "NusG_mono": 43.358140963863754, "EG12394-MONOMER": 211.97249774984812, "G6700-MONOMER": -91.45556743086442, "G7921-MONOMER": -78.8701094358869, "G6520-MONOMER": -0.4859922977046689, "CPLX-166": -3928.7238110046283, "TruA_dim": -108.64661725900329, "CHORISMUTPREPHENDEHYDROG-CPLX": -1205.5468268836728, "RplJ_mono": -4414.8562774716, "G7457-MONOMER": -135.15027974355908, "ACETOLACTSYNIII-CPLX": -944.2605865086502, "ASPKINIIHOMOSERDEHYDROGII-CPLX": 6.529373974770297e-29, "ANSP-MONOMER": -554.5070168450278, "RplV_mono": 37.26700236394176, "TREHALOSE6PSYN-MONOMER": 145.5098496944743, "NARK-MONOMER": -1012.1835149367747, "GNTP-MONOMER": -1135.874001070339, "BTUE-MONOMER": 2.234611902295244, "CPLX0-3951_G6561-MONOMER": -1934.2918523709134, "RplN_mono": 139.83886877753605, "CPLX0-237": -2150.6675782351626, "CPLX0-3641": -1535.5505704508005, "CPLX0-7684": -271.63232749006704, "CPLX0-7718": 2260.195851200272, "EG12287-MONOMER": -3236.5711219706213, "RpmF_mono": -147.02219425847414, "CPLX0-7641": -798.3064235920032, "PUTP-MONOMER": -669.2783947655153, "EG11595-MONOMER_EG11666-MONOMER": -846.4744888170284, "CPLX0-1667": -141.7123818929319, "UBIX-MONOMER_DHHB-METHYLTRANSFER-MONOMER": -107.22117918784664, "G6967-MONOMER": -106.28459274263395, "NACMURLALAAMI1-MONOMER": -188.22809955911873, "EG13236-MONOMER": 456.5970059828774, "CPLX0-761": -1285.5176656068477, "YIDK-MONOMER": -207.40314339948438, "GlnS_mono": -624.5329731335979, "N-ACETYLTRANSFER-CPLX": -1394.899005903539, "RpmI_mono": -431.499464792087, "CPLX0-7532": -3383.829298791038, "2-ISOPROPYLMALATESYN-MONOMER": 389.20270826296456, "DnaK_mono": 102.60578942317039, "EG11341-MONOMER": 47.634061673540714, "G7164-MONOMER": -163.73032390559388, "TilS_mono": -416.26034796122235, "METNIQ-METHIONINE-ABC-CPLX": -346.4660826792148, "EG10341-MONOMER": 313.9656030358118, "GLUCOKIN-MONOMER": -581.2605380304723, "InfC_mono": 39.298754155328, "ABC-53-CPLX": -853.3953209303802, "XASA-MONOMER": -637.9320723938911, "RIBF-MONOMER": -181.47627391988064, "RpsM_mono": 138.10428300586008, "G7169-MONOMER": 152.650554903134, "CYCA-MONOMER": -1274.1823241250731, "RIBULOKIN-CPLX": 134.68385625597017, "YfiC_mono": -430.2593085554458, "GLUCOSE-1-PHOSPHAT-CPLX": 238.83525016505882, "SUCCARGDIHYDRO-MONOMER": 405.9793726297957, "MHPCHYDROL-MONOMER": 322.7426352045034, "B2975-MONOMER": -614.8266090883104, "MONOMER0-148": -122.54545057909908, "RpsC_mono": -118.70169599690362, "ABC-19-CPLX": -2311.906448301885, "ORNCARBAMTRANSFERI-CPLX": -1891.7588953149811, "ABC-6-CPLX": 94.43540318924049, "CPLX0-7642": -1882.6425892259851, "CPLX0-3943": -160.58640844767015, "RpsE_mono": 32.02044765724568, "MHPDHYDROL-MONOMER": 100.46661734122506, "G7800-MONOMER": 102.33143784120762, "EG12134-MONOMER": -475.2052280520123, "FMNREDUCT-MONOMER": -407.7397827413196, "CARDIOLIPSYN-MONOMER": -946.0726058485606, "FecI_mono": -592.2441898132128, "ABC-16-CPLX": -141.35147032967637, "G7814-MONOMER": -184.18908628789447, "TrmJ_dim": -653.355184298631, "CPLX0-1923_EG10155-MONOMER": 718.3286350767436, "ALDHDEHYDROG-MONOMER": -1510.007206368484, "YrdC_mono": -845.5855552209664, "RsmC_mono": -42.84493786894381, "EG11671-MONOMER": -1953.8033036335114, "2-DEHYDROPANTOATE-REDUCT-MONOMER": -375.7977214354741, "ABC-46-CPLX": 305.08249349810023, "PTSI-MONOMER": -1617.0855402528614, "CPLX0-3936": -2780.855971307399, "UDP-NACMURALGLDAPLIG-MONOMER": -141.89385765762248, "CPLX0-7888": -847.5804645704109, "CPLX-171": -181.85227945981612, "CPLX0-1943": -1696.1413406175498, "HISTCYCLOPRATPPHOS": 195.81554386225744, "G7517-MONOMER": 416.22941584870074, "CMPKI-MONOMER": -284.0419699470258, "SPERMACTRAN-CPLX": -79.73476817761397, "YJIZ-MONOMER": -172.3795187142156, "YqcB_mono": -501.3077517487573, "EG11350-MONOMER": 237.3015685266465, "ABC-9-CPLX": 383.72322640219664, "FEOB-MONOMER": -1276.650577679363, "RplF_mono": 123.03097302753886, "YggH_mono": -488.8943039676302, "XANTHOSINEPHOSPHORY-CPLX": -6147.8240766821, "G6576-MONOMER": -482.52163923796144, "CPLX0-7695": 131.83834816158182, "UDP-NACMURALGLDAPAALIG-MONOMER": 39.133003486500186, "NRDACTMULTI-CPLX": -1119.1190545682316, "G6708-MONOMER": -258.4318312759976, "DTDPGLUCOSEPP2-MONOMER": 108.78323260149251, "PAPSSULFOTRANS-CPLX": -78.54999953518983, "YICE-MONOMER": -544.5542538849895, "RpsQ_mono": 52.652581758592326, "EG11985-MONOMER": -1323.6629473391968, "ABC-59-CPLX": -1767.1031643084984, "EG11352-MONOMER": -59.994644562178394, "RplP_mono": -64.22961252418449, "DIAMINOPIMEPIM-MONOMER": -1216.0304141932443, "DEHYDDEOXPHOSGALACT-ALDOL-MONOMER": -233.76682529691496, "EG12310-MONOMER": 61.83923161698244, "NACMURLALAAMI2-MONOMER": -911.0951667631484, "PPK-CPLX": -1847.1324812928501, "ABC-64-CPLX": -2221.537379052482, "ASPCARBCAT-TRIMER": -1186.7517764226995, "CPLX0-224": -3186.577886335952, "Sra_mono": 33.25185789086519, "FOCB-MONOMER": -5801.053271700722, "G6502-MONOMER": 74.08915763863394, "RpoD_mono": -937.4889489464242, "CPLX0-1924": 779.3993418314398, "EG10374-MONOMER": 253.85687166618268, "G6246-MONOMER": -277.8199964131349, "THIC-MONOMER": 118.04431806347056, "RsuA_mono": -130.6798712466704, "G6657-MONOMER": -241.53905977872586, "LeuS_mono": -392.0636196513427, "ASPKINIHOMOSERDEHYDROGI-CPLX": -0.0, "YHFM-MONOMER": -299.5951794450073, "RFFTRANS-MONOMER": -97.6406651500251, "YADQ-MONOMER": -534.669974018406, "LACY-MONOMER": -1175.3324001099381, "EG11674-MONOMER": -383.8594963570457, "YIDT-MONOMER": -345.76750297262197, "CPLX0-1261": -1221.0346430927261, "SAICARSYN-CPLX": -903.1382829276807, "GLUTRACE-CPLX": -3165.005735995206, "cisGroES_hepta": -1034.2253161111698, "YheLMN_cplx": -1352.5758964962617, "TatA_MONOMER": -889.7247478370027, "TatE_MONOMER": -145.86516504795006, "TatBC_octa": -3421.1224982888652, "SecA_MONOMER": -1745.6664860019457, "SecB_tetra": -2101.2024331613015, "SRP-CPLX": 2710.3961797593956, "Sec-CPLX": -2688.8528146278372, "LolA_MONOMER": -461.92506889887954, "LolB_MONOMER": 343.06725267343563, "LolCDE-CPLX": -1944.427315910589, "Bam-CPLX": -1332.279240415095, "YidC_MONOMER": -548.2906607308593, "SurA_MONOMER": -1530.5422084808688, "Lgt_MONOMER": -49.16493176239754, "LspA_MONOMER": -13.899553777492892, "FtsY_MONOMER": -2175.194871124935, "ACETYL-COA-CARBOXYLMULTI-CPLX_mod_btn": -5488.597364880058, "ACETOLACTSYNI-CPLX_mod_mg2_mod_fad_mod_thmpp": -1550.725044230191, "PABASYN-CPLX_mod_mg2": -553.4631428197911, "2OXOGLUTARATEDEH-CPLX_mod_mg2_mod_lipo": 5239.16216918765, "ANTHRANSYN-CPLX_mod_mg2": -4437.143517246935, "ANTHRANSYN-CPLX_mod_cobalt2": -4430.105603291634, "ANTHRANSYN-CPLX_mod_fe2": -4430.778692490675, "ASPCARBTRANS-CPLX_mod_zn2": -778.4179892323641, "ATPSYN-CPLX_mod_mg2": -13688.181921733365, "CARBPSYN-CPLX_mod_mg2": -3709.7071583953757, "CARBPSYN-CPLX_mod_mn2": -3703.539692877741, "CARBPSYN-CPLX_mod_cobalt2": -3702.6692444400746, "CARBPSYN-CPLX_mod_cd2": -3702.6692444400746, "CARBPSYN-CPLX_mod_zn2": -3701.2611365753205, "APP-UBIOX-CPLX_mod_pheme_mod_hemed": -2988.0104878183633, "CYT-D-UBIOX-CPLX_mod_pheme_mod_hemed": -1668.2031079007013, "DIMESULFREDUCT-CPLX_mod_bmocogdp": 274.2613835638236, "ETHAMLY-CPLX_mod_adocbl": -9196.725674027477, "SULFITE-REDUCT-CPLX_mod_4fe4s_mod_sheme_mod_fmn_mod_fad": -13914.364521915688, "FORMATEDEHYDROGO-CPLX_mod_bmocogdp": -2298.054854276925, "FORMATEDEHYDROGN-CPLX_mod_bmocogdp": -5871.658602135192, "HYDROG3-CPLX_mod_ni2": -3262.6625406299754, "FUMARATE-REDUCTASE_mod_1:pheme_mod_3fe4s_mod_4fe4s_mod_fad_mod_2fe2s": -1971.5295488712607, "ANGLYC3PDEHYDROG-CPLX_mod_fmn": -611.9679173814231, "GLUTAMATESYN-CPLX_mod_fe2_mod_fad": -7306.816439737898, "FORMHYDROGI-CPLX_mod_ni2_mod_4fe4s": -1902.7837790325962, "FORMHYDROG2-CPLX_mod_ni2_mod_fe2": -2665.739241656432, "NADH-DHI-CPLX_mod_2fe2s_mod_4fe4s_mod_fmn": -8611.293573361292, "NITRITREDUCT-CPLX_mod_2fe2s_mod_fad_mod_sheme": 413.10295711574383, "PYRUVATEDEH-CPLX_mod_mg2_mod_fad_mod_thmpp_mod_lipo": -88882.45061295491, "Phe_RS_tetra_mod_mg2": -3019.5855193523967, "SUCC-DEHASE_mod_3fe4s_mod_fad_mod_2fe2s_mod_4fe4s": -1329.75317760817, "LTARTDEHYDRA-CPLX_mod_4fe4s": 293.3630477562227, "TMAOREDUCTI-CPLX_mod_bmocogdp": 745.1971065572119, "TRYPSYN_mod_pydx5p": -204.39611159683514, "CPLX0-1762_mod_fad_mod_2fe2s": 210.57184181650337, "AAS-MONOMER_mod_mg2": -1442.5323441410667, "CPLX0-1_mod_fad": 959.7210021545396, "RIBONUCLEOSIDE-DIP-REDUCTI-CPLX_mod_mg2_mod_fe2": -1681.293858601775, "CPLX0-301_mod_mn2": -2418.2300373602693, "PHOSGLYCMUTASE_mod_23bpg": -1246.7120409667784, "PPPGPPHYDRO-CPLX_mod_nh4_mod_mg2": 226.12418200649216, "CPLX0-7630_mod_ca2": -1839.0553598241156, "ALPHA-AMYL-PERI-MONOMER_mod_ca2": 728.7882982077663, "G6437-MONOMER_mod_ca2_mod_pqq": -726.6257630746259, "GLYCPDIESTER-PERI-CPLX_mod_ca2": -75.01176017501635, "DIACYLGLYKIN-CPLX_mod_cd2_mod_zn2_mod_mg2_mod_mn2_mod_cobalt2": -973.9923322454351, "AROB-MONOMER_mod_cobalt2_mod_nad": -2666.322975013294, "EG11817-MONOMER_mod_cobalt2": -255.42709543641234, "EG11957-MONOMER_mod_cobalt2": -1967.2576422184495, "CPLX0-7625_mod_cobalt2": -921.7968213528887, "CPLX0-7622_mod_4fe4s": 200.74194377644508, "LSERINEDEAM1-MONOMER_mod_4fe4s": 220.49370948011986, "LSERINEDEAM2-MONOMER_mod_4fe4s": 67.3801041954911, "G6886-MONOMER_mod_cu2": 168.09335815699674, "METHYLENETHFREDUCT-CPLX_mod_fad": -1218.4397025110663, "UDHA-CPLX_mod_fad": 239209.22790806185, "ADHE-CPLX_mod_fe2": -76006.71577258056, "AROF-CPLX_mod_2:fe2": -219.70857452328232, "AROG-CPLX_mod_fe2": -1440.45429149058, "GALACTARDEHYDRA-MONOMER_mod_fe2": 148.26473111096502, "GALACTURIDYLYLTRANS-CPLX_mod_fe2_mod_zn2": -2020.3058891754806, "CPLX0-227_mod_fe2": 247.50178735961478, "LACTALDREDUCT-CPLX_mod_fe2": -2239.43980125523, "SUPEROX-DISMUTFE-CPLX_mod_fe3": -540.3096439773637, "AROC-CPLX_mod_fmnh2": -5640.908924351274, "AROC-CPLX_mod_fadh2": -5614.726398948673, "CFA-CPLX_mod_hco3": 620.2153427014949, "CPLX0-7882_mod_hco3": 773.7470129079991, "RHAMNULPALDOL-CPLX_mod_k_mod_zn2": -799.0530338130759, "S-ADENMETSYN-CPLX_mod_4:k_mod_1:mg2": -1964.370045861803, "S-ADENMETSYN-CPLX_mod_4:k_mod_1:mn2": -1958.2025803441682, "S-ADENMETSYN-CPLX_mod_4:k_mod_1:cobalt2": -1957.3321319065017, "S-ADENMETSYN-CPLX_mod_4:k_mod_1:zn2": -1955.9240240417478, "S-ADENMETSYN-CPLX_mod_4:k_mod_1:cd2": -1957.3321319065017, "S-ADENMETSYN-CPLX_mod_4:k_mod_1:ni2": -1957.3843141582686, "S-ADENMETSYN-CPLX_mod_4:k_mod_1:ca2": -1961.189790641243, "S-ADENMETSYN-CPLX_mod_4:nh4_mod_1:mg2": -1981.6992419330963, "S-ADENMETSYN-CPLX_mod_4:nh4_mod_1:mn2": -1975.5317764154615, "S-ADENMETSYN-CPLX_mod_4:nh4_mod_1:cobalt2": -1974.6613279777953, "S-ADENMETSYN-CPLX_mod_4:nh4_mod_1:zn2": -1973.2532201130412, "S-ADENMETSYN-CPLX_mod_4:nh4_mod_1:cd2": -1974.6613279777953, "S-ADENMETSYN-CPLX_mod_4:nh4_mod_1:ni2": -1974.7135102295622, "S-ADENMETSYN-CPLX_mod_4:nh4_mod_1:ca2": -1978.5189867125366, "S-ADENMETSYN-CPLX_mod_4:tl_mod_1:mg2": -1819.4991859475358, "S-ADENMETSYN-CPLX_mod_4:tl_mod_1:mn2": -1813.331720429901, "S-ADENMETSYN-CPLX_mod_4:tl_mod_1:cobalt2": -1812.4612719922345, "S-ADENMETSYN-CPLX_mod_4:tl_mod_1:zn2": -1811.0531641274806, "S-ADENMETSYN-CPLX_mod_4:tl_mod_1:cd2": -1812.4612719922345, "S-ADENMETSYN-CPLX_mod_4:tl_mod_1:ni2": -1812.5134542440014, "S-ADENMETSYN-CPLX_mod_4:tl_mod_1:ca2": -1816.3189307269759, "S-ADENMETSYN-CPLX_mod_4:cs_mod_1:mg2": -1882.7304077324723, "S-ADENMETSYN-CPLX_mod_4:cs_mod_1:mn2": -1876.5629422148374, "S-ADENMETSYN-CPLX_mod_4:cs_mod_1:cobalt2": -1875.6924937771712, "S-ADENMETSYN-CPLX_mod_4:cs_mod_1:zn2": -1874.284385912417, "S-ADENMETSYN-CPLX_mod_4:cs_mod_1:cd2": -1875.6924937771712, "S-ADENMETSYN-CPLX_mod_4:cs_mod_1:ni2": -1875.744676028938, "S-ADENMETSYN-CPLX_mod_4:cs_mod_1:ca2": -1879.5501525119125, "S-ADENMETSYN-CPLX_mod_4:LI_mod_1:mg2": -1991.3587990922724, "S-ADENMETSYN-CPLX_mod_4:LI_mod_1:mn2": -1985.1913335746376, "S-ADENMETSYN-CPLX_mod_4:LI_mod_1:cobalt2": -1984.3208851369714, "S-ADENMETSYN-CPLX_mod_4:LI_mod_1:zn2": -1982.9127772722172, "S-ADENMETSYN-CPLX_mod_4:LI_mod_1:cd2": -1984.3208851369714, "S-ADENMETSYN-CPLX_mod_4:LI_mod_1:ni2": -1984.3730673887383, "S-ADENMETSYN-CPLX_mod_4:LI_mod_1:ca2": -1988.1785438717127, "S-ADENMETSYN-CPLX_mod_4:na1_mod_1:mg2": -1976.4226529989612, "S-ADENMETSYN-CPLX_mod_4:na1_mod_1:mn2": -1970.2551874813264, "S-ADENMETSYN-CPLX_mod_4:na1_mod_1:cobalt2": -1969.3847390436601, "S-ADENMETSYN-CPLX_mod_4:na1_mod_1:zn2": -1967.976631178906, "S-ADENMETSYN-CPLX_mod_4:na1_mod_1:cd2": -1969.3847390436601, "S-ADENMETSYN-CPLX_mod_4:na1_mod_1:ni2": -1969.436921295427, "S-ADENMETSYN-CPLX_mod_4:na1_mod_1:ca2": -1973.2423977784013, "PKI-COMPLEX_mod_mg2_mod_k": -1718.3012474886073, "PKI-COMPLEX_mod_mn2_mod_k": -1712.1337819709724, "PKII-CPLX_mod_mg2_mod_k": -1383.144061765252, "PKII-CPLX_mod_mn2_mod_k": -1376.9765962476172, "PANTOATE-BETA-ALANINE-LIG-CPLX_mod_mg2_mod_k": 530.954758443409, "PANTOATE-BETA-ALANINE-LIG-CPLX_mod_mg2_mod_nh4": 526.6224594255857, "PANTOATE-BETA-ALANINE-LIG-CPLX_mod_mn2_mod_k": 537.1222239610438, "PANTOATE-BETA-ALANINE-LIG-CPLX_mod_mn2_mod_nh4": 532.7899249432205, "HOMOSERKIN-CPLX_mod_k_mod_mg2": -3326.3423699835394, "AIRS-CPLX_mod_k_mod_mg2": -523.0613925747896, "CPLX0-322_mod_k_mod_mg2": -645.176681966553, "CPLX0-7647_mod_k_mod_mg2": -5186.76272068571, "UDP-NACMURALA-GLU-LIG-MONOMER_mod_k_mod_mg2": -6736.749777866206, "G6986-MONOMER_mod_k_mod_mg2": 97.89779880647333, "NADH-DHII-MONOMER_mod_mg2_mod_cu_mod_fad": 131.81917445002657, "ARGDECARBOXBIO-CPLX_mod_mg2_mod_4:pydx5p": -21.080769096011487, "PYRUVOXID-CPLX_mod_mg2_mod_thmpp_mod_fad": -2850.231386767295, "PEPCARBOXYKIN-MONOMER_mod_mg2": -385.6160680901085, "PEPCARBOXYKIN-MONOMER_mod_ca2": -382.4358128695486, "PEPCARBOXYKIN-MONOMER_mod_mn2": -379.4486025724737, "HEMEOSYN-MONOMER_mod_mg2": -100.26291040453738, "HEMEOSYN-MONOMER_mod_ca2": -97.08265518397748, "GLY3KIN-MONOMER_mod_mg2": -204.33213564466357, "GLY3KIN-MONOMER_mod_cobalt2": -197.2942216893624, "GLY3KIN-MONOMER_mod_mn2": -198.16467012702876, "GLY3KIN-MONOMER_mod_fe2": -197.96731088840406, "GLY3KIN-MONOMER_mod_ca2": -201.15188042410367, "PD04413_mod_mg2": 58.87236414311272, "PD04413_mod_mn2": 65.03982966074753, "PD04413_mod_ca2": 62.052619363672626, "PD04413_mod_zn2": 67.3183859631679, "PD04413_mod_cu2": 66.91848607009706, "PD04413_mod_cd2": 65.91027809841388, "PD04413_mod_cobalt2": 65.91027809841388, "PD04413_mod_ni2": 65.85809584664703, "NUCLEOSIDE-DIP-KIN-CPLX_mod_mg2": -1211.8269681605834, "NUCLEOSIDE-DIP-KIN-CPLX_mod_mn2": -1205.6595026429486, "NUCLEOSIDE-DIP-KIN-CPLX_mod_ca2": -1208.6467129400237, "FOLXTET-CPLX_mod_mg2": -3636.699540472507, "FOLXTET-CPLX_mod_mn2": -3630.5320749548723, "FOLXTET-CPLX_mod_ca2": -3633.519285251947, "ADENYLYLSULFKIN-CPLX_mod_mg2": -2147.1112377465893, "ADENYLYLSULFKIN-CPLX_mod_mn2": -2140.9437722289545, "ADENYLYLSULFKIN-CPLX_mod_cobalt2": -2140.073323791288, "ADENYLYLSULFKIN-CPLX_mod_cd2": -2140.073323791288, "ASPARTASE-CPLX_mod_mg2": -2515.277963817843, "ASPARTASE-CPLX_mod_mn2": -2509.1104983002083, "ASPARTASE-CPLX_mod_cobalt2": -2508.240049862542, "CPLX0-7712_mod_mg2": 202.6201070243922, "CPLX0-7712_mod_mn2": 208.78757254202702, "NAD-SYNTH-CPLX_mod_mg2": -414.4405133909613, "NAD-SYNTH-CPLX_mod_mn2": -408.2730478733265, "ADENPRIBOSYLTRAN-CPLX_mod_mg2": -511.85385149912275, "ADENPRIBOSYLTRAN-CPLX_mod_mn2": -505.68638598148794, "GLYCEROL-KIN-CPLX_mod_mg2": 177.3569444892563, "GLYCEROL-KIN-CPLX_mod_mn2": 183.52441000689112, "HOLO-ACP-SYNTH-CPLX_mod_mg2": -419.4003032747115, "HOLO-ACP-SYNTH-CPLX_mod_mn2": -413.2328377570767, "ISOCIT-LYASE_mod_mg2": -599.492914019278, "ISOCIT-LYASE_mod_mn2": -593.3254485016432, "FPPSYN-MONOMER_mod_mg2": 350.7161876583025, "FPPSYN-MONOMER_mod_mn2": 356.8836531759373, "G6954-MONOMER_mod_mg2": -131.82438834597218, "G6954-MONOMER_mod_mn2": -125.65692282833737, "EG11829-MONOMER_mod_mg2": -481.09456437012176, "EG11829-MONOMER_mod_mn2": -474.92709885248695, "IMIDHISTID-CPLX_mod_mg2": 825.7612314217743, "AROK-MONOMER_mod_mg2": 76.3651788402021, "AROK-MONOMER_mod_mn2": 82.53264435783692, "AROK-MONOMER_mod_cobalt2": 83.40309279550328, "AROK-MONOMER_mod_fe2": 82.73000359646161, "AROK-MONOMER_mod_ca2": 79.545434060762, "AROK-MONOMER_mod_k": 78.84091252230894, "AROL-MONOMER_mod_mg2": -61.05354874521111, "AROL-MONOMER_mod_mn2": -54.88608322757629, "AROL-MONOMER_mod_cobalt2": -54.01563478990994, "AROL-MONOMER_mod_fe2": -54.6887239889516, "AROL-MONOMER_mod_ca2": -57.8732935246512, "AROL-MONOMER_mod_k": -58.57781506310427, "6PFK-2-CPX_mod_mg2": -663.2469043242143, "CPLX0-1622_mod_mg2": 485.80230582046426, "ACETATEKINA-MONOMER_mod_mg2": -614.9285509483494, "GLUCARDEHYDRA-MONOMER_mod_mg2": 97.04075640697903, "GMP-SYN-CPLX_mod_mg2": -309.26837821327337, "1-PFK_mod_mg2": 233.6692090502323, "3-METHYL-2-OXOBUT-OHCH3XFER-CPLX_mod_mg2": -7508.684858264858, "ACETYLGLUTKIN-CPLX_mod_mg2": -2328.1184874606465, "ACYLCOASYN-CPLX_mod_mg2": -924.4457262267416, "ADENYLOSUCCINATE-SYN-DIMER_mod_mg2": -601.1453941776913, "APHA-CPLX_mod_mg2": 425.0492170587449, "ASNSYNA-CPLX_mod_mg2": -516.7296539625994, "ASNSYNB-CPLX_mod_mg2": -1281.5894880766164, "COADTRI-CPLX_mod_mg2": -2063.4071801301457, "CPLX0-1021_mod_mg2": -9945.0757435966, "CPLX0-1221_mod_mg2": -546.3349236278549, "GTP-CYCLOHYDRO-II-CPLX_mod_mg2": -416.580593602939, "Trp_RS_dim_mod_mg2": 183.7189730073332, "UDP-NACMUR-ALA-LIG-MONOMER_mod_mg2": 211.90882252121133, "EG11736-MONOMER_mod_mg2": -37.88702775205753, "THI-P-KIN-MONOMER_mod_mg2": 50.2783032107452, "PGPPHOSPHAA-MONOMER_mod_mg2": -66.18314606668483, "ADENYL-KIN-MONOMER_mod_mg2": -338.7955328295784, "ENTC-MONOMER_mod_mg2": 181.23277036189728, "NICONUCADENYLYLTRAN-MONOMER_mod_mg2": -2221.3743121283196, "PHOSPHOGLUCMUT-MONOMER_mod_mg2": -942.2145854849675, "GALACTOKIN-MONOMER_mod_mg2": 4.370761294810503e-30, "EG11239-MONOMER_mod_mg2": 6.595208739181982, "G6425-MONOMER_mod_mg2": -239.1270284588745, "TETRAACYLDISACC4KIN-MONOMER_mod_mg2": 160.7182417038132, "CPM-KDOSYNTH-MONOMER_mod_mg2": -547.734448657253, "DTMPKI-MONOMER_mod_mg2": -1632.6392720986885, "THIKIN-MONOMER_mod_mg2": 122.02107558703334, "G6880-MONOMER_mod_mg2": -171.67521639605164, "EG10943-MONOMER_mod_mg2": -1448.8073310508153, "H2NEOPTERINP3PYROPHOSPHOHYDRO-MONOMER_mod_mg2": -899.3402431999405, "ArgS_mono_mod_mg2": -1114.5807332664783, "TREHALOSEPHOSPHASYN-MONOMER_mod_mg2": -211.39792059917187, "PHOSPHAGLYPSYN-MONOMER_mod_mg2": -595.380541586254, "DTDPGLUCOSEPP-MONOMER_mod_mg2": 70.90006399534657, "UDK-MONOMER_mod_mg2": 97.55344694373844, "O-SUCCINYLBENZOATE-COA-SYN-MONOMER_mod_mg2": 4.22898271057064, "EG10534-MONOMER_mod_mg2": -1341.0133282165868, "EG10983-MONOMER_mod_mg2": 68.72271495453302, "FGAMSYN-MONOMER_mod_mg2": -1429.7908535793476, "GLUTCYSLIG-MONOMER_mod_mg2": -103.4507084560444, "G7408-MONOMER_mod_mg2": -493.54772822169184, "FUCULOKIN-MONOMER_mod_mg2": 133.74575649505948, "G7496-MONOMER_mod_mg2": -172.33612068042234, "MALSYNG-MONOMER_mod_mg2": -1359.7249262615346, "GLYCPDIESTER-CYTO-MONOMER_mod_mg2": -2136.7076995025404, "DEOXYGLUCONOKIN-MONOMER_mod_mg2": 46.09372556614367, "GLCNACPTRANS-MONOMER_mod_mg2": -189.4634026643045, "ADENYLATECYC-MONOMER_mod_mg2": 634.872503189329, "EG11470-MONOMER_mod_mg2": 149.56760705604427, "RHAMNULOKIN-MONOMER_mod_mg2": 580.546435835866, "DMK-MONOMER_mod_mg2": -101.6660639900525, "THIE-MONOMER_mod_mg2": -2261.6767391493545, "4OHBENZOATE-OCTAPRENYLTRANSFER-MONOMER_mod_mg2": -453.7520874667582, "EG10043-MONOMER_mod_mg2": -297.4328606254173, "EG12440-MONOMER_mod_mg2": -90.71158805617307, "ValS_mono_mod_mg2": -1372.9993686900912, "PSERPHOSPHA-MONOMER_mod_mg2": -322.713758670331, "PRPPSYN-MONOMER_mod_mg2_mod_pi": -6.167465517634816, "PRPPSYN-MONOMER_mod_mn2_mod_pi": 3.293629740554711e-30, "GPH-MONOMER_mod_mg2_mod_cl": 6.956217310544744, "CDPDIGLYSYN-MONOMER_mod_mg2_mod_k": -829.2773193455438, "Fmt_mono_mod_mg2_mod_k": -10.839272273719535, "CPLX0-7525_mod_mg2_mod_mn2_mod_thmpp": 66.65390690682628, "3-ISOPROPYLMALDEHYDROG-CPLX_mod_mg2_mod_mn2": 436.54894025971754, "GltX_mono_mod_mg2_mod_1:zn2": -592.0773574069303, "GLYOCARBOLIG-CPLX_mod_mg2_mod_thmpp_mod_fad": -945.8016171568047, "CPLX0-234_mod_mg2": -690.5990452766002, "CPLX0-234_mod_mn2": -683.5611313212991, "CPLX0-234_mod_cobalt2": -683.5611313212991, "CPLX0-238_mod_mg2": -1292.2850116410455, "CPLX0-243_mod_mg2": -2085.460976454773, "CPLX0-3482_mod_mg2": -3127.850093963058, "CPLX0-3721_mod_mg2": -3911.005279799007, "CPLX0-3841_mod_mg2": -1367.6145328602568, "CPLX0-3948_mod_mg2": -212.8207736221872, "CPLX0-682_mod_mg2": -823.5715691329925, "CPLX0-7426_mod_mg2": -960.4570775393684, "CPLX0-7615_mod_mg2": 342.4258907960112, "CPLX0-7692_mod_mg2": -1494.810656913466, "CPLX0-7704_mod_mg2": -4578.622075367339, "CPLX0-7709_mod_mg2": -4979.40256734608, "CPLX0-7744_mod_mg2": -163.5623041412944, "CPLX0-7826_mod_mg2": 170.80210420229236, "CTPSYN-CPLX_mod_mg2": -2174.3781632852433, "DETHIOBIOTIN-SYN-CPLX_mod_mg2": -3231.666396094106, "DGTPTRIPHYDRO-CPLX_mod_mg2": -2584.0713568425613, "DIOHBUTANONEPSYN-CPLX_mod_mg2": -830.5563204387936, "Eno_dim_mod_4:mg2": -2030.5907413496075, "F16B-CPLX_mod_mg2": -1332.4928514914482, "GLUC1PADENYLTRANS-CPLX_mod_mg2": -7454.566672742216, "GLUCONOKINII-CPLX_mod_mg2": -1936.9422968335432, "GLUTATHIONE-SYN-CPLX_mod_mg2": 420.9744568923732, "GLUTKIN-CPLX_mod_mg2": 1609.1833495747064, "H2PTEROATESYNTH-CPLX_mod_mg2": -371.16661149328837, "His_RS_dim_mod_4:mg2": -813.2860308445812, "KDO-8PPHOSPHAT-CPLX_mod_mg2": -1416.8525644892738, "MENE-CPLX_mod_mg2": 266.944783359855, "MENF-CPLX_mod_mg2": -5428.013220371097, "NAG1P-URIDYLTRANS-CPLX_mod_mg2": -3126.9793834567768, "OROPRIBTRANS-CPLX_mod_mg2": -1499.1079690041665, "PANTOTHENATE-KIN-CPLX_mod_mg2": -544.8513757798933, "PEPCARBOX-CPLX_mod_mg2": -4172.380081418321, "PEPSYNTH-CPLX_mod_mg2": -995.5815715154329, "PPX-CPLX_mod_mg2": -766.0193883126497, "PRPPAMIDOTRANS-CPLX_mod_mg2": -2487.5893758096267, "QUINOPRIBOTRANS-CPLX_mod_mg2": -139.30979161725355, "THYMIDYLATESYN-CPLX_mod_mg2": -917.725538248121, "UPPSYN-CPLX_mod_mg2": -408.8405017310197, "H2PTERIDINEPYROPHOSPHOKIN-MONOMER_mod_mg2": -781.7659382306337, "DXPREDISOM-CPLX_mod_mn2": -812.6259982046906, "DXPREDISOM-CPLX_mod_cobalt2": -811.7555497670243, "DXPREDISOM-CPLX_mod_mg2": -818.7934637223254, "MALIC-NAD-CPLX_mod_mn2": -1308.1960823571442, "MALIC-NAD-CPLX_mod_mg2": -1314.363547874779, "MALIC-NADP-CPLX_mod_mn2": -7476.917534419596, "MALIC-NADP-CPLX_mod_mg2": -7483.084999937231, "SUPEROX-DISMUTMN-CPLX_mod_mn2": -381.92589108714793, "AGMATIN-CPLX_mod_2:mn2": 458.88150367019296, "ALPHAGALACTOSID-CPLX_mod_mn2": 0.2028205368440604, "EG12115-MONOMER_mod_mn2": -476.64691371814683, "PPENTOMUT-MONOMER_mod_mn2": -37.885225825100555, "TRANSKETOI-CPLX_mod_thmpp_mod_mn2_mod_mg2": -3070.1605223596057, "EG10626-MONOMER_mod_mn2_mod_mg2": -208.57061420408718, "ARABISOM-CPLX_mod_mn2": -8481.786364923877, "CPLX0-1683_mod_mn2": -651.8467229760926, "CPLX0-303_mod_mn2": 120.16273906952652, "CPLX0-721_mod_mn2": -58.35527465360305, "CPLX0-7631_mod_mn2": -14050.205953189454, "CPLX0-7776_mod_mn2": 225.41510809498126, "CPLX0-7808_mod_mn2": -559.0036785786542, "CPLX0-7848_mod_mn2": 840.2649194415449, "CPLX-7524_mod_mn2": -2295.018659166985, "GLUTAMINESYN-OLIGOMER_mod_mn2": -11439.312934433474, "HISTDEHYD-CPLX_mod_mn2": 459.6016129889243, "XYLISOM-CPLX_mod_mn2": -5146.3199500922665, "EG10124-MONOMER_mod_bmocogdp": 130.67433111451612, "CPLX0-3681_mod_nadp": -8866.318306817411, "CPLX0-7564_mod_nadph_mod_nadh_mod_fad_mod_cobalt2": 271.5996943913189, "GLYOXI-CPLX_mod_ni2": -367.25231189675065, "CPLX0-7838_mod_pydx5p": -96.37905287999287, "DIAMINOPIMDECARB-CPLX_mod_pydx5p": -937.7783143299168, "CPLX0-743_mod_thmpp": -3330.0395887998807, "G6701-MONOMER_mod_thmpp": -1344.0508038618148, "HOMOCYSMETB12-MONOMER_mod_zn2_mod_cbl1": -1376.0328402443492, "Ala_RS_tetra_mod_4:zn2": -3503.215639205683, "ADHC-CPLX_mod_zn2": -1639.5285819561714, "ACETYLORNDEACET-CPLX_mod_zn2": -793.2298327877716, "CPLX0-7521_mod_zn2": -541.2766775319391, "CysS_mono_mod_1:zn2": -727.9102368426604, "G7502-MONOMER_mod_zn2": -1475.3153869116543, "HOMOCYSMET-MONOMER_mod_zn2": -1060.6778561043338, "CPLX-64_mod_cobalt2_mod_zn2": 416.30256939783584, "CPLX-64_mod_mn2_mod_zn2": 415.43212096016947, "CPLX-64_mod_ni2_mod_zn2": 416.250387146069, "CPLX0-3161_mod_zn2_mod_cobalt2": -1764.1714947387973, "CYTDEAM-MONOMER_mod_fe2_mod_zn2": 379.53612055767155, "CYTDEAM-MONOMER_mod_mn2_mod_zn2": 379.33876131904685, "CYTDEAM-MONOMER_mod_cobalt2_mod_zn2": 380.2092097567132, "EG11095-MONOMER_mod_zn2_mod_fe2_mod_cobalt2_mod_mg2_mod_mn2": -132.8552832137255, "IPPISOM-MONOMER_mod_mg2_mod_zn2": -167.81577131747903, "IPPISOM-MONOMER_mod_mn2_mod_zn2": -161.64830579984422, "DIHYDROOROT-CPLX_mod_2:zn2": -876.8837332494596, "CPLX0-3061_mod_zn2": 984.3621097425878, "CPLX0-7633_mod_zn2": -784.9426736384821, "CYTIDEAM-CPLX_mod_zn2": -1074.6992344868333, "DUTP-PYROP-CPLX_mod_zn2": -674.575275487382, "FOLE-CPLX_mod_zn2": -7053.619463040748, "Met_RS_dim_mod_2:zn2": -1404.9165139417407, "NAG6PDEACET-CPLX_mod_zn2": -2468.5473085648405, "PORPHOBILSYNTH-CPLX_mod_zn2": -4978.379514025528, "RIBULPEPIM-CPLX_mod_zn2": -0.0, "Thr_RS_dim_mod_zn2": -2212.1301524708406, "IleS_mono_mod_2:zn2": -2079.087775046986, "GLYOXII-MONOMER_mod_zn2": -128.32877572921305, "CPLX0-7760_mod_4fe4s": -1001.7054218171706, "CPLX0-7761_mod_4fe4s": -2501.987785896945, "DIHYDROXYACIDDEHYDRAT-CPLX_mod_4fe4s": 1341.3657019377943, "FUMARASE-A_mod_4fe4s": -1116.270762922174, "FUMARASE-B_mod_4fe4s": -1031.009025027827, "HEMN-MONOMER_mod_4fe4s": -205.0155130178757, "BIOTIN-SYN-CPLX_mod_4fe4s_mod_2fe2s": 313.0251665682778, "OHMETHYLBILANESYN-MONOMER_mod_dpm": -1357.0561973291585, "DIHYDROPTERIREDUCT-CPLX_mod_fad": 178.12654159251585, "GLUTATHIONE-REDUCT-NADPH-CPLX_mod_fad": -770.7825678179346, "SARCOX-MONOMER_mod_fad": 202.75983086001284, "GALPMUT-MONOMER_mod_fad": -24.22251294040685, "DLACTDEHYDROGFAD-MONOMER_mod_fad": -276.9083953254646, "L-ASPARTATE-OXID-MONOMER_mod_fad": -284.4103968343224, "UDPNACETYLMURAMATEDEHYDROG-MONOMER_mod_fad": -750.5918633846479, "EG10456-MONOMER_mod_fad_mod_pheme": -311.47843890776295, "PDXH-CPLX_mod_fmn": -484.1818645414232, "L-LACTDEHYDROGFMN-MONOMER_mod_fmn": -233.9815024487124, "HYDROPEROXIDII-CPLX_mod_6:hemed": -5038.766299121408, "DTDPGLUCDEHYDRAT-CPLX_mod_nad": -33.42124385138845, "UDPGLUCEPIM-CPLX_mod_nad": -0.0, "HYDROPEROXIDI-CPLX_mod_pheme": 1136.0836901194114, "ARGDECARBOXDEG-CPLX_mod_pydx5p": -4637.392979470677, "O-SUCCHOMOSERLYASE-CPLX_mod_pydx5p": -1750.7288366018558, "ACSERLYA-CPLX_mod_2:pydx5p": -1184.5597801752263, "GABATRANSAM-CPLX_mod_pydx5p": -200.78309278213757, "VALINE-PYRUVATE-AMINOTRANSFER-MONOMER_mod_pydx5p": -757.5024106299704, "ACSERLYB-CPLX_mod_pydx5p": -143.92250275757394, "AKBLIG-CPLX_mod_pydx5p": -2213.315327688256, "CPLX0-1401_mod_pydx5p": 317.2219390838074, "CPLX0-7465_mod_pydx5p": -2207.7402354158153, "DAPASYN-CPLX_mod_pydx5p": -1469.3215605707976, "DCYSDESULF-CPLX_mod_pydx5p": -463.674741167684, "GLUTDECARBOXA-CPLX_mod_pydx5p": 1380.9452838298903, "GLUTDECARBOXB-CPLX_mod_pydx5p": 1490.2076892946502, "GLYCOPHOSPHORYL-CPLX_mod_pydx5p": 722.0492478030203, "GSAAMINOTRANS-CPLX_mod_pydx5p": -1571.4203983669918, "HISTPHOSTRANS-CPLX_mod_pydx5p": 23.702170694436816, "LDC2-CPLX_mod_pydx5p": -709.0343542550681, "LYSDECARBOX-CPLX_mod_pydx5p": -11377.134783840742, "MALDEXPHOSPHORYL-CPLX_mod_pydx5p": -3808.036243197129, "ORNDECARBOX-BIO-CPLX_mod_pydx5p": -1915.168035126873, "ORNDECARBOXDEG-CPLX_mod_pydx5p": -2934.943936367452, "PSERTRANSAM-CPLX_mod_pydx5p": -155.8115994969782, "THREDEHYDCAT-CPLX_mod_pydx5p": -6411.893691274913, "THREDEHYDSYN-CPLX_mod_pydx5p": -718.8879057892486, "THRESYN-MONOMER_mod_pydx5p": -311.80476965718674, "G7166-MONOMER_mod_pydx5p": -91.61878808996654, "DSERDEAM-MONOMER_mod_pydx5p": -138.9782027951113, "G7596-MONOMER_mod_pydx5p": -332.1842741955119, "ACETYLORNTRANSAM-CPLX_mod_pydx5p": -1674.0679733960405, "CARBODEHYDRAT-CPLX_mod_zn2": -1189.3776328789536, "ALKAPHOSPHA-CPLX_mod_zn2_mod_mg2": 89.93056728157902, "THREODEHYD-CPLX_mod_zn2": 365.5262355537744, "CPLX0-7741_mod_adocbl": 1340.0215140078813, "CPLX0-7719_mod_4fe4s": -2093.378775669598, "EG12069-MONOMER_mod_fad": -415.53813635043656, "BETAGALACTOSID-CPLX_mod_mg2": -1681.1796237539772, "PGMI-MONOMER_mod_mn2": -1954.3480255981294, "UDPGLCNACEPIM-MONOMER_mod_nad": -5281.516237414539, "DTDPGLUCDEHYDRAT2-MONOMER_mod_nad": 6.798394838612499, "GDPMANDEHYDRA-CPLX_mod_nadp": -153.0053354399495, "SelA_deca_mod_10:pydx5p": -14600.406085416904, "LTAA-CPLX_mod_pydx5p": -3905.1194470110963, "G6646-MONOMER_mod_pydx5p": -245.11742655141825, "USHA-MONOMER_mod_zn2": 102.68219895281092, "CPLX0-253_mod_fad": 245.06899726901136, "AROH-CPLX_mod_fe3": -219.4456694818751, "GLYCRIBONUCSYN-MONOMER_mod_mg2": -1152.351888150336, "BRANCHED-CHAINAMINOTRANSFER-CPLX_mod_6:pydx5p": -12253.97458539773, "AERGLYC3PDEHYDROG-CPLX_mod_1:fad": -730.5441331094844, "SUCCORNTRANSAM-CPLX_mod_pydx5p": -5329.905681550592, "ISOCITHASE-CPLX_mod_mn2": -1350.826258106734, "ISOCITHASE-CPLX_mod_mg2": -1356.9937236243688, "CPLX0-250_FORMATEDEHYDROGH-MONOMER_mod_8:4fe4s_mod_2:2fe2s_mod_bmocogdp_mod_NiFeCoCN2": -579.2524434999702, "G6523-MONOMER_G6518-MONOMER_mod_fmn": 324.9115348452871, "EG10370-MONOMER_mod_mn2": -56.214514744725406, "NITRATREDUCTA-CPLX_mod_bmocogdp_mod_3fe4s_mod_4fe4s": 817.2501917721308, "FLAVONADPREDUCT-MONOMER_mod_fad": -242.52940569661345, "NITRATREDUCTZ-CPLX_mod_bmocogdp_mod_2:pheme_mod_3:4fe4s_mod_1:3fe4s": -1763.167386979525, "GCVMULTI-CPLX_mod_lipo": -5268.232129532047, "IMIDHISTID-CPLX_mod_mn2": 831.9286969394091, "CPLX0-341_mod_fmn": -1500.7238013225099, "CPLX0-341_mod_mg2": -1442.073872555842, "CPLX0-1261_mod_thmpp": -1325.5814575753855, "PUTA-CPLX_mod_fad": -2684.0491175103602, "CPLX0-7652_mod_mn2": -4134.049557496429, "CPLX0-7466_mod_mg2": -317.86104168102077, "CPLX0-7643_mod_mg2": -3794.8351744032934, "CPLX0-7904_mod_ca2": -1125.414306967129, "CYSTATHIONINE-BETA-LYASE-CPLX_mod_pydx5p": -1220.518333598658, "DHHB-METHYLTRANSFER-CPLX_mod_zn2": -532.6073507359297, "DHPDIOXYGEN-CPLX_mod_fe2": 450.8984873103734, "GSP-CPLX_mod_mg2": 478.992096678657, "GUANYL-KIN-CPLX_mod_mg2": -374.92339179012475, "LysII_RS_dim_mod_6:mg2": -1504.643632272325, "LysII_RS_dim_mod_lys__L": -1536.7139169601544, "LYXK-CPLX_mod_mg2": 492.5210636100895, "PDXK-CPLX_mod_zn2": -570.1382189840683, "PDXK-CPLX_mod_mg2": -578.5842408041235, "Ser_RS_dim_mod_mg2": -1093.4243858411016, "TYRB-DIMER_mod_pydx5p": -1318.2568311091686, "G6246-MONOMER_mod_mg2": -272.038128903914, "DIHYDROOROTOX-MONOMER_mod_fmn": -157.900128781267, "TDK-MONOMER_mod_mg2": -121.22998208242312, "GARTRANSFORMYL2-MONOMER_mod_mg2": -431.5802076173085, "UXAC-MONOMER_mod_zn2": -1113.0358834692217, "SPOT-MONOMER_mod_mn2": 196.73731218597044, "6PFK-1-CPX_mod_mg2": -1402.9012474392546, "ASPAMINOTRANS-DIMER_mod_pydx5p": -1182.8148276028146, "BRANCHED-CHAINAMINOTRANSFER-CPLX_mod_pydx5p": -11553.20436035793, "USHA-MONOMER_mod_cobalt2": 101.2740910880569, "CMPKI-MONOMER_mod_mg2": -278.2601024378049, "MiaB_mono_mod_1:4fe4s": -162.0926687570562, "RumB_mono_mod_1:4fe4s": -678.8156224195881, "RumA_mono_mod_1:4fe4s": -294.3863006271712, "rpL7/12_mod_1:acetyl": -1407.0159213353909, "Def_mono_mod_1:fe2": -645.5604667281482, "Map_mono_mod_2:fe2": -1347.5854420487856, "Mfd_mono_mod_1:mg2": -1274.4878247234408, "Rnb_mono_mod_1:mg2": -874.1912760447386, "RluD_mono_mod_1:mg2": -709.5391506920828, "RpoZ_mono_mod_1:mg2": -2127.00606500868, "RNase_III_dim_mod_2:mg2": -1008.2144154013334, "RNase_P_cplx_mod_2:mg2": 10524.23783803838, "Orn_dim_mod_2:mg2": -513.3954612394887, "MiaA_dim_mod_2:mg2": -4625.3036234749225, "Rho_hexa_mod_3:mg2": -3411.4611767405613, "RNase_T_dim_mod_4:mg2": -4333.990966608654, "Rnd_mono_mod_5:mg2": -574.9025648887684, "hRNAP_mod_1:zn2_mod_2:mg2": 652.0327303624961, "RNase_E_tetra_mod_2:zn2": -7445.420971292489, "RrmA_dim_mod_2:zn2": -854.9565942291333, "RNase_BN_dim_mod_2:zn2": -570.1132254893795, "TadA_dim_mod_2:zn2": -1203.5056101503017, "DnaJ_dim_mod_4:zn2": -1995.8190603729138, "Tgt_hexa_mod_6:zn2": -2105.6470833625262, "RlmN_mono_mod_1:4fe4s": -120.78007481941505, "MnmC_mono_mod_fad": -712.7830095617024, "MnmEG_cplx_mod_fad_mod_2:k": -2261.6690394615166, "Rph_mono_mod_mg2": 23.197731677836167, "NAPAB-CPLX_NAPC-MONOMER_mod_bmocogdp": 170.26589054645257, "NAP-CPLX_mod_bmocogdp": 510.8203250014958, "CPLX0-7838_CPLX0-7839_mod_pydx5p": -257.47023393749595, "GLUCDEHYDROG-MONOMER_mod_pqq": -1273.5994259283716, "YdaO_dim_mod_4fe4s": -325.44944427450037, "ATPSYN-CPLX_EG10106-MONOMER_mod_mg2": -7579.961051543512, "QueG_mono_mod_2:4fe4s": -511.71442245215303, "PYRUVFORMLY-INACTIVE-CPLX_mod_glycyl": 64.42015554199796, "PYRUVFORMLY-MONOMER_EG11784-MONOMER_mod_glycyl": 3.672978814949687, "KETOBUTFORMLY-INACT-MONOMER_mod_glycyl": 359.8994264601001, "EG11910-MONOMER_dimer_EG11911-MONOMER_mod_glycyl": -1481.0624072172318, "ADCLY-CPLX_mod_pydx5p": 165.4071184670379, "CYT-O-UBIOX-CPLX_mod_pheme_mod_hemeO_mod_cu2": -4126.6906491011405, "RNA_dummy": 25249.6910941759, "protein_dummy": -383.745058647235, "CPLX_dummy": -383.745058647235, "unmodeled_protein_biomass": -224.8928789964921, "generic_16Sm4Cm1402": -311.6469402599086, "generic_LYSINEaaRS": -1504.643632272325, "generic_Dus": -352.63181272015186, "generic_RF": -158.02400225699634, "generic_Tuf": -137.3193629507945, "generic_RNase": 23.197731677836167, "generic_16s_rRNAs": 106856.22581041181, "generic_23s_rRNAs": 201026.9232978909, "generic_5s_rRNAs": 8353.897260429521, "ribosome": 294348.4581581725, "RNAPE-CPLX": -431.9402076946334, "RNAPS-CPLX": 340.2377462262642, "RNAP32-CPLX": 211.35771148982838, "RNAP70-CPLX": -285.4562185839282, "CPLX0-221": 59.788540549283326, "RNAP54-CPLX": 596.1266325716811, "CPLX0-222": -114.83113002642077, "RNA_degradosome": -13931.22155554812, "rRNA_containing_excision_machinery": -3457.8465560480677, "monocistronic_excision_machinery": 3102.0145984237256, "polycistronic_wout_rRNA_excision_machinery": -3469.4102910665097, "generic_2fe2s_transfer_complex": 402.0094835320245, "generic_4fe4s_transfer_complex": 374.9922868796484, "protein_b0007_Inner_Membrane": -843.2279145596459, "protein_b0019_Inner_Membrane": -453.785253085291, "protein_b0027_Inner_Membrane": -13.899553777492892, "protein_b0040_Inner_Membrane": -376.2414481269456, "protein_b0047_Inner_Membrane": -577.5977952961993, "protein_b0053_Periplasm": -1530.5422084808688, "protein_b0067_Inner_Membrane": -349.6130624272541, "protein_b0068_Inner_Membrane": 199.56359794629455, "protein_b0070_Inner_Membrane": -1298.102016638726, "protein_b0084_Inner_Membrane": 313.9656030358118, "protein_b0087_Inner_Membrane": -171.67296225047423, "protein_b0112_Inner_Membrane": -1122.4258633689756, "protein_b0123_Periplasm": -461.2103151855286, "protein_b0124_Inner_Membrane": -684.9843178455354, "protein_b0149_Inner_Membrane": -416.8327713296841, "protein_b0150_Outer_Membrane": 449.593686411727, "protein_b0152_Periplasm": -259.36358103418803, "protein_b0153_Inner_Membrane": -3365.1380219661787, "protein_b0155_Inner_Membrane": -534.669974018406, "protein_b0158_Periplasm": 42.36565202957055, "protein_b0175_Inner_Membrane": -843.3167880460924, "protein_b0177_Outer_Membrane": 149.9067478107782, "protein_b0197_Inner_Membrane": -879.6860460441504, "protein_b0198_Inner_Membrane": -233.42840493991858, "protein_b0221_Inner_Membrane": -980.1592286520757, "protein_b0241_Outer_Membrane": 1.912001195864357e-31, "protein_b0260_Inner_Membrane": -581.3136716896183, "protein_b0314_Inner_Membrane": -220.49355336094254, "protein_b0336_Inner_Membrane": -212.3786295019422, "protein_b0341_Inner_Membrane": -282.4264182343888, "protein_b0343_Inner_Membrane": -1175.3324001099381, "protein_b0353_Inner_Membrane": -1009.7725288211619, "protein_b0365_Periplasm": -1569.704751096289, "protein_b0367_Inner_Membrane": -310.4110522313398, "protein_b0383_Periplasm": 34.96040522154101, "protein_b0401_Inner_Membrane": -1670.7672827967071, "protein_b0408_Inner_Membrane": 124.3252560486321, "protein_b0409_Inner_Membrane": -1534.990574841016, "protein_b0411_Outer_Membrane": -298.92212585224854, "protein_b0418_Inner_Membrane": -71.96501357590573, "protein_b0428_Inner_Membrane": -106.04477791375828, "protein_b0429_Inner_Membrane": -95.93561361956787, "protein_b0430_Inner_Membrane": -186.35346146605022, "protein_b0431_Inner_Membrane": -2868.504915592374, "protein_b0432_Inner_Membrane": -236.10769489387684, "protein_b0433_Inner_Membrane": -970.7521338557209, "protein_b0451_Inner_Membrane": -1127.9430995970126, "protein_b0462_Inner_Membrane": -126.2931386518978, "protein_b0463_Inner_Membrane": -1397.4205324121478, "protein_b0480_Periplasm": 88.45430962353484, "protein_b0484_Inner_Membrane": -274.14024324562513, "protein_b0494_Periplasm": -462.00437063847414, "protein_b0511_Inner_Membrane": -87.35965545839377, "protein_b0572_Outer_Membrane": -2204.6695516991867, "protein_b0573_Periplasm": -14.789109854587316, "protein_b0574_Periplasm": -108.24950663533737, "protein_b0575_Inner_Membrane": -415.7711259204962, "protein_b0576_Inner_Membrane": -448.01118282521435, "protein_b0584_Outer_Membrane": 961.7028554075646, "protein_b0589_Inner_Membrane": -185.62399343339152, "protein_b0590_Inner_Membrane": -1037.0774446927112, "protein_b0591_Inner_Membrane": -934.3318242620671, "protein_b0592_Periplasm": 54.68529855691438, "protein_b0604_Periplasm": -565.1331338633914, "protein_b0612_Inner_Membrane": -573.8778878610166, "protein_b0621_Inner_Membrane": -474.5471519829286, "protein_b0622_Outer_Membrane": -181.00531134194807, "protein_b0627_Inner_Membrane": -145.86516504795006, "protein_b0632_Inner_Membrane": -116.52300859701994, "protein_b0635_Inner_Membrane": 339.3056847820142, "protein_b0653_Inner_Membrane": -107.97197979182648, "protein_b0654_Inner_Membrane": -68.94860349838012, "protein_b0655_Periplasm": 260.0169578839623, "protein_b0657_Inner_Membrane": -1108.073853660372, "protein_b0679_Inner_Membrane": -695.108501110262, "protein_b0692_Inner_Membrane": -336.3999465359817, "protein_b0697_Inner_Membrane": -1948.4953816128502, "protein_b0698_Inner_Membrane": -116.22613027334582, "protein_b4513_Inner_Membrane": -64.79434560561474, "protein_b0709_Inner_Membrane": -464.2179382758219, "protein_b0721_Inner_Membrane": -402.5456254248124, "protein_b0722_Inner_Membrane": -173.42413214847488, "protein_b0731_Inner_Membrane": -493.2168404795343, "protein_b0733_Inner_Membrane": -741.3912146029735, "protein_b0734_Inner_Membrane": -394.6102458260376, "protein_b0751_Inner_Membrane": -297.6116089001416, "protein_b0752_Inner_Membrane": -462.450796364273, "protein_b0756_Periplasm": 480.6851735940446, "protein_b0763_Periplasm": -272.4304995224014, "protein_b0764_Inner_Membrane": -184.27554052072622, "protein_b0789_Periplasm": -1478.397526119408, "protein_b0805_Outer_Membrane": 695.1636367373089, "protein_b0810_Inner_Membrane": -271.6334896159483, "protein_b0811_Periplasm": 16.109775362598473, "protein_b0813_Inner_Membrane": -475.2052280520123, "protein_b0831_Inner_Membrane": -164.665952590514, "protein_b0832_Inner_Membrane": -178.87065449768113, "protein_b0837_Periplasm": -146.97277772157057, "protein_b0839_Inner_Membrane": -433.8223835054525, "protein_b0841_Inner_Membrane": -466.06361058827565, "protein_b0842_Inner_Membrane": -975.5635466242961, "protein_b0854_Periplasm": -47.52056292697387, "protein_b0856_Inner_Membrane": -322.02363269905874, "protein_b0857_Inner_Membrane": -339.5344382774059, "protein_b0860_Periplasm": -213.35027077353618, "protein_b0861_Inner_Membrane": -250.2075334827327, "protein_b0862_Inner_Membrane": -209.85550662733795, "protein_b0863_Periplasm": 99.77607197451859, "protein_b0875_Inner_Membrane": -627.6398770974624, "protein_b0886_Inner_Membrane": 236.00145375138447, "protein_b0887_Inner_Membrane": -188.78375215676422, "protein_b0891_Periplasm": -461.92506889887954, "protein_b0894_Periplasm": 400.60982459728615, "protein_b0896_Inner_Membrane": -273.08673493776445, "protein_b0904_Inner_Membrane": -1646.1289989111842, "protein_b0914_Inner_Membrane": -2292.2019714382795, "protein_b0915_Inner_Membrane": 154.93637419459228, "protein_b0929_Outer_Membrane": -237.44115772662042, "protein_b0934_Inner_Membrane": -153.67791301270563, "protein_b0936_Periplasm": -53.63613552594132, "protein_b0957_Outer_Membrane": -472.0363432593609, "protein_b0972_Inner_Membrane": 240.52334719856134, "protein_b0973_Periplasm": 395.17865437822377, "protein_b0974_Inner_Membrane": -2574.962129319283, "protein_b0978_Inner_Membrane": -2218.46283903162, "protein_b0979_Inner_Membrane": -237.34600131505266, "protein_b0980_Periplasm": 176.6076453447248, "protein_b0996_Inner_Membrane": -16.63188641726914, "protein_b0997_Periplasm": 383.4015417230473, "protein_b1002_Periplasm": 119.41762508252941, "protein_b1006_Inner_Membrane": -2511.9057009429202, "protein_b1015_Inner_Membrane": -669.2783947655153, "protein_b1069_Inner_Membrane": -1100.6263097115452, "protein_b1101_Inner_Membrane": -1206.223334780983, "protein_b1102_Outer_Membrane": 928.5798053679988, "protein_b1116_Inner_Membrane": -1155.9018565433676, "protein_b1118_Inner_Membrane": 162.53410963490506, "protein_b1123_Periplasm": -172.4364278430276, "protein_b1124_Inner_Membrane": -161.22605643622987, "protein_b1125_Inner_Membrane": -187.97788105906207, "protein_b1185_Inner_Membrane": -281.4734326825762, "protein_b1186_Inner_Membrane": -1242.7703273241011, "protein_b1193_Outer_Membrane": -104.63164178447084, "protein_b1197_Periplasm": 339.72866892814653, "protein_b1206_Inner_Membrane": -1113.2626904930555, "protein_b1209_Outer_Membrane": 428.09788824660944, "protein_b1216_Inner_Membrane": -626.3712850880513, "protein_b1223_Inner_Membrane": -1012.1835149367747, "protein_b1227_Inner_Membrane": -152.9281972247285, "protein_b1243_Periplasm": -2313.981060697677, "protein_b1244_Inner_Membrane": -275.6715480954995, "protein_b1245_Inner_Membrane": -34.7785354198729, "protein_b1249_Inner_Membrane": -946.0726058485606, "protein_b1250_Inner_Membrane": -450.21469929391907, "protein_b1252_Inner_Membrane": -101.47709007228141, "protein_b1278_Inner_Membrane": -745.4873341916908, "protein_b1296_Inner_Membrane": -179.63711379637317, "protein_b1308_Periplasm": -142.95143332248907, "protein_b1319_Outer_Membrane": -241.53905977872586, "protein_b1329_Periplasm": -76.153872764689, "protein_b1363_Inner_Membrane": -765.9282695201501, "protein_b1377_Outer_Membrane": -91.45556743086442, "protein_b1386_Periplasm": 372.7278105406269, "protein_b1440_Periplasm": 126.12810288706642, "protein_b1442_Inner_Membrane": -469.3833362880879, "protein_b1443_Inner_Membrane": -189.04456555461908, "protein_b1453_Inner_Membrane": -554.5070168450278, "protein_b1465_Inner_Membrane": -70.51040762498732, "protein_b1469_Inner_Membrane": -80.61897216984951, "protein_b1473_Inner_Membrane": -655.4015113302473, "protein_b1474_Periplasm": -1576.42334314724, "protein_b1475_Inner_Membrane": -1.6021192943070122, "protein_b1476_Inner_Membrane": -377.5361790564128, "protein_b1485_Inner_Membrane": -67.71702402058585, "protein_b1486_Inner_Membrane": -111.62173260823634, "protein_b1487_Periplasm": -2113.877088217464, "protein_b1492_Inner_Membrane": -637.9320723938911, "protein_b1528_Inner_Membrane": -595.4597106519873, "protein_b1533_Inner_Membrane": -818.1971036472145, "protein_b1587_Periplasm": 633.1061896497995, "protein_b1588_Periplasm": 338.6603848332668, "protein_b1589_Periplasm": -26.20464901286962, "protein_b1590_Inner_Membrane": -162.48069848235014, "protein_b1592_Inner_Membrane": -159.24138058076593, "protein_b1599_Inner_Membrane": -178.83848829947627, "protein_b1600_Inner_Membrane": -440.42160193477963, "protein_b1602_Inner_Membrane": -424.55422844618056, "protein_b1603_Inner_Membrane": -1699.3902141125948, "protein_b1605_Inner_Membrane": -531.0960785856206, "protein_b1621_Inner_Membrane": -1217.4977333413656, "protein_b1634_Inner_Membrane": -589.9994261386406, "protein_b1646_Periplasm": 154.26536872079149, "protein_b1677_Outer_Membrane": -20.258717123649575, "protein_b1711_Inner_Membrane": -433.7617302217798, "protein_b1801_Inner_Membrane": -1107.8781564241863, "protein_b1818_Inner_Membrane": -1495.7577197495707, "protein_b1819_Inner_Membrane": -93.34159411433441, "protein_b1855_Inner_Membrane": -584.3518020327097, "protein_b1857_Periplasm": -578.2672537966873, "protein_b1859_Inner_Membrane": -904.1753267195664, "protein_b1872_Periplasm": -1704.7923331654702, "protein_b1873_Inner_Membrane": -13.592397273897925, "protein_b4460_Inner_Membrane": -65.62532314958767, "protein_b1901_Periplasm": -91.08587784021464, "protein_b1907_Inner_Membrane": -851.1978014670385, "protein_b1912_Inner_Membrane": -601.1624090954749, "protein_b1981_Inner_Membrane": -338.2803326009236, "protein_b1992_Inner_Membrane": -246.67283421190163, "protein_b2010_Inner_Membrane": -225.22768466461835, "protein_b2027_Inner_Membrane": 196.35913714450325, "protein_b2035_Inner_Membrane": -1162.7111631693574, "protein_b2037_Inner_Membrane": -209.90448765699153, "protein_b2092_Inner_Membrane": -480.6695547881929, "protein_b2128_Inner_Membrane": -357.40485075415813, "protein_b2130_Inner_Membrane": -366.64601324301503, "protein_b2131_Periplasm": -119.46481111800604, "protein_b2132_Periplasm": 251.13409492143185, "protein_b2134_Periplasm": -448.79813548415325, "protein_b2148_Inner_Membrane": -137.15948713248733, "protein_b2150_Periplasm": -74.5690646536413, "protein_b2155_Outer_Membrane": 967.0691008857406, "protein_b2156_Inner_Membrane": -543.2667394354462, "protein_b2167_Inner_Membrane": -1224.3566334218904, "protein_b2170_Inner_Membrane": -238.69409951279764, "protein_b2174_Inner_Membrane": -25.581408330804347, "protein_b2197_Periplasm": -28.48442775993548, "protein_b2198_Inner_Membrane": -202.1365761500701, "protein_b2199_Inner_Membrane": -311.24232687252794, "protein_b2200_Inner_Membrane": -385.32539703842906, "protein_b2202_Inner_Membrane": 86.65974902596709, "protein_b2203_Periplasm": 104.98898924910631, "protein_b2204_Inner_Membrane": 200.90184520276398, "protein_b2205_Periplasm": 139.65258925227923, "protein_b2206_Periplasm": -16.40932367085075, "protein_b2215_Outer_Membrane": -0.0, "protein_b2223_Inner_Membrane": -1953.8033036335114, "protein_b2239_Periplasm": -41.98694145239858, "protein_b2240_Inner_Membrane": -592.0811994078123, "protein_b2254_Inner_Membrane": 74.66989813373472, "protein_b2257_Inner_Membrane": -530.9503226526275, "protein_b4544_Inner_Membrane": -123.9530594282659, "protein_b2258_Inner_Membrane": -170.83503927440347, "protein_b2276_Inner_Membrane": -354.77879476993627, "protein_b2277_Inner_Membrane": -1819.7227367098994, "protein_b2278_Inner_Membrane": -641.8713038228773, "protein_b2279_Inner_Membrane": -33.52418022428058, "protein_b2280_Inner_Membrane": -275.74350694505586, "protein_b2282_Inner_Membrane": -428.7276335082536, "protein_b2288_Inner_Membrane": -168.71468412083897, "protein_b2307_Inner_Membrane": -224.9906358340348, "protein_b2308_Inner_Membrane": -107.5243471635223, "protein_b2309_Periplasm": 51.59730069886398, "protein_b2310_Periplasm": 102.89496232108911, "protein_b2328_Periplasm": 240.28092017099706, "protein_b2344_Outer_Membrane": 162.79625498754882, "protein_b2392_Inner_Membrane": -966.1285093261105, "protein_b2393_Inner_Membrane": -811.5378755159243, "protein_b2406_Inner_Membrane": -462.7472818897907, "protein_b2423_Inner_Membrane": -174.85281052685073, "protein_b2424_Inner_Membrane": -410.9994259123385, "protein_b2425_Periplasm": 224.6078830615128, "protein_b2429_Inner_Membrane": 0.9571881068476672, "protein_b2435_Periplasm": -188.22809955911873, "protein_b2470_Inner_Membrane": 407.7592739536783, "protein_b2477_Outer_Membrane": -90.0262803374099, "protein_b2482_Inner_Membrane": -730.2104927708042, "protein_b2483_Inner_Membrane": -319.7657599309961, "protein_b2484_Inner_Membrane": -253.32640639416118, "protein_b2485_Inner_Membrane": -250.01075088645212, "protein_b2486_Inner_Membrane": -358.0163454283356, "protein_b2492_Inner_Membrane": -5801.053271700722, "protein_b2497_Inner_Membrane": -433.4783503942825, "protein_b2512_Outer_Membrane": -765.3292968107647, "protein_b2519_Inner_Membrane": -3090.2794805496014, "protein_b2536_Inner_Membrane": -902.5911646631331, "protein_b2558_Periplasm": 86.28194647901853, "protein_b2578_Inner_Membrane": -470.35226215715426, "protein_b2587_Inner_Membrane": -887.2199909724836, "protein_b2595_Outer_Membrane": -233.4788494972466, "protein_b2617_Outer_Membrane": -53.22901928775672, "protein_b2663_Inner_Membrane": -356.2024049820583, "protein_b2678_Inner_Membrane": 162.7179350966843, "protein_b2679_Periplasm": 102.31833379876046, "protein_b2682_Inner_Membrane": -253.25872331628372, "protein_b2683_Inner_Membrane": -18.373604173783313, "protein_b2701_Outer_Membrane": 326.71209266718193, "protein_b2702_Inner_Membrane": -55.24856727647077, "protein_b2703_Inner_Membrane": 25.917131375949598, "protein_b2715_Inner_Membrane": -511.61464567990356, "protein_b2722_Inner_Membrane": -141.14638044425513, "protein_b2723_Inner_Membrane": -3928.8610248576665, "protein_b2789_Inner_Membrane": -1962.0027376708829, "protein_b2796_Inner_Membrane": -1924.4354277071816, "protein_b2801_Inner_Membrane": -239.76495081219133, "protein_b2813_Outer_Membrane": -50.11964417038529, "protein_b2817_Periplasm": -293.0987218263514, "protein_b2828_Inner_Membrane": -49.16493176239754, "protein_b2835_Inner_Membrane": -382.93025237301754, "protein_b2836_Inner_Membrane": -1448.3142116502877, "protein_b2841_Inner_Membrane": -582.7713100313014, "protein_b2882_Inner_Membrane": 108.67106256019075, "protein_b2893_Periplasm": -426.57978195253384, "protein_b2923_Inner_Membrane": -515.5890393529348, "protein_b2938_Periplasm": 133.43838585665185, "protein_b2943_Inner_Membrane": -970.9902076799483, "protein_b2957_Periplasm": 351.67970180128964, "protein_b2963_Outer_Membrane": -59.97929920957843, "protein_b2964_Inner_Membrane": -995.2685861806983, "protein_b2975_Inner_Membrane": -614.8266090883104, "protein_b2987_Inner_Membrane": -967.9433678253318, "protein_b2994_Periplasm": -2643.171370054731, "protein_b2995_Inner_Membrane": -383.0852234501098, "protein_b2996_Periplasm": 261.94558549102413, "protein_b2997_Periplasm": 73.65747487914919, "protein_b3005_Inner_Membrane": -87.73338149249633, "protein_b3006_Inner_Membrane": -59.52999424421929, "protein_b3035_Outer_Membrane": -845.0737803448055, "protein_b3040_Inner_Membrane": -685.8914822871806, "protein_b3057_Inner_Membrane": -734.6129908898832, "protein_b3059_Inner_Membrane": -383.8594963570457, "protein_b3063_Inner_Membrane": -1814.3351056514143, "protein_b3089_Inner_Membrane": -7.29208302697925, "protein_b3093_Inner_Membrane": -835.7743602308941, "protein_b3116_Inner_Membrane": -1030.497247958137, "protein_b3127_Inner_Membrane": -389.1406864645502, "protein_b3161_Inner_Membrane": -858.4691621451492, "protein_b3175_Inner_Membrane": -211.44001579433908, "protein_b3182_Periplasm": -21.580347435566644, "protein_b3196_Inner_Membrane": -128.061717867402, "protein_b3199_Inner_Membrane": 352.8983332088524, "protein_b3200_Periplasm": 354.4640187360279, "protein_b3224_Inner_Membrane": -295.0265242345007, "protein_b3258_Inner_Membrane": -192.77314750265688, "protein_b3265_Inner_Membrane": -1338.8867752870171, "protein_b3266_Inner_Membrane": 74.2648014748675, "protein_b3300_Inner_Membrane": -360.50930055196716, "protein_b3350_Inner_Membrane": -508.0274155544172, "protein_b3367_Inner_Membrane": -353.4671408905717, "protein_b3370_Inner_Membrane": -299.5951794450073, "protein_b3396_Inner_Membrane": -1062.4417218966908, "protein_b3409_Inner_Membrane": -1276.650577679363, "protein_b3415_Inner_Membrane": -1091.582205241218, "protein_b4476_Inner_Membrane": -778.6172200009928, "protein_b3447_Periplasm": 253.85687166618268, "protein_b3451_Inner_Membrane": -322.3175790147021, "protein_b3452_Inner_Membrane": -44.10468494276391, "protein_b3453_Periplasm": 31.924667055370367, "protein_b3456_Inner_Membrane": -362.7805043463903, "protein_b3457_Inner_Membrane": -286.612477599885, "protein_b3458_Periplasm": 192.80883586692622, "protein_b3460_Periplasm": -187.21857840871996, "protein_b3469_Inner_Membrane": -377.84111847753366, "protein_b3476_Periplasm": -2470.145218865229, "protein_b3477_Inner_Membrane": -53.98255226098694, "protein_b3478_Inner_Membrane": 5.875272965739955, "protein_b3493_Inner_Membrane": -720.0366847745191, "protein_b3496_Inner_Membrane": -454.5648102590772, "protein_b3502_Inner_Membrane": -313.40206001400543, "protein_b3528_Inner_Membrane": -261.0819994413757, "protein_b3542_Inner_Membrane": -109.80930705180693, "protein_b3543_Inner_Membrane": -113.25106310193254, "protein_b3544_Periplasm": -2559.238082436435, "protein_b3546_Inner_Membrane": 140.015003732579, "protein_b3566_Periplasm": 187.726254357319, "protein_b3568_Inner_Membrane": -104.68995535421467, "protein_b3571_Periplasm": 719.8261754779854, "protein_b3577_Inner_Membrane": -110.36989782402193, "protein_b3578_Inner_Membrane": -431.2083815290653, "protein_b3579_Periplasm": 62.91974302544015, "protein_b3599_Inner_Membrane": -322.2649061434562, "protein_b3603_Inner_Membrane": -1925.3658258752419, "protein_b3622_Inner_Membrane": -340.77093495018914, "protein_b3653_Inner_Membrane": -924.1159334969595, "protein_b3654_Inner_Membrane": -544.5542538849895, "protein_b3666_Inner_Membrane": -266.9715102762504, "protein_b3679_Inner_Membrane": -207.40314339948438, "protein_b3691_Inner_Membrane": -345.76750297262197, "protein_b3705_Inner_Membrane": -548.2906607308593, "protein_b3709_Inner_Membrane": -97.2577441066993, "protein_b3714_Inner_Membrane": -725.0194740843451, "protein_b3722_Inner_Membrane": -147.28220345902338, "protein_b3726_Inner_Membrane": -514.6348642734733, "protein_b3727_Inner_Membrane": -567.1849894840091, "protein_b3728_Periplasm": -61.20216820937144, "protein_b3731_Inner_Membrane": -108.93252413746319, "protein_b3736_Inner_Membrane": -351.1955942375272, "protein_b3737_Inner_Membrane": -681.3153967891963, "protein_b3738_Inner_Membrane": -134.43108873618166, "protein_b3739_Inner_Membrane": -374.8132951504401, "protein_b3747_Inner_Membrane": -1379.5219364891, "protein_b3750_Inner_Membrane": -165.37163255139797, "protein_b3751_Periplasm": -60.818864517799376, "protein_b3784_Inner_Membrane": -195.24527017352543, "protein_b3785_Inner_Membrane": 93.8391012778334, "protein_b3792_Inner_Membrane": -357.17551032125965, "protein_b3793_Inner_Membrane": -479.622900784563, "protein_b3816_Inner_Membrane": -705.9837479312572, "protein_b3821_Outer_Membrane": -334.6602801468802, "protein_b3823_Inner_Membrane": -255.85844179819682, "protein_b3824_Inner_Membrane": -443.5659648819378, "protein_b3835_Inner_Membrane": -1364.35209425835, "protein_b3836_Inner_Membrane": -889.7247478370027, "protein_b3838_Inner_Membrane": -138.34642709902423, "protein_b3839_Inner_Membrane": -289.29388518708396, "protein_b3849_Inner_Membrane": -130.4020793722465, "protein_b3875_Outer_Membrane": -184.18908628789447, "protein_b3892_Inner_Membrane": -344.28880525905964, "protein_b3893_Inner_Membrane": -52.27515493311051, "protein_b3894_Periplasm": -1896.5172164434418, "protein_b3907_Inner_Membrane": -210.95997817350835, "protein_b3909_Inner_Membrane": -370.7470998863673, "protein_b3915_Inner_Membrane": -399.1532117960016, "protein_b3917_Periplasm": -531.5086537565691, "protein_b3927_Inner_Membrane": -1789.6261139004755, "protein_b3930_Inner_Membrane": -107.44793149927342, "protein_b3966_Outer_Membrane": 1028.1398076404369, "protein_b3981_Inner_Membrane": -706.2381794891471, "protein_b4031_Inner_Membrane": -272.37829766824296, "protein_b4032_Inner_Membrane": -363.84327309071847, "protein_b4033_Inner_Membrane": 180.7796186094441, "protein_b4034_Periplasm": -429.68912031605345, "protein_b4036_Outer_Membrane": -1313.2329843350547, "protein_b4040_Inner_Membrane": -459.5339549759791, "protein_b4042_Inner_Membrane": -343.863661679944, "protein_b4055_Periplasm": 104.816837387381, "protein_b4067_Inner_Membrane": -1221.1856592706686, "protein_b4070_Periplasm": -313.9661930400253, "protein_b4071_Periplasm": 281.5443235897069, "protein_b4072_Periplasm": 173.54502832511866, "protein_b4073_Inner_Membrane": -317.18118529223716, "protein_b4077_Inner_Membrane": -798.8141521755759, "protein_b4086_Inner_Membrane": -52.30256043838993, "protein_b4088_Periplasm": -30.444651922965612, "protein_b4111_Inner_Membrane": -941.3212946129926, "protein_b4115_Inner_Membrane": -633.2416593205196, "protein_b4120_Inner_Membrane": -228.44773170341344, "protein_b4123_Inner_Membrane": -441.74454199898514, "protein_b4130_Inner_Membrane": -434.89613146459305, "protein_b4132_Inner_Membrane": -1058.260361911398, "protein_b4136_Inner_Membrane": -944.7949787411129, "protein_b4138_Inner_Membrane": -375.3157931570698, "protein_b4151_Inner_Membrane": -170.06387983091204, "protein_b4152_Inner_Membrane": -283.1306843052216, "protein_b4169_Periplasm": -911.0951667631484, "protein_b4193_Inner_Membrane": -583.5586212487104, "protein_b4208_Inner_Membrane": -1274.1823241250731, "protein_b4213_Periplasm": 309.90217183535134, "protein_b4227_Periplasm": -88.70904297245659, "protein_b4230_Inner_Membrane": 35.57755850282031, "protein_b4231_Inner_Membrane": 51.448452471719456, "protein_b4240_Inner_Membrane": -22.253340957588065, "protein_b4242_Inner_Membrane": -1533.4636395144094, "protein_b4261_Inner_Membrane": -944.8079912944323, "protein_b4262_Inner_Membrane": 116.76836605711995, "protein_b4265_Inner_Membrane": -421.0904702215233, "protein_b4288_Inner_Membrane": -108.34548282559352, "protein_b4289_Inner_Membrane": -182.01108394413853, "protein_b4290_Periplasm": -156.78417701377396, "protein_b4291_Outer_Membrane": -1447.4008748085528, "protein_b4311_Outer_Membrane": -78.8701094358869, "protein_b4321_Inner_Membrane": -1135.874001070339, "protein_b4356_Inner_Membrane": -172.3795187142156, "protein_b4392_Periplasm": -915.7139605633852, "protein_b0463_lipoprotein_Inner_Membrane": -1482.4511679853217, "protein_b3265_lipoprotein_Inner_Membrane": -1423.9174108601908, "protein_b2512_lipoprotein_Outer_Membrane": -850.3599323839385, "protein_b2477_lipoprotein_Outer_Membrane": -175.0569159105837, "protein_b2595_lipoprotein_Outer_Membrane": -318.50948507042045, "protein_b2617_lipoprotein_Outer_Membrane": -138.2596548609305, "protein_b0572_lipoprotein_Outer_Membrane": -2289.7001872723604, "protein_b1677_lipoprotein_Outer_Membrane": -105.28935269682337, "protein_b1193_lipoprotein_Outer_Membrane": -189.66227735764465, "protein_b1209_lipoprotein_Outer_Membrane": 343.06725267343563, "protein_b0197_lipoprotein_Inner_Membrane": -964.7166816173243, "protein_b2813_lipoprotein_Outer_Membrane": -135.15027974355908, "protein_b2701_lipoprotein_Outer_Membrane": 241.6814570940081, "protein_b2963_lipoprotein_Outer_Membrane": -145.00993478275223, "linear_objective": -1.0}
