# Supplementary material for: COBRAme: A computational framework for genome-scale models of metabolism and gene expression
Source: PLoS Comput Biol. 2018 Jul 5;14(7):e1006302. doi: 10.1371/journal.pcbi.1006302 (PMC6049947; doi:10.1371/journal.pcbi.1006302)
Supplement: S3 File — All results outlined in the manuscript can be reproduced by following the instructions in the README. A JSON version of iJL1678b-ME is also contained in this file. Alternatively, these scripts can be found at https://github.com/coltonlloyd/cobrame_supplement. (ZIP) [file pcbi.1006302.s003.zip › S3_File/Figure_S1_shadow_prices/glucose_sweep/08.368_glucose_dual.json]

{"biomass": -214.29242669279176, "protein_biomass": -207.79542743529052, "mRNA_biomass": -214.29242669279176, "tRNA_biomass": -214.29242669279176, "rRNA_biomass": -214.29242669279176, "ncRNA_biomass": -214.29242669279176, "DNA_biomass": -214.29242669279176, "lipid_biomass": -214.29242669279176, "constituent_biomass": -214.29242669279176, "prosthetic_group_biomass": -214.29242669279176, "peptidoglycan_biomass": -214.29242669279176, "10fthf_c": -278.55542267295425, "12dgr120_c": -139.93244797648074, "12dgr140_c": -155.79086474032704, "12dgr141_c": -152.60508837817972, "12dgr160_c": -183.99236836944468, "12dgr161_c": -180.57368472781425, "12dgr180_c": -197.32527234341856, "12dgr181_c": -193.8930567475634, "12ppd__R_c": 0.004703392483066899, "12ppd__S_c": -13.388558131743446, "13dpg_c": -11.509744583498449, "14dhncoa_c": -162.72638161149064, "14glucan_c": -144.91639794226523, "15dap_c": -29.019450618392373, "1ddecg3p_c": -78.05255913622737, "1hdec9eg3p_c": -97.86731151066114, "1hdecg3p_c": -99.57665333147636, "1odec11eg3p_c": -105.03277487858774, "1odecg3p_c": -106.74906560173021, "1pyr5c_c": -21.06399026314267, "1tdec7eg3p_c": -85.90537514503026, "1tdecg3p_c": -87.49826855953647, "23dappa_c": -9.267333655940176, "23ddhb_c": 8.719288183663455, "23dhacoa_c": -136.89660845662524, "23dhb_c": 10.428141281892003, "23dhba_c": -34.71989900039527, "23dhbzs_c": -0.08045099571924118, "23dhdp_c": -24.69762258723499, "23dhmb_c": -20.242604646497902, "23dhmp_c": -29.267749371568563, "23doguln_c": -18.022070365003923, "25aics_c": -51.94524250252845, "25dkglcn_c": -18.984469313215634, "25drapp_c": -59.82336523215323, "26dap__LL_c": -29.39046316362906, "26dap__M_c": -29.45007883199658, "2agpe120_c": -90.20567822246156, "2agpe140_c": -98.1348866043847, "2agpe141_c": -96.54199842331104, "2agpe160_c": -111.73156885662677, "2agpe161_c": -110.77126293099046, "2agpe180_c": -118.90209040593047, "2agpe181_c": -117.18598260800289, "2agpg120_c": -94.50812159937287, "2agpg140_c": -102.43732998129602, "2agpg141_c": -100.84444180022236, "2agpg160_c": -116.03401223353808, "2agpg161_c": -112.51133164410325, "2agpg180_c": -123.20453378284178, "2agpg181_c": -121.4884259849142, "2ahbut_c": -27.310082047175825, "2amsa_c": -8.549779051358538, "2aobut_c": -13.560910845996705, "2cpr5p_c": -58.931788320680894, "2dda7p_c": -27.12273516269511, "2ddecg3p_c": -77.28901689269937, "2ddg6p_c": -22.94197286406129, "2ddglcn_c": -21.686605438708032, "2dh3dgal_c": -20.965694347105092, "2dh3dgal6p_c": -22.220257202374295, "2dhguln_c": -20.944233758678735, "2dhp_c": -24.538048731869186, "2dmmq8_c": -1461.591416277757, "2dmmql8_c": -1462.5587121455421, "2dr1p_c": -23.550290473116423, "2dr5p_c": -23.55134794233351, "2h3oppan_c": -7.543831448008505, "2hdec9eg3p_c": -97.85460160122825, "2hdecg3p_c": -99.56394404263982, "2ippm_c": -27.806380073506975, "2mahmp_c": -67.37450350969351, "2mcacn_c": -22.42209907547588, "2mcit_c": -22.41978018562945, "2me4p_c": -99.33147674176445, "2mecdp_c": -173.30845226229232, "2obut_c": -18.288262610608278, "2odec11eg3p_c": -104.2693212782407, "2odecg3p_c": -105.98542907616827, "2ohph_c": -1445.1568114191305, "2ombzl_c": -1483.4368093161884, "2omhmbl_c": -1521.7126249625578, "2ommbl_c": -1521.708325400947, "2omph_c": -1483.4331942988908, "2oph_c": -1445.1474339945582, "2oxpaccoa_c": -145.91879752815962, "2p4c2me_c": -209.11409381472834, "2pg_c": -10.512824465499548, "2pglyc_c": -5.874877058544456, "2sephchc_c": -56.50410872292113, "2shchc_c": -47.24216701302329, "2tdec7eg3p_c": -83.62533709354885, "2tdecg3p_c": -85.21822527462251, "2tpr3dpcoa_c": -136.52689557564892, "34hpp_c": -38.93246291253058, "35cgmp_c": -45.758155628997095, "3amac_c": -0.0, "3c2hmp_c": -27.807245163599042, "3c3hmp_c": -27.805514983414906, "3c4mop_c": -26.099715376040777, "3dhguln_c": -19.72874453033461, "3dhgulnp_c": -20.983570542397096, "3dhq_c": -27.10324125692937, "3dhsk_c": -27.219527785826163, "3hadpcoa_c": -136.89783729235643, "3hbcoa_c": -130.32252365526853, "3hcinnm_c": -28.27571852948827, "3hdcoa_c": -162.59241625247606, "3hddcoa_c": -173.3544279915216, "3hhcoa_c": -141.07915452100437, "3hhdcoa_c": -194.87845146961266, "3hocoa_c": -151.8357853867402, "3hodcoa_c": -205.61992808056647, "3hpp_c": -0.24106673131839682, "3hpppn_c": -29.250921210802357, "3htdcoa_c": -184.11643973056712, "3ig3p_c": -58.70841114930422, "3mob_c": -20.238619962114214, "3mop_c": -29.263764687184874, "3odcoa_c": -160.87733611389822, "3oddcoa_c": -171.63934785294379, "3ohcoa_c": -139.36407438242657, "3ohdcoa_c": -193.16337133103485, "3oocoa_c": -150.1207052481624, "3oodcoa_c": -203.9199184383195, "3ophb_c": -1445.3907946167371, "3otdcoa_c": -182.40135959198932, "3oxdhscoa_c": -144.21317339438176, "3pg_c": -10.510985207442971, "3php_c": -8.804000150687454, "3psme_c": -40.89677770918848, "3sala_c": -11.722623859867873, "4abut_c": -17.598493757448196, "4abutn_c": -22.656358289213948, "4abz_c": -32.85830439449395, "4adcho_c": -41.87147378901819, "4ahmmp_c": -31.440525838745632, "4ampm_c": -32.698219637194114, "4c2me_c": -160.55667798195228, "4crsol_c": -0.0, "4h2opntn_c": -18.267385151975883, "4hbz_c": -31.60810915298786, "4hthr_c": -51.76168189503816, "4mhetz_c": -149.13584269008618, "4mop_c": -25.853945252239313, "4mpetz_c": -150.39302781360036, "4pasp_c": -13.482266219024844, "4per_c": -15.40440535695243, "4ppan_c": -41.999807900244704, "4ppcys_c": -67.8039051201169, "4r5au_c": -97.03396759452221, "56dura_c": -16.267719714869955, "5aizc_c": -38.46826173391139, "5aop_c": -45.268808434944454, "5aprbu_c": -97.28595614529247, "5apru_c": -77.45042567896262, "5caiz_c": -38.331476577554625, "5dglcn_c": -20.69372855897691, "5dh4dglc_c": -16.805217909444313, "5drib_c": -0.0, "5fthf_c": -278.5515207474551, "5mta_c": -22.061963026045333, "5mthf_c": -282.4889353956915, "5mtr_c": -0.24106673131839682, "5prdmbz_c": 46.662995657045855, "6hmhpt_c": -220.52674363098035, "6hmhptpp_c": -222.80131684934082, "6pgc_c": -22.9415252037946, "6pgl_c": -22.691822277124064, "8aonn_c": -82.56011121616125, "LalaDglu_c": -33.39734174820632, "LalaDgluMdap_c": -62.84271548645636, "LalaDgluMdapDala_c": -74.33142663370377, "LalaLglu_c": -33.40390412912666, "N1aspmd_c": -7.313749781201892, "Nmtrp_c": -60.620583361259314, "Sfglutth_c": -46.930989358590146, "aacald_c": -0.0, "aacoa_c": -128.60744351669072, "aact_c": -13.315140722195242, "ac_c": -6.561950283368308, "acac_c": -13.883681151544508, "acald_c": -9.004993278035812, "acanth_c": -40.46510245011334, "accoa_c": -121.28629161597017, "acetol_c": 1.722031060944221, "acg5p_c": -27.472593164765026, "acg5sa_c": -29.280723745279992, "acgam_c": -43.36096730410079, "acgam1p_c": -33.45924010441744, "acgam6p_c": -32.23113278210445, "acglc__D_c": -30.952326666824135, "acglu_c": -25.432901811730382, "acmalt_c": -55.367637469258874, "acmana_c": -30.97288180005791, "acmanap_c": -32.228607868574656, "acmum6p_c": -43.189948863898124, "acnam_c": -40.23613949273665, "acon__C_c": -18.085609691741062, "acon__T_c": -18.085609691741062, "aconm_c": -56.11058529795121, "acorn_c": -31.249396220100248, "acser_c": -17.855850371541884, "actp_c": -7.571874098277133, "ade_c": -21.821138681437933, "adn_c": -42.37002687265488, "adocbi_c": -45.13136746713142, "adocbip_c": -46.38785009680746, "adocbl_c": -1.2416659919789423, "adp_c": -44.634560036522906, "adpglc_c": -69.80420376983605, "adphep__DD_c": -74.69557913580799, "adphep__LD_c": -74.71654690230187, "adprib_c": -63.872209021388535, "ag_c": 0.2545700802671322, "agdpcbi_c": -91.89802745946685, "agm_c": -28.427210091092867, "ahcys_c": -46.58409188931181, "ahdt_c": -227.8425825875756, "aicar_c": -39.751506662509094, "air_c": -37.07310116205253, "akg_c": -15.882992616869508, "ala__B_c": -12.234228230756205, "ala__D_c": -11.233187799951315, "ala__L_c": -11.22842068543162, "alaala_c": -23.4692836151495, "alac__S_c": -18.28493772752362, "all__D_c": -23.3689543544899, "all6p_c": -24.62414450058108, "alltn_c": -5.385659627128821, "alltt_c": -5.635982687501787, "allul6p_c": -24.63002908587148, "altrn_c": -21.68675594576116, "amet_c": -84.60730932782853, "ametam_c": -84.36227695078335, "amob_c": -0.0, "amp_c": -43.624302466718106, "anhgm_c": -85.28190808937136, "anhgm3p_c": -148.1171248491388, "anhgm4p_c": -159.6058359963862, "anhm_c": -41.933196700810086, "anhm3p_c": -104.76841346057752, "anhm4p_c": -116.25712460782493, "anth_c": -33.14524742641562, "ap4a_c": -90.78248552527185, "ap5a_c": -89.77648784138721, "apg120_c": -221.8446862952284, "apg140_c": -245.63231144099785, "apg141_c": -240.85364689777688, "apg160_c": -286.4069746589349, "apg161_c": -277.6657936579874, "apg180_c": -307.93392284563515, "apg181_c": -302.78542216549044, "appl_c": -15.032468390656396, "aps_c": -46.39099535984767, "ara5p_c": -20.753598063095, "arab__L_c": -19.501583233168525, "aragund_c": -1867.9190634583622, "arbt6p_c": -1.2614269881243145, "arbtn_c": 0.49553790552086807, "arbtn__fe3_c": -1.2626800068622264, "arg__L_c": -28.666318604321177, "argsuc_c": -40.84616422203333, "ascb6p_c": -20.733764074172157, "asn__L_c": -14.634633251365889, "aso3_c": -0.0, "aso4_c": 1.965755887783917, "asp__L_c": -12.476753526621174, "aspsa_c": -15.185625799221327, "athr__L_c": -15.514680328126662, "athtp_c": -261.41786988464935, "atp_c": -45.640072728926576, "b2coa_c": -130.33005890343395, "bbtcoa_c": -0.0, "betald_c": -1.9577623450712218, "bglycogen_c": -25.419135236442205, "bmoco_c": -320.1526952882038, "bmoco1gdp_c": -365.6650400187752, "bmocogdp_c": -411.1773847493466, "btal_c": -18.776231490687636, "btcoa_c": -132.042922481706, "btn_c": -204.8197701888347, "btnso_c": -203.11022828536548, "but_c": -17.31916011655979, "butso3_c": -23.354738117461824, "ca2_c": 0.23232888596286858, "camp_c": -45.38423374760732, "cbasp_c": -13.981945328673465, "cbi_c": -0.9951847745842916, "cbl1_c": 42.89451670056819, "cbm_c": -16.51456438569998, "cbp_c": -1.5069261636859592, "cd2_c": -11.469159549518789, "cdg_c": -217.5867865905823, "cdp_c": -38.686318814631896, "cdpdddecg_c": -180.39459518102203, "cdpdhdec9eg_c": -220.0123092689329, "cdpdhdecg_c": -223.43099291056333, "cdpdodec11eg_c": -234.35502666574274, "cdpdodecg_c": -237.78741954795984, "cdpdtdec7eg_c": -193.067235582721, "cdpdtdecg_c": -196.25301194486832, "cechddd_c": -32.668074766029605, "cenchddd_c": -31.692872084715518, "cgly_c": -30.0092391331235, "chol_c": -3.6647990986331247, "chor_c": -40.863899512859916, "chtbs6p_c": -75.58981803101234, "cinnm_c": -29.98272492501588, "cit_c": -18.085304011672896, "citr__L_c": -26.36088661701216, "ckdo_c": -70.43238069424974, "cl_c": 0.12422229825370285, "cmp_c": -37.668013472037195, "co2_c": 0.0027045635240965805, "coa_c": -113.96787203113004, "cobalt2_c": -0.009272013327010555, "colipa_c": 2.01403136729007, "cpe160_c": -269.5131055393996, "cpe180_c": -282.32902851070946, "cpg160_c": -272.00221700490636, "cpg180_c": -288.14475117159844, "cpgn_c": -1.0149110541017923, "cpgn__un_c": 0.49553790552086807, "cph4_c": -217.835967012473, "cpmp_c": -71.47069850344269, "cpppg3_c": -362.19072142009776, "crn_c": -0.2508292423842072, "crn__D_c": -0.2514209510144482, "crnDcoa_c": -0.03195088208141648, "crncoa_c": -0.01848204524890621, "csn_c": -16.920086141790378, "ctbt_c": -0.27796270604767154, "ctbtcoa_c": -0.03195088208141648, "ctp_c": -39.696576384436696, "cu_c": 0.24837880960260403, "cu2_c": -0.0028248255372421882, "cyan_c": -6.293642997977578, "cynt_c": -0.48842664150110915, "cys__D_c": -21.490236424262125, "cys__L_c": -23.778522478657006, "cyst__L_c": -42.2169745175948, "cytd_c": -36.408654428260384, "dad__2_c": -45.10245181631121, "dad__5_c": -21.820896294726936, "dadp_c": -46.353614438290954, "damp_c": -45.352846623288414, "dann_c": -167.17476687863677, "datp_c": -47.354382253293494, "db4p_c": -44.054375849238845, "dc2coa_c": -162.59995150064148, "dca_c": -50.60363403982506, "dcacoa_c": -164.31819595222322, "dcamp_c": -55.818038306737456, "dcdp_c": -40.410118093801074, "dcmp_c": -39.40882999329572, "dctp_c": -41.410885908803614, "dcyt_c": -39.15843518631851, "dd2coa_c": -173.36196323968701, "ddca_c": -61.3656457788706, "ddcacoa_c": -175.08020769126875, "ddcap_c": -63.14279367239051, "dgdp_c": -46.71611625398112, "dgmp_c": -45.70663522226023, "dgslnt_c": -92.92385913219573, "dgsn_c": -44.76316793428493, "dgtp_c": -47.72637382378592, "dha_c": -11.698927560195848, "dhap_c": -12.949396161101532, "dhcinnm_c": -29.986139444982364, "dhf_c": -274.25795466430674, "dhgly_c": -66.66578356984594, "dhmpt_c": -227.57669139141657, "dhmptp_c": -227.8552815656643, "dhna_c": -49.02448592958922, "dhnpt_c": -227.58746926140753, "dhor__S_c": -13.733683778886437, "dhpmp_c": -227.83945781217778, "dhpppn_c": -30.96134212629645, "dhpt_c": -255.40752806138244, "dhptd_c": -0.0, "dhptdn_c": -0.0, "didp_c": -44.84920820103557, "dimp_c": -44.844737641488905, "din_c": -44.5943428345117, "ditp_c": -44.8514104651486, "dmbzid_c": 70.42795157971871, "dmlz_c": -140.83846316161126, "dmpp_c": -176.97761706993276, "dms_c": -0.9722291339234306, "dmso_c": -0.0027045635240965805, "dnad_c": -179.46423800162043, "dpcoa_c": -112.70701521625901, "dscl_c": -439.46564300280755, "dtbt_c": -168.68847699430847, "dtdp_c": -46.38267536325515, "dtdp4aaddg_c": -81.07860098964224, "dtdp4addg_c": -73.50900052165777, "dtdp4d6dg_c": -71.54626680302208, "dtdp4d6dm_c": -71.54662712453785, "dtdpglu_c": -71.5442792973954, "dtdprmn_c": 212.40525772539493, "dtmp_c": -45.31533141681762, "dttp_c": -47.39293293305995, "dudp_c": -38.039901436328044, "dump_c": -39.036637450411, "duri_c": -37.85752715176133, "dutp_c": -39.040669251330584, "dxyl_c": -66.17651710505329, "dxyl5p_c": -67.4338451432989, "e4p_c": -16.857584051623572, "eig3p_c": -32.4277354371136, "enter_c": 0.5053886642548586, "etha_c": -11.36612149215452, "ethso3_c": -13.583499904810001, "etoh_c": -10.70896415533597, "f1p_c": -24.652570159647077, "f6p_c": -24.64866626783859, "fad_c": -232.33197156287588, "fadh2_c": -234.04469356423607, "fald_c": -3.032814820626589, "fc1p_c": -24.635951753289643, "fcl__L_c": -23.380775686575696, "fdp_c": -25.907552547691765, "fe2_c": -0.010204420342664697, "fe3_c": -1.003921248866732, "fe3dhbzs_c": -1.2518604514028868, "fe3hox_c": -1.0149110541017923, "fe3hox__un_c": 0.24776895276043404, "fecrm_c": -1.0149110541017923, "fecrm__un_c": 0.49553790552086807, "feenter_c": -1.2520163781923137, "feoxam_c": -1.0149110541017923, "feoxam__un_c": 0.49553790552086807, "fgam_c": -33.72519094599153, "fmn_c": -186.5529386091329, "fmnh2_c": -188.2656606104931, "for_c": -1.5829477220220467, "forcoa_c": 0.24330901100654256, "fpram_c": -35.75240372996372, "fprica_c": -42.087978526164555, "frdp_c": -530.4188816050115, "fru_c": -23.649080883958646, "frulys_c": -52.68282838650841, "frulysp_c": -53.93819612018167, "fruur_c": -19.978001918336588, "fuc__L_c": -23.36162996871739, "fum_c": -12.219658617090596, "g1p_c": -24.65495039683433, "g3p_c": -12.961113622723673, "g3pc_c": -19.067358143117758, "g3pe_c": -26.008282229781084, "g3pg_c": -30.31072560669239, "g3pi_c": -15.648514382753127, "g3ps_c": -25.91927404659334, "g6p_c": -24.648513065650956, "gagicolipa_c": 83.17956330678503, "gal_c": -23.387253635958622, "gal1p_c": -24.641810446803223, "galct__D_c": -16.804055835813816, "galctn__D_c": -20.962482314305266, "galctn__L_c": -21.677929849738472, "galt1p_c": -26.339340570577345, "galur_c": -19.980176003578926, "gam1p_c": -25.849781413205566, "gam6p_c": -25.677038131880842, "gar_c": -31.140046218974856, "garagund_c": -1893.343738267317, "gbbtn_c": -0.24601182396625504, "gcald_c": -7.071503500418131, "gdp_c": -45.0018067296142, "gdpddman_c": -69.15673367200684, "gdpfuc_c": -71.11495536175491, "gdpmann_c": -69.15388805478051, "gdpofuc_c": -69.15719913254547, "gdptp_c": -48.27717194193777, "gfgaragund_c": -1918.7600933165936, "gg4abut_c": -35.439008758424805, "ggagicolipa_c": 57.762367221821734, "ggbutal_c": -37.15733071769549, "gggagicolipa_c": 32.34616513928321, "ggptrc_c": -43.46344053466247, "ghb_c": -17.361243513310722, "gicolipa_c": 108.59637974959291, "glc__D_c": -23.636647958611338, "glcn_c": -22.65349300444001, "glcr_c": -16.804411658388652, "glcur_c": -19.970516224962303, "gln__L_c": -18.846694784881002, "glu__D_c": -17.95627961867598, "glu__L_c": -17.84332924941379, "glu1sa_c": -45.26283155652725, "glu5p_c": -18.83747713048732, "glu5sa_c": -20.815515575817113, "glucys_c": -38.36393312713198, "glx_c": -4.6467829606222635, "gly_c": -6.232227356723255, "glyald_c": -12.943706502920634, "glyb_c": -0.2504613611244818, "glyc_c": -14.659506660415165, "glyc__R_c": -9.253884095952191, "glyc2p_c": -15.663794344999719, "glyc3p_c": -14.910077615719763, "glyclt_c": -5.622428348374342, "glycogen_c": -25.41821514239693, "gmhep17bp_c": -29.806575063521624, "gmhep1p_c": -29.554541950548764, "gmhep7p_c": -28.547241040753313, "gmp_c": -43.99292168607445, "gp4g_c": -89.50546853516613, "grdp_c": -353.69824933747213, "gslnt_c": -49.28568456853173, "gsn_c": -41.976428901932756, "gthox_c": -89.23029538300041, "gthrd_c": -45.597464161293786, "gtp_c": -46.012064299419, "gtspmd_c": -46.34306327173319, "gua_c": -21.451874882383827, "h_c": 0.2484746873255603, "h2_c": -1.4649096327106905, "h2mb4p_c": -175.2687052128964, "h2o_c": -0.0, "h2o2_c": -1.7056223057189361, "h2s_c": -12.228675797505707, "hco3_c": -0.2541981084187895, "hcys__L_c": -32.952507022965854, "hdca_c": -82.88966925696167, "hdcap_c": -84.66688786763949, "hdcea_c": -81.18033305216888, "hdceap_c": -82.95754604682428, "hdcoa_c": -194.89489496456704, "hdd2coa_c": -194.88598671777808, "hemeO_c": -889.47665277318, "hg2_c": 0.2539621922150162, "hhlipa_c": -58.64873324153732, "his__L_c": -31.12837729475214, "hisp_c": -34.49997367655733, "histd_c": -34.22999852853865, "hkndd_c": -31.21377175789724, "hkntd_c": -30.238538705861625, "hlipa_c": -28.315280467982724, "hmbil_c": -363.17110422930125, "hmgth_c": -48.63027898192037, "hom__L_c": -17.142916567892144, "hphhlipa_c": -90.23648473006115, "hpyr_c": -7.546686752837734, "hqn_c": 23.385540103870213, "hx2coa_c": -141.0866897691698, "hxa_c": -28.075790982295626, "hxan_c": -21.31302969963842, "hxcoa_c": -142.79955334744184, "iasp_c": -11.025761414274555, "ichor_c": -40.864609147636735, "icit_c": -18.08591433374962, "icolipa_c": 134.0330119377482, "idon__L_c": -22.402400038242813, "idp_c": -41.07964890261832, "ile__L_c": -31.551297352853616, "imacp_c": -32.41141909394505, "imp_c": -42.087978526164555, "indole_c": -45.74754151717211, "inost_c": -0.23760853755214675, "ins_c": -41.83758371918735, "ipdp_c": -176.97761706993276, "isetac_c": -11.65001012719232, "itp_c": -42.09465134982425, "k_c": -0.25446795385578613, "kdo_c": -30.82579363678456, "kdo2lipid4_c": -418.8509176184088, "kdo8p_c": -31.0165190044496, "kdolipid4_c": -385.83780613882885, "kphphhlipa_c": -124.5065178829141, "lac__D_c": -10.967375894926445, "lac__L_c": -10.242456465006839, "lald__D_c": 1.7102494539364754, "lald__L_c": -11.691531617050627, "lcts_c": -47.019007056531585, "leu__L_c": -27.821286911999085, "lgt__S_c": -57.213500943988016, "lipa_c": 2.018424776389797, "lipa_cold_c": 2.018424776389797, "lipidA_c": -352.82469498693536, "lipidAds_c": -351.57069577888063, "lipidX_c": -176.39735161834056, "lipoamp_c": -155.57508329766776, "lipoate_c": -110.19008020864501, "lys__L_c": -29.260976422661983, "lyx__L_c": -19.47458133685829, "mal__D_c": -11.21526477002002, "mal__L_c": -12.220806979690204, "malcoa_c": -122.5975851483166, "malcoame_c": -160.62230631759894, "malt_c": -48.04647700779143, "malt6p_c": -48.308119997439086, "malthp_c": -169.32830270371576, "malthx_c": -144.91695099889247, "maltpt_c": -120.50559929406921, "malttr_c": -71.68289588442268, "maltttr_c": -96.09424758924595, "man_c": -23.39705389895538, "man1p_c": -24.652697281759227, "man6p_c": -24.65304010764358, "man6pglyc_c": -33.90620566693233, "mana_c": -21.683210527879076, "mdhdhf_c": -0.0, "melib_c": -47.02163648323231, "meoh_c": 0.0027045635240965805, "mercppyr_c": -2.718399830642968, "met__D_c": -0.0, "met__L_c": -39.476922390931904, "methf_c": -278.3028958840678, "metsox__R__L_c": -37.516277090986044, "metsox__S__L_c": -37.51536706965858, "mg2_c": 0.4868368551198605, "mi1p__D_c": -0.49050711925350754, "micit_c": -22.42966496615778, "mlthf_c": -280.5046092385033, "mmcoa__S_c": -127.89774804432803, "mmet_c": -45.742694462387945, "mn2_c": -0.010204420342664697, "mnl1p_c": -26.354507781107465, "mobd_c": -1.0104541674268985, "moco_c": -160.33310004048977, "mococdp_c": -199.52851426691163, "mocogdp_c": -205.84544477106115, "mpt_c": -149.2854285275536, "mptamp_c": -203.73493681557824, "mql8_c": -1500.8302282303007, "mqn8_c": -1499.8629323625155, "msa_c": 0.2494924119598111, "mso3_c": -7.611321447400779, "mthgxl_c": -11.611517245435277, "mththf_c": -0.0, "n2o_c": -1.702231319422201, "n8aspmd_c": -7.313749781201892, "na1_c": 0.24024868541384303, "na15dap_c": -91.57666611901334, "nac_c": -90.8043622984765, "nad_c": -198.50364487835205, "nadh_c": -200.45966445609, "nadp_c": -199.76170266083534, "nadph_c": -201.9674681168317, "ncam_c": -134.87482661635897, "nh4_c": -0.0027045635240965805, "ni2_c": -0.009272013327010555, "nicrnt_c": -114.31735748534138, "nmn_c": -155.37837740589185, "no_c": 0.0027045635240965805, "no2_c": -0.7269664184981685, "no3_c": -0.2498125155933673, "o16aund_c": -1944.1772320850023, "o2_c": -0.0027045635240965805, "o2s_c": -0.7369898678536002, "oaa_c": -10.515890408536395, "oc2coa_c": -151.84332063490564, "occoa_c": -153.5561842131777, "ocdca_c": -90.06205796233951, "ocdcap_c": -91.83930013789335, "ocdcea_c": -88.34577287804998, "ocdceap_c": -90.12300941475087, "octa_c": -39.84162230077952, "octdp_c": -1414.0335082509184, "od2coa_c": -205.61239283240104, "odecoa_c": -205.6034845856121, "ohpb_c": -50.051295236485686, "op4en_c": -18.266542414994678, "orn_c": -24.851555505662127, "orot_c": -12.75517826958748, "orot5p_c": -35.51923234972234, "oxa_c": -1.8206732290706096, "oxadpcoa_c": -135.21494556978487, "oxalcoa_c": -0.0, "oxam_c": -2.188043022065094, "oxur_c": -3.438982977062853, "pa120_c": -141.19444191393944, "pa140_c": -157.05285867778574, "pa141_c": -153.8670823156384, "pa160_c": -184.23861291698367, "pa161_c": -180.81992927535322, "pa180_c": -198.58726628087726, "pa181_c": -195.15487339866016, "pac_c": -28.228083954883832, "pacald_c": -29.681850244080625, "pan4p_c": -67.56266797488446, "pant__R_c": -26.49967831703964, "pap_c": -43.72763631168337, "paps_c": -47.80990403981923, "pdx5p_c": -257.5718811035967, "pe120_c": -151.82516322043824, "pe140_c": -169.11359886192537, "pe141_c": -165.92782249977807, "pe160_c": -196.38853390303413, "pe161_c": -192.969849020211, "pe180_c": -209.2179875873761, "pe181_c": -205.7857719915209, "pep_c": -10.516293600253492, "pg120_c": -157.64106316768914, "pg140_c": -173.49947993153546, "pg141_c": -170.31370356938814, "pg160_c": -200.67746089723047, "pg161_c": -195.4589604857178, "pg180_c": -215.03388753462698, "pg181_c": -211.60149465240988, "pgp120_c": -157.8928707153461, "pgp140_c": -173.75128747919243, "pgp141_c": -170.5655111170451, "pgp160_c": -200.92926844488744, "pgp161_c": -195.71076803337476, "pgp180_c": -215.28569508228395, "pgp181_c": -211.85330220006685, "phaccoa_c": -143.95538864950126, "phe__L_c": -42.71926687728962, "pheme_c": -359.3114002819844, "phhlipa_c": -59.90459403757085, "phom_c": -18.538323005497944, "phphhlipa_c": -91.48935556101496, "phpyr_c": -40.75237709740861, "phthr_c": -52.01169699998927, "pi_c": -0.25398737972922986, "pmtcoa_c": -196.60423116935982, "pnto__R_c": -40.74168261427228, "poaac_c": -0.0, "ppa_c": -12.946821702867515, "ppal_c": -14.647530716000826, "ppap_c": -13.947923272766028, "ppbng_c": -90.7911864733016, "ppcoa_c": -127.65419176607755, "ppgpp_c": -45.25635157437444, "pphn_c": -40.869428529459405, "ppi_c": -0.25590749938087437, "ppp9_c": -358.80276190788453, "pppg9_c": -361.70329604410466, "pppi_c": -1.2554153490538844, "pppn_c": -30.957927606329967, "pram_c": -23.77192905366303, "pran_c": -58.90939536825611, "prbamp_c": -70.90286529820945, "prbatp_c": -70.92209349415349, "preq0_c": -228.0802094978315, "preq1_c": -235.30891189669555, "prfp_c": -70.89106991432074, "prlp_c": -70.89106991432074, "pro__L_c": -23.01786585226145, "progly_c": -29.248582506727946, "prpp_c": -23.014171108739813, "ps120_c": -152.05706287675747, "ps140_c": -169.34549851824463, "ps141_c": -166.1597221560973, "ps160_c": -196.52248110631862, "ps161_c": -193.10379622349552, "ps180_c": -209.44988724369531, "ps181_c": -206.01767164784013, "psclys_c": -52.67658951118688, "pser__L_c": -10.764401783594053, "ptrc_c": -24.61268127616685, "pyam5p_c": -257.5673617921132, "pydam_c": -256.3096679936648, "pydx_c": -254.60894118863902, "pydx5p_c": -255.8663350421433, "pydxn_c": -256.31422574033, "pyr_c": -9.263118290956072, "q8_c": -1559.0075832725847, "q8h2_c": -1559.9889355142154, "quin_c": -28.5622777912117, "quln_c": -79.88180214915255, "r15bp_c": -21.99519435004563, "r1p_c": -20.763551440764243, "r5p_c": -20.749926159205785, "ragund_c": -1860.6017934839704, "rbflvrd_c": -186.368330819241, "rbl__L_c": -19.48750004026128, "rdmbzi_c": 46.91567725832971, "rephaccoa_c": -145.9172251595052, "rhcys_c": -24.763195594584868, "rib__D_c": -19.47110728089019, "ribflv_c": -184.65560881788082, "rml_c": -23.383642163849473, "rml1p_c": -24.636536239598914, "rmn_c": -23.37294172563244, "ru5p__D_c": -20.744766644096547, "ru5p__L_c": -20.743496012041014, "s17bp_c": -29.80138985864499, "s7p_c": -28.54152377453136, "sarcs_c": -10.9672376228663, "sbt6p_c": -26.33726811839499, "sbzcoa_c": -162.97377618998289, "scl_c": -465.47983481881624, "sel_c": 0.7102761546861858, "seln_c": -5.895984692193295, "selnp_c": -43.607163115677494, "ser__D_c": -10.503548533488495, "ser__L_c": -10.510591106570216, "seramp_c": -55.63680374885646, "sheme_c": -493.95720000755665, "skm_c": -29.176852223301466, "skm5p_c": -30.431426935831084, "sl26da_c": -42.5597504752168, "sl2a6o_c": -40.59905694912262, "slnt_c": -0.2592484157131483, "so2_c": -0.0, "so3_c": -6.543565070957761, "so4_c": -0.2486114980460777, "spmd_c": 0.2555962877843691, "stcoa_c": -207.31959238353969, "suc6p_c": -48.29559512065063, "sucarg_c": -42.845947318221384, "sucbz_c": -47.243883512036646, "succ_c": -13.194891669126212, "succoa_c": -127.89838063202835, "sucglu_c": -31.0354345038079, "sucgsa_c": -32.49218714052682, "suchms_c": -31.191736047194087, "sucorn_c": -34.43146026493386, "sucsal_c": -15.641253781566697, "sulfac_c": -9.225289587396453, "tag6p__D_c": -24.646508226539336, "tagdp__D_c": -25.906374310652964, "tagur_c": -19.972618877021333, "tartr__D_c": -10.510805671515989, "tartr__L_c": -10.514482938991746, "taur_c": -3.60064175916484, "tcynt_c": -0.0, "td2coa_c": -184.12397497873255, "tdcoa_c": -185.8422194303143, "tdecoa_c": -184.13288322552148, "thdp_c": -26.668213834906634, "thf_c": -276.2189508092988, "thm_c": -216.03145025161425, "thmmp_c": -217.28618658263713, "thmnp_c": -229.5426120349614, "thmpp_c": -217.28377308622228, "thptdn_c": -0.0, "thr__L_c": -18.284435878930452, "thym_c": -20.7690559059158, "thymd_c": -44.05870779577509, "tma_c": -0.7210498830737737, "tmao_c": -0.0, "tre_c": -49.814242875383066, "tre6p_c": -50.064773098252495, "trp__L_c": -55.885573095116264, "tsul_c": -0.0, "ttdca_c": -70.81132416841265, "ttdcap_c": -72.5885030956996, "ttdcea_c": -69.21843598733899, "ttdceap_c": -70.99560968119339, "tungs_c": -0.0, "tyr__L_c": -40.898628587892084, "u23ga_c": -211.20657592389094, "u3aga_c": -143.95279022297888, "u3hga_c": -137.3934485142085, "uLa4fn_c": -1945.7645547229527, "uLa4n_c": -1944.182207788018, "uaagmda_c": -2114.275546829471, "uaccg_c": -80.79396817396625, "uacgam_c": -70.3241962996709, "uacmam_c": -70.35794390171255, "uacmamu_c": 33.91840600098648, "uagmda_c": -2080.0051184886174, "uama_c": -95.04214162599528, "uamag_c": -116.13159324348781, "uamr_c": -82.79080803483596, "udcpdp_c": -1944.1965099163922, "udcpp_c": -1944.197068907602, "udp_c": -36.316102157158866, "udpLa4fn_c": -37.882380282987135, "udpLa4n_c": -35.296623109737745, "udpLa4o_c": -33.333544605715886, "udpg_c": -61.482767409283134, "udpgal_c": -61.482767409283134, "udpgalfur_c": -61.48485300207036, "udpglcur_c": -35.28604899766135, "ugmd_c": -146.63595629848214, "ugmda_c": -171.11430510288776, "um4p_c": -157.86574553100147, "ump_c": -35.306312720018546, "unaga_c": -1979.2178081920704, "unagamu_c": -1909.2323580608263, "unagamuf_c": -1944.1778503923776, "uppg3_c": -363.1711416701658, "ura_c": -14.55457285484624, "uracp_c": -16.26539077884367, "urate_c": -16.206524341025837, "urdglyc_c": -5.146226462484458, "urea_c": -3.8145317892478086, "uri_c": -35.05591791304134, "utp_c": -37.326359726963666, "val__L_c": -22.21033292335037, "xan_c": -17.90833930976632, "xdp_c": -40.67588093503808, "xmp_c": -40.67141037549141, "xtp_c": -40.678083199151104, "xtsn_c": -38.43298790370313, "xu5p__D_c": -20.745160814482038, "xu5p__L_c": -20.740114251314726, "xyl__D_c": -19.476731917354996, "xylu__D_c": -19.489164842702305, "xylu__L_c": -19.48530523457337, "zn2_c": -0.010204420342664697, "12ppd__R_e": -0.0, "12ppd__S_e": -13.389263866308571, "14glucan_e": -143.90219869309567, "15dap_e": -0.0, "23camp_e": -42.129225441030144, "23ccmp_e": -36.15898028414127, "23cgmp_e": -41.7238016244683, "23cump_e": -34.806243768922236, "23dappa_e": -9.022269266703837, "26dap__M_e": -28.450784566561705, "2ddglcn_e": -21.44788154691828, "34dhpac_e": -0.006788684793099479, "3amp_e": -42.127606991303324, "3cmp_e": -36.16277096146265, "3gmp_e": -41.72759230178968, "3hcinnm_e": -28.02465622689093, "3hpp_e": -0.0, "3hpppn_e": -28.999858908205013, "3ump_e": -34.810034446243606, "4abut_e": -17.351720215913232, "4hoxpacd_e": -0.0013795577449063174, "5dglcn_e": -20.446490142454092, "5mtr_e": -0.0, "LalaDglu_e": -33.150153969072086, "LalaDgluMdap_e": -61.841794545846255, "LalaDgluMdapDala_e": -73.32633960728116, "LalaLglu_e": -33.15671634999242, "ac_e": -6.320883552049911, "acac_e": -13.627908597193882, "acald_e": -9.007697841559908, "acgal_e": -0.004703392483066899, "acgal1p_e": -0.0, "acgam_e": -30.970703166954, "acgam1p_e": -30.965999774470934, "acmana_e": -30.965091665383007, "acmum_e": -41.927660244632904, "acnam_e": -39.98437420284219, "acolipa_e": -0.0, "acser_e": -17.86481177143851, "ade_e": -21.57340080650753, "adn_e": -42.13293067902353, "adocbl_e": -0.0, "ag_e": -0.0, "agm_e": -28.196092322388516, "akg_e": -15.633164433591974, "ala__B_e": -11.98265325718585, "ala__D_e": -10.976203699332768, "ala__L_e": -10.98194482706503, "alaala_e": -22.465966972292467, "all__D_e": -22.370122843902, "alltn_e": -5.140402079891388, "amp_e": -42.127311624073414, "anhgm_e": -86.03661412014745, "arab__L_e": -19.253518893374476, "arbt_e": -0.0, "arbtn_e": -0.0, "arbtn__fe3_e": -0.0, "arg__L_e": -28.423563635971956, "ascb__L_e": -19.468193659841933, "asn__L_e": -14.386841288722076, "aso3_e": -0.0, "asp__L_e": -12.231689137384835, "btn_e": -204.56929667255017, "but_e": -17.06338756220916, "butso3_e": -22.35394408950298, "ca2_e": -0.0, "cbi_e": -0.0, "cbl1_e": -0.0, "cd2_e": -11.464364256224318, "cgly_e": -29.00509650656415, "chol_e": -3.4188437603646293, "chtbs_e": -74.33007399259913, "cit_e": -17.588395809987592, "cl_e": -0.0, "cm_e": -0.0, "cmp_e": -36.16247559423274, "co2_e": -0.0, "cobalt2_e": -0.0, "colipa_e": -0.004393409099726927, "colipap_e": -0.0, "cpgn_e": -0.0, "cpgn__un_e": -0.0, "crn_e": -0.0, "crn__D_e": -0.0, "csn_e": -16.674006087417016, "cu_e": -0.006191270664528136, "cu2_e": -0.0, "cyan_e": -0.0, "cynt_e": -0.23642715965849806, "cys__D_e": -20.490942158827252, "cys__L_e": -22.779228213222133, "cytd_e": -36.16115251173583, "dad__2_e": -44.854412194369495, "damp_e": -44.854202266467574, "dca_e": -48.34274390838933, "dcmp_e": -38.90477650942668, "dcyt_e": -38.91039556437679, "ddca_e": -62.64359656999642, "dgmp_e": -44.51403596691195, "dgsn_e": -44.51271288441503, "dha_e": -11.699633294760973, "dimp_e": -44.33980174009052, "din_e": -44.3438877846418, "dms_e": -0.9748360713757174, "dmso_e": -0.0, "dopa_e": -0.0, "doxrbcn_e": -0.0, "dtmp_e": -43.812528961747454, "dump_e": -37.60927760191769, "duri_e": -37.60948752981961, "eca4colipa_e": -0.0, "enlipa_e": -12.910266509051015, "enter_e": -0.0, "etha_e": -12.922142510826472, "ethso3_e": -12.582705876851156, "etoh_e": -10.706259591811873, "f6p_e": -24.145591697883354, "fald_e": -3.0355193841506853, "fe2_e": -0.0, "fe3_e": -0.0, "fe3dcit_e": -35.92041159365081, "fe3dhbzs_e": -0.0, "fe3hox_e": -0.0, "fe3hox__un_e": -0.0, "fecrm_e": -0.0, "fecrm__un_e": -0.0, "feenter_e": -0.0, "feoxam_e": -0.0, "feoxam__un_e": -0.0, "for_e": -1.4673337018106238, "fru_e": -23.390855032960815, "frulys_e": -52.436347661615606, "fruur_e": -19.726788705086207, "fuc__L_e": -23.115454975471614, "fum_e": -11.727566420881326, "fusa_e": -0.0, "g1p_e": -23.382169734973377, "g3pc_e": -18.067098104554212, "g3pe_e": -27.570396855016057, "g3pg_e": -29.310465568128844, "g3pi_e": -14.648254344189583, "g3ps_e": -24.919014008029798, "g6p_e": -24.145438495695725, "gal_e": -23.38533255265006, "gal__bD_e": -23.386481474059195, "gal1p_e": -23.386296509452794, "galct__D_e": -16.564880125514776, "galctn__D_e": -20.710277245640864, "galctn__L_e": -21.43209390976528, "galt_e": -25.073907498918047, "galur_e": -19.725311401205765, "gam_e": -24.41352192868919, "gam6p_e": -25.173963561925607, "gbbtn_e": -0.0, "gdp_e": -0.0014115672669945151, "glc__D_e": -23.381205778170642, "glcn_e": -22.414600300408093, "glcr_e": -16.557456248132954, "glcur_e": -19.72310899619732, "glcur1p_e": -19.723814730762445, "gln__L_e": -17.845223043087593, "glu__L_e": -17.601637492708218, "gly_e": -5.991160625404858, "glyald_e": -12.924251366496925, "glyb_e": -0.0, "glyc_e": -14.662211223939263, "glyc__R_e": -9.006928685696495, "glyc2p_e": -14.663534306436175, "glyc3p_e": -14.656440088777957, "glyclt_e": -5.384147417254027, "gmp_e": -41.72729693455977, "gsn_e": -41.72597385206286, "gthox_e": -0.0, "gthrd_e": -46.597452389965426, "gtp_e": -0.0, "gua_e": -21.454113627347784, "h_e": -0.0, "h2_e": -1.462205069186594, "h2o_e": -0.0, "h2o2_e": -0.0, "h2s_e": -0.0, "hacolipa_e": -84.92744784796548, "halipa_e": -84.92305443886575, "hdca_e": -84.91852371993687, "hdcea_e": -83.20918127852532, "hg2_e": -0.0, "his__L_e": -30.87205925625213, "hom__L_e": -17.396739855584045, "hxa_e": -27.840023289043323, "hxan_e": -21.313735434203547, "idon__L_e": -22.155161621719998, "ile__L_e": -31.319500921042962, "imp_e": -41.59140488515971, "indole_e": -45.51122735355094, "inost_e": -0.0, "ins_e": -41.59161481306163, "isetac_e": -10.649216099233474, "k_e": -0.0, "kdo2lipid4_e": -421.2089968367404, "lac__D_e": -10.719525705492025, "lac__L_e": -9.99460627557242, "lcts_e": -46.767650140215906, "leu__L_e": -27.566952223255004, "lipa_e": -0.0, "lipa_cold_e": -0.0, "lipoate_e": -109.94501581940868, "lys__L_e": -29.013245767508618, "lyx__L_e": -19.228441067216448, "mal__D_e": -10.72317257381075, "mal__L_e": -11.728714783480935, "malt_e": -47.031288414963925, "malthx_e": -143.901762406065, "maltpt_e": -119.49041070124171, "malttr_e": -70.66770729159518, "maltttr_e": -95.07905899641844, "man_e": -23.38952390445193, "man6p_e": -24.149965537688345, "manglyc_e": -32.6464203789813, "melib_e": -47.275537947730875, "meoh_e": -0.0, "met__D_e": -0.0, "met__L_e": -38.47649442541369, "metsox__R__L_e": -36.51698282555117, "metsox__S__L_e": -36.510663677175515, "mg2_e": -0.0, "mincyc_e": -0.0, "minohp_e": -0.010112421394518071, "mmet_e": -45.49464931111682, "mn2_e": -0.0, "mnl_e": -25.089793714540253, "mobd_e": -0.0, "mso3_e": -6.610527419441933, "n2o_e": -1.6995267558981044, "na1_e": -0.0, "nac_e": -90.80506803304162, "nh4_e": -0.0, "ni2_e": -0.0, "nmn_e": -155.37698382280433, "no_e": -0.0, "no2_e": -0.4793085006508139, "no3_e": -0.0, "novbcn_e": -0.0, "o16a4colipa_e": -0.0, "o2_e": -0.0, "o2s_e": -0.0, "ocdca_e": -91.34000875346533, "ocdcea_e": -89.62390095553775, "octa_e": -37.58073216934379, "orn_e": -24.6094937026289, "orot_e": -12.26308607337821, "pacald_e": -29.43678585484429, "peamn_e": -29.43540629709938, "phe__L_e": -42.47197824648786, "pheme_e": -360.31385716814685, "pi_e": -0.0, "pnto__R_e": -40.50406413386452, "ppa_e": -12.706628997752349, "ppal_e": -14.648236450565953, "pppn_e": -30.70755716360185, "ppt_e": -1.462451408484418, "pro__L_e": -22.777154847042734, "progly_e": -28.244439880168596, "psclys_e": -52.43010878629408, "pser__L_e": -10.272082746337125, "ptrc_e": -24.366897381788284, "pydam_e": -256.3103737282299, "pydx_e": -254.60964692320417, "pydxn_e": -256.31493147489516, "pyr_e": -9.018053901719734, "quin_e": -28.562983525776826, "r5p_e": -18.468189725751007, "rfamp_e": -0.0, "rib__D_e": -18.466866643254097, "rmn_e": -23.1268014559906, "sbt__D_e": -25.074713539727327, "sel_e": -0.0, "ser__D_e": -10.25197355991814, "ser__L_e": -10.26535053679202, "skm_e": -28.93009162955002, "slnt_e": -0.0, "so2_e": -0.0, "so3_e": -0.0038043884349822257, "so4_e": -0.0, "spmd_e": -0.0, "succ_e": -12.69739034586875, "sucr_e": -47.03871562843361, "sulfac_e": -8.224495559437607, "tartr__D_e": -9.77195003595135, "tartr__L_e": -10.028058749036436, "taur_e": -2.5956315232005434, "tcynt_e": -0.0, "thm_e": -215.03145853848028, "thr__L_e": -18.03919530915226, "thrp_e": -18.04051839164917, "thym_e": -0.0, "thymd_e": -43.811205879250544, "tma_e": -0.9722798394048243, "tmao_e": -0.0, "tre_e": -48.806357418178415, "trp__L_e": -55.64030955549211, "tsul_e": -0.0, "ttdca_e": -70.57280495191957, "ttdcea_e": -68.9799167708459, "ttrcyc_e": -0.0, "tungs_e": -0.0, "tym_e": -0.0, "tyr__L_e": -40.64593083004214, "tyrp_e": -40.64725391253905, "uacgam_e": -65.77116700931084, "udpacgal_e": -34.79975810779172, "udpg_e": -58.1819278427651, "udpgal_e": -58.18064549019632, "udpglcur_e": -54.51816371150597, "ump_e": -34.80432995196551, "ura_e": -14.30182895464237, "urea_e": -3.795076652824102, "uri_e": -34.80994900691562, "val__L_e": -21.963749150452315, "xan_e": -17.909045044331446, "xmp_e": -38.181399942627294, "xtsn_e": -38.180076860130384, "xyl__D_e": -19.22501807685094, "xylu__L_e": -19.238399719478373, "zn2_e": -0.0, "12dgr120_p": -139.93044914752176, "12dgr140_p": -155.78886591136808, "12dgr141_p": -152.60308954922075, "12dgr160_p": -184.48030344740266, "12dgr161_p": -181.06161856457956, "12dgr180_p": -197.3232735144596, "12dgr181_p": -193.89105791860442, "12ppd__R_p": 0.0027045635240965805, "12ppd__S_p": -13.386559302784475, "14glucan_p": -143.9144275516146, "15dap_p": 0.0027045635240965805, "1agpe120_p": -90.20154326753483, "1agpe140_p": -98.13075164945798, "1agpe141_p": -96.53786346838432, "1agpe160_p": -112.47647041747528, "1agpe161_p": -110.76712797606372, "1agpe180_p": -118.89795545100374, "1agpe181_p": -117.18184765307616, "1agpg120_p": -91.94161198064762, "1agpg140_p": -99.87082036257077, "1agpg141_p": -98.2779321814971, "1agpg160_p": -114.21653913058807, "1agpg161_p": -112.50719668917651, "1agpg180_p": -120.63802416411653, "1agpg181_p": -118.92191636618895, "1ddecg3p_p": -77.28758650129673, "1hdec9eg3p_p": -97.85317120982562, "1hdecg3p_p": -99.56251365123718, "1odec11eg3p_p": -104.26789088683806, "1odecg3p_p": -105.98399868476564, "1tdec7eg3p_p": -83.62390670214621, "1tdecg3p_p": -85.21679488321988, "23camp_p": -42.126520877506046, "23ccmp_p": -36.15627572061718, "23cgmp_p": -41.7210970609442, "23cump_p": -34.80353920539814, "23dappa_p": -9.019564703179741, "26dap__M_p": -28.44808000303761, "2agpe120_p": -90.20154326753483, "2agpe140_p": -98.13075164945798, "2agpe141_p": -96.53786346838432, "2agpe160_p": -111.72743390170004, "2agpe161_p": -110.76712797606372, "2agpe180_p": -118.89795545100374, "2agpe181_p": -117.18184765307616, "2agpg120_p": -94.50398664444613, "2agpg140_p": -102.43319502636928, "2agpg141_p": -100.84030684529563, "2agpg160_p": -116.02987727861134, "2agpg161_p": -112.50719668917651, "2agpg180_p": -123.20039882791505, "2agpg181_p": -121.48429102998746, "2ddecg3p_p": -77.28488193777264, "2ddglcn_p": -21.445176983394184, "2hdec9eg3p_p": -97.85046664630153, "2hdecg3p_p": -99.55980908771309, "2odec11eg3p_p": -104.26518632331397, "2odecg3p_p": -105.98129412124155, "2tdec7eg3p_p": -83.62120213862212, "2tdecg3p_p": -85.21409031969579, "34dhpac_p": -0.0040841212690028985, "3amp_p": -42.13031155482742, "3cmp_p": -36.16006639793855, "3gmp_p": -41.72488773826558, "3hcinnm_p": -28.02195166336683, "3hpp_p": 0.0027045635240965805, "3hpppn_p": -28.99715434468092, "3ump_p": -34.807329882719515, "4abut_p": -17.349015652389134, "4hoxpacd_p": 0.001325005779190263, "5dglcn_p": -20.443785578929994, "5mtr_p": 0.0027045635240965805, "LalaDglu_p": -33.14744940554799, "LalaDgluMdap_p": -61.83908998232216, "LalaDgluMdapDala_p": -73.32363504375706, "LalaLglu_p": -33.154011786468324, "ac_p": -6.318178988525815, "acac_p": -13.625204033669785, "acald_p": -9.004993278035812, "acgal_p": -0.0019988289589703183, "acgal1p_p": -0.0027045635240965805, "acgam_p": -30.967998603429905, "acgam1p_p": -30.968704337995028, "acmana_p": -30.962387101858912, "acmum_p": -41.930364808157, "acnam_p": -39.98699878998318, "acolipa_p": 1.0042203517343413, "acser_p": -17.862107207914413, "ade_p": -21.570696242983434, "adn_p": -42.1286931051006, "adocbl_p": -0.24648121739465084, "agm_p": -28.19338775886442, "akg_p": -15.630459870067876, "ala__B_p": -11.979948693661754, "ala__D_p": -10.978908262856864, "ala__L_p": -10.984649390589126, "alaala_p": -22.46326240876837, "all__D_p": -22.3674182803779, "alltn_p": -5.137697516367291, "amp_p": -42.13001618759751, "anhgm_p": -86.03390955662336, "anhgm3p_p": -147.86872118960952, "anhgm4p_p": -159.35326625104443, "arab__L_p": -19.250814329850378, "arbt_p": -0.0, "arbtn_p": 0.24776895276043404, "arbtn__fe3_p": -0.24776895276043404, "arg__L_p": -28.426268199496054, "ascb__L_p": -19.47089822336603, "asn__L_p": -14.38413672519798, "aso3_p": 0.0027045635240965805, "asp__L_p": -12.228984573860739, "btn_p": -204.57200123607427, "but_p": -17.060682998685067, "butso3_p": -22.351239525978883, "ca2_p": -0.0027045635240965805, "cbi_p": -0.0, "cbl1_p": -0.24648121739465084, "cd2_p": -11.461659692700222, "cgly_p": -29.002391943040053, "chol_p": -3.416139196840533, "chtbs_p": -74.32736942907502, "cit_p": -17.585691246463494, "cl_p": 0.0027045635240965805, "clpn120_p": -302.6576707523733, "clpn140_p": -331.3475911393867, "clpn141_p": -324.97603841509203, "clpn160_p": -388.7304662114559, "clpn161_p": -376.76834711821266, "clpn180_p": -414.4164063455697, "clpn181_p": -407.5519751538594, "cm_p": -0.0027045635240965805, "cmp_p": -36.15977103070865, "co2_p": 0.0027045635240965805, "cobalt2_p": -0.0027045635240965805, "colipa_p": 0.9998269426346144, "colipap_p": 1.0042203517343413, "cpgn_p": -0.0, "cpgn__un_p": 0.24776895276043404, "crn_p": 0.0027045635240965805, "crn__D_p": -0.0027045635240965805, "csn_p": -16.67130152389292, "ctbt_p": -0.03995626435304786, "cu_p": -0.0034867071404315556, "cu2_p": -0.0027045635240965805, "cyan_p": 0.0027045635240965805, "cynt_p": -0.23913172318259465, "cys__D_p": -20.488237595303158, "cys__L_p": -22.77652364969804, "cytd_p": -36.15844794821173, "dad__2_p": -44.850174620446566, "damp_p": -44.851497702943476, "dca_p": -48.34003934486523, "dcmp_p": -38.90748107295078, "dcyt_p": -38.90615799045386, "ddca_p": -62.64502359271278, "dgmp_p": -44.51133140338785, "dgsn_p": -44.51000832089094, "dha_p": -11.696928731236877, "dimp_p": -44.34250630361461, "din_p": -44.3411832211177, "dms_p": -0.977540634899814, "dmso_p": -0.0027045635240965805, "dopa_p": -0.0027045635240965805, "doxrbcn_p": 0.0027045635240965805, "dtmp_p": -43.80982439822336, "dump_p": -37.6065730383936, "duri_p": -37.60524995589668, "eca2und_p": -1944.1805423312715, "eca3und_p": -1944.17939192471, "eca4colipa_p": 1.0042203517343413, "eca4und_p": -1944.1782415181488, "enlipa_p": -11.906046157316673, "enter_p": 0.2522562397599925, "etha_p": -12.919437947302375, "ethso3_p": -12.58000131332706, "etoh_p": -10.70896415533597, "f6p_p": -24.14288713435926, "fald_p": -3.032814820626589, "fe2_p": -0.0027045635240965805, "fe3_p": -0.0019224199077616058, "fe3dcit_p": -36.17284842263765, "fe3dhbzs_p": -0.24674326634906316, "fe3hox_p": -0.0, "fe3hox__un_p": -0.0, "fecrm_p": -0.0, "fecrm__un_p": 0.24776895276043404, "feenter_p": -0.24689919313849015, "feoxam_p": -0.0, "feoxam__un_p": 0.24776895276043404, "for_p": -1.4646291382865273, "fru_p": -23.38815046943672, "frulys_p": -52.43364309809151, "fruur_p": -19.72408414156211, "fuc__L_p": -23.11275041194752, "fum_p": -11.72486185735723, "fusa_p": 0.0027045635240965805, "g1p_p": -23.384874298497476, "g3pc_p": -18.064393541030118, "g3pe_p": -27.56769229149196, "g3pg_p": -29.30776100460475, "g3pi_p": -14.645549780665487, "g3ps_p": -24.9163094445057, "g6p_p": -24.142733932171627, "gal_p": -23.382627989125965, "gal__bD_p": -23.383776910535097, "gal1p_p": -23.3835919459287, "galct__D_p": -16.56217556199068, "galctn__D_p": -20.712981809164962, "galctn__L_p": -21.429389346241184, "galt_p": -25.076612062442145, "galur_p": -19.72801596472986, "gam_p": -24.41081736516509, "gam6p_p": -25.17125899840151, "gbbtn_p": 0.0027045635240965805, "gdp_p": 0.0012929962571020656, "glc__D_p": -23.38391034169474, "glcn_p": -22.411895736884, "glcr_p": -16.554751684608856, "glcur_p": -19.720404432673224, "glcur1p_p": -19.72111016723835, "gln__L_p": -17.8425184795635, "glu__L_p": -17.59893292918412, "gly_p": -5.988456061880762, "glyald_p": -12.921546802972829, "glyb_p": 0.0027045635240965805, "glyc_p": -14.659506660415165, "glyc__R_p": -9.004224122172397, "glyc2p_p": -14.660829742912078, "glyc3p_p": -14.653735525253861, "glyclt_p": -5.381442853729931, "gmp_p": -41.72459237103567, "gsn_p": -41.72326928853876, "gthox_p": 0.0027045635240965805, "gthrd_p": -46.600156953489524, "gtp_p": 0.0027045635240965805, "gua_p": -21.449876053424855, "h_p": 0.0027045635240965805, "h2_p": -1.4649096327106905, "h2o_p": -0.0, "h2o2_p": -0.0, "h2s_p": 0.0027045635240965805, "hdca_p": -84.91995074265324, "hdcea_p": -83.21060830124168, "hg2_p": 0.0027045635240965805, "his__L_p": -30.874763819776224, "hom__L_p": -17.394035292059947, "hxa_p": -27.84272785256742, "hxan_p": -21.311030870679453, "idon__L_p": -22.1524570581959, "ile__L_p": -31.316796357518868, "imp_p": -41.58870032163561, "indole_p": -45.508522790026845, "inost_p": 0.0027045635240965805, "ins_p": -41.5873772391387, "isetac_p": -10.646511535709378, "k_p": -0.0027045635240965805, "kdo2lipid4_p": -419.8516066192411, "lac__D_p": -10.716821141967928, "lac__L_p": -9.991901712048323, "lcts_p": -46.76494557669181, "leu__L_p": -27.564247659730906, "lipa_p": 1.0042203517343413, "lipa_cold_p": 1.0042203517343413, "lipoate_p": -109.94231125588459, "lys__L_p": -29.01054120398452, "lyx__L_p": -19.225736503692353, "mal__D_p": -10.720468010286654, "mal__L_p": -11.726010219956837, "malt_p": -47.04351727348287, "malthx_p": -143.91399126458393, "maltpt_p": -119.50263955976065, "malttr_p": -70.67993615011412, "maltttr_p": -95.09128785493739, "man_p": -23.386819340927833, "man6p_p": -24.14726097416425, "manglyc_p": -32.6437158154572, "melib_p": -47.27283338420678, "meoh_p": 0.0027045635240965805, "met__D_p": 0.0027045635240965805, "met__L_p": -38.4737898618896, "metsox__R__L_p": -36.51427826202707, "metsox__S__L_p": -36.513368240699606, "mg2_p": -0.0027045635240965805, "mincyc_p": -0.0027045635240965805, "minohp_p": -0.012111250353488388, "mmet_p": -45.49194474759272, "mn2_p": -0.0027045635240965805, "mnl_p": -25.09249827806435, "mobd_p": -0.0027045635240965805, "mso3_p": -6.607822855917836, "murein3p3p_p": -295.7371505411111, "murein3px3p_p": -295.73515171215206, "murein3px4p_p": -307.2216304414134, "murein4p3p_p": -307.22169560254594, "murein4p4p_p": -318.70624066398085, "murein4px4p_p": -318.70617550284834, "murein4px4p4p_p": -478.05914991578476, "murein4px4px4p_p": -478.05908475465225, "murein5p3p_p": -318.19841412092046, "murein5p4p_p": -329.6829591823554, "murein5p5p_p": -340.66122814878787, "murein5p5p5p_p": -510.99304566344864, "murein5px3p_p": -318.20258784600634, "murein5px4p_p": -329.68289402122286, "murein5px4px4p_p": -489.0358032730268, "n2o_p": -1.702231319422201, "na1_p": 0.0027045635240965805, "nac_p": -90.80236346951753, "nh4_p": -0.0027045635240965805, "ni2_p": -0.0027045635240965805, "nmn_p": -155.37427925928023, "no_p": 0.0027045635240965805, "no2_p": -0.47660393712671734, "no3_p": 0.0027045635240965805, "novbcn_p": -0.0, "o16a2und_p": -1944.179502438814, "o16a3und_p": -1944.1788719784813, "o16a4colipa_p": 1.0042203517343413, "o16a4und_p": -1944.1782415181488, "o16aund_p": -1944.1801328991469, "o2_p": -0.0027045635240965805, "o2s_p": 0.0027045635240965805, "ocdca_p": -91.3414357761817, "ocdcea_p": -89.62532797825412, "octa_p": -37.5780276058197, "orn_p": -24.606789139104805, "orot_p": -12.260381509854113, "pa120_p": -139.92541087885562, "pa140_p": -155.7838276427019, "pa141_p": -152.59805128055459, "pa160_p": -184.47526517873652, "pa161_p": -181.0565802959134, "pa180_p": -197.31823524579343, "pa181_p": -193.88601964993828, "pacald_p": -29.43408129132019, "pe120_p": -152.83936764509372, "pe140_p": -168.69778440894, "pe141_p": -165.5120080467927, "pe160_p": -197.38922194497462, "pe161_p": -193.9705370621515, "pe180_p": -210.23219201203153, "pe181_p": -206.79997641617638, "peamn_p": -29.432701733575286, "pg120_p": -158.65526759234461, "pg140_p": -173.0002277858513, "pg141_p": -169.81445142370399, "pg160_p": -201.69166532188592, "pg161_p": -195.7106057752643, "pg180_p": -214.53463538894283, "pg181_p": -211.10241979308768, "pgp120_p": -158.65579232379645, "pgp140_p": -173.00075251730314, "pgp141_p": -169.81497615515582, "pgp160_p": -201.69219005333775, "pgp161_p": -195.71113050671613, "pgp180_p": -214.53516012039466, "pgp181_p": -211.1029445245395, "phe__L_p": -42.46927368296377, "pheme_p": -360.3118583391879, "pi_p": -0.0027045635240965805, "pnto__R_p": -40.50135957034042, "ppa_p": -12.703924434228252, "ppal_p": -14.645531887041857, "pppn_p": -30.704852600077754, "ppt_p": -1.4651559720085148, "pro__L_p": -22.77985941056683, "progly_p": -28.2417353166445, "psclys_p": -52.42740422276998, "pser__L_p": -10.269378182813028, "ptrc_p": -24.364192818264186, "pydam_p": -256.30766916470577, "pydx_p": -254.60694235968006, "pydxn_p": -256.31222691137106, "pyr_p": -9.015349338195637, "quin_p": -28.560278962252728, "r5p_p": -18.470894289275105, "rfamp_p": -0.0, "rib__D_p": -18.46957120677819, "rmn_p": -23.1240968924665, "sbt__D_p": -25.07741810325142, "sel_p": 0.0027045635240965805, "ser__D_p": -10.249268996394044, "ser__L_p": -10.268055100316117, "skm_p": -28.927387066025926, "slnt_p": -0.0027045635240965805, "so2_p": -0.0, "so3_p": -0.006508951959078807, "so4_p": -0.0027045635240965805, "spmd_p": 0.0027045635240965805, "succ_p": -12.700094909392845, "sucr_p": -47.03601106490951, "sulfac_p": -8.22179099591351, "tartr__D_p": -9.769245472427254, "tartr__L_p": -10.030763312560532, "taur_p": -2.5929269596764466, "tcynt_p": -0.0, "thm_p": -215.02875397495617, "thr__L_p": -18.041899872676353, "thrp_p": -18.043222955173267, "thym_p": 0.0027045635240965805, "thymd_p": -43.808501315726446, "tma_p": -0.9695752758807278, "tmao_p": -0.0027045635240965805, "tre_p": -48.80365285465432, "trp__L_p": -55.63760499196802, "tsul_p": -0.0027045635240965805, "ttdca_p": -70.57423197463594, "ttdcea_p": -68.98134379356227, "ttrcyc_p": 0.0027045635240965805, "tungs_p": 0.0027045635240965805, "tym_p": 0.0027045635240965805, "tyr__L_p": -40.64863539356623, "tyrp_p": -40.64995847606315, "uLa4n_p": -1944.1863128563662, "uacgam_p": -65.76846244578675, "udcpdp_p": -1944.1889983950296, "udcpp_p": -1944.195070078643, "udpacgal_p": -34.802462671315816, "udpg_p": -58.1846324062892, "udpgal_p": -58.18335005372042, "udpglcur_p": -54.52086827503007, "ump_p": -34.807034515489605, "unagamuf_p": -1944.1816927378327, "ura_p": -14.304533518166465, "urea_p": -3.792372089300005, "uri_p": -34.805711432992695, "val__L_p": -21.96104458692822, "xan_p": -17.906340480807348, "xmp_p": -38.18410450615139, "xtsn_p": -38.18278142365448, "xyl__D_p": -19.227722640375035, "xylu__L_p": -19.23569515595428, "zn2_p": -0.0027045635240965805, "CPLX0-7817_mod_Oxidized": -651.2940207007106, "CPLX0-7817": -653.2627922951192, "GLUTAREDOXIN-MONOMER_mod_Oxidized": -119.68512626057692, "GLUTAREDOXIN-MONOMER": -121.65215125448731, "GRXC-MONOMER_mod_Oxidized": -87.49663707462003, "GRXC-MONOMER": -89.46355631328095, "GRXB-MONOMER": -134.31844830658844, "GRXB-MONOMER_mod_Oxidized": -132.3568546163056, "EG50003-MONOMER_mod_pan4p_mod_3ha": -721.3117998464097, "EG50003-MONOMER_mod_pan4p_mod_act": -719.3596781002714, "EG50003-MONOMER_mod_pan4p_mod_ddca": -766.7792817373783, "EG50003-MONOMER_mod_pan4p": -703.644028347301, "EG50003-MONOMER_mod_pan4p_mod_mal": -712.276310625261, "EG50003-MONOMER_mod_pan4p_mod_3omrs": -775.176953848994, "EG50003-MONOMER_mod_pan4p_mod_pim": -774.9694967778751, "CPLX0-1341_mod_1:2fe2s_mod_2:fe2": -4639.43948100467, "CPLX0-1341_mod_1:2fe2s_mod_1:fe2": -4638.412038257192, "EG50003-MONOMER_mod_pan4p_mod_opme": -771.0268086477985, "EG50003-MONOMER_mod_pan4p_mod_gme": -762.6291501714359, "EG50003-MONOMER_mod_pan4p_mod_t3c7mrse": -772.9172143804619, "EG50003-MONOMER_mod_pan4p_mod_3hcmrs7e": -772.911480995607, "IscU": -283.9465091814826, "IscA_tetra": 125.282526828363, "IscA_tetra_mod_1:2fe2s": 99.09946615499192, "IscU_mod_1:2fe2s": -309.12361154369904, "EG50003-MONOMER_mod_pan4p_mod_3ocpalm9e": -783.029769857797, "EG50003-MONOMER_mod_pan4p_mod_3hcpalm9e": -784.8732994592223, "EG50003-MONOMER_mod_pan4p_mod_octe": -793.7594088365577, "IscU_mod_2:fe2": -283.9727815351963, "EG11653-MONOMER": -145.3636373131153, "IscU_mod_1:fe2": -283.95964533676005, "EG11653-MONOMER_mod_1:fe2": -145.37631815450393, "EG50003-MONOMER_mod_pan4p_mod_3ooct": -741.5828116110259, "EG50003-MONOMER_mod_pan4p_mod_hex": -733.1879629076956, "EG50003-MONOMER_mod_pan4p_mod_tddec2e": -766.3698793071344, "EG50003-MONOMER_mod_pan4p_mod_3hmrs": -777.1370267880699, "EG50003-MONOMER_mod_pan4p_mod_thex2e": -731.4732415064428, "EG50003-MONOMER_mod_pan4p_mod_3hhex": -731.4676442852725, "EG50003-MONOMER_mod_pan4p_mod_t3c9palme": -784.87907214462, "EG50003-MONOMER_mod_pan4p_mod_tde": -774.6320719458466, "IscU_mod_1:2fe2s_mod_1:fe2": -309.1397844731173, "IscU_mod_1:2fe2s_mod_2:fe2": -309.1559574556717, "RED-THIOREDOXIN-MONOMER_mod_Oxidized": -271.4242219300484, "RED-THIOREDOXIN-MONOMER": -273.38543832417076, "DSBD-MONOMER": -1334.270921779956, "DSBD-MONOMER_mod_Oxidized": -1332.3025106790003, "RED-THIOREDOXIN2-MONOMER": -261.270318450711, "RED-THIOREDOXIN2-MONOMER_mod_Oxidized": -259.3091418606723, "EG50003-MONOMER_mod_pan4p_mod_hpme": -772.9894381913082, "EG50003-MONOMER_mod_pan4p_mod_pme": -774.9603875593402, "EG50003-MONOMER_mod_pan4p_mod_epme": -772.9957838575572, "EG50003-MONOMER_mod_pan4p_mod_tpalm2e": -786.5884027334088, "EG50003-MONOMER_mod_pan4p_mod_palm": -788.3033052154693, "CPLX0-246_CPLX0-1342_mod_pydx5p": -864.3944610531663, "CPLX0-246_CPLX0-1342_mod_pydx5p_mod_1:SH": -876.9494016424998, "EG50003-MONOMER_mod_pan4p_mod_oc": -745.2552582592872, "CPLX0-1341_mod_1:2fe1s": -4624.809583443354, "CPLX0-1341_mod_1:2fe2s": -4637.384598885365, "EG50003-MONOMER_mod_pan4p_mod_3hpalm": -786.5826244320256, "EG50003-MONOMER_mod_pan4p_mod_ocdca": -795.4756939208472, "CPLX0-1341_mod_1:4fe4s": -4664.606973670728, "CPLX0-1341_mod_2:2fe2s": -4664.589649337077, "DISULFOXRED-MONOMER_mod_Oxidized": -611.6326039895257, "DISULFOXRED-MONOMER": -612.607454936191, "CPLX0-7617": -37.507746511574865, "CPLX0-7617_mod_1:4fe4s": -91.08754201160161, "IscU_mod_1:4fe4s": -336.51972151317995, "EG50003-MONOMER_mod_pan4p_mod_hde": -786.5939690106766, "EG50003-MONOMER_mod_pan4p_mod_cdec3e": -755.6021556758922, "EG50003-MONOMER_mod_pan4p_mod_3ocddec5e": -763.9997910650712, "IscU_mod_1:2fe2s_mod_1:2fe1s": -321.7314345409998, "IscS_mod_2:pydx5p": -3092.4722868664167, "IscS_mod_2:pydx5p_mod_1:SH": -3105.0345478032486, "cs_p": -0.0019988289589703183, "cs_c": -0.2555538409052858, "FLAVODOXIN1-MONOMER": -762.6332251749598, "FLAVODOXIN1-MONOMER_mod_Oxidized": -761.5298109530335, "FLAVODOXIN2-MONOMER_mod_Oxidized": -372.161482152236, "FLAVODOXIN2-MONOMER": -373.26361710490204, "EG50003-MONOMER_mod_pan4p_mod_dca": -756.0172699983327, "EG50003-MONOMER_mod_pan4p_mod_tdec2e": -755.607832209626, "EG11597-MONOMER": -148.3378408660254, "EG11597-MONOMER_mod_amp": -212.7138046733922, "EG50003-MONOMER_mod_pan4p_mod_egme": -760.6645869837879, "EG50003-MONOMER_mod_pan4p_mod_hgme": -760.658281831541, "EG50003-MONOMER_mod_pan4p_mod_ogme": -758.6956928019001, "3a1hac1p_c": -56.14502682841951, "IscU_mod_1:2fe1s": -296.54817588122484, "EG50003-MONOMER_mod_pan4p_mod_3oddec": -764.4121937073289, "EG50003-MONOMER_mod_pan4p_mod_tmrs2e": -777.1427740559513, "IscU_mod_2:2fe2s": -334.30695294304553, "EG11597-MONOMER_mod_cosh": -183.62068200914234, "DSBG-CPLX_mod_Oxidized": -1562.464992887483, "DSBG-CPLX": -1564.4449200403878, "EG50003-MONOMER_mod_pan4p_mod_toct2e": -743.5404972110778, "IscA_tetra_mod_1:4fe4s": 71.70326617561874, "CPLX0-1341": -4610.179905959382, "DSBC-CPLX": -1271.0133823548836, "DSBC-CPLX_mod_Oxidized": -1269.0344192678388, "EG50003-MONOMER_mod_pan4p_mod_ac": -710.9649024107845, "cs_e": -0.0, "EG50003-MONOMER_mod_pan4p_mod_cddec5e": -762.5511934879887, "EG50003-MONOMER_mod_pan4p_mod_t3c5ddece": -760.8363756141878, "CPLX0-1341_mod_1:2fe2s_mod_1:2fe1s": -4652.014544513194, "EG50003-MONOMER_mod_pan4p_mod_3ocmrs7e": -770.9488517082247, "CPLX0-1341_mod_2:fe2": -4612.234609316409, "CPLX0-1341_mod_1:fe2": -4611.207255950217, "EG50003-MONOMER_mod_pan4p_mod_3odec": -753.6501466097045, "EG50003-MONOMER_mod_pan4p_mod_myrs": -776.2249601269203, "kdo2lipid4L_c": 74.60758769244711, "CPLX0-7824": -59.12908892871937, "CPLX0-7824_mod_1:4fe4s": -112.7089554656453, "EG50003-MONOMER_mod_pan4p_mod_3hoct": -743.5348603430809, "EG50003-MONOMER_mod_pan4p_mod_3ohex": -729.5155559062607, "EG50003-MONOMER_mod_pan4p_mod_but": -721.120746849757, "EG50003-MONOMER_mod_pan4p_mod_3hddec": -766.3641674334717, "EG50003-MONOMER_mod_pan4p_mod_3hcddec5e": -760.8306819207863, "kdo2lipid4p_c": 74.60758769244711, "EG50003-MONOMER_mod_pan4p_mod_toctd2e": -798.6560205996593, "EG50003-MONOMER_mod_pan4p_mod_but2e": -721.3173637005631, "23bpg_c": -0.0019988289589703183, "EG50003-MONOMER_mod_pan4p_mod_3ooctd": -796.6983350002024, "hemed_c": -553.5503077469454, "EG50003-MONOMER_mod_pan4p_mod_3opalm": -784.6199502282625, "CPLX0-7617_mod_1:2fe2s": -63.69134203222843, "CPLX0-7824_mod_1:2fe2s": -85.31275548627211, "EG50003-MONOMER_mod_pan4p_mod_3hdec": -755.6021556945423, "EG50003-MONOMER_mod_pan4p_mod_t3c11vace": -792.0444884285329, "tl_c": -0.0, "EG50003-MONOMER_mod_pan4p_mod_3hocta": -798.6502026502598, "EG50003-MONOMER": -633.1501608315606, "dpm_c": -0.0019988289589703183, "EG50003-MONOMER_mod_pan4p_mod_3hcvac11e": -792.0386922012444, "EG50003-MONOMER_mod_pan4p_mod_3ocvac11e": -794.9889931793872, "pqq_e": -670.2223082131949, "pqq_c": -670.2243070421538, "generic_tRNA_GAG_glu__L_c": -25.462185597664668, "EG50003-MONOMER_mod_pan4p_mod_lipo": -815.8424521694479, "CPLX0-782_mod_2:4fe4s": -1170.6835896050284, "CPLX0-782_mod_1:2fe2s_mod_1:4fe4s": -1144.4967686886528, "2fe2s_c": -26.183060673371095, "4fe4s_c": -53.57926065274428, "LI_c": -0.0, "RNase_m5": -0.0, "RNase_m16": -0.0, "RNase_m23": -0.0, "RNA_b0002": 169039.25096744514, "RNA_b0003": -140207.16445339913, "RNA_b0004": 88218.72015237945, "RNA_b0007": 37983.63353950328, "RNA_b0008": 22140.62065615099, "RNA_b0009": 15699.15966642202, "RNA_b0014": 131170.99203081132, "RNA_b0015": -53886.890140250194, "RNA_b0019": 80190.6000528758, "RNA_b0023": 3536.2296517525288, "RNA_b0025": 29036.07901831017, "RNA_b0026": -18185.381174826907, "RNA_b0027": 34058.51945957771, "RNA_b0029": 65055.765812177946, "RNA_b0030": 24411.81545532387, "RNA_b0031": 17407.984751878164, "RNA_b0032": 30499.61594846925, "RNA_b0033": 84526.53111864418, "RNA_b0036": -73389.4839417277, "RNA_b0037": 106527.51314520172, "RNA_b0038": -93008.67985295248, "RNA_b0040": 104300.332533563, "RNA_b0047": 127672.4933422897, "RNA_b0048": 11815.99005308467, "RNA_b0049": 57825.13359256813, "RNA_b0051": 56481.145215248, "RNA_b0052": 68117.93220999361, "RNA_b0053": -92927.82752530428, "RNA_b0058": -108536.50949895957, "RNA_b0061": 47819.168516940364, "RNA_b0062": -76143.98627665118, "RNA_b0063": 116990.8405156277, "RNA_b0066": 47885.54520673911, "RNA_b0067": 111023.89926892112, "RNA_b0068": 67489.49411520228, "RNA_b0070": 20557.81587780946, "RNA_b0071": 41559.85313345616, "RNA_b0072": -108235.48911770959, "RNA_b0073": 74987.63299693697, "RNA_b0074": 107766.62682968474, "RNA_b0077": 23984.159296889004, "RNA_b0078": 33653.55199247333, "RNA_b0082": 22685.88995180262, "RNA_b0084": 121129.96280334861, "RNA_b0085": 101868.3443934754, "RNA_b0086": 93255.28065236834, "RNA_b0087": 74483.94079327707, "RNA_b0088": -598611.662432286, "RNA_b0090": 73050.871664057, "RNA_b0091": 101209.04384638998, "RNA_b0092": 62880.525259416674, "RNA_b0096": 63091.8272346521, "RNA_b0098": 29745.058595936138, "RNA_b0099": 26557.67622949027, "RNA_b0103": -23219.589490125978, "RNA_b0104": 27826.341335653993, "RNA_b0109": 23963.24603170546, "RNA_b0110": -21242.793153199014, "RNA_b0112": 30992.998102113022, "RNA_b0114": -11278.86598790313, "RNA_b0115": 129474.3062236718, "RNA_b0116": 27680.971999200217, "RNA_b0118": 67365.55751086083, "RNA_b0120": 54576.21697885189, "RNA_b0121": -32018.366655026814, "RNA_b0123": 39803.41712958674, "RNA_b0124": 60875.81280972427, "RNA_b0125": 11304.866935491593, "RNA_b0126": 16373.85145166118, "RNA_b0131": 10197.979278833227, "RNA_b0133": 58438.105389256685, "RNA_b0134": -16064.746204617675, "RNA_b0142": -46660.44181261717, "RNA_b0149": 67389.25029688065, "RNA_b0150": 154009.06781700894, "RNA_b0151": 54839.551916660515, "RNA_b0152": 61227.309981215694, "RNA_b0153": -116394.37667572392, "RNA_b0154": 33275.084961382876, "RNA_b0155": 97631.01385809151, "RNA_b0156": 7156.002556970815, "RNA_b0158": 55035.319813741495, "RNA_b0159": -43675.88261934687, "RNA_b0160": 39570.12634044183, "RNA_b0166": 19442.68846194514, "RNA_b0168": -92197.41202027285, "RNA_b0169": -34639.3118309791, "RNA_b0170": 58109.20949705819, "RNA_b0171": 17598.247304202694, "RNA_b0172": 14976.57978790957, "RNA_b0173": 31979.97740710584, "RNA_b0174": 20249.860507629284, "RNA_b0175": 22686.577769606658, "RNA_b0177": 60487.14865877726, "RNA_b0179": 26986.231143496345, "RNA_b0180": 31255.167641619722, "RNA_b0181": -23555.901763132333, "RNA_b0182": -178264.00488965333, "RNA_b0185": 16776.266474244236, "RNA_b0186": 146852.12083391345, "RNA_b0188": 34633.96459456761, "RNA_b0194": 41753.589998334865, "RNA_b0197": -53125.33720486068, "RNA_b0198": 44981.09366211809, "RNA_b0199": 70817.06319402429, "RNA_b0200": 39345.355511022724, "RNA_b0201": 105228.41201298249, "RNA_b0202": 5272.874766127509, "RNA_b0203": -191837.65910573225, "RNA_b0204": 197954.25736075328, "RNA_b0205": 8226.84767007791, "RNA_b0206": 2042.2080245745567, "RNA_b0207": 55042.3256295459, "RNA_b0212": 20189.28766055958, "RNA_b0216": 2000.9809606869323, "RNA_b0221": 60952.50583915377, "RNA_b0222": 15468.37729998855, "RNA_b0237": 38144.62211083856, "RNA_b0238": 12240.150017697993, "RNA_b0241": 25821.63055758556, "RNA_b0242": 75778.01474281262, "RNA_b0243": -13181.87976379924, "RNA_b0244": 1955.321447431683, "RNA_b0260": 96523.0072460663, "RNA_b0261": -33903.42547292472, "RNA_b0273": 25439.6643987542, "RNA_b0306": 49198.33117525934, "RNA_b0307": 97621.5460599547, "RNA_b0308": 47590.90815843615, "RNA_b0311": 114728.82676624738, "RNA_b0312": 101141.40786714577, "RNA_b0314": 139848.55729262295, "RNA_b0323": -32700.885397380807, "RNA_b0331": -188015.94943971414, "RNA_b0333": 80391.45572789565, "RNA_b0334": 99975.85634053612, "RNA_b0336": 86712.9062848191, "RNA_b0337": 88049.88433033621, "RNA_b0339": -17983.404136458146, "RNA_b0340": 32349.514126546466, "RNA_b0341": 79494.21032973874, "RNA_b0343": 3468.7863465144665, "RNA_b0344": 78523.83459934505, "RNA_b0347": 114258.75054763204, "RNA_b0348": 64955.82252745312, "RNA_b0349": 59498.450099125934, "RNA_b0350": 55469.55753183792, "RNA_b0351": -201380.76007397784, "RNA_b0352": 69420.40590042488, "RNA_b0353": 28971.313771759847, "RNA_b0355": 57165.558340377975, "RNA_b0356": -22119.356182415773, "RNA_b0365": -78153.02995625105, "RNA_b0366": 52620.86510443521, "RNA_b0367": 56873.77791234031, "RNA_b0368": 58459.1193203455, "RNA_b0369": 26030.844231859497, "RNA_b0381": 29269.13481618166, "RNA_b0383": 97009.02687394353, "RNA_b0386": 19977.525905689705, "RNA_b0388": 35935.52238475296, "RNA_b0394": 24203.82313256404, "RNA_b0401": -30413.031352828017, "RNA_b0403": 124384.20033659227, "RNA_b0404": 15504.948080129638, "RNA_b0405": 27511.0625617534, "RNA_b0406": 4830.671330559653, "RNA_b0408": 126756.19279154278, "RNA_b0409": -70395.36814248872, "RNA_b0411": 19002.419230222913, "RNA_b0414": -96096.26497867469, "RNA_b0415": 32250.63147490159, "RNA_b0416": 28798.969174106413, "RNA_b0417": 65909.06363799151, "RNA_b0418": 35614.96645679206, "RNA_b0420": -48173.24151961453, "RNA_b0421": 61825.00398363467, "RNA_b0423": 38705.76253489437, "RNA_b0425": 1243.746224073559, "RNA_b0428": 61248.71735748575, "RNA_b0429": 22674.308735640712, "RNA_b0430": 42376.09497300551, "RNA_b0431": -66855.38477643792, "RNA_b0432": 65096.68149601816, "RNA_b0433": 39148.80715634137, "RNA_b0436": 34411.943996847614, "RNA_b0444": 18562.79183827636, "RNA_b0446": 21802.755908156247, "RNA_b0451": 14989.599912953807, "RNA_b0452": 21287.35967182396, "RNA_b0455": 3041.1278281996856, "RNA_b0459": 14735.839839786784, "RNA_b0462": 216237.49587433191, "RNA_b0463": -104425.84677441423, "RNA_b0469": 10535.724036053462, "RNA_b0474": 15775.560617392564, "RNA_b0475": 24738.992683469056, "RNA_b0477": 34925.87499231214, "RNA_b0480": 112825.2340707566, "RNA_b0484": 171549.01543269464, "RNA_b0485": 64019.74091344953, "RNA_b0494": -24461.12704553533, "RNA_b0505": 33147.14347801453, "RNA_b0507": -260615.22187537415, "RNA_b0508": 53118.49119951142, "RNA_b0509": 60228.50048234986, "RNA_b0511": 99943.20535414733, "RNA_b0512": 93277.12987026418, "RNA_b0514": 78227.69882898644, "RNA_b0516": -47167.67058497117, "RNA_b0517": 72095.17236998591, "RNA_b0521": -133705.43591220965, "RNA_b0522": 73236.63018839425, "RNA_b0523": -32687.70637221652, "RNA_b0524": -1407.961007166752, "RNA_b0526": 35635.84076789299, "RNA_b0529": 12579.031807613801, "RNA_b0536": 2010.6024240389795, "RNA_b0572": -168790.87169601573, "RNA_b0573": 22788.253265434752, "RNA_b0574": 84002.66847416852, "RNA_b0575": 215352.54962478552, "RNA_b0576": 94630.33660076473, "RNA_b0578": 44860.297908362, "RNA_b0583": -91194.24517206126, "RNA_b0584": 153370.00767156828, "RNA_b0585": 77245.2459476828, "RNA_b0586": -14088.386087356253, "RNA_b0588": 55886.528255570185, "RNA_b0589": 68410.18780941535, "RNA_b0590": -49225.775882676004, "RNA_b0591": 31399.625184797405, "RNA_b0592": 65722.74128409808, "RNA_b0593": 80885.00727469957, "RNA_b0594": -93996.94828236153, "RNA_b0595": 58800.03709611247, "RNA_b0596": 51175.51388063878, "RNA_b0604": 10567.469710836987, "RNA_b0612": 100653.8416657529, "RNA_b0613": 60437.117318405675, "RNA_b0615": -118263.47163567628, "RNA_b0616": 62622.66546546631, "RNA_b0617": 20407.041846784658, "RNA_b0621": 95410.36194445501, "RNA_b0622": 38438.02410550731, "RNA_b0627": 5426.983260619576, "RNA_b0628": 22297.686512033175, "RNA_b0630": 17133.134099726984, "RNA_b0632": 32407.21426560882, "RNA_b0635": 119006.66405526629, "RNA_b0636": -164916.79315099976, "RNA_b0638": 42012.29205246518, "RNA_b0639": -185372.99488867653, "RNA_b0642": 176914.63325265283, "RNA_b0650": 114410.59349518328, "RNA_b0651": 64237.801445958605, "RNA_b0652": 49683.74691722068, "RNA_b0653": 46436.31945522143, "RNA_b0654": 51046.83761589398, "RNA_b0655": 62267.10297225999, "RNA_b0657": 3298.200932188735, "RNA_b0661": 38142.9059614728, "RNA_b0662": 80564.93102447817, "RNA_b0664": 5171.458804701718, "RNA_b0665": 5171.458804701718, "RNA_b0666": 5287.233018736601, "RNA_b0668": -4579.275244498972, "RNA_b0670": -4579.275244498972, "RNA_b0672": 2204.491042262968, "RNA_b0673": 5287.233018736601, "RNA_b0674": 42702.780102856545, "RNA_b0677": 12974.48300720625, "RNA_b0678": -52505.08973310782, "RNA_b0679": 133746.38444919224, "RNA_b0680": 33893.949323978224, "RNA_b0684": -20487.00699662682, "RNA_b0688": 16416.74377515094, "RNA_b0692": 90623.20879379848, "RNA_b0693": 3313.0280666226, "RNA_b0696": 39321.59881623501, "RNA_b0697": -46257.56420704697, "RNA_b0698": 115143.82261319086, "RNA_b4513": 6157.799103630359, "RNA_b0709": 101876.61575842135, "RNA_b0720": 25876.71366524782, "RNA_b0721": 631.0297251471736, "RNA_b0722": 23984.07802331054, "RNA_b0723": -4854.346314086111, "RNA_b0724": 49215.5609157423, "RNA_b0726": 192550.83977448518, "RNA_b0727": 83485.00069338628, "RNA_b0728": -190427.35154398595, "RNA_b0729": 59657.18778057351, "RNA_b0731": 135678.911746447, "RNA_b0732": 180293.86844191406, "RNA_b0733": 107989.9593060443, "RNA_b0734": 78485.48705826656, "RNA_b0736": -90570.57199191731, "RNA_b0743": 2020.4270350268876, "RNA_b0744": 2026.60148174484, "RNA_b0745": 1625.3953520714024, "RNA_b0746": 2026.60148174484, "RNA_b0747": 2020.4270350268876, "RNA_b0748": 2019.7467394193468, "RNA_b0749": 2019.7467394193468, "RNA_b0750": -4895.26520840598, "RNA_b0751": 49405.898552728046, "RNA_b0752": 25072.76913238336, "RNA_b0754": 20752.316872911186, "RNA_b0755": 18620.860351475756, "RNA_b0756": 71581.0928295288, "RNA_b0757": 78814.65884532136, "RNA_b0758": -77301.324996201, "RNA_b0759": 39636.634981467, "RNA_b0763": 52956.35220866552, "RNA_b0764": 47501.53698629634, "RNA_b0765": -34415.20749823091, "RNA_b0766": 56232.81965758698, "RNA_b0767": 26591.875884538007, "RNA_b0774": 32958.18987940104, "RNA_b0775": 71286.08096298519, "RNA_b0776": 79258.90887925371, "RNA_b0777": 51933.46879300402, "RNA_b0778": -106092.6559276773, "RNA_b0781": -50491.399654732435, "RNA_b0783": 33248.92232673583, "RNA_b0784": 16862.396240561848, "RNA_b0785": 30955.33566059284, "RNA_b0789": -39008.63971269613, "RNA_b0805": 56433.248814573046, "RNA_b0807": 24793.812039019263, "RNA_b0809": 49539.260505031096, "RNA_b0810": 45415.84982152539, "RNA_b0811": 51071.54990982876, "RNA_b0813": 61114.71801807461, "RNA_b0822": 21834.443771824233, "RNA_b0825": 17636.893232158174, "RNA_b0826": -33169.3438327408, "RNA_b0827": 84897.77735904502, "RNA_b0828": 66050.21703231259, "RNA_b0829": -134209.5301768528, "RNA_b0830": 105280.27797553895, "RNA_b0831": 63274.08139700586, "RNA_b0832": 62795.556253097064, "RNA_b0837": 29787.872248666434, "RNA_b0839": 28956.332766804317, "RNA_b0841": 10739.785421750667, "RNA_b0842": 30307.78299710109, "RNA_b0849": 5969.334811992536, "RNA_b0854": 76242.73377569311, "RNA_b0855": 77728.08626818699, "RNA_b0856": 65578.54564101645, "RNA_b0857": 58155.81312699383, "RNA_b0859": 7791.370530195782, "RNA_b0860": 17518.875678956898, "RNA_b0861": 45941.55387324673, "RNA_b0862": 49321.458408545725, "RNA_b0863": 50133.48480448083, "RNA_b0864": 50074.00794080937, "RNA_b0870": -34089.508520988704, "RNA_b0871": 44902.619257010585, "RNA_b0875": 18381.38407418049, "RNA_b0883": 2266.24893271712, "RNA_b0884": 1785.1769608077143, "RNA_b0886": 118462.92963980816, "RNA_b0887": 121528.04651132898, "RNA_b0888": 24699.065754874202, "RNA_b0891": -40398.56622038032, "RNA_b0893": 31930.885580206177, "RNA_b0894": 167511.78755367192, "RNA_b0895": 42362.6307961878, "RNA_b0896": 59344.75668568293, "RNA_b0902": 19800.862049591506, "RNA_b0903": 57496.32973109524, "RNA_b0904": 20526.258142345305, "RNA_b0907": 74677.2373121599, "RNA_b0908": -16749.355306967613, "RNA_b0910": 36409.76877031407, "RNA_b0911": 20620.467343047316, "RNA_b0914": -144461.27858439737, "RNA_b0915": 67643.27571426475, "RNA_b0918": 11117.0004583409, "RNA_b0928": 30400.70481113467, "RNA_b0929": 24581.97612059777, "RNA_b0930": 34889.7901228091, "RNA_b0931": 29646.925248917632, "RNA_b0932": 179468.58927528324, "RNA_b0933": 52415.65350790085, "RNA_b0934": 54439.56777643752, "RNA_b0935": 78699.43581690872, "RNA_b0936": 65961.64860817487, "RNA_b0937": -140169.67011779192, "RNA_b0945": 25482.394779077018, "RNA_b0948": -30721.775068771767, "RNA_b0954": 12679.945954060053, "RNA_b0957": 22332.319911362985, "RNA_b0963": 11224.52170325411, "RNA_b0967": 31747.930944840973, "RNA_b0968": 19013.784289677198, "RNA_b0969": 8821.057137327994, "RNA_b0971": 2346.420092143386, "RNA_b0972": 76966.91773101661, "RNA_b0973": 123313.33817027858, "RNA_b0974": -188376.14604772587, "RNA_b0978": -70754.40218308712, "RNA_b0979": 78208.7945534796, "RNA_b0980": 89149.19964804746, "RNA_b0996": 80283.69132868545, "RNA_b0997": 174526.1223096412, "RNA_b0998": 41104.217267164444, "RNA_b1002": 85009.83283316708, "RNA_b1006": -140847.75352884654, "RNA_b1007": 34110.54787786572, "RNA_b1008": 40702.66051132436, "RNA_b1009": 55113.691525767346, "RNA_b1010": 26606.638576809382, "RNA_b1011": 47688.936314100865, "RNA_b1012": 78983.51582595594, "RNA_b1014": 104132.47621682899, "RNA_b1015": 103494.6487239433, "RNA_b1032": 2293.6203753945433, "RNA_b1033": 25054.773634632533, "RNA_b1054": 19337.79366061165, "RNA_b1059": 76878.34540804249, "RNA_b1062": 26563.56980645094, "RNA_b1064": 17390.438069468823, "RNA_b1069": 40704.514573018525, "RNA_b1084": 83272.0002640413, "RNA_b1086": 25616.523761659155, "RNA_b1089": -19377.113789076564, "RNA_b1090": 45352.86642945459, "RNA_b1091": -5813.680225201715, "RNA_b1092": 24352.55638071759, "RNA_b1093": 50258.19073564626, "RNA_b1094": -33006.86403851794, "RNA_b1095": 67103.02000828681, "RNA_b1096": 55478.63324897905, "RNA_b1098": -135038.44760055863, "RNA_b1101": 33856.078631013275, "RNA_b1102": 150232.17309383966, "RNA_b1106": 56621.63309361775, "RNA_b1107": -88786.88769860154, "RNA_b1109": 89427.27431820023, "RNA_b1114": 91027.10543319065, "RNA_b1116": -49229.69450074331, "RNA_b1117": 48119.8618641626, "RNA_b1118": 85317.44029489275, "RNA_b1119": -11468.329787179295, "RNA_b1123": 71620.03875645484, "RNA_b1124": 54611.02075188797, "RNA_b1125": 57084.79557788442, "RNA_b1126": 77902.93624575801, "RNA_b1131": 7220.60931526968, "RNA_b1133": 29589.240315837847, "RNA_b1134": -15382.513241288858, "RNA_b1135": 44892.43199205957, "RNA_b1136": 28746.293198556476, "RNA_b1185": 36529.296810896776, "RNA_b1186": 40965.60430350851, "RNA_b1189": 89039.73548495171, "RNA_b1190": -27605.538714352104, "RNA_b1192": 24408.030888365458, "RNA_b1193": 41840.49030387562, "RNA_b1197": 116401.8052657176, "RNA_b1198": 97275.00637744658, "RNA_b1199": 43387.08525756007, "RNA_b1200": -62375.620694895675, "RNA_b1206": 44544.04481477558, "RNA_b1207": 52781.13341276673, "RNA_b1208": -40963.045614084804, "RNA_b1209": 42872.00523719291, "RNA_b1210": 86161.9797286099, "RNA_b1211": -61863.64063742668, "RNA_b1215": 7842.325953539044, "RNA_b1216": 29234.64465030766, "RNA_b1223": 35871.045263649634, "RNA_b1224": 256852.51204382122, "RNA_b1225": 105427.21245519648, "RNA_b1226": 48770.166813116484, "RNA_b1227": 46660.99041193556, "RNA_b1230": 1944.5376382425316, "RNA_b1231": 1708.289454053249, "RNA_b1232": 22494.05079341059, "RNA_b1236": 22137.205199175878, "RNA_b1238": 16477.439970387728, "RNA_b1241": 63831.1868835429, "RNA_b1243": -126480.91462665352, "RNA_b1244": 63362.79751448416, "RNA_b1245": 62431.869920494384, "RNA_b1246": 69483.01053285501, "RNA_b1247": 68956.24174349653, "RNA_b1249": 22788.62222049863, "RNA_b1250": 22768.577493844445, "RNA_b1252": 49399.594789557304, "RNA_b1260": 55468.08366217103, "RNA_b1261": 81934.19949587573, "RNA_b1262": 93171.0866022517, "RNA_b1263": -171079.8065967846, "RNA_b1264": 107612.14533312758, "RNA_b1269": 23350.076031067547, "RNA_b1270": -15833.60007193683, "RNA_b1276": 71380.6370588081, "RNA_b1277": 14570.248541999965, "RNA_b1278": 20362.94917866745, "RNA_b1281": 3962.4849127255557, "RNA_b1286": 48936.56430147905, "RNA_b1288": 17772.267977348747, "RNA_b1291": -154314.7383561222, "RNA_b1296": 95472.55002669443, "RNA_b1297": 32240.24140498443, "RNA_b1298": 52448.67753454605, "RNA_b1300": -68534.05804665506, "RNA_b1301": 88063.28130933476, "RNA_b1302": 86929.03643750465, "RNA_b1308": 8443.029199602219, "RNA_b1319": 24146.81434539432, "RNA_b1325": 23417.02577170086, "RNA_b1326": 8559.46539478127, "RNA_b1329": 110404.94287448778, "RNA_b1344": 25034.494477352862, "RNA_b1363": 38466.23093335998, "RNA_b1377": 30310.776083707304, "RNA_b1378": 94271.75852818861, "RNA_b1380": 23490.979022966996, "RNA_b1385": 37188.20627497174, "RNA_b1386": 155844.62110097567, "RNA_b1387": 140215.90712333668, "RNA_b1388": 63653.58515206692, "RNA_b1389": 19713.66350718919, "RNA_b1390": 51206.96412720181, "RNA_b1391": 34281.60898104133, "RNA_b1392": 73389.39876286799, "RNA_b1393": 52723.513319745325, "RNA_b1394": 54009.975409421575, "RNA_b1395": -302444.0232549355, "RNA_b1397": 82543.24351017494, "RNA_b1398": 89998.14302321186, "RNA_b1415": 36712.64053253526, "RNA_b1440": 78498.78313317588, "RNA_b1441": 69512.66442172111, "RNA_b1442": 64915.05474267421, "RNA_b1443": 54720.61934490884, "RNA_b1444": 97372.02567629599, "RNA_b1453": 102997.41996988466, "RNA_b1463": 57931.981387209824, "RNA_b1465": 46831.229352215225, "RNA_b1466": -67589.96453366074, "RNA_b1467": 105931.92373442037, "RNA_b1468": 89381.96266720821, "RNA_b1469": 95633.58175999991, "RNA_b1473": 21951.35930775806, "RNA_b1474": 15941.156323480356, "RNA_b1475": 60607.29945040588, "RNA_b1476": 44749.74979845602, "RNA_b1478": 26961.640205190226, "RNA_b1479": 45469.13932891696, "RNA_b1480": 266.68700014237623, "RNA_b1483": 63675.43574014854, "RNA_b1484": 67762.81313431959, "RNA_b1485": 61656.01356674897, "RNA_b1486": 70426.78727154034, "RNA_b1487": -145519.411031887, "RNA_b1488": 40058.58095022909, "RNA_b1489": 164589.3914655349, "RNA_b1492": 105684.56177994284, "RNA_b1493": 96239.73801670135, "RNA_b1519": 52205.16385696749, "RNA_b1521": 37133.30946898375, "RNA_b1524": 63487.886326857086, "RNA_b1525": 94936.28486244689, "RNA_b1528": 81904.81658771199, "RNA_b1533": 23784.668569524518, "RNA_b1539": 18897.865981637697, "RNA_b1584": 38426.59828189526, "RNA_b1587": 166485.26845698504, "RNA_b1588": 166130.21111038743, "RNA_b1589": 42478.63425554632, "RNA_b1590": 58832.07202606133, "RNA_b1591": 42228.94809955217, "RNA_b1592": 86601.10199635082, "RNA_b1599": 22667.56822307512, "RNA_b1600": -3703.0695931234, "RNA_b1602": 95228.34372363464, "RNA_b1603": -20766.037116533083, "RNA_b1605": 95203.65180033792, "RNA_b1606": -40637.031500885765, "RNA_b1611": 32686.557799955917, "RNA_b1612": 41520.79615187629, "RNA_b1613": 30424.57362078592, "RNA_b1621": -8952.881082085141, "RNA_b1622": 80503.11618757299, "RNA_b1623": 26786.232233138762, "RNA_b1634": 103391.45752891083, "RNA_b1636": 59184.273571633596, "RNA_b1637": -6391.078284267251, "RNA_b1638": 13002.914594561393, "RNA_b1640": 29590.61999148126, "RNA_b1646": 35737.36989297794, "RNA_b1651": 9425.910874178191, "RNA_b1652": -180547.81871622294, "RNA_b1654": 6802.594810734351, "RNA_b1656": 39992.04477607756, "RNA_b1661": 78760.10084208338, "RNA_b1662": 17182.891547562795, "RNA_b1665": 2018.3582691242743, "RNA_b1666": 2018.3582691242743, "RNA_b1676": 36387.78707767469, "RNA_b1677": 4790.962131659002, "RNA_b1679": 28554.347656754908, "RNA_b1680": 83805.09851064037, "RNA_b1681": 87051.67362879828, "RNA_b1682": -180395.58969274163, "RNA_b1683": 101894.55305156737, "RNA_b1684": 25244.448998576692, "RNA_b1692": 59263.93396609702, "RNA_b1693": -70943.16495081956, "RNA_b1701": -98858.01568341105, "RNA_b1702": 61485.589328375514, "RNA_b1704": 24701.035983632955, "RNA_b1709": 51392.85629351093, "RNA_b1710": 37684.69943960656, "RNA_b1711": 67498.77224804096, "RNA_b1713": 5476.088375726905, "RNA_b1714": 67648.30938700885, "RNA_b1716": 24481.117488582844, "RNA_b1717": -30754.520538345998, "RNA_b1718": 36999.3154332794, "RNA_b1719": 22264.225075855964, "RNA_b1723": 24145.620993024968, "RNA_b1732": 52002.09174023155, "RNA_b1734": 92493.8499517718, "RNA_b1740": 15586.57036821789, "RNA_b1744": 66395.95078971909, "RNA_b1745": 92195.52670814685, "RNA_b1746": 101436.83788807318, "RNA_b1747": 71060.91467296971, "RNA_b1748": -170283.10593233828, "RNA_b1759": 27943.717729136366, "RNA_b1761": 33320.64957582435, "RNA_b1764": -57726.330381919186, "RNA_b1767": 69878.55682628302, "RNA_b1768": -25912.903820198182, "RNA_b1773": -207524.6272363437, "RNA_b1778": 28384.321110271045, "RNA_b1779": 25186.70406223066, "RNA_b1781": 58467.632503366054, "RNA_b1800": 74598.80055745381, "RNA_b1801": -9855.048519072725, "RNA_b1804": 27201.91130270799, "RNA_b1805": 40591.419271060615, "RNA_b1812": 11864.422461901284, "RNA_b1814": 93622.85952611365, "RNA_b1817": 66478.24617957718, "RNA_b1818": -62878.76496697981, "RNA_b1819": 58616.638251546006, "RNA_b1822": 21619.411417329724, "RNA_b1835": 38431.89509276486, "RNA_b1849": 31383.548284989847, "RNA_b1850": 14743.170319700144, "RNA_b1851": 43395.52723820316, "RNA_b1852": 36948.5014260221, "RNA_b1854": 34160.53363700732, "RNA_b1855": 25941.601583194024, "RNA_b1857": 21689.608758835016, "RNA_b1858": 51901.116812481145, "RNA_b1859": -12046.437894014602, "RNA_b1865": -46500.54468200765, "RNA_b1866": 39737.81378191852, "RNA_b1870": 51123.414710920275, "RNA_b1871": -23673.071958873057, "RNA_b1872": 18267.44726773355, "RNA_b1873": 75276.26938713496, "RNA_b1876": 46444.16550300595, "RNA_b1896": 97713.33098577335, "RNA_b1897": 54768.7628742225, "RNA_b4460": 67880.37215526102, "RNA_b1900": 103816.0156373072, "RNA_b1901": 67629.20980002702, "RNA_b1907": 30557.4681327233, "RNA_b1909": 2288.653451089221, "RNA_b1910": 1805.5058198433903, "RNA_b1911": 1931.4605178491101, "RNA_b1912": 14524.702421189366, "RNA_b1919": 67706.62570718507, "RNA_b1922": -45162.87973314822, "RNA_b1927": 101812.94344526193, "RNA_b1975": 2405.027851332244, "RNA_b1977": 1999.5651047338865, "RNA_b1981": 90578.08057814954, "RNA_b1982": 100144.91962970445, "RNA_b1984": 2017.9606812326867, "RNA_b1986": 2004.1262361069216, "RNA_b1989": 2017.9606812326867, "RNA_b1991": 73902.75078482233, "RNA_b1992": 51080.752607447386, "RNA_b1993": 37226.986222530475, "RNA_b2010": 29403.46342424599, "RNA_b2019": -229287.7619990669, "RNA_b2020": 89708.67192543928, "RNA_b2021": 73580.2191914765, "RNA_b2022": 73298.44126596738, "RNA_b2023": 40585.81294552539, "RNA_b2024": 37551.595126965665, "RNA_b2025": 53211.71434530887, "RNA_b2026": 41958.771168856365, "RNA_b2027": 66941.39358751445, "RNA_b2028": 80022.01815085766, "RNA_b2029": 35268.031949075325, "RNA_b2032": -34760.009069559856, "RNA_b2033": 40409.57686946537, "RNA_b2034": 67812.20241836902, "RNA_b2035": -14699.94551084873, "RNA_b2036": 75094.15669335534, "RNA_b2037": 85480.1478678344, "RNA_b2038": 38150.89918108243, "RNA_b2039": 60205.2933974922, "RNA_b2040": 61613.68748301571, "RNA_b2041": 74268.03283805154, "RNA_b2045": -75248.67361511421, "RNA_b2048": 94074.08283704547, "RNA_b2049": 98385.36193447771, "RNA_b2051": 32958.71762519842, "RNA_b2052": 66286.687057973, "RNA_b2053": 77080.07164604578, "RNA_b2065": 39948.4192438552, "RNA_b2066": 44014.87987998126, "RNA_b2091": -121310.60916856573, "RNA_b2092": 93064.38301355562, "RNA_b2093": 19448.20617004225, "RNA_b2094": 31013.246950296336, "RNA_b2095": 86492.63789872355, "RNA_b2096": 25118.23830652607, "RNA_b2097": 23877.54433091044, "RNA_b2103": -17845.391134221158, "RNA_b2104": 54186.54593595778, "RNA_b2114": 53111.484169599215, "RNA_b2128": 50335.3942490085, "RNA_b2129": 63510.376077030975, "RNA_b2130": 79625.0250608251, "RNA_b2131": 62874.87043735881, "RNA_b2132": 157248.4839229923, "RNA_b2133": 45912.40149716904, "RNA_b2134": 24984.40523181828, "RNA_b2140": 25266.917315696544, "RNA_b2143": 22596.89951002663, "RNA_b2146": -19958.313231026365, "RNA_b2147": 84494.54140967802, "RNA_b2148": 69451.76796501147, "RNA_b2149": 104013.35888437663, "RNA_b2150": 68179.13570189214, "RNA_b2153": -39904.11855225335, "RNA_b2154": 57474.974327324555, "RNA_b2155": 136463.57126372482, "RNA_b2156": 101100.66496600346, "RNA_b2162": 22500.37545536026, "RNA_b2167": 115911.75832154756, "RNA_b2168": 64355.985922848726, "RNA_b2169": 77435.08120671798, "RNA_b2170": 81470.67214682305, "RNA_b2174": 49076.94503601028, "RNA_b2183": 18590.777056592084, "RNA_b2185": 7665.573083804104, "RNA_b2189": 2040.1552714205393, "RNA_b2197": 32824.63129656247, "RNA_b2198": 14422.425289923982, "RNA_b2199": 50661.09045655283, "RNA_b2200": 45708.81099590539, "RNA_b2201": -221754.5357382911, "RNA_b2202": 41207.950214237964, "RNA_b2203": 30813.392539496825, "RNA_b2204": 59367.405337977056, "RNA_b2205": 47751.55547191453, "RNA_b2206": 170549.45056031068, "RNA_b2207": 18024.22646710704, "RNA_b2210": 44019.62596105869, "RNA_b2215": 24771.44408396642, "RNA_b2221": 45594.06115152888, "RNA_b2222": 44618.95564372845, "RNA_b2223": -71780.89702123833, "RNA_b2224": 81092.84114815872, "RNA_b2232": 18137.63042379275, "RNA_b2234": -511.20225108503223, "RNA_b2235": 77644.6436295358, "RNA_b2239": 73369.2591161649, "RNA_b2240": 93322.1501155311, "RNA_b2241": -63047.610610930744, "RNA_b2242": 86678.0668620949, "RNA_b2243": 81798.61735402839, "RNA_b2251": 11360.193903125504, "RNA_b2253": 78389.75862828035, "RNA_b2254": 66577.76543337699, "RNA_b2255": 136182.97189813238, "RNA_b2256": 61077.34706098225, "RNA_b2257": 113671.48951279675, "RNA_b4544": 23037.81364034612, "RNA_b2258": 26591.544568296635, "RNA_b2260": 92953.82786200047, "RNA_b2261": 65926.33346976382, "RNA_b2262": 58823.79437313271, "RNA_b2263": 52147.77336643443, "RNA_b2264": 114729.13243725068, "RNA_b2265": -204266.60584005938, "RNA_b2268": 24544.153351650122, "RNA_b2276": 100589.89954299922, "RNA_b2277": -23381.998096159965, "RNA_b2278": 126955.11081536845, "RNA_b2279": 20884.631762184476, "RNA_b2280": 38070.82497079966, "RNA_b2281": 37249.035292543536, "RNA_b2282": 67302.95202074939, "RNA_b2283": -322305.9076753926, "RNA_b2284": 91687.00440526234, "RNA_b2285": 34281.52199181651, "RNA_b2286": 123234.75758678155, "RNA_b2287": 45483.68154832968, "RNA_b2288": 30595.538318521587, "RNA_b2290": 32545.640100839, "RNA_b2291": 16076.00449130111, "RNA_b2296": 32232.870378308144, "RNA_b2297": 57431.32419954869, "RNA_b2303": -28602.510747432676, "RNA_b2306": 52867.09057981414, "RNA_b2307": 49449.016412691155, "RNA_b2308": 47192.75134480872, "RNA_b2309": 53607.46011134221, "RNA_b2310": 53655.80937295728, "RNA_b2311": 39254.37959290223, "RNA_b2312": -11109.31810287528, "RNA_b2315": 6697.399280775218, "RNA_b2316": 20725.948780390707, "RNA_b2318": 55712.671681973276, "RNA_b2320": -81471.72424990067, "RNA_b2323": 31133.926780738147, "RNA_b2324": 53508.41243550973, "RNA_b2328": 56732.67732477833, "RNA_b2329": -116311.3182109437, "RNA_b2341": 535.9708633523072, "RNA_b2342": 89958.3384957485, "RNA_b2344": 92122.80411242871, "RNA_b2348": 2000.6189764670887, "RNA_b2366": 91121.72407815585, "RNA_b2373": 116068.44722596295, "RNA_b2374": 25727.019918733986, "RNA_b2378": 21787.048589889127, "RNA_b2379": 28772.821165893347, "RNA_b2388": 23265.199058841972, "RNA_b2392": 31630.128989150016, "RNA_b2393": 30624.314064446276, "RNA_b2396": 1957.8784627856314, "RNA_b2397": 1957.8784627856314, "RNA_b2400": 35391.50499673921, "RNA_b2401": 2026.60148174484, "RNA_b2402": 2026.60148174484, "RNA_b2403": 1818.4053409596925, "RNA_b2404": 2020.4270350268876, "RNA_b2406": 86397.88975244336, "RNA_b2407": -35959.48631063141, "RNA_b2411": 43599.78935609294, "RNA_b2414": 22867.448398263045, "RNA_b2415": 17685.02845235199, "RNA_b2416": 2644.6675261608816, "RNA_b2417": 34890.88712696008, "RNA_b2418": 19367.821095276806, "RNA_b2421": 62345.95651716431, "RNA_b2422": -129467.61272943811, "RNA_b2423": 60215.39820558243, "RNA_b2424": 57380.49541440628, "RNA_b2425": 69671.72814481005, "RNA_b2428": -37716.032899218386, "RNA_b2429": 98111.69295246976, "RNA_b2435": 19428.197795464595, "RNA_b2436": 23173.102287075297, "RNA_b2440": 60885.61727753233, "RNA_b2441": -97038.47465058665, "RNA_b2458": -82670.58967459667, "RNA_b2463": 60910.15629104716, "RNA_b2464": 35139.42377487521, "RNA_b2465": 39868.11247943651, "RNA_b2467": 39356.875773307205, "RNA_b2470": 213869.661437554, "RNA_b2472": 18622.11339763615, "RNA_b2474": 17149.121139943618, "RNA_b2476": 12326.260296322072, "RNA_b2477": 20283.220868936773, "RNA_b2478": 27994.712232011756, "RNA_b2480": 32279.105405378603, "RNA_b2481": 42527.752188381775, "RNA_b2482": 139108.11092740245, "RNA_b2483": 65368.72690602714, "RNA_b2484": 99240.77187676962, "RNA_b2485": 44822.08988947844, "RNA_b2486": 108984.17147376237, "RNA_b2487": 114647.98111608607, "RNA_b2488": 37551.76542006504, "RNA_b2489": 52300.194537954834, "RNA_b2490": 28340.191219393222, "RNA_b2492": -515829.90870507207, "RNA_b2497": 88745.46580544178, "RNA_b2498": -42740.54500613207, "RNA_b2499": -937.1933818268442, "RNA_b2500": 43898.929127345116, "RNA_b2501": 22712.032507496093, "RNA_b2502": 73588.46561711481, "RNA_b2507": 108289.41157932022, "RNA_b2508": -33606.84622375331, "RNA_b2512": -48365.30602549067, "RNA_b2514": 31232.151548563907, "RNA_b2515": 26095.572601607557, "RNA_b2517": 30906.2632406762, "RNA_b2518": 11533.966288599531, "RNA_b2519": -147061.36655567092, "RNA_b2521": 57903.36892525065, "RNA_b2523": 87903.90644349971, "RNA_b2526": 531.4222750136511, "RNA_b2527": 35397.99239974384, "RNA_b2528": 22100.696102465114, "RNA_b2529": 26419.56176832161, "RNA_b2530": -26682.18735444547, "RNA_b2532": 19789.5406800471, "RNA_b2533": 55256.61707906523, "RNA_b2536": 30152.65915121999, "RNA_b2538": 93480.22022892519, "RNA_b2539": 35629.31216472249, "RNA_b2540": 22075.030563599856, "RNA_b2541": 55830.69096876046, "RNA_b2542": 82504.12808286809, "RNA_b2551": 23249.50352974054, "RNA_b2552": 30388.37720206301, "RNA_b2557": 101942.2256056308, "RNA_b2558": 106751.90174164274, "RNA_b2559": -19440.993773963062, "RNA_b2563": 26006.241593223334, "RNA_b2564": 329.35579598765696, "RNA_b2566": 62068.021539958645, "RNA_b2567": -26123.595965992186, "RNA_b2573": -76496.05411567506, "RNA_b2574": 40721.077541916275, "RNA_b2575": 19653.854483687093, "RNA_b2578": 15578.141759917971, "RNA_b2579": 7212.300299088659, "RNA_b2582": 8673.067006280122, "RNA_b2585": 36251.36569547358, "RNA_b2587": 34435.92285955906, "RNA_b2588": 8226.84767007791, "RNA_b2589": 197787.5763065459, "RNA_b2590": -188563.54271704974, "RNA_b2591": 105228.41201298249, "RNA_b2594": -4350.444518412053, "RNA_b2595": 13889.640012067188, "RNA_b2599": 22714.82272432882, "RNA_b2600": 27138.83706487006, "RNA_b2601": 27245.40348676743, "RNA_b2606": -62622.02954658649, "RNA_b2607": 52490.197721464305, "RNA_b2608": 37548.358231125385, "RNA_b2609": 17096.07981815501, "RNA_b2610": 34015.19301584103, "RNA_b2614": 14312.445030947627, "RNA_b2615": 23548.225043507016, "RNA_b2617": 4267.1563011482585, "RNA_b2652": 2027.130357276095, "RNA_b2661": -88634.68691735192, "RNA_b2662": 87843.3099833299, "RNA_b2663": 96452.98274200494, "RNA_b2675": -12202.63011233363, "RNA_b2676": 65855.71153556023, "RNA_b2677": 82370.69951197832, "RNA_b2678": 73410.5333864516, "RNA_b2679": 68041.29731301391, "RNA_b2682": 50871.24070492633, "RNA_b2683": 23154.661206145083, "RNA_b2687": 10389.914998616372, "RNA_b2688": 106688.11872372995, "RNA_b2690": -2824.3553749842267, "RNA_b2691": 5291.948305007701, "RNA_b2692": 5291.948305007701, "RNA_b2693": 5291.948305007701, "RNA_b2694": 5291.948305007701, "RNA_b2695": -11591.041559328482, "RNA_b2697": 66933.6331864089, "RNA_b2701": 74538.01149189376, "RNA_b2702": 38845.702003226375, "RNA_b2703": 66059.39129268331, "RNA_b2704": 25624.24489293145, "RNA_b2705": -126000.15534638769, "RNA_b2708": 36339.85113560964, "RNA_b2710": 98695.2134750674, "RNA_b2711": 77703.80132178111, "RNA_b2715": 100208.92840533164, "RNA_b2719": 52771.22950153006, "RNA_b2720": 37315.91945188091, "RNA_b2721": 117537.10626427224, "RNA_b2722": 63692.45465974211, "RNA_b2723": -209979.06620986058, "RNA_b2724": 42143.33760156731, "RNA_b2738": -15684.676772035484, "RNA_b2741": 25859.995551982614, "RNA_b2744": -22710.87509175895, "RNA_b2745": 28029.247282576223, "RNA_b2746": 32864.96270845831, "RNA_b2747": -1029.340921151947, "RNA_b2750": -89524.14205492607, "RNA_b2751": 97911.32047387108, "RNA_b2752": 62282.26164994127, "RNA_b2762": 50266.228956003564, "RNA_b2763": 117314.49484764173, "RNA_b2764": -59581.97657143269, "RNA_b2765": 9791.953689810056, "RNA_b2779": 33708.256285257215, "RNA_b2780": 39232.91694227889, "RNA_b2781": -6639.634840155935, "RNA_b2784": 153016.63245558966, "RNA_b2785": 33057.44813400892, "RNA_b2787": 91743.0241106432, "RNA_b2788": 91977.67993661924, "RNA_b2789": -77161.75414978343, "RNA_b2791": -12351.526362124603, "RNA_b2794": 21576.24707278143, "RNA_b2796": -33496.75564712257, "RNA_b2797": 93854.61094889908, "RNA_b2799": -4429.391405396195, "RNA_b2800": 44366.9383847158, "RNA_b2801": 90754.61935083396, "RNA_b2802": -128882.1248228668, "RNA_b2803": 99348.50865197166, "RNA_b2806": 29333.38024868668, "RNA_b2810": 82786.20207479392, "RNA_b2811": 30357.747068618544, "RNA_b2813": 29287.511837035156, "RNA_b2814": 1985.9495836247709, "RNA_b2815": 1985.9495836247709, "RNA_b2816": 1985.9495836247709, "RNA_b2817": 33552.852621232865, "RNA_b2818": 32029.489247772002, "RNA_b2827": -16174.551543226695, "RNA_b2828": 60465.07964650031, "RNA_b2835": 81989.47189434826, "RNA_b2836": 7649.889967900351, "RNA_b2838": 31451.69148718618, "RNA_b2841": 97321.1113544769, "RNA_b2864": 1975.3654675363994, "RNA_b2866": -47.19504446293739, "RNA_b2867": 60559.092619109375, "RNA_b2868": 32813.638497942884, "RNA_b2871": 82172.98886482917, "RNA_b2874": 24913.619213791655, "RNA_b2877": 15540.577150291947, "RNA_b2882": 96501.96781782171, "RNA_b2883": -83824.09446209283, "RNA_b2889": 14685.447806162902, "RNA_b2890": 38764.862261383, "RNA_b2891": 30907.72754304113, "RNA_b2893": 18544.703864897685, "RNA_b2895": 12602.24925975175, "RNA_b2901": 98547.56381586503, "RNA_b2903": 75144.10672141648, "RNA_b2904": 26561.704944255485, "RNA_b2905": 2815.8951401967297, "RNA_b2907": 80958.81928597066, "RNA_b2912": 3432.784580024949, "RNA_b2913": 31083.50332458454, "RNA_b2914": 15546.579671041725, "RNA_b2917": 147505.19910702348, "RNA_b2919": 54027.17633614485, "RNA_b2920": -126098.7762211749, "RNA_b2923": 15671.899581809676, "RNA_b2925": 21292.06380696937, "RNA_b2926": 28916.408894202723, "RNA_b2927": 20793.60521484914, "RNA_b2930": 65969.17467520399, "RNA_b2935": 50296.078331033896, "RNA_b2937": 63237.44011355522, "RNA_b2938": 135642.0073118964, "RNA_b2942": 25514.664077194724, "RNA_b2943": 35962.9781102812, "RNA_b2946": -20588.7848349598, "RNA_b2947": 65143.61314529994, "RNA_b2954": 40795.263701202544, "RNA_b2957": 71844.2184814247, "RNA_b2960": 5708.191232417934, "RNA_b2963": 10708.935117570136, "RNA_b2964": 30786.046861323073, "RNA_b2965": 55994.07691985949, "RNA_b2967": 2022.9248158761159, "RNA_b2975": 115846.84665349567, "RNA_b2976": -27760.854347260716, "RNA_b4467": 83871.58864256396, "RNA_b4468": 72293.83882500297, "RNA_b2979": -75725.20182252048, "RNA_b2987": 38607.46820459802, "RNA_b2988": 127383.06592288529, "RNA_b2994": -161996.4097053758, "RNA_b2995": 81164.05850051295, "RNA_b2996": 67640.87878061275, "RNA_b2997": 76801.15228722006, "RNA_b3001": 71347.95807691252, "RNA_b3005": 29111.984370150276, "RNA_b3006": 50393.35277369158, "RNA_b3008": 24922.460100900753, "RNA_b3012": 20119.167723922634, "RNA_b3018": 19741.217275332227, "RNA_b3028": 39878.572268854674, "RNA_b3029": 21556.73107017296, "RNA_b3034": -141461.31185089768, "RNA_b3035": -44858.14632100722, "RNA_b3040": 20569.395153891335, "RNA_b3041": 6871.430248504433, "RNA_b3052": 38281.57238212558, "RNA_b3057": 19891.268175846883, "RNA_b3058": 9829.335861838199, "RNA_b3059": 16455.243032152724, "RNA_b3061": 62598.7059784693, "RNA_b3062": 41490.95177950445, "RNA_b3063": -27969.677284574893, "RNA_b3065": -2987.880335669383, "RNA_b3067": 34734.642421106255, "RNA_b3069": 2025.1861894763288, "RNA_b3073": 94623.2387005045, "RNA_b3084": 30435.207768308755, "RNA_b3089": 29759.96911562339, "RNA_b3091": 101940.05198389992, "RNA_b3092": -29129.724219869484, "RNA_b3093": 97457.91635112843, "RNA_b4471": 93445.47780845374, "RNA_b3114": 157521.9136185764, "RNA_b3115": 18986.517547119205, "RNA_b3116": 84614.02653184898, "RNA_b3117": -185719.5806159927, "RNA_b3123": 10040.934407456874, "RNA_b3124": -96030.93172888909, "RNA_b3125": 60421.36281477527, "RNA_b3126": 52987.49620499285, "RNA_b3127": 91912.13323931883, "RNA_b3128": 107577.82086131921, "RNA_b3132": -27559.648570831814, "RNA_b3137": 58999.8256762785, "RNA_b3146": 23044.202177998228, "RNA_b3161": 31195.156365059214, "RNA_b3164": 49120.61114331661, "RNA_b3165": 1135.8529064935512, "RNA_b3166": 21251.50763346108, "RNA_b3167": 27505.60551460539, "RNA_b3168": 8386.328128612357, "RNA_b3169": 101718.45670274127, "RNA_b3171": 1947.6756558795778, "RNA_b3172": 32831.02913269842, "RNA_b3174": 2036.2266720150553, "RNA_b3175": 8893.498128808182, "RNA_b3176": 489.63773400070835, "RNA_b3177": 58186.804882695295, "RNA_b3179": -73435.07619053069, "RNA_b3181": 7003.355672721564, "RNA_b3182": 38321.10679688608, "RNA_b3185": -9658.636544115825, "RNA_b3186": 21289.985629820865, "RNA_b3187": 26011.34317808268, "RNA_b3189": 33635.65192497147, "RNA_b3196": 67308.93483386684, "RNA_b3197": -18276.90401058962, "RNA_b3198": -9112.579082197164, "RNA_b3199": 39435.51316508368, "RNA_b3200": 38196.82683112967, "RNA_b3201": -6237.738563545414, "RNA_b3202": 36207.859029900195, "RNA_b3212": -4662.489402512502, "RNA_b3213": 97162.2465211179, "RNA_b3222": 60154.60914002239, "RNA_b3223": 47317.95848881679, "RNA_b3224": 102629.2401466726, "RNA_b3225": 61322.613997122004, "RNA_b3230": 26994.946286999013, "RNA_b3231": -8972.326399988013, "RNA_b3236": 23196.646971403134, "RNA_b3247": 39284.00534664192, "RNA_b3255": 32260.421004401895, "RNA_b3256": 2277.062528327917, "RNA_b3258": 99936.21738033034, "RNA_b3260": 8559.241646014174, "RNA_b3265": -101313.5255008168, "RNA_b3266": 213028.6976964832, "RNA_b3272": 8226.84767007791, "RNA_b3273": -3102.0797490436184, "RNA_b3274": 8226.84767007791, "RNA_b3275": 197964.54301150813, "RNA_b3276": -191812.28975598598, "RNA_b3277": 5272.874766127509, "RNA_b3278": 105228.41201298249, "RNA_b3281": 56177.43675708169, "RNA_b3282": -52736.42272177403, "RNA_b3287": -28317.7079536707, "RNA_b3288": 65064.55701690714, "RNA_b3289": 34504.13241152031, "RNA_b3290": 36744.48550853539, "RNA_b3294": 26351.05444178368, "RNA_b3295": 67870.576163344, "RNA_b3296": -79338.58479513618, "RNA_b3297": 26799.822235799886, "RNA_b3298": 24484.355588583177, "RNA_b3299": 7991.836203747656, "RNA_b3300": 91535.75629062914, "RNA_b3301": -204701.6910975601, "RNA_b3302": 12337.804229975818, "RNA_b3303": 34505.61746193292, "RNA_b3304": 24313.89601710684, "RNA_b3305": 36588.69823934819, "RNA_b3306": 26893.923188307665, "RNA_b3307": 20972.455202343768, "RNA_b3308": 37072.364039352215, "RNA_b3309": 21489.772842801223, "RNA_b3310": 25471.729077017873, "RNA_b3311": 17439.75191162567, "RNA_b3312": 13088.645178720506, "RNA_b3313": 28069.963737113954, "RNA_b3314": 48062.30402838768, "RNA_b3315": 22834.20716630425, "RNA_b3316": 19116.47502489062, "RNA_b3317": 56372.62096445083, "RNA_b3318": 20660.40951731132, "RNA_b3319": 41503.897309290565, "RNA_b3320": -172674.74232242478, "RNA_b3321": 21458.968597258954, "RNA_b3339": 81305.33189841657, "RNA_b3340": 144910.88716601534, "RNA_b3341": -150080.62494320542, "RNA_b3342": 25761.18763311189, "RNA_b3343": 19838.25479983515, "RNA_b3344": 24767.90813396548, "RNA_b3345": -50372.18081963311, "RNA_b3350": 123813.17860964459, "RNA_b3359": 30789.73888789944, "RNA_b3360": 14109.633186826688, "RNA_b3365": 174608.7601846557, "RNA_b3366": 22404.744514137146, "RNA_b3367": 55547.35433949856, "RNA_b3368": 35229.54076007327, "RNA_b3370": 92445.60275871104, "RNA_b3371": -134539.26945712793, "RNA_b4474": 56876.26418943371, "RNA_b3374": 53903.45659651332, "RNA_b3380": -169327.01915182776, "RNA_b3384": 68831.75449410958, "RNA_b3385": 52006.988839415455, "RNA_b3386": 46552.30842048309, "RNA_b3389": -198516.09755890034, "RNA_b3390": 35649.88288399974, "RNA_b3396": 66393.69274813967, "RNA_b3397": 14989.08859987926, "RNA_b3403": 37682.71996764236, "RNA_b3406": 12774.367630353256, "RNA_b3409": 37351.13267270517, "RNA_b3412": 20494.078790211483, "RNA_b3415": 30396.95933508266, "RNA_b3416": 142642.47562623324, "RNA_b3417": -24836.69452288057, "RNA_b3425": 22360.162389093726, "RNA_b3426": 38523.75161134332, "RNA_b3428": 167783.62251630327, "RNA_b3429": 98511.95200051814, "RNA_b3430": -131376.66420800638, "RNA_b3431": -43488.53532386099, "RNA_b3432": 150242.3856702342, "RNA_b3433": 29443.708791399666, "RNA_b4476": 92103.60205809437, "RNA_b3437": -44772.264103544985, "RNA_b3447": 119340.93596375689, "RNA_b3449": -159130.35773150204, "RNA_b3450": 73244.62257224438, "RNA_b3451": 58284.592036525246, "RNA_b3452": 61437.251358118, "RNA_b3453": 90147.56241277712, "RNA_b3454": 48856.598106811616, "RNA_b3455": 52735.97233286342, "RNA_b3456": 87926.71301088318, "RNA_b3457": 63746.83670382556, "RNA_b3458": 76006.4424435586, "RNA_b3460": 75460.23763603721, "RNA_b3461": 19915.961262023327, "RNA_b3464": -32260.555260471792, "RNA_b3465": 5043.429077612631, "RNA_b3469": 150802.5664939631, "RNA_b3470": 6564.512614425416, "RNA_b3475": 15748.354085655883, "RNA_b3476": -117578.34618476746, "RNA_b3477": 65260.69799153139, "RNA_b3478": 57543.04196737564, "RNA_b3479": 52557.59916064761, "RNA_b3480": 55510.24848292439, "RNA_b3493": 38608.021812327635, "RNA_b3496": 101237.48503598428, "RNA_b3500": 36193.51646904903, "RNA_b3502": 88873.56932096029, "RNA_b3503": 29187.69893751626, "RNA_b3517": 96274.48809234115, "RNA_b3519": 113284.57729696183, "RNA_b3526": 63708.34615023486, "RNA_b3528": 88433.14463035141, "RNA_b3540": 68992.83483258041, "RNA_b3541": 67512.73353314417, "RNA_b3542": 62250.257863325074, "RNA_b3543": 70220.65808276371, "RNA_b3544": -141745.29578970972, "RNA_b3545": 2043.7888893093145, "RNA_b3546": 116141.75624876436, "RNA_b3551": 159978.02393539992, "RNA_b3553": 66931.82585367587, "RNA_b3559": 13611.370153032523, "RNA_b3560": 62689.91760411584, "RNA_b3564": 99599.25643471976, "RNA_b3565": -30260.375862830806, "RNA_b3566": 67770.18672371541, "RNA_b3567": 105573.43506891298, "RNA_b3568": 81362.02994090252, "RNA_b3571": 139351.79546590446, "RNA_b3572": 32225.47935843794, "RNA_b3575": 68641.42174663414, "RNA_b3577": 32680.43602999261, "RNA_b3578": 88088.4017169817, "RNA_b3579": 67720.60422075652, "RNA_b3580": 102921.1712737164, "RNA_b3581": 45477.63290457877, "RNA_b3583": -290663.319180736, "RNA_b3588": 37288.39235635921, "RNA_b3590": 126502.53534258211, "RNA_b3591": -41950.49452364971, "RNA_b3599": 131467.68349932323, "RNA_b3600": 78682.33479760065, "RNA_b3603": -42778.83006478628, "RNA_b3605": 81637.38792374461, "RNA_b3607": 16968.216584589034, "RNA_b3608": 70063.07605530109, "RNA_b3609": -30271.019334219753, "RNA_b3610": 6748.92463828659, "RNA_b3612": -53812.36042618463, "RNA_b3616": 70329.19056796169, "RNA_b3617": -12609.337870804791, "RNA_b3619": -113312.21894405755, "RNA_b3620": 71885.54213582972, "RNA_b3621": 65626.25477815195, "RNA_b3622": 86372.84197707151, "RNA_b3623": 66514.61375422539, "RNA_b3624": -16397.803281766788, "RNA_b3625": 47727.82618641395, "RNA_b3626": 69446.22206972273, "RNA_b3627": 69702.89151874436, "RNA_b3628": 73837.27657964978, "RNA_b3629": 63562.67779295108, "RNA_b3630": 54531.20124658348, "RNA_b3631": -255285.2183799881, "RNA_b3632": 70812.08690879207, "RNA_b3633": 33116.38856071512, "RNA_b3634": 12493.249480378303, "RNA_b3636": -21421.727294882447, "RNA_b3637": 16295.67557262446, "RNA_b3639": 31488.39776868186, "RNA_b3640": -20651.229763035026, "RNA_b3642": -16695.779208617696, "RNA_b3643": 46982.988661432304, "RNA_b3648": 14997.90290888367, "RNA_b3649": -199383.95613483648, "RNA_b3650": 144765.96694388008, "RNA_b3651": 47393.389328723984, "RNA_b3653": 31887.847705947963, "RNA_b3654": 37010.06420593692, "RNA_b3658": 2526.4009949869533, "RNA_b3665": 45023.46955992688, "RNA_b3666": 95689.60402831821, "RNA_b3670": 19964.06778282027, "RNA_b3671": 22895.03148331191, "RNA_b3679": 118032.477685224, "RNA_b3691": 88949.90541415183, "RNA_b4478": 78664.37948803311, "RNA_b4477": 42404.45723634185, "RNA_b3693": 60407.75812877059, "RNA_b3703": -16275.647554606125, "RNA_b3704": 24808.15313886903, "RNA_b3705": 44101.69935495772, "RNA_b3706": 36501.86207121923, "RNA_b3708": -32216.3726842406, "RNA_b3709": 86027.00360017364, "RNA_b3714": 35435.27995229319, "RNA_b3722": 128953.60546167145, "RNA_b3725": 53147.405607428635, "RNA_b3726": 61223.56499390927, "RNA_b3727": 66101.73853200782, "RNA_b3728": 71272.56955118789, "RNA_b3729": 125638.74463520315, "RNA_b3730": -48953.51004360614, "RNA_b3731": 28776.65616804021, "RNA_b3732": 94935.0322062092, "RNA_b3733": 59204.75983333675, "RNA_b3734": -106687.313253994, "RNA_b3735": 36609.70256585043, "RNA_b3736": 32197.776586439846, "RNA_b3737": -48415.86307305806, "RNA_b3738": 56165.7074176053, "RNA_b3739": 9685.803183098504, "RNA_b3740": 42809.03614477518, "RNA_b3741": 21781.125801807306, "RNA_b3744": 25454.887745173182, "RNA_b3747": 47522.2973815107, "RNA_b3748": 28808.602535857844, "RNA_b3749": 103135.22229763331, "RNA_b3750": 66372.53404843708, "RNA_b3751": 60919.60749858506, "RNA_b3752": -182980.3253090106, "RNA_b3756": 105228.41201298249, "RNA_b3757": -188563.54271704974, "RNA_b3758": 197771.83938840788, "RNA_b3759": 8226.84767007791, "RNA_b3760": 2042.2080245745567, "RNA_b3761": 2021.9678707409307, "RNA_b3770": -128797.93748691549, "RNA_b3771": 127078.01429993194, "RNA_b3772": 106120.61215910403, "RNA_b3774": 37102.70386672571, "RNA_b3779": 101913.2066923663, "RNA_b3780": 33860.9339723296, "RNA_b3781": 5741.432338007924, "RNA_b3783": 22988.96858184307, "RNA_b3784": 76058.59035858967, "RNA_b3785": 71734.56660244902, "RNA_b3786": -464312.2465724744, "RNA_b3787": 86572.05240484202, "RNA_b3788": 73215.72166775014, "RNA_b3789": 60485.390562568165, "RNA_b3790": 46311.30180207747, "RNA_b3791": 77617.90866924386, "RNA_b3792": 85874.73254542689, "RNA_b4481": 74101.3684319534, "RNA_b3793": 93353.63601478236, "RNA_b3794": 50756.28748910805, "RNA_b3796": 5302.898583723974, "RNA_b3797": -1463.8385588723436, "RNA_b3798": 2242.7672647911336, "RNA_b3799": 2082.4322458303013, "RNA_b3803": 80986.25766608196, "RNA_b3804": 50856.24585016228, "RNA_b3805": -105747.84103363585, "RNA_b3806": 174945.2348163189, "RNA_b3807": 8601.846764740993, "RNA_b3809": -86318.4174580942, "RNA_b3816": 15537.395993297368, "RNA_b3821": 16869.66403200556, "RNA_b3823": 42677.84345327831, "RNA_b3824": 16485.602573042062, "RNA_b3825": -6649.574496583307, "RNA_b3826": 54951.5889695627, "RNA_b3829": 53402.21789569767, "RNA_b3831": 18626.638123971494, "RNA_b3833": 51862.70384924942, "RNA_b3835": -13599.432017986312, "RNA_b3836": -4634.0754559526795, "RNA_b3838": 35321.600865458546, "RNA_b3839": -23746.795934802274, "RNA_b3843": 39868.04747177919, "RNA_b3844": 16890.754076466226, "RNA_b3845": 74033.47558677786, "RNA_b3846": 13551.524455552495, "RNA_b3849": 100011.98680655757, "RNA_b3850": -130796.64720789662, "RNA_b3851": 105228.41201298249, "RNA_b3852": 5272.874766127509, "RNA_b3853": -191812.28975598598, "RNA_b3854": 197964.54301150813, "RNA_b3855": 8226.636643467798, "RNA_b3856": 35972.58219909922, "RNA_b3857": -6789.280756161003, "RNA_b3860": 15003.452108947225, "RNA_b3867": 32494.815336341235, "RNA_b3870": 8016.610579664272, "RNA_b3875": 18542.53791025892, "RNA_b3882": -66270.60637051941, "RNA_b3892": 43732.438114463985, "RNA_b3893": 61873.17024444608, "RNA_b3894": -21806.734296560913, "RNA_b3902": 17447.551713697092, "RNA_b3903": -43016.22359333806, "RNA_b3904": 101047.59611083953, "RNA_b3907": 70977.04960458653, "RNA_b3908": 42614.46837100066, "RNA_b3909": 67470.48661267631, "RNA_b3915": 23933.065294197633, "RNA_b3916": 24411.362160804736, "RNA_b3917": 26519.744028483496, "RNA_b3918": 51795.14545736409, "RNA_b3919": 19892.50065719656, "RNA_b3924": 18952.78808350626, "RNA_b3925": 69258.86020387735, "RNA_b3926": 103369.75685188212, "RNA_b3927": -94129.08997250468, "RNA_b3930": 63716.71824183593, "RNA_b3936": 1307.3795125111271, "RNA_b3939": -38549.9887397038, "RNA_b3940": 132868.74775398694, "RNA_b3941": 20901.38110616369, "RNA_b3942": 149578.88656577776, "RNA_b3945": 75636.0490959396, "RNA_b3946": -134257.54091584394, "RNA_b3951": 26207.61732805587, "RNA_b3952": 60193.15711241166, "RNA_b3956": 67397.55333321253, "RNA_b3957": 28775.2368473597, "RNA_b3958": 69026.36400283423, "RNA_b3959": -86394.93332602232, "RNA_b3960": 94044.12977087947, "RNA_b3962": 37018.39961117346, "RNA_b3965": 27038.27668371192, "RNA_b3966": 126498.50249197308, "RNA_b3967": -62124.551676307674, "RNA_b3968": 105228.41201298249, "RNA_b3969": -188563.54271704974, "RNA_b3970": 197668.55340222857, "RNA_b3971": 8226.84767007791, "RNA_b3972": -12537.159829103237, "RNA_b3974": 22000.20183062283, "RNA_b3976": -30237.461743459207, "RNA_b3977": 1944.5376382425316, "RNA_b3978": -10403.137952792704, "RNA_b3979": -3102.0797490436184, "RNA_b3980": 81283.86299879079, "RNA_b3981": -23140.295978761027, "RNA_b3982": 37380.10357014332, "RNA_b3983": 29399.101057174277, "RNA_b3984": -4697.705260529324, "RNA_b3985": -368428.4937053123, "RNA_b3986": 9791.206850410828, "RNA_b3987": 276285.2238899543, "RNA_b3988": 289703.2152456207, "RNA_b3990": 77919.79469032494, "RNA_b3991": 52969.084559702686, "RNA_b4407": 13768.79583397748, "RNA_b3992": 51816.13471053703, "RNA_b3993": -181159.74072537082, "RNA_b3994": 130196.56407516282, "RNA_b3996": 52984.26576016088, "RNA_b3997": -34138.18356798772, "RNA_b4005": -36535.44129205458, "RNA_b4006": 109241.9807154864, "RNA_b4007": 105228.41201298249, "RNA_b4008": -188563.54271704974, "RNA_b4009": 197964.54301150813, "RNA_b4010": 8226.84767007791, "RNA_b4013": 22906.744845831585, "RNA_b4014": -96712.43319754026, "RNA_b4015": 89493.777577035, "RNA_b4019": 97832.12746412281, "RNA_b4022": 23403.812852591855, "RNA_b4024": 23168.80905120403, "RNA_b4025": 42730.601082698144, "RNA_b4031": 101568.06640369221, "RNA_b4032": 61428.14487779897, "RNA_b4033": 106272.07967789548, "RNA_b4034": 81498.28043211353, "RNA_b4035": 76556.30740430052, "RNA_b4036": -64417.39043961566, "RNA_b4039": -26547.20260493053, "RNA_b4040": 59818.736417213135, "RNA_b4041": 59204.14372277606, "RNA_b4042": 8600.288407120503, "RNA_b4049": 24617.750078964986, "RNA_b4053": 23438.671532717646, "RNA_b4054": 29142.416857475728, "RNA_b4055": 49030.248337587975, "RNA_b4067": 42498.890079402896, "RNA_b4069": 31609.559992884246, "RNA_b4070": 98443.37432734812, "RNA_b4071": 38928.94438131895, "RNA_b4072": 46200.532276021644, "RNA_b4073": 65868.61417193135, "RNA_b4077": 34837.43261099512, "RNA_b4079": 147240.29551565042, "RNA_b4084": 63920.7232526471, "RNA_b4085": -130277.23173657412, "RNA_b4086": 67578.19064999575, "RNA_b4087": 104824.2145529975, "RNA_b4088": 64010.361677443936, "RNA_b4090": 6905.270354713906, "RNA_b4094": -110851.7962620499, "RNA_b4111": 35852.81431399005, "RNA_b4115": 35560.45791401694, "RNA_b4117": 57515.16712321217, "RNA_b4119": 92972.23793438423, "RNA_b4120": 97797.68510311814, "RNA_b4122": 41293.15473384423, "RNA_b4123": 92292.2847740278, "RNA_b4129": 37220.05096095167, "RNA_b4130": 100315.48639025263, "RNA_b4131": 57526.09767666089, "RNA_b4132": 28975.880071463234, "RNA_b4134": 2022.9248158761159, "RNA_b4136": 19799.815364434828, "RNA_b4138": 89817.0791805003, "RNA_b4139": 32285.729646998712, "RNA_b4142": 5107.107637018716, "RNA_b4143": 42108.595577769505, "RNA_b4151": 24776.959173190764, "RNA_b4152": 27167.969725927724, "RNA_b4153": 50467.64207355594, "RNA_b4154": -20253.27213065677, "RNA_b4160": -126045.62464791333, "RNA_b4161": 72243.11751337249, "RNA_b4162": 14595.0666230308, "RNA_b4163": 1931.4605178491101, "RNA_b4164": 1931.4605178491101, "RNA_b4165": 1931.4605178491101, "RNA_b4166": 29393.964800799204, "RNA_b4169": -53395.917168119675, "RNA_b4171": -154130.26968823138, "RNA_b4177": 33717.3175516247, "RNA_b4180": -137320.96615626974, "RNA_b4192": 72968.24021652954, "RNA_b4193": 96278.21759851978, "RNA_b4194": 20930.83705442845, "RNA_b4195": 31829.936134500982, "RNA_b4196": 44641.41384577129, "RNA_b4197": 58462.96660721345, "RNA_b4198": -139777.89549263223, "RNA_b4200": 27141.3305714939, "RNA_b4202": 15722.962486983059, "RNA_b4203": -33332.650399713944, "RNA_b4208": 33980.28835856577, "RNA_b4213": 132897.99597826658, "RNA_b4214": 19799.2259137827, "RNA_b4219": 43949.33516338574, "RNA_b4226": 12843.876672393568, "RNA_b4227": 65321.60326187424, "RNA_b4485": 103421.47409913743, "RNA_b4230": 70453.91629053277, "RNA_b4231": 68486.08400739923, "RNA_b4232": 26739.0041772783, "RNA_b4233": 94007.72439767551, "RNA_b4237": 31935.02223045997, "RNA_b4238": 23888.02675275107, "RNA_b4239": 113626.49808128951, "RNA_b4240": 97818.51114689307, "RNA_b4242": 60750.60403723467, "RNA_b4244": 31661.799222921538, "RNA_b4245": -1341.0342763595027, "RNA_b4254": 25510.91561210654, "RNA_b4258": 71041.64501156416, "RNA_b4260": 103565.35508079133, "RNA_b4261": -16113.1874712407, "RNA_b4262": 74324.62803303025, "RNA_b4265": 90905.70815554842, "RNA_b4266": -127645.7521367213, "RNA_b4267": 70581.63045942697, "RNA_b4268": 38504.41156135759, "RNA_b4270": 2236.2872239130465, "RNA_b4287": 52761.51383434339, "RNA_b4288": 66052.11292691309, "RNA_b4289": 68935.44844660451, "RNA_b4290": 62090.650403847234, "RNA_b4291": -94239.17681964411, "RNA_b4293": -27911.426980100165, "RNA_b4301": -189466.41500384733, "RNA_b4311": 19192.238774299858, "RNA_b4321": 32862.109706443014, "RNA_b4322": 81351.99137424433, "RNA_b4323": 100204.89343387046, "RNA_b4356": 93763.09109231191, "RNA_b4358": 69931.98740406314, "RNA_b4367": 54218.6484715243, "RNA_b4368": 2242.7672647911336, "RNA_b4369": 2242.7672647911336, "RNA_b4370": 2242.7672647911336, "RNA_b4371": 27523.596428942772, "RNA_b4374": -18103.685887062835, "RNA_b4375": 42540.44720992726, "RNA_b4381": 11375.377329037236, "RNA_b4382": 37124.553444645666, "RNA_b4383": 84096.17121158089, "RNA_b4384": -38286.39303437625, "RNA_b4386": 69911.8050377362, "RNA_b4388": 25903.039759648687, "RNA_b4390": 84383.2126661055, "RNA_b4392": 51822.41824921173, "RNA_b4394": 35186.05184464868, "RNA_b4395": 17312.155491134825, "generic_tRNA_AUC_ile__L_c": 0.6758860887348774, "generic_tRNA_AUU_ile__L_c": 0.6758860887348774, "generic_tRNA_GCA_ala__L_c": -25.913935089110208, "generic_tRNA_GCG_ala__L_c": -25.913935089110208, "generic_tRNA_GCU_ala__L_c": -25.913935089110208, "generic_tRNA_GAC_asp__L_c": 0.21454974343975095, "generic_tRNA_GAU_asp__L_c": 0.21454974343975095, "generic_tRNA_ACG_thr__L_c": 0.23170657621192084, "generic_tRNA_AGA_arg__L_c": 0.24652217511281002, "generic_tRNA_CAA_gln__L_c": 0.6688397939804821, "generic_tRNA_AUG_met__L_c": 0.6692009586063713, "generic_tRNA_CAG_gln__L_c": -0.6465832313198171, "generic_tRNA_CUG_leu__L_c": 0.2841210876333228, "generic_tRNA_CUA_leu__L_c": 0.2841210876333228, "generic_tRNA_AAA_lys__L_c": 0.23059446181764265, "generic_tRNA_AAG_lys__L_c": 0.23059446181764265, "generic_tRNA_GUA_val__L_c": 0.24059220208386545, "generic_tRNA_GUG_val__L_c": 0.24059220208386545, "generic_tRNA_GUU_val__L_c": 0.24059220208386545, "generic_tRNA_UCC_ser__L_c": 0.29161254079622323, "generic_tRNA_UCU_ser__L_c": 0.29161254079622323, "generic_tRNA_UCA_ser__L_c": 0.2520485630984651, "generic_tRNA_UCG_ser__L_c": 0.27249599854726, "generic_tRNA_UAC_tyr__L_c": 0.1711481311683214, "generic_tRNA_UAU_tyr__L_c": 0.1711481311683214, "generic_tRNA_GUC_val__L_c": 0.24059220208386545, "generic_tRNA_UUG_leu__L_c": 0.25452865203794356, "generic_tRNA_UUA_leu__L_c": 0.25452865203794356, "generic_tRNA_UGC_cys__L_c": 0.1950050369548381, "generic_tRNA_UGU_cys__L_c": 0.1950050369548381, "generic_tRNA_GGC_gly_c": 0.23262418233347604, "generic_tRNA_GGU_gly_c": 0.23262418233347604, "generic_tRNA_AAC_asn__L_c": 0.21635508208332235, "generic_tRNA_AAU_asn__L_c": 0.21635508208332235, "generic_tRNA_CCC_pro__L_c": 0.24179225672501745, "generic_tRNA_CCU_pro__L_c": 0.24228315252272745, "generic_tRNA_AGG_arg__L_c": 0.2449112897761713, "generic_tRNA_GCC_ala__L_c": 0.23184239704806653, "generic_tRNA_GAA_glu__L_c": -25.462185597664668, "generic_tRNA_AUA_ile__L_c": 0.22670330057485957, "generic_tRNA_CGU_arg__L_c": 0.6785347344973383, "generic_tRNA_CGC_arg__L_c": 0.6785347344973383, "generic_tRNA_CGA_arg__L_c": 0.6785347344973383, "generic_tRNA_AGC_ser__L_c": -1.5829072625699008, "generic_tRNA_AGU_ser__L_c": -1.5829072625699008, "generic_tRNA_START_met__L_c": 0.23700070189084343, "generic_tRNA_GGG_gly_c": 0.2423388804137753, "generic_tRNA_UUC_phe__L_c": 0.1962737245620281, "generic_tRNA_UUU_phe__L_c": 0.1962737245620281, "generic_tRNA_CUC_leu__L_c": 0.25625797374612036, "generic_tRNA_CUU_leu__L_c": 0.25625797374612036, "generic_tRNA_ACC_thr__L_c": -0.45056213403296114, "generic_tRNA_ACU_thr__L_c": -0.45056213403296114, "generic_tRNA_CCG_pro__L_c": 0.24228315252272745, "generic_tRNA_UGA_cys__L_c": 0.3047263492031668, "generic_tRNA_UGG_trp__L_c": 0.21184055417971306, "generic_tRNA_CGG_arg__L_c": 0.6884496788857505, "generic_tRNA_CAC_his__L_c": -0.2569379189380769, "generic_tRNA_CAU_his__L_c": -0.2569379189380769, "generic_tRNA_CCA_pro__L_c": 0.24228315252272745, "generic_tRNA_ACA_thr__L_c": -4.110996538637432, "generic_tRNA_GGA_gly_c": -1.4254185450025179, "protein_b0002": -157.83494778218335, "protein_b0003": -2310.314224535077, "protein_b0004": -499.88711944933453, "protein_b0007": -1167.7610024498097, "protein_b0008": -956.9940935966561, "protein_b0009": -436.12706377298997, "protein_b0014": -380.7980977016134, "protein_b0015": -1288.3547425865283, "protein_b0019": -724.7110978300748, "protein_b0023": -398.5457783603406, "protein_b0025": -410.2773919588034, "protein_b0026": -2795.926985118129, "protein_b0027": -128.53095029316643, "protein_b0029": -85.43137067067232, "protein_b0030": -457.1201277982756, "protein_b0031": -507.9174354664942, "protein_b0032": -468.7712590553583, "protein_b0033": -2469.90481199349, "protein_b0036": -1621.792095081621, "protein_b0037": -248.58524696244865, "protein_b0038": -1969.4402280565373, "protein_b0040": -733.187069428877, "protein_b0047": -1047.3011919260325, "protein_b0048": -318.553633945424, "protein_b0049": -155.7094834209467, "protein_b0051": -10.388837491524463, "protein_b0052": -264.0792244470599, "protein_b0053": -1662.0584084714144, "protein_b0058": -1775.9162162637092, "protein_b0061": -135.0474658680442, "protein_b0062": -1817.4231527931465, "protein_b0063": -363.3601697190996, "protein_b0066": 51.07092993516172, "protein_b0067": -741.0961091217015, "protein_b0068": -29.90494172402297, "protein_b0070": -1580.0440350839815, "protein_b0071": -152.1625993524109, "protein_b0072": -2269.033789850124, "protein_b0073": -58.68807249470794, "protein_b0074": -3.9967691147108213, "protein_b0077": -1054.8274357893438, "protein_b0078": 55.73173946793731, "protein_b0082": -550.1725472662978, "protein_b0084": -115.81218982615864, "protein_b0085": -537.6266792949594, "protein_b0086": -294.90626336866507, "protein_b0087": -421.0997882800052, "protein_b0088": -6948.643118055795, "protein_b0090": -421.28596894563515, "protein_b0091": -172.38784154608103, "protein_b0092": -367.0898706241867, "protein_b0096": -128.64569960383213, "protein_b0098": -2452.9785801775442, "protein_b0099": -339.28941230456104, "protein_b0103": -701.2915521220898, "protein_b0104": -627.484904932237, "protein_b0109": -287.8186381842164, "protein_b0110": -711.8347686630377, "protein_b0112": -1435.7887416595606, "protein_b0114": -2682.044662899225, "protein_b0115": -1650.3750612748133, "protein_b0116": -1400.3147697022312, "protein_b0118": -1894.4217580783795, "protein_b0120": -93.96337854505995, "protein_b0121": -945.385987969316, "protein_b0123": -731.8105730137962, "protein_b0124": -1240.954675424328, "protein_b0125": -254.29061840032156, "protein_b0126": -307.535322944945, "protein_b0131": -228.99001273765043, "protein_b0133": 51.992635845003726, "protein_b0134": -934.158004796487, "protein_b0142": -896.7506924433325, "protein_b0149": -706.7708886960909, "protein_b0150": 197.03332106541043, "protein_b0151": -216.29248459375876, "protein_b0152": -386.3109892034479, "protein_b0153": -3799.4589542220388, "protein_b0154": -1024.7677321316608, "protein_b0155": -877.3535767257775, "protein_b0156": -18.753873255787433, "protein_b0158": -49.90247246656908, "protein_b0159": -1087.0290247564972, "protein_b0160": -1052.7999256571782, "protein_b0166": -434.7636622522218, "protein_b0168": -1542.6514950443102, "protein_b0169": -1130.2940898678705, "protein_b0170": -866.1654911227586, "protein_b0171": -616.3635388621541, "protein_b0172": -308.79607749285407, "protein_b0173": -707.3001945691913, "protein_b0174": -405.76188258691633, "protein_b0175": -1047.8814271948504, "protein_b0177": -80.81367760461009, "protein_b0179": -268.6951895456577, "protein_b0180": -314.05738443397456, "protein_b0181": -869.5643837285285, "protein_b0182": -2925.5995711990718, "protein_b0185": -932.0848020725134, "protein_b0186": -611.7249953240793, "protein_b0188": -743.9654413283401, "protein_b0194": -1142.9132110557784, "protein_b0197": -1010.3678503564249, "protein_b0198": -383.78194799042615, "protein_b0199": 178.77958956901404, "protein_b0200": -196.31439952242135, "protein_b0207": -422.62482964409503, "protein_b0212": -327.66310763585057, "protein_b0221": -1563.1195250745495, "protein_b0222": -387.72395801379076, "protein_b0237": -834.7068605674149, "protein_b0238": -279.68270558569986, "protein_b0241": -89.93225917436189, "protein_b0242": 136.1452705291753, "protein_b0243": -1037.0662562330826, "protein_b0260": -919.4087546456977, "protein_b0261": -1391.285322583938, "protein_b0273": -893.8940730003134, "protein_b0306": -92.12021248609315, "protein_b0307": -350.03180427390396, "protein_b0308": -204.8975786414119, "protein_b0311": -110.37138357095502, "protein_b0312": -206.92660176523998, "protein_b0314": -717.8783419002658, "protein_b0323": -889.8450582814492, "protein_b0331": -2664.3148498437936, "protein_b0333": -207.75141533522716, "protein_b0334": -454.50294363906295, "protein_b0336": -494.98924279734103, "protein_b0337": 28.467012928208646, "protein_b0339": -760.1106782666375, "protein_b0340": -4.398837109954528, "protein_b0341": -557.6647613838325, "protein_b0343": -1444.9735823974108, "protein_b0344": -1209.6436746394697, "protein_b0347": -37.39054089796647, "protein_b0348": -123.06875715027999, "protein_b0349": 109.07393360256503, "protein_b0350": -103.36219994043908, "protein_b0351": -2870.840613153336, "protein_b0352": -106.12016185106641, "protein_b0353": -1279.990376133162, "protein_b0355": -123.83131406130602, "protein_b0356": -1080.8859609264925, "protein_b0365": -1654.949010006043, "protein_b0366": -207.16619455037628, "protein_b0367": -504.87201588696183, "protein_b0368": -111.51138146018766, "protein_b0369": -875.9793686017326, "protein_b0381": -449.43115172373103, "protein_b0383": -137.31259076001558, "protein_b0386": -640.0648476639808, "protein_b0388": -204.91455697252505, "protein_b0394": -493.29348061124915, "protein_b0401": -1957.2826419995347, "protein_b0403": -54.10146229989701, "protein_b0404": -349.67894350743535, "protein_b0405": -816.3160038043189, "protein_b0406": -637.854346059639, "protein_b0408": -318.80250020819545, "protein_b0409": -1748.5353811160371, "protein_b0411": -387.1543185416033, "protein_b0414": -1715.6880044999343, "protein_b0415": -360.40198677658367, "protein_b0416": -224.42943209261674, "protein_b0417": 41.50174631894362, "protein_b0418": -199.23723569786102, "protein_b0420": -2036.1513559443233, "protein_b0421": 131.4438710126967, "protein_b0423": -649.6131586176999, "protein_b0425": -599.6333907449911, "protein_b0428": -305.42703775956767, "protein_b0429": -177.27127748283834, "protein_b0430": -339.0301298215957, "protein_b0431": -3325.100456167268, "protein_b0432": -478.02220432740927, "protein_b0433": -1305.4636700643632, "protein_b0436": -1431.0970596591021, "protein_b0444": -444.41057762911504, "protein_b0446": -484.5005183113992, "protein_b0451": -1411.741555911956, "protein_b0452": -452.50194247952106, "protein_b0459": -215.30558404251892, "protein_b0462": -883.5822898634341, "protein_b0463": -1596.06188628957, "protein_b0469": -382.60287394408806, "protein_b0474": -505.53077279244854, "protein_b0475": -694.1429710914068, "protein_b0477": -650.056839489593, "protein_b0480": -120.17388906506956, "protein_b0484": -901.5985704513015, "protein_b0485": 26.440201271333255, "protein_b0494": -522.4988789113754, "protein_b0505": -18.21815599000697, "protein_b0507": -4554.364119590498, "protein_b0508": -298.2015773014247, "protein_b0509": -228.2243372773439, "protein_b0511": -410.554506639637, "protein_b0512": -247.13804973517773, "protein_b0514": -488.49367338261044, "protein_b0516": -1445.8927357675163, "protein_b0517": -45.38354344960555, "protein_b0521": -2183.819058166323, "protein_b0522": -244.52965175649985, "protein_b0523": -817.9814841904115, "protein_b0524": -800.9782006700791, "protein_b0526": -1115.393515621777, "protein_b0529": -441.14089385352696, "protein_b0572": -2438.1624798383514, "protein_b0573": -57.58848462584407, "protein_b0574": -259.1652656747177, "protein_b0575": -1191.05068035985, "protein_b0576": -780.1933813618866, "protein_b0578": -59.80453384391654, "protein_b0583": -1684.7942488855854, "protein_b0584": 713.8607262007622, "protein_b0585": -216.194067052088, "protein_b0586": -3838.625287556597, "protein_b0588": -202.3947445169676, "protein_b0589": -415.680520798714, "protein_b0590": -1227.1284584682776, "protein_b0591": -1214.4145315005812, "protein_b0592": -59.06399503988335, "protein_b0593": -122.86840505593823, "protein_b0594": -2179.6994146424263, "protein_b0595": -207.52311164616492, "protein_b0596": -88.79001588292142, "protein_b0604": -649.539476524086, "protein_b0612": -922.5675790519348, "protein_b0613": -124.29298545359933, "protein_b0615": -2039.8267979878076, "protein_b0616": -80.07366353003867, "protein_b0617": 104.24777114387842, "protein_b0621": -791.3360961412561, "protein_b0622": -240.88681915316133, "protein_b0627": -189.43642706329635, "protein_b0628": -607.1165586530334, "protein_b0630": -379.20037791323443, "protein_b0632": -391.8700137848992, "protein_b0635": -125.36378794089403, "protein_b0636": -2049.844233584196, "protein_b0638": -136.32340108372506, "protein_b0639": -2351.59856855511, "protein_b0642": -1085.2065077441234, "protein_b0650": -129.1878823981147, "protein_b0651": -273.000408231654, "protein_b0652": -176.05723043002942, "protein_b0653": -261.0529260388827, "protein_b0654": -241.2675310075042, "protein_b0655": 157.29146693629022, "protein_b0657": -1454.9560664039634, "protein_b0661": -537.7452605016022, "protein_b0662": -486.8940439525979, "protein_b0674": -1067.0580518982445, "protein_b0677": -888.7353595107385, "protein_b0678": -1213.1844058274198, "protein_b0679": -1166.652455778132, "protein_b0680": -1051.6272283463284, "protein_b0684": -762.6332251749598, "protein_b0688": -1343.9005210683556, "protein_b0692": -643.1753349945276, "protein_b0693": -1940.5644721173112, "protein_b0696": -73.62491657501928, "protein_b0697": -2402.486695813653, "protein_b0698": -499.02193209439184, "protein_b4513": -81.92054293615664, "protein_b0709": -821.0810239430226, "protein_b0720": -969.7356997582435, "protein_b0721": -490.97439165585797, "protein_b0722": -252.21671165287702, "protein_b0723": -1470.9394447866741, "protein_b0724": 81.97923512887549, "protein_b0726": -137.20207888098642, "protein_b0727": -298.33249584133733, "protein_b0728": -2995.160712410165, "protein_b0729": -231.8218725462832, "protein_b0731": -975.8797927503037, "protein_b0732": -223.75850196465197, "protein_b0733": -1141.6342260648905, "protein_b0734": -681.9714802164946, "protein_b0736": -1349.4831992230913, "protein_b0750": -1325.770933546784, "protein_b0751": -471.7594704731459, "protein_b0752": -705.3785745369064, "protein_b0754": -616.8496246359807, "protein_b0755": -854.67425528999, "protein_b0756": 358.8465052303944, "protein_b0757": -97.25438587565264, "protein_b0758": -1731.6208216019081, "protein_b0759": 28.27633187520993, "protein_b0763": -371.9648392079662, "protein_b0764": -345.527859051486, "protein_b0765": -1073.4545533888574, "protein_b0766": -218.93970046732633, "protein_b0767": -178.79468467688213, "protein_b0774": -995.8361186353756, "protein_b0775": -127.67252876955244, "protein_b0776": -131.72360838817318, "protein_b0777": -181.53310537607703, "protein_b0778": -1757.4118007918676, "protein_b0781": -982.1115457300583, "protein_b0783": -221.9927083418831, "protein_b0784": -148.3378408660254, "protein_b0785": -281.078618489003, "protein_b0789": -1647.0245969641685, "protein_b0805": 496.32491383725375, "protein_b0807": -373.0500699461754, "protein_b0809": -252.7235136798473, "protein_b0810": -430.78910793125107, "protein_b0811": -66.09124794992083, "protein_b0813": -685.6808320635344, "protein_b0822": -441.24042169672657, "protein_b0825": -631.7364731835165, "protein_b0826": -900.9185665611807, "protein_b0827": 13.495867021381365, "protein_b0828": -338.48346517010805, "protein_b0829": -2934.1175667057582, "protein_b0830": -590.541548873644, "protein_b0831": -386.0075256628436, "protein_b0832": -399.13406273135183, "protein_b0837": -269.4342286332148, "protein_b0839": -711.6139466609853, "protein_b0841": -610.0356918444949, "protein_b0842": -1253.10017211968, "protein_b0849": -121.65215125448731, "protein_b0854": -181.6818073024455, "protein_b0855": -49.23528946086514, "protein_b0856": -545.8574646249727, "protein_b0857": -544.8678319867242, "protein_b0859": -974.2658886026926, "protein_b0860": -288.2398062003228, "protein_b0861": -405.6375413899072, "protein_b0862": -381.4600716999028, "protein_b0863": 16.15907241739803, "protein_b0864": -87.15169560995349, "protein_b0870": -1172.6703281522218, "protein_b0871": -1105.5831799325636, "protein_b0875": -784.2110615632403, "protein_b0884": -94.29496800182767, "protein_b0886": -178.48746162630297, "protein_b0887": -641.2033233136299, "protein_b0888": -426.2379079472359, "protein_b0891": -515.6956426368805, "protein_b0893": -885.2402189660555, "protein_b0894": -108.05951449029232, "protein_b0895": -4.884293205768016, "protein_b0896": -474.79740821564, "protein_b0902": -398.9514720427232, "protein_b0903": -1509.8842293485768, "protein_b0904": -872.6630399600016, "protein_b0907": -283.2295882230886, "protein_b0908": -1297.084394532638, "protein_b0910": -467.03072155092224, "protein_b0911": -1392.592690175531, "protein_b0914": -2666.9352537038226, "protein_b0915": -86.06794606423095, "protein_b0918": -752.1192637153189, "protein_b0928": -818.4344187738892, "protein_b0929": -329.27136687711965, "protein_b0930": -925.0996683518357, "protein_b0931": -556.6531671315092, "protein_b0932": -748.6517224272774, "protein_b0933": -215.9718924836381, "protein_b0934": -340.10497413939703, "protein_b0935": -132.27560067131193, "protein_b0936": -164.9944137619522, "protein_b0937": -1697.4951932486663, "protein_b0945": -329.3799785346105, "protein_b0948": -1832.199774797575, "protein_b0954": -240.26973747279726, "protein_b0957": -570.3189685956542, "protein_b0963": -252.9235084186859, "protein_b0967": -435.675461267818, "protein_b0968": 2.9621561887663512, "protein_b0969": -403.79995236966903, "protein_b0972": 51.99324831049794, "protein_b0973": 32.772506346440075, "protein_b0974": -2716.2522655323296, "protein_b0978": -2577.5428707356823, "protein_b0979": -503.4388990658365, "protein_b0980": 21.14355578065752, "protein_b0996": -185.03946435699194, "protein_b0997": -186.45158360304143, "protein_b0998": -296.235687409675, "protein_b1002": -32.25444624307072, "protein_b1006": -2764.762015371872, "protein_b1007": 58.14537149843768, "protein_b1008": -5.98990425992748, "protein_b1009": -206.94701874854684, "protein_b1010": -123.53754891575412, "protein_b1011": -77.39400854054246, "protein_b1012": -89.53766685480275, "protein_b1014": -2299.688626962301, "protein_b1015": -1044.6223401177429, "protein_b1033": -634.7590564760703, "protein_b1054": -753.4077297859338, "protein_b1059": -50.56329756658807, "protein_b1062": -718.8016956148214, "protein_b1064": -134.31844830658844, "protein_b1069": -1443.9241396026266, "protein_b1084": -2745.6415205206795, "protein_b1086": -635.9474477423142, "protein_b1089": -184.16799132289495, "protein_b1090": -185.47574671860897, "protein_b1091": -965.8904797375751, "protein_b1092": -1157.8317444922095, "protein_b1093": -313.965210257215, "protein_b1094": -633.1501608315606, "protein_b1095": -499.1121667631691, "protein_b1096": -53.64842323860397, "protein_b1098": -1766.3573047165803, "protein_b1101": -1538.782870105962, "protein_b1102": 685.6659502181056, "protein_b1106": -105.84991652327652, "protein_b1107": -1831.8130352735855, "protein_b1109": -187.4882080651, "protein_b1114": -2166.069976856424, "protein_b1116": -1412.2334697076244, "protein_b1117": 30.079751306991987, "protein_b1118": -127.5465971045585, "protein_b1119": -691.0779968102826, "protein_b1123": -308.7613679379718, "protein_b1124": -342.83668448349493, "protein_b1125": -371.5790660697327, "protein_b1126": -93.02419268266468, "protein_b1131": -1209.3719857107521, "protein_b1133": -453.8842831973769, "protein_b1134": -665.275484949859, "protein_b1135": 148.36445781989937, "protein_b1136": -983.4327851803718, "protein_b1185": -415.1307508800896, "protein_b1186": -1606.4378247563493, "protein_b1189": -173.50395830953025, "protein_b1190": -1291.4600159058332, "protein_b1192": -466.57044994566877, "protein_b1193": -238.6128568231058, "protein_b1197": 123.12356355920559, "protein_b1198": -330.50105607028894, "protein_b1199": 10.387067033893073, "protein_b1200": -1071.2556834910079, "protein_b1206": -1493.4575245266187, "protein_b1207": -32.076253361473505, "protein_b1208": -1110.3582929149602, "protein_b1209": 308.00766532619963, "protein_b1210": -182.20469262174478, "protein_b1211": -1437.1888585194233, "protein_b1215": -661.0592219444209, "protein_b1216": -871.0214237803683, "protein_b1223": -1329.7018987937176, "protein_b1224": -125.48710191226942, "protein_b1225": -304.6894560234109, "protein_b1226": -208.14609898293344, "protein_b1227": -321.4642122732527, "protein_b1232": -477.74691338511747, "protein_b1236": -790.291005515753, "protein_b1238": -282.26670391917014, "protein_b1241": -2563.880498435365, "protein_b1243": -2480.0479756180735, "protein_b1244": -489.225927222477, "protein_b1245": -248.3492472578152, "protein_b1246": -425.9813740538614, "protein_b1247": -158.35105637020354, "protein_b1249": -1307.5918832938398, "protein_b1250": -728.6852044849769, "protein_b1252": -282.579599491689, "protein_b1260": -359.6049934661368, "protein_b1261": -170.69402269578146, "protein_b1262": -124.36789080215422, "protein_b1263": -2970.525930567712, "protein_b1264": 9.496570554486246, "protein_b1269": -173.7568379015577, "protein_b1270": -566.7844351077161, "protein_b1276": -1154.5682964128487, "protein_b1277": -357.6282008720395, "protein_b1278": -947.0616263252601, "protein_b1281": -613.506893188127, "protein_b1286": -1379.908768795296, "protein_b1288": -569.8272843466874, "protein_b1291": -2240.3613910784466, "protein_b1296": -499.97671505194774, "protein_b1297": -774.238273223528, "protein_b1298": -283.5898107778921, "protein_b1300": -1849.294779083425, "protein_b1301": 328.4299084175952, "protein_b1302": -419.66999734914634, "protein_b1308": -177.7266830888311, "protein_b1319": -341.1656931016852, "protein_b1325": -922.9914596637116, "protein_b1326": -576.0622260743925, "protein_b1329": -280.3623204740838, "protein_b1344": -404.817948425814, "protein_b1363": -1086.5509249869403, "protein_b1377": -196.5746548219478, "protein_b1378": -2112.226740689098, "protein_b1380": -613.523365967485, "protein_b1385": -871.0713907966191, "protein_b1386": 87.00266706311682, "protein_b1387": -784.9648852927876, "protein_b1388": -156.83678186353836, "protein_b1389": -113.55793010676025, "protein_b1390": -237.00176614993958, "protein_b1391": -99.44872961217372, "protein_b1392": -70.45976372849326, "protein_b1393": -144.23820392257474, "protein_b1394": -190.4557221310629, "protein_b1395": -4682.176191389247, "protein_b1397": -302.7486746013684, "protein_b1398": 78.37153668534802, "protein_b1415": -1352.6718239104823, "protein_b1440": -13.893964398626359, "protein_b1441": 11.463869567146325, "protein_b1442": -691.6864751264518, "protein_b1443": -377.54582751957133, "protein_b1444": -754.7977118803256, "protein_b1453": -919.7228071267446, "protein_b1463": -160.87728709496344, "protein_b1465": -235.59440882555126, "protein_b1466": -1258.7126068070395, "protein_b1467": -183.55493298744025, "protein_b1468": -1340.168831347528, "protein_b1469": -388.53919243304426, "protein_b1473": -848.977339355234, "protein_b1474": -2268.1034006174687, "protein_b1475": -161.78137043583158, "protein_b1476": -550.5846764332583, "protein_b1478": -510.405201316344, "protein_b1479": -732.5381249377191, "protein_b1480": 0.9548080930361712, "protein_b1483": 24.634911417245767, "protein_b1484": 18.545422905039654, "protein_b1485": -276.6145136521882, "protein_b1486": -350.47674919682765, "protein_b1487": -2250.6503124223045, "protein_b1488": -68.38404345951841, "protein_b1489": -380.79794499036245, "protein_b1492": -1001.0946964760649, "protein_b1493": -81.05465370610442, "protein_b1519": -216.2565944421358, "protein_b1521": -1307.1951228275802, "protein_b1524": -166.1968287734899, "protein_b1525": -1102.917469019235, "protein_b1528": -881.4728546227796, "protein_b1533": -1020.1471128871178, "protein_b1539": -292.29858322407364, "protein_b1584": -172.6621100293693, "protein_b1587": 114.44268924824988, "protein_b1588": -201.69710259900413, "protein_b1589": -100.26349523500411, "protein_b1590": -358.82462920720815, "protein_b1591": -575.1080031684801, "protein_b1592": -452.156594456749, "protein_b1599": -255.29839188771803, "protein_b1600": -516.4471391057325, "protein_b1602": -761.5892857209642, "protein_b1603": -2056.48216393299, "protein_b1605": -856.8940255843423, "protein_b1606": -988.0406097577307, "protein_b1611": -1104.4283418525063, "protein_b1612": -963.4255883563918, "protein_b1613": -721.1280078361914, "protein_b1621": -1557.9855261643318, "protein_b1622": -226.554823408409, "protein_b1623": -734.3158544955054, "protein_b1634": -949.0920806502318, "protein_b1636": -443.9658943844388, "protein_b1637": -1064.1089469111662, "protein_b1638": -387.71717855770993, "protein_b1640": -434.52742289957536, "protein_b1646": 97.33907646454729, "protein_b1651": -290.1085287639944, "protein_b1652": -2299.7421197356243, "protein_b1654": -326.6313961475596, "protein_b1656": -433.2429053449707, "protein_b1661": 11.627411990983058, "protein_b1662": -327.244639094977, "protein_b1676": -767.2950006907073, "protein_b1677": -63.94825275983322, "protein_b1679": -85.23590035934552, "protein_b1680": -245.29248330313658, "protein_b1681": -26.538902172039005, "protein_b1682": -2128.472303455572, "protein_b1683": -326.6963968761998, "protein_b1684": -29.564544464359685, "protein_b1692": -3.681372065340458, "protein_b1693": -1451.5653889486452, "protein_b1701": -2490.1173887901077, "protein_b1702": -1081.3602228345485, "protein_b1704": -371.1819393841365, "protein_b1709": -61.143648063440686, "protein_b1710": -130.47390820079303, "protein_b1711": -674.1957120436794, "protein_b1713": -2122.5299872025134, "protein_b1714": -237.56699647493988, "protein_b1716": -236.39532067672437, "protein_b1717": -471.6315865102685, "protein_b1718": -99.00409842246928, "protein_b1719": -1618.0521480062273, "protein_b1723": -554.2468877140778, "protein_b1732": -1088.0031987877046, "protein_b1734": -425.7191358049163, "protein_b1740": -404.5647938742298, "protein_b1744": -401.47330906505454, "protein_b1745": 64.06614364442643, "protein_b1746": -448.3905117201377, "protein_b1747": -98.12708821555731, "protein_b1748": -2860.4147673306293, "protein_b1759": -253.1697331002756, "protein_b1761": -799.0832722869385, "protein_b1764": -1689.0547935276927, "protein_b1767": 144.73183531247983, "protein_b1768": -661.9079215075767, "protein_b1773": -2998.0108130826143, "protein_b1778": 106.54885158786166, "protein_b1779": -596.9282310294395, "protein_b1781": -324.4933183032104, "protein_b1800": -197.85994024708916, "protein_b1801": -1418.0326159032845, "protein_b1804": -894.7209606463298, "protein_b1805": -857.2882327386851, "protein_b1812": -769.6574979288138, "protein_b1814": -144.46171097645473, "protein_b1817": -400.5815377376597, "protein_b1818": -1662.02868493544, "protein_b1819": -294.55625484803903, "protein_b1822": -656.0385641163523, "protein_b1835": -886.6032529690117, "protein_b1849": -721.9919819343321, "protein_b1850": -816.8823504928232, "protein_b1851": -1093.024421722267, "protein_b1852": -813.2194122983564, "protein_b1854": -690.0545979338208, "protein_b1855": -846.4433777246785, "protein_b1857": -697.4680542415889, "protein_b1858": 272.035550405522, "protein_b1859": -1069.3526013435317, "protein_b1865": -1017.0570045404796, "protein_b1866": -1337.83274879605, "protein_b1870": -52.46790459662211, "protein_b1871": -1117.083786340572, "protein_b1872": -2196.1539720432615, "protein_b1873": -163.78330632765332, "protein_b1876": -1573.4115688912711, "protein_b1896": -218.51303187404187, "protein_b1897": -432.8693874456743, "protein_b4460": -276.79189592677545, "protein_b1900": -71.02480198175614, "protein_b1901": -209.44576965204757, "protein_b1907": -1115.731569647881, "protein_b1912": -739.7072533489337, "protein_b1919": -407.61805576269984, "protein_b1922": -942.2287191364981, "protein_b1927": -112.37386570633772, "protein_b1981": -652.256076704499, "protein_b1982": -68.70603502842197, "protein_b1991": -432.8030628727269, "protein_b1992": -425.10400617156404, "protein_b1993": -196.4643040345422, "protein_b2010": -514.6009603316162, "protein_b2019": -2798.7325997573053, "protein_b2020": -92.70308429598475, "protein_b2021": -180.70554595183478, "protein_b2022": 144.76564288278223, "protein_b2023": -17.56050040721283, "protein_b2024": -0.0, "protein_b2025": -58.34067355304359, "protein_b2026": 43.56487305770994, "protein_b2027": -43.83463702339552, "protein_b2028": -49.27721967280005, "protein_b2029": -1002.765916781052, "protein_b2032": -1581.9278939996748, "protein_b2033": 113.70320486805443, "protein_b2034": 130.535075575588, "protein_b2035": -1413.0882613342199, "protein_b2036": -280.18989289975747, "protein_b2037": -487.2685802303634, "protein_b2038": -35.12080411077576, "protein_b2039": -152.05462931889124, "protein_b2040": -628.9474065152575, "protein_b2041": -297.3418565132964, "protein_b2045": -1329.2303701083001, "protein_b2048": -63.9040983046628, "protein_b2049": -357.06392340836317, "protein_b2051": -24.57669981243608, "protein_b2052": -56.79943165066709, "protein_b2053": -368.4260304365424, "protein_b2065": -38.26909808728269, "protein_b2066": -73.3321276992216, "protein_b2091": -2190.090245175454, "protein_b2092": -802.7063993496017, "protein_b2093": -115.1940943885493, "protein_b2094": -126.62521351225047, "protein_b2095": -566.4590385962531, "protein_b2096": -501.2114378346143, "protein_b2097": -530.2094457514526, "protein_b2103": -813.7453065717639, "protein_b2104": -376.2928646864301, "protein_b2114": -1221.1360055438495, "protein_b2128": -525.1134062805173, "protein_b2129": -81.98642013586948, "protein_b2130": -634.0847852527081, "protein_b2131": -226.0266548821207, "protein_b2132": -23.799414308580825, "protein_b2133": -673.2199431914786, "protein_b2134": -557.8333610168281, "protein_b2140": -597.6186102033637, "protein_b2143": -765.2327856107787, "protein_b2146": -1064.299942239115, "protein_b2147": -283.98196498103425, "protein_b2148": -353.46599411190385, "protein_b2149": 126.40675663539898, "protein_b2150": -199.750898270749, "protein_b2153": -859.0855602705436, "protein_b2154": -103.16830295420155, "protein_b2155": 752.2565368630288, "protein_b2156": -899.4671777263338, "protein_b2162": -499.76973433421267, "protein_b2167": -1648.5184123224149, "protein_b2168": -118.19641739635695, "protein_b2169": -253.6132687689701, "protein_b2170": -514.607026599355, "protein_b2174": -188.40309745113717, "protein_b2183": -307.0506927113895, "protein_b2185": -300.54793342300366, "protein_b2197": -92.65962604347106, "protein_b2198": -262.09048913034206, "protein_b2199": -501.30072568431245, "protein_b2200": -542.1817140750255, "protein_b2201": -2467.3862469973833, "protein_b2202": -75.49801876481018, "protein_b2203": 46.77350545059289, "protein_b2204": -6.275310423226855, "protein_b2205": 70.11063797642556, "protein_b2206": -544.8156649713465, "protein_b2207": -17.207939179995368, "protein_b2210": -783.3533208398811, "protein_b2215": -90.0919279183537, "protein_b2221": 104.36028546926524, "protein_b2222": -19.05690739250196, "protein_b2223": -2255.4972029673445, "protein_b2224": -352.27723541822587, "protein_b2232": -454.1858745006628, "protein_b2234": -1459.6859478907807, "protein_b2235": -220.62043899982842, "protein_b2239": -184.21909479719423, "protein_b2240": -931.4982937019566, "protein_b2241": -1578.7195045025674, "protein_b2242": 78.69324833038726, "protein_b2243": -21.95743559374154, "protein_b2251": -272.33017530667775, "protein_b2253": -243.9294855241147, "protein_b2254": -168.52351979168535, "protein_b2255": -129.055090917993, "protein_b2256": -81.64814500399613, "protein_b2257": -944.4920943929127, "protein_b4544": -201.95100046440822, "protein_b2258": -258.8910458532734, "protein_b2260": -284.68992736511103, "protein_b2261": -251.3015078766041, "protein_b2262": -92.75928397292097, "protein_b2263": -139.77155697620992, "protein_b2264": -358.70937939860517, "protein_b2265": -3003.7357036874373, "protein_b2268": -519.4921970233679, "protein_b2276": -688.9665529779114, "protein_b2277": -2160.722921340332, "protein_b2278": -1085.0911480358682, "protein_b2279": -102.10437829496516, "protein_b2280": -409.1541895097743, "protein_b2281": -211.30090461987825, "protein_b2282": -665.3712355238142, "protein_b2283": -5379.392599487269, "protein_b2284": -521.1316493093616, "protein_b2285": -281.83475557614923, "protein_b2286": -376.41049318487643, "protein_b2287": 7.220319162939064, "protein_b2288": -284.3417826747548, "protein_b2290": -720.4399871154945, "protein_b2291": -627.8535085808434, "protein_b2296": -918.8170713611049, "protein_b2297": -1247.5947981342013, "protein_b2303": -541.566017697446, "protein_b2306": -93.56787256553916, "protein_b2307": -396.1136212259601, "protein_b2308": -260.99141250453306, "protein_b2309": -37.46874012540829, "protein_b2310": 18.525212116421667, "protein_b2311": 26.7699558087613, "protein_b2312": -979.1526553603723, "protein_b2315": -1222.1621177512086, "protein_b2316": -892.9419577844252, "protein_b2318": -276.2178028093112, "protein_b2320": -1702.3258693767327, "protein_b2323": -869.8893968519128, "protein_b2324": -1194.7983252615988, "protein_b2328": 139.65413889462147, "protein_b2329": -1619.123718796398, "protein_b2341": -1930.4270236254358, "protein_b2342": -479.3340643958533, "protein_b2344": 16.853583332606718, "protein_b2366": -330.282158203992, "protein_b2373": -372.07886477364576, "protein_b2374": -814.1294832363789, "protein_b2378": -805.5172930435716, "protein_b2379": -907.9370661748875, "protein_b2388": -818.7852214325632, "protein_b2392": -1254.3038987368611, "protein_b2393": -1076.0607041664678, "protein_b2400": -990.7195760126551, "protein_b2406": -764.2943568746696, "protein_b2407": -1211.1837339248993, "protein_b2411": -1863.427105270175, "protein_b2414": -677.0163847976836, "protein_b2415": -114.64488390790342, "protein_b2416": -2054.8696497975716, "protein_b2417": -84.03759653674514, "protein_b2418": -337.6708657796684, "protein_b2421": -237.47088887101648, "protein_b2422": -2089.858948378771, "protein_b2423": -386.39743766040743, "protein_b2424": -613.0682925961855, "protein_b2425": 105.34945153349021, "protein_b2428": -935.8725598500665, "protein_b2429": -314.0766972799776, "protein_b2435": -288.5477239274989, "protein_b2436": -519.6952520665891, "protein_b2440": -176.19937719034675, "protein_b2441": -1935.2635048022894, "protein_b2458": -1790.2375602770576, "protein_b2463": -1804.684416769783, "protein_b2464": -615.3500421888608, "protein_b2465": -1730.6422590149555, "protein_b2467": -17.08738540754306, "protein_b2470": -338.0899190072084, "protein_b2472": -724.6719568095614, "protein_b2474": -1783.0565049194681, "protein_b2476": -473.2771676387, "protein_b2477": -287.26351773326184, "protein_b2478": -406.8809233653639, "protein_b2480": 93.60627427003524, "protein_b2481": 50.36120543127651, "protein_b2482": -1222.4637696647098, "protein_b2483": -542.5492814243249, "protein_b2484": -581.514379522258, "protein_b2485": -399.58395638326516, "protein_b2486": -724.0476529502276, "protein_b2487": 125.5417919958402, "protein_b2488": -73.78663329052054, "protein_b2489": 170.10887219353785, "protein_b2490": -244.47005253647782, "protein_b2492": -5891.755263513332, "protein_b2497": -721.8528595478421, "protein_b2498": -1086.612968887325, "protein_b2499": -637.6606225778494, "protein_b2500": -20.641440010415224, "protein_b2501": -1123.1345399840354, "protein_b2502": -629.1440514976298, "protein_b2507": -572.4882600272337, "protein_b2508": -1658.7550753972391, "protein_b2512": -970.3164851932271, "protein_b2514": -738.7543595655178, "protein_b2515": -329.75904284289584, "protein_b2517": -423.2906917861413, "protein_b2518": -414.88842598898685, "protein_b2519": -3340.7077134889346, "protein_b2521": -334.68129430260876, "protein_b2523": -263.48716549496487, "protein_b2526": -1402.0789071104807, "protein_b2527": -83.61565703606642, "protein_b2528": 31.32063170709075, "protein_b2529": -141.9732545907413, "protein_b2530": -1342.8984497050062, "protein_b2532": -516.3444306873829, "protein_b2533": -140.24303927804266, "protein_b2536": -1169.9317040844742, "protein_b2538": 154.8511400567165, "protein_b2539": 10.901216308138833, "protein_b2540": -26.421451687478243, "protein_b2541": -98.62410800242111, "protein_b2542": -101.23899654304057, "protein_b2551": -1054.8173685054821, "protein_b2552": -870.6920167043705, "protein_b2557": -2423.8040146896965, "protein_b2558": -106.55820637654784, "protein_b2559": -747.9798665566401, "protein_b2563": -319.7785396228696, "protein_b2564": -784.323671937188, "protein_b2566": -189.45982961206332, "protein_b2567": -670.4281996365818, "protein_b2573": -1210.330707962698, "protein_b2574": -671.118644833482, "protein_b2575": -621.9480674191932, "protein_b2578": -604.3557351802358, "protein_b2579": -313.00928049390217, "protein_b2582": -261.270318450711, "protein_b2585": -276.67270169774883, "protein_b2587": -1187.2359016600699, "protein_b2594": -971.7865169435545, "protein_b2595": -388.48160465355124, "protein_b2599": -770.137269938177, "protein_b2600": -891.2717179507931, "protein_b2601": -378.0954000694331, "protein_b2606": -844.9782131048358, "protein_b2607": -234.003566003333, "protein_b2608": 72.45005182240878, "protein_b2609": -139.1288818039197, "protein_b2610": -771.209147982443, "protein_b2614": -631.2996303996949, "protein_b2615": -349.9866856969542, "protein_b2617": -115.04387451997081, "protein_b2661": -1978.5322251977873, "protein_b2662": -349.48791606526584, "protein_b2663": -687.8689292623316, "protein_b2675": -1697.7963530677173, "protein_b2676": -192.84926697927537, "protein_b2677": -3.1237967660357615, "protein_b2678": -72.54872737167668, "protein_b2679": -16.769160012199002, "protein_b2682": -427.7990061543043, "protein_b2683": -93.6121621476847, "protein_b2687": -383.4711441708471, "protein_b2688": -518.997813449514, "protein_b2690": -645.2569149900716, "protein_b2697": -1549.2678044658012, "protein_b2701": 104.41773370220369, "protein_b2702": -185.9295453832983, "protein_b2703": -187.95273195686104, "protein_b2704": -116.38400807561631, "protein_b2705": -1598.9224086963563, "protein_b2708": -437.060347279327, "protein_b2710": -133.04418360784277, "protein_b2711": 297.25713059475896, "protein_b2715": -854.4600959918935, "protein_b2719": -73.5105797506262, "protein_b2720": -149.05256222121994, "protein_b2721": 56.00413649503045, "protein_b2722": -349.15429328771785, "protein_b2723": -4291.075070600853, "protein_b2724": 37.66149692626297, "protein_b2738": -689.5701149278652, "protein_b2741": -572.290449117113, "protein_b2744": -430.29338096892883, "protein_b2745": -782.3556297849918, "protein_b2746": -140.92488007547826, "protein_b2747": -522.16653826065, "protein_b2750": -1204.690985895173, "protein_b2751": 115.43420496437314, "protein_b2752": -282.2820926937832, "protein_b2762": -232.88198210172115, "protein_b2763": -374.9674051720366, "protein_b2764": -2166.85010726373, "protein_b2765": -374.0599093149549, "protein_b2779": -1351.5620597708185, "protein_b2780": -945.4115778629996, "protein_b2781": -962.9635209695955, "protein_b2784": -235.44522364478956, "protein_b2785": -638.7095883501906, "protein_b2787": -255.7897154172199, "protein_b2788": -146.6688172076269, "protein_b2789": -2245.7270247241063, "protein_b2791": -698.7416012574902, "protein_b2794": -83.41071183348491, "protein_b2796": -2218.2379372415653, "protein_b2797": -300.85829912621864, "protein_b2799": -1407.505624594908, "protein_b2800": -376.3758571759349, "protein_b2801": -545.0086252247186, "protein_b2802": -2758.422791694755, "protein_b2803": -236.34801173741116, "protein_b2806": -860.3790126988577, "protein_b2810": -281.62693164983784, "protein_b2811": -193.38685245351536, "protein_b2813": -267.04789917096195, "protein_b2817": -477.31435310859223, "protein_b2818": -555.4999151912745, "protein_b2827": -651.0246429719218, "protein_b2828": -258.01999253969905, "protein_b2835": -658.9533868479499, "protein_b2836": -1962.6735575842747, "protein_b2838": -510.34067682754034, "protein_b2841": -938.9644141548171, "protein_b2866": -1969.3231190810152, "protein_b2867": -54.37179970273483, "protein_b2868": -145.70969303860022, "protein_b2871": -65.22134160188116, "protein_b2874": -606.0348159524108, "protein_b2877": -322.2620329714324, "protein_b2882": -194.34626197345972, "protein_b2883": -1791.2770123658051, "protein_b2889": -327.9902274778372, "protein_b2890": -1150.994192119368, "protein_b2891": -437.44575150368155, "protein_b2893": -509.2438520440485, "protein_b2895": -373.26361710490204, "protein_b2901": -308.91751940497187, "protein_b2903": -1850.7694135909437, "protein_b2904": -273.2831444075453, "protein_b2905": -907.3800198931802, "protein_b2907": -369.4542022447213, "protein_b2912": -377.8917854872503, "protein_b2913": -841.0565138731816, "protein_b2914": -446.41326175673015, "protein_b2917": -31.339143177454183, "protein_b2919": -174.77396391971192, "protein_b2920": -2142.397036871249, "protein_b2923": -664.564893016483, "protein_b2925": -724.2241373631055, "protein_b2926": -1079.512884872571, "protein_b2927": -454.80087997384396, "protein_b2930": -130.58055325032598, "protein_b2935": -2013.125068943747, "protein_b2937": -12.105823194218681, "protein_b2938": -319.279047099287, "protein_b2942": -781.5998033575901, "protein_b2943": -1299.321275887715, "protein_b2946": -664.7167764787638, "protein_b2947": -133.56653301538557, "protein_b2954": -64.62692050796547, "protein_b2957": 243.90169419239712, "protein_b2960": -680.4504708749396, "protein_b2963": -262.8233481841289, "protein_b2964": -1284.350602829365, "protein_b2965": -1417.1987469721303, "protein_b2975": -990.5889313372659, "protein_b2976": -1892.2290575322115, "protein_b4467": -281.50714373277503, "protein_b4468": -20.310423416698168, "protein_b2979": -1951.5881341373909, "protein_b2987": -1320.3644746637076, "protein_b2988": -243.69765758244668, "protein_b2994": -2930.122617026866, "protein_b2995": -662.6171723226557, "protein_b2996": 125.64535689996474, "protein_b2997": -120.34172617107748, "protein_b3001": 28.620722253510966, "protein_b3005": -141.7659746177565, "protein_b3006": -240.20963392812283, "protein_b3008": -549.7156211057163, "protein_b3012": -320.76603635387863, "protein_b3018": -485.4520417347233, "protein_b3028": -11.073853558356502, "protein_b3029": -223.87122392309072, "protein_b3034": -2098.5952436441808, "protein_b3035": -966.3233099964891, "protein_b3040": -855.561881572069, "protein_b3041": -584.0072227060998, "protein_b3052": -845.3975051612084, "protein_b3057": -924.1733467393418, "protein_b3058": -446.88683597903247, "protein_b3059": -518.1354922771559, "protein_b3061": 58.39869032566421, "protein_b3062": -305.9038278737016, "protein_b3063": -2129.6534681732787, "protein_b3065": -355.55846903642464, "protein_b3067": -1424.5518965020592, "protein_b3073": -535.9576396401235, "protein_b3084": -549.5770747876908, "protein_b3089": -823.2868573414559, "protein_b3091": 29.55366138938027, "protein_b3092": -1481.7834259641222, "protein_b3093": -1201.0178423200584, "protein_b4471": -249.84033515697396, "protein_b3114": -225.59327564568474, "protein_b3115": -740.9496974364874, "protein_b3116": -579.2617797665444, "protein_b3117": -2513.431380302168, "protein_b3124": -1910.799660110609, "protein_b3125": -565.5764230272504, "protein_b3126": -131.33583892128385, "protein_b3127": -700.0364087830807, "protein_b3128": -247.42531385783863, "protein_b3132": -1248.791130590049, "protein_b3137": -163.12111079229177, "protein_b3146": -715.9966311792381, "protein_b3161": -1133.2957690654332, "protein_b3164": -1648.147607889242, "protein_b3165": -141.37803952773234, "protein_b3166": -542.8890541117917, "protein_b3167": -94.87486085533551, "protein_b3168": -2881.6618582881874, "protein_b3169": -637.840683562065, "protein_b3172": -656.8502210693798, "protein_b3175": -283.6024004634786, "protein_b3176": -1361.583559669132, "protein_b3177": -413.7502552247842, "protein_b3179": -1081.9561893676644, "protein_b3181": -459.817024961888, "protein_b3182": -161.16109750196497, "protein_b3185": -305.00173392117154, "protein_b3186": -87.35082233833099, "protein_b3187": -730.0868365850831, "protein_b3189": -995.9566449619892, "protein_b3196": -346.1867023178317, "protein_b3197": -888.3610410339348, "protein_b3198": -477.416076982362, "protein_b3199": 217.9903508355245, "protein_b3200": 301.64308600030625, "protein_b3201": -541.3338642265913, "protein_b3202": -403.53444961993034, "protein_b3212": -3071.455176666755, "protein_b3213": -158.17759788443936, "protein_b3222": -217.42132613948064, "protein_b3223": -270.04666192744406, "protein_b3224": -646.7483597707933, "protein_b3225": 13.236906680920963, "protein_b3230": 9.514879710534487, "protein_b3231": -564.8253724897389, "protein_b3236": -590.1087970966291, "protein_b3247": -987.7902107730691, "protein_b3255": -414.6919387962063, "protein_b3256": -1367.4087388562257, "protein_b3258": -517.61104408828, "protein_b3260": -933.1952613099179, "protein_b3265": -1530.6478290511088, "protein_b3266": -651.3205793690466, "protein_b3281": -358.1010258854368, "protein_b3282": -970.941373215387, "protein_b3287": -781.1174579921642, "protein_b3288": -259.57822891574375, "protein_b3289": -634.4108423401912, "protein_b3290": -524.2261499774465, "protein_b3294": -149.56489817879466, "protein_b3295": -271.97911087693996, "protein_b3296": -1283.1059010476458, "protein_b3297": -8.372511749898456, "protein_b3298": 50.28740138435342, "protein_b3299": 55.58611358570841, "protein_b3300": -673.9694065162493, "protein_b3301": -2298.462254428537, "protein_b3302": -73.13531671383195, "protein_b3303": -93.2498538611231, "protein_b3304": -260.34115741149765, "protein_b3305": -3.0708149491927337, "protein_b3306": -113.81891446630625, "protein_b3307": -67.66227194257291, "protein_b3308": -187.32179374694115, "protein_b3309": 19.944750131348076, "protein_b3310": 52.00391485172557, "protein_b3311": -11.142169389770613, "protein_b3312": -73.6571459529711, "protein_b3313": -171.15581645847303, "protein_b3314": -305.4594274336837, "protein_b3315": -49.157364354594314, "protein_b3316": -54.393449657853054, "protein_b3317": 140.1702223349959, "protein_b3318": -197.1403626587491, "protein_b3319": -203.39687475602642, "protein_b3320": -2149.407329383822, "protein_b3321": 9.381533672493532, "protein_b3339": -443.734758848756, "protein_b3340": -993.8941602433379, "protein_b3341": -2048.677433388884, "protein_b3342": 99.50093089625453, "protein_b3343": 78.25954312916464, "protein_b3344": -168.21572200893942, "protein_b3345": -825.187435567506, "protein_b3350": -965.7181915875693, "protein_b3359": -1072.555763541451, "protein_b3360": -257.27464431602533, "protein_b3365": -330.78724959891565, "protein_b3366": -25.727245267793283, "protein_b3367": -552.0845972458536, "protein_b3368": -649.046393349574, "protein_b3370": -599.7083614688584, "protein_b3371": -2349.514754517708, "protein_b4474": -481.62039393640146, "protein_b3374": -166.8135638484183, "protein_b3380": -2313.1027166748604, "protein_b3384": -164.72851850621694, "protein_b3385": -194.69715167998004, "protein_b3386": -42.78932991574508, "protein_b3389": -2997.3652580946477, "protein_b3390": -66.33226726089306, "protein_b3396": -1369.5535053713777, "protein_b3397": -416.6568191817172, "protein_b3403": -775.0441164328877, "protein_b3406": -307.15135664847486, "protein_b3409": -1811.900249708524, "protein_b3412": -468.5965706393985, "protein_b3415": -1378.4002410101682, "protein_b3416": -395.43607441252647, "protein_b3417": -2423.0553718630417, "protein_b3425": -77.5583613261434, "protein_b3426": -728.9305748440568, "protein_b3428": -202.18855905495917, "protein_b3429": -313.24569426445254, "protein_b3430": -2152.3976951165755, "protein_b3431": -1808.1903034207435, "protein_b3432": -252.12373976910587, "protein_b3433": -380.53195732632236, "protein_b4476": -1096.4151485324915, "protein_b3437": -763.7751823717992, "protein_b3447": 56.94160456365868, "protein_b3449": -2298.34666742175, "protein_b3450": -179.54174403689845, "protein_b3451": -526.7776891182103, "protein_b3452": -243.68373679085158, "protein_b3453": -129.44370571519048, "protein_b3454": -200.7177548738301, "protein_b3455": 80.58352419885647, "protein_b3456": -656.2540286791275, "protein_b3457": -501.65132750008064, "protein_b3458": 68.37886514770345, "protein_b3460": -320.02675490088035, "protein_b3461": -671.5385593567158, "protein_b3464": -2562.1383345385525, "protein_b3465": -455.50833094442675, "protein_b3469": -924.3490585925925, "protein_b3470": -86.12697290451788, "protein_b3475": -305.1611424709781, "protein_b3476": -2634.1622044387605, "protein_b3477": -284.80688771812146, "protein_b3478": -198.16714579143903, "protein_b3479": -143.33240815535575, "protein_b3480": 178.62836652409268, "protein_b3493": -1061.8682593864896, "protein_b3496": -793.5803359755466, "protein_b3500": -696.163857989126, "protein_b3502": -600.5462354895452, "protein_b3503": -42.14598506520378, "protein_b3517": -99.4707660099925, "protein_b3519": -256.2567571285734, "protein_b3526": -196.7987474411989, "protein_b3528": -551.9564054376257, "protein_b3540": 221.0839861335225, "protein_b3541": -155.29502751954522, "protein_b3542": -317.83328417006385, "protein_b3543": -361.67706828733714, "protein_b3544": -2717.7732949278184, "protein_b3546": -288.16321556028123, "protein_b3551": -483.03363243498296, "protein_b3553": -205.9130997875558, "protein_b3559": -2292.137887115283, "protein_b3560": -139.25108833239213, "protein_b3564": -543.1744078631756, "protein_b3565": -1624.0274043951908, "protein_b3566": 79.02205930043064, "protein_b3567": 82.53929490659878, "protein_b3568": -368.08315353321456, "protein_b3571": 463.10176279879977, "protein_b3572": -924.3521644028611, "protein_b3575": 107.19521273141274, "protein_b3577": -221.41775628091426, "protein_b3578": -718.9837967809631, "protein_b3579": -55.503983620992386, "protein_b3580": -140.51487488338068, "protein_b3581": -242.63184594948717, "protein_b3583": -3351.4877365934967, "protein_b3588": -1161.5590204585533, "protein_b3590": -377.60058060399336, "protein_b3591": -1650.6130247898757, "protein_b3599": -789.0685693934665, "protein_b3600": -272.3820222410499, "protein_b3603": -2267.484250048269, "protein_b3605": -489.7423597170942, "protein_b3607": -558.778938553272, "protein_b3608": -150.30458080946605, "protein_b3609": -741.217736972768, "protein_b3610": -89.46355631328095, "protein_b3612": -2346.6276303141135, "protein_b3616": -168.17565887038086, "protein_b3617": -1328.0584092911265, "protein_b3619": -1973.1744860287176, "protein_b3620": -460.0070239264144, "protein_b3621": -464.94318253387456, "protein_b3622": -636.5175570528482, "protein_b3623": -270.36317881417824, "protein_b3624": -584.7475808950658, "protein_b3625": 131.9119258639276, "protein_b3626": -163.36203053804257, "protein_b3627": -318.52463629281493, "protein_b3628": -272.3650556734755, "protein_b3629": 10.492896486351512, "protein_b3630": -241.66163135729713, "protein_b3631": -3509.0693885825253, "protein_b3632": -218.4599890184766, "protein_b3633": -787.6658034829159, "protein_b3634": -473.39230806794046, "protein_b3636": -375.05478201206404, "protein_b3637": 43.3550879143243, "protein_b3639": -398.330472517252, "protein_b3640": -319.27620366490686, "protein_b3642": -904.3056036002542, "protein_b3643": -157.89663621137996, "protein_b3648": -351.5976221491493, "protein_b3649": -2163.725886006814, "protein_b3650": -368.53758757210153, "protein_b3651": -172.47255831197103, "protein_b3653": -1190.9094660755482, "protein_b3654": -840.499811783474, "protein_b3665": -753.9596241139164, "protein_b3666": -590.6047494774556, "protein_b3670": 113.67248143348444, "protein_b3671": -1301.9216559023869, "protein_b3679": -591.5013975599524, "protein_b3691": -650.9863623997111, "protein_b4478": -526.5411422152266, "protein_b4477": -389.0786936359835, "protein_b3693": -75.09041418641105, "protein_b3703": -214.16416071065413, "protein_b3704": 6.5427884151040185, "protein_b3705": -875.0723867050357, "protein_b3706": -627.8993579704528, "protein_b3708": -1783.9896792904028, "protein_b3709": -368.3665751328911, "protein_b3714": -1014.2863198083071, "protein_b3722": -574.7226586743201, "protein_b3725": -52.67525119943514, "protein_b3726": -739.2334295876835, "protein_b3727": -791.6582920483683, "protein_b3728": -180.67641666020987, "protein_b3729": -550.9844446270657, "protein_b3730": -1352.6980052845067, "protein_b3731": -220.81719369050876, "protein_b3732": -191.25828988997696, "protein_b3733": 129.30444455927844, "protein_b3734": -2338.684492123164, "protein_b3735": -320.5455807534925, "protein_b3736": -483.43813083834556, "protein_b3737": -905.9294774410972, "protein_b3738": -321.1620217956252, "protein_b3739": -458.78712984353314, "protein_b3740": -47.373825745787755, "protein_b3741": -1287.616313152458, "protein_b3744": -509.65684116509607, "protein_b3747": -1828.8249088813245, "protein_b3748": -43.45442231765605, "protein_b3749": -5.73693173972841, "protein_b3750": -381.1587280071096, "protein_b3751": -164.912930754179, "protein_b3752": -2790.8715761687035, "protein_b3770": -2101.8857093264783, "protein_b3771": 217.3857015536613, "protein_b3772": -544.0178692355782, "protein_b3774": -1322.4395126917345, "protein_b3779": -274.6644534259845, "protein_b3780": -613.9869157798682, "protein_b3781": -273.38543832417076, "protein_b3783": -883.518422192347, "protein_b3784": -452.87203682231893, "protein_b3785": -178.9427462759685, "protein_b3786": -5448.812142724689, "protein_b3787": -464.1229965406982, "protein_b3788": -253.20346031025923, "protein_b3789": -104.83230708096468, "protein_b3790": -247.61006051032217, "protein_b3791": -388.6631359974983, "protein_b3792": -648.033805537703, "protein_b4481": -173.06658893780053, "protein_b3793": -804.7685626702711, "protein_b3794": -69.78359522608957, "protein_b3803": 67.43483764816304, "protein_b3804": -195.9795832702639, "protein_b3805": -1645.619608758178, "protein_b3806": -26.643134621176156, "protein_b3807": -145.3636373131153, "protein_b3809": -1395.5269532067261, "protein_b3816": -951.9473557312854, "protein_b3821": -419.2795970873617, "protein_b3823": -405.58566441557093, "protein_b3824": -584.4688343195355, "protein_b3825": -956.4681086859729, "protein_b3826": -60.70093737042291, "protein_b3829": -1651.0073211783822, "protein_b3831": -614.9745005746048, "protein_b3833": 21.137412044164833, "protein_b3835": -1760.3417210220923, "protein_b3836": -189.06433220313806, "protein_b3838": -271.92082725413184, "protein_b3839": -1213.5276658905016, "protein_b3843": -765.0254448512859, "protein_b3844": -590.7649269926402, "protein_b3845": -365.69351171679375, "protein_b3846": -1965.620521510685, "protein_b3849": -465.50439951729027, "protein_b3850": -1732.6736252708129, "protein_b3856": -109.67226599270785, "protein_b3857": -633.8619254581602, "protein_b3860": -612.607454936191, "protein_b3867": -562.5786675743394, "protein_b3870": -1305.719905700999, "protein_b3875": -254.37848361460107, "protein_b3882": -1142.4546788494263, "protein_b3892": -514.7115867377267, "protein_b3893": -197.60968677727837, "protein_b3894": -2534.536079263605, "protein_b3902": -398.7679815336607, "protein_b3903": -1344.2418467989232, "protein_b3904": 208.91506255386594, "protein_b3907": -449.3820384447721, "protein_b3908": -366.0181706833719, "protein_b3909": -589.9857750238664, "protein_b3915": -617.335639932898, "protein_b3916": -586.8359239643179, "protein_b3917": -656.1618528431392, "protein_b3918": -56.58639518606584, "protein_b3919": -1147.8145120992779, "protein_b3924": -397.5534803861942, "protein_b3925": -198.8464119145626, "protein_b3926": -352.87509723037107, "protein_b3927": -1959.7083198719959, "protein_b3930": -327.62902308796646, "protein_b3936": -29.768778422709524, "protein_b3939": -1257.9511692643382, "protein_b3940": -0.0, "protein_b3941": -516.2827307896405, "protein_b3942": -221.16748866628956, "protein_b3945": -888.525966826988, "protein_b3946": -2160.942451575303, "protein_b3951": -1352.0287178968872, "protein_b3952": -100.9112513040383, "protein_b3956": -1709.843682445282, "protein_b3957": -687.5077328359821, "protein_b3958": -178.3353678027136, "protein_b3959": -1480.0080943466537, "protein_b3960": -260.6439008587745, "protein_b3962": -596.2000482825258, "protein_b3965": -826.4728354511856, "protein_b3966": 840.4448898620864, "protein_b3967": -1784.6120663807328, "protein_b3972": -970.6134905149297, "protein_b3974": -510.09077689158767, "protein_b3980": -446.9307363421562, "protein_b3981": -791.5211469911836, "protein_b3982": -98.8149097001622, "protein_b3983": -157.53808842736746, "protein_b3984": -769.8451815625274, "protein_b3985": -4475.817753498755, "protein_b3986": -806.2863974058362, "protein_b3987": -349.63709564185837, "protein_b3988": -1107.794721990923, "protein_b3990": 16.718369509192783, "protein_b3991": -398.05024756548283, "protein_b4407": -6.803985812776094, "protein_b3992": 224.8940310906634, "protein_b3993": -2388.210817344489, "protein_b3994": -386.9722018110541, "protein_b3996": -261.0958900935551, "protein_b3997": -1291.8686977139337, "protein_b4005": -1859.9257999657032, "protein_b4006": -0.0, "protein_b4013": -474.0106710166088, "protein_b4014": -2526.2794159207074, "protein_b4015": -489.47062464256237, "protein_b4019": -2655.6438155837996, "protein_b4022": -193.40633693050384, "protein_b4024": -1142.2398257520074, "protein_b4025": -1076.0724884071758, "protein_b4031": -617.5738698441877, "protein_b4032": -574.3701001564368, "protein_b4033": -167.6658871144577, "protein_b4034": -582.9228490157237, "protein_b4035": -39.725272795143894, "protein_b4036": -1441.5516396561666, "protein_b4039": -650.6094617087651, "protein_b4040": -680.4561206396893, "protein_b4041": -1370.6518425446595, "protein_b4042": -430.39038435754304, "protein_b4049": -605.9693704778383, "protein_b4053": -734.6463347529145, "protein_b4054": -881.2451343045325, "protein_b4055": 14.317213942532865, "protein_b4067": -1599.734982200614, "protein_b4069": -1150.384800226616, "protein_b4070": -528.8643944753784, "protein_b4071": 210.5182836226812, "protein_b4072": 115.73616283556794, "protein_b4073": -542.3393900056441, "protein_b4077": -1085.6525072062432, "protein_b4079": -518.3219949691997, "protein_b4084": -166.0710457615624, "protein_b4085": -2131.180417649305, "protein_b4086": -260.90219434411677, "protein_b4087": -6.467876640120517, "protein_b4088": -133.14441087416472, "protein_b4090": -390.9019895923606, "protein_b4094": -1287.608588795123, "protein_b4111": -1285.1257555324523, "protein_b4115": -913.9434726051878, "protein_b4117": -1006.8489424979971, "protein_b4119": -361.92954680698114, "protein_b4120": -552.161793404416, "protein_b4122": -919.6684326465856, "protein_b4123": -752.8043657891856, "protein_b4129": -1168.0798349770325, "protein_b4130": -794.5588666112803, "protein_b4131": -1669.8079576375496, "protein_b4132": -1364.247286601593, "protein_b4136": -1322.696941577209, "protein_b4138": -669.370653092327, "protein_b4139": -974.1650163913324, "protein_b4142": -216.7462890027704, "protein_b4143": -1641.45699568658, "protein_b4151": -257.6886570837636, "protein_b4152": -380.47625979529397, "protein_b4153": -217.20002156507704, "protein_b4154": -1741.937738775012, "protein_b4160": -2004.1104751513924, "protein_b4161": 268.04170417335814, "protein_b4162": -405.2082952787535, "protein_b4166": -852.088712886891, "protein_b4169": -1037.324668880907, "protein_b4171": -2529.212173096127, "protein_b4177": -611.7415893265495, "protein_b4180": -1958.035588854453, "protein_b4192": -135.3523034191865, "protein_b4193": -918.3459087436731, "protein_b4194": 21.315879093099426, "protein_b4195": -220.9102999107669, "protein_b4196": -251.50497079834471, "protein_b4197": -447.943810611999, "protein_b4198": -1984.505074824918, "protein_b4200": -267.5523472804051, "protein_b4202": -44.1947210930815, "protein_b4203": -1040.626991642688, "protein_b4208": -1604.7787020671112, "protein_b4213": 85.04436307851739, "protein_b4214": -489.1987105311948, "protein_b4219": 50.08026982631108, "protein_b4226": -479.8984298786692, "protein_b4227": -200.81817016528254, "protein_b4485": -95.69307845878028, "protein_b4230": -180.98439547321482, "protein_b4231": -156.60924156461837, "protein_b4232": -573.1464788060758, "protein_b4233": -455.15960751390935, "protein_b4237": 258.550670232143, "protein_b4238": -1347.1467432811776, "protein_b4239": -66.69314057553885, "protein_b4240": -343.4552753074319, "protein_b4242": -2190.469802436989, "protein_b4244": 155.38419456584077, "protein_b4245": -614.8881071241401, "protein_b4254": -886.7802309526207, "protein_b4258": -2118.4588051533638, "protein_b4260": -221.9408129600809, "protein_b4261": -1188.8915462659227, "protein_b4262": -130.15635664670552, "protein_b4265": -716.7776079344579, "protein_b4266": -1946.0511676877454, "protein_b4267": -166.878838266197, "protein_b4268": 11.090409283347428, "protein_b4287": 228.51462813184395, "protein_b4288": -328.8956383382058, "protein_b4289": -411.10157026649597, "protein_b4290": -280.992143646557, "protein_b4291": -1653.260648519294, "protein_b4293": -713.5873703704557, "protein_b4301": -2455.435864284875, "protein_b4311": -148.71814179074227, "protein_b4321": -1433.6844966637364, "protein_b4322": -579.0797297506723, "protein_b4323": -455.4982810139881, "protein_b4356": -499.0327365802694, "protein_b4358": -326.2356082513739, "protein_b4367": -234.91061944312176, "protein_b4371": -286.1014361678345, "protein_b4374": -645.1621678420836, "protein_b4375": -822.4616372225566, "protein_b4381": -848.3551764365284, "protein_b4382": -991.661922839632, "protein_b4383": -190.70472299601425, "protein_b4384": -1083.8422887478876, "protein_b4386": -126.05888409350526, "protein_b4388": -556.1234275850796, "protein_b4390": -265.82155077481764, "protein_b4392": -1179.2292137393322, "protein_b4394": -244.3535540568723, "protein_b4395": -196.68684282150116, "YmfC_mono": 148.36445781989937, "CARNRACE-MONOMER": -1621.792095081621, "CPLX0-1601": -1309.029787211178, "NANE-MONOMER": -270.04666192744406, "NARU-MONOMER": -398.3710921541412, "YDGEF-CPLX": -779.6714289379241, "PHOSMANMUT-MONOMER": -63.9040983046628, "CPLX0-3929": -1748.241389117308, "CPLX0-7652": -5376.967387195693, "ANSB-CPLX": 230.8700306946584, "EG11983-MONOMER": 130.535075575588, "NARW-MONOMER": -1258.7126068070395, "EG11009-MONOMER": -1267.6166019975906, "DIHYDROOROTOX-MONOMER": -329.3799785346105, "NAPD-MONOMER": -17.207939179995368, "YGFO-MONOMER": -204.2458153054945, "ALTRO-OXIDOREDUCT-MONOMER": -1307.1951228275802, "EG10739-MONOMER": -956.4681086859729, "DCUA-MONOMER": -678.7120641341244, "KUP-MONOMER": -1841.3629530399364, "PHOSNACMURPENTATRANS-MONOMER": -429.2065209221865, "RplY_mono": -300.54793342300366, "CPLX0-1262": -3553.4441641357394, "YJGT-MONOMER": -726.2204993926621, "CPLX0-1541": -2174.0580495129943, "DCUB-MONOMER": -762.3656510665311, "G6406-MONOMER": -1867.9845654476069, "G7533-MONOMER": -412.8256474426504, "CPLX0-7794": -4569.818715397705, "G6580-MONOMER": -665.275484949859, "PABASYN-COMPI-MONOMER": -769.6574979288138, "KDPGALDOL-4OH2OXOGLUTARALDOL-CPLX": -2450.6470514784696, "G495-MONOMER": -308.91751940497187, "RlmG_mono": -549.5770747876908, "CPLX0-7458": -2253.4057012868643, "YDEA-MONOMER": -890.1884697634016, "EG11486-MONOMER": -657.0876887330144, "FADA-CPLX": -731.3870234335875, "G6718-MONOMER": -302.7486746013684, "RpmB_mono": 43.3550879143243, "EG10202-MONOMER": -416.36183591988254, "G6275-MONOMER": -18.21815599000697, "ABC-3-CPLX": -976.7361555937808, "EG11956-MONOMER": -166.0710457615624, "B0511-MONOMER": -420.7585012208922, "TNAB-MONOMER": -377.40354492546805, "EG10950-MONOMER": -1524.3119732352586, "RsmI_mono": -715.9966311792381, "CPLX0-241": -1067.6704764308674, "2-OCTAPRENYLPHENOL-HYDROX-MONOMER": -1771.5943465728844, "RpsP_mono": -139.1288818039197, "G7419-MONOMER": -689.5701149278652, "ARAE-MONOMER": -948.9654479032587, "PHOSGLUCOSAMINEMUT-MONOMER": -1361.583559669132, "EG10381-MONOMER": -1808.1903034207435, "CPLX0-7659": -3431.3760089998686, "AICARTRANSIMPCYCLO-CPLX": -0.0, "EG11910-MONOMER_dimer": -2704.0574357937744, "FRUCBISALD-CLASSI": -5302.094457514526, "TYRP-MONOMER": -1124.5655786076445, "CPLX-167": -6583.644680318726, "ERYTH4PDEHYDROG-CPLX": -0.5670418236290925, "MTR-MONOMER": -1142.3158254552757, "ABC-70-CPLX": -6025.007065870432, "OCTAPRENYL-METHOXYPHENOL-OH-MONOMER": -369.4542022447213, "CPLX0-3181": -869.5273245044436, "YJDL-MONOMER": -804.7797745952699, "DusA_mono": -605.9693704778383, "RpsF_mono": -267.5523472804051, "CPLX0-7688": -7914.128900791149, "EG11829-MONOMER_EG11828-MONOMER": -743.534191450868, "EG11288-MONOMER": -493.29348061124915, "GKI-MONOMER": -1910.799660110609, "CPLX0-7654": -7865.915574792617, "ARGSUCCTRAN-MONOMER": -98.12708821555731, "EXUT-MONOMER": -1211.0188760685, "ABC-51-CPLX": -1281.7547959935746, "EG10780-MONOMER": -233.36793423236028, "TRANSALDOLB-CPLX": -1913.9881871933121, "GLYCOGENSYN-MONOMER": -313.24569426445254, "ACNEULY-CPLX": 52.947626723683854, "CPLX0-3861": -3852.9631514912116, "G7732-MONOMER": -2313.1027166748604, "RpoH_mono": -671.5385593567158, "GPT-CPLX": -1118.7308223427995, "BRNQ-MONOMER": -1966.7255334577387, "G7322-MONOMER_G6561-MONOMER": -5207.251772820853, "GLUTAMIDOTRANS-CPLX": -75.90117396025641, "ABC-7-CPLX": -5268.310869765838, "PNUC-MONOMER": -477.81968138445654, "TREHALAPERI-MONOMER": -179.15823351862113, "EG11911-MONOMER": -100.9112513040383, "PrfB_mono": -437.44575150368155, "UDPMANNACADEHYDROG-MONOMER": -464.1229965406982, "ANTHRANSYNCOMPII-MONOMER": -2970.525930567712, "CPLX0-7614": -5597.4651995146105, "B2789-MONOMER": -2255.3559636123896, "EG11353-MONOMER": -163.36203053804257, "KEFB-MONOMER": -977.9010542887572, "YHHO-MONOMER": -938.7475770519957, "G6862-MONOMER": -988.0406097577307, "CPLX0-1941": -476.4896801669222, "GALACTONATE-DEHYDRATASE-MONOMER": -526.5411422152266, "XAPB-MONOMER": -773.3820668754499, "PGLUCONDEHYDRAT-MONOMER": -1093.024421722267, "G6712-MONOMER": -99.44872961217372, "CPLX0-235": -411.8261995751116, "ADENODEAMIN-MONOMER": -734.3158544955054, "PROPKIN-MONOMER": -740.9496974364874, "GARTRANSFORMYL2-MONOMER": -721.9919819343321, "NusA_mono": -637.840683562065, "NusB_mono": -224.42943209261674, "EG11437-MONOMER": -185.47574671860897, "EG12455-MONOMER": -667.6859153913065, "CADB-MONOMER": -1373.7747450734696, "CPLX0-7534": -1681.4342487557508, "EG12221-MONOMER": -305.1611424709781, "InfA_mono": -94.29496800182767, "EG11082-MONOMER": -457.1201277982756, "TRKA-MONOMER_SAPD-MONOMER_TRKG-MONOMER": -3865.3459656584073, "FADB-CPLX": -3931.24104302137, "MELB-MONOMER": -562.1797405555922, "CPLX-63": -2846.0935929176667, "RluC_mono": -635.9474477423142, "EG11425-MONOMER": 131.9119258639276, "DIHYDRODIPICSYN-CPLX": -1627.5236934614557, "EG10280-MONOMER": -259.29414324786126, "EIISGA": -6280.435701666662, "HCAT-MONOMER": -1178.3597913786105, "PHOSACETYLTRANS-CPLX": -7485.568788805208, "RsmD_mono": -455.50833094442675, "G6714-MONOMER": -144.23820392257474, "RpsI_mono": 9.514879710534487, "EG11158-MONOMER": -377.8917854872503, "3-OXOACYL-ACP-SYNTHII-CPLX": -998.2243335263382, "EG11511-MONOMER": -436.12706377298997, "TREHALACYTO-MONOMER": -256.2567571285734, "Era_dim": -378.91965922412663, "TRE6PHYDRO-MONOMER": -66.69314057553885, "GSP-CPLX": -487.39531516489336, "TrmH_dim": -344.94511662394206, "EG10119-MONOMER": -181.53310537607703, "RrmJ_mono": -1081.9561893676644, "ORNCARBAMTRANSFERF-CPLX": -2681.68221900094, "DusC_mono": -597.6186102033637, "GLU6PDEHYDROG-MONOMER": -813.2194122983564, "G6176-MONOMER_G6177-MONOMER_G6178-MONOMER": -647.049595401409, "N-ACETYLGLUTPREDUCT-MONOMER": -178.3353678027136, "DALADEHYDROGA-MONOMER": -173.50395830953025, "PDXK-CPLX": -1350.6834631186737, "DHHB-METHYLTRANSFER-CPLX": -908.3717490013256, "CORA-MONOMER": -961.5543078195369, "PUTA-CPLX": -4599.377253924602, "FORMYLTHFDEFORMYL-CPLX": -2866.4814803107047, "EG11665-MONOMER": -930.8086133436243, "EG11423-MONOMER": -270.36317881417824, "RIB5PISOMB-CPLX": -781.8039791847212, "G6260-MONOMER": -917.7222559896203, "EG12713-MONOMER": -855.9508740142059, "CPLX0-321": -6274.589375497504, "PHENDEHYD-CPLX": -1742.1427815932382, "CPLX0-3932": -3376.0414200045752, "CYNX-MONOMER": -566.1774156916409, "KDOTRANS-MONOMER": -787.6658034829159, "CHD-MONOMER": -110.37138357095502, "AROP-MONOMER": -1445.5360743669853, "G6661-MONOMER": -922.9914596637116, "TRKA-MONOMER_SAPD-MONOMER_TRKH-MONOMER": -3240.2790217517045, "YJCG-MONOMER": -1611.0383479596096, "DEOXYRIBOSE-P-ALD-MONOMER": -848.3551764365284, "MGTA-MONOMER": -2207.675945750314, "GLYCEROL-3-P-ACYLTRANSFER-MONOMER": -1370.6518425446595, "TrmD_dim": -468.007132006666, "RELA-MONOMER": -235.44522364478956, "UXAC-MONOMER": -1481.7834259641222, "CPLX0-7685": -1017.1624736012863, "6PGLUCONOLACT-MONOMER": -178.79468467688213, "PrfC_mono": -822.4616372225566, "EG11340-MONOMER": -241.66163135729713, "TruD_mono": -782.3556297849918, "MONOMER0-149": -422.62482964409503, "KGTP-MONOMER": -1196.5603992991328, "YecO_mono": -52.46790459662211, "DLACTDEHYDROGNAD-MONOMER": -613.523365967485, "FOLC-MONOMER": -1222.1621177512086, "SUCCCOASYN": -6453.965169912896, "DCUC-MONOMER": -801.1510824596186, "EG12285-MONOMER": -242.63184594948717, "YHIP-MONOMER": -803.8688975704741, "RplQ_mono": -149.56489817879466, "LYXK-CPLX": -281.02974976676137, "B1634-MONOMER": -959.5666896752384, "RpsJ_mono": 9.381533672493532, "RpsD_mono": -1283.1059010476458, "EG11373-MONOMER": -383.6944380337411, "NANK-MONOMER": -217.42132613948064, "SUCCGLUDESUCC-MONOMER": -401.47330906505454, "GroL_14": -22980.39793961212, "G7096-MONOMER": -1329.2303701083001, "CPLX0-7687": -2205.83493803847, "G6339-MONOMER": -124.29298545359933, "LysI_RS_dim": -2301.988384238736, "RplS_mono": -844.9782131048358, "3-ISOPROPYLMALISOM-CPLX": -2421.1963892025346, "G6662-MONOMER": -576.0622260743925, "DMBPPRIBOSYLTRANS-CPLX": -865.6061257454538, "MONOMER0-1842": -228.99001273765043, "G6539-MONOMER": -634.7590564760703, "CPLX0-7912": -3580.475120554115, "DTDPDEHYDRHAMEPIM-MONOMER": -35.12080411077576, "CPLX-722": -419.96328255415824, "G7558-MONOMER": 28.620722253510966, "YBDA-MONOMER": -1223.4684146958928, "RNase_III_dim": -1340.8563992731636, "RpmJ_mono": 55.58611358570841, "GLUC1PURIDYLTRANS-MONOMER": -790.291005515753, "RpsN_mono": -67.66227194257291, "YFEP-MONOMER": -1263.2901283212348, "PGAM2-MONOMER": -196.68684282150116, "SORB6PDEHYDROG-CPLX": -6395.689634785425, "NARJ-MONOMER": -208.14609898293344, "LUMAZINESYN-CPLX": -21624.11920659502, "G6245-MONOMER": -444.41057762911504, "NUPG-MONOMER": -1293.4383128301454, "TRYPTOPHAN-CPLX": -7135.958717161611, "G6199-MONOMER": -454.50294363906295, "UDPNACETYLGLUCOSAMENOLPYRTRANS-MONOMER": -995.9566449619892, "TufA_mono": -443.734758848756, "CPLX0-242": -155.1167226522868, "YGJU-MONOMER": -832.3069137312984, "RHTB-MONOMER": -589.9709029406088, "OCTAPRENYL-METHYL-METHOXY-BENZOQ-OH-MON": -486.8940439525979, "Gly_RS_tetra": -4862.77795089535, "Tyr_RS_dim": -2128.2178938223324, "G6719-MONOMER": 78.37153668534802, "L-GLN-FRUCT-6-P-AMINOTRANS-CPLX": -1101.9688892541315, "G7726-MONOMER": -166.8135638484183, "GLYCDEH-CPLX": -7108.207734615904, "GART-MONOMER": -20.641440010415224, "Pnp_trim": -4944.442823667726, "RpsK_mono": -8.372511749898456, "GLTP-MONOMER": -1095.0615718589784, "PFLACTENZ-MONOMER": -398.9514720427232, "LAUROYLACYLTRAN-MONOMER": -753.4077297859338, "CPLX0-7428": -667.3915509176404, "YjbC_mono": -193.40633693050384, "EG11167-MONOMER": -861.9265337326001, "RplT_mono": -236.39532067672437, "GNTU-MONOMER": -1105.9764338098369, "UROGENIIISYN-MONOMER": -195.9795832702639, "GLUCOSAMINE-6-P-DEAMIN-CPLX": -7279.1064349645185, "EG12013-MONOMER": -433.0836174316561, "RlmI_dim": -871.350922535636, "G6286-MONOMER": -45.38354344960555, "B0752-MONOMER": -712.6903772505677, "MALATE-SYNTHASE": -2526.2794159207074, "B1006-MONOMER": -2774.2556470382797, "YecP_mono": -1117.083786340572, "GLYOHMETRANS-CPLX": -2109.6347370109643, "URPHOS-CPLX": -3689.847003447629, "G6357-MONOMER": -129.1878823981147, "RIBONUCLEOSIDE-TRIP-REDUCT-CPLX": -2694.293486562355, "EG11424-MONOMER": -645.622180456363, "G6358-MONOMER": -273.000408231654, "ABC-28-CPLX_EG10817-MONOMER": -761.0736837011781, "SPED-MONOMER": -93.96337854505995, "ABC-18-CPLX": -846.8949892119795, "EG11426-MONOMER": -584.7475808950658, "EG12712-MONOMER": -383.4711441708471, "FHLMULTI-CPLX": -5306.960446225908, "CPLX0-1666": -1930.4270236254358, "NRFMULTI-CPLX": -1379.263951524505, "CPLX0-254": -1048.6437835182714, "G6439-MONOMER": -615.4024532436924, "CPLX0-7415": -5851.1991423981435, "YhhP_mono": -86.12697290451788, "OROTPDECARB-CPLX": -1227.013786376254, "GreA_mono": -459.817024961888, "EG12666-MONOMER": -800.9782006700791, "SIROHEMESYN-CPLX": -1298.092786699148, "URACIL-PRIBOSYLTRANS-CPLX": -3259.8389066619748, "ENTE-CPLX": -4359.398829284853, "FABA-CPLX": -480.5394749455945, "RpsL_mono": 99.50093089625453, "RsmG_mono": -47.373825745787755, "B0612-MONOMER": -932.8223138413933, "PHENPRODIOLDEHYDROG-MONOMER": -98.62410800242111, "1-ACYLGLYCEROL-3-P-ACYLTRANSFER-MONOMER": -485.4520417347233, "NACGLCTRANS-MONOMER": -421.28596894563515, "BETT-MONOMER": -731.3466232092733, "CPLX0-7674": -2951.0240043320914, "ABC-49-CPLX": -7258.254348260193, "ABC-15-CPLX": -1814.2171616805824, "UHPT-MONOMER": -600.453562601287, "EG12384-MONOMER": -2183.819058166323, "FABZ-CPLX": -314.05738443397456, "CPLX0-7906": -2231.187996194464, "RpsR_mono": -44.1947210930815, "PITA-MONOMER": -1072.3259550087619, "RsmB_mono": -634.4108423401912, "RpmD_mono": -73.13531671383195, "DSBBPROT-MONOMER": -420.12541741912884, "CPLX0-3976_edit": -1001.2440196438905, "RIBULP3EPIM-MONOMER": -42.78932991574508, "TSA-REDUCT-MONOMER": -565.5764230272504, "MHPF-MONOMER": -2870.840613153336, "DIHYDROFOLATEREDUCT-MONOMER": -318.553633945424, "RplI_mono": -1040.626991642688, "CPLX0-3201": -13.878314774738104, "RNase_G_dim": -1975.5804215461383, "YRBG-MONOMER": -353.7014658643066, "B0260-MONOMER": -929.325221380467, "EG10153-MONOMER": 13.495867021381365, "CPLX0-7": -2577.6636880761084, "CPLX-169": -2672.3748162204374, "RluB_mono": -173.7568379015577, "MYRISTOYLACYLTRAN-MONOMER": -846.2787473932932, "ABC-24-CPLX": -1408.5618297646852, "XYLE-MONOMER": -631.9447025080684, "THIH-MONOMER_THIF-MONOMER_THII-MONOMER_THIS-MONOMER": -414.8047438306199, "TrmU_mono": -453.8842831973769, "PGK-CPLX": -1079.512884872571, "NANT-MONOMER": -657.1553151848622, "EG11639-MONOMER": -1027.2221279624966, "GreB_mono": -307.15135664847486, "RlmL_dim": -3664.39954959515, "G7914-MONOMER": -2455.435864284875, "SHIA-MONOMER": -661.6820547599687, "ABC-42-CPLX": -849.3366481414192, "EG10108-MONOMER": 93.60627427003524, "CPLX0-7720": -468.92016488676535, "BADH-CPLX": -827.7064070609599, "LYSP-MONOMER": -909.7557393212613, "G7860-MONOMER": -1984.505074824918, "EG11591-MONOMER": -379.20037791323443, "ALTRODEHYDRAT-MONOMER": 29.55366138938027, "RpsS_mono": -54.393449657853054, "ABC-2-CPLX": -1096.2291309229008, "YAAJ-MONOMER": -1181.7235024929223, "CPLX0-7616": -912.8973491093756, "CPLX0-231": -6090.907994685086, "ABC-20-CPLX": -3376.2182197497514, "CPLX0-3141": -447.74244784618145, "NIRC-MONOMER": -558.6352968364639, "CPLX0-7811": -6930.694501083251, "EG11822-MONOMER": 328.4299084175952, "CPLX0-1942": -993.8520973325, "GLPT-MONOMER": -941.161059395709, "GALACTITOLPDEHYD-MONOMER": -2190.090245175454, "PDXY-MONOMER": -443.9658943844388, "RimM_mono": 72.45005182240878, "RpsB_mono": -1130.2940898678705, "MANNPISOM-MONOMER": -721.1280078361914, "ARGSUCCINLYA-MONOMER": -260.6439008587745, "CPLX0-240": -1411.9122413823409, "CPLX0-7535": -1846.9756889595976, "G6782-MONOMER": -68.38404345951841, "DEOA-CPLX": -1983.323845679264, "GLUCONOKINI-MONOMER": 11.090409283347428, "PHEP-MONOMER": -789.9576274720456, "HEMX-MONOMER": 67.43483764816304, "CHAA-MONOMER": -879.2296368389564, "CPLX0-3001": -1669.4137211348298, "InfB_mono": -2881.6618582881874, "RIBONUCLEOSIDE-DIP-REDUCTII-CPLX": -3781.2912400939854, "EG11984-MONOMER": 113.70320486805443, "ABC-12-CPLX": -1577.2433603814682, "EG11189-MONOMER": -464.94318253387456, "ACETOACETYL-COA-TRANSFER-CPLX": 170.60675615352656, "CPLX0-7643": -5289.758050766938, "ADHP-MONOMER": -510.405201316344, "ASL-MONOMER": -1209.3719857107521, "CPLX0-3741": -364.40938524348957, "APO-ENTB": -1037.6155582308247, "RpmE_mono": -29.768778422709524, "CPLX0-7653": -3160.5438610107008, "RpsO_mono": -141.37803952773234, "B0070-MONOMER": -1588.6919966136657, "G7410-MONOMER": -45.92760248034795, "G7167-MONOMER": -175.98754312995686, "GABP-MONOMER": -697.7684825943663, "CPLX0-1721": -6830.6593203437205, "RHAT-MONOMER": -457.2181566432019, "G7431-MONOMER": -374.0599093149549, "DHPDIOXYGEN-CPLX": -492.27502860111997, "NHAB-MONOMER": -1617.132308016904, "RlmH_dim": -4099.688467168392, "CARNDEHYDRA-CPLX": -3938.8804561130746, "RpmH_mono": -214.16416071065413, "CPLX0-7520": -43.988371099545276, "CPLX0-252": -1931.7809594751502, "FRUCBISALD-CLASSII": -1448.448274726211, "B2170-MONOMER": -523.2719015317736, "THIOREDOXIN-REDUCT-NADPH-CPLX": -426.2379079472359, "RHTC-MONOMER": -411.08773303664424, "ATPASE-1-CPLX_no_MONOMER0-12": -3000.1250657866153, "RlmF_mono": -373.0500699461754, "ABC-11-CPLX": -8718.065885377177, "ABC-14-CPLX": -1032.7301078356109, "Tig_mono": -1431.0970596591021, "CPLX0-251": -415.50283067045433, "CPLX0-7819": -2119.6108185583507, "Asp_RS_dim": -2675.6654975921, "EG10299-MONOMER": -216.194067052088, "YCHM-MONOMER": -1504.930024312959, "RpmG_mono": -375.05478201206404, "ABC-27-CPLX": -2016.4703611506552, "CPLX0-7717": -3648.6274621273674, "CPLX0-1923_EG10306-MONOMER": -495.58925163573235, "B1296-MONOMER": -509.7917013703102, "EG12312-MONOMER": -701.2915521220898, "ABC-56-CPLX": -1460.7492498040697, "RFBX-MONOMER": -499.57052761568514, "B0709-MONOMER": -835.506300956339, "THIG-MONOMER": -398.05024756548283, "G7493-MONOMER": -606.0348159524108, "SPOT-MONOMER": -368.53758757210153, "MALONYL-COA-ACP-TRANSACYL-MONOMER": -1157.8317444922095, "ASPKINIII-CPLX": -2284.479651504015, "CPLX0-1581": -755.8628357496135, "CPLX0-1669": -4980.234777580215, "EG11339-MONOMER": -3509.0693885825253, "GLUTSEMIALDEHYDROG-CPLX": -4148.265024932331, "HCAMULTI-CPLX": 38.09190813433652, "CPLX0-2081": -2793.1264120887004, "GNTT-MONOMER": -1387.826219065638, "MONOMER0-341": -611.4304349223095, "CPLX0-7717_G6561-MONOMER": -5103.21225818508, "EG12438-MONOMER": -139.77155697620992, "QueA_mono": -816.3160038043189, "DCTA-MONOMER": -561.2132494657507, "CPLX0-7847": -528.1584488941198, "MALTODEXGLUCOSID-MONOMER": -54.10146229989701, "Rrf_mono": -308.79607749285407, "CPLX-157": -7196.509219683652, "3-OXOACYL-ACP-REDUCT-MONOMER": -313.965210257215, "NICOTINATEPRIBOSYLTRANS-MONOMER": -556.6531671315092, "CPLX-163": -6202.43762231776, "CPLX0-7878": -1488.315459094583, "GALP-MONOMER": -1309.1870024142809, "G7859-MONOMER": -447.943810611999, "CPLX0-236": -321.75457418992687, "ALDOSE1EPIM-MONOMER": 173.73234277211444, "AMINEOXID-CPLX": -636.0028796362964, "YggJ_dim": -1329.4335529575276, "G6519-MONOMER": -5.98990425992748, "RplE_mono": -187.32179374694115, "CPLX0-7843": -4397.506336985489, "GLUCONREDUCT-MONOMER": -1946.0511676877454, "CPLX-168": -5015.368224957008, "ASP-SEMIALDEHYDE-DEHYDROGENASE-CPLX": -761.0639146526447, "EG12130-MONOMER_EG12131-MONOMER": -1485.6945641465472, "FusA_mono": -993.8941602433379, "CYSTATHIONINE-BETA-LYASE-CPLX": -2198.8624844228652, "RpsT_mono": -398.5457783603406, "EG10606-MONOMER": -138.08787952958488, "MHPHYDROXY-MONOMER": -37.39054089796647, "CPLX0-201": -7580.837678202198, "ABC-34-CPLX": -1507.1018242277428, "AMYLOMALT-MONOMER": -395.43607441252647, "TDK-MONOMER": -282.26670391917014, "2-OCTAPRENYL-METHOXY-BENZOQ-METH-MONOMER": 21.137412044164833, "PURK-CPLX": -489.0593035129997, "CPLX0-3971": -51.26215622262917, "RpsU_mono": -355.55846903642464, "Pro_RS_dim": -2285.826422111557, "YccK_mono": -403.79995236966903, "EG11110-MONOMER": -1349.4831992230913, "AMP-NUCLEOSID-CPLX": -412.2362101705318, "RplB_mono": 140.1702223349959, "RsmF_mono": -886.6032529690117, "G6567-MONOMER": -1831.8130352735855, "TRANS-CPLX-203": -1185.2688983040832, "G6716-MONOMER": -4682.176191389247, "RplW_mono": -197.1403626587491, "NUPC-MONOMER": -1084.8439729180277, "ABC-26-CPLX": -365.95096771734615, "G6622-MONOMER": -361.8582760072597, "6PGLUCONDEHYDROG-CPLX": -2005.531833562104, "CAIC-MONOMER": -248.58524696244865, "PYRNUTRANSHYDROGEN-CPLX": -5677.094184854804, "CITRATE-SI-SYNTHASE": -5818.414198549461, "YEAV-MONOMER": -1428.1858702763363, "DTDPDEHYRHAMREDUCT-MONOMER": -628.9474065152575, "EG11702-MONOMER": -261.0958900935551, "EG12407-MONOMER": -338.48346517010805, "UROGENDECARBOX-MONOMER": -1291.8686977139337, "RlmM_mono": -860.3790126988577, "CPLX0-7732": -1871.745119700133, "ThiI_mono": -649.6131586176999, "ABC-25-CPLX": -1584.865766317307, "ABC-33-CPLX": -685.9493777922985, "GrpE_dim": -1262.5992607993899, "G7841-MONOMER": 268.04170417335814, "AROA-MONOMER": -1297.084394532638, "transGroES_hepta": -1517.2240230193927, "DCTP-DEAM-CPLX": -114.80729426184807, "RpoS_mono": -572.290449117113, "EG10048-MONOMER": -155.7094834209467, "ENTA-CPLX": -710.3201270633714, "POTE-MONOMER": -652.6182264527317, "RplR_mono": -260.34115741149765, "ALARACEBIOSYN-MONOMER": -734.6463347529145, "LCTP-MONOMER": -2278.821442612734, "G6522-MONOMER": -77.39400854054246, "7KAPSYN-CPLX": -263.44721677634635, "G6521-MONOMER": -123.53754891575412, "RbfA_mono": -94.87486085533551, "METHGLYSYN-CPLX": -1517.5410505121154, "ANSA-CPLX": 289.46367062495966, "MHPELY-MONOMER": -106.12016185106641, "EG10564-MONOMER": -226.554823408409, "CPLX0-7466": -1086.3488157263512, "MANNPGUANYLTRANGDP-MONOMER": -357.06392340836317, "CPLX0-7877": -2152.1449768143516, "TRANSALDOLA-MONOMER": -615.3500421888608, "CPLX0-7462": -7.362744130680916, "GUANYL-KIN-CPLX": -703.1952442982986, "CMR-MONOMER": -1265.2660086314124, "ALPHA-AMYL-CYTO-MONOMER": -112.37386570633772, "MANNONDEHYDRAT-MONOMER": -579.0797297506723, "CPLX0-7887": -1815.874132349775, "CPLX-164": -7446.356854582537, "DALADALALIGA-MONOMER": -449.43115172373103, "PGPPHOSPHAB-MONOMER": -953.3755382775878, "ABC-5-CPLX": 2066.9379989363265, "EG10723-MONOMER": -1287.608588795123, "UDPACYLGLCNACDEACETYL-MONOMER": -128.64569960383213, "CPLX0-2061": 214.39042546282548, "SPERMIDINESYN-CPLX": -1890.771975938632, "MANNPDEHYDROG-MONOMER": -272.3820222410499, "GAPDH-A-CPLX": -2387.712924117758, "KsgA_mono": -10.388837491524463, "GLTS-MONOMER": -1199.7096482298427, "Asn_RS_dim": -1850.1993367036714, "HMP-P-KIN-CPLX": -3254.9812262870555, "CPLX0-7660": -1550.895832055163, "EG12015-MONOMER": -723.6870903869634, "EG11600-MONOMER": -334.68129430260876, "G7446-MONOMER": -146.6688172076269, "EG12318-MONOMER": -1012.2816445776299, "ERYTHRON4PDEHYDROG-MONOMER": -1702.3258693767327, "ABC-304-CPLX": -1426.8815656924512, "IMP-DEHYDROG-CPLX": -6635.0203015889565, "G6960-MONOMER": -2998.0108130826143, "RhlB_dim": -1227.9738315597365, "DusB_mono": -933.1952613099179, "EG12445-MONOMER": -609.6717563712299, "CPLX0-7629": -1466.5828114976423, "CPLX-158": -7798.114583711403, "GLYC3PDEHYDROGBIOSYN-CPLX": -300.6091616189321, "EG11796-MONOMER": -126.05888409350526, "GLYCOGEN-BRANCH-MONOMER": -252.12373976910587, "CPLX0-3954": -412.6732118168062, "CPLX0-2141": -3621.7490613755667, "DALADALALIGB-CPLX": -734.1797412483734, "G7949-MONOMER": -234.91061944312176, "TDPFUCACTRANS-MONOMER": -247.61006051032217, "ACETYL-COA-ACETYLTRANSFER-CPLX": -1409.1089416729035, "ABC-63-CPLX": -2470.8204970306815, "EG12210-MONOMER": -460.0070239264144, "G6208-MONOMER": -123.83131406130602, "UMPKI-CPLX": -3698.1812331729247, "AROD-CPLX": -2903.1307778972905, "CPLX0-7788": -2696.5638144402983, "CPLX0-225": -529.1024026852477, "EG11035-MONOMER": -581.9802165276828, "CPDB-MONOMER": -261.1084204778616, "PROTOHEME-FERROCHELAT-MONOMER": -694.1429710914068, "MALATE-DEHASE": -1180.2175941932583, "G7458-MONOMER": -754.4951446990547, "CPLX-165": -8263.417492161536, "GRXB-MONOMER_EG12237-MONOMER": -176.4644333717922, "ABC-35-CPLX": -6434.66992812298, "ENOYL-ACP-REDUCT-NADH-MONOMER": -569.8272843466874, "PrfA_mono": -1437.1888585194233, "PYRROLINECARBREDUCT-CPLX": -6400.648476639808, "PSD-MONOMER": -2004.1104751513924, "RlmB_dim": -3916.071177708906, "THIOESTERII-CPLX": -1810.0077699180843, "FUMARASE-C": -4417.713367410025, "RpoE_mono": -1210.330707962698, "CPLX0-3951": -2316.6420844140785, "EG10168-MONOMER": -1465.6336362617837, "CODB-MONOMER": -504.09386620085587, "TmcA_mono": -1783.0565049194681, "EG10669-MONOMER": -792.9654921534983, "ASPAMINOTRANS-DIMER": -1636.8688375477784, "THZ-KIN-MONOMER": -376.2928646864301, "ATPASE-1-CPLX": -3084.5540050598443, "NICOTINAMID-MONOMER": -661.9079215075767, "MANNONOXIDOREDUCT-MONOMER": -455.4982810139881, "YNFJ-MONOMER": -461.2443044575294, "EG11598-MONOMER": -281.078618489003, "RpsG_mono": -2048.677433388884, "FOLD-CPLX": -882.2817877070539, "ABC-4-CPLX": -1508.0292749076232, "RplX_mono": 19.944750131348076, "CDPDIGLYPYPHOSPHA-MONOMER": -56.58639518606584, "UDPNACETYLGLUCOSAMACYLTRANS-CPLX": -2608.6931511855855, "ABC-13-CPLX": -694.6449682691967, "ACS-MONOMER": -1150.384800226616, "CPLX0-821": -28194.177054212494, "EG10201-MONOMER": -400.70402274466255, "SUCCGLUALDDEHYD-MONOMER": -448.3905117201377, "TPI-CPLX": -2295.6290241985557, "CPLX-153": -5953.746191454813, "RpsA_mono": -1392.592690175531, "EG10041-MONOMER": -711.8347686630377, "ABC-8-CPLX": -3632.5696046051526, "PRAI-IGPS": -124.36789080215422, "G7146-MONOMER": -194.42948155697894, "RplA_mono": -769.8451815625274, "PRIBFAICARPISOM-MONOMER": -0.0, "EG12195-MONOMER": -296.235687409675, "URAA-MONOMER": -731.1266169787016, "ABC-40-CPLX": -1727.0337881388807, "RplK_mono": -157.53808842736746, "YHAU-MONOMER": -709.5638672549571, "FABB-CPLX": -1739.7787937038256, "RplO_mono": -2298.462254428537, "ABC-22-CPLX": -4106.786277113382, "EG10154-MONOMER": -900.9185665611807, "ENTD-MONOMER": -1684.7942488855854, "ARCD-MONOMER": -866.6920984999704, "FliA_mono": -942.2287191364981, "AROE-MONOMER": -358.1010258854368, "TruB_mono": -542.8890541117917, "RplC_mono": -2149.407329383822, "IDONDEHYD-MONOMER": -166.878838266197, "ABC-32-CPLX": -1439.6708734959414, "CPLX0-3970": -1903.8905497880355, "RIB5PISOMA-CPLX": -892.8265235134603, "6PFK-1-CPX": -2347.3436958572715, "EG11724-MONOMER": -1023.8306916829181, "TRANS-CPLX-201": -3921.7367516936147, "RsmH_mono": -550.1725472662978, "EG11905-MONOMER": -2160.942451575303, "EG11433-MONOMER": 50.08026982631108, "CPLX0-3881": -113.59886330133418, "MHPT-MONOMER": -1288.8243850929255, "RpsH_mono": -113.81891446630625, "PITB-MONOMER": -1330.8221702859798, "CPLX0-7694": 105.76080508533302, "SelB_mono": -377.60058060399336, "TDCC-MONOMER": -588.7723248356864, "G6188-MONOMER": -889.8450582814492, "CHORPYRLY-MONOMER": -650.6094617087651, "RpmA_mono": -305.00173392117154, "DEOD-CPLX": -6503.053732487325, "RplM_mono": -564.8253724897389, "CPLX0-7904": -1999.0789373368507, "PURE-CPLX": -6543.851873523292, "TrmA_mono": -826.4728354511856, "COBS-MONOMER": -431.2995243047505, "KDGT-MONOMER": -597.5343653758102, "G7170-MONOMER": -955.8123735546428, "PHOSPHASERSYN-CPLX": -276.67270169774883, "EG11351-MONOMER": -272.3650556734755, "EG10696-MONOMER": -748.6517224272774, "ABC-10-CPLX": -2294.4513356581415, "YGGA-MONOMER": -670.1515286512287, "PGLYCDEHYDROG-CPLX": -3364.2260554927266, "UGD-MONOMER": -49.27721967280005, "G6806-MONOMER": -216.2565944421358, "CPLX0-1142": -1628.2589664727577, "RIBAZOLEPHOSPHAT-MONOMER": -136.32340108372506, "EG10203-MONOMER": -720.3972154125453, "ACYLCOADEHYDROG-MONOMER": -1578.904942558179, "RplU_mono": -87.35082233833099, "G6849-MONOMER": -575.1080031684801, "FUCP-MONOMER": -554.4346032801882, "SDAC-MONOMER": -2227.5116946724247, "PANF-MONOMER": -527.7981252668006, "CPLX0-3952": -981.7339172849311, "G6414-MONOMER_CPLX0-1923": -701.515660953598, "MMUM-MONOMER": -1391.285322583938, "GDHA-CPLX": -4794.499633721631, "RplD_mono": -203.39687475602642, "HOMSUCTRAN-CPLX": -948.0213420332176, "ALD-CPLX": -5410.687295641929, "YGJE-MONOMER": -2139.9082029627375, "UDPHYDROXYMYRGLUCOSAMNACETYLTRANS-MONO": -268.6951895456577, "COBU-CPLX": -392.9286080690844, "G6715-MONOMER": -190.4557221310629, "G7090-MONOMER_EG11982-MONOMER": -1473.034883225571, "GMP-REDUCT-CPLX": -2509.939619728948, "G6621-MONOMER": -466.57044994566877, "G7945-MONOMER": -326.2356082513739, "MALTACETYLTRAN-CPLX": -430.61116808503783, "EG12267-MONOMER": -299.70336895755935, "CITLY-CPLX": -12093.916142243808, "CPLX-154": -5399.007069585317, "Tsf_mono": -866.1654911227586, "CPLX0-3661": -1690.7950103224168, "CPLX-7": -1219.6399858408095, "EG10122-MONOMER": -468.5965706393985, "CPLX0-7530": -945.7615286500111, "KDO-8PSYNTH-CPLX": -2644.2368877776835, "UDPMANACATRANS-MONOMER": -69.78359522608957, "AMPG-MONOMER": -1319.834502728244, "EG12450-MONOMER": 297.25713059475896, "QueF_dim": -166.82142366696982, "PALMITOTRANS-MONOMER": -805.5172930435716, "EG10144-MONOMER": -425.7191358049163, "CHORISMUTPREPHENDEHYDRAT-CPLX": -1540.274539876354, "CPLX0-7533": -971.9211123328458, "DEHYDDEOXGALACTKIN-MONOMER": -75.09041418641105, "RluA_mono": -1775.9162162637092, "CPLX0-7655": -5153.098098709904, "RpmC_mono": -73.6571459529711, "COBALADENOSYLTRANS-MONOMER": -1.8430156051367974e-31, "RPOA-MONOMER": -523.1812682503625, "DIHYDROPICRED-CPLX": -2031.669741865977, "CPLX0-1962": -1169.1943328962946, "TufB_mono": -446.9307363421562, "RpoN_mono": -403.53444961993034, "ENTF-MONOMER": -3838.625287556597, "NusG_mono": -98.8149097001622, "EG12394-MONOMER": 106.54885158786166, "G6700-MONOMER": -435.80655131680555, "G7921-MONOMER": -313.5833660841522, "G6520-MONOMER": -206.94701874854684, "CPLX-166": -5828.104812689237, "TruA_dim": -552.4356056186224, "CHORISMUTPREPHENDEHYDROG-CPLX": -1782.5434359015862, "RplJ_mono": -4475.817753498755, "G7457-MONOMER": -418.07930920157435, "ACETOLACTSYNIII-CPLX": -1998.191392642813, "ASPKINIIHOMOSERDEHYDROGII-CPLX": -0.0, "ANSP-MONOMER": -930.1805027490167, "RplV_mono": -49.157364354594314, "TREHALOSE6PSYN-MONOMER": -218.51303187404187, "NARK-MONOMER": -1339.550711917549, "GNTP-MONOMER": -1443.2626953438162, "BTUE-MONOMER": -130.47390820079303, "CPLX0-3951_G6561-MONOMER": -3771.2268804717905, "RplN_mono": 52.00391485172557, "CPLX0-237": -3352.673631319632, "CPLX0-3641": -3019.190847521302, "CPLX0-7684": -531.4681549910055, "CPLX0-7718": -774.330545507958, "EG12287-MONOMER": -3351.4877365934967, "RpmF_mono": -184.16799132289495, "CPLX0-7641": -1248.8551368220224, "PUTP-MONOMER": -1055.1307759482186, "EG11595-MONOMER_EG11666-MONOMER": -1204.1042540719413, "CPLX0-1667": -479.3340643958533, "UBIX-MONOMER_DHHB-METHYLTRANSFER-MONOMER": -427.41591869190154, "G6967-MONOMER": -324.4933183032104, "NACMURLALAAMI1-MONOMER": -559.1479555712189, "EG13236-MONOMER": -223.75850196465197, "CPLX0-761": -2169.40461182235, "YIDK-MONOMER": -603.1768581791063, "GlnS_mono": -1051.6272283463284, "N-ACETYLTRANSFER-CPLX": -3332.9994911476465, "RpmI_mono": -471.6315865102685, "CPLX0-7532": -4262.995199820243, "2-ISOPROPYLMALATESYN-MONOMER": -3.9967691147108213, "DnaK_mono": -380.7980977016134, "EG11341-MONOMER": -218.4599890184766, "G7164-MONOMER": -272.33017530667775, "TilS_mono": -743.9654413283401, "METNIQ-METHIONINE-ABC-CPLX": -1175.383315462854, "EG10341-MONOMER": -127.77517829179845, "GLUCOKIN-MONOMER": -818.7852214325632, "InfC_mono": -99.00409842246928, "ABC-53-CPLX": -2002.6227334026603, "XASA-MONOMER": -1011.7553529311507, "RIBF-MONOMER": -410.2773919588034, "RpsM_mono": 50.28740138435342, "G7169-MONOMER": -81.64814500399613, "CYCA-MONOMER": -1614.7459090100838, "RIBULOKIN-CPLX": -726.7203394381992, "YfiC_mono": -621.9480674191932, "GLUCOSE-1-PHOSPHAT-CPLX": -506.4288294530182, "SUCCARGDIHYDRO-MONOMER": 64.06614364442643, "MHPCHYDROL-MONOMER": 109.07393360256503, "B2975-MONOMER": -1002.0783445263406, "MONOMER0-148": -320.76603635387863, "RpsC_mono": -305.4594274336837, "ABC-19-CPLX": -3359.2099096247293, "ORNCARBAMTRANSFERI-CPLX": -2660.3406928578625, "ABC-6-CPLX": -1696.8229119521416, "CPLX0-7642": -2591.200729114918, "CPLX0-3943": -567.1796215557843, "RpsE_mono": -93.2498538611231, "MHPDHYDROL-MONOMER": -103.36219994043908, "G7800-MONOMER": -173.06658893780053, "EG12134-MONOMER": -694.7161184827104, "FMNREDUCT-MONOMER": -590.7649269926402, "CARDIOLIPSYN-MONOMER": -1317.829704680564, "FecI_mono": -713.5873703704557, "ABC-16-CPLX": -1634.0098173769625, "G7814-MONOMER": -414.96361166620073, "TrmJ_dim": -1032.6888613747658, "CPLX0-1923_EG10155-MONOMER": -393.6878709958774, "ALDHDEHYDROG-MONOMER": -1849.294779083425, "YrdC_mono": -970.941373215387, "RsmC_mono": -286.1014361678345, "EG11671-MONOMER": -2264.957007828283, "2-DEHYDROPANTOATE-REDUCT-MONOMER": -599.6333907449911, "ABC-46-CPLX": -1008.4101066903901, "PTSI-MONOMER": -2054.8696497975716, "CPLX0-3936": -3575.0946878322598, "UDP-NACMURALGLDAPLIG-MONOMER": -537.6266792949594, "CPLX0-7888": -1440.879974230989, "CPLX-171": -596.4031546028494, "CPLX0-1943": -2858.591391733313, "HISTCYCLOPRATPPHOS": 43.56487305770994, "G7517-MONOMER": -2142.397036871249, "CMPKI-MONOMER": -467.03072155092224, "SPERMACTRAN-CPLX": -690.6484401174772, "YJIZ-MONOMER": -508.7124156767561, "YqcB_mono": -698.7416012574902, "EG11350-MONOMER": 10.492896486351512, "ABC-9-CPLX": -739.4932321483931, "FEOB-MONOMER": -1826.99221768004, "RplF_mono": -3.0708149491927337, "YggH_mono": -680.4504708749396, "XANTHOSINEPHOSPHORY-CPLX": -7267.1024035493965, "G6576-MONOMER": -691.0779968102826, "CPLX0-7695": -332.3936575469798, "UDP-NACMURALGLDAPAALIG-MONOMER": -294.90626336866507, "NRDACTMULTI-CPLX": -2574.7456264842635, "G6708-MONOMER": -784.9648852927876, "DTDPGLUCOSEPP2-MONOMER": -104.83230708096468, "PAPSSULFOTRANS-CPLX": -465.7639642034423, "YICE-MONOMER": -850.3486249073054, "RpsQ_mono": -11.142169389770613, "EG11985-MONOMER": -1581.9278939996748, "ABC-59-CPLX": -3125.454014805912, "EG11352-MONOMER": -318.52463629281493, "RplP_mono": -171.15581645847303, "DIAMINOPIMEPIM-MONOMER": -1395.5269532067261, "DEHYDDEOXPHOSGALACT-ALDOL-MONOMER": -389.0786936359835, "EG12310-MONOMER": -263.48716549496487, "NACMURLALAAMI2-MONOMER": -1275.405022331585, "PPK-CPLX": -4492.538159936142, "ABC-64-CPLX": -3263.5674673726194, "ASPCARBCAT-TRIMER": -1844.66432137242, "CPLX0-224": -3394.9903864973326, "Sra_mono": 0.9548080930361712, "FOCB-MONOMER": -5898.542750742225, "G6502-MONOMER": 2.9621561887663512, "RpoD_mono": -1424.5518965020592, "CPLX0-1924": -279.28392851573386, "EG10374-MONOMER": -253.36537296756197, "G6246-MONOMER": -484.5005183113992, "THIC-MONOMER": -386.9722018110541, "RsuA_mono": -307.0506927113895, "G6657-MONOMER": -539.7366752993483, "LeuS_mono": -1085.2065077441234, "ASPKINIHOMOSERDEHYDROGI-CPLX": -631.3397911287334, "YHFM-MONOMER": -609.2527333434693, "RFFTRANS-MONOMER": -388.6631359974983, "YADQ-MONOMER": -887.3715238769536, "LACY-MONOMER": -1454.0443789954568, "EG11674-MONOMER": -523.6206474954947, "YIDT-MONOMER": -660.2770332333051, "CPLX0-1261": -1730.6422590149555, "SAICARSYN-CPLX": -1419.8315029161001, "GLUTRACE-CPLX": -3569.2241327614656, "cisGroES_hepta": -1517.2240230193927, "YheLMN_cplx": -1830.2872288945614, "TatA_MONOMER": -192.58753270427866, "TatE_MONOMER": -192.58753270427866, "TatBC_octa": -11987.093268996918, "SecA_MONOMER": -2452.9785801775442, "SecB_tetra": -2964.870947891072, "SRP-CPLX": 2269.9186802172426, "Sec-CPLX": -3853.8862592083774, "LolA_MONOMER": -624.3030847728076, "LolB_MONOMER": 184.076172293985, "LolCDE-CPLX": -2948.4865523003086, "Bam-CPLX": -2854.161148312337, "YidC_MONOMER": -965.4332045002144, "SurA_MONOMER": -1891.043557408246, "Lgt_MONOMER": -264.95970039320207, "LspA_MONOMER": -133.32265599939208, "FtsY_MONOMER": -2562.1383345385525, "ACETYL-COA-CARBOXYLMULTI-CPLX_mod_btn": -7366.936719203667, "ACETOLACTSYNI-CPLX_mod_mg2_mod_fad_mod_thmpp": -2562.019837316617, "PABASYN-CPLX_mod_mg2": -1021.236927958951, "2OXOGLUTARATEDEH-CPLX_mod_mg2_mod_lipo": -11673.649843290608, "ANTHRANSYN-CPLX_mod_mg2": -5916.363505740563, "ANTHRANSYN-CPLX_mod_cobalt2": -5909.439053599006, "ANTHRANSYN-CPLX_mod_fe2": -5910.101763878134, "ASPCARBTRANS-CPLX_mod_zn2": -2743.01702643259, "ATPSYN-CPLX_mod_mg2": -18395.26145075254, "CARBPSYN-CPLX_mod_mg2": -5871.656927811809, "CARBPSYN-CPLX_mod_mn2": -5865.589538680062, "CARBPSYN-CPLX_mod_cobalt2": -5864.732475670252, "CARBPSYN-CPLX_mod_cd2": -5864.732475670252, "CARBPSYN-CPLX_mod_zn2": -5863.34569318049, "APP-UBIOX-CPLX_mod_pheme_mod_hemed": -3742.3238251861267, "CYT-D-UBIOX-CPLX_mod_pheme_mod_hemed": -2485.099982290603, "DIMESULFREDUCT-CPLX_mod_bmocogdp": -956.4830588048734, "ETHAMLY-CPLX_mod_adocbl": -12331.526549223432, "SULFITE-REDUCT-CPLX_mod_4fe4s_mod_sheme_mod_fmn_mod_fad": -19265.76786943324, "FORMATEDEHYDROGO-CPLX_mod_bmocogdp": -3835.5579195903388, "FORMATEDEHYDROGN-CPLX_mod_bmocogdp": -10360.765150495301, "HYDROG3-CPLX_mod_ni2": -4776.070172153184, "FUMARATE-REDUCTASE_mod_1:pheme_mod_3fe4s_mod_4fe4s_mod_fad_mod_2fe2s": -2854.5415440082215, "ANGLYC3PDEHYDROG-CPLX_mod_fmn": -1611.1775976696736, "GLUTAMATESYN-CPLX_mod_fe2_mod_fad": -12971.000740935382, "FORMHYDROGI-CPLX_mod_ni2_mod_4fe4s": -3104.853128828707, "FORMHYDROG2-CPLX_mod_ni2_mod_fe2": -4350.1943759596825, "NADH-DHI-CPLX_mod_2fe2s_mod_4fe4s_mod_fmn": -12269.13893943141, "NITRITREDUCT-CPLX_mod_2fe2s_mod_fad_mod_sheme": -1039.48583366869, "PYRUVATEDEH-CPLX_mod_mg2_mod_fad_mod_thmpp_mod_lipo": -121039.6827763906, "Phe_RS_tetra_mod_mg2": -4714.498753069019, "SUCC-DEHASE_mod_3fe4s_mod_fad_mod_2fe2s_mod_4fe4s": -2161.653866496534, "LTARTDEHYDRA-CPLX_mod_4fe4s": -473.2355112455554, "TMAOREDUCTI-CPLX_mod_bmocogdp": -1336.551107916866, "TRYPSYN_mod_pydx5p": -1263.9357260520387, "CPLX0-1762_mod_fad_mod_2fe2s": -630.7890080874015, "AAS-MONOMER_mod_mg2": -1971.1569875222417, "CPLX0-1_mod_fad": -596.603333310292, "RIBONUCLEOSIDE-DIP-REDUCTI-CPLX_mod_mg2_mod_fe2": -3342.9606033470136, "CPLX0-301_mod_mn2": -4578.3900656900805, "PHOSGLYCMUTASE_mod_23bpg": -1653.4207342021477, "PPPGPPHYDRO-CPLX_mod_nh4_mod_mg2": -539.7708917624041, "CPLX0-7630_mod_ca2": -2526.3047840307777, "ALPHA-AMYL-PERI-MONOMER_mod_ca2": 110.25437112881689, "G6437-MONOMER_mod_ca2_mod_pqq": -1059.2145862318132, "GLYCPDIESTER-PERI-CPLX_mod_ca2": -742.6860624734212, "DIACYLGLYKIN-CPLX_mod_cd2_mod_zn2_mod_mg2_mod_mn2_mod_cobalt2": -1246.7115819711448, "AROB-MONOMER_mod_cobalt2_mod_nad": -3041.298255417623, "EG11817-MONOMER_mod_cobalt2": -417.6737145414842, "EG11957-MONOMER_mod_cobalt2": -2118.5607512218603, "CPLX0-7625_mod_cobalt2": -1243.0873507342421, "CPLX0-7622_mod_4fe4s": -477.9059064634286, "LSERINEDEAM1-MONOMER_mod_4fe4s": -122.68694712593543, "LSERINEDEAM2-MONOMER_mod_4fe4s": -279.0835352756994, "G6886-MONOMER_mod_cu2": 18.396596956490214, "METHYLENETHFREDUCT-CPLX_mod_fad": -2129.5575220374826, "UDHA-CPLX_mod_fad": -4834.026985139127, "ADHE-CPLX_mod_fe2": -102543.26298126628, "AROF-CPLX_mod_2:fe2": -732.2768878422336, "AROG-CPLX_mod_fe2": -2455.4415423956066, "GALACTARDEHYDRA-MONOMER_mod_fe2": -235.46835770952234, "GALACTURIDYLYLTRANS-CPLX_mod_fe2_mod_zn2": -3437.278238138294, "CPLX0-227_mod_fe2": -211.06580677205903, "LACTALDREDUCT-CPLX_mod_fe2": -2803.0542930415, "SUPEROX-DISMUTFE-CPLX_mod_fe3": -855.5225713701492, "AROC-CPLX_mod_fmnh2": -6566.969515273583, "AROC-CPLX_mod_fadh2": -6542.202208248752, "CFA-CPLX_mod_hco3": 36.07607258627313, "CPLX0-7882_mod_hco3": -543.7344552332188, "RHAMNULPALDOL-CPLX_mod_k_mod_zn2": -1572.9414755847297, "S-ADENMETSYN-CPLX_mod_4:k_mod_1:mg2": -3088.207992613644, "S-ADENMETSYN-CPLX_mod_4:k_mod_1:mn2": -3082.1406034818974, "S-ADENMETSYN-CPLX_mod_4:k_mod_1:cobalt2": -3081.2835404720877, "S-ADENMETSYN-CPLX_mod_4:k_mod_1:zn2": -3079.896757982326, "S-ADENMETSYN-CPLX_mod_4:k_mod_1:cd2": -3081.2835404720877, "S-ADENMETSYN-CPLX_mod_4:k_mod_1:ni2": -3081.3349277960083, "S-ADENMETSYN-CPLX_mod_4:k_mod_1:ca2": -3085.0824661365755, "S-ADENMETSYN-CPLX_mod_4:nh4_mod_1:mg2": -3105.252795929765, "S-ADENMETSYN-CPLX_mod_4:nh4_mod_1:mn2": -3099.185406798018, "S-ADENMETSYN-CPLX_mod_4:nh4_mod_1:cobalt2": -3098.3283437882083, "S-ADENMETSYN-CPLX_mod_4:nh4_mod_1:zn2": -3096.9415612984467, "S-ADENMETSYN-CPLX_mod_4:nh4_mod_1:cd2": -3098.3283437882083, "S-ADENMETSYN-CPLX_mod_4:nh4_mod_1:ni2": -3098.3797311121293, "S-ADENMETSYN-CPLX_mod_4:nh4_mod_1:ca2": -3102.1272694526965, "S-ADENMETSYN-CPLX_mod_4:tl_mod_1:mg2": -2945.5128258145483, "S-ADENMETSYN-CPLX_mod_4:tl_mod_1:mn2": -2939.4454366828018, "S-ADENMETSYN-CPLX_mod_4:tl_mod_1:cobalt2": -2938.588373672992, "S-ADENMETSYN-CPLX_mod_4:tl_mod_1:zn2": -2937.2015911832304, "S-ADENMETSYN-CPLX_mod_4:tl_mod_1:cd2": -2938.588373672992, "S-ADENMETSYN-CPLX_mod_4:tl_mod_1:ni2": -2938.639760996913, "S-ADENMETSYN-CPLX_mod_4:tl_mod_1:ca2": -2942.3872993374803, "S-ADENMETSYN-CPLX_mod_4:cs_mod_1:mg2": -3007.8036889033033, "S-ADENMETSYN-CPLX_mod_4:cs_mod_1:mn2": -3001.7362997715563, "S-ADENMETSYN-CPLX_mod_4:cs_mod_1:cobalt2": -3000.8792367617466, "S-ADENMETSYN-CPLX_mod_4:cs_mod_1:zn2": -2999.492454271985, "S-ADENMETSYN-CPLX_mod_4:cs_mod_1:cd2": -3000.8792367617466, "S-ADENMETSYN-CPLX_mod_4:cs_mod_1:ni2": -3000.9306240856677, "S-ADENMETSYN-CPLX_mod_4:cs_mod_1:ca2": -3004.678162426235, "S-ADENMETSYN-CPLX_mod_4:LI_mod_1:mg2": -3114.7543842097734, "S-ADENMETSYN-CPLX_mod_4:LI_mod_1:mn2": -3108.6869950780265, "S-ADENMETSYN-CPLX_mod_4:LI_mod_1:cobalt2": -3107.8299320682167, "S-ADENMETSYN-CPLX_mod_4:LI_mod_1:zn2": -3106.443149578455, "S-ADENMETSYN-CPLX_mod_4:LI_mod_1:cd2": -3107.8299320682167, "S-ADENMETSYN-CPLX_mod_4:LI_mod_1:ni2": -3107.881319392138, "S-ADENMETSYN-CPLX_mod_4:LI_mod_1:ca2": -3111.628857732705, "S-ADENMETSYN-CPLX_mod_4:na1_mod_1:mg2": -3100.03686999318, "S-ADENMETSYN-CPLX_mod_4:na1_mod_1:mn2": -3093.969480861433, "S-ADENMETSYN-CPLX_mod_4:na1_mod_1:cobalt2": -3093.1124178516234, "S-ADENMETSYN-CPLX_mod_4:na1_mod_1:zn2": -3091.725635361862, "S-ADENMETSYN-CPLX_mod_4:na1_mod_1:cd2": -3093.1124178516234, "S-ADENMETSYN-CPLX_mod_4:na1_mod_1:ni2": -3093.1638051755444, "S-ADENMETSYN-CPLX_mod_4:na1_mod_1:ca2": -3096.9113435161116, "PKI-COMPLEX_mod_mg2_mod_k": -3055.360786844234, "PKI-COMPLEX_mod_mn2_mod_k": -3049.293397712487, "PKII-CPLX_mod_mg2_mod_k": -2746.3991758166876, "PKII-CPLX_mod_mn2_mod_k": -2740.331786684941, "PANTOATE-BETA-ALANINE-LIG-CPLX_mod_mg2_mod_k": 117.8044876086026, "PANTOATE-BETA-ALANINE-LIG-CPLX_mod_mg2_mod_nh4": 113.54328677957237, "PANTOATE-BETA-ALANINE-LIG-CPLX_mod_mn2_mod_k": 123.87187674034928, "PANTOATE-BETA-ALANINE-LIG-CPLX_mod_mn2_mod_nh4": 119.61067591131903, "HOMOSERKIN-CPLX_mod_k_mod_mg2": -4606.809233151559, "AIRS-CPLX_mod_k_mod_mg2": -1261.5020292371034, "CPLX0-322_mod_k_mod_mg2": -1286.294463060591, "CPLX0-7647_mod_k_mod_mg2": -5567.923936418812, "UDP-NACMURALA-GLU-LIG-MONOMER_mod_k_mod_mg2": -6934.823902137199, "G6986-MONOMER_mod_k_mod_mg2": -184.040724328494, "NADH-DHII-MONOMER_mod_mg2_mod_cu_mod_fad": -232.35378730190993, "ARGDECARBOXBIO-CPLX_mod_mg2_mod_4:pydx5p": -2986.207277063533, "PYRUVOXID-CPLX_mod_mg2_mod_thmpp_mod_fad": -4607.854208109066, "PEPCARBOXYKIN-MONOMER_mod_mg2": -769.3489021469995, "PEPCARBOXYKIN-MONOMER_mod_ca2": -766.2233756699311, "PEPCARBOXYKIN-MONOMER_mod_mn2": -763.2815130152528, "HEMEOSYN-MONOMER_mod_mg2": -306.75609834085486, "HEMEOSYN-MONOMER_mod_ca2": -303.6305718637865, "GLY3KIN-MONOMER_mod_mg2": -482.79845909672224, "GLY3KIN-MONOMER_mod_cobalt2": -475.8740069551658, "GLY3KIN-MONOMER_mod_mn2": -476.7310699649756, "GLY3KIN-MONOMER_mod_fe2": -476.53671723429414, "GLY3KIN-MONOMER_mod_ca2": -479.67293261965386, "PD04413_mod_mg2": -260.12633648892944, "PD04413_mod_mn2": -254.05894735718277, "PD04413_mod_ca2": -257.000810011861, "PD04413_mod_zn2": -251.81510185761147, "PD04413_mod_cu2": -252.20694905373472, "PD04413_mod_cd2": -253.20188434737298, "PD04413_mod_cobalt2": -253.20188434737298, "PD04413_mod_ni2": -253.25327167129393, "NUCLEOSIDE-DIP-KIN-CPLX_mod_mg2": -1653.8584896700593, "NUCLEOSIDE-DIP-KIN-CPLX_mod_mn2": -1647.7911005383128, "NUCLEOSIDE-DIP-KIN-CPLX_mod_ca2": -1650.7329631929908, "FOLXTET-CPLX_mod_mg2": -4326.83292729368, "FOLXTET-CPLX_mod_mn2": -4320.765538161933, "FOLXTET-CPLX_mod_ca2": -4323.707400816612, "ADENYLYLSULFKIN-CPLX_mod_mg2": -2403.686757504458, "ADENYLYLSULFKIN-CPLX_mod_mn2": -2397.619368372711, "ADENYLYLSULFKIN-CPLX_mod_cobalt2": -2396.7623053629013, "ADENYLYLSULFKIN-CPLX_mod_cd2": -2396.7623053629013, "ASPARTASE-CPLX_mod_mg2": -3890.9648512794415, "ASPARTASE-CPLX_mod_mn2": -3884.897462147695, "ASPARTASE-CPLX_mod_cobalt2": -3884.0403991378853, "CPLX0-7712_mod_mg2": -43.458185338983995, "CPLX0-7712_mod_mn2": -37.39079620723732, "NAD-SYNTH-CPLX_mod_mg2": -803.4343734625714, "NAD-SYNTH-CPLX_mod_mn2": -797.3669843308247, "ADENPRIBOSYLTRAN-CPLX_mod_mg2": -759.5105336022879, "ADENPRIBOSYLTRAN-CPLX_mod_mn2": -753.4431444705413, "GLYCEROL-KIN-CPLX_mod_mg2": -1405.8051746355961, "GLYCEROL-KIN-CPLX_mod_mn2": -1399.7377855038494, "HOLO-ACP-SYNTH-CPLX_mod_mg2": -633.861864959851, "HOLO-ACP-SYNTH-CPLX_mod_mn2": -627.7944758281043, "ISOCIT-LYASE_mod_mg2": -1952.1872842843613, "ISOCIT-LYASE_mod_mn2": -1946.1198951526146, "FPPSYN-MONOMER_mod_mg2": 137.13908529858486, "FPPSYN-MONOMER_mod_mn2": 143.20647443033153, "G6954-MONOMER_mod_mg2": -247.47451881438744, "G6954-MONOMER_mod_mn2": -241.40712968264077, "EG11829-MONOMER_mod_mg2": -628.166711172272, "EG11829-MONOMER_mod_mn2": -622.0993220405253, "IMIDHISTID-CPLX_mod_mg2": 295.2265000514526, "AROK-MONOMER_mod_mg2": -60.637052975004906, "AROK-MONOMER_mod_mn2": -54.569663843258226, "AROK-MONOMER_mod_cobalt2": -53.71260083344844, "AROK-MONOMER_mod_fe2": -54.375311112576775, "AROK-MONOMER_mod_ca2": -57.51152649793649, "AROK-MONOMER_mod_k": -58.20826562818607, "AROL-MONOMER_mod_mg2": -199.21934268663688, "AROL-MONOMER_mod_mn2": -193.1519535548902, "AROL-MONOMER_mod_cobalt2": -192.29489054508042, "AROL-MONOMER_mod_fe2": -192.95760082420875, "AROL-MONOMER_mod_ca2": -196.09381620956847, "AROL-MONOMER_mod_k": -196.79055533981804, "6PFK-2-CPX_mod_mg2": -1102.7985611422675, "CPLX0-1622_mod_mg2": -755.9006756948368, "ACETATEKINA-MONOMER_mod_mg2": -913.1218570752168, "GLUCARDEHYDRA-MONOMER_mod_mg2": -250.09450113133175, "GMP-SYN-CPLX_mod_mg2": -1139.2813057685792, "1-PFK_mod_mg2": -230.69762050682573, "3-METHYL-2-OXOBUT-OHCH3XFER-CPLX_mod_mg2": -9335.884833678982, "ACETYLGLUTKIN-CPLX_mod_mg2": -2954.3209744074193, "ACYLCOASYN-CPLX_mod_mg2": -1708.881251191482, "ADENYLOSUCCINATE-SYN-DIMER_mod_mg2": -1217.7879643672109, "APHA-CPLX_mod_mg2": -444.22733459845705, "ASNSYNA-CPLX_mod_mg2": -1013.618468044304, "ASNSYNB-CPLX_mod_mg2": -2128.420889510601, "COADTRI-CPLX_mod_mg2": -2834.658634121755, "CPLX0-1021_mod_mg2": -10651.564185089286, "CPLX0-1221_mod_mg2": -827.6184240775463, "GTP-CYCLOHYDRO-II-CPLX_mod_mg2": -709.5611874581907, "Trp_RS_dim_mod_mg2": -323.7618227265457, "UDP-NACMUR-ALA-LIG-MONOMER_mod_mg2": -166.69262726019286, "EG11736-MONOMER_mod_mg2": -190.6191852365332, "THI-P-KIN-MONOMER_mod_mg2": 47.19696060483179, "PGPPHOSPHAA-MONOMER_mod_mg2": -198.46903434007424, "ADENYL-KIN-MONOMER_mod_mg2": -499.83555850656035, "ENTC-MONOMER_mod_mg2": -117.17319077005006, "NICONUCADENYLYLTRAN-MONOMER_mod_mg2": -2345.903354269222, "PHOSPHOGLUCMUT-MONOMER_mod_mg2": -1338.2053067824675, "GALACTOKIN-MONOMER_mod_mg2": -91.55917158976447, "EG11239-MONOMER_mod_mg2": -213.24448618143816, "G6425-MONOMER_mod_mg2": -435.5452074108384, "TETRAACYLDISACC4KIN-MONOMER_mod_mg2": -87.93823553302109, "CPM-KDOSYNTH-MONOMER_mod_mg2": -746.4240494294307, "DTMPKI-MONOMER_mod_mg2": -1760.6620904306922, "THIKIN-MONOMER_mod_mg2": -100.15470223738835, "G6880-MONOMER_mod_mg2": -428.83220861368716, "EG10943-MONOMER_mod_mg2": -1683.3595792418046, "H2NEOPTERINP3PYROPHOSPHOHYDRO-MONOMER_mod_mg2": -1011.3617902545915, "ArgS_mono_mod_mg2": -1567.716354605383, "TREHALOSEPHOSPHASYN-MONOMER_mod_mg2": -427.17417315978616, "PHOSPHAGLYPSYN-MONOMER_mod_mg2": -739.1081860184917, "DTDPGLUCOSEPP-MONOMER_mod_mg2": -146.35941503300307, "UDK-MONOMER_mod_mg2": -67.63691341333345, "O-SUCCINYLBENZOATE-COA-SYN-MONOMER_mod_mg2": -245.60629359071592, "EG10534-MONOMER_mod_mg2": -1857.7318909842868, "EG10983-MONOMER_mod_mg2": -134.5478249921545, "FGAMSYN-MONOMER_mod_mg2": -2418.1088004038083, "GLUTCYSLIG-MONOMER_mod_mg2": -513.3025991636257, "G7408-MONOMER_mod_mg2": -639.5617007041834, "FUCULOKIN-MONOMER_mod_mg2": -230.65279745152299, "G7496-MONOMER_mod_mg2": -316.56681868554426, "MALSYNG-MONOMER_mod_mg2": -1886.5338432463234, "GLYCPDIESTER-CYTO-MONOMER_mod_mg2": -2292.651453135862, "DEOXYGLUCONOKIN-MONOMER_mod_mg2": -191.10353315531074, "GLCNACPTRANS-MONOMER_mod_mg2": -455.4019489977533, "ADENYLATECYC-MONOMER_mod_mg2": -20.947920335287993, "EG11470-MONOMER_mod_mg2": -55.00572308453475, "RHAMNULOKIN-MONOMER_mod_mg2": 214.6102768397541, "DMK-MONOMER_mod_mg2": -329.1610445020672, "THIE-MONOMER_mod_mg2": -2382.515603058601, "4OHBENZOATE-OCTAPRENYLTRANSFER-MONOMER_mod_mg2": -681.6837008045696, "EG10043-MONOMER_mod_mg2": -483.5034962453066, "EG12440-MONOMER_mod_mg2": -449.4643932280212, "ValS_mono_mod_mg2": -2112.7635908674756, "PSERPHOSPHA-MONOMER_mod_mg2": -550.4282132991915, "PRPPSYN-MONOMER_mod_mg2_mod_pi": -6.067389131746678, "PRPPSYN-MONOMER_mod_mn2_mod_pi": 8.209532269860243e-27, "GPH-MONOMER_mod_mg2_mod_cl": -181.28040569229864, "CDPDIGLYSYN-MONOMER_mod_mg2_mod_k": -1040.9004387133514, "Fmt_mono_mod_mg2_mod_k": -245.75901299714857, "CPLX0-7525_mod_mg2_mod_mn2_mod_thmpp": -826.7510448794668, "3-ISOPROPYLMALDEHYDROG-CPLX_mod_mg2_mod_mn2": -99.91832728589287, "GltX_mono_mod_mg2_mod_1:zn2": -971.0179128095608, "GLYOCARBOLIG-CPLX_mod_mg2_mod_thmpp_mod_fad": -9294.249727559809, "CPLX0-234_mod_mg2": -1038.6378622354118, "CPLX0-234_mod_mn2": -1031.7134100938554, "CPLX0-234_mod_cobalt2": -1031.7134100938554, "CPLX0-238_mod_mg2": -2621.705669991631, "CPLX0-243_mod_mg2": -2873.695364986127, "CPLX0-3482_mod_mg2": -4640.540867548325, "CPLX0-3721_mod_mg2": -4191.495273002473, "CPLX0-3841_mod_mg2": -2215.0213715440323, "CPLX0-3948_mod_mg2": -483.01189382785645, "CPLX0-682_mod_mg2": -2094.224899895837, "CPLX0-7426_mod_mg2": -1454.478458884278, "CPLX0-7615_mod_mg2": -782.319819241815, "CPLX0-7692_mod_mg2": -1920.2318276533028, "CPLX0-7704_mod_mg2": -5351.8983092202225, "CPLX0-7709_mod_mg2": -9285.164064396447, "CPLX0-7744_mod_mg2": -497.31472731080123, "CPLX0-7826_mod_mg2": -123.55862673004276, "CTPSYN-CPLX_mod_mg2": -3775.9510971661102, "DETHIOBIOTIN-SYN-CPLX_mod_mg2": -3509.128387297847, "DGTPTRIPHYDRO-CPLX_mod_mg2": -4205.5044883428245, "DIOHBUTANONEPSYN-CPLX_mod_mg2": -1162.3192311263115, "Eno_dim_mod_4:mg2": -2680.3432623980843, "F16B-CPLX_mod_mg2": -2286.890700938415, "GLUC1PADENYLTRANS-CPLX_mod_mg2": -8603.895566180414, "GLUCONOKINII-CPLX_mod_mg2": -2285.6303328295094, "GLUTATHIONE-SYN-CPLX_mod_mg2": -528.570917775654, "GLUTKIN-CPLX_mod_mg2": 550.2762964025893, "H2PTEROATESYNTH-CPLX_mod_mg2": -821.8052961636803, "His_RS_dim_mod_4:mg2": -1454.727861987483, "KDO-8PPHOSPHAT-CPLX_mod_mg2": -1903.9690936435597, "MENE-CPLX_mod_mg2": -1133.064495174556, "MENF-CPLX_mod_mg2": -6001.7761930889865, "NAG1P-URIDYLTRANS-CPLX_mod_mg2": -4052.398801567632, "OROPRIBTRANS-CPLX_mod_mg2": -1802.9159929146203, "PANTOTHENATE-KIN-CPLX_mod_mg2": -1014.4863394972871, "PEPCARBOX-CPLX_mod_mg2": -6833.679515495239, "PEPSYNTH-CPLX_mod_mg2": -2157.025231383209, "PPX-CPLX_mod_mg2": -1252.5928887093714, "PRPPAMIDOTRANS-CPLX_mod_mg2": -3910.915407155601, "QUINOPRIBOTRANS-CPLX_mod_mg2": -569.9420620825447, "THYMIDYLATESYN-CPLX_mod_mg2": -1296.3540716579555, "UPPSYN-CPLX_mod_mg2": -805.8285508879445, "H2PTERIDINEPYROPHOSPHOKIN-MONOMER_mod_mg2": -891.0554781574443, "DXPREDISOM-CPLX_mod_mn2": -1402.8377857207477, "DXPREDISOM-CPLX_mod_cobalt2": -1401.980722710938, "DXPREDISOM-CPLX_mod_mg2": -1408.9051748524944, "MALIC-NAD-CPLX_mod_mn2": -2918.3898963332417, "MALIC-NAD-CPLX_mod_mg2": -2924.457285464988, "MALIC-NADP-CPLX_mod_mn2": -10816.343897201063, "MALIC-NADP-CPLX_mod_mg2": -10822.411286332808, "SUPEROX-DISMUTMN-CPLX_mod_mn2": -720.273737949109, "AGMATIN-CPLX_mod_2:mn2": -0.686439553167689, "ALPHAGALACTOSID-CPLX_mod_mn2": -712.0964901963274, "EG12115-MONOMER_mod_mn2": -633.3995644244487, "PPENTOMUT-MONOMER_mod_mn2": -178.94211957837942, "TRANSKETOI-CPLX_mod_thmpp_mod_mn2_mod_mg2": -4135.58242396975, "EG10626-MONOMER_mod_mn2_mod_mg2": -321.83159460103803, "ARABISOM-CPLX_mod_mn2": -10892.776313341245, "CPLX0-1683_mod_mn2": -1496.156644810198, "CPLX0-303_mod_mn2": -385.9302204114904, "CPLX0-721_mod_mn2": -411.0120368087999, "CPLX0-7631_mod_mn2": -16538.774146750893, "CPLX0-7776_mod_mn2": -249.3985030830171, "CPLX0-7808_mod_mn2": -1027.6279007155433, "CPLX0-7848_mod_mn2": -800.3512170974842, "CPLX-7524_mod_mn2": -2880.0228681173976, "GLUTAMINESYN-OLIGOMER_mod_mn2": -15656.876264994355, "HISTDEHYD-CPLX_mod_mn2": -173.64356517433467, "XYLISOM-CPLX_mod_mn2": -6484.347014163129, "EG10124-MONOMER_mod_bmocogdp": -554.5596200848664, "CPLX0-3681_mod_nadp": -9906.976052421673, "CPLX0-7564_mod_nadph_mod_nadh_mod_fad_mod_cobalt2": -324.05575703793903, "GLYOXI-CPLX_mod_ni2": -567.6487784244651, "CPLX0-7838_mod_pydx5p": -766.5915570278778, "DIAMINOPIMDECARB-CPLX_mod_pydx5p": -2244.7004010383635, "CPLX0-743_mod_thmpp": -4199.092815674426, "G6701-MONOMER_mod_thmpp": -2239.016844474877, "HOMOCYSMETB12-MONOMER_mod_zn2_mod_cbl1": -2313.8736880568576, "Ala_RS_tetra_mod_4:zn2": -6141.04542219438, "ADHC-CPLX_mod_zn2": -2147.765472935779, "ACETYLORNDEACET-CPLX_mod_zn2": -1361.009016754758, "CPLX0-7521_mod_zn2": -1216.1348428625738, "CysS_mono_mod_1:zn2": -1101.3870667045708, "G7502-MONOMER_mod_zn2": -1777.270563448599, "HOMOCYSMET-MONOMER_mod_zn2": -1637.000872261176, "CPLX-64_mod_cobalt2_mod_zn2": -961.9260835960602, "CPLX-64_mod_mn2_mod_zn2": -962.7831466058699, "CPLX-64_mod_ni2_mod_zn2": -961.9774709199811, "CPLX0-3161_mod_zn2_mod_cobalt2": -2872.0617118935947, "CYTDEAM-MONOMER_mod_fe2_mod_zn2": 54.43041799373109, "CYTDEAM-MONOMER_mod_mn2_mod_zn2": 54.23606526304964, "CYTDEAM-MONOMER_mod_cobalt2_mod_zn2": 55.093128272859424, "EG11095-MONOMER_mod_zn2_mod_fe2_mod_cobalt2_mod_mg2_mod_mn2": -293.6380543109453, "IPPISOM-MONOMER_mod_mg2_mod_zn2": -308.2885642747429, "IPPISOM-MONOMER_mod_mn2_mod_zn2": -302.22117514299623, "DIHYDROOROT-CPLX_mod_2:zn2": -1409.5904933952304, "CPLX0-3061_mod_zn2": -1317.6384288432794, "CPLX0-7633_mod_zn2": -1491.4969797865335, "CYTIDEAM-CPLX_mod_zn2": -1516.4591223043512, "DUTP-PYROP-CPLX_mod_zn2": -943.8221620775145, "FOLE-CPLX_mod_zn2": -8576.849153788231, "Met_RS_dim_mod_2:zn2": -2414.2591132532866, "NAG6PDEACET-CPLX_mod_zn2": -3540.9349891257475, "PORPHOBILSYNTH-CPLX_mod_zn2": -6993.828499896655, "RIBULPEPIM-CPLX_mod_zn2": -526.1834145549707, "Thr_RS_dim_mod_zn2": -3222.097847095248, "IleS_mono_mod_2:zn2": -2767.9140872837165, "GLYOXII-MONOMER_mod_zn2": -313.65665871864445, "CPLX0-7760_mod_4fe4s": -2287.361828975178, "CPLX0-7761_mod_4fe4s": -3767.0687523062397, "DIHYDROXYACIDDEHYDRAT-CPLX_mod_4fe4s": 456.54616695784193, "FUMARASE-A_mod_4fe4s": -1905.0764128622643, "FUMARASE-B_mod_4fe4s": -1817.562101442652, "HEMN-MONOMER_mod_4fe4s": -540.8039037238202, "BIOTIN-SYN-CPLX_mod_4fe4s_mod_2fe2s": -222.07613430963173, "OHMETHYLBILANESYN-MONOMER_mod_dpm": -1556.394226951395, "DIHYDROPTERIREDUCT-CPLX_mod_fad": -184.03566656675392, "GLUTATHIONE-REDUCT-NADPH-CPLX_mod_fad": -1456.7543148571726, "SARCOX-MONOMER_mod_fad": -114.98989644550892, "GALPMUT-MONOMER_mod_fad": -344.6164917786783, "DLACTDEHYDROGFAD-MONOMER_mod_fad": -737.6465420703994, "L-ASPARTATE-OXID-MONOMER_mod_fad": -735.5452437124029, "UDPNACETYLMURAMATEDEHYDROG-MONOMER_mod_fad": -1035.0400893938506, "EG10456-MONOMER_mod_fad_mod_pheme": -1162.7534484259586, "PDXH-CPLX_mod_fmn": -864.6282630191719, "L-LACTDEHYDROGFMN-MONOMER_mod_fmn": -578.9362656208461, "HYDROPEROXIDII-CPLX_mod_6:hemed": -9015.527104649724, "DTDPGLUCDEHYDRAT-CPLX_mod_nad": -651.2363767770128, "UDPGLUCEPIM-CPLX_mod_nad": -0.0, "HYDROPEROXIDI-CPLX_mod_pheme": -1112.3047875078255, "ARGDECARBOXDEG-CPLX_mod_pydx5p": -10271.827118708172, "O-SUCCHOMOSERLYASE-CPLX_mod_pydx5p": -5235.142370785556, "ACSERLYA-CPLX_mod_2:pydx5p": -1760.7081570517714, "GABATRANSAM-CPLX_mod_pydx5p": -902.3135258587338, "VALINE-PYRUVATE-AMINOTRANSFER-MONOMER_mod_pydx5p": -1127.6898581310631, "ACSERLYB-CPLX_mod_pydx5p": -678.2794714702351, "AKBLIG-CPLX_mod_pydx5p": -2859.454512310455, "CPLX0-1401_mod_pydx5p": -333.78037693196444, "CPLX0-7465_mod_pydx5p": -2786.2577255398687, "DAPASYN-CPLX_mod_pydx5p": -2195.009930998953, "DCYSDESULF-CPLX_mod_pydx5p": -1018.5738052536018, "GLUTDECARBOXA-CPLX_mod_pydx5p": -800.1622897881572, "GLUTDECARBOXB-CPLX_mod_pydx5p": -689.6656159648287, "GLYCOPHOSPHORYL-CPLX_mod_pydx5p": -607.7148118381205, "GSAAMINOTRANS-CPLX_mod_pydx5p": -2252.8731579915234, "HISTPHOSTRANS-CPLX_mod_pydx5p": -564.7487856318717, "LDC2-CPLX_mod_pydx5p": -6320.587646968996, "LYSDECARBOX-CPLX_mod_pydx5p": -16901.4172701037, "MALDEXPHOSPHORYL-CPLX_mod_pydx5p": -5049.448437454285, "ORNDECARBOX-BIO-CPLX_mod_pydx5p": -3037.735187672463, "ORNDECARBOXDEG-CPLX_mod_pydx5p": -4084.4666379628243, "PSERTRANSAM-CPLX_mod_pydx5p": -769.7968701743795, "THREDEHYDCAT-CPLX_mod_pydx5p": -10257.063214936872, "THREDEHYDSYN-CPLX_mod_pydx5p": -2379.4091706705153, "THRESYN-MONOMER_mod_pydx5p": -703.2248131775367, "G7166-MONOMER_mod_pydx5p": -447.26717925231685, "DSERDEAM-MONOMER_mod_pydx5p": -533.6198519321941, "G7596-MONOMER_mod_pydx5p": -739.2953333683256, "ACETYLORNTRANSAM-CPLX_mod_pydx5p": -2348.4492208111037, "CARBODEHYDRAT-CPLX_mod_zn2": -1506.2149076160688, "ALKAPHOSPHA-CPLX_mod_zn2_mod_mg2": -758.9048507900565, "THREODEHYD-CPLX_mod_zn2": -658.6961865643173, "CPLX0-7741_mod_adocbl": 274.57245637747616, "CPLX0-7719_mod_4fe4s": -2629.7671032430485, "EG12069-MONOMER_mod_fad": -847.7799197188019, "BETAGALACTOSID-CPLX_mod_mg2": -4832.879484271991, "PGMI-MONOMER_mod_mn2": -2334.8650268964784, "UDPGLCNACEPIM-MONOMER_mod_nad": -5505.364806475109, "DTDPGLUCDEHYDRAT2-MONOMER_mod_nad": -309.7561240606791, "GDPMANDEHYDRA-CPLX_mod_nadp": -777.9556831511702, "SelA_deca_mod_10:pydx5p": -18539.507185180777, "LTAA-CPLX_mod_pydx5p": -4894.019006337089, "G6646-MONOMER_mod_pydx5p": -623.0076910773485, "USHA-MONOMER_mod_zn2": -400.4240567722963, "CPLX0-253_mod_fad": -86.57430599563385, "AROH-CPLX_mod_fe3": -731.4006394484808, "GLYCRIBONUCSYN-MONOMER_mod_mg2": -1854.230585679815, "BRANCHED-CHAINAMINOTRANSFER-CPLX_mod_6:pydx5p": -13831.340418328082, "AERGLYC3PDEHYDROG-CPLX_mod_1:fad": -1522.2877485670344, "SUCCORNTRANSAM-CPLX_mod_pydx5p": -5924.167228389461, "ISOCITHASE-CPLX_mod_mn2": -1955.1029669431086, "ISOCITHASE-CPLX_mod_mg2": -1961.1703560748554, "CPLX0-250_FORMATEDEHYDROGH-MONOMER_mod_8:4fe4s_mod_2:2fe2s_mod_bmocogdp_mod_NiFeCoCN2": -3852.756427303018, "G6523-MONOMER_G6518-MONOMER_mod_fmn": -120.58620126011697, "EG10370-MONOMER_mod_mn2": -317.99643942526103, "NITRATREDUCTA-CPLX_mod_bmocogdp_mod_3fe4s_mod_4fe4s": -797.3982934429253, "FLAVONADPREDUCT-MONOMER_mod_fad": -461.9800792651151, "NITRATREDUCTZ-CPLX_mod_bmocogdp_mod_2:pheme_mod_3:4fe4s_mod_1:3fe4s": -2216.816199416767, "GCVMULTI-CPLX_mod_lipo": -7755.142202295177, "IMIDHISTID-CPLX_mod_mn2": 301.29388918319927, "CPLX0-341_mod_fmn": -4869.1595761107765, "CPLX0-341_mod_mg2": -4774.270455921136, "CPLX0-1261_mod_thmpp": -1857.4323628007348, "PUTA-CPLX_mod_fad": -4663.803852803522, "CPLX0-7652_mod_mn2": -5365.204783778058, "CPLX0-7466_mod_mg2": -1080.653601440463, "CPLX0-7643_mod_mg2": -5284.062836481049, "CPLX0-7904_mod_ca2": -1990.258196573894, "CYSTATHIONINE-BETA-LYASE-CPLX_mod_pydx5p": -2402.2001781510676, "DHHB-METHYLTRANSFER-CPLX_mod_zn2": -894.3653000841194, "DHPDIOXYGEN-CPLX_mod_fe2": -480.3180724528037, "GSP-CPLX_mod_mg2": -481.7001008790052, "GUANYL-KIN-CPLX_mod_mg2": -697.5000300124103, "LysII_RS_dim_mod_6:mg2": -2301.988384238736, "LysII_RS_dim_mod_lys__L": -2333.8777654834685, "LYXK-CPLX_mod_mg2": -275.3345354808732, "PDXK-CPLX_mod_zn2": -1336.6770142014675, "PDXK-CPLX_mod_mg2": -1344.9882488327855, "Ser_RS_dim_mod_mg2": -1764.785223646223, "TYRB-DIMER_mod_pydx5p": -1965.827962337267, "G6246-MONOMER_mod_mg2": -478.805304025511, "DIHYDROOROTOX-MONOMER_mod_fmn": -418.57388443836237, "TDK-MONOMER_mod_mg2": -276.571489633282, "GARTRANSFORMYL2-MONOMER_mod_mg2": -716.296767648444, "UXAC-MONOMER_mod_zn2": -1467.7769770469163, "SPOT-MONOMER_mod_mn2": -356.77498415446667, "6PFK-1-CPX_mod_mg2": -2341.6484815713834, "ASPAMINOTRANS-DIMER_mod_pydx5p": -1840.2065312759805, "BRANCHED-CHAINAMINOTRANSFER-CPLX_mod_pydx5p": -12814.651949687071, "USHA-MONOMER_mod_cobalt2": -401.8108392620578, "CMPKI-MONOMER_mod_mg2": -461.3355072650341, "MiaB_mono_mod_1:4fe4s": -515.970496651083, "RumB_mono_mod_1:4fe4s": -952.4911247521734, "RumA_mono_mod_1:4fe4s": -616.9348244996713, "rpL7/12_mod_1:acetyl": -1610.8830722292041, "Def_mono_mod_1:fe2": -769.1605018438479, "Map_mono_mod_2:fe2": -1518.7375827476776, "Mfd_mono_mod_1:mg2": -2160.374762570536, "Rnb_mono_mod_1:mg2": -1374.213554509408, "RluD_mono_mod_1:mg2": -966.0913026576663, "RpoZ_mono_mod_1:mg2": -2158.030671720926, "RNase_III_dim_mod_2:mg2": -1329.4659707013873, "RNase_P_cplx_mod_2:mg2": 10058.867624443756, "Orn_dim_mod_2:mg2": -799.0261619857306, "MiaA_dim_mod_2:mg2": -5047.033917620478, "Rho_hexa_mod_3:mg2": -5284.024890296418, "RNase_T_dim_mod_4:mg2": -4576.703382327696, "Rnd_mono_mod_5:mg2": -866.244889216889, "hRNAP_mod_1:zn2_mod_2:mg2": -1975.9931618976789, "RNase_E_tetra_mod_2:zn2": -10954.553184248307, "RrmA_dim_mod_2:zn2": -1284.0642303982922, "RNase_BN_dim_mod_2:zn2": -1010.9714962123235, "TadA_dim_mod_2:zn2": -1467.946835278868, "DnaJ_dim_mod_4:zn2": -2520.683689504232, "Tgt_hexa_mod_6:zn2": -3743.0873828545973, "RlmN_mono_mod_1:4fe4s": -401.51592793562196, "MnmC_mono_mod_fad": -1259.2249241405198, "MnmEG_cplx_mod_fad_mod_2:k": -3879.2099378593284, "Rph_mono_mod_mg2": -152.2014219254918, "NAPAB-CPLX_NAPC-MONOMER_mod_bmocogdp": -1023.8157946378093, "NAP-CPLX_mod_bmocogdp": -1237.4527529708957, "CPLX0-7838_CPLX0-7839_mod_pydx5p": -1153.3652619349086, "GLUCDEHYDROG-MONOMER_mod_pqq": -1856.547286806356, "YdaO_dim_mod_4fe4s": -787.8611330011087, "ATPSYN-CPLX_EG10106-MONOMER_mod_mg2": -10186.551152441656, "QueG_mono_mod_2:4fe4s": -808.5391851858524, "PYRUVFORMLY-INACTIVE-CPLX_mod_glycyl": -3020.687630516481, "PYRUVFORMLY-MONOMER_EG11784-MONOMER_mod_glycyl": -1823.8126816618067, "KETOBUTFORMLY-INACT-MONOMER_mod_glycyl": -226.5124474650125, "EG11910-MONOMER_dimer_EG11911-MONOMER_mod_glycyl": -2805.8878589171404, "ADCLY-CPLX_mod_pydx5p": -310.6345402054101, "CYT-O-UBIOX-CPLX_mod_pheme_mod_hemeO_mod_cu2": -5281.5554486414885, "RNA_dummy": 24354.507504355646, "protein_dummy": -608.3791079274041, "CPLX_dummy": -608.3791079274041, "unmodeled_protein_biomass": -225.84264759501616, "generic_16Sm4Cm1402": -550.1725472662978, "generic_LYSINEaaRS": -2301.988384238736, "generic_Dus": -597.6186102033637, "generic_RF": -437.44575150368155, "generic_Tuf": -443.734758848756, "generic_RNase": -152.2014219254918, "generic_16s_rRNAs": 105228.41201298249, "generic_23s_rRNAs": 197964.54301150813, "generic_5s_rRNAs": 8226.84767007791, "ribosome": 283491.2796253746, "RNAPE-CPLX": -3186.323869860377, "RNAPS-CPLX": -2548.283611014792, "RNAP32-CPLX": -2647.5317212543946, "RNAP70-CPLX": -3400.545058399738, "CPLX0-221": -2689.5805322681344, "RNAP54-CPLX": -2379.5276115176093, "CPLX0-222": -2918.221881034177, "RNA_degradosome": -20606.339263859583, "rRNA_containing_excision_machinery": -8929.636756305264, "monocistronic_excision_machinery": -1047.8869817300429, "polycistronic_wout_rRNA_excision_machinery": -8941.02718487704, "generic_2fe2s_transfer_complex": 99.09946615499192, "generic_4fe4s_transfer_complex": 71.70326617561874, "protein_b0007_Inner_Membrane": -1181.7235024929223, "protein_b0019_Inner_Membrane": -733.2914057488211, "protein_b0027_Inner_Membrane": -133.32265599939208, "protein_b0040_Inner_Membrane": -743.7293320648215, "protein_b0047_Inner_Membrane": -1059.8054092791754, "protein_b0053_Periplasm": -1891.043557408246, "protein_b0067_Inner_Membrane": -752.179600645149, "protein_b0068_Inner_Membrane": -37.453532075966805, "protein_b0070_Inner_Membrane": -1588.6919966136657, "protein_b0084_Inner_Membrane": -127.77517829179845, "protein_b0087_Inner_Membrane": -429.2065209221865, "protein_b0112_Inner_Membrane": -1445.5360743669853, "protein_b0123_Periplasm": -1012.2816445776299, "protein_b0124_Inner_Membrane": -1256.435651658737, "protein_b0149_Inner_Membrane": -1158.3210422070392, "protein_b0150_Outer_Membrane": -240.1530266131566, "protein_b0152_Periplasm": -660.2015008205392, "protein_b0153_Inner_Membrane": -3812.63970768456, "protein_b0155_Inner_Membrane": -887.3715238769536, "protein_b0158_Periplasm": -192.21567250674934, "protein_b0175_Inner_Membrane": -1054.7196546319465, "protein_b0177_Outer_Membrane": -551.7057831874304, "protein_b0197_Inner_Membrane": -1057.8540984399388, "protein_b0198_Inner_Membrane": -389.4700640415786, "protein_b0221_Inner_Membrane": -1578.904942558179, "protein_b0241_Outer_Membrane": -315.25384288333703, "protein_b0260_Inner_Membrane": -929.325221380467, "protein_b0314_Inner_Membrane": -731.3466232092733, "protein_b0336_Inner_Membrane": -504.09386620085587, "protein_b0341_Inner_Membrane": -566.1774156916409, "protein_b0343_Inner_Membrane": -1454.0443789954568, "protein_b0353_Inner_Membrane": -1288.8243850929255, "protein_b0365_Periplasm": -1826.15285967844, "protein_b0367_Inner_Membrane": -511.54110929671333, "protein_b0383_Periplasm": -389.3032569965754, "protein_b0401_Inner_Membrane": -1966.7255334577387, "protein_b0408_Inner_Membrane": -331.22215054766593, "protein_b0409_Inner_Membrane": -1756.016317857043, "protein_b0411_Outer_Membrane": -581.9802165276828, "protein_b0418_Inner_Membrane": -204.16424862596241, "protein_b0428_Inner_Membrane": -312.45131262674306, "protein_b0429_Inner_Membrane": -181.1327460386683, "protein_b0430_Inner_Membrane": -344.4983716372001, "protein_b0431_Inner_Membrane": -3344.1535028826243, "protein_b0432_Inner_Membrane": -487.60193424094297, "protein_b0433_Inner_Membrane": -1319.834502728244, "protein_b0451_Inner_Membrane": -1420.998399940081, "protein_b0462_Inner_Membrane": -903.3423569896634, "protein_b0463_Inner_Membrane": -1665.159460586996, "protein_b0480_Periplasm": -414.4305056895024, "protein_b0484_Inner_Membrane": -917.7222559896203, "protein_b0494_Periplasm": -633.7813811984336, "protein_b0511_Inner_Membrane": -420.7585012208922, "protein_b0572_Outer_Membrane": -2519.355256254995, "protein_b0573_Periplasm": -116.43980795073071, "protein_b0574_Periplasm": -476.9151619767984, "protein_b0575_Inner_Membrane": -1210.7769206806104, "protein_b0576_Inner_Membrane": -789.9576274720456, "protein_b0584_Outer_Membrane": 277.2093905524211, "protein_b0589_Inner_Membrane": -425.6685833330158, "protein_b0590_Inner_Membrane": -1234.7954426393626, "protein_b0591_Inner_Membrane": -1223.4684146958928, "protein_b0592_Periplasm": -229.19782065182812, "protein_b0604_Periplasm": -782.2224600201939, "protein_b0612_Inner_Membrane": -932.8223138413933, "protein_b0621_Inner_Membrane": -801.1510824596186, "protein_b0622_Outer_Membrane": -377.93141787480675, "protein_b0627_Inner_Membrane": -192.58753270427866, "protein_b0632_Inner_Membrane": -400.70402274466255, "protein_b0635_Inner_Membrane": -138.08787952958488, "protein_b0653_Inner_Membrane": -266.85943590917634, "protein_b0654_Inner_Membrane": -247.44613573795618, "protein_b0655_Periplasm": -4.282166192034748, "protein_b0657_Inner_Membrane": -1465.6336362617837, "protein_b0679_Inner_Membrane": -1179.6302484078399, "protein_b0692_Inner_Membrane": -652.6182264527317, "protein_b0697_Inner_Membrane": -2416.039544136333, "protein_b0698_Inner_Membrane": -510.4606050752632, "protein_b4513_Inner_Membrane": -84.42893927322919, "protein_b0709_Inner_Membrane": -835.506300956339, "protein_b0721_Inner_Membrane": -495.1741282663773, "protein_b0722_Inner_Membrane": -256.1796606251138, "protein_b0731_Inner_Membrane": -989.0267194073563, "protein_b0733_Inner_Membrane": -1152.4809299500555, "protein_b0734_Inner_Membrane": -690.3995675106307, "protein_b0751_Inner_Membrane": -477.81968138445654, "protein_b0752_Inner_Membrane": -712.6903772505677, "protein_b0756_Periplasm": 173.73234277211444, "protein_b0763_Periplasm": -509.4629309761102, "protein_b0764_Inner_Membrane": -351.41893593545205, "protein_b0789_Periplasm": -1867.9845654476069, "protein_b0805_Outer_Membrane": 52.18340976574543, "protein_b0810_Inner_Membrane": -436.5110507878724, "protein_b0811_Periplasm": -198.77423144602875, "protein_b0813_Inner_Membrane": -694.7161184827104, "protein_b0831_Inner_Membrane": -393.2009345573636, "protein_b0832_Inner_Membrane": -406.27673141766843, "protein_b0837_Periplasm": -467.92369184715074, "protein_b0839_Inner_Membrane": -720.3972154125453, "protein_b0841_Inner_Membrane": -615.4024532436924, "protein_b0842_Inner_Membrane": -1265.2660086314124, "protein_b0854_Periplasm": -379.63625848615476, "protein_b0856_Inner_Membrane": -553.236920949572, "protein_b0857_Inner_Membrane": -553.5220079598499, "protein_b0860_Periplasm": -418.24772954529965, "protein_b0861_Inner_Membrane": -412.68560905467797, "protein_b0862_Inner_Membrane": -388.9436941601597, "protein_b0863_Periplasm": -113.84885092757882, "protein_b0875_Inner_Membrane": -790.1359652526752, "protein_b0886_Inner_Membrane": -190.19674905092577, "protein_b0887_Inner_Membrane": -658.214706925145, "protein_b0891_Periplasm": -624.3030847728076, "protein_b0894_Periplasm": -398.40142597423954, "protein_b0896_Inner_Membrane": -481.6694624582052, "protein_b0904_Inner_Membrane": -879.5012673970978, "protein_b0914_Inner_Membrane": -2678.7967617530553, "protein_b0915_Inner_Membrane": -93.63344981890926, "protein_b0929_Outer_Membrane": -560.4780829185836, "protein_b0934_Inner_Membrane": -346.57110671633495, "protein_b0936_Periplasm": -335.66325140412357, "protein_b0957_Outer_Membrane": -792.9654921534983, "protein_b0972_Inner_Membrane": -198.86530349299494, "protein_b0973_Periplasm": -218.0860454570528, "protein_b0974_Inner_Membrane": -2722.244822832702, "protein_b0978_Inner_Membrane": -2588.2542673989715, "protein_b0979_Inner_Membrane": -511.8500729572382, "protein_b0980_Periplasm": -209.98164127707912, "protein_b0996_Inner_Membrane": -393.69415614522615, "protein_b0997_Periplasm": -435.6649954198487, "protein_b1002_Periplasm": -253.2144147265091, "protein_b1006_Inner_Membrane": -2774.2556470382797, "protein_b1015_Inner_Membrane": -1055.1307759482186, "protein_b1069_Inner_Membrane": -1454.5847960577123, "protein_b1101_Inner_Membrane": -1548.868470868076, "protein_b1102_Outer_Membrane": 258.109819083611, "protein_b1116_Inner_Membrane": -1420.9998250564497, "protein_b1118_Inner_Membrane": -136.56665349440098, "protein_b1123_Periplasm": -494.94555445670426, "protein_b1124_Inner_Membrane": -349.31973046316733, "protein_b1125_Inner_Membrane": -378.2481594794842, "protein_b1185_Inner_Membrane": -420.12541741912884, "protein_b1186_Inner_Membrane": -1617.132308016904, "protein_b1193_Outer_Membrane": -276.2399438878949, "protein_b1197_Periplasm": -179.15823351862113, "protein_b1206_Inner_Membrane": -1504.930024312959, "protein_b1209_Outer_Membrane": 269.69450441334976, "protein_b1216_Inner_Membrane": -879.2296368389564, "protein_b1223_Inner_Membrane": -1339.550711917549, "protein_b1227_Inner_Membrane": -327.2876355462809, "protein_b1243_Periplasm": -2770.559508030923, "protein_b1244_Inner_Membrane": -496.41933611699704, "protein_b1245_Inner_Membrane": -255.47500254139734, "protein_b1249_Inner_Membrane": -1317.829704680564, "protein_b1250_Inner_Membrane": -737.7560010830229, "protein_b1252_Inner_Membrane": -288.63981040299973, "protein_b1278_Inner_Membrane": -953.3755382775878, "protein_b1296_Inner_Membrane": -509.7917013703102, "protein_b1308_Periplasm": -233.36793423236028, "protein_b1319_Outer_Membrane": -539.7366752993483, "protein_b1329_Periplasm": -567.6637807055761, "protein_b1363_Inner_Membrane": -1100.7584246025137, "protein_b1377_Outer_Membrane": -435.80655131680555, "protein_b1386_Periplasm": -318.0014398181482, "protein_b1440_Periplasm": -217.73354791482438, "protein_b1442_Inner_Membrane": -701.2117606905497, "protein_b1443_Inner_Membrane": -385.7372265224931, "protein_b1453_Inner_Membrane": -930.1805027490167, "protein_b1465_Inner_Membrane": -241.43474550131387, "protein_b1469_Inner_Membrane": -398.3710921541412, "protein_b1473_Inner_Membrane": -855.9508740142059, "protein_b1474_Periplasm": -2489.8978126561824, "protein_b1475_Inner_Membrane": -383.57578247454563, "protein_b1476_Inner_Membrane": -556.2727924844107, "protein_b1485_Inner_Membrane": -283.6726153248324, "protein_b1486_Inner_Membrane": -358.24521378431956, "protein_b1487_Periplasm": -2526.716520019045, "protein_b1492_Inner_Membrane": -1011.7553529311507, "protein_b1528_Inner_Membrane": -890.1884697634016, "protein_b1533_Inner_Membrane": -1027.2221279624966, "protein_b1587_Periplasm": -136.415862555243, "protein_b1588_Periplasm": -455.8459343758681, "protein_b1589_Periplasm": -351.122047038497, "protein_b1590_Inner_Membrane": -365.64594324156985, "protein_b1592_Inner_Membrane": -461.2443044575294, "protein_b1599_Inner_Membrane": -259.159860443548, "protein_b1600_Inner_Membrane": -520.5115684943761, "protein_b1602_Inner_Membrane": -771.4211854420611, "protein_b1603_Inner_Membrane": -2067.125906985341, "protein_b1605_Inner_Membrane": -866.6920984999704, "protein_b1621_Inner_Membrane": -1568.9675372713725, "protein_b1634_Inner_Membrane": -959.5666896752384, "protein_b1646_Periplasm": 4.781995235407309, "protein_b1677_Outer_Membrane": -80.13553207272537, "protein_b1711_Inner_Membrane": -681.7273889928888, "protein_b1801_Inner_Membrane": -1428.1858702763363, "protein_b1818_Inner_Membrane": -1668.5455577205812, "protein_b1819_Inner_Membrane": -301.3606554796663, "protein_b1855_Inner_Membrane": -846.2787473932932, "protein_b1857_Periplasm": -863.3217836117242, "protein_b1859_Inner_Membrane": -1075.7849071150006, "protein_b1872_Periplasm": -2486.4958835272087, "protein_b1873_Inner_Membrane": -359.5977093904582, "protein_b4460_Inner_Membrane": -284.3573996814538, "protein_b1901_Periplasm": -385.46472759648105, "protein_b1907_Inner_Membrane": -1124.5655786076445, "protein_b1912_Inner_Membrane": -744.8034003043798, "protein_b1981_Inner_Membrane": -661.6820547599687, "protein_b1992_Inner_Membrane": -431.2995243047505, "protein_b2010_Inner_Membrane": -523.1812682503625, "protein_b2027_Inner_Membrane": -51.366313972604885, "protein_b2035_Inner_Membrane": -1421.668569252966, "protein_b2037_Inner_Membrane": -499.57052761568514, "protein_b2092_Inner_Membrane": -812.3522516406196, "protein_b2128_Inner_Membrane": -531.2412708027658, "protein_b2130_Inner_Membrane": -642.6143529632511, "protein_b2131_Periplasm": -389.2053241011249, "protein_b2132_Periplasm": -433.0836174316561, "protein_b2134_Periplasm": -723.6870903869634, "protein_b2148_Inner_Membrane": -361.16680508845786, "protein_b2150_Periplasm": -377.3748923058617, "protein_b2155_Outer_Membrane": 360.01119972346595, "protein_b2156_Inner_Membrane": -909.7557393212613, "protein_b2167_Inner_Membrane": -1660.058565719693, "protein_b2170_Inner_Membrane": -523.2719015317736, "protein_b2174_Inner_Membrane": -194.42948155697894, "protein_b2197_Periplasm": -177.7265388494438, "protein_b2198_Inner_Membrane": -265.2754215767933, "protein_b2199_Inner_Membrane": -508.9749033675945, "protein_b2200_Inner_Membrane": -547.9205703343814, "protein_b2202_Inner_Membrane": -80.89860696947667, "protein_b2203_Periplasm": -32.94328705311703, "protein_b2204_Inner_Membrane": -13.147364665791992, "protein_b2205_Periplasm": -200.48959366729443, "protein_b2206_Periplasm": -838.4478564286649, "protein_b2215_Outer_Membrane": -323.97370411094863, "protein_b2223_Inner_Membrane": -2264.957007828283, "protein_b2239_Periplasm": -375.7534016181889, "protein_b2240_Inner_Membrane": -941.161059395709, "protein_b2254_Inner_Membrane": -175.98754312995686, "protein_b2257_Inner_Membrane": -955.8123735546428, "protein_b4544_Inner_Membrane": -205.8462958257071, "protein_b2258_Inner_Membrane": -263.07386906105825, "protein_b2276_Inner_Membrane": -699.187460961901, "protein_b2277_Inner_Membrane": -2171.349750989949, "protein_b2278_Inner_Membrane": -1097.4769715698696, "protein_b2279_Inner_Membrane": -105.8313406441544, "protein_b2280_Inner_Membrane": -414.28416327068936, "protein_b2282_Inner_Membrane": -672.8859990702891, "protein_b2288_Inner_Membrane": -289.34818723568446, "protein_b2307_Inner_Membrane": -402.15691873453636, "protein_b2308_Inner_Membrane": -266.8655759857646, "protein_b2309_Periplasm": -176.57186798423157, "protein_b2310_Periplasm": -120.57791574240161, "protein_b2328_Periplasm": -6.939157387369052, "protein_b2344_Outer_Membrane": -259.29414324786126, "protein_b2392_Inner_Membrane": -1263.2901283212348, "protein_b2393_Inner_Membrane": -1084.8439729180277, "protein_b2406_Inner_Membrane": -773.3820668754499, "protein_b2423_Inner_Membrane": -393.33714551391046, "protein_b2424_Inner_Membrane": -619.771212811406, "protein_b2425_Periplasm": -75.48461468297951, "protein_b2429_Inner_Membrane": -324.1115578338881, "protein_b2435_Periplasm": -559.1479555712189, "protein_b2470_Inner_Membrane": -357.647025300624, "protein_b2477_Outer_Membrane": -349.07470794219086, "protein_b2482_Inner_Membrane": -1235.847483960045, "protein_b2483_Inner_Membrane": -549.8949109434552, "protein_b2484_Inner_Membrane": -591.6338070898408, "protein_b2485_Inner_Membrane": -405.2551590316831, "protein_b2486_Inner_Membrane": -734.9620104463305, "protein_b2492_Inner_Membrane": -5898.542750742225, "protein_b2497_Inner_Membrane": -731.1266169787016, "protein_b2512_Outer_Membrane": -1040.3605615788845, "protein_b2519_Inner_Membrane": -3752.666976763141, "protein_b2536_Inner_Membrane": -1178.3597913786105, "protein_b2558_Periplasm": -383.6944380337411, "protein_b2578_Inner_Membrane": -609.6717563712299, "protein_b2587_Inner_Membrane": -1196.5603992991328, "protein_b2595_Outer_Membrane": -433.3124671229778, "protein_b2617_Outer_Membrane": -137.2343000033941, "protein_b2663_Inner_Membrane": -697.7684825943663, "protein_b2678_Inner_Membrane": -83.19012209920771, "protein_b2679_Periplasm": -193.32312998685916, "protein_b2682_Inner_Membrane": -433.9606974820218, "protein_b2683_Inner_Membrane": -97.50745750898359, "protein_b2701_Outer_Membrane": 39.69072963901684, "protein_b2702_Inner_Membrane": -191.11025935241668, "protein_b2703_Inner_Membrane": -195.36601508692917, "protein_b2715_Inner_Membrane": -864.6810039758831, "protein_b2722_Inner_Membrane": -356.36461558497234, "protein_b2723_Inner_Membrane": -4303.376327121183, "protein_b2789_Inner_Membrane": -2255.3559636123896, "protein_b2796_Inner_Membrane": -2227.5116946724247, "protein_b2801_Inner_Membrane": -554.4346032801882, "protein_b2813_Outer_Membrane": -332.4609770822095, "protein_b2817_Periplasm": -754.4951446990547, "protein_b2828_Inner_Membrane": -264.95970039320207, "protein_b2835_Inner_Membrane": -667.6859153913065, "protein_b2836_Inner_Membrane": -1976.8522018081298, "protein_b2841_Inner_Membrane": -948.9654479032587, "protein_b2882_Inner_Membrane": -204.2458153054945, "protein_b2893_Periplasm": -635.5066911774418, "protein_b2923_Inner_Membrane": -670.1515286512287, "protein_b2938_Periplasm": -544.6379291091532, "protein_b2943_Inner_Membrane": -1309.1870024142809, "protein_b2957_Periplasm": 57.7175076736646, "protein_b2963_Outer_Membrane": -327.20731532328557, "protein_b2964_Inner_Membrane": -1293.4383128301454, "protein_b2975_Inner_Membrane": -1002.0783445263406, "protein_b2987_Inner_Membrane": -1330.8221702859798, "protein_b2994_Periplasm": -3180.981168830359, "protein_b2995_Inner_Membrane": -674.2930096894662, "protein_b2996_Periplasm": -148.24515471712655, "protein_b2997_Periplasm": -371.2002779745704, "protein_b3005_Inner_Membrane": -217.2026708796567, "protein_b3006_Inner_Membrane": -247.85658943668693, "protein_b3035_Outer_Membrane": -1267.6166019975906, "protein_b3040_Inner_Membrane": -861.9265337326001, "protein_b3057_Inner_Membrane": -930.8086133436243, "protein_b3059_Inner_Membrane": -523.6206474954947, "protein_b3063_Inner_Membrane": -2139.9082029627375, "protein_b3089_Inner_Membrane": -832.3069137312984, "protein_b3093_Inner_Membrane": -1211.0188760685, "protein_b3116_Inner_Membrane": -588.7723248356864, "protein_b3127_Inner_Membrane": -709.5638672549571, "protein_b3161_Inner_Membrane": -1142.3158254552757, "protein_b3175_Inner_Membrane": -287.48078242204303, "protein_b3182_Periplasm": -416.36183591988254, "protein_b3196_Inner_Membrane": -353.7014658643066, "protein_b3199_Inner_Membrane": 212.74198325546826, "protein_b3200_Periplasm": 202.6658604084516, "protein_b3224_Inner_Membrane": -657.1553151848622, "protein_b3258_Inner_Membrane": -527.7981252668006, "protein_b3265_Inner_Membrane": -1597.6871818043526, "protein_b3266_Inner_Membrane": -670.8269454542589, "protein_b3300_Inner_Membrane": -683.4799515853913, "protein_b3350_Inner_Membrane": -977.9010542887572, "protein_b3367_Inner_Membrane": -558.6352968364639, "protein_b3370_Inner_Membrane": -609.2527333434693, "protein_b3396_Inner_Membrane": -1824.3137310636837, "protein_b3409_Inner_Membrane": -1826.99221768004, "protein_b3415_Inner_Membrane": -1387.826219065638, "protein_b4476_Inner_Membrane": -1105.9764338098369, "protein_b3447_Periplasm": -253.36537296756197, "protein_b3451_Inner_Membrane": -533.5482629443686, "protein_b3452_Inner_Membrane": -250.69109825529245, "protein_b3453_Periplasm": -363.77897495428476, "protein_b3456_Inner_Membrane": -668.8281978116281, "protein_b3457_Inner_Membrane": -508.8785632000696, "protein_b3458_Periplasm": -129.04057400577992, "protein_b3460_Periplasm": -516.3761699939112, "protein_b3469_Inner_Membrane": -938.7475770519957, "protein_b3476_Periplasm": -2914.508508277311, "protein_b3477_Inner_Membrane": -292.1356038345172, "protein_b3478_Inner_Membrane": -204.8700660066595, "protein_b3493_Inner_Membrane": -1072.3259550087619, "protein_b3496_Inner_Membrane": -803.8688975704741, "protein_b3502_Inner_Membrane": -609.8199929204047, "protein_b3528_Inner_Membrane": -561.2132494657507, "protein_b3542_Inner_Membrane": -324.925212648177, "protein_b3543_Inner_Membrane": -369.42861947209457, "protein_b3544_Periplasm": -3004.004731098858, "protein_b3546_Inner_Membrane": -299.70336895755935, "protein_b3566_Periplasm": -97.53191067422952, "protein_b3568_Inner_Membrane": -376.74802846563324, "protein_b3571_Periplasm": 101.43363036586031, "protein_b3577_Inner_Membrane": -226.09106816799866, "protein_b3578_Inner_Membrane": -728.1899006008847, "protein_b3579_Periplasm": -230.98792953519998, "protein_b3599_Inner_Membrane": -801.8603145930953, "protein_b3603_Inner_Membrane": -2278.821442612734, "protein_b3622_Inner_Membrane": -645.622180456363, "protein_b3653_Inner_Membrane": -1199.7096482298427, "protein_b3654_Inner_Membrane": -850.3486249073054, "protein_b3666_Inner_Membrane": -600.453562601287, "protein_b3679_Inner_Membrane": -603.1768581791063, "protein_b3691_Inner_Membrane": -660.2770332333051, "protein_b3705_Inner_Membrane": -965.4332045002144, "protein_b3709_Inner_Membrane": -377.40354492546805, "protein_b3714_Inner_Membrane": -1023.8306916829181, "protein_b3722_Inner_Membrane": -587.3114430411352, "protein_b3726_Inner_Membrane": -746.2577044548589, "protein_b3727_Inner_Membrane": -799.0715751784363, "protein_b3728_Periplasm": -365.7905791184898, "protein_b3731_Inner_Membrane": -221.31870898889653, "protein_b3736_Inner_Membrane": -488.0945293226955, "protein_b3737_Inner_Membrane": -909.2835439148931, "protein_b3738_Inner_Membrane": -329.5439760215721, "protein_b3739_Inner_Membrane": -462.93612624584904, "protein_b3747_Inner_Membrane": -1841.3629530399364, "protein_b3750_Inner_Membrane": -388.60583794264664, "protein_b3751_Periplasm": -323.276491701147, "protein_b3784_Inner_Membrane": -461.09716328364146, "protein_b3785_Inner_Membrane": -186.84651808533613, "protein_b3792_Inner_Membrane": -657.0876887330144, "protein_b3793_Inner_Membrane": -814.3975015585544, "protein_b3816_Inner_Membrane": -961.5543078195369, "protein_b3821_Outer_Membrane": -611.4304349223095, "protein_b3823_Inner_Membrane": -411.08773303664424, "protein_b3824_Inner_Membrane": -589.9709029406088, "protein_b3835_Inner_Membrane": -1771.5943465728844, "protein_b3836_Inner_Membrane": -192.58753270427866, "protein_b3838_Inner_Membrane": -276.8309267794987, "protein_b3839_Inner_Membrane": -1221.5557318451158, "protein_b3849_Inner_Membrane": -475.69148069581104, "protein_b3875_Outer_Membrane": -414.96361166620073, "protein_b3892_Inner_Membrane": -520.2982223724724, "protein_b3893_Inner_Membrane": -453.40365854082796, "protein_b3894_Periplasm": -2790.3300510271547, "protein_b3907_Inner_Membrane": -457.2181566432019, "protein_b3909_Inner_Membrane": -597.5343653758102, "protein_b3915_Inner_Membrane": -624.4275684110112, "protein_b3917_Periplasm": -832.1808107875727, "protein_b3927_Inner_Membrane": -1966.4788936981543, "protein_b3930_Inner_Membrane": -334.8562587879554, "protein_b3966_Outer_Membrane": 474.4151422036095, "protein_b3981_Inner_Membrane": -795.687056796234, "protein_b4031_Inner_Membrane": -631.9447025080684, "protein_b4032_Inner_Membrane": -581.3943750236122, "protein_b4033_Inner_Membrane": -178.37728377774692, "protein_b4034_Periplasm": -794.7876129853156, "protein_b4036_Outer_Membrane": -1717.6993662366344, "protein_b4040_Inner_Membrane": -687.3789150904579, "protein_b4042_Inner_Membrane": -434.47172714892105, "protein_b4055_Periplasm": -112.4806372210863, "protein_b4067_Inner_Membrane": -1611.0383479596096, "protein_b4070_Periplasm": -784.6001449235225, "protein_b4071_Periplasm": 109.93602194014734, "protein_b4072_Periplasm": -154.86406880815204, "protein_b4073_Inner_Membrane": -549.7357597329777, "protein_b4077_Inner_Membrane": -1095.0615718589784, "protein_b4086_Inner_Membrane": -268.43387129332615, "protein_b4088_Periplasm": -299.5331522745259, "protein_b4111_Inner_Membrane": -1295.600364557459, "protein_b4115_Inner_Membrane": -923.4878444797988, "protein_b4120_Inner_Membrane": -562.1797405555922, "protein_b4123_Inner_Membrane": -762.3656510665311, "protein_b4130_Inner_Membrane": -804.7797745952699, "protein_b4132_Inner_Membrane": -1373.7747450734696, "protein_b4136_Inner_Membrane": -1334.270921779956, "protein_b4138_Inner_Membrane": -678.7120641341244, "protein_b4151_Inner_Membrane": -261.7192596669382, "protein_b4152_Inner_Membrane": -384.70982321128224, "protein_b4169_Periplasm": -1275.405022331585, "protein_b4193_Inner_Membrane": -928.2285486729735, "protein_b4208_Inner_Membrane": -1614.7459090100838, "protein_b4213_Periplasm": -261.1084204778616, "protein_b4227_Periplasm": -370.9519957772273, "protein_b4230_Inner_Membrane": -188.7697734634412, "protein_b4231_Inner_Membrane": -164.22548552750007, "protein_b4240_Inner_Membrane": -353.47322245860795, "protein_b4242_Inner_Membrane": -2207.675945750314, "protein_b4261_Inner_Membrane": -1197.0997593245106, "protein_b4262_Inner_Membrane": -138.2630892888868, "protein_b4265_Inner_Membrane": -726.2204993926621, "protein_b4288_Inner_Membrane": -336.29200806553945, "protein_b4289_Inner_Membrane": -418.73472763211214, "protein_b4290_Periplasm": -441.49575271442944, "protein_b4291_Outer_Membrane": -2104.8923210139696, "protein_b4311_Outer_Membrane": -313.5833660841522, "protein_b4321_Inner_Membrane": -1443.2626953438162, "protein_b4356_Inner_Membrane": -508.7124156767561, "protein_b4392_Periplasm": -1524.3119732352586, "protein_b0463_lipoprotein_Inner_Membrane": -1750.7777927063607, "protein_b3265_lipoprotein_Inner_Membrane": -1683.3055139237174, "protein_b2512_lipoprotein_Outer_Membrane": -1125.9788936982493, "protein_b2477_lipoprotein_Outer_Membrane": -434.6930400615556, "protein_b2595_lipoprotein_Outer_Membrane": -518.9307992423426, "protein_b2617_lipoprotein_Outer_Membrane": -222.8526321227589, "protein_b0572_lipoprotein_Outer_Membrane": -2604.9735883743597, "protein_b1677_lipoprotein_Outer_Membrane": -165.75386419209016, "protein_b1193_lipoprotein_Outer_Membrane": -361.8582760072597, "protein_b1209_lipoprotein_Outer_Membrane": 184.076172293985, "protein_b0197_lipoprotein_Inner_Membrane": -1143.4724305593033, "protein_b2813_lipoprotein_Outer_Membrane": -418.07930920157435, "protein_b2701_lipoprotein_Outer_Membrane": -45.92760248034795, "protein_b2963_lipoprotein_Outer_Membrane": -412.8256474426504, "linear_objective": -1.0}
