# Supplementary material for: COBRAme: A computational framework for genome-scale models of metabolism and gene expression
Source: PLoS Comput Biol. 2018 Jul 5;14(7):e1006302. doi: 10.1371/journal.pcbi.1006302 (PMC6049947; doi:10.1371/journal.pcbi.1006302)
Supplement: S3 File — All results outlined in the manuscript can be reproduced by following the instructions in the README. A JSON version of iJL1678b-ME is also contained in this file. Alternatively, these scripts can be found at https://github.com/coltonlloyd/cobrame_supplement. (ZIP) [file pcbi.1006302.s003.zip › S3_File/Figure_S1_shadow_prices/glucose_sweep/08.895_glucose_dual.json]

{"biomass": -182.53986282772308, "protein_biomass": -149.21685196901961, "mRNA_biomass": -182.53986282772308, "tRNA_biomass": -182.53986282772308, "rRNA_biomass": -182.53986282772308, "ncRNA_biomass": -182.53986282772308, "DNA_biomass": -182.53986282772308, "lipid_biomass": -182.53986282772308, "constituent_biomass": -182.53986282772308, "prosthetic_group_biomass": -182.53986282772308, "peptidoglycan_biomass": -182.53986282772308, "10fthf_c": -707.237603590239, "12dgr120_c": -129.49442071166666, "12dgr140_c": -143.21509140394053, "12dgr141_c": -140.54731349887646, "12dgr160_c": -170.33383873845634, "12dgr161_c": -167.17453617480862, "12dgr180_c": -181.2588943208176, "12dgr181_c": -178.08341580145333, "12ppd__R_c": 0.038650618496432365, "12ppd__S_c": -12.12118794589945, "13dpg_c": -10.696777895005132, "14dhncoa_c": -158.40980871475224, "14glucan_c": -132.1998519199785, "15dap_c": -27.706274503555893, "1ddecg3p_c": -72.32221895842389, "1hdec9eg3p_c": -90.64485943667326, "1hdecg3p_c": -92.22451071849711, "1odec11eg3p_c": -96.62148313480091, "1odecg3p_c": -98.20454590931239, "1pyr5c_c": -20.757324284346968, "1tdec7eg3p_c": -79.43342226010012, "1tdecg3p_c": -80.76731585848914, "23dappa_c": -8.471804792218268, "23ddhb_c": 8.01323692309793, "23dhacoa_c": -132.56721372860068, "23dhb_c": 9.607014445730336, "23dhba_c": -34.659708406942734, "23dhbzs_c": -0.0925534786067742, "23dhdp_c": -22.887883711539086, "23dhmb_c": -18.523516152977507, "23dhmp_c": -27.458859637822222, "23doguln_c": -16.247720419156654, "25aics_c": -49.92182840905185, "25dkglcn_c": -17.132720314131085, "25drapp_c": -135.85361047820984, "26dap__LL_c": -27.50125526596576, "26dap__M_c": -27.667803851002457, "2agpe120_c": -83.95088558783559, "2agpe140_c": -90.81122093397252, "2agpe141_c": -89.4773319814405, "2agpe160_c": -103.84349897530993, "2agpe161_c": -103.02215929682534, "2agpe180_c": -109.83312239241106, "2agpe181_c": -108.24070113386266, "2agpg120_c": -87.81771762999414, "2agpg140_c": -94.67805297613106, "2agpg141_c": -93.34416402359903, "2agpg160_c": -107.71033101746846, "2agpg161_c": -104.1009116118388, "2agpg180_c": -113.69995443456959, "2agpg181_c": -112.10753317602119, "2ahbut_c": -25.62563544854418, "2amsa_c": -7.848538322444276, "2aobut_c": -12.482564153555554, "2cpr5p_c": -62.76534196055336, "2dda7p_c": -24.95491496522736, "2ddecg3p_c": -71.50252660483865, "2ddg6p_c": -20.36912278780875, "2ddglcn_c": -19.059861789197196, "2dh3dgal_c": -19.07229459429885, "2dh3dgal6p_c": -20.381290137501036, "2dhguln_c": -18.98589799394457, "2dhp_c": -22.640307941274287, "2dmmq8_c": -5378.269538268787, "2dmmql8_c": -5379.113594656772, "2dr1p_c": -21.90269735070565, "2dr5p_c": -21.924987047865002, "2h3oppan_c": -6.8100329219581965, "2hdec9eg3p_c": -90.58316431156092, "2hdecg3p_c": -92.15346160699934, "2ippm_c": -25.559227619879024, "2mahmp_c": -162.901403611492, "2mcacn_c": -20.489915465636997, "2mcit_c": -20.465655287012996, "2me4p_c": -368.0200957351746, "2mecdp_c": -663.3496840926914, "2obut_c": -17.380027448428564, "2odec11eg3p_c": -95.80170614859826, "2odecg3p_c": -97.38476340941412, "2ohph_c": -5362.850353975941, "2ombzl_c": -5435.672036807957, "2omhmbl_c": -5508.485365126697, "2ommbl_c": -5508.447058782966, "2omph_c": -5435.63405929676, "2oph_c": -5362.804988223124, "2oxpaccoa_c": -140.7726153657362, "2p4c2me_c": -678.5544183733145, "2pg_c": -9.715449225514286, "2pglyc_c": -5.438695385004101, "2sephchc_c": -53.64919872124454, "2shchc_c": -45.22481864730791, "2tdec7eg3p_c": -77.02897299844356, "2tdecg3p_c": -78.36286195097559, "2tpr3dpcoa_c": -132.50829236473243, "34hpp_c": -37.528106303379175, "35cgmp_c": -46.169177773013224, "3amac_c": -0.0, "3c2hmp_c": -25.562183714878202, "3c3hmp_c": -25.55627152487985, "3c4mop_c": -24.00098498036819, "3dhguln_c": -17.832750047575242, "3dhgulnp_c": -19.149276034325126, "3dhq_c": -25.174684321223143, "3dhsk_c": -25.46730891525313, "3hadpcoa_c": -132.5866178115622, "3hbcoa_c": -126.56211464252449, "3hcinnm_c": -25.656968327115845, "3hdcoa_c": -156.32418409803728, "3hddcoa_c": -166.27529531893705, "3hhcoa_c": -136.48280446102876, "3hhdcoa_c": -186.17751776073658, "3hocoa_c": -146.40349427953302, "3hodcoa_c": -196.01708324433304, "3hpp_c": -0.1940456587546678, "3hpppn_c": -26.537837407006524, "3htdcoa_c": -176.22640653983683, "3ig3p_c": -63.25168225114832, "3mob_c": -18.610480920393695, "3mop_c": -27.54582440523841, "3odcoa_c": -154.73056341287952, "3oddcoa_c": -164.6816746337793, "3ohcoa_c": -134.88918377587098, "3ohdcoa_c": -184.58389707557882, "3oocoa_c": -144.80987359437526, "3oodcoa_c": -194.48637608823117, "3ophb_c": -5363.01376171883, "3otdcoa_c": -174.63278585467904, "3oxdhscoa_c": -139.22863570187792, "3pg_c": -9.69520407991034, "3php_c": -8.135934461010178, "3psme_c": -38.843192848879006, "3sala_c": -10.827092371284733, "4abut_c": -16.27974809813424, "4abutn_c": -25.45381217143962, "4abz_c": -32.11779469301558, "4adcho_c": -40.274764207127376, "4ahmmp_c": -30.388347501474687, "4ampm_c": -31.706965705866207, "4c2me_c": -518.495281571673, "4crsol_c": -0.0, "4h2opntn_c": -16.628815604796028, "4hbz_c": -30.793773295588284, "4hthr_c": -121.58966089836868, "4mhetz_c": -267.40570287806315, "4mop_c": -23.76828870311709, "4mpetz_c": -268.7169513704078, "4pasp_c": -12.636302228449791, "4per_c": -14.21972364821708, "4ppan_c": -39.245665521163055, "4ppcys_c": -66.18725784779843, "4r5au_c": -242.4727458960168, "56dura_c": -15.62177717612241, "5aizc_c": -37.34034678932019, "5aop_c": -44.32397477261062, "5aprbu_c": -242.75051665521255, "5apru_c": -188.24211864253937, "5caiz_c": -36.95954838798642, "5dglcn_c": -18.720539989314343, "5dh4dglc_c": -15.224342906014993, "5drib_c": -0.0, "5fthf_c": -707.2117962676308, "5mta_c": -22.74974888055722, "5mthf_c": -713.5759980311792, "5mtr_c": -0.1940456587546678, "5prdmbz_c": 45.87274870340045, "6hmhpt_c": -651.4594574956334, "6hmhptpp_c": -653.8257046769563, "6pgc_c": -21.002906510714034, "6pgl_c": -20.720960703397317, "8aonn_c": -114.59635077988655, "LalaDglu_c": -33.524749895730146, "LalaDgluMdap_c": -61.16981687358226, "LalaDgluMdapDala_c": -71.79645851404425, "LalaLglu_c": -33.55103319088864, "N1aspmd_c": -6.686427879559291, "Nmtrp_c": -65.25741821021741, "Sfglutth_c": -45.85210894055006, "aacald_c": -0.0, "aacoa_c": -124.96849395736673, "aact_c": -12.249867876304455, "ac_c": -5.916681832538712, "acac_c": -12.600892163342087, "acald_c": -8.205514145840615, "acanth_c": -39.977055244251105, "accoa_c": -118.25971552960985, "acetol_c": 1.6449597712083845, "acg5p_c": -27.185988690417105, "acg5sa_c": -30.501028859776785, "acgam_c": -43.8232965337172, "acgam1p_c": -31.620383850269807, "acgam6p_c": -29.731405988710524, "acglc__D_c": -28.144552079811326, "acglu_c": -23.60405920794918, "acmalt_c": -50.4912238405201, "acmana_c": -28.40126622257155, "acmanap_c": -29.71071083525172, "acmum6p_c": -39.68349974815872, "acnam_c": -36.81991373695588, "acon__C_c": -16.67619556674058, "acon__T_c": -16.67619556674058, "aconm_c": -89.19324719463076, "acorn_c": -32.39852041567481, "acser_c": -16.53688923681151, "actp_c": -6.969980461522918, "ade_c": -22.556379161183436, "adn_c": -41.414018799976574, "adocbi_c": -44.236319842697824, "adocbip_c": -45.54861511386256, "adocbl_c": -1.2597281116546912, "adp_c": -43.75447607093932, "adpglc_c": -66.83979362655, "adphep__DD_c": -71.39857874911857, "adphep__LD_c": -71.4494707196471, "adprib_c": -61.15312153998588, "ag_c": 0.30003122526845777, "agdpcbi_c": -91.47010244699318, "agm_c": -31.893628594431952, "ahcys_c": -15.45505051772939, "ahdt_c": -658.144522444674, "aicar_c": -38.7780989484855, "air_c": -35.63801112482014, "akg_c": -14.61490601147885, "ala__B_c": -11.366906148493113, "ala__D_c": -10.361769990151247, "ala__L_c": -10.336125924599603, "alaala_c": -21.74640524369329, "alac__S_c": -16.690292330707756, "all__D_c": -21.176014713402132, "all6p_c": -22.486026596598144, "alltn_c": -5.040362134487235, "alltt_c": -5.333296720581646, "allul6p_c": -22.51194892358915, "altrn_c": -19.038024788632168, "amet_c": -87.95114458814626, "ametam_c": -87.73826986028921, "amob_c": -0.0, "amp_c": -42.704012391508826, "anhgm_c": -82.16134510402655, "anhgm3p_c": -143.30576065498056, "anhgm4p_c": -153.93240229544256, "anhm_c": -38.37144477675978, "anhm3p_c": -99.51586032771378, "anhm4p_c": -110.14250196817576, "anth_c": -33.2670733224662, "ap4a_c": -89.04363701403196, "ap5a_c": -87.99567097889884, "apg120_c": -206.0508703400921, "apg140_c": -226.63187637850288, "apg141_c": -222.63020952090682, "apg160_c": -265.69814398389207, "apg161_c": -256.93983496557075, "apg180_c": -283.6975807538185, "apg181_c": -278.92968097590585, "appl_c": -13.856177029016406, "aps_c": -45.594578391095496, "ara5p_c": -19.007676071155373, "arab__L_c": -17.691983771502397, "aragund_c": -7261.742847648753, "arbt6p_c": -1.324449174991111, "arbtn_c": 0.4871286667103172, "arbtn__fe3_c": -1.2929533596414329, "arg__L_c": -32.07469744010864, "argsuc_c": -42.68625858653058, "ascb6p_c": -18.854706339752255, "asn__L_c": -14.662384117060814, "aso3_c": -0.0, "aso4_c": 1.9013738138107577, "asp__L_c": -11.58025000174489, "aspsa_c": -14.179818926469748, "athr__L_c": -14.283923388174307, "athtp_c": -533.4264119456826, "atp_c": -44.78263604659566, "b2coa_c": -126.59357140705242, "bbtcoa_c": -0.0, "betald_c": -1.7736204937155668, "bglycogen_c": -23.37367236911528, "bmoco_c": -980.5822376013588, "bmoco1gdp_c": -1026.5047382363691, "bmocogdp_c": -1072.4272388713798, "btal_c": -17.103620578971768, "btcoa_c": -128.1804053481141, "btn_c": -240.58647888910667, "btnso_c": -238.99413399479153, "but_c": -15.81280355408947, "butso3_c": -22.761076124011307, "ca2_c": 0.1428682447483606, "camp_c": -44.51353630263916, "cbasp_c": -13.156254497179726, "cbi_c": -0.9952824342834308, "cbl1_c": 41.981309296759704, "cbm_c": -15.918581703912263, "cbp_c": -1.572742761634608, "cd2_c": -9.816400845199423, "cdg_c": -648.6629525918503, "cdp_c": -37.05720193056651, "cdpdddecg_c": -168.39330041536311, "cdpdhdec9eg_c": -204.98865810804102, "cdpdhdecg_c": -208.14796067168874, "cdpdodec11eg_c": -216.98229550514978, "cdpdodecg_c": -220.15777402451405, "cdpdtdec7eg_c": -179.4461932025729, "cdpdtdecg_c": -182.11397110763698, "cechddd_c": -29.69374684612273, "cenchddd_c": -28.812877766232045, "cgly_c": -30.523108971778086, "chol_c": -3.3118436844837595, "chor_c": -39.21472540374394, "chtbs6p_c": -73.53094800981904, "cinnm_c": -27.19569911256061, "cit_c": -16.673806315067257, "citr__L_c": -29.06006133667542, "ckdo_c": -66.90775913971576, "cl_c": 0.13201000064643803, "cmp_c": -35.960731358398725, "co2_c": 0.027782562392373946, "coa_c": -111.57525320597668, "cobalt2_c": -0.05457056887101289, "colipa_c": 2.071908546573356, "cpe160_c": -324.58243256224074, "cpe180_c": -334.97934066336717, "cpg160_c": -326.41952200510127, "cpg180_c": -340.40274645125396, "cpgn_c": -1.0493890262862744, "cpgn__un_c": 0.4871286667103172, "cph4_c": -648.9403459377821, "cpmp_c": -167.20757648941458, "cpppg3_c": -354.7365865047632, "crn_c": -0.2393378170130388, "crn__D_c": -0.2602900550243881, "crnDcoa_c": -0.10608032663526239, "crncoa_c": -0.07370348592979328, "csn_c": -16.97579343035856, "ctbt_c": -0.3108052568749026, "ctbtcoa_c": -0.10608032663526239, "ctp_c": -38.107665609997, "cu_c": 0.23169640900470734, "cu2_c": -0.028212114537863275, "cyan_c": -7.281982527890556, "cynt_c": -0.4627668742505799, "cys__D_c": -22.311085147713353, "cys__L_c": -24.785693401242213, "cyst__L_c": -43.36683127390695, "cytd_c": -34.63116458952247, "dad__2_c": -44.126355421220815, "dad__5_c": -22.555703221802553, "dadp_c": -45.398529016762296, "damp_c": -44.39267274488011, "dann_c": -202.58341194452268, "datp_c": -46.40438528864449, "db4p_c": -123.97145697744944, "dc2coa_c": -156.35564086256522, "dca_c": -46.690418208339004, "dcacoa_c": -157.9728962060224, "dcamp_c": -53.847741852075174, "dcdp_c": -38.72355858016363, "dcmp_c": -37.717957213417996, "dctp_c": -39.72941485204582, "dcyt_c": -37.4516398897587, "dd2coa_c": -166.306752083465, "ddca_c": -56.64152942923878, "ddcacoa_c": -167.92400742692217, "ddcap_c": -58.50150574294016, "dgdp_c": -47.02407257884313, "dgmp_c": -45.97048129997505, "dgslnt_c": -91.02322239574393, "dgsn_c": -44.92400605269163, "dgtp_c": -48.07453625827363, "dha_c": -10.630291279196697, "dhap_c": -11.923509068564675, "dhcinnm_c": -27.27027645110742, "dhf_c": -703.180935372169, "dhgly_c": -63.43942864360443, "dhmpt_c": -657.8165878994837, "dhmptp_c": -658.1839139194996, "dhna_c": -47.12907143490414, "dhnpt_c": -657.8533694724824, "dhor__S_c": -12.896951874635135, "dhpmp_c": -658.1311402316782, "dhpppn_c": -28.1511455309981, "dhpt_c": -685.6761002544383, "dhptd_c": -0.0, "dhptdn_c": -0.0, "didp_c": -43.77649827263504, "dimp_c": -43.76799253170229, "din_c": -43.50167520804299, "ditp_c": -43.78095767656652, "dmbzid_c": 67.98352339940855, "dmlz_c": -366.1832700530319, "dmpp_c": -666.8106165902776, "dms_c": -0.9066642195361966, "dmso_c": -0.027782562392373946, "dnad_c": -436.43387115794496, "dpcoa_c": -110.26181888640997, "dscl_c": -500.9301967475544, "dtbt_c": -204.11781317489047, "dtdp_c": -43.85110648082589, "dtdp4aaddg_c": -75.81832252903372, "dtdp4addg_c": -68.84955721985462, "dtdp4d6dg_c": -66.96497491736876, "dtdp4d6dm_c": -66.98261535695447, "dtdpglu_c": -66.93980409090044, "dtdprmn_c": 195.70914687112207, "dtmp_c": -42.69411326574717, "dttp_c": -44.90157016025639, "dudp_c": -35.71254865654822, "dump_c": -36.70386336795685, "duri_c": -35.67058733143218, "dutp_c": -36.71840492843041, "dxyl_c": -185.74857677801194, "dxyl5p_c": -187.06719737356954, "e4p_c": -15.487947618811464, "eig3p_c": -37.03259416497192, "enter_c": 0.5265008108756235, "etha_c": -10.678008047773398, "ethso3_c": -13.862969690880153, "etoh_c": -9.744270100613466, "f1p_c": -22.552938664917274, "f6p_c": -22.54959847378881, "fad_c": -545.4137513830026, "fadh2_c": -546.9997849022819, "fald_c": -2.7061850385133113, "fc1p_c": -22.493500159252473, "fcl__L_c": -21.181726977892062, "fdp_c": -23.865724230496685, "fe2_c": -0.05457056887101289, "fe3_c": -1.0258809270174298, "fe3dhbzs_c": -1.300815995628009, "fe3hox_c": -1.0493890262862744, "fe3hox__un_c": 0.2435643333551586, "fecrm_c": -1.0493890262862744, "fecrm__un_c": 0.4871286667103172, "feenter_c": -1.3015860884565607, "feoxam_c": -1.0493890262862744, "feoxam__un_c": 0.4871286667103172, "fgam_c": -31.802046234706697, "fmn_c": -496.2129182853497, "fmnh2_c": -497.798951804629, "for_c": -1.457814274449598, "forcoa_c": 0.19823201279736707, "fpram_c": -33.971684890307436, "fprica_c": -40.98313082890206, "frdp_c": -1999.8790187825798, "fru_c": -21.526722506351234, "frulys_c": -49.19711260346464, "frulysp_c": -50.506249755774384, "fruur_c": -17.44821240331064, "fuc__L_c": -21.125155248016842, "fum_c": -11.257833309092323, "g1p_c": -22.573630763307253, "g3p_c": -11.957873469580603, "g3pc_c": -17.56388047551849, "g3pe_c": -24.203576187550947, "g3pg_c": -28.070408229709486, "g3pi_c": -14.484232375660172, "g3ps_c": -24.01399998199077, "g6p_c": -22.548743278491816, "gagicolipa_c": 76.80175780966827, "gal_c": -21.24669925168708, "gal1p_c": -22.55623854772215, "galct__D_c": -15.201042793361454, "galctn__D_c": -19.048174077860967, "galctn__L_c": -18.98721778300259, "galt1p_c": -24.05728230529879, "galur_c": -17.477470526761646, "gam1p_c": -24.50951871464433, "gam6p_c": -23.8512988667663, "gar_c": -29.31912480610373, "garagund_c": -7285.127570172345, "gbbtn_c": -0.20472493023964022, "gcald_c": -6.430693549847872, "gdp_c": -45.40232333679431, "gdpddman_c": -67.45860416872715, "gdpfuc_c": -69.3396713346467, "gdpmann_c": -67.42957806598751, "gdpofuc_c": -67.483323528533, "gdptp_c": -48.817700539337004, "gfgaragund_c": -7308.549392948627, "gg4abut_c": -32.73038279114593, "ggagicolipa_c": 53.42465201778283, "ggbutal_c": -34.33319890547691, "gggagicolipa_c": 30.049137266200983, "ggptrc_c": -44.810994636489134, "ghb_c": -16.049272184369872, "gicolipa_c": 100.17861290593079, "glc__D_c": -21.483082301582026, "glcn_c": -20.573717669127827, "glcr_c": -15.201650375272028, "glcur_c": -17.418209888688303, "gln__L_c": -17.508435049257653, "glu__D_c": -16.747970587565288, "glu__L_c": -16.47632614392245, "glu1sa_c": -44.29670054342732, "glu5p_c": -17.751799306263454, "glu5sa_c": -20.496845444703496, "glucys_c": -37.886245124890614, "glx_c": -4.2881626990411545, "gly_c": -5.760180517394514, "glyald_c": -11.963469066147614, "glyb_c": -0.2344890084974942, "glyc_c": -13.558393291656941, "glyc__R_c": -8.395653579743046, "glyc2p_c": -14.589030821133703, "glyc3p_c": -13.824934080543064, "glyclt_c": -5.169786739401837, "glycogen_c": -23.34721593970175, "gmhep17bp_c": -27.409192928015216, "gmhep1p_c": -27.14024544388032, "gmhep7p_c": -26.089900715113703, "gmp_c": -44.352399940438715, "gp4g_c": -90.26320553495248, "grdp_c": -1333.3448176864288, "gslnt_c": -48.19039138036872, "gsn_c": -41.963778713886555, "gthox_c": -87.47042328303021, "gthrd_c": -44.67532751778708, "gtp_c": -46.4527870162248, "gtspmd_c": -45.41857410995154, "gua_c": -23.26586524191734, "h_c": 0.2604788396434741, "h2_c": -1.340568579877765, "h2mb4p_c": -665.2189722746174, "h2o_c": -0.0, "h2o2_c": -1.5655003887728502, "h2s_c": -13.869051834116423, "hco3_c": -0.2630579640540807, "hcys__L_c": -34.9168022433491, "hdca_c": -76.54375187103831, "hdcap_c": -78.40379750301338, "hdcea_c": -74.96410609102809, "hdceap_c": -76.82414622118954, "hdcoa_c": -186.24658408871147, "hdd2coa_c": -186.20897452526452, "hemeO_c": -2351.905768724604, "hg2_c": 0.29009866545699686, "hhlipa_c": -53.8819193958155, "his__L_c": -40.80267319758112, "hisp_c": -40.886918459422596, "histd_c": -40.93211514447036, "hkndd_c": -28.468848961687197, "hkntd_c": -27.587952580065515, "hlipa_c": -25.90275124938701, "hmbil_c": -355.6576517689143, "hmgth_c": -47.38151255630039, "hom__L_c": -16.03933962382613, "hphhlipa_c": -83.16895558472318, "hpyr_c": -6.8359956342217885, "hqn_c": 21.200530142273184, "hx2coa_c": -136.51426122555668, "hxa_c": -25.73349337259373, "hxan_c": -21.931698948005614, "hxcoa_c": -138.10109516661836, "iasp_c": -10.331567604952577, "ichor_c": -39.236175161724404, "icit_c": -16.678576704748966, "icolipa_c": 123.57608531134103, "idon__L_c": -20.30414069050626, "idp_c": -39.92429205603063, "ile__L_c": -30.181278880384042, "imacp_c": -37.36613628185859, "imp_c": -40.98409429437104, "indole_c": -51.29639328368321, "inost_c": -0.19063707836240595, "ins_c": -40.717776970711746, "ipdp_c": -666.8106165902776, "isetac_c": -12.08814909488741, "itp_c": -40.99705943923528, "k_c": -0.2925203478958567, "kdo_c": -28.428340501016496, "kdo2lipid4_c": -394.7364713962792, "kdo8p_c": -28.450173317892695, "kdolipid4_c": -363.5273905968226, "kphphhlipa_c": -115.70483648917534, "lac__D_c": -9.983179763186932, "lac__L_c": -9.333464917740697, "lald__D_c": 1.5899464830222048, "lald__L_c": -10.594371728186731, "lcts_c": -42.68622972106558, "leu__L_c": -25.66392125643221, "lgt__S_c": -55.393694944286125, "lipa_c": 2.0764100601988646, "lipa_cold_c": 2.0764100601988646, "lipidA_c": -332.3183117109202, "lipidAds_c": -331.0292669587974, "lipidX_c": -166.13295610891893, "lipoamp_c": -152.4562124495434, "lipoate_c": -107.94702679627441, "lys__L_c": -27.890459066468857, "lyx__L_c": -17.57916743310586, "mal__D_c": -10.217529475594588, "mal__L_c": -11.264721446411595, "malcoa_c": -119.74882876090909, "malcoame_c": -192.26620419038636, "malt_c": -43.78376897148307, "malt6p_c": -44.07657475051186, "malthp_c": -154.54927210106706, "malthx_c": -132.2226059507825, "maltpt_c": -109.89593980049796, "malttr_c": -65.24260749992887, "maltttr_c": -87.5692736502134, "man_c": -21.274906131346032, "man1p_c": -22.552449534389922, "man6p_c": -22.57441300274991, "man6pglyc_c": -30.943625787019464, "mana_c": -19.034925688733257, "mdhdhf_c": -0.0, "melib_c": -42.70122064102569, "meoh_c": 0.027782562392373946, "mercppyr_c": -0.88014803630185, "met__D_c": -0.0, "met__L_c": -43.75046525429577, "methf_c": -706.9506485738085, "metsox__R__L_c": -41.873375734542655, "metsox__S__L_c": -41.870467340829904, "mg2_c": 0.426741936005768, "mi1p__D_c": -0.4594389396673321, "micit_c": -20.52739150590385, "mlthf_c": -709.0162796829728, "mmcoa__S_c": -124.43763312540499, "mmet_c": -52.293452062583675, "mn2_c": -0.05457056887101289, "mnl1p_c": -24.089742376194973, "mobd_c": -1.0651035112884444, "moco_c": -490.5631917166801, "mococdp_c": -528.1369610518187, "mocogdp_c": -536.4856923516907, "mpt_c": -369.37900097027915, "mptamp_c": -458.75134840516984, "mql8_c": -5451.888616631781, "mqn8_c": -5451.044560243797, "msa_c": 0.267248579276394, "mso3_c": -8.363640583552849, "mthgxl_c": -10.695235543635663, "mththf_c": -0.0, "n2o_c": -0.027782562392373946, "n8aspmd_c": -6.686427879559291, "na1_c": 0.22062931350627438, "na15dap_c": -92.98710758943758, "nac_c": -333.2834552354775, "nad_c": -556.3756443014561, "nadh_c": -558.1982870617294, "nadp_c": -557.6986143844226, "nadph_c": -559.790721670374, "ncam_c": -495.46689589062953, "nh4_c": -0.027782562392373946, "ni2_c": -0.054719726962212084, "nicrnt_c": -355.10629544754073, "nmn_c": -514.214262072075, "no_c": 0.027782562392373946, "no2_c": -0.22926269801674096, "no3_c": -0.2532291243434708, "o16aund_c": -7331.915221612069, "o2_c": -0.027782562392373946, "o2s_c": -0.7218955363524197, "oaa_c": -9.716135563927061, "oc2coa_c": -146.43495104406097, "occoa_c": -148.02178498512262, "ocdca_c": -82.52376623381424, "ocdcap_c": -84.38383269382867, "ocdcea_c": -80.94070897299837, "ocdceap_c": -82.80076991931719, "octa_c": -36.739306987439235, "octdp_c": -5332.489473856148, "od2coa_c": -195.98562647980512, "odecoa_c": -195.94801691635814, "ohpb_c": -119.9874663988107, "op4en_c": -16.60900482829253, "orn_c": -27.4812116602538, "orot_c": -12.006223151001334, "orot5p_c": -33.08277416321502, "oxa_c": -1.6252345941962723, "oxadpcoa_c": -131.0713083617928, "oxalcoa_c": -0.0, "oxam_c": -2.005183910424358, "oxur_c": -3.278419800655091, "pa120_c": -130.81245429781495, "pa140_c": -144.5331249900888, "pa141_c": -141.86534708502475, "pa160_c": -170.5945943811275, "pa161_c": -167.43529181747982, "pa180_c": -182.57692790696586, "pa181_c": -179.40144938760162, "pac_c": -25.48242739474814, "pacald_c": -26.75245728973616, "pan4p_c": -65.99793737093601, "pant__R_c": -24.49623545028376, "pap_c": -42.146936570788455, "paps_c": -47.30198069934133, "pdx5p_c": -883.224800203234, "pe120_c": -140.86180778374342, "pe140_c": -154.58247847601726, "pe141_c": -151.91470057095322, "pe160_c": -182.20385336101307, "pe161_c": -179.04453077467116, "pe180_c": -192.62628139289436, "pe181_c": -189.44143887579756, "pep_c": -9.728248315476538, "pg120_c": -146.27584957389774, "pg140_c": -159.9965202661716, "pg141_c": -157.32874236110754, "pg160_c": -186.03050983022334, "pg161_c": -180.88162021753172, "pg180_c": -198.04032318304866, "pg181_c": -194.8648446636844, "pgp120_c": -146.54352829811768, "pgp140_c": -160.26419899039152, "pgp141_c": -157.59642108532748, "pgp160_c": -186.29818855444327, "pgp161_c": -181.14929894175165, "pgp180_c": -198.3080019072686, "pgp181_c": -195.13252338790434, "phaccoa_c": -138.8630936887571, "phe__L_c": -41.61322630262369, "pheme_c": -352.29939837182695, "phhlipa_c": -55.191857075145535, "phom_c": -17.63872925572354, "phphhlipa_c": -84.47444851164288, "phpyr_c": -39.71827024425352, "phthr_c": -121.84954015751168, "pi_c": -0.2886388152998162, "pmtcoa_c": -187.82622986872173, "pnto__R_c": -37.929581130592034, "poaac_c": -0.0, "ppa_c": -11.991969142562809, "ppal_c": -13.523757745697646, "ppap_c": -12.994990464891288, "ppbng_c": -88.93031771072235, "ppcoa_c": -124.23700159796338, "ppgpp_c": -45.6708726034423, "pphn_c": -39.24504762980911, "ppi_c": -0.2944772993156391, "ppp9_c": -351.71615120063956, "pppg9_c": -354.30814683063096, "pppi_c": -1.281119798537795, "pppn_c": -28.07656819245129, "pram_c": -22.148509563826288, "pran_c": -62.046305392707296, "prbamp_c": -71.35718567771539, "prbatp_c": -70.91939342601106, "preq0_c": -702.8077354873435, "preq1_c": -819.5490052934384, "prfp_c": -71.82897638909189, "prlp_c": -72.59052546030848, "pro__L_c": -23.441723684690565, "progly_c": -29.17913925522644, "prpp_c": -21.35337918921352, "ps120_c": -141.0608429372402, "ps140_c": -154.78151362951405, "ps141_c": -152.11373572445, "ps160_c": -182.1651755716791, "ps161_c": -179.0058529853372, "ps180_c": -192.82531654639112, "ps181_c": -189.64047402929435, "psclys_c": -49.15737960371058, "pser__L_c": -9.998006909096075, "ptrc_c": -27.28603591792974, "pyam5p_c": -883.2105162973033, "pydam_c": -881.8918980929118, "pydx_c": -880.3616651752724, "pydx5p_c": -881.6735043387083, "pydxn_c": -881.9062165729882, "pyr_c": -8.444684330592139, "q8_c": -5580.353479287378, "q8h2_c": -5581.2690053851875, "quin_c": -26.454074541693622, "quln_c": -212.33180280499445, "r15bp_c": -20.29356648462673, "r1p_c": -19.03063456263749, "r5p_c": -18.995805984144223, "ragund_c": -7255.041993943643, "rbflvrd_c": -491.5371597993128, "rbl__L_c": -17.6421608691739, "rdmbzi_c": 46.14133669081895, "rephaccoa_c": -140.75222985701018, "rhcys_c": 7.100652704073162, "rib__D_c": -17.658925765063884, "ribflv_c": -489.95112628003346, "rml_c": -21.176829697018647, "rml1p_c": -22.486258199475095, "rmn_c": -21.13539657691209, "ru5p__D_c": -18.969883657153222, "ru5p__L_c": -18.960062317924514, "s17bp_c": -27.381856249635938, "s7p_c": -26.0592371053214, "sarcs_c": -9.980536130236391, "sbt6p_c": -24.063630794602552, "sbzcoa_c": -158.63881804068578, "scl_c": -696.6836356453125, "sel_c": 0.5798015446221744, "seln_c": -5.61803920463699, "selnp_c": -107.03046880120279, "ser__D_c": -9.649897557063028, "ser__L_c": -9.710435980441167, "seramp_c": -53.90043850689666, "sheme_c": -894.835245551502, "skm_c": -27.32123222207683, "skm5p_c": -28.627095447387653, "sl26da_c": -39.494443456538335, "sl2a6o_c": -37.63147895006027, "slnt_c": -0.3024252308086897, "so2_c": -0.0, "so3_c": -7.562231218200067, "so4_c": -0.261062142162599, "spmd_c": 0.285892621730109, "stcoa_c": -197.54043817490654, "suc6p_c": -44.064597728738995, "sucarg_c": -45.190650976482196, "sucbz_c": -45.246135543287984, "succ_c": -12.138729690714007, "succoa_c": -124.40988638851556, "sucglu_c": -28.591737822217386, "sucgsa_c": -29.86890571278464, "suchms_c": -29.698846327472523, "sucorn_c": -31.681294065308066, "sucsal_c": -14.447065544680534, "sulfac_c": -9.945618244080691, "tag6p__D_c": -22.530207084104937, "tagdp__D_c": -23.852826228419477, "tagur_c": -17.44740375483202, "tartr__D_c": -9.684513205600798, "tartr__L_c": -9.68815924860554, "taur_c": -4.745589288592023, "tcynt_c": -0.0, "td2coa_c": -176.25786330436475, "tdcoa_c": -177.87511864782195, "tdecoa_c": -176.29547286781172, "thdp_c": -24.794711524429392, "thf_c": -705.0335351752915, "thm_c": -429.79559649579994, "thmmp_c": -431.1048715783227, "thmnp_c": -659.6760979381158, "thmpp_c": -490.2101854735825, "thptdn_c": -0.0, "thr__L_c": -17.350816280552095, "thym_c": -19.80324016909617, "thymd_c": -41.385280942367686, "tma_c": -0.6184028175003485, "tmao_c": -0.0, "tre_c": -45.660385802200715, "tre6p_c": -45.92641833047165, "trp__L_c": -61.037062597375524, "tsul_c": -0.0, "ttdca_c": -65.0865969156292, "ttdcap_c": -66.94660264300542, "ttdcea_c": -63.75270796309718, "ttdceap_c": -65.6127090446164, "tungs_c": -0.0, "tyr__L_c": -39.41990287594059, "u23ga_c": -198.60689627611845, "u3aga_c": -135.10985836415827, "u3hga_c": -129.25037022832723, "uLa4fn_c": -7333.40235898836, "uLa4n_c": -7331.965387577345, "uaagmda_c": -7495.487580804153, "uaccg_c": -76.72474681304972, "uacgam_c": -66.32962213833493, "uacmam_c": -66.38736664642754, "uacmamu_c": 31.958330361257374, "uagmda_c": -7462.827344700588, "uama_c": -90.68459657219125, "uamag_c": -111.75600428627446, "uamr_c": -78.72540437578363, "udcpdp_c": -7332.034944521499, "udcpp_c": -7332.0317239943815, "udp_c": -34.04619200695109, "udpLa4fn_c": -35.39497922061552, "udpLa4n_c": -32.89170720987811, "udpLa4o_c": -31.00261664780091, "udpg_c": -57.14067377464475, "udpgal_c": -57.16403540625895, "udpgalfur_c": -57.18870049535045, "udpglcur_c": -32.75875208953549, "ugmd_c": -140.91994043398628, "ugmda_c": -163.79055595013725, "um4p_c": -151.25826327103576, "ump_c": -32.995426210611335, "unaga_c": -7365.389864186614, "unagamu_c": -7299.665115925117, "unagamuf_c": -7331.914373783685, "uppg3_c": -355.6581180368739, "ura_c": -14.024511033892033, "uracp_c": -15.639498432192473, "urate_c": -17.82881568734495, "urdglyc_c": -4.819873058410822, "urea_c": -4.631160184212502, "uri_c": -32.72910888695204, "utp_c": -35.09665568638159, "val__L_c": -20.52883533141806, "xan_c": -19.357259467029493, "xdp_c": -40.45320572526699, "xmp_c": -40.44469998433424, "xtp_c": -40.457665129198475, "xtsn_c": -38.14458423596654, "xu5p__D_c": -18.988098895534645, "xu5p__L_c": -18.93713224212897, "xyl__D_c": -17.626557242014822, "xylu__D_c": -17.67019744678403, "xylu__L_c": -17.62062164052904, "zn2_c": -0.05457056887101289, "12ppd__R_e": -0.0, "12ppd__S_e": -12.138102452187766, "14glucan_e": -131.1176119741683, "15dap_e": -0.0, "23camp_e": -41.178564093883324, "23ccmp_e": -34.343398183410734, "23cgmp_e": -41.67317329385238, "23cump_e": -32.441342480840305, "23dappa_e": -8.256023021255483, "26dap__M_e": -26.684718357290773, "2ddglcn_e": -18.879161030832094, "34dhpac_e": -0.09135312437078656, "3amp_e": -41.17912995211284, "3cmp_e": -34.39952916642499, "3gmp_e": -41.729304276866635, "3hcinnm_e": -25.422843512332456, "3hpp_e": -0.0, "3hpppn_e": -26.303712592223135, "3ump_e": -32.49747346385456, "4abut_e": -16.058785222399955, "4hoxpacd_e": -0.03578799958603867, "5dglcn_e": -18.48986286634727, "5mtr_e": -0.0, "LalaDglu_e": -33.29360145334732, "LalaDgluMdap_e": -60.16172747830971, "LalaDgluMdapDala_e": -70.78404541535126, "LalaLglu_e": -33.319884748505814, "ac_e": -5.7226361737840445, "acac_e": -12.36098737993952, "acald_e": -8.233296708232988, "acgal_e": -0.038650618496432365, "acgal1p_e": -0.0, "acgam_e": -28.432796168698463, "acgam1p_e": -28.39414555020203, "acmana_e": -28.409574284666093, "acmum_e": -38.33812702289145, "acnam_e": -36.53505445559859, "acolipa_e": -0.0, "acser_e": -16.58877302724746, "ade_e": -22.325191861049472, "adn_e": -41.236282363319596, "adocbl_e": -0.0, "ag_e": -0.0, "agm_e": -31.747996190029586, "akg_e": -14.381246612884357, "ala__B_e": -11.131301333044528, "ala__D_e": -10.070600049917912, "ala__L_e": -10.086515141060188, "alaala_e": -20.735766975017842, "all__D_e": -20.170681349157533, "alltn_e": -4.811384292143577, "amp_e": -41.17929982191311, "anhgm_e": -82.9718788354498, "arab__L_e": -17.459707930584862, "arbt_e": -0.0, "arbtn_e": -0.0, "arbtn__fe3_e": -0.0, "arg__L_e": -31.841528847058257, "ascb__L_e": -17.50098513217399, "asn__L_e": -14.43007474562567, "aso3_e": -0.0, "asp__L_e": -11.364468230782107, "btn_e": -240.31513199335913, "but_e": -15.572898770686903, "butso3_e": -21.755531146938928, "ca2_e": -0.0, "cbi_e": -0.0, "cbl1_e": -0.0, "cd2_e": -9.817395401113158, "cgly_e": -29.511547046439336, "chol_e": -3.0796480998583196, "chtbs_e": -72.24341916629446, "cit_e": -16.185029389711424, "cl_e": -0.0, "cm_e": -0.0, "cmp_e": -34.399699036225265, "co2_e": -0.0, "cobalt2_e": -0.0, "colipa_e": -0.0045015136255087095, "colipap_e": -0.0, "cpgn_e": -0.0, "cpgn__un_e": -0.0, "crn_e": -0.0, "crn__D_e": -0.0, "csn_e": -16.74662592964069, "cu_e": -0.06833481626375044, "cu2_e": -0.0, "cyan_e": -0.0, "cynt_e": -0.1772729401314815, "cys__D_e": -21.32799965400167, "cys__L_e": -23.80260790753053, "cytd_e": -34.400095024654505, "dad__2_e": -43.89524866153318, "damp_e": -43.893831244911446, "dca_e": -44.37720905485963, "dcmp_e": -37.16355058866459, "dcyt_e": -37.22053313007107, "ddca_e": -58.00735895755782, "dgmp_e": -44.689701485471986, "dgsn_e": -44.69009747390122, "dha_e": -10.647205785485014, "dimp_e": -43.211805516038595, "din_e": -43.267766629252584, "dms_e": -0.8833095483639445, "dmso_e": -0.0, "dopa_e": -0.0, "doxrbcn_e": -0.0, "dtmp_e": -41.15381538907049, "dump_e": -35.43806315512282, "duri_e": -35.439480571744554, "eca4colipa_e": -0.0, "enlipa_e": -12.435892709889632, "enter_e": -0.0, "etha_e": -12.507423539035853, "ethso3_e": -12.857424713807776, "etoh_e": -9.716487538221092, "f6p_e": -22.030931777503906, "fald_e": -2.733967600905685, "fe2_e": -0.0, "fe3_e": -0.0, "fe3dcit_e": -33.06932350342005, "fe3dhbzs_e": -0.0, "fe3hox_e": -0.0, "fe3hox__un_e": -0.0, "fecrm_e": -0.0, "fecrm__un_e": -0.0, "feenter_e": -0.0, "feoxam_e": -0.0, "feoxam__un_e": -0.0, "for_e": -1.3656016701980487, "fru_e": -21.252361237982928, "frulys_e": -48.96726360991809, "fruur_e": -17.213352098274154, "fuc__L_e": -20.89579450201633, "fum_e": -10.796147882265279, "fusa_e": -0.0, "g1p_e": -21.190324857425008, "g3pc_e": -16.557063595355835, "g3pe_e": -25.984839034533366, "g3pg_e": -27.06359134954683, "g3pi_e": -13.477415495497514, "g3ps_e": -23.00718310182811, "g6p_e": -22.030076582206913, "gal_e": -21.260936837010288, "gal__bD_e": -21.238680703066596, "gal1p_e": -21.257956248001182, "galct__D_e": -15.021918540542746, "galctn__D_e": -18.762385086448955, "galctn__L_e": -18.757153537959066, "galt_e": -22.70369518598801, "galur_e": -17.187851305141585, "gam_e": -22.55016231618067, "gam6p_e": -23.332632170481393, "gbbtn_e": -0.0, "gdp_e": -0.031135118520387133, "glc__D_e": -21.193305446434113, "glcn_e": -20.39456736237745, "glcr_e": -14.970947198373281, "glcur_e": -17.189083217335952, "glcur1p_e": -17.205997723624268, "gln__L_e": -16.503701145452517, "glu__L_e": -16.282781610251877, "gly_e": -5.566134858639846, "glyald_e": -11.941472519850679, "glyb_e": -0.0, "glyc_e": -13.586175854049316, "glyc__R_e": -8.1649504028443, "glyc2p_e": -13.582213940971045, "glyc3p_e": -13.564262613928806, "glyclt_e": -4.9924381500560395, "gmp_e": -41.72947414666691, "gsn_e": -41.72987013509615, "gthox_e": -0.0, "gthrd_e": -45.683332301454286, "gtp_e": -0.0, "gua_e": -23.283801176398157, "h_e": -0.0, "h2_e": -1.312786017485391, "h2o_e": -0.0, "h2o2_e": -0.0, "h2s_e": -0.0, "hacolipa_e": -78.69477038213599, "halipa_e": -78.69026886851047, "hdca_e": -78.65829395971852, "hdcea_e": -77.07863266654756, "hg2_e": -0.0, "his__L_e": -40.512266722984606, "hom__L_e": -16.32386176933888, "hxa_e": -25.508005601494098, "hxan_e": -21.948613454293927, "idon__L_e": -20.073463567539182, "ile__L_e": -30.009109240103584, "imp_e": -40.48631141741454, "indole_e": -51.11938356114157, "inost_e": -0.0, "ins_e": -40.487728834036275, "isetac_e": -11.082604117815032, "k_e": -0.0, "kdo2lipid4_e": -399.6337636416655, "lac__D_e": -9.750700922815277, "lac__L_e": -9.100986077369042, "lcts_e": -42.45186058442802, "leu__L_e": -25.426263466995213, "lipa_e": -0.0, "lipa_cold_e": -0.0, "lipoate_e": -107.73124502531162, "lys__L_e": -27.658614478623047, "lyx__L_e": -17.350373796986638, "mal__D_e": -9.755844048767544, "mal__L_e": -10.80303601958455, "malt_e": -42.70152902567287, "malthx_e": -131.14536154012387, "maltpt_e": -108.81369985468775, "malttr_e": -64.16036755411865, "maltttr_e": -86.4870337044032, "man_e": -21.273276452164282, "man6p_e": -22.055746306465004, "manglyc_e": -29.64531667978321, "melib_e": -42.98831783646042, "meoh_e": -0.0, "met__D_e": -0.0, "met__L_e": -42.74796783838866, "metsox__R__L_e": -40.89029024083097, "metsox__S__L_e": -40.83181672233347, "mg2_e": -0.0, "mincyc_e": -0.0, "minohp_e": -0.09690963733742418, "mmet_e": -52.06136610591274, "mn2_e": -0.0, "mnl_e": -22.736593110486616, "mobd_e": -0.0, "mso3_e": -7.358095606480473, "n2o_e": -0.0, "na1_e": -0.0, "nac_e": -333.3003697417658, "nh4_e": -0.0, "ni2_e": -0.0, "nmn_e": -514.2191375414186, "no_e": -0.0, "no2_e": -0.0, "no3_e": -0.0, "novbcn_e": -0.0, "o16a4colipa_e": -0.0, "o2_e": -0.0, "o2s_e": -0.0, "ocdca_e": -83.88959576213328, "ocdcea_e": -82.29717450358488, "octa_e": -34.42609783395986, "orn_e": -27.27689981152287, "orot_e": -11.54453772417429, "pacald_e": -26.536675518773375, "peamn_e": -26.500887519187334, "phe__L_e": -41.382175447760766, "pheme_e": -353.31147336642664, "pi_e": -0.0, "pnto__R_e": -37.73991518539356, "ppa_e": -11.798807108451372, "ppal_e": -13.54067225198596, "pppn_e": -27.8430932856688, "ppt_e": -1.3078610305975995, "pro__L_e": -23.2156689472014, "progly_e": -28.16757732988769, "psclys_e": -48.92753061016403, "pser__L_e": -9.525805693252327, "ptrc_e": -27.05652665936052, "pydam_e": -881.9088125992001, "pydx_e": -880.3785796815607, "pydxn_e": -881.9231310792766, "pyr_e": -8.228902559629354, "quin_e": -26.470989047981938, "r5p_e": -16.59692315170716, "rfamp_e": -0.0, "rib__D_e": -16.60088506478543, "rmn_e": -20.90660294079287, "sbt__D_e": -22.7177930346595, "sel_e": -0.0, "ser__D_e": -9.414292741614442, "ser__L_e": -9.47420248154585, "skm_e": -27.090575330920032, "slnt_e": -0.0, "so2_e": -0.0, "so3_e": -0.02141276510399403, "so4_e": -0.0, "spmd_e": -0.0, "succ_e": -11.621479139102213, "sucr_e": -42.77479012825648, "sulfac_e": -8.940073267008316, "tartr__D_e": -8.988471298755062, "tartr__L_e": -9.204479968080241, "taur_e": -3.7360413355064583, "tcynt_e": -0.0, "thm_e": -428.7897790139723, "thr__L_e": -17.11458278165678, "thrp_e": -17.110620868578508, "thym_e": -0.0, "thymd_e": -41.15421137749972, "tma_e": -0.9110921107563185, "tmao_e": -0.0, "tre_e": -44.6305138784152, "trp__L_e": -60.80899794500249, "tsul_e": -0.0, "ttdca_e": -64.86769430369475, "ttdcea_e": -63.53380535116273, "ttrcyc_e": -0.0, "tungs_e": -0.0, "tym_e": -0.0, "tyr__L_e": -39.13328689629293, "tyrp_e": -39.12932498321466, "uacgam_e": -60.83582777064289, "udpacgal_e": -32.386117095656104, "udpg_e": -53.576441953081115, "udpgal_e": -53.58850821887254, "udpglcur_e": -49.536549694495626, "ump_e": -32.442078208870086, "ura_e": -13.738723298494497, "urea_e": -4.609163637915569, "uri_e": -32.49906075027657, "val__L_e": -20.29990930252558, "xan_e": -19.37417397331781, "xmp_e": -37.857553557884586, "xtsn_e": -37.857949546313826, "xyl__D_e": -17.340531306185234, "xylu__L_e": -17.384594179504397, "zn2_e": -0.0, "12dgr120_p": -129.48355265556262, "12dgr140_p": -143.20422334783646, "12dgr141_p": -140.53644544277242, "12dgr160_p": -170.785422659884, "12dgr161_p": -167.6354640712746, "12dgr180_p": -181.24802626471353, "12dgr181_p": -178.07254774534928, "12ppd__R_p": 0.027782562392373946, "12ppd__S_p": -12.110319889795392, "14glucan_p": -131.16500242934197, "15dap_p": 0.027782562392373946, "1agpe120_p": -83.92578721003834, "1agpe140_p": -90.78612255617526, "1agpe141_p": -89.45223360364324, "1agpe160_p": -104.57672221219903, "1agpe161_p": -102.99706091902807, "1agpe180_p": -109.80802401461379, "1agpe181_p": -108.2156027560654, "1agpg120_p": -85.0045395250518, "1agpg140_p": -91.86487487118872, "1agpg141_p": -90.5309859186567, "1agpg160_p": -105.65547452721249, "1agpg161_p": -104.07581323404153, "1agpg180_p": -110.88677632962725, "1agpg181_p": -109.29435507107887, "1ddecg3p_p": -71.50521078943378, "1hdec9eg3p_p": -90.57648449842351, "1hdecg3p_p": -92.15614579159447, "1odec11eg3p_p": -95.79502633546083, "1odecg3p_p": -97.38744759400923, "1tdec7eg3p_p": -77.03165718303867, "1tdecg3p_p": -78.3655461355707, "23camp_p": -41.15078153149095, "23ccmp_p": -34.31561562101836, "23cgmp_p": -41.645390731460004, "23cump_p": -32.41355991844793, "23dappa_p": -8.22824045886311, "26dap__M_p": -26.6569357948984, "2agpe120_p": -83.92578721003834, "2agpe140_p": -90.78612255617526, "2agpe141_p": -89.45223360364324, "2agpe160_p": -103.81840059751268, "2agpe161_p": -102.99706091902807, "2agpe180_p": -109.80802401461379, "2agpe181_p": -108.2156027560654, "2agpg120_p": -87.79261925219687, "2agpg140_p": -94.6529545983338, "2agpg141_p": -93.31906564580179, "2agpg160_p": -107.68523263967121, "2agpg161_p": -104.07581323404153, "2agpg180_p": -113.67485605677234, "2agpg181_p": -112.08243479822394, "2ddecg3p_p": -71.4774282270414, "2ddglcn_p": -18.85137846843972, "2hdec9eg3p_p": -90.55806593376367, "2hdecg3p_p": -92.1283632292021, "2odec11eg3p_p": -95.776607770801, "2odecg3p_p": -97.35966503161686, "2tdec7eg3p_p": -77.0038746206463, "2tdecg3p_p": -78.33776357317832, "34dhpac_p": -0.06357056197841261, "3amp_p": -41.20691251450521, "3cmp_p": -34.371746604032616, "3gmp_p": -41.70152171447426, "3hcinnm_p": -25.39506094994008, "3hpp_p": 0.027782562392373946, "3hpppn_p": -26.27593002983076, "3ump_p": -32.46969090146219, "4abut_p": -16.031002660007584, "4hoxpacd_p": -0.008005437193664724, "5dglcn_p": -18.462080303954895, "5mtr_p": 0.027782562392373946, "LalaDglu_p": -33.26581889095495, "LalaDgluMdap_p": -60.13394491591733, "LalaDgluMdapDala_p": -70.75626285295888, "LalaLglu_p": -33.29210218611344, "ac_p": -5.694853611391671, "acac_p": -12.333204817547147, "acald_p": -8.205514145840615, "acgal_p": -0.010868056104058417, "acgal1p_p": -0.027782562392373946, "acgam_p": -28.40501360630609, "acgam1p_p": -28.421928112594404, "acmana_p": -28.381791722273718, "acmum_p": -38.36590958528382, "acnam_p": -36.561416897825, "acolipa_p": 1.0341893780113771, "acser_p": -16.560990464855088, "ade_p": -22.297409298657097, "adn_p": -41.20747837273472, "adocbl_p": -0.2644456773712605, "agm_p": -31.72021362763721, "akg_p": -14.353464050491985, "ala__B_p": -11.103518770652155, "ala__D_p": -10.098382612310287, "ala__L_p": -10.114297703452563, "alaala_p": -20.70798441262547, "all__D_p": -20.14289878676516, "alltn_p": -4.783601729751203, "amp_p": -41.20708238430549, "anhgm_p": -82.94409627305743, "anhgm3p_p": -143.0484320963014, "anhgm4p_p": -153.67075003334296, "arab__L_p": -17.431925368192488, "arbt_p": -0.0, "arbtn_p": 0.2435643333551586, "arbtn__fe3_p": -0.2435643333551586, "arg__L_p": -31.86931140945063, "ascb__L_p": -17.528767694566366, "asn__L_p": -14.402292183233296, "aso3_p": 0.027782562392373946, "asp__L_p": -11.336685668389732, "btn_p": -240.34291455575152, "but_p": -15.54511620829453, "butso3_p": -21.727748584546553, "ca2_p": -0.027782562392373946, "cbi_p": -0.0, "cbl1_p": -0.2644456773712605, "cd2_p": -9.789612838720783, "cgly_p": -29.48376448404696, "chol_p": -3.051865537465946, "chtbs_p": -72.21563660390208, "cit_p": -16.157246827319053, "cl_p": 0.027782562392373946, "clpn120_p": -281.1075251557885, "clpn140_p": -305.45444704434465, "clpn141_p": -300.11889123421656, "clpn160_p": -360.61684566843974, "clpn161_p": -348.7220410414658, "clpn180_p": -381.5420528780988, "clpn181_p": -375.17236784390525, "cm_p": -0.027782562392373946, "cmp_p": -34.37191647383289, "co2_p": 0.027782562392373946, "cobalt2_p": -0.027782562392373946, "colipa_p": 1.0296878643858685, "colipap_p": 1.0341893780113771, "cpgn_p": -0.0, "cpgn__un_p": 0.2435643333551586, "crn_p": 0.027782562392373946, "crn__D_p": -0.027782562392373946, "csn_p": -16.718843367248315, "ctbt_p": -0.11253308177811502, "cu_p": -0.0405522538713765, "cu2_p": -0.027782562392373946, "cyan_p": 0.027782562392373946, "cynt_p": -0.20505550252385546, "cys__D_p": -21.300217091609294, "cys__L_p": -23.774825345138154, "cytd_p": -34.37231246226213, "dad__2_p": -43.86644467094831, "damp_p": -43.86604868251907, "dca_p": -44.34942649246725, "dcmp_p": -37.191333151056966, "dcyt_p": -37.1917291394862, "ddca_p": -58.03473165677594, "dgmp_p": -44.66191892307961, "dgsn_p": -44.66231491150885, "dha_p": -10.619423223092639, "dimp_p": -43.23958807843097, "din_p": -43.23998406686021, "dms_p": -0.9110921107563185, "dmso_p": -0.027782562392373946, "dopa_p": -0.027782562392373946, "doxrbcn_p": 0.027782562392373946, "dtmp_p": -41.12603282667811, "dump_p": -35.410280592730444, "duri_p": -35.41067658115968, "eca2und_p": -7331.939171963538, "eca3und_p": -7331.939142933436, "eca4colipa_p": 1.0341893780113771, "eca4und_p": -7331.939113903335, "enlipa_p": -11.401703331878256, "enter_p": 0.26513407573170994, "etha_p": -12.479640976643479, "ethso3_p": -12.829642151415403, "etoh_p": -9.744270100613466, "f6p_p": -22.00314921511153, "fald_p": -2.7061850385133113, "fe2_p": -0.027782562392373946, "fe3_p": -0.015012870913371392, "fe3dcit_p": -33.34124003835823, "fe3dhbzs_p": -0.26522570958421127, "fe3hox_p": -0.0, "fe3hox__un_p": -0.0, "fecrm_p": -0.0, "fecrm__un_p": 0.2435643333551586, "feenter_p": -0.2659958024127629, "feoxam_p": -0.0, "feoxam__un_p": 0.2435643333551586, "for_p": -1.3378191078056747, "fru_p": -21.224578675590553, "frulys_p": -48.93948104752572, "fruur_p": -17.18556953588178, "fuc__L_p": -20.868011939623955, "fum_p": -10.768365319872904, "fusa_p": 0.027782562392373946, "g1p_p": -21.218107419817382, "g3pc_p": -16.52928103296346, "g3pe_p": -25.95705647214099, "g3pg_p": -27.035808787154455, "g3pi_p": -13.44963293310514, "g3ps_p": -22.979400539435737, "g6p_p": -22.00229401981454, "gal_p": -21.233154274617913, "gal__bD_p": -21.21089814067422, "gal1p_p": -21.230173685608808, "galct__D_p": -14.994135978150371, "galctn__D_p": -18.79016764884133, "galctn__L_p": -18.72937097556669, "galt_p": -22.731477748380385, "galur_p": -17.215633867533956, "gam_p": -22.522379753788297, "gam6p_p": -23.30484960808902, "gbbtn_p": 0.027782562392373946, "gdp_p": -0.003352556128013188, "glc__D_p": -21.221088008826488, "glcn_p": -20.366784799985076, "glcr_p": -14.943164635980908, "glcur_p": -17.161300654943577, "glcur1p_p": -17.178215161231893, "gln__L_p": -16.475918583060142, "glu__L_p": -16.254999047859506, "gly_p": -5.5383522962474725, "glyald_p": -11.913689957458306, "glyb_p": 0.027782562392373946, "glyc_p": -13.558393291656941, "glyc__R_p": -8.137167840451927, "glyc2p_p": -13.55443137857867, "glyc3p_p": -13.536480051536431, "glyclt_p": -4.964655587663666, "gmp_p": -41.70169158427454, "gsn_p": -41.702087572703775, "gthox_p": 0.027782562392373946, "gthrd_p": -45.71111486384666, "gtp_p": 0.027782562392373946, "gua_p": -23.25499718581328, "h_p": 0.027782562392373946, "h2_p": -1.340568579877765, "h2o_p": -0.0, "h2o2_p": -0.0, "h2s_p": 0.027782562392373946, "hdca_p": -78.68566665893664, "hdcea_p": -77.10600536576568, "hg2_p": 0.027782562392373946, "his__L_p": -40.54004928537698, "hom__L_p": -16.296079206946505, "hxa_p": -25.535788163886473, "hxan_p": -21.920830891901556, "idon__L_p": -20.04568100514681, "ile__L_p": -29.981326677711213, "imp_p": -40.458528855022166, "indole_p": -51.09160099874919, "inost_p": 0.027782562392373946, "ins_p": -40.4589248434514, "isetac_p": -11.05482155542266, "k_p": -0.027782562392373946, "kdo2lipid4_p": -395.73851935569144, "lac__D_p": -9.722918360422902, "lac__L_p": -9.073203514976669, "lcts_p": -42.424078022035644, "leu__L_p": -25.398480904602838, "lipa_p": 1.0341893780113771, "lipa_cold_p": 1.0341893780113771, "lipoate_p": -107.70346246291925, "lys__L_p": -27.630831916230672, "lyx__L_p": -17.322591234594267, "mal__D_p": -9.72806148637517, "mal__L_p": -10.775253457192177, "malt_p": -42.74891948084653, "malthx_p": -131.19275199529756, "maltpt_p": -108.86109030986141, "malttr_p": -64.20775800929232, "maltttr_p": -86.53442415957686, "man_p": -21.245493889771907, "man6p_p": -22.02796374407263, "manglyc_p": -29.617534117390836, "melib_p": -42.96053527406804, "meoh_p": 0.027782562392373946, "met__D_p": 0.027782562392373946, "met__L_p": -42.720185275996286, "metsox__R__L_p": -40.8625076784386, "metsox__S__L_p": -40.859599284725846, "mg2_p": -0.027782562392373946, "mincyc_p": -0.027782562392373946, "minohp_p": -0.1077776934414826, "mmet_p": -52.033583543520365, "mn2_p": -0.027782562392373946, "mnl_p": -22.764375672878987, "mobd_p": -0.027782562392373946, "mso3_p": -7.330313044088099, "murein3p3p_p": -286.07441250039034, "murein3px3p_p": -286.06354444428626, "murein3px4p_p": -296.66961110822706, "murein4p3p_p": -296.6967304374319, "murein4p4p_p": -307.3190483744734, "murein4px4p_p": -307.3193319780336, "murein4px4p4p_p": -460.967630319164, "murein4px4px4p_p": -460.9405109899592, "murein5p3p_p": -306.77152885691174, "murein5p4p_p": -317.3938467939533, "murein5p5p_p": -327.46864521343315, "murein5p5p5p_p": -491.1882068376691, "murein5px3p_p": -306.80027435376746, "murein5px4p_p": -317.3941303975134, "murein5px4px4p_p": -471.01530940943906, "n2o_p": -0.027782562392373946, "na1_p": 0.027782562392373946, "nac_p": -333.27258717937343, "nh4_p": -0.027782562392373946, "ni2_p": -0.027782562392373946, "nmn_p": -514.1913549790262, "no_p": 0.027782562392373946, "no2_p": 0.027782562392373946, "no3_p": 0.027782562392373946, "novbcn_p": -0.0, "o16a2und_p": -7331.938947301188, "o16a3und_p": -7331.9390306022615, "o16a4colipa_p": 1.0341893780113771, "o16a4und_p": -7331.939113903335, "o16aund_p": -7331.938864000114, "o2_p": -0.027782562392373946, "o2s_p": 0.027782562392373946, "ocdca_p": -83.9169684613514, "ocdcea_p": -82.324547202803, "octa_p": -34.39831527156748, "orn_p": -27.249117249130496, "orot_p": -11.516755161781916, "pa120_p": -129.48345204532635, "pa140_p": -143.2041227376002, "pa141_p": -140.53634483253614, "pa160_p": -170.78532204964773, "pa161_p": -167.63536346103837, "pa180_p": -181.24792565447726, "pa181_p": -178.072447135113, "pacald_p": -26.508892956381, "pe120_p": -141.9040284659309, "pe140_p": -155.62469915820475, "pe141_p": -152.9569212531407, "pe160_p": -183.2058984702523, "pe161_p": -180.04657588391038, "pe180_p": -193.66850207508182, "pe181_p": -190.48365955798505, "peamn_p": -26.473104956794963, "pg120_p": -147.3180702560852, "pg140_p": -159.4915312003633, "pg141_p": -156.82375329529924, "pg160_p": -187.07273051241083, "pg161_p": -181.12532819892385, "pg180_p": -197.53533411724038, "pg181_p": -194.35049160014358, "pgp120_p": -147.32489272739772, "pgp140_p": -159.4983536716758, "pgp141_p": -156.83057576661176, "pgp160_p": -187.07955298372332, "pgp161_p": -181.13215067023634, "pgp180_p": -197.54215658855287, "pgp181_p": -194.35731407145607, "phe__L_p": -41.3543928853684, "pheme_p": -353.30060531032257, "pi_p": -0.027782562392373946, "pnto__R_p": -37.71213262300119, "ppa_p": -11.771024546058998, "ppal_p": -13.512889689593587, "pppn_p": -27.815310723276426, "ppt_p": -1.3356435929899735, "pro__L_p": -23.243451509593775, "progly_p": -28.139794767495314, "psclys_p": -48.89974804777166, "pser__L_p": -9.498023130859952, "ptrc_p": -27.028744096968147, "pydam_p": -881.8810300368078, "pydx_p": -880.3507971191683, "pydxn_p": -881.8953485168842, "pyr_p": -8.20111999723698, "quin_p": -26.443206485589563, "r5p_p": -16.624705714099534, "rfamp_p": -0.0, "rib__D_p": -16.628667627177805, "rmn_p": -20.878820378400494, "sbt__D_p": -22.745575597051875, "sel_p": 0.027782562392373946, "ser__D_p": -9.38651017922207, "ser__L_p": -9.501985043938223, "skm_p": -27.062792768527657, "slnt_p": -0.027782562392373946, "so2_p": -0.0, "so3_p": -0.04919532749636798, "so4_p": -0.027782562392373946, "spmd_p": 0.027782562392373946, "succ_p": -11.649261701494588, "sucr_p": -42.7470075658641, "sulfac_p": -8.912290704615941, "tartr__D_p": -8.960688736362687, "tartr__L_p": -9.232262530472614, "taur_p": -3.708258773114084, "tcynt_p": -0.0, "thm_p": -428.76199645157993, "thr__L_p": -17.142365344049153, "thrp_p": -17.138403430970882, "thym_p": 0.027782562392373946, "thymd_p": -41.126428815107346, "tma_p": -0.8833095483639445, "tmao_p": -0.027782562392373946, "tre_p": -44.602731316022826, "trp__L_p": -60.781215382610114, "tsul_p": -0.027782562392373946, "ttdca_p": -64.89506700291287, "ttdcea_p": -63.561178050380846, "ttrcyc_p": 0.027782562392373946, "tungs_p": 0.027782562392373946, "tym_p": 0.027782562392373946, "tyr__L_p": -39.161069458685304, "tyrp_p": -39.15710754560703, "uLa4n_p": -7331.988519467548, "uacgam_p": -60.80804520825051, "udcpdp_p": -7331.995916489739, "udcpp_p": -7332.020855938278, "udpacgal_p": -32.41389965804848, "udpg_p": -53.60422451547349, "udpgal_p": -53.616290781264915, "udpglcur_p": -49.564332256888, "ump_p": -32.46986077126246, "unagamuf_p": -7331.939200993638, "ura_p": -13.76650586088687, "urea_p": -4.581381075523195, "uri_p": -32.4702567596917, "val__L_p": -20.272126740133206, "xan_p": -19.346391410925435, "xmp_p": -37.88533612027696, "xtsn_p": -37.8857321087062, "xyl__D_p": -17.36831386857761, "xylu__L_p": -17.356811617112022, "zn2_p": -0.027782562392373946, "CPLX0-7817_mod_Oxidized": -2497.5968619185714, "CPLX0-7817": -2499.4966607106285, "GLUTAREDOXIN-MONOMER_mod_Oxidized": -815.213654264474, "GLUTAREDOXIN-MONOMER": -817.107593414475, "GRXC-MONOMER_mod_Oxidized": -759.3753600400618, "GRXC-MONOMER": -761.2691047085583, "GRXB-MONOMER": -1913.1189416585732, "GRXB-MONOMER_mod_Oxidized": -1911.263525327217, "EG50003-MONOMER_mod_pan4p_mod_3ha": -1299.6118279935997, "EG50003-MONOMER_mod_pan4p_mod_act": -1297.8059725021267, "EG50003-MONOMER_mod_pan4p_mod_ddca": -1341.6015409039417, "EG50003-MONOMER_mod_pan4p": -1283.1389398623548, "EG50003-MONOMER_mod_pan4p_mod_mal": -1291.3178216493839, "EG50003-MONOMER_mod_pan4p_mod_3omrs": -1349.5883855886866, "EG50003-MONOMER_mod_pan4p_mod_pim": -1387.3405978063408, "CPLX0-1341_mod_1:2fe2s_mod_2:fe2": -16203.201209033288, "CPLX0-1341_mod_1:2fe2s_mod_1:fe2": -16202.079339516078, "EG50003-MONOMER_mod_pan4p_mod_opme": -1383.5421274667074, "EG50003-MONOMER_mod_pan4p_mod_gme": -1375.5551645234825, "EG50003-MONOMER_mod_pan4p_mod_t3c7mrse": -1347.1224365525877, "EG50003-MONOMER_mod_pan4p_mod_3hcmrs7e": -1347.0973248676003, "IscU": -2317.7276886403884, "IscA_tetra": -3205.7783681499454, "IscA_tetra_mod_1:2fe2s": -3236.0892884180876, "IscU_mod_1:2fe2s": -2346.989432585124, "EG50003-MONOMER_mod_pan4p_mod_3ocpalm9e": -1356.6995888903627, "EG50003-MONOMER_mod_pan4p_mod_3hcpalm9e": -1358.3086448986548, "EG50003-MONOMER_mod_pan4p_mod_octe": -1365.9007204477011, "IscU_mod_2:fe2": -2317.8747111656253, "EG11653-MONOMER": -1057.558834910402, "IscU_mod_1:fe2": -2317.801199774989, "EG11653-MONOMER_mod_1:fe2": -1057.6279569507828, "EG50003-MONOMER_mod_pan4p_mod_3ooct": -1318.2783278756824, "EG50003-MONOMER_mod_pan4p_mod_hex": -1310.2944062057354, "EG50003-MONOMER_mod_pan4p_mod_tddec2e": -1341.4652275215183, "EG50003-MONOMER_mod_pan4p_mod_3hmrs": -1351.4264972269482, "EG50003-MONOMER_mod_pan4p_mod_thex2e": -1308.704257128789, "EG50003-MONOMER_mod_pan4p_mod_3hhex": -1308.6792792516019, "EG50003-MONOMER_mod_pan4p_mod_t3c9palme": -1358.3337956320124, "EG50003-MONOMER_mod_pan4p_mod_tde": -1348.7127194378, "IscU_mod_1:2fe2s_mod_1:fe2": -2347.0812807643274, "IscU_mod_1:2fe2s_mod_2:fe2": -2347.1731292634317, "RED-THIOREDOXIN-MONOMER_mod_Oxidized": -1102.1293211895336, "RED-THIOREDOXIN-MONOMER": -1103.9875556780592, "DSBD-MONOMER": -5955.827046326063, "DSBD-MONOMER_mod_Oxidized": -5953.933361456762, "RED-THIOREDOXIN2-MONOMER": -1437.9641762921585, "RED-THIOREDOXIN2-MONOMER_mod_Oxidized": -1436.1071050246178, "EG50003-MONOMER_mod_pan4p_mod_hpme": -1385.39982748185, "EG50003-MONOMER_mod_pan4p_mod_pme": -1387.2849533889334, "EG50003-MONOMER_mod_pan4p_mod_epme": -1385.425072572208, "EG50003-MONOMER_mod_pan4p_mod_tpalm2e": -1359.9134359102281, "EG50003-MONOMER_mod_pan4p_mod_palm": -1361.5037633457412, "CPLX0-246_CPLX0-1342_mod_pydx5p": -10690.496342600642, "CPLX0-246_CPLX0-1342_mod_pydx5p_mod_1:SH": -10704.994012505249, "EG50003-MONOMER_mod_pan4p_mod_oc": -1321.6993184621422, "CPLX0-1341_mod_1:2fe1s": -16186.355274952914, "CPLX0-1341_mod_1:2fe2s": -16200.957473906261, "EG50003-MONOMER_mod_pan4p_mod_3hpalm": -1359.8882796750952, "EG50003-MONOMER_mod_pan4p_mod_ocdca": -1367.4837777085172, "CPLX0-1341_mod_1:4fe4s": -16232.473179719127, "CPLX0-1341_mod_2:2fe2s": -16232.40577514559, "DISULFOXRED-MONOMER_mod_Oxidized": -2271.21689852203, "DISULFOXRED-MONOMER": -2272.102340969799, "CPLX0-7617": -1754.9810475687946, "CPLX0-7617_mod_1:4fe4s": -1816.711782159658, "IscU_mod_1:4fe4s": -2378.414190499248, "EG50003-MONOMER_mod_pan4p_mod_hde": -1359.924117565731, "EG50003-MONOMER_mod_pan4p_mod_cdec3e": -1331.4864153021038, "EG50003-MONOMER_mod_pan4p_mod_3ocddec5e": -1339.4732247564596, "IscU_mod_1:2fe2s_mod_1:2fe1s": -2361.7305666666807, "IscS_mod_2:pydx5p": -11184.260582216071, "IscS_mod_2:pydx5p_mod_1:SH": -11198.75997187257, "cs_p": -0.010868056104058417, "cs_c": -0.27560584160754115, "FLAVODOXIN1-MONOMER": -2183.7574373322554, "FLAVODOXIN1-MONOMER_mod_Oxidized": -2182.7085699496697, "FLAVODOXIN2-MONOMER_mod_Oxidized": -1811.8348863074912, "FLAVODOXIN2-MONOMER": -1812.8824619587851, "EG50003-MONOMER_mod_pan4p_mod_dca": -1331.650429683042, "EG50003-MONOMER_mod_pan4p_mod_tdec2e": -1331.5140816416024, "EG11597-MONOMER": -801.7142567847688, "EG11597-MONOMER_mod_amp": -910.525178546666, "EG50003-MONOMER_mod_pan4p_mod_egme": -1373.6953245607815, "EG50003-MONOMER_mod_pan4p_mod_hgme": -1373.6701203243058, "EG50003-MONOMER_mod_pan4p_mod_ogme": -1371.8124611629032, "3a1hac1p_c": -191.0364102127509, "IscU_mod_1:2fe1s": -2332.432046524202, "EG50003-MONOMER_mod_pan4p_mod_3oddec": -1339.6344257347664, "EG50003-MONOMER_mod_pan4p_mod_tmrs2e": -1351.451623990189, "IscU_mod_2:2fe2s": -2376.288054772631, "EG11597-MONOMER_mod_cosh": -884.1962425581135, "DSBG-CPLX_mod_Oxidized": -6256.671783265596, "DSBG-CPLX": -6258.6188716082725, "EG50003-MONOMER_mod_pan4p_mod_toct2e": -1320.1091296626935, "IscA_tetra_mod_1:4fe4s": -3267.5141557828006, "CPLX0-1341": -16169.509610793471, "DSBC-CPLX": -5742.079655611025, "DSBC-CPLX_mod_Oxidized": -5740.134366337882, "EG50003-MONOMER_mod_pan4p_mod_ac": -1289.8221221359445, "cs_e": -0.0, "EG50003-MONOMER_mod_pan4p_mod_cddec5e": -1337.2529287185798, "EG50003-MONOMER_mod_pan4p_mod_t3c5ddece": -1335.6626857470076, "CPLX0-1341_mod_1:2fe2s_mod_1:2fe1s": -16217.803466660036, "EG50003-MONOMER_mod_pan4p_mod_3ocmrs7e": -1345.2397582573635, "CPLX0-1341_mod_2:fe2": -16171.753126857991, "CPLX0-1341_mod_1:fe2": -16170.631366872227, "EG50003-MONOMER_mod_pan4p_mod_3odec": -1329.6832798547298, "EG50003-MONOMER_mod_pan4p_mod_myrs": -1350.046608390332, "kdo2lipid4L_c": 69.01581914485563, "CPLX0-7824": -2073.156588242947, "CPLX0-7824_mod_1:4fe4s": -2134.888431020561, "EG50003-MONOMER_mod_pan4p_mod_3hoct": -1320.0841120631424, "EG50003-MONOMER_mod_pan4p_mod_3ohex": -1306.8734553416398, "EG50003-MONOMER_mod_pan4p_mod_but": -1298.8895733940567, "EG50003-MONOMER_mod_pan4p_mod_3hddec": -1341.4401355401897, "EG50003-MONOMER_mod_pan4p_mod_3hcddec5e": -1335.6376139755212, "kdo2lipid4p_c": 69.01581914485563, "EG50003-MONOMER_mod_pan4p_mod_toctd2e": -1371.318665161266, "EG50003-MONOMER_mod_pan4p_mod_but2e": -1299.636774289386, "23bpg_c": -0.010868056104058417, "EG50003-MONOMER_mod_pan4p_mod_3ooctd": -1369.487863374876, "hemed_c": -1563.462472791934, "EG50003-MONOMER_mod_pan4p_mod_3opalm": -1358.0306685148682, "CPLX0-7617_mod_1:2fe2s": -1785.2869147949452, "CPLX0-7824_mod_1:2fe2s": -2103.463563655848, "EG50003-MONOMER_mod_pan4p_mod_3hdec": -1331.4890243194106, "EG50003-MONOMER_mod_pan4p_mod_t3c11vace": -1364.3103776978978, "tl_c": -0.0, "EG50003-MONOMER_mod_pan4p_mod_3hocta": -1371.293469202527, "EG50003-MONOMER": -1213.4247978302872, "dpm_c": -0.010868056104058417, "EG50003-MONOMER_mod_pan4p_mod_3hcvac11e": -1364.2852061485278, "EG50003-MONOMER_mod_pan4p_mod_3ocvac11e": -1367.9082120930523, "pqq_e": -989.2272704632004, "pqq_c": -989.2381385193045, "generic_tRNA_GAG_glu__L_c": -25.988200747012066, "EG50003-MONOMER_mod_pan4p_mod_lipo": -1393.1544589045466, "CPLX0-782_mod_2:4fe4s": -6759.511420199371, "CPLX0-782_mod_1:2fe2s_mod_1:4fe4s": -6729.182115626517, "2fe2s_c": -30.305867226150635, "4fe4s_c": -61.73073459086353, "LI_c": -0.0, "RNase_m5": -0.0, "RNase_m16": -0.0, "RNase_m23": -0.0, "RNA_b0002": 143992.0307045383, "RNA_b0003": -145273.3026188429, "RNA_b0004": 75147.00040491125, "RNA_b0007": 24546.17610371766, "RNA_b0008": 13422.699548590574, "RNA_b0009": 10273.479207432605, "RNA_b0014": 111734.86278451889, "RNA_b0015": -62273.267708214255, "RNA_b0019": 68308.43889182173, "RNA_b0023": 1207.1202638710647, "RNA_b0025": 20149.407769761223, "RNA_b0026": -42191.26788161503, "RNA_b0027": 29011.932741698598, "RNA_b0029": 55416.19342680622, "RNA_b0030": 15816.502021128923, "RNA_b0031": 9984.18940700434, "RNA_b0032": 19822.668268049983, "RNA_b0033": 54738.236524743, "RNA_b0036": -78515.82962142376, "RNA_b0037": 90742.90649002057, "RNA_b0038": -101611.48278368944, "RNA_b0040": 88845.73611580142, "RNA_b0047": 108754.75060528064, "RNA_b0048": 7424.348983357015, "RNA_b0049": 49256.95283256225, "RNA_b0051": 48112.108575467835, "RNA_b0052": 58024.62641176777, "RNA_b0053": -102106.02535138518, "RNA_b0058": -111922.16112937816, "RNA_b0061": 40733.611524833635, "RNA_b0062": -87803.24324647507, "RNA_b0063": 99655.84089650451, "RNA_b0066": 40790.15291566958, "RNA_b0067": 94573.04514172788, "RNA_b0068": 57489.30649687699, "RNA_b0070": 9935.714884036615, "RNA_b0071": 35401.76387566472, "RNA_b0072": -118079.76430498176, "RNA_b0073": 63876.41622379814, "RNA_b0074": 91798.41575595347, "RNA_b0077": 8593.24485018177, "RNA_b0078": 28666.970919968433, "RNA_b0082": 14002.87704819922, "RNA_b0084": 103181.6529202346, "RNA_b0085": 86774.10536178199, "RNA_b0086": 79437.27364032292, "RNA_b0087": 63447.358103628154, "RNA_b0088": -596828.6229887223, "RNA_b0090": 62226.63254506472, "RNA_b0091": 86212.49600729113, "RNA_b0092": 53563.26694570581, "RNA_b0096": 53743.25946420015, "RNA_b0098": 5824.951485999166, "RNA_b0099": 22622.51938051017, "RNA_b0103": -28125.265533936712, "RNA_b0104": 18179.007977577752, "RNA_b0109": 15672.89201921223, "RNA_b0110": -25637.01469037088, "RNA_b0112": 18334.568724900622, "RNA_b0114": -33992.55713859252, "RNA_b0115": 110289.58168300336, "RNA_b0116": 14820.482386636757, "RNA_b0118": 43243.25583209567, "RNA_b0120": 46489.44115630187, "RNA_b0121": -38892.23222108265, "RNA_b0123": 25551.92250299498, "RNA_b0124": 38649.97421677471, "RNA_b0125": 6442.183897107508, "RNA_b0126": 10269.351155706881, "RNA_b0131": 6653.674831916487, "RNA_b0133": 49779.098152448896, "RNA_b0134": -22637.009122853844, "RNA_b0142": -49884.43249844902, "RNA_b0149": 44007.61391947824, "RNA_b0150": 131188.92976019462, "RNA_b0151": 46713.75670569945, "RNA_b0152": 52155.015171413615, "RNA_b0153": -131401.99457053636, "RNA_b0154": 21412.35392701244, "RNA_b0155": 83164.63699828468, "RNA_b0156": 4031.969539982414, "RNA_b0158": 46880.51689237868, "RNA_b0159": -48826.145827365326, "RNA_b0160": 25626.082286242985, "RNA_b0166": 11892.935837839796, "RNA_b0168": -97201.46271739232, "RNA_b0169": -40044.33009137525, "RNA_b0170": 49498.93607685403, "RNA_b0171": 10979.039057593782, "RNA_b0172": 9892.810130311718, "RNA_b0173": 20916.113969259815, "RNA_b0174": 13282.402742401733, "RNA_b0175": 14696.794990488994, "RNA_b0177": 38187.632063597855, "RNA_b0179": 17571.146605938447, "RNA_b0180": 26623.96474765697, "RNA_b0181": -29805.643294236143, "RNA_b0182": -184155.98969598394, "RNA_b0185": 8102.042151165579, "RNA_b0186": 125092.45616697508, "RNA_b0188": 22583.89228986589, "RNA_b0194": 25928.848376507118, "RNA_b0197": -58992.83553957201, "RNA_b0198": 38316.0655448408, "RNA_b0199": 60323.816388674175, "RNA_b0200": 33515.39720153663, "RNA_b0201": 89636.29835582554, "RNA_b0202": 4491.571873869933, "RNA_b0203": -188078.11051436726, "RNA_b0204": 168622.58523301876, "RNA_b0205": 7007.66306867645, "RNA_b0206": 1317.6119018114584, "RNA_b0207": 46886.48462850295, "RNA_b0212": 13336.584843565593, "RNA_b0216": 1271.0591078585503, "RNA_b0221": 38302.79272811483, "RNA_b0222": 10129.42225947806, "RNA_b0237": 24713.46770779911, "RNA_b0238": 7994.482051671675, "RNA_b0241": 16301.926317399113, "RNA_b0242": 64549.68395285564, "RNA_b0243": -23765.90151250642, "RNA_b0244": 1245.1830572400481, "RNA_b0260": 82220.80814678148, "RNA_b0261": -41406.98836875449, "RNA_b0273": 16238.435500533793, "RNA_b0306": 41908.418149369994, "RNA_b0307": 83156.5720815732, "RNA_b0308": 40539.17341438142, "RNA_b0311": 97728.99874954311, "RNA_b0312": 86154.88192095129, "RNA_b0314": 119126.63857900613, "RNA_b0323": -40263.21413331317, "RNA_b0331": -191884.883577477, "RNA_b0333": 68479.53298008298, "RNA_b0334": 85162.03481445517, "RNA_b0336": 73864.30898613048, "RNA_b0337": 75003.18166025555, "RNA_b0339": -23483.05994047143, "RNA_b0340": 27556.157547596216, "RNA_b0341": 67715.23601247634, "RNA_b0343": -7556.2382942701015, "RNA_b0344": 49967.551589107934, "RNA_b0347": 97328.57559978975, "RNA_b0348": 55331.05913734122, "RNA_b0349": 50682.32735600406, "RNA_b0350": 47250.411875226484, "RNA_b0351": -205355.30628263348, "RNA_b0352": 59134.10737876847, "RNA_b0353": 17759.861926247086, "RNA_b0355": 48695.109477118094, "RNA_b0356": -31245.640206599495, "RNA_b0365": -84853.86647061513, "RNA_b0366": 44823.82157074534, "RNA_b0367": 48446.56331927293, "RNA_b0368": 49796.99836552513, "RNA_b0369": 17011.047312251696, "RNA_b0381": 19190.154170674727, "RNA_b0383": 82634.81230723402, "RNA_b0386": 12526.061507270535, "RNA_b0388": 30610.81265442606, "RNA_b0394": 15903.98677750004, "RNA_b0401": -41513.67213412025, "RNA_b0403": 105953.69709414618, "RNA_b0404": 10046.955154821935, "RNA_b0405": 17568.995448801146, "RNA_b0406": -5021.9618378185705, "RNA_b0408": 107974.22196307112, "RNA_b0409": -77273.46316791872, "RNA_b0411": 10899.752780767105, "RNA_b0414": -104951.85850652582, "RNA_b0415": 27471.926732975906, "RNA_b0416": 24531.711007022914, "RNA_b0417": 57289.55140801468, "RNA_b0418": 30337.7547772922, "RNA_b0420": -63271.04258569618, "RNA_b0421": 52664.14646876423, "RNA_b0423": 25308.59707620142, "RNA_b0425": -6702.810418078101, "RNA_b0428": 52173.250531328784, "RNA_b0429": 19314.565942411456, "RNA_b0430": 36097.05990513751, "RNA_b0431": -83035.67638141218, "RNA_b0432": 55451.04647052298, "RNA_b0433": 25273.623031514446, "RNA_b0436": 22605.258240704323, "RNA_b0444": 12182.713546540599, "RNA_b0446": 14184.890235384377, "RNA_b0451": 3536.3744390465754, "RNA_b0452": 13309.081886735325, "RNA_b0455": 1972.208730969695, "RNA_b0459": 9636.578087877724, "RNA_b0462": 184196.72334803338, "RNA_b0463": -112549.17495474432, "RNA_b0469": 5490.355278403386, "RNA_b0474": 9895.279901242877, "RNA_b0475": 15836.521025530437, "RNA_b0477": 22890.512074884537, "RNA_b0480": 96107.46897885788, "RNA_b0484": 146129.91335530186, "RNA_b0485": 54533.680470941916, "RNA_b0494": -29461.26803848407, "RNA_b0505": 28235.598975608398, "RNA_b0507": -270253.18328581844, "RNA_b0508": 45247.71242184355, "RNA_b0509": 51304.203261129114, "RNA_b0511": 85134.22185499326, "RNA_b0512": 79455.88537242728, "RNA_b0514": 66636.38857402491, "RNA_b0516": -56738.6604501957, "RNA_b0517": 61412.54302852578, "RNA_b0521": -138582.170328725, "RNA_b0522": 62384.86648769588, "RNA_b0523": -36462.548041108224, "RNA_b0524": -7659.033269421976, "RNA_b0526": 22883.97583151725, "RNA_b0529": 4759.648918729196, "RNA_b0536": 1282.3507509015299, "RNA_b0572": -176993.78433661914, "RNA_b0573": 19411.62685660042, "RNA_b0574": 71555.6579254194, "RNA_b0575": 183442.90311511545, "RNA_b0576": 80608.58206253122, "RNA_b0578": 38213.168579879835, "RNA_b0583": -94460.0989442324, "RNA_b0584": 130644.56170628, "RNA_b0585": 65799.50965601738, "RNA_b0586": -47577.64332088679, "RNA_b0588": 47605.59838315837, "RNA_b0589": 58273.57733295716, "RNA_b0590": -57200.41583560689, "RNA_b0591": 19772.292395064756, "RNA_b0592": 55984.34048189696, "RNA_b0593": 68899.95302498336, "RNA_b0594": -106084.23226642463, "RNA_b0595": 50087.400994234216, "RNA_b0596": 43592.63380456304, "RNA_b0604": 3977.33134776427, "RNA_b0612": 85739.56034895155, "RNA_b0613": 51481.908508229484, "RNA_b0615": -129400.66091500098, "RNA_b0616": 53343.615266255816, "RNA_b0617": 17383.24903460986, "RNA_b0621": 81273.027938836, "RNA_b0622": 32742.50871052381, "RNA_b0627": 3591.861774600405, "RNA_b0628": 13423.177940877495, "RNA_b0630": 11228.251084471944, "RNA_b0632": 21203.575939717837, "RNA_b0635": 111188.32491722313, "RNA_b0636": -176831.18511162422, "RNA_b0638": 35787.163114865216, "RNA_b0639": -186892.2900742325, "RNA_b0642": 150700.4861746823, "RNA_b0650": 97457.91937196652, "RNA_b0651": 54719.430104312814, "RNA_b0652": 42321.90790409225, "RNA_b0653": 39555.66472599741, "RNA_b0654": 43483.024015368894, "RNA_b0655": 53040.737886321105, "RNA_b0657": -10299.5284076324, "RNA_b0661": 24941.625295881717, "RNA_b0662": 68627.30374982448, "RNA_b0664": 4405.183120086558, "RNA_b0665": 4405.183120086558, "RNA_b0666": 4503.802606902169, "RNA_b0668": -5150.977426660416, "RNA_b0670": -5150.977426660416, "RNA_b0672": 1348.0967580994045, "RNA_b0673": 4503.802606902169, "RNA_b0674": 27365.780624978193, "RNA_b0677": 2743.6880643132968, "RNA_b0678": -58369.69883983395, "RNA_b0679": 113928.6490327504, "RNA_b0680": 18730.276401728544, "RNA_b0684": -24579.946914452878, "RNA_b0688": 1841.7370888200355, "RNA_b0692": 77195.20637069964, "RNA_b0693": -15849.019694201717, "RNA_b0696": 33495.16063100208, "RNA_b0697": -63243.86734943125, "RNA_b0698": 98082.50300605953, "RNA_b4513": 5245.373441539229, "RNA_b0709": 86781.15112558211, "RNA_b0720": 14113.883060358545, "RNA_b0721": -2888.3308023253408, "RNA_b0722": 20430.261488899272, "RNA_b0723": -20187.161426950624, "RNA_b0724": 41923.094890460925, "RNA_b0726": 164019.8135895192, "RNA_b0727": 71114.69504515023, "RNA_b0728": -196372.61040952065, "RNA_b0729": 50817.54424184657, "RNA_b0731": 115574.82604981054, "RNA_b0732": 153579.00660319315, "RNA_b0733": 91988.65616822007, "RNA_b0734": 66855.97929282738, "RNA_b0736": -91814.46737709208, "RNA_b0743": 1314.2547979352078, "RNA_b0744": 1312.1888544853778, "RNA_b0745": 875.1709830824839, "RNA_b0746": 1312.1888544853778, "RNA_b0747": 1314.2547979352078, "RNA_b0748": 1314.2547979352078, "RNA_b0749": 1314.2547979352078, "RNA_b0750": -13757.010543661734, "RNA_b0751": 42085.229440349336, "RNA_b0752": 16263.237906725515, "RNA_b0754": 11246.051734491573, "RNA_b0755": 11836.081881151882, "RNA_b0756": 60974.63670469611, "RNA_b0757": 67136.37638283691, "RNA_b0758": -114396.91470391004, "RNA_b0759": 59517.576331387885, "RNA_b0763": 45109.598212187106, "RNA_b0764": 40463.044725398206, "RNA_b0765": -42826.22307751669, "RNA_b0766": 47900.5784064757, "RNA_b0767": 17353.18108371362, "RNA_b0774": 20969.87246764406, "RNA_b0775": 60723.337923481486, "RNA_b0776": 67514.80011673525, "RNA_b0777": 44238.27951341069, "RNA_b0778": -109724.79245551466, "RNA_b0781": -58028.23156971971, "RNA_b0783": 28322.296846228826, "RNA_b0784": 14363.827710587084, "RNA_b0785": 26368.560067553768, "RNA_b0789": -49034.36615816611, "RNA_b0805": 35246.15604036834, "RNA_b0807": 16214.740560556433, "RNA_b0809": 42198.83062008087, "RNA_b0810": 38686.402149481924, "RNA_b0811": 43504.07459011217, "RNA_b0813": 52059.106408680054, "RNA_b0822": 14342.758776654868, "RNA_b0825": 11549.77724318435, "RNA_b0826": -39019.42678413699, "RNA_b0827": 72318.13495544283, "RNA_b0828": 56263.29284190816, "RNA_b0829": -147583.56430984734, "RNA_b0830": 89680.47913177082, "RNA_b0831": 53898.50830014493, "RNA_b0832": 53490.88813606908, "RNA_b0837": 19482.193872593725, "RNA_b0839": 17986.47679106004, "RNA_b0841": 5245.418868753585, "RNA_b0842": 18933.455712238014, "RNA_b0849": 3666.740026599272, "RNA_b0854": 64945.54371245904, "RNA_b0855": 66210.80559975545, "RNA_b0856": 55861.510882574665, "RNA_b0857": 49538.63426099901, "RNA_b0859": -2245.077951384456, "RNA_b0860": 10856.28764522508, "RNA_b0861": 39134.21053436135, "RNA_b0862": 42013.30112923691, "RNA_b0863": 42705.00633419491, "RNA_b0864": 42654.34239471946, "RNA_b0870": -42164.48971304954, "RNA_b0871": 29049.70024590992, "RNA_b0875": 11896.975959054535, "RNA_b0883": 1440.6088059323206, "RNA_b0884": -122.62856535566537, "RNA_b0886": 100909.8047016898, "RNA_b0887": 103520.75097689556, "RNA_b0888": 15748.535139477339, "RNA_b0891": -44793.403022846935, "RNA_b0893": 20062.03010259074, "RNA_b0894": 142690.8976391862, "RNA_b0895": 36085.590769119386, "RNA_b0896": 50551.407308849855, "RNA_b0902": 12974.820830433147, "RNA_b0903": 36396.45945395767, "RNA_b0904": 12607.01051889746, "RNA_b0907": 63612.013106077364, "RNA_b0908": -27476.707371874836, "RNA_b0910": 29686.243600862803, "RNA_b0911": 5815.902884497669, "RNA_b0914": -156524.09776372233, "RNA_b0915": 57620.30166283557, "RNA_b0918": 4386.335420495387, "RNA_b0928": 19387.40285949816, "RNA_b0929": 14683.436384081919, "RNA_b0930": 21942.12602195541, "RNA_b0931": 18480.218468427738, "RNA_b0932": 152876.01234345042, "RNA_b0933": 44649.01699524002, "RNA_b0934": 46373.03981142376, "RNA_b0935": 67038.22641027073, "RNA_b0936": 56187.8479545527, "RNA_b0937": -142273.75365440783, "RNA_b0945": 16212.702786716198, "RNA_b0948": -48228.49508404072, "RNA_b0954": 7938.803314840143, "RNA_b0957": 12780.659869857387, "RNA_b0963": 7002.38745540841, "RNA_b0967": 20729.792807166483, "RNA_b0968": 16196.436008675524, "RNA_b0969": 5839.50027612818, "RNA_b0971": 1529.8722764645424, "RNA_b0972": 65562.42244171203, "RNA_b0973": 105041.50884763138, "RNA_b0974": -190573.9202726316, "RNA_b0978": -82774.0855220628, "RNA_b0979": 66620.2854204458, "RNA_b0980": 75939.60704120056, "RNA_b0996": 68387.73646187125, "RNA_b0997": 148665.89042797912, "RNA_b0998": 35013.64139361586, "RNA_b1002": 72413.58672287584, "RNA_b1006": -149625.53905253395, "RNA_b1007": 29056.251901661508, "RNA_b1008": 34671.5849044536, "RNA_b1009": 46947.275955139594, "RNA_b1010": 22664.226781472906, "RNA_b1011": 40622.676347100285, "RNA_b1012": 67280.21315093104, "RNA_b1014": 67296.40750635139, "RNA_b1015": 88159.43369083828, "RNA_b1032": 1470.9171160280182, "RNA_b1033": 16352.022067173555, "RNA_b1054": 10950.266701653118, "RNA_b1059": 65486.974233226305, "RNA_b1062": 16822.6509926498, "RNA_b1064": 11379.215880033205, "RNA_b1069": 26288.465382000875, "RNA_b1084": 53770.59083004804, "RNA_b1086": 16836.039423485174, "RNA_b1089": -20465.830068747695, "RNA_b1090": 35117.7598942886, "RNA_b1091": -13929.835104893618, "RNA_b1092": 15795.135293571435, "RNA_b1093": 42811.23408997732, "RNA_b1094": -34218.96665195368, "RNA_b1095": 54800.53947047036, "RNA_b1096": 47258.14280714775, "RNA_b1098": -137651.86281639844, "RNA_b1101": 20514.175664005965, "RNA_b1102": 127971.67259753047, "RNA_b1106": 48231.77980436915, "RNA_b1107": -95675.50236640383, "RNA_b1109": 76176.47827799102, "RNA_b1114": 59093.16132288073, "RNA_b1116": -58629.52398676917, "RNA_b1117": 40989.74993906627, "RNA_b1118": 72675.61475967942, "RNA_b1119": -19108.18514542722, "RNA_b1123": 61007.81185823978, "RNA_b1124": 46519.08791542417, "RNA_b1125": 48626.313655377286, "RNA_b1126": 66359.74735851858, "RNA_b1131": -4947.329557237646, "RNA_b1133": 19339.079265515145, "RNA_b1134": 26981.73914147815, "RNA_b1135": -7781.452948084094, "RNA_b1136": 17389.19672432264, "RNA_b1185": 31116.60515475686, "RNA_b1186": 26470.69589186543, "RNA_b1189": 75846.36261990006, "RNA_b1190": -36322.37351912764, "RNA_b1192": 15865.166081303922, "RNA_b1193": 35640.81791683328, "RNA_b1197": 99154.0853497561, "RNA_b1198": 82861.3805664756, "RNA_b1199": 36958.24772549532, "RNA_b1200": -70238.48096744475, "RNA_b1206": 28765.534958840177, "RNA_b1207": 55577.405634529714, "RNA_b1208": -59692.09231452812, "RNA_b1209": 36519.48916685566, "RNA_b1210": 73395.01541588805, "RNA_b1211": -69924.31674494363, "RNA_b1215": 339.68695043677525, "RNA_b1216": 18955.996470922535, "RNA_b1223": 22849.494034753683, "RNA_b1224": 218793.65052247242, "RNA_b1225": 89805.6417433259, "RNA_b1226": 41543.69660909213, "RNA_b1227": 39747.045290644084, "RNA_b1230": 1102.6419258063884, "RNA_b1231": 843.3454812326637, "RNA_b1232": 14720.37113752521, "RNA_b1236": 13934.465839496432, "RNA_b1238": 10847.466955268475, "RNA_b1241": 39248.6243675805, "RNA_b1243": -137694.34590815954, "RNA_b1244": 53974.078996529424, "RNA_b1245": 53181.09065843454, "RNA_b1246": 59187.43563302618, "RNA_b1247": 58738.72027693348, "RNA_b1249": 9592.000587028371, "RNA_b1250": 11468.169688556884, "RNA_b1252": 42079.859730918884, "RNA_b1260": 47249.156394708705, "RNA_b1261": 69793.68224859225, "RNA_b1262": 79365.55495853658, "RNA_b1263": -181459.67738022565, "RNA_b1264": 91666.82439910447, "RNA_b1269": 15288.264974250804, "RNA_b1270": -20549.324591440454, "RNA_b1276": 46674.9652400128, "RNA_b1277": 9138.713384014252, "RNA_b1278": 13309.284734736108, "RNA_b1281": -2509.2627683713727, "RNA_b1286": 30996.134312082762, "RNA_b1288": 10474.893835041565, "RNA_b1291": -159863.53399039633, "RNA_b1296": 81326.00136480675, "RNA_b1297": 19286.067235111223, "RNA_b1298": 44677.14772009515, "RNA_b1300": -80165.77486237556, "RNA_b1301": 75014.59355542349, "RNA_b1302": 74048.4142717583, "RNA_b1308": 5558.843719221527, "RNA_b1319": 15861.52218639241, "RNA_b1325": 14596.248054404661, "RNA_b1326": 2004.0262972250407, "RNA_b1329": 94045.80198582215, "RNA_b1344": 16472.493751915943, "RNA_b1363": 25075.792767072788, "RNA_b1377": 19903.848226570113, "RNA_b1378": 61497.57119267978, "RNA_b1380": 14465.206042682434, "RNA_b1385": 23473.064156242817, "RNA_b1386": 132752.5017904307, "RNA_b1387": 119439.55671961965, "RNA_b1388": 54221.779469642504, "RNA_b1389": 16792.611330091633, "RNA_b1390": 43619.42394260999, "RNA_b1391": 29201.96619866557, "RNA_b1392": 62514.9987329609, "RNA_b1393": 44911.259990438455, "RNA_b1394": 46007.10185945242, "RNA_b1395": -308050.60964093456, "RNA_b1397": 70312.48178127756, "RNA_b1398": 76662.75908928097, "RNA_b1415": 23571.867414077893, "RNA_b1440": 66867.30523526757, "RNA_b1441": 59212.6955868634, "RNA_b1442": 55296.33207789175, "RNA_b1443": 46612.44684763143, "RNA_b1444": 82944.0241287187, "RNA_b1453": 87735.88130515373, "RNA_b1463": 49347.96856316155, "RNA_b1465": 39892.05924790882, "RNA_b1466": -72140.32060651622, "RNA_b1467": 90235.56793856756, "RNA_b1468": 54738.72063848027, "RNA_b1469": 81463.17238369037, "RNA_b1473": 13795.550610133807, "RNA_b1474": -10736.269018711148, "RNA_b1475": 51626.8740747242, "RNA_b1476": 38119.000824492796, "RNA_b1478": 17687.502520774568, "RNA_b1479": 29768.19695825422, "RNA_b1480": -899.089776688118, "RNA_b1483": 54240.39236890675, "RNA_b1484": 57722.12674642041, "RNA_b1485": 52520.196036200694, "RNA_b1486": 59991.369206780466, "RNA_b1487": -155949.11879987147, "RNA_b1488": 34122.94118172878, "RNA_b1489": 140201.52463945086, "RNA_b1492": 90024.85859183056, "RNA_b1493": 81979.51204934299, "RNA_b1519": 44469.716435714814, "RNA_b1521": 23736.91929829219, "RNA_b1524": 54080.63290048316, "RNA_b1525": 80869.19674958175, "RNA_b1528": 69768.65312316554, "RNA_b1533": 15449.478924419602, "RNA_b1539": 12074.870696006436, "RNA_b1584": 32732.77589678407, "RNA_b1587": 141816.4819727479, "RNA_b1588": 141514.0348898334, "RNA_b1589": 36184.40553306437, "RNA_b1590": 50114.68918079688, "RNA_b1591": 35971.71637102276, "RNA_b1592": 73769.07118517073, "RNA_b1599": 19308.82419848657, "RNA_b1600": -6773.545370570004, "RNA_b1602": 81117.98008402623, "RNA_b1603": -33504.98088777787, "RNA_b1605": 81096.9468615223, "RNA_b1606": -46139.00666906318, "RNA_b1611": 19943.996746199, "RNA_b1612": 26456.410908333837, "RNA_b1613": 19557.478918333007, "RNA_b1621": -21484.292257005294, "RNA_b1622": 67300.06878506769, "RNA_b1623": 17428.095641111187, "RNA_b1634": 88071.5327468947, "RNA_b1636": 50414.70361811827, "RNA_b1637": -17214.80877754896, "RNA_b1638": 7000.948550514826, "RNA_b1640": 19271.8499616685, "RNA_b1646": 30442.02120796287, "RNA_b1651": 5734.82642225689, "RNA_b1652": -182627.4645749055, "RNA_b1654": 3652.0501978727834, "RNA_b1656": 34066.26393797292, "RNA_b1661": 67089.90245661882, "RNA_b1662": 11350.39945895381, "RNA_b1665": 1298.1592794430107, "RNA_b1666": 1298.1592794430107, "RNA_b1676": 23408.363705026633, "RNA_b1677": 2645.959328238007, "RNA_b1679": 24323.336035908942, "RNA_b1680": 71387.36269166852, "RNA_b1681": 74152.87982110975, "RNA_b1682": -182770.6982290224, "RNA_b1683": 86796.43057843496, "RNA_b1684": 21503.87826802582, "RNA_b1692": 50482.5604140983, "RNA_b1693": -75910.81051417685, "RNA_b1701": -110961.04340882509, "RNA_b1702": 39499.09133298057, "RNA_b1704": 15028.598735982485, "RNA_b1709": 43777.771724948834, "RNA_b1710": 32100.807166047853, "RNA_b1711": 57497.20985175429, "RNA_b1713": -15322.761503832957, "RNA_b1714": 57624.589476205416, "RNA_b1716": 20853.6526334722, "RNA_b1717": -31715.499891597417, "RNA_b1718": 31516.979242541107, "RNA_b1719": 5297.547598256167, "RNA_b1723": 15592.235286391287, "RNA_b1732": 31194.57772590499, "RNA_b1734": 78788.6671646542, "RNA_b1740": 8140.9703281049015, "RNA_b1744": 56557.797849042036, "RNA_b1745": 78534.54766631238, "RNA_b1746": 86406.53689694626, "RNA_b1747": 60531.53542104506, "RNA_b1748": -177303.00653489135, "RNA_b1759": 23803.185581008427, "RNA_b1761": 20963.725793188645, "RNA_b1764": -65463.92567242917, "RNA_b1767": 59524.37225397299, "RNA_b1768": -30925.79407047775, "RNA_b1773": -209764.50541398017, "RNA_b1778": 24178.503001203848, "RNA_b1779": 15996.588866571587, "RNA_b1781": 49804.250116250914, "RNA_b1800": 63545.19863826966, "RNA_b1801": -22382.524810836654, "RNA_b1804": 16809.590854428763, "RNA_b1805": 25168.04177420489, "RNA_b1812": -297.9773478361459, "RNA_b1814": 79750.38688574819, "RNA_b1817": 56627.89920263576, "RNA_b1818": -68486.45139880992, "RNA_b1819": 49931.17708820734, "RNA_b1822": 14128.387314931852, "RNA_b1835": 25048.36722146081, "RNA_b1849": 20453.620352523467, "RNA_b1850": 8877.863700090436, "RNA_b1851": 26715.752193210392, "RNA_b1852": 23440.56862252657, "RNA_b1854": 20954.169641229844, "RNA_b1855": 17011.16424341614, "RNA_b1857": 13223.329707019657, "RNA_b1858": 44210.72125492255, "RNA_b1859": -18626.54549629552, "RNA_b1865": -49335.50978409559, "RNA_b1866": 23497.022001842033, "RNA_b1870": 43548.254376691395, "RNA_b1871": -31635.48625715847, "RNA_b1872": -2842.3979494495456, "RNA_b1873": 64122.28420843468, "RNA_b1876": 30473.336770846996, "RNA_b1896": 83234.75686872209, "RNA_b1897": 46653.45675811957, "RNA_b4460": 57822.26657818206, "RNA_b1900": 88433.18238643224, "RNA_b1901": 57608.31995123182, "RNA_b1907": 19348.3996151074, "RNA_b1909": 1538.1764378122714, "RNA_b1910": 1028.595159015228, "RNA_b1911": 1208.9866379564487, "RNA_b1912": 9385.893922184478, "RNA_b1919": 57674.26483454575, "RNA_b1922": -50200.462639986705, "RNA_b1927": 86726.91339310868, "RNA_b1975": 1563.168730718903, "RNA_b1977": 1292.186478897377, "RNA_b1981": 77156.76498281976, "RNA_b1982": 85306.04732152447, "RNA_b1984": 1313.353535050395, "RNA_b1986": 1297.2399809829028, "RNA_b1989": 1313.353535050395, "RNA_b1991": 62952.28533760708, "RNA_b1992": 43511.913687306944, "RNA_b1993": 31710.91514256873, "RNA_b2010": 18718.61911710197, "RNA_b2019": -244957.81638984545, "RNA_b2020": 76416.18007902155, "RNA_b2021": 62677.54453731104, "RNA_b2022": 62437.51877128595, "RNA_b2023": 34572.051108687345, "RNA_b2024": 43012.91361574828, "RNA_b2025": 45327.12232217862, "RNA_b2026": 35741.57263412285, "RNA_b2027": 57022.420211234385, "RNA_b2028": 68164.83644284791, "RNA_b2029": 22317.739472835052, "RNA_b2032": -43182.80121847281, "RNA_b2033": 34421.928635178694, "RNA_b2034": 57764.197823194714, "RNA_b2035": -24099.345324719514, "RNA_b2036": 63967.155879100974, "RNA_b2037": 72814.21330235392, "RNA_b2038": 32497.928231746202, "RNA_b2039": 51284.4348626284, "RNA_b2040": 52484.14157717038, "RNA_b2041": 63263.442091576166, "RNA_b2045": -84767.52361923811, "RNA_b2048": 80134.75063837042, "RNA_b2049": 83807.21031043115, "RNA_b2051": 28075.092933201413, "RNA_b2052": 56464.72416037842, "RNA_b2053": 65658.8098896803, "RNA_b2065": 34029.10257492078, "RNA_b2066": 37493.01951388442, "RNA_b2091": -127481.0458513647, "RNA_b2092": 79274.66206631257, "RNA_b2093": 16566.487865733827, "RNA_b2094": 26417.89041040255, "RNA_b2095": 73676.67864564809, "RNA_b2096": 17179.07082310615, "RNA_b2097": 14268.997005132653, "RNA_b2103": -24480.536567764364, "RNA_b2104": 46157.509226575785, "RNA_b2114": 34260.82107305087, "RNA_b2128": 42876.99805073159, "RNA_b2129": 54099.790254642285, "RNA_b2130": 67826.66740292199, "RNA_b2131": 53558.450021194345, "RNA_b2132": 133948.34865685887, "RNA_b2133": 30050.871103728998, "RNA_b2134": 16371.890139355382, "RNA_b2140": 16582.137174761276, "RNA_b2143": 14378.689248733152, "RNA_b2146": -30139.944786663295, "RNA_b2147": 71974.64808555834, "RNA_b2148": 59160.82240111425, "RNA_b2149": 88601.28449720665, "RNA_b2150": 58076.76113807685, "RNA_b2153": -44935.94896685276, "RNA_b2154": 48958.678062744795, "RNA_b2155": 116243.21943571257, "RNA_b2156": 86120.17605803069, "RNA_b2162": 13861.811367973934, "RNA_b2167": 98736.65061653437, "RNA_b2168": 54820.10271571973, "RNA_b2169": 65961.21626730061, "RNA_b2170": 69398.83759626921, "RNA_b2174": 41805.01827869012, "RNA_b2183": 12127.807193940305, "RNA_b2185": 5052.567296475374, "RNA_b2189": 1315.5271426325216, "RNA_b2197": 27960.874710868386, "RNA_b2198": 12285.396990907118, "RNA_b2199": 43154.43455171388, "RNA_b2200": 38935.95409777284, "RNA_b2201": -222636.9797008946, "RNA_b2202": 35102.00381603903, "RNA_b2203": 26247.649225047186, "RNA_b2204": 50570.700019968055, "RNA_b2205": 40676.01697445751, "RNA_b2206": 145278.45799820725, "RNA_b2207": 15353.504916896847, "RNA_b2210": 28860.881031883706, "RNA_b2215": 14662.536124543592, "RNA_b2221": 38838.2071956762, "RNA_b2222": 38007.58696152476, "RNA_b2223": -81844.32705803863, "RNA_b2224": 69076.99132417896, "RNA_b2232": 11545.270620002688, "RNA_b2234": -20448.069488650784, "RNA_b2235": 66139.72698979969, "RNA_b2239": 62497.84325806468, "RNA_b2240": 79494.23478832742, "RNA_b2241": -76065.57104750602, "RNA_b2242": 73834.63185967659, "RNA_b2243": 69678.1898536595, "RNA_b2251": 7482.216753927331, "RNA_b2253": 66774.43532625759, "RNA_b2254": 56712.67229152974, "RNA_b2255": 116004.197597679, "RNA_b2256": 52027.27285540586, "RNA_b2257": 96828.3313755896, "RNA_b4544": 19624.208875044136, "RNA_b2258": 22651.369312424842, "RNA_b2260": 79180.48831266562, "RNA_b2261": 56157.76560110333, "RNA_b2262": 50107.63806072957, "RNA_b2263": 44420.82972314545, "RNA_b2264": 97729.25912805424, "RNA_b2265": -211273.06779799465, "RNA_b2268": 16029.058239047396, "RNA_b2276": 85685.09278564795, "RNA_b2277": -36614.99112339272, "RNA_b2278": 108143.66550964663, "RNA_b2279": 17790.07254671636, "RNA_b2280": 32429.718936687863, "RNA_b2281": 31729.697113904724, "RNA_b2282": 57330.40508884057, "RNA_b2283": -339595.1712986998, "RNA_b2284": 78101.37514199145, "RNA_b2285": 29201.892098981265, "RNA_b2286": 104974.57186271854, "RNA_b2287": 38744.182978684876, "RNA_b2288": 26062.075333206994, "RNA_b2290": 21246.646609024552, "RNA_b2291": 10553.467963244124, "RNA_b2296": 21060.06416944288, "RNA_b2297": 37352.997275002366, "RNA_b2303": -31116.079755396935, "RNA_b2306": 45033.562835026205, "RNA_b2307": 42121.95835496643, "RNA_b2308": 40200.0130844288, "RNA_b2309": 45664.22885907896, "RNA_b2310": 45705.414017692565, "RNA_b2311": 33437.901548187445, "RNA_b2312": -24201.529369835767, "RNA_b2315": -4432.677655728402, "RNA_b2316": 12378.04766770609, "RNA_b2318": 47457.502831738944, "RNA_b2320": -89558.51421726204, "RNA_b2323": 19776.517049412945, "RNA_b2324": 34976.001686252435, "RNA_b2328": 48326.37016874503, "RNA_b2329": -123350.60603416976, "RNA_b2341": -18023.46700224237, "RNA_b2342": 76628.85255746731, "RNA_b2344": 78472.60066775656, "RNA_b2348": 1303.2452896179148, "RNA_b2366": 77619.85465635546, "RNA_b2373": 98870.12230081193, "RNA_b2374": 14447.122659260931, "RNA_b2378": 13339.74132167515, "RNA_b2379": 17387.165082940828, "RNA_b2388": 14386.915547822226, "RNA_b2392": 20177.298982951073, "RNA_b2393": 19382.613984596443, "RNA_b2396": 1241.8478084134024, "RNA_b2397": 1241.8478084134024, "RNA_b2400": 22358.756777438623, "RNA_b2401": 1312.1888544853778, "RNA_b2402": 1312.1888544853778, "RNA_b2403": 1081.4899626289996, "RNA_b2404": 1314.2547979352078, "RNA_b2406": 73595.96971023639, "RNA_b2407": -42422.48544719109, "RNA_b2411": 25273.694206766217, "RNA_b2414": 14011.21439439182, "RNA_b2415": 15064.567225348901, "RNA_b2416": -12209.638512739839, "RNA_b2417": 29720.965170754203, "RNA_b2418": 11614.39927539142, "RNA_b2421": 53107.907386860425, "RNA_b2422": -136333.56304392818, "RNA_b2423": 51293.04240098688, "RNA_b2424": 48878.19846731355, "RNA_b2425": 59348.1902034564, "RNA_b2428": -44759.16337323383, "RNA_b2429": 83574.09195339492, "RNA_b2435": 11516.614600678511, "RNA_b2436": 14825.183690292788, "RNA_b2440": 51863.95243894938, "RNA_b2441": -106808.82742083781, "RNA_b2458": -89745.4643364859, "RNA_b2463": 39841.06615275559, "RNA_b2464": 26194.14151412919, "RNA_b2465": 21725.079339563636, "RNA_b2467": 33525.21046059391, "RNA_b2470": 182179.7403871384, "RNA_b2472": 8453.172471061742, "RNA_b2474": -777.5878894500339, "RNA_b2476": 5962.373890442507, "RNA_b2477": 10871.843059858571, "RNA_b2478": 19761.50568784956, "RNA_b2480": 27496.18156756645, "RNA_b2481": 36226.245465816726, "RNA_b2482": 118495.90710601571, "RNA_b2483": 55682.78182670121, "RNA_b2484": 84535.87074858694, "RNA_b2485": 38180.62199559983, "RNA_b2486": 92835.55195225579, "RNA_b2487": 97660.13232193099, "RNA_b2488": 31987.57051057317, "RNA_b2489": 44550.66604153884, "RNA_b2490": 24140.912012330555, "RNA_b2492": -512965.3117217946, "RNA_b2497": 75595.6960529051, "RNA_b2498": -47249.30023168098, "RNA_b2499": -9893.183717094234, "RNA_b2500": 37394.249646896475, "RNA_b2501": -27074.464329339, "RNA_b2502": 89995.49092995217, "RNA_b2507": 92243.73740338476, "RNA_b2508": -45670.35736943631, "RNA_b2512": -57371.29501070518, "RNA_b2514": 19522.120473628293, "RNA_b2515": 15849.156765212552, "RNA_b2517": 20248.80777584003, "RNA_b2518": 7503.879336295965, "RNA_b2519": -163953.43293477548, "RNA_b2521": 49323.595723851286, "RNA_b2523": 74878.83389934651, "RNA_b2526": -15606.874934066067, "RNA_b2527": 30152.930631978208, "RNA_b2528": 18825.94778174155, "RNA_b2529": 22504.869890113598, "RNA_b2530": -36573.3042671916, "RNA_b2532": 12947.305558797465, "RNA_b2533": 47069.0236589489, "RNA_b2536": 19422.200808457754, "RNA_b2538": 79628.88302233843, "RNA_b2539": 30349.974824440862, "RNA_b2540": 18804.085208172488, "RNA_b2541": 47558.034729919564, "RNA_b2542": 70279.1622429008, "RNA_b2551": 11870.384467477545, "RNA_b2552": 19483.010197471514, "RNA_b2557": 65816.71307280887, "RNA_b2558": 90934.04653284237, "RNA_b2559": -23349.41131242936, "RNA_b2563": 22152.793014459323, "RNA_b2564": -5963.3854146900785, "RNA_b2566": 52871.15514415574, "RNA_b2567": -31395.10520784675, "RNA_b2573": -79739.4976031181, "RNA_b2574": 25730.8640784266, "RNA_b2575": 12858.910245939885, "RNA_b2578": 10109.882468097645, "RNA_b2579": 3776.840144337922, "RNA_b2582": 4875.19010921813, "RNA_b2585": 23716.693274879726, "RNA_b2587": 22381.77878887309, "RNA_b2588": 6802.894793172816, "RNA_b2589": 168631.34681786268, "RNA_b2590": -184879.45334706758, "RNA_b2591": 89636.29835582554, "RNA_b2594": -12773.434411649409, "RNA_b2595": 7230.143467076647, "RNA_b2599": 12187.395781404834, "RNA_b2600": 19662.116865868058, "RNA_b2601": 14599.350670788735, "RNA_b2606": -64173.148408648274, "RNA_b2607": 44712.51569525698, "RNA_b2608": 31984.66817841299, "RNA_b2609": 14562.885460117817, "RNA_b2610": 21607.40613244318, "RNA_b2614": 8999.727376160576, "RNA_b2615": 15389.141481233111, "RNA_b2617": 1246.4440344532027, "RNA_b2652": 1317.104666985485, "RNA_b2661": -99487.4158907259, "RNA_b2662": 74827.21625845293, "RNA_b2663": 82161.15945287656, "RNA_b2675": -30616.66260794155, "RNA_b2676": 56097.60800066403, "RNA_b2677": -68031.25215178212, "RNA_b2678": 62533.00175504342, "RNA_b2679": 57959.346813237935, "RNA_b2682": 43333.44599931069, "RNA_b2683": 19723.742670810396, "RNA_b2687": 5756.984332338551, "RNA_b2688": 90879.7144991806, "RNA_b2690": -7674.631014595109, "RNA_b2691": 4507.819210393032, "RNA_b2692": 4507.819210393032, "RNA_b2693": 4507.819210393032, "RNA_b2694": 4507.819210393032, "RNA_b2695": -12334.76698039935, "RNA_b2697": 42767.796286073186, "RNA_b2701": 63493.41693109499, "RNA_b2702": 33089.779347550175, "RNA_b2703": 56271.107715515514, "RNA_b2704": 21827.39828937234, "RNA_b2705": -159454.20490794597, "RNA_b2708": 56448.49435133294, "RNA_b2710": 84071.14991197987, "RNA_b2711": 66190.11905075266, "RNA_b2715": 85360.57166147935, "RNA_b2719": 44951.905875186094, "RNA_b2720": 31786.670780493016, "RNA_b2721": 100121.16426963524, "RNA_b2722": 54254.88952728062, "RNA_b2723": -221721.3147413964, "RNA_b2724": 35898.7911221003, "RNA_b2738": -20885.5002199966, "RNA_b2741": 16790.156471989114, "RNA_b2744": -28805.96699201746, "RNA_b2745": 18411.223552690743, "RNA_b2746": 27995.230056545955, "RNA_b2747": -7231.072954562675, "RNA_b2750": -92776.98127364025, "RNA_b2751": 83403.40946441321, "RNA_b2752": 53053.650442248974, "RNA_b2762": 42818.08125515271, "RNA_b2763": 99931.53807480067, "RNA_b2764": -73914.13280880773, "RNA_b2765": 6410.924134202282, "RNA_b2779": 21801.91513796268, "RNA_b2780": 24159.409045664244, "RNA_b2781": -13182.552013289585, "RNA_b2784": 130343.54750597915, "RNA_b2785": 21092.171805160175, "RNA_b2787": 78149.09418411387, "RNA_b2788": 78348.98012010545, "RNA_b2789": -87213.1978947766, "RNA_b2791": -18843.005335081165, "RNA_b2794": 13753.027810552012, "RNA_b2796": -44135.867344772116, "RNA_b2797": 79947.79877555813, "RNA_b2799": -14121.33887310938, "RNA_b2800": 37792.912105299736, "RNA_b2801": 77307.14530118625, "RNA_b2802": -141552.71724342593, "RNA_b2803": 84627.64373595003, "RNA_b2806": 19215.43423388927, "RNA_b2810": 70519.44020600039, "RNA_b2811": 25859.51856156167, "RNA_b2813": 19141.66340603959, "RNA_b2814": 1247.984156524098, "RNA_b2815": 1247.984156524098, "RNA_b2816": 1247.984156524098, "RNA_b2817": 22019.010633767462, "RNA_b2818": 19844.438301390932, "RNA_b2827": -22852.7780523909, "RNA_b2828": 51505.727546603885, "RNA_b2835": 69840.76471525262, "RNA_b2836": -11366.768365755137, "RNA_b2838": 19817.53296505435, "RNA_b2841": 82900.65398510579, "RNA_b2864": 1277.874367617996, "RNA_b2866": -19702.302237578944, "RNA_b2867": 51585.81024196058, "RNA_b2868": 27951.510759080265, "RNA_b2871": 69997.08924400588, "RNA_b2874": 16392.720741773377, "RNA_b2877": 10229.919124267124, "RNA_b2882": 82202.88621456477, "RNA_b2883": -93572.33515369394, "RNA_b2889": 9629.10487323123, "RNA_b2890": 23072.41639185649, "RNA_b2891": 22438.22944012602, "RNA_b2893": 12093.010213094443, "RNA_b2895": 7847.688473939924, "RNA_b2901": 83945.37809188657, "RNA_b2903": 48418.8279928425, "RNA_b2904": 22625.95114453452, "RNA_b2905": -6704.609880038455, "RNA_b2907": 68962.82801604303, "RNA_b2912": -1434.1497898659838, "RNA_b2913": 19743.395555160027, "RNA_b2914": 9524.701178500914, "RNA_b2917": 125648.76522665164, "RNA_b2919": 46021.754056233396, "RNA_b2920": -136367.1399387637, "RNA_b2923": 9784.365987151554, "RNA_b2925": 11495.667825532168, "RNA_b2926": 18183.79575486831, "RNA_b2927": 11520.794765681492, "RNA_b2930": 56194.25885420198, "RNA_b2935": 31773.895786749268, "RNA_b2937": 53867.29630185765, "RNA_b2938": 115543.38989257171, "RNA_b2942": 14884.797718804752, "RNA_b2943": 22973.660536507694, "RNA_b2946": -26469.02242750124, "RNA_b2947": 55491.02407007883, "RNA_b2954": 34750.46671021152, "RNA_b2957": 61198.77397890967, "RNA_b2960": -573.7038615390679, "RNA_b2963": 1128.570008518788, "RNA_b2964": 19082.845591446352, "RNA_b2965": 36285.98682559152, "RNA_b2967": 1312.772679622761, "RNA_b2975": 98681.35716932778, "RNA_b2976": -46000.37114461095, "RNA_b4467": 71444.00071545705, "RNA_b4468": 61581.772282246784, "RNA_b2979": -87193.31716633793, "RNA_b2987": 24723.81292686435, "RNA_b2988": 108508.2088013913, "RNA_b2994": -173397.76153389012, "RNA_b2995": 69137.65611728588, "RNA_b2996": 57618.25989240629, "RNA_b2997": 65421.21912510776, "RNA_b3001": 60776.04645855568, "RNA_b3005": 24798.345492574528, "RNA_b3006": 42926.36862956456, "RNA_b3008": 14087.889750650798, "RNA_b3012": 12526.108446957043, "RNA_b3018": 12893.962022373611, "RNA_b3028": 33969.605104887436, "RNA_b3029": 18362.584218641685, "RNA_b3034": -143800.55847025744, "RNA_b3035": -56699.49468087341, "RNA_b3040": 13370.456481205, "RNA_b3041": 1062.3416836159379, "RNA_b3052": 25070.034373074883, "RNA_b3057": 12330.844453071259, "RNA_b3058": 6492.326185854035, "RNA_b3059": 10676.135234546608, "RNA_b3061": 53323.205952042736, "RNA_b3062": 35343.07191023647, "RNA_b3063": -40290.717297342875, "RNA_b3065": -4771.928984392099, "RNA_b3067": 18162.321493748128, "RNA_b3069": 1311.7335519403362, "RNA_b3073": 80602.53588647234, "RNA_b3084": 19872.783077956206, "RNA_b3089": 18129.03102174605, "RNA_b3091": 86835.1877524283, "RNA_b3092": -40770.18181137786, "RNA_b3093": 83017.18803956735, "RNA_b4471": 79599.28852492648, "RNA_b3114": 134181.26318349538, "RNA_b3115": 18618.25638693041, "RNA_b3116": 78230.53112591924, "RNA_b3117": -207812.6993338989, "RNA_b3123": 6567.668236305859, "RNA_b3124": -103950.05332535619, "RNA_b3125": 51468.488412260645, "RNA_b3126": 45136.12747831767, "RNA_b3127": 78293.14573846778, "RNA_b3128": 91637.58592123463, "RNA_b3132": -38166.22923070602, "RNA_b3137": 50257.58610334372, "RNA_b3146": 15089.472300878815, "RNA_b3161": 19612.586188273694, "RNA_b3164": 29537.91414501633, "RNA_b3165": -1244.003807537986, "RNA_b3166": 12416.645189488863, "RNA_b3167": 23429.990201321572, "RNA_b3168": -14751.406161267934, "RNA_b3169": 86646.4271282185, "RNA_b3171": 1175.2177548329767, "RNA_b3172": 20502.40323173861, "RNA_b3174": 1200.8694176340223, "RNA_b3175": 5816.967058648781, "RNA_b3176": -11039.884209688116, "RNA_b3177": 49565.03384460466, "RNA_b3179": -77150.463112528, "RNA_b3181": 2804.195740888502, "RNA_b3182": 24960.66825837512, "RNA_b3185": -11606.829266157705, "RNA_b3186": 18135.363514470017, "RNA_b3187": 17036.448208512782, "RNA_b3189": 22017.036791547536, "RNA_b3196": 57335.50140466767, "RNA_b3197": -26495.6583493878, "RNA_b3198": -13753.455249012277, "RNA_b3199": 33592.19583627676, "RNA_b3200": 32537.050598639926, "RNA_b3201": -12359.10097491305, "RNA_b3202": 23000.508539125127, "RNA_b3212": -43512.27657497444, "RNA_b3213": 82765.3287879579, "RNA_b3222": 51241.26069381221, "RNA_b3223": 40306.66778634717, "RNA_b3224": 87422.25615534191, "RNA_b3225": 52236.197611031086, "RNA_b3230": 22994.997388940887, "RNA_b3231": -12485.75664320754, "RNA_b3236": 14569.015136870394, "RNA_b3247": 25767.485246148, "RNA_b3255": 27480.26570883106, "RNA_b3256": -9492.271755626934, "RNA_b3258": 85128.26931713795, "RNA_b3260": 50.35527707170855, "RNA_b3265": -109164.07783367018, "RNA_b3266": 181463.38559893012, "RNA_b3272": 7007.66306867645, "RNA_b3273": -3718.933444426265, "RNA_b3274": 7007.66306867645, "RNA_b3275": 168631.34681786268, "RNA_b3276": -188054.48450297743, "RNA_b3277": 4491.571873869933, "RNA_b3278": 89636.29835582554, "RNA_b3281": 47853.401811309646, "RNA_b3282": -56526.57784713711, "RNA_b3287": -32046.095719180812, "RNA_b3288": 55423.6820036548, "RNA_b3289": 22581.723062365927, "RNA_b3290": 24037.36690874429, "RNA_b3294": 22446.513567485097, "RNA_b3295": 57813.922097472256, "RNA_b3296": -82908.4384276057, "RNA_b3297": 22828.78564693033, "RNA_b3298": 20856.41093127584, "RNA_b3299": 6807.653946936239, "RNA_b3300": 77972.53806396593, "RNA_b3301": -203867.7630643231, "RNA_b3302": 10509.6625508084, "RNA_b3303": 29392.782449175524, "RNA_b3304": 20711.209034619125, "RNA_b3305": 31167.204836549798, "RNA_b3306": 22908.943285853115, "RNA_b3307": 17864.882837341884, "RNA_b3308": 31579.203945196623, "RNA_b3309": 18305.547458975205, "RNA_b3310": 21697.481350423146, "RNA_b3311": 14855.634288287027, "RNA_b3312": 11149.248400409042, "RNA_b3313": 23910.725214277005, "RNA_b3314": 40940.72067746724, "RNA_b3315": 19450.77158462733, "RNA_b3316": 16283.910647928215, "RNA_b3317": 48019.66479591049, "RNA_b3318": 17599.074206486883, "RNA_b3319": 35354.09924922301, "RNA_b3320": -174126.77875557385, "RNA_b3321": 18279.30760140031, "RNA_b3339": 69257.99647215758, "RNA_b3340": 123438.86283694727, "RNA_b3341": -151404.80958498994, "RNA_b3342": 21944.049677354556, "RNA_b3343": 16898.741433801395, "RNA_b3344": 21097.948364666987, "RNA_b3345": -52655.003251216884, "RNA_b3350": 105467.28593479097, "RNA_b3359": 19558.215776340057, "RNA_b3360": 8871.365035677994, "RNA_b3365": 148736.28351933716, "RNA_b3366": 19084.94412713814, "RNA_b3367": 47316.68121949578, "RNA_b3368": 22554.227820148844, "RNA_b3370": 78747.56895068997, "RNA_b3371": -140745.84249077112, "RNA_b4474": 48448.68119476944, "RNA_b3374": 45916.36636405053, "RNA_b3380": -176372.62845386428, "RNA_b3384": 58632.67879997793, "RNA_b3385": 44300.905801208864, "RNA_b3386": 39654.46714349369, "RNA_b3389": -203554.396200379, "RNA_b3390": 30367.49749816801, "RNA_b3396": 42815.45193917168, "RNA_b3397": 9857.203870793492, "RNA_b3403": 22688.891006087895, "RNA_b3406": 8411.80081841452, "RNA_b3409": 16171.253268406896, "RNA_b3412": 13355.350664221467, "RNA_b3415": 18214.522760918408, "RNA_b3416": 121506.57088571436, "RNA_b3417": -44841.23155115929, "RNA_b3425": 19046.967913439927, "RNA_b3426": 24618.687634631817, "RNA_b3428": 142922.45373081442, "RNA_b3429": 83915.04302130666, "RNA_b3430": -139790.02027632642, "RNA_b3431": -59813.56595946756, "RNA_b3432": 127980.37193573361, "RNA_b3433": 19172.191158325553, "RNA_b4476": 78456.24385842691, "RNA_b3437": -48411.916255104115, "RNA_b3447": 101657.71332547536, "RNA_b3449": -162281.42934124204, "RNA_b3450": 62391.67460814224, "RNA_b3451": 49648.3314856922, "RNA_b3452": 52333.84869685849, "RNA_b3453": 76790.03841172825, "RNA_b3454": 41617.32103314959, "RNA_b3455": 44921.87290187282, "RNA_b3456": 74898.2611266452, "RNA_b3457": 54301.21356691416, "RNA_b3458": 64744.264609781974, "RNA_b3460": 64278.993147885056, "RNA_b3461": 12114.210405266038, "RNA_b3464": -44299.954171347985, "RNA_b3465": -219.4449100433487, "RNA_b3469": 128457.54853175391, "RNA_b3470": 4261.702963571468, "RNA_b3475": 10247.573710936167, "RNA_b3476": -129263.60549714438, "RNA_b3477": 55590.759987489175, "RNA_b3478": 49016.6598489875, "RNA_b3479": 44769.92999427255, "RNA_b3480": 47285.073485738285, "RNA_b3493": 24621.00534438506, "RNA_b3496": 86236.7229523462, "RNA_b3500": 23702.24516431122, "RNA_b3502": 75704.81795941103, "RNA_b3503": 24862.841130401528, "RNA_b3517": 82009.11306762646, "RNA_b3519": 96498.74948650994, "RNA_b3526": 54268.42631222185, "RNA_b3528": 75329.65275245324, "RNA_b3540": 58769.891222005615, "RNA_b3541": 57509.10243753984, "RNA_b3542": 53026.38878438711, "RNA_b3543": 59815.7830023365, "RNA_b3544": -152816.74182760785, "RNA_b3545": 1324.5771260248289, "RNA_b3546": 98932.56883321032, "RNA_b3551": 136273.44183507908, "RNA_b3553": 57014.270166692804, "RNA_b3559": -4702.288318470206, "RNA_b3560": 53400.9023871934, "RNA_b3564": 84841.23721927368, "RNA_b3565": -40961.58678935062, "RNA_b3566": 57728.40776165568, "RNA_b3567": 89930.19796895671, "RNA_b3568": 69306.29333946976, "RNA_b3571": 118703.48393417474, "RNA_b3572": 20634.753625619927, "RNA_b3575": 58470.54841510157, "RNA_b3577": 27838.045432268624, "RNA_b3578": 75035.99177204186, "RNA_b3579": 57686.17209598866, "RNA_b3580": 87670.9306825202, "RNA_b3581": 38739.03058661193, "RNA_b3583": -290501.3421086942, "RNA_b3588": 23196.219577535492, "RNA_b3590": 107758.14995038683, "RNA_b3591": -53159.77373561775, "RNA_b3599": 111987.59229437674, "RNA_b3600": 67023.65931722462, "RNA_b3603": -56555.598325492356, "RNA_b3605": 69540.85043134764, "RNA_b3607": 9470.346470404578, "RNA_b3608": 59681.550532617075, "RNA_b3609": -33737.71542228578, "RNA_b3610": 4428.367203104549, "RNA_b3612": -65996.54389923358, "RNA_b3616": 59908.23379617063, "RNA_b3617": -22694.73577982441, "RNA_b3619": -118641.18159289795, "RNA_b3620": 61233.9745425649, "RNA_b3621": 55902.15076650687, "RNA_b3622": 73574.63336367911, "RNA_b3623": 55839.07786886257, "RNA_b3624": -23095.39933129987, "RNA_b3625": 40655.80375186665, "RNA_b3626": 59156.098263257925, "RNA_b3627": 59374.7359759366, "RNA_b3628": 62896.51270664945, "RNA_b3629": 54144.3422166367, "RNA_b3630": 46451.09558469124, "RNA_b3631": -258223.0281911712, "RNA_b3632": 60319.577459479624, "RNA_b3633": 21154.32035749688, "RNA_b3634": 8072.9231308201315, "RNA_b3636": -22369.366043120568, "RNA_b3637": 13881.080305167896, "RNA_b3639": 20131.305489157654, "RNA_b3640": -24203.58661705969, "RNA_b3642": -21834.52867596978, "RNA_b3643": 40021.331774777114, "RNA_b3648": 9268.007975937719, "RNA_b3649": -197573.05328549008, "RNA_b3650": 123315.41602234072, "RNA_b3651": 40370.92173774499, "RNA_b3653": 20659.929986890143, "RNA_b3654": 23928.131699358633, "RNA_b3658": 1628.0454309440963, "RNA_b3665": 28640.87966069694, "RNA_b3666": 81510.89360898957, "RNA_b3670": 17005.912205118355, "RNA_b3671": 7666.847447862977, "RNA_b3679": 100543.1345306699, "RNA_b3691": 75769.8430291022, "RNA_b4478": 67008.3645175153, "RNA_b4477": 36121.21961875315, "RNA_b3693": 51456.899586862404, "RNA_b3703": -17209.342015927825, "RNA_b3704": 21132.230106621064, "RNA_b3705": 28741.397784890007, "RNA_b3706": 23827.657891519077, "RNA_b3708": -43775.85021305294, "RNA_b3709": 73280.03923894133, "RNA_b3714": 22902.51971967682, "RNA_b3722": 109846.03523044442, "RNA_b3725": 45272.342466574526, "RNA_b3726": 52151.82509381845, "RNA_b3727": 56307.18019542872, "RNA_b3728": 60711.82855147917, "RNA_b3729": 107022.35055854524, "RNA_b3730": -59727.33045560938, "RNA_b3731": 24512.704208091855, "RNA_b3732": 80868.12970441676, "RNA_b3733": 50432.15434868706, "RNA_b3734": 90317.04345579198, "RNA_b3735": 31185.09686818937, "RNA_b3736": 27426.90356422243, "RNA_b3737": -257605.17631229086, "RNA_b3738": 47843.41045486218, "RNA_b3739": 6175.029841228897, "RNA_b3740": 36465.85045610086, "RNA_b3741": 4871.664388375534, "RNA_b3744": 16307.735419920133, "RNA_b3747": 30145.857221821112, "RNA_b3748": 24539.916955127635, "RNA_b3749": 87853.2649121845, "RNA_b3750": 56537.85085974587, "RNA_b3751": 51892.90619333168, "RNA_b3752": -186933.20939926387, "RNA_b3756": 89636.29835582554, "RNA_b3757": -184879.45334706758, "RNA_b3758": 168414.07595264137, "RNA_b3759": 7007.66306867645, "RNA_b3760": 1317.6119018114584, "RNA_b3761": 1310.723131227619, "RNA_b3770": -134223.76748848252, "RNA_b3771": 108248.35789453165, "RNA_b3772": 90396.29764652085, "RNA_b3774": 23595.13173297894, "RNA_b3779": 86812.32023485082, "RNA_b3780": 22111.1775566486, "RNA_b3781": 2785.593278431327, "RNA_b3783": 11557.95689475562, "RNA_b3784": 64788.685560178754, "RNA_b3785": 61105.36965634014, "RNA_b3786": -464341.4422684161, "RNA_b3787": 73744.3259875403, "RNA_b3788": 62367.056065978184, "RNA_b3789": 51523.02891319976, "RNA_b3790": 39449.171437325764, "RNA_b3791": 66116.9534552436, "RNA_b3792": 73150.3307939203, "RNA_b4481": 63121.473015501295, "RNA_b3793": 79521.05529626152, "RNA_b3794": 43235.52586013024, "RNA_b3796": 4517.146942621571, "RNA_b3797": -2187.176458918869, "RNA_b3798": 1420.8853809051077, "RNA_b3799": 1397.1526543340897, "RNA_b3803": 68986.20074189728, "RNA_b3804": 43320.672992004766, "RNA_b3805": -111608.358956558, "RNA_b3806": 149022.90136233196, "RNA_b3807": 5659.2741362499055, "RNA_b3809": -91676.03013877015, "RNA_b3816": 6902.403365894096, "RNA_b3821": 8995.366078254383, "RNA_b3823": 36354.09710914675, "RNA_b3824": 10697.19049389628, "RNA_b3825": -15435.79331700506, "RNA_b3826": 46809.19278145824, "RNA_b3829": 32626.425572999266, "RNA_b3831": 11568.18489664209, "RNA_b3833": 44178.000093716146, "RNA_b3835": -27504.93355641363, "RNA_b3836": 11729.569571169204, "RNA_b3838": 30087.858336121353, "RNA_b3839": -48592.7717730893, "RNA_b3843": 26045.62383396577, "RNA_b3844": 10443.206187980544, "RNA_b3845": 68048.31243483278, "RNA_b3846": -11509.990052711222, "RNA_b3849": 85192.81168516984, "RNA_b3850": -132789.4629319115, "RNA_b3851": 89636.29835582554, "RNA_b3852": 4491.571873869933, "RNA_b3853": -188054.48450297743, "RNA_b3854": 168631.34681786268, "RNA_b3855": 7007.66306867645, "RNA_b3856": 30642.38116821626, "RNA_b3857": -11590.221026786494, "RNA_b3860": 9344.808328356487, "RNA_b3867": 19815.7549723224, "RNA_b3870": -4493.380419078992, "RNA_b3875": 12224.027893472688, "RNA_b3882": -72657.43900531983, "RNA_b3892": 37252.428271673816, "RNA_b3893": 52705.17574253341, "RNA_b3894": -47924.22376235249, "RNA_b3902": 9821.538902509375, "RNA_b3903": -53157.67202639371, "RNA_b3904": 86074.97062687499, "RNA_b3907": 60460.096974456144, "RNA_b3908": 36300.11256566943, "RNA_b3909": 57473.11541183804, "RNA_b3915": 15557.50582377529, "RNA_b3916": 15557.14716794232, "RNA_b3917": 17485.648628715313, "RNA_b3918": 44120.45209830664, "RNA_b3919": 12843.97867174243, "RNA_b3924": 12094.572170978636, "RNA_b3925": 58996.49855262703, "RNA_b3926": 88053.04754576452, "RNA_b3927": -99517.40553187279, "RNA_b3930": 54275.55787760671, "RNA_b3936": -568.6895189953472, "RNA_b3939": -81428.11860801456, "RNA_b3940": 142363.28124278592, "RNA_b3941": 12762.335835208498, "RNA_b3942": 127415.18614086918, "RNA_b3945": 64428.75392230631, "RNA_b3946": -137182.64697321845, "RNA_b3951": 5685.7829089970855, "RNA_b3952": 51274.09685933061, "RNA_b3956": 42857.79446424348, "RNA_b3957": 18125.895820481044, "RNA_b3958": 58798.45224132542, "RNA_b3959": -91173.19759323685, "RNA_b3960": 80109.2358375275, "RNA_b3962": 24029.963708181098, "RNA_b3965": 16965.711812435657, "RNA_b3966": 107754.71466334314, "RNA_b3967": -68213.25417838705, "RNA_b3968": 89636.29835582554, "RNA_b3969": -184879.45334706758, "RNA_b3970": 168302.49159924756, "RNA_b3971": 7007.66306867645, "RNA_b3972": -20970.927844976588, "RNA_b3974": 13343.493655792377, "RNA_b3976": -3720.7762861187266, "RNA_b3977": 1102.6419258063884, "RNA_b3978": -37373.8737122654, "RNA_b3979": -3718.933444426265, "RNA_b3980": 69239.70870504779, "RNA_b3981": -25949.060098369042, "RNA_b3982": 31841.34448186528, "RNA_b3983": 25042.91895451981, "RNA_b3984": -10642.870308799036, "RNA_b3985": -364700.0639444341, "RNA_b3986": 6491.916993890204, "RNA_b3987": 235346.93992009124, "RNA_b3988": 246776.733960355, "RNA_b3990": 66374.10782009078, "RNA_b3991": 45120.44395997048, "RNA_b4407": 11728.618419354141, "RNA_b3992": 44138.331290092254, "RNA_b3993": -182958.61644786882, "RNA_b3994": 110904.81970691367, "RNA_b3996": 45133.37570138556, "RNA_b3997": -42697.08966227056, "RNA_b4005": -46977.088048519014, "RNA_b4006": 93055.16057000452, "RNA_b4007": 89636.29835582554, "RNA_b4008": -184879.45334706758, "RNA_b4009": 168631.34681786268, "RNA_b4010": 7007.66306867645, "RNA_b4013": 14312.906117100736, "RNA_b4014": -108562.96545051062, "RNA_b4015": 76233.12748362393, "RNA_b4019": 63759.714722260745, "RNA_b4022": 15416.127083395417, "RNA_b4024": 10857.868862914145, "RNA_b4025": 27521.97608589131, "RNA_b4031": 86518.32075981941, "RNA_b4032": 52326.09156006214, "RNA_b4033": 90525.32161871508, "RNA_b4034": 69422.35505177434, "RNA_b4035": 65212.65388539317, "RNA_b4036": -74647.64851595042, "RNA_b4039": -30276.60820319964, "RNA_b4040": 50955.155572434924, "RNA_b4041": 36729.30497147649, "RNA_b4042": 5217.109061333561, "RNA_b4049": 15533.271095302483, "RNA_b4053": 13534.471701779372, "RNA_b4054": 18138.726552674736, "RNA_b4055": 41765.24081638748, "RNA_b4067": 27067.907972700697, "RNA_b4069": 13906.346545301363, "RNA_b4070": 83856.62677558722, "RNA_b4071": 33160.68737035331, "RNA_b4072": 39354.815073903235, "RNA_b4073": 56108.59880192402, "RNA_b4077": 22627.467793130716, "RNA_b4079": 125423.11345734702, "RNA_b4084": 54449.334652009595, "RNA_b4085": -133301.55596181386, "RNA_b4086": 57564.8605122212, "RNA_b4087": 89291.99244618762, "RNA_b4088": 54525.69099375734, "RNA_b4090": 2937.540087383537, "RNA_b4094": -113654.20591635237, "RNA_b4111": 22006.570136118313, "RNA_b4115": 22992.666385632787, "RNA_b4117": 36464.43270718754, "RNA_b4119": 79196.17049117021, "RNA_b4120": 83306.61189993673, "RNA_b4122": 26014.39820892384, "RNA_b4123": 78616.96870351826, "RNA_b4129": 23355.12363047152, "RNA_b4130": 85451.34052462057, "RNA_b4131": 37686.13343768474, "RNA_b4132": 16661.281703812536, "RNA_b4134": 1312.772679622761, "RNA_b4136": 4449.628445715714, "RNA_b4138": 76508.52419856777, "RNA_b4139": 19218.64860242869, "RNA_b4142": 2524.5485736247306, "RNA_b4143": 27082.003819109294, "RNA_b4151": 21105.65827529766, "RNA_b4152": 23142.38325458002, "RNA_b4153": 42989.650187462306, "RNA_b4154": -35576.72013441197, "RNA_b4160": -131808.3908143754, "RNA_b4161": 61538.56654973276, "RNA_b4162": 9573.42102597385, "RNA_b4163": 1208.9866379564487, "RNA_b4164": 1208.9866379564487, "RNA_b4165": 1208.9866379564487, "RNA_b4166": 18853.30388882436, "RNA_b4169": -63946.63845228186, "RNA_b4171": -158854.9721141621, "RNA_b4177": 21686.927284013032, "RNA_b4180": -140529.91877925876, "RNA_b4192": 62156.24492880731, "RNA_b4193": 82012.28995799432, "RNA_b4194": 17829.431416454776, "RNA_b4195": 27113.567499688208, "RNA_b4196": 38026.71744216528, "RNA_b4197": 49800.27558454762, "RNA_b4198": -142751.7267753785, "RNA_b4200": 23119.691329945803, "RNA_b4202": 13393.228402484954, "RNA_b4203": -36484.3244903884, "RNA_b4208": 20913.84914666636, "RNA_b4213": 113205.9696665337, "RNA_b4214": 12951.60883919049, "RNA_b4219": 37437.1868194627, "RNA_b4226": 7977.4467295042705, "RNA_b4227": 55642.64068092033, "RNA_b4485": 88097.10164214818, "RNA_b4230": 60014.478410787146, "RNA_b4231": 58338.227688468716, "RNA_b4232": 17476.569285282374, "RNA_b4233": 80078.22479372441, "RNA_b4237": 27203.082569527585, "RNA_b4238": 4863.134689026606, "RNA_b4239": 96790.0065039994, "RNA_b4240": 83324.35206571201, "RNA_b4242": 36078.009766356176, "RNA_b4244": 26970.34410514432, "RNA_b4245": -9471.472098012619, "RNA_b4254": 16317.685275805181, "RNA_b4258": 44730.02643898398, "RNA_b4260": 88219.66320468196, "RNA_b4261": -25400.92700559291, "RNA_b4262": 63311.6513507066, "RNA_b4265": 77435.84667487931, "RNA_b4266": -131427.36134125115, "RNA_b4267": 60123.26866171153, "RNA_b4268": 32799.05927216248, "RNA_b4270": 1449.3149523022782, "RNA_b4287": 44943.62981717086, "RNA_b4288": 56264.907814241305, "RNA_b4289": 58721.008005804804, "RNA_b4290": 52890.430998995405, "RNA_b4291": -112895.027559298, "RNA_b4293": -31958.943037603687, "RNA_b4301": -191049.61066817137, "RNA_b4311": 12674.008242966587, "RNA_b4321": 20412.109771395415, "RNA_b4322": 69297.74222728604, "RNA_b4323": 85357.13456783866, "RNA_b4356": 79869.83978127512, "RNA_b4358": 59569.885809861604, "RNA_b4367": 46184.855001362004, "RNA_b4368": 1420.8853809051077, "RNA_b4369": 1420.8853809051077, "RNA_b4370": 1420.8853809051077, "RNA_b4371": 17911.82474980805, "RNA_b4374": -23659.59863219302, "RNA_b4375": 27825.860138145457, "RNA_b4381": 4369.544138768678, "RNA_b4382": 24836.42594182089, "RNA_b4383": 71635.30598916428, "RNA_b4384": -43766.01461085669, "RNA_b4386": 59552.69394527864, "RNA_b4388": 16935.68823215573, "RNA_b4390": 71879.81536610976, "RNA_b4392": 33963.51065236905, "RNA_b4394": 29972.394154549806, "RNA_b4395": 11326.359689665682, "generic_tRNA_AUC_ile__L_c": 0.55617524487636, "generic_tRNA_AUU_ile__L_c": 0.55617524487636, "generic_tRNA_GCA_ala__L_c": -26.533139596633866, "generic_tRNA_GCG_ala__L_c": -26.533139596633866, "generic_tRNA_GCU_ala__L_c": -26.533139596633866, "generic_tRNA_GAC_asp__L_c": -0.008901255134571512, "generic_tRNA_GAU_asp__L_c": -0.008901255134571512, "generic_tRNA_ACG_thr__L_c": 0.08770824751822798, "generic_tRNA_AGA_arg__L_c": 0.12706264712198176, "generic_tRNA_CAA_gln__L_c": 0.5518999757310425, "generic_tRNA_AUG_met__L_c": 0.5308225182381269, "generic_tRNA_CAG_gln__L_c": -0.7886092146031395, "generic_tRNA_CUG_leu__L_c": 0.14530340795885582, "generic_tRNA_CUA_leu__L_c": 0.14530340795885582, "generic_tRNA_AAA_lys__L_c": 0.09589550290800597, "generic_tRNA_AAG_lys__L_c": 0.09589550290800597, "generic_tRNA_GUA_val__L_c": 0.10234477916561226, "generic_tRNA_GUG_val__L_c": 0.10234477916561226, "generic_tRNA_GUU_val__L_c": 0.11080499051281562, "generic_tRNA_UCC_ser__L_c": 0.15287618424972163, "generic_tRNA_UCU_ser__L_c": 0.15287618424972163, "generic_tRNA_UCA_ser__L_c": 0.029157243516538034, "generic_tRNA_UCG_ser__L_c": 0.056729630837032495, "generic_tRNA_UAC_tyr__L_c": -0.12894195296024888, "generic_tRNA_UAU_tyr__L_c": -0.12894195296024888, "generic_tRNA_GUC_val__L_c": 0.11080499051281562, "generic_tRNA_UUG_leu__L_c": 0.05067060005418265, "generic_tRNA_UUA_leu__L_c": 0.05067060005418265, "generic_tRNA_UGC_cys__L_c": 0.000958995675762714, "generic_tRNA_UGU_cys__L_c": 0.000958995675762714, "generic_tRNA_GGC_gly_c": 0.07362175133807931, "generic_tRNA_GGU_gly_c": 0.07362175133807931, "generic_tRNA_AAC_asn__L_c": 0.007617869355442306, "generic_tRNA_AAU_asn__L_c": 0.007617869355442306, "generic_tRNA_CCC_pro__L_c": 0.09736364980552925, "generic_tRNA_CCU_pro__L_c": 0.09863821677066717, "generic_tRNA_AGG_arg__L_c": 0.12973772061168604, "generic_tRNA_GCC_ala__L_c": 0.030903604169776708, "generic_tRNA_GAA_glu__L_c": -25.988200747012066, "generic_tRNA_AUA_ile__L_c": 0.09416892515745363, "generic_tRNA_CGU_arg__L_c": 0.5631199931170311, "generic_tRNA_CGC_arg__L_c": 0.5631199931170311, "generic_tRNA_CGA_arg__L_c": 0.5631199931170311, "generic_tRNA_AGC_ser__L_c": -1.7807992076936157, "generic_tRNA_AGU_ser__L_c": -1.7807992076936157, "generic_tRNA_START_met__L_c": 0.0879079651123306, "generic_tRNA_GGG_gly_c": 0.09175410846779301, "generic_tRNA_UUC_phe__L_c": -0.043994531323477463, "generic_tRNA_UUU_phe__L_c": -0.043994531323477463, "generic_tRNA_CUC_leu__L_c": 0.11444285999173512, "generic_tRNA_CUU_leu__L_c": 0.11444285999173512, "generic_tRNA_ACC_thr__L_c": -0.6086416128603398, "generic_tRNA_ACU_thr__L_c": -0.6086416128603398, "generic_tRNA_CCG_pro__L_c": 0.09863821677066717, "generic_tRNA_UGA_cys__L_c": 0.10315438319911018, "generic_tRNA_UGG_trp__L_c": 0.01215376362273479, "generic_tRNA_CGG_arg__L_c": 0.5735699330096954, "generic_tRNA_CAC_his__L_c": -0.49048976130837607, "generic_tRNA_CAU_his__L_c": -0.49048976130837607, "generic_tRNA_CCA_pro__L_c": 0.09863821677066717, "generic_tRNA_ACA_thr__L_c": -0.6086416128603398, "generic_tRNA_GGA_gly_c": -5.327671459157467, "protein_b0002": -6782.5419506149365, "protein_b0003": -4780.374294801234, "protein_b0004": -3965.846982887426, "protein_b0007": -5050.806209164023, "protein_b0008": -3465.3086863217286, "protein_b0009": -1994.1000291683274, "protein_b0014": -5385.331305159085, "protein_b0015": -4334.074357837514, "protein_b0019": -3809.031906375036, "protein_b0023": -1132.753768022334, "protein_b0025": -2991.7301579164064, "protein_b0026": -10581.42124776923, "protein_b0027": -1471.9648733934614, "protein_b0029": -2669.631828620796, "protein_b0030": -2895.225837787902, "protein_b0031": -2708.9138931258767, "protein_b0032": -3578.638269002452, "protein_b0033": -11140.047345892019, "protein_b0036": -3677.5173872108508, "protein_b0037": -4627.676016827647, "protein_b0038": -5314.62387745532, "protein_b0040": -4927.608254845683, "protein_b0047": -6110.9792619338405, "protein_b0048": -1700.7165975160601, "protein_b0049": -2516.552627352063, "protein_b0051": -2296.2434481946725, "protein_b0052": -2905.0795871916007, "protein_b0053": -5148.382226819771, "protein_b0058": -3644.483541800438, "protein_b0061": -2092.7227531580465, "protein_b0062": -6060.236184273001, "protein_b0063": -4993.604769708942, "protein_b0066": -1851.7667438671783, "protein_b0067": -5134.0118784989345, "protein_b0068": -2637.613898571285, "protein_b0070": -4786.902851718655, "protein_b0071": -1811.8585337623424, "protein_b0072": -5992.590429674343, "protein_b0073": -3019.1925832565953, "protein_b0074": -4275.013315365616, "protein_b0077": -5833.27796566834, "protein_b0078": -1253.1675059930785, "protein_b0082": -3169.3361334956953, "protein_b0084": -4879.083303634897, "protein_b0085": -4635.108066495783, "protein_b0086": -3811.70967158762, "protein_b0087": -3393.9013722526515, "protein_b0088": -10203.53874063361, "protein_b0090": -3335.533360331613, "protein_b0091": -4280.744711476939, "protein_b0092": -2792.41367279778, "protein_b0096": -2660.6966262966102, "protein_b0098": -10063.326843397686, "protein_b0099": -1467.6647394203671, "protein_b0103": -2387.8426418216914, "protein_b0104": -3415.142306493328, "protein_b0109": -2701.493579597285, "protein_b0110": -2274.5902915156826, "protein_b0112": -5100.2457131513665, "protein_b0114": -10049.3050734018, "protein_b0115": -6471.720059329256, "protein_b0116": -5134.428957952458, "protein_b0118": -8802.029940044062, "protein_b0120": -2381.4643954752346, "protein_b0121": -3368.8237825761666, "protein_b0123": -5136.736036297139, "protein_b0124": -7722.130297157656, "protein_b0125": -1722.7370003348258, "protein_b0126": -2242.1883818969504, "protein_b0131": -1288.2952872293092, "protein_b0133": -2278.692819658233, "protein_b0134": -3011.589398253754, "protein_b0142": -2213.972763202993, "protein_b0149": -7659.766121526138, "protein_b0150": -5822.387075777864, "protein_b0151": -2447.0619893594067, "protein_b0152": -2916.5107069371675, "protein_b0153": -9057.58437703656, "protein_b0154": -4430.399705585137, "protein_b0155": -4634.0391297184005, "protein_b0156": -877.4905237843973, "protein_b0158": -2188.2189427286257, "protein_b0159": -2859.5339882716275, "protein_b0160": -5540.02615787273, "protein_b0166": -2616.6093493186727, "protein_b0168": -3699.7089943664473, "protein_b0169": -3097.0120007980763, "protein_b0170": -3074.6911682819064, "protein_b0171": -2531.2101825388813, "protein_b0172": -1803.3313694955004, "protein_b0173": -3961.363949368369, "protein_b0174": -2581.1171904263365, "protein_b0175": -3417.9996279089683, "protein_b0177": -6638.324406952568, "protein_b0179": -2948.2853268669546, "protein_b0180": -1589.4476675945157, "protein_b0181": -3008.58536611014, "protein_b0182": -6027.9016638352605, "protein_b0185": -3532.3500754492875, "protein_b0186": -6731.076923785163, "protein_b0188": -4393.519723033843, "protein_b0194": -5818.313825052327, "protein_b0197": -3034.554449590101, "protein_b0198": -2079.642352760796, "protein_b0199": -2613.1549636100467, "protein_b0200": -1816.6749041543842, "protein_b0207": -2579.400947009329, "protein_b0212": -2418.776772574229, "protein_b0221": -8239.063841529729, "protein_b0222": -1961.6100616037488, "protein_b0237": -4754.942947542734, "protein_b0238": -1566.1686311429632, "protein_b0241": -2850.022943409205, "protein_b0242": -2825.1920686437493, "protein_b0243": -4280.283025411737, "protein_b0260": -4678.628220358974, "protein_b0261": -3897.4346855070107, "protein_b0273": -3640.2548025036645, "protein_b0306": -2035.3316583040205, "protein_b0307": -4462.53274902517, "protein_b0308": -2050.5545911806976, "protein_b0311": -4905.3314784751765, "protein_b0312": -4125.027036745474, "protein_b0314": -6361.861781132802, "protein_b0323": -3385.4842223563805, "protein_b0331": -4965.936441066939, "protein_b0333": -3520.761268339703, "protein_b0334": -4485.447256019339, "protein_b0336": -3731.48978223254, "protein_b0337": -3610.6932564183267, "protein_b0339": -2557.6803090854896, "protein_b0340": -1218.7651064996264, "protein_b0341": -3703.640562086961, "protein_b0343": -4778.779363851259, "protein_b0344": -10142.568262637298, "protein_b0347": -4805.665153436552, "protein_b0348": -2733.5589567177435, "protein_b0349": -2331.328030542984, "protein_b0350": -2292.0620427553044, "protein_b0351": -5308.974997771659, "protein_b0352": -2946.6808615954665, "protein_b0353": -4350.162550857259, "protein_b0355": -2533.0771984357466, "protein_b0356": -4025.9684396944967, "protein_b0365": -4086.0226320338998, "protein_b0366": -2296.6074266117457, "protein_b0367": -2722.8312913399777, "protein_b0368": -2595.433140228293, "protein_b0369": -3544.5212876945975, "protein_b0381": -3333.480197951418, "protein_b0383": -3819.5388103135942, "protein_b0386": -2742.83840339767, "protein_b0388": -1610.1206191796996, "protein_b0394": -2971.2764287883683, "protein_b0401": -5291.852090777562, "protein_b0403": -5400.991148010978, "protein_b0404": -2159.089555102445, "protein_b0405": -3752.30787220862, "protein_b0406": -3870.4339154283634, "protein_b0408": -5158.008134992649, "protein_b0409": -4324.998068497402, "protein_b0411": -2917.7608149830785, "protein_b0414": -4768.566808710263, "protein_b0415": -1540.8004273655306, "protein_b0416": -1357.380587266126, "protein_b0417": -2570.208532953027, "protein_b0418": -1765.0851787345794, "protein_b0420": -7065.284403661516, "protein_b0421": -2274.8325069772777, "protein_b0423": -4705.295598798476, "protein_b0425": -3167.8107334241204, "protein_b0428": -2684.2984880124527, "protein_b0429": -1136.6615216145217, "protein_b0430": -2116.7867890256466, "protein_b0431": -8946.499682668147, "protein_b0432": -3141.73355975263, "protein_b0433": -5160.368107416385, "protein_b0436": -4882.764605613848, "protein_b0444": -2346.248576304728, "protein_b0446": -2852.013564221578, "protein_b0451": -4714.861127885721, "protein_b0452": -2850.979492142166, "protein_b0459": -1703.7585079215469, "protein_b0462": -9184.63319269258, "protein_b0463": -4527.0544330253415, "protein_b0469": -1782.995561079872, "protein_b0474": -2221.1928386210157, "protein_b0475": -3404.5324290993785, "protein_b0477": -4289.576443839965, "protein_b0480": -4601.057481380061, "protein_b0484": -7441.287499682088, "protein_b0485": -2408.572520890002, "protein_b0494": -2270.5897396595433, "protein_b0505": -1390.7547680943853, "protein_b0507": -9321.159128829078, "protein_b0508": -2557.7771030725607, "protein_b0509": -2510.7580258592225, "protein_b0511": -4248.611794860417, "protein_b0512": -3988.9089771053646, "protein_b0514": -3360.231952558311, "protein_b0516": -4851.896176759526, "protein_b0517": -2941.6916001764826, "protein_b0521": -4454.435946346586, "protein_b0522": -3229.181564941568, "protein_b0523": -2148.101493351362, "protein_b0524": -2871.243397697868, "protein_b0526": -5114.872442543886, "protein_b0529": -2718.988983232331, "protein_b0572": -5984.400078210183, "protein_b0573": -986.9663973288272, "protein_b0574": -3516.556585622073, "protein_b0575": -9695.244291418525, "protein_b0576": -4571.000267182681, "protein_b0578": -1839.435347757579, "protein_b0583": -3411.5083134422016, "protein_b0584": -5426.034024581739, "protein_b0585": -3517.3657902683944, "protein_b0586": -14394.59626290688, "protein_b0588": -2501.433232356417, "protein_b0589": -3019.0127917456653, "protein_b0590": -3668.6924520074604, "protein_b0591": -4400.639783580934, "protein_b0592": -2549.3927956686944, "protein_b0593": -3345.820794597829, "protein_b0594": -6500.346971656654, "protein_b0595": -2698.2029556023745, "protein_b0596": -2024.0281773919903, "protein_b0604": -2628.370658888535, "protein_b0612": -4840.565539075152, "protein_b0613": -2504.813886738905, "protein_b0615": -6121.842758691675, "protein_b0616": -2565.4552178713957, "protein_b0617": -672.8209439972709, "protein_b0621": -4339.3464568063, "protein_b0622": -1920.2783248863398, "protein_b0627": -694.5308454765991, "protein_b0628": -3382.206965372959, "protein_b0630": -2168.789400712754, "protein_b0632": -3679.9407248529874, "protein_b0635": -5301.064466510113, "protein_b0636": -3406.735282888804, "protein_b0638": -1974.6421581459, "protein_b0639": -4107.5190534142685, "protein_b0642": -8386.942995416042, "protein_b0650": -4696.527112454037, "protein_b0651": -2792.7116994337352, "protein_b0652": -2161.294764264006, "protein_b0653": -2076.761591507805, "protein_b0654": -2268.9386149421302, "protein_b0655": -2261.268533649892, "protein_b0657": -5636.593172743637, "protein_b0661": -4518.475855660504, "protein_b0662": -3804.74983485169, "protein_b0674": -5753.338629063988, "protein_b0677": -3890.851234068051, "protein_b0678": -3450.91577197692, "protein_b0679": -6187.516950155793, "protein_b0680": -5811.012822652871, "protein_b0684": -2183.7574373322554, "protein_b0688": -5696.05635337416, "protein_b0692": -4068.7730549640905, "protein_b0693": -8069.843348899081, "protein_b0696": -1553.682804695985, "protein_b0697": -7636.162690933467, "protein_b0698": -4897.763721721722, "protein_b4513": -291.02237043617345, "protein_b0709": -4832.770357283379, "protein_b0720": -4622.082362872845, "protein_b0721": -1550.8624263985928, "protein_b0722": -1189.361582075656, "protein_b0723": -6390.115891442085, "protein_b0724": -1945.6674148497739, "protein_b0726": -8137.652724641776, "protein_b0727": -3554.6303204491296, "protein_b0728": -5932.095453171763, "protein_b0729": -2414.0945465532686, "protein_b0731": -6187.910719246125, "protein_b0732": -7767.125246571235, "protein_b0733": -5433.283706037613, "protein_b0734": -3863.6533918382993, "protein_b0736": -2475.687073081629, "protein_b0750": -4205.571352010791, "protein_b0751": -2464.6961255401416, "protein_b0752": -3478.1031935368314, "protein_b0754": -3467.3385128119003, "protein_b0755": -2936.3183533249767, "protein_b0756": -2475.755274428435, "protein_b0757": -3174.9571837811445, "protein_b0758": -5039.238056429559, "protein_b0759": -2533.745428640618, "protein_b0763": -2350.446602952407, "protein_b0764": -2201.195450643656, "protein_b0765": -3941.687862450953, "protein_b0766": -2543.303845811726, "protein_b0767": -2947.7963673110658, "protein_b0774": -4643.113466166061, "protein_b0775": -3005.981424963444, "protein_b0776": -3319.77050309103, "protein_b0777": -2423.484740549518, "protein_b0778": -3507.8159472974257, "protein_b0781": -3782.8414520568126, "protein_b0783": -1564.0657160186265, "protein_b0784": -801.7142567847688, "protein_b0785": -1584.4559886403144, "protein_b0789": -5267.11991751203, "protein_b0805": -5610.033888077328, "protein_b0807": -2961.963200856714, "protein_b0809": -2245.9934164927436, "protein_b0810": -2245.954543516371, "protein_b0811": -1998.6901481486298, "protein_b0813": -2980.350728685707, "protein_b0822": -2662.3438841929665, "protein_b0825": -2315.6211866952244, "protein_b0826": -2852.6043793491963, "protein_b0827": -3268.6750101939533, "protein_b0828": -2864.270228279064, "protein_b0829": -8075.192579164714, "protein_b0830": -4740.16344962006, "protein_b0831": -2955.2458827129485, "protein_b0832": -2912.074222894599, "protein_b0837": -3365.8216466742306, "protein_b0839": -3911.081580715658, "protein_b0841": -2338.7752794454073, "protein_b0842": -4541.327959008436, "protein_b0849": -817.107593414475, "protein_b0854": -3168.4221617492917, "protein_b0855": -3230.7160004456855, "protein_b0856": -3162.277749024442, "protein_b0857": -2857.9414851456536, "protein_b0859": -4097.463078798382, "protein_b0860": -2199.1527762397877, "protein_b0861": -2206.2408828873695, "protein_b0862": -2282.826585647947, "protein_b0863": -1894.573928351247, "protein_b0864": -2101.697054557347, "protein_b0870": -3906.571451161234, "protein_b0871": -5779.789740293784, "protein_b0875": -2540.702289931212, "protein_b0884": -702.6082233496239, "protein_b0886": -4826.508900370781, "protein_b0887": -5512.167088231871, "protein_b0888": -3017.3435657623936, "protein_b0891": -2128.225798242126, "protein_b0893": -4512.113400738023, "protein_b0894": -6949.838457503807, "protein_b0895": -1754.4845200384357, "protein_b0896": -2817.2284622863417, "protein_b0902": -2562.041732909928, "protein_b0903": -7822.016173483688, "protein_b0904": -3196.4464312492646, "protein_b0907": -3225.2419774507403, "protein_b0908": -4679.1477976079605, "protein_b0910": -2328.6680096851746, "protein_b0911": -5805.634132539652, "protein_b0914": -7375.116081057932, "protein_b0915": -2777.394955485811, "protein_b0918": -2832.1591584837697, "protein_b0928": -4023.2655163604936, "protein_b0929": -3126.491083047252, "protein_b0930": -4816.860430145411, "protein_b0931": -3998.854964068293, "protein_b0932": -8132.216217689195, "protein_b0933": -2305.0930094718487, "protein_b0934": -2528.802782496964, "protein_b0935": -3286.6630590245786, "protein_b0936": -2694.07402403786, "protein_b0937": -3208.00016433177, "protein_b0945": -3026.149194529174, "protein_b0948": -7716.81331952812, "protein_b0954": -1634.1496630691415, "protein_b0957": -3304.0762302722324, "protein_b0963": -1551.9029642590192, "protein_b0967": -3725.8449041004274, "protein_b0968": -778.164705537081, "protein_b0969": -1306.4696326913381, "protein_b0972": -3086.821726447527, "protein_b0973": -5027.503639222765, "protein_b0974": -4792.223568257841, "protein_b0978": -6888.580289325061, "protein_b0979": -3654.7954523270732, "protein_b0980": -3496.4312165145534, "protein_b0996": -3534.352823255131, "protein_b0997": -7418.7700679591, "protein_b0998": -1950.2564360325257, "protein_b1002": -3387.343161075637, "protein_b1006": -6106.898071652628, "protein_b1007": -1317.8142052183935, "protein_b1008": -1627.8104086225865, "protein_b1009": -2431.784832223515, "protein_b1010": -1140.7328721859094, "protein_b1011": -1943.3532914757977, "protein_b1012": -3279.57114026321, "protein_b1014": -12953.601387312436, "protein_b1015": -5111.584409907385, "protein_b1033": -3324.1692505798906, "protein_b1054": -3496.3368683434796, "protein_b1059": -3133.8340433983367, "protein_b1062": -3680.868079772526, "protein_b1064": -1913.1189416585732, "protein_b1069": -5473.682436466909, "protein_b1084": -11619.03379497263, "protein_b1086": -3344.6865534929693, "protein_b1089": -682.2963162710311, "protein_b1090": -2956.5336958976923, "protein_b1091": -3467.9127553173175, "protein_b1092": -3552.9590072506116, "protein_b1093": -2243.528840762693, "protein_b1094": -1213.4247978302872, "protein_b1095": -3763.2753319334906, "protein_b1096": -2288.352247129842, "protein_b1098": -3465.4606702637625, "protein_b1101": -5284.285537619746, "protein_b1102": -5292.581146568869, "protein_b1106": -2608.042723273956, "protein_b1107": -4708.5555836123385, "protein_b1109": -3797.0968077820366, "protein_b1114": -11906.567235932212, "protein_b1116": -4549.2240363677965, "protein_b1117": -1892.7404714302916, "protein_b1118": -3485.6550353728476, "protein_b1119": -3179.7179347820997, "protein_b1123": -3146.424019242905, "protein_b1124": -2467.3116027652018, "protein_b1125": -2619.496957915334, "protein_b1126": -3290.5744370629936, "protein_b1131": -5021.504434082792, "protein_b1133": -3450.2517526359175, "protein_b1134": -1546.8630892698102, "protein_b1135": -2151.539056038313, "protein_b1136": -4338.395112179366, "protein_b1185": -1916.6095967065987, "protein_b1186": -5726.479423795088, "protein_b1189": -3801.464725646022, "protein_b1190": -4272.391982233899, "protein_b1192": -3036.4535090079803, "protein_b1193": -1922.445699229456, "protein_b1197": -4654.09249083341, "protein_b1198": -4088.0051083178105, "protein_b1199": -1682.578263448647, "protein_b1200": -3869.8414070738277, "protein_b1206": -5927.402883473155, "protein_b1207": -2453.869343001033, "protein_b1208": -3508.9837558903982, "protein_b1209": -1424.6829461548664, "protein_b1210": -3612.372387228719, "protein_b1211": -4479.656309766875, "protein_b1215": -2929.386610999313, "protein_b1216": -3759.51963626367, "protein_b1223": -4989.309387302211, "protein_b1224": -10857.433112466388, "protein_b1225": -4671.701889307246, "protein_b1226": -2176.134078270397, "protein_b1227": -2285.3058767003554, "protein_b1232": -2906.349565054358, "protein_b1236": -3235.4492846267117, "protein_b1238": -2003.294559065397, "protein_b1241": -9626.505902236024, "protein_b1243": -6874.670829371742, "protein_b1244": -2973.7485859723724, "protein_b1245": -2682.7031313004168, "protein_b1246": -3248.7216888631606, "protein_b1247": -2970.5219990729115, "protein_b1249": -5463.923182774806, "protein_b1250": -4073.2124343527125, "protein_b1252": -2219.219912426252, "protein_b1260": -2468.032520198245, "protein_b1261": -3428.2217063629273, "protein_b1262": -3767.064601785, "protein_b1263": -7197.010498268782, "protein_b1264": -4280.505172225604, "protein_b1269": -2650.516886122195, "protein_b1270": -2212.5692190448235, "protein_b1276": -8433.696111944722, "protein_b1277": -2004.103174418695, "protein_b1278": -3180.5957487757505, "protein_b1281": -2560.6059454107512, "protein_b1286": -6807.18219683422, "protein_b1288": -2638.1570625482063, "protein_b1291": -5056.975097590458, "protein_b1296": -4247.476785659653, "protein_b1297": -4777.913379533396, "protein_b1298": -2442.148110914032, "protein_b1300": -5811.245988489444, "protein_b1301": -3199.5307793559173, "protein_b1302": -3779.1560841964074, "protein_b1308": -1028.9658576736122, "protein_b1319": -2973.2682418227178, "protein_b1325": -3487.154886240582, "protein_b1326": -2625.9535211248663, "protein_b1329": -4671.357109282666, "protein_b1344": -3030.472314633177, "protein_b1363": -5052.098250200764, "protein_b1377": -3214.7413808550127, "protein_b1378": -11679.761500165117, "protein_b1380": -3266.0374340427984, "protein_b1385": -4904.077602437969, "protein_b1386": -6252.755962228999, "protein_b1387": -6302.870490782641, "protein_b1388": -2889.524793215037, "protein_b1389": -983.0133835231933, "protein_b1390": -2330.8657937781777, "protein_b1391": -1532.0835636273096, "protein_b1392": -3002.5420485631917, "protein_b1393": -2148.4971221887936, "protein_b1394": -2329.251481435078, "protein_b1395": -8394.237181188251, "protein_b1397": -3547.849812552892, "protein_b1398": -3655.4893944264268, "protein_b1415": -5205.847106973735, "protein_b1440": -3176.557093291829, "protein_b1441": -2748.5211449878193, "protein_b1442": -3220.2312290050386, "protein_b1443": -2497.3688332560278, "protein_b1444": -4587.590299630974, "protein_b1453": -4973.944542535049, "protein_b1463": -2697.9819861222236, "protein_b1465": -2227.5333215705864, "protein_b1466": -3126.014006412639, "protein_b1467": -4646.372587007477, "protein_b1468": -12053.679920357476, "protein_b1469": -4076.1681944291986, "protein_b1473": -3164.363633051528, "protein_b1474": -10812.878270145948, "protein_b1475": -2628.734498283406, "protein_b1476": -2535.165953265581, "protein_b1478": -3153.3908557965033, "protein_b1479": -5361.48536823614, "protein_b1480": -398.1180553576175, "protein_b1483": -2626.3290625380178, "protein_b1484": -2783.0571645271175, "protein_b1485": -2714.8805221972875, "protein_b1486": -3136.741418564183, "protein_b1487": -6364.716744244319, "protein_b1488": -1678.653308569885, "protein_b1489": -7199.374213219549, "protein_b1492": -5034.722469174053, "protein_b1493": -4050.650759317809, "protein_b1519": -2431.6715208308237, "protein_b1521": -5323.012565809786, "protein_b1524": -2705.289255309804, "protein_b1525": -4889.293775117145, "protein_b1528": -4029.528569467091, "protein_b1533": -3416.998219919264, "protein_b1539": -2370.1816575925295, "protein_b1584": -1818.8240512348873, "protein_b1587": -6650.254333291841, "protein_b1588": -7095.574685937428, "protein_b1589": -1836.9981394287668, "protein_b1590": -2702.8925836821736, "protein_b1591": -2322.0100539403056, "protein_b1592": -3762.7544806750457, "protein_b1599": -1121.2095154150088, "protein_b1600": -1448.5482737892523, "protein_b1602": -4428.2206276978795, "protein_b1603": -6009.1255702019835, "protein_b1605": -4526.7462393926835, "protein_b1606": -3011.223892246927, "protein_b1611": -4932.956787326932, "protein_b1612": -5390.872851989824, "protein_b1613": -3859.319244695074, "protein_b1621": -5727.2863381261495, "protein_b1622": -3537.979854596583, "protein_b1623": -3506.6970291139123, "protein_b1634": -4929.956113696476, "protein_b1636": -2852.2936782349343, "protein_b1637": -4488.771553667187, "protein_b1638": -2321.4067076500323, "protein_b1640": -3430.940009235347, "protein_b1646": -1250.8995232811108, "protein_b1651": -1375.6492912000379, "protein_b1652": -4025.4735594273006, "protein_b1654": -1249.7483303553142, "protein_b1656": -2033.9957730596973, "protein_b1661": -3303.2270371356576, "protein_b1662": -2082.410991812738, "protein_b1676": -4498.092497489783, "protein_b1677": -664.6573901617716, "protein_b1679": -1257.2808988419572, "protein_b1680": -3669.5031517626353, "protein_b1681": -3632.2507438984826, "protein_b1682": -4058.046781802055, "protein_b1683": -4421.165303290878, "protein_b1684": -1036.5782941214734, "protein_b1692": -2299.545224102848, "protein_b1693": -3445.666178304876, "protein_b1701": -6961.506250453387, "protein_b1702": -7577.143592049615, "protein_b1704": -3321.976546510252, "protein_b1709": -2158.5547960178073, "protein_b1710": -1629.4818169371085, "protein_b1711": -3312.565095076411, "protein_b1713": -8562.967098254328, "protein_b1714": -3043.285268812799, "protein_b1716": -1228.3219374327696, "protein_b1717": -1019.7638950672967, "protein_b1718": -1580.392178749868, "protein_b1719": -7241.223003759172, "protein_b1723": -2920.8611765364026, "protein_b1732": -7459.8344541953475, "protein_b1734": -4180.21222211725, "protein_b1740": -2608.2102531779, "protein_b1744": -3169.2582382166247, "protein_b1745": -3692.8198598559748, "protein_b1746": -4474.557702449318, "protein_b1747": -2989.008296541518, "protein_b1748": -6085.8191411556045, "protein_b1759": -1429.5756539545241, "protein_b1761": -4437.2834431779875, "protein_b1764": -4405.319304789003, "protein_b1767": -2662.638701618215, "protein_b1768": -2424.7344223450536, "protein_b1773": -5275.97579074234, "protein_b1778": -1085.5827818639957, "protein_b1779": -3198.0934053157057, "protein_b1781": -2663.701443393612, "protein_b1800": -3282.4557029873376, "protein_b1801": -5279.40144970548, "protein_b1804": -4087.4131187820567, "protein_b1805": -5438.6200504583085, "protein_b1812": -4552.487024570904, "protein_b1814": -3869.5546617749433, "protein_b1817": -2957.2601467339746, "protein_b1818": -3669.1936359568335, "protein_b1819": -2575.976081084366, "protein_b1822": -2991.3216140712634, "protein_b1835": -4840.665560973126, "protein_b1849": -3881.3288733356117, "protein_b1850": -2419.3270302285823, "protein_b1851": -6034.462049189802, "protein_b1852": -4917.232856224103, "protein_b1854": -4492.165072185899, "protein_b1855": -3746.9378875882203, "protein_b1857": -3219.2157826515945, "protein_b1858": -1855.9291414995105, "protein_b1859": -3078.5705117105267, "protein_b1865": -2291.6611037654293, "protein_b1866": -6229.862356026752, "protein_b1870": -2171.9415451370664, "protein_b1871": -3907.020462040985, "protein_b1872": -8928.874247695108, "protein_b1873": -3225.2419677231987, "protein_b1876": -6372.921280822109, "protein_b1896": -4180.0406249983835, "protein_b1897": -2639.8008750412587, "protein_b4460": -2739.7345309446996, "protein_b1900": -4214.797261432051, "protein_b1901": -2830.091240051039, "protein_b1907": -4272.094989128131, "protein_b1912": -2264.8534318296897, "protein_b1919": -3011.8514183565862, "protein_b1922": -2949.775569699737, "protein_b1927": -4361.232507517522, "protein_b1981": -4250.008333164718, "protein_b1982": -4145.835840029761, "protein_b1991": -3215.464514754446, "protein_b1992": -2417.769686038766, "protein_b1993": -1757.0109103754635, "protein_b2010": -3829.776840448069, "protein_b2019": -5311.893497945832, "protein_b2020": -3450.6650985091437, "protein_b2021": -3028.786129191269, "protein_b2022": -2909.9683083685877, "protein_b2023": -1638.8194402239928, "protein_b2024": -1771.7026715186119, "protein_b2025": -2159.8124097762884, "protein_b2026": -1643.7241574635218, "protein_b2027": -2651.9959370511306, "protein_b2028": -3220.696910162423, "protein_b2029": -4698.115564058542, "protein_b2032": -4657.876821562441, "protein_b2033": -1529.3001817125942, "protein_b2034": -2664.3918047089, "protein_b2035": -4561.538381459455, "protein_b2036": -3442.152625599215, "protein_b2037": -3721.0661670046893, "protein_b2038": -1621.9551344011766, "protein_b2039": -2516.890076319798, "protein_b2040": -3054.2228837643233, "protein_b2041": -3353.066405047945, "protein_b2045": -4872.510564569236, "protein_b2048": -3861.990558626465, "protein_b2049": -4364.719918302547, "protein_b2051": -1395.1217607358144, "protein_b2052": -2845.4667818005923, "protein_b2053": -3531.4878892578354, "protein_b2065": -1661.1653821824943, "protein_b2066": -1900.6873516041935, "protein_b2091": -4927.159440710644, "protein_b2092": -4449.017365882316, "protein_b2093": -890.2456689941333, "protein_b2094": -1370.3901647179882, "protein_b2095": -4119.187375649494, "protein_b2096": -2835.36669785364, "protein_b2097": -3350.575394037702, "protein_b2103": -2967.4888681579278, "protein_b2104": -2509.7580583306985, "protein_b2114": -6884.2089440681075, "protein_b2128": -2393.486306282889, "protein_b2129": -2708.835123691408, "protein_b2130": -3669.979385746838, "protein_b2131": -2568.3822689055737, "protein_b2132": -6191.7350685162, "protein_b2133": -5542.714106573313, "protein_b2134": -3110.9682443494708, "protein_b2140": -3219.476011250327, "protein_b2143": -3133.3564591061727, "protein_b2146": -4281.384761623888, "protein_b2147": -3688.090747762912, "protein_b2148": -2861.0655616896784, "protein_b2149": -4070.2422359396196, "protein_b2150": -2800.7846196576097, "protein_b2153": -2708.4010881596705, "protein_b2154": -2518.0664272454387, "protein_b2155": -4751.142754369296, "protein_b2156": -4844.341182552846, "protein_b2162": -3016.764486258568, "protein_b2167": -5924.9814130356235, "protein_b2168": -2643.0174569131846, "protein_b2169": -3159.866952457444, "protein_b2170": -3733.650705575951, "protein_b2174": -2179.2378002230457, "protein_b2183": -2276.152249483319, "protein_b2185": -1096.1934640707866, "protein_b2197": -1413.1000651872305, "protein_b2198": -868.4858542940235, "protein_b2199": -2682.218789011203, "protein_b2200": -2292.9251901734797, "protein_b2201": -4138.399282253827, "protein_b2202": -1904.5616863529788, "protein_b2203": -1216.745103317062, "protein_b2204": -2468.5193030137634, "protein_b2205": -1822.341708826525, "protein_b2206": -7578.108758833633, "protein_b2207": -701.0269644967918, "protein_b2210": -5239.858919773744, "protein_b2215": -2960.5863888216363, "protein_b2221": -1632.0085489260584, "protein_b2222": -1782.5830979711636, "protein_b2223": -5784.394860766298, "protein_b2224": -3348.4651903710255, "protein_b2232": -2478.189628835919, "protein_b2234": -7747.031572337436, "protein_b2235": -3397.1797273058073, "protein_b2239": -3227.0700938350196, "protein_b2240": -4741.229509565631, "protein_b2241": -6041.7157588659675, "protein_b2242": -3355.909877643217, "protein_b2243": -3306.9550427645836, "protein_b2251": -1469.6587994629922, "protein_b2253": -3420.928231173224, "protein_b2254": -2930.214288618279, "protein_b2255": -5815.679724461033, "protein_b2256": -2672.011321290362, "protein_b2257": -5627.858370961976, "protein_b4544": -1122.3098377540848, "protein_b2258": -1313.448171399642, "protein_b2260": -4122.602409035249, "protein_b2261": -2882.0966718354443, "protein_b2262": -2492.465898840472, "protein_b2263": -2275.302917657718, "protein_b2264": -5077.609831331595, "protein_b2265": -6582.923533325015, "protein_b2268": -3002.210888160348, "protein_b2276": -4494.464390611908, "protein_b2277": -6347.985049802451, "protein_b2278": -6062.423758965209, "protein_b2279": -919.8633499995502, "protein_b2280": -1863.7000171466211, "protein_b2281": -1740.0339258285994, "protein_b2282": -3357.532877605009, "protein_b2283": -12847.822836301233, "protein_b2284": -4249.749793167388, "protein_b2285": -1720.1035168517553, "protein_b2286": -5582.642069830948, "protein_b2287": -1880.2005532675678, "protein_b2288": -1535.9620882103277, "protein_b2290": -4108.647902797515, "protein_b2291": -2320.4451761025293, "protein_b2296": -4158.088141456684, "protein_b2297": -6892.223661484501, "protein_b2303": -1581.618846394797, "protein_b2306": -2251.9152256104944, "protein_b2307": -2372.628078195277, "protein_b2308": -2040.7215797807407, "protein_b2309": -2060.9435182255943, "protein_b2310": -1987.9323621817625, "protein_b2311": -1524.8539960534608, "protein_b2312": -5149.929893749193, "protein_b2315": -4630.939895483291, "protein_b2316": -3402.9651686821653, "protein_b2318": -2624.3456087396357, "protein_b2320": -4740.904778942303, "protein_b2323": -4101.094648199192, "protein_b2324": -6779.482103423926, "protein_b2328": -2170.8265450431845, "protein_b2329": -4505.57717106254, "protein_b2341": -7601.950873182431, "protein_b2342": -4023.986920990263, "protein_b2344": -3570.8495549050986, "protein_b2366": -3929.364557083354, "protein_b2373": -4915.04700953912, "protein_b2374": -4237.9652938933295, "protein_b2378": -3547.72796327046, "protein_b2379": -4418.932430639474, "protein_b2388": -3432.400679740691, "protein_b2392": -4534.805273314898, "protein_b2393": -4189.724389408933, "protein_b2400": -5094.3186397852105, "protein_b2406": -4207.047498725299, "protein_b2407": -3433.2836622002333, "protein_b2411": -7318.242066674648, "protein_b2414": -3159.2456392897852, "protein_b2415": -771.1503687625128, "protein_b2416": -6636.115601292951, "protein_b2417": -1366.494550440016, "protein_b2418": -2576.4224105261937, "protein_b2421": -2717.7899787254587, "protein_b2422": -5147.886630193929, "protein_b2423": -2802.6508124705774, "protein_b2424": -2805.1276494068966, "protein_b2425": -2633.2746760894947, "protein_b2428": -3206.0663326097088, "protein_b2429": -4029.5863766570137, "protein_b2435": -2662.563815943422, "protein_b2436": -3156.589645315263, "protein_b2440": -2544.0218027997857, "protein_b2441": -5502.386622405024, "protein_b2458": -4450.990493812921, "protein_b2463": -7870.037652921764, "protein_b2464": -3233.746995627894, "protein_b2465": -7292.527687711361, "protein_b2467": -1596.9703238424738, "protein_b2470": -8639.96029433371, "protein_b2472": -3855.6576084474996, "protein_b2474": -7487.490018684197, "protein_b2476": -2419.6812526677277, "protein_b2477": -2970.6878660336397, "protein_b2478": -2757.9442845661683, "protein_b2480": -1229.1215491845278, "protein_b2481": -1636.8021295237306, "protein_b2482": -6711.9813747610115, "protein_b2483": -3088.168757626012, "protein_b2484": -4392.541009900277, "protein_b2485": -2124.1791523520114, "protein_b2486": -4963.679040659328, "protein_b2487": -4665.08440575231, "protein_b2488": -1580.3289093869716, "protein_b2489": -1999.9190374213752, "protein_b2490": -1431.8798128057795, "protein_b2492": -8052.9033031855115, "protein_b2497": -3991.989429413085, "protein_b2498": -2716.9375549826673, "protein_b2499": -3349.3584070764323, "protein_b2500": -1805.3102957424703, "protein_b2501": -7325.145783525718, "protein_b2502": -4722.8674792632355, "protein_b2507": -5000.51159751926, "protein_b2508": -5499.9277611999905, "protein_b2512": -3987.4911114950037, "protein_b2514": -4207.898801159374, "protein_b2515": -3299.4963316518274, "protein_b2517": -3627.5345640518517, "protein_b2518": -1569.51556755878, "protein_b2519": -9759.65460509968, "protein_b2521": -2679.681057623156, "protein_b2523": -3745.4362290235626, "protein_b2526": -6234.897168279157, "protein_b2527": -1574.683497024674, "protein_b2528": -801.4445920374864, "protein_b2529": -1158.8638443201942, "protein_b2530": -4755.202049716579, "protein_b2532": -2559.2931930677396, "protein_b2533": -2317.2450580183227, "protein_b2536": -4260.485400408768, "protein_b2538": -3721.377088945175, "protein_b2539": -1546.4195711897614, "protein_b2540": -878.1913015396691, "protein_b2541": -2240.6544261705358, "protein_b2542": -3419.76146021299, "protein_b2551": -4431.626847259729, "protein_b2552": -4137.900487011486, "protein_b2557": -13159.819174929762, "protein_b2558": -4344.044371481398, "protein_b2559": -2250.4128968687664, "protein_b2563": -1385.2841531176884, "protein_b2564": -2789.139874967184, "protein_b2566": -2703.9007841625425, "protein_b2567": -2549.26252116149, "protein_b2573": -2755.1122628027333, "protein_b2574": -5339.215802146878, "protein_b2575": -2665.1801243200475, "protein_b2578": -2170.280663610932, "protein_b2579": -1342.6418291401899, "protein_b2582": -1437.9641762921585, "protein_b2585": -4210.220088078094, "protein_b2587": -4700.598843133008, "protein_b2594": -3860.2385184815, "protein_b2595": -2421.1591157478665, "protein_b2599": -3984.1575807034087, "protein_b2600": -4006.878843769757, "protein_b2601": -3331.5062599708463, "protein_b2606": -1782.2436065197082, "protein_b2607": -2444.7692366143597, "protein_b2608": -1439.6959669660612, "protein_b2609": -845.50180223341, "protein_b2610": -4477.891457473931, "protein_b2614": -2234.8504093453353, "protein_b2615": -2777.8350131362886, "protein_b2617": -1012.5648394198084, "protein_b2661": -5716.7854489233805, "protein_b2662": -3788.197853226743, "protein_b2663": -4501.051728019555, "protein_b2675": -7642.644000011313, "protein_b2676": -2860.4637504506004, "protein_b2677": -4568.829608288052, "protein_b2678": -2888.0855973416833, "protein_b2679": -2694.348525950526, "protein_b2682": -2375.283221389365, "protein_b2683": -963.8576702591553, "protein_b2687": -1855.9668887948028, "protein_b2688": -4838.687798557985, "protein_b2690": -2253.2685154656283, "protein_b2697": -8708.29436855175, "protein_b2701": -2921.868452370443, "protein_b2702": -1721.7045598076268, "protein_b2703": -2649.7851872330057, "protein_b2704": -1132.1477891247405, "protein_b2705": -3832.3325859537604, "protein_b2708": -2729.4867108151784, "protein_b2710": -4257.093342973673, "protein_b2711": -2767.4425891427964, "protein_b2715": -4633.151890930909, "protein_b2719": -2202.548138740822, "protein_b2720": -1676.3334155397727, "protein_b2721": -4882.213379345271, "protein_b2722": -2760.5464726637056, "protein_b2723": -8988.24388586643, "protein_b2724": -1650.8311327783467, "protein_b2738": -2394.6287309845984, "protein_b2741": -3342.323720398404, "protein_b2744": -2458.6949217869037, "protein_b2745": -3682.5248651093125, "protein_b2746": -1443.666690407618, "protein_b2747": -2499.3195554325393, "protein_b2750": -2875.750162030757, "protein_b2751": -3764.3742692808887, "protein_b2752": -2983.1516771421216, "protein_b2762": -2293.684475319751, "protein_b2763": -5222.101373946578, "protein_b2764": -6957.798924874872, "protein_b2765": -1458.2037587282641, "protein_b2779": -4673.887616237038, "protein_b2780": -5405.473219140008, "protein_b2781": -3187.758393452639, "protein_b2784": -6644.986533249357, "protein_b2785": -4224.8137171406, "protein_b2787": -4010.322616905497, "protein_b2788": -3894.0865914185356, "protein_b2789": -5852.8358920445635, "protein_b2791": -3022.303484697072, "protein_b2794": -2503.155988183472, "protein_b2796": -5694.959587358018, "protein_b2797": -4006.5953260475403, "protein_b2799": -4447.997007351084, "protein_b2800": -2203.7982485543635, "protein_b2801": -4013.3947664295456, "protein_b2802": -7684.736886413215, "protein_b2803": -4239.381542708742, "protein_b2806": -4028.0867809156116, "protein_b2810": -3530.2103604854547, "protein_b2811": -1367.6374292570665, "protein_b2813": -3325.5130295101944, "protein_b2817": -3798.2568378706, "protein_b2818": -4223.629524126469, "protein_b2827": -2958.616842780951, "protein_b2828": -2752.4524151772557, "protein_b2835": -3733.436507607315, "protein_b2836": -7963.464090593004, "protein_b2838": -4044.4462146506953, "protein_b2841": -4793.875807957159, "protein_b2866": -8100.496675594167, "protein_b2867": -2516.941084447049, "protein_b2868": -1425.610696097651, "protein_b2871": -3332.7253907445584, "protein_b2874": -3025.4706540512907, "protein_b2877": -1957.927006791779, "protein_b2882": -3813.1033244617947, "protein_b2883": -5544.07906500049, "protein_b2889": -1900.169549914351, "protein_b2890": -5441.31134790709, "protein_b2891": -3441.9975968635335, "protein_b2893": -2394.3400239664725, "protein_b2895": -1812.8824619587851, "protein_b2901": -4479.344486421653, "protein_b2903": -9741.473612980066, "protein_b2904": -1259.082394316876, "protein_b2905": -3906.4516763156084, "protein_b2907": -3709.8027694572056, "protein_b2912": -1969.640484613862, "protein_b2913": -4101.711941434632, "protein_b2914": -2116.056749395447, "protein_b2917": -5823.865284544903, "protein_b2919": -2387.8797439978866, "protein_b2920": -6201.948659285927, "protein_b2923": -2392.536254749627, "protein_b2925": -3617.320515102937, "protein_b2926": -4008.8659857218872, "protein_b2927": -3277.8210974699923, "protein_b2930": -2697.9401503070317, "protein_b2935": -7462.578389328393, "protein_b2937": -2575.362576506727, "protein_b2938": -5918.712628952467, "protein_b2942": -3881.203633046838, "protein_b2943": -5088.693353326047, "protein_b2946": -2678.669040665964, "protein_b2947": -2764.683130470268, "protein_b2954": -1615.3003972757942, "protein_b2957": -2410.893152962497, "protein_b2960": -2821.977187565261, "protein_b2963": -3222.5770676109714, "protein_b2964": -4693.313234836991, "protein_b2965": -7377.20719474254, "protein_b2975": -5320.423484058312, "protein_b2976": -7896.632080148401, "protein_b4467": -3708.735812083979, "protein_b4468": -2949.09136792362, "protein_b2979": -5969.86160964857, "protein_b2987": -5355.060909029682, "protein_b2988": -5540.612688027162, "protein_b2994": -7527.811917185425, "protein_b2995": -3895.174820516244, "protein_b2996": -2612.517630962102, "protein_b2997": -3210.160936411927, "protein_b3001": -2904.1203536277053, "protein_b3005": -1287.4085950329056, "protein_b3006": -2186.514366872786, "protein_b3008": -3788.7666723074617, "protein_b3012": -2635.921235679746, "protein_b3018": -2558.2745725821064, "protein_b3028": -1659.1247225047512, "protein_b3029": -1133.289582487046, "protein_b3034": -3827.45099874365, "protein_b3035": -4764.284235026847, "protein_b3040": -2845.411883213703, "protein_b3041": -2364.8565855171287, "protein_b3052": -4572.077347679522, "protein_b3057": -3140.805964487695, "protein_b3058": -1438.633265154308, "protein_b3059": -2226.4525856486352, "protein_b3061": -2419.07566860935, "protein_b3062": -2018.7881914296738, "protein_b3063": -6008.358866415328, "protein_b3065": -991.0580591843498, "protein_b3067": -6595.254595028772, "protein_b3073": -4236.0525547884245, "protein_b3084": -3698.510951105478, "protein_b3089": -3986.735570358267, "protein_b3091": -4044.851711774352, "protein_b3092": -5561.219276093465, "protein_b3093": -5103.550610356963, "protein_b4471": -3995.1649959608976, "protein_b3114": -6644.8415909902915, "protein_b3115": -3983.242925557995, "protein_b3116": -4063.976407534293, "protein_b3117": -5203.006183664214, "protein_b3124": -4781.5685042759105, "protein_b3125": -2838.052575965007, "protein_b3126": -2158.0088467301453, "protein_b3127": -4337.779200325957, "protein_b3128": -4463.74859295624, "protein_b3132": -4773.980087545036, "protein_b3137": -2523.1010907916993, "protein_b3146": -3039.5085981337834, "protein_b3161": -4360.338023624294, "protein_b3164": -7324.8247575951555, "protein_b3165": -917.6322087181564, "protein_b3166": -3143.5306527809125, "protein_b3167": -1206.2570248348052, "protein_b3168": -10052.817464537717, "protein_b3169": -4632.728314955624, "protein_b3172": -4380.977833905687, "protein_b3175": -1113.9451850131886, "protein_b3176": -4894.059967003608, "protein_b3177": -2754.105018774301, "protein_b3179": -2770.8377756815266, "protein_b3181": -1732.3767798926133, "protein_b3182": -4006.9761187148524, "protein_b3185": -985.0151976838863, "protein_b3186": -962.3460021211054, "protein_b3187": -3360.796577551317, "protein_b3189": -4327.000961853128, "protein_b3196": -2876.0043342243707, "protein_b3197": -3586.070527159092, "protein_b3198": -1894.900543621767, "protein_b3199": -1355.7648616453266, "protein_b3200": -1134.8606029776327, "protein_b3201": -2523.0917573834213, "protein_b3202": -4309.313290798086, "protein_b3212": -15199.84271737841, "protein_b3213": -4072.472440059108, "protein_b3222": -2454.255824293551, "protein_b3223": -2087.9309575290786, "protein_b3224": -4633.767065456179, "protein_b3225": -2332.1765413318403, "protein_b3230": -1098.2482417423735, "protein_b3231": -1788.4161052965517, "protein_b3236": -2875.7171984812953, "protein_b3247": -5100.357138044987, "protein_b3255": -1655.5991511030707, "protein_b3256": -5068.052880801319, "protein_b3258": -4299.211930101897, "protein_b3260": -3643.3538933396335, "protein_b3265": -4477.042550841304, "protein_b3266": -8766.095106883846, "protein_b3281": -2566.9962763868225, "protein_b3282": -2462.2567309439996, "protein_b3287": -2171.078374435298, "protein_b3288": -2786.1393787362654, "protein_b3289": -4252.135919830648, "protein_b3290": -4275.911474509744, "protein_b3294": -1266.940279738436, "protein_b3295": -2965.722884087588, "protein_b3296": -2969.246662083462, "protein_b3297": -1075.591912969475, "protein_b3298": -947.8266232452405, "protein_b3299": -281.42204055234555, "protein_b3300": -4215.380945549222, "protein_b3301": -3328.3404641745187, "protein_b3302": -568.9572762871237, "protein_b3303": -1419.6869785806146, "protein_b3304": -1227.9179768440833, "protein_b3305": -1383.5059892843078, "protein_b3306": -1133.1898626899765, "protein_b3307": -942.685974500114, "protein_b3308": -1668.8146790150622, "protein_b3309": -784.4158285607984, "protein_b3310": -959.3206662729247, "protein_b3311": -730.8505461324875, "protein_b3312": -604.1993217483353, "protein_b3313": -1323.4899992342669, "protein_b3314": -2251.9404756653885, "protein_b3315": -979.0819220613706, "protein_b3316": -862.9146019757515, "protein_b3317": -2181.841679681238, "protein_b3318": -1021.9801055353194, "protein_b3319": -1831.7455842807851, "protein_b3320": -3714.301684934766, "protein_b3321": -872.763012317142, "protein_b3339": -3671.5154249991733, "protein_b3340": -6775.000802554135, "protein_b3341": -3492.140199085933, "protein_b3342": -935.3538781601789, "protein_b3343": -720.306702270534, "protein_b3344": -1111.5938942650923, "protein_b3345": -1811.420623165872, "protein_b3350": -5926.59193311877, "protein_b3359": -4374.676266158458, "protein_b3360": -1845.290475280751, "protein_b3365": -7317.71756532188, "protein_b3366": -943.8098198496465, "protein_b3367": -2732.8941357846693, "protein_b3368": -4357.846351376659, "protein_b3370": -4096.068642745217, "protein_b3371": -5176.463148435664, "protein_b4474": -2893.3774679979933, "protein_b3374": -2336.763218366057, "protein_b3380": -5577.510046291368, "protein_b3384": -2930.8302560756465, "protein_b3385": -2204.228996741842, "protein_b3386": -1865.2692522321445, "protein_b3389": -5795.324729925157, "protein_b3390": -1496.6095116539072, "protein_b3396": -8281.987659152477, "protein_b3397": -1984.059051708407, "protein_b3403": -5158.670080596662, "protein_b3406": -1648.5924352585293, "protein_b3409": -8003.5540441795665, "protein_b3412": -2638.320263699256, "protein_b3415": -4770.883263834448, "protein_b3416": -6364.440473401561, "protein_b3417": -9135.3267051481, "protein_b3425": -999.316200769918, "protein_b3426": -5026.301883671859, "protein_b3428": -7196.646553426468, "protein_b3429": -4336.757133145521, "protein_b3430": -5758.3771003579595, "protein_b3431": -7488.771937011852, "protein_b3432": -6838.61146521845, "protein_b3433": -3367.0023380978996, "protein_b4476": -4600.58372968909, "protein_b3437": -2204.2164961156245, "protein_b3447": -4486.463774443769, "protein_b3449": -4330.535348210548, "protein_b3450": -3192.9201482302115, "protein_b3451": -2859.0769147026404, "protein_b3452": -2633.6515617800383, "protein_b3453": -3697.719605812084, "protein_b3454": -2170.0621791030258, "protein_b3455": -2069.3522305775055, "protein_b3456": -4051.1712151861534, "protein_b3457": -2948.628054925563, "protein_b3458": -2854.0303464781955, "protein_b3460": -3156.8447011278377, "protein_b3461": -3114.616865016235, "protein_b3464": -6415.844108380549, "protein_b3465": -2066.6004114909692, "protein_b3469": -6591.535464907692, "protein_b3470": -781.410536337783, "protein_b3475": -1975.9285381637553, "protein_b3476": -6916.123907266197, "protein_b3477": -2996.0615776654604, "protein_b3478": -2560.771157899635, "protein_b3479": -2181.20216044597, "protein_b3480": -2056.692136028684, "protein_b3493": -5055.122132316435, "protein_b3496": -4716.166696060796, "protein_b3500": -4347.145130466976, "protein_b3502": -3936.9910553686636, "protein_b3503": -1220.8881116361858, "protein_b3517": -4069.8919844935763, "protein_b3519": -5079.027848457847, "protein_b3526": -2698.6617928597193, "protein_b3528": -3817.476762279556, "protein_b3540": -2583.3841985094678, "protein_b3541": -2863.0580754023604, "protein_b3542": -2706.3278651747632, "protein_b3543": -3230.3072057779555, "protein_b3544": -7081.100951647175, "protein_b3546": -5071.086115123166, "protein_b3551": -7122.877622495367, "protein_b3553": -2906.8532035676812, "protein_b3559": -7903.601355549442, "protein_b3560": -2713.866082693773, "protein_b3564": -4576.862051327478, "protein_b3565": -5370.028508167965, "protein_b3566": -2487.6505922463252, "protein_b3567": -4128.248341814303, "protein_b3568": -3466.707554895499, "protein_b3571": -5257.073288056592, "protein_b3572": -4415.153522252562, "protein_b3575": -2655.425757448539, "protein_b3577": -1497.0102933573678, "protein_b3578": -4074.7321726910945, "protein_b3579": -2692.7238531246626, "protein_b3580": -4407.682912121155, "protein_b3581": -2032.9905696628512, "protein_b3583": -5212.4386889447205, "protein_b3588": -5314.5377010542925, "protein_b3590": -5689.781772832355, "protein_b3591": -5425.199771963487, "protein_b3599": -5843.269183949902, "protein_b3600": -3321.547574063441, "protein_b3603": -6500.082596114234, "protein_b3605": -3738.223367015078, "protein_b3607": -2788.5503042155433, "protein_b3608": -2918.5953269530737, "protein_b3609": -1989.5746041602101, "protein_b3610": -761.2691047085583, "protein_b3612": -6518.477668151046, "protein_b3616": -3025.0899413088896, "protein_b3617": -4564.401053484716, "protein_b3619": -4452.015871411536, "protein_b3620": -3437.3334665937396, "protein_b3621": -3202.8800023618974, "protein_b3622": -3986.7012618794797, "protein_b3623": -3317.9764756495088, "protein_b3624": -2921.3270596724174, "protein_b3625": -1878.3105844535648, "protein_b3626": -2982.1032362583505, "protein_b3627": -3236.1128991839305, "protein_b3628": -3355.3432128656946, "protein_b3629": -2612.8144936689123, "protein_b3630": -2591.7017803600675, "protein_b3631": -6547.488607305395, "protein_b3632": -3118.236425525455, "protein_b3633": -4338.898783307687, "protein_b3634": -1864.528688431481, "protein_b3636": -818.8170974658486, "protein_b3637": -649.4686360159815, "protein_b3639": -3628.179275578632, "protein_b3640": -1532.1901566459203, "protein_b3642": -2594.2819812093953, "protein_b3643": -1980.8404643052004, "protein_b3648": -2125.4990928593265, "protein_b3649": -2825.33854932982, "protein_b3650": -6413.708733498499, "protein_b3651": -2146.444612574585, "protein_b3653": -4307.207282871763, "protein_b3654": -4406.564675049172, "protein_b3665": -5601.2048968947865, "protein_b3666": -4256.035397938281, "protein_b3670": -725.3599877334699, "protein_b3671": -5840.260800147982, "protein_b3679": -5126.95925638232, "protein_b3691": -4129.118613491506, "protein_b4478": -3729.8736524070505, "protein_b4477": -1963.8431621649277, "protein_b3693": -2505.6521596467405, "protein_b3703": -640.978254597989, "protein_b3704": -1055.246034932291, "protein_b3705": -5365.359666162265, "protein_b3706": -4294.981729115389, "protein_b3708": -5629.567949923732, "protein_b3709": -3656.2710511146024, "protein_b3714": -4478.742108237884, "protein_b3722": -5455.718092149272, "protein_b3725": -2167.4895029519403, "protein_b3726": -3156.150381846375, "protein_b3727": -3278.162992060548, "protein_b3728": -2824.582462054818, "protein_b3729": -5603.388810706552, "protein_b3730": -4968.785459352152, "protein_b3731": -1350.6188155962116, "protein_b3732": -3884.6489352345047, "protein_b3733": -2196.393338145049, "protein_b3734": -4335.690248773576, "protein_b3735": -1749.136718780279, "protein_b3736": -1725.5444958981936, "protein_b3737": -3466.545735456599, "protein_b3738": -2547.783514856351, "protein_b3739": -1429.4866981258417, "protein_b3740": -1810.4397888353833, "protein_b3741": -6461.044866153687, "protein_b3744": -3289.9318629930904, "protein_b3747": -7010.038069059859, "protein_b3748": -1204.5933347045934, "protein_b3749": -4047.3763175795575, "protein_b3750": -2807.878415975962, "protein_b3751": -2382.946717983299, "protein_b3752": -5107.795530413704, "protein_b3770": -4626.609693363346, "protein_b3771": -4700.808322265776, "protein_b3772": -4777.6232346094885, "protein_b3774": -5286.456758487206, "protein_b3779": -4391.396194215699, "protein_b3780": -4163.003309317782, "protein_b3781": -1103.9875556780592, "protein_b3783": -4364.223357785167, "protein_b3784": -3523.882981885588, "protein_b3785": -3144.7679180695404, "protein_b3786": -8450.597934318645, "protein_b3787": -3910.702227386434, "protein_b3788": -3265.074104139516, "protein_b3789": -2485.6392601888247, "protein_b3790": -2056.2768508724166, "protein_b3791": -3542.6165141223614, "protein_b3792": -3911.336893888222, "protein_b4481": -3223.6454696564383, "protein_b3793": -4586.526296208765, "protein_b3794": -2177.3982612312716, "protein_b3803": -3024.8023212687567, "protein_b3804": -2302.2671306199045, "protein_b3805": -4137.001159253514, "protein_b3806": -7323.679019662162, "protein_b3807": -1057.558834910402, "protein_b3809": -3677.679996591167, "protein_b3816": -3628.926341562312, "protein_b3821": -2880.118991923406, "protein_b3823": -2115.937872356914, "protein_b3824": -2254.194884736534, "protein_b3825": -4015.0904605489764, "protein_b3826": -2326.424394045956, "protein_b3829": -7976.822003092322, "protein_b3831": -2639.6132892596534, "protein_b3833": -2089.6200097542282, "protein_b3835": -6431.904654420423, "protein_b3836": -689.683161950416, "protein_b3838": -1614.7627360793847, "protein_b3839": -3433.4483551253597, "protein_b3843": -4900.855309969774, "protein_b3844": -2569.375194656403, "protein_b3845": -3498.478560491004, "protein_b3846": -7828.1819014408, "protein_b3849": -4379.925827183786, "protein_b3850": -3292.509750438381, "protein_b3856": -1573.734047354091, "protein_b3857": -2308.1070361549987, "protein_b3860": -2272.102340969799, "protein_b3867": -4443.141173583524, "protein_b3870": -5216.153631024084, "protein_b3875": -2279.034600505698, "protein_b3882": -3467.5949003195774, "protein_b3892": -2424.1050022547415, "protein_b3893": -2707.2230211425044, "protein_b3894": -11012.766791736343, "protein_b3902": -2675.772829320725, "protein_b3903": -4901.720488949882, "protein_b3904": -3854.4377819418837, "protein_b3907": -3271.8448877530614, "protein_b3908": -2106.5727478415547, "protein_b3909": -3069.348178664142, "protein_b3915": -3111.2257648537843, "protein_b3916": -3199.7631187788766, "protein_b3917": -3332.315465109868, "protein_b3918": -2215.384543974208, "protein_b3919": -3175.426966773803, "protein_b3924": -2455.1801361929, "protein_b3925": -2903.8736538007724, "protein_b3926": -4576.044679675362, "protein_b3927": -4103.055285101452, "protein_b3930": -2815.3301657408388, "protein_b3936": -638.6308474105415, "protein_b3939": -4652.496255531163, "protein_b3940": -6306.2832246461185, "protein_b3941": -3014.48230446767, "protein_b3942": -6236.134039570909, "protein_b3945": -3782.2210471385947, "protein_b3946": -3828.2240016628703, "protein_b3951": -7666.897279527176, "protein_b3952": -2553.199073376892, "protein_b3956": -9040.669328525659, "protein_b3957": -3915.0709050758137, "protein_b3958": -2843.772259158598, "protein_b3959": -3443.3073969828215, "protein_b3960": -3991.1063270311593, "protein_b3962": -4519.288362803733, "protein_b3965": -3953.2712444201416, "protein_b3966": -4199.024794526416, "protein_b3967": -4048.6680908643525, "protein_b3972": -3770.506403604316, "protein_b3974": -3176.1112734984786, "protein_b3980": -3672.551764905379, "protein_b3981": -1781.3642786410178, "protein_b3982": -1637.6645838065135, "protein_b3983": -1228.4987051697653, "protein_b3984": -2542.2135787221723, "protein_b3985": -5631.792583043509, "protein_b3986": -1662.6808505863235, "protein_b3987": -11380.44933960825, "protein_b3988": -12599.289920288044, "protein_b3990": -3285.7644674803387, "protein_b3991": -2408.443956030968, "protein_b4407": -547.8163198517798, "protein_b3992": -1755.5612650608446, "protein_b3993": -4050.801916830728, "protein_b3994": -5849.278161516834, "protein_b3996": -2559.3446956080566, "protein_b3997": -4238.981624933369, "protein_b4005": -5287.808861655149, "protein_b4006": -4291.1230161411495, "protein_b4013": -3117.496548253994, "protein_b4014": -6961.540239461666, "protein_b4015": -4010.2369911668015, "protein_b4019": -12688.686028529688, "protein_b4022": -2567.7488461374455, "protein_b4024": -4688.777938430043, "protein_b4025": -5666.267114434901, "protein_b4031": -4560.093334831913, "protein_b4032": -2941.446511012121, "protein_b4033": -4285.519985834856, "protein_b4034": -3720.723021362938, "protein_b4035": -3109.421494476474, "protein_b4036": -5158.345176515689, "protein_b4039": -1987.6164729104253, "protein_b4040": -3099.5014412534606, "protein_b4041": -8240.376682268685, "protein_b4042": -1426.3032507588823, "protein_b4049": -3424.466136459451, "protein_b4053": -3727.9045851946657, "protein_b4054": -4109.934717553265, "protein_b4055": -1929.7599877231005, "protein_b4067": -5960.856214550871, "protein_b4069": -6589.527377418452, "protein_b4070": -4649.641174457006, "protein_b4071": -1445.4625193200666, "protein_b4072": -1738.2832462582978, "protein_b4073": -3150.6603578927507, "protein_b4077": -4501.091575128288, "protein_b4079": -6561.434512895363, "protein_b4084": -2783.7785936236774, "protein_b4085": -4047.8601664042744, "protein_b4086": -2721.7122457606647, "protein_b4087": -4278.387620496711, "protein_b4088": -2496.4875421442175, "protein_b4090": -1624.3558704945779, "protein_b4094": -2855.446061481131, "protein_b4111": -5306.782960529685, "protein_b4115": -4371.753951690603, "protein_b4117": -7425.688509987721, "protein_b4119": -4239.919958457277, "protein_b4120": -4403.576701246736, "protein_b4122": -5332.612529367642, "protein_b4123": -4254.596603692752, "protein_b4129": -5455.901467813191, "protein_b4130": -4747.998970596913, "protein_b4131": -7772.246764660291, "protein_b4132": -4852.778364118066, "protein_b4136": -5829.262765987286, "protein_b4138": -3982.9598918193897, "protein_b4139": -4790.840242825911, "protein_b4142": -962.4546580470785, "protein_b4143": -5784.257591440252, "protein_b4151": -1266.2534694490528, "protein_b4152": -1493.9005578614997, "protein_b4153": -2259.990436417461, "protein_b4154": -6772.776373150993, "protein_b4160": -4587.904282917575, "protein_b4161": -2686.7680755202396, "protein_b4162": -1959.1046494043483, "protein_b4166": -4099.38290483361, "protein_b4169": -4587.9641547009405, "protein_b4171": -5109.772504314227, "protein_b4177": -4077.320021257682, "protein_b4180": -3916.081349738135, "protein_b4192": -3222.6543210493364, "protein_b4193": -4684.983203848582, "protein_b4194": -798.5410002213742, "protein_b4195": -1485.2178243600217, "protein_b4196": -2016.2245617811022, "protein_b4197": -2865.1102142150007, "protein_b4198": -3895.1101018247005, "protein_b4200": -1461.5417516606315, "protein_b4202": -706.2040129643387, "protein_b4203": -2157.9039089663133, "protein_b4208": -5388.160951704967, "protein_b4213": -5121.910608940586, "protein_b4214": -2565.213259681855, "protein_b4219": -1764.7133589999594, "protein_b4226": -1912.276503902637, "protein_b4227": -2699.9921785110455, "protein_b4485": -4182.256356231422, "protein_b4230": -2804.6045118869915, "protein_b4231": -2701.410658462184, "protein_b4232": -3283.3516722428994, "protein_b4233": -4312.9286689586515, "protein_b4237": -1059.6319453950343, "protein_b4238": -7299.44638779074, "protein_b4239": -5002.698307932584, "protein_b4240": -4135.014719832487, "protein_b4242": -9590.167796993672, "protein_b4244": -1088.3915283738907, "protein_b4245": -3151.230128454989, "protein_b4254": -3620.346366980026, "protein_b4258": -10203.89124248543, "protein_b4260": -4356.214991482144, "protein_b4261": -4149.1395414137805, "protein_b4262": -3035.82131603594, "protein_b4265": -4130.743965609866, "protein_b4266": -3965.1313333430185, "protein_b4267": -2995.3705716304303, "protein_b4268": -1568.2844745254793, "protein_b4287": -1920.4057644248553, "protein_b4288": -2936.632623481637, "protein_b4289": -3078.1869098791303, "protein_b4290": -2776.6273109517956, "protein_b4291": -7976.83275542441, "protein_b4293": -2113.453553633688, "protein_b4301": -4185.452439656697, "protein_b4311": -2270.450854070057, "protein_b4321": -4903.415271306735, "protein_b4322": -4012.3028764417104, "protein_b4323": -4514.993480101495, "protein_b4356": -4254.591227360127, "protein_b4358": -3078.8945170972834, "protein_b4367": -2550.6495417777896, "protein_b4371": -3070.487066435781, "protein_b4374": -2502.6243970038395, "protein_b4375": -5223.728552570583, "protein_b4381": -2878.9119843228063, "protein_b4382": -4503.078862095573, "protein_b4383": -3567.959445297967, "protein_b4384": -3006.6636214993205, "protein_b4386": -2984.233653365704, "protein_b4388": -3142.754141860842, "protein_b4390": -3771.245015874854, "protein_b4392": -6650.062922785355, "protein_b4394": -1633.4455250443384, "protein_b4395": -2042.2491564241475, "YmfC_mono": -2151.539056038313, "CARNRACE-MONOMER": -3677.5173872108508, "CPLX0-1601": -21148.479740818657, "NANE-MONOMER": -2087.9309575290786, "NARU-MONOMER": -4180.036501895391, "YDGEF-CPLX": -2624.5720238106874, "PHOSMANMUT-MONOMER": -3861.990558626465, "CPLX0-3929": -10917.946843260714, "CPLX0-7652": -19606.881955799527, "ANSB-CPLX": -12455.293488731111, "EG11983-MONOMER": -2664.3918047089, "NARW-MONOMER": -3126.014006412639, "EG11009-MONOMER": -5980.118086842263, "DIHYDROOROTOX-MONOMER": -3026.149194529174, "NAPD-MONOMER": -701.0269644967918, "YGFO-MONOMER": -3917.8530289327477, "ALTRO-OXIDOREDUCT-MONOMER": -5323.012565809786, "EG10739-MONOMER": -4015.0904605489764, "DCUA-MONOMER": -4080.4380710010682, "KUP-MONOMER": -7149.162256716474, "PHOSNACMURPENTATRANS-MONOMER": -3475.29405609745, "RplY_mono": -1096.1934640707866, "CPLX0-1262": -14344.282108636367, "YJGT-MONOMER": -4229.5442402986855, "CPLX0-1541": -5719.067976543255, "DCUB-MONOMER": -4354.939323139903, "G6406-MONOMER": -6101.344574230352, "G7533-MONOMER": -3631.9761624346397, "CPLX0-7794": -13870.37960127831, "G6580-MONOMER": -1546.8630892698102, "PABASYN-COMPI-MONOMER": -4552.487024570904, "KDPGALDOL-4OH2OXOGLUTARALDOL-CPLX": -7257.9810906857465, "G495-MONOMER": -4479.344486421653, "RlmG_mono": -3698.510951105478, "CPLX0-7458": -12627.68878965617, "YDEA-MONOMER": -4118.853826354734, "EG11486-MONOMER": -4005.0691357996684, "FADA-CPLX": -6996.957120982008, "G6718-MONOMER": -3547.849812552892, "RpmB_mono": -649.4686360159815, "EG10202-MONOMER": -4970.475298508167, "G6275-MONOMER": -1390.7547680943853, "ABC-3-CPLX": -11537.106879258234, "EG11956-MONOMER": -2783.7785936236774, "B0511-MONOMER": -4357.327785852792, "TNAB-MONOMER": -3749.7829437748583, "EG10950-MONOMER": -7952.907725650529, "RsmI_mono": -3039.5085981337834, "CPLX0-241": -6954.554073503134, "2-OCTAPRENYLPHENOL-HYDROX-MONOMER": -6554.282298986587, "RpsP_mono": -845.50180223341, "G7419-MONOMER": -2394.6287309845984, "ARAE-MONOMER": -4899.947607935253, "PHOSGLUCOSAMINEMUT-MONOMER": -4894.059967003608, "EG10381-MONOMER": -7488.771937011852, "CPLX0-7659": -9537.133617420526, "AICARTRANSIMPCYCLO-CPLX": -4291.1230161411495, "EG11910-MONOMER_dimer": -15333.794559054351, "FRUCBISALD-CLASSI": -33505.75394037702, "TYRP-MONOMER": -4362.962690774105, "CPLX-167": -26708.12200803512, "ERYTH4PDEHYDROG-CPLX": -3.0379744539121254, "MTR-MONOMER": -4453.62956703336, "ABC-70-CPLX": -20029.711314066284, "OCTAPRENYL-METHOXYPHENOL-OH-MONOMER": -3709.8027694572056, "CPLX0-3181": -5233.218698637345, "YJDL-MONOMER": -4856.935310840478, "DusA_mono": -3424.466136459451, "RpsF_mono": -1461.5417516606315, "CPLX0-7688": -22867.141795693522, "EG11829-MONOMER_EG11828-MONOMER": -3881.84108350909, "EG11288-MONOMER": -2971.2764287883683, "GKI-MONOMER": -4781.5685042759105, "CPLX0-7654": -16668.16151240891, "ARGSUCCTRAN-MONOMER": -2989.008296541518, "EXUT-MONOMER": -5209.622410335058, "ABC-51-CPLX": -15327.904672981607, "EG10780-MONOMER": -1239.0369576704772, "TRANSALDOLB-CPLX": -6930.617372643457, "GLYCOGENSYN-MONOMER": -4336.757133145521, "ACNEULY-CPLX": -9328.706165327361, "CPLX0-3861": -23147.019743983947, "G7732-MONOMER": -5577.510046291368, "RpoH_mono": -3114.616865016235, "GPT-CPLX": -6264.674524571853, "BRNQ-MONOMER": -5390.652365466381, "G7322-MONOMER_G6561-MONOMER": -16903.33656808712, "GLUTAMIDOTRANS-CPLX": -3798.6318500002812, "ABC-7-CPLX": -19348.84975485333, "PNUC-MONOMER": -2519.4265499909325, "TREHALAPERI-MONOMER": -5795.34413985484, "EG11911-MONOMER": -2553.199073376892, "PrfB_mono": -3441.9975968635335, "UDPMANNACADEHYDROG-MONOMER": -3910.702227386434, "ANTHRANSYNCOMPII-MONOMER": -7197.010498268782, "CPLX0-7614": -10623.786995891664, "B2789-MONOMER": -5954.060008496474, "EG11353-MONOMER": -2982.1032362583505, "KEFB-MONOMER": -6061.0887865003915, "YHHO-MONOMER": -6754.898070195223, "G6862-MONOMER": -3011.223892246927, "CPLX0-1941": -13256.415423378632, "GALACTONATE-DEHYDRATASE-MONOMER": -3729.8736524070505, "XAPB-MONOMER": -4301.220439139126, "PGLUCONDEHYDRAT-MONOMER": -6034.462049189802, "G6712-MONOMER": -1532.0835636273096, "CPLX0-235": -5813.7064071353625, "ADENODEAMIN-MONOMER": -3506.6970291139123, "PROPKIN-MONOMER": -3983.242925557995, "GARTRANSFORMYL2-MONOMER": -3881.3288733356117, "NusA_mono": -4632.728314955624, "NusB_mono": -1357.380587266126, "EG11437-MONOMER": -2956.5336958976923, "EG12455-MONOMER": -3822.9821137461486, "CADB-MONOMER": -4952.680385062836, "CPLX0-7534": -12233.14843633062, "EG12221-MONOMER": -1975.9285381637553, "InfA_mono": -702.6082233496239, "EG11082-MONOMER": -2895.225837787902, "TRKA-MONOMER_SAPD-MONOMER_TRKG-MONOMER": -14524.760183300026, "FADB-CPLX": -15656.3638028816, "MELB-MONOMER": -4509.86885047602, "CPLX-63": -13976.419026804837, "RluC_mono": -3344.6865534929693, "EG11425-MONOMER": -1878.3105844535648, "DIHYDRODIPICSYN-CPLX": -11031.777138264673, "EG10280-MONOMER": -4691.747428837316, "EIISGA": -25906.165514066503, "HCAT-MONOMER": -4346.064720026178, "PHOSACETYLTRANS-CPLX": -41353.34196890701, "RsmD_mono": -2066.6004114909692, "G6714-MONOMER": -2148.4971221887936, "RpsI_mono": -1098.2482417423735, "EG11158-MONOMER": -1969.640484613862, "3-OXOACYL-ACP-SYNTHII-CPLX": -7526.550663866981, "EG11511-MONOMER": -1994.1000291683274, "TREHALACYTO-MONOMER": -5079.027848457847, "Era_dim": -5407.801568325085, "TRE6PHYDRO-MONOMER": -5002.698307932584, "GSP-CPLX": -11081.225376054324, "TrmH_dim": -4292.88922514917, "EG10119-MONOMER": -2423.484740549518, "RrmJ_mono": -2770.8377756815266, "ORNCARBAMTRANSFERF-CPLX": -10920.764407510993, "DusC_mono": -3219.476011250327, "GLU6PDEHYDROG-MONOMER": -4917.232856224103, "G6176-MONOMER_G6177-MONOMER_G6178-MONOMER": -8548.418998509887, "N-ACETYLGLUTPREDUCT-MONOMER": -2843.772259158598, "DALADEHYDROGA-MONOMER": -3801.464725646022, "PDXK-CPLX": -10305.689642104775, "DHHB-METHYLTRANSFER-CPLX": -4956.379257671838, "CORA-MONOMER": -3720.352699091469, "PUTA-CPLX": -25907.20277462487, "FORMYLTHFDEFORMYL-CPLX": -17438.09739032615, "EG11665-MONOMER": -3203.028263478951, "EG11423-MONOMER": -3317.9764756495088, "RIB5PISOMB-CPLX": -3248.7117409891557, "G6260-MONOMER": -7627.125728591013, "EG12713-MONOMER": -3230.992917066586, "CPLX0-321": -22313.11899973747, "PHENDEHYD-CPLX": -9808.155204875939, "CPLX0-3932": -19814.34548932085, "CYNX-MONOMER": -3790.3216279603225, "KDOTRANS-MONOMER": -4338.898783307687, "CHD-MONOMER": -4905.3314784751765, "AROP-MONOMER": -5203.012274361608, "G6661-MONOMER": -3487.154886240582, "TRKA-MONOMER_SAPD-MONOMER_TRKH-MONOMER": -13821.308041025173, "YJCG-MONOMER": -6083.894906870607, "DEOXYRIBOSE-P-ALD-MONOMER": -2878.9119843228063, "MGTA-MONOMER": -9790.108377978768, "GLYCEROL-3-P-ACYLTRANSFER-MONOMER": -8240.376682268685, "TrmD_dim": -4889.538473228719, "RELA-MONOMER": -6644.986533249357, "UXAC-MONOMER": -5561.219276093465, "CPLX0-7685": -6890.948001339303, "6PGLUCONOLACT-MONOMER": -2947.7963673110658, "PrfC_mono": -5223.728552570583, "EG11340-MONOMER": -2591.7017803600675, "TruD_mono": -3682.5248651093125, "MONOMER0-149": -2579.400947009329, "KGTP-MONOMER": -4797.856673063497, "YecO_mono": -2171.9415451370664, "DLACTDEHYDROGNAD-MONOMER": -3266.0374340427984, "FOLC-MONOMER": -4630.939895483291, "SUCCCOASYN": -16692.379999450066, "DCUC-MONOMER": -4442.994415021302, "EG12285-MONOMER": -2032.9905696628512, "YHIP-MONOMER": -4825.984433309123, "RplQ_mono": -1266.940279738436, "LYXK-CPLX": -8815.36582424231, "B1634-MONOMER": -5042.197692707894, "RpsJ_mono": -872.763012317142, "RpsD_mono": -2969.246662083462, "EG11373-MONOMER": -5390.36004261963, "NANK-MONOMER": -2454.255824293551, "SUCCGLUDESUCC-MONOMER": -3169.2582382166247, "GroL_14": -80979.60628016354, "G7096-MONOMER": -4872.510564569236, "CPLX0-7687": -9778.58755023429, "G6339-MONOMER": -2504.813886738905, "LysI_RS_dim": -10882.62269581418, "RplS_mono": -1782.2436065197082, "3-ISOPROPYLMALISOM-CPLX": -7804.4489634366855, "G6662-MONOMER": -2625.9535211248663, "DMBPPRIBOSYLTRANS-CPLX": -6430.929029508892, "MONOMER0-1842": -1288.2952872293092, "G6539-MONOMER": -3324.1692505798906, "CPLX0-7912": -8901.980987625842, "DTDPDEHYDRHAMEPIM-MONOMER": -1621.9551344011766, "CPLX-722": -8738.068494541525, "G7558-MONOMER": -2904.1203536277053, "YBDA-MONOMER": -4494.37202549238, "RNase_III_dim": -5098.52504232298, "RpmJ_mono": -281.42204055234555, "GLUC1PURIDYLTRANS-MONOMER": -3235.4492846267117, "RpsN_mono": -942.685974500114, "YFEP-MONOMER": -4627.656118221583, "PGAM2-MONOMER": -2042.2491564241475, "SORB6PDEHYDROG-CPLX": -15329.330343815041, "NARJ-MONOMER": -2176.134078270397, "LUMAZINESYN-CPLX": -92448.02564193183, "G6245-MONOMER": -2346.248576304728, "NUPG-MONOMER": -4787.486175250818, "TRYPTOPHAN-CPLX": -22518.27179969493, "G6199-MONOMER": -4485.447256019339, "UDPNACETYLGLUCOSAMENOLPYRTRANS-MONOMER": -4327.000961853128, "TufA_mono": -3671.5154249991733, "CPLX0-242": -1998.632401539836, "YGJU-MONOMER": -4080.027113767333, "RHTB-MONOMER": -2301.65378389805, "OCTAPRENYL-METHYL-METHOXY-BENZOQ-OH-MON": -3804.74983485169, "Gly_RS_tetra": -21234.93487648643, "Tyr_RS_dim": -8977.543107334373, "G6719-MONOMER": -3655.4893944264268, "L-GLN-FRUCT-6-P-AMINOTRANS-CPLX": -11206.777621413104, "G7726-MONOMER": -2336.763218366057, "GLYCDEH-CPLX": -30257.768377108758, "GART-MONOMER": -1805.3102957424703, "Pnp_trim": -21974.474272785465, "RpsK_mono": -1075.591912969475, "GLTP-MONOMER": -4599.451151314727, "PFLACTENZ-MONOMER": -2562.041732909928, "LAUROYLACYLTRAN-MONOMER": -3496.3368683434796, "CPLX0-7428": -26990.10378569204, "YjbC_mono": -2567.7488461374455, "EG11167-MONOMER": -2904.1085941859164, "RplT_mono": -1228.3219374327696, "GNTU-MONOMER": -4700.926449136241, "UROGENIIISYN-MONOMER": -2302.2671306199045, "GLUCOSAMINE-6-P-DEAMIN-CPLX": -20705.494631861522, "EG12013-MONOMER": -7736.969602146987, "RlmI_dim": -7451.689808200855, "G6286-MONOMER": -2941.6916001764826, "B0752-MONOMER": -3549.1394625756925, "MALATE-SYNTHASE": -6961.540239461666, "B1006-MONOMER": -6206.359394095017, "YecP_mono": -3907.020462040985, "GLYOHMETRANS-CPLX": -8863.253694519459, "URPHOS-CPLX": -15837.67973555792, "G6357-MONOMER": -4696.527112454037, "RIBONUCLEOSIDE-TRIP-REDUCT-CPLX": -14598.89277558148, "EG11424-MONOMER": -4081.094551544496, "G6358-MONOMER": -2792.7116994337352, "ABC-28-CPLX_EG10817-MONOMER": -11113.488518513643, "SPED-MONOMER": -2381.4643954752346, "ABC-18-CPLX": -17486.220407000208, "EG11426-MONOMER": -2921.3270596724174, "EG12712-MONOMER": -1855.9668887948028, "FHLMULTI-CPLX": -28927.904409501385, "CPLX0-1666": -7601.950873182431, "NRFMULTI-CPLX": -13407.160416106906, "CPLX0-254": -14327.278463987319, "G6439-MONOMER": -2384.4713845974024, "CPLX0-7415": -12055.803327670521, "YhhP_mono": -781.410536337783, "OROTPDECARB-CPLX": -5121.2118908215025, "GreA_mono": -1732.3767798926133, "EG12666-MONOMER": -2871.243397697868, "SIROHEMESYN-CPLX": -8715.692702753318, "URACIL-PRIBOSYLTRANS-CPLX": -8150.812664948002, "ENTE-CPLX": -13000.693943313308, "FABA-CPLX": -3268.299326138283, "RpsL_mono": -935.3538781601789, "RsmG_mono": -1810.4397888353833, "B0612-MONOMER": -4949.942577821098, "PHENPRODIOLDEHYDROG-MONOMER": -2240.6544261705358, "1-ACYLGLYCEROL-3-P-ACYLTRANSFER-MONOMER": -2558.2745725821064, "NACGLCTRANS-MONOMER": -3335.533360331613, "BETT-MONOMER": -6513.105177604875, "CPLX0-7674": -16668.660102061396, "ABC-49-CPLX": -26896.195314364526, "ABC-15-CPLX": -15329.911531284519, "UHPT-MONOMER": -4360.124054655664, "EG12384-MONOMER": -4454.435946346586, "FABZ-CPLX": -1589.4476675945157, "CPLX0-7906": -15122.193692585586, "RpsR_mono": -706.2040129643387, "PITA-MONOMER": -5167.143362076664, "RsmB_mono": -4252.135919830648, "RpmD_mono": -568.9572762871237, "DSBBPROT-MONOMER": -1957.4580183324106, "CPLX0-3976_edit": -7911.266823560733, "RIBULP3EPIM-MONOMER": -1865.2692522321445, "TSA-REDUCT-MONOMER": -2838.052575965007, "MHPF-MONOMER": -5308.974997771659, "DIHYDROFOLATEREDUCT-MONOMER": -1700.7165975160601, "RplI_mono": -2157.9039089663133, "CPLX0-3201": -5448.566193916006, "RNase_G_dim": -10200.714276089973, "YRBG-MONOMER": -2949.684794277514, "B0260-MONOMER": -4783.598274081118, "EG10153-MONOMER": -3268.6750101939533, "CPLX0-7": -12909.859395632968, "CPLX-169": -13026.534134155743, "RluB_mono": -2650.516886122195, "MYRISTOYLACYLTRAN-MONOMER": -3799.589247079341, "ABC-24-CPLX": -15640.21382649389, "XYLE-MONOMER": -4701.585228498544, "THIH-MONOMER_THIF-MONOMER_THII-MONOMER_THIS-MONOMER": -10294.43765119144, "TrmU_mono": -3450.2517526359175, "PGK-CPLX": -4008.8659857218872, "NANT-MONOMER": -4745.127247462837, "EG11639-MONOMER": -3484.9495994414633, "GreB_mono": -1648.5924352585293, "RlmL_dim": -15433.62663905624, "G7914-MONOMER": -4185.452439656697, "SHIA-MONOMER": -4348.588258602347, "ABC-42-CPLX": -17272.682278835186, "EG10108-MONOMER": -1229.1215491845278, "CPLX0-7720": -2492.5553870208646, "BADH-CPLX": -16500.108146981896, "LYSP-MONOMER": -4954.1589198011725, "G7860-MONOMER": -3895.1101018247005, "EG11591-MONOMER": -2168.789400712754, "ALTRODEHYDRAT-MONOMER": -4044.851711774352, "RpsS_mono": -862.9146019757515, "ABC-2-CPLX": -17552.38968560036, "YAAJ-MONOMER": -5188.0067711617285, "CPLX0-7616": -10043.03210343689, "CPLX0-231": -25404.941068231372, "ABC-20-CPLX": -17903.646411268528, "CPLX0-3141": -2266.579164974092, "NIRC-MONOMER": -2794.0146885199742, "CPLX0-7811": -13170.039001753525, "EG11822-MONOMER": -3199.5307793559173, "CPLX0-1942": -13654.788388997804, "GLPT-MONOMER": -4842.8943245199225, "GALACTITOLPDEHYD-MONOMER": -4927.159440710644, "PDXY-MONOMER": -2852.2936782349343, "RimM_mono": -1439.6959669660612, "RpsB_mono": -3097.0120007980763, "MANNPISOM-MONOMER": -3859.319244695074, "ARGSUCCINLYA-MONOMER": -3991.1063270311593, "CPLX0-240": -7297.081178336735, "CPLX0-7535": -8943.752643773127, "G6782-MONOMER": -1678.653308569885, "DEOA-CPLX": -9006.157724191145, "GLUCONOKINI-MONOMER": -1568.2844745254793, "PHEP-MONOMER": -4673.987177644112, "HEMX-MONOMER": -3024.8023212687567, "CHAA-MONOMER": -3842.2344156156087, "CPLX0-3001": -9509.885895085468, "InfB_mono": -10052.817464537717, "RIBONUCLEOSIDE-DIP-REDUCTII-CPLX": -21006.215500923827, "EG11984-MONOMER": -1529.3001817125942, "ABC-12-CPLX": -11584.171723936435, "EG11189-MONOMER": -3202.8800023618974, "ACETOACETYL-COA-TRANSFER-CPLX": -6829.183293794445, "CPLX0-7643": -21145.827033948823, "ADHP-MONOMER": -3153.3908557965033, "ASL-MONOMER": -5021.504434082792, "CPLX0-3741": -7224.744774457438, "APO-ENTB": -13491.014778011871, "RpmE_mono": -638.6308474105415, "CPLX0-7653": -10374.679681489926, "RpsO_mono": -917.6322087181564, "B0070-MONOMER": -4875.346711601538, "G7410-MONOMER": -3333.005515678, "G7167-MONOMER": -3003.233700917852, "GABP-MONOMER": -4605.801432490509, "CPLX0-1721": -41810.82910090338, "RHAT-MONOMER": -3349.711983578817, "G7431-MONOMER": -1458.2037587282641, "DHPDIOXYGEN-CPLX": -10934.235826870974, "NHAB-MONOMER": -5841.5855430719785, "RlmH_dim": -6813.470565777608, "CARNDEHYDRA-CPLX": -10629.24775491064, "RpmH_mono": -640.978254597989, "CPLX0-7520": -12187.651064996264, "CPLX0-252": -6935.825510634635, "FRUCBISALD-CLASSII": -7234.641030205874, "B2170-MONOMER": -3822.3149147100235, "THIOREDOXIN-REDUCT-NADPH-CPLX": -3017.3435657623936, "RHTC-MONOMER": -2163.39677151843, "ATPASE-1-CPLX_no_MONOMER0-12": -14364.755846408454, "RlmF_mono": -2961.963200856714, "ABC-11-CPLX": -27239.394127837033, "ABC-14-CPLX": -11610.118035302065, "Tig_mono": -4882.764605613848, "CPLX0-251": -7041.522536679406, "CPLX0-7819": -12499.325502176152, "Asp_RS_dim": -12459.724712053505, "EG10299-MONOMER": -3517.3657902683944, "YCHM-MONOMER": -6052.6450683047915, "RpmG_mono": -818.8170974658486, "ABC-27-CPLX": -14432.413928554439, "CPLX0-7717": -19997.82983748448, "CPLX0-1923_EG10306-MONOMER": -13088.624000173966, "B1296-MONOMER": -4351.124743874655, "EG12312-MONOMER": -2387.8426418216914, "ABC-56-CPLX": -13126.255921886117, "RFBX-MONOMER": -3840.8153135487605, "B0709-MONOMER": -4974.834428505867, "THIG-MONOMER": -2408.443956030968, "G7493-MONOMER": -3025.4706540512907, "SPOT-MONOMER": -6413.708733498499, "MALONYL-COA-ACP-TRANSACYL-MONOMER": -3552.9590072506116, "ASPKINIII-CPLX": -9377.555876860086, "CPLX0-1581": -5031.996897652792, "CPLX0-1669": -13923.012500906774, "EG11339-MONOMER": -6547.488607305395, "GLUTSEMIALDEHYDROG-CPLX": -17121.13210164695, "HCAMULTI-CPLX": -9565.749421887596, "CPLX0-2081": -17598.271294231923, "GNTT-MONOMER": -4869.463189272078, "MONOMER0-341": -3683.890301437278, "CPLX0-7717_G6561-MONOMER": -25586.177694725902, "EG12438-MONOMER": -2275.302917657718, "QueA_mono": -3752.30787220862, "DCTA-MONOMER": -3913.853195205284, "CPLX0-7847": -5810.159174383201, "MALTODEXGLUCOSID-MONOMER": -5400.991148010978, "Rrf_mono": -1803.3313694955004, "CPLX-157": -26192.79428949601, "3-OXOACYL-ACP-REDUCT-MONOMER": -2243.528840762693, "NICOTINATEPRIBOSYLTRANS-MONOMER": -3998.854964068293, "CPLX-163": -26713.316531239587, "CPLX0-7878": -19660.18803815648, "GALP-MONOMER": -5193.00235929462, "G7859-MONOMER": -2865.1102142150007, "CPLX0-236": -5395.963972244447, "ALDOSE1EPIM-MONOMER": -3174.6456648026215, "AMINEOXID-CPLX": -15563.66236095082, "YggJ_dim": -5357.338081331928, "G6519-MONOMER": -1627.8104086225865, "RplE_mono": -1668.8146790150622, "CPLX0-7843": -16306.564606274009, "GLUCONREDUCT-MONOMER": -3965.1313333430185, "CPLX-168": -23892.489859911973, "ASP-SEMIALDEHYDE-DEHYDROGENASE-CPLX": -6734.004676195799, "EG12130-MONOMER_EG12131-MONOMER": -7809.580665303832, "FusA_mono": -6775.000802554135, "CYSTATHIONINE-BETA-LYASE-CPLX": -15155.066689229847, "RpsT_mono": -1132.753768022334, "EG10606-MONOMER": -5442.61249592982, "MHPHYDROXY-MONOMER": -4805.665153436552, "CPLX0-201": -27787.454240342697, "ABC-34-CPLX": -16592.065971567892, "AMYLOMALT-MONOMER": -6364.440473401561, "TDK-MONOMER": -2003.294559065397, "2-OCTAPRENYL-METHOXY-BENZOQ-METH-MONOMER": -2089.6200097542282, "PURK-CPLX": -6458.363129883136, "CPLX0-3971": -4790.910971527422, "RpsU_mono": -991.0580591843498, "Pro_RS_dim": -11636.627650104654, "YccK_mono": -1306.4696326913381, "EG11110-MONOMER": -2475.687073081629, "AMP-NUCLEOSID-CPLX": -24875.01504017857, "RplB_mono": -2181.841679681238, "RsmF_mono": -4840.665560973126, "G6567-MONOMER": -4708.5555836123385, "TRANS-CPLX-203": -9059.375420957826, "G6716-MONOMER": -8394.237181188251, "RplW_mono": -1021.9801055353194, "NUPC-MONOMER": -4279.931043301337, "ABC-26-CPLX": -18479.346158996308, "G6622-MONOMER": -2196.283252309737, "6PGLUCONDEHYDROG-CPLX": -9396.231128117084, "CAIC-MONOMER": -4627.676016827647, "PYRNUTRANSHYDROGEN-CPLX": -21311.31915377875, "CITRATE-SI-SYNTHASE": -27732.494177237066, "YEAV-MONOMER": -5387.456392944286, "DTDPDEHYRHAMREDUCT-MONOMER": -3054.2228837643233, "EG11702-MONOMER": -2559.3446956080566, "EG12407-MONOMER": -2864.270228279064, "UROGENDECARBOX-MONOMER": -4238.981624933369, "RlmM_mono": -4028.0867809156116, "CPLX0-7732": -6412.1326652194175, "ThiI_mono": -4705.295598798476, "ABC-25-CPLX": -16550.77264968335, "ABC-33-CPLX": -18521.462563539513, "GrpE_dim": -4469.7008186906705, "G7841-MONOMER": -2686.7680755202396, "AROA-MONOMER": -4679.1477976079605, "transGroES_hepta": -6737.182606329549, "DCTP-DEAM-CPLX": -4983.4961465474835, "RpoS_mono": -3342.323720398404, "EG10048-MONOMER": -2516.552627352063, "ENTA-CPLX": -16192.225419135922, "POTE-MONOMER": -4167.57332965291, "RplR_mono": -1227.9179768440833, "ALARACEBIOSYN-MONOMER": -3727.9045851946657, "LCTP-MONOMER": -6623.561986936348, "G6522-MONOMER": -1943.3532914757977, "7KAPSYN-CPLX": -6639.54100618206, "G6521-MONOMER": -1140.7328721859094, "RbfA_mono": -1206.2570248348052, "METHGLYSYN-CPLX": -9311.417785554115, "ANSA-CPLX": -5325.27740323643, "MHPELY-MONOMER": -2946.6808615954665, "EG10564-MONOMER": -3537.979854596583, "CPLX0-7466": -9153.724102654956, "MANNPGUANYLTRANGDP-MONOMER": -4364.719918302547, "CPLX0-7877": -11332.534228869801, "TRANSALDOLA-MONOMER": -3233.746995627894, "CPLX0-7462": -4599.090448205696, "GUANYL-KIN-CPLX": -4250.998185718653, "CMR-MONOMER": -4659.646661662864, "ALPHA-AMYL-CYTO-MONOMER": -4361.232507517522, "MANNONDEHYDRAT-MONOMER": -4012.3028764417104, "CPLX0-7887": -8837.864861278948, "CPLX-164": -27102.152911134974, "DALADALALIGA-MONOMER": -3333.480197951418, "PGPPHOSPHAB-MONOMER": -3238.6314119943936, "ABC-5-CPLX": 1910.222535214362, "EG10723-MONOMER": -2855.446061481131, "UDPACYLGLCNACDEACETYL-MONOMER": -2660.6966262966102, "CPLX0-2061": -5310.851514897078, "SPERMIDINESYN-CPLX": -6737.647565152333, "MANNPDEHYDROG-MONOMER": -3321.547574063441, "GAPDH-A-CPLX": -12792.373621262823, "KsgA_mono": -2296.2434481946725, "GLTS-MONOMER": -4397.634286015356, "Asn_RS_dim": -9633.720860290821, "HMP-P-KIN-CPLX": -11869.955472631711, "CPLX0-7660": -7846.440246414995, "EG12015-MONOMER": -3737.141715493973, "EG11600-MONOMER": -2679.681057623156, "G7446-MONOMER": -3894.0865914185356, "EG12318-MONOMER": -6181.099151140251, "ERYTHRON4PDEHYDROG-MONOMER": -4740.904778942303, "ABC-304-CPLX": -15031.137005480972, "IMP-DEHYDROG-CPLX": -21999.711044799962, "G6960-MONOMER": -5275.97579074234, "RhlB_dim": -8326.006618635563, "DusB_mono": -3643.3538933396335, "EG12445-MONOMER": -2215.315721009357, "CPLX0-7629": -7793.188738506316, "CPLX-158": -29305.4585135499, "GLYC3PDEHYDROGBIOSYN-CPLX": -5837.190653906147, "EG11796-MONOMER": -2984.233653365704, "GLYCOGEN-BRANCH-MONOMER": -6838.61146521845, "CPLX0-3954": -10072.265708981755, "CPLX0-2141": -19879.37956103004, "DALADALALIGB-CPLX": -5584.82734559556, "G7949-MONOMER": -2550.6495417777896, "TDPFUCACTRANS-MONOMER": -2056.2768508724166, "ACETYL-COA-ACETYLTRANSFER-CPLX": -13393.860761484102, "ABC-63-CPLX": -13833.54477617012, "EG12210-MONOMER": -3437.3334665937396, "G6208-MONOMER": -2533.0771984357466, "UMPKI-CPLX": -15187.261095233289, "AROD-CPLX": -6891.332356609752, "CPLX0-7788": -15938.951018773601, "CPLX0-225": -13146.652236098314, "EG11035-MONOMER": -3731.6316966121867, "CPDB-MONOMER": -6428.795240651853, "PROTOHEME-FERROCHELAT-MONOMER": -3404.5324290993785, "MALATE-DEHASE": -5751.434396962591, "G7458-MONOMER": -4829.73628014428, "CPLX-165": -27100.79057104943, "GRXB-MONOMER_EG12237-MONOMER": -3134.0070532947593, "ABC-35-CPLX": -15993.623751160912, "ENOYL-ACP-REDUCT-NADH-MONOMER": -2638.1570625482063, "PrfA_mono": -4479.656309766875, "PYRROLINECARBREDUCT-CPLX": -27428.3840339767, "PSD-MONOMER": -4587.904282917575, "RlmB_dim": -7832.16269947627, "THIOESTERII-CPLX": -11403.917968568663, "FUMARASE-C": -19731.827149307726, "RpoE_mono": -2755.1122628027333, "CPLX0-3951": -18729.14778915524, "EG10168-MONOMER": -5751.478942769337, "CODB-MONOMER": -3825.8830718975564, "TmcA_mono": -7487.490018684197, "EG10669-MONOMER": -4222.982661899772, "ASPAMINOTRANS-DIMER": -8046.531032720987, "THZ-KIN-MONOMER": -2509.7580583306985, "ATPASE-1-CPLX": -14664.235298545489, "NICOTINAMID-MONOMER": -2424.7344223450536, "MANNONOXIDOREDUCT-MONOMER": -4514.993480101495, "YNFJ-MONOMER": -3856.9274210888725, "EG11598-MONOMER": -1584.4559886403144, "RpsG_mono": -3492.140199085933, "FOLD-CPLX": -5437.977966464662, "ABC-4-CPLX": -13901.512137096406, "RplX_mono": -784.4158285607984, "CDPDIGLYPYPHOSPHA-MONOMER": -2215.384543974208, "UDPNACETYLGLUCOSAMACYLTRANS-CPLX": -9025.756098330421, "ABC-13-CPLX": -9485.97571501602, "ACS-MONOMER": -6589.527377418452, "CPLX0-821": -62117.55778122797, "EG10201-MONOMER": -3770.8084264989616, "SUCCGLUALDDEHYD-MONOMER": -4474.557702449318, "TPI-CPLX": -6350.853933547606, "CPLX-153": -23527.558033697365, "RpsA_mono": -5805.634132539652, "EG10041-MONOMER": -2274.5902915156826, "ABC-8-CPLX": -19689.769591184944, "PRAI-IGPS": -3767.064601785, "G7146-MONOMER": -2233.5275261714564, "RplA_mono": -2542.2135787221723, "PRIBFAICARPISOM-MONOMER": -1771.7026715186119, "EG12195-MONOMER": -1950.2564360325257, "URAA-MONOMER": -4088.5862115900027, "ABC-40-CPLX": -14808.10534392749, "RplK_mono": -1228.4987051697653, "YHAU-MONOMER": -4437.681221270727, "FABB-CPLX": -8202.189296398385, "RplO_mono": -3328.3404641745187, "ABC-22-CPLX": -19985.286017851304, "EG10154-MONOMER": -2852.6043793491963, "ENTD-MONOMER": -3411.5083134422016, "ARCD-MONOMER": -4630.173848356496, "FliA_mono": -2949.775569699737, "AROE-MONOMER": -2566.9962763868225, "TruB_mono": -3143.5306527809125, "RplC_mono": -3714.301684934766, "IDONDEHYD-MONOMER": -2995.3705716304303, "ABC-32-CPLX": -16923.64060596756, "CPLX0-3970": -17769.852811223947, "RIB5PISOMA-CPLX": -4232.113498790894, "6PFK-1-CPX": -12799.052475115506, "EG11724-MONOMER": -4578.864478433844, "TRANS-CPLX-201": -20361.662578694, "RsmH_mono": -3169.3361334956953, "EG11905-MONOMER": -3828.2240016628703, "EG11433-MONOMER": -1764.7133589999594, "CPLX0-3881": -5690.933563601185, "MHPT-MONOMER": -4441.030252503233, "RpsH_mono": -1133.1898626899765, "PITB-MONOMER": -5467.08213878991, "CPLX0-7694": -9634.290083560008, "SelB_mono": -5689.781772832355, "TDCC-MONOMER": -4163.658079227873, "G6188-MONOMER": -3385.4842223563805, "CHORPYRLY-MONOMER": -1987.6164729104253, "RpmA_mono": -985.0151976838863, "DEOD-CPLX": -18039.981728995925, "RplM_mono": -1788.4161052965517, "CPLX0-7904": -12067.057945034272, "PURE-CPLX": -17184.811946810896, "TrmA_mono": -3953.2712444201416, "COBS-MONOMER": -2474.262904499078, "KDGT-MONOMER": -3143.4693372196652, "G7170-MONOMER": -5751.117412532901, "PHOSPHASERSYN-CPLX": -4210.220088078094, "EG11351-MONOMER": -3355.3432128656946, "EG10696-MONOMER": -8132.216217689195, "ABC-10-CPLX": -15053.392494397538, "YGGA-MONOMER": -2441.0969001670937, "PGLYCDEHYDROG-CPLX": -16406.847765738527, "UGD-MONOMER": -3220.696910162423, "G6806-MONOMER": -2431.6715208308237, "CPLX0-1142": -8475.930587786659, "RIBAZOLEPHOSPHAT-MONOMER": -1974.6421581459, "EG10203-MONOMER": -4001.288234608062, "ACYLCOADEHYDROG-MONOMER": -8420.495085414854, "RplU_mono": -962.3460021211054, "G6849-MONOMER": -2322.0100539403056, "FUCP-MONOMER": -4111.974691867174, "SDAC-MONOMER": -5791.556369534936, "PANF-MONOMER": -4407.707571843083, "CPLX0-3952": -6247.2329754382135, "G6414-MONOMER_CPLX0-1923": -13468.694088796876, "MMUM-MONOMER": -3897.4346855070107, "GDHA-CPLX": -26623.700659067927, "RplD_mono": -1831.7455842807851, "HOMSUCTRAN-CPLX": -6234.993096507988, "ALD-CPLX": -20823.38842789494, "YGJE-MONOMER": -6117.735905161274, "UDPHYDROXYMYRGLUCOSAMNACETYLTRANS-MONO": -2948.2853268669546, "COBU-CPLX": -3514.021820750927, "G6715-MONOMER": -2329.251481435078, "G7090-MONOMER_EG11982-MONOMER": -7374.997590693041, "GMP-REDUCT-CPLX": -13660.569225973311, "G6621-MONOMER": -3036.4535090079803, "G7945-MONOMER": -3078.8945170972834, "MALTACETYLTRAN-CPLX": -3407.5170158430938, "EG12267-MONOMER": -5197.209696959563, "CITLY-CPLX": -56160.71352336205, "CPLX-154": -25234.38822646733, "Tsf_mono": -3074.6911682819064, "CPLX0-3661": -9144.154695359044, "CPLX-7": -8067.175675091163, "EG10122-MONOMER": -2638.320263699256, "CPLX0-7530": -11337.086841455935, "KDO-8PSYNTH-CPLX": -11717.546443997251, "UDPMANACATRANS-MONOMER": -2177.3982612312716, "AMPG-MONOMER": -5301.860001083017, "EG12450-MONOMER": -2767.4425891427964, "QueF_dim": -5006.311976366944, "PALMITOTRANS-MONOMER": -3547.72796327046, "EG10144-MONOMER": -4180.21222211725, "CHORISMUTPREPHENDEHYDRAT-CPLX": -7968.315161406817, "CPLX0-7533": -11765.733069999475, "DEHYDDEOXGALACTKIN-MONOMER": -2505.6521596467405, "RluA_mono": -3644.483541800438, "CPLX0-7655": -18837.72915134372, "RpmC_mono": -604.1993217483353, "COBALADENOSYLTRANS-MONOMER": -2.0443802192949453e-31, "RPOA-MONOMER": -3917.3393033261914, "DIHYDROPICRED-CPLX": -10835.655572503507, "CPLX0-1962": -9480.726630370118, "TufB_mono": -3672.551764905379, "RpoN_mono": -4309.313290798086, "ENTF-MONOMER": -14394.59626290688, "NusG_mono": -1637.6645838065135, "EG12394-MONOMER": -1085.5827818639957, "G6700-MONOMER": -4196.265159597004, "G7921-MONOMER": -2971.206528008546, "G6520-MONOMER": -2431.784832223515, "CPLX-166": -26014.778792097153, "TruA_dim": -5248.6912174792715, "CHORISMUTPREPHENDEHYDROG-CPLX": -8013.757687539514, "RplJ_mono": -5631.792583043509, "G7457-MONOMER": -3740.1260297855306, "ACETOLACTSYNIII-CPLX": -14172.890943322836, "ASPKINIIHOMOSERDEHYDROGII-CPLX": -12612.566449292237, "ANSP-MONOMER": -5085.965772295276, "RplV_mono": -979.0819220613706, "TREHALOSE6PSYN-MONOMER": -4180.0406249983835, "NARK-MONOMER": -5093.398044019594, "GNTP-MONOMER": -5003.978340005076, "BTUE-MONOMER": -1629.4818169371085, "CPLX0-3951_G6561-MONOMER": -24317.49564639666, "RplN_mono": -959.3206662729247, "CPLX0-237": -16731.30182529326, "CPLX0-3641": -18350.361198523897, "CPLX0-7684": -3421.7191319049043, "CPLX0-7718": -34894.078346766204, "EG12287-MONOMER": -5212.4386889447205, "RpmF_mono": -682.2963162710311, "CPLX0-7641": -6358.794987254348, "PUTP-MONOMER": -5224.266687421183, "EG11595-MONOMER_EG11666-MONOMER": -5346.907168075439, "CPLX0-1667": -4023.986920990263, "UBIX-MONOMER_DHHB-METHYLTRANSFER-MONOMER": -4003.0436248893798, "G6967-MONOMER": -2663.701443393612, "NACMURLALAAMI1-MONOMER": -3668.275913078237, "EG13236-MONOMER": -7767.125246571235, "CPLX0-761": -12043.048456138868, "YIDK-MONOMER": -5254.845632228238, "GlnS_mono": -5811.012822652871, "N-ACETYLTRANSFER-CPLX": -25341.777144758813, "RpmI_mono": -1019.7638950672967, "CPLX0-7532": -14433.712682434345, "2-ISOPROPYLMALATESYN-MONOMER": -4275.013315365616, "DnaK_mono": -5385.331305159085, "EG11341-MONOMER": -3118.236425525455, "G7164-MONOMER": -1469.6587994629922, "TilS_mono": -4393.519723033843, "METNIQ-METHIONINE-ABC-CPLX": -10717.541004229564, "EG10341-MONOMER": -5010.7156167510475, "GLUCOKIN-MONOMER": -3432.400679740691, "InfC_mono": -1580.392178749868, "ABC-53-CPLX": -15303.715128693579, "XASA-MONOMER": -5149.387889948563, "RIBF-MONOMER": -2991.7301579164064, "RpsM_mono": -947.8266232452405, "G7169-MONOMER": -2672.011321290362, "CYCA-MONOMER": -5493.792053180681, "RIBULOKIN-CPLX": -9987.209539417883, "YfiC_mono": -2665.1801243200475, "GLUCOSE-1-PHOSPHAT-CPLX": -8443.135635587918, "SUCCARGDIHYDRO-MONOMER": -3692.8198598559748, "MHPCHYDROL-MONOMER": -2331.328030542984, "B2975-MONOMER": -5445.886018141139, "MONOMER0-148": -2635.921235679746, "RpsC_mono": -2251.9404756653885, "ABC-19-CPLX": -15260.385099742425, "ORNCARBAMTRANSFERI-CPLX": -10861.039100940077, "ABC-6-CPLX": -21272.49113615328, "CPLX0-7642": -10838.049079082206, "CPLX0-3943": -4884.296221828064, "RpsE_mono": -1419.6869785806146, "MHPDHYDROL-MONOMER": -2292.0620427553044, "G7800-MONOMER": -3223.6454696564383, "EG12134-MONOMER": -3065.769221878367, "FMNREDUCT-MONOMER": -2569.375194656403, "CARDIOLIPSYN-MONOMER": -5573.079872269563, "FecI_mono": -2113.453553633688, "ABC-16-CPLX": -18149.035418986095, "G7814-MONOMER": -2963.6309590598107, "TrmJ_dim": -5118.586386135479, "CPLX0-1923_EG10155-MONOMER": -12413.871256053308, "ALDHDEHYDROG-MONOMER": -5811.245988489444, "YrdC_mono": -2462.2567309439996, "RsmC_mono": -3070.487066435781, "EG11671-MONOMER": -5883.415484706307, "2-DEHYDROPANTOATE-REDUCT-MONOMER": -3167.8107334241204, "ABC-46-CPLX": -16064.615655212163, "PTSI-MONOMER": -6636.115601292951, "CPLX0-3936": -11509.066121234464, "UDP-NACMURALGLDAPLIG-MONOMER": -4635.108066495783, "CPLX0-7888": -8217.29580559503, "CPLX-171": -5115.5542061451215, "CPLX0-1943": -15863.771758066612, "HISTCYCLOPRATPPHOS": -1643.7241574635218, "G7517-MONOMER": -6201.948659285927, "CMPKI-MONOMER": -2328.6680096851746, "SPERMACTRAN-CPLX": -7275.296204939549, "YJIZ-MONOMER": -4356.476391565608, "YqcB_mono": -3022.303484697072, "EG11350-MONOMER": -2612.8144936689123, "ABC-9-CPLX": -13385.593620182593, "FEOB-MONOMER": -8175.950968765893, "RplF_mono": -1383.5059892843078, "YggH_mono": -2821.977187565261, "XANTHOSINEPHOSPHORY-CPLX": -20599.701973201398, "G6576-MONOMER": -3179.7179347820997, "CPLX0-7695": -5410.578510619608, "UDP-NACMURALGLDAPAALIG-MONOMER": -3811.70967158762, "NRDACTMULTI-CPLX": -19173.33680256445, "G6708-MONOMER": -6302.870490782641, "DTDPGLUCOSEPP2-MONOMER": -2485.6392601888247, "PAPSSULFOTRANS-CPLX": -4587.368950639502, "YICE-MONOMER": -4510.653331766555, "RpsQ_mono": -730.8505461324875, "EG11985-MONOMER": -4657.876821562441, "ABC-59-CPLX": -18812.717483455064, "EG11352-MONOMER": -3236.1128991839305, "RplP_mono": -1323.4899992342669, "DIAMINOPIMEPIM-MONOMER": -3677.679996591167, "DEHYDDEOXPHOSGALACT-ALDOL-MONOMER": -1963.8431621649277, "EG12310-MONOMER": -3745.4362290235626, "NACMURLALAAMI2-MONOMER": -5486.826072956758, "PPK-CPLX": -29300.58313410287, "ABC-64-CPLX": -14896.598678299588, "ASPCARBCAT-TRIMER": -9453.690385364967, "CPLX0-224": -6416.00032866354, "Sra_mono": -398.1180553576175, "FOCB-MONOMER": -8117.108745437478, "G6502-MONOMER": -778.164705537081, "RpoD_mono": -6595.254595028772, "CPLX0-1924": -11762.777489481134, "EG10374-MONOMER": -5658.014139810902, "G6246-MONOMER": -2852.013564221578, "THIC-MONOMER": -5849.278161516834, "RsuA_mono": -2276.152249483319, "G6657-MONOMER": -3801.2785244131533, "LeuS_mono": -8386.942995416042, "ASPKINIHOMOSERDEHYDROGI-CPLX": -27130.167802459746, "YHFM-MONOMER": -4196.191012941177, "RFFTRANS-MONOMER": -3542.6165141223614, "YADQ-MONOMER": -4740.331278947685, "LACY-MONOMER": -4872.7319550138955, "EG11674-MONOMER": -2273.6911355589614, "YIDT-MONOMER": -4225.935744919614, "CPLX0-1261": -7292.527687711361, "SAICARSYN-CPLX": -7259.043758003184, "GLUTRACE-CPLX": -8097.336181728705, "cisGroES_hepta": -6737.182606329549, "YheLMN_cplx": -7286.642439402996, "TatA_MONOMER": -711.3611987226855, "TatE_MONOMER": -711.3611987226855, "TatBC_octa": -41302.32779987131, "SecA_MONOMER": -10063.326843397686, "SecB_tetra": -7958.2984166408405, "SRP-CPLX": -2505.6827265042366, "Sec-CPLX": -16960.556468200863, "LolA_MONOMER": -2538.268426120622, "LolB_MONOMER": -1701.9964362029266, "LolCDE-CPLX": -14750.107732230226, "Bam-CPLX": -20226.777832119686, "YidC_MONOMER": -5807.604723511776, "SurA_MONOMER": -6012.905599883792, "Lgt_MONOMER": -2818.6410006899337, "LspA_MONOMER": -1510.1691040049916, "FtsY_MONOMER": -6415.844108380549, "ACETYL-COA-CARBOXYLMULTI-CPLX_mod_btn": -27514.108589477175, "ACETOLACTSYNI-CPLX_mod_mg2_mod_fad_mod_thmpp": -13941.891114366177, "PABASYN-CPLX_mod_mg2": -6392.914126549622, "2OXOGLUTARATEDEH-CPLX_mod_mg2_mod_lipo": -193303.04833728055, "ANTHRANSYN-CPLX_mod_mg2": -22950.16796768674, "ANTHRANSYN-CPLX_mod_cobalt2": -22944.328253313644, "ANTHRANSYN-CPLX_mod_fe2": -22944.891972918027, "ASPCARBTRANS-CPLX_mod_zn2": -25425.84476165445, "ATPSYN-CPLX_mod_mg2": -70986.05397113546, "CARBPSYN-CPLX_mod_mg2": -29432.507856486907, "CARBPSYN-CPLX_mod_mn2": -29427.397416429332, "CARBPSYN-CPLX_mod_cobalt2": -29426.668142113813, "CARBPSYN-CPLX_mod_cd2": -29426.668142113813, "CARBPSYN-CPLX_mod_zn2": -29425.486050470114, "APP-UBIOX-CPLX_mod_pheme_mod_hemed": -12429.282966553748, "CYT-D-UBIOX-CPLX_mod_pheme_mod_hemed": -11184.82746603824, "DIMESULFREDUCT-CPLX_mod_bmocogdp": -13452.984192762699, "ETHAMLY-CPLX_mod_adocbl": -47991.37364136241, "SULFITE-REDUCT-CPLX_mod_4fe4s_mod_sheme_mod_fmn_mod_fad": -78092.99318260014, "FORMATEDEHYDROGO-CPLX_mod_bmocogdp": -18871.229946145733, "FORMATEDEHYDROGN-CPLX_mod_bmocogdp": -53750.713456438, "HYDROG3-CPLX_mod_ni2": -22355.810731148093, "FUMARATE-REDUCTASE_mod_1:pheme_mod_3fe4s_mod_4fe4s_mod_fad_mod_2fe2s": -12498.11830162376, "ANGLYC3PDEHYDROG-CPLX_mod_fmn": -13117.860641180972, "GLUTAMATESYN-CPLX_mod_fe2_mod_fad": -77481.50884937197, "FORMHYDROGI-CPLX_mod_ni2_mod_4fe4s": -14804.107664079405, "FORMHYDROG2-CPLX_mod_ni2_mod_fe2": -20213.451769339437, "NADH-DHI-CPLX_mod_2fe2s_mod_4fe4s_mod_fmn": -53560.83317897186, "NITRITREDUCT-CPLX_mod_2fe2s_mod_fad_mod_sheme": -16708.83045826775, "PYRUVATEDEH-CPLX_mod_mg2_mod_fad_mod_thmpp_mod_lipo": -459004.49362777534, "Phe_RS_tetra_mod_mg2": -23207.641360832222, "SUCC-DEHASE_mod_3fe4s_mod_fad_mod_2fe2s_mod_4fe4s": -11539.748810699453, "LTARTDEHYDRA-CPLX_mod_4fe4s": -8873.276464804774, "TMAOREDUCTI-CPLX_mod_bmocogdp": -21786.706172107326, "TRYPSYN_mod_pydx5p": -12629.436694513803, "CPLX0-1762_mod_fad_mod_2fe2s": -9606.556869522869, "AAS-MONOMER_mod_mg2": -8119.098782313029, "CPLX0-1_mod_fad": -17430.76095958734, "RIBONUCLEOSIDE-DIP-REDUCTI-CPLX_mod_mg2_mod_fe2": -22273.41985791371, "CPLX0-301_mod_mn2": -29395.15804645903, "PHOSGLYCMUTASE_mod_23bpg": -5825.00513744499, "PPPGPPHYDRO-CPLX_mod_nh4_mod_mg2": -8774.664059677734, "CPLX0-7630_mod_ca2": -10755.469057745931, "ALPHA-AMYL-PERI-MONOMER_mod_ca2": -6615.076737169056, "G6437-MONOMER_mod_ca2_mod_pqq": -5037.265537718263, "GLYCPDIESTER-PERI-CPLX_mod_ca2": -7892.940213704375, "DIACYLGLYKIN-CPLX_mod_cd2_mod_zn2_mod_mg2_mod_mn2_mod_cobalt2": -4317.629897130551, "AROB-MONOMER_mod_cobalt2_mod_nad": -6220.0797486652755, "EG11817-MONOMER_mod_cobalt2": -2447.991834111776, "EG11957-MONOMER_mod_cobalt2": -4037.1570787291466, "CPLX0-7625_mod_cobalt2": -4630.187264529931, "CPLX0-7622_mod_4fe4s": -7987.878736648521, "LSERINEDEAM1-MONOMER_mod_4fe4s": -3867.1034065016697, "LSERINEDEAM2-MONOMER_mod_4fe4s": -4004.144070774267, "G6886-MONOMER_mod_cu2": -1588.7732524594915, "METHYLENETHFREDUCT-CPLX_mod_fad": -12460.316805563327, "UDHA-CPLX_mod_fad": -36556.694490122514, "ADHE-CPLX_mod_fe2": -385050.0967213702, "AROF-CPLX_mod_2:fe2": -6642.733783800207, "AROG-CPLX_mod_fe2": -13859.214683176859, "GALACTARDEHYDRA-MONOMER_mod_fe2": -4453.609224885497, "GALACTURIDYLYLTRANS-CPLX_mod_fe2_mod_zn2": -10056.451565469546, "CPLX0-227_mod_fe2": -5180.726912385842, "LACTALDREDUCT-CPLX_mod_fe2": -8885.854646631424, "SUPEROX-DISMUTFE-CPLX_mod_fe3": -4058.823488406798, "AROC-CPLX_mod_fmnh2": -18436.806701217967, "AROC-CPLX_mod_fadh2": -18425.914327003407, "CFA-CPLX_mod_hco3": -6595.579126631588, "CPLX0-7882_mod_hco3": -14943.920445403106, "RHAMNULPALDOL-CPLX_mod_k_mod_zn2": -10684.361659993172, "S-ADENMETSYN-CPLX_mod_4:k_mod_1:mg2": -15492.573247001716, "S-ADENMETSYN-CPLX_mod_4:k_mod_1:mn2": -15487.462806944137, "S-ADENMETSYN-CPLX_mod_4:k_mod_1:cobalt2": -15486.733532628621, "S-ADENMETSYN-CPLX_mod_4:k_mod_1:zn2": -15485.55144098492, "S-ADENMETSYN-CPLX_mod_4:k_mod_1:cd2": -15486.733532628621, "S-ADENMETSYN-CPLX_mod_4:k_mod_1:ni2": -15486.777454845818, "S-ADENMETSYN-CPLX_mod_4:k_mod_1:ca2": -15489.977919436591, "S-ADENMETSYN-CPLX_mod_4:nh4_mod_1:mg2": -15506.891337078796, "S-ADENMETSYN-CPLX_mod_4:nh4_mod_1:mn2": -15501.780897021217, "S-ADENMETSYN-CPLX_mod_4:nh4_mod_1:cobalt2": -15501.051622705701, "S-ADENMETSYN-CPLX_mod_4:nh4_mod_1:zn2": -15499.869531062002, "S-ADENMETSYN-CPLX_mod_4:nh4_mod_1:cd2": -15501.051622705701, "S-ADENMETSYN-CPLX_mod_4:nh4_mod_1:ni2": -15501.095544922899, "S-ADENMETSYN-CPLX_mod_4:nh4_mod_1:ca2": -15504.296009513671, "S-ADENMETSYN-CPLX_mod_4:tl_mod_1:mg2": -15370.71876070021, "S-ADENMETSYN-CPLX_mod_4:tl_mod_1:mn2": -15365.608320642632, "S-ADENMETSYN-CPLX_mod_4:tl_mod_1:cobalt2": -15364.879046327116, "S-ADENMETSYN-CPLX_mod_4:tl_mod_1:zn2": -15363.696954683417, "S-ADENMETSYN-CPLX_mod_4:tl_mod_1:cd2": -15364.879046327116, "S-ADENMETSYN-CPLX_mod_4:tl_mod_1:ni2": -15364.922968544313, "S-ADENMETSYN-CPLX_mod_4:tl_mod_1:ca2": -15368.123433135086, "S-ADENMETSYN-CPLX_mod_4:cs_mod_1:mg2": -15424.011411803524, "S-ADENMETSYN-CPLX_mod_4:cs_mod_1:mn2": -15418.900971745945, "S-ADENMETSYN-CPLX_mod_4:cs_mod_1:cobalt2": -15418.171697430429, "S-ADENMETSYN-CPLX_mod_4:cs_mod_1:zn2": -15416.989605786728, "S-ADENMETSYN-CPLX_mod_4:cs_mod_1:cd2": -15418.171697430429, "S-ADENMETSYN-CPLX_mod_4:cs_mod_1:ni2": -15418.215619647626, "S-ADENMETSYN-CPLX_mod_4:cs_mod_1:ca2": -15421.416084238399, "S-ADENMETSYN-CPLX_mod_4:LI_mod_1:mg2": -15514.883122133771, "S-ADENMETSYN-CPLX_mod_4:LI_mod_1:mn2": -15509.772682076193, "S-ADENMETSYN-CPLX_mod_4:LI_mod_1:cobalt2": -15509.043407760677, "S-ADENMETSYN-CPLX_mod_4:LI_mod_1:zn2": -15507.861316116978, "S-ADENMETSYN-CPLX_mod_4:LI_mod_1:cd2": -15509.043407760677, "S-ADENMETSYN-CPLX_mod_4:LI_mod_1:ni2": -15509.087329977874, "S-ADENMETSYN-CPLX_mod_4:LI_mod_1:ca2": -15512.287794568647, "S-ADENMETSYN-CPLX_mod_4:na1_mod_1:mg2": -15502.282443782331, "S-ADENMETSYN-CPLX_mod_4:na1_mod_1:mn2": -15497.172003724752, "S-ADENMETSYN-CPLX_mod_4:na1_mod_1:cobalt2": -15496.442729409237, "S-ADENMETSYN-CPLX_mod_4:na1_mod_1:zn2": -15495.260637765537, "S-ADENMETSYN-CPLX_mod_4:na1_mod_1:cd2": -15496.442729409237, "S-ADENMETSYN-CPLX_mod_4:na1_mod_1:ni2": -15496.486651626434, "S-ADENMETSYN-CPLX_mod_4:na1_mod_1:ca2": -15499.687116217206, "PKI-COMPLEX_mod_mg2_mod_k": -17980.6621386862, "PKI-COMPLEX_mod_mn2_mod_k": -17975.55169862862, "PKII-CPLX_mod_mg2_mod_k": -17956.95243747066, "PKII-CPLX_mod_mn2_mod_k": -17951.84199741308, "PANTOATE-BETA-ALANINE-LIG-CPLX_mod_mg2_mod_k": -4545.677788043531, "PANTOATE-BETA-ALANINE-LIG-CPLX_mod_mg2_mod_nh4": -4549.257310562802, "PANTOATE-BETA-ALANINE-LIG-CPLX_mod_mn2_mod_k": -4540.567347985952, "PANTOATE-BETA-ALANINE-LIG-CPLX_mod_mn2_mod_nh4": -4544.146870505223, "HOMOSERKIN-CPLX_mod_k_mod_mg2": -9549.040738329533, "AIRS-CPLX_mod_k_mod_mg2": -6687.00896287993, "CPLX0-322_mod_k_mod_mg2": -8567.445036406994, "CPLX0-7647_mod_k_mod_mg2": -10203.883209554473, "UDP-NACMURALA-GLU-LIG-MONOMER_mod_k_mod_mg2": -10191.830889360675, "G6986-MONOMER_mod_k_mod_mg2": -3270.7478517144027, "NADH-DHII-MONOMER_mod_mg2_mod_cu_mod_fad": -4182.789647640395, "ARGDECARBOXBIO-CPLX_mod_mg2_mod_4:pydx5p": -30331.94650529416, "PYRUVOXID-CPLX_mod_mg2_mod_thmpp_mod_fad": -23929.80849977841, "PEPCARBOXYKIN-MONOMER_mod_mg2": -5153.806707294629, "PEPCARBOXYKIN-MONOMER_mod_ca2": -5151.211379729504, "PEPCARBOXYKIN-MONOMER_mod_mn2": -5148.696267237051, "HEMEOSYN-MONOMER_mod_mg2": -2746.725446479048, "HEMEOSYN-MONOMER_mod_ca2": -2744.130118913924, "GLY3KIN-MONOMER_mod_mg2": -3355.3685792562774, "GLY3KIN-MONOMER_mod_cobalt2": -3349.5288648831834, "GLY3KIN-MONOMER_mod_mn2": -3350.258139198699, "GLY3KIN-MONOMER_mod_fe2": -3350.092584487568, "GLY3KIN-MONOMER_mod_ca2": -3352.7732516911533, "PD04413_mod_mg2": -3766.38164257282, "PD04413_mod_mn2": -3761.271202515242, "PD04413_mod_ca2": -3763.786315007696, "PD04413_mod_zn2": -3759.359836556026, "PD04413_mod_cu2": -3759.673549866141, "PD04413_mod_cd2": -3760.541928199726, "PD04413_mod_cobalt2": -3760.541928199726, "PD04413_mod_ni2": -3760.585850416923, "NUCLEOSIDE-DIP-KIN-CPLX_mod_mg2": -6273.198896933086, "NUCLEOSIDE-DIP-KIN-CPLX_mod_mn2": -6268.088456875508, "NUCLEOSIDE-DIP-KIN-CPLX_mod_ca2": -6270.603569367962, "FOLXTET-CPLX_mod_mg2": -12648.087397856341, "FOLXTET-CPLX_mod_mn2": -12642.976957798764, "FOLXTET-CPLX_mod_ca2": -12645.492070291217, "ADENYLYLSULFKIN-CPLX_mod_mg2": -5746.63695075948, "ADENYLYLSULFKIN-CPLX_mod_mn2": -5741.526510701902, "ADENYLYLSULFKIN-CPLX_mod_cobalt2": -5740.797236386386, "ADENYLYLSULFKIN-CPLX_mod_cd2": -5740.797236386386, "ASPARTASE-CPLX_mod_mg2": -19158.497598001613, "ASPARTASE-CPLX_mod_mn2": -19153.387157944035, "ASPARTASE-CPLX_mod_cobalt2": -19152.65788362852, "CPLX0-7712_mod_mg2": -2785.380148169595, "CPLX0-7712_mod_mn2": -2780.2697081120173, "NAD-SYNTH-CPLX_mod_mg2": -5211.557133053766, "NAD-SYNTH-CPLX_mod_mn2": -5206.446692996188, "ADENPRIBOSYLTRAN-CPLX_mod_mg2": -3561.1277488577102, "ADENPRIBOSYLTRAN-CPLX_mod_mn2": -3556.017308800132, "GLYCEROL-KIN-CPLX_mod_mg2": -18299.315345399416, "GLYCEROL-KIN-CPLX_mod_mn2": -18294.204905341838, "HOLO-ACP-SYNTH-CPLX_mod_mg2": -2765.704932933343, "HOLO-ACP-SYNTH-CPLX_mod_mn2": -2760.594492875765, "ISOCIT-LYASE_mod_mg2": -16036.084591365172, "ISOCIT-LYASE_mod_mn2": -16030.974151307595, "FPPSYN-MONOMER_mod_mg2": -2269.969133675244, "FPPSYN-MONOMER_mod_mn2": -2264.8586936176657, "G6954-MONOMER_mod_mg2": -1424.7122806524906, "G6954-MONOMER_mod_mn2": -1419.6018405949123, "EG11829-MONOMER_mod_mg2": -2303.2436628529654, "EG11829-MONOMER_mod_mn2": -2298.133222795387, "IMIDHISTID-CPLX_mod_mg2": -5815.073243435142, "AROK-MONOMER_mod_mg2": -1491.7461383518737, "AROK-MONOMER_mod_mn2": -1486.6356982942955, "AROK-MONOMER_mod_cobalt2": -1485.9064239787795, "AROK-MONOMER_mod_fe2": -1486.4701435831641, "AROK-MONOMER_mod_ca2": -1489.1508107867494, "AROK-MONOMER_mod_k": -1489.7650336830059, "AROL-MONOMER_mod_mg2": -1605.257245877666, "AROL-MONOMER_mod_mn2": -1600.1468058200878, "AROL-MONOMER_mod_cobalt2": -1599.4175315045718, "AROL-MONOMER_mod_fe2": -1599.9812511089565, "AROL-MONOMER_mod_ca2": -1602.6619183125417, "AROL-MONOMER_mod_k": -1603.2761412087982, "6PFK-2-CPX_mod_mg2": -5836.858979770772, "CPLX0-1622_mod_mg2": -14393.885053137066, "ACETATEKINA-MONOMER_mod_mg2": -4153.2247681546505, "GLUCARDEHYDRA-MONOMER_mod_mg2": -4005.459243603463, "GMP-SYN-CPLX_mod_mg2": -9996.159821736488, "1-PFK_mod_mg2": -5281.171540524336, "3-METHYL-2-OXOBUT-OHCH3XFER-CPLX_mod_mg2": -30111.030609235506, "ACETYLGLUTKIN-CPLX_mod_mg2": -6881.751420663609, "ACYLCOASYN-CPLX_mod_mg2": -10872.376727614583, "ADENYLOSUCCINATE-SYN-DIMER_mod_mg2": -8149.776669213331, "APHA-CPLX_mod_mg2": -9629.055450638713, "ASNSYNA-CPLX_mod_mg2": -6575.0003526841465, "ASNSYNB-CPLX_mod_mg2": -11501.813884825942, "COADTRI-CPLX_mod_mg2": -11182.308757286854, "CPLX0-1021_mod_mg2": -19858.88239096572, "CPLX0-1221_mod_mg2": -3963.25473011478, "GTP-CYCLOHYDRO-II-CPLX_mod_mg2": -4003.3429755353563, "Trp_RS_dim_mod_mg2": -5856.79713884926, "UDP-NACMUR-ALA-LIG-MONOMER_mod_mg2": -4275.881338174906, "EG11736-MONOMER_mod_mg2": -1811.8115308523506, "THI-P-KIN-MONOMER_mod_mg2": -2565.3451596509935, "PGPPHOSPHAA-MONOMER_mod_mg2": -1800.188830053597, "ADENYL-KIN-MONOMER_mod_mg2": -2216.329465318982, "ENTC-MONOMER_mod_mg2": -3340.957421295795, "NICONUCADENYLYLTRAN-MONOMER_mod_mg2": -4102.655680112235, "PHOSPHOGLUCMUT-MONOMER_mod_mg2": -5691.192980072126, "GALACTOKIN-MONOMER_mod_mg2": -3170.0938104791107, "EG11239-MONOMER_mod_mg2": -2538.4404725096924, "G6425-MONOMER_mod_mg2": -2657.4805108909327, "TETRAACYLDISACC4KIN-MONOMER_mod_mg2": -2846.873089990491, "CPM-KDOSYNTH-MONOMER_mod_mg2": -2827.2957851817364, "DTMPKI-MONOMER_mod_mg2": -3460.597296961729, "THIKIN-MONOMER_mod_mg2": -2603.179349971923, "G6880-MONOMER_mod_mg2": -3426.0766359333134, "EG10943-MONOMER_mod_mg2": -4400.455931486969, "H2NEOPTERINP3PYROPHOSPHOHYDRO-MONOMER_mod_mg2": -2286.797730463396, "ArgS_mono_mod_mg2": -6368.057907520076, "TREHALOSEPHOSPHASYN-MONOMER_mod_mg2": -2634.937501739225, "PHOSPHAGLYPSYN-MONOMER_mod_mg2": -2302.160575660609, "DTDPGLUCOSEPP-MONOMER_mod_mg2": -2512.0267030177642, "UDK-MONOMER_mod_mg2": -1895.82397830216, "O-SUCCINYLBENZOATE-COA-SYN-MONOMER_mod_mg2": -2877.233298533411, "EG10534-MONOMER_mod_mg2": -7313.378693372614, "EG10983-MONOMER_mod_mg2": -2312.3816847162893, "FGAMSYN-MONOMER_mod_mg2": -13154.95580162773, "GLUTCYSLIG-MONOMER_mod_mg2": -4833.824425255951, "G7408-MONOMER_mod_mg2": -2248.405142163595, "FUCULOKIN-MONOMER_mod_mg2": -4234.518169406709, "G7496-MONOMER_mod_mg2": -1953.0636334897454, "MALSYNG-MONOMER_mod_mg2": -7891.768706846367, "GLYCPDIESTER-CYTO-MONOMER_mod_mg2": -4325.671974908514, "DEOXYGLUCONOKIN-MONOMER_mod_mg2": -2693.798419557686, "GLCNACPTRANS-MONOMER_mod_mg2": -3601.9547371866834, "ADENYLATECYC-MONOMER_mod_mg2": -7318.815646360129, "EG11470-MONOMER_mod_mg2": -2321.5610207439227, "RHAMNULOKIN-MONOMER_mod_mg2": -3849.5744086398504, "DMK-MONOMER_mod_mg2": -2880.401315221716, "THIE-MONOMER_mod_mg2": -4045.9385435286945, "4OHBENZOATE-OCTAPRENYLTRANSFER-MONOMER_mod_mg2": -3160.6063042129153, "EG10043-MONOMER_mod_mg2": -2560.3498863798213, "EG12440-MONOMER_mod_mg2": -4308.065295656618, "ValS_mono_mod_mg2": -10199.027869183397, "PSERPHOSPHA-MONOMER_mod_mg2": -3137.8907685588088, "PRPPSYN-MONOMER_mod_mg2_mod_pi": -2431.7745600754583, "PRPPSYN-MONOMER_mod_mn2_mod_pi": -2426.66412001788, "GPH-MONOMER_mod_mg2_mod_cl": -2192.762027682331, "CDPDIGLYSYN-MONOMER_mod_mg2_mod_k": -3471.1582666415707, "Fmt_mono_mod_mg2_mod_k": -2774.4315274633304, "CPLX0-7525_mod_mg2_mod_mn2_mod_thmpp": -10553.507800214205, "3-ISOPROPYLMALDEHYDROG-CPLX_mod_mg2_mod_mn2": -6023.547979851545, "GltX_mono_mod_mg2_mod_1:zn2": -5077.570087164349, "GLYOCARBOLIG-CPLX_mod_mg2_mod_thmpp_mod_fad": -19452.967796261433, "CPLX0-234_mod_mg2": -4987.936023189951, "CPLX0-234_mod_mn2": -4987.936023189951, "CPLX0-234_mod_cobalt2": -4987.936023189951, "CPLX0-238_mod_mg2": -17519.047962320714, "CPLX0-243_mod_mg2": -11468.795650113789, "CPLX0-3482_mod_mg2": -21253.287430915138, "CPLX0-3721_mod_mg2": -7650.038624185267, "CPLX0-3841_mod_mg2": -7013.104138478762, "CPLX0-3948_mod_mg2": -3262.0276767866435, "CPLX0-682_mod_mg2": -16662.146705515697, "CPLX0-7426_mod_mg2": -6716.7297818006, "CPLX0-7615_mod_mg2": -12943.189707078838, "CPLX0-7692_mod_mg2": -6370.653413603245, "CPLX0-7704_mod_mg2": -15005.98922403185, "CPLX0-7709_mod_mg2": -57330.09718109872, "CPLX0-7744_mod_mg2": -4027.5857502601707, "CPLX0-7826_mod_mg2": -3225.7374212495547, "CTPSYN-CPLX_mod_mg2": -21617.029503258, "DETHIOBIOTIN-SYN-CPLX_mod_mg2": -7010.768521292818, "DGTPTRIPHYDRO-CPLX_mod_mg2": -22155.24125818889, "DIOHBUTANONEPSYN-CPLX_mod_mg2": -4724.849797732223, "Eno_dim_mod_4:mg2": -9328.32173926594, "F16B-CPLX_mod_mg2": -13128.543315669564, "GLUC1PADENYLTRANS-CPLX_mod_mg2": -23028.645028129806, "GLUCONOKINII-CPLX_mod_mg2": -6607.78611504484, "GLUTATHIONE-SYN-CPLX_mod_mg2": -11053.869148579039, "GLUTKIN-CPLX_mod_mg2": -11295.904901272965, "H2PTEROATESYNTH-CPLX_mod_mg2": -5503.346664246568, "His_RS_dim_mod_4:mg2": -8396.344109110612, "KDO-8PPHOSPHAT-CPLX_mod_mg2": -7574.738801185034, "MENE-CPLX_mod_mg2": -16485.54626283896, "MENF-CPLX_mod_mg2": -13160.983693347996, "NAG1P-URIDYLTRANS-CPLX_mod_mg2": -14901.493004754424, "OROPRIBTRANS-CPLX_mod_mg2": -5183.700589116756, "PANTOTHENATE-KIN-CPLX_mod_mg2": -6347.359173694923, "PEPCARBOX-CPLX_mod_mg2": -36157.8139408006, "PEPSYNTH-CPLX_mod_mg2": -15149.423810797196, "PPX-CPLX_mod_mg2": -9440.871585224437, "PRPPAMIDOTRANS-CPLX_mod_mg2": -20594.85620169474, "QUINOPRIBOTRANS-CPLX_mod_mg2": -5398.123785892536, "THYMIDYLATESYN-CPLX_mod_mg2": -5912.370312259869, "UPPSYN-CPLX_mod_mg2": -5157.371007550639, "H2PTERIDINEPYROPHOSPHOKIN-MONOMER_mod_mg2": -2209.1093899009597, "DXPREDISOM-CPLX_mod_mn2": -7912.754085377126, "DXPREDISOM-CPLX_mod_cobalt2": -7912.02481106161, "DXPREDISOM-CPLX_mod_mg2": -7917.864525434704, "MALIC-NAD-CPLX_mod_mn2": -21435.96765958495, "MALIC-NAD-CPLX_mod_mg2": -21441.078099642527, "MALIC-NADP-CPLX_mod_mn2": -47210.25210417097, "MALIC-NADP-CPLX_mod_mg2": -47215.36254422855, "SUPEROX-DISMUTMN-CPLX_mod_mn2": -4203.171682323497, "AGMATIN-CPLX_mod_2:mn2": -5130.7775262942305, "ALPHAGALACTOSID-CPLX_mod_mn2": -8469.866103554943, "EG12115-MONOMER_mod_mn2": -2492.6505836442275, "PPENTOMUT-MONOMER_mod_mn2": -3557.9856319383553, "TRANSKETOI-CPLX_mod_thmpp_mod_mn2_mod_mg2": -15323.444916207802, "EG10626-MONOMER_mod_mn2_mod_mg2": -1452.8275527587218, "ARABISOM-CPLX_mod_mn2": -36351.443292278396, "CPLX0-1683_mod_mn2": -11192.435980429962, "CPLX0-303_mod_mn2": -5797.773494241933, "CPLX0-721_mod_mn2": -4321.026257863242, "CPLX0-7631_mod_mn2": -46098.44750511968, "CPLX0-7776_mod_mn2": -5385.906487254452, "CPLX0-7808_mod_mn2": -6303.205477270915, "CPLX0-7848_mod_mn2": -19325.952112936408, "CPLX-7524_mod_mn2": -9693.81854015944, "GLUTAMINESYN-OLIGOMER_mod_mn2": -62583.86975892939, "HISTDEHYD-CPLX_mod_mn2": -6891.356383658675, "XYLISOM-CPLX_mod_mn2": -21470.140219312245, "EG10124-MONOMER_mod_bmocogdp": -7905.9809669453025, "CPLX0-3681_mod_nadp": -22682.628891857054, "CPLX0-7564_mod_nadph_mod_nadh_mod_fad_mod_cobalt2": -6592.5025700612805, "GLYOXI-CPLX_mod_ni2": -2740.639416942145, "CPLX0-7838_mod_pydx5p": -7897.348962362366, "DIAMINOPIMDECARB-CPLX_mod_pydx5p": -17014.71309999424, "CPLX0-743_mod_thmpp": -14543.694131535693, "G6701-MONOMER_mod_thmpp": -12092.886824377778, "HOMOCYSMETB12-MONOMER_mod_zn2_mod_cbl1": -12392.160578320023, "Ala_RS_tetra_mod_4:zn2": -34785.636756931686, "ADHC-CPLX_mod_zn2": -8040.051700070166, "ACETYLORNDEACET-CPLX_mod_zn2": -7818.2566308328, "CPLX0-7521_mod_zn2": -8956.868348268974, "CysS_mono_mod_1:zn2": -5102.987263225058, "G7502-MONOMER_mod_zn2": -5532.193885681662, "HOMOCYSMET-MONOMER_mod_zn2": -7964.936823773495, "CPLX-64_mod_cobalt2_mod_zn2": -15933.047641427504, "CPLX-64_mod_mn2_mod_zn2": -15933.77691574302, "CPLX-64_mod_ni2_mod_zn2": -15933.0915636447, "CPLX0-3161_mod_zn2_mod_cobalt2": -15400.042166796044, "CYTDEAM-MONOMER_mod_fe2_mod_zn2": -3588.668709028756, "CYTDEAM-MONOMER_mod_mn2_mod_zn2": -3588.8342637398873, "CYTDEAM-MONOMER_mod_cobalt2_mod_zn2": -3588.1049894243715, "EG11095-MONOMER_mod_zn2_mod_fe2_mod_cobalt2_mod_mg2_mod_mn2": -2111.5247333761013, "IPPISOM-MONOMER_mod_mg2_mod_zn2": -1883.4209972934898, "IPPISOM-MONOMER_mod_mn2_mod_zn2": -1878.3105572359118, "DIHYDROOROT-CPLX_mod_2:zn2": -7337.965800907396, "CPLX0-3061_mod_zn2": -26125.404769574037, "CPLX0-7633_mod_zn2": -8803.307814898626, "CYTIDEAM-CPLX_mod_zn2": -6254.827738893518, "DUTP-PYROP-CPLX_mod_zn2": -4584.685290618933, "FOLE-CPLX_mod_zn2": -27072.12570227788, "Met_RS_dim_mod_2:zn2": -13744.647529498561, "NAG6PDEACET-CPLX_mod_zn2": -15551.519756953378, "PORPHOBILSYNTH-CPLX_mod_zn2": -28344.28512223795, "RIBULPEPIM-CPLX_mod_zn2": -8359.005833313358, "Thr_RS_dim_mod_zn2": -14470.560828199517, "IleS_mono_mod_2:zn2": -10557.650889131575, "GLYOXII-MONOMER_mod_zn2": -2406.8915932554014, "CPLX0-7760_mod_4fe4s": -16864.94096861617, "CPLX0-7761_mod_4fe4s": -17601.608624814853, "DIHYDROXYACIDDEHYDRAT-CPLX_mod_4fe4s": -9399.16538925828, "FUMARASE-A_mod_4fe4s": -10779.294448706376, "FUMARASE-B_mod_4fe4s": -10662.773803462012, "HEMN-MONOMER_mod_4fe4s": -4440.6899183102505, "BIOTIN-SYN-CPLX_mod_4fe4s_mod_2fe2s": -6007.729521247029, "OHMETHYLBILANESYN-MONOMER_mod_dpm": -4061.0058236696027, "DIHYDROPTERIREDUCT-CPLX_mod_fad": -4081.258283207804, "GLUTATHIONE-REDUCT-NADPH-CPLX_mod_fad": -9096.677848626598, "SARCOX-MONOMER_mod_fad": -3536.2216310909835, "GALPMUT-MONOMER_mod_fad": -3844.540213291861, "DLACTDEHYDROGFAD-MONOMER_mod_fad": -5945.10169426596, "L-ASPARTATE-OXID-MONOMER_mod_fad": -5741.603389839524, "UDPNACETYLMURAMATEDEHYDROG-MONOMER_mod_fad": -4172.893991296963, "EG10456-MONOMER_mod_fad_mod_pheme": -4780.4219480084, "PDXH-CPLX_mod_fmn": -5056.09337720727, "L-LACTDEHYDROGFMN-MONOMER_mod_fmn": -4151.503328922283, "HYDROPEROXIDII-CPLX_mod_6:hemed": -53429.53420139036, "DTDPGLUCDEHYDRAT-CPLX_mod_nad": -7141.590916511136, "UDPGLUCEPIM-CPLX_mod_nad": -5502.948963696482, "HYDROPEROXIDI-CPLX_mod_pheme": -25184.670031587906, "ARGDECARBOXDEG-CPLX_mod_pydx5p": -75093.81334126866, "O-SUCCHOMOSERLYASE-CPLX_mod_pydx5p": -19446.913263516108, "ACSERLYA-CPLX_mod_2:pydx5p": -7992.347761362485, "GABATRANSAM-CPLX_mod_pydx5p": -8413.323947844943, "VALINE-PYRUVATE-AMINOTRANSFER-MONOMER_mod_pydx5p": -5252.081763644019, "ACSERLYB-CPLX_mod_pydx5p": -6272.508198842375, "AKBLIG-CPLX_mod_pydx5p": -9965.730348360888, "CPLX0-1401_mod_pydx5p": -7502.379022880574, "CPLX0-7465_mod_pydx5p": -9381.712205859258, "DAPASYN-CPLX_mod_pydx5p": -10123.155173723579, "DCYSDESULF-CPLX_mod_pydx5p": -6860.6310781046295, "GLUTDECARBOXA-CPLX_mod_pydx5p": -25256.280148352915, "GLUTDECARBOXB-CPLX_mod_pydx5p": -25140.83279729831, "GLYCOPHOSPHORYL-CPLX_mod_pydx5p": -15230.221348244393, "GSAAMINOTRANS-CPLX_mod_pydx5p": -9697.72765256173, "HISTPHOSTRANS-CPLX_mod_pydx5p": -6894.500499773995, "LDC2-CPLX_mod_pydx5p": -68147.69747924308, "LYSDECARBOX-CPLX_mod_pydx5p": -78559.39588799437, "MALDEXPHOSPHORYL-CPLX_mod_pydx5p": -19107.58165168766, "ORNDECARBOX-BIO-CPLX_mod_pydx5p": -15591.342630876537, "ORNDECARBOXDEG-CPLX_mod_pydx5p": -16976.61493918962, "PSERTRANSAM-CPLX_mod_pydx5p": -7287.4121962929385, "THREDEHYDCAT-CPLX_mod_pydx5p": -21648.952976048313, "THREDEHYDSYN-CPLX_mod_pydx5p": -19947.421179829413, "THRESYN-MONOMER_mod_pydx5p": -4802.775224278883, "G7166-MONOMER_mod_pydx5p": -4257.856472564681, "DSERDEAM-MONOMER_mod_pydx5p": -4766.292798474811, "G7596-MONOMER_mod_pydx5p": -5072.9807961798815, "ACETYLORNTRANSAM-CPLX_mod_pydx5p": -9586.280773708373, "CARBODEHYDRAT-CPLX_mod_zn2": -5103.4754388521515, "ALKAPHOSPHA-CPLX_mod_zn2_mod_mg2": -9525.088454516392, "THREODEHYD-CPLX_mod_zn2": -12088.47458591673, "CPLX0-7741_mod_adocbl": -11360.653659223348, "CPLX0-7719_mod_4fe4s": -8408.69144874831, "EG12069-MONOMER_mod_fad": -5642.2465074663905, "BETAGALACTOSID-CPLX_mod_mg2": -40565.40967724716, "PGMI-MONOMER_mod_mn2": -6508.503854791435, "UDPGLCNACEPIM-MONOMER_mod_nad": -8886.05604073389, "DTDPGLUCDEHYDRAT2-MONOMER_mod_nad": -3700.532210554762, "GDPMANDEHYDRA-CPLX_mod_nadp": -7485.525313315046, "SelA_deca_mod_10:pydx5p": -62621.280133549444, "LTAA-CPLX_mod_pydx5p": -16463.21404603639, "G6646-MONOMER_mod_pydx5p": -4616.084325587864, "USHA-MONOMER_mod_zn2": -5700.125234736962, "CPLX0-253_mod_fad": -3720.6370327021486, "AROH-CPLX_mod_fe3": -6634.785035307907, "GLYCRIBONUCSYN-MONOMER_mod_mg2": -5282.945488353115, "BRANCHED-CHAINAMINOTRANSFER-CPLX_mod_6:pydx5p": -32781.22760852882, "AERGLYC3PDEHYDROG-CPLX_mod_1:fad": -10454.991355036365, "SUCCORNTRANSAM-CPLX_mod_pydx5p": -13008.566523702668, "ISOCITHASE-CPLX_mod_mn2": -8666.81641099912, "ISOCITHASE-CPLX_mod_mg2": -8671.926851056698, "CPLX0-250_FORMATEDEHYDROGH-MONOMER_mod_8:4fe4s_mod_2:2fe2s_mod_bmocogdp_mod_NiFeCoCN2": -40389.13729721195, "G6523-MONOMER_G6518-MONOMER_mod_fmn": -5010.665307388808, "EG10370-MONOMER_mod_mn2": -3289.522518292216, "NITRATREDUCTA-CPLX_mod_bmocogdp_mod_3fe4s_mod_4fe4s": -18654.434194729634, "FLAVONADPREDUCT-MONOMER_mod_fad": -2857.5677238855465, "NITRATREDUCTZ-CPLX_mod_bmocogdp_mod_2:pheme_mod_3:4fe4s_mod_1:3fe4s": -20243.16803888045, "GCVMULTI-CPLX_mod_lipo": -34993.43262069476, "IMIDHISTID-CPLX_mod_mn2": -5809.962803377564, "CPLX0-341_mod_fmn": -43951.43126885079, "CPLX0-341_mod_mg2": -43533.28793364155, "CPLX0-1261_mod_thmpp": -7705.6530119240215, "PUTA-CPLX_mod_fad": -26309.590362317518, "CPLX0-7652_mod_mn2": -19596.908142439916, "CPLX0-7466_mod_mg2": -9148.860729352922, "CPLX0-7643_mod_mg2": -21140.96366064679, "CPLX0-7904_mod_ca2": -12059.599244167115, "CYSTATHIONINE-BETA-LYASE-CPLX_mod_pydx5p": -15991.994930621304, "DHHB-METHYLTRANSFER-CPLX_mod_zn2": -4944.494078353011, "DHPDIOXYGEN-CPLX_mod_fe2": -10924.096458800232, "GSP-CPLX_mod_mg2": -11076.36200275229, "GUANYL-KIN-CPLX_mod_mg2": -4246.134812416619, "LysII_RS_dim_mod_6:mg2": -10882.62269581418, "LysII_RS_dim_mod_lys__L": -10912.824348313992, "LYXK-CPLX_mod_mg2": -8810.502450940277, "PDXK-CPLX_mod_zn2": -10293.804462785947, "PDXK-CPLX_mod_mg2": -10300.82626880274, "Ser_RS_dim_mod_mg2": -9019.363428174014, "TYRB-DIMER_mod_pydx5p": -9056.797676497987, "G6246-MONOMER_mod_mg2": -2847.1501909195445, "DIHYDROOROTOX-MONOMER_mod_fmn": -3439.4291564363793, "TDK-MONOMER_mod_mg2": -1998.4311857633634, "GARTRANSFORMYL2-MONOMER_mod_mg2": -3876.465500033578, "UXAC-MONOMER_mod_zn2": -5549.334096774638, "SPOT-MONOMER_mod_mn2": -6403.734920138887, "6PFK-1-CPX_mod_mg2": -12794.189101813474, "ASPAMINOTRANS-DIMER_mod_pydx5p": -8883.459274112445, "BRANCHED-CHAINAMINOTRANSFER-CPLX_mod_pydx5p": -28596.586401571534, "USHA-MONOMER_mod_cobalt2": -5701.307326380661, "CMPKI-MONOMER_mod_mg2": -2323.8046363831413, "MiaB_mono_mod_1:4fe4s": -4516.02460038723, "RumB_mono_mod_1:4fe4s": -4095.0118235251084, "RumA_mono_mod_1:4fe4s": -4222.362461867327, "rpL7/12_mod_1:acetyl": -3324.3727936953474, "Def_mono_mod_1:fe2": -2160.9390063645546, "Map_mono_mod_2:fe2": -3679.4302582249607, "Mfd_mono_mod_1:mg2": -11901.703862630178, "Rnb_mono_mod_1:mg2": -6802.318823532187, "RluD_mono_mod_1:mg2": -3855.3751451794665, "RpoZ_mono_mod_1:mg2": -2820.475176027787, "RNase_III_dim_mod_2:mg2": -5088.798295718912, "RNase_P_cplx_mod_2:mg2": 5522.1489479776355, "Orn_dim_mod_2:mg2": -3908.4825522046294, "MiaA_dim_mod_2:mg2": -10209.818262024386, "Rho_hexa_mod_3:mg2": -26170.750026804897, "RNase_T_dim_mod_4:mg2": -8031.493625646467, "Rnd_mono_mod_5:mg2": -4063.096252271889, "hRNAP_mod_1:zn2_mod_2:mg2": -29889.573102148577, "RNase_E_tetra_mod_2:zn2": -46452.36482125287, "RrmA_dim_mod_2:zn2": -5958.872869504871, "RNase_BN_dim_mod_2:zn2": -5980.651417683041, "TadA_dim_mod_2:zn2": -4477.055435099877, "DnaJ_dim_mod_4:zn2": -8620.607998399719, "Tgt_hexa_mod_6:zn2": -23151.292416657216, "RlmN_mono_mod_1:4fe4s": -3625.0833087785786, "MnmC_mono_mod_fad": -7181.8696911165725, "MnmEG_cplx_mod_fad_mod_2:k": -21900.751822288996, "Rph_mono_mod_mg2": -1975.9770910031668, "NAPAB-CPLX_NAPC-MONOMER_mod_bmocogdp": -12925.523192398603, "NAP-CPLX_mod_bmocogdp": -18287.403489881624, "CPLX0-7838_CPLX0-7839_mod_pydx5p": -10632.623820876499, "GLUCDEHYDROG-MONOMER_mod_pqq": -8829.109595482192, "YdaO_dim_mod_4fe4s": -6058.493373993081, "ATPSYN-CPLX_EG10106-MONOMER_mod_mg2": -39309.2031783747, "QueG_mono_mod_2:4fe4s": -4094.480394287064, "PYRUVFORMLY-INACTIVE-CPLX_mod_glycyl": -15644.988078373466, "PYRUVFORMLY-MONOMER_EG11784-MONOMER_mod_glycyl": -9165.613734029967, "KETOBUTFORMLY-INACT-MONOMER_mod_glycyl": -6645.797322396381, "EG11910-MONOMER_dimer_EG11911-MONOMER_mod_glycyl": -17887.94936383733, "ADCLY-CPLX_mod_pydx5p": -5413.632735651142, "CYT-O-UBIOX-CPLX_mod_pheme_mod_hemeO_mod_cu2": -18124.3361374892, "RNA_dummy": 15936.150524264129, "protein_dummy": -3120.3672366541573, "CPLX_dummy": -3120.3672366541573, "unmodeled_protein_biomass": -241.78077102097373, "generic_16Sm4Cm1402": -3039.5085981337834, "generic_LYSINEaaRS": -10882.62269581418, "generic_Dus": -3219.476011250327, "generic_RF": -3441.9975968635335, "generic_Tuf": -3671.5154249991733, "generic_RNase": -1975.9770910031668, "generic_16s_rRNAs": 89636.29835582554, "generic_23s_rRNAs": 168631.34681786268, "generic_5s_rRNAs": 7007.66306867645, "ribosome": 171562.83212910587, "RNAPE-CPLX": -32644.68536495131, "RNAPS-CPLX": -33231.89682254698, "RNAP32-CPLX": -33004.18996716481, "RNAP70-CPLX": -36484.82769717735, "CPLX0-221": -32003.026655782265, "RNAP54-CPLX": -34198.88639294666, "CPLX0-222": -32839.34867184831, "RNA_degradosome": -89989.65000414447, "rRNA_containing_excision_machinery": -66227.19916173375, "monocistronic_excision_machinery": -42906.1929642784, "polycistronic_wout_rRNA_excision_machinery": -66236.92590833783, "generic_2fe2s_transfer_complex": -1785.2869147949452, "generic_4fe4s_transfer_complex": -1816.711782159658, "protein_b0007_Inner_Membrane": -5188.0067711617285, "protein_b0019_Inner_Membrane": -3896.594369253158, "protein_b0027_Inner_Membrane": -1510.1691040049916, "protein_b0040_Inner_Membrane": -5040.731230861862, "protein_b0047_Inner_Membrane": -6249.662751088076, "protein_b0053_Periplasm": -6012.905599883792, "protein_b0067_Inner_Membrane": -5254.186030553198, "protein_b0068_Inner_Membrane": -2711.7350571268084, "protein_b0070_Inner_Membrane": -4875.346711601538, "protein_b0084_Inner_Membrane": -5010.7156167510475, "protein_b0087_Inner_Membrane": -3475.29405609745, "protein_b0112_Inner_Membrane": -5203.012274361608, "protein_b0123_Periplasm": -6181.099151140251, "protein_b0124_Inner_Membrane": -7899.595254521357, "protein_b0149_Inner_Membrane": -9364.57389457762, "protein_b0150_Outer_Membrane": -7551.279191047163, "protein_b0152_Periplasm": -3935.106476641415, "protein_b0153_Inner_Membrane": -9205.081836238402, "protein_b0155_Inner_Membrane": -4740.331278947685, "protein_b0158_Periplasm": -2725.5161792590684, "protein_b0175_Inner_Membrane": -3482.8661179145056, "protein_b0177_Outer_Membrane": -8494.471130873813, "protein_b0197_Inner_Membrane": -3271.071482860912, "protein_b0198_Inner_Membrane": -2129.5250936854036, "protein_b0221_Inner_Membrane": -8420.495085414854, "protein_b0241_Outer_Membrane": -3779.028947151978, "protein_b0260_Inner_Membrane": -4783.598274081118, "protein_b0314_Inner_Membrane": -6513.105177604875, "protein_b0336_Inner_Membrane": -3825.8830718975564, "protein_b0341_Inner_Membrane": -3790.3216279603225, "protein_b0343_Inner_Membrane": -4872.7319550138955, "protein_b0353_Inner_Membrane": -4441.030252503233, "protein_b0365_Periplasm": -4732.395247408868, "protein_b0367_Inner_Membrane": -2785.4942888336136, "protein_b0383_Periplasm": -4770.918503568627, "protein_b0401_Inner_Membrane": -5390.652365466381, "protein_b0408_Inner_Membrane": -5295.589877890933, "protein_b0409_Inner_Membrane": -4398.237830048164, "protein_b0411_Outer_Membrane": -3731.6316966121867, "protein_b0418_Inner_Membrane": -1805.0522033556306, "protein_b0428_Inner_Membrane": -2751.588819781082, "protein_b0429_Inner_Membrane": -1162.746543410594, "protein_b0430_Inner_Membrane": -2163.8049896847824, "protein_b0431_Inner_Membrane": -9137.198846138468, "protein_b0432_Inner_Membrane": -3232.873828503858, "protein_b0433_Inner_Membrane": -5301.860001083017, "protein_b0451_Inner_Membrane": -4811.237560811448, "protein_b0462_Inner_Membrane": -9417.846510607384, "protein_b0463_Inner_Membrane": -4873.063480781197, "protein_b0480_Periplasm": -5712.010414055789, "protein_b0484_Inner_Membrane": -7627.125728591013, "protein_b0494_Periplasm": -2690.731939653272, "protein_b0511_Inner_Membrane": -4357.327785852792, "protein_b0572_Outer_Membrane": -6388.325128281284, "protein_b0573_Periplasm": -1209.156983863973, "protein_b0574_Periplasm": -4338.661755802113, "protein_b0575_Inner_Membrane": -9928.016910830951, "protein_b0576_Inner_Membrane": -4673.987177644112, "protein_b0584_Outer_Membrane": -7152.906225427992, "protein_b0589_Inner_Membrane": -3114.44439216582, "protein_b0590_Inner_Membrane": -3744.3560553213147, "protein_b0591_Inner_Membrane": -4494.37202549238, "protein_b0592_Periplasm": -3191.7255821975696, "protein_b0604_Periplasm": -3129.3094358041362, "protein_b0612_Inner_Membrane": -4949.942577821098, "protein_b0621_Inner_Membrane": -4442.994415021302, "protein_b0622_Outer_Membrane": -2515.998448826396, "protein_b0627_Inner_Membrane": -711.3611987226855, "protein_b0632_Inner_Membrane": -3770.8084264989616, "protein_b0635_Inner_Membrane": -5442.61249592982, "protein_b0653_Inner_Membrane": -2128.1867771907437, "protein_b0654_Inner_Membrane": -2325.211484151252, "protein_b0655_Periplasm": -2871.282689410019, "protein_b0657_Inner_Membrane": -5751.478942769337, "protein_b0679_Inner_Membrane": -6332.370218343352, "protein_b0692_Inner_Membrane": -4167.57332965291, "protein_b0697_Inner_Membrane": -7788.5078336614915, "protein_b0698_Inner_Membrane": -5022.565208050978, "protein_b4513_Inner_Membrane": -299.47945213703434, "protein_b0709_Inner_Membrane": -4974.834428505867, "protein_b0721_Inner_Membrane": -1581.354433218468, "protein_b0722_Inner_Membrane": -1216.768699378869, "protein_b0731_Inner_Membrane": -6334.967479945585, "protein_b0733_Inner_Membrane": -5550.372968575215, "protein_b0734_Inner_Membrane": -3949.23271145571, "protein_b0751_Inner_Membrane": -2519.4265499909325, "protein_b0752_Inner_Membrane": -3549.1394625756925, "protein_b0756_Periplasm": -3174.6456648026215, "protein_b0763_Periplasm": -2869.5646096754285, "protein_b0764_Inner_Membrane": -2253.7223825825454, "protein_b0789_Periplasm": -6101.344574230352, "protein_b0805_Outer_Membrane": -7365.184890846235, "protein_b0810_Inner_Membrane": -2296.277982943359, "protein_b0811_Periplasm": -2499.6289250642308, "protein_b0813_Inner_Membrane": -3065.769221878367, "protein_b0831_Inner_Membrane": -3024.739706993479, "protein_b0832_Inner_Membrane": -2980.906999421559, "protein_b0837_Periplasm": -4115.209897624586, "protein_b0839_Inner_Membrane": -4001.288234608062, "protein_b0841_Inner_Membrane": -2384.4713845974024, "protein_b0842_Inner_Membrane": -4659.646661662864, "protein_b0854_Periplasm": -3915.790498276599, "protein_b0856_Inner_Membrane": -3234.195415068064, "protein_b0857_Inner_Membrane": -2939.3547354473158, "protein_b0860_Periplasm": -2689.9919810401557, "protein_b0861_Inner_Membrane": -2270.7748952912543, "protein_b0862_Inner_Membrane": -2351.9380184986867, "protein_b0863_Periplasm": -2385.4131331516146, "protein_b0875_Inner_Membrane": -2593.6699203724816, "protein_b0886_Inner_Membrane": -4954.835974719079, "protein_b0887_Inner_Membrane": -5681.409593357561, "protein_b0891_Periplasm": -2538.268426120622, "protein_b0894_Periplasm": -8032.852590055215, "protein_b0896_Inner_Membrane": -2882.5356507942597, "protein_b0904_Inner_Membrane": -3261.312921254802, "protein_b0914_Inner_Membrane": -7505.426298666942, "protein_b0915_Inner_Membrane": -2851.7364632925246, "protein_b0929_Outer_Membrane": -4077.7161454435404, "protein_b0934_Inner_Membrane": -2588.8215889763187, "protein_b0936_Periplasm": -3338.4267249897835, "protein_b0957_Outer_Membrane": -4222.982661899772, "protein_b0972_Inner_Membrane": -4015.23178816575, "protein_b0973_Periplasm": -5955.913700940988, "protein_b0974_Inner_Membrane": -4846.072595703871, "protein_b0978_Inner_Membrane": -7003.90675785314, "protein_b0979_Inner_Membrane": -3740.1544226932942, "protein_b0980_Periplasm": -4369.0342472707625, "protein_b0996_Inner_Membrane": -4322.119448243374, "protein_b0997_Periplasm": -8340.738293392607, "protein_b1002_Periplasm": -4221.567817793959, "protein_b1006_Inner_Membrane": -6206.359394095017, "protein_b1015_Inner_Membrane": -5224.266687421183, "protein_b1069_Inner_Membrane": -5588.347857241419, "protein_b1101_Inner_Membrane": -5391.459083853791, "protein_b1102_Outer_Membrane": -6985.114802223326, "protein_b1116_Inner_Membrane": -4639.21034100901, "protein_b1118_Inner_Membrane": -3578.946578781913, "protein_b1123_Periplasm": -3849.3542384631855, "protein_b1124_Inner_Membrane": -2527.5507584957463, "protein_b1125_Inner_Membrane": -2682.15995540897, "protein_b1185_Inner_Membrane": -1957.4580183324106, "protein_b1186_Inner_Membrane": -5841.5855430719785, "protein_b1193_Outer_Membrane": -2105.648751846581, "protein_b1197_Periplasm": -5795.34413985484, "protein_b1206_Inner_Membrane": -6052.6450683047915, "protein_b1209_Outer_Membrane": -1611.3619357397708, "protein_b1216_Inner_Membrane": -3842.2344156156087, "protein_b1223_Inner_Membrane": -5093.398044019594, "protein_b1227_Inner_Membrane": -2336.951411634484, "protein_b1243_Periplasm": -7971.484361086143, "protein_b1244_Inner_Membrane": -3043.2424102529026, "protein_b1245_Inner_Membrane": -2751.3155585761865, "protein_b1249_Inner_Membrane": -5573.079872269563, "protein_b1250_Inner_Membrane": -4167.165025515349, "protein_b1252_Inner_Membrane": -2273.9503368770424, "protein_b1278_Inner_Membrane": -3238.6314119943936, "protein_b1296_Inner_Membrane": -4351.124743874655, "protein_b1308_Periplasm": -1239.0369576704772, "protein_b1319_Outer_Membrane": -3801.2785244131533, "protein_b1329_Periplasm": -5756.051154458788, "protein_b1363_Inner_Membrane": -5191.873611199825, "protein_b1377_Outer_Membrane": -4196.265159597004, "protein_b1386_Periplasm": -7781.83118047541, "protein_b1440_Periplasm": -3946.1444884726516, "protein_b1442_Inner_Membrane": -3310.79932020041, "protein_b1443_Inner_Membrane": -2573.9185743329067, "protein_b1453_Inner_Membrane": -5085.965772295276, "protein_b1465_Inner_Membrane": -2279.3992057559053, "protein_b1469_Inner_Membrane": -4180.036501895391, "protein_b1473_Inner_Membrane": -3230.992917066586, "protein_b1474_Periplasm": -11627.482557500854, "protein_b1475_Inner_Membrane": -3443.338785638313, "protein_b1476_Inner_Membrane": -2585.0486941901886, "protein_b1485_Inner_Membrane": -2782.611552468297, "protein_b1486_Inner_Membrane": -3213.727117385178, "protein_b1487_Periplasm": -7406.992586536456, "protein_b1492_Inner_Membrane": -5149.387889948563, "protein_b1528_Inner_Membrane": -4118.853826354734, "protein_b1533_Inner_Membrane": -3484.9495994414633, "protein_b1587_Periplasm": -7578.664395010064, "protein_b1588_Periplasm": -8036.868420225082, "protein_b1589_Periplasm": -2765.40820114699, "protein_b1590_Inner_Membrane": -2767.5387244365206, "protein_b1592_Inner_Membrane": -3856.9274210888725, "protein_b1599_Inner_Membrane": -1147.294537211081, "protein_b1600_Inner_Membrane": -1477.2774865996064, "protein_b1602_Inner_Membrane": -4532.088935164072, "protein_b1603_Inner_Membrane": -6123.570641725303, "protein_b1605_Inner_Membrane": -4630.173848356496, "protein_b1621_Inner_Membrane": -5846.138394673272, "protein_b1634_Inner_Membrane": -5042.197692707894, "protein_b1646_Periplasm": -1600.344718468204, "protein_b1677_Outer_Membrane": -739.2374125357983, "protein_b1711_Inner_Membrane": -3386.4659043807446, "protein_b1801_Inner_Membrane": -5387.456392944286, "protein_b1818_Inner_Membrane": -3729.8734901897583, "protein_b1819_Inner_Membrane": -2640.401872587523, "protein_b1855_Inner_Membrane": -3799.589247079341, "protein_b1857_Periplasm": -3845.389253796097, "protein_b1859_Inner_Membrane": -3138.1486196875007, "protein_b1872_Periplasm": -10011.888380246515, "protein_b1873_Inner_Membrane": -3964.5306465583208, "protein_b4460_Inner_Membrane": -2814.0760387514133, "protein_b1901_Periplasm": -3494.6430852334292, "protein_b1907_Inner_Membrane": -4362.962690774105, "protein_b1912_Inner_Membrane": -2307.0239489626424, "protein_b1981_Inner_Membrane": -4348.588258602347, "protein_b1992_Inner_Membrane": -2474.262904499078, "protein_b2010_Inner_Membrane": -3917.3393033261914, "protein_b2027_Inner_Membrane": -2725.896746355464, "protein_b2035_Inner_Membrane": -4649.100844337578, "protein_b2037_Inner_Membrane": -3840.8153135487605, "protein_b2092_Inner_Membrane": -4550.461831585417, "protein_b2128_Inner_Membrane": -2449.098127738441, "protein_b2130_Inner_Membrane": -3756.8808008713895, "protein_b2131_Periplasm": -3184.4561679348426, "protein_b2132_Periplasm": -7736.969602146987, "protein_b2134_Periplasm": -3737.141715493973, "protein_b2148_Inner_Membrane": -2937.169863505913, "protein_b2150_Periplasm": -3471.396208109142, "protein_b2155_Outer_Membrane": -6310.362058102666, "protein_b2156_Inner_Membrane": -4954.1589198011725, "protein_b2167_Inner_Membrane": -6051.10499487202, "protein_b2170_Inner_Membrane": -3822.3149147100235, "protein_b2174_Inner_Membrane": -2233.5275261714564, "protein_b2197_Periplasm": -1734.2664584516695, "protein_b2198_Inner_Membrane": -885.7569060424901, "protein_b2199_Inner_Membrane": -2753.332843307442, "protein_b2200_Inner_Membrane": -2343.468978851658, "protein_b2202_Inner_Membrane": -1950.698490007354, "protein_b2203_Periplasm": -1517.7123523510318, "protein_b2204_Inner_Membrane": -2533.826491521681, "protein_b2205_Periplasm": -2828.05380596134, "protein_b2206_Periplasm": -8674.006563954474, "protein_b2215_Outer_Membrane": -3921.911023333158, "protein_b2223_Inner_Membrane": -5883.415484706307, "protein_b2239_Periplasm": -3950.1994572857666, "protein_b2240_Inner_Membrane": -4842.8943245199225, "protein_b2254_Inner_Membrane": -3003.233700917852, "protein_b2257_Inner_Membrane": -5751.117412532901, "protein_b4544_Inner_Membrane": -1148.8355580525374, "protein_b2258_Inner_Membrane": -1343.7198289683272, "protein_b2276_Inner_Membrane": -4603.400730855475, "protein_b2277_Inner_Membrane": -6462.20977207458, "protein_b2278_Inner_Membrane": -6199.564803361113, "protein_b2279_Inner_Membrane": -949.494531496167, "protein_b2280_Inner_Membrane": -1906.3112327819542, "protein_b2282_Inner_Membrane": -3431.213337658152, "protein_b2288_Inner_Membrane": -1579.0394422695808, "protein_b2307_Inner_Membrane": -2427.138153394878, "protein_b2308_Inner_Membrane": -2093.0281624684403, "protein_b2309_Periplasm": -2586.1212682177584, "protein_b2310_Periplasm": -2513.1101121739266, "protein_b2328_Periplasm": -2724.283096958003, "protein_b2344_Outer_Membrane": -4691.747428837316, "protein_b2392_Inner_Membrane": -4627.656118221583, "protein_b2393_Inner_Membrane": -4279.931043301337, "protein_b2406_Inner_Membrane": -4301.220439139126, "protein_b2423_Inner_Membrane": -2868.839397983256, "protein_b2424_Inner_Membrane": -2868.2313454029127, "protein_b2425_Periplasm": -3316.005751079306, "protein_b2429_Inner_Membrane": -4136.098875137488, "protein_b2435_Periplasm": -3668.275913078237, "protein_b2470_Inner_Membrane": -8870.529421234234, "protein_b2477_Outer_Membrane": -3276.41769676498, "protein_b2482_Inner_Membrane": -6862.123024977134, "protein_b2483_Inner_Membrane": -3159.6457251672537, "protein_b2484_Inner_Membrane": -4500.155254636702, "protein_b2485_Inner_Membrane": -2173.841544025429, "protein_b2486_Inner_Membrane": -5081.6497002016895, "protein_b2492_Inner_Membrane": -8117.108745437478, "protein_b2497_Inner_Membrane": -4088.5862115900027, "protein_b2512_Outer_Membrane": -4334.932185839693, "protein_b2519_Inner_Membrane": -11314.9887108457, "protein_b2536_Inner_Membrane": -4346.064720026178, "protein_b2558_Periplasm": -5390.36004261963, "protein_b2578_Inner_Membrane": -2215.315721009357, "protein_b2587_Inner_Membrane": -4797.856673063497, "protein_b2595_Outer_Membrane": -2640.8595065266727, "protein_b2617_Outer_Membrane": -1117.5593102619027, "protein_b2663_Inner_Membrane": -4605.801432490509, "protein_b2678_Inner_Membrane": -2990.383328432121, "protein_b2679_Periplasm": -3360.9202855559643, "protein_b2682_Inner_Membrane": -2431.3357413472963, "protein_b2683_Inner_Membrane": -990.383390557608, "protein_b2701_Outer_Membrane": -3242.371015214844, "protein_b2702_Inner_Membrane": -1764.9768231965302, "protein_b2703_Inner_Membrane": -2722.1435517790082, "protein_b2715_Inner_Membrane": -4742.088231174475, "protein_b2722_Inner_Membrane": -2830.260646195426, "protein_b2723_Inner_Membrane": -9124.283184006383, "protein_b2789_Inner_Membrane": -5954.060008496474, "protein_b2796_Inner_Membrane": -5791.556369534936, "protein_b2801_Inner_Membrane": -4111.974691867174, "protein_b2813_Outer_Membrane": -3649.491529322375, "protein_b2817_Periplasm": -4829.73628014428, "protein_b2828_Inner_Membrane": -2818.6410006899337, "protein_b2835_Inner_Membrane": -3822.9821137461486, "protein_b2836_Inner_Membrane": -8123.962155615063, "protein_b2841_Inner_Membrane": -4899.947607935253, "protein_b2882_Inner_Membrane": -3917.8530289327477, "protein_b2893_Periplasm": -2871.0398278055127, "protein_b2923_Inner_Membrane": -2441.0969001670937, "protein_b2938_Periplasm": -6747.274228257591, "protein_b2943_Inner_Membrane": -5193.00235929462, "protein_b2957_Periplasm": -3113.823372182778, "protein_b2963_Outer_Membrane": -3541.3416619714835, "protein_b2964_Inner_Membrane": -4787.486175250818, "protein_b2975_Inner_Membrane": -5445.886018141139, "protein_b2987_Inner_Membrane": -5467.08213878991, "protein_b2994_Periplasm": -8456.221978903648, "protein_b2995_Inner_Membrane": -4008.343925167961, "protein_b2996_Periplasm": -3631.1134006663497, "protein_b2997_Periplasm": -4138.570998130151, "protein_b3005_Inner_Membrane": -1572.2165286825018, "protein_b3006_Inner_Membrane": -2257.3423323910965, "protein_b3035_Outer_Membrane": -5980.118086842263, "protein_b3040_Inner_Membrane": -2904.1085941859164, "protein_b3057_Inner_Membrane": -3203.028263478951, "protein_b3059_Inner_Membrane": -2273.6911355589614, "protein_b3063_Inner_Membrane": -6117.735905161274, "protein_b3089_Inner_Membrane": -4080.027113767333, "protein_b3093_Inner_Membrane": -5209.622410335058, "protein_b3116_Inner_Membrane": -4163.658079227873, "protein_b3127_Inner_Membrane": -4437.681221270727, "protein_b3161_Inner_Membrane": -4453.62956703336, "protein_b3175_Inner_Membrane": -1140.2505560604511, "protein_b3182_Periplasm": -4970.475298508167, "protein_b3196_Inner_Membrane": -2949.684794277514, "protein_b3199_Inner_Membrane": -1399.9185220389907, "protein_b3200_Periplasm": -1508.5447712412865, "protein_b3224_Inner_Membrane": -4745.127247462837, "protein_b3258_Inner_Membrane": -4407.707571843083, "protein_b3265_Inner_Membrane": -4812.62378769382, "protein_b3266_Inner_Membrane": -8996.003186030799, "protein_b3300_Inner_Membrane": -4315.062617242801, "protein_b3350_Inner_Membrane": -6061.0887865003915, "protein_b3367_Inner_Membrane": -2794.0146885199742, "protein_b3370_Inner_Membrane": -4196.191012941177, "protein_b3396_Inner_Membrane": -9998.91491874224, "protein_b3409_Inner_Membrane": -8175.950968765893, "protein_b3415_Inner_Membrane": -4869.463189272078, "protein_b4476_Inner_Membrane": -4700.926449136241, "protein_b3447_Periplasm": -5658.014139810902, "protein_b3451_Inner_Membrane": -2923.0620077034173, "protein_b3452_Inner_Membrane": -2700.721544297477, "protein_b3453_Periplasm": -4582.442123106574, "protein_b3456_Inner_Membrane": -4173.7812495095095, "protein_b3457_Inner_Membrane": -3018.562577708474, "protein_b3458_Periplasm": -3599.3787685824573, "protein_b3460_Periplasm": -3898.153294386005, "protein_b3469_Inner_Membrane": -6754.898070195223, "protein_b3476_Periplasm": -7974.55906494271, "protein_b3477_Inner_Membrane": -3067.318195955512, "protein_b3478_Inner_Membrane": -2623.874853895651, "protein_b3493_Inner_Membrane": -5167.143362076664, "protein_b3496_Inner_Membrane": -4825.984433309123, "protein_b3502_Inner_Membrane": -4033.5878375455814, "protein_b3528_Inner_Membrane": -3913.853195205284, "protein_b3542_Inner_Membrane": -2774.499593948153, "protein_b3543_Inner_Membrane": -3307.0725553477605, "protein_b3544_Periplasm": -8161.755167977202, "protein_b3546_Inner_Membrane": -5197.209696959563, "protein_b3566_Periplasm": -3154.2223518517635, "protein_b3568_Inner_Membrane": -3555.3717640295718, "protein_b3571_Periplasm": -6622.535438036214, "protein_b3577_Inner_Membrane": -1533.6720792105668, "protein_b3578_Inner_Membrane": -4170.447557863252, "protein_b3579_Periplasm": -3355.255783884007, "protein_b3599_Inner_Membrane": -5985.698610374369, "protein_b3603_Inner_Membrane": -6623.561986936348, "protein_b3622_Inner_Membrane": -4081.094551544496, "protein_b3653_Inner_Membrane": -4397.634286015356, "protein_b3654_Inner_Membrane": -4510.653331766555, "protein_b3666_Inner_Membrane": -4360.124054655664, "protein_b3679_Inner_Membrane": -5254.845632228238, "protein_b3691_Inner_Membrane": -4225.935744919614, "protein_b3705_Inner_Membrane": -5807.604723511776, "protein_b3709_Inner_Membrane": -3749.7829437748583, "protein_b3714_Inner_Membrane": -4578.864478433844, "protein_b3722_Inner_Membrane": -5595.503327559458, "protein_b3726_Inner_Membrane": -3223.440713615004, "protein_b3727_Inner_Membrane": -3350.52135660655, "protein_b3728_Periplasm": -3523.4728524290044, "protein_b3731_Inner_Membrane": -1373.8591959391226, "protein_b3736_Inner_Membrane": -1761.9859325002028, "protein_b3737_Inner_Membrane": -3486.020279716967, "protein_b3738_Inner_Membrane": -2626.335877378729, "protein_b3739_Inner_Membrane": -1459.3176571921465, "protein_b3747_Inner_Membrane": -7149.162256716474, "protein_b3750_Inner_Membrane": -2880.6774790243444, "protein_b3751_Periplasm": -2980.8413872051474, "protein_b3784_Inner_Membrane": -3606.8181104887167, "protein_b3785_Inner_Membrane": -3223.516410900057, "protein_b3792_Inner_Membrane": -4005.0691357996684, "protein_b3793_Inner_Membrane": -4687.750412660676, "protein_b3816_Inner_Membrane": -3720.352699091469, "protein_b3821_Outer_Membrane": -3683.890301437278, "protein_b3823_Inner_Membrane": -2163.39677151843, "protein_b3824_Inner_Membrane": -2301.65378389805, "protein_b3835_Inner_Membrane": -6554.282298986587, "protein_b3836_Inner_Membrane": -711.3611987226855, "protein_b3838_Inner_Membrane": -1654.5094114492458, "protein_b3839_Inner_Membrane": -3508.281563534668, "protein_b3849_Inner_Membrane": -4488.421468924971, "protein_b3875_Outer_Membrane": -2963.6309590598107, "protein_b3892_Inner_Membrane": -2472.6656476722087, "protein_b3893_Inner_Membrane": -3654.9585917148756, "protein_b3894_Periplasm": -11960.502362308715, "protein_b3907_Inner_Membrane": -3349.711983578817, "protein_b3909_Inner_Membrane": -3143.4693372196652, "protein_b3915_Inner_Membrane": -3179.397493627174, "protein_b3917_Periplasm": -3996.867310292258, "protein_b3927_Inner_Membrane": -4167.040378102228, "protein_b3930_Inner_Membrane": -2885.264688523749, "protein_b3966_Outer_Membrane": -5659.268291530493, "protein_b3981_Inner_Membrane": -1811.4155869585127, "protein_b4031_Inner_Membrane": -4701.585228498544, "protein_b4032_Inner_Membrane": -3008.7368427807496, "protein_b4033_Inner_Membrane": -4400.846454362936, "protein_b4034_Periplasm": -4520.609132889464, "protein_b4036_Outer_Membrane": -6279.243050447906, "protein_b4040_Inner_Membrane": -3165.469677514949, "protein_b4042_Inner_Membrane": -1455.2528128204265, "protein_b4055_Periplasm": -2408.4797059851862, "protein_b4067_Inner_Membrane": -6083.894906870607, "protein_b4070_Periplasm": -5615.160268673369, "protein_b4071_Periplasm": -1825.2064308528625, "protein_b4072_Periplasm": -2743.995343393113, "protein_b4073_Inner_Membrane": -3222.798373187563, "protein_b4077_Inner_Membrane": -4599.451151314727, "protein_b4086_Inner_Membrane": -2795.613055064998, "protein_b4088_Periplasm": -3124.6809277117654, "protein_b4111_Inner_Membrane": -5419.024539541103, "protein_b4115_Inner_Membrane": -4471.876321886563, "protein_b4120_Inner_Membrane": -4509.86885047602, "protein_b4123_Inner_Membrane": -4354.939323139903, "protein_b4130_Inner_Membrane": -4856.935310840478, "protein_b4132_Inner_Membrane": -4952.680385062836, "protein_b4136_Inner_Membrane": -5955.827046326063, "protein_b4138_Inner_Membrane": -4080.4380710010682, "protein_b4151_Inner_Membrane": -1294.5419837570264, "protein_b4152_Inner_Membrane": -1524.833263183755, "protein_b4169_Periplasm": -5486.826072956758, "protein_b4193_Inner_Membrane": -4789.512559068346, "protein_b4208_Inner_Membrane": -5493.792053180681, "protein_b4213_Periplasm": -6428.795240651853, "protein_b4227_Periplasm": -3342.3249650399207, "protein_b4230_Inner_Membrane": -2881.8105599591768, "protein_b4231_Inner_Membrane": -2776.413214022468, "protein_b4240_Inner_Membrane": -4241.30686906177, "protein_b4242_Inner_Membrane": -9790.108377978768, "protein_b4261_Inner_Membrane": -4231.854320765719, "protein_b4262_Inner_Membrane": -3117.2139998807384, "protein_b4265_Inner_Membrane": -4229.5442402986855, "protein_b4288_Inner_Membrane": -3008.7706387764492, "protein_b4289_Inner_Membrane": -3153.4098146906044, "protein_b4290_Periplasm": -3382.6016378658287, "protein_b4291_Outer_Membrane": -9760.26256011597, "protein_b4311_Outer_Membrane": -2971.206528008546, "protein_b4321_Inner_Membrane": -5003.978340005076, "protein_b4356_Inner_Membrane": -4356.476391565608, "protein_b4392_Periplasm": -7952.907725650529, "protein_b0463_lipoprotein_Inner_Membrane": -4963.697981244352, "protein_b3265_lipoprotein_Inner_Membrane": -4903.258288156976, "protein_b2512_lipoprotein_Outer_Membrane": -4425.566686302849, "protein_b2477_lipoprotein_Outer_Membrane": -3367.052197228136, "protein_b2595_lipoprotein_Outer_Membrane": -2731.494006989829, "protein_b2617_lipoprotein_Outer_Membrane": -1208.1938107250585, "protein_b0572_lipoprotein_Outer_Membrane": -6478.95962874444, "protein_b1677_lipoprotein_Outer_Membrane": -829.8719129989541, "protein_b1193_lipoprotein_Outer_Membrane": -2196.283252309737, "protein_b1209_lipoprotein_Outer_Membrane": -1701.9964362029266, "protein_b0197_lipoprotein_Inner_Membrane": -3361.7059833240683, "protein_b2813_lipoprotein_Outer_Membrane": -3740.1260297855306, "protein_b2701_lipoprotein_Outer_Membrane": -3333.005515678, "protein_b2963_lipoprotein_Outer_Membrane": -3631.9761624346397, "linear_objective": -1.0}
