# Supplementary material for: COBRAme: A computational framework for genome-scale models of metabolism and gene expression
Source: PLoS Comput Biol. 2018 Jul 5;14(7):e1006302. doi: 10.1371/journal.pcbi.1006302 (PMC6049947; doi:10.1371/journal.pcbi.1006302)
Supplement: S3 File — All results outlined in the manuscript can be reproduced by following the instructions in the README. A JSON version of iJL1678b-ME is also contained in this file. Alternatively, these scripts can be found at https://github.com/coltonlloyd/cobrame_supplement. (ZIP) [file pcbi.1006302.s003.zip › S3_File/Figure_S1_shadow_prices/glucose_sweep/09.421_glucose_dual.json]

{"biomass": 142.79863080258318, "protein_biomass": 472.3041614327885, "mRNA_biomass": 142.79863080258318, "tRNA_biomass": 142.79863080258318, "rRNA_biomass": 142.79863080258318, "ncRNA_biomass": 142.79863080258318, "DNA_biomass": 142.79863080258318, "lipid_biomass": 142.79863080258318, "constituent_biomass": 142.79863080258318, "prosthetic_group_biomass": 142.79863080258318, "peptidoglycan_biomass": 142.79863080258318, "10fthf_c": -5477.256698729269, "12dgr120_c": -31.227272359961848, "12dgr140_c": -25.134048417554485, "12dgr141_c": -25.709778225279113, "12dgr160_c": -41.895621598906864, "12dgr161_c": -41.07813669793243, "12dgr180_c": -28.83436087315489, "12dgr181_c": -27.921928292162537, "12ppd__R_c": 0.41844720010253794, "12ppd__S_c": -0.4055374336340811, "13dpg_c": -3.189557888451203, "14dhncoa_c": -128.4257926006115, "14glucan_c": -10.865210845628058, "15dap_c": -16.476746466363952, "1ddecg3p_c": -18.503419292131092, "1hdec9eg3p_c": -22.787087227186905, "1hdecg3p_c": -23.195829677674123, "1odec11eg3p_c": -16.874643027334553, "1odecg3p_c": -17.306963548727612, "1pyr5c_c": -20.042697236456775, "1tdec7eg3p_c": -18.093644840006323, "1tdecg3p_c": -17.80577891102807, "23dappa_c": -0.8083382386346367, "23ddhb_c": 1.2923389277158936, "23dhacoa_c": -98.82720532580943, "23dhb_c": 1.875897077306181, "23dhba_c": -37.00719594132624, "23dhbzs_c": -0.24219875934247811, "23dhdp_c": -5.832922895535972, "23dhmb_c": -1.929677194687298, "23dhmp_c": -10.469119770146055, "23doguln_c": -0.965765661697619, "25aics_c": -33.55424761956426, "25dkglcn_c": 0.4220537942183778, "25drapp_c": -978.7557826329755, "26dap__LL_c": -9.915130560484426, "26dap__M_c": -11.259318849851113, "2agpe120_c": -25.774929496455098, "2agpe140_c": -22.728317525251416, "2agpe141_c": -23.01618242911373, "2agpe160_c": -30.16798046197715, "2agpe161_c": -30.70024550132291, "2agpe180_c": -24.578473753051618, "2agpe181_c": -24.09835589323652, "2agpg120_c": -25.202124054444976, "2agpg140_c": -22.155512083241295, "2agpg141_c": -22.44337698710361, "2agpg160_c": -29.595175019967034, "2agpg161_c": -24.831164848180617, "2agpg180_c": -24.005668311041497, "2agpg181_c": -23.525550451226398, "2ahbut_c": -9.826664743635547, "2amsa_c": -1.2724076539197793, "2aobut_c": -2.4032480191518397, "2cpr5p_c": -112.5663742307853, "2dda7p_c": -5.045075720133136, "2ddecg3p_c": -17.019654221845805, "2ddg6p_c": -2.8023837268470615, "2ddglcn_c": -0.849979824081116, "2dh3dgal_c": -0.9592901703270575, "2dh3dgal6p_c": -2.873069588184191, "2dhguln_c": -0.3398253899023475, "2dhp_c": -4.450311726696511, "2dmmq8_c": -48576.95986395345, "2dmmql8_c": -48576.585304374494, "2dr1p_c": -4.293098263349428, "2dr5p_c": -4.553871164255116, "2h3oppan_c": -0.18195987495470797, "2hdec9eg3p_c": -21.992773365351468, "2hdecg3p_c": -22.353828841318318, "2ippm_c": -4.0247241944673835, "2mahmp_c": -1232.4800893428346, "2mcacn_c": -2.1399696151148384, "2mcit_c": -1.8701959386230484, "2me4p_c": -3365.9340765602974, "2mecdp_c": -6066.904064741482, "2obut_c": -9.065992689405938, "2odec11eg3p_c": -15.390883757265076, "2odecg3p_c": -15.823198478442327, "2ohph_c": -48570.84403226488, "2ombzl_c": -49033.35154768297, "2omhmbl_c": -49495.80556922323, "2ommbl_c": -49495.388390296444, "2omph_c": -49032.93034557777, "2oph_c": -48570.39707096892, "2oxpaccoa_c": -101.00446172583229, "2p4c2me_c": -5857.431446774458, "2pg_c": -2.3782175899525213, "2pglyc_c": -1.67185523835746, "2sephchc_c": -29.82609153845521, "2shchc_c": -29.533759031548595, "2tdec7eg3p_c": -14.26090715450444, "2tdecg3p_c": -13.973042250642125, "2tpr3dpcoa_c": -102.05793221851701, "34hpp_c": -27.360004938837374, "35cgmp_c": -49.81935319757199, "3amac_c": -0.0, "3c2hmp_c": -4.050820527835284, "3c3hmp_c": -3.998627861099483, "3c4mop_c": -3.849917900543524, "3dhguln_c": -1.4704364203765397, "3dhgulnp_c": -3.519276531869435, "3dhq_c": -7.81656032370235, "3dhsk_c": -10.046443221243852, "3hadpcoa_c": -99.04861922637421, "3hbcoa_c": -98.10971061818499, "3hcinnm_c": -0.29640812408429684, "3hdcoa_c": -104.21731883918468, "3hddcoa_c": -106.56351567691276, "3hhcoa_c": -100.14558002518488, "3hhdcoa_c": -111.25590935236892, "3hocoa_c": -102.18144943218479, "3hodcoa_c": -112.47685988854766, "3hpp_c": 0.2926333852539974, "3hpppn_c": -0.2802201278569157, "3htdcoa_c": -108.90971251464084, "3ig3p_c": -120.97295928629052, "3mob_c": -3.0435524542476053, "3mop_c": -11.58299502970636, "3odcoa_c": -103.70697088384638, "3oddcoa_c": -106.05316772157445, "3ohcoa_c": -99.63523206984658, "3ohdcoa_c": -110.74556139703061, "3oocoa_c": -101.67110147684647, "3oodcoa_c": -112.56211225775398, "3ophb_c": -48570.25620148656, "3otdcoa_c": -108.39936455930253, "3oxdhscoa_c": -99.07896716490092, "3pg_c": -2.1530734909122473, "3php_c": -1.969354735216201, "3psme_c": -21.817057128631806, "3sala_c": -2.327182137800557, "4abut_c": -3.988130938875143, "4abutn_c": -58.996848493993184, "4abz_c": -28.496067421438152, "4adcho_c": -28.271304785362748, "4ahmmp_c": -22.35782845128673, "4ampm_c": -24.398403915918426, "4c2me_c": -4516.04972597253, "4crsol_c": -0.0, "4h2opntn_c": -0.7388503924066967, "4hbz_c": -26.304204642732724, "4hthr_c": -893.256030317552, "4mhetz_c": -1594.1892802365608, "4mop_c": -3.724104085694983, "4mpetz_c": -1596.1431526924232, "4pasp_c": -4.924212176743132, "4per_c": -3.5313803303335436, "4ppan_c": -13.4634427517032, "4ppcys_c": -55.131285157860326, "4r5au_c": -1850.0591390807474, "56dura_c": -10.435106355814954, "5aizc_c": -29.210409774147877, "5aop_c": -27.575121323984423, "5aprbu_c": -1850.6654912618133, "5apru_c": -1414.0254948062782, "5caiz_c": -26.151259804515274, "5dglcn_c": -0.08413487517343368, "5dh4dglc_c": -0.35629183314110746, "5drib_c": -0.0, "5fthf_c": -5476.985863891006, "5mta_c": -32.004930451796156, "5mthf_c": -5510.763666328015, "5mtr_c": 0.2926333852539974, "5prdmbz_c": 41.40969144119745, "6hmhpt_c": -5439.10793637402, "6hmhptpp_c": -5442.536471401445, "6pgc_c": -2.775540494292526, "6pgl_c": -2.090678548855787, "8aonn_c": -481.1498537007882, "LalaDglu_c": -38.07039497471839, "LalaDgluMdap_c": -49.10596861930635, "LalaDgluMdapDala_c": -51.56155826231965, "LalaLglu_c": -38.31519903243043, "N1aspmd_c": -0.5896813843665024, "Nmtrp_c": -120.38438584185047, "Sfglutth_c": -39.68119516010588, "aacald_c": -0.0, "aacoa_c": -97.59936266284669, "aact_c": -2.277434204303299, "ac_c": 0.2926333852539974, "acac_c": -0.17099930550379394, "acald_c": -0.464932439112703, "acanth_c": -40.04994490261148, "accoa_c": -96.82423586935079, "acetol_c": 1.05230497207296, "acg5p_c": -27.038258429567108, "acg5sa_c": -47.460077702201005, "acgam_c": -53.38185661773545, "acgam1p_c": -15.551413807654907, "acgam6p_c": -6.392013119836856, "acglc__D_c": -0.9709686399857751, "acglu_c": -6.603654622814418, "acmalt_c": -3.751486690276824, "acmana_c": -4.218749393620347, "acmanap_c": -6.169578082553909, "acmum6p_c": -6.6671366592673085, "acnam_c": -4.422481898462094, "acon__C_c": -3.445320092666768, "acon__T_c": -3.445320092666768, "aconm_c": -465.05432063469226, "acorn_c": -48.76120930968907, "acser_c": -4.169902092807183, "actp_c": -1.1946054678656433, "ade_c": -32.302996739071986, "adn_c": -35.237082751409524, "adocbi_c": -38.683558108205936, "adocbip_c": -40.65934529038609, "adocbl_c": -1.5034213263603502, "adp_c": -38.46626010476436, "adpglc_c": -41.76715199414515, "adphep__DD_c": -43.584990970513516, "adphep__LD_c": -43.96309050803492, "adprib_c": -38.42169323811032, "ag_c": 0.8481110458629005, "agdpcbi_c": -90.19399505492379, "agm_c": -73.1315891044632, "ahcys_c": 328.7159811154009, "ahdt_c": -5440.100218053423, "aicar_c": -32.2949838009583, "air_c": -24.08248249991703, "akg_c": -2.724234511662043, "ala__B_c": -3.4045691804036604, "ala__D_c": -2.05120096979362, "ala__L_c": -1.7932920215781623, "alaala_c": -5.348399778381413, "alac__S_c": -1.2872218875144257, "all__D_c": -1.0790876719206228, "all6p_c": -2.1964778686362676, "alltn_c": -2.2143617340589072, "alltt_c": -3.0243933921202877, "allul6p_c": -2.4427345153961757, "altrn_c": -0.5810914317371888, "amet_c": -132.65751080298824, "ametam_c": -132.76695723662866, "amob_c": -0.0, "amp_c": -36.96654613322458, "anhgm_c": -57.81306406237658, "anhgm3p_c": -106.69432298516006, "anhgm4p_c": -109.14991262817335, "anhm_c": -4.696430793166681, "anhm3p_c": -53.57768971595015, "anhm4p_c": -56.03327935896345, "anth_c": -39.24429082389381, "ap4a_c": -78.62631553597892, "ap5a_c": -77.10727281308152, "apg120_c": -58.082687416573314, "apg140_c": -48.94285150296227, "apg141_c": -49.80644621454921, "apg160_c": -71.38640202234308, "apg161_c": -61.624421684581414, "apg180_c": -54.49332018636287, "apg181_c": -53.100769745555425, "appl_c": -2.9112919762737213, "aps_c": -41.20965746133199, "ara5p_c": -2.6925921461594786, "arab__L_c": -0.7021517333709206, "aragund_c": -66733.98019131915, "arbt6p_c": -2.361924851522971, "arbtn_c": 0.4713824680918828, "arbtn__fe3_c": -1.6657360061533646, "arg__L_c": -72.70167376084184, "argsuc_c": -67.61967418298455, "ascb6p_c": -2.6815702101059946, "asn__L_c": -7.4749379511662974, "aso3_c": -0.0, "aso4_c": 1.3858459049356098, "asp__L_c": -3.331420862918721, "aspsa_c": -4.841132943042913, "athr__L_c": -2.7023442283729024, "athtp_c": -3595.814976644485, "atp_c": -39.74810610927407, "b2coa_c": -98.4075107804573, "bbtcoa_c": -0.0, "betald_c": -0.1694359131271084, "bglycogen_c": -4.065560769155083, "bmoco_c": -8340.948316272332, "bmoco1gdp_c": -8390.450983150964, "bmocogdp_c": -8439.953650029596, "btal_c": -1.1000286971227118, "btcoa_c": -98.86010527635068, "btn_c": -659.8000625146975, "btnso_c": -659.2410345562548, "but_c": -1.431741919007796, "butso3_c": -18.63770937344224, "ca2_c": -0.8171792165013396, "camp_c": -39.29470134055001, "cbasp_c": -5.756754744616729, "cbi_c": -0.9958883026479498, "cbl1_c": 36.184248479197635, "cbm_c": -11.334964859430869, "cbp_c": -2.38749694742161, "cd2_c": 0.0707645262919208, "cdg_c": -5438.017888612927, "cdp_c": -23.696541698092144, "cdpdddecg_c": -57.45388965172693, "cdpdhdec9eg_c": -65.54706839100021, "cdpdhdecg_c": -66.36455329197464, "cdpdodec11eg_c": -54.14854558392762, "cdpdodecg_c": -55.060978164919966, "cdpdtdec7eg_c": -51.9363955170442, "cdpdtdecg_c": -51.36066570931957, "cechddd_c": -1.068904854049713, "cenchddd_c": -1.0850928502770942, "cgly_c": -39.35040921547294, "chol_c": -0.09521277011376592, "chor_c": -26.62309165168012, "chtbs6p_c": -59.510323720039395, "cinnm_c": -0.2283812374234454, "cit_c": -3.419549285928465, "citr__L_c": -61.823413884185626, "ckdo_c": -36.97100596964492, "cl_c": 0.23838032310116486, "cmp_c": -21.732918926328104, "co2_c": 0.30856978090513715, "coa_c": -96.31393206435723, "cobalt2_c": -0.5463750355183534, "colipa_c": 2.721577759094527, "cpe160_c": -972.3774267888226, "cpe180_c": -958.8378704376524, "cpg160_c": -967.4495874093162, "cpg180_c": -960.2315498672444, "cpgn_c": -1.4300447721074232, "cpgn__un_c": 0.4713824680918828, "cph4_c": -5438.650964570388, "cpmp_c": -1233.6465178909652, "cpppg3_c": -221.89937369517222, "crn_c": -0.15036683288783576, "crn__D_c": -0.39790009831853296, "crnDcoa_c": -0.9262010571142679, "crncoa_c": -0.6891849948719283, "csn_c": -18.094210975634823, "ctbt_c": -0.7069615936225265, "ctbtcoa_c": -0.9262010571142679, "ctp_c": -25.19625566963192, "cu_c": 0.08382613054472407, "cu2_c": -0.3123830455244808, "cyan_c": -18.424701066216375, "cynt_c": -0.7009566801252, "cys__D_c": -33.325295688606, "cys__L_c": -38.059642609599926, "cyst__L_c": -59.784273557162486, "cytd_c": -19.577006897982308, "dad__2_c": -35.5144643808351, "dad__5_c": -32.297563837050156, "dadp_c": -39.53146075547404, "damp_c": -38.46748271799441, "dann_c": -614.1633133596242, "datp_c": -40.595438792953686, "db4p_c": -1008.9172696799562, "dc2coa_c": -104.51511900145701, "dca_c": -9.739207801110906, "dcacoa_c": -105.27804092807855, "dcamp_c": -38.225809951830584, "dcdp_c": -24.9796103158319, "dcmp_c": -23.922911451624508, "dctp_c": -26.043588353311538, "dcyt_c": -23.439620204073606, "dd2coa_c": -106.86131583918508, "ddca_c": -12.085404638838984, "ddcacoa_c": -107.62423776580664, "ddcap_c": -14.834660688828507, "dgdp_c": -49.82223174257504, "dgmp_c": -48.27388330702787, "dgslnt_c": -80.6632322391596, "dgsn_c": -45.84693185015162, "dgtp_c": -51.32194571411482, "dha_c": -0.35881501583602027, "dhap_c": -2.2796931330256744, "dhcinnm_c": -1.1024288431465212, "dhf_c": -5475.499089145248, "dhgly_c": -36.32607877472212, "dhmpt_c": -5439.043795439152, "dhmptp_c": -5440.433072166871, "dhna_c": -32.760890308416414, "dhnpt_c": -5439.364242079037, "dhor__S_c": -5.334281808888978, "dhpmp_c": -5439.970594260102, "dhpppn_c": -1.08624084691914, "dhpt_c": -5470.552615471529, "dhptd_c": -0.0, "dhptdn_c": -0.0, "didp_c": -34.885574089027344, "dimp_c": -34.836962368098305, "din_c": -34.353671120547396, "ditp_c": -34.91764468242345, "dmbzid_c": 48.231321327538254, "dmlz_c": -2858.5517776649913, "dmpp_c": -6068.633397423482, "dms_c": -0.3337945636294782, "dmso_c": -0.30856978090513715, "dnad_c": -3295.277520951776, "dpcoa_c": -94.37531019563922, "dscl_c": -1145.7432684053204, "dtbt_c": -615.9987531284512, "dtdp_c": -21.186783630276228, "dtdp4aaddg_c": -27.323521084936186, "dtdp4addg_c": -26.120145651610088, "dtdp4d6dg_c": -24.90842841092938, "dtdp4d6dm_c": -25.121112451043842, "dtdpglu_c": -24.62306673926275, "dtdprmn_c": 40.54282031862486, "dtmp_c": -19.04457542049999, "dttp_c": -22.686497601816004, "dudp_c": -14.750590443770296, "dump_c": -15.682626507769946, "duri_c": -13.748837758573696, "dutp_c": -15.814568481249935, "dxyl_c": -1517.3929161619499, "dxyl5p_c": -1519.4360350258899, "e4p_c": -2.9691729084246843, "eig3p_c": -90.8957126253882, "enter_c": 0.8399010426402508, "etha_c": -4.537305417213681, "ethso3_c": -18.002613115432233, "etoh_c": -0.43243445423813076, "f1p_c": -2.699404452358194, "f6p_c": -2.686574832936842, "fad_c": -4015.2620783746147, "fadh2_c": -4015.706507801982, "fald_c": 0.30856978090513715, "fc1p_c": -2.5589684420594727, "fcl__L_c": -0.5738087478220684, "fdp_c": -4.681957260929133, "fe2_c": -0.5463750355183534, "fe3_c": -1.2713018465946357, "fe3dhbzs_c": -1.888717109967259, "fe3hox_c": -1.4300447721074232, "fe3hox__un_c": 0.2356912340459414, "fecrm_c": -1.4300447721074232, "fecrm__un_c": 0.4713824680918828, "feenter_c": -1.8961116969528284, "feoxam_c": -1.4300447721074232, "feoxam__un_c": 0.4713824680918828, "fgam_c": -14.753133442073132, "fmn_c": -3923.010514665494, "fmnh2_c": -3923.4549440928613, "for_c": -0.31866287212682315, "forcoa_c": -0.2670334772289569, "fpram_c": -18.51127716116589, "fprica_c": -33.22378039976683, "frdp_c": -18204.83724718789, "fru_c": -1.1021557063249363, "frulys_c": -17.27007674893631, "frulysp_c": -19.221361268246643, "fruur_c": -0.34282958482736786, "fuc__L_c": -0.10463569877733486, "fum_c": -2.3541820937391718, "g1p_c": -2.9048801213924453, "g3p_c": -2.559440961213721, "g3pc_c": -3.457077805865166, "g3pe_c": -7.57497832746185, "g3pg_c": -7.00217288545173, "g3pi_c": -3.457077805865166, "g3ps_c": -6.133712677725806, "g6p_c": -2.6778984573567297, "gagicolipa_c": 17.153158993778945, "gal_c": -0.9352451804196769, "gal1p_c": -2.900143149841923, "galct__D_c": -0.08514470768313452, "galctn__D_c": -0.702639241548567, "galctn__L_c": -0.4015763985982499, "galt1p_c": -2.6812351352561477, "galur_c": -0.7161503196025962, "gam1p_c": -13.068563804178579, "gam6p_c": -7.041208025726157, "gar_c": -13.178819137858731, "garagund_c": -66738.11370539566, "gbbtn_c": 0.21923946349174134, "gcald_c": -0.5767523449016932, "gdp_c": -48.97489905889543, "gdpddman_c": -51.115169995019, "gdpfuc_c": -52.33768045785116, "gdpmann_c": -50.79325339202256, "gdpofuc_c": -51.41275977364824, "gdptp_c": -53.99597094401879, "gfgaragund_c": -66742.82801445834, "gg4abut_c": -7.389004176643365, "ggagicolipa_c": 13.025708161958699, "ggbutal_c": -7.8584411915264285, "gggagicolipa_c": 8.903212119791078, "ggptrc_c": -64.8333610226393, "ghb_c": -3.898845509913341, "gicolipa_c": 21.282104850285318, "glc__D_c": -0.7128076870990531, "glcn_c": -0.846014059294159, "glcr_c": -0.08803362212119518, "glcur_c": -0.06248592491208058, "gln__L_c": -5.034599963237475, "glu__D_c": -5.6779764002481885, "glu__L_c": -3.6808142830639983, "glu1sa_c": -27.31091277198686, "glu5p_c": -8.118990675002157, "glu5sa_c": -19.6083136407031, "glucys_c": -37.006426685392796, "glx_c": -1.193769240152846, "gly_c": -1.5502912486739133, "glyald_c": -2.7175160152935716, "glyb_c": -0.09521277011376592, "glyc_c": -3.2365252986814266, "glyc__R_c": -0.41795293034605807, "glyc2p_c": -4.560657654263147, "glyc3p_c": -3.721003527324287, "glyclt_c": -1.1786375430714155, "glycogen_c": -3.7515335138868178, "gmhep17bp_c": -5.222439112753472, "gmhep1p_c": -4.724327270838536, "gmhep7p_c": -3.194131074274888, "gmp_c": -47.4647072091006, "gp4g_c": -96.84270471683395, "grdp_c": -12136.735322305685, "gslnt_c": -41.50458932017552, "gsn_c": -43.514766963371336, "gthox_c": -78.65324074134334, "gthrd_c": -39.89585124375515, "gtp_c": -50.47461303043521, "gtspmd_c": -40.57658809786828, "gua_c": -41.90466216574265, "h_c": 0.43438359575367774, "h2_c": -0.18756525858692477, "h2mb4p_c": -6068.075662097057, "h2o_c": -0.0, "h2o2_c": -0.2755943057589321, "h2s_c": -32.81100391354222, "hco3_c": -0.39969118559940714, "hcys__L_c": -59.214641874086794, "hdca_c": -16.777798314295136, "hdcap_c": -19.527071074371538, "hdcea_c": -16.369057319375802, "hdceap_c": -19.11832862388432, "hdcoa_c": -111.90789044634346, "hdd2coa_c": -111.55370951464123, "hemeO_c": -18428.237491588356, "hg2_c": 0.7339683324002454, "hhlipa_c": -9.64454588087216, "his__L_c": -151.3219857159201, "hisp_c": -114.94741676561053, "histd_c": -118.52516668384922, "hkndd_c": -2.174625215806884, "hkntd_c": -2.190836670854048, "hlipa_c": -3.4576030273488425, "hmbil_c": -222.31489383718653, "hmgth_c": -39.587281462850015, "hom__L_c": -5.8271253728291255, "hphhlipa_c": -17.78373971638035, "hpyr_c": -0.46437111448424706, "hqn_c": 0.04235068588639148, "hx2coa_c": -100.44338018745721, "hxa_c": -3.4676113260076944, "hxan_c": -31.14220347878429, "hxcoa_c": -100.89597468335059, "iasp_c": -3.740369301048145, "ichor_c": -26.877523816418993, "icit_c": -3.471003384266577, "icolipa_c": 25.434117206768065, "idon__L_c": -0.5463177344799963, "idp_c": -31.598699899719183, "ile__L_c": -18.1741771362576, "imacp_c": -95.18969214389028, "imp_c": -33.23559952396388, "indole_c": -118.44230474567127, "inost_c": 0.292289238266605, "ins_c": -32.752308276412975, "ipdp_c": -6068.633397423482, "isetac_c": -18.114433021221224, "itp_c": -33.31628183828903, "k_c": -0.7361815002300912, "kdo_c": -6.324177003602766, "kdo2lipid4_c": -178.72289169017105, "kdo8p_c": -4.497924152052405, "kdolipid4_c": -163.03422291533187, "kphphhlipa_c": -35.62735046152526, "lac__D_c": -0.5563442645160105, "lac__L_c": -0.5773698605928127, "lald__D_c": 0.5211175739711312, "lald__L_c": -0.5016019148204646, "lcts_c": -1.1694205178620911, "leu__L_c": -5.016930766291378, "lgt__S_c": -42.01924146674412, "lipa_c": 2.7247147166407735, "lipa_cold_c": 2.7247147166407735, "lipidA_c": -147.34557383077032, "lipidAds_c": -145.6244911341017, "lipidX_c": -73.52551278198221, "lipoamp_c": -134.07208559411905, "lipoate_c": -94.8418870282535, "lys__L_c": -16.057301689882564, "lyx__L_c": 0.36949125722271126, "mal__D_c": -0.6079957583579164, "mal__L_c": -2.424922377796333, "malcoa_c": -100.31867069375943, "malcoame_c": -561.9341198671985, "malt_c": -2.989040033176452, "malt6p_c": -3.967757379081053, "malthp_c": -13.715619046096661, "malthx_c": -11.138337640590754, "maltpt_c": -8.561056235084848, "malttr_c": -3.4064934240730365, "maltttr_c": -5.983774829578943, "man_c": -1.1130612219508473, "man1p_c": -2.674320781260973, "man6p_c": -2.9391682414116342, "man6pglyc_c": -3.0418450764048175, "mana_c": -0.5850875829183928, "mdhdhf_c": -0.0, "melib_c": -1.3241160662620108, "meoh_c": 0.30856978090513715, "mercppyr_c": 18.569670034931974, "met__D_c": -0.0, "met__L_c": -94.37900240519616, "methf_c": -5476.5450549477055, "metsox__R__L_c": -93.23446986988242, "metsox__S__L_c": -93.21092579706088, "mg2_c": -0.1668195704054568, "mi1p__D_c": -0.19406501753796254, "micit_c": -2.5103999561810526, "mlthf_c": -5477.3295092632225, "mmcoa__S_c": -99.21674044612543, "mmet_c": -128.8595744791456, "mn2_c": -0.5463750355183534, "mnl1p_c": -2.6842472529550014, "mobd_c": -1.6756303577710532, "moco_c": -4170.877589719298, "mococdp_c": -4195.096127908208, "mocogdp_c": -4220.38025659793, "mpt_c": -2817.0097133325844, "mptamp_c": -3299.3683148965115, "mql8_c": -49038.62214698797, "mqn8_c": -49038.903212122095, "msa_c": 0.5057645811652985, "mso3_c": -17.229110895414394, "mthgxl_c": -1.893369426795635, "mththf_c": -0.0, "n2o_c": -0.30856978090513715, "n8aspmd_c": -0.5896813843665024, "na1_c": 0.04232307806888882, "na15dap_c": -117.96650113092126, "nac_c": -3028.259314606744, "nad_c": -4545.968852557056, "nadh_c": -4546.615783945876, "nadp_c": -4548.061475046557, "nadph_c": -4549.123189547884, "ncam_c": -4507.845584014767, "nh4_c": -0.30856978090513715, "ni2_c": -0.5612113682948139, "nicrnt_c": -3034.3533209369175, "nmn_c": -4510.111528384701, "no_c": -0.8822666937164623, "no2_c": -1.731383036421764, "no3_c": -1.876154073562477, "o16aund_c": -66746.81832038364, "o2_c": -0.30856978090513715, "o2s_c": -0.7189992892625157, "oaa_c": -2.348020433745137, "oc2coa_c": -102.4792495944571, "occoa_c": -102.93184409035048, "ocdca_c": -10.888953156119838, "ocdcap_c": -13.638204945425027, "ocdcea_c": -10.456634174258253, "ocdceap_c": -13.205884424031971, "octa_c": -7.39301096338283, "octdp_c": -48544.470062359884, "od2coa_c": -112.17905972627534, "odecoa_c": -111.82487879457312, "ohpb_c": -892.7032958040884, "op4en_c": -0.5066791973206921, "orn_c": -59.391770554260674, "orot_c": -5.268128454968025, "orot5p_c": -10.681139221975235, "oxa_c": 0.2611545062343218, "oxadpcoa_c": -99.12058428119745, "oxalcoa_c": -0.0, "oxam_c": -0.6410919927565784, "oxur_c": -2.2024819207174016, "pa120_c": -33.20575213497812, "pa140_c": -27.112528192570753, "pa141_c": -27.688258000295384, "pa160_c": -42.361949746668905, "pa161_c": -41.54446484569447, "pa180_c": -30.812840648171157, "pa181_c": -29.90040806717881, "pac_c": -0.8971866440364402, "pacald_c": -0.35152557276575297, "pan4p_c": -55.48510835946577, "pant__R_c": -5.326165403638451, "pap_c": -29.120155244252707, "paps_c": -46.123624385826965, "pdx5p_c": -7805.088118223498, "pe120_c": -38.26989912935631, "pe140_c": -32.17667518694895, "pe141_c": -32.75240499467358, "pe160_c": -49.27402550329875, "pe161_c": -48.45630827408936, "pe180_c": -35.87698764254935, "pe181_c": -34.916751922919154, "pep_c": -2.493381391762803, "pg120_c": -39.61577542031043, "pg140_c": -33.522551477903065, "pg141_c": -34.09828128562769, "pg160_c": -48.52643906055813, "pg161_c": -43.528468894582886, "pg180_c": -37.22286393350347, "pg181_c": -36.31043135251112, "pgp120_c": -40.09988894244027, "pgp140_c": -34.00666500003291, "pgp141_c": -34.582394807757545, "pgp160_c": -49.010552582687986, "pgp161_c": -44.01258241671274, "pgp180_c": -37.706977455633314, "pgp181_c": -36.79454487464097, "phaccoa_c": -99.49517732058094, "phe__L_c": -35.23157833770139, "pheme_c": -223.9228799384239, "phhlipa_c": -11.60230447361914, "phom_c": -9.696874292855822, "phphhlipa_c": -19.721303991679328, "phpyr_c": -33.94116276545256, "phthr_c": -893.6671240253983, "pi_c": -0.7162296002633858, "pmtcoa_c": -112.31663144126279, "pnto__R_c": -11.456778631217382, "poaac_c": -0.0, "ppa_c": -3.2124963126013193, "ppal_c": -3.0176250823092086, "ppap_c": -4.235217254961789, "ppbng_c": -55.79234752587189, "ppcoa_c": -99.45773341912187, "ppgpp_c": -49.43801995200276, "pphn_c": -26.92966942377637, "ppi_c": -0.765137252060611, "ppp9_c": -222.4303740342255, "pppg9_c": -222.0525572356924, "pppi_c": -1.6260527079624056, "pppn_c": -0.21219324119606425, "pram_c": -7.203691231522036, "pran_c": -104.03397536043155, "prbamp_c": -82.22910893413768, "prbatp_c": -76.62180388870073, "preq0_c": -5978.238864485755, "preq1_c": -7331.219764245703, "prfp_c": -88.16716763588157, "prlp_c": -98.12678288372433, "pro__L_c": -30.96219498286748, "progly_c": -32.2529615887405, "prpp_c": -6.030193805632279, "ps120_c": -38.14462452109751, "ps140_c": -32.05140057869015, "ps141_c": -32.627130386414784, "ps160_c": -47.37557872160844, "ps161_c": -46.55786149239918, "ps180_c": -35.75171303429055, "ps181_c": -34.791477314660355, "psclys_c": -16.85790404319046, "pser__L_c": -2.933168422336679, "ptrc_c": -59.64427321040696, "pyam5p_c": -7804.964740410556, "pydam_c": -7802.9241649459245, "pydx_c": -7803.025465679405, "pydx5p_c": -7804.98544784963, "pydxn_c": -7803.047531939755, "pyr_c": -0.5265498332848164, "q8_c": -49957.555337572325, "q8h2_c": -49957.89193787277, "quin_c": -7.32233065296875, "quln_c": -1676.5925075928183, "r15bp_c": -4.517842438675792, "r1p_c": -2.691735419215005, "r5p_c": -2.577288185107865, "ragund_c": -66733.25567221422, "rbflvrd_c": -3868.035736044937, "rbl__L_c": -0.2533564196584991, "rdmbzi_c": 41.89610793170503, "rephaccoa_c": -100.77326738745651, "rhcys_c": 361.01354495245107, "rib__D_c": -1.7230791263328291, "ribflv_c": -3867.59130661757, "rml_c": -0.4596257259621631, "rml1p_c": -2.4439701536455734, "rmn_c": -0.07472336711565794, "ru5p__D_c": -2.331031538347957, "ru5p__L_c": -2.3039471167993515, "s17bp_c": -4.951739227172905, "s7p_c": -2.8867066638570535, "sarcs_c": -0.9276574621680234, "sbt6p_c": -2.62015843672936, "sbzcoa_c": -128.48683923348852, "scl_c": -3238.705945051279, "sel_c": -0.33235876359132605, "seln_c": -2.7803299969451194, "selnp_c": -800.8766846049654, "ser__D_c": -1.5715038631408418, "ser__L_c": -2.22797325584606, "seramp_c": -40.42565426398642, "sheme_c": -5333.730695313083, "skm_c": -10.946167994863439, "skm5p_c": -12.865097228426647, "sl26da_c": -10.772227181082883, "sl2a6o_c": -9.800895651690263, "slnt_c": -0.49195777779228544, "so2_c": -0.0, "so3_c": -19.083377681765622, "so4_c": -0.43993173873017555, "spmd_c": 0.6627922645682942, "stcoa_c": -112.30499665438822, "suc6p_c": -3.670176744484265, "sucarg_c": -75.94003826362925, "sucbz_c": -29.774943650364076, "succ_c": -2.3379706386920085, "succoa_c": -98.86882244210597, "sucglu_c": -5.766901097491845, "sucgsa_c": -5.272155564755794, "suchms_c": -17.13273989380045, "sucorn_c": -5.874734681970934, "sucsal_c": -3.3397758978294245, "sulfac_c": -18.731449916472375, "tag6p__D_c": -2.472504564478059, "tagdp__D_c": -4.537537127793911, "tagur_c": -0.43586131165905984, "tartr__D_c": -2.019489413058596, "tartr__L_c": -2.020722513468777, "taur_c": -17.356361559154237, "tcynt_c": -0.0, "td2coa_c": -109.20751267691315, "tdcoa_c": -109.97043460353471, "tdecoa_c": -109.56169360861537, "thdp_c": -7.223759326815433, "thf_c": -5476.339721254658, "thm_c": -2825.7008301939554, "thmmp_c": -2827.662188242589, "thmnp_c": -5439.911421564967, "thmpp_c": -3558.3894523165404, "thptdn_c": -0.0, "thr__L_c": -8.988345780680024, "thym_c": -13.848152834085372, "thymd_c": -17.110749090289957, "tma_c": 0.4091588130293367, "tmao_c": -0.0, "tre_c": -6.3442484727712, "tre6p_c": -6.8244564120105125, "trp__L_c": -121.00701962835636, "tsul_c": -0.0, "ttdca_c": -11.387766742094835, "ttdcap_c": -14.137020307725486, "ttdcea_c": -11.67563164595715, "ttdceap_c": -14.42488623670374, "tungs_c": -0.0, "tyr__L_c": -28.620159617407662, "u23ga_c": -84.61244795488676, "u3aga_c": -54.713402655300065, "u3hga_c": -55.67803164518849, "uLa4fn_c": -66747.44909277254, "uLa4n_c": -66747.37860378747, "uaagmda_c": -66857.44549934968, "uaccg_c": -41.913577081729144, "uacgam_c": -30.872260723315513, "uacmam_c": -31.187641827464542, "uacmamu_c": 14.40760671479825, "uagmda_c": -66838.35637557461, "uama_c": -54.309249507501264, "uamag_c": -76.85283370169506, "uamr_c": -44.15329414749602, "udcpdp_c": -66748.06509573973, "udcpp_c": -66748.01874808491, "udp_c": -13.467521826030545, "udpLa4fn_c": -12.643856140139526, "udpLa4n_c": -10.82668905659242, "udpLa4o_c": -9.562074718155676, "udpg_c": -16.913566736373205, "udpgal_c": -17.229088697440456, "udpgalfur_c": -17.50621939905876, "udpglcur_c": -9.43463031288827, "ugmd_c": -94.53323290341967, "ugmda_c": -102.29281158656863, "um4p_c": -96.33633119532999, "ump_c": -11.960564785492686, "unaga_c": -66767.19219915004, "unagamu_c": -66739.98078620754, "unagamuf_c": -66746.80356925495, "uppg3_c": -222.32015427448135, "ura_c": -9.857696688606197, "uracp_c": -10.680388351696635, "urate_c": -31.408609771489346, "urdglyc_c": -2.1650335836814505, "urea_c": -13.777114560892342, "uri_c": -11.469911085326915, "utp_c": -14.967235797570321, "val__L_c": -4.414586728948892, "xan_c": -31.275406625136817, "xdp_c": -36.884063389423815, "xmp_c": -36.83545166849477, "xtp_c": -36.91613398281992, "xtsn_c": -33.628818228864304, "xu5p__D_c": -2.55128428289268, "xu5p__L_c": -2.0642448386875163, "xyl__D_c": -0.7106050373761589, "xylu__D_c": -1.0999530566020421, "xylu__L_c": -0.015392961703935842, "zn2_c": -0.5463750355183534, "12ppd__R_e": -0.0, "12ppd__S_e": -0.6042297953418174, "14glucan_e": -9.032945035118319, "15dap_e": -0.0, "23camp_e": -35.02060341809544, "23ccmp_e": -18.832714882264746, "23cgmp_e": -42.757162264755266, "23cump_e": -10.725619069609351, "23dappa_e": -0.8812167854938324, "26dap__M_e": -10.45801121155885, "2ddglcn_e": -1.2779776811063897, "34dhpac_e": -1.041543681435223, "3amp_e": -35.0466044600185, "3cmp_e": -19.475855485998085, "3gmp_e": -43.4003028684886, "3hcinnm_e": -0.21475199787553495, "3hpp_e": -0.0, "3hpppn_e": -0.1985640016481538, "3ump_e": -11.368759673342693, "4abut_e": -4.021369470320172, "4hoxpacd_e": -0.42440411962494873, "5dglcn_e": -0.0, "5mtr_e": -0.0, "LalaDglu_e": -37.97782492073284, "LalaDgluMdap_e": -48.0169506491357, "LalaDgluMdapDala_e": -50.46754916959234, "LalaLglu_e": -38.22262897844488, "ac_e": -0.0, "acac_e": -0.07199021121822526, "acald_e": -0.7735022200178402, "acgal_e": -0.41844720010253794, "acgal1p_e": -0.0, "acgam_e": -4.331254224290401, "acgam1p_e": -3.912807024187863, "acmana_e": -4.108354543512711, "acmum_e": -4.049729681769167, "acnam_e": -3.7267796676264004, "acolipa_e": -0.0, "acser_e": -4.700834119912114, "ade_e": -32.217434779218884, "adn_e": -35.68495801132502, "adocbl_e": -0.0, "ag_e": -0.0, "agm_e": -73.66675919301221, "akg_e": -2.634797931862952, "ala__B_e": -3.3090364478368315, "ala__D_e": -1.338528675416517, "ala__L_e": -1.4687858450218854, "alaala_e": -4.255822695558677, "all__D_e": -0.0, "alltn_e": -2.126119912883857, "amp_e": -35.057032373336696, "anhgm_e": -59.205711865935996, "arab__L_e": -0.6077936585718368, "arbt_e": -0.0, "arbtn_e": -0.0, "arbtn__fe3_e": -0.0, "arg__L_e": -72.5392484419662, "ascb__L_e": -0.0, "asn__L_e": -7.376578523266649, "aso3_e": -0.0, "asp__L_e": -3.404299409777917, "btn_e": -659.2558014997464, "but_e": -1.3327328247222274, "butso3_e": -17.580572727470766, "ca2_e": -0.0, "cbi_e": -0.0, "cbl1_e": -0.0, "cd2_e": -0.0, "cgly_e": -38.255155288597706, "chol_e": -0.0, "chtbs_e": -57.57180946248886, "cit_e": -2.9396450630222484, "cl_e": -0.0, "cm_e": -0.0, "cmp_e": -19.486283399316278, "co2_e": -0.0, "cobalt2_e": -0.0, "colipa_e": -0.0031369575462464935, "colipap_e": -0.0, "cpgn_e": -0.0, "cpgn__un_e": -0.0, "crn_e": -0.0, "crn__D_e": -0.0, "csn_e": -18.015384939361557, "cu_e": -0.7642849153181765, "cu2_e": -0.0, "cyan_e": -0.0, "cynt_e": -0.0, "cys__D_e": -32.52398805031374, "cys__L_e": -37.25833497130767, "cytd_e": -19.501856527921152, "dad__2_e": -35.43452695834712, "damp_e": -35.42374088216907, "dca_e": -6.800339758937879, "dcmp_e": -22.7317571435973, "dcyt_e": -23.359682781585626, "ddca_e": -14.395713868829375, "dgmp_e": -45.74289566858709, "dgsn_e": -45.75846879719196, "dha_e": -0.5575073775437566, "dimp_e": -33.63249537717259, "din_e": -34.265208067587736, "dms_e": -0.017201476170660188, "dmso_e": -0.0, "dopa_e": -0.0, "doxrbcn_e": -0.0, "dtmp_e": -17.020025591623927, "dump_e": -13.658114259907666, "duri_e": -13.668900336085718, "eca4colipa_e": -0.0, "enlipa_e": -8.7460143234756, "enter_e": -0.0, "etha_e": -9.414175732728856, "ethso3_e": -16.944990230717895, "etoh_e": -0.12386467333299363, "f6p_e": -1.9124815322570787, "fald_e": -0.0, "fe2_e": -0.0, "fe3_e": -0.0, "fe3dcit_e": -6.204196783911785, "fe3dhbzs_e": -0.0, "fe3hox_e": -0.0, "fe3hox__un_e": -0.0, "fecrm_e": -0.0, "fecrm__un_e": -0.0, "feenter_e": -0.0, "feoxam_e": -0.0, "feoxam__un_e": -0.0, "for_e": -0.4660943284253555, "fru_e": -0.6253512938956433, "frulys_e": -17.186791006282974, "fruur_e": -0.2533459034958862, "fuc__L_e": -0.022810098324113137, "fum_e": -2.1521245907559683, "fusa_e": -0.0, "g1p_e": -0.0, "g3pc_e": -2.3751515227365982, "g3pe_e": -11.789327255465455, "g3pg_e": -5.920246602323162, "g3pi_e": -2.3751515227365982, "g3ps_e": -5.051786394597238, "g6p_e": -1.9038051566769665, "gal_e": -1.1291660823273937, "gal__bD_e": -0.8414896765062871, "gal1p_e": -1.0804507293827623, "galct__D_e": -0.5386902619175228, "galctn__D_e": -0.0, "galctn__L_e": -0.3078511553899837, "galt_e": -0.0, "galur_e": -0.0, "gam_e": -4.979984486684959, "gam6p_e": -6.267114725046395, "gbbtn_e": -0.0, "gdp_e": -0.3646882424237965, "glc__D_e": -0.0, "glcn_e": -0.9246268563967535, "glcr_e": -0.0, "glcur_e": -0.0, "glcur1p_e": -0.19869236170773633, "gln__L_e": -3.9936791638168128, "glu__L_e": -3.9917479847273745, "gly_e": -1.8429246339279106, "glyald_e": -2.6728885710208727, "glyb_e": -0.0, "glyc_e": -3.5450950795865634, "glyc__R_e": -0.3299193082248629, "glyc2p_e": -3.478731371134579, "glyc3p_e": -3.3426217617613014, "glyclt_e": -1.6424641779890954, "gmp_e": -43.4107307818068, "gsn_e": -43.42630391041167, "gthox_e": -0.0, "gthrd_e": -40.99519515979896, "gtp_e": -0.0, "gua_e": -42.098567475023565, "h_e": -0.0, "h2_e": -0.0, "h2o_e": -0.0, "h2o2_e": -0.0, "h2s_e": -0.0, "hacolipa_e": -20.070924573711302, "halipa_e": -20.067787616165056, "hdca_e": -19.729888488301885, "hdcea_e": -19.32102987369719, "hg2_e": -0.0, "his__L_e": -150.61241051731756, "hom__L_e": -6.487592525338149, "hxa_e": -3.314992790596182, "hxan_e": -31.340895840492024, "idon__L_e": -0.46218285930656267, "ile__L_e": -18.628150420294485, "imp_e": -32.64958476757897, "indole_e": -118.88975682512462, "inost_e": -0.0, "ins_e": -32.66037084375703, "isetac_e": -17.05729637524975, "k_e": -0.0, "kdo2lipid4_e": -212.22880408625437, "lac__D_e": -0.45802956171152365, "lac__L_e": -0.47905515778832586, "lcts_e": -1.0861996220114507, "leu__L_e": -4.928469414367689, "lipa_e": -0.0, "lipa_cold_e": -0.0, "lipoate_e": -94.9147655751127, "lys__L_e": -15.963505722174798, "lyx__L_e": -0.0, "mal__D_e": -0.4059382553747128, "mal__L_e": -2.222864874813129, "malt_e": -1.156774222666713, "malthx_e": -9.381577110271994, "maltpt_e": -6.728790424575109, "malttr_e": -1.5742276135632978, "maltttr_e": -4.151509019069204, "man_e": -0.8779447023704354, "man6p_e": -2.165074940731871, "manglyc_e": -0.9730804768310969, "melib_e": -2.0221976128174846, "meoh_e": -0.0, "met__D_e": -0.0, "met__L_e": -93.35191637550945, "metsox__R__L_e": -92.43316223159015, "metsox__S__L_e": -91.79247859695835, "mg2_e": -0.0, "mincyc_e": -0.0, "minohp_e": -1.0682832429044884, "mmet_e": -128.7672326277314, "mn2_e": -0.0, "mnl_e": -0.0, "mobd_e": -0.0, "mso3_e": -16.171488010700056, "n2o_e": -0.0, "na1_e": -0.0, "nac_e": -3028.458006968451, "nh4_e": -0.0, "ni2_e": -0.0, "nmn_e": -4510.18718096583, "no_e": -1.1908364746215994, "no2_e": -1.670311537237717, "no3_e": -1.5460989282016753, "novbcn_e": -0.0, "o16a4colipa_e": -0.0, "o2_e": -0.0, "o2s_e": -0.0, "ocdca_e": -13.199258125425896, "ocdcea_e": -12.719140265610797, "octa_e": -4.454142921209802, "orn_e": -59.57452652031727, "orot_e": -5.0660709519848215, "pacald_e": -0.42440411962494873, "peamn_e": -0.0, "phe__L_e": -35.17047979036181, "pheme_e": -225.04188753315384, "pi_e": -0.0, "pnto__R_e": -11.761196410980169, "ppa_e": -3.5048345475049607, "ppal_e": -3.2163174440169446, "pppn_e": -0.1287434312047737, "ppt_e": -0.0, "pro__L_e": -30.860934186058234, "progly_e": -31.157707661865256, "psclys_e": -16.774618300537124, "pser__L_e": -2.6102711634086555, "ptrc_e": -59.561007867860916, "pydam_e": -7803.122857307632, "pydx_e": -7803.224158041113, "pydxn_e": -7803.246224301462, "pyr_e": -0.5994283801440121, "quin_e": -7.521023014676486, "r5p_e": -0.0, "rfamp_e": -0.0, "rib__D_e": -0.0663637084519847, "rmn_e": -0.0, "sbt__D_e": -0.0, "sel_e": -0.0, "ser__D_e": -1.4759711305740129, "ser__L_e": -2.059495310050366, "skm_e": -10.857250759688235, "slnt_e": -0.0, "so2_e": -0.0, "so3_e": -0.2169209346312285, "so4_e": -0.0, "spmd_e": -0.0, "succ_e": -1.5187735738985304, "sucr_e": -1.6699093287963975, "sulfac_e": -17.673827031758037, "tartr__D_e": -1.6837503089989296, "tartr__L_e": -1.4845822818288348, "taur_e": -16.299224913182762, "tcynt_e": -0.0, "thm_e": -2824.6273649095897, "thr__L_e": -8.81986783488433, "thrp_e": -8.753504126432345, "thym_e": -0.0, "thymd_e": -17.0355987202288, "tma_e": -0.32577125707579735, "tmao_e": -0.0, "tre_e": -4.767111752839231, "trp__L_e": -120.94592108101678, "tsul_e": -0.0, "ttdca_e": -11.349101897625694, "ttdcea_e": -11.63696680148801, "ttrcyc_e": -0.0, "tungs_e": -0.0, "tym_e": -0.0, "tyr__L_e": -27.941921508257806, "tyrp_e": -27.875557799805822, "uacgam_e": -14.659286594445698, "udpacgal_e": -10.12934000844756, "udpg_e": -10.080624655502929, "udpgal_e": -10.592651176020048, "udpglcur_e": -9.710892808345022, "ump_e": -10.76204802485061, "ura_e": -9.162520600039462, "urea_e": -13.732487116619643, "uri_e": -11.389973662838937, "val__L_e": -4.343333442467534, "xan_e": -31.474098986844556, "xmp_e": -32.908955158220024, "xtsn_e": -32.924528286824895, "xyl__D_e": -0.0, "xylu__L_e": -0.0, "zn2_e": -0.0, "12dgr120_p": -31.117394940764445, "12dgr140_p": -25.024170998357082, "12dgr141_p": -25.599900806081713, "12dgr160_p": -41.78574417970947, "12dgr161_p": -41.01583008913792, "12dgr180_p": -28.724483453957486, "12dgr181_p": -27.812050872965138, "12ppd__R_p": 0.30856978090513715, "12ppd__S_p": -0.2956600144366803, "14glucan_p": -9.472213036472354, "15dap_p": 0.30856978090513715, "1agpe120_p": -25.51595856936161, "1agpe140_p": -22.46934659815793, "1agpe141_p": -22.757211502020244, "1agpe160_p": -30.85013318883412, "1agpe161_p": -30.441274574229425, "1agpe180_p": -24.319502825958132, "1agpe181_p": -23.839384966143033, "1agpg120_p": -19.64687791621932, "1agpg140_p": -16.60026594501564, "1agpg141_p": -16.888130848877953, "1agpg160_p": -24.98105253569183, "1agpg161_p": -24.572193921087134, "1agpg180_p": -18.45042217281584, "1agpg181_p": -17.97030431300074, "1ddecg3p_p": -17.06925307565746, "1hdec9eg3p_p": -21.994569080525274, "1hdecg3p_p": -22.40342769512997, "1odec11eg3p_p": -15.39267947243888, "1odecg3p_p": -15.87279733225398, "1tdec7eg3p_p": -14.310506008316093, "1tdecg3p_p": -14.022641104453777, "23camp_p": -34.7120336371903, "23ccmp_p": -18.524145101359608, "23cgmp_p": -42.44859248385013, "23cump_p": -10.417049288704215, "23dappa_p": -0.5726470045886953, "26dap__M_p": -10.149441430653713, "2agpe120_p": -25.51595856936161, "2agpe140_p": -22.46934659815793, "2agpe141_p": -22.757211502020244, "2agpe160_p": -29.90900953488367, "2agpe161_p": -30.441274574229425, "2agpe180_p": -24.319502825958132, "2agpe181_p": -23.839384966143033, "2agpg120_p": -24.94315312735149, "2agpg140_p": -21.896541156147812, "2agpg141_p": -22.184406060010126, "2agpg160_p": -29.336204092873547, "2agpg161_p": -24.572193921087134, "2agpg180_p": -23.74669738394801, "2agpg181_p": -23.26657952413291, "2ddecg3p_p": -16.760683294752322, "2ddglcn_p": -0.9694079002012526, "2hdec9eg3p_p": -21.733802438257985, "2hdecg3p_p": -22.094857914224832, "2odec11eg3p_p": -15.131912830171592, "2odecg3p_p": -15.564227551348843, "2tdec7eg3p_p": -14.001936227410955, "2tdecg3p_p": -13.714071323548641, "34dhpac_p": -0.7329739005300858, "3amp_p": -35.35517424092364, "3cmp_p": -19.167285705092947, "3gmp_p": -43.09173308758347, "3hcinnm_p": 0.09381778302960217, "3hpp_p": 0.30856978090513715, "3hpppn_p": 0.11000577925698334, "3ump_p": -11.060189892437554, "4abut_p": -3.712799689415035, "4hoxpacd_p": -0.1158343387198116, "5dglcn_p": 0.30856978090513715, "5mtr_p": 0.30856978090513715, "LalaDglu_p": -37.669255139827705, "LalaDgluMdap_p": -47.70838086823057, "LalaDgluMdapDala_p": -50.15897938868721, "LalaLglu_p": -37.91405919753974, "ac_p": 0.30856978090513715, "acac_p": 0.23657956968691188, "acald_p": -0.464932439112703, "acgal_p": -0.10987741919740082, "acgal1p_p": -0.30856978090513715, "acgam_p": -4.0226844433852635, "acgam1p_p": -4.2213768050930005, "acmana_p": -3.799784762607574, "acmum_p": -4.358299462674303, "acnam_p": -4.018941367552605, "acolipa_p": 1.3718450831246993, "acser_p": -4.392264339006977, "ade_p": -31.90886499831375, "adn_p": -35.381175282846705, "adocbl_p": -0.5075330237124005, "agm_p": -73.35818941210708, "akg_p": -2.3262281509578147, "ala__B_p": -3.0004666669316946, "ala__D_p": -1.6470984563216542, "ala__L_p": -1.7773556259270225, "alaala_p": -3.9472529146535393, "all__D_p": 0.30856978090513715, "alltn_p": -1.8175501319787197, "amp_p": -35.365602154241834, "anhgm_p": -58.89714208503086, "anhgm3p_p": -106.29538576553766, "anhgm4p_p": -108.7459842859943, "arab__L_p": -0.29922387766669967, "arbt_p": -0.0, "arbtn_p": 0.2356912340459414, "arbtn__fe3_p": -0.2356912340459414, "arg__L_p": -72.84781822287133, "ascb__L_p": -0.30856978090513715, "asn__L_p": -7.068008742361512, "aso3_p": 0.30856978090513715, "asp__L_p": -3.0957296288727796, "btn_p": -659.5643712806516, "but_p": -1.0241630438170903, "butso3_p": -17.272002946565628, "ca2_p": -0.30856978090513715, "cbi_p": -0.0, "cbl1_p": -0.5075330237124005, "cd2_p": 0.30856978090513715, "cgly_p": -37.94658550769257, "chol_p": 0.30856978090513715, "chtbs_p": -57.26323968158372, "cit_p": -2.6310752821171115, "cl_p": 0.30856978090513715, "clpn120_p": -78.98902120562644, "clpn140_p": -62.96520985488326, "clpn141_p": -64.11666947033252, "clpn160_p": -96.81034848612187, "clpn161_p": -84.2603713369049, "clpn180_p": -70.36583476608406, "clpn181_p": -68.44536332682367, "cm_p": -0.30856978090513715, "cmp_p": -19.17771361841114, "co2_p": 0.30856978090513715, "cobalt2_p": -0.30856978090513715, "colipa_p": 1.3687081255784528, "colipap_p": 1.3718450831246993, "cpgn_p": -0.0, "cpgn__un_p": 0.2356912340459414, "crn_p": 0.30856978090513715, "crn__D_p": -0.30856978090513715, "csn_p": -17.70681515845642, "ctbt_p": -0.9142705777184182, "cu_p": -0.4557151344130394, "cu2_p": -0.30856978090513715, "cyan_p": 0.30856978090513715, "cynt_p": -0.30856978090513715, "cys__D_p": -32.2154182694086, "cys__L_p": -36.94976519040253, "cytd_p": -19.193286747016014, "dad__2_p": -35.1307442298688, "damp_p": -35.11517110126393, "dca_p": -6.491769978032742, "dcmp_p": -23.040326924502438, "dcyt_p": -23.05590005310731, "ddca_p": -14.715181447745891, "dgmp_p": -45.43432588768195, "dgsn_p": -45.44989901628682, "dha_p": -0.24893759663861942, "dimp_p": -33.94106515807773, "din_p": -33.9566382866826, "dms_p": -0.32577125707579735, "dmso_p": -0.30856978090513715, "dopa_p": -0.30856978090513715, "doxrbcn_p": 0.30856978090513715, "dtmp_p": -16.71145581071879, "dump_p": -13.349544479002528, "duri_p": -13.365117607607402, "eca2und_p": -66747.07697342354, "eca3und_p": -66747.09016047782, "eca4colipa_p": 1.3718450831246993, "eca4und_p": -66747.1033475321, "enlipa_p": -7.374169240350902, "enter_p": 0.4476409752187471, "etha_p": -9.10560595182372, "ethso3_p": -16.636420449812757, "etoh_p": -0.43243445423813076, "f6p_p": -1.6039117513519416, "fald_p": 0.30856978090513715, "fe2_p": -0.30856978090513715, "fe3_p": -0.1614244273972349, "fe3dcit_p": -6.733522182304218, "fe3dhbzs_p": -0.5130149409571059, "fe3hox_p": -0.0, "fe3hox__un_p": -0.0, "fecrm_p": -0.0, "fecrm__un_p": 0.2356912340459414, "feenter_p": -0.5204095279426755, "feoxam_p": -0.0, "feoxam__un_p": 0.2356912340459414, "for_p": -0.15752454752021836, "fru_p": -0.3167815129905061, "frulys_p": -16.878221225377835, "fruur_p": 0.05522387740925095, "fuc__L_p": 0.285759682581024, "fum_p": -1.8435548098508312, "fusa_p": 0.30856978090513715, "g1p_p": -0.2598544279605059, "g3pc_p": -2.066581741831461, "g3pe_p": -11.480757474560317, "g3pg_p": -5.611676821418024, "g3pi_p": -2.066581741831461, "g3ps_p": -4.743216613692101, "g6p_p": -1.5952353757718294, "gal_p": -0.8205963014222565, "gal__bD_p": -0.5329198956011499, "gal1p_p": -0.7718809484776252, "galct__D_p": -0.2301204810123857, "galctn__D_p": -0.30856978090513715, "galctn__L_p": 0.0007186255151534321, "galt_p": -0.30856978090513715, "galur_p": -0.30856978090513715, "gam_p": -4.671414705779822, "gam6p_p": -5.9585449441412575, "gbbtn_p": 0.30856978090513715, "gdp_p": -0.056118461518659374, "glc__D_p": -0.30856978090513715, "glcn_p": -0.6160570754916164, "glcr_p": 0.30856978090513715, "glcur_p": 0.30856978090513715, "glcur1p_p": 0.10987741919740082, "gln__L_p": -3.6851093829116754, "glu__L_p": -3.683178203822237, "gly_p": -1.5343548530227735, "glyald_p": -2.364318790115736, "glyb_p": 0.30856978090513715, "glyc_p": -3.2365252986814266, "glyc__R_p": -0.02134952731972574, "glyc2p_p": -3.1701615902294416, "glyc3p_p": -3.034051980856164, "glyclt_p": -1.3338943970839583, "gmp_p": -43.10216100090166, "gsn_p": -43.11773412950653, "gthox_p": 0.30856978090513715, "gthrd_p": -41.3037649407041, "gtp_p": 0.30856978090513715, "gua_p": -41.79478474654525, "h_p": 0.30856978090513715, "h2_p": -0.18756525858692477, "h2o_p": -0.0, "h2o2_p": -0.0, "h2s_p": 0.30856978090513715, "hdca_p": -20.0493560672184, "hdcea_p": -19.640497452613705, "hg2_p": 0.30856978090513715, "his__L_p": -150.9209802982227, "hom__L_p": -6.179022744433013, "hxa_p": -3.6235625715013193, "hxan_p": -31.03232605958689, "idon__L_p": -0.15361307840142555, "ile__L_p": -18.319580639389347, "imp_p": -32.341014986673834, "indole_p": -118.58118704421948, "inost_p": 0.30856978090513715, "ins_p": -32.35658811527871, "isetac_p": -16.74872659434461, "k_p": -0.30856978090513715, "kdo2lipid4_p": -179.7400080097042, "lac__D_p": -0.1494597808063865, "lac__L_p": -0.1704853768831887, "lcts_p": -0.7776298411063136, "leu__L_p": -4.619899633462552, "lipa_p": 1.3718450831246993, "lipa_cold_p": 1.3718450831246993, "lipoate_p": -94.60619579420755, "lys__L_p": -15.654935941269661, "lyx__L_p": 0.30856978090513715, "mal__D_p": -0.09736847446957562, "mal__L_p": -1.914295093907992, "malt_p": -1.596042224020748, "malthx_p": -9.820845111626028, "maltpt_p": -7.168058425929145, "malttr_p": -2.0134956149173324, "maltttr_p": -4.590777020423238, "man_p": -0.5693749214652983, "man6p_p": -1.856505159826734, "manglyc_p": -0.6645106959259598, "melib_p": -1.7136278319123475, "meoh_p": 0.30856978090513715, "met__D_p": 0.30856978090513715, "met__L_p": -93.0433465946043, "metsox__R__L_p": -92.12459245068501, "metsox__S__L_p": -92.10104837786348, "mg2_p": -0.30856978090513715, "mincyc_p": -0.30856978090513715, "minohp_p": -1.1781606621018892, "mmet_p": -128.45866284682626, "mn2_p": -0.30856978090513715, "mnl_p": -0.30856978090513715, "mobd_p": -0.30856978090513715, "mso3_p": -15.862918229794918, "murein3p3p_p": -212.35093477198348, "murein3px3p_p": -212.24105735278607, "murein3px4p_p": -214.51224602919748, "murein4p3p_p": -214.8015332924401, "murein4p4p_p": -217.25213181289675, "murein4px4p_p": -217.27776883516137, "murein4px4p4p_p": -325.7839163620638, "murein4px4px4p_p": -325.4946290988212, "murein5p3p_p": -216.1883102674396, "murein5p4p_p": -218.63890878789624, "murein5p5p_p": -220.02568576289573, "murein5p5p5p_p": -329.8896444828772, "murein5px3p_p": -216.51099094699134, "murein5px4p_p": -218.66454581016086, "murein5px4px4p_p": -326.8814060738207, "n2o_p": -0.30856978090513715, "na1_p": 0.30856978090513715, "nac_p": -3028.149437187546, "nh4_p": -0.30856978090513715, "ni2_p": -0.30856978090513715, "nmn_p": -4509.878611184924, "no_p": -0.8822666937164623, "no2_p": -1.36174175633258, "no3_p": -1.237529147296538, "novbcn_p": -0.0, "o16a2und_p": -66747.0852940109, "o16a3und_p": -66747.0943207715, "o16a4colipa_p": 1.3718450831246993, "o16a4und_p": -66747.1033475321, "o16aund_p": -66747.07626725029, "o2_p": -0.30856978090513715, "o2s_p": 0.30856978090513715, "ocdca_p": -13.51872570434241, "ocdcea_p": -13.038607844527311, "octa_p": -4.145573140304665, "orn_p": -59.26595673941213, "orot_p": -4.757501171079684, "pa120_p": -31.176063269168235, "pa140_p": -25.082839326760872, "pa141_p": -25.658569134485504, "pa160_p": -41.84441250811326, "pa161_p": -41.07449841754171, "pa180_p": -28.783151782361276, "pa181_p": -27.870719201368924, "pacald_p": -0.1158343387198116, "pe120_p": -39.62276876287239, "pe140_p": -33.52954482046503, "pe141_p": -34.105274628189655, "pe160_p": -50.29111800181741, "pe161_p": -49.47340077260802, "pe180_p": -37.22985727606543, "pe181_p": -36.26962155643523, "peamn_p": 0.30856978090513715, "pg120_p": -40.9686450538265, "pg140_p": -32.956739378454905, "pg141_p": -33.53246918617953, "pg160_p": -49.87930869407421, "pg161_p": -43.604320119465726, "pg180_p": -36.65705183405531, "pg181_p": -35.69681611442511, "pgp120_p": -41.0450987565981, "pgp140_p": -33.03319308122651, "pgp141_p": -33.608922888951135, "pgp160_p": -49.95576239684581, "pgp161_p": -43.68077382223733, "pgp180_p": -36.73350553682691, "pgp181_p": -35.77326981719671, "phe__L_p": -34.86191000945667, "pheme_p": -224.93201011395644, "pi_p": -0.30856978090513715, "pnto__R_p": -11.45262663007503, "ppa_p": -3.196264766599824, "ppal_p": -2.9077476631118078, "pppn_p": 0.17982634970036343, "ppt_p": -0.12566198610803397, "pro__L_p": -31.169503966963372, "progly_p": -30.849137880960118, "psclys_p": -16.466048519631986, "pser__L_p": -2.3017013825035186, "ptrc_p": -59.25243808695578, "pydam_p": -7802.814287526727, "pydx_p": -7802.915588260208, "pydxn_p": -7802.937654520557, "pyr_p": -0.29085859923887497, "quin_p": -7.212453233771349, "r5p_p": -0.30856978090513715, "rfamp_p": -0.0, "rib__D_p": -0.37493348935712184, "rmn_p": 0.30856978090513715, "sbt__D_p": -0.30856978090513715, "sel_p": 0.30856978090513715, "ser__D_p": -1.1674013496688758, "ser__L_p": -2.368065090955503, "skm_p": -10.548680978783098, "slnt_p": -0.30856978090513715, "so2_p": -0.0, "so3_p": -0.5254907155363656, "so4_p": -0.30856978090513715, "spmd_p": 0.30856978090513715, "succ_p": -1.8273433548036677, "sucr_p": -1.3613395478912604, "sulfac_p": -17.365257250852903, "tartr__D_p": -1.3751805280937925, "tartr__L_p": -1.7931520627339719, "taur_p": -15.990655132277627, "tcynt_p": -0.0, "thm_p": -2824.3187951286845, "thr__L_p": -9.128437615789467, "thrp_p": -9.062073907337483, "thym_p": 0.30856978090513715, "thymd_p": -16.727028939323663, "tma_p": -0.017201476170660188, "tmao_p": -0.30856978090513715, "tre_p": -4.4585419719340935, "trp__L_p": -120.63735130011165, "tsul_p": -0.30856978090513715, "ttdca_p": -11.66856947654221, "ttdcea_p": -11.956434380404524, "ttrcyc_p": 0.30856978090513715, "tungs_p": 0.30856978090513715, "tym_p": 0.30856978090513715, "tyr__L_p": -28.250491289162944, "tyrp_p": -28.18412758071096, "uLa4n_p": -66747.61519003187, "uacgam_p": -14.35071681354056, "udcpdp_p": -66747.67337231601, "udcpp_p": -66747.9088706657, "udpacgal_p": -10.437909789352698, "udpg_p": -10.389194436408067, "udpgal_p": -10.901220956925185, "udpglcur_p": -10.019462589250159, "ump_p": -11.070617805755747, "unagamuf_p": -66747.06378636925, "ura_p": -9.471090380944599, "urea_p": -13.423917335714506, "uri_p": -11.086190934360621, "val__L_p": -4.034763661562397, "xan_p": -31.165529205939418, "xmp_p": -33.21752493912516, "xtsn_p": -33.23309806773003, "xyl__D_p": -0.30856978090513715, "xylu__L_p": 0.30856978090513715, "zn2_p": -0.30856978090513715, "CPLX0-7817_mod_Oxidized": -22852.591853215043, "CPLX0-7817": -22853.92157276357, "GLUTAREDOXIN-MONOMER_mod_Oxidized": -8500.14930933306, "GLUTAREDOXIN-MONOMER": -8501.42791838694, "GRXC-MONOMER_mod_Oxidized": -8153.433803877356, "GRXC-MONOMER": -8154.711178242373, "GRXB-MONOMER": -21670.59333838639, "GRXB-MONOMER_mod_Oxidized": -21669.726998219692, "EG50003-MONOMER_mod_pan4p_mod_3ha": -7689.3676241229405, "EG50003-MONOMER_mod_pan4p_mod_act": -7688.992542057154, "EG50003-MONOMER_mod_pan4p_mod_ddca": -7698.690246478131, "EG50003-MONOMER_mod_pan4p": -7684.249230726172, "EG50003-MONOMER_mod_pan4p_mod_mal": -7688.288485777098, "EG50003-MONOMER_mod_pan4p_mod_3omrs": -7702.969616442488, "EG50003-MONOMER_mod_pan4p_mod_pim": -8162.962358707285, "CPLX0-1341_mod_1:2fe2s_mod_2:fe2": -144036.01612262384, "CPLX0-1341_mod_1:2fe2s_mod_1:fe2": -144033.84695112132, "EG50003-MONOMER_mod_pan4p_mod_opme": -8160.385582181344, "EG50003-MONOMER_mod_pan4p_mod_gme": -8156.104583318426, "EG50003-MONOMER_mod_pan4p_mod_t3c7mrse": -7697.809889704003, "EG50003-MONOMER_mod_pan4p_mod_3hcmrs7e": -7697.577593126913, "IscU": -24511.643693208327, "IscA_tetra": -40041.68848332359, "IscA_tetra_mod_1:2fe2s": -40119.28839323538, "IscU_mod_1:2fe2s": -24587.710223024056, "EG50003-MONOMER_mod_pan4p_mod_3ocpalm9e": -7702.559841990363, "EG50003-MONOMER_mod_pan4p_mod_3hcpalm9e": -7702.270985372986, "EG50003-MONOMER_mod_pan4p_mod_octe": -7697.0614760135495, "IscU_mod_2:fe2": -24513.130777633578, "EG11653-MONOMER": -11140.459997910877, "IscU_mod_1:fe2": -24512.38723409704, "EG11653-MONOMER_mod_1:fe2": -11141.15592266662, "EG50003-MONOMER_mod_pan4p_mod_3ooct": -7692.9199348659195, "EG50003-MONOMER_mod_pan4p_mod_hex": -7688.6441416868865, "EG50003-MONOMER_mod_pan4p_mod_tddec2e": -7701.227219645784, "EG50003-MONOMER_mod_pan4p_mod_3hmrs": -7703.643239996009, "EG50003-MONOMER_mod_pan4p_mod_thex2e": -7688.173592221467, "EG50003-MONOMER_mod_pan4p_mod_3hhex": -7687.941329960081, "EG50003-MONOMER_mod_pan4p_mod_t3c9palme": -7702.503298663719, "EG50003-MONOMER_mod_pan4p_mod_tde": -7698.280473485249, "IscU_mod_1:2fe2s_mod_1:fe2": -24588.643259292858, "IscU_mod_1:2fe2s_mod_2:fe2": -24589.576298884294, "RED-THIOREDOXIN-MONOMER_mod_Oxidized": -10270.2829426312, "RED-THIOREDOXIN-MONOMER": -10271.189877222698, "DSBD-MONOMER": -57205.83179435684, "DSBD-MONOMER_mod_Oxidized": -57204.57469434686, "RED-THIOREDOXIN2-MONOMER": -14321.39822093871, "RED-THIOREDOXIN2-MONOMER_mod_Oxidized": -14320.505709547391, "EG50003-MONOMER_mod_pan4p_mod_hpme": -8161.266840604839, "EG50003-MONOMER_mod_pan4p_mod_pme": -8162.387806569865, "EG50003-MONOMER_mod_pan4p_mod_epme": -8161.500788426079, "EG50003-MONOMER_mod_pan4p_mod_tpalm2e": -7702.912038203075, "EG50003-MONOMER_mod_pan4p_mod_palm": -7703.382640153587, "CPLX0-246_CPLX0-1342_mod_pydx5p": -118612.0502245781, "CPLX0-246_CPLX0-1342_mod_pydx5p_mod_1:SH": -118648.84884205242, "EG50003-MONOMER_mod_pan4p_mod_oc": -7693.997852802674, "CPLX0-1341_mod_1:2fe1s": -143993.83399538157, "CPLX0-1341_mod_1:2fe2s": -144031.67778734342, "EG50003-MONOMER_mod_pan4p_mod_3hpalm": -7702.679723456785, "EG50003-MONOMER_mod_pan4p_mod_ocdca": -7697.493794995411, "CPLX0-1341_mod_1:4fe4s": -144112.32721546755, "CPLX0-1341_mod_2:2fe2s": -144111.70414174325, "DISULFOXRED-MONOMER_mod_Oxidized": -20602.19070580078, "DISULFOXRED-MONOMER": -20602.23389081719, "CPLX0-7617": -20764.49540067297, "CPLX0-7617_mod_1:4fe4s": -20919.983911466563, "IscU_mod_1:4fe4s": -24665.66719432095, "EG50003-MONOMER_mod_pan4p_mod_hde": -7702.973899158667, "EG50003-MONOMER_mod_pan4p_mod_cdec3e": -7698.606842758813, "EG50003-MONOMER_mod_pan4p_mod_3ocddec5e": -7702.886212426161, "IscU_mod_1:2fe2s_mod_1:2fe1s": -24626.86622741363, "IscS_mod_2:pydx5p": -100548.44955071837, "IscS_mod_2:pydx5p_mod_1:SH": -100585.18384188987, "cs_p": -0.10987741919740082, "cs_c": -0.5374891385223549, "FLAVODOXIN1-MONOMER": -17919.731221695707, "FLAVODOXIN1-MONOMER_mod_Oxidized": -17919.113626334176, "FLAVODOXIN2-MONOMER_mod_Oxidized": -17641.21913852204, "FLAVODOXIN2-MONOMER": -17641.83574427329, "EG50003-MONOMER_mod_pan4p_mod_dca": -7696.344049640403, "EG50003-MONOMER_mod_pan4p_mod_tdec2e": -7698.881014453043, "EG11597-MONOMER": -7928.837870859955, "EG11597-MONOMER_mod_amp": -8535.386987719885, "EG50003-MONOMER_mod_pan4p_mod_egme": -8155.217587549752, "EG50003-MONOMER_mod_pan4p_mod_hgme": -8154.983662103544, "EG50003-MONOMER_mod_pan4p_mod_ogme": -8154.102426055002, "3a1hac1p_c": -1694.1761107712377, "IscU_mod_1:2fe1s": -24550.420433932704, "EG50003-MONOMER_mod_pan4p_mod_3oddec": -7700.619870239584, "EG50003-MONOMER_mod_pan4p_mod_tmrs2e": -7703.875558173479, "IscU_mod_2:2fe2s": -24664.156288736154, "EG11597-MONOMER_mod_cosh": -8536.300130918391, "DSBG-CPLX_mod_Oxidized": -58357.89527155713, "DSBG-CPLX": -58359.673783067374, "EG50003-MONOMER_mod_pan4p_mod_toct2e": -7693.527284272218, "IscA_tetra_mod_1:4fe4s": -40197.24564214491, "CPLX0-1341": -143951.65257286112, "DSBC-CPLX": -55363.96318621719, "DSBC-CPLX_mod_Oxidized": -55362.19534269636, "EG50003-MONOMER_mod_pan4p_mod_ac": -7684.716762863914, "cs_e": -0.0, "EG50003-MONOMER_mod_pan4p_mod_cddec5e": -7692.418638311161, "EG50003-MONOMER_mod_pan4p_mod_t3c5ddece": -7691.948075404426, "CPLX0-1341_mod_1:2fe2s_mod_1:2fe1s": -144073.8600648005, "EG50003-MONOMER_mod_pan4p_mod_3ocmrs7e": -7696.697985941689, "CPLX0-1341_mod_2:fe2": -143955.9903381848, "CPLX0-1341_mod_1:fe2": -143953.82145166118, "EG50003-MONOMER_mod_pan4p_mod_3odec": -7698.273665046812, "EG50003-MONOMER_mod_pan4p_mod_myrs": -7697.992608581387, "kdo2lipid4L_c": 16.759232303063868, "CPLX0-7824": -24221.66183391679, "CPLX0-7824_mod_1:4fe4s": -24377.162656028537, "EG50003-MONOMER_mod_pan4p_mod_3hoct": -7693.295002945863, "EG50003-MONOMER_mod_pan4p_mod_3ohex": -7687.5662428151, "EG50003-MONOMER_mod_pan4p_mod_but": -7683.290468701036, "EG50003-MONOMER_mod_pan4p_mod_3hddec": -7700.994910899282, "EG50003-MONOMER_mod_pan4p_mod_3hcddec5e": -7691.715799701774, "kdo2lipid4p_c": 16.759232303063868, "EG50003-MONOMER_mod_pan4p_mod_toctd2e": -7708.26583522401, "EG50003-MONOMER_mod_pan4p_mod_but2e": -7689.599891463503, "23bpg_c": -0.10987741919740082, "EG50003-MONOMER_mod_pan4p_mod_3ooctd": -7707.6584858178985, "hemed_c": -12834.115102894417, "EG50003-MONOMER_mod_pan4p_mod_3opalm": -7702.268435051253, "CPLX0-7617_mod_1:2fe2s": -20842.026662557033, "CPLX0-7824_mod_1:2fe2s": -24299.205407119007, "EG50003-MONOMER_mod_pan4p_mod_3hdec": -7698.648714061584, "EG50003-MONOMER_mod_pan4p_mod_t3c11vace": -7696.590896573261, "tl_c": -0.0, "EG50003-MONOMER_mod_pan4p_mod_3hocta": -7708.033501412377, "EG50003-MONOMER": -7616.370411977976, "dpm_c": -0.10987741919740082, "EG50003-MONOMER_mod_pan4p_mod_3hcvac11e": -7696.358604337113, "EG50003-MONOMER_mod_pan4p_mod_3ocvac11e": -7707.249743367412, "pqq_e": -5121.536263074962, "pqq_c": -5121.64614049416, "generic_tRNA_GAG_glu__L_c": -22.996391554501823, "EG50003-MONOMER_mod_pan4p_mod_lipo": -7781.833432047318, "CPLX0-782_mod_2:4fe4s": -68710.65817724653, "CPLX0-782_mod_1:2fe2s_mod_1:4fe4s": -68632.88250674958, "2fe2s_c": -77.53126188405967, "4fe4s_c": -155.48851079358926, "LI_c": -0.0, "RNase_m5": -0.0, "RNase_m16": -0.0, "RNase_m23": -0.0, "RNA_b0002": -112643.14825577248, "RNA_b0003": -209066.27159594616, "RNA_b0004": -58786.549965089296, "RNA_b0007": -116652.12346604584, "RNA_b0008": -78383.38504698947, "RNA_b0009": -46755.176113659116, "RNA_b0014": -87408.77291883536, "RNA_b0015": -155785.09933058472, "RNA_b0019": -53436.829604829916, "RNA_b0023": -23496.629415369935, "RNA_b0025": -73066.9517091753, "RNA_b0026": -300227.46762909374, "RNA_b0027": -22695.668815973266, "RNA_b0029": -43351.388694246365, "RNA_b0030": -74385.30231500405, "RNA_b0031": -68473.52376051305, "RNA_b0032": -92294.8608078011, "RNA_b0033": -258185.31614926475, "RNA_b0036": -138578.48717959077, "RNA_b0037": -70987.0304551023, "RNA_b0038": -199965.16941025655, "RNA_b0040": -69502.89801607773, "RNA_b0047": -85077.468773861, "RNA_b0048": -38820.59281996787, "RNA_b0049": -38533.09251489727, "RNA_b0051": -37637.495301977404, "RNA_b0052": -45391.932896606944, "RNA_b0053": -206251.7174876281, "RNA_b0058": -155361.05779951406, "RNA_b0061": -31865.390185376855, "RNA_b0062": -217126.8239636435, "RNA_b0063": -77959.50654861364, "RNA_b0066": -31909.621801802838, "RNA_b0067": -73983.29958106326, "RNA_b0068": -44973.158883612836, "RNA_b0070": -102724.65546035214, "RNA_b0071": -27694.353064198203, "RNA_b0072": -230423.92409364908, "RNA_b0073": -49969.71420945414, "RNA_b0074": -71812.74203195884, "RNA_b0077": -154737.99367477384, "RNA_b0078": -22425.80953669506, "RNA_b0082": -77349.26189250185, "RNA_b0084": -80717.704794501, "RNA_b0085": -67882.2874238495, "RNA_b0086": -62142.77656839268, "RNA_b0087": -49634.06745730977, "RNA_b0088": -619303.7001119332, "RNA_b0090": -48679.10925997019, "RNA_b0091": -67442.94751406275, "RNA_b0092": -41901.867694393826, "RNA_b0096": -42042.673569875165, "RNA_b0098": -248275.0075982633, "RNA_b0099": -17697.311386119494, "RNA_b0103": -82170.17025748253, "RNA_b0104": -83272.0240027038, "RNA_b0109": -71369.51939797388, "RNA_b0110": -74226.87086975736, "RNA_b0112": -115084.33281389813, "RNA_b0114": -277809.2885729607, "RNA_b0115": -86278.14775442374, "RNA_b0116": -121011.96974059258, "RNA_b0118": -210157.5869193262, "RNA_b0120": -36368.10306011105, "RNA_b0121": -114563.32469036352, "RNA_b0123": -124397.31996478625, "RNA_b0124": -194907.56778792746, "RNA_b0125": -44948.19706754076, "RNA_b0126": -53927.74919241841, "RNA_b0131": -30559.871603688676, "RNA_b0133": -38941.56020849995, "RNA_b0134": -94022.57288068409, "RNA_b0142": -87357.8456655017, "RNA_b0149": -201728.97859690204, "RNA_b0150": -102627.44397859216, "RNA_b0151": -36543.5822832544, "RNA_b0152": -40800.21010531136, "RNA_b0153": -299865.0760630988, "RNA_b0154": -103280.08369513667, "RNA_b0155": -65058.645879212716, "RNA_b0156": -28980.494363286354, "RNA_b0158": -36674.036672565795, "RNA_b0159": -106872.08230266535, "RNA_b0160": -121125.45464901274, "RNA_b0166": -67633.3723166943, "RNA_b0168": -156689.48693294535, "RNA_b0169": -100440.07067850498, "RNA_b0170": -38722.392952767346, "RNA_b0171": -58767.39533627027, "RNA_b0172": -43562.05788595353, "RNA_b0173": -95361.42941824827, "RNA_b0174": -60048.96503798944, "RNA_b0175": -69401.28880835077, "RNA_b0177": -196548.16208129041, "RNA_b0179": -81419.41493419732, "RNA_b0180": -20827.591593457975, "RNA_b0181": -98411.83999886813, "RNA_b0182": -259404.78697343497, "RNA_b0185": -83644.08879569013, "RNA_b0186": -97858.24963194429, "RNA_b0188": -104012.48851676506, "RNA_b0194": -140561.23002286782, "RNA_b0197": -125525.35169777223, "RNA_b0198": -29974.17447776411, "RNA_b0199": -47190.560196809965, "RNA_b0200": -26218.6722233983, "RNA_b0201": -70129.20433525073, "RNA_b0202": -3513.6999875218967, "RNA_b0203": -161437.3838195268, "RNA_b0204": -131956.11468300092, "RNA_b0205": -5489.8658296292915, "RNA_b0206": -6287.761878414141, "RNA_b0207": -36678.705157215314, "RNA_b0212": -58891.127689699606, "RNA_b0216": -6393.617079888879, "RNA_b0221": -199838.28700431756, "RNA_b0222": -46000.48797566029, "RNA_b0237": -116501.88164072827, "RNA_b0238": -36641.40727681447, "RNA_b0241": -84131.08543821648, "RNA_b0242": -50496.40305639226, "RNA_b0243": -137884.54459147042, "RNA_b0244": -6227.568318800181, "RNA_b0260": -64320.300481014245, "RNA_b0261": -124017.91185558462, "RNA_b0273": -80541.71788544561, "RNA_b0306": -32784.42658018299, "RNA_b0307": -65052.33679665895, "RNA_b0308": -31713.283705628804, "RNA_b0311": -76452.16225626871, "RNA_b0312": -67397.87674148286, "RNA_b0314": -93191.26582915733, "RNA_b0323": -123197.94340845868, "RNA_b0331": -245378.2328257103, "RNA_b0333": -53570.67435064952, "RNA_b0334": -66621.18498107676, "RNA_b0336": -57783.11665739044, "RNA_b0337": -58674.04237632244, "RNA_b0339": -83365.33559686372, "RNA_b0340": -21556.834255379894, "RNA_b0341": -52972.77447930032, "RNA_b0343": -125590.78450453014, "RNA_b0344": -250050.65816828524, "RNA_b0347": -76138.91628007115, "RNA_b0348": -43284.789214101984, "RNA_b0349": -39648.14501452839, "RNA_b0350": -36963.400849097816, "RNA_b0351": -261473.25591823753, "RNA_b0352": -46259.865854016636, "RNA_b0353": -100360.26673358398, "RNA_b0355": -38093.56954911815, "RNA_b0356": -130520.60886641018, "RNA_b0365": -161798.902614203, "RNA_b0366": -35065.109880588854, "RNA_b0367": -37899.13502680764, "RNA_b0368": -38955.5633192658, "RNA_b0369": -77778.94506467166, "RNA_b0381": -86779.54057684088, "RNA_b0383": -64644.17071047197, "RNA_b0386": -65848.26205615011, "RNA_b0388": -23946.452391781673, "RNA_b0394": -71456.59918414724, "RNA_b0401": -162384.0301496735, "RNA_b0403": -82886.2399649938, "RNA_b0404": -47270.044413537515, "RNA_b0405": -86911.70864607791, "RNA_b0406": -110326.49208741265, "RNA_b0408": -84466.87106833454, "RNA_b0409": -155850.2573491541, "RNA_b0411": -74539.04320687287, "RNA_b0414": -191961.86420827344, "RNA_b0415": -21490.9415522035, "RNA_b0416": -19190.847899089695, "RNA_b0417": -44816.892998761665, "RNA_b0418": -23732.842660841012, "RNA_b0420": -228023.39288380998, "RNA_b0421": -41198.497093337784, "RNA_b0423": -115498.12880438281, "RNA_b0425": -91651.70263083633, "RNA_b0428": -40814.47539721933, "RNA_b0429": -15109.541162116382, "RNA_b0430": -28238.27437252575, "RNA_b0431": -260661.59092660184, "RNA_b0432": -43378.653790455806, "RNA_b0433": -120527.30525150562, "RNA_b0436": -101599.56597868206, "RNA_b0444": -54947.05452086059, "RNA_b0446": -65895.87181562188, "RNA_b0451": -118263.07811224843, "RNA_b0452": -70623.81454363065, "RNA_b0455": -9238.545575398937, "RNA_b0459": -43984.24498061084, "RNA_b0462": -144094.77187591387, "RNA_b0463": -206549.3379734299, "RNA_b0469": -47736.23948620821, "RNA_b0474": -52028.449868014046, "RNA_b0475": -77778.82360613282, "RNA_b0477": -103586.47861078297, "RNA_b0480": -75183.65998245025, "RNA_b0484": -114315.5868706396, "RNA_b0485": -42661.00994732083, "RNA_b0494": -84486.20377629015, "RNA_b0505": -22088.352709090246, "RNA_b0507": -392191.5922681069, "RNA_b0508": -35396.714343355954, "RNA_b0509": -40134.63068623498, "RNA_b0511": -66599.42725392498, "RNA_b0512": -62157.33629151395, "RNA_b0514": -52128.80574464025, "RNA_b0516": -162590.0793413953, "RNA_b0517": -48042.25730603719, "RNA_b0521": -199829.4402312112, "RNA_b0522": -48802.893676174936, "RNA_b0523": -78981.3222943599, "RNA_b0524": -74651.29152111636, "RNA_b0526": -111196.56472195513, "RNA_b0529": -78042.07352522819, "RNA_b0536": -6358.381189931169, "RNA_b0572": -276392.34796924994, "RNA_b0573": -15185.470690252994, "RNA_b0574": -55977.08807073806, "RNA_b0575": -143505.06782188182, "RNA_b0576": -63059.076363669374, "RNA_b0578": -29893.67948076702, "RNA_b0583": -135708.4914844681, "RNA_b0584": -102201.59172063883, "RNA_b0585": -51474.1259295699, "RNA_b0586": -406953.43648584606, "RNA_b0588": -37241.25877134296, "RNA_b0589": -45586.68406017299, "RNA_b0590": -145593.7302687826, "RNA_b0591": -102623.25333965648, "RNA_b0592": -43795.842964698226, "RNA_b0593": -53899.563645534094, "RNA_b0594": -241612.41938705774, "RNA_b0595": -39182.74163045071, "RNA_b0596": -34101.967230275535, "RNA_b0604": -65932.65766863214, "RNA_b0612": -67072.9759175992, "RNA_b0613": -40273.64725817312, "RNA_b0615": -255756.46344952958, "RNA_b0616": -41730.03695784644, "RNA_b0617": -13598.69632084338, "RNA_b0621": -63578.86398654216, "RNA_b0622": -25614.051311724514, "RNA_b0627": -15761.479465656661, "RNA_b0628": -80024.43003022946, "RNA_b0630": -50896.14025240612, "RNA_b0632": -96555.0440817094, "RNA_b0635": -86981.22324325981, "RNA_b0636": -192667.51395511688, "RNA_b0638": -27995.846024791295, "RNA_b0639": -215651.05027705856, "RNA_b0642": -117891.08830074097, "RNA_b0650": -76240.1002805605, "RNA_b0651": -42806.319541107914, "RNA_b0652": -33107.89439653037, "RNA_b0653": -30943.89727184898, "RNA_b0654": -34016.220875605286, "RNA_b0655": -41493.0998062251, "RNA_b0657": -155476.01009754688, "RNA_b0661": -113702.00041904545, "RNA_b0662": -53686.27355876138, "RNA_b0664": -3446.1191557742027, "RNA_b0665": -3446.1191557742027, "RNA_b0666": -3523.2679356054523, "RNA_b0668": -11530.440476184578, "RNA_b0670": -11530.440476184578, "RNA_b0672": -7677.4512655083245, "RNA_b0673": -3523.2679356054523, "RNA_b0674": -133926.80790887665, "RNA_b0677": -105916.1813822019, "RNA_b0678": -124611.15736088471, "RNA_b0679": -89124.94421242646, "RNA_b0680": -141270.98649939033, "RNA_b0684": -69889.48039126201, "RNA_b0688": -152982.61480757894, "RNA_b0692": -60388.83564113531, "RNA_b0693": -220964.7789245797, "RNA_b0696": -26202.84140968063, "RNA_b0697": -248133.1695909747, "RNA_b0698": -76728.70417446371, "RNA_b4513": -4103.389439965531, "RNA_b0709": -67887.79923594373, "RNA_b0720": -109973.36049224406, "RNA_b0721": -40489.178577350234, "RNA_b0722": -15982.335706622875, "RNA_b0723": -184563.21779110064, "RNA_b0724": -32795.9080094991, "RNA_b0726": -128310.630030347, "RNA_b0727": -55632.12837502146, "RNA_b0728": -272473.37389644433, "RNA_b0729": -39753.9234777122, "RNA_b0731": -90412.7277160041, "RNA_b0732": -120142.91850133968, "RNA_b0733": -71961.56470539664, "RNA_b0734": -52300.58879244248, "RNA_b0736": -111624.7208197288, "RNA_b0743": -6104.9779348470565, "RNA_b0744": -6186.776108951244, "RNA_b0745": -7042.1451052981465, "RNA_b0746": -6186.776108951244, "RNA_b0747": -6104.9779348470565, "RNA_b0748": -6104.9779348470565, "RNA_b0749": -6104.9779348470565, "RNA_b0750": -109204.13769912098, "RNA_b0751": -32922.743821530516, "RNA_b0752": -76290.59016442695, "RNA_b0754": -89165.44754561098, "RNA_b0755": -59702.88255280567, "RNA_b0756": -47699.68871584554, "RNA_b0757": -52519.93989698549, "RNA_b0758": -194612.82599753988, "RNA_b0759": -46559.84877578005, "RNA_b0763": -35288.66934032045, "RNA_b0764": -31653.729193079078, "RNA_b0765": -135360.24818687534, "RNA_b0766": -37472.0179205573, "RNA_b0767": -79704.49546111487, "RNA_b0774": -105015.29148413894, "RNA_b0775": -47503.10085101476, "RNA_b0776": -52815.97600782054, "RNA_b0777": -34607.04771942887, "RNA_b0778": -155581.57661169043, "RNA_b0781": -142052.28214467518, "RNA_b0783": -22156.175359038116, "RNA_b0784": -11236.641128035975, "RNA_b0785": -20627.79173574837, "RNA_b0789": -158917.26807315217, "RNA_b0805": -187320.24253884744, "RNA_b0807": -73906.58755701764, "RNA_b0809": -33011.61259064169, "RNA_b0810": -30263.88412945121, "RNA_b0811": -34032.68847454166, "RNA_b0813": -40725.181890716674, "RNA_b0822": -64454.07547321974, "RNA_b0825": -52508.547570892195, "RNA_b0826": -103816.56168008829, "RNA_b0827": -56573.56422788585, "RNA_b0828": -44014.063875197884, "RNA_b0829": -300123.3980684298, "RNA_b0830": -70155.90694194149, "RNA_b0831": -42164.12277479503, "RNA_b0832": -41845.24666512856, "RNA_b0837": -88864.60251418978, "RNA_b0839": -97659.88913245688, "RNA_b0841": -52843.61025295977, "RNA_b0842": -100942.5578542275, "RNA_b0849": -20676.556918462044, "RNA_b0854": -50806.07915007134, "RNA_b0855": -51795.87755527306, "RNA_b0856": -43699.75491941571, "RNA_b0857": -38753.44834118189, "RNA_b0859": -109121.22186520355, "RNA_b0860": -59345.32570787861, "RNA_b0861": -30614.19897702535, "RNA_b0862": -32866.47521157495, "RNA_b0863": -33407.5874632054, "RNA_b0864": -33367.95370279775, "RNA_b0870": -130730.68615989712, "RNA_b0871": -137530.5916066718, "RNA_b0875": -56359.961476664124, "RNA_b0883": -7234.15636055887, "RNA_b0884": -20460.823897159178, "RNA_b0886": -78940.46660677616, "RNA_b0887": -80982.97692437383, "RNA_b0888": -78290.53662694282, "RNA_b0891": -94559.3909173533, "RNA_b0893": -104836.89804524776, "RNA_b0894": -111625.28828071816, "RNA_b0895": -28229.302212174003, "RNA_b0896": -39545.72791401882, "RNA_b0902": -58796.488129971454, "RNA_b0903": -185408.67181678014, "RNA_b0904": -70854.46250743815, "RNA_b0907": -49762.87498756815, "RNA_b0908": -143640.9395973541, "RNA_b0910": -39841.09113547367, "RNA_b0911": -151390.1055379817, "RNA_b0914": -295890.5796847297, "RNA_b0915": -45075.634748614975, "RNA_b0918": -66934.10705990736, "RNA_b0928": -96391.91717450715, "RNA_b0929": -89747.07426180711, "RNA_b0930": -114296.06772921221, "RNA_b0931": -98984.67166393132, "RNA_b0932": -119592.97496463353, "RNA_b0933": -34928.362467429324, "RNA_b0934": -36277.04375714739, "RNA_b0935": -52443.15841222569, "RNA_b0936": -43955.044292031096, "RNA_b0937": -174206.30317483516, "RNA_b0945": -81391.81129945486, "RNA_b0948": -237834.28430668951, "RNA_b0954": -42019.094606174614, "RNA_b0957": -87870.64011693063, "RNA_b0963": -37423.4360148725, "RNA_b0967": -95118.11666986895, "RNA_b0968": -12670.267469759821, "RNA_b0969": -25571.195070714155, "RNA_b0971": -7043.53334244892, "RNA_b0972": -51288.655594164, "RNA_b0973": -82172.64661273267, "RNA_b0974": -226388.93462795165, "RNA_b0978": -216195.40522376238, "RNA_b0979": -52116.208450837796, "RNA_b0980": -59406.596132944556, "RNA_b0996": -53498.863093042455, "RNA_b0997": -116299.44972730687, "RNA_b0998": -27390.729745095647, "RNA_b1002": -56648.234940824776, "RNA_b1006": -252663.10357855848, "RNA_b1007": -22730.339135447524, "RNA_b1008": -27123.14327081629, "RNA_b1009": -36726.26144477854, "RNA_b1010": -17729.938559491668, "RNA_b1011": -31778.606995980503, "RNA_b1012": -52632.461585260746, "RNA_b1014": -319568.0221146847, "RNA_b1015": -68966.01229104724, "RNA_b1032": -7171.139319373291, "RNA_b1033": -75122.63765744488, "RNA_b1054": -77562.44047222052, "RNA_b1059": -51229.63341291893, "RNA_b1062": -85492.77332440359, "RNA_b1064": -51737.548276721514, "RNA_b1069": -125242.89644600358, "RNA_b1084": -255967.94919665816, "RNA_b1086": -75562.51107892238, "RNA_b1089": -33429.01012795672, "RNA_b1090": -71424.9782213472, "RNA_b1091": -101316.5245905033, "RNA_b1092": -74197.90885461184, "RNA_b1093": -33490.68809582324, "RNA_b1094": -49667.91492336117, "RNA_b1095": -72196.5674630694, "RNA_b1096": -36969.44865956553, "RNA_b1098": -174936.41906164546, "RNA_b1101": -119899.20368424158, "RNA_b1102": -100110.624306158, "RNA_b1106": -37731.11259394227, "RNA_b1107": -175594.61865356172, "RNA_b1109": -59591.89751186645, "RNA_b1114": -276371.3757127669, "RNA_b1116": -162677.7035575945, "RNA_b1117": -32065.76403403525, "RNA_b1118": -56853.21616688582, "RNA_b1119": -101844.37814826837, "RNA_b1123": -47725.641219749705, "RNA_b1124": -36391.29534559224, "RNA_b1125": -38039.75144606195, "RNA_b1126": -51912.39281331714, "RNA_b1131": -134414.89032418397, "RNA_b1133": -88349.53302543517, "RNA_b1134": -21107.473986171863, "RNA_b1135": -68043.47514558067, "RNA_b1136": -102352.65996056968, "RNA_b1185": -24342.127481039402, "RNA_b1186": -125805.06076486455, "RNA_b1189": -59333.65219902555, "RNA_b1190": -131495.18879081972, "RNA_b1192": -73861.61430388365, "RNA_b1193": -27881.362023435293, "RNA_b1197": -77566.98951719189, "RNA_b1198": -64821.41220009418, "RNA_b1199": -28911.97073509516, "RNA_b1200": -158628.0792208316, "RNA_b1206": -137047.22560278888, "RNA_b1207": -43477.50296964332, "RNA_b1208": -130238.7065359333, "RNA_b1209": -28568.73545236796, "RNA_b1210": -57415.99422047746, "RNA_b1211": -160303.2391454328, "RNA_b1215": -79600.74593215848, "RNA_b1216": -89138.84525013765, "RNA_b1223": -114105.56657472928, "RNA_b1224": -171159.51134681623, "RNA_b1225": -70253.8200732481, "RNA_b1226": -32499.109522477942, "RNA_b1227": -31093.611872103505, "RNA_b1230": -7744.172244018727, "RNA_b1231": -8260.127374352101, "RNA_b1232": -67052.35124526251, "RNA_b1236": -72614.67309600141, "RNA_b1238": -48474.14571144059, "RNA_b1241": -219501.0861125248, "RNA_b1243": -266689.3199148612, "RNA_b1244": -42223.24077677736, "RNA_b1245": -41602.89600841717, "RNA_b1246": -46301.58387425137, "RNA_b1247": -45950.559514544235, "RNA_b1249": -130237.39702556474, "RNA_b1250": -108224.86675439976, "RNA_b1252": -32918.54316561571, "RNA_b1260": -36962.41870253453, "RNA_b1261": -54598.7167371525, "RNA_b1262": -62086.67194881311, "RNA_b1263": -303690.48809556296, "RNA_b1264": -71709.79977434785, "RNA_b1269": -69501.9923267609, "RNA_b1270": -72132.59416513235, "RNA_b1276": -212964.4344399582, "RNA_b1277": -48022.946157444145, "RNA_b1278": -60905.19392183473, "RNA_b1281": -71620.75025866572, "RNA_b1286": -157515.71906925208, "RNA_b1288": -66369.53653749182, "RNA_b1291": -229482.27202211908, "RNA_b1296": -63620.30442908639, "RNA_b1297": -117259.19304971272, "RNA_b1298": -34950.368778437616, "RNA_b1300": -208753.6055988053, "RNA_b1301": -58682.969757879546, "RNA_b1302": -57927.139898691894, "RNA_b1308": -24762.070819219625, "RNA_b1319": -71359.55948770231, "RNA_b1325": -78335.62335658309, "RNA_b1326": -67505.6210853548, "RNA_b1329": -73570.8439146841, "RNA_b1344": -73605.12267165686, "RNA_b1363": -116259.6143783452, "RNA_b1377": -89584.18680631967, "RNA_b1378": -282685.0623411129, "RNA_b1380": -80643.718104373, "RNA_b1385": -121022.61389325671, "RNA_b1386": -103850.60664355838, "RNA_b1387": -93436.05774113041, "RNA_b1388": -42417.01373059558, "RNA_b1389": -13136.647899205289, "RNA_b1390": -34122.92481714371, "RNA_b1391": -22844.3295908922, "RNA_b1392": -48904.694489209665, "RNA_b1393": -35133.51185272961, "RNA_b1394": -35990.77511592722, "RNA_b1395": -388913.1224454417, "RNA_b1397": -55004.56706365572, "RNA_b1398": -59972.30885305011, "RNA_b1415": -114795.95941884532, "RNA_b1440": -52309.44893426551, "RNA_b1441": -46321.34441732517, "RNA_b1442": -43257.622673794765, "RNA_b1443": -36464.32885994833, "RNA_b1444": -64886.06321576905, "RNA_b1453": -68634.67260550139, "RNA_b1463": -38604.29297220967, "RNA_b1465": -31207.0544606093, "RNA_b1466": -125329.84585123643, "RNA_b1467": -70590.14590956482, "RNA_b1468": -309522.21622605174, "RNA_b1469": -63727.611585884595, "RNA_b1473": -72093.38181838678, "RNA_b1474": -295292.3097453281, "RNA_b1475": -40387.051991190274, "RNA_b1476": -29820.01323424577, "RNA_b1478": -79883.64783872731, "RNA_b1479": -135171.54621793338, "RNA_b1480": -13388.567104265792, "RNA_b1483": -42431.5743667713, "RNA_b1484": -45155.29122634004, "RNA_b1485": -41085.8864867827, "RNA_b1486": -46930.490962324984, "RNA_b1487": -277274.56316708133, "RNA_b1488": -26693.946211117178, "RNA_b1489": -109677.8832021101, "RNA_b1492": -70425.31064703508, "RNA_b1493": -64131.53758945481, "RNA_b1519": -34788.09790271613, "RNA_b1521": -117169.76930593657, "RNA_b1524": -42306.59655099323, "RNA_b1525": -63262.95194405689, "RNA_b1528": -54579.1367682309, "RNA_b1533": -72344.49401386575, "RNA_b1539": -59778.114529709404, "RNA_b1584": -25606.437454376526, "RNA_b1587": -110941.24394111238, "RNA_b1588": -110704.64340541906, "RNA_b1589": -28306.603754838914, "RNA_b1590": -39204.08883438673, "RNA_b1591": -28140.219707784192, "RNA_b1592": -57708.61332772301, "RNA_b1599": -15105.049468312129, "RNA_b1600": -40088.69930203642, "RNA_b1602": -63457.57200662756, "RNA_b1603": -171567.44178969192, "RNA_b1605": -63441.11798212903, "RNA_b1606": -107764.39320227229, "RNA_b1611": -114321.84383450703, "RNA_b1612": -132058.3878552254, "RNA_b1613": -94686.71555236104, "RNA_b1621": -73099.16186159063, "RNA_b1622": -151666.54154769803, "RNA_b1623": -80810.09607922028, "RNA_b1634": -68897.248492023, "RNA_b1636": -39438.786342135674, "RNA_b1637": -133673.80883893924, "RNA_b1638": -56346.95460371817, "RNA_b1640": -89149.06625059163, "RNA_b1646": -23814.408973578385, "RNA_b1651": -33198.424732216765, "RNA_b1652": -216443.6061531781, "RNA_b1654": -29604.388290464358, "RNA_b1656": -26649.608318666593, "RNA_b1661": -52483.583931065725, "RNA_b1662": -50045.689314605006, "RNA_b1665": -6273.429919551877, "RNA_b1666": -6273.429919551877, "RNA_b1676": -113044.95319938673, "RNA_b1677": -20002.879554539886, "RNA_b1679": -19027.838789147034, "RNA_b1680": -55845.43283347677, "RNA_b1681": -58008.86197946011, "RNA_b1682": -220692.23489703913, "RNA_b1683": -67899.7521590642, "RNA_b1684": -16822.21256251074, "RNA_b1692": -39491.86985719092, "RNA_b1693": -134240.29607242582, "RNA_b1701": -247279.3751048761, "RNA_b1702": -191652.07727969726, "RNA_b1704": -86702.5418327818, "RNA_b1709": -34246.79828871498, "RNA_b1710": -25112.05629257874, "RNA_b1711": -44979.34157838285, "RNA_b1713": -237609.83074754567, "RNA_b1714": -45078.98905089649, "RNA_b1716": -16313.54925528218, "RNA_b1717": -44199.932116718956, "RNA_b1718": -24655.335076677744, "RNA_b1719": -175151.6894790149, "RNA_b1723": -74298.12210857862, "RNA_b1732": -187790.71792700418, "RNA_b1734": -61635.37990872391, "RNA_b1740": -70577.40110518824, "RNA_b1744": -44244.45142524723, "RNA_b1745": -61436.5854324856, "RNA_b1746": -67594.74325299468, "RNA_b1747": -47353.0561741527, "RNA_b1748": -263703.7809495866, "RNA_b1759": -18620.931653245243, "RNA_b1761": -109077.14003571736, "RNA_b1764": -152257.681949222, "RNA_b1767": -46565.16514024511, "RNA_b1768": -86304.86423107634, "RNA_b1773": -249094.46045345196, "RNA_b1778": -18914.537734076177, "RNA_b1779": -80622.85921347949, "RNA_b1781": -38961.23627233217, "RNA_b1800": -49710.6068726866, "RNA_b1801": -156992.96935846552, "RNA_b1804": -92565.99126715762, "RNA_b1805": -137363.08766233493, "RNA_b1812": -129567.02650352156, "RNA_b1814": -62387.721108397505, "RNA_b1817": -44299.29082939447, "RNA_b1818": -132885.06563085044, "RNA_b1819": -39060.52964051226, "RNA_b1822": -64618.95273402135, "RNA_b1835": -115578.39472326347, "RNA_b1849": -94458.81409491962, "RNA_b1850": -52940.4788971093, "RNA_b1851": -148914.27607863297, "RNA_b1852": -118740.15375133588, "RNA_b1854": -118111.48011366963, "RNA_b1855": -76922.99575060289, "RNA_b1857": -76036.75739477435, "RNA_b1858": -34585.48924163421, "RNA_b1859": -90108.33884257606, "RNA_b1865": -82955.85710397946, "RNA_b1866": -147639.31339185467, "RNA_b1870": -34067.249763976935, "RNA_b1871": -118552.60582151567, "RNA_b1872": -227965.20773705677, "RNA_b1873": -50162.05363066552, "RNA_b1876": -137334.2850819617, "RNA_b1896": -65113.49976885307, "RNA_b1897": -36496.41039532545, "RNA_b4460": -45233.62935283387, "RNA_b1900": -69180.16244055021, "RNA_b1901": -45066.26160685195, "RNA_b1907": -98784.91279832563, "RNA_b1909": -6318.592880770994, "RNA_b1910": -7161.115334403726, "RNA_b1911": -6383.164299972769, "RNA_b1912": -44664.29470899237, "RNA_b1919": -45117.8494567593, "RNA_b1922": -107436.25196477366, "RNA_b1927": -67845.36974237963, "RNA_b1975": -7259.922217340115, "RNA_b1977": -6149.104079543015, "RNA_b1981": -60358.763428576574, "RNA_b1982": -66733.84414773424, "RNA_b1984": -6097.083787634364, "RNA_b1986": -6138.561551320237, "RNA_b1989": -6097.083787634364, "RNA_b1991": -49246.77828090572, "RNA_b1992": -34038.820901337655, "RNA_b1993": -24807.048683549183, "RNA_b2010": -93838.96343593036, "RNA_b2019": -290006.5844207604, "RNA_b2020": -59779.413205468016, "RNA_b2021": -49031.85202041594, "RNA_b2022": -48844.082893087994, "RNA_b2023": -27045.279238632702, "RNA_b2024": -33648.459443379186, "RNA_b2025": -35458.83570613313, "RNA_b2026": -27960.181167116978, "RNA_b2027": -44607.919635059276, "RNA_b2028": -53324.49122144507, "RNA_b2029": -113955.59698221856, "RNA_b2032": -136894.6024483258, "RNA_b2033": -26927.840322345335, "RNA_b2034": -45188.20289870955, "RNA_b2035": -126827.14913408177, "RNA_b2036": -50040.69869654654, "RNA_b2037": -56961.640057528435, "RNA_b2038": -25422.719090096598, "RNA_b2039": -40119.16611759045, "RNA_b2040": -41057.68153853687, "RNA_b2041": -49490.19228233782, "RNA_b2045": -191614.67543711272, "RNA_b2048": -62688.4040209096, "RNA_b2049": -521774.1505454722, "RNA_b2051": -21962.79085790769, "RNA_b2052": -44171.64105331519, "RNA_b2053": -51364.05827817617, "RNA_b2065": -26620.537453375036, "RNA_b2066": -29330.315955645063, "RNA_b2091": -202556.75501152812, "RNA_b2092": -62015.56758641132, "RNA_b2093": -12959.754367006755, "RNA_b2094": -20666.382240346684, "RNA_b2095": -57636.33581016699, "RNA_b2096": -66091.58808267844, "RNA_b2097": -87000.69788630234, "RNA_b2103": -96597.99404374037, "RNA_b2104": -36108.43690089365, "RNA_b2114": -163794.5703128174, "RNA_b2128": -33542.13441229565, "RNA_b2129": -42321.5831073615, "RNA_b2130": -53059.94584963867, "RNA_b2131": -41898.099475144285, "RNA_b2132": -104786.10255404159, "RNA_b2133": -136606.50666913064, "RNA_b2134": -74125.63505455479, "RNA_b2140": -74796.0417873053, "RNA_b2143": -71989.58162255054, "RNA_b2146": -140727.12660661098, "RNA_b2147": -56304.858784820724, "RNA_b2148": -46280.76467881985, "RNA_b2149": -69311.66660014448, "RNA_b2150": -45432.717234991316, "RNA_b2153": -101506.25511213152, "RNA_b2154": -38299.7559270798, "RNA_b2155": -90935.60342581218, "RNA_b2156": -67370.72678295265, "RNA_b2162": -77088.47031641984, "RNA_b2167": -77240.43559395506, "RNA_b2168": -42885.07445439387, "RNA_b2169": -51600.62697063161, "RNA_b2170": -54289.83474908689, "RNA_b2174": -32703.538166389313, "RNA_b2183": -55768.688755915115, "RNA_b2185": -22395.2839496181, "RNA_b2189": -6286.114726849983, "RNA_b2197": -21873.439384157246, "RNA_b2198": -9610.7110084958, "RNA_b2199": -33759.16948540908, "RNA_b2200": -30459.105468933052, "RNA_b2201": -28532.93102045592, "RNA_b2202": -27459.854552910023, "RNA_b2203": -20533.20470970562, "RNA_b2204": -39560.820358427794, "RNA_b2205": -31820.33469553482, "RNA_b2206": -113649.50409124483, "RNA_b2207": -12010.8531155345, "RNA_b2210": -130482.45308333295, "RNA_b2215": -91849.29982533531, "RNA_b2221": -30382.639301114312, "RNA_b2222": -29732.85557543194, "RNA_b2223": -194354.26255965486, "RNA_b2224": -54038.058472544064, "RNA_b2232": -57874.706213625446, "RNA_b2234": -233583.79759426505, "RNA_b2235": -51740.27365580802, "RNA_b2239": -48891.273977722485, "RNA_b2240": -62187.336555553746, "RNA_b2241": -219157.95959841838, "RNA_b2242": -57759.90061592903, "RNA_b2243": -54508.36849425899, "RNA_b2251": -33361.07210562375, "RNA_b2253": -52236.797976584545, "RNA_b2254": -44365.60774689096, "RNA_b2255": -90748.61965868113, "RNA_b2256": -40700.27890377061, "RNA_b2257": -75747.58153720405, "RNA_b4544": -15351.770920223376, "RNA_b2258": -17719.88032373314, "RNA_b2260": -61941.89664752706, "RNA_b2261": -43931.511246605594, "RNA_b2262": -39198.57283215226, "RNA_b2263": -34749.85444448623, "RNA_b2264": -76452.36594709166, "RNA_b2265": -299858.91944061965, "RNA_b2268": -73433.92023736719, "RNA_b2276": -67030.3666302774, "RNA_b2277": -179544.82977208114, "RNA_b2278": -84599.42461622535, "RNA_b2279": -13916.949219729004, "RNA_b2280": -25369.35981946138, "RNA_b2281": -24821.741582672723, "RNA_b2282": -44848.852317645826, "RNA_b2283": -545751.4846914752, "RNA_b2284": -61097.720033903, "RNA_b2285": -22844.271623644403, "RNA_b2286": -82120.28265426609, "RNA_b2287": -30309.085342868395, "RNA_b2288": -20388.032596299923, "RNA_b2290": -97481.41928875785, "RNA_b2291": -47490.06022083392, "RNA_b2296": -96249.32806752522, "RNA_b2297": -173288.8277247126, "RNA_b2303": -59986.21588560648, "RNA_b2306": -35229.18782443161, "RNA_b2307": -32951.47638786939, "RNA_b2308": -31447.96286014589, "RNA_b2309": -35722.549895232754, "RNA_b2310": -35754.76852500657, "RNA_b2311": -26158.04835187792, "RNA_b2312": -164992.70939768385, "RNA_b2315": -123144.35546234949, "RNA_b2316": -75621.06532785253, "RNA_b2318": -37125.40549062363, "RNA_b2320": -181824.850450431, "RNA_b2323": -99544.731111003, "RNA_b2324": -159889.5635942947, "RNA_b2328": -37805.10944214162, "RNA_b2329": -206399.34771219903, "RNA_b2341": -216781.85754715334, "RNA_b2342": -59945.784201156275, "RNA_b2344": -61388.125077366065, "RNA_b2348": -6024.298749853307, "RNA_b2366": -60721.032635397016, "RNA_b2373": -77344.8488079813, "RNA_b2374": -104815.01684971499, "RNA_b2378": -75620.57320541746, "RNA_b2379": -102505.56139543511, "RNA_b2388": -79145.1725850114, "RNA_b2392": -100445.25410508552, "RNA_b2393": -98843.8791271136, "RNA_b2396": -6280.23730734496, "RNA_b2397": -6280.23730734496, "RNA_b2400": -114758.48974539898, "RNA_b2401": -6186.776108951244, "RNA_b2402": -6186.776108951244, "RNA_b2403": -6652.956279991114, "RNA_b2404": -6104.9779348470565, "RNA_b2406": -57573.19822864485, "RNA_b2407": -114348.02240412949, "RNA_b2411": -168107.4129482255, "RNA_b2414": -79298.49047653883, "RNA_b2415": -11784.820806201355, "RNA_b2416": -171261.17408146747, "RNA_b2417": -23250.33593632345, "RNA_b2418": -70178.99250043796, "RNA_b2421": -41545.645658731635, "RNA_b2422": -218469.24087182098, "RNA_b2423": -40125.899686210105, "RNA_b2424": -38236.79775532982, "RNA_b2425": -46427.34014576976, "RNA_b2428": -122635.57026199154, "RNA_b2429": -65378.95732274798, "RNA_b2435": -71876.44535972195, "RNA_b2436": -72950.35827819585, "RNA_b2440": -40572.51540329015, "RNA_b2441": -217738.8364345663, "RNA_b2458": -170876.11505397304, "RNA_b2463": -181569.91993527176, "RNA_b2464": -67254.35387243012, "RNA_b2465": -169751.8191111285, "RNA_b2467": -26226.34901210287, "RNA_b2470": -142516.91156252153, "RNA_b2472": -99234.27997657021, "RNA_b2474": -191490.700925217, "RNA_b2476": -61426.21033884522, "RNA_b2477": -88451.8282246575, "RNA_b2478": -66532.64296088537, "RNA_b2480": -21509.915803176515, "RNA_b2481": -28339.334606157387, "RNA_b2482": -92697.8525584783, "RNA_b2483": -43559.93743479618, "RNA_b2484": -66131.34473534288, "RNA_b2485": -29868.21869866447, "RNA_b2486": -72624.08058833514, "RNA_b2487": -76398.28891913053, "RNA_b2488": -25023.47268619294, "RNA_b2489": -34851.42375766426, "RNA_b2490": -18885.130777927163, "RNA_b2492": -516454.9630820187, "RNA_b2497": -59137.55890739945, "RNA_b2498": -98534.08809298927, "RNA_b2499": -105870.81182593436, "RNA_b2500": -29253.049535302984, "RNA_b2501": -217507.24230805377, "RNA_b2502": -70402.33669580522, "RNA_b2507": -182077.48348669574, "RNA_b2508": -67064.42824331335, "RNA_b2512": -157311.6215941763, "RNA_b2514": -103776.0751880913, "RNA_b2515": -92086.30872822166, "RNA_b2517": -91736.05322136513, "RNA_b2518": -34821.65226375248, "RNA_b2519": -354814.3980721908, "RNA_b2521": -38585.22640763378, "RNA_b2523": -58576.766692391764, "RNA_b2526": -188194.96413392833, "RNA_b2527": -23588.257064679998, "RNA_b2528": -14727.301342013143, "RNA_b2529": -17605.275674669945, "RNA_b2530": -144335.29733805973, "RNA_b2532": -58956.436773329384, "RNA_b2533": -36821.50313685615, "RNA_b2536": -93355.37838133659, "RNA_b2538": -62292.67016958689, "RNA_b2539": -23742.402249492716, "RNA_b2540": -14710.198526643826, "RNA_b2541": -37204.05032572864, "RNA_b2542": -54978.50160931895, "RNA_b2551": -108328.42750376805, "RNA_b2552": -95207.71800230264, "RNA_b2557": -313625.0954126822, "RNA_b2558": -71136.55689816894, "RNA_b2559": -66630.46062732922, "RNA_b2563": -17329.85037850803, "RNA_b2564": -73370.97312673506, "RNA_b2566": -41360.43736738117, "RNA_b2567": -89658.61509255132, "RNA_b2573": -119699.33197685995, "RNA_b2574": -131957.0949729415, "RNA_b2575": -58624.62122183489, "RNA_b2578": -47429.61589135619, "RNA_b2579": -32565.415509276874, "RNA_b2582": -35249.531541969554, "RNA_b2585": -108041.82448659856, "RNA_b2587": -104495.41171125509, "RNA_b2588": -5489.8658296292915, "RNA_b2589": -132457.3177996314, "RNA_b2590": -158794.74540295382, "RNA_b2591": -70129.20433525073, "RNA_b2594": -103239.46099826487, "RNA_b2595": -63132.42407385889, "RNA_b2599": -99001.92617773324, "RNA_b2600": -102625.84695184244, "RNA_b2601": -75015.31885980917, "RNA_b2606": -85238.97201575998, "RNA_b2607": -34978.03669901744, "RNA_b2608": -25021.20222837519, "RNA_b2609": -11392.361493129376, "RNA_b2610": -109012.25145962549, "RNA_b2614": -47063.86291055447, "RNA_b2615": -70299.87115068763, "RNA_b2617": -30820.50340337126, "RNA_b2652": -6136.117385638836, "RNA_b2661": -221315.5120001641, "RNA_b2662": -58536.386863401654, "RNA_b2663": -64273.63806061556, "RNA_b2675": -228433.02659807197, "RNA_b2676": -43884.45071504812, "RNA_b2677": -170207.15574558813, "RNA_b2678": -48918.77802616356, "RNA_b2679": -45340.86549058944, "RNA_b2682": -33899.207881509654, "RNA_b2683": -15429.634952406966, "RNA_b2687": -43207.403026650754, "RNA_b2688": -71094.05363397537, "RNA_b2690": -59902.71929067429, "RNA_b2691": -3526.41007382166, "RNA_b2692": -3526.41007382166, "RNA_b2693": -3526.41007382166, "RNA_b2694": -3526.41007382166, "RNA_b2695": -20969.619619891157, "RNA_b2697": -211514.6601850877, "RNA_b2701": -49670.09869671551, "RNA_b2702": -25885.71674806872, "RNA_b2703": -44020.17735218717, "RNA_b2704": -17075.298191971888, "RNA_b2705": -207573.97817173868, "RNA_b2708": -44158.94467853995, "RNA_b2710": -65767.79949023906, "RNA_b2711": -51779.694729079, "RNA_b2715": -66776.49785071376, "RNA_b2719": -35165.30861536441, "RNA_b2720": -24866.31136296389, "RNA_b2721": -78323.52315043512, "RNA_b2722": -42442.915310794415, "RNA_b2723": -361065.37494270987, "RNA_b2724": -28083.171205962466, "RNA_b2738": -77612.38637549353, "RNA_b2741": -78667.74662111454, "RNA_b2744": -95701.69811182065, "RNA_b2745": -82773.08970400265, "RNA_b2746": -21900.315137472215, "RNA_b2747": -73627.42128019937, "RNA_b2750": -133730.08559339118, "RNA_b2751": -65245.43456584985, "RNA_b2752": -41503.20113575443, "RNA_b2762": -33496.04454671994, "RNA_b2763": -78175.18097154221, "RNA_b2764": -231120.64628160428, "RNA_b2765": -29122.532608336154, "RNA_b2779": -103393.32243170956, "RNA_b2780": -134569.44213827804, "RNA_b2781": -83946.70386366728, "RNA_b2784": -101966.11211092935, "RNA_b2785": -104784.57307110673, "RNA_b2787": -61135.05003827977, "RNA_b2788": -61291.41828318871, "RNA_b2789": -200362.6297791649, "RNA_b2791": -89225.61592016747, "RNA_b2794": -68560.11055639386, "RNA_b2796": -160143.80403655567, "RNA_b2797": -62542.153938204196, "RNA_b2799": -118532.72388406722, "RNA_b2800": -29564.918144879543, "RNA_b2801": -60476.40405364189, "RNA_b2802": -285882.23827349674, "RNA_b2803": -66203.13758506403, "RNA_b2806": -87238.53255509876, "RNA_b2810": -55166.46802723522, "RNA_b2811": -20229.574990368434, "RNA_b2813": -87523.22333110613, "RNA_b2814": -6483.448045558961, "RNA_b2815": -6483.448045558961, "RNA_b2816": -6483.448045558961, "RNA_b2817": -99205.99432902502, "RNA_b2818": -108488.57519230516, "RNA_b2827": -95316.09000392177, "RNA_b2828": -40292.28059126655, "RNA_b2835": -54635.54875657971, "RNA_b2836": -214440.98612406958, "RNA_b2838": -102681.23200943388, "RNA_b2841": -64852.135299807596, "RNA_b2864": -6036.782004624268, "RNA_b2866": -229842.46921638647, "RNA_b2867": -40354.92827309761, "RNA_b2868": -21866.114082858498, "RNA_b2871": -54757.839462407035, "RNA_b2874": -73291.28964706407, "RNA_b2877": -45613.18610404047, "RNA_b2882": -64306.28037963892, "RNA_b2883": -203802.7741586682, "RNA_b2889": -43525.51442432451, "RNA_b2890": -148298.73157567566, "RNA_b2891": -60004.72568515156, "RNA_b2893": -55824.746398844334, "RNA_b2895": -42238.453469975895, "RNA_b2901": -65669.409782782, "RNA_b2903": -232195.594800935, "RNA_b2904": -17699.996011802472, "RNA_b2905": -108503.15602670427, "RNA_b2907": -53948.74995747692, "RNA_b2912": -53238.03271823214, "RNA_b2913": -99546.36520133867, "RNA_b2914": -53917.62485043374, "RNA_b2917": -98293.44318799433, "RNA_b2919": -36002.23734453943, "RNA_b2920": -254371.32952921267, "RNA_b2923": -52254.84587506949, "RNA_b2925": -91912.81006842921, "RNA_b2926": -94699.49990033174, "RNA_b2927": -86302.90491167546, "RNA_b2930": -43960.05945791294, "RNA_b2935": -162778.90314510808, "RNA_b2937": -42139.706022470404, "RNA_b2938": -90388.13560696086, "RNA_b2942": -97053.39836562357, "RNA_b2943": -113595.64774498636, "RNA_b2946": -90803.11978677269, "RNA_b2947": -43409.927762019695, "RNA_b2954": -27184.851511870995, "RNA_b2957": -47875.028476562504, "RNA_b2960": -67591.34139504007, "RNA_b2963": -100669.61932583549, "RNA_b2964": -104087.61407250812, "RNA_b2965": -171042.27551362995, "RNA_b2967": -6142.9009550608735, "RNA_b2975": -77197.18022807967, "RNA_b2976": -99109.34005345056, "RNA_b4467": -55889.74004464193, "RNA_b4468": -48174.643215332566, "RNA_b2979": -358975.24461686687, "RNA_b2987": -121349.9952470748, "RNA_b2988": -84884.60223235261, "RNA_b2994": -306370.6916148111, "RNA_b2995": -54085.515774523985, "RNA_b2996": -45074.03749737791, "RNA_b2997": -51178.19402175172, "RNA_b3001": -47544.33407275388, "RNA_b3005": -19399.43269186702, "RNA_b3006": -33580.75639299656, "RNA_b3008": -100235.96053472318, "RNA_b3012": -67305.11923661259, "RNA_b3018": -59044.77669631305, "RNA_b3028": -26573.99333350245, "RNA_b3029": -14364.817874843484, "RNA_b3034": -178560.1118304571, "RNA_b3035": -186263.71948060128, "RNA_b3040": -62321.730549465035, "RNA_b3041": -60699.77091447454, "RNA_b3052": -113805.53711429394, "RNA_b3057": -67408.56497634518, "RNA_b3058": -28672.34757657785, "RNA_b3059": -50030.88716689677, "RNA_b3061": -41714.071008929306, "RNA_b3062": -27648.439080411677, "RNA_b3063": -173821.27035058406, "RNA_b3065": -24082.38003161109, "RNA_b3067": -156796.38720157283, "RNA_b3069": -6173.894699100782, "RNA_b3073": -63054.346516449026, "RNA_b3084": -91031.65720547014, "RNA_b3089": -104239.04556006166, "RNA_b3091": -67930.07140711388, "RNA_b3092": -167255.38297634618, "RNA_b3093": -64943.29841980342, "RNA_b4471": -62269.518767782094, "RNA_b3114": -104968.30864854882, "RNA_b3115": -55222.18328107256, "RNA_b3116": -61198.75713001529, "RNA_b3117": -309203.6121023483, "RNA_b3123": -29907.031352388756, "RNA_b3124": -195460.4652824249, "RNA_b3125": -40263.148886475545, "RNA_b3126": -35309.42285038097, "RNA_b3127": -61247.73975113518, "RNA_b3128": -71686.9268821374, "RNA_b3132": -153457.49622926742, "RNA_b3137": -39315.875293352394, "RNA_b3146": -68471.36045068936, "RNA_b3161": -102306.66956372136, "RNA_b3164": -176741.5182440113, "RNA_b3165": -26637.346792644847, "RNA_b3166": -80637.0371551636, "RNA_b3167": -18328.985617921284, "RNA_b3168": -262078.7063947933, "RNA_b3169": -67782.40635319609, "RNA_b3171": -6945.350135324974, "RNA_b3172": -109283.0093607157, "RNA_b3174": -7602.677911920797, "RNA_b3175": -26526.85409229701, "RNA_b3176": -134567.13460838952, "RNA_b3177": -38774.100402239936, "RNA_b3179": -122119.10793747674, "RNA_b3181": -41776.53124573272, "RNA_b3182": -115341.63890334197, "RNA_b3185": -33250.84880637979, "RNA_b3186": -14187.065985787143, "RNA_b3187": -77263.77261489513, "RNA_b3189": -100129.45534762592, "RNA_b3196": -44852.83910119532, "RNA_b3197": -115819.9670982367, "RNA_b3198": -64134.51025723257, "RNA_b3199": -26278.75082605808, "RNA_b3200": -25453.324023943038, "RNA_b3201": -78228.98359362749, "RNA_b3202": -115836.75458813974, "RNA_b3212": -459110.1576064917, "RNA_b3213": -64746.27210605661, "RNA_b3222": -40085.39151023902, "RNA_b3223": -31531.39748733729, "RNA_b3224": -68389.32760915584, "RNA_b3225": -40863.71810319744, "RNA_b3230": -17988.696230963924, "RNA_b3231": -50705.16192786597, "RNA_b3236": -76277.22160405225, "RNA_b3247": -116354.11599665272, "RNA_b3255": -21497.4650277664, "RNA_b3256": -135170.5206170952, "RNA_b3258": -66594.77065868945, "RNA_b3260": -90515.32068035754, "RNA_b3265": -200154.3675257627, "RNA_b3266": -141956.51625302382, "RNA_b3272": -5489.8658296292915, "RNA_b3273": -10485.901819356337, "RNA_b3274": -5489.8658296292915, "RNA_b3275": -131956.11468300092, "RNA_b3276": -161437.3838195268, "RNA_b3277": -3513.6999875218967, "RNA_b3278": -70129.20433525073, "RNA_b3281": -37435.112265588126, "RNA_b3282": -100878.6719223867, "RNA_b3287": -73966.33029835467, "RNA_b3288": -43357.246913399555, "RNA_b3289": -102722.09536440636, "RNA_b3290": -109590.19579128036, "RNA_b3294": -17559.624260009423, "RNA_b3295": -45227.10157089266, "RNA_b3296": -126636.11532248677, "RNA_b3297": -17858.67088299475, "RNA_b3298": -16315.707036840704, "RNA_b3299": -5325.541761350856, "RNA_b3300": -60996.932413853065, "RNA_b3301": -209298.0660427372, "RNA_b3302": -8221.57636805617, "RNA_b3303": -22993.60273531995, "RNA_b3304": -16202.117425720606, "RNA_b3305": -24381.710973473037, "RNA_b3306": -17921.377192231677, "RNA_b3307": -13975.472365883386, "RNA_b3308": -24704.01267620948, "RNA_b3309": -14320.198737633567, "RNA_b3310": -16973.665810350583, "RNA_b3311": -11621.375206539895, "RNA_b3312": -8721.916305803772, "RNA_b3313": -18705.058551062943, "RNA_b3314": -32027.40906149858, "RNA_b3315": -15216.093116931701, "RNA_b3316": -12738.69777600489, "RNA_b3317": -37565.17769998893, "RNA_b3318": -13767.533628811878, "RNA_b3319": -27657.06562852166, "RNA_b3320": -201706.2771159236, "RNA_b3321": -14299.671628233436, "RNA_b3339": -54179.65651529026, "RNA_b3340": -96564.66444033541, "RNA_b3341": -175873.86393115143, "RNA_b3342": -17166.553100500016, "RNA_b3343": -13219.6721398392, "RNA_b3344": -16504.65872246993, "RNA_b3345": -80566.09965997661, "RNA_b3350": -82505.72665416387, "RNA_b3359": -98691.23213325735, "RNA_b3360": -46201.308256531265, "RNA_b3365": -116354.51735422504, "RNA_b3366": -14929.91091415033, "RNA_b3367": -37015.24252071544, "RNA_b3368": -110743.91681268447, "RNA_b3370": -61603.229294651945, "RNA_b3371": -215862.5467705193, "RNA_b4474": -37900.79181407826, "RNA_b3374": -35919.79388307282, "RNA_b3380": -263484.67888725636, "RNA_b3384": -45867.604605501554, "RNA_b3385": -34656.039473949175, "RNA_b3386": -31021.189156042892, "RNA_b3389": -271131.4322400655, "RNA_b3390": -23756.110015990813, "RNA_b3396": -204997.3926224775, "RNA_b3397": -44133.809358184015, "RNA_b3403": -135065.42095961675, "RNA_b3406": -37468.0125432535, "RNA_b3409": -207799.28637166953, "RNA_b3412": -61711.8369287277, "RNA_b3415": -110174.49876967494, "RNA_b3416": -95053.05683489241, "RNA_b3417": -260935.01489467805, "RNA_b3425": -14900.202601482815, "RNA_b3426": -121584.98735556306, "RNA_b3428": -111806.4316886636, "RNA_b3429": -65645.6790399349, "RNA_b3430": -238900.79024711717, "RNA_b3431": -237334.0878649631, "RNA_b3432": -100117.4296886375, "RNA_b3433": -88738.63063200616, "RNA_b4476": -61375.329351871434, "RNA_b3437": -90521.2039128256, "RNA_b3447": -79525.54608359605, "RNA_b3449": -206543.75764168904, "RNA_b3450": -48808.2195828729, "RNA_b3451": -38839.263095539485, "RNA_b3452": -40940.10931515808, "RNA_b3453": -60071.87786057208, "RNA_b3454": -32556.70498018329, "RNA_b3455": -35141.81419939613, "RNA_b3456": -58591.964367110966, "RNA_b3457": -42479.154022330855, "RNA_b3458": -50648.6210484479, "RNA_b3460": -50284.64505612943, "RNA_b3461": -70065.80702279892, "RNA_b3464": -175631.2537686781, "RNA_b3465": -56255.75558511463, "RNA_b3469": -100490.71891712259, "RNA_b3470": -19914.91498303659, "RNA_b3475": -47454.5838891832, "RNA_b3476": -261286.25323820318, "RNA_b3477": -43487.94991141441, "RNA_b3478": -38345.11434665285, "RNA_b3479": -35022.95118049511, "RNA_b3480": -36990.516189527145, "RNA_b3493": -122443.59723957592, "RNA_b3496": -67461.89994740416, "RNA_b3500": -107544.65173710337, "RNA_b3502": -59222.923597600406, "RNA_b3503": -19449.886815321286, "RNA_b3517": -64154.694092455095, "RNA_b3519": -75489.75378512383, "RNA_b3526": -42453.50496680233, "RNA_b3528": -58929.43659126415, "RNA_b3540": -45974.944151456795, "RNA_b3541": -44988.64499814319, "RNA_b3542": -41481.874684886236, "RNA_b3543": -46793.132090711915, "RNA_b3544": -280507.8574044939, "RNA_b3545": -6228.241032092805, "RNA_b3546": -77393.69994212111, "RNA_b3551": -106604.99360170073, "RNA_b3553": -44601.54395807843, "RNA_b3559": -199603.9091786416, "RNA_b3560": -41774.85194951885, "RNA_b3564": -66370.22907124402, "RNA_b3565": -157813.96333428746, "RNA_b3566": -45160.20478528412, "RNA_b3567": -70351.25883649952, "RNA_b3568": -54217.43854502008, "RNA_b3571": -92860.2372912609, "RNA_b3572": -101207.68449217538, "RNA_b3575": -45740.772051706495, "RNA_b3577": -21777.351589771923, "RNA_b3578": -58699.70931266711, "RNA_b3579": -45127.16435710116, "RNA_b3580": -68583.86255317547, "RNA_b3581": -30305.05469157953, "RNA_b3583": -308009.74201310263, "RNA_b3588": -125137.80000354639, "RNA_b3590": -84297.84065991797, "RNA_b3591": -175894.61486395705, "RNA_b3599": -87606.4800246261, "RNA_b3600": -52431.762759191144, "RNA_b3603": -206658.08517506643, "RNA_b3605": -54400.92959758435, "RNA_b3607": -69616.6325713512, "RNA_b3608": -46688.123723836594, "RNA_b3609": -72790.95486708009, "RNA_b3610": -19955.165594180868, "RNA_b3612": -199877.19142364457, "RNA_b3616": -46865.45517988058, "RNA_b3617": -131700.13857625143, "RNA_b3619": -183914.15176049, "RNA_b3620": -47902.56543323366, "RNA_b3621": -43731.546987688336, "RNA_b3622": -57556.50707402518, "RNA_b3623": -54013.09789727531, "RNA_b3624": -96645.95023877353, "RNA_b3625": -31804.522146618827, "RNA_b3626": -46277.06904539953, "RNA_b3627": -46448.106568539275, "RNA_b3628": -49203.14805562981, "RNA_b3629": -42356.435544926746, "RNA_b3630": -36338.10580341042, "RNA_b3631": -309890.2905327022, "RNA_b3632": -47187.24413600179, "RNA_b3633": -104463.39572742759, "RNA_b3634": -38442.352508396194, "RNA_b3636": -34035.223098944385, "RNA_b3637": -10858.993925668898, "RNA_b3639": -99169.72638531573, "RNA_b3640": -63583.64176682506, "RNA_b3642": -78091.04891196515, "RNA_b3643": -31308.18272679302, "RNA_b3648": -51079.57336147423, "RNA_b3649": -191154.72289349593, "RNA_b3650": -96468.09355532608, "RNA_b3651": -31581.662542548405, "RNA_b3653": -97497.47374558111, "RNA_b3654": -113461.93247716795, "RNA_b3658": -7792.158231253405, "RNA_b3665": -143565.4662558466, "RNA_b3666": -63764.943298132996, "RNA_b3670": -13303.510481607664, "RNA_b3671": -153572.69676335066, "RNA_b3679": -78653.62515983582, "RNA_b3691": -59273.7918889199, "RNA_b4478": -52419.797830418574, "RNA_b4477": -28257.17421156065, "RNA_b3693": -40254.08309463237, "RNA_b3703": -28210.573345227327, "RNA_b3704": -16531.476896520984, "RNA_b3705": -132478.8192754966, "RNA_b3706": -109255.14460343693, "RNA_b3708": -169975.88048841877, "RNA_b3709": -57326.04980839909, "RNA_b3714": -108872.0134235927, "RNA_b3722": -85931.16696271286, "RNA_b3725": -35415.98211648619, "RNA_b3726": -40797.71454787153, "RNA_b3727": -44048.39639794224, "RNA_b3728": -47494.09721456041, "RNA_b3729": -83722.23408241376, "RNA_b3730": -178397.67119182408, "RNA_b3731": -19175.979120176144, "RNA_b3732": -63262.1172080918, "RNA_b3733": -39452.437828409005, "RNA_b3734": -70653.88317836379, "RNA_b3735": -24395.70768400425, "RNA_b3736": -21455.720495537877, "RNA_b3737": -237470.253666885, "RNA_b3738": -37427.29615354303, "RNA_b3739": -30822.187276623048, "RNA_b3740": -28526.77456593391, "RNA_b3741": -174561.1654017593, "RNA_b3744": -79897.0152552692, "RNA_b3747": -152707.9195826132, "RNA_b3748": -19197.267308722414, "RNA_b3749": -68726.50031974966, "RNA_b3750": -44228.84714727746, "RNA_b3751": -40595.165559909845, "RNA_b3752": -241965.48514993806, "RNA_b3756": -70129.20433525073, "RNA_b3757": -158794.74540295382, "RNA_b3758": -132440.72963485887, "RNA_b3759": -5489.8658296292915, "RNA_b3760": -6287.761878414141, "RNA_b3761": -6156.294180623621, "RNA_b3770": -200590.211499882, "RNA_b3771": -84681.32414756854, "RNA_b3772": -70715.88273148131, "RNA_b3774": -118525.24290365759, "RNA_b3779": -67912.18243673047, "RNA_b3780": -101303.76331581063, "RNA_b3781": -28490.185667261154, "RNA_b3783": -109218.51852652305, "RNA_b3784": -50683.370997293845, "RNA_b3785": -47801.95945389889, "RNA_b3786": -496470.33485648874, "RNA_b3787": -57689.255471932905, "RNA_b3788": -48788.960808055584, "RNA_b3789": -40305.815231989036, "RNA_b3790": -30860.58891620324, "RNA_b3791": -51722.45820715605, "RNA_b3792": -57224.58052894632, "RNA_b4481": -49379.13166595654, "RNA_b3793": -62208.31790040133, "RNA_b3794": -33822.606192506726, "RNA_b3796": -3533.7070410160827, "RNA_b3797": -10015.899707596705, "RNA_b3798": -7215.303547934537, "RNA_b3799": -5772.693327490124, "RNA_b3803": -53967.03414591887, "RNA_b3804": -33889.21571910599, "RNA_b3805": -181304.54786342086, "RNA_b3806": -116578.73487531452, "RNA_b3807": -25265.63337667671, "RNA_b3809": -154810.5367194577, "RNA_b3816": -84432.28615357266, "RNA_b3821": -74209.50078822118, "RNA_b3823": -28439.351333082497, "RNA_b3824": -50169.59188529162, "RNA_b3825": -109961.10802113998, "RNA_b3826": -36618.24072079463, "RNA_b3829": -186054.6256039342, "RNA_b3831": -62702.49121487266, "RNA_b3833": -34559.89189020553, "RNA_b3835": -177443.30713560816, "RNA_b3836": -12255.164786287476, "RNA_b3838": -23537.35182892714, "RNA_b3839": -117373.94578621261, "RNA_b3843": -119231.06163767076, "RNA_b3844": -57500.14779892477, "RNA_b3845": -53233.33596065749, "RNA_b3846": -216403.11592227427, "RNA_b3849": -66645.2613385932, "RNA_b3850": -162969.25797295052, "RNA_b3851": -70129.20433525073, "RNA_b3852": -3513.6999875218967, "RNA_b3853": -161437.3838195268, "RNA_b3854": -131960.4711117548, "RNA_b3855": -5489.8658296292915, "RNA_b3856": -23971.14804168455, "RNA_b3857": -63670.3643356724, "RNA_b3860": -50394.79075644307, "RNA_b3867": -113597.0123270646, "RNA_b3870": -137645.31640924144, "RNA_b3875": -54308.04424169155, "RNA_b3882": -145402.35772116517, "RNA_b3892": -29142.10446343423, "RNA_b3893": -41230.59377636528, "RNA_b3894": -328553.76081885875, "RNA_b3902": -70399.08630604086, "RNA_b3903": -164360.38498309485, "RNA_b3904": -67335.36314471015, "RNA_b3907": -47297.17077903115, "RNA_b3908": -28397.11990607447, "RNA_b3909": -44960.49280213915, "RNA_b3915": -72582.00834127543, "RNA_b3916": -77617.16771763867, "RNA_b3917": -77533.80188498939, "RNA_b3918": -34514.8728197263, "RNA_b3919": -61277.63165408771, "RNA_b3924": -60010.64829216228, "RNA_b3925": -46152.21620612634, "RNA_b3926": -68882.78775248585, "RNA_b3927": -163513.22384829962, "RNA_b3930": -42459.083900393394, "RNA_b3936": -20546.887436879053, "RNA_b3939": -178407.0681899358, "RNA_b3940": -111368.99810875396, "RNA_b3941": -73021.87773178086, "RNA_b3942": -99675.29197468578, "RNA_b3945": -50401.80101978584, "RNA_b3946": -177263.72936201442, "RNA_b3951": -212152.2438066788, "RNA_b3952": -40111.07882808948, "RNA_b3956": -214901.488464819, "RNA_b3957": -93855.65910972844, "RNA_b3958": -45997.28707639393, "RNA_b3959": -148316.72490496223, "RNA_b3960": -62668.44411423975, "RNA_b3962": -112392.02143821496, "RNA_b3965": -89038.6284017848, "RNA_b3966": -84295.15327822143, "RNA_b3967": -137751.20488362844, "RNA_b3968": -70129.20433525073, "RNA_b3969": -158794.74540295382, "RNA_b3970": -132650.9359527804, "RNA_b3971": -5489.8658296292915, "RNA_b3972": -112526.69493915522, "RNA_b3974": -77980.0100280191, "RNA_b3976": -10486.6435179519, "RNA_b3977": -7744.172244018727, "RNA_b3978": -38203.25767955838, "RNA_b3979": -10485.901819356337, "RNA_b3980": -54165.35022589539, "RNA_b3981": -57730.81173615183, "RNA_b3982": -24909.081909495068, "RNA_b3983": -19590.759424315565, "RNA_b3984": -74637.71010085838, "RNA_b3985": -349662.44664116786, "RNA_b3986": -28269.31318883936, "RNA_b3987": -184108.94071879823, "RNA_b3988": -193050.324337814, "RNA_b3990": -51923.6268211576, "RNA_b3991": -35297.153831924115, "RNA_b4407": -9175.150159230672, "RNA_b3992": -34528.85948580181, "RNA_b3993": -213924.40645140377, "RNA_b3994": -86759.44069543463, "RNA_b3996": -35307.27017001794, "RNA_b3997": -136534.5978775727, "RNA_b4005": -160962.03492375917, "RNA_b4006": -72795.87763825712, "RNA_b4007": -70129.20433525073, "RNA_b4008": -158794.74540295382, "RNA_b4009": -131956.11468300092, "RNA_b4010": -5489.8658296292915, "RNA_b4013": -76107.6205883424, "RNA_b4014": -241777.2439106636, "RNA_b4015": -59636.21347044734, "RNA_b4019": -294093.307120178, "RNA_b4022": -68557.12444965528, "RNA_b4024": -119263.4274978315, "RNA_b4025": -132321.30687786706, "RNA_b4031": -67682.19035806441, "RNA_b4032": -40934.04100494732, "RNA_b4033": -70816.8165564806, "RNA_b4034": -54308.23215770806, "RNA_b4035": -51015.03606708423, "RNA_b4036": -188364.65899081607, "RNA_b4039": -72196.83300989891, "RNA_b4040": -39861.575084799704, "RNA_b4041": -199508.9071949645, "RNA_b4042": -30461.01029897266, "RNA_b4049": -80137.90761377964, "RNA_b4053": -90864.53826673218, "RNA_b4054": -97660.06073132936, "RNA_b4055": -32672.420759672623, "RNA_b4067": -135114.78192900913, "RNA_b4069": -173199.53891089757, "RNA_b4070": -65599.98074819664, "RNA_b4071": -25941.187199357286, "RNA_b4072": -30786.775123996304, "RNA_b4073": -43893.04868015578, "RNA_b4077": -105822.81547263738, "RNA_b4079": -98116.91865688251, "RNA_b4084": -42595.02727772266, "RNA_b4085": -174854.75113905, "RNA_b4086": -45032.263836227896, "RNA_b4087": -69851.99871101075, "RNA_b4088": -42654.759880156795, "RNA_b4090": -39261.05134104386, "RNA_b4094": -150282.8060020734, "RNA_b4111": -123924.454780341, "RNA_b4115": -109026.3734944035, "RNA_b4117": -184674.17253358138, "RNA_b4119": -61954.16461784196, "RNA_b4120": -65169.71105286949, "RNA_b4122": -134380.40109234396, "RNA_b4123": -61501.0623696324, "RNA_b4129": -122752.83674458886, "RNA_b4130": -66847.50518672947, "RNA_b4131": -170827.4948612831, "RNA_b4132": -113311.28258895622, "RNA_b4134": -6142.9009550608735, "RNA_b4136": -158293.20959552308, "RNA_b4138": -59851.65284468761, "RNA_b4139": -118528.79610934814, "RNA_b4142": -24813.37002298013, "RNA_b4143": -131028.60473705991, "RNA_b4151": -16510.69008824733, "RNA_b4152": -18103.994333454473, "RNA_b4153": -33630.26075704542, "RNA_b4154": -200771.8757869925, "RNA_b4160": -201643.52593464605, "RNA_b4161": -48140.84391609869, "RNA_b4162": -43212.99277830193, "RNA_b4163": -6383.164299972769, "RNA_b4164": -6383.164299972769, "RNA_b4165": -6383.164299972769, "RNA_b4166": -91961.25778043155, "RNA_b4169": -180173.88184186502, "RNA_b4171": -220120.97448365545, "RNA_b4177": -104800.39091122508, "RNA_b4180": -184486.07638310673, "RNA_b4192": -48624.045916154144, "RNA_b4193": -64157.17933369343, "RNA_b4194": -13947.739166765872, "RNA_b4195": -21210.601646956376, "RNA_b4196": -29747.821108985783, "RNA_b4197": -38958.12704634439, "RNA_b4198": -184018.590597839, "RNA_b4200": -18086.24272721436, "RNA_b4202": -10477.353539517699, "RNA_b4203": -72464.53660447472, "RNA_b4208": -116787.66296981336, "RNA_b4213": -88559.60126537702, "RNA_b4214": -58998.24746642442, "RNA_b4219": -29286.638743479274, "RNA_b4226": -43224.044025423194, "RNA_b4227": -43528.53552308462, "RNA_b4485": -68917.25071606749, "RNA_b4230": -46948.56900095157, "RNA_b4231": -45637.25921731915, "RNA_b4232": -79815.39486404146, "RNA_b4233": -62644.184566071795, "RNA_b4237": -21280.628156296556, "RNA_b4238": -197074.3568670769, "RNA_b4239": -75717.60047386815, "RNA_b4240": -65183.58896065182, "RNA_b4242": -224090.5264594611, "RNA_b4244": -21098.559793067907, "RNA_b4245": -96490.10148361896, "RNA_b4254": -80438.87989156428, "RNA_b4258": -231892.47343657483, "RNA_b4260": -69013.12907955331, "RNA_b4261": -125902.01260647297, "RNA_b4262": -49527.90577729278, "RNA_b4265": -60577.085513905324, "RNA_b4266": -180964.68641008876, "RNA_b4267": -47033.67424117701, "RNA_b4268": -25658.290102353716, "RNA_b4270": -6819.476206972013, "RNA_b4287": -35158.834359633576, "RNA_b4288": -44015.32724767108, "RNA_b4289": -45936.703428391884, "RNA_b4290": -41375.5166253362, "RNA_b4291": -317689.4689190166, "RNA_b4293": -76886.66418869742, "RNA_b4301": -220668.65102706803, "RNA_b4311": -55961.615034563576, "RNA_b4321": -110673.46371694865, "RNA_b4322": -54210.74911788477, "RNA_b4323": -66773.80905573917, "RNA_b4356": -62481.167600919245, "RNA_b4358": -46600.76982057723, "RNA_b4367": -36129.829155370106, "RNA_b4368": -7215.303547934537, "RNA_b4369": -7215.303547934537, "RNA_b4370": -7215.303547934537, "RNA_b4371": -83045.16812779286, "RNA_b4374": -84208.92612339866, "RNA_b4375": -126741.0862999338, "RNA_b4381": -69787.86243558444, "RNA_b4382": -104137.68823575153, "RNA_b4383": -56039.3957457448, "RNA_b4384": -104890.85296695099, "RNA_b4386": -46587.32084189739, "RNA_b4388": -77255.49710793016, "RNA_b4390": -56230.67234530684, "RNA_b4392": -153716.63641293964, "RNA_b4394": -23447.025656990005, "RNA_b4395": -51566.51702197247, "generic_tRNA_AUC_ile__L_c": -0.9957581789439356, "generic_tRNA_AUU_ile__L_c": -0.9957581789439356, "generic_tRNA_GCA_ala__L_c": -24.43221829019308, "generic_tRNA_GCG_ala__L_c": -24.43221829019308, "generic_tRNA_GCU_ala__L_c": -24.43221829019308, "generic_tRNA_GAC_asp__L_c": -2.566778575512451, "generic_tRNA_GAU_asp__L_c": -2.566778575512451, "generic_tRNA_ACG_thr__L_c": -1.5810706027838637, "generic_tRNA_AGA_arg__L_c": -1.266092045000293, "generic_tRNA_CAA_gln__L_c": -0.9680962255412431, "generic_tRNA_AUG_met__L_c": -1.229804845558931, "generic_tRNA_CAG_gln__L_c": -2.119357780768511, "generic_tRNA_CUG_leu__L_c": -1.4757205558244133, "generic_tRNA_CUA_leu__L_c": -1.4757205558244133, "generic_tRNA_AAA_lys__L_c": -1.4677791269507405, "generic_tRNA_AAG_lys__L_c": -1.4677791269507405, "generic_tRNA_GUA_val__L_c": -1.5034942836233445, "generic_tRNA_GUG_val__L_c": -1.5034942836233445, "generic_tRNA_GUU_val__L_c": -1.3999134940172258, "generic_tRNA_UCC_ser__L_c": -1.4693290002869057, "generic_tRNA_UCU_ser__L_c": -1.4693290002869057, "generic_tRNA_UCA_ser__L_c": -2.5237139670610094, "generic_tRNA_UCG_ser__L_c": -2.4182451750724154, "generic_tRNA_UAC_tyr__L_c": -3.5208714801353636, "generic_tRNA_UAU_tyr__L_c": -3.5208714801353636, "generic_tRNA_GUC_val__L_c": -1.3999134940172258, "generic_tRNA_UUG_leu__L_c": -2.289738683649381, "generic_tRNA_UUA_leu__L_c": -2.289738683649381, "generic_tRNA_UGC_cys__L_c": -2.2082767478634193, "generic_tRNA_UGU_cys__L_c": -2.2082767478634193, "generic_tRNA_GGC_gly_c": -1.758159106783021, "generic_tRNA_GGU_gly_c": -1.758159106783021, "generic_tRNA_AAC_asn__L_c": -2.386865690921615, "generic_tRNA_AAU_asn__L_c": -2.386865690921615, "generic_tRNA_CCC_pro__L_c": -1.5774172163750793, "generic_tRNA_CCU_pro__L_c": -1.5691216153929262, "generic_tRNA_AGG_arg__L_c": -1.2185944068160857, "generic_tRNA_GCC_ala__L_c": -2.2724976355658715, "generic_tRNA_GAA_glu__L_c": -22.996391554501823, "generic_tRNA_AUA_ile__L_c": -1.443252601232445, "generic_tRNA_CGU_arg__L_c": -0.9408477906775473, "generic_tRNA_CGC_arg__L_c": -0.9408477906775473, "generic_tRNA_CGA_arg__L_c": -0.9408477906775473, "generic_tRNA_AGC_ser__L_c": -3.3812279617699112, "generic_tRNA_AGU_ser__L_c": -3.3812279617699112, "generic_tRNA_START_met__L_c": -1.6346576003373652, "generic_tRNA_GGG_gly_c": -1.6483781333549452, "generic_tRNA_UUC_phe__L_c": -2.777308348048556, "generic_tRNA_UUU_phe__L_c": -2.777308348048556, "generic_tRNA_CUC_leu__L_c": -1.5308550065460582, "generic_tRNA_CUU_leu__L_c": -1.5308550065460582, "generic_tRNA_ACC_thr__L_c": -2.1874706339525094, "generic_tRNA_ACU_thr__L_c": -2.1874706339525094, "generic_tRNA_CCG_pro__L_c": -1.5691216153929262, "generic_tRNA_UGA_cys__L_c": -2.2202755621699057, "generic_tRNA_UGG_trp__L_c": -2.271166291944773, "generic_tRNA_CGG_arg__L_c": -0.9276130129720273, "generic_tRNA_CAC_his__L_c": -2.993719468897628, "generic_tRNA_CAU_his__L_c": -2.993719468897628, "generic_tRNA_CCA_pro__L_c": -1.5691216153929262, "generic_tRNA_ACA_thr__L_c": -2.1874706339525094, "generic_tRNA_GGA_gly_c": -6.22334692612625, "protein_b0002": -79333.85388088984, "protein_b0003": -32356.48399331864, "protein_b0004": -41998.5465338583, "protein_b0007": -47884.68288910275, "protein_b0008": -31036.009335150167, "protein_b0009": -19173.415147355197, "protein_b0014": -60122.69032115747, "protein_b0015": -38159.88654914808, "protein_b0019": -37648.126594491994, "protein_b0023": -9132.865702357178, "protein_b0025": -31597.3638014114, "protein_b0026": -96823.26434283686, "protein_b0027": -16390.803266285773, "protein_b0029": -31032.6467791743, "protein_b0030": -29831.414934858956, "protein_b0031": -26900.174544911915, "protein_b0032": -38029.399314630544, "protein_b0033": -106511.7792038571, "protein_b0036": -26330.55056056105, "protein_b0037": -52774.075342044634, "protein_b0038": -42495.20478077896, "protein_b0040": -51380.75364605327, "protein_b0047": -61727.591859321445, "protein_b0048": -16918.45195580105, "protein_b0049": -28637.58648095042, "protein_b0051": -27433.11624389786, "protein_b0052": -32057.015749391998, "protein_b0053": -43693.52744198814, "protein_b0058": -24548.164625617097, "protein_b0061": -23702.840948974375, "protein_b0062": -53375.28595142659, "protein_b0063": -55805.67885208244, "protein_b0066": -22847.165021985125, "protein_b0067": -53782.34655138267, "protein_b0068": -31430.91736113749, "protein_b0070": -40112.69511053862, "protein_b0071": -20061.021394734402, "protein_b0072": -47324.29086344657, "protein_b0073": -35534.10479995855, "protein_b0074": -51132.64245049628, "protein_b0077": -58472.6959422611, "protein_b0078": -15729.823724832706, "protein_b0082": -32005.571234098614, "protein_b0084": -57240.945495064894, "protein_b0085": -49534.76474419834, "protein_b0086": -42355.15454983785, "protein_b0087": -36347.3513199658, "protein_b0088": -47576.49792607324, "protein_b0090": -35055.53661872192, "protein_b0091": -49414.71235392281, "protein_b0092": -29163.126736395698, "protein_b0096": -30575.637354136717, "protein_b0098": -93781.11411509669, "protein_b0099": -13850.514405047756, "protein_b0103": -20946.638549657142, "protein_b0104": -34288.481293481236, "protein_b0109": -29225.44354317059, "protein_b0110": -19680.247648851597, "protein_b0112": -45646.27626105599, "protein_b0114": -91457.3056445878, "protein_b0115": -59026.02816792297, "protein_b0116": -46276.888002675536, "protein_b0118": -84978.99884400093, "protein_b0120": -27645.022047659113, "protein_b0121": -30362.436161074183, "protein_b0123": -53963.118620954716, "protein_b0124": -79477.55110193585, "protein_b0125": -18067.311100232888, "protein_b0126": -23601.147119896854, "protein_b0131": -12954.252849220158, "protein_b0133": -28012.85834741708, "protein_b0134": -26081.222725399977, "protein_b0142": -16917.910484972872, "protein_b0149": -84410.3964057738, "protein_b0150": -72012.70084543483, "protein_b0151": -27011.58326090235, "protein_b0152": -30654.764742419746, "protein_b0153": -67513.52509877639, "protein_b0154": -42020.56372320726, "protein_b0155": -45936.11089487334, "protein_b0156": -10382.247700336486, "protein_b0158": -25626.585336374577, "protein_b0159": -22479.222274287367, "protein_b0160": -55117.54008985994, "protein_b0166": -26675.20713670221, "protein_b0168": -27769.08647392458, "protein_b0169": -24827.54930694998, "protein_b0170": -27096.735308443374, "protein_b0171": -23638.8694638953, "protein_b0172": -18274.385820042535, "protein_b0173": -39870.698909930295, "protein_b0174": -26503.37641008949, "protein_b0175": -29608.31365191727, "protein_b0177": -79355.01355695487, "protein_b0179": -32569.496479775735, "protein_b0180": -15597.885227003422, "protein_b0181": -26651.52808832547, "protein_b0182": -40780.6574170999, "protein_b0185": -32219.372824744638, "protein_b0186": -74131.03443463742, "protein_b0188": -44446.24493223718, "protein_b0194": -57421.50962365936, "protein_b0197": -25414.24370278315, "protein_b0198": -20874.3234169678, "protein_b0199": -33433.01361637834, "protein_b0200": -19625.03203402868, "protein_b0207": -26184.55206017389, "protein_b0212": -25743.367293515723, "protein_b0221": -81971.60908751059, "protein_b0222": -19234.887251027918, "protein_b0237": -48028.05200451397, "protein_b0238": -15833.335182254797, "protein_b0241": -33550.96715322744, "protein_b0242": -35249.00889752031, "protein_b0243": -40322.862793766406, "protein_b0260": -46195.65182108075, "protein_b0261": -31483.03816990841, "protein_b0273": -33867.67131139593, "protein_b0306": -23269.28968897797, "protein_b0307": -49617.93909606586, "protein_b0308": -22100.75764316186, "protein_b0311": -57468.25409203966, "protein_b0312": -47249.75733227422, "protein_b0314": -68662.14879520277, "protein_b0323": -31095.850982442826, "protein_b0331": -30692.50419258418, "protein_b0333": -40053.45184087198, "protein_b0334": -48783.5303480636, "protein_b0336": -39305.82722846855, "protein_b0337": -43563.87624856321, "protein_b0339": -22507.787686548847, "protein_b0340": -14691.493895998516, "protein_b0341": -38541.16151154606, "protein_b0343": -41987.681835680574, "protein_b0344": -109005.83982901664, "protein_b0347": -57320.41164786575, "protein_b0348": -31367.789113018047, "protein_b0349": -29190.385591283462, "protein_b0350": -26272.119021962837, "protein_b0351": -32575.158310497358, "protein_b0352": -34050.00051952716, "protein_b0353": -38305.47503779587, "protein_b0355": -29017.915864554387, "protein_b0356": -36775.648689862624, "protein_b0365": -30967.203729987363, "protein_b0366": -25168.619975332196, "protein_b0367": -27064.589996059593, "protein_b0368": -30000.46590154672, "protein_b0369": -32882.86903337226, "protein_b0381": -35076.38741214865, "protein_b0383": -44047.431390745034, "protein_b0386": -25848.156397576895, "protein_b0388": -17011.90759152511, "protein_b0394": -30017.742545204852, "protein_b0401": -42568.956184031806, "protein_b0403": -64354.42909619658, "protein_b0404": -22111.87685453804, "protein_b0405": -36183.86645959382, "protein_b0406": -39711.72923867681, "protein_b0408": -58183.63165952463, "protein_b0409": -33082.05628841727, "protein_b0411": -30789.551032764375, "protein_b0414": -38603.7716764612, "protein_b0415": -14375.102102439925, "protein_b0416": -13678.504849851197, "protein_b0417": -31509.756286425232, "protein_b0418": -19061.288521586335, "protein_b0420": -62814.489273613624, "protein_b0421": -28653.64336988286, "protein_b0423": -49539.812473382466, "protein_b0425": -31688.215845360573, "protein_b0428": -29068.856558521158, "protein_b0429": -11806.13371480734, "protein_b0430": -21744.36457024939, "protein_b0431": -71565.46737643301, "protein_b0432": -32425.37939907253, "protein_b0433": -48236.85550616402, "protein_b0436": -42618.18649666422, "protein_b0444": -23282.0146245155, "protein_b0446": -28993.896131469224, "protein_b0451": -41239.606131006556, "protein_b0452": -29416.702223159664, "protein_b0459": -18273.82835098599, "protein_b0462": -100858.36522819195, "protein_b0463": -37289.02566071859, "protein_b0469": -17297.032783169067, "protein_b0474": -21170.835362011156, "protein_b0475": -33373.34702520388, "protein_b0477": -44272.968837370296, "protein_b0480": -53953.85517872199, "protein_b0484": -79276.38519926427, "protein_b0485": -28986.953224215886, "protein_b0494": -21710.721876252646, "protein_b0505": -16459.669771188328, "protein_b0507": -62607.680396116666, "protein_b0508": -27211.752197288828, "protein_b0509": -27539.818941011643, "protein_b0511": -46778.82035344447, "protein_b0512": -45086.476447582136, "protein_b0514": -34687.71494591213, "protein_b0516": -42677.73755527804, "protein_b0517": -34729.48333020575, "protein_b0521": -29752.768611548705, "protein_b0522": -36135.512701912, "protein_b0523": -16878.052910249062, "protein_b0524": -25843.489198869804, "protein_b0526": -49183.06762029295, "protein_b0529": -27848.48545401862, "protein_b0572": -45361.53925387239, "protein_b0573": -11230.550934119852, "protein_b0574": -39338.21747159479, "protein_b0575": -103414.02758447123, "protein_b0576": -46330.07173357744, "protein_b0578": -21434.597876447668, "protein_b0583": -22745.515898118385, "protein_b0584": -72649.8981963285, "protein_b0585": -39866.52184985908, "protein_b0586": -131120.11068313662, "protein_b0588": -27496.399712041155, "protein_b0589": -31794.547381342425, "protein_b0590": -30879.33386338548, "protein_b0591": -39807.35676141127, "protein_b0592": -29982.47323934648, "protein_b0593": -38756.24504796387, "protein_b0594": -54470.587346580156, "protein_b0595": -30069.684961670282, "protein_b0596": -23232.20873068184, "protein_b0604": -24595.583943949183, "protein_b0612": -48430.0474080531, "protein_b0613": -28781.680100155092, "protein_b0615": -51588.32074334423, "protein_b0616": -29799.78914984799, "protein_b0617": -9235.741455452535, "protein_b0621": -43741.588997928295, "protein_b0622": -20298.455806485694, "protein_b0627": -6174.311580596785, "protein_b0628": -34149.55236912278, "protein_b0630": -21883.974561004285, "protein_b0632": -39966.88822823257, "protein_b0635": -63761.20730542621, "protein_b0636": -17535.4591157569, "protein_b0638": -22135.676070250458, "protein_b0639": -24047.822043695134, "protein_b0642": -88601.57478714008, "protein_b0650": -54920.36865612248, "protein_b0651": -30601.011445268712, "protein_b0652": -24028.104149322142, "protein_b0653": -22158.721154069215, "protein_b0654": -24721.80904060428, "protein_b0655": -28861.40646058189, "protein_b0657": -51922.72375181159, "protein_b0661": -48602.90601614224, "protein_b0662": -40069.220668160524, "protein_b0674": -57652.10697803188, "protein_b0677": -37068.0173677546, "protein_b0678": -28306.333776833213, "protein_b0679": -61520.38133129525, "protein_b0680": -58362.04736446978, "protein_b0684": -17919.731221695707, "protein_b0688": -53600.86869936882, "protein_b0692": -41931.882085960904, "protein_b0693": -75935.63575938357, "protein_b0696": -17778.135607840868, "protein_b0697": -65683.59439565173, "protein_b0698": -53457.30675354292, "protein_b4513": -2599.774983355026, "protein_b0709": -49095.04281785536, "protein_b0720": -45044.9838348391, "protein_b0721": -13350.429361108449, "protein_b0722": -11557.757290422069, "protein_b0723": -60599.728977138504, "protein_b0724": -24231.14714093082, "protein_b0726": -96189.49623545825, "protein_b0727": -39316.842319880816, "protein_b0728": -38728.867513189674, "protein_b0729": -26529.395311697546, "protein_b0731": -63172.66323577085, "protein_b0732": -90581.3377160317, "protein_b0733": -52796.14342891925, "protein_b0734": -39167.4465623188, "protein_b0736": -15269.626802281864, "protein_b0750": -35998.49558286517, "protein_b0751": -24454.167758398424, "protein_b0752": -34226.753904491976, "protein_b0754": -34884.991950106756, "protein_b0755": -25742.471459247292, "protein_b0756": -33738.156189535286, "protein_b0757": -36885.481191524465, "protein_b0758": -38637.21934766137, "protein_b0759": -34025.48374789129, "protein_b0763": -24105.841410403504, "protein_b0764": -22643.72888022552, "protein_b0765": -35749.898636773345, "protein_b0766": -28318.03849868925, "protein_b0767": -33640.222964740635, "protein_b0774": -45141.46468699595, "protein_b0775": -34591.71940195647, "protein_b0776": -38258.135004897624, "protein_b0777": -26948.92678963061, "protein_b0778": -22887.897191252767, "protein_b0781": -34854.16827516369, "protein_b0783": -16294.105947844764, "protein_b0784": -7928.837870859955, "protein_b0785": -15807.280581402734, "protein_b0789": -45328.12533059999, "protein_b0805": -72977.85897029316, "protein_b0807": -31590.85441285392, "protein_b0809": -24190.270665038348, "protein_b0810": -22245.294717018456, "protein_b0811": -23218.23740631938, "protein_b0813": -28329.995848943323, "protein_b0822": -27254.790591650737, "protein_b0825": -20754.041626905808, "protein_b0826": -24537.455729621593, "protein_b0827": -39226.47654266136, "protein_b0828": -30361.366025368894, "protein_b0829": -65328.46668664271, "protein_b0830": -50169.67304238323, "protein_b0831": -31236.83868628822, "protein_b0832": -30554.493922812242, "protein_b0837": -37398.47308207349, "protein_b0839": -39128.7021798134, "protein_b0841": -21523.66746956658, "protein_b0842": -40590.83363333894, "protein_b0849": -8501.42791838694, "protein_b0854": -35955.55015555854, "protein_b0855": -38305.67235174218, "protein_b0856": -32026.819337021025, "protein_b0857": -28287.61341323342, "protein_b0859": -38740.32094978966, "protein_b0860": -23377.856673425704, "protein_b0861": -22029.11565619916, "protein_b0862": -23380.51965131518, "protein_b0863": -23025.432194437588, "protein_b0864": -24297.615997811397, "protein_b0870": -34152.52468258277, "protein_b0871": -57430.40242670382, "protein_b0875": -21946.5460425279, "protein_b0884": -7440.69957742907, "protein_b0886": -56079.25903938478, "protein_b0887": -59179.626614262386, "protein_b0888": -31501.671614857172, "protein_b0891": -20221.40112682877, "protein_b0893": -44374.05240149905, "protein_b0894": -82349.90102442182, "protein_b0895": -21049.9419161586, "protein_b0896": -28710.941084765112, "protein_b0902": -26415.121625490112, "protein_b0903": -77431.9286212008, "protein_b0904": -29034.893275654278, "protein_b0907": -35600.36494712522, "protein_b0908": -42286.74488360971, "protein_b0910": -22680.153045644285, "protein_b0911": -54253.710515176586, "protein_b0914": -59870.483143846, "protein_b0915": -32460.912267208223, "protein_b0918": -25795.16358011389, "protein_b0928": -39325.07726337158, "protein_b0929": -33926.64883497239, "protein_b0930": -47631.04428485116, "protein_b0931": -42180.16438330343, "protein_b0932": -89100.80679955272, "protein_b0933": -25178.534546248215, "protein_b0934": -26551.90377696231, "protein_b0935": -37788.13211017745, "protein_b0936": -30382.248532112484, "protein_b0937": -20313.439143864183, "protein_b0945": -32700.163918367667, "protein_b0948": -72907.0114514111, "protein_b0954": -17125.750063680105, "protein_b0957": -33448.61254759243, "protein_b0963": -15964.417241640203, "protein_b0967": -39985.03305559638, "protein_b0968": -9401.18613351879, "protein_b0969": -11234.756809652861, "protein_b0972": -37623.701904927424, "protein_b0973": -60749.25522749992, "protein_b0974": -28317.16546120093, "protein_b0978": -54903.23931589431, "protein_b0979": -38614.646887575385, "protein_b0980": -42066.19832767917, "protein_b0996": -40393.07283309778, "protein_b0997": -86961.21606255397, "protein_b0998": -20183.808016109542, "protein_b1002": -40319.18246097038, "protein_b1006": -43501.78440157872, "protein_b1007": -16588.12451521425, "protein_b1008": -19537.833836734822, "protein_b1009": -26847.06492165674, "protein_b1010": -12354.447471038236, "protein_b1011": -22495.75499296847, "protein_b1012": -38444.247221462516, "protein_b1014": -130328.41662697447, "protein_b1015": -50109.555902550106, "protein_b1033": -32995.46164305425, "protein_b1054": -33905.233872184515, "protein_b1059": -37158.98877332956, "protein_b1062": -36327.68679113682, "protein_b1064": -21670.59333838639, "protein_b1069": -50253.81257098506, "protein_b1084": -108913.67488057748, "protein_b1086": -33357.21106739008, "protein_b1089": -6275.2967248884515, "protein_b1090": -33671.57383932404, "protein_b1091": -31079.572275997347, "protein_b1092": -29688.383675333363, "protein_b1093": -23216.92860467247, "protein_b1094": -7616.370411977976, "protein_b1095": -39482.319354353, "protein_b1096": -26886.305442884033, "protein_b1098": -22599.37659939548, "protein_b1101": -46727.9549870952, "protein_b1102": -71249.14885213724, "protein_b1106": -30239.619396270748, "protein_b1107": -36573.30549576942, "protein_b1109": -43410.29816509517, "protein_b1114": -119513.22387138616, "protein_b1116": -39482.411168771025, "protein_b1117": -23013.683071772033, "protein_b1118": -40564.07077398963, "protein_b1119": -30811.96497591789, "protein_b1123": -34290.90630326532, "protein_b1124": -26029.650748621414, "protein_b1125": -27585.466544410243, "protein_b1126": -38370.06276254062, "protein_b1131": -47127.799037236444, "protein_b1133": -36615.34489104862, "protein_b1134": -16267.447664193951, "protein_b1135": -22618.637801482215, "protein_b1136": -41315.4473913473, "protein_b1185": -18559.13466633649, "protein_b1186": -51507.97586012215, "protein_b1189": -43552.968369750546, "protein_b1190": -37081.42855089659, "protein_b1192": -31424.60764916507, "protein_b1193": -20339.422299753594, "protein_b1197": -57134.92591664653, "protein_b1198": -45516.754202148084, "protein_b1199": -20328.409958318116, "protein_b1200": -35008.06993074012, "protein_b1206": -54904.90194063811, "protein_b1207": -30430.500805756994, "protein_b1208": -28936.19713516583, "protein_b1209": -20542.309397416215, "protein_b1210": -41318.43928419632, "protein_b1211": -38110.408082003836, "protein_b1215": -27959.139774404626, "protein_b1216": -35761.414166482435, "protein_b1223": -45563.378833051625, "protein_b1224": -128919.42925438037, "protein_b1225": -52735.135657060244, "protein_b1226": -23713.13549298004, "protein_b1227": -24106.255259097514, "protein_b1232": -29760.14759158639, "protein_b1236": -30088.220105647408, "protein_b1238": -21057.978232191617, "protein_b1241": -87344.58072282436, "protein_b1243": -55904.93974805675, "protein_b1244": -30419.239946414895, "protein_b1245": -29658.568447716374, "protein_b1246": -34220.14818558411, "protein_b1247": -34001.70269640138, "protein_b1249": -51545.29453620616, "protein_b1250": -41237.42640281682, "protein_b1252": -23548.377425790837, "protein_b1260": -25544.440091477078, "protein_b1261": -39325.778419643124, "protein_b1262": -43720.50152867008, "protein_b1263": -54271.87761835118, "protein_b1264": -51549.948701876674, "protein_b1269": -29861.537235955668, "protein_b1270": -20451.790869038596, "protein_b1276": -88854.6671575691, "protein_b1277": -20054.55952238193, "protein_b1278": -27750.569741073592, "protein_b1281": -24212.79505206237, "protein_b1286": -66800.88051557125, "protein_b1288": -25400.880407490604, "protein_b1291": -36687.10746417553, "protein_b1296": -45689.145381537855, "protein_b1297": -48834.96286877236, "protein_b1298": -26026.26474465133, "protein_b1300": -49626.0775714171, "protein_b1301": -42133.760083885325, "protein_b1302": -40583.14918607415, "protein_b1308": -10354.079879554632, "protein_b1319": -31906.050529606648, "protein_b1325": -31766.68765501952, "protein_b1326": -25273.880563396397, "protein_b1329": -52876.65883176111, "protein_b1344": -32059.30803525732, "protein_b1363": -49132.560810864416, "protein_b1377": -36346.56675346861, "protein_b1378": -117400.08045118292, "protein_b1380": -32637.66946985305, "protein_b1385": -49066.50156852814, "protein_b1386": -76264.97117687884, "protein_b1387": -66952.86880359404, "protein_b1388": -32990.33969485763, "protein_b1389": -10505.276022086513, "protein_b1390": -25187.72841883951, "protein_b1391": -17418.335644481966, "protein_b1392": -35248.05376554049, "protein_b1393": -23977.750216785193, "protein_b1394": -25836.514033370117, "protein_b1395": -49853.30749894995, "protein_b1397": -38937.592023635974, "protein_b1398": -44993.62756257751, "protein_b1415": -47453.0954584116, "protein_b1440": -38198.42585990236, "protein_b1441": -33081.60644152214, "protein_b1442": -31183.37544639873, "protein_b1443": -25895.69502890849, "protein_b1444": -46509.19561454108, "protein_b1453": -49791.529478337885, "protein_b1463": -30539.68036338498, "protein_b1465": -24308.22464980674, "protein_b1466": -23809.912832694692, "protein_b1467": -53843.257132963925, "protein_b1468": -130418.76580065307, "protein_b1469": -44725.255211552554, "protein_b1473": -28746.87949380329, "protein_b1474": -105179.74575735853, "protein_b1475": -29768.730152658318, "protein_b1476": -24458.82060909473, "protein_b1478": -32286.66950310005, "protein_b1479": -56435.06845848552, "protein_b1480": -4758.1151471013045, "protein_b1483": -31791.105991483735, "protein_b1484": -33583.50365364348, "protein_b1485": -29416.563228988947, "protein_b1486": -33801.839426244136, "protein_b1487": -52376.562528805734, "protein_b1488": -19517.52552200277, "protein_b1489": -82072.0707089188, "protein_b1492": -49726.99483918707, "protein_b1493": -47838.70018705565, "protein_b1519": -26725.937740568843, "protein_b1521": -49604.37006372542, "protein_b1524": -30598.50302901198, "protein_b1525": -45997.239233194356, "protein_b1528": -38914.47203683841, "protein_b1533": -29868.76387886735, "protein_b1539": -25137.779027392327, "protein_b1584": -19997.644895464466, "protein_b1587": -81052.7212746987, "protein_b1588": -83025.91331798861, "protein_b1589": -21035.08755716623, "protein_b1590": -28431.98606984201, "protein_b1591": -21648.094745196668, "protein_b1592": -40374.07640220278, "protein_b1599": -10647.036430444294, "protein_b1600": -11842.860705992061, "protein_b1602": -44607.235933566386, "protein_b1603": -49804.3892804955, "protein_b1605": -44957.90939358799, "protein_b1606": -25382.389398862102, "protein_b1611": -47051.77940944864, "protein_b1612": -54033.24558027154, "protein_b1613": -38422.76177136137, "protein_b1621": -51372.192930457175, "protein_b1622": -40943.084088302625, "protein_b1623": -33976.79693444438, "protein_b1634": -48883.05051691808, "protein_b1636": -29309.663759520525, "protein_b1637": -42301.71955199611, "protein_b1638": -23722.604298958366, "protein_b1640": -36412.228885066324, "protein_b1646": -16058.672972886494, "protein_b1651": -13322.759477563683, "protein_b1652": -23468.879032325003, "protein_b1654": -11426.960786381786, "protein_b1656": -19459.418502323726, "protein_b1661": -39781.20977340344, "protein_b1662": -21435.80935433323, "protein_b1676": -45524.91486302692, "protein_b1677": -7240.0113665541885, "protein_b1679": -14111.917458283868, "protein_b1680": -41274.11310284989, "protein_b1681": -43112.6415292971, "protein_b1682": -25826.945380927147, "protein_b1683": -49185.12028170973, "protein_b1684": -12110.830916958395, "protein_b1692": -27478.71486657826, "protein_b1693": -25680.668680791467, "protein_b1701": -56727.797811058714, "protein_b1702": -79217.8760942274, "protein_b1704": -35810.122993273144, "protein_b1709": -25154.73435394959, "protein_b1710": -18037.72765014188, "protein_b1711": -32378.763396509137, "protein_b1713": -79754.59914157464, "protein_b1714": -33881.2807028603, "protein_b1716": -12108.23826931904, "protein_b1717": -7204.094442206859, "protein_b1718": -17875.312173149636, "protein_b1719": -69300.41893398609, "protein_b1723": -28986.746091899764, "protein_b1732": -77868.57636059739, "protein_b1734": -45359.74035858036, "protein_b1740": -26954.66776646494, "protein_b1744": -33483.3014210299, "protein_b1745": -44731.54550626913, "protein_b1746": -48714.73316790454, "protein_b1747": -34939.5223001589, "protein_b1748": -42009.08558671089, "protein_b1759": -14304.401562101139, "protein_b1761": -44668.73949828648, "protein_b1764": -34386.37786525735, "protein_b1767": -33687.19190184842, "protein_b1768": -22024.163379735623, "protein_b1773": -30924.867113136017, "protein_b1778": -14219.643079503428, "protein_b1779": -31817.498417563344, "protein_b1781": -28160.45596854522, "protein_b1800": -37321.921521779, "protein_b1801": -48316.985297948755, "protein_b1804": -39382.98026842353, "protein_b1805": -55940.03429160819, "protein_b1812": -46420.15410500752, "protein_b1814": -44772.04962070811, "protein_b1817": -31183.7823349799, "protein_b1818": -25971.587775645432, "protein_b1819": -27771.02331174486, "protein_b1822": -28848.76898504283, "protein_b1835": -48625.745432679134, "protein_b1849": -38601.8071450321, "protein_b1850": -20071.13973197509, "protein_b1851": -60469.05818244004, "protein_b1852": -50159.29122107609, "protein_b1854": -46438.94373355832, "protein_b1855": -35596.653356925206, "protein_b1857": -31133.906179417223, "protein_b1858": -25438.441649787772, "protein_b1859": -25493.286989920995, "protein_b1865": -16456.71375018866, "protein_b1866": -60152.25051764786, "protein_b1870": -25510.313330400884, "protein_b1871": -34873.066903261235, "protein_b1872": -83214.33972722181, "protein_b1873": -36899.75084286976, "protein_b1876": -59220.51873853386, "protein_b1896": -47899.74584707843, "protein_b1897": -26902.715663144645, "protein_b4460": -29986.511005640175, "protein_b1900": -49734.49534822585, "protein_b1901": -31646.64157824428, "protein_b1907": -39146.602335130214, "protein_b1912": -19240.02240607193, "protein_b1919": -31448.369985656966, "protein_b1922": -25177.937632177294, "protein_b1927": -51200.84196170783, "protein_b1981": -43785.32527951278, "protein_b1982": -49266.21299356142, "protein_b1991": -33589.00422446149, "protein_b1992": -24321.3915632652, "protein_b1993": -18854.73325624828, "protein_b2010": -40427.696085217576, "protein_b2019": -32339.756398764428, "protein_b2020": -40405.181585173814, "protein_b2021": -34281.27976613192, "protein_b2022": -36575.7250699396, "protein_b2023": -19517.558926880927, "protein_b2024": -22661.956628593343, "protein_b2025": -25344.612105585613, "protein_b2026": -20234.195121861278, "protein_b2027": -31342.686655252794, "protein_b2028": -38180.95318181017, "protein_b2029": -45306.60892581118, "protein_b2032": -38739.7121231488, "protein_b2033": -19547.425384902974, "protein_b2034": -33374.25268786019, "protein_b2035": -39986.360866099305, "protein_b2036": -38121.05480261471, "protein_b2037": -39659.08133275218, "protein_b2038": -19126.09156157217, "protein_b2039": -28733.81389546882, "protein_b2040": -29726.99964140119, "protein_b2041": -36892.53080101037, "protein_b2045": -44331.00393709929, "protein_b2048": -45547.861646633646, "protein_b2049": -52578.35753296956, "protein_b2051": -16430.90223019494, "protein_b2052": -33503.965031001164, "protein_b2053": -38271.49841213783, "protein_b2065": -19485.16206901065, "protein_b2066": -22080.01856265006, "protein_b2091": -35441.35292718028, "protein_b2092": -44698.05784773993, "protein_b2093": -9370.31700840022, "protein_b2094": -15146.925603815092, "protein_b2095": -43283.01161005308, "protein_b2096": -28555.29207945032, "protein_b2097": -34365.142259156906, "protein_b2103": -26908.392324911983, "protein_b2104": -25800.264371256708, "protein_b2114": -69474.63699151696, "protein_b2128": -22864.17509938172, "protein_b2129": -31448.384988018086, "protein_b2130": -37116.114621833636, "protein_b2131": -28246.97781517102, "protein_b2132": -74047.2008859292, "protein_b2133": -59390.072995280076, "protein_b2134": -31190.672452621337, "protein_b2140": -32115.824956136537, "protein_b2143": -29143.12619477364, "protein_b2146": -39952.11918493768, "protein_b2147": -41066.62677740822, "protein_b2148": -30618.62489421855, "protein_b2149": -50404.253781744475, "protein_b2150": -31260.14639144259, "protein_b2153": -23282.69278394847, "protein_b2154": -29022.7430123246, "protein_b2155": -65065.277906965064, "protein_b2156": -48530.76836360309, "protein_b2162": -30867.14429023581, "protein_b2167": -52854.51727146728, "protein_b2168": -30416.41416650377, "protein_b2169": -34958.076332004835, "protein_b2170": -39285.02544706769, "protein_b2174": -24240.04461342085, "protein_b2183": -24085.786723926492, "protein_b2185": -9851.79416893955, "protein_b2197": -15921.83007299874, "protein_b2198": -7510.439992898048, "protein_b2199": -26702.05252066247, "protein_b2200": -21631.16438758657, "protein_b2201": -21057.844407184006, "protein_b2202": -22054.44306436668, "protein_b2203": -15195.834461953693, "protein_b2204": -29730.41553287301, "protein_b2205": -22658.13156313593, "protein_b2206": -84905.42492602997, "protein_b2207": -8220.437666540503, "protein_b2210": -54267.51414371805, "protein_b2215": -34572.33175394634, "protein_b2221": -20988.685371751293, "protein_b2222": -21354.056850098164, "protein_b2223": -45232.27737786775, "protein_b2224": -36126.85933378783, "protein_b2232": -24873.462139808, "protein_b2234": -77490.6664327196, "protein_b2235": -38332.19447371379, "protein_b2239": -36606.07541273592, "protein_b2240": -46800.73408317161, "protein_b2241": -55248.910896449874, "protein_b2242": -40923.72491366437, "protein_b2243": -39599.323761181935, "protein_b2251": -14687.459671046452, "protein_b2253": -38519.26776552266, "protein_b2254": -33341.7066130798, "protein_b2255": -68419.32351033774, "protein_b2256": -31117.083786065556, "protein_b2257": -57333.72308039786, "protein_b4544": -11320.692734002758, "protein_b2258": -13009.426794912177, "protein_b2260": -46207.881121039914, "protein_b2261": -31835.596774759517, "protein_b2262": -28897.70312485928, "protein_b2263": -25670.424104476253, "protein_b2264": -56829.98652128238, "protein_b2265": -46685.31929477191, "protein_b2268": -30411.34927657607, "protein_b2276": -46674.429870450775, "protein_b2277": -53102.48744464368, "protein_b2278": -61092.97362190045, "protein_b2279": -9818.98432862658, "protein_b2280": -17904.68016080429, "protein_b2281": -18599.468183800163, "protein_b2282": -33129.29986839562, "protein_b2283": -96035.76830334328, "protein_b2284": -45145.27457765407, "protein_b2285": -17533.040787016955, "protein_b2286": -63104.46567200955, "protein_b2287": -22684.06348404235, "protein_b2288": -15378.263749724929, "protein_b2290": -41516.25408751396, "protein_b2291": -20864.95007850817, "protein_b2296": -39810.818280104824, "protein_b2297": -68967.30311565957, "protein_b2303": -13060.44042582234, "protein_b2306": -25867.24287859771, "protein_b2307": -24190.309380170635, "protein_b2308": -21716.931827835426, "protein_b2309": -24338.61717045741, "protein_b2310": -23986.33896242113, "protein_b2311": -18771.72499767734, "protein_b2312": -51219.83363839506, "protein_b2315": -42206.042014081344, "protein_b2316": -30986.760081867214, "protein_b2318": -28467.378096101533, "protein_b2320": -38423.05696904487, "protein_b2323": -39632.573260676974, "protein_b2324": -68486.42814630068, "protein_b2328": -27797.783962628582, "protein_b2329": -36689.83386357281, "protein_b2341": -70387.87153401985, "protein_b2342": -42862.76110310636, "protein_b2344": -43043.4917358837, "protein_b2366": -43395.08481641711, "protein_b2373": -54795.427699766245, "protein_b2374": -42077.32480853545, "protein_b2378": -33865.20091887311, "protein_b2379": -43226.12530531344, "protein_b2388": -32331.67092267459, "protein_b2392": -40836.87213934152, "protein_b2393": -38665.97377473527, "protein_b2400": -50329.18743084929, "protein_b2406": -42361.85494741345, "protein_b2407": -27994.890749193262, "protein_b2411": -67198.97250703933, "protein_b2414": -30393.125029373823, "protein_b2415": -7958.825328410311, "protein_b2416": -57295.01678513784, "protein_b2417": -15460.766162863732, "protein_b2418": -27262.429125069975, "protein_b2421": -29855.19228809809, "protein_b2422": -39371.05411511701, "protein_b2423": -29473.020119899993, "protein_b2424": -26997.174397515184, "protein_b2425": -32746.469382409046, "protein_b2428": -28367.22332174913, "protein_b2429": -45008.49870056212, "protein_b2435": -28859.29577300096, "protein_b2436": -32345.54865560902, "protein_b2440": -28583.363547709258, "protein_b2441": -45075.94671226663, "protein_b2458": -33950.921310161204, "protein_b2463": -74775.23036353891, "protein_b2464": -32035.33397004343, "protein_b2465": -68459.73303031779, "protein_b2467": -18962.409375380517, "protein_b2470": -100328.20840466306, "protein_b2472": -38309.07483885197, "protein_b2474": -70504.12140003635, "protein_b2476": -23859.432032911383, "protein_b2477": -32582.200119390443, "protein_b2478": -28684.984156297312, "protein_b2480": -15767.812555348652, "protein_b2481": -20238.15572189627, "protein_b2482": -67453.45921698518, "protein_b2483": -31170.220931056487, "protein_b2484": -46647.6307286793, "protein_b2485": -21094.349883923147, "protein_b2486": -51826.690168969675, "protein_b2487": -57722.419106167246, "protein_b2488": -18053.802769429964, "protein_b2489": -26175.14997530375, "protein_b2490": -14518.781566996951, "protein_b2492": -33311.166301860314, "protein_b2497": -40129.17968008936, "protein_b2498": -20722.570986151062, "protein_b2499": -33327.51863568203, "protein_b2500": -21424.944486459073, "protein_b2501": -72636.96091398486, "protein_b2502": -53307.013855477046, "protein_b2507": -54755.12631594542, "protein_b2508": -47007.039092697545, "protein_b2512": -37555.85500685251, "protein_b2514": -42586.169287480065, "protein_b2515": -36151.7586684247, "protein_b2517": -38951.344750139215, "protein_b2518": -14187.461233058639, "protein_b2519": -80996.63627114818, "protein_b2521": -28154.107635426433, "protein_b2523": -41761.516747444126, "protein_b2526": -59678.587786831304, "protein_b2527": -17948.538679834423, "protein_b2528": -10010.422120830897, "protein_b2529": -12255.821846604164, "protein_b2530": -42434.23567304862, "protein_b2532": -24977.9644626204, "protein_b2533": -26204.66075652712, "protein_b2536": -38667.28345126465, "protein_b2538": -46374.73856902935, "protein_b2539": -18813.94961644366, "protein_b2540": -10257.677534753355, "protein_b2541": -25752.44213683866, "protein_b2542": -39849.27140554977, "protein_b2551": -41638.03817074192, "protein_b2552": -40351.97821897449, "protein_b2557": -131377.33696980675, "protein_b2558": -50980.190580193565, "protein_b2559": -18750.93498488139, "protein_b2563": -13026.520162761804, "protein_b2564": -24796.55586707402, "protein_b2566": -30410.027224484445, "protein_b2567": -23398.38288081192, "protein_b2573": -19983.39903821382, "protein_b2574": -57062.741471637484, "protein_b2575": -25099.168129238355, "protein_b2578": -19499.568933667044, "protein_b2579": -12693.683726627803, "protein_b2582": -14321.39822093871, "protein_b2585": -47780.00301801082, "protein_b2587": -43349.73127986239, "protein_b2594": -35809.99894629396, "protein_b2595": -24958.81123886951, "protein_b2599": -39398.3455752541, "protein_b2600": -38661.6787729554, "protein_b2601": -35465.15872997034, "protein_b2606": -12291.229883732361, "protein_b2607": -26565.150492532073, "protein_b2608": -18067.34471829602, "protein_b2609": -8562.031434924262, "protein_b2610": -45368.57289606555, "protein_b2614": -19760.911448271094, "protein_b2615": -29777.23218457573, "protein_b2617": -10971.678494788815, "protein_b2661": -47215.50959091629, "protein_b2662": -41575.05230983681, "protein_b2663": -46706.81835941445, "protein_b2675": -73570.86667976856, "protein_b2676": -32193.537157712446, "protein_b2677": -40110.62083297176, "protein_b2678": -34121.507712282364, "protein_b2679": -32125.91516037395, "protein_b2682": -23754.447301120377, "protein_b2683": -10750.700240835264, "protein_b2687": -18154.6364135107, "protein_b2688": -52438.2558714814, "protein_b2690": -20052.450748037936, "protein_b2697": -87467.20107880932, "protein_b2701": -36226.59326963789, "protein_b2702": -18729.612268756206, "protein_b2703": -29817.368582400984, "protein_b2704": -12276.330775958913, "protein_b2705": -25738.43642248491, "protein_b2708": -31003.127458048788, "protein_b2710": -49707.65888570478, "protein_b2711": -36471.5397503099, "protein_b2715": -46335.70407095504, "protein_b2719": -25720.56987985732, "protein_b2720": -18402.725160623897, "protein_b2721": -59410.764179529375, "protein_b2722": -29411.612959355927, "protein_b2723": -61519.21312792413, "protein_b2724": -20254.488585461797, "protein_b2738": -21357.305737577753, "protein_b2741": -33769.0723511615, "protein_b2744": -24976.630220191393, "protein_b2745": -35554.899357945935, "protein_b2746": -15689.342900527008, "protein_b2747": -24323.393214271975, "protein_b2750": -21435.875850244156, "protein_b2751": -46514.81169585087, "protein_b2752": -32747.94450588581, "protein_b2762": -24860.902332547823, "protein_b2763": -58572.85687287969, "protein_b2764": -60062.477442859104, "protein_b2765": -13454.889020123323, "protein_b2779": -41038.86455757387, "protein_b2780": -54743.6258031476, "protein_b2781": -27759.37323046071, "protein_b2784": -76902.4399295118, "protein_b2785": -43870.96627368008, "protein_b2787": -45435.205730057074, "protein_b2788": -45023.327766475726, "protein_b2789": -46165.42540905163, "protein_b2791": -28616.862146468862, "protein_b2794": -29207.922298345213, "protein_b2796": -44378.51696570345, "protein_b2797": -44648.045216657236, "protein_b2799": -37934.49699329834, "protein_b2800": -22221.745848185725, "protein_b2801": -42426.686411830175, "protein_b2802": -62319.0459286103, "protein_b2803": -48140.975055216666, "protein_b2806": -38937.27401956045, "protein_b2810": -39202.54521756955, "protein_b2811": -14192.099172583139, "protein_b2813": -37040.67939423136, "protein_b2817": -40399.44107355909, "protein_b2818": -44704.43693454809, "protein_b2827": -28584.064246328322, "protein_b2828": -30432.295531019485, "protein_b2835": -37584.2641669883, "protein_b2836": -74486.49626045233, "protein_b2838": -43026.26168050231, "protein_b2841": -47351.656186809945, "protein_b2866": -75865.6138271943, "protein_b2867": -29492.521007165094, "protein_b2868": -15415.549931940608, "protein_b2871": -39334.36778200711, "protein_b2874": -29669.917166360538, "protein_b2877": -20114.64296466957, "protein_b2882": -43833.709625337484, "protein_b2883": -47120.28563464345, "protein_b2889": -19159.37224558108, "protein_b2890": -52784.518509694644, "protein_b2891": -36456.832093049146, "protein_b2893": -23319.547336536234, "protein_b2895": -17641.83574427329, "protein_b2901": -50444.05572342233, "protein_b2903": -96741.38863720886, "protein_b2904": -11983.780973954585, "protein_b2905": -37165.08907186432, "protein_b2907": -40208.74070919743, "protein_b2912": -19709.06069183174, "protein_b2913": -39958.88758785968, "protein_b2914": -20617.201439458193, "protein_b2917": -69549.15185653706, "protein_b2919": -26716.764054773994, "protein_b2920": -51555.88838142256, "protein_b2923": -21619.91662106249, "protein_b2925": -35513.42835827037, "protein_b2926": -36185.48665085912, "protein_b2927": -34504.82080500464, "protein_b2930": -30844.183662437128, "protein_b2935": -67398.10215333184, "protein_b2937": -30844.637655990624, "protein_b2938": -67537.34047717901, "protein_b2942": -38131.75151969153, "protein_b2943": -47102.75796147413, "protein_b2946": -25040.89390781018, "protein_b2947": -31713.79339491819, "protein_b2954": -18753.183231203682, "protein_b2957": -31675.309364451205, "protein_b2960": -26456.49677573437, "protein_b2963": -36039.29487286633, "protein_b2964": -42750.48202883699, "protein_b2965": -72957.92882873538, "protein_b2975": -52906.36686499952, "protein_b2976": -72866.49443905371, "protein_b4467": -41240.93242071089, "protein_b4468": -35107.76272969797, "protein_b2979": -51787.4305178922, "protein_b2987": -50040.12854288153, "protein_b2988": -63856.10067258963, "protein_b2994": -58802.86986276696, "protein_b2995": -39674.01970616399, "protein_b2996": -32670.27648864839, "protein_b2997": -37026.9563494874, "protein_b3001": -35021.26402018416, "protein_b3005": -13916.506871339381, "protein_b3006": -23479.559522103867, "protein_b3008": -39634.75024314124, "protein_b3012": -28216.332857854206, "protein_b3018": -25488.243599717465, "protein_b3028": -20000.9559034302, "protein_b3029": -11133.734125225208, "protein_b3034": -23237.065013043954, "protein_b3035": -46647.721843772815, "protein_b3040": -24568.88125106099, "protein_b3041": -21896.002666749817, "protein_b3052": -45526.11695811828, "protein_b3057": -27820.03334296509, "protein_b3058": -12258.502424336286, "protein_b3059": -20812.681783687218, "protein_b3061": -29698.55177495736, "protein_b3062": -20964.0570845818, "protein_b3063": -49228.014201803264, "protein_b3065": -7966.167437855653, "protein_b3067": -63445.65571555689, "protein_b3073": -44697.86977987049, "protein_b3084": -38534.544180014724, "protein_b3089": -39013.12839381934, "protein_b3091": -48712.85336148843, "protein_b3092": -50705.04563908567, "protein_b3093": -48083.61092665671, "protein_b4471": -44855.6629089314, "protein_b3114": -77535.28196924432, "protein_b3115": -40157.4474037078, "protein_b3116": -43550.26859116389, "protein_b3117": -33910.942558121336, "protein_b3124": -36629.52021134363, "protein_b3125": -27706.977492759906, "protein_b3126": -24465.024159578265, "protein_b3127": -44458.97098491827, "protein_b3128": -50681.32682206828, "protein_b3132": -43872.197189925944, "protein_b3137": -28514.526381435575, "protein_b3146": -28548.5205759515, "protein_b3161": -40280.76587873381, "protein_b3164": -69794.19453952501, "protein_b3165": -9545.848889293722, "protein_b3166": -31768.324510581275, "protein_b3167": -13416.154277374164, "protein_b3168": -88629.0186215682, "protein_b3169": -48276.82550623465, "protein_b3172": -45468.33730295172, "protein_b3175": -10152.324261762269, "protein_b3176": -43831.57086614924, "protein_b3177": -28345.365511936867, "protein_b3179": -21750.022035824797, "protein_b3181": -15683.419342310552, "protein_b3182": -46441.42288804253, "protein_b3185": -8550.01446162963, "protein_b3186": -10608.243800503438, "protein_b3187": -32174.539766096506, "protein_b3189": -41031.51567765335, "protein_b3196": -30685.237722375667, "protein_b3197": -33554.99637662078, "protein_b3198": -17648.571675650463, "protein_b3199": -18779.044482401547, "protein_b3200": -17039.065326992222, "protein_b3201": -24591.612791967804, "protein_b3202": -47530.81501335203, "protein_b3212": -149503.29115936894, "protein_b3213": -46994.69087492037, "protein_b3222": -27065.975331410362, "protein_b3223": -21948.890650612975, "protein_b3224": -48713.016871935695, "protein_b3225": -28280.838361910843, "protein_b3230": -13299.65869833998, "protein_b3231": -15377.039654518168, "protein_b3236": -28098.138825321024, "protein_b3247": -50336.71506470008, "protein_b3255": -15165.639308178612, "protein_b3256": -45962.90902308602, "protein_b3258": -46170.314736911685, "protein_b3260": -33516.02423297632, "protein_b3265": -37188.82452694341, "protein_b3266": -98034.8718149148, "protein_b3281": -26761.029950409797, "protein_b3282": -19201.334871334842, "protein_b3287": -17626.402947580773, "protein_b3288": -30471.125569714204, "protein_b3289": -44237.799549727555, "protein_b3290": -45677.79954518177, "protein_b3294": -13484.358854206825, "protein_b3295": -32551.809846196767, "protein_b3296": -21749.301433127977, "protein_b3297": -12826.2803325123, "protein_b3298": -11933.020856769352, "protein_b3299": -4019.3216499470486, "protein_b3300": -43420.74733020287, "protein_b3301": -15240.647123676936, "protein_b3302": -6026.673819274203, "protein_b3303": -15976.0828660136, "protein_b3304": -11780.22530581822, "protein_b3305": -16560.603986149825, "protein_b3306": -12342.570189777449, "protein_b3307": -10588.77146291452, "protein_b3308": -17984.64039993378, "protein_b3309": -9624.305361508037, "protein_b3310": -12115.431613707442, "protein_b3311": -8682.685737273081, "protein_b3312": -6377.286819645651, "protein_b3313": -14083.618039005773, "protein_b3314": -23608.464974325958, "protein_b3315": -11204.452601971514, "protein_b3316": -9761.779525647367, "protein_b3317": -27771.106885053552, "protein_b3318": -9998.88122380049, "protein_b3319": -19704.78779929749, "protein_b3320": -21432.038054194334, "protein_b3321": -10640.295845966053, "protein_b3339": -39229.25188626378, "protein_b3340": -70199.64534514846, "protein_b3341": -19665.574389461693, "protein_b3342": -12388.160804174433, "protein_b3343": -9552.467646652867, "protein_b3344": -11544.637172222005, "protein_b3345": -12661.029107661205, "protein_b3350": -60524.12689160247, "protein_b3359": -40858.896327239294, "protein_b3360": -19489.00190474163, "protein_b3365": -84175.13503983206, "protein_b3366": -11044.16336209857, "protein_b3367": -26691.336270044274, "protein_b3368": -45214.52432359703, "protein_b3370": -42671.21345264161, "protein_b3371": -36710.748160808056, "protein_b4474": -29355.863871859503, "protein_b3374": -26207.60404279395, "protein_b3380": -42113.58305647363, "protein_b3384": -33374.18074092864, "protein_b3385": -24232.543366804497, "protein_b3386": -22059.207008208978, "protein_b3389": -37084.11219999194, "protein_b3390": -17098.955580550326, "protein_b3396": -84502.18392852688, "protein_b3397": -19076.997896217763, "protein_b3403": -53630.921407389134, "protein_b3406": -16470.075989003122, "protein_b3409": -76720.24971332501, "protein_b3412": -26545.327876613246, "protein_b3415": -42389.97220982346, "protein_b3416": -72132.16018381945, "protein_b3417": -83218.01580346248, "protein_b3425": -11088.61213998528, "protein_b3426": -52457.87530937556, "protein_b3428": -83968.06493078281, "protein_b3429": -48578.700022185236, "protein_b3430": -45897.522944972145, "protein_b3431": -70325.36410684072, "protein_b3432": -79390.02482392079, "protein_b3433": -36359.863081250194, "protein_b4476": -43100.76089636447, "protein_b3437": -18263.398006582345, "protein_b3447": -54526.833540693864, "protein_b3449": -27080.61427980926, "protein_b3450": -36396.3669569672, "protein_b3451": -28763.172102144898, "protein_b3452": -29184.2531810668, "protein_b3453": -42867.65450300962, "protein_b3454": -23847.02577559124, "protein_b3455": -25608.845290115303, "protein_b3456": -41443.302696840095, "protein_b3457": -29927.970563115934, "protein_b3458": -34906.61491941248, "protein_b3460": -34164.760757278375, "protein_b3461": -29936.534769151323, "protein_b3464": -48691.04971454093, "protein_b3465": -19828.743058236418, "protein_b3469": -68743.6147504501, "protein_b3470": -8514.198929207572, "protein_b3475": -20454.105903755255, "protein_b3476": -54445.33564752262, "protein_b3477": -32959.40401530385, "protein_b3478": -28811.489332646557, "protein_b3479": -24643.32578946061, "protein_b3480": -26554.769933323565, "protein_b3493": -49329.8244195057, "protein_b3496": -48309.04400636088, "protein_b3500": -44718.66248479417, "protein_b3502": -40677.63552429982, "protein_b3503": -14195.694049973135, "protein_b3517": -47869.31615384545, "protein_b3519": -58188.97640083448, "protein_b3526": -30169.813696133562, "protein_b3528": -40106.50290224326, "protein_b3540": -33540.32499796827, "protein_b3541": -32711.841992127305, "protein_b3542": -29112.39778440387, "protein_b3543": -35136.73662964525, "protein_b3544": -55660.71367524584, "protein_b3546": -57754.60958044147, "protein_b3551": -80103.01109513258, "protein_b3553": -32539.937555678993, "protein_b3559": -69652.93603386356, "protein_b3560": -31012.841651480438, "protein_b3564": -48778.22169976022, "protein_b3565": -46834.78402540681, "protein_b3566": -30618.187907869153, "protein_b3567": -50199.71105005096, "protein_b3568": -37283.13291513405, "protein_b3571": -68782.20898608817, "protein_b3572": -43051.90990233257, "protein_b3575": -33180.05569806122, "protein_b3577": -15667.063133030231, "protein_b3578": -41314.00933440536, "protein_b3579": -31717.38254753901, "protein_b3580": -51416.64587037599, "protein_b3581": -21632.815878316895, "protein_b3583": -26543.78628362892, "protein_b3588": -51201.50316028439, "protein_b3590": -64033.179299284355, "protein_b3591": -46991.15548122745, "protein_b3599": -61553.27935510716, "protein_b3600": -36737.2712030516, "protein_b3603": -53911.21070292243, "protein_b3605": -39398.014828575324, "protein_b3607": -27498.50289460329, "protein_b3608": -33290.106592840835, "protein_b3609": -15820.16009282404, "protein_b3610": -8154.711178242373, "protein_b3612": -52517.45703307715, "protein_b3616": -34579.581539301114, "protein_b3617": -40116.44172588091, "protein_b3619": -32033.413562125785, "protein_b3620": -36283.80707375899, "protein_b3621": -33207.076006800875, "protein_b3622": -41001.76153685148, "protein_b3623": -37354.3455389625, "protein_b3624": -29166.761481252866, "protein_b3625": -24125.309451293688, "protein_b3626": -34349.60276979959, "protein_b3627": -35305.50780296431, "protein_b3628": -37249.52577370438, "protein_b3629": -31684.966436840572, "protein_b3630": -28744.830436620454, "protein_b3631": -40910.153952637374, "protein_b3632": -35288.93662724428, "protein_b3633": -43666.911286294395, "protein_b3634": -17200.374058783407, "protein_b3636": -5799.087370533378, "protein_b3637": -8324.59979946624, "protein_b3639": -39278.95476666765, "protein_b3640": -14931.08691552349, "protein_b3642": -21249.01787854583, "protein_b3643": -21935.63294864334, "protein_b3648": -21784.89035527169, "protein_b3649": -10466.895739442642, "protein_b3650": -72946.79031681539, "protein_b3651": -23875.965639212343, "protein_b3653": -38845.29957309973, "protein_b3654": -43892.23163094822, "protein_b3665": -58820.04561230132, "protein_b3666": -44926.3748291959, "protein_b3670": -10025.93684195053, "protein_b3671": -56034.6213037471, "protein_b3679": -55348.97237879724, "protein_b3691": -42727.54528842308, "protein_b4478": -38816.13181865392, "protein_b4477": -19229.49375718976, "protein_b3693": -29150.17280936379, "protein_b3703": -5402.421561117117, "protein_b3704": -12855.57985716723, "protein_b3705": -55148.752905145746, "protein_b3706": -44531.922007056106, "protein_b3708": -48305.97487581724, "protein_b3709": -40133.18959789274, "protein_b3714": -42946.46407106098, "protein_b3722": -59412.23826913381, "protein_b3725": -25507.528236404614, "protein_b3726": -29820.617027846896, "protein_b3727": -30747.352474213552, "protein_b3728": -31932.939886242813, "protein_b3729": -61002.88943922083, "protein_b3730": -45035.173779325254, "protein_b3731": -13754.530560456178, "protein_b3732": -44458.0820901321, "protein_b3733": -27842.609193371914, "protein_b3734": -48751.09349320894, "protein_b3735": -17344.181532306608, "protein_b3736": -15255.12955076913, "protein_b3737": -9796.52226385909, "protein_b3738": -27289.953140345373, "protein_b3739": -12231.132291655558, "protein_b3740": -21172.557818972025, "protein_b3741": -63514.4501309747, "protein_b3744": -33962.91860107088, "protein_b3747": -64300.1797802915, "protein_b3748": -13939.924109695758, "protein_b3749": -48670.61900668, "protein_b3750": -29480.285890637762, "protein_b3751": -26695.14183664035, "protein_b3752": -30861.893616503425, "protein_b3770": -32626.774486179173, "protein_b3771": -58769.87340791671, "protein_b3772": -51234.050891902174, "protein_b3774": -49004.25387139848, "protein_b3779": -49603.32208427484, "protein_b3780": -43592.21216395164, "protein_b3781": -10271.189877222698, "protein_b3783": -42737.218391159906, "protein_b3784": -37586.876921785384, "protein_b3785": -35727.43443679531, "protein_b3786": -42826.891598235336, "protein_b3787": -41607.50003581697, "protein_b3788": -36391.58655637485, "protein_b3789": -28737.759473829312, "protein_b3790": -21837.477951021803, "protein_b3791": -38166.385799266216, "protein_b3792": -40012.359052890526, "protein_b4481": -36797.4915015587, "protein_b3793": -46382.57847246662, "protein_b3794": -25311.252513046926, "protein_b3803": -36843.01795961909, "protein_b3804": -25404.10408635318, "protein_b3805": -31689.79972553293, "protein_b3806": -87925.9383946346, "protein_b3807": -11140.459997910877, "protein_b3809": -29030.531899891612, "protein_b3816": -33117.21236840443, "protein_b3821": -30017.117234611847, "protein_b3823": -21024.7749232544, "protein_b3824": -20649.57632358283, "protein_b3825": -37830.91420061595, "protein_b3826": -27225.87130147098, "protein_b3829": -77591.7834517358, "protein_b3831": -25078.99886261827, "protein_b3833": -25364.595232272884, "protein_b3835": -58240.250463183955, "protein_b3836": -8242.647558216966, "protein_b3838": -16322.3804935697, "protein_b3839": -26258.866431323844, "protein_b3843": -50694.873743258264, "protein_b3844": -24412.410174464323, "protein_b3845": -38538.06465836486, "protein_b3846": -72102.39449880218, "protein_b3849": -47840.63760141027, "protein_b3850": -20910.923443534866, "protein_b3856": -17546.780702297623, "protein_b3857": -20730.98735334229, "protein_b3860": -20602.23389081719, "protein_b3867": -47334.974935564125, "protein_b3870": -48351.967365284916, "protein_b3875": -24674.081573167492, "protein_b3882": -29349.26815879292, "protein_b3892": -23596.006806078323, "protein_b3893": -30268.237843677955, "protein_b3894": -104753.81876864505, "protein_b3902": -27863.662170197298, "protein_b3903": -44511.46890823882, "protein_b3904": -48552.875564139686, "protein_b3907": -34461.015829961834, "protein_b3908": -21152.21493279184, "protein_b3909": -30318.794104310655, "protein_b3915": -30698.111571686335, "protein_b3916": -32124.199154250447, "protein_b3917": -32692.167886804622, "protein_b3918": -25947.359180966887, "protein_b3919": -25282.613711076603, "protein_b3924": -25277.39603164346, "protein_b3925": -32482.1631786746, "protein_b3926": -50964.32965535596, "protein_b3927": -28211.42362921965, "protein_b3930": -30319.570984246548, "protein_b3936": -7406.364263463162, "protein_b3939": -38650.68399767543, "protein_b3940": -79311.57810331418, "protein_b3941": -30441.193692946996, "protein_b3942": -72553.10592794769, "protein_b3945": -35304.22999825311, "protein_b3946": -22492.733250434372, "protein_b3951": -77477.54837403676, "protein_b3952": -29484.360025622078, "protein_b3956": -89772.6057637249, "protein_b3957": -39545.16461438375, "protein_b3958": -32193.0013633281, "protein_b3959": -25237.666905775815, "protein_b3960": -44914.827396968685, "protein_b3962": -47818.66059133662, "protein_b3965": -38496.98769840685, "protein_b3966": -59769.10196762248, "protein_b3967": -29112.973406354482, "protein_b3972": -34804.8569168151, "protein_b3974": -32845.57144210672, "protein_b3980": -39246.14338782319, "protein_b3981": -12777.631574123681, "protein_b3982": -18587.61539624116, "protein_b3983": -12988.075127971022, "protein_b3984": -22055.145852728227, "protein_b3985": -19102.461270417778, "protein_b3986": -10893.935073248893, "protein_b3987": -132770.9286870972, "protein_b3988": -138807.97142962448, "protein_b3990": -39714.290210121624, "protein_b3991": -24546.94789714892, "protein_b4407": -6487.290192427528, "protein_b3992": -23570.93423994093, "protein_b3993": -22749.793018221666, "protein_b3994": -65890.14420517118, "protein_b3996": -27772.527428530782, "protein_b3997": -36951.70063932613, "protein_b4005": -43111.89860626061, "protein_b4006": -51485.15239691322, "protein_b4013": -32346.292343003628, "protein_b4014": -56288.766191816, "protein_b4015": -42710.4164623816, "protein_b4019": -123095.71208278894, "protein_b4022": -28868.548980242507, "protein_b4024": -43665.9287170333, "protein_b4025": -56225.32554284125, "protein_b4031": -48150.52610935079, "protein_b4032": -29078.1797932538, "protein_b4033": -49784.834769469984, "protein_b4034": -38157.452936472146, "protein_b4035": -36900.686952299184, "protein_b4036": -46413.42767866895, "protein_b4039": -17010.411859248732, "protein_b4040": -29828.055858474043, "protein_b4041": -84320.77673951453, "protein_b4042": -12234.705617313668, "protein_b4049": -34599.96698569149, "protein_b4053": -36669.6036247433, "protein_b4054": -39609.24304773218, "protein_b4055": -23426.294100423078, "protein_b4067": -54373.20943676799, "protein_b4069": -66692.06413104999, "protein_b4070": -49891.16595664468, "protein_b4071": -19529.79945926772, "protein_b4072": -22206.21680719975, "protein_b4073": -32118.86569717054, "protein_b4077": -42339.068193514824, "protein_b4079": -72901.03970426678, "protein_b4084": -31533.78055662191, "protein_b4085": -25564.131511833486, "protein_b4086": -30027.93382478606, "protein_b4087": -50944.04742188766, "protein_b4088": -28427.39817222801, "protein_b4090": -15092.356476515874, "protein_b4094": -20337.882360934887, "protein_b4111": -50034.84611614357, "protein_b4115": -42660.69909706346, "protein_b4117": -78274.52815028468, "protein_b4119": -46974.03527798885, "protein_b4120": -46889.864380122046, "protein_b4122": -54070.278389011415, "protein_b4123": -43048.64626811565, "protein_b4129": -52773.60588881846, "protein_b4130": -48637.735184542595, "protein_b4131": -75176.65773492587, "protein_b4132": -43482.915019374974, "protein_b4136": -55788.90816567457, "protein_b4138": -40595.86636453118, "protein_b4139": -46716.20836303082, "protein_b4142": -9147.96419060327, "protein_b4143": -51110.77619324127, "protein_b4151": -12552.30612255125, "protein_b4152": -13720.046477863263, "protein_b4153": -24699.666664523, "protein_b4154": -62355.205730697744, "protein_b4160": -33471.43428891133, "protein_b4161": -35215.53933773242, "protein_b4162": -19029.52684194195, "protein_b4166": -39958.28249339587, "protein_b4169": -43835.677941600035, "protein_b4171": -33913.91224759444, "protein_b4177": -42366.252631302224, "protein_b4180": -25736.734432244448, "protein_b4192": -37269.198083545336, "protein_b4193": -46417.51547596955, "protein_b4194": -9799.035592406246, "protein_b4195": -15349.152140452767, "protein_b4196": -21372.06215305066, "protein_b4197": -29293.40793668928, "protein_b4198": -25320.88653705146, "protein_b4200": -14511.161561872854, "protein_b4202": -8014.550776081728, "protein_b4203": -14406.773744299919, "protein_b4208": -47541.9965471949, "protein_b4213": -62248.26846610998, "protein_b4214": -25350.220988630288, "protein_b4219": -21631.261122564, "protein_b4226": -17700.79963947481, "protein_b4227": -30063.632383553624, "protein_b4485": -49072.31242606636, "protein_b4230": -31609.02412562829, "protein_b4231": -30787.122985970644, "protein_b4232": -33095.44002116111, "protein_b4233": -46695.9728846024, "protein_b4237": -15722.523040020189, "protein_b4238": -73020.79744441513, "protein_b4239": -59380.45327070231, "protein_b4240": -46023.69446989077, "protein_b4242": -91174.34845788812, "protein_b4244": -14822.023591549805, "protein_b4245": -31356.79493353928, "protein_b4254": -33685.63819886132, "protein_b4258": -99390.7582923028, "protein_b4260": -49703.61645822956, "protein_b4261": -36859.76196246867, "protein_b4262": -35206.63331742288, "protein_b4265": -41751.93432172123, "protein_b4266": -26479.688504891954, "protein_b4267": -34116.02958964831, "protein_b4268": -19004.16279341864, "protein_b4287": -25701.905831329874, "protein_b4288": -31856.084659673204, "protein_b4289": -32204.52508510132, "protein_b4290": -30333.87141390331, "protein_b4291": -78122.79899622386, "protein_b4293": -17826.412973503993, "protein_b4301": -23608.212253963004, "protein_b4311": -25538.32378530699, "protein_b4321": -43370.392047096204, "protein_b4322": -41686.58351126973, "protein_b4323": -49098.89245017046, "protein_b4356": -45703.31197864407, "protein_b4358": -33257.06907142372, "protein_b4367": -28012.256851145336, "protein_b4371": -34036.3019293847, "protein_b4374": -23095.544200466666, "protein_b4375": -53853.74404877776, "protein_b4381": -25208.909583970162, "protein_b4382": -43230.1483590445, "protein_b4383": -40703.79019819803, "protein_b4384": -24375.441584845925, "protein_b4386": -34317.844582417085, "protein_b4388": -31708.434114834956, "protein_b4390": -42381.34684846447, "protein_b4392": -66870.95030974296, "protein_b4394": -16809.833600560472, "protein_b4395": -22213.156933545684, "YmfC_mono": -22618.637801482215, "CARNRACE-MONOMER": -26330.55056056105, "CPLX0-1601": -238793.3340211578, "NANE-MONOMER": -21948.890650612975, "NARU-MONOMER": -45884.34805545918, "YDGEF-CPLX": -23070.854041392322, "PHOSMANMUT-MONOMER": -45547.861646633646, "CPLX0-3929": -124012.50983219515, "CPLX0-7652": -178045.87563295529, "ANSB-CPLX": -152432.20561521468, "EG11983-MONOMER": -33374.25268786019, "NARW-MONOMER": -23809.912832694692, "EG11009-MONOMER": -58028.71814908415, "DIHYDROOROTOX-MONOMER": -32700.163918367667, "NAPD-MONOMER": -8220.437666540503, "YGFO-MONOMER": -45002.81531525482, "ALTRO-OXIDOREDUCT-MONOMER": -49604.37006372542, "EG10739-MONOMER": -37830.91420061595, "DCUA-MONOMER": -41682.3660748602, "KUP-MONOMER": -65859.78646462632, "PHOSNACMURPENTATRANS-MONOMER": -37251.11659059945, "RplY_mono": -9851.79416893955, "CPLX0-1262": -134219.98550648312, "YJGT-MONOMER": -42853.4533010663, "CPLX0-1541": -44958.444548574735, "DCUB-MONOMER": -44167.68772797946, "G6406-MONOMER": -52962.38527960163, "G7533-MONOMER": -39346.12675416506, "CPLX0-7794": -117397.07263517167, "G6580-MONOMER": -16267.447664193951, "PABASYN-COMPI-MONOMER": -46420.15410500752, "KDPGALDOL-4OH2OXOGLUTARALDOL-CPLX": -60213.41919592527, "G495-MONOMER": -50444.05572342233, "RlmG_mono": -38534.544180014724, "CPLX0-7458": -128136.12566830104, "YDEA-MONOMER": -39908.3529215684, "EG11486-MONOMER": -41056.30416767405, "FADA-CPLX": -77076.12931672973, "G6718-MONOMER": -38937.592023635974, "RpmB_mono": -8324.59979946624, "EG10202-MONOMER": -55258.71585577564, "G6275-MONOMER": -16459.669771188328, "ABC-3-CPLX": -127605.85238580684, "EG11956-MONOMER": -31533.78055662191, "B0511-MONOMER": -47992.98385040997, "TNAB-MONOMER": -41174.631501173586, "EG10950-MONOMER": -78793.70495164623, "RsmI_mono": -28548.5205759515, "CPLX0-241": -71838.3036895034, "2-OCTAPRENYLPHENOL-HYDROX-MONOMER": -59609.61307331538, "RpsP_mono": -8562.031434924262, "G7419-MONOMER": -21357.305737577753, "ARAE-MONOMER": -48535.78114574333, "PHOSGLUCOSAMINEMUT-MONOMER": -43831.57086614924, "EG10381-MONOMER": -70325.36410684072, "CPLX0-7659": -77207.5433529224, "AICARTRANSIMPCYCLO-CPLX": -51485.15239691322, "EG11910-MONOMER_dimer": -154955.09674807353, "FRUCBISALD-CLASSI": -343651.422591569, "TYRP-MONOMER": -40158.00570037894, "CPLX-167": -248839.0019280853, "ERYTH4PDEHYDROG-CPLX": -30.224491635948596, "MTR-MONOMER": -41319.704570511974, "ABC-70-CPLX": -175413.04213923088, "OCTAPRENYL-METHOXYPHENOL-OH-MONOMER": -40208.74070919743, "CPLX0-3181": -53350.41427340442, "YJDL-MONOMER": -49854.40189301077, "DusA_mono": -34599.96698569149, "RpsF_mono": -14511.161561872854, "CPLX0-7688": -188862.03836366517, "EG11829-MONOMER_EG11828-MONOMER": -38277.768055639914, "EG11288-MONOMER": -30017.742545204852, "GKI-MONOMER": -36629.52021134363, "CPLX0-7654": -115669.74076456754, "ARGSUCCTRAN-MONOMER": -34939.5223001589, "EXUT-MONOMER": -49267.7358855901, "ABC-51-CPLX": -170327.6089466848, "EG10780-MONOMER": -12276.508534993298, "TRANSALDOLB-CPLX": -62072.018670300335, "GLYCOGENSYN-MONOMER": -48578.700022185236, "ACNEULY-CPLX": -113123.35344764337, "CPLX0-3861": -234846.91097487602, "G7732-MONOMER": -42113.58305647363, "RpoH_mono": -29936.534769151323, "GPT-CPLX": -63333.34072901919, "BRNQ-MONOMER": -43670.475163376876, "G7322-MONOMER_G6561-MONOMER": -146765.5650562842, "GLUTAMIDOTRANS-CPLX": -44862.17103246654, "ABC-7-CPLX": -175633.70765309443, "PNUC-MONOMER": -25055.044437208253, "TREHALAPERI-MONOMER": -67578.88928513543, "EG11911-MONOMER": -29484.360025622078, "PrfB_mono": -36456.832093049146, "UDPMANNACADEHYDROG-MONOMER": -41607.50003581697, "ANTHRANSYNCOMPII-MONOMER": -54271.87761835118, "CPLX0-7614": -64679.512797528856, "B2789-MONOMER": -47294.47971492614, "EG11353-MONOMER": -34349.60276979959, "KEFB-MONOMER": -62031.166134381085, "YHHO-MONOMER": -70578.5747000793, "G6862-MONOMER": -25382.389398862102, "CPLX0-1941": -153639.30105888392, "GALACTONATE-DEHYDRATASE-MONOMER": -38816.13181865392, "XAPB-MONOMER": -43410.80648520232, "PGLUCONDEHYDRAT-MONOMER": -60469.05818244004, "G6712-MONOMER": -17418.335644481966, "CPLX0-235": -65079.875111357986, "ADENODEAMIN-MONOMER": -33976.79693444438, "PROPKIN-MONOMER": -40157.4474037078, "GARTRANSFORMYL2-MONOMER": -38601.8071450321, "NusA_mono": -48276.82550623465, "NusB_mono": -13678.504849851197, "EG11437-MONOMER": -33671.57383932404, "EG12455-MONOMER": -38580.64826322097, "CADB-MONOMER": -44596.95005623343, "CPLX0-7534": -128658.37329020315, "EG12221-MONOMER": -20454.105903755255, "InfA_mono": -7440.69957742907, "EG11082-MONOMER": -29831.414934858956, "TRKA-MONOMER_SAPD-MONOMER_TRKG-MONOMER": -133046.75235740468, "FADB-CPLX": -144204.78899760437, "MELB-MONOMER": -48076.492550558105, "CPLX-63": -136428.29138146105, "RluC_mono": -33357.21106739008, "EG11425-MONOMER": -24125.309451293688, "DIHYDRODIPICSYN-CPLX": -114739.93662518925, "EG10280-MONOMER": -53555.69816806409, "EIISGA": -242865.2825403134, "HCAT-MONOMER": -39618.60974044915, "PHOSACETYLTRANS-CPLX": -413803.8186939574, "RsmD_mono": -19828.743058236418, "G6714-MONOMER": -23977.750216785193, "RpsI_mono": -13299.65869833998, "EG11158-MONOMER": -19709.06069183174, "3-OXOACYL-ACP-SYNTHII-CPLX": -78964.638708706, "EG11511-MONOMER": -19173.415147355197, "TREHALACYTO-MONOMER": -58188.97640083448, "Era_dim": -60820.05444896889, "TRE6PHYDRO-MONOMER": -59380.45327070231, "GSP-CPLX": -127712.20134517926, "TrmH_dim": -47751.93127842469, "EG10119-MONOMER": -26948.92678963061, "RrmJ_mono": -21750.022035824797, "ORNCARBAMTRANSFERF-CPLX": -101603.0139341878, "DusC_mono": -32115.824956136537, "GLU6PDEHYDROG-MONOMER": -50159.29122107609, "G6176-MONOMER_G6177-MONOMER_G6178-MONOMER": -94987.9864282057, "N-ACETYLGLUTPREDUCT-MONOMER": -32193.0013633281, "DALADEHYDROGA-MONOMER": -43552.968369750546, "PDXK-CPLX": -109049.7165002799, "DHHB-METHYLTRANSFER-CPLX": -49746.924279616, "CORA-MONOMER": -34127.06748889152, "PUTA-CPLX": -260656.83325394895, "FORMYLTHFDEFORMYL-CPLX": -178560.88554951834, "EG11665-MONOMER": -28506.01921286591, "EG11423-MONOMER": -37354.3455389625, "RIB5PISOMB-CPLX": -30184.712953031747, "G6260-MONOMER": -81366.67272216645, "EG12713-MONOMER": -29482.929593757635, "CPLX0-321": -198372.44693659217, "PHENDEHYD-CPLX": -98133.00313705628, "CPLX0-3932": -201828.83973351002, "CYNX-MONOMER": -39505.003858243945, "KDOTRANS-MONOMER": -43666.911286294395, "CHD-MONOMER": -57468.25409203966, "AROP-MONOMER": -46792.85304744923, "G6661-MONOMER": -31766.68765501952, "TRKA-MONOMER_SAPD-MONOMER_TRKH-MONOMER": -131417.2048962304, "YJCG-MONOMER": -55750.08168140744, "DEOXYRIBOSE-P-ALD-MONOMER": -25208.909583970162, "MGTA-MONOMER": -93424.84151696156, "GLYCEROL-3-P-ACYLTRANSFER-MONOMER": -84320.77673951453, "TrmD_dim": -53130.30098506415, "RELA-MONOMER": -76902.4399295118, "UXAC-MONOMER": -50705.04563908567, "CPLX0-7685": -72269.24440093155, "6PGLUCONOLACT-MONOMER": -33640.222964740635, "PrfC_mono": -53853.74404877776, "EG11340-MONOMER": -28744.830436620454, "TruD_mono": -35554.899357945935, "MONOMER0-149": -26184.55206017389, "KGTP-MONOMER": -44433.72777868873, "YecO_mono": -25510.313330400884, "DLACTDEHYDROGNAD-MONOMER": -32637.66946985305, "FOLC-MONOMER": -42206.042014081344, "SUCCCOASYN": -130516.52564977444, "DCUC-MONOMER": -44898.178630332244, "EG12285-MONOMER": -21632.815878316895, "YHIP-MONOMER": -49535.72356083976, "RplQ_mono": -13484.358854206825, "LYXK-CPLX": -102833.29174075199, "B1634-MONOMER": -50137.26539792641, "RpsJ_mono": -10640.295845966053, "RpsD_mono": -21749.301433127977, "EG11373-MONOMER": -60555.36407555153, "NANK-MONOMER": -27065.975331410362, "SUCCGLUDESUCC-MONOMER": -33483.3014210299, "GroL_14": -715550.8667053778, "G7096-MONOMER": -44331.00393709929, "CPLX0-7687": -91994.47846638871, "G6339-MONOMER": -28781.680100155092, "LysI_RS_dim": -105569.03701938929, "RplS_mono": -12291.229883732361, "3-ISOPROPYLMALISOM-CPLX": -67385.31225818097, "G6662-MONOMER": -25273.880563396397, "DMBPPRIBOSYLTRANS-CPLX": -67178.00844892298, "MONOMER0-1842": -12954.252849220158, "G6539-MONOMER": -32995.46164305425, "CPLX0-7912": -67901.84262032241, "DTDPDEHYDRHAMEPIM-MONOMER": -19126.09156157217, "CPLX-722": -100103.34240823341, "G7558-MONOMER": -35021.26402018416, "YBDA-MONOMER": -40851.30187619479, "RNase_III_dim": -46796.76576162384, "RpmJ_mono": -4019.3216499470486, "GLUC1PURIDYLTRANS-MONOMER": -30088.220105647408, "RpsN_mono": -10588.77146291452, "YFEP-MONOMER": -41870.80440811433, "PGAM2-MONOMER": -22213.156933545684, "SORB6PDEHYDROG-CPLX": -102953.74568993963, "NARJ-MONOMER": -23713.13549298004, "LUMAZINESYN-CPLX": -862506.1261463955, "G6245-MONOMER": -23282.0146245155, "NUPG-MONOMER": -43799.43356662586, "TRYPTOPHAN-CPLX": -193223.89950326897, "G6199-MONOMER": -48783.5303480636, "UDPNACETYLGLUCOSAMENOLPYRTRANS-MONOMER": -41031.51567765335, "TufA_mono": -39229.25188626378, "CPLX0-242": -22177.22427997056, "YGJU-MONOMER": -40052.06708559751, "RHTB-MONOMER": -21167.847022804348, "OCTAPRENYL-METHYL-METHOXY-BENZOQ-OH-MON": -40069.220668160524, "Gly_RS_tetra": -201331.555370688, "Tyr_RS_dim": -84603.43910399222, "G6719-MONOMER": -44993.62756257751, "L-GLN-FRUCT-6-P-AMINOTRANS-CPLX": -122005.77887844166, "G7726-MONOMER": -26207.60404279395, "GLYCDEH-CPLX": -282433.8399860249, "GART-MONOMER": -21424.944486459073, "Pnp_trim": -209382.583618575, "RpsK_mono": -12826.2803325123, "GLTP-MONOMER": -43435.58074985455, "PFLACTENZ-MONOMER": -26415.121625490112, "LAUROYLACYLTRAN-MONOMER": -33905.233872184515, "CPLX0-7428": -317051.0248069467, "YjbC_mono": -28868.548980242507, "EG11167-MONOMER": -25214.81573691899, "RplT_mono": -12108.23826931904, "GNTU-MONOMER": -44219.802356228276, "UROGENIIISYN-MONOMER": -25404.10408635318, "GLUCOSAMINE-6-P-DEAMIN-CPLX": -169838.00266099928, "EG12013-MONOMER": -88188.142437954, "RlmI_dim": -79970.06611119276, "G6286-MONOMER": -34729.48333020575, "B0752-MONOMER": -35012.868234499845, "MALATE-SYNTHASE": -56288.766191816, "B1006-MONOMER": -44610.81301543181, "YecP_mono": -34873.066903261235, "GLYOHMETRANS-CPLX": -83276.07634148384, "URPHOS-CPLX": -150473.99317570962, "G6357-MONOMER": -54920.36865612248, "RIBONUCLEOSIDE-TRIP-REDUCT-CPLX": -146041.59488883027, "EG11424-MONOMER": -42053.216286143026, "G6358-MONOMER": -30601.011445268712, "ABC-28-CPLX_EG10817-MONOMER": -125063.63857731629, "SPED-MONOMER": -27645.022047659113, "ABC-18-CPLX": -201130.2639171771, "EG11426-MONOMER": -29166.761481252866, "EG12712-MONOMER": -18154.6364135107, "FHLMULTI-CPLX": -289916.0703813084, "CPLX0-1666": -70387.87153401985, "NRFMULTI-CPLX": -145699.4170913691, "CPLX0-254": -160300.58432864395, "G6439-MONOMER": -22021.912476766684, "CPLX0-7415": -81561.3148341998, "YhhP_mono": -8514.198929207572, "OROTPDECARB-CPLX": -48425.59010412474, "GreA_mono": -15683.419342310552, "EG12666-MONOMER": -25843.489198869804, "SIROHEMESYN-CPLX": -90429.04864719405, "URACIL-PRIBOSYLTRANS-CPLX": -62167.71295845319, "ENTE-CPLX": -108941.17469316031, "FABA-CPLX": -34251.50012736021, "RpsL_mono": -12388.160804174433, "RsmG_mono": -21172.557818972025, "B0612-MONOMER": -49651.72053952663, "PHENPRODIOLDEHYDROG-MONOMER": -25752.44213683866, "1-ACYLGLYCEROL-3-P-ACYLTRANSFER-MONOMER": -25488.243599717465, "NACGLCTRANS-MONOMER": -35055.53661872192, "BETT-MONOMER": -70359.43211218478, "CPLX0-7674": -169135.49891641206, "ABC-49-CPLX": -244147.61308923934, "ABC-15-CPLX": -163907.22945702952, "UHPT-MONOMER": -46087.9708846052, "EG12384-MONOMER": -29752.768611548705, "FABZ-CPLX": -15597.885227003422, "CPLX0-7906": -157934.94411921687, "RpsR_mono": -8014.550776081728, "PITA-MONOMER": -50581.536089011344, "RsmB_mono": -44237.799549727555, "RpmD_mono": -6026.673819274203, "DSBBPROT-MONOMER": -19002.30902047772, "CPLX0-3976_edit": -84112.79394773798, "RIBULP3EPIM-MONOMER": -22059.207008208978, "TSA-REDUCT-MONOMER": -27706.977492759906, "MHPF-MONOMER": -32575.158310497358, "DIHYDROFOLATEREDUCT-MONOMER": -16918.45195580105, "RplI_mono": -14406.773744299919, "CPLX0-3201": -65725.28814814554, "RNase_G_dim": -100673.43012940016, "YRBG-MONOMER": -31501.39059041565, "B0260-MONOMER": -47367.26072250076, "EG10153-MONOMER": -39226.47654266136, "CPLX0-7": -126912.23835891274, "CPLX-169": -127348.99702035886, "RluB_mono": -29861.537235955668, "MYRISTOYLACYLTRAN-MONOMER": -36246.89347041245, "ABC-24-CPLX": -172433.3404200136, "XYLE-MONOMER": -49718.961986771465, "THIH-MONOMER_THIF-MONOMER_THII-MONOMER_THIS-MONOMER": -119312.32711587254, "TrmU_mono": -36615.34489104862, "PGK-CPLX": -36185.48665085912, "NANT-MONOMER": -49957.21890693331, "EG11639-MONOMER": -30619.833247837756, "GreB_mono": -16470.075989003122, "RlmL_dim": -145814.0229028222, "G7914-MONOMER": -23608.212253963004, "SHIA-MONOMER": -44884.34104735517, "ABC-42-CPLX": -197757.4739000591, "EG10108-MONOMER": -15767.812555348652, "CPLX0-7720": -24933.605337394987, "BADH-CPLX": -188999.02932909687, "LYSP-MONOMER": -49757.44791808197, "G7860-MONOMER": -25320.88653705146, "EG11591-MONOMER": -21883.974561004285, "ALTRODEHYDRAT-MONOMER": -48712.85336148843, "RpsS_mono": -9761.779525647367, "ABC-2-CPLX": -198817.5084029889, "YAAJ-MONOMER": -49405.24041592911, "CPLX0-7616": -110159.27576404657, "CPLX0-231": -238725.33224113553, "ABC-20-CPLX": -178585.02381654334, "CPLX0-3141": -22267.468250450416, "NIRC-MONOMER": -27364.806082431714, "CPLX0-7811": -83643.69377413946, "EG11822-MONOMER": -42133.760083885325, "CPLX0-1942": -153020.5885989079, "GLPT-MONOMER": -47934.79481205147, "GALACTITOLPDEHYD-MONOMER": -35441.35292718028, "PDXY-MONOMER": -29309.663759520525, "RimM_mono": -18067.34471829602, "RpsB_mono": -24827.54930694998, "MANNPISOM-MONOMER": -38422.76177136137, "ARGSUCCINLYA-MONOMER": -44914.827396968685, "CPLX0-240": -72386.72357136152, "CPLX0-7535": -87554.47469084917, "G6782-MONOMER": -19517.52552200277, "DEOA-CPLX": -86460.296718089, "GLUCONOKINI-MONOMER": -19004.16279341864, "PHEP-MONOMER": -47479.15173147336, "HEMX-MONOMER": -36843.01795961909, "CHAA-MONOMER": -36680.19870613214, "CPLX0-3001": -96056.10400902794, "InfB_mono": -88629.0186215682, "RIBONUCLEOSIDE-DIP-REDUCTII-CPLX": -211528.807674962, "EG11984-MONOMER": -19547.425384902974, "ABC-12-CPLX": -121775.24601553011, "EG11189-MONOMER": -33207.076006800875, "ACETOACETYL-COA-TRANSFER-CPLX": -84685.48444369892, "CPLX0-7643": -196017.01548559393, "ADHP-MONOMER": -32286.66950310005, "ASL-MONOMER": -47127.799037236444, "CPLX0-3741": -82636.87856839264, "APO-ENTB": -150348.4248083514, "RpmE_mono": -7406.364263463162, "CPLX0-7653": -90109.5881172653, "RpsO_mono": -9545.848889293722, "B0070-MONOMER": -41096.563149257905, "G7410-MONOMER": -39550.68942770299, "G7167-MONOMER": -34150.34984661175, "GABP-MONOMER": -47875.924049331785, "CPLX0-1721": -427752.2751792092, "RHAT-MONOMER": -35324.72971655266, "G7431-MONOMER": -13454.889020123323, "DHPDIOXYGEN-CPLX": -125471.15645207219, "NHAB-MONOMER": -52794.73249066526, "RlmH_dim": -35070.9182315138, "CARNDEHYDRA-CPLX": -84990.40956155791, "RpmH_mono": -5402.421561117117, "CPLX0-7520": -146914.93895998516, "CPLX0-252": -62159.144551994694, "FRUCBISALD-CLASSII": -71026.85671654074, "B2170-MONOMER": -40271.39669728966, "THIOREDOXIN-REDUCT-NADPH-CPLX": -31501.671614857172, "RHTC-MONOMER": -21543.04562247592, "ATPASE-1-CPLX_no_MONOMER0-12": -140025.73406819176, "RlmF_mono": -31590.85441285392, "ABC-11-CPLX": -231975.72855422556, "ABC-14-CPLX": -127958.13059384312, "Tig_mono": -42618.18649666422, "CPLX0-251": -80106.90368174396, "CPLX0-7819": -126564.38424130181, "Asp_RS_dim": -120304.50103529572, "EG10299-MONOMER": -39866.52184985908, "YCHM-MONOMER": -56306.80630030433, "RpmG_mono": -5799.087370533378, "ABC-27-CPLX": -151456.4314521159, "CPLX0-7717": -200428.68241710888, "CPLX0-1923_EG10306-MONOMER": -151924.30856909207, "B1296-MONOMER": -46845.735013941805, "EG12312-MONOMER": -20946.638549657142, "ABC-56-CPLX": -141061.71289102142, "RFBX-MONOMER": -40984.9335671617, "B0709-MONOMER": -50669.86247535528, "THIG-MONOMER": -24546.94789714892, "G7493-MONOMER": -29669.917166360538, "SPOT-MONOMER": -72946.79031681539, "MALONYL-COA-ACP-TRANSACYL-MONOMER": -29688.383675333363, "ASPKINIII-CPLX": -87331.8574340666, "CPLX0-1581": -52009.181200138875, "CPLX0-1669": -113455.59562211743, "EG11339-MONOMER": -40910.153952637374, "GLUTSEMIALDEHYDROG-CPLX": -161291.45117506562, "HCAMULTI-CPLX": -115295.63712577613, "CPLX0-2081": -181378.05822409454, "GNTT-MONOMER": -43488.98797766586, "MONOMER0-341": -37627.19579271656, "CPLX0-7717_G6561-MONOMER": -251964.2451956317, "EG12438-MONOMER": -25670.424104476253, "QueA_mono": -36183.86645959382, "DCTA-MONOMER": -41180.486555058895, "CPLX0-7847": -64114.031498783996, "MALTODEXGLUCOSID-MONOMER": -64354.42909619658, "Rrf_mono": -18274.385820042535, "CPLX-157": -233858.81706863365, "3-OXOACYL-ACP-REDUCT-MONOMER": -23216.92860467247, "NICOTINATEPRIBOSYLTRANS-MONOMER": -42180.16438330343, "CPLX-163": -252193.62996709003, "CPLX0-7878": -219181.71079906498, "GALP-MONOMER": -48266.857228386114, "G7859-MONOMER": -29293.40793668928, "CPLX0-236": -61079.36072676996, "ALDOSE1EPIM-MONOMER": -40133.92844705239, "AMINEOXID-CPLX": -180516.06720312437, "YggJ_dim": -50081.78781562036, "G6519-MONOMER": -19537.833836734822, "RplE_mono": -17984.64039993378, "CPLX0-7843": -148754.58841793606, "GLUCONREDUCT-MONOMER": -26479.688504891954, "CPLX-168": -232430.27034220338, "ASP-SEMIALDEHYDE-DEHYDROGENASE-CPLX": -72719.72616250039, "EG12130-MONOMER_EG12131-MONOMER": -77627.12646666572, "FusA_mono": -70199.64534514846, "CYSTATHIONINE-BETA-LYASE-CPLX": -158539.00097256497, "RpsT_mono": -9132.865702357178, "EG10606-MONOMER": -65348.34931629046, "MHPHYDROXY-MONOMER": -57320.41164786575, "CPLX0-201": -249048.49952286968, "ABC-34-CPLX": -183151.26400698125, "AMYLOMALT-MONOMER": -72132.16018381945, "TDK-MONOMER": -21057.978232191617, "2-OCTAPRENYL-METHOXY-BENZOQ-METH-MONOMER": -25364.595232272884, "PURK-CPLX": -72271.025403824, "CPLX0-3971": -56887.22812614155, "RpsU_mono": -7966.167437855653, "Pro_RS_dim": -114843.01924731872, "YccK_mono": -11234.756809652861, "EG11110-MONOMER": -15269.626802281864, "AMP-NUCLEOSID-CPLX": -295597.2779613685, "RplB_mono": -27771.106885053552, "RsmF_mono": -48625.745432679134, "G6567-MONOMER": -36573.30549576942, "TRANS-CPLX-203": -96223.58658987147, "G6716-MONOMER": -49853.30749894995, "RplW_mono": -9998.88122380049, "NUPC-MONOMER": -39669.86750547597, "ABC-26-CPLX": -188952.4801377018, "G6622-MONOMER": -22299.64059327436, "6PGLUCONDEHYDROG-CPLX": -90613.21785162236, "CAIC-MONOMER": -52774.075342044634, "PYRNUTRANSHYDROGEN-CPLX": -193699.9301080072, "CITRATE-SI-SYNTHASE": -270269.9030090346, "YEAV-MONOMER": -49523.63916040622, "DTDPDEHYRHAMREDUCT-MONOMER": -29726.99964140119, "EG11702-MONOMER": -27772.527428530782, "EG12407-MONOMER": -30361.366025368894, "UROGENDECARBOX-MONOMER": -36951.70063932613, "RlmM_mono": -38937.27401956045, "CPLX0-7732": -56734.44664349826, "ThiI_mono": -49539.812473382466, "ABC-25-CPLX": -181415.00339395768, "ABC-33-CPLX": -213656.63234151734, "GrpE_dim": -39521.82289654219, "G7841-MONOMER": -35215.53933773242, "AROA-MONOMER": -42286.74488360971, "transGroES_hepta": -64035.74933422289, "DCTP-DEAM-CPLX": -58455.48620703195, "RpoS_mono": -33769.0723511615, "EG10048-MONOMER": -28637.58648095042, "ENTA-CPLX": -185857.66984545471, "POTE-MONOMER": -43033.401065305974, "RplR_mono": -11780.22530581822, "ALARACEBIOSYN-MONOMER": -36669.6036247433, "LCTP-MONOMER": -55293.089370567235, "G6522-MONOMER": -22495.75499296847, "7KAPSYN-CPLX": -76516.27000979525, "G6521-MONOMER": -12354.447471038236, "RbfA_mono": -13416.154277374164, "METHGLYSYN-CPLX": -95786.50344984123, "ANSA-CPLX": -67374.38380369684, "MHPELY-MONOMER": -34050.00051952716, "EG10564-MONOMER": -40943.084088302625, "CPLX0-7466": -97556.44339952045, "MANNPGUANYLTRANGDP-MONOMER": -52578.35753296956, "CPLX0-7877": -112450.6510856825, "TRANSALDOLA-MONOMER": -32035.33397004343, "CPLX0-7462": -54957.42973315652, "GUANYL-KIN-CPLX": -43569.78071054338, "CMR-MONOMER": -41900.72641755036, "ALPHA-AMYL-CYTO-MONOMER": -51200.84196170783, "MANNONDEHYDRAT-MONOMER": -41686.58351126973, "CPLX0-7887": -86452.25061062688, "CPLX-164": -243412.6333746413, "DALADALALIGA-MONOMER": -35076.38741214865, "PGPPHOSPHAB-MONOMER": -28388.99459242357, "ABC-5-CPLX": 1628.3548091581908, "EG10723-MONOMER": -20337.882360934887, "UDPACYLGLCNACDEACETYL-MONOMER": -30575.637354136717, "CPLX0-2061": -66360.11139612243, "SPERMIDINESYN-CPLX": -60724.87232214837, "MANNPDEHYDROG-MONOMER": -36737.2712030516, "GAPDH-A-CPLX": -127269.99367025337, "KsgA_mono": -27433.11624389786, "GLTS-MONOMER": -39851.69651534311, "Asn_RS_dim": -95262.08856970232, "HMP-P-KIN-CPLX": -107633.56929964793, "CPLX0-7660": -76939.54900411167, "EG12015-MONOMER": -36920.98863710198, "EG11600-MONOMER": -28154.107635426433, "G7446-MONOMER": -45023.327766475726, "EG12318-MONOMER": -63159.38470489941, "ERYTHRON4PDEHYDROG-MONOMER": -38423.05696904487, "ABC-304-CPLX": -164686.053400999, "IMP-DEHYDROG-CPLX": -188028.15637079018, "G6960-MONOMER": -30924.867113136017, "RhlB_dim": -87184.42432790328, "DusB_mono": -33516.02423297632, "EG12445-MONOMER": -19990.30430635912, "CPLX0-7629": -77243.96357440116, "CPLX-158": -266039.80418497924, "GLYC3PDEHYDROGBIOSYN-CPLX": -66580.21318568167, "EG11796-MONOMER": -34317.844582417085, "GLYCOGEN-BRANCH-MONOMER": -79390.02482392079, "CPLX0-3954": -116090.9720492984, "CPLX0-2141": -199324.20671488025, "DALADALALIGB-CPLX": -58326.253472791395, "G7949-MONOMER": -28012.256851145336, "TDPFUCACTRANS-MONOMER": -21837.477951021803, "ACETYL-COA-ACETYLTRANSFER-CPLX": -144507.4373351513, "ABC-63-CPLX": -140039.57430705283, "EG12210-MONOMER": -36283.80707375899, "G6208-MONOMER": -29017.915864554387, "UMPKI-CPLX": -141833.21678337178, "AROD-CPLX": -51361.33736158293, "CPLX0-7788": -162037.4919246918, "CPLX0-225": -151152.5284407098, "EG11035-MONOMER": -38492.0540454575, "CPDB-MONOMER": -74207.99288984861, "PROTOHEME-FERROCHELAT-MONOMER": -33373.34702520388, "MALATE-DEHASE": -56196.27765064205, "G7458-MONOMER": -49478.21894031908, "CPLX-165": -235494.78486039338, "GRXB-MONOMER_EG12237-MONOMER": -35866.287388359524, "ABC-35-CPLX": -118332.15075571279, "ENOYL-ACP-REDUCT-NADH-MONOMER": -25400.880407490604, "PrfA_mono": -38110.408082003836, "PYRROLINECARBREDUCT-CPLX": -258481.56397576895, "PSD-MONOMER": -33471.43428891133, "RlmB_dim": -51473.468864488896, "THIOESTERII-CPLX": -117666.80889263866, "FUMARASE-C": -188207.11763779455, "RpoE_mono": -19983.39903821382, "CPLX0-3951": -200023.28868059054, "EG10168-MONOMER": -53206.97717085203, "CODB-MONOMER": -40357.281977760096, "TmcA_mono": -70504.12140003635, "EG10669-MONOMER": -42112.32988800489, "ASPAMINOTRANS-DIMER": -78650.15452674316, "THZ-KIN-MONOMER": -25800.264371256708, "ATPASE-1-CPLX": -142700.7113147946, "NICOTINAMID-MONOMER": -22024.163379735623, "MANNONOXIDOREDUCT-MONOMER": -49098.89245017046, "YNFJ-MONOMER": -41423.02793999165, "EG11598-MONOMER": -15807.280581402734, "RpsG_mono": -19665.574389461693, "FOLD-CPLX": -55696.97090803724, "ABC-4-CPLX": -150862.51831115212, "RplX_mono": -9624.305361508037, "CDPDIGLYPYPHOSPHA-MONOMER": -25947.359180966887, "UDPNACETYLGLUCOSAMACYLTRANS-CPLX": -79954.58426497642, "ABC-13-CPLX": -106534.20552731497, "ACS-MONOMER": -66692.06413104999, "CPLX0-821": -440528.97792969673, "EG10201-MONOMER": -40978.2915934813, "SUCCGLUALDDEHYD-MONOMER": -48714.73316790454, "TPI-CPLX": -50565.227422153206, "CPLX-153": -217653.60045753245, "RpsA_mono": -54253.710515176586, "EG10041-MONOMER": -19680.247648851597, "ABC-8-CPLX": -197656.2021298996, "PRAI-IGPS": -43720.50152867008, "G7146-MONOMER": -24835.91486922533, "RplA_mono": -22055.145852728227, "PRIBFAICARPISOM-MONOMER": -22661.956628593343, "EG12195-MONOMER": -20183.808016109542, "URAA-MONOMER": -41205.666544407664, "ABC-40-CPLX": -158339.16432533588, "RplK_mono": -12988.075127971022, "YHAU-MONOMER": -45573.006021776724, "FABB-CPLX": -79265.14652135395, "RplO_mono": -15240.647123676936, "ABC-22-CPLX": -195769.06564544103, "EG10154-MONOMER": -24537.455729621593, "ENTD-MONOMER": -22745.515898118385, "ARCD-MONOMER": -46111.99581448926, "FliA_mono": -25177.937632177294, "AROE-MONOMER": -26761.029950409797, "TruB_mono": -31768.324510581275, "RplC_mono": -21432.038054194334, "IDONDEHYD-MONOMER": -34116.02958964831, "ABC-32-CPLX": -188199.76078912773, "CPLX0-3970": -192629.87538363933, "RIB5PISOMA-CPLX": -41234.402878916386, "6PFK-1-CPX": -128496.79661700179, "EG11724-MONOMER": -44063.00231942211, "TRANS-CPLX-201": -202389.035095071, "RsmH_mono": -32005.571234098614, "EG11905-MONOMER": -22492.733250434372, "EG11433-MONOMER": -21631.261122564, "CPLX0-3881": -67007.93006200233, "MHPT-MONOMER": -39316.8784030446, "RpsH_mono": -12342.570189777449, "PITB-MONOMER": -51291.84021238717, "CPLX0-7694": -115947.81289686354, "SelB_mono": -64033.179299284355, "TDCC-MONOMER": -44661.80041651967, "G6188-MONOMER": -31095.850982442826, "CHORPYRLY-MONOMER": -17010.411859248732, "RpmA_mono": -8550.01446162963, "DEOD-CPLX": -146252.64950907556, "RplM_mono": -15377.039654518168, "CPLX0-7904": -123468.57716094324, "PURE-CPLX": -135024.4232819925, "TrmA_mono": -38496.98769840685, "COBS-MONOMER": -24942.29393409644, "KDGT-MONOMER": -31139.95339535599, "G7170-MONOMER": -58713.09853653999, "PHOSPHASERSYN-CPLX": -47780.00301801082, "EG11351-MONOMER": -37249.52577370438, "EG10696-MONOMER": -89100.80679955272, "ABC-10-CPLX": -155420.5725725846, "YGGA-MONOMER": -22150.70337779739, "PGLYCDEHYDROG-CPLX": -159835.55035143872, "UGD-MONOMER": -38180.95318181017, "G6806-MONOMER": -26725.937740568843, "CPLX0-1142": -84154.6496170709, "RIBAZOLEPHOSPHAT-MONOMER": -22135.676070250458, "EG10203-MONOMER": -40132.595910554104, "ACYLCOADEHYDROG-MONOMER": -84011.83238035924, "RplU_mono": -10608.243800503438, "G6849-MONOMER": -21648.094745196668, "FUCP-MONOMER": -43525.70217967257, "SDAC-MONOMER": -45455.003830021764, "PANF-MONOMER": -47381.97502237451, "CPLX0-3952": -64307.428062999694, "G6414-MONOMER_CPLX0-1923": -154226.05030569606, "MMUM-MONOMER": -31483.03816990841, "GDHA-CPLX": -268012.4369897189, "RplD_mono": -19704.78779929749, "HOMSUCTRAN-CPLX": -64692.584686007256, "ALD-CPLX": -189812.3818336464, "YGJE-MONOMER": -50449.687333276794, "UDPHYDROXYMYRGLUCOSAMNACETYLTRANS-MONO": -32569.496479775735, "COBU-CPLX": -37709.46651249656, "G6715-MONOMER": -25836.514033370117, "G7090-MONOMER_EG11982-MONOMER": -73121.55879360336, "GMP-REDUCT-CPLX": -137153.92517392494, "G6621-MONOMER": -31424.60764916507, "G7945-MONOMER": -33257.06907142372, "MALTACETYLTRAN-CPLX": -36547.65670197198, "EG12267-MONOMER": -59166.5267861184, "CITLY-CPLX": -543743.1080918686, "CPLX-154": -244507.5680746393, "Tsf_mono": -27096.735308443374, "CPLX0-3661": -91052.23391623655, "CPLX-7": -83508.24477723626, "EG10122-MONOMER": -26545.327876613246, "CPLX0-7530": -126921.32684468487, "KDO-8PSYNTH-CPLX": -111836.5590976185, "UDPMANACATRANS-MONOMER": -25311.252513046926, "AMPG-MONOMER": -49805.2913835847, "EG12450-MONOMER": -36471.5397503099, "QueF_dim": -58415.844596690426, "PALMITOTRANS-MONOMER": -33865.20091887311, "EG10144-MONOMER": -45359.74035858036, "CHORISMUTPREPHENDEHYDRAT-CPLX": -78796.6911505082, "CPLX0-7533": -130872.69541089017, "DEHYDDEOXGALACTKIN-MONOMER": -29150.17280936379, "RluA_mono": -24548.164625617097, "CPLX0-7655": -170776.90233254805, "RpmC_mono": -6377.286819645651, "COBALADENOSYLTRANS-MONOMER": -0.0, "RPOA-MONOMER": -41401.55127792616, "DIHYDROPICRED-CPLX": -107600.69817964766, "CPLX0-1962": -100551.11610956931, "TufB_mono": -39246.14338782319, "RpoN_mono": -47530.81501335203, "ENTF-MONOMER": -131120.11068313662, "NusG_mono": -18587.61539624116, "EG12394-MONOMER": -14219.643079503428, "G6700-MONOMER": -45583.31571232914, "G7921-MONOMER": -32205.672906610067, "G6520-MONOMER": -26847.06492165674, "CPLX-166": -248849.72732265023, "TruA_dim": -56934.756192203065, "CHORISMUTPREPHENDEHYDROG-CPLX": -77323.3575459108, "RplJ_mono": -19102.461270417778, "G7457-MONOMER": -40399.30410582923, "ACETOLACTSYNIII-CPLX": -148405.0393341876, "ASPKINIIHOMOSERDEHYDROGII-CPLX": -158623.15620662837, "ANSP-MONOMER": -51043.241147843524, "RplV_mono": -11204.452601971514, "TREHALOSE6PSYN-MONOMER": -47899.74584707843, "NARK-MONOMER": -46724.97488846093, "GNTP-MONOMER": -44491.93671846268, "BTUE-MONOMER": -18037.72765014188, "CPLX0-3951_G6561-MONOMER": -251558.85145911336, "RplN_mono": -12115.431613707442, "CPLX0-237": -164991.01736761976, "CPLX0-3641": -186036.78245816432, "CPLX0-7684": -35401.50909624881, "CPLX0-7718": -410515.9410620264, "EG12287-MONOMER": -26543.78628362892, "RpmF_mono": -6275.2967248884515, "CPLX0-7641": -62903.368304318836, "PUTP-MONOMER": -51368.77720656378, "EG11595-MONOMER_EG11666-MONOMER": -51148.274223008455, "CPLX0-1667": -42862.76110310636, "UBIX-MONOMER_DHHB-METHYLTRANSFER-MONOMER": -43645.18713748534, "G6967-MONOMER": -28160.45596854522, "NACMURLALAAMI1-MONOMER": -37703.097205391554, "EG13236-MONOMER": -90581.3377160317, "CPLX0-761": -120773.68476630001, "YIDK-MONOMER": -56780.91527649557, "GlnS_mono": -58362.04736446978, "N-ACETYLTRANSFER-CPLX": -268226.62160728854, "RpmI_mono": -7204.094442206859, "CPLX0-7532": -126940.76935146656, "2-ISOPROPYLMALATESYN-MONOMER": -51132.64245049628, "DnaK_mono": -60122.69032115747, "EG11341-MONOMER": -35288.93662724428, "G7164-MONOMER": -14687.459671046452, "TilS_mono": -44446.24493223718, "METNIQ-METHIONINE-ABC-CPLX": -116197.19900307516, "EG10341-MONOMER": -58715.44298830872, "GLUCOKIN-MONOMER": -32331.67092267459, "InfC_mono": -17875.312173149636, "ABC-53-CPLX": -162790.70782995634, "XASA-MONOMER": -51008.74504672483, "RIBF-MONOMER": -31597.3638014114, "RpsM_mono": -11933.020856769352, "G7169-MONOMER": -31117.083786065556, "CYCA-MONOMER": -48721.11508312294, "RIBULOKIN-CPLX": -111611.35770416488, "YfiC_mono": -25099.168129238355, "GLUCOSE-1-PHOSPHAT-CPLX": -95906.88481994404, "SUCCARGDIHYDRO-MONOMER": -44731.54550626913, "MHPCHYDROL-MONOMER": -29190.385591283462, "B2975-MONOMER": -54310.774436168416, "MONOMER0-148": -28216.332857854206, "RpsC_mono": -23608.464974325958, "ABC-19-CPLX": -146795.402537811, "ORNCARBAMTRANSFERI-CPLX": -101056.91459658396, "ABC-6-CPLX": -237147.7683712294, "CPLX0-7642": -102578.12199430379, "CPLX0-3943": -52052.52948930266, "RpsE_mono": -15976.0828660136, "MHPDHYDROL-MONOMER": -26272.119021962837, "G7800-MONOMER": -36797.4915015587, "EG12134-MONOMER": -29272.82127859839, "FMNREDUCT-MONOMER": -24412.410174464323, "CARDIOLIPSYN-MONOMER": -52764.46445617701, "FecI_mono": -17826.412973503993, "ABC-16-CPLX": -200174.67778370355, "G7814-MONOMER": -31193.55156712912, "TrmJ_dim": -49955.9289252408, "CPLX0-1923_EG10155-MONOMER": -144520.43482335308, "ALDHDEHYDROG-MONOMER": -49626.0775714171, "YrdC_mono": -19201.334871334842, "RsmC_mono": -34036.3019293847, "EG11671-MONOMER": -46336.2995687155, "2-DEHYDROPANTOATE-REDUCT-MONOMER": -31688.215845360573, "ABC-46-CPLX": -181562.8919998909, "PTSI-MONOMER": -57295.01678513784, "CPLX0-3936": -98068.01939469029, "UDP-NACMURALGLDAPLIG-MONOMER": -49534.76474419834, "CPLX0-7888": -83032.50817502792, "CPLX-171": -54423.504394577656, "CPLX0-1943": -159629.77880447428, "HISTCYCLOPRATPPHOS": -20234.195121861278, "G7517-MONOMER": -51555.88838142256, "CMPKI-MONOMER": -22680.153045644285, "SPERMACTRAN-CPLX": -79990.57958185786, "YJIZ-MONOMER": -46839.875919026614, "YqcB_mono": -28616.862146468862, "EG11350-MONOMER": -31684.966436840572, "ABC-9-CPLX": -152976.0658327214, "FEOB-MONOMER": -78657.84133456393, "RplF_mono": -16560.603986149825, "YggH_mono": -26456.49677573437, "XANTHOSINEPHOSPHORY-CPLX": -167969.34449515957, "G6576-MONOMER": -30811.96497591789, "CPLX0-7695": -61197.00605802396, "UDP-NACMURALGLDAPAALIG-MONOMER": -42355.15454983785, "NRDACTMULTI-CPLX": -202764.0370005141, "G6708-MONOMER": -66952.86880359404, "DTDPGLUCOSEPP2-MONOMER": -28737.759473829312, "PAPSSULFOTRANS-CPLX": -49721.804665095646, "YICE-MONOMER": -45053.82768635752, "RpsQ_mono": -8682.685737273081, "EG11985-MONOMER": -38739.7121231488, "ABC-59-CPLX": -192110.0457407365, "EG11352-MONOMER": -35305.50780296431, "RplP_mono": -14083.618039005773, "DIAMINOPIMEPIM-MONOMER": -29030.531899891612, "DEHYDDEOXPHOSGALACT-ALDOL-MONOMER": -19229.49375718976, "EG12310-MONOMER": -41761.516747444126, "NACMURLALAAMI2-MONOMER": -52061.454399967406, "PPK-CPLX": -290547.84365593945, "ABC-64-CPLX": -142730.7733522407, "ASPCARBCAT-TRIMER": -94070.38480061785, "CPLX0-224": -40626.87828772837, "Sra_mono": -4758.1151471013045, "FOCB-MONOMER": -34019.681075285225, "G6502-MONOMER": -9401.18613351879, "RpoD_mono": -63445.65571555689, "CPLX0-1924": -138318.4992290442, "EG10374-MONOMER": -65248.070272947974, "G6246-MONOMER": -28993.896131469224, "THIC-MONOMER": -65890.14420517118, "RsuA_mono": -24085.786723926492, "G6657-MONOMER": -39737.94777872353, "LeuS_mono": -88601.57478714008, "ASPKINIHOMOSERDEHYDROGI-CPLX": -317335.4155235594, "YHFM-MONOMER": -43787.751701002744, "RFFTRANS-MONOMER": -38166.385799266216, "YADQ-MONOMER": -47122.7390653094, "LACY-MONOMER": -43034.13016196677, "EG11674-MONOMER": -21328.449271406058, "YIDT-MONOMER": -43806.53536424407, "CPLX0-1261": -68459.73303031779, "SAICARSYN-CPLX": -71578.29609873415, "GLUTRACE-CPLX": -58225.946812708964, "cisGroES_hepta": -64035.74933422289, "YheLMN_cplx": -67516.26785307215, "TatA_MONOMER": -8468.042511625366, "TatE_MONOMER": -6344.635880946309, "TatBC_octa": -350693.04575768404, "SecA_MONOMER": -93781.11411509669, "SecB_tetra": -63280.64037129616, "SRP-CPLX": -54607.118471464484, "Sec-CPLX": -161679.6329737119, "LolA_MONOMER": -23973.833983117696, "LolB_MONOMER": -22537.05624446975, "LolCDE-CPLX": -145584.29591355793, "Bam-CPLX": -212939.4013412151, "YidC_MONOMER": -59504.37803055976, "SurA_MONOMER": -51605.06075475495, "Lgt_MONOMER": -31163.339207968478, "LspA_MONOMER": -16803.93908239489, "FtsY_MONOMER": -48691.04971454093, "ACETYL-COA-CARBOXYLMULTI-CPLX_mod_btn": -249363.90583069823, "ACETOLACTSYNI-CPLX_mod_mg2_mod_fad_mod_thmpp": -139870.595439114, "PABASYN-CPLX_mod_mg2": -65912.79355004121, "2OXOGLUTARATEDEH-CPLX_mod_mg2_mod_lipo": -2190560.427081936, "ANTHRANSYN-CPLX_mod_mg2": -211647.29018074778, "ANTHRANSYN-CPLX_mod_cobalt2": -211652.61459576004, "ANTHRANSYN-CPLX_mod_fe2": -211652.1736050284, "ASPCARBTRANS-CPLX_mod_zn2": -277082.7978412122, "ATPSYN-CPLX_mod_mg2": -498274.5076204088, "CARBPSYN-CPLX_mod_mg2": -289085.9945772674, "CARBPSYN-CPLX_mod_mn2": -289090.748490187, "CARBPSYN-CPLX_mod_cobalt2": -289091.31899227964, "CARBPSYN-CPLX_mod_cd2": -289098.33840933617, "CARBPSYN-CPLX_mod_zn2": -289092.243727653, "APP-UBIOX-CPLX_mod_pheme_mod_hemed": -108994.35570493602, "CYT-D-UBIOX-CPLX_mod_pheme_mod_hemed": -107462.58839622847, "DIMESULFREDUCT-CPLX_mod_bmocogdp": -151046.91076382645, "ETHAMLY-CPLX_mod_adocbl": -442182.92709389323, "SULFITE-REDUCT-CPLX_mod_4fe4s_mod_sheme_mod_fmn_mod_fad": -728575.5384803633, "FORMATEDEHYDROGO-CPLX_mod_bmocogdp": -184445.34716625148, "FORMATEDEHYDROGN-CPLX_mod_bmocogdp": -531131.9529804896, "HYDROG3-CPLX_mod_ni2": -217023.97322556705, "FUMARATE-REDUCTASE_mod_1:pheme_mod_3fe4s_mod_4fe4s_mod_fad_mod_2fe2s": -118902.80913836409, "ANGLYC3PDEHYDROG-CPLX_mod_fmn": -139759.84749101585, "GLUTAMATESYN-CPLX_mod_fe2_mod_fad": -790127.5987427856, "FORMHYDROGI-CPLX_mod_ni2_mod_4fe4s": -143773.44995301816, "FORMHYDROG2-CPLX_mod_ni2_mod_fe2": -194683.05859180327, "NADH-DHI-CPLX_mod_2fe2s_mod_4fe4s_mod_fmn": -510600.2507930767, "NITRITREDUCT-CPLX_mod_2fe2s_mod_fad_mod_sheme": -189087.77258622381, "PYRUVATEDEH-CPLX_mod_mg2_mod_fad_mod_thmpp_mod_lipo": -4174796.989713738, "Phe_RS_tetra_mod_mg2": -227275.39722916193, "SUCC-DEHASE_mod_3fe4s_mod_fad_mod_2fe2s_mod_4fe4s": -114987.95908878684, "LTARTDEHYDRA-CPLX_mod_4fe4s": -101530.9944385788, "TMAOREDUCTI-CPLX_mod_bmocogdp": -246351.22841505206, "TRYPSYN_mod_pydx5p": -137580.42612455098, "CPLX0-1762_mod_fad_mod_2fe2s": -108161.32190853846, "AAS-MONOMER_mod_mg2": -76292.5520008388, "CPLX0-1_mod_fad": -202957.7851838748, "RIBONUCLEOSIDE-DIP-REDUCTI-CPLX_mod_mg2_mod_fe2": -231657.88031773153, "CPLX0-301_mod_mn2": -304177.6339127613, "PHOSGLYCMUTASE_mod_23bpg": -51522.32287327436, "PPPGPPHYDRO-CPLX_mod_nh4_mod_mg2": -99213.16614601243, "CPLX0-7630_mod_ca2": -102228.85701126167, "ALPHA-AMYL-PERI-MONOMER_mod_ca2": -81284.5355091813, "G6437-MONOMER_mod_ca2_mod_pqq": -49431.2751888075, "GLYCPDIESTER-PERI-CPLX_mod_ca2": -86453.87298527214, "DIACYLGLYKIN-CPLX_mod_cd2_mod_zn2_mod_mg2_mod_mn2_mod_cobalt2": -37674.97866277777, "AROB-MONOMER_mod_cobalt2_mod_nad": -41733.63527160707, "EG11817-MONOMER_mod_cobalt2": -24985.592175495723, "EG11957-MONOMER_mod_cobalt2": -25573.09346713782, "CPLX0-7625_mod_cobalt2": -41738.86211232067, "CPLX0-7622_mod_4fe4s": -89917.10253736327, "LSERINEDEAM1-MONOMER_mod_4fe4s": -44977.826340208594, "LSERINEDEAM2-MONOMER_mod_4fe4s": -44853.821936157714, "G6886-MONOMER_mod_cu2": -19265.945766483554, "METHYLENETHFREDUCT-CPLX_mod_fad": -125891.92441284365, "UDHA-CPLX_mod_fad": -386676.4343717487, "ADHE-CPLX_mod_fe2": -3493791.7498775474, "AROF-CPLX_mod_2:fe2": -70947.35938908606, "AROG-CPLX_mod_fe2": -139548.48876499973, "GALACTARDEHYDRA-MONOMER_mod_fe2": -50689.84778664097, "GALACTURIDYLYLTRANS-CPLX_mod_fe2_mod_zn2": -77292.8463505731, "CPLX0-227_mod_fe2": -60009.452767666124, "LACTALDREDUCT-CPLX_mod_fe2": -75877.51495116937, "SUPEROX-DISMUTFE-CPLX_mod_fe3": -38928.082896031214, "AROC-CPLX_mod_fmnh2": -150747.95566834213, "AROC-CPLX_mod_fadh2": -150887.21738967812, "CFA-CPLX_mod_hco3": -79571.53235920037, "CPLX0-7882_mod_hco3": -173395.3315615492, "RHAMNULPALDOL-CPLX_mod_k_mod_zn2": -111470.85473667382, "S-ADENMETSYN-CPLX_mod_4:k_mod_1:mg2": -152555.92107988594, "S-ADENMETSYN-CPLX_mod_4:k_mod_1:mn2": -152560.67499280555, "S-ADENMETSYN-CPLX_mod_4:k_mod_1:cobalt2": -152561.2454948982, "S-ADENMETSYN-CPLX_mod_4:k_mod_1:zn2": -152562.17023027156, "S-ADENMETSYN-CPLX_mod_4:k_mod_1:cd2": -152568.26491195473, "S-ADENMETSYN-CPLX_mod_4:k_mod_1:ni2": -152561.22608811932, "S-ADENMETSYN-CPLX_mod_4:k_mod_1:ca2": -152558.82380233568, "S-ADENMETSYN-CPLX_mod_4:nh4_mod_1:mg2": -152542.18136774094, "S-ADENMETSYN-CPLX_mod_4:nh4_mod_1:mn2": -152546.93528066057, "S-ADENMETSYN-CPLX_mod_4:nh4_mod_1:cobalt2": -152547.50578275323, "S-ADENMETSYN-CPLX_mod_4:nh4_mod_1:zn2": -152548.43051812655, "S-ADENMETSYN-CPLX_mod_4:nh4_mod_1:cd2": -152554.52519980975, "S-ADENMETSYN-CPLX_mod_4:nh4_mod_1:ni2": -152547.48637597432, "S-ADENMETSYN-CPLX_mod_4:nh4_mod_1:ca2": -152545.08409019068, "S-ADENMETSYN-CPLX_mod_4:tl_mod_1:mg2": -152647.38624065384, "S-ADENMETSYN-CPLX_mod_4:tl_mod_1:mn2": -152652.14015357345, "S-ADENMETSYN-CPLX_mod_4:tl_mod_1:cobalt2": -152652.7106556661, "S-ADENMETSYN-CPLX_mod_4:tl_mod_1:zn2": -152653.63539103945, "S-ADENMETSYN-CPLX_mod_4:tl_mod_1:cd2": -152659.73007272262, "S-ADENMETSYN-CPLX_mod_4:tl_mod_1:ni2": -152652.69124888722, "S-ADENMETSYN-CPLX_mod_4:tl_mod_1:ca2": -152650.28896310358, "S-ADENMETSYN-CPLX_mod_4:cs_mod_1:mg2": -152608.70844075707, "S-ADENMETSYN-CPLX_mod_4:cs_mod_1:mn2": -152613.4623536767, "S-ADENMETSYN-CPLX_mod_4:cs_mod_1:cobalt2": -152614.03285576933, "S-ADENMETSYN-CPLX_mod_4:cs_mod_1:zn2": -152614.95759114268, "S-ADENMETSYN-CPLX_mod_4:cs_mod_1:cd2": -152621.05227282585, "S-ADENMETSYN-CPLX_mod_4:cs_mod_1:ni2": -152614.01344899044, "S-ADENMETSYN-CPLX_mod_4:cs_mod_1:ca2": -152611.6111632068, "S-ADENMETSYN-CPLX_mod_4:LI_mod_1:mg2": -152534.6082802438, "S-ADENMETSYN-CPLX_mod_4:LI_mod_1:mn2": -152539.3621931634, "S-ADENMETSYN-CPLX_mod_4:LI_mod_1:cobalt2": -152539.93269525605, "S-ADENMETSYN-CPLX_mod_4:LI_mod_1:zn2": -152540.8574306294, "S-ADENMETSYN-CPLX_mod_4:LI_mod_1:cd2": -152546.95211231257, "S-ADENMETSYN-CPLX_mod_4:LI_mod_1:ni2": -152539.91328847717, "S-ADENMETSYN-CPLX_mod_4:LI_mod_1:ca2": -152537.51100269353, "S-ADENMETSYN-CPLX_mod_4:na1_mod_1:mg2": -152543.60595745977, "S-ADENMETSYN-CPLX_mod_4:na1_mod_1:mn2": -152548.35987037938, "S-ADENMETSYN-CPLX_mod_4:na1_mod_1:cobalt2": -152548.93037247204, "S-ADENMETSYN-CPLX_mod_4:na1_mod_1:zn2": -152549.8551078454, "S-ADENMETSYN-CPLX_mod_4:na1_mod_1:cd2": -152555.94978952856, "S-ADENMETSYN-CPLX_mod_4:na1_mod_1:ni2": -152548.91096569315, "S-ADENMETSYN-CPLX_mod_4:na1_mod_1:ca2": -152546.50867990952, "PKI-COMPLEX_mod_mg2_mod_k": -182109.61635760666, "PKI-COMPLEX_mod_mn2_mod_k": -182114.3702705263, "PKII-CPLX_mod_mg2_mod_k": -185765.73183973227, "PKII-CPLX_mod_mn2_mod_k": -185770.4857526519, "PANTOATE-BETA-ALANINE-LIG-CPLX_mod_mg2_mod_k": -56035.67360033316, "PANTOATE-BETA-ALANINE-LIG-CPLX_mod_mg2_mod_nh4": -56032.23867229691, "PANTOATE-BETA-ALANINE-LIG-CPLX_mod_mn2_mod_k": -56040.427513252784, "PANTOATE-BETA-ALANINE-LIG-CPLX_mod_mn2_mod_nh4": -56036.99258521653, "HOMOSERKIN-CPLX_mod_k_mod_mg2": -64722.92489213628, "AIRS-CPLX_mod_k_mod_mg2": -66664.99417686305, "CPLX0-322_mod_k_mod_mg2": -88555.89458023959, "CPLX0-7647_mod_k_mod_mg2": -61733.74413850585, "UDP-NACMURALA-GLU-LIG-MONOMER_mod_k_mod_mg2": -47586.45483157224, "G6986-MONOMER_mod_k_mod_mg2": -37331.878427278, "NADH-DHII-MONOMER_mod_mg2_mod_cu_mod_fad": -47550.07580210535, "ARGDECARBOXBIO-CPLX_mod_mg2_mod_4:pydx5p": -330426.3096426545, "PYRUVOXID-CPLX_mod_mg2_mod_thmpp_mod_fad": -237471.088854534, "PEPCARBOXYKIN-MONOMER_mod_mg2": -53634.558947681195, "PEPCARBOXYKIN-MONOMER_mod_ca2": -53637.461670130935, "PEPCARBOXYKIN-MONOMER_mod_mn2": -53639.31286060082, "HEMEOSYN-MONOMER_mod_mg2": -29816.053833275593, "HEMEOSYN-MONOMER_mod_ca2": -29818.95655572534, "GLY3KIN-MONOMER_mod_mg2": -34691.35248620419, "GLY3KIN-MONOMER_mod_cobalt2": -34696.676901216466, "GLY3KIN-MONOMER_mod_mn2": -34696.10639912381, "GLY3KIN-MONOMER_mod_fe2": -34696.235910484815, "GLY3KIN-MONOMER_mod_ca2": -34694.255208653936, "PD04413_mod_mg2": -42384.98438875653, "PD04413_mod_mn2": -42389.73830167615, "PD04413_mod_ca2": -42387.88711120628, "PD04413_mod_zn2": -42391.23353914216, "PD04413_mod_cu2": -42390.73351330298, "PD04413_mod_cd2": -42397.32822082533, "PD04413_mod_cobalt2": -42390.30880376881, "PD04413_mod_ni2": -42390.289396989916, "NUCLEOSIDE-DIP-KIN-CPLX_mod_mg2": -56753.482472526615, "NUCLEOSIDE-DIP-KIN-CPLX_mod_mn2": -56758.23638544624, "NUCLEOSIDE-DIP-KIN-CPLX_mod_ca2": -56756.38519497636, "FOLXTET-CPLX_mod_mg2": -104487.16094687078, "FOLXTET-CPLX_mod_mn2": -104491.9148597904, "FOLXTET-CPLX_mod_ca2": -104490.06366932053, "ADENYLYLSULFKIN-CPLX_mod_mg2": -42875.38924078038, "ADENYLYLSULFKIN-CPLX_mod_mn2": -42880.143153699995, "ADENYLYLSULFKIN-CPLX_mod_cobalt2": -42880.71365579265, "ADENYLYLSULFKIN-CPLX_mod_cd2": -42887.73307284917, "ASPARTASE-CPLX_mod_mg2": -186868.47099241533, "ASPARTASE-CPLX_mod_mn2": -186873.22490533497, "ASPARTASE-CPLX_mod_cobalt2": -186873.7954074276, "CPLX0-7712_mod_mg2": -32865.44200068194, "CPLX0-7712_mod_mn2": -32870.195913601565, "NAD-SYNTH-CPLX_mod_mg2": -53912.97307322195, "NAD-SYNTH-CPLX_mod_mn2": -53917.72698614156, "ADENPRIBOSYLTRAN-CPLX_mod_mg2": -34597.70310663019, "ADENPRIBOSYLTRAN-CPLX_mod_mn2": -34602.457019549816, "GLYCEROL-KIN-CPLX_mod_mg2": -203860.95616171593, "GLYCEROL-KIN-CPLX_mod_mn2": -203865.71007463554, "HOLO-ACP-SYNTH-CPLX_mod_mg2": -26056.67786581567, "HOLO-ACP-SYNTH-CPLX_mod_mn2": -26061.431778735292, "ISOCIT-LYASE_mod_mg2": -170845.30338981847, "ISOCIT-LYASE_mod_mn2": -170850.0573027381, "FPPSYN-MONOMER_mod_mg2": -28657.28091017492, "FPPSYN-MONOMER_mod_mn2": -28662.034823094542, "G6954-MONOMER_mod_mg2": -14308.0391023932, "G6954-MONOMER_mod_mn2": -14312.793015312822, "EG11829-MONOMER_mod_mg2": -20734.624893634355, "EG11829-MONOMER_mod_mn2": -20739.378806553974, "IMIDHISTID-CPLX_mod_mg2": -73155.08768017127, "AROK-MONOMER_mod_mg2": -17102.59312084239, "AROK-MONOMER_mod_mn2": -17107.347033762013, "AROK-MONOMER_mod_cobalt2": -17107.91753585466, "AROK-MONOMER_mod_fe2": -17107.476545123016, "AROK-MONOMER_mod_ca2": -17105.495843292134, "AROK-MONOMER_mod_k": -17105.274945757265, "AROL-MONOMER_mod_mg2": -17015.545131817173, "AROL-MONOMER_mod_mn2": -17020.299044736792, "AROL-MONOMER_mod_cobalt2": -17020.869546829443, "AROL-MONOMER_mod_fe2": -17020.4285560978, "AROL-MONOMER_mod_ca2": -17018.447854266917, "AROL-MONOMER_mod_k": -17018.226956732047, "6PFK-2-CPX_mod_mg2": -57977.12972409159, "CPLX0-1622_mod_mg2": -164147.77895812967, "ACETATEKINA-MONOMER_mod_mg2": -39814.45582039689, "GLUCARDEHYDRA-MONOMER_mod_mg2": -45438.843270349134, "GMP-SYN-CPLX_mod_mg2": -109513.89017218289, "1-PFK_mod_mg2": -60836.46587329961, "3-METHYL-2-OXOBUT-OHCH3XFER-CPLX_mod_mg2": -260815.86479429182, "ACETYLGLUTKIN-CPLX_mod_mg2": -50478.9713518437, "ACYLCOASYN-CPLX_mod_mg2": -111883.70612350845, "ADENYLOSUCCINATE-SYN-DIMER_mod_mg2": -84736.14280289652, "APHA-CPLX_mod_mg2": -111232.49053194448, "ASNSYNA-CPLX_mod_mg2": -67929.47474243383, "ASNSYNB-CPLX_mod_mg2": -115307.85149635583, "COADTRI-CPLX_mod_mg2": -103205.8818929925, "CPLX0-1021_mod_mg2": -122773.65431062877, "CPLX0-1221_mod_mg2": -38157.633332727586, "GTP-CYCLOHYDRO-II-CPLX_mod_mg2": -40112.756585055926, "Trp_RS_dim_mod_mg2": -66751.99902214934, "UDP-NACMUR-ALA-LIG-MONOMER_mod_mg2": -49418.34989421488, "EG11736-MONOMER_mod_mg2": -19628.669574320746, "THI-P-KIN-MONOMER_mod_mg2": -31513.393826717296, "PGPPHOSPHAA-MONOMER_mod_mg2": -19498.087570008924, "ADENYL-KIN-MONOMER_mod_mg2": -21174.472902303216, "ENTC-MONOMER_mod_mg2": -38759.88258825594, "NICONUCADENYLYLTRAN-MONOMER_mod_mg2": -24051.459583987194, "PHOSPHOGLUCMUT-MONOMER_mod_mg2": -53604.50623966088, "GALACTOKIN-MONOMER_mod_mg2": -36889.118731816525, "EG11239-MONOMER_mod_mg2": -28321.676038981313, "G6425-MONOMER_mod_mg2": -27258.428131942797, "TETRAACYLDISACC4KIN-MONOMER_mod_mg2": -33288.2123100483, "CPM-KDOSYNTH-MONOMER_mod_mg2": -25798.80112040595, "DTMPKI-MONOMER_mod_mg2": -22603.014139687544, "THIKIN-MONOMER_mod_mg2": -30243.256936562808, "G6880-MONOMER_mod_mg2": -36415.866425358385, "EG10943-MONOMER_mod_mg2": -34390.01540554942, "H2NEOPTERINP3PYROPHOSPHOHYDRO-MONOMER_mod_mg2": -16460.351290480725, "ArgS_mono_mod_mg2": -59224.15627882592, "TREHALOSEPHOSPHASYN-MONOMER_mod_mg2": -26906.35320343671, "PHOSPHAGLYPSYN-MONOMER_mod_mg2": -19701.85356952128, "DTDPGLUCOSEPP-MONOMER_mod_mg2": -28737.45143576088, "UDK-MONOMER_mod_mg2": -22083.65610294212, "O-SUCCINYLBENZOATE-COA-SYN-MONOMER_mod_mg2": -31839.234315051577, "EG10534-MONOMER_mod_mg2": -67202.61004733139, "EG10983-MONOMER_mod_mg2": -26208.29829681918, "FGAMSYN-MONOMER_mod_mg2": -131380.97451009884, "GLUTCYSLIG-MONOMER_mod_mg2": -52441.89341177347, "G7408-MONOMER_mod_mg2": -20056.08828833, "FUCULOKIN-MONOMER_mod_mg2": -48144.612595508734, "G7496-MONOMER_mod_mg2": -20118.28050496163, "MALSYNG-MONOMER_mod_mg2": -72870.13197934578, "GLYCPDIESTER-CYTO-MONOMER_mod_mg2": -27084.251820101323, "DEOXYGLUCONOKIN-MONOMER_mod_mg2": -30173.451236425622, "GLCNACPTRANS-MONOMER_mod_mg2": -38511.802213229836, "ADENYLATECYC-MONOMER_mod_mg2": -87929.57593492667, "EG11470-MONOMER_mod_mg2": -27229.50884176304, "RHAMNULOKIN-MONOMER_mod_mg2": -48556.51310443175, "DMK-MONOMER_mod_mg2": -31096.8067970331, "THIE-MONOMER_mod_mg2": -22753.430558513726, "4OHBENZOATE-OCTAPRENYLTRANSFER-MONOMER_mod_mg2": -30560.233864212423, "EG10043-MONOMER_mod_mg2": -25353.85852892235, "EG12440-MONOMER_mod_mg2": -46699.61042489447, "ValS_mono_mod_mg2": -99394.39583259485, "PSERPHOSPHA-MONOMER_mod_mg2": -31712.071655127016, "PRPPSYN-MONOMER_mod_mg2_mod_pi": -30448.560288417506, "PRPPSYN-MONOMER_mod_mn2_mod_pi": -30453.31420133713, "GPH-MONOMER_mod_mg2_mod_cl": -24241.0051666313, "CDPDIGLYSYN-MONOMER_mod_mg2_mod_k": -30334.294965349207, "Fmt_mono_mod_mg2_mod_k": -30481.082475213207, "CPLX0-7525_mod_mg2_mod_mn2_mod_thmpp": -117290.6940024395, "3-ISOPROPYLMALDEHYDROG-CPLX_mod_mg2_mod_mn2": -71080.23859342084, "GltX_mono_mod_mg2_mod_1:zn2": -50342.71166181904, "GLYOCARBOLIG-CPLX_mod_mg2_mod_thmpp_mod_fad": -132964.83993995207, "CPLX0-234_mod_mg2": -48650.42396883601, "CPLX0-234_mod_mn2": -48650.42396883601, "CPLX0-234_mod_cobalt2": -48650.42396883601, "CPLX0-238_mod_mg2": -181876.98675209895, "CPLX0-243_mod_mg2": -106208.43537714094, "CPLX0-3482_mod_mg2": -204809.6501814296, "CPLX0-3721_mod_mg2": -46477.76756637997, "CPLX0-3841_mod_mg2": -57876.03181062372, "CPLX0-3948_mod_mg2": -33623.304741413005, "CPLX0-682_mod_mg2": -178667.03064774643, "CPLX0-7426_mod_mg2": -64352.71707248508, "CPLX0-7615_mod_mg2": -146793.78249776165, "CPLX0-7692_mod_mg2": -55522.38400121348, "CPLX0-7704_mod_mg2": -122663.5602764396, "CPLX0-7709_mod_mg2": -586023.1919655603, "CPLX0-7744_mod_mg2": -42747.76184639338, "CPLX0-7826_mod_mg2": -37510.004002699425, "CTPSYN-CPLX_mod_mg2": -218978.14075288246, "DETHIOBIOTIN-SYN-CPLX_mod_mg2": -45779.4319227976, "DGTPTRIPHYDRO-CPLX_mod_mg2": -220473.7978997318, "DIOHBUTANONEPSYN-CPLX_mod_mg2": -43795.642873791694, "Eno_dim_mod_4:mg2": -82092.27927631598, "F16B-CPLX_mod_mg2": -132385.39762493648, "GLUC1PADENYLTRANS-CPLX_mod_mg2": -183593.72932018063, "GLUCONOKINII-CPLX_mod_mg2": -54793.8315600391, "GLUTATHIONE-SYN-CPLX_mod_mg2": -126858.81111996483, "GLUTKIN-CPLX_mod_mg2": -140999.6731303733, "H2PTEROATESYNTH-CPLX_mod_mg2": -56694.368564165794, "His_RS_dim_mod_4:mg2": -85186.88873612839, "KDO-8PPHOSPHAT-CPLX_mod_mg2": -70597.9242428939, "MENE-CPLX_mod_mg2": -184835.1620244517, "MENF-CPLX_mod_mg2": -93374.27612983588, "NAG1P-URIDYLTRANS-CPLX_mod_mg2": -135109.1588782678, "OROPRIBTRANS-CPLX_mod_mg2": -42501.67329738372, "PANTOTHENATE-KIN-CPLX_mod_mg2": -65694.78042450549, "PEPCARBOX-CPLX_mod_mg2": -359094.06059519167, "PEPSYNTH-CPLX_mod_mg2": -158439.38972874687, "PPX-CPLX_mod_mg2": -106617.66525124614, "PRPPAMIDOTRANS-CPLX_mod_mg2": -204882.9720938723, "QUINOPRIBOTRANS-CPLX_mod_mg2": -58454.52462663324, "THYMIDYLATESYN-CPLX_mod_mg2": -57171.766032948704, "UPPSYN-CPLX_mod_mg2": -53010.39036047104, "H2PTERIDINEPYROPHOSPHOKIN-MONOMER_mod_mg2": -16921.548025264932, "DXPREDISOM-CPLX_mod_mn2": -79749.78927307228, "DXPREDISOM-CPLX_mod_cobalt2": -79750.35977516492, "DXPREDISOM-CPLX_mod_mg2": -79745.03536015266, "MALIC-NAD-CPLX_mod_mn2": -225748.66528715377, "MALIC-NAD-CPLX_mod_mg2": -225743.91137423413, "MALIC-NADP-CPLX_mod_mn2": -448659.77363444516, "MALIC-NADP-CPLX_mod_mg2": -448655.01972152555, "SUPEROX-DISMUTMN-CPLX_mod_mn2": -42312.821318795366, "AGMATIN-CPLX_mod_2:mn2": -61706.058218404614, "ALPHAGALACTOSID-CPLX_mod_mn2": -93956.46200918937, "EG12115-MONOMER_mod_mn2": -23103.93565367835, "PPENTOMUT-MONOMER_mod_mn2": -40712.181651409715, "TRANSKETOI-CPLX_mod_thmpp_mod_mn2_mod_mg2": -138426.92526653843, "EG10626-MONOMER_mod_mn2_mod_mg2": -13862.543398551501, "ARABISOM-CPLX_mod_mn2": -320260.1071617712, "CPLX0-1683_mod_mn2": -117648.48267781432, "CPLX0-303_mod_mn2": -64972.717810560884, "CPLX0-721_mod_mn2": -47076.42015479271, "CPLX0-7631_mod_mn2": -373922.6670248735, "CPLX0-7776_mod_mn2": -61696.75877808594, "CPLX0-7808_mod_mn2": -64699.48876442973, "CPLX0-7848_mod_mn2": -223623.5799544837, "CPLX-7524_mod_mn2": -85363.86656376776, "GLUTAMINESYN-OLIGOMER_mod_mn2": -580231.9998366307, "HISTDEHYD-CPLX_mod_mn2": -80818.7546235593, "XYLISOM-CPLX_mod_mn2": -187347.52755483892, "EG10124-MONOMER_mod_bmocogdp": -88769.29917612889, "CPLX0-3681_mod_nadp": -164820.85470487986, "CPLX0-7564_mod_nadph_mod_nadh_mod_fad_mod_cobalt2": -75497.74967606437, "GLYOXI-CPLX_mod_ni2": -26654.46150365281, "CPLX0-7838_mod_pydx5p": -86245.07953744965, "DIAMINOPIMDECARB-CPLX_mod_pydx5p": -179945.0358243198, "CPLX0-743_mod_thmpp": -129247.67051359825, "G6701-MONOMER_mod_thmpp": -121018.77241755392, "HOMOCYSMETB12-MONOMER_mod_zn2_mod_cbl1": -123259.24356797468, "Ala_RS_tetra_mod_4:zn2": -349908.351077948, "ADHC-CPLX_mod_zn2": -73561.18407040293, "ACETYLORNDEACET-CPLX_mod_zn2": -79100.21591944518, "CPLX0-7521_mod_zn2": -94414.47517026511, "CysS_mono_mod_1:zn2": -49192.954310970636, "G7502-MONOMER_mod_zn2": -47130.17232532113, "HOMOCYSMET-MONOMER_mod_zn2": -77601.67014241348, "CPLX-64_mod_cobalt2_mod_zn2": -180364.75443631058, "CPLX-64_mod_mn2_mod_zn2": -180364.18393421793, "CPLX-64_mod_ni2_mod_zn2": -180364.73502953167, "CPLX0-3161_mod_zn2_mod_cobalt2": -153255.1480013899, "CYTDEAM-MONOMER_mod_fe2_mod_zn2": -43582.28390381358, "CYTDEAM-MONOMER_mod_mn2_mod_zn2": -43582.154392452576, "CYTDEAM-MONOMER_mod_cobalt2_mod_zn2": -43582.72489454522, "EG11095-MONOMER_mod_zn2_mod_fe2_mod_cobalt2_mod_mg2_mod_mn2": -22151.275458596494, "IPPISOM-MONOMER_mod_mg2_mod_zn2": -19172.896476550824, "IPPISOM-MONOMER_mod_mn2_mod_zn2": -19177.650389470444, "DIHYDROOROT-CPLX_mod_2:zn2": -72675.14696362901, "CPLX0-3061_mod_zn2": -298231.58544005506, "CPLX0-7633_mod_zn2": -88896.87008342058, "CYTIDEAM-CPLX_mod_zn2": -58296.13908022496, "DUTP-PYROP-CPLX_mod_zn2": -44803.14743724816, "FOLE-CPLX_mod_zn2": -232836.8145301624, "Met_RS_dim_mod_2:zn2": -138969.0473643893, "NAG6PDEACET-CPLX_mod_zn2": -148281.95616169606, "PORPHOBILSYNTH-CPLX_mod_zn2": -263072.83895765577, "RIBULPEPIM-CPLX_mod_zn2": -94821.25048657518, "Thr_RS_dim_mod_zn2": -138610.72455864985, "IleS_mono_mod_2:zn2": -96843.03772419223, "GLYOXII-MONOMER_mod_zn2": -25753.25398419341, "CPLX0-7760_mod_4fe4s": -177915.11103463868, "CPLX0-7761_mod_4fe4s": -170163.77440750232, "DIHYDROXYACIDDEHYDRAT-CPLX_mod_4fe4s": -117745.5235353339, "FUMARASE-A_mod_4fe4s": -108272.26788004357, "FUMARASE-B_mod_4fe4s": -108346.3334975233, "HEMN-MONOMER_mod_4fe4s": -47540.7516550646, "BIOTIN-SYN-CPLX_mod_4fe4s_mod_2fe2s": -69491.92786112304, "OHMETHYLBILANESYN-MONOMER_mod_dpm": -31749.368296763787, "DIHYDROPTERIREDUCT-CPLX_mod_fad": -46996.34539395101, "GLUTATHIONE-REDUCT-NADPH-CPLX_mod_fad": -93564.47461064401, "SARCOX-MONOMER_mod_fad": -41286.138414385234, "GALPMUT-MONOMER_mod_fad": -42248.20444367039, "DLACTDEHYDROGFAD-MONOMER_mod_fad": -63517.222636335755, "L-ASPARTATE-OXID-MONOMER_mod_fad": -61189.891112693156, "UDPNACETYLMURAMATEDEHYDROG-MONOMER_mod_fad": -38932.00655787078, "EG10456-MONOMER_mod_fad_mod_pheme": -44790.79641455593, "PDXH-CPLX_mod_fmn": -51433.09651763641, "L-LACTDEHYDROGFMN-MONOMER_mod_fmn": -43385.902748295, "HYDROPEROXIDII-CPLX_mod_6:hemed": -544771.766326862, "DTDPGLUCDEHYDRAT-CPLX_mod_nad": -78425.62271833152, "UDPGLUCEPIM-CPLX_mod_nad": -72691.52861209337, "HYDROPEROXIDI-CPLX_mod_pheme": -290524.0922663166, "ARGDECARBOXDEG-CPLX_mod_pydx5p": -790585.2706051574, "O-SUCCHOMOSERLYASE-CPLX_mod_pydx5p": -162442.7250930123, "ACSERLYA-CPLX_mod_2:pydx5p": -76466.22826336879, "GABATRANSAM-CPLX_mod_pydx5p": -90990.09372198419, "VALINE-PYRUVATE-AMINOTRANSFER-MONOMER_mod_pydx5p": -50891.89900464314, "ACSERLYB-CPLX_mod_pydx5p": -67550.37367850674, "AKBLIG-CPLX_mod_pydx5p": -88072.8725540724, "CPLX0-1401_mod_pydx5p": -86508.7246663248, "CPLX0-7465_mod_pydx5p": -82002.84620410374, "DAPASYN-CPLX_mod_pydx5p": -98122.91847630245, "DCYSDESULF-CPLX_mod_pydx5p": -70736.72907362449, "GLUTDECARBOXA-CPLX_mod_pydx5p": -295055.88602538325, "GLUTDECARBOXB-CPLX_mod_pydx5p": -294872.19022464444, "GLYCOPHOSPHORYL-CPLX_mod_pydx5p": -175776.1189638762, "GSAAMINOTRANS-CPLX_mod_pydx5p": -91881.1165487251, "HISTPHOSTRANS-CPLX_mod_pydx5p": -76402.54863457441, "LDC2-CPLX_mod_pydx5p": -749150.3334486848, "LYSDECARBOX-CPLX_mod_pydx5p": -759606.5664515693, "MALDEXPHOSPHORYL-CPLX_mod_pydx5p": -174276.0207092355, "ORNDECARBOX-BIO-CPLX_mod_pydx5p": -153755.84675978133, "ORNDECARBOXDEG-CPLX_mod_pydx5p": -159711.26062107773, "PSERTRANSAM-CPLX_mod_pydx5p": -79040.71899656102, "THREDEHYDCAT-CPLX_mod_pydx5p": -143483.7593347959, "THREDEHYDSYN-CPLX_mod_pydx5p": -212776.19266991926, "THRESYN-MONOMER_mod_pydx5p": -49838.535636168875, "G7166-MONOMER_mod_pydx5p": -46359.25686783323, "DSERDEAM-MONOMER_mod_pydx5p": -51235.07391872768, "G7596-MONOMER_mod_pydx5p": -52537.858882181055, "ACETYLORNTRANSAM-CPLX_mod_pydx5p": -89557.78175678916, "CARBODEHYDRAT-CPLX_mod_zn2": -45025.462063775376, "ALKAPHOSPHA-CPLX_mod_zn2_mod_mg2": -105521.15425691385, "THREODEHYD-CPLX_mod_zn2": -138328.21284788213, "CPLX0-7741_mod_adocbl": -139325.36924711202, "CPLX0-7719_mod_4fe4s": -72202.76788523082, "EG12069-MONOMER_mod_fad": -58394.66378477372, "BETAGALACTOSID-CPLX_mod_mg2": -436026.9968563586, "PGMI-MONOMER_mod_mn2": -52525.848486288836, "UDPGLCNACEPIM-MONOMER_mod_nad": -47467.452714546125, "DTDPGLUCDEHYDRAT2-MONOMER_mod_nad": -41032.147672685634, "GDPMANDEHYDRA-CPLX_mod_nadp": -81196.78371852661, "SelA_deca_mod_10:pydx5p": -548311.4458353802, "LTAA-CPLX_mod_pydx5p": -144450.08783264164, "G6646-MONOMER_mod_pydx5p": -48423.13828838472, "USHA-MONOMER_mod_zn2": -64130.43187412338, "CPLX0-253_mod_fad": -44129.06144791608, "AROH-CPLX_mod_fe3": -71629.49187793005, "GLYCRIBONUCSYN-MONOMER_mod_mg2": -43115.53614655267, "BRANCHED-CHAINAMINOTRANSFER-CPLX_mod_6:pydx5p": -242800.58153093845, "AERGLYC3PDEHYDROG-CPLX_mod_1:fad": -109042.90025980679, "SUCCORNTRANSAM-CPLX_mod_pydx5p": -91858.16027573236, "ISOCITHASE-CPLX_mod_mn2": -82639.28623590629, "ISOCITHASE-CPLX_mod_mg2": -82634.53232298666, "CPLX0-250_FORMATEDEHYDROGH-MONOMER_mod_8:4fe4s_mod_2:2fe2s_mod_bmocogdp_mod_NiFeCoCN2": -443899.0174207142, "G6523-MONOMER_G6518-MONOMER_mod_fmn": -59020.25965639645, "EG10370-MONOMER_mod_mn2": -36160.15012163638, "NITRATREDUCTA-CPLX_mod_bmocogdp_mod_3fe4s_mod_4fe4s": -215396.05688860087, "FLAVONADPREDUCT-MONOMER_mod_fad": -29404.545672699132, "NITRATREDUCTZ-CPLX_mod_bmocogdp_mod_2:pheme_mod_3:4fe4s_mod_1:3fe4s": -219242.87840567552, "GCVMULTI-CPLX_mod_lipo": -335310.2663592421, "IMIDHISTID-CPLX_mod_mn2": -73159.84159309088, "CPLX0-341_mod_fmn": -475335.34511973156, "CPLX0-341_mod_mg2": -471351.09474030393, "CPLX0-1261_mod_thmpp": -72078.42499668877, "PUTA-CPLX_mod_fad": -264783.9828950046, "CPLX0-7652_mod_mn2": -178054.26708616698, "CPLX0-7466_mod_mg2": -97560.0809398125, "CPLX0-7643_mod_mg2": -196020.653025886, "CPLX0-7904_mod_ca2": -123475.11742368505, "CYSTATHIONINE-BETA-LYASE-CPLX_mod_pydx5p": -166378.99007487553, "DHHB-METHYLTRANSFER-CPLX_mod_zn2": -49756.810970293685, "DHPDIOXYGEN-CPLX_mod_fe2": -125479.67741664487, "GSP-CPLX_mod_mg2": -127715.83888547133, "GUANYL-KIN-CPLX_mod_mg2": -43573.41825083544, "LysII_RS_dim_mod_6:mg2": -105569.03701938929, "LysII_RS_dim_mod_lys__L": -105584.2883951871, "LYXK-CPLX_mod_mg2": -102836.92928104405, "PDXK-CPLX_mod_zn2": -109059.60319095758, "PDXK-CPLX_mod_mg2": -109053.35404057195, "Ser_RS_dim_mod_mg2": -88751.74234329017, "TYRB-DIMER_mod_pydx5p": -87058.47519777494, "G6246-MONOMER_mod_mg2": -28997.533671761288, "DIHYDROOROTOX-MONOMER_mod_fmn": -36688.05183808735, "TDK-MONOMER_mod_mg2": -21061.615772483678, "GARTRANSFORMYL2-MONOMER_mod_mg2": -38605.44468532416, "UXAC-MONOMER_mod_zn2": -50714.93232976336, "SPOT-MONOMER_mod_mn2": -72955.18177002708, "6PFK-1-CPX_mod_mg2": -128500.43415729386, "ASPAMINOTRANS-DIMER_mod_pydx5p": -86490.14362905372, "BRANCHED-CHAINAMINOTRANSFER-CPLX_mod_pydx5p": -203600.6360193856, "USHA-MONOMER_mod_cobalt2": -64129.50713875003, "CMPKI-MONOMER_mod_mg2": -22683.790585936345, "MiaB_mono_mod_1:4fe4s": -48808.68273564272, "RumB_mono_mod_1:4fe4s": -38946.097669290146, "RumA_mono_mod_1:4fe4s": -44076.74299318056, "rpL7/12_mod_1:acetyl": -21794.383230650266, "Def_mono_mod_1:fe2": -17634.923912153463, "Map_mono_mod_2:fe2": -27786.12840306996, "Mfd_mono_mod_1:mg2": -119516.86141167823, "Rnb_mono_mod_1:mg2": -66804.5180558633, "RluD_mono_mod_1:mg2": -35813.63648658602, "RpoZ_mono_mod_1:mg2": -10470.533279734704, "RNase_III_dim_mod_2:mg2": -46804.04084220797, "RNase_P_cplx_mod_2:mg2": -42769.88629014011, "Orn_dim_mod_2:mg2": -38066.328764468024, "MiaA_dim_mod_2:mg2": -67835.099575773, "Rho_hexa_mod_3:mg2": -256434.22296783564, "RNase_T_dim_mod_4:mg2": -46952.308225818255, "Rnd_mono_mod_5:mg2": -39401.16796988385, "hRNAP_mod_1:zn2_mod_2:mg2": -336699.68158037704, "RNase_E_tetra_mod_2:zn2": -435674.4729036653, "RrmA_dim_mod_2:zn2": -57717.31135144102, "RNase_BN_dim_mod_2:zn2": -60842.47193450751, "TadA_dim_mod_2:zn2": -37521.64335111815, "DnaJ_dim_mod_4:zn2": -76359.31986100691, "Tgt_hexa_mod_6:zn2": -238329.69557612695, "RlmN_mono_mod_1:4fe4s": -39157.12146963969, "MnmC_mono_mod_fad": -72613.57778735635, "MnmEG_cplx_mod_fad_mod_2:k": -220232.53264753116, "Rph_mono_mod_mg2": -21939.2704889354, "NAPAB-CPLX_NAPC-MONOMER_mod_bmocogdp": -143745.73893677696, "NAP-CPLX_mod_bmocogdp": -205699.1182961148, "CPLX0-7838_CPLX0-7839_mod_pydx5p": -114629.27788261593, "GLUCDEHYDROG-MONOMER_mod_pqq": -86641.08390126945, "YdaO_dim_mod_4fe4s": -64324.392790015125, "ATPSYN-CPLX_EG10106-MONOMER_mod_mg2": -405203.4480960484, "QueG_mono_mod_2:4fe4s": -40369.83593239683, "PYRUVFORMLY-INACTIVE-CPLX_mod_glycyl": -154867.54069511202, "PYRUVFORMLY-MONOMER_EG11784-MONOMER_mod_glycyl": -90129.29580053902, "KETOBUTFORMLY-INACT-MONOMER_mod_glycyl": -77538.96542195474, "EG11910-MONOMER_dimer_EG11911-MONOMER_mod_glycyl": -184443.14022640605, "ADCLY-CPLX_mod_pydx5p": -61612.59998807864, "CYT-O-UBIOX-CPLX_mod_pheme_mod_hemeO_mod_cu2": -160322.9647093518, "RNA_dummy": -72566.3650730274, "protein_dummy": -30854.902830795385, "CPLX_dummy": -30854.902830795385, "unmodeled_protein_biomass": -442.9889792066707, "generic_16Sm4Cm1402": -28548.5205759515, "generic_LYSINEaaRS": -105569.03701938929, "generic_Dus": -32115.824956136537, "generic_RF": -36456.832093049146, "generic_Tuf": -39229.25188626378, "generic_RNase": -21939.2704889354, "generic_16s_rRNAs": -70129.20433525073, "generic_23s_rRNAs": -131956.11468300092, "generic_5s_rRNAs": -5489.8658296292915, "ribosome": -1027179.71060592, "RNAPE-CPLX": -356683.0806185909, "RNAPS-CPLX": -370468.75393153855, "RNAP32-CPLX": -366636.21634952835, "RNAP70-CPLX": -400145.3372959339, "CPLX0-221": -354526.09455388103, "RNAP54-CPLX": -384230.49659372907, "CPLX0-222": -361877.6192125543, "RNA_degradosome": -852400.0888909276, "rRNA_containing_excision_machinery": -694813.4088801672, "monocistronic_excision_machinery": -500383.6296827408, "polycistronic_wout_rRNA_excision_machinery": -694806.1337995831, "generic_2fe2s_transfer_complex": -20842.026662557033, "generic_4fe4s_transfer_complex": -20919.983911466563, "protein_b0007_Inner_Membrane": -49405.24041592911, "protein_b0019_Inner_Membrane": -38621.98178720058, "protein_b0027_Inner_Membrane": -16803.93908239489, "protein_b0040_Inner_Membrane": -52644.981373072296, "protein_b0047_Inner_Membrane": -63282.19212065091, "protein_b0053_Periplasm": -51605.06075475495, "protein_b0067_Inner_Membrane": -55126.677046487326, "protein_b0068_Inner_Membrane": -32252.07665218283, "protein_b0070_Inner_Membrane": -41096.563149257905, "protein_b0084_Inner_Membrane": -58715.44298830872, "protein_b0087_Inner_Membrane": -37251.11659059945, "protein_b0112_Inner_Membrane": -46792.85304744923, "protein_b0123_Periplasm": -63159.38470489941, "protein_b0124_Inner_Membrane": -81472.71658773633, "protein_b0149_Inner_Membrane": -100011.64434029527, "protein_b0150_Outer_Membrane": -88088.85944383676, "protein_b0152_Periplasm": -39616.05439199504, "protein_b0153_Inner_Membrane": -69168.2538202129, "protein_b0155_Inner_Membrane": -47122.7390653094, "protein_b0158_Periplasm": -30543.566320477315, "protein_b0175_Inner_Membrane": -30324.338059850208, "protein_b0177_Outer_Membrane": -96595.72028317061, "protein_b0197_Inner_Membrane": -27754.771072595224, "protein_b0198_Inner_Membrane": -21420.129442718753, "protein_b0221_Inner_Membrane": -84011.83238035924, "protein_b0241_Outer_Membrane": -42307.10894822829, "protein_b0260_Inner_Membrane": -47367.26072250076, "protein_b0314_Inner_Membrane": -70359.43211218478, "protein_b0336_Inner_Membrane": -40357.281977760096, "protein_b0341_Inner_Membrane": -39505.003858243945, "protein_b0343_Inner_Membrane": -43034.13016196677, "protein_b0353_Inner_Membrane": -39316.8784030446, "protein_b0365_Periplasm": -36882.36882364479, "protein_b0367_Inner_Membrane": -27755.58228896577, "protein_b0383_Periplasm": -52753.81501297206, "protein_b0401_Inner_Membrane": -43670.475163376876, "protein_b0408_Inner_Membrane": -59725.715863340716, "protein_b0409_Inner_Membrane": -33893.2027334519, "protein_b0411_Outer_Membrane": -38492.0540454575, "protein_b0418_Inner_Membrane": -19494.450029716863, "protein_b0428_Inner_Membrane": -29812.416292983533, "protein_b0429_Inner_Membrane": -12081.592898269264, "protein_b0430_Inner_Membrane": -22257.62884646555, "protein_b0431_Inner_Membrane": -73682.90834066841, "protein_b0432_Inner_Membrane": -33432.04262952001, "protein_b0433_Inner_Membrane": -49805.2913835847, "protein_b0451_Inner_Membrane": -42313.589783822186, "protein_b0462_Inner_Membrane": -103486.8432241695, "protein_b0463_Inner_Membrane": -40717.20246681286, "protein_b0480_Periplasm": -64120.5451834457, "protein_b0484_Inner_Membrane": -81366.67272216645, "protein_b0494_Periplasm": -25555.579187129966, "protein_b0511_Inner_Membrane": -47992.98385040997, "protein_b0572_Outer_Membrane": -49358.04944171942, "protein_b0573_Periplasm": -13263.888935064595, "protein_b0574_Periplasm": -46861.56807509034, "protein_b0575_Inner_Membrane": -106037.49915744344, "protein_b0576_Inner_Membrane": -47479.15173147336, "protein_b0584_Outer_Membrane": -88707.57190381277, "protein_b0589_Inner_Membrane": -32849.0889623842, "protein_b0590_Inner_Membrane": -31718.01563494955, "protein_b0591_Inner_Membrane": -40851.30187619479, "protein_b0592_Periplasm": -35860.66855116854, "protein_b0604_Periplasm": -29179.836891533687, "protein_b0612_Inner_Membrane": -49651.72053952663, "protein_b0621_Inner_Membrane": -44898.178630332244, "protein_b0622_Outer_Membrane": -26004.590600069438, "protein_b0627_Inner_Membrane": -6344.635880946309, "protein_b0632_Inner_Membrane": -40978.2915934813, "protein_b0635_Inner_Membrane": -65348.34931629046, "protein_b0653_Inner_Membrane": -22722.049660338904, "protein_b0654_Inner_Membrane": -25340.208199932844, "protein_b0655_Periplasm": -34443.84351772109, "protein_b0657_Inner_Membrane": -53206.97717085203, "protein_b0679_Inner_Membrane": -63145.071514699644, "protein_b0692_Inner_Membrane": -43033.401065305974, "protein_b0697_Inner_Membrane": -67393.39377014711, "protein_b0698_Inner_Membrane": -54854.204690203784, "protein_b4513_Inner_Membrane": -2674.977246602855, "protein_b0709_Inner_Membrane": -50669.86247535528, "protein_b0721_Inner_Membrane": -13675.952774623898, "protein_b0722_Inner_Membrane": -11848.23574290005, "protein_b0731_Inner_Membrane": -64822.38553420201, "protein_b0733_Inner_Membrane": -54105.42896298644, "protein_b0734_Inner_Membrane": -40118.7728515033, "protein_b0751_Inner_Membrane": -25055.044437208253, "protein_b0752_Inner_Membrane": -35012.868234499845, "protein_b0756_Periplasm": -40133.92844705239, "protein_b0763_Periplasm": -28856.458376247123, "protein_b0764_Inner_Membrane": -23219.57344400859, "protein_b0789_Periplasm": -52962.38527960163, "protein_b0805_Outer_Membrane": -89294.32115062492, "protein_b0810_Inner_Membrane": -22796.107165774763, "protein_b0811_Periplasm": -27802.490353903886, "protein_b0813_Inner_Membrane": -29272.82127859839, "protein_b0831_Inner_Membrane": -32005.43053577736, "protein_b0832_Inner_Membrane": -31315.576137793352, "protein_b0837_Periplasm": -44256.36761253259, "protein_b0839_Inner_Membrane": -40132.595910554104, "protein_b0841_Inner_Membrane": -22021.912476766684, "protein_b0842_Inner_Membrane": -41900.72641755036, "protein_b0854_Periplasm": -42794.959795099945, "protein_b0856_Inner_Membrane": -32822.9465130396, "protein_b0857_Inner_Membrane": -29185.7523823338, "protein_b0860_Periplasm": -27869.68516642182, "protein_b0861_Inner_Membrane": -22738.93311296193, "protein_b0862_Inner_Membrane": -24141.40734871188, "protein_b0863_Periplasm": -27517.260687433703, "protein_b0875_Inner_Membrane": -22527.397029316326, "protein_b0886_Inner_Membrane": -57516.20836008846, "protein_b0887_Inner_Membrane": -61057.67582552625, "protein_b0891_Periplasm": -23973.833983117696, "protein_b0894_Periplasm": -91898.6317599206, "protein_b0896_Inner_Membrane": -29431.9719157034, "protein_b0904_Inner_Membrane": -29750.917683587213, "protein_b0914_Inner_Membrane": -61329.96136807377, "protein_b0915_Inner_Membrane": -33284.57476975624, "protein_b0929_Outer_Membrane": -42886.12443006771, "protein_b0934_Inner_Membrane": -27212.857531836373, "protein_b0936_Periplasm": -36278.92873485225, "protein_b0957_Outer_Membrane": -42112.32988800489, "protein_b0972_Inner_Membrane": -45762.57403420985, "protein_b0973_Periplasm": -68888.12735678234, "protein_b0974_Inner_Membrane": -28908.029294000055, "protein_b0978_Inner_Membrane": -56192.499157940096, "protein_b0979_Inner_Membrane": -39563.46996525721, "protein_b0980_Periplasm": -50051.671204116705, "protein_b0996_Inner_Membrane": -47602.180290992765, "protein_b0997_Periplasm": -95041.34408324405, "protein_b1002_Periplasm": -47953.44240997202, "protein_b1006_Inner_Membrane": -44610.81301543181, "protein_b1015_Inner_Membrane": -51368.77720656378, "protein_b1069_Inner_Membrane": -51535.56277852281, "protein_b1101_Inner_Membrane": -47924.59600354197, "protein_b1102_Outer_Membrane": -86992.57941402093, "protein_b1116_Inner_Membrane": -40483.80168800905, "protein_b1118_Inner_Membrane": -41603.0094657678, "protein_b1123_Periplasm": -40723.648342617795, "protein_b1124_Inner_Membrane": -26693.10771499815, "protein_b1125_Inner_Membrane": -28276.45883731642, "protein_b1185_Inner_Membrane": -19002.30902047772, "protein_b1186_Inner_Membrane": -52794.73249066526, "protein_b1193_Outer_Membrane": -22143.369338269844, "protein_b1197_Periplasm": -67578.88928513543, "protein_b1206_Inner_Membrane": -56306.80630030433, "protein_b1209_Outer_Membrane": -22380.784989465235, "protein_b1216_Inner_Membrane": -36680.19870613214, "protein_b1223_Inner_Membrane": -46724.97488846093, "protein_b1227_Inner_Membrane": -24672.08697686988, "protein_b1243_Periplasm": -65942.2355163567, "protein_b1244_Inner_Membrane": -31187.831795904032, "protein_b1245_Inner_Membrane": -30417.147451194807, "protein_b1249_Inner_Membrane": -52764.46445617701, "protein_b1250_Inner_Membrane": -42283.874729103016, "protein_b1252_Inner_Membrane": -24149.254104600666, "protein_b1278_Inner_Membrane": -28388.99459242357, "protein_b1296_Inner_Membrane": -46845.735013941805, "protein_b1308_Periplasm": -12276.508534993298, "protein_b1319_Outer_Membrane": -39737.94777872353, "protein_b1329_Periplasm": -62803.045254555, "protein_b1363_Inner_Membrane": -50681.84534804737, "protein_b1377_Outer_Membrane": -45583.31571232914, "protein_b1386_Periplasm": -90258.03360156219, "protein_b1440_Periplasm": -45241.16929953823, "protein_b1442_Inner_Membrane": -32183.654896766966, "protein_b1443_Inner_Membrane": -26739.571867335322, "protein_b1453_Inner_Membrane": -51043.241147843524, "protein_b1465_Inner_Membrane": -24876.559579081782, "protein_b1469_Inner_Membrane": -45884.34805545918, "protein_b1473_Inner_Membrane": -29482.929593757635, "protein_b1474_Periplasm": -112280.80530150948, "protein_b1475_Inner_Membrane": -36869.78969680927, "protein_b1476_Inner_Membrane": -25004.626634845685, "protein_b1485_Inner_Membrane": -30165.129386456672, "protein_b1486_Inner_Membrane": -34655.54046682427, "protein_b1487_Periplasm": -61914.76624232834, "protein_b1492_Inner_Membrane": -51008.74504672483, "protein_b1528_Inner_Membrane": -39908.3529215684, "protein_b1533_Inner_Membrane": -30619.833247837756, "protein_b1587_Periplasm": -89191.59340398113, "protein_b1588_Periplasm": -91282.27366445573, "protein_b1589_Periplasm": -29173.959686448652, "protein_b1590_Inner_Membrane": -29145.507266272267, "protein_b1592_Inner_Membrane": -41423.02793999165, "protein_b1599_Inner_Membrane": -10922.49561390622, "protein_b1600_Inner_Membrane": -12148.358427486102, "protein_b1602_Inner_Membrane": -45766.32877747301, "protein_b1603_Inner_Membrane": -51083.63627653058, "protein_b1605_Inner_Membrane": -46111.99581448926, "protein_b1621_Inner_Membrane": -52701.50415654579, "protein_b1634_Inner_Membrane": -50137.26539792641, "protein_b1646_Periplasm": -19256.55910164505, "protein_b1677_Outer_Membrane": -7964.941107171435, "protein_b1711_Inner_Membrane": -33197.4194760518, "protein_b1801_Inner_Membrane": -49523.63916040622, "protein_b1818_Inner_Membrane": -26640.05116502752, "protein_b1819_Inner_Membrane": -28482.041296672443, "protein_b1855_Inner_Membrane": -36246.89347041245, "protein_b1857_Periplasm": -36864.22236389787, "protein_b1859_Inner_Membrane": -26149.234321789703, "protein_b1872_Periplasm": -92763.07046272059, "protein_b1873_Inner_Membrane": -43665.220918740466, "protein_b4460_Inner_Membrane": -30810.17350818819, "protein_b1901_Periplasm": -37728.17069016082, "protein_b1907_Inner_Membrane": -40158.00570037894, "protein_b1912_Inner_Membrane": -19698.216029229217, "protein_b1981_Inner_Membrane": -44884.34104735517, "protein_b1992_Inner_Membrane": -24942.29393409644, "protein_b2010_Inner_Membrane": -41401.55127792616, "protein_b2027_Inner_Membrane": -32161.342734795457, "protein_b2035_Inner_Membrane": -40960.21605880789, "protein_b2037_Inner_Membrane": -40984.9335671617, "protein_b2092_Inner_Membrane": -45829.61536511712, "protein_b2128_Inner_Membrane": -23475.064624202256, "protein_b2130_Inner_Membrane": -38082.46018003419, "protein_b2131_Periplasm": -33884.86954506327, "protein_b2132_Periplasm": -88188.142437954, "protein_b2134_Periplasm": -36920.98863710198, "protein_b2148_Inner_Membrane": -31462.31308878797, "protein_b2150_Periplasm": -37397.13017611219, "protein_b2155_Outer_Membrane": -79588.70566828192, "protein_b2156_Inner_Membrane": -49757.44791808197, "protein_b2167_Inner_Membrane": -54266.4344771442, "protein_b2170_Inner_Membrane": -40271.39669728966, "protein_b2174_Inner_Membrane": -24835.91486922533, "protein_b2197_Periplasm": -18860.927728909788, "protein_b2198_Inner_Membrane": -7685.770716252925, "protein_b2199_Inner_Membrane": -27485.283448336515, "protein_b2200_Inner_Membrane": -22184.480047845555, "protein_b2202_Inner_Membrane": -22557.694494572137, "protein_b2203_Periplasm": -17950.08320868793, "protein_b2204_Inner_Membrane": -30451.446363811297, "protein_b2205_Periplasm": -31501.932995526524, "protein_b2206_Periplasm": -94571.64387871344, "protein_b2215_Outer_Membrane": -43624.23180363006, "protein_b2223_Inner_Membrane": -46336.2995687155, "protein_b2239_Periplasm": -43223.66636126517, "protein_b2240_Inner_Membrane": -47934.79481205147, "protein_b2254_Inner_Membrane": -34150.34984661175, "protein_b2257_Inner_Membrane": -58713.09853653999, "protein_b4544_Inner_Membrane": -11601.158340470036, "protein_b2258_Inner_Membrane": -13332.44699692495, "protein_b2276_Inner_Membrane": -47891.09657891895, "protein_b2277_Inner_Membrane": -54379.23122917608, "protein_b2278_Inner_Membrane": -62630.05140271118, "protein_b2279_Inner_Membrane": -10139.391200555656, "protein_b2280_Inner_Membrane": -18367.880206966933, "protein_b2282_Inner_Membrane": -33945.4527364356, "protein_b2288_Inner_Membrane": -15848.689453516168, "protein_b2307_Inner_Membrane": -24788.68284747779, "protein_b2308_Inner_Membrane": -22290.27318011582, "protein_b2309_Periplasm": -29144.68880905409, "protein_b2310_Periplasm": -28792.410601017807, "protein_b2328_Periplasm": -32862.64407407277, "protein_b2344_Outer_Membrane": -53555.69816806409, "protein_b2392_Inner_Membrane": -41870.80440811433, "protein_b2393_Inner_Membrane": -39669.86750547597, "protein_b2406_Inner_Membrane": -43410.80648520232, "protein_b2423_Inner_Membrane": -30204.063796848986, "protein_b2424_Inner_Membrane": -27693.17311342671, "protein_b2425_Periplasm": -38994.3625125847, "protein_b2429_Inner_Membrane": -46197.630082500866, "protein_b2435_Periplasm": -37703.097205391554, "protein_b2470_Inner_Membrane": -102926.6478626085, "protein_b2477_Outer_Membrane": -35603.27866993678, "protein_b2482_Inner_Membrane": -69138.22647645381, "protein_b2483_Inner_Membrane": -31961.34168406971, "protein_b2484_Inner_Membrane": -47849.27816813142, "protein_b2485_Inner_Membrane": -21637.652698171423, "protein_b2486_Inner_Membrane": -53145.98854904757, "protein_b2492_Inner_Membrane": -34019.681075285225, "protein_b2497_Inner_Membrane": -41205.666544407664, "protein_b2512_Outer_Membrane": -40991.27619979205, "protein_b2519_Inner_Membrane": -95230.00227776138, "protein_b2536_Inner_Membrane": -39618.60974044915, "protein_b2558_Periplasm": -60555.36407555153, "protein_b2578_Inner_Membrane": -19990.30430635912, "protein_b2587_Inner_Membrane": -44433.72777868873, "protein_b2595_Outer_Membrane": -27125.30808947983, "protein_b2617_Outer_Membrane": -11998.733078817782, "protein_b2663_Inner_Membrane": -47875.924049331785, "protein_b2678_Inner_Membrane": -35252.65465427504, "protein_b2679_Periplasm": -38225.92916320819, "protein_b2682_Inner_Membrane": -24370.34324894627, "protein_b2683_Inner_Membrane": -11031.165847302542, "protein_b2701_Outer_Membrane": -39394.41817269848, "protein_b2702_Inner_Membrane": -19200.321949426874, "protein_b2703_Inner_Membrane": -30618.502181424912, "protein_b2715_Inner_Membrane": -47552.37077942322, "protein_b2722_Inner_Membrane": -30182.70802034774, "protein_b2723_Inner_Membrane": -63043.77485122148, "protein_b2789_Inner_Membrane": -47294.47971492614, "protein_b2796_Inner_Membrane": -45455.003830021764, "protein_b2801_Inner_Membrane": -43525.70217967257, "protein_b2813_Outer_Membrane": -40243.03285082472, "protein_b2817_Periplasm": -49478.21894031908, "protein_b2828_Inner_Membrane": -31163.339207968478, "protein_b2835_Inner_Membrane": -38580.64826322097, "protein_b2836_Inner_Membrane": -76288.91446054673, "protein_b2841_Inner_Membrane": -48535.78114574333, "protein_b2882_Inner_Membrane": -45002.81531525482, "protein_b2893_Periplasm": -27681.981593108594, "protein_b2923_Inner_Membrane": -22150.70337779739, "protein_b2938_Periplasm": -74765.67892328004, "protein_b2943_Inner_Membrane": -48266.857228386114, "protein_b2957_Periplasm": -38108.05140380367, "protein_b2963_Outer_Membrane": -39189.85549916055, "protein_b2964_Inner_Membrane": -43799.43356662586, "protein_b2975_Inner_Membrane": -54310.774436168416, "protein_b2987_Inner_Membrane": -51291.84021238717, "protein_b2994_Periplasm": -66941.74199204938, "protein_b2995_Inner_Membrane": -40926.45846966225, "protein_b2996_Periplasm": -41631.56613822369, "protein_b2997_Periplasm": -45165.82847876983, "protein_b3005_Inner_Membrane": -16522.87649073219, "protein_b3006_Inner_Membrane": -24259.598559738293, "protein_b3035_Outer_Membrane": -58028.71814908415, "protein_b3040_Inner_Membrane": -25214.81573691899, "protein_b3057_Inner_Membrane": -28506.01921286591, "protein_b3059_Inner_Membrane": -21328.449271406058, "protein_b3063_Inner_Membrane": -50449.687333276794, "protein_b3089_Inner_Membrane": -40052.06708559751, "protein_b3093_Inner_Membrane": -49267.7358855901, "protein_b3116_Inner_Membrane": -44661.80041651967, "protein_b3127_Inner_Membrane": -45573.006021776724, "protein_b3161_Inner_Membrane": -41319.704570511974, "protein_b3175_Inner_Membrane": -10430.28665672687, "protein_b3182_Periplasm": -55258.71585577564, "protein_b3196_Inner_Membrane": -31501.39059041565, "protein_b3199_Inner_Membrane": -19259.767009082923, "protein_b3200_Periplasm": -20458.77014676292, "protein_b3224_Inner_Membrane": -49957.21890693331, "protein_b3258_Inner_Membrane": -47381.97502237451, "protein_b3265_Inner_Membrane": -40513.41567243938, "protein_b3266_Inner_Membrane": -100625.80163835222, "protein_b3300_Inner_Membrane": -44532.279155558645, "protein_b3350_Inner_Membrane": -62031.166134381085, "protein_b3367_Inner_Membrane": -27364.806082431714, "protein_b3370_Inner_Membrane": -43787.751701002744, "protein_b3396_Inner_Membrane": -100214.34120855444, "protein_b3409_Inner_Membrane": -78657.84133456393, "protein_b3415_Inner_Membrane": -43488.98797766586, "protein_b4476_Inner_Membrane": -44219.802356228276, "protein_b3447_Periplasm": -65248.070272947974, "protein_b3451_Inner_Membrane": -29469.183664067128, "protein_b3452_Inner_Membrane": -29925.3097040265, "protein_b3453_Periplasm": -50964.036724953236, "protein_b3456_Inner_Membrane": -42801.07383164582, "protein_b3457_Inner_Membrane": -30701.568835610422, "protein_b3458_Periplasm": -41727.53966803621, "protein_b3460_Periplasm": -40948.715724066744, "protein_b3469_Inner_Membrane": -70578.5747000793, "protein_b3476_Periplasm": -64131.41848838667, "protein_b3477_Inner_Membrane": -33748.0215568144, "protein_b3478_Inner_Membrane": -29507.488048558087, "protein_b3493_Inner_Membrane": -50581.536089011344, "protein_b3496_Inner_Membrane": -49535.72356083976, "protein_b3502_Inner_Membrane": -41754.12238861813, "protein_b3528_Inner_Membrane": -41180.486555058895, "protein_b3542_Inner_Membrane": -29865.970364876954, "protein_b3543_Inner_Membrane": -35987.9344587227, "protein_b3544_Periplasm": -65550.13031620436, "protein_b3546_Inner_Membrane": -59166.5267861184, "protein_b3566_Periplasm": -36718.20191070339, "protein_b3568_Inner_Membrane": -38269.50416535602, "protein_b3571_Periplasm": -81277.99524643949, "protein_b3577_Inner_Membrane": -16062.676468620615, "protein_b3578_Inner_Membrane": -42380.48335271297, "protein_b3579_Periplasm": -37780.42676853789, "protein_b3599_Inner_Membrane": -63150.434211982116, "protein_b3603_Inner_Membrane": -55293.089370567235, "protein_b3622_Inner_Membrane": -42053.216286143026, "protein_b3653_Inner_Membrane": -39851.69651534311, "protein_b3654_Inner_Membrane": -45053.82768635752, "protein_b3666_Inner_Membrane": -46087.9708846052, "protein_b3679_Inner_Membrane": -56780.91527649557, "protein_b3691_Inner_Membrane": -43806.53536424407, "protein_b3705_Inner_Membrane": -59504.37803055976, "protein_b3709_Inner_Membrane": -41174.631501173586, "protein_b3714_Inner_Membrane": -44063.00231942211, "protein_b3722_Inner_Membrane": -60979.35458797666, "protein_b3726_Inner_Membrane": -30564.17676230927, "protein_b3727_Inner_Membrane": -31548.48607323748, "protein_b3728_Periplasm": -38328.71214375992, "protein_b3731_Inner_Membrane": -14035.049023244599, "protein_b3736_Inner_Membrane": -15648.239674856837, "protein_b3737_Inner_Membrane": -9996.885102240729, "protein_b3738_Inner_Membrane": -28156.17320904955, "protein_b3739_Inner_Membrane": -12549.146070662979, "protein_b3747_Inner_Membrane": -65859.78646462632, "protein_b3750_Inner_Membrane": -30286.425912667044, "protein_b3751_Periplasm": -32166.669548273487, "protein_b3784_Inner_Membrane": -38508.16467293777, "protein_b3785_Inner_Membrane": -36601.161169396844, "protein_b3792_Inner_Membrane": -41056.30416767405, "protein_b3793_Inner_Membrane": -47511.63277834114, "protein_b3816_Inner_Membrane": -34127.06748889152, "protein_b3821_Outer_Membrane": -37627.19579271656, "protein_b3823_Inner_Membrane": -21543.04562247592, "protein_b3824_Inner_Membrane": -21167.847022804348, "protein_b3835_Inner_Membrane": -59609.61307331538, "protein_b3836_Inner_Membrane": -8468.042511625366, "protein_b3838_Inner_Membrane": -16753.038790197552, "protein_b3839_Inner_Membrane": -27083.591929512953, "protein_b3849_Inner_Membrane": -49052.2978868731, "protein_b3875_Outer_Membrane": -31193.55156712912, "protein_b3892_Inner_Membrane": -24126.79356281322, "protein_b3893_Inner_Membrane": -38583.34229873742, "protein_b3894_Periplasm": -113068.92322370452, "protein_b3907_Inner_Membrane": -35324.72971655266, "protein_b3909_Inner_Membrane": -31139.95339535599, "protein_b3915_Inner_Membrane": -31451.684152159418, "protein_b3917_Periplasm": -38773.69699872116, "protein_b3927_Inner_Membrane": -28917.435191141885, "protein_b3930_Inner_Membrane": -31093.16925674104, "protein_b3966_Outer_Membrane": -73386.77007397304, "protein_b3981_Inner_Membrane": -13098.148564633779, "protein_b4031_Inner_Membrane": -49718.961986771465, "protein_b4032_Inner_Membrane": -29821.739527716174, "protein_b4033_Inner_Membrane": -51074.09461151577, "protein_b4034_Periplasm": -45477.46973987322, "protein_b4036_Outer_Membrane": -56925.63411084935, "protein_b4040_Inner_Membrane": -30556.59632392036, "protein_b4042_Inner_Membrane": -12542.706550310384, "protein_b4055_Periplasm": -27807.213247913103, "protein_b4067_Inner_Membrane": -55750.08168140744, "protein_b4070_Periplasm": -58726.94381529549, "protein_b4071_Periplasm": -23004.958951791476, "protein_b4072_Periplasm": -31050.018239590347, "protein_b4073_Inner_Membrane": -32917.49608469179, "protein_b4077_Inner_Membrane": -43435.58074985455, "protein_b4086_Inner_Membrane": -30846.58990432872, "protein_b4088_Periplasm": -34176.199247626326, "protein_b4111_Inner_Membrane": -51289.06099715189, "protein_b4115_Inner_Membrane": -43777.23734542458, "protein_b4120_Inner_Membrane": -48076.492550558105, "protein_b4123_Inner_Membrane": -44167.68772797946, "protein_b4130_Inner_Membrane": -49854.40189301077, "protein_b4132_Inner_Membrane": -44596.95005623343, "protein_b4136_Inner_Membrane": -57205.83179435684, "protein_b4138_Inner_Membrane": -41682.3660748602, "protein_b4151_Inner_Membrane": -12852.797421039939, "protein_b4152_Inner_Membrane": -14050.576314384063, "protein_b4169_Periplasm": -52061.454399967406, "protein_b4193_Inner_Membrane": -47584.1179543842, "protein_b4208_Inner_Membrane": -48721.11508312294, "protein_b4213_Periplasm": -74207.99288984861, "protein_b4227_Periplasm": -35941.82769537569, "protein_b4230_Inner_Membrane": -32465.228377711093, "protein_b4231_Inner_Membrane": -31618.295123026688, "protein_b4240_Inner_Membrane": -47210.32264032683, "protein_b4242_Inner_Membrane": -93424.84151696156, "protein_b4261_Inner_Membrane": -37778.54650211838, "protein_b4262_Inner_Membrane": -36110.39858805653, "protein_b4265_Inner_Membrane": -42853.4533010663, "protein_b4288_Inner_Membrane": -32654.715047194455, "protein_b4289_Inner_Membrane": -33038.20043366004, "protein_b4290_Periplasm": -35879.33868920715, "protein_b4291_Outer_Membrane": -94698.04964940314, "protein_b4311_Outer_Membrane": -32205.672906610067, "protein_b4321_Inner_Membrane": -44491.93671846268, "protein_b4356_Inner_Membrane": -46839.875919026614, "protein_b4392_Periplasm": -78793.70495164623, "protein_b0463_lipoprotein_Inner_Membrane": -40873.473721817376, "protein_b3265_lipoprotein_Inner_Membrane": -40669.686927443894, "protein_b2512_lipoprotein_Outer_Membrane": -41147.547454796564, "protein_b2477_lipoprotein_Outer_Membrane": -35759.54992494129, "protein_b2595_lipoprotein_Outer_Membrane": -27281.579344484344, "protein_b2617_lipoprotein_Outer_Membrane": -12155.004333822297, "protein_b0572_lipoprotein_Outer_Membrane": -49514.32069672393, "protein_b1677_lipoprotein_Outer_Membrane": -8121.212362175949, "protein_b1193_lipoprotein_Outer_Membrane": -22299.64059327436, "protein_b1209_lipoprotein_Outer_Membrane": -22537.05624446975, "protein_b0197_lipoprotein_Inner_Membrane": -27911.04232759974, "protein_b2813_lipoprotein_Outer_Membrane": -40399.30410582923, "protein_b2701_lipoprotein_Outer_Membrane": -39550.68942770299, "protein_b2963_lipoprotein_Outer_Membrane": -39346.12675416506, "linear_objective": -1.0}
