# Supplementary material for: COBRAme: A computational framework for genome-scale models of metabolism and gene expression
Source: PLoS Comput Biol. 2018 Jul 5;14(7):e1006302. doi: 10.1371/journal.pcbi.1006302 (PMC6049947; doi:10.1371/journal.pcbi.1006302)
Supplement: S3 File — All results outlined in the manuscript can be reproduced by following the instructions in the README. A JSON version of iJL1678b-ME is also contained in this file. Alternatively, these scripts can be found at https://github.com/coltonlloyd/cobrame_supplement. (ZIP) [file pcbi.1006302.s003.zip › S3_File/iJL1678b.json]

{"reactions": [{"name": "", "lower_bound": "mu", "variable_kind": "continuous", "id": "biomass_dilution", "upper_bound": "mu", "objective_coefficient": 0.0, "reaction_type": {"SummaryVariable": {}}, "metabolites": {"biomass": -1}}, {"name": "", "lower_bound": 0.0, "variable_kind": "continuous", "id": "protein_biomass_to_biomass", "upper_bound": 1000.0, "objective_coefficient": 0.0, "reaction_type": {"SummaryVariable": {}}, "metabolites": {"protein_biomass": -1, "biomass": 1.5625, "unmodeled_protein_biomass": -0.5625}}, {"name": "", "lower_bound": 0.0, "variable_kind": "continuous", "id": "mRNA_biomass_to_biomass", "upper_bound": 1000.0, "objective_coefficient": 0.0, "reaction_type": {"SummaryVariable": {}}, "metabolites": {"mRNA_biomass": -1, "biomass": 1}}, {"name": "", "lower_bound": 0.0, "variable_kind": "continuous", "id": "tRNA_biomass_to_biomass", "upper_bound": 1000.0, "objective_coefficient": 0.0, "reaction_type": {"SummaryVariable": {}}, "metabolites": {"tRNA_biomass": -1, "biomass": 1}}, {"name": "", "lower_bound": 0.0, "variable_kind": "continuous", "id": "rRNA_biomass_to_biomass", "upper_bound": 1000.0, "objective_coefficient": 0.0, "reaction_type": {"SummaryVariable": {}}, "metabolites": {"rRNA_biomass": -1, "biomass": 1}}, {"name": "", "lower_bound": 0.0, "variable_kind": "continuous", "id": "ncRNA_biomass_to_biomass", "upper_bound": 1000.0, "objective_coefficient": 0.0, "reaction_type": {"SummaryVariable": {}}, "metabolites": {"ncRNA_biomass": -1, "biomass": 1}}, {"name": "", "lower_bound": 0.0, "variable_kind": "continuous", "id": "DNA_biomass_to_biomass", "upper_bound": 1000.0, "objective_coefficient": 0.0, "reaction_type": {"SummaryVariable": {}}, "metabolites": {"DNA_biomass": -1, "biomass": 1}}, {"name": "", "lower_bound": 0.0, "variable_kind": "continuous", "id": "lipid_biomass_to_biomass", "upper_bound": 1000.0, "objective_coefficient": 0.0, "reaction_type": {"SummaryVariable": {}}, "metabolites": {"lipid_biomass": -1, "biomass": 1}}, {"name": "", "lower_bound": 0.0, "variable_kind": "continuous", "id": "constituent_biomass_to_biomass", "upper_bound": 1000.0, "objective_coefficient": 0.0, "reaction_type": {"SummaryVariable": {}}, "metabolites": {"constituent_biomass": -1, "biomass": 1}}, {"name": "", "lower_bound": 0.0, "variable_kind": "continuous", "id": "prosthetic_group_biomass_to_biomass", "upper_bound": 1000.0, "objective_coefficient": 0.0, "reaction_type": {"SummaryVariable": {}}, "metabolites": {"prosthetic_group_biomass": -1, "biomass": 1}}, {"name": "", "lower_bound": 0.0, "variable_kind": "continuous", "id": "peptidoglycan_biomass_to_biomass", "upper_bound": 1000.0, "objective_coefficient": 0.0, "reaction_type": {"SummaryVariable": {}}, "metabolites": {"peptidoglycan_biomass": -1, "biomass": 1}}, {"name": "", "lower_bound": 0.0, "variable_kind": "continuous", "id": "DM_4CRSOL", "upper_bound": 1000.0, "objective_coefficient": 0.0, "reaction_type": {"MEReaction": {}}, "metabolites": {"4crsol_c": -1.0}}, {"name": "", "lower_bound": 0.0, "variable_kind": "continuous", "id": "DM_5DRIB", "upper_bound": 1000.0, "objective_coefficient": 0.0, "reaction_type": {"MEReaction": {}}, "metabolites": {"5drib_c": -1.0}}, {"name": "", "lower_bound": 0.0, "variable_kind": "continuous", "id": "DM_AACALD", "upper_bound": 1000.0, "objective_coefficient": 0.0, "reaction_type": {"MEReaction": {}}, "metabolites": {"aacald_c": -1.0}}, {"name": "", "lower_bound": 0.0, "variable_kind": "continuous", "id": "DM_AMOB", "upper_bound": 1000.0, "objective_coefficient": 0.0, "reaction_type": {"MEReaction": {}}, "metabolites": {"amob_c": -1.0}}, {"name": "", "lower_bound": 0.0, "variable_kind": "continuous", "id": "DM_MTHTHF", "upper_bound": 1000.0, "objective_coefficient": 0.0, "reaction_type": {"MEReaction": {}}, "metabolites": {"mththf_c": -1.0}}, {"name": "", "lower_bound": 0.0, "variable_kind": "continuous", "id": "DM_OXAM", "upper_bound": 1000.0, "objective_coefficient": 0.0, "reaction_type": {"MEReaction": {}}, "metabolites": {"oxam_c": -1.0}}, {"name": "", "lower_bound": 0.0, "variable_kind": "continuous", "id": "EX_12ppd__R_e", "upper_bound": 1000.0, "objective_coefficient": 0.0, "reaction_type": {"MEReaction": {}}, "metabolites": {"12ppd__R_e": -1.0}}, {"name": "", "lower_bound": 0.0, "variable_kind": "continuous", "id": "EX_12ppd__S_e", "upper_bound": 1000.0, "objective_coefficient": 0.0, "reaction_type": {"MEReaction": {}}, "metabolites": {"12ppd__S_e": -1.0}}, {"name": "", "lower_bound": 0.0, "variable_kind": "continuous", "id": "EX_14glucan_e", "upper_bound": 1000.0, "objective_coefficient": 0.0, "reaction_type": {"MEReaction": {}}, "metabolites": {"14glucan_e": -1.0}}, {"name": "", "lower_bound": 0.0, "variable_kind": "continuous", "id": "EX_15dap_e", "upper_bound": 1000.0, "objective_coefficient": 0.0, "reaction_type": {"MEReaction": {}}, "metabolites": {"15dap_e": -1.0}}, {"name": "", "lower_bound": 0.0, "variable_kind": "continuous", "id": "EX_23camp_e", "upper_bound": 1000.0, "objective_coefficient": 0.0, "reaction_type": {"MEReaction": {}}, "metabolites": {"23camp_e": -1.0}}, {"name": "", "lower_bound": 0.0, "variable_kind": "continuous", "id": "EX_23ccmp_e", "upper_bound": 1000.0, "objective_coefficient": 0.0, "reaction_type": {"MEReaction": {}}, "metabolites": {"23ccmp_e": -1.0}}, {"name": "", "lower_bound": 0.0, "variable_kind": "continuous", "id": "EX_23cgmp_e", "upper_bound": 1000.0, "objective_coefficient": 0.0, "reaction_type": {"MEReaction": {}}, "metabolites": {"23cgmp_e": -1.0}}, {"name": "", "lower_bound": 0.0, "variable_kind": "continuous", "id": "EX_23cump_e", "upper_bound": 1000.0, "objective_coefficient": 0.0, "reaction_type": {"MEReaction": {}}, "metabolites": {"23cump_e": -1.0}}, {"name": "", "lower_bound": 0.0, "variable_kind": "continuous", "id": "EX_23dappa_e", "upper_bound": 1000.0, "objective_coefficient": 0.0, "reaction_type": {"MEReaction": {}}, "metabolites": {"23dappa_e": -1.0}}, {"name": "", "lower_bound": 0.0, "variable_kind": "continuous", "id": "EX_26dap__M_e", "upper_bound": 1000.0, "objective_coefficient": 0.0, "reaction_type": {"MEReaction": {}}, "metabolites": {"26dap__M_e": -1.0}}, {"name": "", "lower_bound": 0.0, "variable_kind": "continuous", "id": "EX_2ddglcn_e", "upper_bound": 1000.0, "objective_coefficient": 0.0, "reaction_type": {"MEReaction": {}}, "metabolites": {"2ddglcn_e": -1.0}}, {"name": "", "lower_bound": 0.0, "variable_kind": "continuous", "id": "EX_34dhpac_e", "upper_bound": 1000.0, "objective_coefficient": 0.0, "reaction_type": {"MEReaction": {}}, "metabolites": {"34dhpac_e": -1.0}}, {"name": "", "lower_bound": 0.0, "variable_kind": "continuous", "id": "EX_3amp_e", "upper_bound": 1000.0, "objective_coefficient": 0.0, "reaction_type": {"MEReaction": {}}, "metabolites": {"3amp_e": -1.0}}, {"name": "", "lower_bound": 0.0, "variable_kind": "continuous", "id": "EX_3cmp_e", "upper_bound": 1000.0, "objective_coefficient": 0.0, "reaction_type": {"MEReaction": {}}, "metabolites": {"3cmp_e": -1.0}}, {"name": "", "lower_bound": 0.0, "variable_kind": "continuous", "id": "EX_3gmp_e", "upper_bound": 1000.0, "objective_coefficient": 0.0, "reaction_type": {"MEReaction": {}}, "metabolites": {"3gmp_e": -1.0}}, {"name": "", "lower_bound": 0.0, "variable_kind": "continuous", "id": "EX_3hcinnm_e", "upper_bound": 1000.0, "objective_coefficient": 0.0, "reaction_type": {"MEReaction": {}}, "metabolites": {"3hcinnm_e": -1.0}}, {"name": "", "lower_bound": 0.0, "variable_kind": "continuous", "id": "EX_3hpp_e", "upper_bound": 1000.0, "objective_coefficient": 0.0, "reaction_type": {"MEReaction": {}}, "metabolites": {"3hpp_e": -1.0}}, {"name": "", "lower_bound": 0.0, "variable_kind": "continuous", "id": "EX_3hpppn_e", "upper_bound": 1000.0, "objective_coefficient": 0.0, "reaction_type": {"MEReaction": {}}, "metabolites": {"3hpppn_e": -1.0}}, {"name": "", "lower_bound": 0.0, "variable_kind": "continuous", "id": "EX_3ump_e", "upper_bound": 1000.0, "objective_coefficient": 0.0, "reaction_type": {"MEReaction": {}}, "metabolites": {"3ump_e": -1.0}}, {"name": "", "lower_bound": 0.0, "variable_kind": "continuous", "id": "EX_4abut_e", "upper_bound": 1000.0, "objective_coefficient": 0.0, "reaction_type": {"MEReaction": {}}, "metabolites": {"4abut_e": -1.0}}, {"name": "", "lower_bound": 0.0, "variable_kind": "continuous", "id": "EX_4hoxpacd_e", "upper_bound": 1000.0, "objective_coefficient": 0.0, "reaction_type": {"MEReaction": {}}, "metabolites": {"4hoxpacd_e": -1.0}}, {"name": "", "lower_bound": 0.0, "variable_kind": "continuous", "id": "EX_5dglcn_e", "upper_bound": 1000.0, "objective_coefficient": 0.0, "reaction_type": {"MEReaction": {}}, "metabolites": {"5dglcn_e": -1.0}}, {"name": "", "lower_bound": 0.0, "variable_kind": "continuous", "id": "EX_5mtr_e", "upper_bound": 1000.0, "objective_coefficient": 0.0, "reaction_type": {"MEReaction": {}}, "metabolites": {"5mtr_e": -1.0}}, {"name": "", "lower_bound": 0.0, "variable_kind": "continuous", "id": "EX_LalaDglu_e", "upper_bound": 1000.0, "objective_coefficient": 0.0, "reaction_type": {"MEReaction": {}}, "metabolites": {"LalaDglu_e": -1.0}}, {"name": "", "lower_bound": 0.0, "variable_kind": "continuous", "id": "EX_LalaDgluMdap_e", "upper_bound": 1000.0, "objective_coefficient": 0.0, "reaction_type": {"MEReaction": {}}, "metabolites": {"LalaDgluMdap_e": -1.0}}, {"name": "", "lower_bound": 0.0, "variable_kind": "continuous", "id": "EX_LalaDgluMdapDala_e", "upper_bound": 1000.0, "objective_coefficient": 0.0, "reaction_type": {"MEReaction": {}}, "metabolites": {"LalaDgluMdapDala_e": -1.0}}, {"name": "", "lower_bound": 0.0, "variable_kind": "continuous", "id": "EX_LalaLglu_e", "upper_bound": 1000.0, "objective_coefficient": 0.0, "reaction_type": {"MEReaction": {}}, "metabolites": {"LalaLglu_e": -1.0}}, {"name": "", "lower_bound": 0.0, "variable_kind": "continuous", "id": "EX_ac_e", "upper_bound": 1000.0, "objective_coefficient": 0.0, "reaction_type": {"MEReaction": {}}, "metabolites": {"ac_e": -1.0}}, {"name": "", "lower_bound": 0.0, "variable_kind": "continuous", "id": "EX_acac_e", "upper_bound": 1000.0, "objective_coefficient": 0.0, "reaction_type": {"MEReaction": {}}, "metabolites": {"acac_e": -1.0}}, {"name": "", "lower_bound": 0.0, "variable_kind": "continuous", "id": "EX_acald_e", "upper_bound": 1000.0, "objective_coefficient": 0.0, "reaction_type": {"MEReaction": {}}, "metabolites": {"acald_e": -1.0}}, {"name": "", "lower_bound": 0.0, "variable_kind": "continuous", "id": "EX_acgal_e", "upper_bound": 1000.0, "objective_coefficient": 0.0, "reaction_type": {"MEReaction": {}}, "metabolites": {"acgal_e": -1.0}}, {"name": "", "lower_bound": 0.0, "variable_kind": "continuous", "id": "EX_acgal1p_e", "upper_bound": 1000.0, "objective_coefficient": 0.0, "reaction_type": {"MEReaction": {}}, "metabolites": {"acgal1p_e": -1.0}}, {"name": "", "lower_bound": 0.0, "variable_kind": "continuous", "id": "EX_acgam_e", "upper_bound": 1000.0, "objective_coefficient": 0.0, "reaction_type": {"MEReaction": {}}, "metabolites": {"acgam_e": -1.0}}, {"name": "", "lower_bound": 0.0, "variable_kind": "continuous", "id": "EX_acgam1p_e", "upper_bound": 1000.0, "objective_coefficient": 0.0, "reaction_type": {"MEReaction": {}}, "metabolites": {"acgam1p_e": -1.0}}, {"name": "", "lower_bound": 0.0, "variable_kind": "continuous", "id": "EX_acmana_e", "upper_bound": 1000.0, "objective_coefficient": 0.0, "reaction_type": {"MEReaction": {}}, "metabolites": {"acmana_e": -1.0}}, {"name": "", "lower_bound": 0.0, "variable_kind": "continuous", "id": "EX_acmum_e", "upper_bound": 1000.0, "objective_coefficient": 0.0, "reaction_type": {"MEReaction": {}}, "metabolites": {"acmum_e": -1.0}}, {"name": "", "lower_bound": 0.0, "variable_kind": "continuous", "id": "EX_acnam_e", "upper_bound": 1000.0, "objective_coefficient": 0.0, "reaction_type": {"MEReaction": {}}, "metabolites": {"acnam_e": -1.0}}, {"name": "", "lower_bound": 0.0, "variable_kind": "continuous", "id": "EX_acolipa_e", "upper_bound": 1000.0, "objective_coefficient": 0.0, "reaction_type": {"MEReaction": {}}, "metabolites": {"acolipa_e": -1.0}}, {"name": "", "lower_bound": 0.0, "variable_kind": "continuous", "id": "EX_acser_e", "upper_bound": 1000.0, "objective_coefficient": 0.0, "reaction_type": {"MEReaction": {}}, "metabolites": {"acser_e": -1.0}}, {"name": "", "lower_bound": 0.0, "variable_kind": "continuous", "id": "EX_ade_e", "upper_bound": 1000.0, "objective_coefficient": 0.0, "reaction_type": {"MEReaction": {}}, "metabolites": {"ade_e": -1.0}}, {"name": "", "lower_bound": 0.0, "variable_kind": "continuous", "id": "EX_adn_e", "upper_bound": 1000.0, "objective_coefficient": 0.0, "reaction_type": {"MEReaction": {}}, "metabolites": {"adn_e": -1.0}}, {"name": "", "lower_bound": 0.0, "variable_kind": "continuous", "id": "EX_adocbl_e", "upper_bound": 1000.0, "objective_coefficient": 0.0, "reaction_type": {"MEReaction": {}}, "metabolites": {"adocbl_e": -1.0}}, {"name": "", "lower_bound": 0.0, "variable_kind": "continuous", "id": "EX_ag_e", "upper_bound": 1000.0, "objective_coefficient": 0.0, "reaction_type": {"MEReaction": {}}, "metabolites": {"ag_e": -1.0}}, {"name": "", "lower_bound": 0.0, "variable_kind": "continuous", "id": "EX_agm_e", "upper_bound": 1000.0, "objective_coefficient": 0.0, "reaction_type": {"MEReaction": {}}, "metabolites": {"agm_e": -1.0}}, {"name": "", "lower_bound": 0.0, "variable_kind": "continuous", "id": "EX_akg_e", "upper_bound": 1000.0, "objective_coefficient": 0.0, "reaction_type": {"MEReaction": {}}, "metabolites": {"akg_e": -1.0}}, {"name": "", "lower_bound": 0.0, "variable_kind": "continuous", "id": "EX_ala__B_e", "upper_bound": 1000.0, "objective_coefficient": 0.0, "reaction_type": {"MEReaction": {}}, "metabolites": {"ala__B_e": -1.0}}, {"name": "", "lower_bound": 0.0, "variable_kind": "continuous", "id": "EX_ala__D_e", "upper_bound": 1000.0, "objective_coefficient": 0.0, "reaction_type": {"MEReaction": {}}, "metabolites": {"ala__D_e": -1.0}}, {"name": "", "lower_bound": 0.0, "variable_kind": "continuous", "id": "EX_ala__L_e", "upper_bound": 1000.0, "objective_coefficient": 0.0, "reaction_type": {"MEReaction": {}}, "metabolites": {"ala__L_e": -1.0}}, {"name": "", "lower_bound": 0.0, "variable_kind": "continuous", "id": "EX_alaala_e", "upper_bound": 1000.0, "objective_coefficient": 0.0, "reaction_type": {"MEReaction": {}}, "metabolites": {"alaala_e": -1.0}}, {"name": "", "lower_bound": 0.0, "variable_kind": "continuous", "id": "EX_all__D_e", "upper_bound": 1000.0, "objective_coefficient": 0.0, "reaction_type": {"MEReaction": {}}, "metabolites": {"all__D_e": -1.0}}, {"name": "", "lower_bound": 0.0, "variable_kind": "continuous", "id": "EX_alltn_e", "upper_bound": 1000.0, "objective_coefficient": 0.0, "reaction_type": {"MEReaction": {}}, "metabolites": {"alltn_e": -1.0}}, {"name": "", "lower_bound": 0.0, "variable_kind": "continuous", "id": "EX_amp_e", "upper_bound": 1000.0, "objective_coefficient": 0.0, "reaction_type": {"MEReaction": {}}, "metabolites": {"amp_e": -1.0}}, {"name": "", "lower_bound": 0.0, "variable_kind": "continuous", "id": "EX_anhgm_e", "upper_bound": 1000.0, "objective_coefficient": 0.0, "reaction_type": {"MEReaction": {}}, "metabolites": {"anhgm_e": -1.0}}, {"name": "", "lower_bound": 0.0, "variable_kind": "continuous", "id": "EX_arab__L_e", "upper_bound": 1000.0, "objective_coefficient": 0.0, "reaction_type": {"MEReaction": {}}, "metabolites": {"arab__L_e": -1.0}}, {"name": "", "lower_bound": 0.0, "variable_kind": "continuous", "id": "EX_arbt_e", "upper_bound": 1000.0, "objective_coefficient": 0.0, "reaction_type": {"MEReaction": {}}, "metabolites": {"arbt_e": -1.0}}, {"name": "", "lower_bound": 0.0, "variable_kind": "continuous", "id": "EX_arbtn_e", "upper_bound": 1000.0, "objective_coefficient": 0.0, "reaction_type": {"MEReaction": {}}, "metabolites": {"arbtn_e": -1.0}}, {"name": "", "lower_bound": 0.0, "variable_kind": "continuous", "id": "EX_arbtn__fe3_e", "upper_bound": 1000.0, "objective_coefficient": 0.0, "reaction_type": {"MEReaction": {}}, "metabolites": {"arbtn__fe3_e": -1.0}}, {"name": "", "lower_bound": 0.0, "variable_kind": "continuous", "id": "EX_arg__L_e", "upper_bound": 1000.0, "objective_coefficient": 0.0, "reaction_type": {"MEReaction": {}}, "metabolites": {"arg__L_e": -1.0}}, {"name": "", "lower_bound": 0.0, "variable_kind": "continuous", "id": "EX_ascb__L_e", "upper_bound": 1000.0, "objective_coefficient": 0.0, "reaction_type": {"MEReaction": {}}, "metabolites": {"ascb__L_e": -1.0}}, {"name": "", "lower_bound": 0.0, "variable_kind": "continuous", "id": "EX_asn__L_e", "upper_bound": 1000.0, "objective_coefficient": 0.0, "reaction_type": {"MEReaction": {}}, "metabolites": {"asn__L_e": -1.0}}, {"name": "", "lower_bound": 0.0, "variable_kind": "continuous", "id": "EX_aso3_e", "upper_bound": 1000.0, "objective_coefficient": 0.0, "reaction_type": {"MEReaction": {}}, "metabolites": {"aso3_e": -1.0}}, {"name": "", "lower_bound": 0.0, "variable_kind": "continuous", "id": "EX_asp__L_e", "upper_bound": 1000.0, "objective_coefficient": 0.0, "reaction_type": {"MEReaction": {}}, "metabolites": {"asp__L_e": -1.0}}, {"name": "", "lower_bound": 0.0, "variable_kind": "continuous", "id": "EX_btn_e", "upper_bound": 1000.0, "objective_coefficient": 0.0, "reaction_type": {"MEReaction": {}}, "metabolites": {"btn_e": -1.0}}, {"name": "", "lower_bound": 0.0, "variable_kind": "continuous", "id": "EX_but_e", "upper_bound": 1000.0, "objective_coefficient": 0.0, "reaction_type": {"MEReaction": {}}, "metabolites": {"but_e": -1.0}}, {"name": "", "lower_bound": 0.0, "variable_kind": "continuous", "id": "EX_butso3_e", "upper_bound": 1000.0, "objective_coefficient": 0.0, "reaction_type": {"MEReaction": {}}, "metabolites": {"butso3_e": -1.0}}, {"name": "", "lower_bound": -1000.0, "variable_kind": "continuous", "id": "EX_ca2_e", "upper_bound": 1000.0, "objective_coefficient": 0.0, "reaction_type": {"MEReaction": {}}, "metabolites": {"ca2_e": -1.0}}, {"name": "", "lower_bound": 0.0, "variable_kind": "continuous", "id": "EX_cbi_e", "upper_bound": 1000.0, "objective_coefficient": 0.0, "reaction_type": {"MEReaction": {}}, "metabolites": {"cbi_e": -1.0}}, {"name": "", "lower_bound": 0, "variable_kind": "continuous", "id": "EX_cbl1_e", "upper_bound": 1000.0, "objective_coefficient": 0.0, "reaction_type": {"MEReaction": {}}, "metabolites": {"cbl1_e": -1.0}}, {"name": "", "lower_bound": 0.0, "variable_kind": "continuous", "id": "EX_cd2_e", "upper_bound": 1000.0, "objective_coefficient": 0.0, "reaction_type": {"MEReaction": {}}, "metabolites": {"cd2_e": -1.0}}, {"name": "", "lower_bound": 0.0, "variable_kind": "continuous", "id": "EX_cgly_e", "upper_bound": 1000.0, "objective_coefficient": 0.0, "reaction_type": {"MEReaction": {}}, "metabolites": {"cgly_e": -1.0}}, {"name": "", "lower_bound": 0.0, "variable_kind": "continuous", "id": "EX_chol_e", "upper_bound": 1000.0, "objective_coefficient": 0.0, "reaction_type": {"MEReaction": {}}, "metabolites": {"chol_e": -1.0}}, {"name": "", "lower_bound": 0.0, "variable_kind": "continuous", "id": "EX_chtbs_e", "upper_bound": 1000.0, "objective_coefficient": 0.0, "reaction_type": {"MEReaction": {}}, "metabolites": {"chtbs_e": -1.0}}, {"name": "", "lower_bound": 0.0, "variable_kind": "continuous", "id": "EX_cit_e", "upper_bound": 1000.0, "objective_coefficient": 0.0, "reaction_type": {"MEReaction": {}}, "metabolites": {"cit_e": -1.0}}, {"name": "", "lower_bound": -1000.0, "variable_kind": "continuous", "id": "EX_cl_e", "upper_bound": 1000.0, "objective_coefficient": 0.0, "reaction_type": {"MEReaction": {}}, "metabolites": {"cl_e": -1.0}}, {"name": "", "lower_bound": 0.0, "variable_kind": "continuous", "id": "EX_cm_e", "upper_bound": 1000.0, "objective_coefficient": 0.0, "reaction_type": {"MEReaction": {}}, "metabolites": {"cm_e": -1.0}}, {"name": "", "lower_bound": 0.0, "variable_kind": "continuous", "id": "EX_cmp_e", "upper_bound": 1000.0, "objective_coefficient": 0.0, "reaction_type": {"MEReaction": {}}, "metabolites": {"cmp_e": -1.0}}, {"name": "", "lower_bound": -1000.0, "variable_kind": "continuous", "id": "EX_co2_e", "upper_bound": 1000.0, "objective_coefficient": 0.0, "reaction_type": {"MEReaction": {}}, "metabolites": {"co2_e": -1.0}}, {"name": "", "lower_bound": -1000.0, "variable_kind": "continuous", "id": "EX_cobalt2_e", "upper_bound": 1000.0, "objective_coefficient": 0.0, "reaction_type": {"MEReaction": {}}, "metabolites": {"cobalt2_e": -1.0}}, {"name": "", "lower_bound": 0.0, "variable_kind": "continuous", "id": "EX_colipa_e", "upper_bound": 1000.0, "objective_coefficient": 0.0, "reaction_type": {"MEReaction": {}}, "metabolites": {"colipa_e": -1.0}}, {"name": "", "lower_bound": 0.0, "variable_kind": "continuous", "id": "EX_colipap_e", "upper_bound": 1000.0, "objective_coefficient": 0.0, "reaction_type": {"MEReaction": {}}, "metabolites": {"colipap_e": -1.0}}, {"name": "", "lower_bound": 0.0, "variable_kind": "continuous", "id": "EX_cpgn_e", "upper_bound": 1000.0, "objective_coefficient": 0.0, "reaction_type": {"MEReaction": {}}, "metabolites": {"cpgn_e": -1.0}}, {"name": "", "lower_bound": 0.0, "variable_kind": "continuous", "id": "EX_cpgn__un_e", "upper_bound": 1000.0, "objective_coefficient": 0.0, "reaction_type": {"MEReaction": {}}, "metabolites": {"cpgn__un_e": -1.0}}, {"name": "", "lower_bound": 0.0, "variable_kind": "continuous", "id": "EX_crn_e", "upper_bound": 1000.0, "objective_coefficient": 0.0, "reaction_type": {"MEReaction": {}}, "metabolites": {"crn_e": -1.0}}, {"name": "", "lower_bound": 0.0, "variable_kind": "continuous", "id": "EX_crn__D_e", "upper_bound": 1000.0, "objective_coefficient": 0.0, "reaction_type": {"MEReaction": {}}, "metabolites": {"crn__D_e": -1.0}}, {"name": "", "lower_bound": 0.0, "variable_kind": "continuous", "id": "EX_csn_e", "upper_bound": 1000.0, "objective_coefficient": 0.0, "reaction_type": {"MEReaction": {}}, "metabolites": {"csn_e": -1.0}}, {"name": "", "lower_bound": 0.0, "variable_kind": "continuous", "id": "EX_cu_e", "upper_bound": 1000.0, "objective_coefficient": 0.0, "reaction_type": {"MEReaction": {}}, "metabolites": {"cu_e": -1.0}}, {"name": "", "lower_bound": -1000.0, "variable_kind": "continuous", "id": "EX_cu2_e", "upper_bound": 1000.0, "objective_coefficient": 0.0, "reaction_type": {"MEReaction": {}}, "metabolites": {"cu2_e": -1.0}}, {"name": "", "lower_bound": 0.0, "variable_kind": "continuous", "id": "EX_cyan_e", "upper_bound": 1000.0, "objective_coefficient": 0.0, "reaction_type": {"MEReaction": {}}, "metabolites": {"cyan_e": -1.0}}, {"name": "", "lower_bound": 0.0, "variable_kind": "continuous", "id": "EX_cynt_e", "upper_bound": 1000.0, "objective_coefficient": 0.0, "reaction_type": {"MEReaction": {}}, "metabolites": {"cynt_e": -1.0}}, {"name": "", "lower_bound": 0.0, "variable_kind": "continuous", "id": "EX_cys__D_e", "upper_bound": 1000.0, "objective_coefficient": 0.0, "reaction_type": {"MEReaction": {}}, "metabolites": {"cys__D_e": -1.0}}, {"name": "", "lower_bound": 0.0, "variable_kind": "continuous", "id": "EX_cys__L_e", "upper_bound": 1000.0, "objective_coefficient": 0.0, "reaction_type": {"MEReaction": {}}, "metabolites": {"cys__L_e": -1.0}}, {"name": "", "lower_bound": 0.0, "variable_kind": "continuous", "id": "EX_cytd_e", "upper_bound": 1000.0, "objective_coefficient": 0.0, "reaction_type": {"MEReaction": {}}, "metabolites": {"cytd_e": -1.0}}, {"name": "", "lower_bound": 0.0, "variable_kind": "continuous", "id": "EX_dad__2_e", "upper_bound": 1000.0, "objective_coefficient": 0.0, "reaction_type": {"MEReaction": {}}, "metabolites": {"dad__2_e": -1.0}}, {"name": "", "lower_bound": 0.0, "variable_kind": "continuous", "id": "EX_damp_e", "upper_bound": 1000.0, "objective_coefficient": 0.0, "reaction_type": {"MEReaction": {}}, "metabolites": {"damp_e": -1.0}}, {"name": "", "lower_bound": 0.0, "variable_kind": "continuous", "id": "EX_dca_e", "upper_bound": 1000.0, "objective_coefficient": 0.0, "reaction_type": {"MEReaction": {}}, "metabolites": {"dca_e": -1.0}}, {"name": "", "lower_bound": 0.0, "variable_kind": "continuous", "id": "EX_dcmp_e", "upper_bound": 1000.0, "objective_coefficient": 0.0, "reaction_type": {"MEReaction": {}}, "metabolites": {"dcmp_e": -1.0}}, {"name": "", "lower_bound": 0.0, "variable_kind": "continuous", "id": "EX_dcyt_e", "upper_bound": 1000.0, "objective_coefficient": 0.0, "reaction_type": {"MEReaction": {}}, "metabolites": {"dcyt_e": -1.0}}, {"name": "", "lower_bound": 0.0, "variable_kind": "continuous", "id": "EX_ddca_e", "upper_bound": 1000.0, "objective_coefficient": 0.0, "reaction_type": {"MEReaction": {}}, "metabolites": {"ddca_e": -1.0}}, {"name": "", "lower_bound": 0.0, "variable_kind": "continuous", "id": "EX_dgmp_e", "upper_bound": 1000.0, "objective_coefficient": 0.0, "reaction_type": {"MEReaction": {}}, "metabolites": {"dgmp_e": -1.0}}, {"name": "", "lower_bound": 0.0, "variable_kind": "continuous", "id": "EX_dgsn_e", "upper_bound": 1000.0, "objective_coefficient": 0.0, "reaction_type": {"MEReaction": {}}, "metabolites": {"dgsn_e": -1.0}}, {"name": "", "lower_bound": 0.0, "variable_kind": "continuous", "id": "EX_dha_e", "upper_bound": 1000.0, "objective_coefficient": 0.0, "reaction_type": {"MEReaction": {}}, "metabolites": {"dha_e": -1.0}}, {"name": "", "lower_bound": 0.0, "variable_kind": "continuous", "id": "EX_dimp_e", "upper_bound": 1000.0, "objective_coefficient": 0.0, "reaction_type": {"MEReaction": {}}, "metabolites": {"dimp_e": -1.0}}, {"name": "", "lower_bound": 0.0, "variable_kind": "continuous", "id": "EX_din_e", "upper_bound": 1000.0, "objective_coefficient": 0.0, "reaction_type": {"MEReaction": {}}, "metabolites": {"din_e": -1.0}}, {"name": "", "lower_bound": 0.0, "variable_kind": "continuous", "id": "EX_dms_e", "upper_bound": 1000.0, "objective_coefficient": 0.0, "reaction_type": {"MEReaction": {}}, "metabolites": {"dms_e": -1.0}}, {"name": "", "lower_bound": 0.0, "variable_kind": "continuous", "id": "EX_dmso_e", "upper_bound": 1000.0, "objective_coefficient": 0.0, "reaction_type": {"MEReaction": {}}, "metabolites": {"dmso_e": -1.0}}, {"name": "", "lower_bound": 0.0, "variable_kind": "continuous", "id": "EX_dopa_e", "upper_bound": 1000.0, "objective_coefficient": 0.0, "reaction_type": {"MEReaction": {}}, "metabolites": {"dopa_e": -1.0}}, {"name": "", "lower_bound": 0.0, "variable_kind": "continuous", "id": "EX_doxrbcn_e", "upper_bound": 1000.0, "objective_coefficient": 0.0, "reaction_type": {"MEReaction": {}}, "metabolites": {"doxrbcn_e": -1.0}}, {"name": "", "lower_bound": 0.0, "variable_kind": "continuous", "id": "EX_dtmp_e", "upper_bound": 1000.0, "objective_coefficient": 0.0, "reaction_type": {"MEReaction": {}}, "metabolites": {"dtmp_e": -1.0}}, {"name": "", "lower_bound": 0.0, "variable_kind": "continuous", "id": "EX_dump_e", "upper_bound": 1000.0, "objective_coefficient": 0.0, "reaction_type": {"MEReaction": {}}, "metabolites": {"dump_e": -1.0}}, {"name": "", "lower_bound": 0.0, "variable_kind": "continuous", "id": "EX_duri_e", "upper_bound": 1000.0, "objective_coefficient": 0.0, "reaction_type": {"MEReaction": {}}, "metabolites": {"duri_e": -1.0}}, {"name": "", "lower_bound": 0.0, "variable_kind": "continuous", "id": "EX_eca4colipa_e", "upper_bound": 1000.0, "objective_coefficient": 0.0, "reaction_type": {"MEReaction": {}}, "metabolites": {"eca4colipa_e": -1.0}}, {"name": "", "lower_bound": 0.0, "variable_kind": "continuous", "id": "EX_enlipa_e", "upper_bound": 1000.0, "objective_coefficient": 0.0, "reaction_type": {"MEReaction": {}}, "metabolites": {"enlipa_e": -1.0}}, {"name": "", "lower_bound": 0.0, "variable_kind": "continuous", "id": "EX_enter_e", "upper_bound": 1000.0, "objective_coefficient": 0.0, "reaction_type": {"MEReaction": {}}, "metabolites": {"enter_e": -1.0}}, {"name": "", "lower_bound": 0.0, "variable_kind": "continuous", "id": "EX_etha_e", "upper_bound": 1000.0, "objective_coefficient": 0.0, "reaction_type": {"MEReaction": {}}, "metabolites": {"etha_e": -1.0}}, {"name": "", "lower_bound": 0.0, "variable_kind": "continuous", "id": "EX_ethso3_e", "upper_bound": 1000.0, "objective_coefficient": 0.0, "reaction_type": {"MEReaction": {}}, "metabolites": {"ethso3_e": -1.0}}, {"name": "", "lower_bound": 0.0, "variable_kind": "continuous", "id": "EX_etoh_e", "upper_bound": 1000.0, "objective_coefficient": 0.0, "reaction_type": {"MEReaction": {}}, "metabolites": {"etoh_e": -1.0}}, {"name": "", "lower_bound": 0.0, "variable_kind": "continuous", "id": "EX_f6p_e", "upper_bound": 1000.0, "objective_coefficient": 0.0, "reaction_type": {"MEReaction": {}}, "metabolites": {"f6p_e": -1.0}}, {"name": "", "lower_bound": 0.0, "variable_kind": "continuous", "id": "EX_fald_e", "upper_bound": 1000.0, "objective_coefficient": 0.0, "reaction_type": {"MEReaction": {}}, "metabolites": {"fald_e": -1.0}}, {"name": "", "lower_bound": -1000.0, "variable_kind": "continuous", "id": "EX_fe2_e", "upper_bound": 1000.0, "objective_coefficient": 0.0, "reaction_type": {"MEReaction": {}}, "metabolites": {"fe2_e": -1.0}}, {"name": "", "lower_bound": -1000.0, "variable_kind": "continuous", "id": "EX_fe3_e", "upper_bound": 1000.0, "objective_coefficient": 0.0, "reaction_type": {"MEReaction": {}}, "metabolites": {"fe3_e": -1.0}}, {"name": "", "lower_bound": 0.0, "variable_kind": "continuous", "id": "EX_fe3dcit_e", "upper_bound": 1000.0, "objective_coefficient": 0.0, "reaction_type": {"MEReaction": {}}, "metabolites": {"fe3dcit_e": -1.0}}, {"name": "", "lower_bound": 0.0, "variable_kind": "continuous", "id": "EX_fe3dhbzs_e", "upper_bound": 1000.0, "objective_coefficient": 0.0, "reaction_type": {"MEReaction": {}}, "metabolites": {"fe3dhbzs_e": -1.0}}, {"name": "", "lower_bound": 0.0, "variable_kind": "continuous", "id": "EX_fe3hox_e", "upper_bound": 1000.0, "objective_coefficient": 0.0, "reaction_type": {"MEReaction": {}}, "metabolites": {"fe3hox_e": -1.0}}, {"name": "", "lower_bound": 0.0, "variable_kind": "continuous", "id": "EX_fe3hox__un_e", "upper_bound": 1000.0, "objective_coefficient": 0.0, "reaction_type": {"MEReaction": {}}, "metabolites": {"fe3hox__un_e": -1.0}}, {"name": "", "lower_bound": 0.0, "variable_kind": "continuous", "id": "EX_fecrm_e", "upper_bound": 1000.0, "objective_coefficient": 0.0, "reaction_type": {"MEReaction": {}}, "metabolites": {"fecrm_e": -1.0}}, {"name": "", "lower_bound": 0.0, "variable_kind": "continuous", "id": "EX_fecrm__un_e", "upper_bound": 1000.0, "objective_coefficient": 0.0, "reaction_type": {"MEReaction": {}}, "metabolites": {"fecrm__un_e": -1.0}}, {"name": "", "lower_bound": 0.0, "variable_kind": "continuous", "id": "EX_feenter_e", "upper_bound": 1000.0, "objective_coefficient": 0.0, "reaction_type": {"MEReaction": {}}, "metabolites": {"feenter_e": -1.0}}, {"name": "", "lower_bound": 0.0, "variable_kind": "continuous", "id": "EX_feoxam_e", "upper_bound": 1000.0, "objective_coefficient": 0.0, "reaction_type": {"MEReaction": {}}, "metabolites": {"feoxam_e": -1.0}}, {"name": "", "lower_bound": 0.0, "variable_kind": "continuous", "id": "EX_feoxam__un_e", "upper_bound": 1000.0, "objective_coefficient": 0.0, "reaction_type": {"MEReaction": {}}, "metabolites": {"feoxam__un_e": -1.0}}, {"name": "", "lower_bound": 0.0, "variable_kind": "continuous", "id": "EX_for_e", "upper_bound": 1000.0, "objective_coefficient": 0.0, "reaction_type": {"MEReaction": {}}, "metabolites": {"for_e": -1.0}}, {"name": "", "lower_bound": 0.0, "variable_kind": "continuous", "id": "EX_fru_e", "upper_bound": 1000.0, "objective_coefficient": 0.0, "reaction_type": {"MEReaction": {}}, "metabolites": {"fru_e": -1.0}}, {"name": "", "lower_bound": 0.0, "variable_kind": "continuous", "id": "EX_frulys_e", "upper_bound": 1000.0, "objective_coefficient": 0.0, "reaction_type": {"MEReaction": {}}, "metabolites": {"frulys_e": -1.0}}, {"name": "", "lower_bound": 0.0, "variable_kind": "continuous", "id": "EX_fruur_e", "upper_bound": 1000.0, "objective_coefficient": 0.0, "reaction_type": {"MEReaction": {}}, "metabolites": {"fruur_e": -1.0}}, {"name": "", "lower_bound": 0.0, "variable_kind": "continuous", "id": "EX_fuc__L_e", "upper_bound": 1000.0, "objective_coefficient": 0.0, "reaction_type": {"MEReaction": {}}, "metabolites": {"fuc__L_e": -1.0}}, {"name": "", "lower_bound": 0.0, "variable_kind": "continuous", "id": "EX_fum_e", "upper_bound": 1000.0, "objective_coefficient": 0.0, "reaction_type": {"MEReaction": {}}, "metabolites": {"fum_e": -1.0}}, {"name": "", "lower_bound": 0.0, "variable_kind": "continuous", "id": "EX_fusa_e", "upper_bound": 1000.0, "objective_coefficient": 0.0, "reaction_type": {"MEReaction": {}}, "metabolites": {"fusa_e": -1.0}}, {"name": "", "lower_bound": 0.0, "variable_kind": "continuous", "id": "EX_g1p_e", "upper_bound": 1000.0, "objective_coefficient": 0.0, "reaction_type": {"MEReaction": {}}, "metabolites": {"g1p_e": -1.0}}, {"name": "", "lower_bound": 0.0, "variable_kind": "continuous", "id": "EX_g3pc_e", "upper_bound": 1000.0, "objective_coefficient": 0.0, "reaction_type": {"MEReaction": {}}, "metabolites": {"g3pc_e": -1.0}}, {"name": "", "lower_bound": 0.0, "variable_kind": "continuous", "id": "EX_g3pe_e", "upper_bound": 1000.0, "objective_coefficient": 0.0, "reaction_type": {"MEReaction": {}}, "metabolites": {"g3pe_e": -1.0}}, {"name": "", "lower_bound": 0.0, "variable_kind": "continuous", "id": "EX_g3pg_e", "upper_bound": 1000.0, "objective_coefficient": 0.0, "reaction_type": {"MEReaction": {}}, "metabolites": {"g3pg_e": -1.0}}, {"name": "", "lower_bound": 0.0, "variable_kind": "continuous", "id": "EX_g3pi_e", "upper_bound": 1000.0, "objective_coefficient": 0.0, "reaction_type": {"MEReaction": {}}, "metabolites": {"g3pi_e": -1.0}}, {"name": "", "lower_bound": 0.0, "variable_kind": "continuous", "id": "EX_g3ps_e", "upper_bound": 1000.0, "objective_coefficient": 0.0, "reaction_type": {"MEReaction": {}}, "metabolites": {"g3ps_e": -1.0}}, {"name": "", "lower_bound": 0.0, "variable_kind": "continuous", "id": "EX_g6p_e", "upper_bound": 1000.0, "objective_coefficient": 0.0, "reaction_type": {"MEReaction": {}}, "metabolites": {"g6p_e": -1.0}}, {"name": "", "lower_bound": 0.0, "variable_kind": "continuous", "id": "EX_gal_e", "upper_bound": 1000.0, "objective_coefficient": 0.0, "reaction_type": {"MEReaction": {}}, "metabolites": {"gal_e": -1.0}}, {"name": "", "lower_bound": 0.0, "variable_kind": "continuous", "id": "EX_gal__bD_e", "upper_bound": 1000.0, "objective_coefficient": 0.0, "reaction_type": {"MEReaction": {}}, "metabolites": {"gal__bD_e": -1.0}}, {"name": "", "lower_bound": 0.0, "variable_kind": "continuous", "id": "EX_gal1p_e", "upper_bound": 1000.0, "objective_coefficient": 0.0, "reaction_type": {"MEReaction": {}}, "metabolites": {"gal1p_e": -1.0}}, {"name": "", "lower_bound": 0.0, "variable_kind": "continuous", "id": "EX_galct__D_e", "upper_bound": 1000.0, "objective_coefficient": 0.0, "reaction_type": {"MEReaction": {}}, "metabolites": {"galct__D_e": -1.0}}, {"name": "", "lower_bound": 0.0, "variable_kind": "continuous", "id": "EX_galctn__D_e", "upper_bound": 1000.0, "objective_coefficient": 0.0, "reaction_type": {"MEReaction": {}}, "metabolites": {"galctn__D_e": -1.0}}, {"name": "", "lower_bound": 0.0, "variable_kind": "continuous", "id": "EX_galctn__L_e", "upper_bound": 1000.0, "objective_coefficient": 0.0, "reaction_type": {"MEReaction": {}}, "metabolites": {"galctn__L_e": -1.0}}, {"name": "", "lower_bound": 0.0, "variable_kind": "continuous", "id": "EX_galt_e", "upper_bound": 1000.0, "objective_coefficient": 0.0, "reaction_type": {"MEReaction": {}}, "metabolites": {"galt_e": -1.0}}, {"name": "", "lower_bound": 0.0, "variable_kind": "continuous", "id": "EX_galur_e", "upper_bound": 1000.0, "objective_coefficient": 0.0, "reaction_type": {"MEReaction": {}}, "metabolites": {"galur_e": -1.0}}, {"name": "", "lower_bound": 0.0, "variable_kind": "continuous", "id": "EX_gam_e", "upper_bound": 1000.0, "objective_coefficient": 0.0, "reaction_type": {"MEReaction": {}}, "metabolites": {"gam_e": -1.0}}, {"name": "", "lower_bound": 0.0, "variable_kind": "continuous", "id": "EX_gam6p_e", "upper_bound": 1000.0, "objective_coefficient": 0.0, "reaction_type": {"MEReaction": {}}, "metabolites": {"gam6p_e": -1.0}}, {"name": "", "lower_bound": 0.0, "variable_kind": "continuous", "id": "EX_gbbtn_e", "upper_bound": 1000.0, "objective_coefficient": 0.0, "reaction_type": {"MEReaction": {}}, "metabolites": {"gbbtn_e": -1.0}}, {"name": "", "lower_bound": 0.0, "variable_kind": "continuous", "id": "EX_gdp_e", "upper_bound": 1000.0, "objective_coefficient": 0.0, "reaction_type": {"MEReaction": {}}, "metabolites": {"gdp_e": -1.0}}, {"name": "", "lower_bound": -1000, "variable_kind": "continuous", "id": "EX_glc__D_e", "upper_bound": 1000.0, "objective_coefficient": 0.0, "reaction_type": {"MEReaction": {}}, "metabolites": {"glc__D_e": -1.0}}, {"name": "", "lower_bound": 0.0, "variable_kind": "continuous", "id": "EX_glcn_e", "upper_bound": 1000.0, "objective_coefficient": 0.0, "reaction_type": {"MEReaction": {}}, "metabolites": {"glcn_e": -1.0}}, {"name": "", "lower_bound": 0.0, "variable_kind": "continuous", "id": "EX_glcr_e", "upper_bound": 1000.0, "objective_coefficient": 0.0, "reaction_type": {"MEReaction": {}}, "metabolites": {"glcr_e": -1.0}}, {"name": "", "lower_bound": 0.0, "variable_kind": "continuous", "id": "EX_glcur_e", "upper_bound": 1000.0, "objective_coefficient": 0.0, "reaction_type": {"MEReaction": {}}, "metabolites": {"glcur_e": -1.0}}, {"name": "", "lower_bound": 0.0, "variable_kind": "continuous", "id": "EX_glcur1p_e", "upper_bound": 1000.0, "objective_coefficient": 0.0, "reaction_type": {"MEReaction": {}}, "metabolites": {"glcur1p_e": -1.0}}, {"name": "", "lower_bound": 0.0, "variable_kind": "continuous", "id": "EX_gln__L_e", "upper_bound": 1000.0, "objective_coefficient": 0.0, "reaction_type": {"MEReaction": {}}, "metabolites": {"gln__L_e": -1.0}}, {"name": "", "lower_bound": 0.0, "variable_kind": "continuous", "id": "EX_glu__L_e", "upper_bound": 1000.0, "objective_coefficient": 0.0, "reaction_type": {"MEReaction": {}}, "metabolites": {"glu__L_e": -1.0}}, {"name": "", "lower_bound": 0.0, "variable_kind": "continuous", "id": "EX_gly_e", "upper_bound": 1000.0, "objective_coefficient": 0.0, "reaction_type": {"MEReaction": {}}, "metabolites": {"gly_e": -1.0}}, {"name": "", "lower_bound": 0.0, "variable_kind": "continuous", "id": "EX_glyald_e", "upper_bound": 1000.0, "objective_coefficient": 0.0, "reaction_type": {"MEReaction": {}}, "metabolites": {"glyald_e": -1.0}}, {"name": "", "lower_bound": 0.0, "variable_kind": "continuous", "id": "EX_glyb_e", "upper_bound": 1000.0, "objective_coefficient": 0.0, "reaction_type": {"MEReaction": {}}, "metabolites": {"glyb_e": -1.0}}, {"name": "", "lower_bound": 0.0, "variable_kind": "continuous", "id": "EX_glyc_e", "upper_bound": 1000.0, "objective_coefficient": 0.0, "reaction_type": {"MEReaction": {}}, "metabolites": {"glyc_e": -1.0}}, {"name": "", "lower_bound": 0.0, "variable_kind": "continuous", "id": "EX_glyc__R_e", "upper_bound": 1000.0, "objective_coefficient": 0.0, "reaction_type": {"MEReaction": {}}, "metabolites": {"glyc__R_e": -1.0}}, {"name": "", "lower_bound": 0.0, "variable_kind": "continuous", "id": "EX_glyc2p_e", "upper_bound": 1000.0, "objective_coefficient": 0.0, "reaction_type": {"MEReaction": {}}, "metabolites": {"glyc2p_e": -1.0}}, {"name": "", "lower_bound": 0.0, "variable_kind": "continuous", "id": "EX_glyc3p_e", "upper_bound": 1000.0, "objective_coefficient": 0.0, "reaction_type": {"MEReaction": {}}, "metabolites": {"glyc3p_e": -1.0}}, {"name": "", "lower_bound": 0.0, "variable_kind": "continuous", "id": "EX_glyclt_e", "upper_bound": 1000.0, "objective_coefficient": 0.0, "reaction_type": {"MEReaction": {}}, "metabolites": {"glyclt_e": -1.0}}, {"name": "", "lower_bound": 0.0, "variable_kind": "continuous", "id": "EX_gmp_e", "upper_bound": 1000.0, "objective_coefficient": 0.0, "reaction_type": {"MEReaction": {}}, "metabolites": {"gmp_e": -1.0}}, {"name": "", "lower_bound": 0.0, "variable_kind": "continuous", "id": "EX_gsn_e", "upper_bound": 1000.0, "objective_coefficient": 0.0, "reaction_type": {"MEReaction": {}}, "metabolites": {"gsn_e": -1.0}}, {"name": "", "lower_bound": 0.0, "variable_kind": "continuous", "id": "EX_gthox_e", "upper_bound": 1000.0, "objective_coefficient": 0.0, "reaction_type": {"MEReaction": {}}, "metabolites": {"gthox_e": -1.0}}, {"name": "", "lower_bound": 0.0, "variable_kind": "continuous", "id": "EX_gthrd_e", "upper_bound": 1000.0, "objective_coefficient": 0.0, "reaction_type": {"MEReaction": {}}, "metabolites": {"gthrd_e": -1.0}}, {"name": "", "lower_bound": 0.0, "variable_kind": "continuous", "id": "EX_gtp_e", "upper_bound": 1000.0, "objective_coefficient": 0.0, "reaction_type": {"MEReaction": {}}, "metabolites": {"gtp_e": -1.0}}, {"name": "", "lower_bound": 0.0, "variable_kind": "continuous", "id": "EX_gua_e", "upper_bound": 1000.0, "objective_coefficient": 0.0, "reaction_type": {"MEReaction": {}}, "metabolites": {"gua_e": -1.0}}, {"name": "", "lower_bound": -1000.0, "variable_kind": "continuous", "id": "EX_h_e", "upper_bound": 1000.0, "objective_coefficient": 0.0, "reaction_type": {"MEReaction": {}}, "metabolites": {"h_e": -1.0}}, {"name": "", "lower_bound": 0.0, "variable_kind": "continuous", "id": "EX_h2_e", "upper_bound": 1000.0, "objective_coefficient": 0.0, "reaction_type": {"MEReaction": {}}, "metabolites": {"h2_e": -1.0}}, {"name": "", "lower_bound": -1000.0, "variable_kind": "continuous", "id": "EX_h2o_e", "upper_bound": 1000.0, "objective_coefficient": 0.0, "reaction_type": {"MEReaction": {}}, "metabolites": {"h2o_e": -1.0}}, {"name": "", "lower_bound": 0.0, "variable_kind": "continuous", "id": "EX_h2o2_e", "upper_bound": 1000.0, "objective_coefficient": 0.0, "reaction_type": {"MEReaction": {}}, "metabolites": {"h2o2_e": -1.0}}, {"name": "", "lower_bound": 0.0, "variable_kind": "continuous", "id": "EX_h2s_e", "upper_bound": 1000.0, "objective_coefficient": 0.0, "reaction_type": {"MEReaction": {}}, "metabolites": {"h2s_e": -1.0}}, {"name": "", "lower_bound": 0.0, "variable_kind": "continuous", "id": "EX_hacolipa_e", "upper_bound": 1000.0, "objective_coefficient": 0.0, "reaction_type": {"MEReaction": {}}, "metabolites": {"hacolipa_e": -1.0}}, {"name": "", "lower_bound": 0.0, "variable_kind": "continuous", "id": "EX_halipa_e", "upper_bound": 1000.0, "objective_coefficient": 0.0, "reaction_type": {"MEReaction": {}}, "metabolites": {"halipa_e": -1.0}}, {"name": "", "lower_bound": 0.0, "variable_kind": "continuous", "id": "EX_hdca_e", "upper_bound": 1000.0, "objective_coefficient": 0.0, "reaction_type": {"MEReaction": {}}, "metabolites": {"hdca_e": -1.0}}, {"name": "", "lower_bound": 0.0, "variable_kind": "continuous", "id": "EX_hdcea_e", "upper_bound": 1000.0, "objective_coefficient": 0.0, "reaction_type": {"MEReaction": {}}, "metabolites": {"hdcea_e": -1.0}}, {"name": "", "lower_bound": 0.0, "variable_kind": "continuous", "id": "EX_hg2_e", "upper_bound": 1000.0, "objective_coefficient": 0.0, "reaction_type": {"MEReaction": {}}, "metabolites": {"hg2_e": -1.0}}, {"name": "", "lower_bound": 0.0, "variable_kind": "continuous", "id": "EX_his__L_e", "upper_bound": 1000.0, "objective_coefficient": 0.0, "reaction_type": {"MEReaction": {}}, "metabolites": {"his__L_e": -1.0}}, {"name": "", "lower_bound": 0.0, "variable_kind": "continuous", "id": "EX_hom__L_e", "upper_bound": 1000.0, "objective_coefficient": 0.0, "reaction_type": {"MEReaction": {}}, "metabolites": {"hom__L_e": -1.0}}, {"name": "", "lower_bound": 0.0, "variable_kind": "continuous", "id": "EX_hxa_e", "upper_bound": 1000.0, "objective_coefficient": 0.0, "reaction_type": {"MEReaction": {}}, "metabolites": {"hxa_e": -1.0}}, {"name": "", "lower_bound": 0.0, "variable_kind": "continuous", "id": "EX_hxan_e", "upper_bound": 1000.0, "objective_coefficient": 0.0, "reaction_type": {"MEReaction": {}}, "metabolites": {"hxan_e": -1.0}}, {"name": "", "lower_bound": 0.0, "variable_kind": "continuous", "id": "EX_idon__L_e", "upper_bound": 1000.0, "objective_coefficient": 0.0, "reaction_type": {"MEReaction": {}}, "metabolites": {"idon__L_e": -1.0}}, {"name": "", "lower_bound": 0.0, "variable_kind": "continuous", "id": "EX_ile__L_e", "upper_bound": 1000.0, "objective_coefficient": 0.0, "reaction_type": {"MEReaction": {}}, "metabolites": {"ile__L_e": -1.0}}, {"name": "", "lower_bound": 0.0, "variable_kind": "continuous", "id": "EX_imp_e", "upper_bound": 1000.0, "objective_coefficient": 0.0, "reaction_type": {"MEReaction": {}}, "metabolites": {"imp_e": -1.0}}, {"name": "", "lower_bound": 0.0, "variable_kind": "continuous", "id": "EX_indole_e", "upper_bound": 1000.0, "objective_coefficient": 0.0, "reaction_type": {"MEReaction": {}}, "metabolites": {"indole_e": -1.0}}, {"name": "", "lower_bound": 0.0, "variable_kind": "continuous", "id": "EX_inost_e", "upper_bound": 1000.0, "objective_coefficient": 0.0, "reaction_type": {"MEReaction": {}}, "metabolites": {"inost_e": -1.0}}, {"name": "", "lower_bound": 0.0, "variable_kind": "continuous", "id": "EX_ins_e", "upper_bound": 1000.0, "objective_coefficient": 0.0, "reaction_type": {"MEReaction": {}}, "metabolites": {"ins_e": -1.0}}, {"name": "", "lower_bound": 0.0, "variable_kind": "continuous", "id": "EX_isetac_e", "upper_bound": 1000.0, "objective_coefficient": 0.0, "reaction_type": {"MEReaction": {}}, "metabolites": {"isetac_e": -1.0}}, {"name": "", "lower_bound": -1000.0, "variable_kind": "continuous", "id": "EX_k_e", "upper_bound": 1000.0, "objective_coefficient": 0.0, "reaction_type": {"MEReaction": {}}, "metabolites": {"k_e": -1.0}}, {"name": "", "lower_bound": 0.0, "variable_kind": "continuous", "id": "EX_kdo2lipid4_e", "upper_bound": 1000.0, "objective_coefficient": 0.0, "reaction_type": {"MEReaction": {}}, "metabolites": {"kdo2lipid4_e": -1.0}}, {"name": "", "lower_bound": 0.0, "variable_kind": "continuous", "id": "EX_lac__D_e", "upper_bound": 1000.0, "objective_coefficient": 0.0, "reaction_type": {"MEReaction": {}}, "metabolites": {"lac__D_e": -1.0}}, {"name": "", "lower_bound": 0.0, "variable_kind": "continuous", "id": "EX_lac__L_e", "upper_bound": 1000.0, "objective_coefficient": 0.0, "reaction_type": {"MEReaction": {}}, "metabolites": {"lac__L_e": -1.0}}, {"name": "", "lower_bound": 0.0, "variable_kind": "continuous", "id": "EX_lcts_e", "upper_bound": 1000.0, "objective_coefficient": 0.0, "reaction_type": {"MEReaction": {}}, "metabolites": {"lcts_e": -1.0}}, {"name": "", "lower_bound": 0.0, "variable_kind": "continuous", "id": "EX_leu__L_e", "upper_bound": 1000.0, "objective_coefficient": 0.0, "reaction_type": {"MEReaction": {}}, "metabolites": {"leu__L_e": -1.0}}, {"name": "", "lower_bound": 0.0, "variable_kind": "continuous", "id": "EX_lipa_e", "upper_bound": 1000.0, "objective_coefficient": 0.0, "reaction_type": {"MEReaction": {}}, "metabolites": {"lipa_e": -1.0}}, {"name": "", "lower_bound": 0.0, "variable_kind": "continuous", "id": "EX_lipa_cold_e", "upper_bound": 1000.0, "objective_coefficient": 0.0, "reaction_type": {"MEReaction": {}}, "metabolites": {"lipa_cold_e": -1.0}}, {"name": "", "lower_bound": 0.0, "variable_kind": "continuous", "id": "EX_lipoate_e", "upper_bound": 1000.0, "objective_coefficient": 0.0, "reaction_type": {"MEReaction": {}}, "metabolites": {"lipoate_e": -1.0}}, {"name": "", "lower_bound": 0.0, "variable_kind": "continuous", "id": "EX_lys__L_e", "upper_bound": 1000.0, "objective_coefficient": 0.0, "reaction_type": {"MEReaction": {}}, "metabolites": {"lys__L_e": -1.0}}, {"name": "", "lower_bound": 0.0, "variable_kind": "continuous", "id": "EX_lyx__L_e", "upper_bound": 1000.0, "objective_coefficient": 0.0, "reaction_type": {"MEReaction": {}}, "metabolites": {"lyx__L_e": -1.0}}, {"name": "", "lower_bound": 0.0, "variable_kind": "continuous", "id": "EX_mal__D_e", "upper_bound": 1000.0, "objective_coefficient": 0.0, "reaction_type": {"MEReaction": {}}, "metabolites": {"mal__D_e": -1.0}}, {"name": "", "lower_bound": 0.0, "variable_kind": "continuous", "id": "EX_mal__L_e", "upper_bound": 1000.0, "objective_coefficient": 0.0, "reaction_type": {"MEReaction": {}}, "metabolites": {"mal__L_e": -1.0}}, {"name": "", "lower_bound": 0.0, "variable_kind": "continuous", "id": "EX_malt_e", "upper_bound": 1000.0, "objective_coefficient": 0.0, "reaction_type": {"MEReaction": {}}, "metabolites": {"malt_e": -1.0}}, {"name": "", "lower_bound": 0.0, "variable_kind": "continuous", "id": "EX_malthx_e", "upper_bound": 1000.0, "objective_coefficient": 0.0, "reaction_type": {"MEReaction": {}}, "metabolites": {"malthx_e": -1.0}}, {"name": "", "lower_bound": 0.0, "variable_kind": "continuous", "id": "EX_maltpt_e", "upper_bound": 1000.0, "objective_coefficient": 0.0, "reaction_type": {"MEReaction": {}}, "metabolites": {"maltpt_e": -1.0}}, {"name": "", "lower_bound": 0.0, "variable_kind": "continuous", "id": "EX_malttr_e", "upper_bound": 1000.0, "objective_coefficient": 0.0, "reaction_type": {"MEReaction": {}}, "metabolites": {"malttr_e": -1.0}}, {"name": "", "lower_bound": 0.0, "variable_kind": "continuous", "id": "EX_maltttr_e", "upper_bound": 1000.0, "objective_coefficient": 0.0, "reaction_type": {"MEReaction": {}}, "metabolites": {"maltttr_e": -1.0}}, {"name": "", "lower_bound": 0.0, "variable_kind": "continuous", "id": "EX_man_e", "upper_bound": 1000.0, "objective_coefficient": 0.0, "reaction_type": {"MEReaction": {}}, "metabolites": {"man_e": -1.0}}, {"name": "", "lower_bound": 0.0, "variable_kind": "continuous", "id": "EX_man6p_e", "upper_bound": 1000.0, "objective_coefficient": 0.0, "reaction_type": {"MEReaction": {}}, "metabolites": {"man6p_e": -1.0}}, {"name": "", "lower_bound": 0.0, "variable_kind": "continuous", "id": "EX_manglyc_e", "upper_bound": 1000.0, "objective_coefficient": 0.0, "reaction_type": {"MEReaction": {}}, "metabolites": {"manglyc_e": -1.0}}, {"name": "", "lower_bound": 0.0, "variable_kind": "continuous", "id": "EX_melib_e", "upper_bound": 1000.0, "objective_coefficient": 0.0, "reaction_type": {"MEReaction": {}}, "metabolites": {"melib_e": -1.0}}, {"name": "", "lower_bound": 0.0, "variable_kind": "continuous", "id": "EX_meoh_e", "upper_bound": 1000.0, "objective_coefficient": 0.0, "reaction_type": {"MEReaction": {}}, "metabolites": {"meoh_e": -1.0}}, {"name": "", "lower_bound": 0.0, "variable_kind": "continuous", "id": "EX_met__D_e", "upper_bound": 1000.0, "objective_coefficient": 0.0, "reaction_type": {"MEReaction": {}}, "metabolites": {"met__D_e": -1.0}}, {"name": "", "lower_bound": 0.0, "variable_kind": "continuous", "id": "EX_met__L_e", "upper_bound": 1000.0, "objective_coefficient": 0.0, "reaction_type": {"MEReaction": {}}, "metabolites": {"met__L_e": -1.0}}, {"name": "", "lower_bound": 0.0, "variable_kind": "continuous", "id": "EX_metsox__R__L_e", "upper_bound": 1000.0, "objective_coefficient": 0.0, "reaction_type": {"MEReaction": {}}, "metabolites": {"metsox__R__L_e": -1.0}}, {"name": "", "lower_bound": 0.0, "variable_kind": "continuous", "id": "EX_metsox__S__L_e", "upper_bound": 1000.0, "objective_coefficient": 0.0, "reaction_type": {"MEReaction": {}}, "metabolites": {"metsox__S__L_e": -1.0}}, {"name": "", "lower_bound": -1000.0, "variable_kind": "continuous", "id": "EX_mg2_e", "upper_bound": 1000.0, "objective_coefficient": 0.0, "reaction_type": {"MEReaction": {}}, "metabolites": {"mg2_e": -1.0}}, {"name": "", "lower_bound": 0.0, "variable_kind": "continuous", "id": "EX_mincyc_e", "upper_bound": 1000.0, "objective_coefficient": 0.0, "reaction_type": {"MEReaction": {}}, "metabolites": {"mincyc_e": -1.0}}, {"name": "", "lower_bound": 0.0, "variable_kind": "continuous", "id": "EX_minohp_e", "upper_bound": 1000.0, "objective_coefficient": 0.0, "reaction_type": {"MEReaction": {}}, "metabolites": {"minohp_e": -1.0}}, {"name": "", "lower_bound": 0.0, "variable_kind": "continuous", "id": "EX_mmet_e", "upper_bound": 1000.0, "objective_coefficient": 0.0, "reaction_type": {"MEReaction": {}}, "metabolites": {"mmet_e": -1.0}}, {"name": "", "lower_bound": -1000.0, "variable_kind": "continuous", "id": "EX_mn2_e", "upper_bound": 1000.0, "objective_coefficient": 0.0, "reaction_type": {"MEReaction": {}}, "metabolites": {"mn2_e": -1.0}}, {"name": "", "lower_bound": 0.0, "variable_kind": "continuous", "id": "EX_mnl_e", "upper_bound": 1000.0, "objective_coefficient": 0.0, "reaction_type": {"MEReaction": {}}, "metabolites": {"mnl_e": -1.0}}, {"name": "", "lower_bound": -1000.0, "variable_kind": "continuous", "id": "EX_mobd_e", "upper_bound": 1000.0, "objective_coefficient": 0.0, "reaction_type": {"MEReaction": {}}, "metabolites": {"mobd_e": -1.0}}, {"name": "", "lower_bound": 0.0, "variable_kind": "continuous", "id": "EX_mso3_e", "upper_bound": 1000.0, "objective_coefficient": 0.0, "reaction_type": {"MEReaction": {}}, "metabolites": {"mso3_e": -1.0}}, {"name": "", "lower_bound": 0.0, "variable_kind": "continuous", "id": "EX_n2o_e", "upper_bound": 1000.0, "objective_coefficient": 0.0, "reaction_type": {"MEReaction": {}}, "metabolites": {"n2o_e": -1.0}}, {"name": "", "lower_bound": -1000.0, "variable_kind": "continuous", "id": "EX_na1_e", "upper_bound": 1000.0, "objective_coefficient": 0.0, "reaction_type": {"MEReaction": {}}, "metabolites": {"na1_e": -1.0}}, {"name": "", "lower_bound": 0.0, "variable_kind": "continuous", "id": "EX_nac_e", "upper_bound": 1000.0, "objective_coefficient": 0.0, "reaction_type": {"MEReaction": {}}, "metabolites": {"nac_e": -1.0}}, {"name": "", "lower_bound": -1000.0, "variable_kind": "continuous", "id": "EX_nh4_e", "upper_bound": 1000.0, "objective_coefficient": 0.0, "reaction_type": {"MEReaction": {}}, "metabolites": {"nh4_e": -1.0}}, {"name": "", "lower_bound": -1000.0, "variable_kind": "continuous", "id": "EX_ni2_e", "upper_bound": 1000.0, "objective_coefficient": 0.0, "reaction_type": {"MEReaction": {}}, "metabolites": {"ni2_e": -1.0}}, {"name": "", "lower_bound": 0.0, "variable_kind": "continuous", "id": "EX_nmn_e", "upper_bound": 1000.0, "objective_coefficient": 0.0, "reaction_type": {"MEReaction": {}}, "metabolites": {"nmn_e": -1.0}}, {"name": "", "lower_bound": 0.0, "variable_kind": "continuous", "id": "EX_no_e", "upper_bound": 1000.0, "objective_coefficient": 0.0, "reaction_type": {"MEReaction": {}}, "metabolites": {"no_e": -1.0}}, {"name": "", "lower_bound": 0.0, "variable_kind": "continuous", "id": "EX_no2_e", "upper_bound": 1000.0, "objective_coefficient": 0.0, "reaction_type": {"MEReaction": {}}, "metabolites": {"no2_e": -1.0}}, {"name": "", "lower_bound": 0.0, "variable_kind": "continuous", "id": "EX_no3_e", "upper_bound": 1000.0, "objective_coefficient": 0.0, "reaction_type": {"MEReaction": {}}, "metabolites": {"no3_e": -1.0}}, {"name": "", "lower_bound": 0.0, "variable_kind": "continuous", "id": "EX_novbcn_e", "upper_bound": 1000.0, "objective_coefficient": 0.0, "reaction_type": {"MEReaction": {}}, "metabolites": {"novbcn_e": -1.0}}, {"name": "", "lower_bound": 0.0, "variable_kind": "continuous", "id": "EX_o16a4colipa_e", "upper_bound": 1000.0, "objective_coefficient": 0.0, "reaction_type": {"MEReaction": {}}, "metabolites": {"o16a4colipa_e": -1.0}}, {"name": "", "lower_bound": -1000.0, "variable_kind": "continuous", "id": "EX_o2_e", "upper_bound": 1000.0, "objective_coefficient": 0.0, "reaction_type": {"MEReaction": {}}, "metabolites": {"o2_e": -1.0}}, {"name": "", "lower_bound": 0.0, "variable_kind": "continuous", "id": "EX_o2s_e", "upper_bound": 1000.0, "objective_coefficient": 0.0, "reaction_type": {"MEReaction": {}}, "metabolites": {"o2s_e": -1.0}}, {"name": "", "lower_bound": 0.0, "variable_kind": "continuous", "id": "EX_ocdca_e", "upper_bound": 1000.0, "objective_coefficient": 0.0, "reaction_type": {"MEReaction": {}}, "metabolites": {"ocdca_e": -1.0}}, {"name": "", "lower_bound": 0.0, "variable_kind": "continuous", "id": "EX_ocdcea_e", "upper_bound": 1000.0, "objective_coefficient": 0.0, "reaction_type": {"MEReaction": {}}, "metabolites": {"ocdcea_e": -1.0}}, {"name": "", "lower_bound": 0.0, "variable_kind": "continuous", "id": "EX_octa_e", "upper_bound": 1000.0, "objective_coefficient": 0.0, "reaction_type": {"MEReaction": {}}, "metabolites": {"octa_e": -1.0}}, {"name": "", "lower_bound": 0.0, "variable_kind": "continuous", "id": "EX_orn_e", "upper_bound": 1000.0, "objective_coefficient": 0.0, "reaction_type": {"MEReaction": {}}, "metabolites": {"orn_e": -1.0}}, {"name": "", "lower_bound": 0.0, "variable_kind": "continuous", "id": "EX_orot_e", "upper_bound": 1000.0, "objective_coefficient": 0.0, "reaction_type": {"MEReaction": {}}, "metabolites": {"orot_e": -1.0}}, {"name": "", "lower_bound": 0.0, "variable_kind": "continuous", "id": "EX_pacald_e", "upper_bound": 1000.0, "objective_coefficient": 0.0, "reaction_type": {"MEReaction": {}}, "metabolites": {"pacald_e": -1.0}}, {"name": "", "lower_bound": 0.0, "variable_kind": "continuous", "id": "EX_peamn_e", "upper_bound": 1000.0, "objective_coefficient": 0.0, "reaction_type": {"MEReaction": {}}, "metabolites": {"peamn_e": -1.0}}, {"name": "", "lower_bound": 0.0, "variable_kind": "continuous", "id": "EX_phe__L_e", "upper_bound": 1000.0, "objective_coefficient": 0.0, "reaction_type": {"MEReaction": {}}, "metabolites": {"phe__L_e": -1.0}}, {"name": "", "lower_bound": 0.0, "variable_kind": "continuous", "id": "EX_pheme_e", "upper_bound": 1000.0, "objective_coefficient": 0.0, "reaction_type": {"MEReaction": {}}, "metabolites": {"pheme_e": -1.0}}, {"name": "", "lower_bound": -1000.0, "variable_kind": "continuous", "id": "EX_pi_e", "upper_bound": 1000.0, "objective_coefficient": 0.0, "reaction_type": {"MEReaction": {}}, "metabolites": {"pi_e": -1.0}}, {"name": "", "lower_bound": 0.0, "variable_kind": "continuous", "id": "EX_pnto__R_e", "upper_bound": 1000.0, "objective_coefficient": 0.0, "reaction_type": {"MEReaction": {}}, "metabolites": {"pnto__R_e": -1.0}}, {"name": "", "lower_bound": 0.0, "variable_kind": "continuous", "id": "EX_ppa_e", "upper_bound": 1000.0, "objective_coefficient": 0.0, "reaction_type": {"MEReaction": {}}, "metabolites": {"ppa_e": -1.0}}, {"name": "", "lower_bound": 0.0, "variable_kind": "continuous", "id": "EX_ppal_e", "upper_bound": 1000.0, "objective_coefficient": 0.0, "reaction_type": {"MEReaction": {}}, "metabolites": {"ppal_e": -1.0}}, {"name": "", "lower_bound": 0.0, "variable_kind": "continuous", "id": "EX_pppn_e", "upper_bound": 1000.0, "objective_coefficient": 0.0, "reaction_type": {"MEReaction": {}}, "metabolites": {"pppn_e": -1.0}}, {"name": "", "lower_bound": 0.0, "variable_kind": "continuous", "id": "EX_ppt_e", "upper_bound": 1000.0, "objective_coefficient": 0.0, "reaction_type": {"MEReaction": {}}, "metabolites": {"ppt_e": -1.0}}, {"name": "", "lower_bound": 0.0, "variable_kind": "continuous", "id": "EX_pro__L_e", "upper_bound": 1000.0, "objective_coefficient": 0.0, "reaction_type": {"MEReaction": {}}, "metabolites": {"pro__L_e": -1.0}}, {"name": "", "lower_bound": 0.0, "variable_kind": "continuous", "id": "EX_progly_e", "upper_bound": 1000.0, "objective_coefficient": 0.0, "reaction_type": {"MEReaction": {}}, "metabolites": {"progly_e": -1.0}}, {"name": "", "lower_bound": 0.0, "variable_kind": "continuous", "id": "EX_psclys_e", "upper_bound": 1000.0, "objective_coefficient": 0.0, "reaction_type": {"MEReaction": {}}, "metabolites": {"psclys_e": -1.0}}, {"name": "", "lower_bound": 0.0, "variable_kind": "continuous", "id": "EX_pser__L_e", "upper_bound": 1000.0, "objective_coefficient": 0.0, "reaction_type": {"MEReaction": {}}, "metabolites": {"pser__L_e": -1.0}}, {"name": "", "lower_bound": 0.0, "variable_kind": "continuous", "id": "EX_ptrc_e", "upper_bound": 1000.0, "objective_coefficient": 0.0, "reaction_type": {"MEReaction": {}}, "metabolites": {"ptrc_e": -1.0}}, {"name": "", "lower_bound": 0.0, "variable_kind": "continuous", "id": "EX_pydam_e", "upper_bound": 1000.0, "objective_coefficient": 0.0, "reaction_type": {"MEReaction": {}}, "metabolites": {"pydam_e": -1.0}}, {"name": "", "lower_bound": 0.0, "variable_kind": "continuous", "id": "EX_pydx_e", "upper_bound": 1000.0, "objective_coefficient": 0.0, "reaction_type": {"MEReaction": {}}, "metabolites": {"pydx_e": -1.0}}, {"name": "", "lower_bound": 0.0, "variable_kind": "continuous", "id": "EX_pydxn_e", "upper_bound": 1000.0, "objective_coefficient": 0.0, "reaction_type": {"MEReaction": {}}, "metabolites": {"pydxn_e": -1.0}}, {"name": "", "lower_bound": 0.0, "variable_kind": "continuous", "id": "EX_pyr_e", "upper_bound": 1000.0, "objective_coefficient": 0.0, "reaction_type": {"MEReaction": {}}, "metabolites": {"pyr_e": -1.0}}, {"name": "", "lower_bound": 0.0, "variable_kind": "continuous", "id": "EX_quin_e", "upper_bound": 1000.0, "objective_coefficient": 0.0, "reaction_type": {"MEReaction": {}}, "metabolites": {"quin_e": -1.0}}, {"name": "", "lower_bound": 0.0, "variable_kind": "continuous", "id": "EX_r5p_e", "upper_bound": 1000.0, "objective_coefficient": 0.0, "reaction_type": {"MEReaction": {}}, "metabolites": {"r5p_e": -1.0}}, {"name": "", "lower_bound": 0.0, "variable_kind": "continuous", "id": "EX_rfamp_e", "upper_bound": 1000.0, "objective_coefficient": 0.0, "reaction_type": {"MEReaction": {}}, "metabolites": {"rfamp_e": -1.0}}, {"name": "", "lower_bound": 0.0, "variable_kind": "continuous", "id": "EX_rib__D_e", "upper_bound": 1000.0, "objective_coefficient": 0.0, "reaction_type": {"MEReaction": {}}, "metabolites": {"rib__D_e": -1.0}}, {"name": "", "lower_bound": 0.0, "variable_kind": "continuous", "id": "EX_rmn_e", "upper_bound": 1000.0, "objective_coefficient": 0.0, "reaction_type": {"MEReaction": {}}, "metabolites": {"rmn_e": -1.0}}, {"name": "", "lower_bound": 0.0, "variable_kind": "continuous", "id": "EX_sbt__D_e", "upper_bound": 1000.0, "objective_coefficient": 0.0, "reaction_type": {"MEReaction": {}}, "metabolites": {"sbt__D_e": -1.0}}, {"name": "", "lower_bound": -1000.0, "variable_kind": "continuous", "id": "EX_sel_e", "upper_bound": 1000.0, "objective_coefficient": 0.0, "reaction_type": {"MEReaction": {}}, "metabolites": {"sel_e": -1.0}}, {"name": "", "lower_bound": 0.0, "variable_kind": "continuous", "id": "EX_ser__D_e", "upper_bound": 1000.0, "objective_coefficient": 0.0, "reaction_type": {"MEReaction": {}}, "metabolites": {"ser__D_e": -1.0}}, {"name": "", "lower_bound": 0.0, "variable_kind": "continuous", "id": "EX_ser__L_e", "upper_bound": 1000.0, "objective_coefficient": 0.0, "reaction_type": {"MEReaction": {}}, "metabolites": {"ser__L_e": -1.0}}, {"name": "", "lower_bound": 0.0, "variable_kind": "continuous", "id": "EX_skm_e", "upper_bound": 1000.0, "objective_coefficient": 0.0, "reaction_type": {"MEReaction": {}}, "metabolites": {"skm_e": -1.0}}, {"name": "", "lower_bound": -1000.0, "variable_kind": "continuous", "id": "EX_slnt_e", "upper_bound": 1000.0, "objective_coefficient": 0.0, "reaction_type": {"MEReaction": {}}, "metabolites": {"slnt_e": -1.0}}, {"name": "", "lower_bound": 0.0, "variable_kind": "continuous", "id": "EX_so2_e", "upper_bound": 1000.0, "objective_coefficient": 0.0, "reaction_type": {"MEReaction": {}}, "metabolites": {"so2_e": -1.0}}, {"name": "", "lower_bound": 0.0, "variable_kind": "continuous", "id": "EX_so3_e", "upper_bound": 1000.0, "objective_coefficient": 0.0, "reaction_type": {"MEReaction": {}}, "metabolites": {"so3_e": -1.0}}, {"name": "", "lower_bound": -1000.0, "variable_kind": "continuous", "id": "EX_so4_e", "upper_bound": 1000.0, "objective_coefficient": 0.0, "reaction_type": {"MEReaction": {}}, "metabolites": {"so4_e": -1.0}}, {"name": "", "lower_bound": 0.0, "variable_kind": "continuous", "id": "EX_spmd_e", "upper_bound": 1000.0, "objective_coefficient": 0.0, "reaction_type": {"MEReaction": {}}, "metabolites": {"spmd_e": -1.0}}, {"name": "", "lower_bound": 0.0, "variable_kind": "continuous", "id": "EX_succ_e", "upper_bound": 1000.0, "objective_coefficient": 0.0, "reaction_type": {"MEReaction": {}}, "metabolites": {"succ_e": -1.0}}, {"name": "", "lower_bound": 0.0, "variable_kind": "continuous", "id": "EX_sucr_e", "upper_bound": 1000.0, "objective_coefficient": 0.0, "reaction_type": {"MEReaction": {}}, "metabolites": {"sucr_e": -1.0}}, {"name": "", "lower_bound": 0.0, "variable_kind": "continuous", "id": "EX_sulfac_e", "upper_bound": 1000.0, "objective_coefficient": 0.0, "reaction_type": {"MEReaction": {}}, "metabolites": {"sulfac_e": -1.0}}, {"name": "", "lower_bound": 0.0, "variable_kind": "continuous", "id": "EX_tartr__D_e", "upper_bound": 1000.0, "objective_coefficient": 0.0, "reaction_type": {"MEReaction": {}}, "metabolites": {"tartr__D_e": -1.0}}, {"name": "", "lower_bound": 0.0, "variable_kind": "continuous", "id": "EX_tartr__L_e", "upper_bound": 1000.0, "objective_coefficient": 0.0, "reaction_type": {"MEReaction": {}}, "metabolites": {"tartr__L_e": -1.0}}, {"name": "", "lower_bound": 0.0, "variable_kind": "continuous", "id": "EX_taur_e", "upper_bound": 1000.0, "objective_coefficient": 0.0, "reaction_type": {"MEReaction": {}}, "metabolites": {"taur_e": -1.0}}, {"name": "", "lower_bound": 0.0, "variable_kind": "continuous", "id": "EX_tcynt_e", "upper_bound": 1000.0, "objective_coefficient": 0.0, "reaction_type": {"MEReaction": {}}, "metabolites": {"tcynt_e": -1.0}}, {"name": "", "lower_bound": 0.0, "variable_kind": "continuous", "id": "EX_thm_e", "upper_bound": 1000.0, "objective_coefficient": 0.0, "reaction_type": {"MEReaction": {}}, "metabolites": {"thm_e": -1.0}}, {"name": "", "lower_bound": 0.0, "variable_kind": "continuous", "id": "EX_thr__L_e", "upper_bound": 1000.0, "objective_coefficient": 0.0, "reaction_type": {"MEReaction": {}}, "metabolites": {"thr__L_e": -1.0}}, {"name": "", "lower_bound": 0.0, "variable_kind": "continuous", "id": "EX_thrp_e", "upper_bound": 1000.0, "objective_coefficient": 0.0, "reaction_type": {"MEReaction": {}}, "metabolites": {"thrp_e": -1.0}}, {"name": "", "lower_bound": 0.0, "variable_kind": "continuous", "id": "EX_thym_e", "upper_bound": 1000.0, "objective_coefficient": 0.0, "reaction_type": {"MEReaction": {}}, "metabolites": {"thym_e": -1.0}}, {"name": "", "lower_bound": 0.0, "variable_kind": "continuous", "id": "EX_thymd_e", "upper_bound": 1000.0, "objective_coefficient": 0.0, "reaction_type": {"MEReaction": {}}, "metabolites": {"thymd_e": -1.0}}, {"name": "", "lower_bound": 0.0, "variable_kind": "continuous", "id": "EX_tma_e", "upper_bound": 1000.0, "objective_coefficient": 0.0, "reaction_type": {"MEReaction": {}}, "metabolites": {"tma_e": -1.0}}, {"name": "", "lower_bound": 0.0, "variable_kind": "continuous", "id": "EX_tmao_e", "upper_bound": 1000.0, "objective_coefficient": 0.0, "reaction_type": {"MEReaction": {}}, "metabolites": {"tmao_e": -1.0}}, {"name": "", "lower_bound": 0.0, "variable_kind": "continuous", "id": "EX_tre_e", "upper_bound": 1000.0, "objective_coefficient": 0.0, "reaction_type": {"MEReaction": {}}, "metabolites": {"tre_e": -1.0}}, {"name": "", "lower_bound": 0.0, "variable_kind": "continuous", "id": "EX_trp__L_e", "upper_bound": 1000.0, "objective_coefficient": 0.0, "reaction_type": {"MEReaction": {}}, "metabolites": {"trp__L_e": -1.0}}, {"name": "", "lower_bound": 0.0, "variable_kind": "continuous", "id": "EX_tsul_e", "upper_bound": 1000.0, "objective_coefficient": 0.0, "reaction_type": {"MEReaction": {}}, "metabolites": {"tsul_e": -1.0}}, {"name": "", "lower_bound": 0.0, "variable_kind": "continuous", "id": "EX_ttdca_e", "upper_bound": 1000.0, "objective_coefficient": 0.0, "reaction_type": {"MEReaction": {}}, "metabolites": {"ttdca_e": -1.0}}, {"name": "", "lower_bound": 0.0, "variable_kind": "continuous", "id": "EX_ttdcea_e", "upper_bound": 1000.0, "objective_coefficient": 0.0, "reaction_type": {"MEReaction": {}}, "metabolites": {"ttdcea_e": -1.0}}, {"name": "", "lower_bound": 0.0, "variable_kind": "continuous", "id": "EX_ttrcyc_e", "upper_bound": 1000.0, "objective_coefficient": 0.0, "reaction_type": {"MEReaction": {}}, "metabolites": {"ttrcyc_e": -1.0}}, {"name": "", "lower_bound": -1000.0, "variable_kind": "continuous", "id": "EX_tungs_e", "upper_bound": 1000.0, "objective_coefficient": 0.0, "reaction_type": {"MEReaction": {}}, "metabolites": {"tungs_e": -1.0}}, {"name": "", "lower_bound": 0.0, "variable_kind": "continuous", "id": "EX_tym_e", "upper_bound": 1000.0, "objective_coefficient": 0.0, "reaction_type": {"MEReaction": {}}, "metabolites": {"tym_e": -1.0}}, {"name": "", "lower_bound": 0.0, "variable_kind": "continuous", "id": "EX_tyr__L_e", "upper_bound": 1000.0, "objective_coefficient": 0.0, "reaction_type": {"MEReaction": {}}, "metabolites": {"tyr__L_e": -1.0}}, {"name": "", "lower_bound": 0.0, "variable_kind": "continuous", "id": "EX_tyrp_e", "upper_bound": 1000.0, "objective_coefficient": 0.0, "reaction_type": {"MEReaction": {}}, "metabolites": {"tyrp_e": -1.0}}, {"name": "", "lower_bound": 0.0, "variable_kind": "continuous", "id": "EX_uacgam_e", "upper_bound": 1000.0, "objective_coefficient": 0.0, "reaction_type": {"MEReaction": {}}, "metabolites": {"uacgam_e": -1.0}}, {"name": "", "lower_bound": 0.0, "variable_kind": "continuous", "id": "EX_udpacgal_e", "upper_bound": 1000.0, "objective_coefficient": 0.0, "reaction_type": {"MEReaction": {}}, "metabolites": {"udpacgal_e": -1.0}}, {"name": "", "lower_bound": 0.0, "variable_kind": "continuous", "id": "EX_udpg_e", "upper_bound": 1000.0, "objective_coefficient": 0.0, "reaction_type": {"MEReaction": {}}, "metabolites": {"udpg_e": -1.0}}, {"name": "", "lower_bound": 0.0, "variable_kind": "continuous", "id": "EX_udpgal_e", "upper_bound": 1000.0, "objective_coefficient": 0.0, "reaction_type": {"MEReaction": {}}, "metabolites": {"udpgal_e": -1.0}}, {"name": "", "lower_bound": 0.0, "variable_kind": "continuous", "id": "EX_udpglcur_e", "upper_bound": 1000.0, "objective_coefficient": 0.0, "reaction_type": {"MEReaction": {}}, "metabolites": {"udpglcur_e": -1.0}}, {"name": "", "lower_bound": 0.0, "variable_kind": "continuous", "id": "EX_ump_e", "upper_bound": 1000.0, "objective_coefficient": 0.0, "reaction_type": {"MEReaction": {}}, "metabolites": {"ump_e": -1.0}}, {"name": "", "lower_bound": 0.0, "variable_kind": "continuous", "id": "EX_ura_e", "upper_bound": 1000.0, "objective_coefficient": 0.0, "reaction_type": {"MEReaction": {}}, "metabolites": {"ura_e": -1.0}}, {"name": "", "lower_bound": 0.0, "variable_kind": "continuous", "id": "EX_urea_e", "upper_bound": 1000.0, "objective_coefficient": 0.0, "reaction_type": {"MEReaction": {}}, "metabolites": {"urea_e": -1.0}}, {"name": "", "lower_bound": 0.0, "variable_kind": "continuous", "id": "EX_uri_e", "upper_bound": 1000.0, "objective_coefficient": 0.0, "reaction_type": {"MEReaction": {}}, "metabolites": {"uri_e": -1.0}}, {"name": "", "lower_bound": 0.0, "variable_kind": "continuous", "id": "EX_val__L_e", "upper_bound": 1000.0, "objective_coefficient": 0.0, "reaction_type": {"MEReaction": {}}, "metabolites": {"val__L_e": -1.0}}, {"name": "", "lower_bound": 0.0, "variable_kind": "continuous", "id": "EX_xan_e", "upper_bound": 1000.0, "objective_coefficient": 0.0, "reaction_type": {"MEReaction": {}}, "metabolites": {"xan_e": -1.0}}, {"name": "", "lower_bound": 0.0, "variable_kind": "continuous", "id": "EX_xmp_e", "upper_bound": 1000.0, "objective_coefficient": 0.0, "reaction_type": {"MEReaction": {}}, "metabolites": {"xmp_e": -1.0}}, {"name": "", "lower_bound": 0.0, "variable_kind": "continuous", "id": "EX_xtsn_e", "upper_bound": 1000.0, "objective_coefficient": 0.0, "reaction_type": {"MEReaction": {}}, "metabolites": {"xtsn_e": -1.0}}, {"name": "", "lower_bound": 0.0, "variable_kind": "continuous", "id": "EX_xyl__D_e", "upper_bound": 1000.0, "objective_coefficient": 0.0, "reaction_type": {"MEReaction": {}}, "metabolites": {"xyl__D_e": -1.0}}, {"name": "", "lower_bound": 0.0, "variable_kind": "continuous", "id": "EX_xylu__L_e", "upper_bound": 1000.0, "objective_coefficient": 0.0, "reaction_type": {"MEReaction": {}}, "metabolites": {"xylu__L_e": -1.0}}, {"name": "", "lower_bound": -1000.0, "variable_kind": "continuous", "id": "EX_zn2_e", "upper_bound": 1000.0, "objective_coefficient": 0.0, "reaction_type": {"MEReaction": {}}, "metabolites": {"zn2_e": -1.0}}, {"name": "", "lower_bound": -1000, "variable_kind": "continuous", "id": "EX_LI_c", "upper_bound": 1000, "objective_coefficient": 0.0, "reaction_type": {"MEReaction": {}}, "metabolites": {"LI_c": -1}}, {"name": "", "lower_bound": 0, "variable_kind": "continuous", "id": "EX_pqq_e", "upper_bound": 0, "objective_coefficient": 0.0, "reaction_type": {"MEReaction": {}}, "metabolites": {"pqq_e": -1}}, {"name": "", "lower_bound": -1000, "variable_kind": "continuous", "id": "EX_cs_e", "upper_bound": 1000, "objective_coefficient": 0.0, "reaction_type": {"MEReaction": {}}, "metabolites": {"cs_e": -1}}, {"name": "", "lower_bound": -1000, "variable_kind": "continuous", "id": "EX_tl_c", "upper_bound": 1000, "objective_coefficient": 0.0, "reaction_type": {"MEReaction": {}}, "metabolites": {"tl_c": -1}}, {"name": "", "lower_bound": -1000, "variable_kind": "continuous", "id": "EX_RNase_m5", "upper_bound": 1000, "objective_coefficient": 0.0, "reaction_type": {"MEReaction": {}}, "metabolites": {"RNase_m5": -1}}, {"name": "", "lower_bound": -1000, "variable_kind": "continuous", "id": "EX_RNase_m16", "upper_bound": 1000, "objective_coefficient": 0.0, "reaction_type": {"MEReaction": {}}, "metabolites": {"RNase_m16": -1}}, {"name": "", "lower_bound": -1000, "variable_kind": "continuous", "id": "EX_RNase_m23", "upper_bound": 1000, "objective_coefficient": 0.0, "reaction_type": {"MEReaction": {}}, "metabolites": {"RNase_m23": -1}}, {"name": "", "lower_bound": 0.0, "variable_kind": "continuous", "id": "transcription_TU0_13350_from_RpoD_mono", "upper_bound": 1000.0, "objective_coefficient": 0.0, "reaction_type": {"TranscriptionReaction": {"transcription_data": "TU0_13350_from_RpoD_mono"}}, "metabolites": {"RNAP70-CPLX": "-0.00478843159746119*mu - 0.00187467097040606", "RNA_b1623": 1, "Mfd_mono_mod_1:mg2": "-4.27350427350427e-6*mu", "NusA_mono": "-4.27350427350427e-6*mu", "NusG_mono": "-4.27350427350427e-6*mu", "GreA_mono": "-4.27350427350427e-6*mu", "GreB_mono": "-4.27350427350427e-6*mu", "RpoZ_mono_mod_1:mg2": "-4.27350427350427e-6*mu", "Rho_hexa_mod_3:mg2": "-4.27350427350427e-6*mu", "atp_c": -239.0, "h2o_c": -3.0, "adp_c": 3.0, "pi_c": 3.0, "h_c": 3.0, "utp_c": -226, "ctp_c": -266, "gtp_c": -274, "ppi_c": 1002, "mRNA_biomass": 321.640635962}}, {"name": "", "lower_bound": 0.0, "variable_kind": "continuous", "id": "transcription_TU0_7622_from_RpoD_mono", "upper_bound": 1000.0, "objective_coefficient": 0.0, "reaction_type": {"TranscriptionReaction": {"transcription_data": "TU0_7622_from_RpoD_mono"}}, "metabolites": {"RNAP70-CPLX": "-0.015058231500599*mu - 0.00589529763248451", "RNA_b0517": 1, "RNA_b0516": 1, "Mfd_mono_mod_1:mg2": "-4.27350427350427e-6*mu", "NusA_mono": "-4.27350427350427e-6*mu", "NusG_mono": "-4.27350427350427e-6*mu", "GreA_mono": "-4.27350427350427e-6*mu", "GreB_mono": "-4.27350427350427e-6*mu", "RpoZ_mono_mod_1:mg2": "-4.27350427350427e-6*mu", "Rho_hexa_mod_3:mg2": "-4.27350427350427e-6*mu", "atp_c": -771.0, "h2o_c": -3.0, "adp_c": 3.0, "pi_c": 3.0, "h_c": 3.0, "utp_c": -805, "ctp_c": -829, "gtp_c": -749, "ppi_c": 3151, "mRNA_biomass": 731.0308837059999}}, {"name": "", "lower_bound": 0.0, "variable_kind": "continuous", "id": "transcription_TU00158_from_RpoD_mono", "upper_bound": 1000.0, "objective_coefficient": 0.0, "reaction_type": {"TranscriptionReaction": {"transcription_data": "TU00158_from_RpoD_mono"}}, "metabolites": {"RNAP70-CPLX": "-0.00668086564196681*mu - 0.00261555889883001", "RNA_b1109": 1, "Mfd_mono_mod_1:mg2": "-4.27350427350427e-6*mu", "NusA_mono": "-4.27350427350427e-6*mu", "NusG_mono": "-4.27350427350427e-6*mu", "GreA_mono": "-4.27350427350427e-6*mu", "GreB_mono": "-4.27350427350427e-6*mu", "RpoZ_mono_mod_1:mg2": "-4.27350427350427e-6*mu", "Rho_hexa_mod_3:mg2": "-4.27350427350427e-6*mu", "atp_c": -324.0, "h2o_c": -3.0, "adp_c": 3.0, "pi_c": 3.0, "h_c": 3.0, "utp_c": -359, "ctp_c": -379, "gtp_c": -339, "ppi_c": 1398, "mRNA_biomass": 417.31420796500004}}, {"name": "", "lower_bound": 0.0, "variable_kind": "continuous", "id": "transcription_TU0_1002_from_RpoD_mono", "upper_bound": 1000.0, "objective_coefficient": 0.0, "reaction_type": {"TranscriptionReaction": {"transcription_data": "TU0_1002_from_RpoD_mono"}}, "metabolites": {"RNAP70-CPLX": "-0.0289551966557059*mu - 0.0113359594907089", "RNA_b1747": 1, "RNA_b1744": 1, "RNA_b1746": 1, "RNA_b1748": 1, "RNA_b1745": 1, "Mfd_mono_mod_1:mg2": "-4.27350427350427e-6*mu", "NusA_mono": "-4.27350427350427e-6*mu", "NusG_mono": "-4.27350427350427e-6*mu", "GreA_mono": "-4.27350427350427e-6*mu", "GreB_mono": "-4.27350427350427e-6*mu", "RpoZ_mono_mod_1:mg2": "-4.27350427350427e-6*mu", "Rho_hexa_mod_3:mg2": "-4.27350427350427e-6*mu", "atp_c": -1387.0, "h2o_c": -3.0, "adp_c": 3.0, "pi_c": 3.0, "h_c": 3.0, "utp_c": -1295, "ctp_c": -1836, "gtp_c": -1544, "ppi_c": 6059, "mRNA_biomass": 1935.6815791879997}}, {"name": "", "lower_bound": 0.0, "variable_kind": "continuous", "id": "transcription_TU0_4702_with_TERM0223_from_RpoD_mono", "upper_bound": 1000.0, "objective_coefficient": 0.0, "reaction_type": {"TranscriptionReaction": {"transcription_data": "TU0_4702_with_TERM0223_from_RpoD_mono"}}, "metabolites": {"RNAP70-CPLX": "-0.0249743947388545*mu - 0.00977747554026153", "RNA_b0344": 1, "RNA_b0343": 1, "Mfd_mono_mod_1:mg2": "-4.27350427350427e-6*mu", "NusA_mono": "-4.27350427350427e-6*mu", "NusG_mono": "-4.27350427350427e-6*mu", "GreA_mono": "-4.27350427350427e-6*mu", "GreB_mono": "-4.27350427350427e-6*mu", "RpoZ_mono_mod_1:mg2": "-4.27350427350427e-6*mu", "utp_c": -1187, "atp_c": -1326, "ctp_c": -1390, "gtp_c": -1323, "ppi_c": 5226, "mRNA_biomass": 1389.1645363090001}}, {"name": "", "lower_bound": 0.0, "variable_kind": "continuous", "id": "transcription_TU0_4702_with_TERM0222_from_RpoD_mono", "upper_bound": 1000.0, "objective_coefficient": 0.0, "reaction_type": {"TranscriptionReaction": {"transcription_data": "TU0_4702_with_TERM0222_from_RpoD_mono"}}, "metabolites": {"RNAP70-CPLX": "-0.0246303158216716*mu - 0.00964276864418444", "RNA_b0344": 1, "RNA_b0343": 1, "Mfd_mono_mod_1:mg2": "-4.27350427350427e-6*mu", "NusA_mono": "-4.27350427350427e-6*mu", "NusG_mono": "-4.27350427350427e-6*mu", "GreA_mono": "-4.27350427350427e-6*mu", "GreB_mono": "-4.27350427350427e-6*mu", "RpoZ_mono_mod_1:mg2": "-4.27350427350427e-6*mu", "utp_c": -1165, "atp_c": -1314, "ctp_c": -1374, "gtp_c": -1301, "ppi_c": 5154, "mRNA_biomass": 1389.1645363090001}}, {"name": "", "lower_bound": 0.0, "variable_kind": "continuous", "id": "transcription_TU0_3421_from_RPOE_MONOMER", "upper_bound": 1000.0, "objective_coefficient": 0.0, "reaction_type": {"TranscriptionReaction": {"transcription_data": "TU0_3421_from_RPOE_MONOMER"}}, "metabolites": {"RNAPE-CPLX": "-0.00472152736356453*mu - 0.00184847796283551", "RNA_b2378": 1, "Mfd_mono_mod_1:mg2": "-4.27350427350427e-6*mu", "NusA_mono": "-4.27350427350427e-6*mu", "NusG_mono": "-4.27350427350427e-6*mu", "GreA_mono": "-4.27350427350427e-6*mu", "GreB_mono": "-4.27350427350427e-6*mu", "RpoZ_mono_mod_1:mg2": "-4.27350427350427e-6*mu", "Rho_hexa_mod_3:mg2": "-4.27350427350427e-6*mu", "atp_c": -251.0, "h2o_c": -3.0, "adp_c": 3.0, "pi_c": 3.0, "h_c": 3.0, "utp_c": -238, "ctp_c": -260, "gtp_c": -242, "ppi_c": 988, "mRNA_biomass": 294.98543900100003}}, {"name": "", "lower_bound": 0.0, "variable_kind": "continuous", "id": "transcription_TU0_14474_from_RPOH_MONOMER", "upper_bound": 1000.0, "objective_coefficient": 0.0, "reaction_type": {"TranscriptionReaction": {"transcription_data": "TU0_14474_from_RPOH_MONOMER"}}, "metabolites": {"RNAP32-CPLX": "-0.0157320527134154*mu - 0.00615909863730213", "RNA_b4258": 1, "Mfd_mono_mod_1:mg2": "-4.27350427350427e-6*mu", "NusA_mono": "-4.27350427350427e-6*mu", "NusG_mono": "-4.27350427350427e-6*mu", "GreA_mono": "-4.27350427350427e-6*mu", "GreB_mono": "-4.27350427350427e-6*mu", "RpoZ_mono_mod_1:mg2": "-4.27350427350427e-6*mu", "Rho_hexa_mod_3:mg2": "-4.27350427350427e-6*mu", "atp_c": -685.0, "h2o_c": -3.0, "adp_c": 3.0, "pi_c": 3.0, "h_c": 3.0, "utp_c": -812, "ctp_c": -928, "gtp_c": -870, "ppi_c": 3292, "mRNA_biomass": 913.944997936}}, {"name": "", "lower_bound": 0.0, "variable_kind": "continuous", "id": "transcription_TU0_12820_from_RpoD_mono", "upper_bound": 1000.0, "objective_coefficient": 0.0, "reaction_type": {"TranscriptionReaction": {"transcription_data": "TU0_12820_from_RpoD_mono"}}, "metabolites": {"RNAP70-CPLX": "-0.0121574550737937*mu - 0.00475964366139023", "RNA_b0149": 1, "Mfd_mono_mod_1:mg2": "-4.27350427350427e-6*mu", "NusA_mono": "-4.27350427350427e-6*mu", "NusG_mono": "-4.27350427350427e-6*mu", "GreA_mono": "-4.27350427350427e-6*mu", "GreB_mono": "-4.27350427350427e-6*mu", "RpoZ_mono_mod_1:mg2": "-4.27350427350427e-6*mu", "Rho_hexa_mod_3:mg2": "-4.27350427350427e-6*mu", "atp_c": -548.0, "h2o_c": -3.0, "adp_c": 3.0, "pi_c": 3.0, "h_c": 3.0, "utp_c": -598, "ctp_c": -764, "gtp_c": -637, "ppi_c": 2544, "mRNA_biomass": 810.211085055}}, {"name": "", "lower_bound": 0.0, "variable_kind": "continuous", "id": "transcription_TU0_14822_from_RpoD_mono", "upper_bound": 1000.0, "objective_coefficient": 0.0, "reaction_type": {"TranscriptionReaction": {"transcription_data": "TU0_14822_from_RpoD_mono"}}, "metabolites": {"RNAP70-CPLX": "-0.00713963753154393*mu - 0.00279516809359945", "RNA_b1676": 1, "Mfd_mono_mod_1:mg2": "-4.27350427350427e-6*mu", "NusA_mono": "-4.27350427350427e-6*mu", "NusG_mono": "-4.27350427350427e-6*mu", "GreA_mono": "-4.27350427350427e-6*mu", "GreB_mono": "-4.27350427350427e-6*mu", "RpoZ_mono_mod_1:mg2": "-4.27350427350427e-6*mu", "Rho_hexa_mod_3:mg2": "-4.27350427350427e-6*mu", "atp_c": -347.0, "h2o_c": -3.0, "adp_c": 3.0, "pi_c": 3.0, "h_c": 3.0, "utp_c": -406, "ctp_c": -369, "gtp_c": -375, "ppi_c": 1494, "mRNA_biomass": 451.984444113}}, {"name": "", "lower_bound": 0.0, "variable_kind": "continuous", "id": "transcription_TU0_14253_with_TERM0_1039_from_RpoD_mono", "upper_bound": 1000.0, "objective_coefficient": 0.0, "reaction_type": {"TranscriptionReaction": {"transcription_data": "TU0_14253_with_TERM0_1039_from_RpoD_mono"}}, "metabolites": {"RNAP70-CPLX": "-0.0108289281435599*mu - 0.00423952536820372", "RNA_b0029": 1, "RNA_b0027": 1, "Mfd_mono_mod_1:mg2": "-4.27350427350427e-6*mu", "NusA_mono": "-4.27350427350427e-6*mu", "NusG_mono": "-4.27350427350427e-6*mu", "GreA_mono": "-4.27350427350427e-6*mu", "GreB_mono": "-4.27350427350427e-6*mu", "RpoZ_mono_mod_1:mg2": "-4.27350427350427e-6*mu", "utp_c": -509, "atp_c": -525, "ctp_c": -665, "gtp_c": -567, "ppi_c": 2266, "mRNA_biomass": 462.51884306599993}}, {"name": "", "lower_bound": 0.0, "variable_kind": "continuous", "id": "transcription_TU0_8529_from_RpoD_mono", "upper_bound": 1000.0, "objective_coefficient": 0.0, "reaction_type": {"TranscriptionReaction": {"transcription_data": "TU0_8529_from_RpoD_mono"}}, "metabolites": {"RNAP70-CPLX": "-0.00692458820830466*mu - 0.00271097628355127", "RNA_b0423": 1, "Mfd_mono_mod_1:mg2": "-4.27350427350427e-6*mu", "NusA_mono": "-4.27350427350427e-6*mu", "NusG_mono": "-4.27350427350427e-6*mu", "GreA_mono": "-4.27350427350427e-6*mu", "GreB_mono": "-4.27350427350427e-6*mu", "RpoZ_mono_mod_1:mg2": "-4.27350427350427e-6*mu", "Rho_hexa_mod_3:mg2": "-4.27350427350427e-6*mu", "atp_c": -347.0, "h2o_c": -3.0, "adp_c": 3.0, "pi_c": 3.0, "h_c": 3.0, "utp_c": -349, "ctp_c": -398, "gtp_c": -358, "ppi_c": 1449, "mRNA_biomass": 463.68391898899995}}, {"name": "", "lower_bound": 0.0, "variable_kind": "continuous", "id": "transcription_TU423_with_TERM141_from_RpoD_mono", "upper_bound": 1000.0, "objective_coefficient": 0.0, "reaction_type": {"TranscriptionReaction": {"transcription_data": "TU423_with_TERM141_from_RpoD_mono"}}, "metabolites": {"RNAP70-CPLX": "-0.00616474726619255*mu - 0.00241349855471438", "RNA_b0842": 1, "Mfd_mono_mod_1:mg2": "-4.27350427350427e-6*mu", "NusA_mono": "-4.27350427350427e-6*mu", "NusG_mono": "-4.27350427350427e-6*mu", "GreA_mono": "-4.27350427350427e-6*mu", "GreB_mono": "-4.27350427350427e-6*mu", "RpoZ_mono_mod_1:mg2": "-4.27350427350427e-6*mu", "utp_c": -253, "atp_c": -368, "ctp_c": -382, "gtp_c": -287, "ppi_c": 1290, "mRNA_biomass": 394.837452993}}, {"name": "", "lower_bound": 0.0, "variable_kind": "continuous", "id": "transcription_TU0_14574_with_TERM0_1066_from_RpoD_mono", "upper_bound": 1000.0, "objective_coefficient": 0.0, "reaction_type": {"TranscriptionReaction": {"transcription_data": "TU0_14574_with_TERM0_1066_from_RpoD_mono"}}, "metabolites": {"RNAP70-CPLX": "-0.00265705386046749*mu - 0.00104023658637302", "RNA_b3174": 1, "RNA_b3175": 1, "monocistronic_excision_machinery": "-1.70940170940171e-5*mu", "RNA_degradosome": "-1.70940170940171e-5*mu", "atp_c": -173.0, "h2o_c": -170.0, "adp_c": 34.0, "pi_c": 34.0, "h_c": 170.0, "Mfd_mono_mod_1:mg2": "-4.27350427350427e-6*mu", "NusA_mono": "-4.27350427350427e-6*mu", "NusG_mono": "-4.27350427350427e-6*mu", "GreA_mono": "-4.27350427350427e-6*mu", "GreB_mono": "-4.27350427350427e-6*mu", "RpoZ_mono_mod_1:mg2": "-4.27350427350427e-6*mu", "RpsJ_mono": "-4.27350427350427e-6*mu", "RpsD_mono": "-4.27350427350427e-6*mu", "RplC_mono": "-4.27350427350427e-6*mu", "RplD_mono": "-4.27350427350427e-6*mu", "RplM_mono": "-4.27350427350427e-6*mu", "NusB_mono": "-4.27350427350427e-6*mu", "utp_c": -142, "ctp_c": -146, "gtp_c": -129, "ump_c": 41, "amp_c": 35, "cmp_c": 32, "gmp_c": 28, "ppi_c": 556, "tRNA_biomass": 27.800818207, "mRNA_biomass": 106.59243187300001}}, {"name": "", "lower_bound": 0.0, "variable_kind": "continuous", "id": "transcription_TU0_14121_from_RpoD_mono", "upper_bound": 1000.0, "objective_coefficient": 0.0, "reaction_type": {"TranscriptionReaction": {"transcription_data": "TU0_14121_from_RpoD_mono"}}, "metabolites": {"RNAP70-CPLX": "-0.00341211592872983*mu - 0.00133584338609773", "RNA_b4055": 1, "Mfd_mono_mod_1:mg2": "-4.27350427350427e-6*mu", "NusA_mono": "-4.27350427350427e-6*mu", "NusG_mono": "-4.27350427350427e-6*mu", "GreA_mono": "-4.27350427350427e-6*mu", "GreB_mono": "-4.27350427350427e-6*mu", "RpoZ_mono_mod_1:mg2": "-4.27350427350427e-6*mu", "Rho_hexa_mod_3:mg2": "-4.27350427350427e-6*mu", "atp_c": -181.0, "h2o_c": -3.0, "adp_c": 3.0, "pi_c": 3.0, "h_c": 3.0, "utp_c": -183, "ctp_c": -174, "gtp_c": -179, "ppi_c": 714, "mRNA_biomass": 228.800658494}}, {"name": "", "lower_bound": 0.0, "variable_kind": "continuous", "id": "transcription_TU00497_from_RpoD_mono", "upper_bound": 1000.0, "objective_coefficient": 0.0, "reaction_type": {"TranscriptionReaction": {"transcription_data": "TU00497_from_RpoD_mono"}}, "metabolites": {"RNAP70-CPLX": "-0.00040142540337998*mu - 0.000157158045423262", "RNA_b1977": 1, "monocistronic_excision_machinery": "-8.54700854700855e-6*mu", "RNA_degradosome": "-8.54700854700855e-6*mu", "atp_c": -26.0, "h2o_c": -13.0, "adp_c": 5.0, "pi_c": 5.0, "h_c": 13.0, "Mfd_mono_mod_1:mg2": "-4.27350427350427e-6*mu", "NusA_mono": "-4.27350427350427e-6*mu", "NusG_mono": "-4.27350427350427e-6*mu", "GreA_mono": "-4.27350427350427e-6*mu", "GreB_mono": "-4.27350427350427e-6*mu", "RpoZ_mono_mod_1:mg2": "-4.27350427350427e-6*mu", "Rho_hexa_mod_3:mg2": "-4.27350427350427e-6*mu", "RpsJ_mono": "-4.27350427350427e-6*mu", "RpsD_mono": "-4.27350427350427e-6*mu", "RplC_mono": "-4.27350427350427e-6*mu", "RplD_mono": "-4.27350427350427e-6*mu", "RplM_mono": "-4.27350427350427e-6*mu", "NusB_mono": "-4.27350427350427e-6*mu", "utp_c": -19, "ctp_c": -23, "gtp_c": -21, "ump_c": 3, "amp_c": 1, "cmp_c": 1, "gmp_c": 3, "ppi_c": 84, "tRNA_biomass": 24.333854835999997}}, {"name": "", "lower_bound": 0.0, "variable_kind": "continuous", "id": "transcription_TU0_13075_from_RpoD_mono", "upper_bound": 1000.0, "objective_coefficient": 0.0, "reaction_type": {"TranscriptionReaction": {"transcription_data": "TU0_13075_from_RpoD_mono"}}, "metabolites": {"RNAP70-CPLX": "-0.0200617124212995*mu - 0.00785416041293875", "RNA_b0870": 1, "RNA_b0871": 1, "Mfd_mono_mod_1:mg2": "-4.27350427350427e-6*mu", "NusA_mono": "-4.27350427350427e-6*mu", "NusG_mono": "-4.27350427350427e-6*mu", "GreA_mono": "-4.27350427350427e-6*mu", "GreB_mono": "-4.27350427350427e-6*mu", "RpoZ_mono_mod_1:mg2": "-4.27350427350427e-6*mu", "Rho_hexa_mod_3:mg2": "-4.27350427350427e-6*mu", "atp_c": -927.0, "h2o_c": -3.0, "adp_c": 3.0, "pi_c": 3.0, "h_c": 3.0, "utp_c": -972, "ctp_c": -1195, "gtp_c": -1107, "ppi_c": 4198, "mRNA_biomass": 870.989331001}}, {"name": "", "lower_bound": 0.0, "variable_kind": "continuous", "id": "transcription_TU0_8464_from_RpoD_mono", "upper_bound": 1000.0, "objective_coefficient": 0.0, "reaction_type": {"TranscriptionReaction": {"transcription_data": "TU0_8464_from_RpoD_mono"}}, "metabolites": {"RNAP70-CPLX": "-0.00174906782901277*mu - 0.0006847600550585", "RNA_b3986": 1, "Mfd_mono_mod_1:mg2": "-4.27350427350427e-6*mu", "NusA_mono": "-4.27350427350427e-6*mu", "NusG_mono": "-4.27350427350427e-6*mu", "GreA_mono": "-4.27350427350427e-6*mu", "GreB_mono": "-4.27350427350427e-6*mu", "RpoZ_mono_mod_1:mg2": "-4.27350427350427e-6*mu", "Rho_hexa_mod_3:mg2": "-4.27350427350427e-6*mu", "atp_c": -88.0, "h2o_c": -3.0, "adp_c": 3.0, "pi_c": 3.0, "h_c": 3.0, "utp_c": -112, "ctp_c": -99, "gtp_c": -70, "ppi_c": 366, "mRNA_biomass": 116.281507786}}, {"name": "", "lower_bound": 0.0, "variable_kind": "continuous", "id": "transcription_TU00088_from_RpoD_mono", "upper_bound": 1000.0, "objective_coefficient": 0.0, "reaction_type": {"TranscriptionReaction": {"transcription_data": "TU00088_from_RpoD_mono"}}, "metabolites": {"RNAP70-CPLX": "-0.00596403456450256*mu - 0.00233491953200275", "RNA_b1907": 1, "Mfd_mono_mod_1:mg2": "-4.27350427350427e-6*mu", "NusA_mono": "-4.27350427350427e-6*mu", "NusG_mono": "-4.27350427350427e-6*mu", "GreA_mono": "-4.27350427350427e-6*mu", "GreB_mono": "-4.27350427350427e-6*mu", "RpoZ_mono_mod_1:mg2": "-4.27350427350427e-6*mu", "Rho_hexa_mod_3:mg2": "-4.27350427350427e-6*mu", "atp_c": -384.0, "h2o_c": -3.0, "adp_c": 3.0, "pi_c": 3.0, "h_c": 3.0, "utp_c": -232, "ctp_c": -368, "gtp_c": -267, "ppi_c": 1248, "mRNA_biomass": 388.286277472}}, {"name": "", "lower_bound": 0.0, "variable_kind": "continuous", "id": "transcription_TU0_13006_from_RpoD_mono", "upper_bound": 1000.0, "objective_coefficient": 0.0, "reaction_type": {"TranscriptionReaction": {"transcription_data": "TU0_13006_from_RpoD_mono"}}, "metabolites": {"RNAP70-CPLX": "-0.00306803701154699*mu - 0.00120113649002065", "RNA_b0630": 1, "Mfd_mono_mod_1:mg2": "-4.27350427350427e-6*mu", "NusA_mono": "-4.27350427350427e-6*mu", "NusG_mono": "-4.27350427350427e-6*mu", "GreA_mono": "-4.27350427350427e-6*mu", "GreB_mono": "-4.27350427350427e-6*mu", "RpoZ_mono_mod_1:mg2": "-4.27350427350427e-6*mu", "Rho_hexa_mod_3:mg2": "-4.27350427350427e-6*mu", "atp_c": -172.0, "h2o_c": -3.0, "adp_c": 3.0, "pi_c": 3.0, "h_c": 3.0, "utp_c": -167, "ctp_c": -162, "gtp_c": -144, "ppi_c": 642, "mRNA_biomass": 205.26735886199998}}, {"name": "", "lower_bound": 0.0, "variable_kind": "continuous", "id": "transcription_TU0_4703_with_TERM0223_from_RpoD_mono", "upper_bound": 1000.0, "objective_coefficient": 0.0, "reaction_type": {"TranscriptionReaction": {"transcription_data": "TU0_4703_with_TERM0223_from_RpoD_mono"}}, "metabolites": {"RNAP70-CPLX": "-0.0250317412250516*mu - 0.00979992668960771", "RNA_b0344": 1, "RNA_b0343": 1, "Mfd_mono_mod_1:mg2": "-4.27350427350427e-6*mu", "NusA_mono": "-4.27350427350427e-6*mu", "NusG_mono": "-4.27350427350427e-6*mu", "GreA_mono": "-4.27350427350427e-6*mu", "GreB_mono": "-4.27350427350427e-6*mu", "RpoZ_mono_mod_1:mg2": "-4.27350427350427e-6*mu", "utp_c": -1190, "atp_c": -1331, "ctp_c": -1391, "gtp_c": -1326, "ppi_c": 5238, "mRNA_biomass": 1389.1645363090001}}, {"name": "", "lower_bound": 0.0, "variable_kind": "continuous", "id": "transcription_TU0_4703_with_TERM0222_from_RpoD_mono", "upper_bound": 1000.0, "objective_coefficient": 0.0, "reaction_type": {"TranscriptionReaction": {"transcription_data": "TU0_4703_with_TERM0222_from_RpoD_mono"}}, "metabolites": {"RNAP70-CPLX": "-0.0246876623078688*mu - 0.00966521979353062", "RNA_b0344": 1, "RNA_b0343": 1, "Mfd_mono_mod_1:mg2": "-4.27350427350427e-6*mu", "NusA_mono": "-4.27350427350427e-6*mu", "NusG_mono": "-4.27350427350427e-6*mu", "GreA_mono": "-4.27350427350427e-6*mu", "GreB_mono": "-4.27350427350427e-6*mu", "RpoZ_mono_mod_1:mg2": "-4.27350427350427e-6*mu", "utp_c": -1168, "atp_c": -1319, "ctp_c": -1375, "gtp_c": -1304, "ppi_c": 5166, "mRNA_biomass": 1389.1645363090001}}, {"name": "", "lower_bound": 0.0, "variable_kind": "continuous", "id": "transcription_TU0_12942_from_RpoD_mono", "upper_bound": 1000.0, "objective_coefficient": 0.0, "reaction_type": {"TranscriptionReaction": {"transcription_data": "TU0_12942_from_RpoD_mono"}}, "metabolites": {"RNAP70-CPLX": "-0.00263793836506844*mu - 0.00103275286992429", "RNA_b0459": 1, "Mfd_mono_mod_1:mg2": "-4.27350427350427e-6*mu", "NusA_mono": "-4.27350427350427e-6*mu", "NusG_mono": "-4.27350427350427e-6*mu", "GreA_mono": "-4.27350427350427e-6*mu", "GreB_mono": "-4.27350427350427e-6*mu", "RpoZ_mono_mod_1:mg2": "-4.27350427350427e-6*mu", "Rho_hexa_mod_3:mg2": "-4.27350427350427e-6*mu", "atp_c": -148.0, "h2o_c": -3.0, "adp_c": 3.0, "pi_c": 3.0, "h_c": 3.0, "utp_c": -140, "ctp_c": -137, "gtp_c": -130, "ppi_c": 552, "mRNA_biomass": 176.728243052}}, {"name": "", "lower_bound": 0.0, "variable_kind": "continuous", "id": "transcription_TU0_6514_from_RpoD_mono", "upper_bound": 1000.0, "objective_coefficient": 0.0, "reaction_type": {"TranscriptionReaction": {"transcription_data": "TU0_6514_from_RpoD_mono"}}, "metabolites": {"RNAP70-CPLX": "-0.0116556733195687*mu - 0.00456319610461115", "RNA_b4388": 1, "Mfd_mono_mod_1:mg2": "-4.27350427350427e-6*mu", "NusA_mono": "-4.27350427350427e-6*mu", "NusG_mono": "-4.27350427350427e-6*mu", "GreA_mono": "-4.27350427350427e-6*mu", "GreB_mono": "-4.27350427350427e-6*mu", "RpoZ_mono_mod_1:mg2": "-4.27350427350427e-6*mu", "Rho_hexa_mod_3:mg2": "-4.27350427350427e-6*mu", "atp_c": -520.0, "h2o_c": -3.0, "adp_c": 3.0, "pi_c": 3.0, "h_c": 3.0, "utp_c": -528, "ctp_c": -761, "gtp_c": -633, "ppi_c": 2439, "mRNA_biomass": 309.89161316900004}}, {"name": "", "lower_bound": 0.0, "variable_kind": "continuous", "id": "transcription_TU0_13538_from_RpoD_mono", "upper_bound": 1000.0, "objective_coefficient": 0.0, "reaction_type": {"TranscriptionReaction": {"transcription_data": "TU0_13538_from_RpoD_mono"}}, "metabolites": {"RNAP70-CPLX": "-0.0120045311106013*mu - 0.00469977392980041", "RNA_b2147": 1, "RNA_b2146": 1, "Mfd_mono_mod_1:mg2": "-4.27350427350427e-6*mu", "NusA_mono": "-4.27350427350427e-6*mu", "NusG_mono": "-4.27350427350427e-6*mu", "GreA_mono": "-4.27350427350427e-6*mu", "GreB_mono": "-4.27350427350427e-6*mu", "RpoZ_mono_mod_1:mg2": "-4.27350427350427e-6*mu", "Rho_hexa_mod_3:mg2": "-4.27350427350427e-6*mu", "atp_c": -598.0, "h2o_c": -3.0, "adp_c": 3.0, "pi_c": 3.0, "h_c": 3.0, "utp_c": -632, "ctp_c": -703, "gtp_c": -582, "ppi_c": 2512, "mRNA_biomass": 790.3947464150001}}, {"name": "", "lower_bound": 0.0, "variable_kind": "continuous", "id": "transcription_TU0_13300_from_RpoD_mono", "upper_bound": 1000.0, "objective_coefficient": 0.0, "reaction_type": {"TranscriptionReaction": {"transcription_data": "TU0_13300_from_RpoD_mono"}}, "metabolites": {"RNAP70-CPLX": "-0.00362716525196911*mu - 0.0014200351961459", "RNA_b1519": 1, "Mfd_mono_mod_1:mg2": "-4.27350427350427e-6*mu", "NusA_mono": "-4.27350427350427e-6*mu", "NusG_mono": "-4.27350427350427e-6*mu", "GreA_mono": "-4.27350427350427e-6*mu", "GreB_mono": "-4.27350427350427e-6*mu", "RpoZ_mono_mod_1:mg2": "-4.27350427350427e-6*mu", "Rho_hexa_mod_3:mg2": "-4.27350427350427e-6*mu", "atp_c": -187.0, "h2o_c": -3.0, "adp_c": 3.0, "pi_c": 3.0, "h_c": 3.0, "utp_c": -166, "ctp_c": -205, "gtp_c": -204, "ppi_c": 759, "mRNA_biomass": 243.61646681899998}}, {"name": "", "lower_bound": 0.0, "variable_kind": "continuous", "id": "transcription_TU00159_with_TERM64_from_RpoD_mono", "upper_bound": 1000.0, "objective_coefficient": 0.0, "reaction_type": {"TranscriptionReaction": {"transcription_data": "TU00159_with_TERM64_from_RpoD_mono"}}, "metabolites": {"RNAP70-CPLX": "-0.00821010527389054*mu - 0.00321425621472815", "RNA_b4122": 1, "Mfd_mono_mod_1:mg2": "-4.27350427350427e-6*mu", "NusA_mono": "-4.27350427350427e-6*mu", "NusG_mono": "-4.27350427350427e-6*mu", "GreA_mono": "-4.27350427350427e-6*mu", "GreB_mono": "-4.27350427350427e-6*mu", "RpoZ_mono_mod_1:mg2": "-4.27350427350427e-6*mu", "utp_c": -442, "atp_c": -330, "ctp_c": -444, "gtp_c": -502, "ppi_c": 1718, "mRNA_biomass": 528.104199147}}, {"name": "", "lower_bound": 0.0, "variable_kind": "continuous", "id": "transcription_TU0_5003_from_RpoD_mono", "upper_bound": 1000.0, "objective_coefficient": 0.0, "reaction_type": {"TranscriptionReaction": {"transcription_data": "TU0_5003_from_RpoD_mono"}}, "metabolites": {"RNAP70-CPLX": "-0.00982536463510999*mu - 0.00384663025464556", "RNA_b4142": 1, "RNA_b4143": 1, "Mfd_mono_mod_1:mg2": "-4.27350427350427e-6*mu", "NusA_mono": "-4.27350427350427e-6*mu", "NusG_mono": "-4.27350427350427e-6*mu", "GreA_mono": "-4.27350427350427e-6*mu", "GreB_mono": "-4.27350427350427e-6*mu", "RpoZ_mono_mod_1:mg2": "-4.27350427350427e-6*mu", "Rho_hexa_mod_3:mg2": "-4.27350427350427e-6*mu", "atp_c": -434.0, "h2o_c": -3.0, "adp_c": 3.0, "pi_c": 3.0, "h_c": 3.0, "utp_c": -557, "ctp_c": -584, "gtp_c": -484, "ppi_c": 2056, "mRNA_biomass": 618.9536065010001}}, {"name": "", "lower_bound": 0.0, "variable_kind": "continuous", "id": "transcription_TU0_5003_from_RPOH_MONOMER", "upper_bound": 1000.0, "objective_coefficient": 0.0, "reaction_type": {"TranscriptionReaction": {"transcription_data": "TU0_5003_from_RPOH_MONOMER"}}, "metabolites": {"RNAP32-CPLX": "-0.00982536463510999*mu - 0.00384663025464556", "RNA_b4142": 1, "RNA_b4143": 1, "Mfd_mono_mod_1:mg2": "-4.27350427350427e-6*mu", "NusA_mono": "-4.27350427350427e-6*mu", "NusG_mono": "-4.27350427350427e-6*mu", "GreA_mono": "-4.27350427350427e-6*mu", "GreB_mono": "-4.27350427350427e-6*mu", "RpoZ_mono_mod_1:mg2": "-4.27350427350427e-6*mu", "Rho_hexa_mod_3:mg2": "-4.27350427350427e-6*mu", "atp_c": -434.0, "h2o_c": -3.0, "adp_c": 3.0, "pi_c": 3.0, "h_c": 3.0, "utp_c": -557, "ctp_c": -584, "gtp_c": -484, "ppi_c": 2056, "mRNA_biomass": 618.9536065010001}}, {"name": "", "lower_bound": 0.0, "variable_kind": "continuous", "id": "transcription_TU00368_from_RpoD_mono", "upper_bound": 1000.0, "objective_coefficient": 0.0, "reaction_type": {"TranscriptionReaction": {"transcription_data": "TU00368_from_RpoD_mono"}}, "metabolites": {"RNAP70-CPLX": "-0.0146424694756698*mu - 0.00573252679972471", "RNA_b3062": 1, "RNA_b3063": 1, "RNA_b3061": 1, "Mfd_mono_mod_1:mg2": "-4.27350427350427e-6*mu", "NusA_mono": "-4.27350427350427e-6*mu", "NusG_mono": "-4.27350427350427e-6*mu", "GreA_mono": "-4.27350427350427e-6*mu", "GreB_mono": "-4.27350427350427e-6*mu", "RpoZ_mono_mod_1:mg2": "-4.27350427350427e-6*mu", "Rho_hexa_mod_3:mg2": "-4.27350427350427e-6*mu", "atp_c": -733.0, "h2o_c": -3.0, "adp_c": 3.0, "pi_c": 3.0, "h_c": 3.0, "utp_c": -664, "ctp_c": -850, "gtp_c": -820, "ppi_c": 3064, "mRNA_biomass": 956.499642022}}, {"name": "", "lower_bound": 0.0, "variable_kind": "continuous", "id": "transcription_TU0_13996_from_RpoD_mono", "upper_bound": 1000.0, "objective_coefficient": 0.0, "reaction_type": {"TranscriptionReaction": {"transcription_data": "TU0_13996_from_RpoD_mono"}}, "metabolites": {"RNAP70-CPLX": "-0.00120427621013994*mu - 0.000471474136269787", "RNA_b3610": 1, "Mfd_mono_mod_1:mg2": "-4.27350427350427e-6*mu", "NusA_mono": "-4.27350427350427e-6*mu", "NusG_mono": "-4.27350427350427e-6*mu", "GreA_mono": "-4.27350427350427e-6*mu", "GreB_mono": "-4.27350427350427e-6*mu", "RpoZ_mono_mod_1:mg2": "-4.27350427350427e-6*mu", "Rho_hexa_mod_3:mg2": "-4.27350427350427e-6*mu", "atp_c": -57.0, "h2o_c": -3.0, "adp_c": 3.0, "pi_c": 3.0, "h_c": 3.0, "utp_c": -66, "ctp_c": -69, "gtp_c": -63, "ppi_c": 252, "mRNA_biomass": 80.535518112}}, {"name": "", "lower_bound": 0.0, "variable_kind": "continuous", "id": "transcription_TU0_1003_from_RPON_MONOMER", "upper_bound": 1000.0, "objective_coefficient": 0.0, "reaction_type": {"TranscriptionReaction": {"transcription_data": "TU0_1003_from_RPON_MONOMER"}}, "metabolites": {"RNAP54-CPLX": "-0.0291033417450486*mu - 0.0113939582931865", "RNA_b1747": 1, "RNA_b1744": 1, "RNA_b1746": 1, "RNA_b1748": 1, "RNA_b1745": 1, "Mfd_mono_mod_1:mg2": "-4.27350427350427e-6*mu", "NusA_mono": "-4.27350427350427e-6*mu", "NusG_mono": "-4.27350427350427e-6*mu", "GreA_mono": "-4.27350427350427e-6*mu", "GreB_mono": "-4.27350427350427e-6*mu", "RpoZ_mono_mod_1:mg2": "-4.27350427350427e-6*mu", "Rho_hexa_mod_3:mg2": "-4.27350427350427e-6*mu", "atp_c": -1397.0, "h2o_c": -3.0, "adp_c": 3.0, "pi_c": 3.0, "h_c": 3.0, "utp_c": -1308, "ctp_c": -1838, "gtp_c": -1550, "ppi_c": 6090, "mRNA_biomass": 1935.6815791879997}}, {"name": "", "lower_bound": 0.0, "variable_kind": "continuous", "id": "transcription_TU0_4742_from_RpoD_mono", "upper_bound": 1000.0, "objective_coefficient": 0.0, "reaction_type": {"TranscriptionReaction": {"transcription_data": "TU0_4742_from_RpoD_mono"}}, "metabolites": {"RNAP70-CPLX": "-0.00561517677346996*mu - 0.00219834170681349", "RNA_b0957": 1, "Mfd_mono_mod_1:mg2": "-4.27350427350427e-6*mu", "NusA_mono": "-4.27350427350427e-6*mu", "NusG_mono": "-4.27350427350427e-6*mu", "GreA_mono": "-4.27350427350427e-6*mu", "GreB_mono": "-4.27350427350427e-6*mu", "RpoZ_mono_mod_1:mg2": "-4.27350427350427e-6*mu", "Rho_hexa_mod_3:mg2": "-4.27350427350427e-6*mu", "atp_c": -267.0, "h2o_c": -3.0, "adp_c": 3.0, "pi_c": 3.0, "h_c": 3.0, "utp_c": -288, "ctp_c": -313, "gtp_c": -310, "ppi_c": 1175, "mRNA_biomass": 333.864154701}}, {"name": "", "lower_bound": 0.0, "variable_kind": "continuous", "id": "transcription_TU0_12821_from_RpoD_mono", "upper_bound": 1000.0, "objective_coefficient": 0.0, "reaction_type": {"TranscriptionReaction": {"transcription_data": "TU0_12821_from_RpoD_mono"}}, "metabolites": {"RNAP70-CPLX": "-0.00679555861436109*mu - 0.00266046119752237", "RNA_b0155": 1, "Mfd_mono_mod_1:mg2": "-4.27350427350427e-6*mu", "NusA_mono": "-4.27350427350427e-6*mu", "NusG_mono": "-4.27350427350427e-6*mu", "GreA_mono": "-4.27350427350427e-6*mu", "GreB_mono": "-4.27350427350427e-6*mu", "RpoZ_mono_mod_1:mg2": "-4.27350427350427e-6*mu", "Rho_hexa_mod_3:mg2": "-4.27350427350427e-6*mu", "atp_c": -394.0, "h2o_c": -3.0, "adp_c": 3.0, "pi_c": 3.0, "h_c": 3.0, "utp_c": -265, "ctp_c": -431, "gtp_c": -335, "ppi_c": 1422, "mRNA_biomass": 455.597126622}}, {"name": "", "lower_bound": 0.0, "variable_kind": "continuous", "id": "transcription_TU0_3423_from_RPOE_MONOMER", "upper_bound": 1000.0, "objective_coefficient": 0.0, "reaction_type": {"TranscriptionReaction": {"transcription_data": "TU0_3423_from_RPOE_MONOMER"}}, "metabolites": {"RNAPE-CPLX": "-0.00220306084474013*mu - 0.00086249832071576", "RNA_b2617": 1, "Mfd_mono_mod_1:mg2": "-4.27350427350427e-6*mu", "NusA_mono": "-4.27350427350427e-6*mu", "NusG_mono": "-4.27350427350427e-6*mu", "GreA_mono": "-4.27350427350427e-6*mu", "GreB_mono": "-4.27350427350427e-6*mu", "RpoZ_mono_mod_1:mg2": "-4.27350427350427e-6*mu", "Rho_hexa_mod_3:mg2": "-4.27350427350427e-6*mu", "atp_c": -109.0, "h2o_c": -3.0, "adp_c": 3.0, "pi_c": 3.0, "h_c": 3.0, "utp_c": -134, "ctp_c": -111, "gtp_c": -110, "ppi_c": 461, "mRNA_biomass": 109.51199594200001}}, {"name": "", "lower_bound": 0.0, "variable_kind": "continuous", "id": "transcription_TU00498_from_RpoD_mono", "upper_bound": 1000.0, "objective_coefficient": 0.0, "reaction_type": {"TranscriptionReaction": {"transcription_data": "TU00498_from_RpoD_mono"}}, "metabolites": {"RNAP70-CPLX": "-0.000391867655680457*mu - 0.000153416187198899", "RNA_b1986": 1, "monocistronic_excision_machinery": "-8.54700854700855e-6*mu", "RNA_degradosome": "-8.54700854700855e-6*mu", "atp_c": -25.5, "h2o_c": -10.5, "adp_c": 4.5, "pi_c": 4.5, "h_c": 10.5, "Mfd_mono_mod_1:mg2": "-4.27350427350427e-6*mu", "NusA_mono": "-4.27350427350427e-6*mu", "NusG_mono": "-4.27350427350427e-6*mu", "GreA_mono": "-4.27350427350427e-6*mu", "GreB_mono": "-4.27350427350427e-6*mu", "RpoZ_mono_mod_1:mg2": "-4.27350427350427e-6*mu", "Rho_hexa_mod_3:mg2": "-4.27350427350427e-6*mu", "RpsJ_mono": "-4.27350427350427e-6*mu", "RpsD_mono": "-4.27350427350427e-6*mu", "RplC_mono": "-4.27350427350427e-6*mu", "RplD_mono": "-4.27350427350427e-6*mu", "RplM_mono": "-4.27350427350427e-6*mu", "NusB_mono": "-4.27350427350427e-6*mu", "utp_c": -19, "ctp_c": -23, "gtp_c": -19, "ump_c": 3, "amp_c": 1, "cmp_c": 1, "gmp_c": 1, "ppi_c": 82, "tRNA_biomass": 24.333854835999997}}, {"name": "", "lower_bound": 0.0, "variable_kind": "continuous", "id": "transcription_TU00243_with_TERM70_from_RpoD_mono", "upper_bound": 1000.0, "objective_coefficient": 0.0, "reaction_type": {"TranscriptionReaction": {"transcription_data": "TU00243_with_TERM70_from_RpoD_mono"}}, "metabolites": {"RNAP70-CPLX": "-0.0335381366776274*mu - 0.0131301805092911", "RNA_b3739": 1, "RNA_b3732": 1, "RNA_b3735": 1, "RNA_b3738": 1, "RNA_b3737": 1, "RNA_b3733": 1, "RNA_b3734": 1, "RNA_b3731": 1, "RNA_b3736": 1, "Mfd_mono_mod_1:mg2": "-4.27350427350427e-6*mu", "NusA_mono": "-4.27350427350427e-6*mu", "NusG_mono": "-4.27350427350427e-6*mu", "GreA_mono": "-4.27350427350427e-6*mu", "GreB_mono": "-4.27350427350427e-6*mu", "RpoZ_mono_mod_1:mg2": "-4.27350427350427e-6*mu", "utp_c": -1649, "atp_c": -1655, "ctp_c": -1942, "gtp_c": -1772, "ppi_c": 7018, "mRNA_biomass": 2130.351858031}}, {"name": "", "lower_bound": 0.0, "variable_kind": "continuous", "id": "transcription_TU0_8343_from_RpoD_mono", "upper_bound": 1000.0, "objective_coefficient": 0.0, "reaction_type": {"TranscriptionReaction": {"transcription_data": "TU0_8343_from_RpoD_mono"}}, "metabolites": {"RNAP70-CPLX": "-0.0259540638780556*mu - 0.0101610160082588", "RNA_b2920": 1, "RNA_b2917": 1, "RNA_b2919": 1, "Mfd_mono_mod_1:mg2": "-4.27350427350427e-6*mu", "NusA_mono": "-4.27350427350427e-6*mu", "NusG_mono": "-4.27350427350427e-6*mu", "GreA_mono": "-4.27350427350427e-6*mu", "GreB_mono": "-4.27350427350427e-6*mu", "RpoZ_mono_mod_1:mg2": "-4.27350427350427e-6*mu", "Rho_hexa_mod_3:mg2": "-4.27350427350427e-6*mu", "atp_c": -1226.0, "h2o_c": -3.0, "adp_c": 3.0, "pi_c": 3.0, "h_c": 3.0, "utp_c": -1306, "ctp_c": -1445, "gtp_c": -1457, "ppi_c": 5431, "mRNA_biomass": 1414.49876873}}, {"name": "", "lower_bound": 0.0, "variable_kind": "continuous", "id": "transcription_TU0_5021_from_RpoD_mono", "upper_bound": 1000.0, "objective_coefficient": 0.0, "reaction_type": {"TranscriptionReaction": {"transcription_data": "TU0_5021_from_RpoD_mono"}}, "metabolites": {"RNAP70-CPLX": "-0.0144847666386276*mu - 0.00567078613902271", "RNA_b3092": 1, "RNA_b3091": 1, "Mfd_mono_mod_1:mg2": "-4.27350427350427e-6*mu", "NusA_mono": "-4.27350427350427e-6*mu", "NusG_mono": "-4.27350427350427e-6*mu", "GreA_mono": "-4.27350427350427e-6*mu", "GreB_mono": "-4.27350427350427e-6*mu", "RpoZ_mono_mod_1:mg2": "-4.27350427350427e-6*mu", "Rho_hexa_mod_3:mg2": "-4.27350427350427e-6*mu", "atp_c": -673.0, "h2o_c": -3.0, "adp_c": 3.0, "pi_c": 3.0, "h_c": 3.0, "utp_c": -739, "ctp_c": -842, "gtp_c": -780, "ppi_c": 3031, "mRNA_biomass": 928.546918261}}, {"name": "", "lower_bound": 0.0, "variable_kind": "continuous", "id": "transcription_TU0_14254_with_AROH_TERMINATOR_from_RpoD_mono", "upper_bound": 1000.0, "objective_coefficient": 0.0, "reaction_type": {"TranscriptionReaction": {"transcription_data": "TU0_14254_with_AROH_TERMINATOR_from_RpoD_mono"}}, "metabolites": {"RNAP70-CPLX": "-0.0053857908286814*mu - 0.00210853710942877", "RNA_b1704": 1, "Mfd_mono_mod_1:mg2": "-4.27350427350427e-6*mu", "NusA_mono": "-4.27350427350427e-6*mu", "NusG_mono": "-4.27350427350427e-6*mu", "GreA_mono": "-4.27350427350427e-6*mu", "GreB_mono": "-4.27350427350427e-6*mu", "RpoZ_mono_mod_1:mg2": "-4.27350427350427e-6*mu", "utp_c": -279, "atp_c": -251, "ctp_c": -289, "gtp_c": -308, "ppi_c": 1127, "mRNA_biomass": 335.745121987}}, {"name": "", "lower_bound": 0.0, "variable_kind": "continuous", "id": "transcription_TU0_14496_from_RpoD_mono", "upper_bound": 1000.0, "objective_coefficient": 0.0, "reaction_type": {"TranscriptionReaction": {"transcription_data": "TU0_14496_from_RpoD_mono"}}, "metabolites": {"RNAP70-CPLX": "-0.00412894700619408*mu - 0.00161648275292498", "RNA_b1636": 1, "Mfd_mono_mod_1:mg2": "-4.27350427350427e-6*mu", "NusA_mono": "-4.27350427350427e-6*mu", "NusG_mono": "-4.27350427350427e-6*mu", "GreA_mono": "-4.27350427350427e-6*mu", "GreB_mono": "-4.27350427350427e-6*mu", "RpoZ_mono_mod_1:mg2": "-4.27350427350427e-6*mu", "Rho_hexa_mod_3:mg2": "-4.27350427350427e-6*mu", "atp_c": -205.0, "h2o_c": -3.0, "adp_c": 3.0, "pi_c": 3.0, "h_c": 3.0, "utp_c": -204, "ctp_c": -250, "gtp_c": -208, "ppi_c": 864, "mRNA_biomass": 276.18462530400006}}, {"name": "", "lower_bound": 0.0, "variable_kind": "continuous", "id": "transcription_TU355_from_RpoD_mono", "upper_bound": 1000.0, "objective_coefficient": 0.0, "reaction_type": {"TranscriptionReaction": {"transcription_data": "TU355_from_RpoD_mono"}}, "metabolites": {"RNAP70-CPLX": "-0.0191441686421452*mu - 0.00749494202339986", "RNA_b1014": 1, "Mfd_mono_mod_1:mg2": "-4.27350427350427e-6*mu", "NusA_mono": "-4.27350427350427e-6*mu", "NusG_mono": "-4.27350427350427e-6*mu", "GreA_mono": "-4.27350427350427e-6*mu", "GreB_mono": "-4.27350427350427e-6*mu", "RpoZ_mono_mod_1:mg2": "-4.27350427350427e-6*mu", "Rho_hexa_mod_3:mg2": "-4.27350427350427e-6*mu", "atp_c": -861.0, "h2o_c": -3.0, "adp_c": 3.0, "pi_c": 3.0, "h_c": 3.0, "utp_c": -872, "ctp_c": -1191, "gtp_c": -1085, "ppi_c": 4006, "mRNA_biomass": 1269.738592543}}, {"name": "", "lower_bound": 0.0, "variable_kind": "continuous", "id": "transcription_TU0_8469_from_RPOS_MONOMER", "upper_bound": 1000.0, "objective_coefficient": 0.0, "reaction_type": {"TranscriptionReaction": {"transcription_data": "TU0_8469_from_RPOS_MONOMER"}}, "metabolites": {"RNAPS-CPLX": "-0.00552437817032449*mu - 0.00216279405368204", "RNA_b2097": 1, "Mfd_mono_mod_1:mg2": "-4.27350427350427e-6*mu", "NusA_mono": "-4.27350427350427e-6*mu", "NusG_mono": "-4.27350427350427e-6*mu", "GreA_mono": "-4.27350427350427e-6*mu", "GreB_mono": "-4.27350427350427e-6*mu", "RpoZ_mono_mod_1:mg2": "-4.27350427350427e-6*mu", "Rho_hexa_mod_3:mg2": "-4.27350427350427e-6*mu", "atp_c": -278.0, "h2o_c": -3.0, "adp_c": 3.0, "pi_c": 3.0, "h_c": 3.0, "utp_c": -291, "ctp_c": -309, "gtp_c": -281, "ppi_c": 1156, "mRNA_biomass": 336.968086773}}, {"name": "", "lower_bound": 0.0, "variable_kind": "continuous", "id": "transcription_TU00160_with_TERM66_from_RpoD_mono", "upper_bound": 1000.0, "objective_coefficient": 0.0, "reaction_type": {"TranscriptionReaction": {"transcription_data": "TU00160_with_TERM66_from_RpoD_mono"}}, "metabolites": {"RNAP70-CPLX": "-0.00759363054727129*mu - 0.00297290635925671", "RNA_b4139": 1, "Mfd_mono_mod_1:mg2": "-4.27350427350427e-6*mu", "NusA_mono": "-4.27350427350427e-6*mu", "NusG_mono": "-4.27350427350427e-6*mu", "GreA_mono": "-4.27350427350427e-6*mu", "GreB_mono": "-4.27350427350427e-6*mu", "RpoZ_mono_mod_1:mg2": "-4.27350427350427e-6*mu", "utp_c": -455, "atp_c": -364, "ctp_c": -386, "gtp_c": -384, "ppi_c": 1589, "mRNA_biomass": 459.638572417}}, {"name": "", "lower_bound": 0.0, "variable_kind": "continuous", "id": "transcription_TU00429_from_RpoD_mono", "upper_bound": 1000.0, "objective_coefficient": 0.0, "reaction_type": {"TranscriptionReaction": {"transcription_data": "TU00429_from_RpoD_mono"}}, "metabolites": {"RNAP70-CPLX": "-0.00763664041191914*mu - 0.00298974472126634", "RNA_b4129": 1, "Mfd_mono_mod_1:mg2": "-4.27350427350427e-6*mu", "NusA_mono": "-4.27350427350427e-6*mu", "NusG_mono": "-4.27350427350427e-6*mu", "GreA_mono": "-4.27350427350427e-6*mu", "GreB_mono": "-4.27350427350427e-6*mu", "RpoZ_mono_mod_1:mg2": "-4.27350427350427e-6*mu", "Rho_hexa_mod_3:mg2": "-4.27350427350427e-6*mu", "atp_c": -422.0, "h2o_c": -3.0, "adp_c": 3.0, "pi_c": 3.0, "h_c": 3.0, "utp_c": -428, "ctp_c": -397, "gtp_c": -354, "ppi_c": 1598, "mRNA_biomass": 485.275959578}}, {"name": "", "lower_bound": 0.0, "variable_kind": "continuous", "id": "transcription_TU0_14052_from_RpoD_mono", "upper_bound": 1000.0, "objective_coefficient": 0.0, "reaction_type": {"TranscriptionReaction": {"transcription_data": "TU0_14052_from_RpoD_mono"}}, "metabolites": {"RNAP70-CPLX": "-0.0114310662486299*mu - 0.00447526243633861", "RNA_b3836": 1, "RNA_b3838": 1, "RNA_b3839": 1, "Mfd_mono_mod_1:mg2": "-4.27350427350427e-6*mu", "NusA_mono": "-4.27350427350427e-6*mu", "NusG_mono": "-4.27350427350427e-6*mu", "GreA_mono": "-4.27350427350427e-6*mu", "GreB_mono": "-4.27350427350427e-6*mu", "RpoZ_mono_mod_1:mg2": "-4.27350427350427e-6*mu", "Rho_hexa_mod_3:mg2": "-4.27350427350427e-6*mu", "atp_c": -580.0, "h2o_c": -3.0, "adp_c": 3.0, "pi_c": 3.0, "h_c": 3.0, "utp_c": -554, "ctp_c": -669, "gtp_c": -592, "ppi_c": 2392, "mRNA_biomass": 500.18573720300003}}, {"name": "", "lower_bound": 0.0, "variable_kind": "continuous", "id": "transcription_TU00293_from_RpoD_mono", "upper_bound": 1000.0, "objective_coefficient": 0.0, "reaction_type": {"TranscriptionReaction": {"transcription_data": "TU00293_from_RpoD_mono"}}, "metabolites": {"RNAP70-CPLX": "-0.00854940531722362*mu - 0.00334709218169305", "RNA_b3634": 1, "RNA_b3633": 1, "Mfd_mono_mod_1:mg2": "-4.27350427350427e-6*mu", "NusA_mono": "-4.27350427350427e-6*mu", "NusG_mono": "-4.27350427350427e-6*mu", "GreA_mono": "-4.27350427350427e-6*mu", "GreB_mono": "-4.27350427350427e-6*mu", "RpoZ_mono_mod_1:mg2": "-4.27350427350427e-6*mu", "Rho_hexa_mod_3:mg2": "-4.27350427350427e-6*mu", "atp_c": -447.0, "h2o_c": -3.0, "adp_c": 3.0, "pi_c": 3.0, "h_c": 3.0, "utp_c": -392, "ctp_c": -479, "gtp_c": -474, "ppi_c": 1789, "mRNA_biomass": 564.224760198}}, {"name": "", "lower_bound": 0.0, "variable_kind": "continuous", "id": "transcription_TU00023_with_TERM69_from_RpoD_mono", "upper_bound": 1000.0, "objective_coefficient": 0.0, "reaction_type": {"TranscriptionReaction": {"transcription_data": "TU00023_with_TERM69_from_RpoD_mono"}}, "metabolites": {"RNAP70-CPLX": "-0.0164727781601285*mu - 0.0064490926496903", "RNA_b4151": 1, "RNA_b4154": 1, "RNA_b4153": 1, "RNA_b4152": 1, "Mfd_mono_mod_1:mg2": "-4.27350427350427e-6*mu", "NusA_mono": "-4.27350427350427e-6*mu", "NusG_mono": "-4.27350427350427e-6*mu", "GreA_mono": "-4.27350427350427e-6*mu", "GreB_mono": "-4.27350427350427e-6*mu", "RpoZ_mono_mod_1:mg2": "-4.27350427350427e-6*mu", "utp_c": -804, "atp_c": -758, "ctp_c": -976, "gtp_c": -909, "ppi_c": 3447, "mRNA_biomass": 1057.0443291}}, {"name": "", "lower_bound": 0.0, "variable_kind": "continuous", "id": "transcription_TU0_3424_from_RPOE_MONOMER", "upper_bound": 1000.0, "objective_coefficient": 0.0, "reaction_type": {"TranscriptionReaction": {"transcription_data": "TU0_3424_from_RPOE_MONOMER"}}, "metabolites": {"RNAPE-CPLX": "-0.0219445887181056*mu - 0.00859130648313833", "RNA_b4160": 1, "Mfd_mono_mod_1:mg2": "-4.27350427350427e-6*mu", "NusA_mono": "-4.27350427350427e-6*mu", "NusG_mono": "-4.27350427350427e-6*mu", "GreA_mono": "-4.27350427350427e-6*mu", "GreB_mono": "-4.27350427350427e-6*mu", "RpoZ_mono_mod_1:mg2": "-4.27350427350427e-6*mu", "Rho_hexa_mod_3:mg2": "-4.27350427350427e-6*mu", "atp_c": -1039.0, "h2o_c": -3.0, "adp_c": 3.0, "pi_c": 3.0, "h_c": 3.0, "utp_c": -1042, "ctp_c": -1285, "gtp_c": -1229, "ppi_c": 4592, "mRNA_biomass": 310.788053129}}, {"name": "", "lower_bound": 0.0, "variable_kind": "continuous", "id": "transcription_TU0_13783_from_RpoD_mono", "upper_bound": 1000.0, "objective_coefficient": 0.0, "reaction_type": {"TranscriptionReaction": {"transcription_data": "TU0_13783_from_RpoD_mono"}}, "metabolites": {"RNAP70-CPLX": "-0.0197749799903138*mu - 0.00774190466620784", "RNA_b2882": 1, "RNA_b2883": 1, "Mfd_mono_mod_1:mg2": "-4.27350427350427e-6*mu", "NusA_mono": "-4.27350427350427e-6*mu", "NusG_mono": "-4.27350427350427e-6*mu", "GreA_mono": "-4.27350427350427e-6*mu", "GreB_mono": "-4.27350427350427e-6*mu", "RpoZ_mono_mod_1:mg2": "-4.27350427350427e-6*mu", "Rho_hexa_mod_3:mg2": "-4.27350427350427e-6*mu", "atp_c": -1166.0, "h2o_c": -3.0, "adp_c": 3.0, "pi_c": 3.0, "h_c": 3.0, "utp_c": -908, "ctp_c": -1075, "gtp_c": -992, "ppi_c": 4138, "mRNA_biomass": 872.590411921}}, {"name": "", "lower_bound": 0.0, "variable_kind": "continuous", "id": "transcription_TU0_12809_with_TERM0_1064_from_RpoD_mono", "upper_bound": 1000.0, "objective_coefficient": 0.0, "reaction_type": {"TranscriptionReaction": {"transcription_data": "TU0_12809_with_TERM0_1064_from_RpoD_mono"}}, "metabolites": {"RNAP70-CPLX": "-0.00495569218220285*mu - 0.00194015348933242", "RNA_b0096": 1, "Mfd_mono_mod_1:mg2": "-4.27350427350427e-6*mu", "NusA_mono": "-4.27350427350427e-6*mu", "NusG_mono": "-4.27350427350427e-6*mu", "GreA_mono": "-4.27350427350427e-6*mu", "GreB_mono": "-4.27350427350427e-6*mu", "RpoZ_mono_mod_1:mg2": "-4.27350427350427e-6*mu", "utp_c": -245, "atp_c": -270, "ctp_c": -266, "gtp_c": -256, "ppi_c": 1037, "mRNA_biomass": 294.419304538}}, {"name": "", "lower_bound": 0.0, "variable_kind": "continuous", "id": "transcription_TU00369_from_RpoD_mono", "upper_bound": 1000.0, "objective_coefficient": 0.0, "reaction_type": {"TranscriptionReaction": {"transcription_data": "TU00369_from_RpoD_mono"}}, "metabolites": {"RNAP70-CPLX": "-0.00691025158675537*mu - 0.00270536349621473", "RNA_b4040": 1, "RNA_b4039": 1, "Mfd_mono_mod_1:mg2": "-4.27350427350427e-6*mu", "NusA_mono": "-4.27350427350427e-6*mu", "NusG_mono": "-4.27350427350427e-6*mu", "GreA_mono": "-4.27350427350427e-6*mu", "GreB_mono": "-4.27350427350427e-6*mu", "RpoZ_mono_mod_1:mg2": "-4.27350427350427e-6*mu", "Rho_hexa_mod_3:mg2": "-4.27350427350427e-6*mu", "atp_c": -395.0, "h2o_c": -3.0, "adp_c": 3.0, "pi_c": 3.0, "h_c": 3.0, "utp_c": -308, "ctp_c": -423, "gtp_c": -323, "ppi_c": 1446, "mRNA_biomass": 438.525854611}}, {"name": "", "lower_bound": 0.0, "variable_kind": "continuous", "id": "transcription_TU0_7701_from_RpoD_mono", "upper_bound": 1000.0, "objective_coefficient": 0.0, "reaction_type": {"TranscriptionReaction": {"transcription_data": "TU0_7701_from_RpoD_mono"}}, "metabolites": {"RNAP70-CPLX": "-0.00391867655680457*mu - 0.00153416187198899", "RNA_b4367": 1, "Mfd_mono_mod_1:mg2": "-4.27350427350427e-6*mu", "NusA_mono": "-4.27350427350427e-6*mu", "NusG_mono": "-4.27350427350427e-6*mu", "GreA_mono": "-4.27350427350427e-6*mu", "GreB_mono": "-4.27350427350427e-6*mu", "RpoZ_mono_mod_1:mg2": "-4.27350427350427e-6*mu", "Rho_hexa_mod_3:mg2": "-4.27350427350427e-6*mu", "atp_c": -197.0, "h2o_c": -3.0, "adp_c": 3.0, "pi_c": 3.0, "h_c": 3.0, "utp_c": -199, "ctp_c": -209, "gtp_c": -218, "ppi_c": 820, "mRNA_biomass": 253.01243402900002}}, {"name": "", "lower_bound": 0.0, "variable_kind": "continuous", "id": "transcription_TU0_13539_from_RpoD_mono", "upper_bound": 1000.0, "objective_coefficient": 0.0, "reaction_type": {"TranscriptionReaction": {"transcription_data": "TU0_13539_from_RpoD_mono"}}, "metabolites": {"RNAP70-CPLX": "-0.00974412377966404*mu - 0.00381482445973847", "RNA_b2153": 1, "Mfd_mono_mod_1:mg2": "-4.27350427350427e-6*mu", "NusA_mono": "-4.27350427350427e-6*mu", "NusG_mono": "-4.27350427350427e-6*mu", "GreA_mono": "-4.27350427350427e-6*mu", "GreB_mono": "-4.27350427350427e-6*mu", "RpoZ_mono_mod_1:mg2": "-4.27350427350427e-6*mu", "Rho_hexa_mod_3:mg2": "-4.27350427350427e-6*mu", "atp_c": -541.0, "h2o_c": -3.0, "adp_c": 3.0, "pi_c": 3.0, "h_c": 3.0, "utp_c": -433, "ctp_c": -558, "gtp_c": -510, "ppi_c": 2039, "mRNA_biomass": 214.42234664900002}}, {"name": "", "lower_bound": 0.0, "variable_kind": "continuous", "id": "transcription_TU441_from_RpoD_mono", "upper_bound": 1000.0, "objective_coefficient": 0.0, "reaction_type": {"TranscriptionReaction": {"transcription_data": "TU441_from_RpoD_mono"}}, "metabolites": {"RNAP70-CPLX": "-0.007679650276567*mu - 0.00300658308327598", "RNA_b1095": 1, "RNA_b1094": 1, "Mfd_mono_mod_1:mg2": "-4.27350427350427e-6*mu", "NusA_mono": "-4.27350427350427e-6*mu", "NusG_mono": "-4.27350427350427e-6*mu", "GreA_mono": "-4.27350427350427e-6*mu", "GreB_mono": "-4.27350427350427e-6*mu", "RpoZ_mono_mod_1:mg2": "-4.27350427350427e-6*mu", "Rho_hexa_mod_3:mg2": "-4.27350427350427e-6*mu", "atp_c": -388.0, "h2o_c": -3.0, "adp_c": 3.0, "pi_c": 3.0, "h_c": 3.0, "utp_c": -389, "ctp_c": -449, "gtp_c": -384, "ppi_c": 1607, "mRNA_biomass": 472.72798903899997}}, {"name": "", "lower_bound": 0.0, "variable_kind": "continuous", "id": "transcription_TU0_1004_from_RPOS_MONOMER", "upper_bound": 1000.0, "objective_coefficient": 0.0, "reaction_type": {"TranscriptionReaction": {"transcription_data": "TU0_1004_from_RPOS_MONOMER"}}, "metabolites": {"RNAPS-CPLX": "-0.0290794473757997*mu - 0.0113846036476256", "RNA_b1747": 1, "RNA_b1744": 1, "RNA_b1746": 1, "RNA_b1748": 1, "RNA_b1745": 1, "Mfd_mono_mod_1:mg2": "-4.27350427350427e-6*mu", "NusA_mono": "-4.27350427350427e-6*mu", "NusG_mono": "-4.27350427350427e-6*mu", "GreA_mono": "-4.27350427350427e-6*mu", "GreB_mono": "-4.27350427350427e-6*mu", "RpoZ_mono_mod_1:mg2": "-4.27350427350427e-6*mu", "Rho_hexa_mod_3:mg2": "-4.27350427350427e-6*mu", "atp_c": -1397.0, "h2o_c": -3.0, "adp_c": 3.0, "pi_c": 3.0, "h_c": 3.0, "utp_c": -1306, "ctp_c": -1837, "gtp_c": -1548, "ppi_c": 6085, "mRNA_biomass": 1935.6815791879997}}, {"name": "", "lower_bound": 0.0, "variable_kind": "continuous", "id": "transcription_TU0_6550_from_RpoD_mono", "upper_bound": 1000.0, "objective_coefficient": 0.0, "reaction_type": {"TranscriptionReaction": {"transcription_data": "TU0_6550_from_RpoD_mono"}}, "metabolites": {"RNAP70-CPLX": "-0.00726388825163773*mu - 0.00284381225051617", "RNA_b2400": 1, "Mfd_mono_mod_1:mg2": "-4.27350427350427e-6*mu", "NusA_mono": "-4.27350427350427e-6*mu", "NusG_mono": "-4.27350427350427e-6*mu", "GreA_mono": "-4.27350427350427e-6*mu", "GreB_mono": "-4.27350427350427e-6*mu", "RpoZ_mono_mod_1:mg2": "-4.27350427350427e-6*mu", "Rho_hexa_mod_3:mg2": "-4.27350427350427e-6*mu", "atp_c": -356.0, "h2o_c": -3.0, "adp_c": 3.0, "pi_c": 3.0, "h_c": 3.0, "utp_c": -375, "ctp_c": -414, "gtp_c": -378, "ppi_c": 1520, "mRNA_biomass": 452.98158495600006}}, {"name": "", "lower_bound": 0.0, "variable_kind": "continuous", "id": "transcription_TU00499_from_RpoD_mono", "upper_bound": 1000.0, "objective_coefficient": 0.0, "reaction_type": {"TranscriptionReaction": {"transcription_data": "TU00499_from_RpoD_mono"}}, "metabolites": {"RNAP70-CPLX": "-0.00040142540337998*mu - 0.000157158045423262", "RNA_b1989": 1, "monocistronic_excision_machinery": "-8.54700854700855e-6*mu", "RNA_degradosome": "-8.54700854700855e-6*mu", "atp_c": -26.0, "h2o_c": -13.0, "adp_c": 5.0, "pi_c": 5.0, "h_c": 13.0, "Mfd_mono_mod_1:mg2": "-4.27350427350427e-6*mu", "NusA_mono": "-4.27350427350427e-6*mu", "NusG_mono": "-4.27350427350427e-6*mu", "GreA_mono": "-4.27350427350427e-6*mu", "GreB_mono": "-4.27350427350427e-6*mu", "RpoZ_mono_mod_1:mg2": "-4.27350427350427e-6*mu", "Rho_hexa_mod_3:mg2": "-4.27350427350427e-6*mu", "RpsJ_mono": "-4.27350427350427e-6*mu", "RpsD_mono": "-4.27350427350427e-6*mu", "RplC_mono": "-4.27350427350427e-6*mu", "RplD_mono": "-4.27350427350427e-6*mu", "RplM_mono": "-4.27350427350427e-6*mu", "NusB_mono": "-4.27350427350427e-6*mu", "utp_c": -19, "ctp_c": -23, "gtp_c": -21, "ump_c": 3, "amp_c": 1, "cmp_c": 1, "gmp_c": 3, "ppi_c": 84, "tRNA_biomass": 24.333854835999997}}, {"name": "", "lower_bound": 0.0, "variable_kind": "continuous", "id": "transcription_TU0_12822_from_RPOS_MONOMER", "upper_bound": 1000.0, "objective_coefficient": 0.0, "reaction_type": {"TranscriptionReaction": {"transcription_data": "TU0_12822_from_RPOS_MONOMER"}}, "metabolites": {"RNAPS-CPLX": "-0.0104322816140297*mu - 0.00408423825189264", "RNA_b0159": 1, "RNA_b0158": 1, "Mfd_mono_mod_1:mg2": "-4.27350427350427e-6*mu", "NusA_mono": "-4.27350427350427e-6*mu", "NusG_mono": "-4.27350427350427e-6*mu", "GreA_mono": "-4.27350427350427e-6*mu", "GreB_mono": "-4.27350427350427e-6*mu", "RpoZ_mono_mod_1:mg2": "-4.27350427350427e-6*mu", "Rho_hexa_mod_3:mg2": "-4.27350427350427e-6*mu", "atp_c": -540.0, "h2o_c": -3.0, "adp_c": 3.0, "pi_c": 3.0, "h_c": 3.0, "utp_c": -491, "ctp_c": -600, "gtp_c": -555, "ppi_c": 2183, "mRNA_biomass": 480.76956556000005}}, {"name": "", "lower_bound": 0.0, "variable_kind": "continuous", "id": "transcription_TU0_12822_from_RpoD_mono", "upper_bound": 1000.0, "objective_coefficient": 0.0, "reaction_type": {"TranscriptionReaction": {"transcription_data": "TU0_12822_from_RpoD_mono"}}, "metabolites": {"RNAP70-CPLX": "-0.0104322816140297*mu - 0.00408423825189264", "RNA_b0159": 1, "RNA_b0158": 1, "Mfd_mono_mod_1:mg2": "-4.27350427350427e-6*mu", "NusA_mono": "-4.27350427350427e-6*mu", "NusG_mono": "-4.27350427350427e-6*mu", "GreA_mono": "-4.27350427350427e-6*mu", "GreB_mono": "-4.27350427350427e-6*mu", "RpoZ_mono_mod_1:mg2": "-4.27350427350427e-6*mu", "Rho_hexa_mod_3:mg2": "-4.27350427350427e-6*mu", "atp_c": -540.0, "h2o_c": -3.0, "adp_c": 3.0, "pi_c": 3.0, "h_c": 3.0, "utp_c": -491, "ctp_c": -600, "gtp_c": -555, "ppi_c": 2183, "mRNA_biomass": 480.76956556000005}}, {"name": "", "lower_bound": 0.0, "variable_kind": "continuous", "id": "transcription_TU00090_from_RpoD_mono", "upper_bound": 1000.0, "objective_coefficient": 0.0, "reaction_type": {"TranscriptionReaction": {"transcription_data": "TU00090_from_RpoD_mono"}}, "metabolites": {"RNAP70-CPLX": "-0.0073307924855344*mu - 0.00287000525808672", "RNA_b3774": 1, "Mfd_mono_mod_1:mg2": "-4.27350427350427e-6*mu", "NusA_mono": "-4.27350427350427e-6*mu", "NusG_mono": "-4.27350427350427e-6*mu", "GreA_mono": "-4.27350427350427e-6*mu", "GreB_mono": "-4.27350427350427e-6*mu", "RpoZ_mono_mod_1:mg2": "-4.27350427350427e-6*mu", "Rho_hexa_mod_3:mg2": "-4.27350427350427e-6*mu", "atp_c": -323.0, "h2o_c": -3.0, "adp_c": 3.0, "pi_c": 3.0, "h_c": 3.0, "utp_c": -394, "ctp_c": -443, "gtp_c": -377, "ppi_c": 1534, "mRNA_biomass": 471.251575816}}, {"name": "", "lower_bound": 0.0, "variable_kind": "continuous", "id": "transcription_TU0_13885_from_RpoD_mono", "upper_bound": 1000.0, "objective_coefficient": 0.0, "reaction_type": {"TranscriptionReaction": {"transcription_data": "TU0_13885_from_RpoD_mono"}}, "metabolites": {"RNAP70-CPLX": "-0.00464506538196834*mu - 0.00181854309704061", "RNA_b3187": 1, "Mfd_mono_mod_1:mg2": "-4.27350427350427e-6*mu", "NusA_mono": "-4.27350427350427e-6*mu", "NusG_mono": "-4.27350427350427e-6*mu", "GreA_mono": "-4.27350427350427e-6*mu", "GreB_mono": "-4.27350427350427e-6*mu", "RpoZ_mono_mod_1:mg2": "-4.27350427350427e-6*mu", "Rho_hexa_mod_3:mg2": "-4.27350427350427e-6*mu", "atp_c": -219.0, "h2o_c": -3.0, "adp_c": 3.0, "pi_c": 3.0, "h_c": 3.0, "utp_c": -244, "ctp_c": -267, "gtp_c": -245, "ppi_c": 972, "mRNA_biomass": 310.891969712}}, {"name": "", "lower_bound": 0.0, "variable_kind": "continuous", "id": "transcription_TU0_4782_with_TERM0322_from_RpoD_mono", "upper_bound": 1000.0, "objective_coefficient": 0.0, "reaction_type": {"TranscriptionReaction": {"transcription_data": "TU0_4782_with_TERM0322_from_RpoD_mono"}}, "metabolites": {"RNAP70-CPLX": "-0.00368451173816625*mu - 0.00144248634549209", "RNA_b2417": 1, "Mfd_mono_mod_1:mg2": "-4.27350427350427e-6*mu", "NusA_mono": "-4.27350427350427e-6*mu", "NusG_mono": "-4.27350427350427e-6*mu", "GreA_mono": "-4.27350427350427e-6*mu", "GreB_mono": "-4.27350427350427e-6*mu", "RpoZ_mono_mod_1:mg2": "-4.27350427350427e-6*mu", "utp_c": -218, "atp_c": -185, "ctp_c": -194, "gtp_c": -174, "ppi_c": 771, "mRNA_biomass": 162.81903969}}, {"name": "", "lower_bound": 0.0, "variable_kind": "continuous", "id": "transcription_TU0_3425_from_RPOE_MONOMER", "upper_bound": 1000.0, "objective_coefficient": 0.0, "reaction_type": {"TranscriptionReaction": {"transcription_data": "TU0_3425_from_RPOE_MONOMER"}}, "metabolites": {"RNAPE-CPLX": "-0.0041385047538936*mu - 0.00162022461114935", "RNA_b3057": 1, "Mfd_mono_mod_1:mg2": "-4.27350427350427e-6*mu", "NusA_mono": "-4.27350427350427e-6*mu", "NusG_mono": "-4.27350427350427e-6*mu", "GreA_mono": "-4.27350427350427e-6*mu", "GreB_mono": "-4.27350427350427e-6*mu", "RpoZ_mono_mod_1:mg2": "-4.27350427350427e-6*mu", "Rho_hexa_mod_3:mg2": "-4.27350427350427e-6*mu", "atp_c": -266.0, "h2o_c": -3.0, "adp_c": 3.0, "pi_c": 3.0, "h_c": 3.0, "utp_c": -157, "ctp_c": -263, "gtp_c": -183, "ppi_c": 866, "mRNA_biomass": 263.247633722}}, {"name": "", "lower_bound": 0.0, "variable_kind": "continuous", "id": "transcription_TU00161_from_RpoD_mono", "upper_bound": 1000.0, "objective_coefficient": 0.0, "reaction_type": {"TranscriptionReaction": {"transcription_data": "TU00161_from_RpoD_mono"}}, "metabolites": {"RNAP70-CPLX": "-0.0185372516632255*mu - 0.00725733402615279", "RNA_b2169": 1, "RNA_b2168": 1, "RNA_b2167": 1, "Mfd_mono_mod_1:mg2": "-4.27350427350427e-6*mu", "NusA_mono": "-4.27350427350427e-6*mu", "NusG_mono": "-4.27350427350427e-6*mu", "GreA_mono": "-4.27350427350427e-6*mu", "GreB_mono": "-4.27350427350427e-6*mu", "RpoZ_mono_mod_1:mg2": "-4.27350427350427e-6*mu", "Rho_hexa_mod_3:mg2": "-4.27350427350427e-6*mu", "atp_c": -888.0, "h2o_c": -3.0, "adp_c": 3.0, "pi_c": 3.0, "h_c": 3.0, "utp_c": -867, "ctp_c": -1178, "gtp_c": -949, "ppi_c": 3879, "mRNA_biomass": 1202.575515282}}, {"name": "", "lower_bound": 0.0, "variable_kind": "continuous", "id": "transcription_TU0_14499_from_RpoD_mono", "upper_bound": 1000.0, "objective_coefficient": 0.0, "reaction_type": {"TranscriptionReaction": {"transcription_data": "TU0_14499_from_RpoD_mono"}}, "metabolites": {"RNAP70-CPLX": "-0.00150534526267493*mu - 0.000589342670337233", "RNA_b1308": 1, "Mfd_mono_mod_1:mg2": "-4.27350427350427e-6*mu", "NusA_mono": "-4.27350427350427e-6*mu", "NusG_mono": "-4.27350427350427e-6*mu", "GreA_mono": "-4.27350427350427e-6*mu", "GreB_mono": "-4.27350427350427e-6*mu", "RpoZ_mono_mod_1:mg2": "-4.27350427350427e-6*mu", "Rho_hexa_mod_3:mg2": "-4.27350427350427e-6*mu", "atp_c": -70.0, "h2o_c": -3.0, "adp_c": 3.0, "pi_c": 3.0, "h_c": 3.0, "utp_c": -88, "ctp_c": -85, "gtp_c": -75, "ppi_c": 315, "mRNA_biomass": 100.512711095}}, {"name": "", "lower_bound": 0.0, "variable_kind": "continuous", "id": "transcription_TU0_7722_with_TERM0_1145_from_RPOS_MONOMER", "upper_bound": 1000.0, "objective_coefficient": 0.0, "reaction_type": {"TranscriptionReaction": {"transcription_data": "TU0_7722_with_TERM0_1145_from_RPOS_MONOMER"}}, "metabolites": {"RNAPS-CPLX": "-0.0112160169253906*mu - 0.00439107062629043", "RNA_b1897": 1, "RNA_b1896": 1, "Mfd_mono_mod_1:mg2": "-4.27350427350427e-6*mu", "NusA_mono": "-4.27350427350427e-6*mu", "NusG_mono": "-4.27350427350427e-6*mu", "GreA_mono": "-4.27350427350427e-6*mu", "GreB_mono": "-4.27350427350427e-6*mu", "RpoZ_mono_mod_1:mg2": "-4.27350427350427e-6*mu", "utp_c": -623, "atp_c": -554, "ctp_c": -615, "gtp_c": -555, "ppi_c": 2347, "mRNA_biomass": 711.560815346}}, {"name": "", "lower_bound": 0.0, "variable_kind": "continuous", "id": "transcription_TU0_13008_from_RpoD_mono", "upper_bound": 1000.0, "objective_coefficient": 0.0, "reaction_type": {"TranscriptionReaction": {"transcription_data": "TU0_13008_from_RpoD_mono"}}, "metabolites": {"RNAP70-CPLX": "-0.00579199510591114*mu - 0.00226756608396421", "RNA_b0632": 1, "Mfd_mono_mod_1:mg2": "-4.27350427350427e-6*mu", "NusA_mono": "-4.27350427350427e-6*mu", "NusG_mono": "-4.27350427350427e-6*mu", "GreA_mono": "-4.27350427350427e-6*mu", "GreB_mono": "-4.27350427350427e-6*mu", "RpoZ_mono_mod_1:mg2": "-4.27350427350427e-6*mu", "Rho_hexa_mod_3:mg2": "-4.27350427350427e-6*mu", "atp_c": -305.0, "h2o_c": -3.0, "adp_c": 3.0, "pi_c": 3.0, "h_c": 3.0, "utp_c": -312, "ctp_c": -302, "gtp_c": -296, "ppi_c": 1212, "mRNA_biomass": 388.067878932}}, {"name": "", "lower_bound": 0.0, "variable_kind": "continuous", "id": "transcription_TU00430_with_TERM0_1045_from_RPOH_MONOMER", "upper_bound": 1000.0, "objective_coefficient": 0.0, "reaction_type": {"TranscriptionReaction": {"transcription_data": "TU00430_with_TERM0_1045_from_RPOH_MONOMER"}}, "metabolites": {"RNAP32-CPLX": "-0.00553871479187377*mu - 0.00216840684101858", "RNA_b3965": 1, "Mfd_mono_mod_1:mg2": "-4.27350427350427e-6*mu", "NusA_mono": "-4.27350427350427e-6*mu", "NusG_mono": "-4.27350427350427e-6*mu", "GreA_mono": "-4.27350427350427e-6*mu", "GreB_mono": "-4.27350427350427e-6*mu", "RpoZ_mono_mod_1:mg2": "-4.27350427350427e-6*mu", "utp_c": -305, "atp_c": -267, "ctp_c": -302, "gtp_c": -285, "ppi_c": 1159, "mRNA_biomass": 352.000107341}}, {"name": "", "lower_bound": 0.0, "variable_kind": "continuous", "id": "transcription_TU0_14255_with_RPLT_T2_from_RpoD_mono", "upper_bound": 1000.0, "objective_coefficient": 0.0, "reaction_type": {"TranscriptionReaction": {"transcription_data": "TU0_14255_with_RPLT_T2_from_RpoD_mono"}}, "metabolites": {"RNAP70-CPLX": "-0.00508950064999618*mu - 0.0019925395044735", "RNA_b1716": 1, "RNA_b1717": 1, "Mfd_mono_mod_1:mg2": "-4.27350427350427e-6*mu", "NusA_mono": "-4.27350427350427e-6*mu", "NusG_mono": "-4.27350427350427e-6*mu", "GreA_mono": "-4.27350427350427e-6*mu", "GreB_mono": "-4.27350427350427e-6*mu", "RpoZ_mono_mod_1:mg2": "-4.27350427350427e-6*mu", "utp_c": -312, "atp_c": -252, "ctp_c": -257, "gtp_c": -244, "ppi_c": 1065, "mRNA_biomass": 177.562236235}}, {"name": "", "lower_bound": 0.0, "variable_kind": "continuous", "id": "transcription_TU00295_from_RpoD_mono", "upper_bound": 1000.0, "objective_coefficient": 0.0, "reaction_type": {"TranscriptionReaction": {"transcription_data": "TU00295_from_RpoD_mono"}}, "metabolites": {"RNAP70-CPLX": "-0.00801417144605032*mu - 0.0031375481211287", "RNA_b2828": 1, "RNA_b2827": 1, "Mfd_mono_mod_1:mg2": "-4.27350427350427e-6*mu", "NusA_mono": "-4.27350427350427e-6*mu", "NusG_mono": "-4.27350427350427e-6*mu", "GreA_mono": "-4.27350427350427e-6*mu", "GreB_mono": "-4.27350427350427e-6*mu", "RpoZ_mono_mod_1:mg2": "-4.27350427350427e-6*mu", "Rho_hexa_mod_3:mg2": "-4.27350427350427e-6*mu", "atp_c": -450.0, "h2o_c": -3.0, "adp_c": 3.0, "pi_c": 3.0, "h_c": 3.0, "utp_c": -357, "ctp_c": -431, "gtp_c": -442, "ppi_c": 1677, "mRNA_biomass": 536.972820671}}, {"name": "", "lower_bound": 0.0, "variable_kind": "continuous", "id": "transcription_TU0_6551_from_RpoD_mono", "upper_bound": 1000.0, "objective_coefficient": 0.0, "reaction_type": {"TranscriptionReaction": {"transcription_data": "TU0_6551_from_RpoD_mono"}}, "metabolites": {"RNAP70-CPLX": "-0.00730211924243583*mu - 0.00285877968341363", "RNA_b2400": 1, "Mfd_mono_mod_1:mg2": "-4.27350427350427e-6*mu", "NusA_mono": "-4.27350427350427e-6*mu", "NusG_mono": "-4.27350427350427e-6*mu", "GreA_mono": "-4.27350427350427e-6*mu", "GreB_mono": "-4.27350427350427e-6*mu", "RpoZ_mono_mod_1:mg2": "-4.27350427350427e-6*mu", "Rho_hexa_mod_3:mg2": "-4.27350427350427e-6*mu", "atp_c": -357.0, "h2o_c": -3.0, "adp_c": 3.0, "pi_c": 3.0, "h_c": 3.0, "utp_c": -379, "ctp_c": -417, "gtp_c": -378, "ppi_c": 1528, "mRNA_biomass": 452.98158495600006}}, {"name": "", "lower_bound": 0.0, "variable_kind": "continuous", "id": "transcription_TU0_14606_from_RpoD_mono", "upper_bound": 1000.0, "objective_coefficient": 0.0, "reaction_type": {"TranscriptionReaction": {"transcription_data": "TU0_14606_from_RpoD_mono"}}, "metabolites": {"RNAP70-CPLX": "-0.00451603578802478*mu - 0.0017680280110117", "RNA_b0096": 1, "Mfd_mono_mod_1:mg2": "-4.27350427350427e-6*mu", "NusA_mono": "-4.27350427350427e-6*mu", "NusG_mono": "-4.27350427350427e-6*mu", "GreA_mono": "-4.27350427350427e-6*mu", "GreB_mono": "-4.27350427350427e-6*mu", "RpoZ_mono_mod_1:mg2": "-4.27350427350427e-6*mu", "Rho_hexa_mod_3:mg2": "-4.27350427350427e-6*mu", "atp_c": -247.0, "h2o_c": -3.0, "adp_c": 3.0, "pi_c": 3.0, "h_c": 3.0, "utp_c": -221, "ctp_c": -246, "gtp_c": -234, "ppi_c": 945, "mRNA_biomass": 294.419304538}}, {"name": "", "lower_bound": 0.0, "variable_kind": "continuous", "id": "transcription_TU442_from_RpoD_mono", "upper_bound": 1000.0, "objective_coefficient": 0.0, "reaction_type": {"TranscriptionReaction": {"transcription_data": "TU442_from_RpoD_mono"}}, "metabolites": {"RNAP70-CPLX": "-0.0101503280568938*mu - 0.00397385343427391", "RNA_b1092": 1, "RNA_b1094": 1, "RNA_b1093": 1, "Mfd_mono_mod_1:mg2": "-4.27350427350427e-6*mu", "NusA_mono": "-4.27350427350427e-6*mu", "NusG_mono": "-4.27350427350427e-6*mu", "GreA_mono": "-4.27350427350427e-6*mu", "GreB_mono": "-4.27350427350427e-6*mu", "RpoZ_mono_mod_1:mg2": "-4.27350427350427e-6*mu", "Rho_hexa_mod_3:mg2": "-4.27350427350427e-6*mu", "atp_c": -496.0, "h2o_c": -3.0, "adp_c": 3.0, "pi_c": 3.0, "h_c": 3.0, "utp_c": -537, "ctp_c": -615, "gtp_c": -479, "ppi_c": 2124, "mRNA_biomass": 607.1208780019999}}, {"name": "", "lower_bound": 0.0, "variable_kind": "continuous", "id": "transcription_TU0_4783_from_RpoD_mono", "upper_bound": 1000.0, "objective_coefficient": 0.0, "reaction_type": {"TranscriptionReaction": {"transcription_data": "TU0_4783_from_RpoD_mono"}}, "metabolites": {"RNAP70-CPLX": "-0.0140451102444495*mu - 0.00549866066070199", "RNA_b4238": 1, "RNA_b4237": 1, "Mfd_mono_mod_1:mg2": "-4.27350427350427e-6*mu", "NusA_mono": "-4.27350427350427e-6*mu", "NusG_mono": "-4.27350427350427e-6*mu", "GreA_mono": "-4.27350427350427e-6*mu", "GreB_mono": "-4.27350427350427e-6*mu", "RpoZ_mono_mod_1:mg2": "-4.27350427350427e-6*mu", "Rho_hexa_mod_3:mg2": "-4.27350427350427e-6*mu", "atp_c": -642.0, "h2o_c": -3.0, "adp_c": 3.0, "pi_c": 3.0, "h_c": 3.0, "utp_c": -757, "ctp_c": -787, "gtp_c": -756, "ppi_c": 2939, "mRNA_biomass": 833.3275260639999}}, {"name": "", "lower_bound": 0.0, "variable_kind": "continuous", "id": "transcription_TU00370_from_RpoD_mono", "upper_bound": 1000.0, "objective_coefficient": 0.0, "reaction_type": {"TranscriptionReaction": {"transcription_data": "TU00370_from_RpoD_mono"}}, "metabolites": {"RNAP70-CPLX": "-0.00628421911243659*mu - 0.00246027178251893", "RNA_b2066": 1, "RNA_b2065": 1, "Mfd_mono_mod_1:mg2": "-4.27350427350427e-6*mu", "NusA_mono": "-4.27350427350427e-6*mu", "NusG_mono": "-4.27350427350427e-6*mu", "GreA_mono": "-4.27350427350427e-6*mu", "GreB_mono": "-4.27350427350427e-6*mu", "RpoZ_mono_mod_1:mg2": "-4.27350427350427e-6*mu", "Rho_hexa_mod_3:mg2": "-4.27350427350427e-6*mu", "atp_c": -313.0, "h2o_c": -3.0, "adp_c": 3.0, "pi_c": 3.0, "h_c": 3.0, "utp_c": -300, "ctp_c": -381, "gtp_c": -324, "ppi_c": 1315, "mRNA_biomass": 391.816455764}}, {"name": "", "lower_bound": 0.0, "variable_kind": "continuous", "id": "transcription_TU00178_from_RpoD_mono", "upper_bound": 1000.0, "objective_coefficient": 0.0, "reaction_type": {"TranscriptionReaction": {"transcription_data": "TU00178_from_RpoD_mono"}}, "metabolites": {"RNAP70-CPLX": "-0.0232874522698886*mu - 0.00911703756366139", "RNA_b0002": 1, "RNA_b0004": 1, "RNA_b0003": 1, "Mfd_mono_mod_1:mg2": "-4.27350427350427e-6*mu", "NusA_mono": "-4.27350427350427e-6*mu", "NusG_mono": "-4.27350427350427e-6*mu", "GreA_mono": "-4.27350427350427e-6*mu", "GreB_mono": "-4.27350427350427e-6*mu", "RpoZ_mono_mod_1:mg2": "-4.27350427350427e-6*mu", "Rho_hexa_mod_3:mg2": "-4.27350427350427e-6*mu", "atp_c": -1152.0, "h2o_c": -3.0, "adp_c": 3.0, "pi_c": 3.0, "h_c": 3.0, "utp_c": -1121, "ctp_c": -1387, "gtp_c": -1216, "ppi_c": 4873, "mRNA_biomass": 1498.848139663}}, {"name": "", "lower_bound": 0.0, "variable_kind": "continuous", "id": "transcription_TU00500_from_RpoD_mono", "upper_bound": 1000.0, "objective_coefficient": 0.0, "reaction_type": {"TranscriptionReaction": {"transcription_data": "TU00500_from_RpoD_mono"}}, "metabolites": {"RNAP70-CPLX": "-0.000363194412581887*mu - 0.000142190612525809", "RNA_b2348": 1, "monocistronic_excision_machinery": "-8.54700854700855e-6*mu", "RNA_degradosome": "-8.54700854700855e-6*mu", "atp_c": -23.25, "h2o_c": -4.25, "adp_c": 3.25, "pi_c": 3.25, "h_c": 4.25, "Mfd_mono_mod_1:mg2": "-4.27350427350427e-6*mu", "NusA_mono": "-4.27350427350427e-6*mu", "NusG_mono": "-4.27350427350427e-6*mu", "GreA_mono": "-4.27350427350427e-6*mu", "GreB_mono": "-4.27350427350427e-6*mu", "RpoZ_mono_mod_1:mg2": "-4.27350427350427e-6*mu", "Rho_hexa_mod_3:mg2": "-4.27350427350427e-6*mu", "RpsJ_mono": "-4.27350427350427e-6*mu", "RpsD_mono": "-4.27350427350427e-6*mu", "RplC_mono": "-4.27350427350427e-6*mu", "RplD_mono": "-4.27350427350427e-6*mu", "RplM_mono": "-4.27350427350427e-6*mu", "NusB_mono": "-4.27350427350427e-6*mu", "utp_c": -19, "ctp_c": -18, "gtp_c": -19, "amp_c": 1, "ppi_c": 76, "tRNA_biomass": 24.048635214999997}}, {"name": "", "lower_bound": 0.0, "variable_kind": "continuous", "id": "transcription_TU0_13078_from_RpoD_mono", "upper_bound": 1000.0, "objective_coefficient": 0.0, "reaction_type": {"TranscriptionReaction": {"transcription_data": "TU0_13078_from_RpoD_mono"}}, "metabolites": {"RNAP70-CPLX": "-0.0047502006066631*mu - 0.0018597035375086", "RNA_b0888": 1, "Mfd_mono_mod_1:mg2": "-4.27350427350427e-6*mu", "NusA_mono": "-4.27350427350427e-6*mu", "NusG_mono": "-4.27350427350427e-6*mu", "GreA_mono": "-4.27350427350427e-6*mu", "GreB_mono": "-4.27350427350427e-6*mu", "RpoZ_mono_mod_1:mg2": "-4.27350427350427e-6*mu", "Rho_hexa_mod_3:mg2": "-4.27350427350427e-6*mu", "atp_c": -222.0, "h2o_c": -3.0, "adp_c": 3.0, "pi_c": 3.0, "h_c": 3.0, "utp_c": -244, "ctp_c": -263, "gtp_c": -268, "ppi_c": 994, "mRNA_biomass": 309.580298686}}, {"name": "", "lower_bound": 0.0, "variable_kind": "continuous", "id": "transcription_TU0_14323_from_RpoD_mono", "upper_bound": 1000.0, "objective_coefficient": 0.0, "reaction_type": {"TranscriptionReaction": {"transcription_data": "TU0_14323_from_RpoD_mono"}}, "metabolites": {"RNAP70-CPLX": "-0.00342645255027912*mu - 0.00134145617343427", "RNA_b4311": 1, "Mfd_mono_mod_1:mg2": "-4.27350427350427e-6*mu", "NusA_mono": "-4.27350427350427e-6*mu", "NusG_mono": "-4.27350427350427e-6*mu", "GreA_mono": "-4.27350427350427e-6*mu", "GreB_mono": "-4.27350427350427e-6*mu", "RpoZ_mono_mod_1:mg2": "-4.27350427350427e-6*mu", "Rho_hexa_mod_3:mg2": "-4.27350427350427e-6*mu", "atp_c": -190.0, "h2o_c": -3.0, "adp_c": 3.0, "pi_c": 3.0, "h_c": 3.0, "utp_c": -222, "ctp_c": -163, "gtp_c": -145, "ppi_c": 717, "mRNA_biomass": 228.60698693700002}}, {"name": "", "lower_bound": 0.0, "variable_kind": "continuous", "id": "transcription_TU0_5061_from_RpoD_mono", "upper_bound": 1000.0, "objective_coefficient": 0.0, "reaction_type": {"TranscriptionReaction": {"transcription_data": "TU0_5061_from_RpoD_mono"}}, "metabolites": {"RNAP70-CPLX": "-0.00502259641609951*mu - 0.00196634649690296", "RNA_b4013": 1, "Mfd_mono_mod_1:mg2": "-4.27350427350427e-6*mu", "NusA_mono": "-4.27350427350427e-6*mu", "NusG_mono": "-4.27350427350427e-6*mu", "GreA_mono": "-4.27350427350427e-6*mu", "GreB_mono": "-4.27350427350427e-6*mu", "RpoZ_mono_mod_1:mg2": "-4.27350427350427e-6*mu", "Rho_hexa_mod_3:mg2": "-4.27350427350427e-6*mu", "atp_c": -288.0, "h2o_c": -3.0, "adp_c": 3.0, "pi_c": 3.0, "h_c": 3.0, "utp_c": -253, "ctp_c": -249, "gtp_c": -264, "ppi_c": 1051, "mRNA_biomass": 298.52053280999996}}, {"name": "", "lower_bound": 0.0, "variable_kind": "continuous", "id": "transcription_TU0_1021_from_RpoD_mono", "upper_bound": 1000.0, "objective_coefficient": 0.0, "reaction_type": {"TranscriptionReaction": {"transcription_data": "TU0_1021_from_RpoD_mono"}}, "metabolites": {"RNAP70-CPLX": "-0.00367495399046672*mu - 0.00143874448726772", "RNA_b0171": 1, "Mfd_mono_mod_1:mg2": "-4.27350427350427e-6*mu", "NusA_mono": "-4.27350427350427e-6*mu", "NusG_mono": "-4.27350427350427e-6*mu", "GreA_mono": "-4.27350427350427e-6*mu", "GreB_mono": "-4.27350427350427e-6*mu", "RpoZ_mono_mod_1:mg2": "-4.27350427350427e-6*mu", "Rho_hexa_mod_3:mg2": "-4.27350427350427e-6*mu", "atp_c": -182.0, "h2o_c": -3.0, "adp_c": 3.0, "pi_c": 3.0, "h_c": 3.0, "utp_c": -193, "ctp_c": -221, "gtp_c": -176, "ppi_c": 769, "mRNA_biomass": 231.75629214600002}}, {"name": "", "lower_bound": 0.0, "variable_kind": "continuous", "id": "transcription_TU0_13947_from_RpoD_mono", "upper_bound": 1000.0, "objective_coefficient": 0.0, "reaction_type": {"TranscriptionReaction": {"transcription_data": "TU0_13947_from_RpoD_mono"}}, "metabolites": {"RNAP70-CPLX": "-0.00280997782365986*mu - 0.00110010631796284", "RNA_b3475": 1, "Mfd_mono_mod_1:mg2": "-4.27350427350427e-6*mu", "NusA_mono": "-4.27350427350427e-6*mu", "NusG_mono": "-4.27350427350427e-6*mu", "GreA_mono": "-4.27350427350427e-6*mu", "GreB_mono": "-4.27350427350427e-6*mu", "RpoZ_mono_mod_1:mg2": "-4.27350427350427e-6*mu", "Rho_hexa_mod_3:mg2": "-4.27350427350427e-6*mu", "atp_c": -127.0, "h2o_c": -3.0, "adp_c": 3.0, "pi_c": 3.0, "h_c": 3.0, "utp_c": -132, "ctp_c": -162, "gtp_c": -170, "ppi_c": 588, "mRNA_biomass": 188.767049108}}, {"name": "", "lower_bound": 0.0, "variable_kind": "continuous", "id": "transcription_TU358_from_RpoD_mono", "upper_bound": 1000.0, "objective_coefficient": 0.0, "reaction_type": {"TranscriptionReaction": {"transcription_data": "TU358_from_RpoD_mono"}}, "metabolites": {"RNAP70-CPLX": "-0.0138491764166093*mu - 0.00542195256710255", "RNA_b0734": 1, "RNA_b0733": 1, "Mfd_mono_mod_1:mg2": "-4.27350427350427e-6*mu", "NusA_mono": "-4.27350427350427e-6*mu", "NusG_mono": "-4.27350427350427e-6*mu", "GreA_mono": "-4.27350427350427e-6*mu", "GreB_mono": "-4.27350427350427e-6*mu", "RpoZ_mono_mod_1:mg2": "-4.27350427350427e-6*mu", "Rho_hexa_mod_3:mg2": "-4.27350427350427e-6*mu", "atp_c": -805.0, "h2o_c": -3.0, "adp_c": 3.0, "pi_c": 3.0, "h_c": 3.0, "utp_c": -571, "ctp_c": -793, "gtp_c": -732, "ppi_c": 2898, "mRNA_biomass": 870.191491329}}, {"name": "", "lower_bound": 0.0, "variable_kind": "continuous", "id": "transcription_TU0_12823_from_RpoD_mono", "upper_bound": 1000.0, "objective_coefficient": 0.0, "reaction_type": {"TranscriptionReaction": {"transcription_data": "TU0_12823_from_RpoD_mono"}}, "metabolites": {"RNAP70-CPLX": "-0.00745026433177844*mu - 0.00291677848589126", "RNA_b0160": 1, "Mfd_mono_mod_1:mg2": "-4.27350427350427e-6*mu", "NusA_mono": "-4.27350427350427e-6*mu", "NusG_mono": "-4.27350427350427e-6*mu", "GreA_mono": "-4.27350427350427e-6*mu", "GreB_mono": "-4.27350427350427e-6*mu", "RpoZ_mono_mod_1:mg2": "-4.27350427350427e-6*mu", "Rho_hexa_mod_3:mg2": "-4.27350427350427e-6*mu", "atp_c": -406.0, "h2o_c": -3.0, "adp_c": 3.0, "pi_c": 3.0, "h_c": 3.0, "utp_c": -404, "ctp_c": -399, "gtp_c": -353, "ppi_c": 1559, "mRNA_biomass": 485.382098018}}, {"name": "", "lower_bound": 0.0, "variable_kind": "continuous", "id": "transcription_TU00162_from_RpoD_mono", "upper_bound": 1000.0, "objective_coefficient": 0.0, "reaction_type": {"TranscriptionReaction": {"transcription_data": "TU00162_from_RpoD_mono"}}, "metabolites": {"RNAP70-CPLX": "-0.0116031057072213*mu - 0.00454261588437715", "RNA_b1702": 1, "Mfd_mono_mod_1:mg2": "-4.27350427350427e-6*mu", "NusA_mono": "-4.27350427350427e-6*mu", "NusG_mono": "-4.27350427350427e-6*mu", "GreA_mono": "-4.27350427350427e-6*mu", "GreB_mono": "-4.27350427350427e-6*mu", "RpoZ_mono_mod_1:mg2": "-4.27350427350427e-6*mu", "Rho_hexa_mod_3:mg2": "-4.27350427350427e-6*mu", "atp_c": -556.0, "h2o_c": -3.0, "adp_c": 3.0, "pi_c": 3.0, "h_c": 3.0, "utp_c": -557, "ctp_c": -702, "gtp_c": -616, "ppi_c": 2428, "mRNA_biomass": 761.357915599}}, {"name": "", "lower_bound": 0.0, "variable_kind": "continuous", "id": "transcription_TU0_8346_from_RpoD_mono", "upper_bound": 1000.0, "objective_coefficient": 0.0, "reaction_type": {"TranscriptionReaction": {"transcription_data": "TU0_8346_from_RpoD_mono"}}, "metabolites": {"RNAP70-CPLX": "-0.0232922311437384*mu - 0.00911890849277357", "RNA_b3370": 1, "RNA_b4474": 1, "RNA_b3371": 1, "RNA_b3374": 1, "Mfd_mono_mod_1:mg2": "-4.27350427350427e-6*mu", "NusA_mono": "-4.27350427350427e-6*mu", "NusG_mono": "-4.27350427350427e-6*mu", "GreA_mono": "-4.27350427350427e-6*mu", "GreB_mono": "-4.27350427350427e-6*mu", "RpoZ_mono_mod_1:mg2": "-4.27350427350427e-6*mu", "Rho_hexa_mod_3:mg2": "-4.27350427350427e-6*mu", "atp_c": -1137.0, "h2o_c": -3.0, "adp_c": 3.0, "pi_c": 3.0, "h_c": 3.0, "utp_c": -1091, "ctp_c": -1335, "gtp_c": -1314, "ppi_c": 4874, "mRNA_biomass": 1276.141150338}}, {"name": "", "lower_bound": 0.0, "variable_kind": "continuous", "id": "transcription_TU0_13998_from_RpoD_mono", "upper_bound": 1000.0, "objective_coefficient": 0.0, "reaction_type": {"TranscriptionReaction": {"transcription_data": "TU0_13998_from_RpoD_mono"}}, "metabolites": {"RNAP70-CPLX": "-0.0182839713491881*mu - 0.00715817478320716", "RNA_b3612": 1, "Mfd_mono_mod_1:mg2": "-4.27350427350427e-6*mu", "NusA_mono": "-4.27350427350427e-6*mu", "NusG_mono": "-4.27350427350427e-6*mu", "GreA_mono": "-4.27350427350427e-6*mu", "GreB_mono": "-4.27350427350427e-6*mu", "RpoZ_mono_mod_1:mg2": "-4.27350427350427e-6*mu", "Rho_hexa_mod_3:mg2": "-4.27350427350427e-6*mu", "atp_c": -784.0, "h2o_c": -3.0, "adp_c": 3.0, "pi_c": 3.0, "h_c": 3.0, "utp_c": -963, "ctp_c": -1078, "gtp_c": -1004, "ppi_c": 3826, "mRNA_biomass": 494.011483925}}, {"name": "", "lower_bound": 0.0, "variable_kind": "continuous", "id": "transcription_TU0_4786_with_TERM0322_from_RpoD_mono", "upper_bound": 1000.0, "objective_coefficient": 0.0, "reaction_type": {"TranscriptionReaction": {"transcription_data": "TU0_4786_with_TERM0322_from_RpoD_mono"}}, "metabolites": {"RNAP70-CPLX": "-0.00430576533863526*mu - 0.00168570713007571", "RNA_b2417": 1, "Mfd_mono_mod_1:mg2": "-4.27350427350427e-6*mu", "NusA_mono": "-4.27350427350427e-6*mu", "NusG_mono": "-4.27350427350427e-6*mu", "GreA_mono": "-4.27350427350427e-6*mu", "GreB_mono": "-4.27350427350427e-6*mu", "RpoZ_mono_mod_1:mg2": "-4.27350427350427e-6*mu", "utp_c": -247, "atp_c": -223, "ctp_c": -227, "gtp_c": -204, "ppi_c": 901, "mRNA_biomass": 162.81903969}}, {"name": "", "lower_bound": 0.0, "variable_kind": "continuous", "id": "transcription_TU0_6552_from_RpoD_mono", "upper_bound": 1000.0, "objective_coefficient": 0.0, "reaction_type": {"TranscriptionReaction": {"transcription_data": "TU0_6552_from_RpoD_mono"}}, "metabolites": {"RNAP70-CPLX": "-0.00791381509520532*mu - 0.00309825860977288", "RNA_b4024": 1, "Mfd_mono_mod_1:mg2": "-4.27350427350427e-6*mu", "NusA_mono": "-4.27350427350427e-6*mu", "NusG_mono": "-4.27350427350427e-6*mu", "GreA_mono": "-4.27350427350427e-6*mu", "GreB_mono": "-4.27350427350427e-6*mu", "RpoZ_mono_mod_1:mg2": "-4.27350427350427e-6*mu", "Rho_hexa_mod_3:mg2": "-4.27350427350427e-6*mu", "atp_c": -400.0, "h2o_c": -3.0, "adp_c": 3.0, "pi_c": 3.0, "h_c": 3.0, "utp_c": -354, "ctp_c": -472, "gtp_c": -433, "ppi_c": 1656, "mRNA_biomass": 432.92214106999995}}, {"name": "", "lower_bound": 0.0, "variable_kind": "continuous", "id": "transcription_TU0_13770_from_RpoD_mono", "upper_bound": 1000.0, "objective_coefficient": 0.0, "reaction_type": {"TranscriptionReaction": {"transcription_data": "TU0_13770_from_RpoD_mono"}}, "metabolites": {"RNAP70-CPLX": "-0.000353636664882363*mu - 0.000138448754301445", "RNA_b2864": 1, "Mfd_mono_mod_1:mg2": "-4.27350427350427e-6*mu", "NusA_mono": "-4.27350427350427e-6*mu", "NusG_mono": "-4.27350427350427e-6*mu", "GreA_mono": "-4.27350427350427e-6*mu", "GreB_mono": "-4.27350427350427e-6*mu", "RpoZ_mono_mod_1:mg2": "-4.27350427350427e-6*mu", "Rho_hexa_mod_3:mg2": "-4.27350427350427e-6*mu", "RpsJ_mono": "-4.27350427350427e-6*mu", "RpsD_mono": "-4.27350427350427e-6*mu", "RplC_mono": "-4.27350427350427e-6*mu", "RplD_mono": "-4.27350427350427e-6*mu", "RplM_mono": "-4.27350427350427e-6*mu", "NusB_mono": "-4.27350427350427e-6*mu", "atp_c": -20.0, "h2o_c": -3.0, "adp_c": 3.0, "pi_c": 3.0, "h_c": 3.0, "utp_c": -15, "ctp_c": -20, "gtp_c": -22, "ppi_c": 74, "tRNA_biomass": 23.812545773999997}}, {"name": "", "lower_bound": 0.0, "variable_kind": "continuous", "id": "transcription_TU0_8601_from_RpoD_mono", "upper_bound": 1000.0, "objective_coefficient": 0.0, "reaction_type": {"TranscriptionReaction": {"transcription_data": "TU0_8601_from_RpoD_mono"}}, "metabolites": {"RNAP70-CPLX": "-0.00639413321098111*mu - 0.00250330315209911", "RNA_b3714": 1, "Mfd_mono_mod_1:mg2": "-4.27350427350427e-6*mu", "NusA_mono": "-4.27350427350427e-6*mu", "NusG_mono": "-4.27350427350427e-6*mu", "GreA_mono": "-4.27350427350427e-6*mu", "GreB_mono": "-4.27350427350427e-6*mu", "RpoZ_mono_mod_1:mg2": "-4.27350427350427e-6*mu", "Rho_hexa_mod_3:mg2": "-4.27350427350427e-6*mu", "atp_c": -394.0, "h2o_c": -3.0, "adp_c": 3.0, "pi_c": 3.0, "h_c": 3.0, "utp_c": -228, "ctp_c": -390, "gtp_c": -329, "ppi_c": 1338, "mRNA_biomass": 429.769988618}}, {"name": "", "lower_bound": 0.0, "variable_kind": "continuous", "id": "transcription_TU0_8472_from_RpoD_mono", "upper_bound": 1000.0, "objective_coefficient": 0.0, "reaction_type": {"TranscriptionReaction": {"transcription_data": "TU0_8472_from_RpoD_mono"}}, "metabolites": {"RNAP70-CPLX": "-0.00677644311896205*mu - 0.00265297748107364", "RNA_b2818": 1, "Mfd_mono_mod_1:mg2": "-4.27350427350427e-6*mu", "NusA_mono": "-4.27350427350427e-6*mu", "NusG_mono": "-4.27350427350427e-6*mu", "GreA_mono": "-4.27350427350427e-6*mu", "GreB_mono": "-4.27350427350427e-6*mu", "RpoZ_mono_mod_1:mg2": "-4.27350427350427e-6*mu", "Rho_hexa_mod_3:mg2": "-4.27350427350427e-6*mu", "atp_c": -331.0, "h2o_c": -3.0, "adp_c": 3.0, "pi_c": 3.0, "h_c": 3.0, "utp_c": -359, "ctp_c": -390, "gtp_c": -341, "ppi_c": 1418, "mRNA_biomass": 425.765266972}}, {"name": "", "lower_bound": 0.0, "variable_kind": "continuous", "id": "transcription_TU0_14689_from_RpoD_mono", "upper_bound": 1000.0, "objective_coefficient": 0.0, "reaction_type": {"TranscriptionReaction": {"transcription_data": "TU0_14689_from_RpoD_mono"}}, "metabolites": {"RNAP70-CPLX": "-0.00492701893910428*mu - 0.00192892791465933", "RNA_b2912": 1, "monocistronic_excision_machinery": "-1.70940170940171e-5*mu", "RNA_degradosome": "-1.70940170940171e-5*mu", "atp_c": -319.75, "h2o_c": -77.75, "adp_c": 77.75, "pi_c": 77.75, "h_c": 77.75, "Mfd_mono_mod_1:mg2": "-4.27350427350427e-6*mu", "NusA_mono": "-4.27350427350427e-6*mu", "NusG_mono": "-4.27350427350427e-6*mu", "GreA_mono": "-4.27350427350427e-6*mu", "GreB_mono": "-4.27350427350427e-6*mu", "RpoZ_mono_mod_1:mg2": "-4.27350427350427e-6*mu", "Rho_hexa_mod_3:mg2": "-4.27350427350427e-6*mu", "RpsJ_mono": "-4.27350427350427e-6*mu", "RpsD_mono": "-4.27350427350427e-6*mu", "RplC_mono": "-4.27350427350427e-6*mu", "RplD_mono": "-4.27350427350427e-6*mu", "RplM_mono": "-4.27350427350427e-6*mu", "NusB_mono": "-4.27350427350427e-6*mu", "utp_c": -269, "ctp_c": -259, "gtp_c": -261, "ppi_c": 1031, "mRNA_biomass": 175.89089236899997}}, {"name": "", "lower_bound": 0.0, "variable_kind": "continuous", "id": "transcription_TU0_14689_from_RPOS_MONOMER", "upper_bound": 1000.0, "objective_coefficient": 0.0, "reaction_type": {"TranscriptionReaction": {"transcription_data": "TU0_14689_from_RPOS_MONOMER"}}, "metabolites": {"RNAPS-CPLX": "-0.00492701893910428*mu - 0.00192892791465933", "RNA_b2912": 1, "monocistronic_excision_machinery": "-1.70940170940171e-5*mu", "RNA_degradosome": "-1.70940170940171e-5*mu", "atp_c": -319.75, "h2o_c": -77.75, "adp_c": 77.75, "pi_c": 77.75, "h_c": 77.75, "Mfd_mono_mod_1:mg2": "-4.27350427350427e-6*mu", "NusA_mono": "-4.27350427350427e-6*mu", "NusG_mono": "-4.27350427350427e-6*mu", "GreA_mono": "-4.27350427350427e-6*mu", "GreB_mono": "-4.27350427350427e-6*mu", "RpoZ_mono_mod_1:mg2": "-4.27350427350427e-6*mu", "Rho_hexa_mod_3:mg2": "-4.27350427350427e-6*mu", "RpsJ_mono": "-4.27350427350427e-6*mu", "RpsD_mono": "-4.27350427350427e-6*mu", "RplC_mono": "-4.27350427350427e-6*mu", "RplD_mono": "-4.27350427350427e-6*mu", "RplM_mono": "-4.27350427350427e-6*mu", "NusB_mono": "-4.27350427350427e-6*mu", "utp_c": -269, "ctp_c": -259, "gtp_c": -261, "ppi_c": 1031, "mRNA_biomass": 175.89089236899997}}, {"name": "", "lower_bound": 0.0, "variable_kind": "continuous", "id": "transcription_TU0_13009_from_RpoD_mono", "upper_bound": 1000.0, "objective_coefficient": 0.0, "reaction_type": {"TranscriptionReaction": {"transcription_data": "TU0_13009_from_RpoD_mono"}}, "metabolites": {"RNAP70-CPLX": "-0.0237557819071652*mu - 0.00930038861665519", "RNA_b0635": 1, "RNA_b0636": 1, "Mfd_mono_mod_1:mg2": "-4.27350427350427e-6*mu", "NusA_mono": "-4.27350427350427e-6*mu", "NusG_mono": "-4.27350427350427e-6*mu", "GreA_mono": "-4.27350427350427e-6*mu", "GreB_mono": "-4.27350427350427e-6*mu", "RpoZ_mono_mod_1:mg2": "-4.27350427350427e-6*mu", "Rho_hexa_mod_3:mg2": "-4.27350427350427e-6*mu", "atp_c": -1149.0, "h2o_c": -3.0, "adp_c": 3.0, "pi_c": 3.0, "h_c": 3.0, "utp_c": -1148, "ctp_c": -1362, "gtp_c": -1315, "ppi_c": 4971, "mRNA_biomass": 758.96900433}}, {"name": "", "lower_bound": 0.0, "variable_kind": "continuous", "id": "transcription_TU443_from_RpoD_mono", "upper_bound": 1000.0, "objective_coefficient": 0.0, "reaction_type": {"TranscriptionReaction": {"transcription_data": "TU443_from_RpoD_mono"}}, "metabolites": {"RNAP70-CPLX": "-0.00564862889041829*mu - 0.00221143821059876", "RNA_b1094": 1, "RNA_b1093": 1, "Mfd_mono_mod_1:mg2": "-4.27350427350427e-6*mu", "NusA_mono": "-4.27350427350427e-6*mu", "NusG_mono": "-4.27350427350427e-6*mu", "GreA_mono": "-4.27350427350427e-6*mu", "GreB_mono": "-4.27350427350427e-6*mu", "RpoZ_mono_mod_1:mg2": "-4.27350427350427e-6*mu", "Rho_hexa_mod_3:mg2": "-4.27350427350427e-6*mu", "atp_c": -290.0, "h2o_c": -3.0, "adp_c": 3.0, "pi_c": 3.0, "h_c": 3.0, "utp_c": -318, "ctp_c": -327, "gtp_c": -250, "ppi_c": 1182, "mRNA_biomass": 309.980380652}}, {"name": "", "lower_bound": 0.0, "variable_kind": "continuous", "id": "transcription_TU0_14054_from_RpoD_mono", "upper_bound": 1000.0, "objective_coefficient": 0.0, "reaction_type": {"TranscriptionReaction": {"transcription_data": "TU0_14054_from_RpoD_mono"}}, "metabolites": {"RNAP70-CPLX": "-0.00713963753154393*mu - 0.00279516809359945", "RNA_b3843": 1, "Mfd_mono_mod_1:mg2": "-4.27350427350427e-6*mu", "NusA_mono": "-4.27350427350427e-6*mu", "NusG_mono": "-4.27350427350427e-6*mu", "GreA_mono": "-4.27350427350427e-6*mu", "GreB_mono": "-4.27350427350427e-6*mu", "RpoZ_mono_mod_1:mg2": "-4.27350427350427e-6*mu", "Rho_hexa_mod_3:mg2": "-4.27350427350427e-6*mu", "atp_c": -352.0, "h2o_c": -3.0, "adp_c": 3.0, "pi_c": 3.0, "h_c": 3.0, "utp_c": -341, "ctp_c": -433, "gtp_c": -371, "ppi_c": 1494, "mRNA_biomass": 478.004276254}}, {"name": "", "lower_bound": 0.0, "variable_kind": "continuous", "id": "transcription_TU00025_from_RPOS_MONOMER", "upper_bound": 1000.0, "objective_coefficient": 0.0, "reaction_type": {"TranscriptionReaction": {"transcription_data": "TU00025_from_RPOS_MONOMER"}}, "metabolites": {"RNAPS-CPLX": "-0.0204774744462287*mu - 0.00801693124569855", "RNA_b0759": 1, "RNA_b0756": 1, "RNA_b0758": 1, "RNA_b0757": 1, "Mfd_mono_mod_1:mg2": "-4.27350427350427e-6*mu", "NusA_mono": "-4.27350427350427e-6*mu", "NusG_mono": "-4.27350427350427e-6*mu", "GreA_mono": "-4.27350427350427e-6*mu", "GreB_mono": "-4.27350427350427e-6*mu", "RpoZ_mono_mod_1:mg2": "-4.27350427350427e-6*mu", "Rho_hexa_mod_3:mg2": "-4.27350427350427e-6*mu", "atp_c": -921.0, "h2o_c": -3.0, "adp_c": 3.0, "pi_c": 3.0, "h_c": 3.0, "utp_c": -1030, "ctp_c": -1157, "gtp_c": -1180, "ppi_c": 4285, "mRNA_biomass": 1363.860583714}}, {"name": "", "lower_bound": 0.0, "variable_kind": "continuous", "id": "transcription_TU00025_from_RpoD_mono", "upper_bound": 1000.0, "objective_coefficient": 0.0, "reaction_type": {"TranscriptionReaction": {"transcription_data": "TU00025_from_RpoD_mono"}}, "metabolites": {"RNAP70-CPLX": "-0.0204774744462287*mu - 0.00801693124569855", "RNA_b0759": 1, "RNA_b0756": 1, "RNA_b0758": 1, "RNA_b0757": 1, "Mfd_mono_mod_1:mg2": "-4.27350427350427e-6*mu", "NusA_mono": "-4.27350427350427e-6*mu", "NusG_mono": "-4.27350427350427e-6*mu", "GreA_mono": "-4.27350427350427e-6*mu", "GreB_mono": "-4.27350427350427e-6*mu", "RpoZ_mono_mod_1:mg2": "-4.27350427350427e-6*mu", "Rho_hexa_mod_3:mg2": "-4.27350427350427e-6*mu", "atp_c": -921.0, "h2o_c": -3.0, "adp_c": 3.0, "pi_c": 3.0, "h_c": 3.0, "utp_c": -1030, "ctp_c": -1157, "gtp_c": -1180, "ppi_c": 4285, "mRNA_biomass": 1363.860583714}}, {"name": "", "lower_bound": 0.0, "variable_kind": "continuous", "id": "transcription_TU00179_from_RpoD_mono", "upper_bound": 1000.0, "objective_coefficient": 0.0, "reaction_type": {"TranscriptionReaction": {"transcription_data": "TU00179_from_RpoD_mono"}}, "metabolites": {"RNAP70-CPLX": "-0.023359135377635*mu - 0.00914510150034411", "RNA_b0074": 1, "RNA_b0071": 1, "RNA_b0073": 1, "RNA_b0072": 1, "Mfd_mono_mod_1:mg2": "-4.27350427350427e-6*mu", "NusA_mono": "-4.27350427350427e-6*mu", "NusG_mono": "-4.27350427350427e-6*mu", "GreA_mono": "-4.27350427350427e-6*mu", "GreB_mono": "-4.27350427350427e-6*mu", "RpoZ_mono_mod_1:mg2": "-4.27350427350427e-6*mu", "Rho_hexa_mod_3:mg2": "-4.27350427350427e-6*mu", "atp_c": -1031.0, "h2o_c": -3.0, "adp_c": 3.0, "pi_c": 3.0, "h_c": 3.0, "utp_c": -1219, "ctp_c": -1335, "gtp_c": -1306, "ppi_c": 4888, "mRNA_biomass": 1495.2859963709998}}, {"name": "", "lower_bound": 0.0, "variable_kind": "continuous", "id": "transcription_TU0_14139_from_RpoD_mono", "upper_bound": 1000.0, "objective_coefficient": 0.0, "reaction_type": {"TranscriptionReaction": {"transcription_data": "TU0_14139_from_RpoD_mono"}}, "metabolites": {"RNAP70-CPLX": "-0.00696759807295251*mu - 0.00272781464556091", "RNA_b4130": 1, "Mfd_mono_mod_1:mg2": "-4.27350427350427e-6*mu", "NusA_mono": "-4.27350427350427e-6*mu", "NusG_mono": "-4.27350427350427e-6*mu", "GreA_mono": "-4.27350427350427e-6*mu", "GreB_mono": "-4.27350427350427e-6*mu", "RpoZ_mono_mod_1:mg2": "-4.27350427350427e-6*mu", "Rho_hexa_mod_3:mg2": "-4.27350427350427e-6*mu", "atp_c": -427.0, "h2o_c": -3.0, "adp_c": 3.0, "pi_c": 3.0, "h_c": 3.0, "utp_c": -289, "ctp_c": -391, "gtp_c": -354, "ppi_c": 1458, "mRNA_biomass": 468.124272698}}, {"name": "", "lower_bound": 0.0, "variable_kind": "continuous", "id": "transcription_TU00501_from_RpoD_mono", "upper_bound": 1000.0, "objective_coefficient": 0.0, "reaction_type": {"TranscriptionReaction": {"transcription_data": "TU00501_from_RpoD_mono"}}, "metabolites": {"RNAP70-CPLX": "-0.000367973286431648*mu - 0.00014406154163799", "RNA_b2967": 1, "monocistronic_excision_machinery": "-8.54700854700855e-6*mu", "RNA_degradosome": "-8.54700854700855e-6*mu", "atp_c": -20.25, "h2o_c": -4.25, "adp_c": 3.25, "pi_c": 3.25, "h_c": 4.25, "Mfd_mono_mod_1:mg2": "-4.27350427350427e-6*mu", "NusA_mono": "-4.27350427350427e-6*mu", "NusG_mono": "-4.27350427350427e-6*mu", "GreA_mono": "-4.27350427350427e-6*mu", "GreB_mono": "-4.27350427350427e-6*mu", "RpoZ_mono_mod_1:mg2": "-4.27350427350427e-6*mu", "Rho_hexa_mod_3:mg2": "-4.27350427350427e-6*mu", "RpsJ_mono": "-4.27350427350427e-6*mu", "RpsD_mono": "-4.27350427350427e-6*mu", "RplC_mono": "-4.27350427350427e-6*mu", "RplD_mono": "-4.27350427350427e-6*mu", "RplM_mono": "-4.27350427350427e-6*mu", "NusB_mono": "-4.27350427350427e-6*mu", "utp_c": -15, "ctp_c": -24, "gtp_c": -21, "amp_c": 1, "ppi_c": 77, "tRNA_biomass": 24.356843576}}, {"name": "", "lower_bound": 0.0, "variable_kind": "continuous", "id": "transcription_TU0_13079_from_RpoD_mono", "upper_bound": 1000.0, "objective_coefficient": 0.0, "reaction_type": {"TranscriptionReaction": {"transcription_data": "TU0_13079_from_RpoD_mono"}}, "metabolites": {"RNAP70-CPLX": "-0.00940960261018072*mu - 0.00368385942188575", "RNA_b0891": 1, "Mfd_mono_mod_1:mg2": "-4.27350427350427e-6*mu", "NusA_mono": "-4.27350427350427e-6*mu", "NusG_mono": "-4.27350427350427e-6*mu", "GreA_mono": "-4.27350427350427e-6*mu", "GreB_mono": "-4.27350427350427e-6*mu", "RpoZ_mono_mod_1:mg2": "-4.27350427350427e-6*mu", "Rho_hexa_mod_3:mg2": "-4.27350427350427e-6*mu", "atp_c": -440.0, "h2o_c": -3.0, "adp_c": 3.0, "pi_c": 3.0, "h_c": 3.0, "utp_c": -493, "ctp_c": -540, "gtp_c": -499, "ppi_c": 1969, "mRNA_biomass": 195.43618385200003}}, {"name": "", "lower_bound": 0.0, "variable_kind": "continuous", "id": "transcription_TU0_13410_from_RpoD_mono", "upper_bound": 1000.0, "objective_coefficient": 0.0, "reaction_type": {"TranscriptionReaction": {"transcription_data": "TU0_13410_from_RpoD_mono"}}, "metabolites": {"RNAP70-CPLX": "-0.00518985700084117*mu - 0.00203182901582932", "RNA_b1800": 1, "Mfd_mono_mod_1:mg2": "-4.27350427350427e-6*mu", "NusA_mono": "-4.27350427350427e-6*mu", "NusG_mono": "-4.27350427350427e-6*mu", "GreA_mono": "-4.27350427350427e-6*mu", "GreB_mono": "-4.27350427350427e-6*mu", "RpoZ_mono_mod_1:mg2": "-4.27350427350427e-6*mu", "Rho_hexa_mod_3:mg2": "-4.27350427350427e-6*mu", "atp_c": -267.0, "h2o_c": -3.0, "adp_c": 3.0, "pi_c": 3.0, "h_c": 3.0, "utp_c": -239, "ctp_c": -303, "gtp_c": -280, "ppi_c": 1086, "mRNA_biomass": 348.116831326}}, {"name": "", "lower_bound": 0.0, "variable_kind": "continuous", "id": "transcription_TU0_12810_from_RpoD_mono", "upper_bound": 1000.0, "objective_coefficient": 0.0, "reaction_type": {"TranscriptionReaction": {"transcription_data": "TU0_12810_from_RpoD_mono"}}, "metabolites": {"RNAP70-CPLX": "-0.00750761081797558*mu - 0.00293922963523744", "RNA_b0103": 1, "Mfd_mono_mod_1:mg2": "-4.27350427350427e-6*mu", "NusA_mono": "-4.27350427350427e-6*mu", "NusG_mono": "-4.27350427350427e-6*mu", "GreA_mono": "-4.27350427350427e-6*mu", "GreB_mono": "-4.27350427350427e-6*mu", "RpoZ_mono_mod_1:mg2": "-4.27350427350427e-6*mu", "Rho_hexa_mod_3:mg2": "-4.27350427350427e-6*mu", "atp_c": -377.0, "h2o_c": -3.0, "adp_c": 3.0, "pi_c": 3.0, "h_c": 3.0, "utp_c": -382, "ctp_c": -413, "gtp_c": -402, "ppi_c": 1571, "mRNA_biomass": 198.93671504099999}}, {"name": "", "lower_bound": 0.0, "variable_kind": "continuous", "id": "transcription_TU0_14257_from_RpoD_mono", "upper_bound": 1000.0, "objective_coefficient": 0.0, "reaction_type": {"TranscriptionReaction": {"transcription_data": "TU0_14257_from_RpoD_mono"}}, "metabolites": {"RNAP70-CPLX": "-0.035750755270067*mu - 0.0139964206882312", "RNA_b1718": 1, "RNA_b1714": 1, "RNA_b1713": 1, "RNA_b1717": 1, "RNA_b1716": 1, "RNA_b1719": 1, "Mfd_mono_mod_1:mg2": "-4.27350427350427e-6*mu", "NusA_mono": "-4.27350427350427e-6*mu", "NusG_mono": "-4.27350427350427e-6*mu", "GreA_mono": "-4.27350427350427e-6*mu", "GreB_mono": "-4.27350427350427e-6*mu", "RpoZ_mono_mod_1:mg2": "-4.27350427350427e-6*mu", "Rho_hexa_mod_3:mg2": "-4.27350427350427e-6*mu", "atp_c": -1744.0, "h2o_c": -3.0, "adp_c": 3.0, "pi_c": 3.0, "h_c": 3.0, "utp_c": -1932, "ctp_c": -2026, "gtp_c": -1782, "ppi_c": 7481, "mRNA_biomass": 2045.507866519}}, {"name": "", "lower_bound": 0.0, "variable_kind": "continuous", "id": "transcription_TU00092_from_RpoD_mono", "upper_bound": 1000.0, "objective_coefficient": 0.0, "reaction_type": {"TranscriptionReaction": {"transcription_data": "TU00092_from_RpoD_mono"}}, "metabolites": {"RNAP70-CPLX": "-0.00261404399581963*mu - 0.00102339822436339", "RNA_b0954": 1, "Mfd_mono_mod_1:mg2": "-4.27350427350427e-6*mu", "NusA_mono": "-4.27350427350427e-6*mu", "NusG_mono": "-4.27350427350427e-6*mu", "GreA_mono": "-4.27350427350427e-6*mu", "GreB_mono": "-4.27350427350427e-6*mu", "RpoZ_mono_mod_1:mg2": "-4.27350427350427e-6*mu", "Rho_hexa_mod_3:mg2": "-4.27350427350427e-6*mu", "atp_c": -134.0, "h2o_c": -3.0, "adp_c": 3.0, "pi_c": 3.0, "h_c": 3.0, "utp_c": -131, "ctp_c": -161, "gtp_c": -124, "ppi_c": 547, "mRNA_biomass": 165.748100299}}, {"name": "", "lower_bound": 0.0, "variable_kind": "continuous", "id": "transcription_TU0_14608_from_RpoD_mono", "upper_bound": 1000.0, "objective_coefficient": 0.0, "reaction_type": {"TranscriptionReaction": {"transcription_data": "TU0_14608_from_RpoD_mono"}}, "metabolites": {"RNAP70-CPLX": "-0.0126592368280187*mu - 0.0049560912181693", "RNA_b0118": 1, "Mfd_mono_mod_1:mg2": "-4.27350427350427e-6*mu", "NusA_mono": "-4.27350427350427e-6*mu", "NusG_mono": "-4.27350427350427e-6*mu", "GreA_mono": "-4.27350427350427e-6*mu", "GreB_mono": "-4.27350427350427e-6*mu", "RpoZ_mono_mod_1:mg2": "-4.27350427350427e-6*mu", "Rho_hexa_mod_3:mg2": "-4.27350427350427e-6*mu", "atp_c": -577.0, "h2o_c": -3.0, "adp_c": 3.0, "pi_c": 3.0, "h_c": 3.0, "utp_c": -595, "ctp_c": -765, "gtp_c": -715, "ppi_c": 2649, "mRNA_biomass": 832.571359238}}, {"name": "", "lower_bound": 0.0, "variable_kind": "continuous", "id": "transcription_TU0_4802_from_RpoD_mono", "upper_bound": 1000.0, "objective_coefficient": 0.0, "reaction_type": {"TranscriptionReaction": {"transcription_data": "TU0_4802_from_RpoD_mono"}}, "metabolites": {"RNAP70-CPLX": "-0.0210700548035992*mu - 0.00824892645560908", "RNA_b3722": 1, "Mfd_mono_mod_1:mg2": "-4.27350427350427e-6*mu", "NusA_mono": "-4.27350427350427e-6*mu", "NusG_mono": "-4.27350427350427e-6*mu", "GreA_mono": "-4.27350427350427e-6*mu", "GreB_mono": "-4.27350427350427e-6*mu", "RpoZ_mono_mod_1:mg2": "-4.27350427350427e-6*mu", "Rho_hexa_mod_3:mg2": "-4.27350427350427e-6*mu", "atp_c": -1171.0, "h2o_c": -3.0, "adp_c": 3.0, "pi_c": 3.0, "h_c": 3.0, "utp_c": -1129, "ctp_c": -1158, "gtp_c": -954, "ppi_c": 4409, "mRNA_biomass": 601.7646421380001}}, {"name": "", "lower_bound": 0.0, "variable_kind": "continuous", "id": "transcription_TU0_4802_with_TERM0563_from_RpoD_mono", "upper_bound": 1000.0, "objective_coefficient": 0.0, "reaction_type": {"TranscriptionReaction": {"transcription_data": "TU0_4802_with_TERM0563_from_RpoD_mono"}}, "metabolites": {"RNAP70-CPLX": "-0.0212612097575897*mu - 0.00832376362009635", "RNA_b3722": 1, "Mfd_mono_mod_1:mg2": "-4.27350427350427e-6*mu", "NusA_mono": "-4.27350427350427e-6*mu", "NusG_mono": "-4.27350427350427e-6*mu", "GreA_mono": "-4.27350427350427e-6*mu", "GreB_mono": "-4.27350427350427e-6*mu", "RpoZ_mono_mod_1:mg2": "-4.27350427350427e-6*mu", "utp_c": -1139, "atp_c": -1180, "ctp_c": -1168, "gtp_c": -962, "ppi_c": 4449, "mRNA_biomass": 601.7646421380001}}, {"name": "", "lower_bound": 0.0, "variable_kind": "continuous", "id": "transcription_TU0_1022_from_RpoD_mono", "upper_bound": 1000.0, "objective_coefficient": 0.0, "reaction_type": {"TranscriptionReaction": {"transcription_data": "TU0_1022_from_RpoD_mono"}}, "metabolites": {"RNAP70-CPLX": "-0.0181883938721929*mu - 0.00712075620096352", "RNA_b2675": 1, "RNA_b2676": 1, "Mfd_mono_mod_1:mg2": "-4.27350427350427e-6*mu", "NusA_mono": "-4.27350427350427e-6*mu", "NusG_mono": "-4.27350427350427e-6*mu", "GreA_mono": "-4.27350427350427e-6*mu", "GreB_mono": "-4.27350427350427e-6*mu", "RpoZ_mono_mod_1:mg2": "-4.27350427350427e-6*mu", "Rho_hexa_mod_3:mg2": "-4.27350427350427e-6*mu", "atp_c": -916.0, "h2o_c": -3.0, "adp_c": 3.0, "pi_c": 3.0, "h_c": 3.0, "utp_c": -940, "ctp_c": -977, "gtp_c": -976, "ppi_c": 3806, "mRNA_biomass": 994.9086731049999}}, {"name": "", "lower_bound": 0.0, "variable_kind": "continuous", "id": "transcription_TU0_6553_from_RpoD_mono", "upper_bound": 1000.0, "objective_coefficient": 0.0, "reaction_type": {"TranscriptionReaction": {"transcription_data": "TU0_6553_from_RpoD_mono"}}, "metabolites": {"RNAP70-CPLX": "-0.00828178838163697*mu - 0.00324232015141087", "RNA_b4024": 1, "Mfd_mono_mod_1:mg2": "-4.27350427350427e-6*mu", "NusA_mono": "-4.27350427350427e-6*mu", "NusG_mono": "-4.27350427350427e-6*mu", "GreA_mono": "-4.27350427350427e-6*mu", "GreB_mono": "-4.27350427350427e-6*mu", "RpoZ_mono_mod_1:mg2": "-4.27350427350427e-6*mu", "Rho_hexa_mod_3:mg2": "-4.27350427350427e-6*mu", "atp_c": -417.0, "h2o_c": -3.0, "adp_c": 3.0, "pi_c": 3.0, "h_c": 3.0, "utp_c": -375, "ctp_c": -486, "gtp_c": -458, "ppi_c": 1733, "mRNA_biomass": 432.92214106999995}}, {"name": "", "lower_bound": 0.0, "variable_kind": "continuous", "id": "transcription_TU788_from_RPOS_MONOMER", "upper_bound": 1000.0, "objective_coefficient": 0.0, "reaction_type": {"TranscriptionReaction": {"transcription_data": "TU788_from_RPOS_MONOMER"}}, "metabolites": {"RNAPS-CPLX": "-0.0049748076776019*mu - 0.00194763720578114", "RNA_b3916": 1, "Mfd_mono_mod_1:mg2": "-4.27350427350427e-6*mu", "NusA_mono": "-4.27350427350427e-6*mu", "NusG_mono": "-4.27350427350427e-6*mu", "GreA_mono": "-4.27350427350427e-6*mu", "GreB_mono": "-4.27350427350427e-6*mu", "RpoZ_mono_mod_1:mg2": "-4.27350427350427e-6*mu", "Rho_hexa_mod_3:mg2": "-4.27350427350427e-6*mu", "atp_c": -258.0, "h2o_c": -3.0, "adp_c": 3.0, "pi_c": 3.0, "h_c": 3.0, "utp_c": -238, "ctp_c": -300, "gtp_c": -248, "ppi_c": 1041, "mRNA_biomass": 307.967878683}}, {"name": "", "lower_bound": 0.0, "variable_kind": "continuous", "id": "transcription_TU788_from_RpoD_mono", "upper_bound": 1000.0, "objective_coefficient": 0.0, "reaction_type": {"TranscriptionReaction": {"transcription_data": "TU788_from_RpoD_mono"}}, "metabolites": {"RNAP70-CPLX": "-0.0049748076776019*mu - 0.00194763720578114", "RNA_b3916": 1, "Mfd_mono_mod_1:mg2": "-4.27350427350427e-6*mu", "NusA_mono": "-4.27350427350427e-6*mu", "NusG_mono": "-4.27350427350427e-6*mu", "GreA_mono": "-4.27350427350427e-6*mu", "GreB_mono": "-4.27350427350427e-6*mu", "RpoZ_mono_mod_1:mg2": "-4.27350427350427e-6*mu", "Rho_hexa_mod_3:mg2": "-4.27350427350427e-6*mu", "atp_c": -258.0, "h2o_c": -3.0, "adp_c": 3.0, "pi_c": 3.0, "h_c": 3.0, "utp_c": -238, "ctp_c": -300, "gtp_c": -248, "ppi_c": 1041, "mRNA_biomass": 307.967878683}}, {"name": "", "lower_bound": 0.0, "variable_kind": "continuous", "id": "transcription_TU00163_from_RpoD_mono", "upper_bound": 1000.0, "objective_coefficient": 0.0, "reaction_type": {"TranscriptionReaction": {"transcription_data": "TU00163_from_RpoD_mono"}}, "metabolites": {"RNAP70-CPLX": "-0.0153354061838852*mu - 0.00600381152099105", "RNA_b0584": 1, "RNA_b0583": 1, "Mfd_mono_mod_1:mg2": "-4.27350427350427e-6*mu", "NusA_mono": "-4.27350427350427e-6*mu", "NusG_mono": "-4.27350427350427e-6*mu", "GreA_mono": "-4.27350427350427e-6*mu", "GreB_mono": "-4.27350427350427e-6*mu", "RpoZ_mono_mod_1:mg2": "-4.27350427350427e-6*mu", "Rho_hexa_mod_3:mg2": "-4.27350427350427e-6*mu", "atp_c": -697.0, "h2o_c": -3.0, "adp_c": 3.0, "pi_c": 3.0, "h_c": 3.0, "utp_c": -839, "ctp_c": -888, "gtp_c": -788, "ppi_c": 3209, "mRNA_biomass": 914.2515961219999}}, {"name": "", "lower_bound": 0.0, "variable_kind": "continuous", "id": "transcription_TU0_13240_from_RpoD_mono", "upper_bound": 1000.0, "objective_coefficient": 0.0, "reaction_type": {"TranscriptionReaction": {"transcription_data": "TU0_13240_from_RpoD_mono"}}, "metabolites": {"RNAP70-CPLX": "-0.00541924294562973*mu - 0.00212163361321404", "RNA_b1377": 1, "Mfd_mono_mod_1:mg2": "-4.27350427350427e-6*mu", "NusA_mono": "-4.27350427350427e-6*mu", "NusG_mono": "-4.27350427350427e-6*mu", "GreA_mono": "-4.27350427350427e-6*mu", "GreB_mono": "-4.27350427350427e-6*mu", "RpoZ_mono_mod_1:mg2": "-4.27350427350427e-6*mu", "Rho_hexa_mod_3:mg2": "-4.27350427350427e-6*mu", "atp_c": -296.0, "h2o_c": -3.0, "adp_c": 3.0, "pi_c": 3.0, "h_c": 3.0, "utp_c": -312, "ctp_c": -276, "gtp_c": -253, "ppi_c": 1134, "mRNA_biomass": 362.40510285400006}}, {"name": "", "lower_bound": 0.0, "variable_kind": "continuous", "id": "transcription_TU0_8693_from_RpoD_mono", "upper_bound": 1000.0, "objective_coefficient": 0.0, "reaction_type": {"TranscriptionReaction": {"transcription_data": "TU0_8693_from_RpoD_mono"}}, "metabolites": {"RNAP70-CPLX": "-0.00488400907445642*mu - 0.00191208955264969", "RNA_b1325": 1, "Mfd_mono_mod_1:mg2": "-4.27350427350427e-6*mu", "NusA_mono": "-4.27350427350427e-6*mu", "NusG_mono": "-4.27350427350427e-6*mu", "GreA_mono": "-4.27350427350427e-6*mu", "GreB_mono": "-4.27350427350427e-6*mu", "RpoZ_mono_mod_1:mg2": "-4.27350427350427e-6*mu", "Rho_hexa_mod_3:mg2": "-4.27350427350427e-6*mu", "atp_c": -233.0, "h2o_c": -3.0, "adp_c": 3.0, "pi_c": 3.0, "h_c": 3.0, "utp_c": -236, "ctp_c": -318, "gtp_c": -238, "ppi_c": 1022, "mRNA_biomass": 308.262950526}}, {"name": "", "lower_bound": 0.0, "variable_kind": "continuous", "id": "transcription_TU0_8533_from_RpoD_mono", "upper_bound": 1000.0, "objective_coefficient": 0.0, "reaction_type": {"TranscriptionReaction": {"transcription_data": "TU0_8533_from_RpoD_mono"}}, "metabolites": {"RNAP70-CPLX": "-0.00561995564731972*mu - 0.00220021263592567", "RNA_b0662": 1, "Mfd_mono_mod_1:mg2": "-4.27350427350427e-6*mu", "NusA_mono": "-4.27350427350427e-6*mu", "NusG_mono": "-4.27350427350427e-6*mu", "GreA_mono": "-4.27350427350427e-6*mu", "GreB_mono": "-4.27350427350427e-6*mu", "RpoZ_mono_mod_1:mg2": "-4.27350427350427e-6*mu", "Rho_hexa_mod_3:mg2": "-4.27350427350427e-6*mu", "atp_c": -275.0, "h2o_c": -3.0, "adp_c": 3.0, "pi_c": 3.0, "h_c": 3.0, "utp_c": -232, "ctp_c": -385, "gtp_c": -287, "ppi_c": 1176, "mRNA_biomass": 375.957901396}}, {"name": "", "lower_bound": 0.0, "variable_kind": "continuous", "id": "transcription_TU00246_from_RpoD_mono", "upper_bound": 1000.0, "objective_coefficient": 0.0, "reaction_type": {"TranscriptionReaction": {"transcription_data": "TU00246_from_RpoD_mono"}}, "metabolites": {"RNAP70-CPLX": "-0.0112016803038413*mu - 0.00438545783895389", "RNA_b1710": 1, "RNA_b1709": 1, "RNA_b1711": 1, "Mfd_mono_mod_1:mg2": "-4.27350427350427e-6*mu", "NusA_mono": "-4.27350427350427e-6*mu", "NusG_mono": "-4.27350427350427e-6*mu", "GreA_mono": "-4.27350427350427e-6*mu", "GreB_mono": "-4.27350427350427e-6*mu", "RpoZ_mono_mod_1:mg2": "-4.27350427350427e-6*mu", "Rho_hexa_mod_3:mg2": "-4.27350427350427e-6*mu", "atp_c": -584.0, "h2o_c": -3.0, "adp_c": 3.0, "pi_c": 3.0, "h_c": 3.0, "utp_c": -506, "ctp_c": -691, "gtp_c": -566, "ppi_c": 2344, "mRNA_biomass": 730.666642763}}, {"name": "", "lower_bound": 0.0, "variable_kind": "continuous", "id": "transcription_TU0_13303_from_RpoD_mono", "upper_bound": 1000.0, "objective_coefficient": 0.0, "reaction_type": {"TranscriptionReaction": {"transcription_data": "TU0_13303_from_RpoD_mono"}}, "metabolites": {"RNAP70-CPLX": "-0.0061456317707935*mu - 0.00240601483826566", "RNA_b1524": 1, "Mfd_mono_mod_1:mg2": "-4.27350427350427e-6*mu", "NusA_mono": "-4.27350427350427e-6*mu", "NusG_mono": "-4.27350427350427e-6*mu", "GreA_mono": "-4.27350427350427e-6*mu", "GreB_mono": "-4.27350427350427e-6*mu", "RpoZ_mono_mod_1:mg2": "-4.27350427350427e-6*mu", "Rho_hexa_mod_3:mg2": "-4.27350427350427e-6*mu", "atp_c": -336.0, "h2o_c": -3.0, "adp_c": 3.0, "pi_c": 3.0, "h_c": 3.0, "utp_c": -281, "ctp_c": -368, "gtp_c": -304, "ppi_c": 1286, "mRNA_biomass": 296.267522407}}, {"name": "", "lower_bound": 0.0, "variable_kind": "continuous", "id": "transcription_TU0_14501_from_RpoD_mono", "upper_bound": 1000.0, "objective_coefficient": 0.0, "reaction_type": {"TranscriptionReaction": {"transcription_data": "TU0_14501_from_RpoD_mono"}}, "metabolites": {"RNAP70-CPLX": "-0.00222217634013918*mu - 0.000869982037164487", "RNA_b4237": 1, "Mfd_mono_mod_1:mg2": "-4.27350427350427e-6*mu", "NusA_mono": "-4.27350427350427e-6*mu", "NusG_mono": "-4.27350427350427e-6*mu", "GreA_mono": "-4.27350427350427e-6*mu", "GreB_mono": "-4.27350427350427e-6*mu", "RpoZ_mono_mod_1:mg2": "-4.27350427350427e-6*mu", "Rho_hexa_mod_3:mg2": "-4.27350427350427e-6*mu", "atp_c": -114.0, "h2o_c": -3.0, "adp_c": 3.0, "pi_c": 3.0, "h_c": 3.0, "utp_c": -117, "ctp_c": -117, "gtp_c": -120, "ppi_c": 465, "mRNA_biomass": 149.025435585}}, {"name": "", "lower_bound": 0.0, "variable_kind": "continuous", "id": "transcription_TU461_from_RpoD_mono", "upper_bound": 1000.0, "objective_coefficient": 0.0, "reaction_type": {"TranscriptionReaction": {"transcription_data": "TU461_from_RpoD_mono"}}, "metabolites": {"RNAP70-CPLX": "-0.0116652310672682*mu - 0.00456693796283551", "RNA_b1189": 1, "RNA_b1190": 1, "Mfd_mono_mod_1:mg2": "-4.27350427350427e-6*mu", "NusA_mono": "-4.27350427350427e-6*mu", "NusG_mono": "-4.27350427350427e-6*mu", "GreA_mono": "-4.27350427350427e-6*mu", "GreB_mono": "-4.27350427350427e-6*mu", "RpoZ_mono_mod_1:mg2": "-4.27350427350427e-6*mu", "Rho_hexa_mod_3:mg2": "-4.27350427350427e-6*mu", "atp_c": -547.0, "h2o_c": -3.0, "adp_c": 3.0, "pi_c": 3.0, "h_c": 3.0, "utp_c": -519, "ctp_c": -765, "gtp_c": -613, "ppi_c": 2441, "mRNA_biomass": 758.0024543700001}}, {"name": "", "lower_bound": 0.0, "variable_kind": "continuous", "id": "transcription_TU0_8473_from_RpoD_mono", "upper_bound": 1000.0, "objective_coefficient": 0.0, "reaction_type": {"TranscriptionReaction": {"transcription_data": "TU0_8473_from_RpoD_mono"}}, "metabolites": {"RNAP70-CPLX": "-0.00765097703346843*mu - 0.00299535750860289", "RNA_b1634": 1, "Mfd_mono_mod_1:mg2": "-4.27350427350427e-6*mu", "NusA_mono": "-4.27350427350427e-6*mu", "NusG_mono": "-4.27350427350427e-6*mu", "GreA_mono": "-4.27350427350427e-6*mu", "GreB_mono": "-4.27350427350427e-6*mu", "RpoZ_mono_mod_1:mg2": "-4.27350427350427e-6*mu", "Rho_hexa_mod_3:mg2": "-4.27350427350427e-6*mu", "atp_c": -456.0, "h2o_c": -3.0, "adp_c": 3.0, "pi_c": 3.0, "h_c": 3.0, "utp_c": -332, "ctp_c": -426, "gtp_c": -390, "ppi_c": 1601, "mRNA_biomass": 482.478355043}}, {"name": "", "lower_bound": 0.0, "variable_kind": "continuous", "id": "transcription_TU0_13010_from_RpoD_mono", "upper_bound": 1000.0, "objective_coefficient": 0.0, "reaction_type": {"TranscriptionReaction": {"transcription_data": "TU0_13010_from_RpoD_mono"}}, "metabolites": {"RNAP70-CPLX": "-0.026226459687492*mu - 0.0102676589676531", "RNA_b0638": 1, "RNA_b0639": 1, "RNA_b0642": 1, "Mfd_mono_mod_1:mg2": "-4.27350427350427e-6*mu", "NusA_mono": "-4.27350427350427e-6*mu", "NusG_mono": "-4.27350427350427e-6*mu", "GreA_mono": "-4.27350427350427e-6*mu", "GreB_mono": "-4.27350427350427e-6*mu", "RpoZ_mono_mod_1:mg2": "-4.27350427350427e-6*mu", "Rho_hexa_mod_3:mg2": "-4.27350427350427e-6*mu", "atp_c": -1242.0, "h2o_c": -3.0, "adp_c": 3.0, "pi_c": 3.0, "h_c": 3.0, "utp_c": -1369, "ctp_c": -1484, "gtp_c": -1396, "ppi_c": 5488, "mRNA_biomass": 1227.511533657}}, {"name": "", "lower_bound": 0.0, "variable_kind": "continuous", "id": "transcription_TU00502_from_RpoD_mono", "upper_bound": 1000.0, "objective_coefficient": 0.0, "reaction_type": {"TranscriptionReaction": {"transcription_data": "TU00502_from_RpoD_mono"}}, "metabolites": {"RNAP70-CPLX": "-0.000367973286431648*mu - 0.00014406154163799", "RNA_b3069": 1, "monocistronic_excision_machinery": "-8.54700854700855e-6*mu", "RNA_degradosome": "-8.54700854700855e-6*mu", "atp_c": -20.25, "h2o_c": -4.25, "adp_c": 3.25, "pi_c": 3.25, "h_c": 4.25, "Mfd_mono_mod_1:mg2": "-4.27350427350427e-6*mu", "NusA_mono": "-4.27350427350427e-6*mu", "NusG_mono": "-4.27350427350427e-6*mu", "GreA_mono": "-4.27350427350427e-6*mu", "GreB_mono": "-4.27350427350427e-6*mu", "RpoZ_mono_mod_1:mg2": "-4.27350427350427e-6*mu", "Rho_hexa_mod_3:mg2": "-4.27350427350427e-6*mu", "RpsJ_mono": "-4.27350427350427e-6*mu", "RpsD_mono": "-4.27350427350427e-6*mu", "RplC_mono": "-4.27350427350427e-6*mu", "RplD_mono": "-4.27350427350427e-6*mu", "RplM_mono": "-4.27350427350427e-6*mu", "NusB_mono": "-4.27350427350427e-6*mu", "utp_c": -15, "ctp_c": -23, "gtp_c": -22, "amp_c": 1, "ppi_c": 77, "tRNA_biomass": 24.396867676}}, {"name": "", "lower_bound": 0.0, "variable_kind": "continuous", "id": "transcription_TU0_13080_from_RpoD_mono", "upper_bound": 1000.0, "objective_coefficient": 0.0, "reaction_type": {"TranscriptionReaction": {"transcription_data": "TU0_13080_from_RpoD_mono"}}, "metabolites": {"RNAP70-CPLX": "-0.00648015294027682*mu - 0.00253697987611838", "RNA_b0893": 1, "Mfd_mono_mod_1:mg2": "-4.27350427350427e-6*mu", "NusA_mono": "-4.27350427350427e-6*mu", "NusG_mono": "-4.27350427350427e-6*mu", "GreA_mono": "-4.27350427350427e-6*mu", "GreB_mono": "-4.27350427350427e-6*mu", "RpoZ_mono_mod_1:mg2": "-4.27350427350427e-6*mu", "Rho_hexa_mod_3:mg2": "-4.27350427350427e-6*mu", "atp_c": -308.0, "h2o_c": -3.0, "adp_c": 3.0, "pi_c": 3.0, "h_c": 3.0, "utp_c": -338, "ctp_c": -376, "gtp_c": -337, "ppi_c": 1356, "mRNA_biomass": 413.36500597299994}}, {"name": "", "lower_bound": 0.0, "variable_kind": "continuous", "id": "transcription_TU0_13650_from_RpoD_mono", "upper_bound": 1000.0, "objective_coefficient": 0.0, "reaction_type": {"TranscriptionReaction": {"transcription_data": "TU0_13650_from_RpoD_mono"}}, "metabolites": {"RNAP70-CPLX": "-0.00551959929647473*mu - 0.00216092312456985", "RNA_b2517": 1, "Mfd_mono_mod_1:mg2": "-4.27350427350427e-6*mu", "NusA_mono": "-4.27350427350427e-6*mu", "NusG_mono": "-4.27350427350427e-6*mu", "GreA_mono": "-4.27350427350427e-6*mu", "GreB_mono": "-4.27350427350427e-6*mu", "RpoZ_mono_mod_1:mg2": "-4.27350427350427e-6*mu", "Rho_hexa_mod_3:mg2": "-4.27350427350427e-6*mu", "atp_c": -257.0, "h2o_c": -3.0, "adp_c": 3.0, "pi_c": 3.0, "h_c": 3.0, "utp_c": -289, "ctp_c": -322, "gtp_c": -290, "ppi_c": 1155, "mRNA_biomass": 369.31402109500004}}, {"name": "", "lower_bound": 0.0, "variable_kind": "continuous", "id": "transcription_TU0_13887_from_RpoD_mono", "upper_bound": 1000.0, "objective_coefficient": 0.0, "reaction_type": {"TranscriptionReaction": {"transcription_data": "TU0_13887_from_RpoD_mono"}}, "metabolites": {"RNAP70-CPLX": "-0.0060213810506997*mu - 0.00235737068134893", "RNA_b3189": 1, "Mfd_mono_mod_1:mg2": "-4.27350427350427e-6*mu", "NusA_mono": "-4.27350427350427e-6*mu", "NusG_mono": "-4.27350427350427e-6*mu", "GreA_mono": "-4.27350427350427e-6*mu", "GreB_mono": "-4.27350427350427e-6*mu", "RpoZ_mono_mod_1:mg2": "-4.27350427350427e-6*mu", "Rho_hexa_mod_3:mg2": "-4.27350427350427e-6*mu", "atp_c": -293.0, "h2o_c": -3.0, "adp_c": 3.0, "pi_c": 3.0, "h_c": 3.0, "utp_c": -298, "ctp_c": -367, "gtp_c": -305, "ppi_c": 1260, "mRNA_biomass": 402.72633124}}, {"name": "", "lower_bound": 0.0, "variable_kind": "continuous", "id": "transcription_TU0_14055_from_RpoD_mono", "upper_bound": 1000.0, "objective_coefficient": 0.0, "reaction_type": {"TranscriptionReaction": {"transcription_data": "TU0_14055_from_RpoD_mono"}}, "metabolites": {"RNAP70-CPLX": "-0.00375619484591267*mu - 0.00147055028217481", "RNA_b3844": 1, "Mfd_mono_mod_1:mg2": "-4.27350427350427e-6*mu", "NusA_mono": "-4.27350427350427e-6*mu", "NusG_mono": "-4.27350427350427e-6*mu", "GreA_mono": "-4.27350427350427e-6*mu", "GreB_mono": "-4.27350427350427e-6*mu", "RpoZ_mono_mod_1:mg2": "-4.27350427350427e-6*mu", "Rho_hexa_mod_3:mg2": "-4.27350427350427e-6*mu", "atp_c": -207.0, "h2o_c": -3.0, "adp_c": 3.0, "pi_c": 3.0, "h_c": 3.0, "utp_c": -173, "ctp_c": -229, "gtp_c": -180, "ppi_c": 786, "mRNA_biomass": 224.48670626199998}}, {"name": "", "lower_bound": 0.0, "variable_kind": "continuous", "id": "transcription_TU00298_from_RpoD_mono", "upper_bound": 1000.0, "objective_coefficient": 0.0, "reaction_type": {"TranscriptionReaction": {"transcription_data": "TU00298_from_RpoD_mono"}}, "metabolites": {"RNAP70-CPLX": "-0.0334330014529326*mu - 0.0130890200688231", "RNA_b2262": 1, "RNA_b2263": 1, "RNA_b2265": 1, "RNA_b2260": 1, "RNA_b2261": 1, "RNA_b2264": 1, "Mfd_mono_mod_1:mg2": "-4.27350427350427e-6*mu", "NusA_mono": "-4.27350427350427e-6*mu", "NusG_mono": "-4.27350427350427e-6*mu", "GreA_mono": "-4.27350427350427e-6*mu", "GreB_mono": "-4.27350427350427e-6*mu", "RpoZ_mono_mod_1:mg2": "-4.27350427350427e-6*mu", "Rho_hexa_mod_3:mg2": "-4.27350427350427e-6*mu", "atp_c": -1560.0, "h2o_c": -3.0, "adp_c": 3.0, "pi_c": 3.0, "h_c": 3.0, "utp_c": -1511, "ctp_c": -2106, "gtp_c": -1822, "ppi_c": 6996, "mRNA_biomass": 2209.856783923}}, {"name": "", "lower_bound": 0.0, "variable_kind": "continuous", "id": "transcription_TU00093_from_RpoD_mono", "upper_bound": 1000.0, "objective_coefficient": 0.0, "reaction_type": {"TranscriptionReaction": {"transcription_data": "TU00093_from_RpoD_mono"}}, "metabolites": {"RNAP70-CPLX": "-0.00615518951849303*mu - 0.00240975669649002", "RNA_b3161": 1, "Mfd_mono_mod_1:mg2": "-4.27350427350427e-6*mu", "NusA_mono": "-4.27350427350427e-6*mu", "NusG_mono": "-4.27350427350427e-6*mu", "GreA_mono": "-4.27350427350427e-6*mu", "GreB_mono": "-4.27350427350427e-6*mu", "RpoZ_mono_mod_1:mg2": "-4.27350427350427e-6*mu", "Rho_hexa_mod_3:mg2": "-4.27350427350427e-6*mu", "atp_c": -371.0, "h2o_c": -3.0, "adp_c": 3.0, "pi_c": 3.0, "h_c": 3.0, "utp_c": -239, "ctp_c": -370, "gtp_c": -311, "ppi_c": 1288, "mRNA_biomass": 399.486364005}}, {"name": "", "lower_bound": 0.0, "variable_kind": "continuous", "id": "transcription_TU00026_from_RpoD_mono", "upper_bound": 1000.0, "objective_coefficient": 0.0, "reaction_type": {"TranscriptionReaction": {"transcription_data": "TU00026_from_RpoD_mono"}}, "metabolites": {"RNAP70-CPLX": "-0.0205013688154776*mu - 0.00802628589125946", "RNA_b0759": 1, "RNA_b0756": 1, "RNA_b0758": 1, "RNA_b0757": 1, "Mfd_mono_mod_1:mg2": "-4.27350427350427e-6*mu", "NusA_mono": "-4.27350427350427e-6*mu", "NusG_mono": "-4.27350427350427e-6*mu", "GreA_mono": "-4.27350427350427e-6*mu", "GreB_mono": "-4.27350427350427e-6*mu", "RpoZ_mono_mod_1:mg2": "-4.27350427350427e-6*mu", "Rho_hexa_mod_3:mg2": "-4.27350427350427e-6*mu", "atp_c": -924.0, "h2o_c": -3.0, "adp_c": 3.0, "pi_c": 3.0, "h_c": 3.0, "utp_c": -1031, "ctp_c": -1157, "gtp_c": -1181, "ppi_c": 4290, "mRNA_biomass": 1363.860583714}}, {"name": "", "lower_bound": 0.0, "variable_kind": "continuous", "id": "transcription_TU0_13786_from_RpoD_mono", "upper_bound": 1000.0, "objective_coefficient": 0.0, "reaction_type": {"TranscriptionReaction": {"transcription_data": "TU0_13786_from_RpoD_mono"}}, "metabolites": {"RNAP70-CPLX": "-0.00262360174351916*mu - 0.00102714008258775", "RNA_b2889": 1, "Mfd_mono_mod_1:mg2": "-4.27350427350427e-6*mu", "NusA_mono": "-4.27350427350427e-6*mu", "NusG_mono": "-4.27350427350427e-6*mu", "GreA_mono": "-4.27350427350427e-6*mu", "GreB_mono": "-4.27350427350427e-6*mu", "RpoZ_mono_mod_1:mg2": "-4.27350427350427e-6*mu", "Rho_hexa_mod_3:mg2": "-4.27350427350427e-6*mu", "atp_c": -133.0, "h2o_c": -3.0, "adp_c": 3.0, "pi_c": 3.0, "h_c": 3.0, "utp_c": -144, "ctp_c": -143, "gtp_c": -132, "ppi_c": 549, "mRNA_biomass": 175.539339889}}, {"name": "", "lower_bound": 0.0, "variable_kind": "continuous", "id": "transcription_TU0_6554_from_RpoD_mono", "upper_bound": 1000.0, "objective_coefficient": 0.0, "reaction_type": {"TranscriptionReaction": {"transcription_data": "TU0_6554_from_RpoD_mono"}}, "metabolites": {"RNAP70-CPLX": "-0.00280042007596034*mu - 0.00109636445973847", "RNA_b3360": 1, "Mfd_mono_mod_1:mg2": "-4.27350427350427e-6*mu", "NusA_mono": "-4.27350427350427e-6*mu", "NusG_mono": "-4.27350427350427e-6*mu", "GreA_mono": "-4.27350427350427e-6*mu", "GreB_mono": "-4.27350427350427e-6*mu", "RpoZ_mono_mod_1:mg2": "-4.27350427350427e-6*mu", "Rho_hexa_mod_3:mg2": "-4.27350427350427e-6*mu", "atp_c": -146.0, "h2o_c": -3.0, "adp_c": 3.0, "pi_c": 3.0, "h_c": 3.0, "utp_c": -129, "ctp_c": -159, "gtp_c": -155, "ppi_c": 586, "mRNA_biomass": 180.869732284}}, {"name": "", "lower_bound": 0.0, "variable_kind": "continuous", "id": "transcription_TU0_14140_from_RpoD_mono", "upper_bound": 1000.0, "objective_coefficient": 0.0, "reaction_type": {"TranscriptionReaction": {"transcription_data": "TU0_14140_from_RpoD_mono"}}, "metabolites": {"RNAP70-CPLX": "-0.0110391985929495*mu - 0.00432184624913971", "RNA_b4136": 1, "Mfd_mono_mod_1:mg2": "-4.27350427350427e-6*mu", "NusA_mono": "-4.27350427350427e-6*mu", "NusG_mono": "-4.27350427350427e-6*mu", "GreA_mono": "-4.27350427350427e-6*mu", "GreB_mono": "-4.27350427350427e-6*mu", "RpoZ_mono_mod_1:mg2": "-4.27350427350427e-6*mu", "Rho_hexa_mod_3:mg2": "-4.27350427350427e-6*mu", "atp_c": -552.0, "h2o_c": -3.0, "adp_c": 3.0, "pi_c": 3.0, "h_c": 3.0, "utp_c": -513, "ctp_c": -624, "gtp_c": -624, "ppi_c": 2310, "mRNA_biomass": 545.7135311979999}}, {"name": "", "lower_bound": 0.0, "variable_kind": "continuous", "id": "transcription_TU361_from_RpoD_mono", "upper_bound": 1000.0, "objective_coefficient": 0.0, "reaction_type": {"TranscriptionReaction": {"transcription_data": "TU361_from_RpoD_mono"}}, "metabolites": {"RNAP70-CPLX": "-0.0119663001198032*mu - 0.00468480649690296", "RNA_b0911": 1, "RNA_b0910": 1, "Mfd_mono_mod_1:mg2": "-4.27350427350427e-6*mu", "NusA_mono": "-4.27350427350427e-6*mu", "NusG_mono": "-4.27350427350427e-6*mu", "GreA_mono": "-4.27350427350427e-6*mu", "GreB_mono": "-4.27350427350427e-6*mu", "RpoZ_mono_mod_1:mg2": "-4.27350427350427e-6*mu", "Rho_hexa_mod_3:mg2": "-4.27350427350427e-6*mu", "atp_c": -566.0, "h2o_c": -3.0, "adp_c": 3.0, "pi_c": 3.0, "h_c": 3.0, "utp_c": -651, "ctp_c": -693, "gtp_c": -597, "ppi_c": 2504, "mRNA_biomass": 753.2391545580001}}, {"name": "", "lower_bound": 0.0, "variable_kind": "continuous", "id": "transcription_TU0_13411_from_RpoD_mono", "upper_bound": 1000.0, "objective_coefficient": 0.0, "reaction_type": {"TranscriptionReaction": {"transcription_data": "TU0_13411_from_RpoD_mono"}}, "metabolites": {"RNAP70-CPLX": "-0.0124346297570799*mu - 0.00486815754989676", "RNA_b1801": 1, "Mfd_mono_mod_1:mg2": "-4.27350427350427e-6*mu", "NusA_mono": "-4.27350427350427e-6*mu", "NusG_mono": "-4.27350427350427e-6*mu", "GreA_mono": "-4.27350427350427e-6*mu", "GreB_mono": "-4.27350427350427e-6*mu", "RpoZ_mono_mod_1:mg2": "-4.27350427350427e-6*mu", "Rho_hexa_mod_3:mg2": "-4.27350427350427e-6*mu", "atp_c": -674.0, "h2o_c": -3.0, "adp_c": 3.0, "pi_c": 3.0, "h_c": 3.0, "utp_c": -593, "ctp_c": -658, "gtp_c": -680, "ppi_c": 2602, "mRNA_biomass": 465.24626330599995}}, {"name": "", "lower_bound": 0.0, "variable_kind": "continuous", "id": "transcription_TU00372_from_RpoD_mono", "upper_bound": 1000.0, "objective_coefficient": 0.0, "reaction_type": {"TranscriptionReaction": {"transcription_data": "TU00372_from_RpoD_mono"}}, "metabolites": {"RNAP70-CPLX": "-0.00721132063929036*mu - 0.00282323203028217", "RNA_b1521": 1, "Mfd_mono_mod_1:mg2": "-4.27350427350427e-6*mu", "NusA_mono": "-4.27350427350427e-6*mu", "NusG_mono": "-4.27350427350427e-6*mu", "GreA_mono": "-4.27350427350427e-6*mu", "GreB_mono": "-4.27350427350427e-6*mu", "RpoZ_mono_mod_1:mg2": "-4.27350427350427e-6*mu", "Rho_hexa_mod_3:mg2": "-4.27350427350427e-6*mu", "atp_c": -367.0, "h2o_c": -3.0, "adp_c": 3.0, "pi_c": 3.0, "h_c": 3.0, "utp_c": -366, "ctp_c": -405, "gtp_c": -374, "ppi_c": 1509, "mRNA_biomass": 464.858689872}}, {"name": "", "lower_bound": 0.0, "variable_kind": "continuous", "id": "transcription_TU00164_from_RpoD_mono", "upper_bound": 1000.0, "objective_coefficient": 0.0, "reaction_type": {"TranscriptionReaction": {"transcription_data": "TU00164_from_RpoD_mono"}}, "metabolites": {"RNAP70-CPLX": "-0.0056103978996202*mu - 0.00219647077770131", "RNA_b0592": 1, "Mfd_mono_mod_1:mg2": "-4.27350427350427e-6*mu", "NusA_mono": "-4.27350427350427e-6*mu", "NusG_mono": "-4.27350427350427e-6*mu", "GreA_mono": "-4.27350427350427e-6*mu", "GreB_mono": "-4.27350427350427e-6*mu", "RpoZ_mono_mod_1:mg2": "-4.27350427350427e-6*mu", "Rho_hexa_mod_3:mg2": "-4.27350427350427e-6*mu", "atp_c": -259.0, "h2o_c": -3.0, "adp_c": 3.0, "pi_c": 3.0, "h_c": 3.0, "utp_c": -276, "ctp_c": -317, "gtp_c": -325, "ppi_c": 1174, "mRNA_biomass": 306.69651885699994}}, {"name": "", "lower_bound": 0.0, "variable_kind": "continuous", "id": "transcription_TU0_4823_from_RPOS_MONOMER", "upper_bound": 1000.0, "objective_coefficient": 0.0, "reaction_type": {"TranscriptionReaction": {"transcription_data": "TU0_4823_from_RPOS_MONOMER"}}, "metabolites": {"RNAPS-CPLX": "-0.0226614197955698*mu - 0.00887194584996559", "RNA_b2663": 1, "RNA_b2661": 1, "RNA_b2662": 1, "Mfd_mono_mod_1:mg2": "-4.27350427350427e-6*mu", "NusA_mono": "-4.27350427350427e-6*mu", "NusG_mono": "-4.27350427350427e-6*mu", "GreA_mono": "-4.27350427350427e-6*mu", "GreB_mono": "-4.27350427350427e-6*mu", "RpoZ_mono_mod_1:mg2": "-4.27350427350427e-6*mu", "Rho_hexa_mod_3:mg2": "-4.27350427350427e-6*mu", "atp_c": -1055.0, "h2o_c": -3.0, "adp_c": 3.0, "pi_c": 3.0, "h_c": 3.0, "utp_c": -1015, "ctp_c": -1394, "gtp_c": -1281, "ppi_c": 4742, "mRNA_biomass": 1324.139294631}}, {"name": "", "lower_bound": 0.0, "variable_kind": "continuous", "id": "transcription_TU0_14692_with_TERM0_1093_from_RPOS_MONOMER", "upper_bound": 1000.0, "objective_coefficient": 0.0, "reaction_type": {"TranscriptionReaction": {"transcription_data": "TU0_14692_with_TERM0_1093_from_RPOS_MONOMER"}}, "metabolites": {"RNAPS-CPLX": "-0.00538101195483164*mu - 0.00210666618031659", "RNA_b3728": 1, "Mfd_mono_mod_1:mg2": "-4.27350427350427e-6*mu", "NusA_mono": "-4.27350427350427e-6*mu", "NusG_mono": "-4.27350427350427e-6*mu", "GreA_mono": "-4.27350427350427e-6*mu", "GreB_mono": "-4.27350427350427e-6*mu", "RpoZ_mono_mod_1:mg2": "-4.27350427350427e-6*mu", "utp_c": -302, "atp_c": -245, "ctp_c": -299, "gtp_c": -280, "ppi_c": 1126, "mRNA_biomass": 332.594906181}}, {"name": "", "lower_bound": 0.0, "variable_kind": "continuous", "id": "transcription_TU0_14692_with_TERM0_1093_from_RpoD_mono", "upper_bound": 1000.0, "objective_coefficient": 0.0, "reaction_type": {"TranscriptionReaction": {"transcription_data": "TU0_14692_with_TERM0_1093_from_RpoD_mono"}}, "metabolites": {"RNAP70-CPLX": "-0.00538101195483164*mu - 0.00210666618031659", "RNA_b3728": 1, "Mfd_mono_mod_1:mg2": "-4.27350427350427e-6*mu", "NusA_mono": "-4.27350427350427e-6*mu", "NusG_mono": "-4.27350427350427e-6*mu", "GreA_mono": "-4.27350427350427e-6*mu", "GreB_mono": "-4.27350427350427e-6*mu", "RpoZ_mono_mod_1:mg2": "-4.27350427350427e-6*mu", "utp_c": -302, "atp_c": -245, "ctp_c": -299, "gtp_c": -280, "ppi_c": 1126, "mRNA_biomass": 332.594906181}}, {"name": "", "lower_bound": 0.0, "variable_kind": "continuous", "id": "transcription_TU0_14486_from_RpoD_mono", "upper_bound": 1000.0, "objective_coefficient": 0.0, "reaction_type": {"TranscriptionReaction": {"transcription_data": "TU0_14486_from_RpoD_mono"}}, "metabolites": {"RNAP70-CPLX": "-0.0252372328005914*mu - 0.00988037664143152", "RNA_b3853": 1, "RNA_b3854": 1, "RNA_b3852": 1, "RNA_b3855": 1, "RNA_b3851": 1, "rRNA_containing_excision_machinery": "-4.27350427350427e-5*mu", "RNA_degradosome": "-4.27350427350427e-5*mu", "atp_c": -1256.25, "h2o_c": -704.25, "adp_c": 143.25, "pi_c": 143.25, "h_c": 704.25, "Mfd_mono_mod_1:mg2": "-4.27350427350427e-6*mu", "NusA_mono": "-4.27350427350427e-6*mu", "NusG_mono": "-4.27350427350427e-6*mu", "GreA_mono": "-4.27350427350427e-6*mu", "GreB_mono": "-4.27350427350427e-6*mu", "RpoZ_mono_mod_1:mg2": "-4.27350427350427e-6*mu", "Rho_hexa_mod_3:mg2": "-4.27350427350427e-6*mu", "RpsJ_mono": "-4.27350427350427e-6*mu", "RpsD_mono": "-4.27350427350427e-6*mu", "RplC_mono": "-4.27350427350427e-6*mu", "RplD_mono": "-4.27350427350427e-6*mu", "RplM_mono": "-4.27350427350427e-6*mu", "NusB_mono": "-4.27350427350427e-6*mu", "utp_c": -1396, "ctp_c": -1605, "gtp_c": -1167, "ump_c": 190, "amp_c": 151, "cmp_c": 117, "gmp_c": 103, "ppi_c": 5281, "tRNA_biomass": 49.016875693, "rRNA_biomass": 1453.566129387}}, {"name": "", "lower_bound": 0.0, "variable_kind": "continuous", "id": "transcription_TU0_14609_from_RpoD_mono", "upper_bound": 1000.0, "objective_coefficient": 0.0, "reaction_type": {"TranscriptionReaction": {"transcription_data": "TU0_14609_from_RpoD_mono"}}, "metabolites": {"RNAP70-CPLX": "-0.00365105962121791*mu - 0.00142938984170681", "RNA_b0174": 1, "Mfd_mono_mod_1:mg2": "-4.27350427350427e-6*mu", "NusA_mono": "-4.27350427350427e-6*mu", "NusG_mono": "-4.27350427350427e-6*mu", "GreA_mono": "-4.27350427350427e-6*mu", "GreB_mono": "-4.27350427350427e-6*mu", "RpoZ_mono_mod_1:mg2": "-4.27350427350427e-6*mu", "Rho_hexa_mod_3:mg2": "-4.27350427350427e-6*mu", "atp_c": -187.0, "h2o_c": -3.0, "adp_c": 3.0, "pi_c": 3.0, "h_c": 3.0, "utp_c": -197, "ctp_c": -216, "gtp_c": -167, "ppi_c": 764, "mRNA_biomass": 243.03859848199997}}, {"name": "", "lower_bound": 0.0, "variable_kind": "continuous", "id": "transcription_TU0_7745_from_RpoD_mono", "upper_bound": 1000.0, "objective_coefficient": 0.0, "reaction_type": {"TranscriptionReaction": {"transcription_data": "TU0_7745_from_RpoD_mono"}}, "metabolites": {"RNAP70-CPLX": "-0.00686246284825775*mu - 0.00268665420509291", "RNA_b2374": 1, "Mfd_mono_mod_1:mg2": "-4.27350427350427e-6*mu", "NusA_mono": "-4.27350427350427e-6*mu", "NusG_mono": "-4.27350427350427e-6*mu", "GreA_mono": "-4.27350427350427e-6*mu", "GreB_mono": "-4.27350427350427e-6*mu", "RpoZ_mono_mod_1:mg2": "-4.27350427350427e-6*mu", "Rho_hexa_mod_3:mg2": "-4.27350427350427e-6*mu", "atp_c": -391.0, "h2o_c": -3.0, "adp_c": 3.0, "pi_c": 3.0, "h_c": 3.0, "utp_c": -397, "ctp_c": -347, "gtp_c": -304, "ppi_c": 1436, "mRNA_biomass": 399.822542471}}, {"name": "", "lower_bound": 0.0, "variable_kind": "continuous", "id": "transcription_TU0_8534_from_RpoD_mono", "upper_bound": 1000.0, "objective_coefficient": 0.0, "reaction_type": {"TranscriptionReaction": {"transcription_data": "TU0_8534_from_RpoD_mono"}}, "metabolites": {"RNAP70-CPLX": "-0.00789947847365604*mu - 0.00309264582243634", "RNA_b0480": 1, "Mfd_mono_mod_1:mg2": "-4.27350427350427e-6*mu", "NusA_mono": "-4.27350427350427e-6*mu", "NusG_mono": "-4.27350427350427e-6*mu", "GreA_mono": "-4.27350427350427e-6*mu", "GreB_mono": "-4.27350427350427e-6*mu", "RpoZ_mono_mod_1:mg2": "-4.27350427350427e-6*mu", "Rho_hexa_mod_3:mg2": "-4.27350427350427e-6*mu", "atp_c": -363.0, "h2o_c": -3.0, "adp_c": 3.0, "pi_c": 3.0, "h_c": 3.0, "utp_c": -452, "ctp_c": -476, "gtp_c": -365, "ppi_c": 1653, "mRNA_biomass": 526.501266573}}, {"name": "", "lower_bound": 0.0, "variable_kind": "continuous", "id": "transcription_TU0_5101_from_RpoD_mono", "upper_bound": 1000.0, "objective_coefficient": 0.0, "reaction_type": {"TranscriptionReaction": {"transcription_data": "TU0_5101_from_RpoD_mono"}}, "metabolites": {"RNAP70-CPLX": "-0.00699149244220132*mu - 0.00273716929112182", "RNA_b2029": 1, "Mfd_mono_mod_1:mg2": "-4.27350427350427e-6*mu", "NusA_mono": "-4.27350427350427e-6*mu", "NusG_mono": "-4.27350427350427e-6*mu", "GreA_mono": "-4.27350427350427e-6*mu", "GreB_mono": "-4.27350427350427e-6*mu", "RpoZ_mono_mod_1:mg2": "-4.27350427350427e-6*mu", "Rho_hexa_mod_3:mg2": "-4.27350427350427e-6*mu", "atp_c": -361.0, "h2o_c": -3.0, "adp_c": 3.0, "pi_c": 3.0, "h_c": 3.0, "utp_c": -368, "ctp_c": -380, "gtp_c": -357, "ppi_c": 1463, "mRNA_biomass": 450.368292587}}, {"name": "", "lower_bound": 0.0, "variable_kind": "continuous", "id": "transcription_TU00247_from_RpoD_mono", "upper_bound": 1000.0, "objective_coefficient": 0.0, "reaction_type": {"TranscriptionReaction": {"transcription_data": "TU00247_from_RpoD_mono"}}, "metabolites": {"RNAP70-CPLX": "-0.0346802875277204*mu - 0.0135773325671025", "RNA_b0037": 1, "RNA_b0038": 1, "RNA_b0036": 1, "RNA_b0040": 1, "Mfd_mono_mod_1:mg2": "-4.27350427350427e-6*mu", "NusA_mono": "-4.27350427350427e-6*mu", "NusG_mono": "-4.27350427350427e-6*mu", "GreA_mono": "-4.27350427350427e-6*mu", "GreB_mono": "-4.27350427350427e-6*mu", "RpoZ_mono_mod_1:mg2": "-4.27350427350427e-6*mu", "Rho_hexa_mod_3:mg2": "-4.27350427350427e-6*mu", "atp_c": -1737.0, "h2o_c": -3.0, "adp_c": 3.0, "pi_c": 3.0, "h_c": 3.0, "utp_c": -1740, "ctp_c": -1994, "gtp_c": -1789, "ppi_c": 7257, "mRNA_biomass": 1625.212559133}}, {"name": "", "lower_bound": 0.0, "variable_kind": "continuous", "id": "transcription_TU462_from_RpoD_mono", "upper_bound": 1000.0, "objective_coefficient": 0.0, "reaction_type": {"TranscriptionReaction": {"transcription_data": "TU462_from_RpoD_mono"}}, "metabolites": {"RNAP70-CPLX": "-0.0115266437256251*mu - 0.00451268101858224", "RNA_b1189": 1, "RNA_b1190": 1, "Mfd_mono_mod_1:mg2": "-4.27350427350427e-6*mu", "NusA_mono": "-4.27350427350427e-6*mu", "NusG_mono": "-4.27350427350427e-6*mu", "GreA_mono": "-4.27350427350427e-6*mu", "GreB_mono": "-4.27350427350427e-6*mu", "RpoZ_mono_mod_1:mg2": "-4.27350427350427e-6*mu", "Rho_hexa_mod_3:mg2": "-4.27350427350427e-6*mu", "atp_c": -535.0, "h2o_c": -3.0, "adp_c": 3.0, "pi_c": 3.0, "h_c": 3.0, "utp_c": -509, "ctp_c": -759, "gtp_c": -612, "ppi_c": 2412, "mRNA_biomass": 758.0024543700001}}, {"name": "", "lower_bound": 0.0, "variable_kind": "continuous", "id": "transcription_TU0_13846_from_RpoD_mono", "upper_bound": 1000.0, "objective_coefficient": 0.0, "reaction_type": {"TranscriptionReaction": {"transcription_data": "TU0_13846_from_RpoD_mono"}}, "metabolites": {"RNAP70-CPLX": "-0.00685290510055823*mu - 0.00268291234686855", "RNA_b3052": 1, "Mfd_mono_mod_1:mg2": "-4.27350427350427e-6*mu", "NusA_mono": "-4.27350427350427e-6*mu", "NusG_mono": "-4.27350427350427e-6*mu", "GreA_mono": "-4.27350427350427e-6*mu", "GreB_mono": "-4.27350427350427e-6*mu", "RpoZ_mono_mod_1:mg2": "-4.27350427350427e-6*mu", "Rho_hexa_mod_3:mg2": "-4.27350427350427e-6*mu", "atp_c": -310.0, "h2o_c": -3.0, "adp_c": 3.0, "pi_c": 3.0, "h_c": 3.0, "utp_c": -328, "ctp_c": -447, "gtp_c": -352, "ppi_c": 1434, "mRNA_biomass": 457.971581014}}, {"name": "", "lower_bound": 0.0, "variable_kind": "continuous", "id": "transcription_TU0_14393_from_RpoD_mono", "upper_bound": 1000.0, "objective_coefficient": 0.0, "reaction_type": {"TranscriptionReaction": {"transcription_data": "TU0_14393_from_RpoD_mono"}}, "metabolites": {"RNAP70-CPLX": "-0.00736424460248273*mu - 0.00288310176187199", "RNA_b0160": 1, "Mfd_mono_mod_1:mg2": "-4.27350427350427e-6*mu", "NusA_mono": "-4.27350427350427e-6*mu", "NusG_mono": "-4.27350427350427e-6*mu", "GreA_mono": "-4.27350427350427e-6*mu", "GreB_mono": "-4.27350427350427e-6*mu", "RpoZ_mono_mod_1:mg2": "-4.27350427350427e-6*mu", "Rho_hexa_mod_3:mg2": "-4.27350427350427e-6*mu", "atp_c": -403.0, "h2o_c": -3.0, "adp_c": 3.0, "pi_c": 3.0, "h_c": 3.0, "utp_c": -400, "ctp_c": -392, "gtp_c": -349, "ppi_c": 1541, "mRNA_biomass": 485.382098018}}, {"name": "", "lower_bound": 0.0, "variable_kind": "continuous", "id": "transcription_TU0_6556_from_RpoD_mono", "upper_bound": 1000.0, "objective_coefficient": 0.0, "reaction_type": {"TranscriptionReaction": {"transcription_data": "TU0_6556_from_RpoD_mono"}}, "metabolites": {"RNAP70-CPLX": "-0.00741203334098035*mu - 0.00290181105299381", "RNA_b0237": 1, "Mfd_mono_mod_1:mg2": "-4.27350427350427e-6*mu", "NusA_mono": "-4.27350427350427e-6*mu", "NusG_mono": "-4.27350427350427e-6*mu", "GreA_mono": "-4.27350427350427e-6*mu", "GreB_mono": "-4.27350427350427e-6*mu", "RpoZ_mono_mod_1:mg2": "-4.27350427350427e-6*mu", "Rho_hexa_mod_3:mg2": "-4.27350427350427e-6*mu", "atp_c": -370.0, "h2o_c": -3.0, "adp_c": 3.0, "pi_c": 3.0, "h_c": 3.0, "utp_c": -393, "ctp_c": -409, "gtp_c": -382, "ppi_c": 1551, "mRNA_biomass": 466.379043418}}, {"name": "", "lower_bound": 0.0, "variable_kind": "continuous", "id": "transcription_TU00503_from_RpoD_mono", "upper_bound": 1000.0, "objective_coefficient": 0.0, "reaction_type": {"TranscriptionReaction": {"transcription_data": "TU00503_from_RpoD_mono"}}, "metabolites": {"RNAP70-CPLX": "-0.00214093548469323*mu - 0.000838176242257398", "RNA_b3797": 1, "RNA_b3799": 1, "RNA_b3796": 1, "RNA_b3798": 1, "polycistronic_wout_rRNA_excision_machinery": "-3.41880341880342e-5*mu", "RNA_degradosome": "-3.41880341880342e-5*mu", "atp_c": -143.5, "h2o_c": -165.5, "adp_c": 35.5, "pi_c": 35.5, "h_c": 165.5, "Mfd_mono_mod_1:mg2": "-4.27350427350427e-6*mu", "NusA_mono": "-4.27350427350427e-6*mu", "NusG_mono": "-4.27350427350427e-6*mu", "GreA_mono": "-4.27350427350427e-6*mu", "GreB_mono": "-4.27350427350427e-6*mu", "RpoZ_mono_mod_1:mg2": "-4.27350427350427e-6*mu", "Rho_hexa_mod_3:mg2": "-4.27350427350427e-6*mu", "RpsJ_mono": "-4.27350427350427e-6*mu", "RpsD_mono": "-4.27350427350427e-6*mu", "RplC_mono": "-4.27350427350427e-6*mu", "RplD_mono": "-4.27350427350427e-6*mu", "RplM_mono": "-4.27350427350427e-6*mu", "NusB_mono": "-4.27350427350427e-6*mu", "utp_c": -97, "ctp_c": -134, "gtp_c": -109, "ump_c": 43, "amp_c": 38, "cmp_c": 29, "gmp_c": 20, "ppi_c": 448, "tRNA_biomass": 102.024160658}}, {"name": "", "lower_bound": 0.0, "variable_kind": "continuous", "id": "transcription_TU0_14126_from_RpoD_mono", "upper_bound": 1000.0, "objective_coefficient": 0.0, "reaction_type": {"TranscriptionReaction": {"transcription_data": "TU0_14126_from_RpoD_mono"}}, "metabolites": {"RNAP70-CPLX": "-0.00627944023858683*mu - 0.00245840085340674", "RNA_b4077": 1, "Mfd_mono_mod_1:mg2": "-4.27350427350427e-6*mu", "NusA_mono": "-4.27350427350427e-6*mu", "NusG_mono": "-4.27350427350427e-6*mu", "GreA_mono": "-4.27350427350427e-6*mu", "GreB_mono": "-4.27350427350427e-6*mu", "RpoZ_mono_mod_1:mg2": "-4.27350427350427e-6*mu", "Rho_hexa_mod_3:mg2": "-4.27350427350427e-6*mu", "atp_c": -369.0, "h2o_c": -3.0, "adp_c": 3.0, "pi_c": 3.0, "h_c": 3.0, "utp_c": -248, "ctp_c": -394, "gtp_c": -306, "ppi_c": 1314, "mRNA_biomass": 420.96835279399994}}, {"name": "", "lower_bound": 0.0, "variable_kind": "continuous", "id": "transcription_TU0_8474_with_RPSOT1_from_RpoD_mono", "upper_bound": 1000.0, "objective_coefficient": 0.0, "reaction_type": {"TranscriptionReaction": {"transcription_data": "TU0_8474_with_RPSOT1_from_RpoD_mono"}}, "metabolites": {"RNAP70-CPLX": "-0.00198323264765109*mu - 0.000776435581555402", "RNA_b3165": 1, "Mfd_mono_mod_1:mg2": "-4.27350427350427e-6*mu", "NusA_mono": "-4.27350427350427e-6*mu", "NusG_mono": "-4.27350427350427e-6*mu", "GreA_mono": "-4.27350427350427e-6*mu", "GreB_mono": "-4.27350427350427e-6*mu", "RpoZ_mono_mod_1:mg2": "-4.27350427350427e-6*mu", "utp_c": -104, "atp_c": -109, "ctp_c": -98, "gtp_c": -104, "ppi_c": 415, "mRNA_biomass": 86.65599812999999}}, {"name": "", "lower_bound": 0.0, "variable_kind": "continuous", "id": "transcription_TU00094_from_RpoD_mono", "upper_bound": 1000.0, "objective_coefficient": 0.0, "reaction_type": {"TranscriptionReaction": {"transcription_data": "TU00094_from_RpoD_mono"}}, "metabolites": {"RNAP70-CPLX": "-0.00631767122938492*mu - 0.0024733682863042", "RNA_b4177": 1, "Mfd_mono_mod_1:mg2": "-4.27350427350427e-6*mu", "NusA_mono": "-4.27350427350427e-6*mu", "NusG_mono": "-4.27350427350427e-6*mu", "GreA_mono": "-4.27350427350427e-6*mu", "GreB_mono": "-4.27350427350427e-6*mu", "RpoZ_mono_mod_1:mg2": "-4.27350427350427e-6*mu", "Rho_hexa_mod_3:mg2": "-4.27350427350427e-6*mu", "atp_c": -321.0, "h2o_c": -3.0, "adp_c": 3.0, "pi_c": 3.0, "h_c": 3.0, "utp_c": -297, "ctp_c": -375, "gtp_c": -332, "ppi_c": 1322, "mRNA_biomass": 416.107403519}}, {"name": "", "lower_bound": 0.0, "variable_kind": "continuous", "id": "transcription_TU0_13304_from_RpoD_mono", "upper_bound": 1000.0, "objective_coefficient": 0.0, "reaction_type": {"TranscriptionReaction": {"transcription_data": "TU0_13304_from_RpoD_mono"}}, "metabolites": {"RNAP70-CPLX": "-0.00663785577731896*mu - 0.00259872053682037", "RNA_b1525": 1, "Mfd_mono_mod_1:mg2": "-4.27350427350427e-6*mu", "NusA_mono": "-4.27350427350427e-6*mu", "NusG_mono": "-4.27350427350427e-6*mu", "GreA_mono": "-4.27350427350427e-6*mu", "GreB_mono": "-4.27350427350427e-6*mu", "RpoZ_mono_mod_1:mg2": "-4.27350427350427e-6*mu", "Rho_hexa_mod_3:mg2": "-4.27350427350427e-6*mu", "atp_c": -324.0, "h2o_c": -3.0, "adp_c": 3.0, "pi_c": 3.0, "h_c": 3.0, "utp_c": -331, "ctp_c": -425, "gtp_c": -312, "ppi_c": 1389, "mRNA_biomass": 443.022118549}}, {"name": "", "lower_bound": 0.0, "variable_kind": "continuous", "id": "transcription_TU0_4881_from_RpoD_mono", "upper_bound": 1000.0, "objective_coefficient": 0.0, "reaction_type": {"TranscriptionReaction": {"transcription_data": "TU0_4881_from_RpoD_mono"}}, "metabolites": {"RNAP70-CPLX": "-0.0144752088909281*mu - 0.00566704428079835", "RNA_b4476": 1, "RNA_b3437": 1, "Mfd_mono_mod_1:mg2": "-4.27350427350427e-6*mu", "NusA_mono": "-4.27350427350427e-6*mu", "NusG_mono": "-4.27350427350427e-6*mu", "GreA_mono": "-4.27350427350427e-6*mu", "GreB_mono": "-4.27350427350427e-6*mu", "RpoZ_mono_mod_1:mg2": "-4.27350427350427e-6*mu", "Rho_hexa_mod_3:mg2": "-4.27350427350427e-6*mu", "atp_c": -774.0, "h2o_c": -3.0, "adp_c": 3.0, "pi_c": 3.0, "h_c": 3.0, "utp_c": -648, "ctp_c": -864, "gtp_c": -746, "ppi_c": 3029, "mRNA_biomass": 598.4778078689999}}, {"name": "", "lower_bound": 0.0, "variable_kind": "continuous", "id": "transcription_TU0_4881_with_TERM0382_from_RpoD_mono", "upper_bound": 1000.0, "objective_coefficient": 0.0, "reaction_type": {"TranscriptionReaction": {"transcription_data": "TU0_4881_with_TERM0382_from_RpoD_mono"}}, "metabolites": {"RNAP70-CPLX": "-0.0146329117279702*mu - 0.00572878494150034", "RNA_b4476": 1, "RNA_b3437": 1, "Mfd_mono_mod_1:mg2": "-4.27350427350427e-6*mu", "NusA_mono": "-4.27350427350427e-6*mu", "NusG_mono": "-4.27350427350427e-6*mu", "GreA_mono": "-4.27350427350427e-6*mu", "GreB_mono": "-4.27350427350427e-6*mu", "RpoZ_mono_mod_1:mg2": "-4.27350427350427e-6*mu", "utp_c": -651, "atp_c": -781, "ctp_c": -876, "gtp_c": -754, "ppi_c": 3062, "mRNA_biomass": 598.4778078689999}}, {"name": "", "lower_bound": 0.0, "variable_kind": "continuous", "id": "transcription_TU0_14056_from_RpoD_mono", "upper_bound": 1000.0, "objective_coefficient": 0.0, "reaction_type": {"TranscriptionReaction": {"transcription_data": "TU0_14056_from_RpoD_mono"}}, "metabolites": {"RNAP70-CPLX": "-0.019148947515995*mu - 0.00749681295251204", "RNA_b3850": 1, "RNA_b3849": 1, "Mfd_mono_mod_1:mg2": "-4.27350427350427e-6*mu", "NusA_mono": "-4.27350427350427e-6*mu", "NusG_mono": "-4.27350427350427e-6*mu", "GreA_mono": "-4.27350427350427e-6*mu", "GreB_mono": "-4.27350427350427e-6*mu", "RpoZ_mono_mod_1:mg2": "-4.27350427350427e-6*mu", "Rho_hexa_mod_3:mg2": "-4.27350427350427e-6*mu", "atp_c": -982.0, "h2o_c": -3.0, "adp_c": 3.0, "pi_c": 3.0, "h_c": 3.0, "utp_c": -888, "ctp_c": -1128, "gtp_c": -1012, "ppi_c": 4007, "mRNA_biomass": 641.356758438}}, {"name": "", "lower_bound": 0.0, "variable_kind": "continuous", "id": "transcription_TU0_14_from_RpoD_mono", "upper_bound": 1000.0, "objective_coefficient": 0.0, "reaction_type": {"TranscriptionReaction": {"transcription_data": "TU0_14_from_RpoD_mono"}}, "metabolites": {"RNAP70-CPLX": "-0.00735946572863297*mu - 0.00288123083275981", "RNA_b3500": 1, "Mfd_mono_mod_1:mg2": "-4.27350427350427e-6*mu", "NusA_mono": "-4.27350427350427e-6*mu", "NusG_mono": "-4.27350427350427e-6*mu", "GreA_mono": "-4.27350427350427e-6*mu", "GreB_mono": "-4.27350427350427e-6*mu", "RpoZ_mono_mod_1:mg2": "-4.27350427350427e-6*mu", "Rho_hexa_mod_3:mg2": "-4.27350427350427e-6*mu", "atp_c": -334.0, "h2o_c": -3.0, "adp_c": 3.0, "pi_c": 3.0, "h_c": 3.0, "utp_c": -378, "ctp_c": -436, "gtp_c": -395, "ppi_c": 1540, "mRNA_biomass": 432.623935813}}, {"name": "", "lower_bound": 0.0, "variable_kind": "continuous", "id": "transcription_TU00027_from_RpoD_mono", "upper_bound": 1000.0, "objective_coefficient": 0.0, "reaction_type": {"TranscriptionReaction": {"transcription_data": "TU00027_from_RpoD_mono"}}, "metabolites": {"RNAP70-CPLX": "-0.0208072167418623*mu - 0.00814602535443909", "RNA_b3870": 1, "Mfd_mono_mod_1:mg2": "-4.27350427350427e-6*mu", "NusA_mono": "-4.27350427350427e-6*mu", "NusG_mono": "-4.27350427350427e-6*mu", "GreA_mono": "-4.27350427350427e-6*mu", "GreB_mono": "-4.27350427350427e-6*mu", "RpoZ_mono_mod_1:mg2": "-4.27350427350427e-6*mu", "Rho_hexa_mod_3:mg2": "-4.27350427350427e-6*mu", "atp_c": -996.0, "h2o_c": -3.0, "adp_c": 3.0, "pi_c": 3.0, "h_c": 3.0, "utp_c": -998, "ctp_c": -1209, "gtp_c": -1154, "ppi_c": 4354, "mRNA_biomass": 452.42338249}}, {"name": "", "lower_bound": 0.0, "variable_kind": "continuous", "id": "transcription_TU00165_from_RpoD_mono", "upper_bound": 1000.0, "objective_coefficient": 0.0, "reaction_type": {"TranscriptionReaction": {"transcription_data": "TU00165_from_RpoD_mono"}}, "metabolites": {"RNAP70-CPLX": "-0.0136245693456705*mu - 0.00533401889883001", "RNA_b0588": 1, "RNA_b0590": 1, "RNA_b0589": 1, "Mfd_mono_mod_1:mg2": "-4.27350427350427e-6*mu", "NusA_mono": "-4.27350427350427e-6*mu", "NusG_mono": "-4.27350427350427e-6*mu", "GreA_mono": "-4.27350427350427e-6*mu", "GreB_mono": "-4.27350427350427e-6*mu", "RpoZ_mono_mod_1:mg2": "-4.27350427350427e-6*mu", "Rho_hexa_mod_3:mg2": "-4.27350427350427e-6*mu", "atp_c": -695.0, "h2o_c": -3.0, "adp_c": 3.0, "pi_c": 3.0, "h_c": 3.0, "utp_c": -518, "ctp_c": -867, "gtp_c": -774, "ppi_c": 2851, "mRNA_biomass": 903.5082523140001}}, {"name": "", "lower_bound": 0.0, "variable_kind": "continuous", "id": "transcription_TU0_12947_from_RpoD_mono", "upper_bound": 1000.0, "objective_coefficient": 0.0, "reaction_type": {"TranscriptionReaction": {"transcription_data": "TU0_12947_from_RpoD_mono"}}, "metabolites": {"RNAP70-CPLX": "-0.00312538349774413*mu - 0.00122358763936683", "RNA_b0469": 1, "Mfd_mono_mod_1:mg2": "-4.27350427350427e-6*mu", "NusA_mono": "-4.27350427350427e-6*mu", "NusG_mono": "-4.27350427350427e-6*mu", "GreA_mono": "-4.27350427350427e-6*mu", "GreB_mono": "-4.27350427350427e-6*mu", "RpoZ_mono_mod_1:mg2": "-4.27350427350427e-6*mu", "Rho_hexa_mod_3:mg2": "-4.27350427350427e-6*mu", "atp_c": -148.0, "h2o_c": -3.0, "adp_c": 3.0, "pi_c": 3.0, "h_c": 3.0, "utp_c": -161, "ctp_c": -171, "gtp_c": -177, "ppi_c": 654, "mRNA_biomass": 177.06334171199998}}, {"name": "", "lower_bound": 0.0, "variable_kind": "continuous", "id": "transcription_TU0_13651_from_RpoD_mono", "upper_bound": 1000.0, "objective_coefficient": 0.0, "reaction_type": {"TranscriptionReaction": {"transcription_data": "TU0_13651_from_RpoD_mono"}}, "metabolites": {"RNAP70-CPLX": "-0.00206447350309704*mu - 0.000808241376462491", "RNA_b2518": 1, "Mfd_mono_mod_1:mg2": "-4.27350427350427e-6*mu", "NusA_mono": "-4.27350427350427e-6*mu", "NusG_mono": "-4.27350427350427e-6*mu", "GreA_mono": "-4.27350427350427e-6*mu", "GreB_mono": "-4.27350427350427e-6*mu", "RpoZ_mono_mod_1:mg2": "-4.27350427350427e-6*mu", "Rho_hexa_mod_3:mg2": "-4.27350427350427e-6*mu", "atp_c": -111.0, "h2o_c": -3.0, "adp_c": 3.0, "pi_c": 3.0, "h_c": 3.0, "utp_c": -98, "ctp_c": -112, "gtp_c": -114, "ppi_c": 432, "mRNA_biomass": 138.65678751200002}}, {"name": "", "lower_bound": 0.0, "variable_kind": "continuous", "id": "transcription_TU0_5121_from_RPOE_MONOMER", "upper_bound": 1000.0, "objective_coefficient": 0.0, "reaction_type": {"TranscriptionReaction": {"transcription_data": "TU0_5121_from_RPOE_MONOMER"}}, "metabolites": {"RNAPE-CPLX": "-0.0169219923020061*mu - 0.00662495998623537", "RNA_b3339": 1, "RNA_b3340": 1, "Mfd_mono_mod_1:mg2": "-4.27350427350427e-6*mu", "NusA_mono": "-4.27350427350427e-6*mu", "NusG_mono": "-4.27350427350427e-6*mu", "GreA_mono": "-4.27350427350427e-6*mu", "GreB_mono": "-4.27350427350427e-6*mu", "RpoZ_mono_mod_1:mg2": "-4.27350427350427e-6*mu", "Rho_hexa_mod_3:mg2": "-4.27350427350427e-6*mu", "atp_c": -811.0, "h2o_c": -3.0, "adp_c": 3.0, "pi_c": 3.0, "h_c": 3.0, "utp_c": -908, "ctp_c": -945, "gtp_c": -880, "ppi_c": 3541, "mRNA_biomass": 1055.64262142}}, {"name": "", "lower_bound": 0.0, "variable_kind": "continuous", "id": "transcription_TU0_12812_from_RpoD_mono", "upper_bound": 1000.0, "objective_coefficient": 0.0, "reaction_type": {"TranscriptionReaction": {"transcription_data": "TU0_12812_from_RpoD_mono"}}, "metabolites": {"RNAP70-CPLX": "-0.00427231322168693*mu - 0.00167261062629043", "RNA_b0109": 1, "Mfd_mono_mod_1:mg2": "-4.27350427350427e-6*mu", "NusA_mono": "-4.27350427350427e-6*mu", "NusG_mono": "-4.27350427350427e-6*mu", "GreA_mono": "-4.27350427350427e-6*mu", "GreB_mono": "-4.27350427350427e-6*mu", "RpoZ_mono_mod_1:mg2": "-4.27350427350427e-6*mu", "Rho_hexa_mod_3:mg2": "-4.27350427350427e-6*mu", "atp_c": -196.0, "h2o_c": -3.0, "adp_c": 3.0, "pi_c": 3.0, "h_c": 3.0, "utp_c": -226, "ctp_c": -236, "gtp_c": -239, "ppi_c": 894, "mRNA_biomass": 286.356013854}}, {"name": "", "lower_bound": 0.0, "variable_kind": "continuous", "id": "transcription_TU00373_from_RpoD_mono", "upper_bound": 1000.0, "objective_coefficient": 0.0, "reaction_type": {"TranscriptionReaction": {"transcription_data": "TU00373_from_RpoD_mono"}}, "metabolites": {"RNAP70-CPLX": "-0.0201333955290459*mu - 0.00788222434962147", "RNA_b0421": 1, "RNA_b0420": 1, "Mfd_mono_mod_1:mg2": "-4.27350427350427e-6*mu", "NusA_mono": "-4.27350427350427e-6*mu", "NusG_mono": "-4.27350427350427e-6*mu", "GreA_mono": "-4.27350427350427e-6*mu", "GreB_mono": "-4.27350427350427e-6*mu", "RpoZ_mono_mod_1:mg2": "-4.27350427350427e-6*mu", "Rho_hexa_mod_3:mg2": "-4.27350427350427e-6*mu", "atp_c": -915.0, "h2o_c": -3.0, "adp_c": 3.0, "pi_c": 3.0, "h_c": 3.0, "utp_c": -1047, "ctp_c": -1168, "gtp_c": -1086, "ppi_c": 4213, "mRNA_biomass": 885.216764023}}, {"name": "", "lower_bound": 0.0, "variable_kind": "continuous", "id": "transcription_TU0_13355_from_RpoD_mono", "upper_bound": 1000.0, "objective_coefficient": 0.0, "reaction_type": {"TranscriptionReaction": {"transcription_data": "TU0_13355_from_RpoD_mono"}}, "metabolites": {"RNAP70-CPLX": "-0.00530454997323545*mu - 0.00207673131452168", "RNA_b1640": 1, "Mfd_mono_mod_1:mg2": "-4.27350427350427e-6*mu", "NusA_mono": "-4.27350427350427e-6*mu", "NusG_mono": "-4.27350427350427e-6*mu", "GreA_mono": "-4.27350427350427e-6*mu", "GreB_mono": "-4.27350427350427e-6*mu", "RpoZ_mono_mod_1:mg2": "-4.27350427350427e-6*mu", "Rho_hexa_mod_3:mg2": "-4.27350427350427e-6*mu", "atp_c": -270.0, "h2o_c": -3.0, "adp_c": 3.0, "pi_c": 3.0, "h_c": 3.0, "utp_c": -237, "ctp_c": -322, "gtp_c": -284, "ppi_c": 1110, "mRNA_biomass": 355.64719153}}, {"name": "", "lower_bound": 0.0, "variable_kind": "continuous", "id": "transcription_TU0_14693_with_TERM0_1094_from_RPOS_MONOMER", "upper_bound": 1000.0, "objective_coefficient": 0.0, "reaction_type": {"TranscriptionReaction": {"transcription_data": "TU0_14693_with_TERM0_1094_from_RPOS_MONOMER"}}, "metabolites": {"RNAPS-CPLX": "-0.0146902582141674*mu - 0.00575123609084652", "RNA_b3727": 1, "RNA_b3726": 1, "RNA_b3728": 1, "Mfd_mono_mod_1:mg2": "-4.27350427350427e-6*mu", "NusA_mono": "-4.27350427350427e-6*mu", "NusG_mono": "-4.27350427350427e-6*mu", "GreA_mono": "-4.27350427350427e-6*mu", "GreB_mono": "-4.27350427350427e-6*mu", "RpoZ_mono_mod_1:mg2": "-4.27350427350427e-6*mu", "utp_c": -666, "atp_c": -757, "ctp_c": -867, "gtp_c": -784, "ppi_c": 3074, "mRNA_biomass": 926.7610439719999}}, {"name": "", "lower_bound": 0.0, "variable_kind": "continuous", "id": "transcription_TU0_14693_with_TERM0_1094_from_RpoD_mono", "upper_bound": 1000.0, "objective_coefficient": 0.0, "reaction_type": {"TranscriptionReaction": {"transcription_data": "TU0_14693_with_TERM0_1094_from_RpoD_mono"}}, "metabolites": {"RNAP70-CPLX": "-0.0146902582141674*mu - 0.00575123609084652", "RNA_b3727": 1, "RNA_b3726": 1, "RNA_b3728": 1, "Mfd_mono_mod_1:mg2": "-4.27350427350427e-6*mu", "NusA_mono": "-4.27350427350427e-6*mu", "NusG_mono": "-4.27350427350427e-6*mu", "GreA_mono": "-4.27350427350427e-6*mu", "GreB_mono": "-4.27350427350427e-6*mu", "RpoZ_mono_mod_1:mg2": "-4.27350427350427e-6*mu", "utp_c": -666, "atp_c": -757, "ctp_c": -867, "gtp_c": -784, "ppi_c": 3074, "mRNA_biomass": 926.7610439719999}}, {"name": "", "lower_bound": 0.0, "variable_kind": "continuous", "id": "transcription_TU0_6557_from_RpoD_mono", "upper_bound": 1000.0, "objective_coefficient": 0.0, "reaction_type": {"TranscriptionReaction": {"transcription_data": "TU0_6557_from_RpoD_mono"}}, "metabolites": {"RNAP70-CPLX": "-0.0146950370880171*mu - 0.00575310701995871", "RNA_b2779": 1, "RNA_b2780": 1, "Mfd_mono_mod_1:mg2": "-4.27350427350427e-6*mu", "NusA_mono": "-4.27350427350427e-6*mu", "NusG_mono": "-4.27350427350427e-6*mu", "GreA_mono": "-4.27350427350427e-6*mu", "GreB_mono": "-4.27350427350427e-6*mu", "RpoZ_mono_mod_1:mg2": "-4.27350427350427e-6*mu", "Rho_hexa_mod_3:mg2": "-4.27350427350427e-6*mu", "atp_c": -728.0, "h2o_c": -3.0, "adp_c": 3.0, "pi_c": 3.0, "h_c": 3.0, "utp_c": -784, "ctp_c": -809, "gtp_c": -757, "ppi_c": 3075, "mRNA_biomass": 939.5158418569999}}, {"name": "", "lower_bound": 0.0, "variable_kind": "continuous", "id": "transcription_TU0_1061_from_RpoD_mono", "upper_bound": 1000.0, "objective_coefficient": 0.0, "reaction_type": {"TranscriptionReaction": {"transcription_data": "TU0_1061_from_RpoD_mono"}}, "metabolites": {"RNAP70-CPLX": "-0.0079042573475058*mu - 0.00309451675154852", "RNA_b3860": 1, "Mfd_mono_mod_1:mg2": "-4.27350427350427e-6*mu", "NusA_mono": "-4.27350427350427e-6*mu", "NusG_mono": "-4.27350427350427e-6*mu", "GreA_mono": "-4.27350427350427e-6*mu", "GreB_mono": "-4.27350427350427e-6*mu", "RpoZ_mono_mod_1:mg2": "-4.27350427350427e-6*mu", "Rho_hexa_mod_3:mg2": "-4.27350427350427e-6*mu", "atp_c": -441.0, "h2o_c": -3.0, "adp_c": 3.0, "pi_c": 3.0, "h_c": 3.0, "utp_c": -416, "ctp_c": -441, "gtp_c": -359, "ppi_c": 1654, "mRNA_biomass": 199.710110227}}, {"name": "", "lower_bound": 0.0, "variable_kind": "continuous", "id": "transcription_TU0_14487_from_RpoD_mono", "upper_bound": 1000.0, "objective_coefficient": 0.0, "reaction_type": {"TranscriptionReaction": {"transcription_data": "TU0_14487_from_RpoD_mono"}}, "metabolites": {"RNAP70-CPLX": "-0.0247975764064133*mu - 0.0097082511631108", "RNA_b4007": 1, "RNA_b4008": 1, "RNA_b4009": 1, "RNA_b4010": 1, "rRNA_containing_excision_machinery": "-3.41880341880342e-5*mu", "RNA_degradosome": "-3.41880341880342e-5*mu", "atp_c": -1226.75, "h2o_c": -686.75, "adp_c": 139.75, "pi_c": 139.75, "h_c": 686.75, "Mfd_mono_mod_1:mg2": "-4.27350427350427e-6*mu", "NusA_mono": "-4.27350427350427e-6*mu", "NusG_mono": "-4.27350427350427e-6*mu", "GreA_mono": "-4.27350427350427e-6*mu", "GreB_mono": "-4.27350427350427e-6*mu", "RpoZ_mono_mod_1:mg2": "-4.27350427350427e-6*mu", "Rho_hexa_mod_3:mg2": "-4.27350427350427e-6*mu", "RpsJ_mono": "-4.27350427350427e-6*mu", "RpsD_mono": "-4.27350427350427e-6*mu", "RplC_mono": "-4.27350427350427e-6*mu", "RplD_mono": "-4.27350427350427e-6*mu", "RplM_mono": "-4.27350427350427e-6*mu", "NusB_mono": "-4.27350427350427e-6*mu", "utp_c": -1363, "ctp_c": -1581, "gtp_c": -1158, "ump_c": 174, "amp_c": 149, "cmp_c": 119, "gmp_c": 105, "ppi_c": 5189, "tRNA_biomass": 24.523929316000004, "rRNA_biomass": 1453.299959466}}, {"name": "", "lower_bound": 0.0, "variable_kind": "continuous", "id": "transcription_TU482_with_TERM161_from_RpoD_mono", "upper_bound": 1000.0, "objective_coefficient": 0.0, "reaction_type": {"TranscriptionReaction": {"transcription_data": "TU482_with_TERM161_from_RpoD_mono"}}, "metabolites": {"RNAP70-CPLX": "-0.0237796762764141*mu - 0.0093097432622161", "RNA_b3124": 1, "RNA_b3126": 1, "RNA_b3125": 1, "RNA_b3127": 1, "RNA_b3123": 1, "monocistronic_excision_machinery": "-4.27350427350427e-5*mu", "RNA_degradosome": "-4.27350427350427e-5*mu", "atp_c": -1291.5, "h2o_c": -577.5, "adp_c": 115.5, "pi_c": 115.5, "h_c": 577.5, "Mfd_mono_mod_1:mg2": "-4.27350427350427e-6*mu", "NusA_mono": "-4.27350427350427e-6*mu", "NusG_mono": "-4.27350427350427e-6*mu", "GreA_mono": "-4.27350427350427e-6*mu", "GreB_mono": "-4.27350427350427e-6*mu", "RpoZ_mono_mod_1:mg2": "-4.27350427350427e-6*mu", "RpsJ_mono": "-4.27350427350427e-6*mu", "RpsD_mono": "-4.27350427350427e-6*mu", "RplC_mono": "-4.27350427350427e-6*mu", "RplD_mono": "-4.27350427350427e-6*mu", "RplM_mono": "-4.27350427350427e-6*mu", "NusB_mono": "-4.27350427350427e-6*mu", "utp_c": -1156, "ctp_c": -1441, "gtp_c": -1203, "ump_c": 126, "amp_c": 103, "cmp_c": 122, "gmp_c": 111, "ppi_c": 4976, "ncRNA_biomass": 120.170850597, "mRNA_biomass": 1323.366553217}}, {"name": "", "lower_bound": 0.0, "variable_kind": "continuous", "id": "transcription_TU0_12827_from_RpoD_mono", "upper_bound": 1000.0, "objective_coefficient": 0.0, "reaction_type": {"TranscriptionReaction": {"transcription_data": "TU0_12827_from_RpoD_mono"}}, "metabolites": {"RNAP70-CPLX": "-0.0209505829573552*mu - 0.00820215322780454", "RNA_b0168": 1, "RNA_b0166": 1, "Mfd_mono_mod_1:mg2": "-4.27350427350427e-6*mu", "NusA_mono": "-4.27350427350427e-6*mu", "NusG_mono": "-4.27350427350427e-6*mu", "GreA_mono": "-4.27350427350427e-6*mu", "GreB_mono": "-4.27350427350427e-6*mu", "RpoZ_mono_mod_1:mg2": "-4.27350427350427e-6*mu", "Rho_hexa_mod_3:mg2": "-4.27350427350427e-6*mu", "atp_c": -1004.0, "h2o_c": -3.0, "adp_c": 3.0, "pi_c": 3.0, "h_c": 3.0, "utp_c": -1066, "ctp_c": -1157, "gtp_c": -1160, "ppi_c": 4384, "mRNA_biomass": 517.92602334}}, {"name": "", "lower_bound": 0.0, "variable_kind": "continuous", "id": "transcription_TU00504_from_RpoD_mono", "upper_bound": 1000.0, "objective_coefficient": 0.0, "reaction_type": {"TranscriptionReaction": {"transcription_data": "TU00504_from_RpoD_mono"}}, "metabolites": {"RNAP70-CPLX": "-0.00835347148938339*mu - 0.0032703840880936", "RNA_b3977": 1, "RNA_b3978": 1, "RNA_b3979": 1, "RNA_b3980": 1, "RNA_b3976": 1, "polycistronic_wout_rRNA_excision_machinery": "-4.27350427350427e-5*mu", "RNA_degradosome": "-4.27350427350427e-5*mu", "atp_c": -476.75, "h2o_c": -316.75, "adp_c": 65.75, "pi_c": 65.75, "h_c": 316.75, "Mfd_mono_mod_1:mg2": "-4.27350427350427e-6*mu", "NusA_mono": "-4.27350427350427e-6*mu", "NusG_mono": "-4.27350427350427e-6*mu", "GreA_mono": "-4.27350427350427e-6*mu", "GreB_mono": "-4.27350427350427e-6*mu", "RpoZ_mono_mod_1:mg2": "-4.27350427350427e-6*mu", "Rho_hexa_mod_3:mg2": "-4.27350427350427e-6*mu", "RpsJ_mono": "-4.27350427350427e-6*mu", "RpsD_mono": "-4.27350427350427e-6*mu", "RplC_mono": "-4.27350427350427e-6*mu", "RplD_mono": "-4.27350427350427e-6*mu", "RplM_mono": "-4.27350427350427e-6*mu", "NusB_mono": "-4.27350427350427e-6*mu", "utp_c": -415, "ctp_c": -470, "gtp_c": -452, "ump_c": 56, "amp_c": 79, "cmp_c": 59, "gmp_c": 57, "ppi_c": 1748, "tRNA_biomass": 100.173868152, "mRNA_biomass": 379.312812185}}, {"name": "", "lower_bound": 0.0, "variable_kind": "continuous", "id": "transcription_TU00182_from_RpoD_mono", "upper_bound": 1000.0, "objective_coefficient": 0.0, "reaction_type": {"TranscriptionReaction": {"transcription_data": "TU00182_from_RpoD_mono"}}, "metabolites": {"RNAP70-CPLX": "-0.0355165904514287*mu - 0.0139047451617343", "RNA_b3212": 1, "RNA_b3213": 1, "Mfd_mono_mod_1:mg2": "-4.27350427350427e-6*mu", "NusA_mono": "-4.27350427350427e-6*mu", "NusG_mono": "-4.27350427350427e-6*mu", "GreA_mono": "-4.27350427350427e-6*mu", "GreB_mono": "-4.27350427350427e-6*mu", "RpoZ_mono_mod_1:mg2": "-4.27350427350427e-6*mu", "Rho_hexa_mod_3:mg2": "-4.27350427350427e-6*mu", "atp_c": -1652.0, "h2o_c": -3.0, "adp_c": 3.0, "pi_c": 3.0, "h_c": 3.0, "utp_c": -1792, "ctp_c": -2009, "gtp_c": -1982, "ppi_c": 7432, "mRNA_biomass": 1884.5121229999997}}, {"name": "", "lower_bound": 0.0, "variable_kind": "continuous", "id": "transcription_TU00248_from_RpoD_mono", "upper_bound": 1000.0, "objective_coefficient": 0.0, "reaction_type": {"TranscriptionReaction": {"transcription_data": "TU00248_from_RpoD_mono"}}, "metabolites": {"RNAP70-CPLX": "-0.0255239652315771*mu - 0.00999263238816242", "RNA_b1734": 1, "Mfd_mono_mod_1:mg2": "-4.27350427350427e-6*mu", "NusA_mono": "-4.27350427350427e-6*mu", "NusG_mono": "-4.27350427350427e-6*mu", "GreA_mono": "-4.27350427350427e-6*mu", "GreB_mono": "-4.27350427350427e-6*mu", "RpoZ_mono_mod_1:mg2": "-4.27350427350427e-6*mu", "Rho_hexa_mod_3:mg2": "-4.27350427350427e-6*mu", "atp_c": -1476.0, "h2o_c": -3.0, "adp_c": 3.0, "pi_c": 3.0, "h_c": 3.0, "utp_c": -1360, "ctp_c": -1397, "gtp_c": -1111, "ppi_c": 5341, "mRNA_biomass": 431.624445993}}, {"name": "", "lower_bound": 0.0, "variable_kind": "continuous", "id": "transcription_TU0_1461_from_RpoD_mono", "upper_bound": 1000.0, "objective_coefficient": 0.0, "reaction_type": {"TranscriptionReaction": {"transcription_data": "TU0_1461_from_RpoD_mono"}}, "metabolites": {"RNAP70-CPLX": "-0.00639413321098111*mu - 0.00250330315209911", "RNA_b3528": 1, "Mfd_mono_mod_1:mg2": "-4.27350427350427e-6*mu", "NusA_mono": "-4.27350427350427e-6*mu", "NusG_mono": "-4.27350427350427e-6*mu", "GreA_mono": "-4.27350427350427e-6*mu", "GreB_mono": "-4.27350427350427e-6*mu", "RpoZ_mono_mod_1:mg2": "-4.27350427350427e-6*mu", "Rho_hexa_mod_3:mg2": "-4.27350427350427e-6*mu", "atp_c": -365.0, "h2o_c": -3.0, "adp_c": 3.0, "pi_c": 3.0, "h_c": 3.0, "utp_c": -287, "ctp_c": -361, "gtp_c": -328, "ppi_c": 1338, "mRNA_biomass": 412.675081407}}, {"name": "", "lower_bound": 0.0, "variable_kind": "continuous", "id": "transcription_TU0_5162_from_RpoD_mono", "upper_bound": 1000.0, "objective_coefficient": 0.0, "reaction_type": {"TranscriptionReaction": {"transcription_data": "TU0_5162_from_RpoD_mono"}}, "metabolites": {"RNAP70-CPLX": "-0.021313777369937*mu - 0.00834434384033035", "RNA_b4194": 1, "RNA_b4193": 1, "RNA_b4198": 1, "RNA_b4195": 1, "RNA_b4197": 1, "RNA_b4196": 1, "Mfd_mono_mod_1:mg2": "-4.27350427350427e-6*mu", "NusA_mono": "-4.27350427350427e-6*mu", "NusG_mono": "-4.27350427350427e-6*mu", "GreA_mono": "-4.27350427350427e-6*mu", "GreB_mono": "-4.27350427350427e-6*mu", "RpoZ_mono_mod_1:mg2": "-4.27350427350427e-6*mu", "Rho_hexa_mod_3:mg2": "-4.27350427350427e-6*mu", "atp_c": -1018.0, "h2o_c": -3.0, "adp_c": 3.0, "pi_c": 3.0, "h_c": 3.0, "utp_c": -998, "ctp_c": -1312, "gtp_c": -1135, "ppi_c": 4460, "mRNA_biomass": 1396.1914038619998}}, {"name": "", "lower_bound": 0.0, "variable_kind": "continuous", "id": "transcription_TU0_14394_with_TERM0_1039_from_RpoD_mono", "upper_bound": 1000.0, "objective_coefficient": 0.0, "reaction_type": {"TranscriptionReaction": {"transcription_data": "TU0_14394_with_TERM0_1039_from_RpoD_mono"}}, "metabolites": {"RNAP70-CPLX": "-0.0260305258596518*mu - 0.0101909508740537", "RNA_b0026": 1, "RNA_b0029": 1, "RNA_b0027": 1, "Mfd_mono_mod_1:mg2": "-4.27350427350427e-6*mu", "NusA_mono": "-4.27350427350427e-6*mu", "NusG_mono": "-4.27350427350427e-6*mu", "GreA_mono": "-4.27350427350427e-6*mu", "GreB_mono": "-4.27350427350427e-6*mu", "RpoZ_mono_mod_1:mg2": "-4.27350427350427e-6*mu", "utp_c": -1246, "atp_c": -1209, "ctp_c": -1590, "gtp_c": -1402, "ppi_c": 5447, "mRNA_biomass": 1364.1166501829998}}, {"name": "", "lower_bound": 0.0, "variable_kind": "continuous", "id": "transcription_TU0_13774_from_RpoD_mono", "upper_bound": 1000.0, "objective_coefficient": 0.0, "reaction_type": {"TranscriptionReaction": {"transcription_data": "TU0_13774_from_RpoD_mono"}}, "metabolites": {"RNAP70-CPLX": "-0.00572031199816472*mu - 0.00223950214728149", "RNA_b2871": 1, "Mfd_mono_mod_1:mg2": "-4.27350427350427e-6*mu", "NusA_mono": "-4.27350427350427e-6*mu", "NusG_mono": "-4.27350427350427e-6*mu", "GreA_mono": "-4.27350427350427e-6*mu", "GreB_mono": "-4.27350427350427e-6*mu", "RpoZ_mono_mod_1:mg2": "-4.27350427350427e-6*mu", "Rho_hexa_mod_3:mg2": "-4.27350427350427e-6*mu", "atp_c": -257.0, "h2o_c": -3.0, "adp_c": 3.0, "pi_c": 3.0, "h_c": 3.0, "utp_c": -301, "ctp_c": -318, "gtp_c": -324, "ppi_c": 1197, "mRNA_biomass": 383.46193625700005}}, {"name": "", "lower_bound": 0.0, "variable_kind": "continuous", "id": "transcription_TU363_from_RpoD_mono", "upper_bound": 1000.0, "objective_coefficient": 0.0, "reaction_type": {"TranscriptionReaction": {"transcription_data": "TU363_from_RpoD_mono"}}, "metabolites": {"RNAP70-CPLX": "-0.0583978384440876*mu - 0.0228627537508603", "RNA_b2197": 1, "RNA_b2199": 1, "RNA_b2201": 1, "RNA_b2202": 1, "RNA_b2203": 1, "RNA_b2200": 1, "RNA_b2205": 1, "RNA_b2207": 1, "RNA_b2206": 1, "RNA_b2204": 1, "RNA_b2198": 1, "Mfd_mono_mod_1:mg2": "-4.27350427350427e-6*mu", "NusA_mono": "-4.27350427350427e-6*mu", "NusG_mono": "-4.27350427350427e-6*mu", "GreA_mono": "-4.27350427350427e-6*mu", "GreB_mono": "-4.27350427350427e-6*mu", "RpoZ_mono_mod_1:mg2": "-4.27350427350427e-6*mu", "Rho_hexa_mod_3:mg2": "-4.27350427350427e-6*mu", "atp_c": -2893.0, "h2o_c": -3.0, "adp_c": 3.0, "pi_c": 3.0, "h_c": 3.0, "utp_c": -2532, "ctp_c": -3695, "gtp_c": -3103, "ppi_c": 12220, "mRNA_biomass": 2585.9486594190003}}, {"name": "", "lower_bound": 0.0, "variable_kind": "continuous", "id": "transcription_TU00166_from_RpoD_mono", "upper_bound": 1000.0, "objective_coefficient": 0.0, "reaction_type": {"TranscriptionReaction": {"transcription_data": "TU00166_from_RpoD_mono"}}, "metabolites": {"RNAP70-CPLX": "-0.0233352410083862*mu - 0.0091357468547832", "RNA_b0593": 1, "RNA_b0594": 1, "RNA_b0596": 1, "RNA_b0595": 1, "Mfd_mono_mod_1:mg2": "-4.27350427350427e-6*mu", "NusA_mono": "-4.27350427350427e-6*mu", "NusG_mono": "-4.27350427350427e-6*mu", "GreA_mono": "-4.27350427350427e-6*mu", "GreB_mono": "-4.27350427350427e-6*mu", "RpoZ_mono_mod_1:mg2": "-4.27350427350427e-6*mu", "Rho_hexa_mod_3:mg2": "-4.27350427350427e-6*mu", "atp_c": -1081.0, "h2o_c": -3.0, "adp_c": 3.0, "pi_c": 3.0, "h_c": 3.0, "utp_c": -1066, "ctp_c": -1459, "gtp_c": -1280, "ppi_c": 4883, "mRNA_biomass": 1407.0108458720001}}, {"name": "", "lower_bound": 0.0, "variable_kind": "continuous", "id": "transcription_TU00434_with_TERM72_from_RpoD_mono", "upper_bound": 1000.0, "objective_coefficient": 0.0, "reaction_type": {"TranscriptionReaction": {"transcription_data": "TU00434_with_TERM72_from_RpoD_mono"}}, "metabolites": {"RNAP70-CPLX": "-0.0203149927353369*mu - 0.00795331965588438", "RNA_b3067": 1, "RNA_b3065": 1, "Mfd_mono_mod_1:mg2": "-4.27350427350427e-6*mu", "NusA_mono": "-4.27350427350427e-6*mu", "NusG_mono": "-4.27350427350427e-6*mu", "GreA_mono": "-4.27350427350427e-6*mu", "GreB_mono": "-4.27350427350427e-6*mu", "RpoZ_mono_mod_1:mg2": "-4.27350427350427e-6*mu", "utp_c": -1112, "atp_c": -901, "ctp_c": -1140, "gtp_c": -1098, "ppi_c": 4251, "mRNA_biomass": 657.6600273180001}}, {"name": "", "lower_bound": 0.0, "variable_kind": "continuous", "id": "transcription_TU00300_from_RpoD_mono", "upper_bound": 1000.0, "objective_coefficient": 0.0, "reaction_type": {"TranscriptionReaction": {"transcription_data": "TU00300_from_RpoD_mono"}}, "metabolites": {"RNAP70-CPLX": "-0.0139590905151538*mu - 0.00546498393668272", "RNA_b0785": 1, "RNA_b0781": 1, "RNA_b0783": 1, "RNA_b0784": 1, "Mfd_mono_mod_1:mg2": "-4.27350427350427e-6*mu", "NusA_mono": "-4.27350427350427e-6*mu", "NusG_mono": "-4.27350427350427e-6*mu", "GreA_mono": "-4.27350427350427e-6*mu", "GreB_mono": "-4.27350427350427e-6*mu", "RpoZ_mono_mod_1:mg2": "-4.27350427350427e-6*mu", "Rho_hexa_mod_3:mg2": "-4.27350427350427e-6*mu", "atp_c": -652.0, "h2o_c": -3.0, "adp_c": 3.0, "pi_c": 3.0, "h_c": 3.0, "utp_c": -693, "ctp_c": -834, "gtp_c": -745, "ppi_c": 2921, "mRNA_biomass": 696.0975617550001}}, {"name": "", "lower_bound": 0.0, "variable_kind": "continuous", "id": "transcription_TU0_14694_from_RpoD_mono", "upper_bound": 1000.0, "objective_coefficient": 0.0, "reaction_type": {"TranscriptionReaction": {"transcription_data": "TU0_14694_from_RpoD_mono"}}, "metabolites": {"RNAP70-CPLX": "-0.00762230379036986*mu - 0.0029841319339298", "RNA_b3725": 1, "Mfd_mono_mod_1:mg2": "-4.27350427350427e-6*mu", "NusA_mono": "-4.27350427350427e-6*mu", "NusG_mono": "-4.27350427350427e-6*mu", "GreA_mono": "-4.27350427350427e-6*mu", "GreB_mono": "-4.27350427350427e-6*mu", "RpoZ_mono_mod_1:mg2": "-4.27350427350427e-6*mu", "Rho_hexa_mod_3:mg2": "-4.27350427350427e-6*mu", "atp_c": -357.0, "h2o_c": -3.0, "adp_c": 3.0, "pi_c": 3.0, "h_c": 3.0, "utp_c": -402, "ctp_c": -444, "gtp_c": -395, "ppi_c": 1595, "mRNA_biomass": 248.013457254}}, {"name": "", "lower_bound": 0.0, "variable_kind": "continuous", "id": "transcription_TU0_3561_from_RpoD_mono", "upper_bound": 1000.0, "objective_coefficient": 0.0, "reaction_type": {"TranscriptionReaction": {"transcription_data": "TU0_3561_from_RpoD_mono"}}, "metabolites": {"RNAP70-CPLX": "-0.000363194412581887*mu - 0.000142190612525809", "RNA_b1984": 1, "Mfd_mono_mod_1:mg2": "-4.27350427350427e-6*mu", "NusA_mono": "-4.27350427350427e-6*mu", "NusG_mono": "-4.27350427350427e-6*mu", "GreA_mono": "-4.27350427350427e-6*mu", "GreB_mono": "-4.27350427350427e-6*mu", "RpoZ_mono_mod_1:mg2": "-4.27350427350427e-6*mu", "Rho_hexa_mod_3:mg2": "-4.27350427350427e-6*mu", "RpsJ_mono": "-4.27350427350427e-6*mu", "RpsD_mono": "-4.27350427350427e-6*mu", "RplC_mono": "-4.27350427350427e-6*mu", "RplD_mono": "-4.27350427350427e-6*mu", "RplM_mono": "-4.27350427350427e-6*mu", "NusB_mono": "-4.27350427350427e-6*mu", "atp_c": -23.0, "h2o_c": -3.0, "adp_c": 3.0, "pi_c": 3.0, "h_c": 3.0, "utp_c": -16, "ctp_c": -22, "gtp_c": -18, "ppi_c": 76, "tRNA_biomass": 24.333854835999997}}, {"name": "", "lower_bound": 0.0, "variable_kind": "continuous", "id": "transcription_TU00374_from_RpoD_mono", "upper_bound": 1000.0, "objective_coefficient": 0.0, "reaction_type": {"TranscriptionReaction": {"transcription_data": "TU00374_from_RpoD_mono"}}, "metabolites": {"RNAP70-CPLX": "-0.0243196890214371*mu - 0.00952115825189264", "RNA_b3568": 1, "RNA_b3567": 1, "RNA_b3566": 1, "Mfd_mono_mod_1:mg2": "-4.27350427350427e-6*mu", "NusA_mono": "-4.27350427350427e-6*mu", "NusG_mono": "-4.27350427350427e-6*mu", "GreA_mono": "-4.27350427350427e-6*mu", "GreB_mono": "-4.27350427350427e-6*mu", "RpoZ_mono_mod_1:mg2": "-4.27350427350427e-6*mu", "Rho_hexa_mod_3:mg2": "-4.27350427350427e-6*mu", "atp_c": -1287.0, "h2o_c": -3.0, "adp_c": 3.0, "pi_c": 3.0, "h_c": 3.0, "utp_c": -1340, "ctp_c": -1284, "gtp_c": -1181, "ppi_c": 5089, "mRNA_biomass": 1188.589142717}}, {"name": "", "lower_bound": 0.0, "variable_kind": "continuous", "id": "transcription_TU0_5163_from_RpoD_mono", "upper_bound": 1000.0, "objective_coefficient": 0.0, "reaction_type": {"TranscriptionReaction": {"transcription_data": "TU0_5163_from_RpoD_mono"}}, "metabolites": {"RNAP70-CPLX": "-0.00532844434248426*mu - 0.00208608596008259", "RNA_b4192": 1, "Mfd_mono_mod_1:mg2": "-4.27350427350427e-6*mu", "NusA_mono": "-4.27350427350427e-6*mu", "NusG_mono": "-4.27350427350427e-6*mu", "GreA_mono": "-4.27350427350427e-6*mu", "GreB_mono": "-4.27350427350427e-6*mu", "RpoZ_mono_mod_1:mg2": "-4.27350427350427e-6*mu", "Rho_hexa_mod_3:mg2": "-4.27350427350427e-6*mu", "atp_c": -258.0, "h2o_c": -3.0, "adp_c": 3.0, "pi_c": 3.0, "h_c": 3.0, "utp_c": -287, "ctp_c": -303, "gtp_c": -270, "ppi_c": 1115, "mRNA_biomass": 340.507788085}}, {"name": "", "lower_bound": 0.0, "variable_kind": "continuous", "id": "transcription_TU483_from_RpoD_mono", "upper_bound": 1000.0, "objective_coefficient": 0.0, "reaction_type": {"TranscriptionReaction": {"transcription_data": "TU483_from_RpoD_mono"}}, "metabolites": {"RNAP70-CPLX": "-0.0172326191022406*mu - 0.00674657037852718", "RNA_b2566": 1, "RNA_b2563": 1, "RNA_b2567": 1, "RNA_b2564": 1, "Mfd_mono_mod_1:mg2": "-4.27350427350427e-6*mu", "NusA_mono": "-4.27350427350427e-6*mu", "NusG_mono": "-4.27350427350427e-6*mu", "GreA_mono": "-4.27350427350427e-6*mu", "GreB_mono": "-4.27350427350427e-6*mu", "RpoZ_mono_mod_1:mg2": "-4.27350427350427e-6*mu", "Rho_hexa_mod_3:mg2": "-4.27350427350427e-6*mu", "atp_c": -810.0, "h2o_c": -3.0, "adp_c": 3.0, "pi_c": 3.0, "h_c": 3.0, "utp_c": -892, "ctp_c": -1009, "gtp_c": -898, "ppi_c": 3606, "mRNA_biomass": 862.6440145399998}}, {"name": "", "lower_bound": 0.0, "variable_kind": "continuous", "id": "transcription_TU0_13652_from_RpoD_mono", "upper_bound": 1000.0, "objective_coefficient": 0.0, "reaction_type": {"TranscriptionReaction": {"transcription_data": "TU0_13652_from_RpoD_mono"}}, "metabolites": {"RNAP70-CPLX": "-0.0349431255894573*mu - 0.0136802336682725", "RNA_b2519": 1, "Mfd_mono_mod_1:mg2": "-4.27350427350427e-6*mu", "NusA_mono": "-4.27350427350427e-6*mu", "NusG_mono": "-4.27350427350427e-6*mu", "GreA_mono": "-4.27350427350427e-6*mu", "GreB_mono": "-4.27350427350427e-6*mu", "RpoZ_mono_mod_1:mg2": "-4.27350427350427e-6*mu", "Rho_hexa_mod_3:mg2": "-4.27350427350427e-6*mu", "atp_c": -1665.0, "h2o_c": -3.0, "adp_c": 3.0, "pi_c": 3.0, "h_c": 3.0, "utp_c": -1690, "ctp_c": -2130, "gtp_c": -1830, "ppi_c": 7312, "mRNA_biomass": 741.5076919129998}}, {"name": "", "lower_bound": 0.0, "variable_kind": "continuous", "id": "transcription_TU00505_from_RpoD_mono", "upper_bound": 1000.0, "objective_coefficient": 0.0, "reaction_type": {"TranscriptionReaction": {"transcription_data": "TU00505_from_RpoD_mono"}}, "metabolites": {"RNAP70-CPLX": "-0.00165349035201754*mu - 0.000647341472814866", "RNA_b4163": 1, "RNA_b4165": 1, "RNA_b4164": 1, "polycistronic_wout_rRNA_excision_machinery": "-2.56410256410256e-5*mu", "RNA_degradosome": "-2.56410256410256e-5*mu", "atp_c": -102.5, "h2o_c": -150.5, "adp_c": 32.5, "pi_c": 32.5, "h_c": 150.5, "Mfd_mono_mod_1:mg2": "-4.27350427350427e-6*mu", "NusA_mono": "-4.27350427350427e-6*mu", "NusG_mono": "-4.27350427350427e-6*mu", "GreA_mono": "-4.27350427350427e-6*mu", "GreB_mono": "-4.27350427350427e-6*mu", "RpoZ_mono_mod_1:mg2": "-4.27350427350427e-6*mu", "Rho_hexa_mod_3:mg2": "-4.27350427350427e-6*mu", "RpsJ_mono": "-4.27350427350427e-6*mu", "RpsD_mono": "-4.27350427350427e-6*mu", "RplC_mono": "-4.27350427350427e-6*mu", "RplD_mono": "-4.27350427350427e-6*mu", "RplM_mono": "-4.27350427350427e-6*mu", "NusB_mono": "-4.27350427350427e-6*mu", "utp_c": -92, "ctp_c": -97, "gtp_c": -87, "ump_c": 53, "amp_c": 19, "cmp_c": 22, "gmp_c": 24, "ppi_c": 346, "tRNA_biomass": 73.136696268}}, {"name": "", "lower_bound": 0.0, "variable_kind": "continuous", "id": "transcription_TU00183_from_RpoD_mono", "upper_bound": 1000.0, "objective_coefficient": 0.0, "reaction_type": {"TranscriptionReaction": {"transcription_data": "TU00183_from_RpoD_mono"}}, "metabolites": {"RNAP70-CPLX": "-0.00577287961051209*mu - 0.00226008236751548", "RNA_b3460": 1, "Mfd_mono_mod_1:mg2": "-4.27350427350427e-6*mu", "NusA_mono": "-4.27350427350427e-6*mu", "NusG_mono": "-4.27350427350427e-6*mu", "GreA_mono": "-4.27350427350427e-6*mu", "GreB_mono": "-4.27350427350427e-6*mu", "RpoZ_mono_mod_1:mg2": "-4.27350427350427e-6*mu", "Rho_hexa_mod_3:mg2": "-4.27350427350427e-6*mu", "atp_c": -234.0, "h2o_c": -3.0, "adp_c": 3.0, "pi_c": 3.0, "h_c": 3.0, "utp_c": -334, "ctp_c": -351, "gtp_c": -292, "ppi_c": 1208, "mRNA_biomass": 352.136745104}}, {"name": "", "lower_bound": 0.0, "variable_kind": "continuous", "id": "transcription_TU0_1062_from_RpoD_mono", "upper_bound": 1000.0, "objective_coefficient": 0.0, "reaction_type": {"TranscriptionReaction": {"transcription_data": "TU0_1062_from_RpoD_mono"}}, "metabolites": {"RNAP70-CPLX": "-0.00319228773164079*mu - 0.00124978064693737", "RNA_b3860": 1, "Mfd_mono_mod_1:mg2": "-4.27350427350427e-6*mu", "NusA_mono": "-4.27350427350427e-6*mu", "NusG_mono": "-4.27350427350427e-6*mu", "GreA_mono": "-4.27350427350427e-6*mu", "GreB_mono": "-4.27350427350427e-6*mu", "RpoZ_mono_mod_1:mg2": "-4.27350427350427e-6*mu", "Rho_hexa_mod_3:mg2": "-4.27350427350427e-6*mu", "atp_c": -177.0, "h2o_c": -3.0, "adp_c": 3.0, "pi_c": 3.0, "h_c": 3.0, "utp_c": -179, "ctp_c": -185, "gtp_c": -130, "ppi_c": 668, "mRNA_biomass": 199.710110227}}, {"name": "", "lower_bound": 0.0, "variable_kind": "continuous", "id": "transcription_TU0_13356_from_RPOS_MONOMER", "upper_bound": 1000.0, "objective_coefficient": 0.0, "reaction_type": {"TranscriptionReaction": {"transcription_data": "TU0_13356_from_RPOS_MONOMER"}}, "metabolites": {"RNAPS-CPLX": "-0.00260926512196987*mu - 0.0010215272952512", "RNA_b1646": 1, "Mfd_mono_mod_1:mg2": "-4.27350427350427e-6*mu", "NusA_mono": "-4.27350427350427e-6*mu", "NusG_mono": "-4.27350427350427e-6*mu", "GreA_mono": "-4.27350427350427e-6*mu", "GreB_mono": "-4.27350427350427e-6*mu", "RpoZ_mono_mod_1:mg2": "-4.27350427350427e-6*mu", "Rho_hexa_mod_3:mg2": "-4.27350427350427e-6*mu", "atp_c": -114.0, "h2o_c": -3.0, "adp_c": 3.0, "pi_c": 3.0, "h_c": 3.0, "utp_c": -147, "ctp_c": -151, "gtp_c": -137, "ppi_c": 546, "mRNA_biomass": 166.769168862}}, {"name": "", "lower_bound": 0.0, "variable_kind": "continuous", "id": "transcription_TU0_13083_from_RpoD_mono", "upper_bound": 1000.0, "objective_coefficient": 0.0, "reaction_type": {"TranscriptionReaction": {"transcription_data": "TU0_13083_from_RpoD_mono"}}, "metabolites": {"RNAP70-CPLX": "-0.0035411455226734*mu - 0.00138635847212663", "RNA_b0902": 1, "Mfd_mono_mod_1:mg2": "-4.27350427350427e-6*mu", "NusA_mono": "-4.27350427350427e-6*mu", "NusG_mono": "-4.27350427350427e-6*mu", "GreA_mono": "-4.27350427350427e-6*mu", "GreB_mono": "-4.27350427350427e-6*mu", "RpoZ_mono_mod_1:mg2": "-4.27350427350427e-6*mu", "Rho_hexa_mod_3:mg2": "-4.27350427350427e-6*mu", "atp_c": -182.0, "h2o_c": -3.0, "adp_c": 3.0, "pi_c": 3.0, "h_c": 3.0, "utp_c": -189, "ctp_c": -197, "gtp_c": -176, "ppi_c": 741, "mRNA_biomass": 236.923198581}}, {"name": "", "lower_bound": 0.0, "variable_kind": "continuous", "id": "transcription_TU0_13243_from_RpoD_mono", "upper_bound": 1000.0, "objective_coefficient": 0.0, "reaction_type": {"TranscriptionReaction": {"transcription_data": "TU0_13243_from_RpoD_mono"}}, "metabolites": {"RNAP70-CPLX": "-0.0115792113379725*mu - 0.00453326123881624", "RNA_b1386": 1, "Mfd_mono_mod_1:mg2": "-4.27350427350427e-6*mu", "NusA_mono": "-4.27350427350427e-6*mu", "NusG_mono": "-4.27350427350427e-6*mu", "GreA_mono": "-4.27350427350427e-6*mu", "GreB_mono": "-4.27350427350427e-6*mu", "RpoZ_mono_mod_1:mg2": "-4.27350427350427e-6*mu", "Rho_hexa_mod_3:mg2": "-4.27350427350427e-6*mu", "atp_c": -545.0, "h2o_c": -3.0, "adp_c": 3.0, "pi_c": 3.0, "h_c": 3.0, "utp_c": -657, "ctp_c": -617, "gtp_c": -607, "ppi_c": 2423, "mRNA_biomass": 727.252117614}}, {"name": "", "lower_bound": 0.0, "variable_kind": "continuous", "id": "transcription_TU0_4904_from_RPOH_MONOMER", "upper_bound": 1000.0, "objective_coefficient": 0.0, "reaction_type": {"TranscriptionReaction": {"transcription_data": "TU0_4904_from_RPOH_MONOMER"}}, "metabolites": {"RNAP32-CPLX": "-0.0101168759399455*mu - 0.00396075693048864", "RNA_b1779": 1, "Mfd_mono_mod_1:mg2": "-4.27350427350427e-6*mu", "NusA_mono": "-4.27350427350427e-6*mu", "NusG_mono": "-4.27350427350427e-6*mu", "GreA_mono": "-4.27350427350427e-6*mu", "GreB_mono": "-4.27350427350427e-6*mu", "RpoZ_mono_mod_1:mg2": "-4.27350427350427e-6*mu", "Rho_hexa_mod_3:mg2": "-4.27350427350427e-6*mu", "atp_c": -528.0, "h2o_c": -3.0, "adp_c": 3.0, "pi_c": 3.0, "h_c": 3.0, "utp_c": -553, "ctp_c": -521, "gtp_c": -518, "ppi_c": 2117, "mRNA_biomass": 319.31980583599994}}, {"name": "", "lower_bound": 0.0, "variable_kind": "continuous", "id": "transcription_TU0_8353_from_RPOH_MONOMER", "upper_bound": 1000.0, "objective_coefficient": 0.0, "reaction_type": {"TranscriptionReaction": {"transcription_data": "TU0_8353_from_RPOH_MONOMER"}}, "metabolites": {"RNAP32-CPLX": "-0.00507516402844689*mu - 0.00198692671713696", "RNA_b1380": 1, "Mfd_mono_mod_1:mg2": "-4.27350427350427e-6*mu", "NusA_mono": "-4.27350427350427e-6*mu", "NusG_mono": "-4.27350427350427e-6*mu", "GreA_mono": "-4.27350427350427e-6*mu", "GreB_mono": "-4.27350427350427e-6*mu", "RpoZ_mono_mod_1:mg2": "-4.27350427350427e-6*mu", "Rho_hexa_mod_3:mg2": "-4.27350427350427e-6*mu", "atp_c": -269.0, "h2o_c": -3.0, "adp_c": 3.0, "pi_c": 3.0, "h_c": 3.0, "utp_c": -283, "ctp_c": -267, "gtp_c": -246, "ppi_c": 1062, "mRNA_biomass": 316.66730505}}, {"name": "", "lower_bound": 0.0, "variable_kind": "continuous", "id": "transcription_TU0_3581_from_RPON_MONOMER", "upper_bound": 1000.0, "objective_coefficient": 0.0, "reaction_type": {"TranscriptionReaction": {"transcription_data": "TU0_3581_from_RPON_MONOMER"}}, "metabolites": {"RNAP54-CPLX": "-0.0196602870179195*mu - 0.00769700236751548", "RNA_b2308": 1, "RNA_b2310": 1, "RNA_b2309": 1, "RNA_b2306": 1, "RNA_b2307": 1, "Mfd_mono_mod_1:mg2": "-4.27350427350427e-6*mu", "NusA_mono": "-4.27350427350427e-6*mu", "NusG_mono": "-4.27350427350427e-6*mu", "GreA_mono": "-4.27350427350427e-6*mu", "GreB_mono": "-4.27350427350427e-6*mu", "RpoZ_mono_mod_1:mg2": "-4.27350427350427e-6*mu", "Rho_hexa_mod_3:mg2": "-4.27350427350427e-6*mu", "atp_c": -1055.0, "h2o_c": -3.0, "adp_c": 3.0, "pi_c": 3.0, "h_c": 3.0, "utp_c": -1006, "ctp_c": -1094, "gtp_c": -962, "ppi_c": 4114, "mRNA_biomass": 1198.232395724}}, {"name": "", "lower_bound": 0.0, "variable_kind": "continuous", "id": "transcription_TU0_14395_with_TERM0_1039_from_RpoD_mono", "upper_bound": 1000.0, "objective_coefficient": 0.0, "reaction_type": {"TranscriptionReaction": {"transcription_data": "TU0_14395_with_TERM0_1039_from_RpoD_mono"}}, "metabolites": {"RNAP70-CPLX": "-0.0250699722158497*mu - 0.00981489412250516", "RNA_b0026": 1, "RNA_b0029": 1, "RNA_b0027": 1, "Mfd_mono_mod_1:mg2": "-4.27350427350427e-6*mu", "NusA_mono": "-4.27350427350427e-6*mu", "NusG_mono": "-4.27350427350427e-6*mu", "GreA_mono": "-4.27350427350427e-6*mu", "GreB_mono": "-4.27350427350427e-6*mu", "RpoZ_mono_mod_1:mg2": "-4.27350427350427e-6*mu", "utp_c": -1207, "atp_c": -1163, "ctp_c": -1528, "gtp_c": -1348, "ppi_c": 5246, "mRNA_biomass": 1364.1166501829998}}, {"name": "", "lower_bound": 0.0, "variable_kind": "continuous", "id": "transcription_TU0_6562_with_PROS_TERMINATOR_from_RpoD_mono", "upper_bound": 1000.0, "objective_coefficient": 0.0, "reaction_type": {"TranscriptionReaction": {"transcription_data": "TU0_6562_with_PROS_TERMINATOR_from_RpoD_mono"}}, "metabolites": {"RNAP70-CPLX": "-0.00868799265886671*mu - 0.00340134912594632", "RNA_b0194": 1, "Mfd_mono_mod_1:mg2": "-4.27350427350427e-6*mu", "NusA_mono": "-4.27350427350427e-6*mu", "NusG_mono": "-4.27350427350427e-6*mu", "GreA_mono": "-4.27350427350427e-6*mu", "GreB_mono": "-4.27350427350427e-6*mu", "RpoZ_mono_mod_1:mg2": "-4.27350427350427e-6*mu", "utp_c": -431, "atp_c": -403, "ctp_c": -513, "gtp_c": -471, "ppi_c": 1818, "mRNA_biomass": 549.8994408389999}}, {"name": "", "lower_bound": 0.0, "variable_kind": "continuous", "id": "transcription_TU00167_with_TERM0261_from_RpoD_mono", "upper_bound": 1000.0, "objective_coefficient": 0.0, "reaction_type": {"TranscriptionReaction": {"transcription_data": "TU00167_with_TERM0261_from_RpoD_mono"}}, "metabolites": {"RNAP70-CPLX": "-0.003789646962861*mu - 0.00148364678596008", "RNA_b1252": 1, "Mfd_mono_mod_1:mg2": "-4.27350427350427e-6*mu", "NusA_mono": "-4.27350427350427e-6*mu", "NusG_mono": "-4.27350427350427e-6*mu", "GreA_mono": "-4.27350427350427e-6*mu", "GreB_mono": "-4.27350427350427e-6*mu", "RpoZ_mono_mod_1:mg2": "-4.27350427350427e-6*mu", "utp_c": -206, "atp_c": -163, "ctp_c": -210, "gtp_c": -214, "ppi_c": 793, "mRNA_biomass": 230.52422128}}, {"name": "", "lower_bound": 0.0, "variable_kind": "continuous", "id": "transcription_TU0_14263_from_RpoD_mono", "upper_bound": 1000.0, "objective_coefficient": 0.0, "reaction_type": {"TranscriptionReaction": {"transcription_data": "TU0_14263_from_RpoD_mono"}}, "metabolites": {"RNAP70-CPLX": "-0.0157129372180164*mu - 0.00615161492085341", "RNA_b3741": 1, "Mfd_mono_mod_1:mg2": "-4.27350427350427e-6*mu", "NusA_mono": "-4.27350427350427e-6*mu", "NusG_mono": "-4.27350427350427e-6*mu", "GreA_mono": "-4.27350427350427e-6*mu", "GreB_mono": "-4.27350427350427e-6*mu", "RpoZ_mono_mod_1:mg2": "-4.27350427350427e-6*mu", "Rho_hexa_mod_3:mg2": "-4.27350427350427e-6*mu", "atp_c": -772.0, "h2o_c": -3.0, "adp_c": 3.0, "pi_c": 3.0, "h_c": 3.0, "utp_c": -828, "ctp_c": -848, "gtp_c": -843, "ppi_c": 3288, "mRNA_biomass": 605.39731427}}, {"name": "", "lower_bound": 0.0, "variable_kind": "continuous", "id": "transcription_TU0_14506_from_RpoD_mono", "upper_bound": 1000.0, "objective_coefficient": 0.0, "reaction_type": {"TranscriptionReaction": {"transcription_data": "TU0_14506_from_RpoD_mono"}}, "metabolites": {"RNAP70-CPLX": "-0.00547658943182687*mu - 0.00214408476256022", "RNA_b0514": 1, "Mfd_mono_mod_1:mg2": "-4.27350427350427e-6*mu", "NusA_mono": "-4.27350427350427e-6*mu", "NusG_mono": "-4.27350427350427e-6*mu", "GreA_mono": "-4.27350427350427e-6*mu", "GreB_mono": "-4.27350427350427e-6*mu", "RpoZ_mono_mod_1:mg2": "-4.27350427350427e-6*mu", "Rho_hexa_mod_3:mg2": "-4.27350427350427e-6*mu", "atp_c": -260.0, "h2o_c": -3.0, "adp_c": 3.0, "pi_c": 3.0, "h_c": 3.0, "utp_c": -252, "ctp_c": -386, "gtp_c": -251, "ppi_c": 1146, "mRNA_biomass": 365.051159466}}, {"name": "", "lower_bound": 0.0, "variable_kind": "continuous", "id": "transcription_TU0_5182_from_RpoD_mono", "upper_bound": 1000.0, "objective_coefficient": 0.0, "reaction_type": {"TranscriptionReaction": {"transcription_data": "TU0_5182_from_RpoD_mono"}}, "metabolites": {"RNAP70-CPLX": "-0.0181740572506436*mu - 0.00711514341362698", "RNA_b2318": 1, "RNA_b2320": 1, "Mfd_mono_mod_1:mg2": "-4.27350427350427e-6*mu", "NusA_mono": "-4.27350427350427e-6*mu", "NusG_mono": "-4.27350427350427e-6*mu", "GreA_mono": "-4.27350427350427e-6*mu", "GreB_mono": "-4.27350427350427e-6*mu", "RpoZ_mono_mod_1:mg2": "-4.27350427350427e-6*mu", "Rho_hexa_mod_3:mg2": "-4.27350427350427e-6*mu", "atp_c": -935.0, "h2o_c": -3.0, "adp_c": 3.0, "pi_c": 3.0, "h_c": 3.0, "utp_c": -857, "ctp_c": -1093, "gtp_c": -921, "ppi_c": 3803, "mRNA_biomass": 623.60199085}}, {"name": "", "lower_bound": 0.0, "variable_kind": "continuous", "id": "transcription_TU0_8476_with_METYT2_from_RpoD_mono", "upper_bound": 1000.0, "objective_coefficient": 0.0, "reaction_type": {"TranscriptionReaction": {"transcription_data": "TU0_8476_with_METYT2_from_RpoD_mono"}}, "metabolites": {"RNAP70-CPLX": "-0.00164871147816778*mu - 0.000645470543702684", "RNA_b3171": 1, "monocistronic_excision_machinery": "-8.54700854700855e-6*mu", "RNA_degradosome": "-8.54700854700855e-6*mu", "atp_c": -166.0, "h2o_c": -335.0, "adp_c": 67.0, "pi_c": 67.0, "h_c": 335.0, "Mfd_mono_mod_1:mg2": "-4.27350427350427e-6*mu", "NusA_mono": "-4.27350427350427e-6*mu", "NusG_mono": "-4.27350427350427e-6*mu", "GreA_mono": "-4.27350427350427e-6*mu", "GreB_mono": "-4.27350427350427e-6*mu", "RpoZ_mono_mod_1:mg2": "-4.27350427350427e-6*mu", "RpsJ_mono": "-4.27350427350427e-6*mu", "RpsD_mono": "-4.27350427350427e-6*mu", "RplC_mono": "-4.27350427350427e-6*mu", "RplD_mono": "-4.27350427350427e-6*mu", "RplM_mono": "-4.27350427350427e-6*mu", "NusB_mono": "-4.27350427350427e-6*mu", "utp_c": -81, "ctp_c": -80, "gtp_c": -85, "ump_c": 66, "amp_c": 87, "cmp_c": 56, "gmp_c": 59, "ppi_c": 345, "tRNA_biomass": 24.765038577000002}}, {"name": "", "lower_bound": 0.0, "variable_kind": "continuous", "id": "transcription_TU0_8476_with_METYT1_from_RpoD_mono", "upper_bound": 1000.0, "objective_coefficient": 0.0, "reaction_type": {"TranscriptionReaction": {"transcription_data": "TU0_8476_with_METYT1_from_RpoD_mono"}}, "metabolites": {"RNAP70-CPLX": "-0.00145277765032755*mu - 0.000568762450103235", "RNA_b3171": 1, "monocistronic_excision_machinery": "-8.54700854700855e-6*mu", "RNA_degradosome": "-8.54700854700855e-6*mu", "atp_c": -139.75, "h2o_c": -283.75, "adp_c": 56.75, "pi_c": 56.75, "h_c": 283.75, "Mfd_mono_mod_1:mg2": "-4.27350427350427e-6*mu", "NusA_mono": "-4.27350427350427e-6*mu", "NusG_mono": "-4.27350427350427e-6*mu", "GreA_mono": "-4.27350427350427e-6*mu", "GreB_mono": "-4.27350427350427e-6*mu", "RpoZ_mono_mod_1:mg2": "-4.27350427350427e-6*mu", "RpsJ_mono": "-4.27350427350427e-6*mu", "RpsD_mono": "-4.27350427350427e-6*mu", "RplC_mono": "-4.27350427350427e-6*mu", "RplD_mono": "-4.27350427350427e-6*mu", "RplM_mono": "-4.27350427350427e-6*mu", "NusB_mono": "-4.27350427350427e-6*mu", "utp_c": -72, "ctp_c": -72, "gtp_c": -77, "ump_c": 57, "amp_c": 71, "cmp_c": 48, "gmp_c": 51, "ppi_c": 304, "tRNA_biomass": 24.765038577000002}}, {"name": "", "lower_bound": 0.0, "variable_kind": "continuous", "id": "transcription_TU0_14696_with_TERM0_1095_from_RpoD_mono", "upper_bound": 1000.0, "objective_coefficient": 0.0, "reaction_type": {"TranscriptionReaction": {"transcription_data": "TU0_14696_with_TERM0_1095_from_RpoD_mono"}}, "metabolites": {"RNAP70-CPLX": "-0.00369884835971553*mu - 0.00144809913282863", "RNA_b3643": 1, "Mfd_mono_mod_1:mg2": "-4.27350427350427e-6*mu", "NusA_mono": "-4.27350427350427e-6*mu", "NusG_mono": "-4.27350427350427e-6*mu", "GreA_mono": "-4.27350427350427e-6*mu", "GreB_mono": "-4.27350427350427e-6*mu", "RpoZ_mono_mod_1:mg2": "-4.27350427350427e-6*mu", "utp_c": -184, "atp_c": -160, "ctp_c": -240, "gtp_c": -190, "ppi_c": 774, "mRNA_biomass": 219.247079267}}, {"name": "", "lower_bound": 0.0, "variable_kind": "continuous", "id": "transcription_TU0_13013_from_RpoD_mono", "upper_bound": 1000.0, "objective_coefficient": 0.0, "reaction_type": {"TranscriptionReaction": {"transcription_data": "TU0_13013_from_RpoD_mono"}}, "metabolites": {"RNAP70-CPLX": "-0.00798549820295175*mu - 0.00312632254645561", "RNA_b0650": 1, "Mfd_mono_mod_1:mg2": "-4.27350427350427e-6*mu", "NusA_mono": "-4.27350427350427e-6*mu", "NusG_mono": "-4.27350427350427e-6*mu", "GreA_mono": "-4.27350427350427e-6*mu", "GreB_mono": "-4.27350427350427e-6*mu", "RpoZ_mono_mod_1:mg2": "-4.27350427350427e-6*mu", "Rho_hexa_mod_3:mg2": "-4.27350427350427e-6*mu", "atp_c": -409.0, "h2o_c": -3.0, "adp_c": 3.0, "pi_c": 3.0, "h_c": 3.0, "utp_c": -429, "ctp_c": -450, "gtp_c": -386, "ppi_c": 1671, "mRNA_biomass": 533.899378811}}, {"name": "", "lower_bound": 0.0, "variable_kind": "continuous", "id": "transcription_TU00435_with_TERM72_from_RpoD_mono", "upper_bound": 1000.0, "objective_coefficient": 0.0, "reaction_type": {"TranscriptionReaction": {"transcription_data": "TU00435_with_TERM72_from_RpoD_mono"}}, "metabolites": {"RNAP70-CPLX": "-0.0202050786367923*mu - 0.0079102882863042", "RNA_b3067": 1, "RNA_b3065": 1, "Mfd_mono_mod_1:mg2": "-4.27350427350427e-6*mu", "NusA_mono": "-4.27350427350427e-6*mu", "NusG_mono": "-4.27350427350427e-6*mu", "GreA_mono": "-4.27350427350427e-6*mu", "GreB_mono": "-4.27350427350427e-6*mu", "RpoZ_mono_mod_1:mg2": "-4.27350427350427e-6*mu", "utp_c": -1105, "atp_c": -895, "ctp_c": -1136, "gtp_c": -1092, "ppi_c": 4228, "mRNA_biomass": 657.6600273180001}}, {"name": "", "lower_bound": 0.0, "variable_kind": "continuous", "id": "transcription_TU00301_from_RpoD_mono", "upper_bound": 1000.0, "objective_coefficient": 0.0, "reaction_type": {"TranscriptionReaction": {"transcription_data": "TU00301_from_RpoD_mono"}}, "metabolites": {"RNAP70-CPLX": "-0.012190907190742*mu - 0.0047727401651755", "RNA_b0763": 1, "RNA_b0764": 1, "RNA_b0765": 1, "Mfd_mono_mod_1:mg2": "-4.27350427350427e-6*mu", "NusA_mono": "-4.27350427350427e-6*mu", "NusG_mono": "-4.27350427350427e-6*mu", "GreA_mono": "-4.27350427350427e-6*mu", "GreB_mono": "-4.27350427350427e-6*mu", "RpoZ_mono_mod_1:mg2": "-4.27350427350427e-6*mu", "Rho_hexa_mod_3:mg2": "-4.27350427350427e-6*mu", "atp_c": -637.0, "h2o_c": -3.0, "adp_c": 3.0, "pi_c": 3.0, "h_c": 3.0, "utp_c": -572, "ctp_c": -737, "gtp_c": -608, "ppi_c": 2551, "mRNA_biomass": 807.117628703}}, {"name": "", "lower_bound": 0.0, "variable_kind": "continuous", "id": "transcription_TU00029_from_RPON_MONOMER", "upper_bound": 1000.0, "objective_coefficient": 0.0, "reaction_type": {"TranscriptionReaction": {"transcription_data": "TU00029_from_RPON_MONOMER"}}, "metabolites": {"RNAP54-CPLX": "-0.0202576462491397*mu - 0.0079308685065382", "RNA_b3870": 1, "Mfd_mono_mod_1:mg2": "-4.27350427350427e-6*mu", "NusA_mono": "-4.27350427350427e-6*mu", "NusG_mono": "-4.27350427350427e-6*mu", "GreA_mono": "-4.27350427350427e-6*mu", "GreB_mono": "-4.27350427350427e-6*mu", "RpoZ_mono_mod_1:mg2": "-4.27350427350427e-6*mu", "Rho_hexa_mod_3:mg2": "-4.27350427350427e-6*mu", "atp_c": -957.0, "h2o_c": -3.0, "adp_c": 3.0, "pi_c": 3.0, "h_c": 3.0, "utp_c": -972, "ctp_c": -1183, "gtp_c": -1130, "ppi_c": 4239, "mRNA_biomass": 452.42338249}}, {"name": "", "lower_bound": 0.0, "variable_kind": "continuous", "id": "transcription_TU0_8764_from_RpoD_mono", "upper_bound": 1000.0, "objective_coefficient": 0.0, "reaction_type": {"TranscriptionReaction": {"transcription_data": "TU0_8764_from_RpoD_mono"}}, "metabolites": {"RNAP70-CPLX": "-0.00278130458056129*mu - 0.00108888074328975", "RNA_b0404": 1, "Mfd_mono_mod_1:mg2": "-4.27350427350427e-6*mu", "NusA_mono": "-4.27350427350427e-6*mu", "NusG_mono": "-4.27350427350427e-6*mu", "GreA_mono": "-4.27350427350427e-6*mu", "GreB_mono": "-4.27350427350427e-6*mu", "RpoZ_mono_mod_1:mg2": "-4.27350427350427e-6*mu", "Rho_hexa_mod_3:mg2": "-4.27350427350427e-6*mu", "atp_c": -157.0, "h2o_c": -3.0, "adp_c": 3.0, "pi_c": 3.0, "h_c": 3.0, "utp_c": -119, "ctp_c": -153, "gtp_c": -156, "ppi_c": 582, "mRNA_biomass": 187.08961102199999}}, {"name": "", "lower_bound": 0.0, "variable_kind": "continuous", "id": "transcription_TU0_13713_from_RpoD_mono", "upper_bound": 1000.0, "objective_coefficient": 0.0, "reaction_type": {"TranscriptionReaction": {"transcription_data": "TU0_13713_from_RpoD_mono"}}, "metabolites": {"RNAP70-CPLX": "-0.00507994290229665*mu - 0.00198879764624914", "RNA_b2682": 1, "RNA_b2683": 1, "Mfd_mono_mod_1:mg2": "-4.27350427350427e-6*mu", "NusA_mono": "-4.27350427350427e-6*mu", "NusG_mono": "-4.27350427350427e-6*mu", "GreA_mono": "-4.27350427350427e-6*mu", "GreB_mono": "-4.27350427350427e-6*mu", "RpoZ_mono_mod_1:mg2": "-4.27350427350427e-6*mu", "Rho_hexa_mod_3:mg2": "-4.27350427350427e-6*mu", "atp_c": -303.0, "h2o_c": -3.0, "adp_c": 3.0, "pi_c": 3.0, "h_c": 3.0, "utp_c": -194, "ctp_c": -288, "gtp_c": -281, "ppi_c": 1063, "mRNA_biomass": 345.443388054}}, {"name": "", "lower_bound": 0.0, "variable_kind": "continuous", "id": "transcription_TU0_13848_from_RpoD_mono", "upper_bound": 1000.0, "objective_coefficient": 0.0, "reaction_type": {"TranscriptionReaction": {"transcription_data": "TU0_13848_from_RpoD_mono"}}, "metabolites": {"RNAP70-CPLX": "-0.00176340445056206*mu - 0.000690372842395045", "RNA_b3058": 1, "Mfd_mono_mod_1:mg2": "-4.27350427350427e-6*mu", "NusA_mono": "-4.27350427350427e-6*mu", "NusG_mono": "-4.27350427350427e-6*mu", "GreA_mono": "-4.27350427350427e-6*mu", "GreB_mono": "-4.27350427350427e-6*mu", "RpoZ_mono_mod_1:mg2": "-4.27350427350427e-6*mu", "Rho_hexa_mod_3:mg2": "-4.27350427350427e-6*mu", "atp_c": -88.0, "h2o_c": -3.0, "adp_c": 3.0, "pi_c": 3.0, "h_c": 3.0, "utp_c": -96, "ctp_c": -117, "gtp_c": -71, "ppi_c": 369, "mRNA_biomass": 117.218295629}}, {"name": "", "lower_bound": 0.0, "variable_kind": "continuous", "id": "transcription_TU484_from_RpoD_mono", "upper_bound": 1000.0, "objective_coefficient": 0.0, "reaction_type": {"TranscriptionReaction": {"transcription_data": "TU484_from_RpoD_mono"}}, "metabolites": {"RNAP70-CPLX": "-0.00571553312431495*mu - 0.0022376312181693", "RNA_b2563": 1, "RNA_b2564": 1, "Mfd_mono_mod_1:mg2": "-4.27350427350427e-6*mu", "NusA_mono": "-4.27350427350427e-6*mu", "NusG_mono": "-4.27350427350427e-6*mu", "GreA_mono": "-4.27350427350427e-6*mu", "GreB_mono": "-4.27350427350427e-6*mu", "RpoZ_mono_mod_1:mg2": "-4.27350427350427e-6*mu", "Rho_hexa_mod_3:mg2": "-4.27350427350427e-6*mu", "atp_c": -257.0, "h2o_c": -3.0, "adp_c": 3.0, "pi_c": 3.0, "h_c": 3.0, "utp_c": -298, "ctp_c": -356, "gtp_c": -288, "ppi_c": 1196, "mRNA_biomass": 355.376112473}}, {"name": "", "lower_bound": 0.0, "variable_kind": "continuous", "id": "transcription_TU0_12951_from_RpoD_mono", "upper_bound": 1000.0, "objective_coefficient": 0.0, "reaction_type": {"TranscriptionReaction": {"transcription_data": "TU0_12951_from_RpoD_mono"}}, "metabolites": {"RNAP70-CPLX": "-0.00471674848971477*mu - 0.00184660703372333", "RNA_b0475": 1, "Mfd_mono_mod_1:mg2": "-4.27350427350427e-6*mu", "NusA_mono": "-4.27350427350427e-6*mu", "NusG_mono": "-4.27350427350427e-6*mu", "GreA_mono": "-4.27350427350427e-6*mu", "GreB_mono": "-4.27350427350427e-6*mu", "RpoZ_mono_mod_1:mg2": "-4.27350427350427e-6*mu", "Rho_hexa_mod_3:mg2": "-4.27350427350427e-6*mu", "atp_c": -234.0, "h2o_c": -3.0, "adp_c": 3.0, "pi_c": 3.0, "h_c": 3.0, "utp_c": -227, "ctp_c": -281, "gtp_c": -248, "ppi_c": 987, "mRNA_biomass": 308.409077343}}, {"name": "", "lower_bound": 0.0, "variable_kind": "continuous", "id": "transcription_TU0_4905_from_RPOS_MONOMER", "upper_bound": 1000.0, "objective_coefficient": 0.0, "reaction_type": {"TranscriptionReaction": {"transcription_data": "TU0_4905_from_RPOS_MONOMER"}}, "metabolites": {"RNAPS-CPLX": "-0.00493179781295404*mu - 0.00193079884377151", "RNA_b1779": 1, "Mfd_mono_mod_1:mg2": "-4.27350427350427e-6*mu", "NusA_mono": "-4.27350427350427e-6*mu", "NusG_mono": "-4.27350427350427e-6*mu", "GreA_mono": "-4.27350427350427e-6*mu", "GreB_mono": "-4.27350427350427e-6*mu", "RpoZ_mono_mod_1:mg2": "-4.27350427350427e-6*mu", "Rho_hexa_mod_3:mg2": "-4.27350427350427e-6*mu", "atp_c": -254.0, "h2o_c": -3.0, "adp_c": 3.0, "pi_c": 3.0, "h_c": 3.0, "utp_c": -272, "ctp_c": -244, "gtp_c": -265, "ppi_c": 1032, "mRNA_biomass": 319.31980583599994}}, {"name": "", "lower_bound": 0.0, "variable_kind": "continuous", "id": "transcription_TU0_4905_from_RpoD_mono", "upper_bound": 1000.0, "objective_coefficient": 0.0, "reaction_type": {"TranscriptionReaction": {"transcription_data": "TU0_4905_from_RpoD_mono"}}, "metabolites": {"RNAP70-CPLX": "-0.00493179781295404*mu - 0.00193079884377151", "RNA_b1779": 1, "Mfd_mono_mod_1:mg2": "-4.27350427350427e-6*mu", "NusA_mono": "-4.27350427350427e-6*mu", "NusG_mono": "-4.27350427350427e-6*mu", "GreA_mono": "-4.27350427350427e-6*mu", "GreB_mono": "-4.27350427350427e-6*mu", "RpoZ_mono_mod_1:mg2": "-4.27350427350427e-6*mu", "Rho_hexa_mod_3:mg2": "-4.27350427350427e-6*mu", "atp_c": -254.0, "h2o_c": -3.0, "adp_c": 3.0, "pi_c": 3.0, "h_c": 3.0, "utp_c": -272, "ctp_c": -244, "gtp_c": -265, "ppi_c": 1032, "mRNA_biomass": 319.31980583599994}}, {"name": "", "lower_bound": 0.0, "variable_kind": "continuous", "id": "transcription_TU0_3602_from_RPON_MONOMER", "upper_bound": 1000.0, "objective_coefficient": 0.0, "reaction_type": {"TranscriptionReaction": {"transcription_data": "TU0_3602_from_RPON_MONOMER"}}, "metabolites": {"RNAP54-CPLX": "-0.0284199627845326*mu - 0.0111264154301445", "RNA_b0334": 1, "RNA_b0333": 1, "RNA_b0331": 1, "Mfd_mono_mod_1:mg2": "-4.27350427350427e-6*mu", "NusA_mono": "-4.27350427350427e-6*mu", "NusG_mono": "-4.27350427350427e-6*mu", "GreA_mono": "-4.27350427350427e-6*mu", "GreB_mono": "-4.27350427350427e-6*mu", "RpoZ_mono_mod_1:mg2": "-4.27350427350427e-6*mu", "Rho_hexa_mod_3:mg2": "-4.27350427350427e-6*mu", "atp_c": -1247.0, "h2o_c": -3.0, "adp_c": 3.0, "pi_c": 3.0, "h_c": 3.0, "utp_c": -1331, "ctp_c": -1733, "gtp_c": -1639, "ppi_c": 5947, "mRNA_biomass": 1127.321965993}}, {"name": "", "lower_bound": 0.0, "variable_kind": "continuous", "id": "transcription_TU00375_from_RpoD_mono", "upper_bound": 1000.0, "objective_coefficient": 0.0, "reaction_type": {"TranscriptionReaction": {"transcription_data": "TU00375_from_RpoD_mono"}}, "metabolites": {"RNAP70-CPLX": "-0.00673821212816395*mu - 0.00263801004817619", "RNA_b2366": 1, "Mfd_mono_mod_1:mg2": "-4.27350427350427e-6*mu", "NusA_mono": "-4.27350427350427e-6*mu", "NusG_mono": "-4.27350427350427e-6*mu", "GreA_mono": "-4.27350427350427e-6*mu", "GreB_mono": "-4.27350427350427e-6*mu", "RpoZ_mono_mod_1:mg2": "-4.27350427350427e-6*mu", "Rho_hexa_mod_3:mg2": "-4.27350427350427e-6*mu", "atp_c": -363.0, "h2o_c": -3.0, "adp_c": 3.0, "pi_c": 3.0, "h_c": 3.0, "utp_c": -334, "ctp_c": -380, "gtp_c": -336, "ppi_c": 1410, "mRNA_biomass": 425.2213924889999}}, {"name": "", "lower_bound": 0.0, "variable_kind": "continuous", "id": "transcription_TU0_8681_from_RpoD_mono", "upper_bound": 1000.0, "objective_coefficient": 0.0, "reaction_type": {"TranscriptionReaction": {"transcription_data": "TU0_8681_from_RpoD_mono"}}, "metabolites": {"RNAP70-CPLX": "-0.00133330580408351*mu - 0.000521989222298692", "RNA_b0968": 1, "Mfd_mono_mod_1:mg2": "-4.27350427350427e-6*mu", "NusA_mono": "-4.27350427350427e-6*mu", "NusG_mono": "-4.27350427350427e-6*mu", "GreA_mono": "-4.27350427350427e-6*mu", "GreB_mono": "-4.27350427350427e-6*mu", "RpoZ_mono_mod_1:mg2": "-4.27350427350427e-6*mu", "Rho_hexa_mod_3:mg2": "-4.27350427350427e-6*mu", "atp_c": -66.0, "h2o_c": -3.0, "adp_c": 3.0, "pi_c": 3.0, "h_c": 3.0, "utp_c": -70, "ctp_c": -89, "gtp_c": -57, "ppi_c": 279, "mRNA_biomass": 88.728213979}}, {"name": "", "lower_bound": 0.0, "variable_kind": "continuous", "id": "transcription_TU00506_from_RpoD_mono", "upper_bound": 1000.0, "objective_coefficient": 0.0, "reaction_type": {"TranscriptionReaction": {"transcription_data": "TU00506_from_RpoD_mono"}}, "metabolites": {"RNAP70-CPLX": "-0.000497002880375213*mu - 0.000194576627666896", "RNA_b4270": 1, "monocistronic_excision_machinery": "-8.54700854700855e-6*mu", "RNA_degradosome": "-8.54700854700855e-6*mu", "atp_c": -30.75, "h2o_c": -26.75, "adp_c": 7.75, "pi_c": 7.75, "h_c": 26.75, "Mfd_mono_mod_1:mg2": "-4.27350427350427e-6*mu", "NusA_mono": "-4.27350427350427e-6*mu", "NusG_mono": "-4.27350427350427e-6*mu", "GreA_mono": "-4.27350427350427e-6*mu", "GreB_mono": "-4.27350427350427e-6*mu", "RpoZ_mono_mod_1:mg2": "-4.27350427350427e-6*mu", "Rho_hexa_mod_3:mg2": "-4.27350427350427e-6*mu", "RpsJ_mono": "-4.27350427350427e-6*mu", "RpsD_mono": "-4.27350427350427e-6*mu", "RplC_mono": "-4.27350427350427e-6*mu", "RplD_mono": "-4.27350427350427e-6*mu", "RplM_mono": "-4.27350427350427e-6*mu", "NusB_mono": "-4.27350427350427e-6*mu", "utp_c": -26, "ctp_c": -26, "gtp_c": -29, "ump_c": 3, "amp_c": 7, "cmp_c": 2, "gmp_c": 7, "ppi_c": 104, "tRNA_biomass": 27.142305465}}, {"name": "", "lower_bound": 0.0, "variable_kind": "continuous", "id": "transcription_TU00184_from_RpoD_mono", "upper_bound": 1000.0, "objective_coefficient": 0.0, "reaction_type": {"TranscriptionReaction": {"transcription_data": "TU00184_from_RpoD_mono"}}, "metabolites": {"RNAP70-CPLX": "-0.0240472932120007*mu - 0.00941451529249828", "RNA_b3455": 1, "RNA_b3456": 1, "RNA_b3458": 1, "RNA_b3454": 1, "RNA_b3457": 1, "Mfd_mono_mod_1:mg2": "-4.27350427350427e-6*mu", "NusA_mono": "-4.27350427350427e-6*mu", "NusG_mono": "-4.27350427350427e-6*mu", "GreA_mono": "-4.27350427350427e-6*mu", "GreB_mono": "-4.27350427350427e-6*mu", "RpoZ_mono_mod_1:mg2": "-4.27350427350427e-6*mu", "Rho_hexa_mod_3:mg2": "-4.27350427350427e-6*mu", "atp_c": -1208.0, "h2o_c": -3.0, "adp_c": 3.0, "pi_c": 3.0, "h_c": 3.0, "utp_c": -1067, "ctp_c": -1488, "gtp_c": -1272, "ppi_c": 5032, "mRNA_biomass": 1536.557160137}}, {"name": "", "lower_bound": 0.0, "variable_kind": "continuous", "id": "transcription_TU00097_from_RPOS_MONOMER", "upper_bound": 1000.0, "objective_coefficient": 0.0, "reaction_type": {"TranscriptionReaction": {"transcription_data": "TU00097_from_RPOS_MONOMER"}}, "metabolites": {"RNAPS-CPLX": "-0.0200999434120976*mu - 0.0078691278458362", "RNA_b0979": 1, "RNA_b0978": 1, "RNA_b0980": 1, "Mfd_mono_mod_1:mg2": "-4.27350427350427e-6*mu", "NusA_mono": "-4.27350427350427e-6*mu", "NusG_mono": "-4.27350427350427e-6*mu", "GreA_mono": "-4.27350427350427e-6*mu", "GreB_mono": "-4.27350427350427e-6*mu", "RpoZ_mono_mod_1:mg2": "-4.27350427350427e-6*mu", "Rho_hexa_mod_3:mg2": "-4.27350427350427e-6*mu", "atp_c": -1085.0, "h2o_c": -3.0, "adp_c": 3.0, "pi_c": 3.0, "h_c": 3.0, "utp_c": -879, "ctp_c": -1186, "gtp_c": -1059, "ppi_c": 4206, "mRNA_biomass": 1276.708942501}}, {"name": "", "lower_bound": 0.0, "variable_kind": "continuous", "id": "transcription_TU00097_from_RpoD_mono", "upper_bound": 1000.0, "objective_coefficient": 0.0, "reaction_type": {"TranscriptionReaction": {"transcription_data": "TU00097_from_RpoD_mono"}}, "metabolites": {"RNAP70-CPLX": "-0.0200999434120976*mu - 0.0078691278458362", "RNA_b0979": 1, "RNA_b0978": 1, "RNA_b0980": 1, "Mfd_mono_mod_1:mg2": "-4.27350427350427e-6*mu", "NusA_mono": "-4.27350427350427e-6*mu", "NusG_mono": "-4.27350427350427e-6*mu", "GreA_mono": "-4.27350427350427e-6*mu", "GreB_mono": "-4.27350427350427e-6*mu", "RpoZ_mono_mod_1:mg2": "-4.27350427350427e-6*mu", "Rho_hexa_mod_3:mg2": "-4.27350427350427e-6*mu", "atp_c": -1085.0, "h2o_c": -3.0, "adp_c": 3.0, "pi_c": 3.0, "h_c": 3.0, "utp_c": -879, "ctp_c": -1186, "gtp_c": -1059, "ppi_c": 4206, "mRNA_biomass": 1276.708942501}}, {"name": "", "lower_bound": 0.0, "variable_kind": "continuous", "id": "transcription_TU0_5183_from_RpoD_mono", "upper_bound": 1000.0, "objective_coefficient": 0.0, "reaction_type": {"TranscriptionReaction": {"transcription_data": "TU0_5183_from_RpoD_mono"}}, "metabolites": {"RNAP70-CPLX": "-0.0134238566439805*mu - 0.00525543987611837", "RNA_b2318": 1, "Mfd_mono_mod_1:mg2": "-4.27350427350427e-6*mu", "NusA_mono": "-4.27350427350427e-6*mu", "NusG_mono": "-4.27350427350427e-6*mu", "GreA_mono": "-4.27350427350427e-6*mu", "GreB_mono": "-4.27350427350427e-6*mu", "RpoZ_mono_mod_1:mg2": "-4.27350427350427e-6*mu", "Rho_hexa_mod_3:mg2": "-4.27350427350427e-6*mu", "atp_c": -690.0, "h2o_c": -3.0, "adp_c": 3.0, "pi_c": 3.0, "h_c": 3.0, "utp_c": -636, "ctp_c": -801, "gtp_c": -685, "ppi_c": 2809, "mRNA_biomass": 259.984323953}}, {"name": "", "lower_bound": 0.0, "variable_kind": "continuous", "id": "transcription_TU0_14489_from_RpoD_mono", "upper_bound": 1000.0, "objective_coefficient": 0.0, "reaction_type": {"TranscriptionReaction": {"transcription_data": "TU0_14489_from_RpoD_mono"}}, "metabolites": {"RNAP70-CPLX": "-0.0166257021233208*mu - 0.00650896238128011", "RNA_b2893": 1, "Mfd_mono_mod_1:mg2": "-4.27350427350427e-6*mu", "NusA_mono": "-4.27350427350427e-6*mu", "NusG_mono": "-4.27350427350427e-6*mu", "GreA_mono": "-4.27350427350427e-6*mu", "GreB_mono": "-4.27350427350427e-6*mu", "RpoZ_mono_mod_1:mg2": "-4.27350427350427e-6*mu", "Rho_hexa_mod_3:mg2": "-4.27350427350427e-6*mu", "atp_c": -807.0, "h2o_c": -3.0, "adp_c": 3.0, "pi_c": 3.0, "h_c": 3.0, "utp_c": -811, "ctp_c": -1018, "gtp_c": -846, "ppi_c": 3479, "mRNA_biomass": 226.65093369099998}}, {"name": "", "lower_bound": 0.0, "variable_kind": "continuous", "id": "transcription_TU0_14489_from_RPOH_MONOMER", "upper_bound": 1000.0, "objective_coefficient": 0.0, "reaction_type": {"TranscriptionReaction": {"transcription_data": "TU0_14489_from_RPOH_MONOMER"}}, "metabolites": {"RNAP32-CPLX": "-0.0166257021233208*mu - 0.00650896238128011", "RNA_b2893": 1, "Mfd_mono_mod_1:mg2": "-4.27350427350427e-6*mu", "NusA_mono": "-4.27350427350427e-6*mu", "NusG_mono": "-4.27350427350427e-6*mu", "GreA_mono": "-4.27350427350427e-6*mu", "GreB_mono": "-4.27350427350427e-6*mu", "RpoZ_mono_mod_1:mg2": "-4.27350427350427e-6*mu", "Rho_hexa_mod_3:mg2": "-4.27350427350427e-6*mu", "atp_c": -807.0, "h2o_c": -3.0, "adp_c": 3.0, "pi_c": 3.0, "h_c": 3.0, "utp_c": -811, "ctp_c": -1018, "gtp_c": -846, "ppi_c": 3479, "mRNA_biomass": 226.65093369099998}}, {"name": "", "lower_bound": 0.0, "variable_kind": "continuous", "id": "transcription_TU0_12830_from_RpoD_mono", "upper_bound": 1000.0, "objective_coefficient": 0.0, "reaction_type": {"TranscriptionReaction": {"transcription_data": "TU0_12830_from_RpoD_mono"}}, "metabolites": {"RNAP70-CPLX": "-0.00266661160816701*mu - 0.00104397844459738", "RNA_b0172": 1, "Mfd_mono_mod_1:mg2": "-4.27350427350427e-6*mu", "NusA_mono": "-4.27350427350427e-6*mu", "NusG_mono": "-4.27350427350427e-6*mu", "GreA_mono": "-4.27350427350427e-6*mu", "GreB_mono": "-4.27350427350427e-6*mu", "RpoZ_mono_mod_1:mg2": "-4.27350427350427e-6*mu", "Rho_hexa_mod_3:mg2": "-4.27350427350427e-6*mu", "atp_c": -114.0, "h2o_c": -3.0, "adp_c": 3.0, "pi_c": 3.0, "h_c": 3.0, "utp_c": -163, "ctp_c": -154, "gtp_c": -130, "ppi_c": 558, "mRNA_biomass": 177.759092538}}, {"name": "", "lower_bound": 0.0, "variable_kind": "continuous", "id": "transcription_TU0_1601_from_RpoD_mono", "upper_bound": 1000.0, "objective_coefficient": 0.0, "reaction_type": {"TranscriptionReaction": {"transcription_data": "TU0_1601_from_RpoD_mono"}}, "metabolites": {"RNAP70-CPLX": "-0.022016271825852*mu - 0.00861937041982106", "RNA_b3223": 1, "RNA_b3222": 1, "RNA_b3225": 1, "RNA_b3224": 1, "Mfd_mono_mod_1:mg2": "-4.27350427350427e-6*mu", "NusA_mono": "-4.27350427350427e-6*mu", "NusG_mono": "-4.27350427350427e-6*mu", "GreA_mono": "-4.27350427350427e-6*mu", "GreB_mono": "-4.27350427350427e-6*mu", "RpoZ_mono_mod_1:mg2": "-4.27350427350427e-6*mu", "Rho_hexa_mod_3:mg2": "-4.27350427350427e-6*mu", "atp_c": -1110.0, "h2o_c": -3.0, "adp_c": 3.0, "pi_c": 3.0, "h_c": 3.0, "utp_c": -980, "ctp_c": -1339, "gtp_c": -1181, "ppi_c": 4607, "mRNA_biomass": 1266.6076256709998}}, {"name": "", "lower_bound": 0.0, "variable_kind": "continuous", "id": "transcription_TU00168_from_RPOS_MONOMER", "upper_bound": 1000.0, "objective_coefficient": 0.0, "reaction_type": {"TranscriptionReaction": {"transcription_data": "TU00168_from_RPOS_MONOMER"}}, "metabolites": {"RNAPS-CPLX": "-0.0182744136014886*mu - 0.00715443292498279", "RNA_b2150": 1, "RNA_b2148": 1, "RNA_b2149": 1, "Mfd_mono_mod_1:mg2": "-4.27350427350427e-6*mu", "NusA_mono": "-4.27350427350427e-6*mu", "NusG_mono": "-4.27350427350427e-6*mu", "GreA_mono": "-4.27350427350427e-6*mu", "GreB_mono": "-4.27350427350427e-6*mu", "RpoZ_mono_mod_1:mg2": "-4.27350427350427e-6*mu", "Rho_hexa_mod_3:mg2": "-4.27350427350427e-6*mu", "atp_c": -985.0, "h2o_c": -3.0, "adp_c": 3.0, "pi_c": 3.0, "h_c": 3.0, "utp_c": -1005, "ctp_c": -996, "gtp_c": -841, "ppi_c": 3824, "mRNA_biomass": 1127.637902471}}, {"name": "", "lower_bound": 0.0, "variable_kind": "continuous", "id": "transcription_TU00168_from_RpoD_mono", "upper_bound": 1000.0, "objective_coefficient": 0.0, "reaction_type": {"TranscriptionReaction": {"transcription_data": "TU00168_from_RpoD_mono"}}, "metabolites": {"RNAP70-CPLX": "-0.0182744136014886*mu - 0.00715443292498279", "RNA_b2150": 1, "RNA_b2148": 1, "RNA_b2149": 1, "Mfd_mono_mod_1:mg2": "-4.27350427350427e-6*mu", "NusA_mono": "-4.27350427350427e-6*mu", "NusG_mono": "-4.27350427350427e-6*mu", "GreA_mono": "-4.27350427350427e-6*mu", "GreB_mono": "-4.27350427350427e-6*mu", "RpoZ_mono_mod_1:mg2": "-4.27350427350427e-6*mu", "Rho_hexa_mod_3:mg2": "-4.27350427350427e-6*mu", "atp_c": -985.0, "h2o_c": -3.0, "adp_c": 3.0, "pi_c": 3.0, "h_c": 3.0, "utp_c": -1005, "ctp_c": -996, "gtp_c": -841, "ppi_c": 3824, "mRNA_biomass": 1127.637902471}}, {"name": "", "lower_bound": 0.0, "variable_kind": "continuous", "id": "transcription_TU0_8699_from_RpoD_mono", "upper_bound": 1000.0, "objective_coefficient": 0.0, "reaction_type": {"TranscriptionReaction": {"transcription_data": "TU0_8699_from_RpoD_mono"}}, "metabolites": {"RNAP70-CPLX": "-0.0168455303204099*mu - 0.00659502512044047", "RNA_b1378": 1, "Mfd_mono_mod_1:mg2": "-4.27350427350427e-6*mu", "NusA_mono": "-4.27350427350427e-6*mu", "NusG_mono": "-4.27350427350427e-6*mu", "GreA_mono": "-4.27350427350427e-6*mu", "GreB_mono": "-4.27350427350427e-6*mu", "RpoZ_mono_mod_1:mg2": "-4.27350427350427e-6*mu", "Rho_hexa_mod_3:mg2": "-4.27350427350427e-6*mu", "atp_c": -820.0, "h2o_c": -3.0, "adp_c": 3.0, "pi_c": 3.0, "h_c": 3.0, "utp_c": -831, "ctp_c": -945, "gtp_c": -932, "ppi_c": 3525, "mRNA_biomass": 1129.959862685}}, {"name": "", "lower_bound": 0.0, "variable_kind": "continuous", "id": "transcription_TU0_4906_from_RpoD_mono", "upper_bound": 1000.0, "objective_coefficient": 0.0, "reaction_type": {"TranscriptionReaction": {"transcription_data": "TU0_4906_from_RpoD_mono"}}, "metabolites": {"RNAP70-CPLX": "-0.00559128240422115*mu - 0.00218898706125258", "RNA_b1779": 1, "Mfd_mono_mod_1:mg2": "-4.27350427350427e-6*mu", "NusA_mono": "-4.27350427350427e-6*mu", "NusG_mono": "-4.27350427350427e-6*mu", "GreA_mono": "-4.27350427350427e-6*mu", "GreB_mono": "-4.27350427350427e-6*mu", "RpoZ_mono_mod_1:mg2": "-4.27350427350427e-6*mu", "Rho_hexa_mod_3:mg2": "-4.27350427350427e-6*mu", "atp_c": -290.0, "h2o_c": -3.0, "adp_c": 3.0, "pi_c": 3.0, "h_c": 3.0, "utp_c": -305, "ctp_c": -283, "gtp_c": -295, "ppi_c": 1170, "mRNA_biomass": 319.31980583599994}}, {"name": "", "lower_bound": 0.0, "variable_kind": "continuous", "id": "transcription_TU0_14509_with_TERM0_1033_from_RpoD_mono", "upper_bound": 1000.0, "objective_coefficient": 0.0, "reaction_type": {"TranscriptionReaction": {"transcription_data": "TU0_14509_with_TERM0_1033_from_RpoD_mono"}}, "metabolites": {"RNAP70-CPLX": "-0.013935196145905*mu - 0.00545562929112182", "RNA_b2903": 1, "Mfd_mono_mod_1:mg2": "-4.27350427350427e-6*mu", "NusA_mono": "-4.27350427350427e-6*mu", "NusG_mono": "-4.27350427350427e-6*mu", "GreA_mono": "-4.27350427350427e-6*mu", "GreB_mono": "-4.27350427350427e-6*mu", "RpoZ_mono_mod_1:mg2": "-4.27350427350427e-6*mu", "utp_c": -668, "atp_c": -621, "ctp_c": -821, "gtp_c": -806, "ppi_c": 2916, "mRNA_biomass": 921.199096434}}, {"name": "", "lower_bound": 0.0, "variable_kind": "continuous", "id": "transcription_TU0_8477_from_RpoD_mono", "upper_bound": 1000.0, "objective_coefficient": 0.0, "reaction_type": {"TranscriptionReaction": {"transcription_data": "TU0_8477_from_RpoD_mono"}}, "metabolites": {"RNAP70-CPLX": "-0.00678600086666157*mu - 0.002656719339298", "RNA_b0526": 1, "Mfd_mono_mod_1:mg2": "-4.27350427350427e-6*mu", "NusA_mono": "-4.27350427350427e-6*mu", "NusG_mono": "-4.27350427350427e-6*mu", "GreA_mono": "-4.27350427350427e-6*mu", "GreB_mono": "-4.27350427350427e-6*mu", "RpoZ_mono_mod_1:mg2": "-4.27350427350427e-6*mu", "Rho_hexa_mod_3:mg2": "-4.27350427350427e-6*mu", "atp_c": -307.0, "h2o_c": -3.0, "adp_c": 3.0, "pi_c": 3.0, "h_c": 3.0, "utp_c": -347, "ctp_c": -411, "gtp_c": -358, "ppi_c": 1420, "mRNA_biomass": 442.93074784600003}}, {"name": "", "lower_bound": 0.0, "variable_kind": "continuous", "id": "transcription_TU0_13014_from_RpoD_mono", "upper_bound": 1000.0, "objective_coefficient": 0.0, "reaction_type": {"TranscriptionReaction": {"transcription_data": "TU0_13014_from_RpoD_mono"}}, "metabolites": {"RNAP70-CPLX": "-0.00447302592337692*mu - 0.00175118964900206", "RNA_b0651": 1, "Mfd_mono_mod_1:mg2": "-4.27350427350427e-6*mu", "NusA_mono": "-4.27350427350427e-6*mu", "NusG_mono": "-4.27350427350427e-6*mu", "GreA_mono": "-4.27350427350427e-6*mu", "GreB_mono": "-4.27350427350427e-6*mu", "RpoZ_mono_mod_1:mg2": "-4.27350427350427e-6*mu", "Rho_hexa_mod_3:mg2": "-4.27350427350427e-6*mu", "atp_c": -234.0, "h2o_c": -3.0, "adp_c": 3.0, "pi_c": 3.0, "h_c": 3.0, "utp_c": -229, "ctp_c": -244, "gtp_c": -232, "ppi_c": 936, "mRNA_biomass": 299.76701667599997}}, {"name": "", "lower_bound": 0.0, "variable_kind": "continuous", "id": "transcription_TU00436_with_TERM72_from_RpoD_mono", "upper_bound": 1000.0, "objective_coefficient": 0.0, "reaction_type": {"TranscriptionReaction": {"transcription_data": "TU00436_with_TERM72_from_RpoD_mono"}}, "metabolites": {"RNAP70-CPLX": "-0.0118993958859066*mu - 0.00465861348933241", "RNA_b3067": 1, "Mfd_mono_mod_1:mg2": "-4.27350427350427e-6*mu", "NusA_mono": "-4.27350427350427e-6*mu", "NusG_mono": "-4.27350427350427e-6*mu", "GreA_mono": "-4.27350427350427e-6*mu", "GreB_mono": "-4.27350427350427e-6*mu", "RpoZ_mono_mod_1:mg2": "-4.27350427350427e-6*mu", "utp_c": -676, "atp_c": -505, "ctp_c": -665, "gtp_c": -644, "ppi_c": 2490, "mRNA_biomass": 588.618056462}}, {"name": "", "lower_bound": 0.0, "variable_kind": "continuous", "id": "transcription_TU0_13172_from_RpoD_mono", "upper_bound": 1000.0, "objective_coefficient": 0.0, "reaction_type": {"TranscriptionReaction": {"transcription_data": "TU0_13172_from_RpoD_mono"}}, "metabolites": {"RNAP70-CPLX": "-0.00253758201422345*mu - 0.000993463358568479", "RNA_b1185": 1, "Mfd_mono_mod_1:mg2": "-4.27350427350427e-6*mu", "NusA_mono": "-4.27350427350427e-6*mu", "NusG_mono": "-4.27350427350427e-6*mu", "GreA_mono": "-4.27350427350427e-6*mu", "GreB_mono": "-4.27350427350427e-6*mu", "RpoZ_mono_mod_1:mg2": "-4.27350427350427e-6*mu", "Rho_hexa_mod_3:mg2": "-4.27350427350427e-6*mu", "atp_c": -167.0, "h2o_c": -3.0, "adp_c": 3.0, "pi_c": 3.0, "h_c": 3.0, "utp_c": -87, "ctp_c": -157, "gtp_c": -123, "ppi_c": 531, "mRNA_biomass": 170.46471205100002}}, {"name": "", "lower_bound": 0.0, "variable_kind": "continuous", "id": "transcription_TU00302_from_RpoD_mono", "upper_bound": 1000.0, "objective_coefficient": 0.0, "reaction_type": {"TranscriptionReaction": {"transcription_data": "TU00302_from_RpoD_mono"}}, "metabolites": {"RNAP70-CPLX": "-0.00962943080726976*mu - 0.00376992216104611", "RNA_b0826": 1, "RNA_b0827": 1, "Mfd_mono_mod_1:mg2": "-4.27350427350427e-6*mu", "NusA_mono": "-4.27350427350427e-6*mu", "NusG_mono": "-4.27350427350427e-6*mu", "GreA_mono": "-4.27350427350427e-6*mu", "GreB_mono": "-4.27350427350427e-6*mu", "RpoZ_mono_mod_1:mg2": "-4.27350427350427e-6*mu", "Rho_hexa_mod_3:mg2": "-4.27350427350427e-6*mu", "atp_c": -467.0, "h2o_c": -3.0, "adp_c": 3.0, "pi_c": 3.0, "h_c": 3.0, "utp_c": -426, "ctp_c": -602, "gtp_c": -523, "ppi_c": 2015, "mRNA_biomass": 636.016329266}}, {"name": "", "lower_bound": 0.0, "variable_kind": "continuous", "id": "transcription_TU00030_with_TERM0621_from_RpoD_mono", "upper_bound": 1000.0, "objective_coefficient": 0.0, "reaction_type": {"TranscriptionReaction": {"transcription_data": "TU00030_with_TERM0621_from_RpoD_mono"}}, "metabolites": {"RNAP70-CPLX": "-0.0199279039535062*mu - 0.00780177439779766", "RNA_b2243": 1, "RNA_b2242": 1, "RNA_b2241": 1, "Mfd_mono_mod_1:mg2": "-4.27350427350427e-6*mu", "NusA_mono": "-4.27350427350427e-6*mu", "NusG_mono": "-4.27350427350427e-6*mu", "GreA_mono": "-4.27350427350427e-6*mu", "GreB_mono": "-4.27350427350427e-6*mu", "RpoZ_mono_mod_1:mg2": "-4.27350427350427e-6*mu", "utp_c": -941, "atp_c": -913, "ctp_c": -1160, "gtp_c": -1156, "ppi_c": 4170, "mRNA_biomass": 1308.82858378}}, {"name": "", "lower_bound": 0.0, "variable_kind": "continuous", "id": "transcription_TU00507_from_RpoD_mono", "upper_bound": 1000.0, "objective_coefficient": 0.0, "reaction_type": {"TranscriptionReaction": {"transcription_data": "TU00507_from_RpoD_mono"}}, "metabolites": {"RNAP70-CPLX": "-0.00350769340572506*mu - 0.00137326196834136", "RNA_b0670": 1, "RNA_b0666": 1, "RNA_b0668": 1, "RNA_b0672": 1, "RNA_b0665": 1, "RNA_b0673": 1, "RNA_b0664": 1, "polycistronic_wout_rRNA_excision_machinery": "-5.98290598290598e-5*mu", "RNA_degradosome": "-5.98290598290598e-5*mu", "atp_c": -229.75, "h2o_c": -246.75, "adp_c": 51.75, "pi_c": 51.75, "h_c": 246.75, "Mfd_mono_mod_1:mg2": "-4.27350427350427e-6*mu", "NusA_mono": "-4.27350427350427e-6*mu", "NusG_mono": "-4.27350427350427e-6*mu", "GreA_mono": "-4.27350427350427e-6*mu", "GreB_mono": "-4.27350427350427e-6*mu", "RpoZ_mono_mod_1:mg2": "-4.27350427350427e-6*mu", "Rho_hexa_mod_3:mg2": "-4.27350427350427e-6*mu", "RpsJ_mono": "-4.27350427350427e-6*mu", "RpsD_mono": "-4.27350427350427e-6*mu", "RplC_mono": "-4.27350427350427e-6*mu", "RplD_mono": "-4.27350427350427e-6*mu", "RplM_mono": "-4.27350427350427e-6*mu", "NusB_mono": "-4.27350427350427e-6*mu", "utp_c": -175, "ctp_c": -188, "gtp_c": -193, "ump_c": 60, "amp_c": 59, "cmp_c": 36, "gmp_c": 40, "ppi_c": 734, "tRNA_biomass": 173.04528323899999}}, {"name": "", "lower_bound": 0.0, "variable_kind": "continuous", "id": "transcription_TU00185_from_RpoD_mono", "upper_bound": 1000.0, "objective_coefficient": 0.0, "reaction_type": {"TranscriptionReaction": {"transcription_data": "TU00185_from_RpoD_mono"}}, "metabolites": {"RNAP70-CPLX": "-0.00628421911243659*mu - 0.00246027178251893", "RNA_b2838": 1, "Mfd_mono_mod_1:mg2": "-4.27350427350427e-6*mu", "NusA_mono": "-4.27350427350427e-6*mu", "NusG_mono": "-4.27350427350427e-6*mu", "GreA_mono": "-4.27350427350427e-6*mu", "GreB_mono": "-4.27350427350427e-6*mu", "RpoZ_mono_mod_1:mg2": "-4.27350427350427e-6*mu", "Rho_hexa_mod_3:mg2": "-4.27350427350427e-6*mu", "atp_c": -340.0, "h2o_c": -3.0, "adp_c": 3.0, "pi_c": 3.0, "h_c": 3.0, "utp_c": -292, "ctp_c": -376, "gtp_c": -310, "ppi_c": 1315, "mRNA_biomass": 404.179749343}}, {"name": "", "lower_bound": 0.0, "variable_kind": "continuous", "id": "transcription_TU0_8765_from_RpoD_mono", "upper_bound": 1000.0, "objective_coefficient": 0.0, "reaction_type": {"TranscriptionReaction": {"transcription_data": "TU0_8765_from_RpoD_mono"}}, "metabolites": {"RNAP70-CPLX": "-0.008702329280416*mu - 0.00340696191328286", "RNA_b3665": 1, "Mfd_mono_mod_1:mg2": "-4.27350427350427e-6*mu", "NusA_mono": "-4.27350427350427e-6*mu", "NusG_mono": "-4.27350427350427e-6*mu", "GreA_mono": "-4.27350427350427e-6*mu", "GreB_mono": "-4.27350427350427e-6*mu", "RpoZ_mono_mod_1:mg2": "-4.27350427350427e-6*mu", "Rho_hexa_mod_3:mg2": "-4.27350427350427e-6*mu", "atp_c": -427.0, "h2o_c": -3.0, "adp_c": 3.0, "pi_c": 3.0, "h_c": 3.0, "utp_c": -423, "ctp_c": -497, "gtp_c": -477, "ppi_c": 1821, "mRNA_biomass": 566.572655267}}, {"name": "", "lower_bound": 0.0, "variable_kind": "continuous", "id": "transcription_TU0_13714_from_RpoD_mono", "upper_bound": 1000.0, "objective_coefficient": 0.0, "reaction_type": {"TranscriptionReaction": {"transcription_data": "TU0_13714_from_RpoD_mono"}}, "metabolites": {"RNAP70-CPLX": "-0.00744070658407892*mu - 0.0029130366276669", "RNA_b2688": 1, "Mfd_mono_mod_1:mg2": "-4.27350427350427e-6*mu", "NusA_mono": "-4.27350427350427e-6*mu", "NusG_mono": "-4.27350427350427e-6*mu", "GreA_mono": "-4.27350427350427e-6*mu", "GreB_mono": "-4.27350427350427e-6*mu", "RpoZ_mono_mod_1:mg2": "-4.27350427350427e-6*mu", "Rho_hexa_mod_3:mg2": "-4.27350427350427e-6*mu", "atp_c": -381.0, "h2o_c": -3.0, "adp_c": 3.0, "pi_c": 3.0, "h_c": 3.0, "utp_c": -380, "ctp_c": -429, "gtp_c": -370, "ppi_c": 1557, "mRNA_biomass": 497.862292057}}, {"name": "", "lower_bound": 0.0, "variable_kind": "continuous", "id": "transcription_TU00098_from_RpoD_mono", "upper_bound": 1000.0, "objective_coefficient": 0.0, "reaction_type": {"TranscriptionReaction": {"transcription_data": "TU00098_from_RpoD_mono"}}, "metabolites": {"RNAP70-CPLX": "-0.0176101501363717*mu - 0.00689437377838954", "RNA_b1901": 1, "RNA_b4460": 1, "RNA_b1900": 1, "Mfd_mono_mod_1:mg2": "-4.27350427350427e-6*mu", "NusA_mono": "-4.27350427350427e-6*mu", "NusG_mono": "-4.27350427350427e-6*mu", "GreA_mono": "-4.27350427350427e-6*mu", "GreB_mono": "-4.27350427350427e-6*mu", "RpoZ_mono_mod_1:mg2": "-4.27350427350427e-6*mu", "Rho_hexa_mod_3:mg2": "-4.27350427350427e-6*mu", "atp_c": -916.0, "h2o_c": -3.0, "adp_c": 3.0, "pi_c": 3.0, "h_c": 3.0, "utp_c": -881, "ctp_c": -1024, "gtp_c": -867, "ppi_c": 3685, "mRNA_biomass": 1116.817804932}}, {"name": "", "lower_bound": 0.0, "variable_kind": "continuous", "id": "transcription_TU0_13488_with_TERM0_1097_from_RpoD_mono", "upper_bound": 1000.0, "objective_coefficient": 0.0, "reaction_type": {"TranscriptionReaction": {"transcription_data": "TU0_13488_with_TERM0_1097_from_RpoD_mono"}}, "metabolites": {"RNAP70-CPLX": "-0.00576810073666233*mu - 0.0022582114384033", "RNA_b2010": 1, "Mfd_mono_mod_1:mg2": "-4.27350427350427e-6*mu", "NusA_mono": "-4.27350427350427e-6*mu", "NusG_mono": "-4.27350427350427e-6*mu", "GreA_mono": "-4.27350427350427e-6*mu", "GreB_mono": "-4.27350427350427e-6*mu", "RpoZ_mono_mod_1:mg2": "-4.27350427350427e-6*mu", "utp_c": -295, "atp_c": -315, "ctp_c": -331, "gtp_c": -266, "ppi_c": 1207, "mRNA_biomass": 372.780491607}}, {"name": "", "lower_bound": 0.0, "variable_kind": "continuous", "id": "transcription_TU00377_with_TERM65_from_RpoD_mono", "upper_bound": 1000.0, "objective_coefficient": 0.0, "reaction_type": {"TranscriptionReaction": {"transcription_data": "TU00377_with_TERM65_from_RpoD_mono"}}, "metabolites": {"RNAP70-CPLX": "-0.0157081583441666*mu - 0.00614974399174122", "RNA_b0904": 1, "RNA_b0903": 1, "Mfd_mono_mod_1:mg2": "-4.27350427350427e-6*mu", "NusA_mono": "-4.27350427350427e-6*mu", "NusG_mono": "-4.27350427350427e-6*mu", "GreA_mono": "-4.27350427350427e-6*mu", "GreB_mono": "-4.27350427350427e-6*mu", "RpoZ_mono_mod_1:mg2": "-4.27350427350427e-6*mu", "utp_c": -828, "atp_c": -813, "ctp_c": -813, "gtp_c": -833, "ppi_c": 3287, "mRNA_biomass": 1007.2982644409999}}, {"name": "", "lower_bound": 0.0, "variable_kind": "continuous", "id": "transcription_TU0_1603_from_RpoD_mono", "upper_bound": 1000.0, "objective_coefficient": 0.0, "reaction_type": {"TranscriptionReaction": {"transcription_data": "TU0_1603_from_RpoD_mono"}}, "metabolites": {"RNAP70-CPLX": "-0.00717308964849226*mu - 0.00280826459738472", "RNA_b0621": 1, "Mfd_mono_mod_1:mg2": "-4.27350427350427e-6*mu", "NusA_mono": "-4.27350427350427e-6*mu", "NusG_mono": "-4.27350427350427e-6*mu", "GreA_mono": "-4.27350427350427e-6*mu", "GreB_mono": "-4.27350427350427e-6*mu", "RpoZ_mono_mod_1:mg2": "-4.27350427350427e-6*mu", "Rho_hexa_mod_3:mg2": "-4.27350427350427e-6*mu", "atp_c": -465.0, "h2o_c": -3.0, "adp_c": 3.0, "pi_c": 3.0, "h_c": 3.0, "utp_c": -296, "ctp_c": -390, "gtp_c": -353, "ppi_c": 1501, "mRNA_biomass": 445.234408966}}, {"name": "", "lower_bound": 0.0, "variable_kind": "continuous", "id": "transcription_TU0_4907_from_RpoD_mono", "upper_bound": 1000.0, "objective_coefficient": 0.0, "reaction_type": {"TranscriptionReaction": {"transcription_data": "TU0_4907_from_RpoD_mono"}}, "metabolites": {"RNAP70-CPLX": "-0.00593058244755423*mu - 0.00232182302821748", "RNA_b1779": 1, "Mfd_mono_mod_1:mg2": "-4.27350427350427e-6*mu", "NusA_mono": "-4.27350427350427e-6*mu", "NusG_mono": "-4.27350427350427e-6*mu", "GreA_mono": "-4.27350427350427e-6*mu", "GreB_mono": "-4.27350427350427e-6*mu", "RpoZ_mono_mod_1:mg2": "-4.27350427350427e-6*mu", "Rho_hexa_mod_3:mg2": "-4.27350427350427e-6*mu", "atp_c": -311.0, "h2o_c": -3.0, "adp_c": 3.0, "pi_c": 3.0, "h_c": 3.0, "utp_c": -327, "ctp_c": -297, "gtp_c": -309, "ppi_c": 1241, "mRNA_biomass": 319.31980583599994}}, {"name": "", "lower_bound": 0.0, "variable_kind": "continuous", "id": "transcription_TU369_with_TERM102_from_RpoD_mono", "upper_bound": 1000.0, "objective_coefficient": 0.0, "reaction_type": {"TranscriptionReaction": {"transcription_data": "TU369_with_TERM102_from_RpoD_mono"}}, "metabolites": {"RNAP70-CPLX": "-0.0151442512298947*mu - 0.00592897435650378", "RNA_b1492": 1, "RNA_b1493": 1, "Mfd_mono_mod_1:mg2": "-4.27350427350427e-6*mu", "NusA_mono": "-4.27350427350427e-6*mu", "NusG_mono": "-4.27350427350427e-6*mu", "GreA_mono": "-4.27350427350427e-6*mu", "GreB_mono": "-4.27350427350427e-6*mu", "RpoZ_mono_mod_1:mg2": "-4.27350427350427e-6*mu", "utp_c": -739, "atp_c": -845, "ctp_c": -802, "gtp_c": -783, "ppi_c": 3169, "mRNA_biomass": 942.2838824170001}}, {"name": "", "lower_bound": 0.0, "variable_kind": "continuous", "id": "transcription_TU369_with_TERM102_from_RPOS_MONOMER", "upper_bound": 1000.0, "objective_coefficient": 0.0, "reaction_type": {"TranscriptionReaction": {"transcription_data": "TU369_with_TERM102_from_RPOS_MONOMER"}}, "metabolites": {"RNAPS-CPLX": "-0.0151442512298947*mu - 0.00592897435650378", "RNA_b1492": 1, "RNA_b1493": 1, "Mfd_mono_mod_1:mg2": "-4.27350427350427e-6*mu", "NusA_mono": "-4.27350427350427e-6*mu", "NusG_mono": "-4.27350427350427e-6*mu", "GreA_mono": "-4.27350427350427e-6*mu", "GreB_mono": "-4.27350427350427e-6*mu", "RpoZ_mono_mod_1:mg2": "-4.27350427350427e-6*mu", "utp_c": -739, "atp_c": -845, "ctp_c": -802, "gtp_c": -783, "ppi_c": 3169, "mRNA_biomass": 942.2838824170001}}, {"name": "", "lower_bound": 0.0, "variable_kind": "continuous", "id": "transcription_TU0_14328_from_RpoD_mono", "upper_bound": 1000.0, "objective_coefficient": 0.0, "reaction_type": {"TranscriptionReaction": {"transcription_data": "TU0_14328_from_RpoD_mono"}}, "metabolites": {"RNAP70-CPLX": "-0.00159136499197064*mu - 0.000623019394356504", "RNA_b3175": 1, "Mfd_mono_mod_1:mg2": "-4.27350427350427e-6*mu", "NusA_mono": "-4.27350427350427e-6*mu", "NusG_mono": "-4.27350427350427e-6*mu", "GreA_mono": "-4.27350427350427e-6*mu", "GreB_mono": "-4.27350427350427e-6*mu", "RpoZ_mono_mod_1:mg2": "-4.27350427350427e-6*mu", "Rho_hexa_mod_3:mg2": "-4.27350427350427e-6*mu", "atp_c": -87.0, "h2o_c": -3.0, "adp_c": 3.0, "pi_c": 3.0, "h_c": 3.0, "utp_c": -84, "ctp_c": -85, "gtp_c": -80, "ppi_c": 333, "mRNA_biomass": 106.59243187300001}}, {"name": "", "lower_bound": 0.0, "variable_kind": "continuous", "id": "transcription_TU00169_from_RpoD_mono", "upper_bound": 1000.0, "objective_coefficient": 0.0, "reaction_type": {"TranscriptionReaction": {"transcription_data": "TU00169_from_RpoD_mono"}}, "metabolites": {"RNAP70-CPLX": "-0.025805918788713*mu - 0.0101030172057811", "RNA_b2092": 1, "RNA_b2094": 1, "RNA_b2093": 1, "RNA_b2091": 1, "RNA_b2095": 1, "RNA_b2096": 1, "Mfd_mono_mod_1:mg2": "-4.27350427350427e-6*mu", "NusA_mono": "-4.27350427350427e-6*mu", "NusG_mono": "-4.27350427350427e-6*mu", "GreA_mono": "-4.27350427350427e-6*mu", "GreB_mono": "-4.27350427350427e-6*mu", "RpoZ_mono_mod_1:mg2": "-4.27350427350427e-6*mu", "Rho_hexa_mod_3:mg2": "-4.27350427350427e-6*mu", "atp_c": -1439.0, "h2o_c": -3.0, "adp_c": 3.0, "pi_c": 3.0, "h_c": 3.0, "utp_c": -1320, "ctp_c": -1451, "gtp_c": -1193, "ppi_c": 5400, "mRNA_biomass": 1679.252649373}}, {"name": "", "lower_bound": 0.0, "variable_kind": "continuous", "id": "transcription_TU0_5186_from_RpoD_mono", "upper_bound": 1000.0, "objective_coefficient": 0.0, "reaction_type": {"TranscriptionReaction": {"transcription_data": "TU0_5186_from_RpoD_mono"}}, "metabolites": {"RNAP70-CPLX": "-0.0105565323341235*mu - 0.00413288240880936", "RNA_b0051": 1, "RNA_b0049": 1, "Mfd_mono_mod_1:mg2": "-4.27350427350427e-6*mu", "NusA_mono": "-4.27350427350427e-6*mu", "NusG_mono": "-4.27350427350427e-6*mu", "GreA_mono": "-4.27350427350427e-6*mu", "GreB_mono": "-4.27350427350427e-6*mu", "RpoZ_mono_mod_1:mg2": "-4.27350427350427e-6*mu", "Rho_hexa_mod_3:mg2": "-4.27350427350427e-6*mu", "atp_c": -508.0, "h2o_c": -3.0, "adp_c": 3.0, "pi_c": 3.0, "h_c": 3.0, "utp_c": -511, "ctp_c": -608, "gtp_c": -585, "ppi_c": 2209, "mRNA_biomass": 533.412592185}}, {"name": "", "lower_bound": 0.0, "variable_kind": "continuous", "id": "transcription_TU0_12831_from_RpoD_mono", "upper_bound": 1000.0, "objective_coefficient": 0.0, "reaction_type": {"TranscriptionReaction": {"transcription_data": "TU0_12831_from_RpoD_mono"}}, "metabolites": {"RNAP70-CPLX": "-0.00572031199816472*mu - 0.00223950214728149", "RNA_b0173": 1, "Mfd_mono_mod_1:mg2": "-4.27350427350427e-6*mu", "NusA_mono": "-4.27350427350427e-6*mu", "NusG_mono": "-4.27350427350427e-6*mu", "GreA_mono": "-4.27350427350427e-6*mu", "GreB_mono": "-4.27350427350427e-6*mu", "RpoZ_mono_mod_1:mg2": "-4.27350427350427e-6*mu", "Rho_hexa_mod_3:mg2": "-4.27350427350427e-6*mu", "atp_c": -282.0, "h2o_c": -3.0, "adp_c": 3.0, "pi_c": 3.0, "h_c": 3.0, "utp_c": -288, "ctp_c": -333, "gtp_c": -297, "ppi_c": 1197, "mRNA_biomass": 382.96910117699997}}, {"name": "", "lower_bound": 0.0, "variable_kind": "continuous", "id": "transcription_TU0_6569_with_TERM0_1108_from_RpoD_mono", "upper_bound": 1000.0, "objective_coefficient": 0.0, "reaction_type": {"TranscriptionReaction": {"transcription_data": "TU0_6569_with_TERM0_1108_from_RpoD_mono"}}, "metabolites": {"RNAP70-CPLX": "-0.00543357956717902*mu - 0.00212724640055058", "RNA_b2957": 1, "Mfd_mono_mod_1:mg2": "-4.27350427350427e-6*mu", "NusA_mono": "-4.27350427350427e-6*mu", "NusG_mono": "-4.27350427350427e-6*mu", "GreA_mono": "-4.27350427350427e-6*mu", "GreB_mono": "-4.27350427350427e-6*mu", "RpoZ_mono_mod_1:mg2": "-4.27350427350427e-6*mu", "utp_c": -295, "atp_c": -242, "ctp_c": -298, "gtp_c": -302, "ppi_c": 1137, "mRNA_biomass": 335.26251762699997}}, {"name": "", "lower_bound": 0.0, "variable_kind": "continuous", "id": "transcription_TU0_13777_from_RpoD_mono", "upper_bound": 1000.0, "objective_coefficient": 0.0, "reaction_type": {"TranscriptionReaction": {"transcription_data": "TU0_13777_from_RpoD_mono"}}, "metabolites": {"RNAP70-CPLX": "-0.00445868930182764*mu - 0.00174557686166552", "RNA_b2874": 1, "Mfd_mono_mod_1:mg2": "-4.27350427350427e-6*mu", "NusA_mono": "-4.27350427350427e-6*mu", "NusG_mono": "-4.27350427350427e-6*mu", "GreA_mono": "-4.27350427350427e-6*mu", "GreB_mono": "-4.27350427350427e-6*mu", "RpoZ_mono_mod_1:mg2": "-4.27350427350427e-6*mu", "Rho_hexa_mod_3:mg2": "-4.27350427350427e-6*mu", "atp_c": -229.0, "h2o_c": -3.0, "adp_c": 3.0, "pi_c": 3.0, "h_c": 3.0, "utp_c": -249, "ctp_c": -257, "gtp_c": -201, "ppi_c": 933, "mRNA_biomass": 297.513321373}}, {"name": "", "lower_bound": 0.0, "variable_kind": "continuous", "id": "transcription_TU0_14510_from_RpoD_mono", "upper_bound": 1000.0, "objective_coefficient": 0.0, "reaction_type": {"TranscriptionReaction": {"transcription_data": "TU0_14510_from_RpoD_mono"}}, "metabolites": {"RNAP70-CPLX": "-0.0005734648619714*mu - 0.000224511493461803", "RNA_b2588": 1, "Mfd_mono_mod_1:mg2": "-4.27350427350427e-6*mu", "NusA_mono": "-4.27350427350427e-6*mu", "NusG_mono": "-4.27350427350427e-6*mu", "GreA_mono": "-4.27350427350427e-6*mu", "GreB_mono": "-4.27350427350427e-6*mu", "RpoZ_mono_mod_1:mg2": "-4.27350427350427e-6*mu", "Rho_hexa_mod_3:mg2": "-4.27350427350427e-6*mu", "RpsJ_mono": "-4.27350427350427e-6*mu", "RpsD_mono": "-4.27350427350427e-6*mu", "RplC_mono": "-4.27350427350427e-6*mu", "RplD_mono": "-4.27350427350427e-6*mu", "RplM_mono": "-4.27350427350427e-6*mu", "NusB_mono": "-4.27350427350427e-6*mu", "atp_c": -23.0, "h2o_c": -3.0, "adp_c": 3.0, "pi_c": 3.0, "h_c": 3.0, "utp_c": -23, "ctp_c": -41, "gtp_c": -36, "ppi_c": 120, "rRNA_biomass": 38.4448072}}, {"name": "", "lower_bound": 0.0, "variable_kind": "continuous", "id": "transcription_TU0_13173_from_RpoD_mono", "upper_bound": 1000.0, "objective_coefficient": 0.0, "reaction_type": {"TranscriptionReaction": {"transcription_data": "TU0_13173_from_RpoD_mono"}}, "metabolites": {"RNAP70-CPLX": "-0.00736902347633249*mu - 0.00288497269098417", "RNA_b1186": 1, "Mfd_mono_mod_1:mg2": "-4.27350427350427e-6*mu", "NusA_mono": "-4.27350427350427e-6*mu", "NusG_mono": "-4.27350427350427e-6*mu", "GreA_mono": "-4.27350427350427e-6*mu", "GreB_mono": "-4.27350427350427e-6*mu", "RpoZ_mono_mod_1:mg2": "-4.27350427350427e-6*mu", "Rho_hexa_mod_3:mg2": "-4.27350427350427e-6*mu", "atp_c": -443.0, "h2o_c": -3.0, "adp_c": 3.0, "pi_c": 3.0, "h_c": 3.0, "utp_c": -287, "ctp_c": -411, "gtp_c": -404, "ppi_c": 1542, "mRNA_biomass": 496.0584606620001}}, {"name": "", "lower_bound": 0.0, "variable_kind": "continuous", "id": "transcription_TU0_8478_from_RPOS_MONOMER", "upper_bound": 1000.0, "objective_coefficient": 0.0, "reaction_type": {"TranscriptionReaction": {"transcription_data": "TU0_8478_from_RPOS_MONOMER"}}, "metabolites": {"RNAPS-CPLX": "-0.0181931727460427*mu - 0.0071226271300757", "RNA_b1489": 1, "Mfd_mono_mod_1:mg2": "-4.27350427350427e-6*mu", "NusA_mono": "-4.27350427350427e-6*mu", "NusG_mono": "-4.27350427350427e-6*mu", "GreA_mono": "-4.27350427350427e-6*mu", "GreB_mono": "-4.27350427350427e-6*mu", "RpoZ_mono_mod_1:mg2": "-4.27350427350427e-6*mu", "Rho_hexa_mod_3:mg2": "-4.27350427350427e-6*mu", "atp_c": -951.0, "h2o_c": -3.0, "adp_c": 3.0, "pi_c": 3.0, "h_c": 3.0, "utp_c": -1027, "ctp_c": -944, "gtp_c": -888, "ppi_c": 3807, "mRNA_biomass": 768.0597677}}, {"name": "", "lower_bound": 0.0, "variable_kind": "continuous", "id": "transcription_TU0_3623_from_RPON_MONOMER", "upper_bound": 1000.0, "objective_coefficient": 0.0, "reaction_type": {"TranscriptionReaction": {"transcription_data": "TU0_3623_from_RPON_MONOMER"}}, "metabolites": {"RNAP54-CPLX": "-0.028654127603171*mu - 0.0112180909566414", "RNA_b1488": 1, "RNA_b1483": 1, "RNA_b1486": 1, "RNA_b1487": 1, "RNA_b1484": 1, "RNA_b1485": 1, "Mfd_mono_mod_1:mg2": "-4.27350427350427e-6*mu", "NusA_mono": "-4.27350427350427e-6*mu", "NusG_mono": "-4.27350427350427e-6*mu", "GreA_mono": "-4.27350427350427e-6*mu", "GreB_mono": "-4.27350427350427e-6*mu", "RpoZ_mono_mod_1:mg2": "-4.27350427350427e-6*mu", "Rho_hexa_mod_3:mg2": "-4.27350427350427e-6*mu", "atp_c": -1467.0, "h2o_c": -3.0, "adp_c": 3.0, "pi_c": 3.0, "h_c": 3.0, "utp_c": -1353, "ctp_c": -1636, "gtp_c": -1543, "ppi_c": 5996, "mRNA_biomass": 1912.6564572270001}}, {"name": "", "lower_bound": 0.0, "variable_kind": "continuous", "id": "transcription_TU0_13474_from_RpoD_mono", "upper_bound": 1000.0, "objective_coefficient": 0.0, "reaction_type": {"TranscriptionReaction": {"transcription_data": "TU0_13474_from_RpoD_mono"}}, "metabolites": {"RNAP70-CPLX": "-0.00629377686013612*mu - 0.00246401364074329", "RNA_b1981": 1, "Mfd_mono_mod_1:mg2": "-4.27350427350427e-6*mu", "NusA_mono": "-4.27350427350427e-6*mu", "NusG_mono": "-4.27350427350427e-6*mu", "GreA_mono": "-4.27350427350427e-6*mu", "GreB_mono": "-4.27350427350427e-6*mu", "RpoZ_mono_mod_1:mg2": "-4.27350427350427e-6*mu", "Rho_hexa_mod_3:mg2": "-4.27350427350427e-6*mu", "atp_c": -397.0, "h2o_c": -3.0, "adp_c": 3.0, "pi_c": 3.0, "h_c": 3.0, "utp_c": -259, "ctp_c": -355, "gtp_c": -309, "ppi_c": 1317, "mRNA_biomass": 422.68446895700004}}, {"name": "", "lower_bound": 0.0, "variable_kind": "continuous", "id": "transcription_TU0_1681_from_RpoD_mono", "upper_bound": 1000.0, "objective_coefficient": 0.0, "reaction_type": {"TranscriptionReaction": {"transcription_data": "TU0_1681_from_RpoD_mono"}}, "metabolites": {"RNAP70-CPLX": "-0.00304414264229818*mu - 0.00119178184445974", "RNA_b1656": 1, "Mfd_mono_mod_1:mg2": "-4.27350427350427e-6*mu", "NusA_mono": "-4.27350427350427e-6*mu", "NusG_mono": "-4.27350427350427e-6*mu", "GreA_mono": "-4.27350427350427e-6*mu", "GreB_mono": "-4.27350427350427e-6*mu", "RpoZ_mono_mod_1:mg2": "-4.27350427350427e-6*mu", "Rho_hexa_mod_3:mg2": "-4.27350427350427e-6*mu", "atp_c": -156.0, "h2o_c": -3.0, "adp_c": 3.0, "pi_c": 3.0, "h_c": 3.0, "utp_c": -174, "ctp_c": -151, "gtp_c": -159, "ppi_c": 637, "mRNA_biomass": 186.623696382}}, {"name": "", "lower_bound": 0.0, "variable_kind": "continuous", "id": "transcription_TU00508_from_RpoD_mono", "upper_bound": 1000.0, "objective_coefficient": 0.0, "reaction_type": {"TranscriptionReaction": {"transcription_data": "TU00508_from_RpoD_mono"}}, "metabolites": {"RNAP70-CPLX": "-0.000592580357370447*mu - 0.00023199520991053", "RNA_b0883": 1, "monocistronic_excision_machinery": "-8.54700854700855e-6*mu", "RNA_degradosome": "-8.54700854700855e-6*mu", "atp_c": -38.0, "h2o_c": -48.0, "adp_c": 12.0, "pi_c": 12.0, "h_c": 48.0, "Mfd_mono_mod_1:mg2": "-4.27350427350427e-6*mu", "NusA_mono": "-4.27350427350427e-6*mu", "NusG_mono": "-4.27350427350427e-6*mu", "GreA_mono": "-4.27350427350427e-6*mu", "GreB_mono": "-4.27350427350427e-6*mu", "RpoZ_mono_mod_1:mg2": "-4.27350427350427e-6*mu", "Rho_hexa_mod_3:mg2": "-4.27350427350427e-6*mu", "RpsJ_mono": "-4.27350427350427e-6*mu", "RpsD_mono": "-4.27350427350427e-6*mu", "RplC_mono": "-4.27350427350427e-6*mu", "RplD_mono": "-4.27350427350427e-6*mu", "RplM_mono": "-4.27350427350427e-6*mu", "NusB_mono": "-4.27350427350427e-6*mu", "utp_c": -28, "ctp_c": -38, "gtp_c": -32, "ump_c": 10, "amp_c": 10, "cmp_c": 8, "gmp_c": 8, "ppi_c": 124, "tRNA_biomass": 28.129949767999996}}, {"name": "", "lower_bound": 0.0, "variable_kind": "continuous", "id": "transcription_TU00437_with_TERM72_from_RpoD_mono", "upper_bound": 1000.0, "objective_coefficient": 0.0, "reaction_type": {"TranscriptionReaction": {"transcription_data": "TU00437_with_TERM72_from_RpoD_mono"}}, "metabolites": {"RNAP70-CPLX": "-0.0111156605745456*mu - 0.00435178111493462", "RNA_b3067": 1, "Mfd_mono_mod_1:mg2": "-4.27350427350427e-6*mu", "NusA_mono": "-4.27350427350427e-6*mu", "NusG_mono": "-4.27350427350427e-6*mu", "GreA_mono": "-4.27350427350427e-6*mu", "GreB_mono": "-4.27350427350427e-6*mu", "RpoZ_mono_mod_1:mg2": "-4.27350427350427e-6*mu", "utp_c": -636, "atp_c": -464, "ctp_c": -624, "gtp_c": -602, "ppi_c": 2326, "mRNA_biomass": 588.618056462}}, {"name": "", "lower_bound": 0.0, "variable_kind": "continuous", "id": "transcription_TU00031_from_RpoD_mono", "upper_bound": 1000.0, "objective_coefficient": 0.0, "reaction_type": {"TranscriptionReaction": {"transcription_data": "TU00031_from_RpoD_mono"}}, "metabolites": {"RNAP70-CPLX": "-0.00739769671943106*mu - 0.00289619826565726", "RNA_b3426": 1, "Mfd_mono_mod_1:mg2": "-4.27350427350427e-6*mu", "NusA_mono": "-4.27350427350427e-6*mu", "NusG_mono": "-4.27350427350427e-6*mu", "GreA_mono": "-4.27350427350427e-6*mu", "GreB_mono": "-4.27350427350427e-6*mu", "RpoZ_mono_mod_1:mg2": "-4.27350427350427e-6*mu", "Rho_hexa_mod_3:mg2": "-4.27350427350427e-6*mu", "atp_c": -346.0, "h2o_c": -3.0, "adp_c": 3.0, "pi_c": 3.0, "h_c": 3.0, "utp_c": -359, "ctp_c": -451, "gtp_c": -395, "ppi_c": 1548, "mRNA_biomass": 482.016388686}}, {"name": "", "lower_bound": 0.0, "variable_kind": "continuous", "id": "transcription_TU0_5201_from_RpoD_mono", "upper_bound": 1000.0, "objective_coefficient": 0.0, "reaction_type": {"TranscriptionReaction": {"transcription_data": "TU0_5201_from_RpoD_mono"}}, "metabolites": {"RNAP70-CPLX": "-0.0145134398817262*mu - 0.0056820117136958", "RNA_b0051": 1, "RNA_b0052": 1, "RNA_b0049": 1, "Mfd_mono_mod_1:mg2": "-4.27350427350427e-6*mu", "NusA_mono": "-4.27350427350427e-6*mu", "NusG_mono": "-4.27350427350427e-6*mu", "GreA_mono": "-4.27350427350427e-6*mu", "GreB_mono": "-4.27350427350427e-6*mu", "RpoZ_mono_mod_1:mg2": "-4.27350427350427e-6*mu", "Rho_hexa_mod_3:mg2": "-4.27350427350427e-6*mu", "atp_c": -697.0, "h2o_c": -3.0, "adp_c": 3.0, "pi_c": 3.0, "h_c": 3.0, "utp_c": -681, "ctp_c": -844, "gtp_c": -818, "ppi_c": 3037, "mRNA_biomass": 851.2863185749999}}, {"name": "", "lower_bound": 0.0, "variable_kind": "continuous", "id": "transcription_TU0_13715_from_RpoD_mono", "upper_bound": 1000.0, "objective_coefficient": 0.0, "reaction_type": {"TranscriptionReaction": {"transcription_data": "TU0_13715_from_RpoD_mono"}}, "metabolites": {"RNAP70-CPLX": "-0.00474064285896357*mu - 0.00185596167928424", "RNA_b2690": 1, "Mfd_mono_mod_1:mg2": "-4.27350427350427e-6*mu", "NusA_mono": "-4.27350427350427e-6*mu", "NusG_mono": "-4.27350427350427e-6*mu", "GreA_mono": "-4.27350427350427e-6*mu", "GreB_mono": "-4.27350427350427e-6*mu", "RpoZ_mono_mod_1:mg2": "-4.27350427350427e-6*mu", "Rho_hexa_mod_3:mg2": "-4.27350427350427e-6*mu", "atp_c": -272.0, "h2o_c": -3.0, "adp_c": 3.0, "pi_c": 3.0, "h_c": 3.0, "utp_c": -210, "ctp_c": -288, "gtp_c": -225, "ppi_c": 992, "mRNA_biomass": 181.26897942699998}}, {"name": "", "lower_bound": 0.0, "variable_kind": "continuous", "id": "transcription_TU4_from_RpoD_mono", "upper_bound": 1000.0, "objective_coefficient": 0.0, "reaction_type": {"TranscriptionReaction": {"transcription_data": "TU4_from_RpoD_mono"}}, "metabolites": {"RNAP70-CPLX": "-0.0099113843644057*mu - 0.00388030697866483", "RNA_b1387": 1, "Mfd_mono_mod_1:mg2": "-4.27350427350427e-6*mu", "NusA_mono": "-4.27350427350427e-6*mu", "NusG_mono": "-4.27350427350427e-6*mu", "GreA_mono": "-4.27350427350427e-6*mu", "GreB_mono": "-4.27350427350427e-6*mu", "RpoZ_mono_mod_1:mg2": "-4.27350427350427e-6*mu", "Rho_hexa_mod_3:mg2": "-4.27350427350427e-6*mu", "atp_c": -484.0, "h2o_c": -3.0, "adp_c": 3.0, "pi_c": 3.0, "h_c": 3.0, "utp_c": -472, "ctp_c": -616, "gtp_c": -505, "ppi_c": 2074, "mRNA_biomass": 654.320403606}}, {"name": "", "lower_bound": 0.0, "variable_kind": "continuous", "id": "transcription_TU0_14269_from_RpoD_mono", "upper_bound": 1000.0, "objective_coefficient": 0.0, "reaction_type": {"TranscriptionReaction": {"transcription_data": "TU0_14269_from_RpoD_mono"}}, "metabolites": {"RNAP70-CPLX": "-0.0168311936988606*mu - 0.00658941233310392", "RNA_b2784": 1, "Mfd_mono_mod_1:mg2": "-4.27350427350427e-6*mu", "NusA_mono": "-4.27350427350427e-6*mu", "NusG_mono": "-4.27350427350427e-6*mu", "GreA_mono": "-4.27350427350427e-6*mu", "GreB_mono": "-4.27350427350427e-6*mu", "RpoZ_mono_mod_1:mg2": "-4.27350427350427e-6*mu", "Rho_hexa_mod_3:mg2": "-4.27350427350427e-6*mu", "atp_c": -808.0, "h2o_c": -3.0, "adp_c": 3.0, "pi_c": 3.0, "h_c": 3.0, "utp_c": -896, "ctp_c": -1013, "gtp_c": -808, "ppi_c": 3522, "mRNA_biomass": 714.0552506550001}}, {"name": "", "lower_bound": 0.0, "variable_kind": "continuous", "id": "transcription_TU00378_with_TERM65_from_RpoD_mono", "upper_bound": 1000.0, "objective_coefficient": 0.0, "reaction_type": {"TranscriptionReaction": {"transcription_data": "TU00378_with_TERM65_from_RpoD_mono"}}, "metabolites": {"RNAP70-CPLX": "-0.0157559470826642*mu - 0.00616845328286304", "RNA_b0904": 1, "RNA_b0903": 1, "Mfd_mono_mod_1:mg2": "-4.27350427350427e-6*mu", "NusA_mono": "-4.27350427350427e-6*mu", "NusG_mono": "-4.27350427350427e-6*mu", "GreA_mono": "-4.27350427350427e-6*mu", "GreB_mono": "-4.27350427350427e-6*mu", "RpoZ_mono_mod_1:mg2": "-4.27350427350427e-6*mu", "utp_c": -830, "atp_c": -817, "ctp_c": -815, "gtp_c": -835, "ppi_c": 3297, "mRNA_biomass": 1007.2982644409999}}, {"name": "", "lower_bound": 0.0, "variable_kind": "continuous", "id": "transcription_TU00170_with_TERM0_1033_from_RpoD_mono", "upper_bound": 1000.0, "objective_coefficient": 0.0, "reaction_type": {"TranscriptionReaction": {"transcription_data": "TU00170_with_TERM0_1033_from_RpoD_mono"}}, "metabolites": {"RNAP70-CPLX": "-0.0222074267798425*mu - 0.00869420758430833", "RNA_b2903": 1, "RNA_b2905": 1, "RNA_b2904": 1, "Mfd_mono_mod_1:mg2": "-4.27350427350427e-6*mu", "NusA_mono": "-4.27350427350427e-6*mu", "NusG_mono": "-4.27350427350427e-6*mu", "GreA_mono": "-4.27350427350427e-6*mu", "GreB_mono": "-4.27350427350427e-6*mu", "RpoZ_mono_mod_1:mg2": "-4.27350427350427e-6*mu", "utp_c": -1084, "atp_c": -1015, "ctp_c": -1322, "gtp_c": -1226, "ppi_c": 4647, "mRNA_biomass": 1395.738824159}}, {"name": "", "lower_bound": 0.0, "variable_kind": "continuous", "id": "transcription_TU0_14699_with_TERM141_from_RpoD_mono", "upper_bound": 1000.0, "objective_coefficient": 0.0, "reaction_type": {"TranscriptionReaction": {"transcription_data": "TU0_14699_with_TERM141_from_RpoD_mono"}}, "metabolites": {"RNAP70-CPLX": "-0.00654705717417348*mu - 0.00256317288368892", "RNA_b0842": 1, "Mfd_mono_mod_1:mg2": "-4.27350427350427e-6*mu", "NusA_mono": "-4.27350427350427e-6*mu", "NusG_mono": "-4.27350427350427e-6*mu", "GreA_mono": "-4.27350427350427e-6*mu", "GreB_mono": "-4.27350427350427e-6*mu", "RpoZ_mono_mod_1:mg2": "-4.27350427350427e-6*mu", "utp_c": -272, "atp_c": -397, "ctp_c": -397, "gtp_c": -304, "ppi_c": 1370, "mRNA_biomass": 394.837452993}}, {"name": "", "lower_bound": 0.0, "variable_kind": "continuous", "id": "transcription_TU0_4927_from_RpoD_mono", "upper_bound": 1000.0, "objective_coefficient": 0.0, "reaction_type": {"TranscriptionReaction": {"transcription_data": "TU0_4927_from_RpoD_mono"}}, "metabolites": {"RNAP70-CPLX": "-0.0068194529836099*mu - 0.00266981584308328", "RNA_b3415": 1, "Mfd_mono_mod_1:mg2": "-4.27350427350427e-6*mu", "NusA_mono": "-4.27350427350427e-6*mu", "NusG_mono": "-4.27350427350427e-6*mu", "GreA_mono": "-4.27350427350427e-6*mu", "GreB_mono": "-4.27350427350427e-6*mu", "RpoZ_mono_mod_1:mg2": "-4.27350427350427e-6*mu", "Rho_hexa_mod_3:mg2": "-4.27350427350427e-6*mu", "atp_c": -397.0, "h2o_c": -3.0, "adp_c": 3.0, "pi_c": 3.0, "h_c": 3.0, "utp_c": -283, "ctp_c": -403, "gtp_c": -347, "ppi_c": 1427, "mRNA_biomass": 422.65225897700003}}, {"name": "", "lower_bound": 0.0, "variable_kind": "continuous", "id": "transcription_TU0_6581_from_RpoD_mono", "upper_bound": 1000.0, "objective_coefficient": 0.0, "reaction_type": {"TranscriptionReaction": {"transcription_data": "TU0_6581_from_RpoD_mono"}}, "metabolites": {"RNAP70-CPLX": "-0.0131896918253422*mu - 0.00516376434962147", "RNA_b3132": 1, "Mfd_mono_mod_1:mg2": "-4.27350427350427e-6*mu", "NusA_mono": "-4.27350427350427e-6*mu", "NusG_mono": "-4.27350427350427e-6*mu", "GreA_mono": "-4.27350427350427e-6*mu", "GreB_mono": "-4.27350427350427e-6*mu", "RpoZ_mono_mod_1:mg2": "-4.27350427350427e-6*mu", "Rho_hexa_mod_3:mg2": "-4.27350427350427e-6*mu", "atp_c": -626.0, "h2o_c": -3.0, "adp_c": 3.0, "pi_c": 3.0, "h_c": 3.0, "utp_c": -623, "ctp_c": -796, "gtp_c": -718, "ppi_c": 2760, "mRNA_biomass": 411.178086001}}, {"name": "", "lower_bound": 0.0, "variable_kind": "continuous", "id": "transcription_TU794_from_RpoD_mono", "upper_bound": 1000.0, "objective_coefficient": 0.0, "reaction_type": {"TranscriptionReaction": {"transcription_data": "TU794_from_RpoD_mono"}}, "metabolites": {"RNAP70-CPLX": "-0.0130272101144503*mu - 0.00510015275980729", "RNA_b1276": 1, "Mfd_mono_mod_1:mg2": "-4.27350427350427e-6*mu", "NusA_mono": "-4.27350427350427e-6*mu", "NusG_mono": "-4.27350427350427e-6*mu", "GreA_mono": "-4.27350427350427e-6*mu", "GreB_mono": "-4.27350427350427e-6*mu", "RpoZ_mono_mod_1:mg2": "-4.27350427350427e-6*mu", "Rho_hexa_mod_3:mg2": "-4.27350427350427e-6*mu", "atp_c": -618.0, "h2o_c": -3.0, "adp_c": 3.0, "pi_c": 3.0, "h_c": 3.0, "utp_c": -669, "ctp_c": -762, "gtp_c": -680, "ppi_c": 2726, "mRNA_biomass": 855.8437894760001}}, {"name": "", "lower_bound": 0.0, "variable_kind": "continuous", "id": "transcription_TU0_1106_from_RpoD_mono", "upper_bound": 1000.0, "objective_coefficient": 0.0, "reaction_type": {"TranscriptionReaction": {"transcription_data": "TU0_1106_from_RpoD_mono"}}, "metabolites": {"RNAP70-CPLX": "-0.00332609619943412*mu - 0.00130216666207846", "RNA_b0875": 1, "Mfd_mono_mod_1:mg2": "-4.27350427350427e-6*mu", "NusA_mono": "-4.27350427350427e-6*mu", "NusG_mono": "-4.27350427350427e-6*mu", "GreA_mono": "-4.27350427350427e-6*mu", "GreB_mono": "-4.27350427350427e-6*mu", "RpoZ_mono_mod_1:mg2": "-4.27350427350427e-6*mu", "Rho_hexa_mod_3:mg2": "-4.27350427350427e-6*mu", "atp_c": -218.0, "h2o_c": -3.0, "adp_c": 3.0, "pi_c": 3.0, "h_c": 3.0, "utp_c": -117, "ctp_c": -209, "gtp_c": -155, "ppi_c": 696, "mRNA_biomass": 223.18888041600002}}, {"name": "", "lower_bound": 0.0, "variable_kind": "continuous", "id": "transcription_TU0_14491_from_RPOH_MONOMER", "upper_bound": 1000.0, "objective_coefficient": 0.0, "reaction_type": {"TranscriptionReaction": {"transcription_data": "TU0_14491_from_RPOH_MONOMER"}}, "metabolites": {"RNAP32-CPLX": "-0.00852551094797481*mu - 0.00333773753613214", "RNA_b2954": 1, "Mfd_mono_mod_1:mg2": "-4.27350427350427e-6*mu", "NusA_mono": "-4.27350427350427e-6*mu", "NusG_mono": "-4.27350427350427e-6*mu", "GreA_mono": "-4.27350427350427e-6*mu", "GreB_mono": "-4.27350427350427e-6*mu", "RpoZ_mono_mod_1:mg2": "-4.27350427350427e-6*mu", "Rho_hexa_mod_3:mg2": "-4.27350427350427e-6*mu", "atp_c": -419.0, "h2o_c": -3.0, "adp_c": 3.0, "pi_c": 3.0, "h_c": 3.0, "utp_c": -411, "ctp_c": -499, "gtp_c": -458, "ppi_c": 1784, "mRNA_biomass": 190.371933954}}, {"name": "", "lower_bound": 0.0, "variable_kind": "continuous", "id": "transcription_TU00252_from_RpoD_mono", "upper_bound": 1000.0, "objective_coefficient": 0.0, "reaction_type": {"TranscriptionReaction": {"transcription_data": "TU00252_from_RpoD_mono"}}, "metabolites": {"RNAP70-CPLX": "-0.0118850592643573*mu - 0.00465300070199587", "RNA_b1992": 1, "RNA_b1991": 1, "RNA_b1993": 1, "Mfd_mono_mod_1:mg2": "-4.27350427350427e-6*mu", "NusA_mono": "-4.27350427350427e-6*mu", "NusG_mono": "-4.27350427350427e-6*mu", "GreA_mono": "-4.27350427350427e-6*mu", "GreB_mono": "-4.27350427350427e-6*mu", "RpoZ_mono_mod_1:mg2": "-4.27350427350427e-6*mu", "Rho_hexa_mod_3:mg2": "-4.27350427350427e-6*mu", "atp_c": -660.0, "h2o_c": -3.0, "adp_c": 3.0, "pi_c": 3.0, "h_c": 3.0, "utp_c": -552, "ctp_c": -743, "gtp_c": -535, "ppi_c": 2487, "mRNA_biomass": 756.9585734699999}}, {"name": "", "lower_bound": 0.0, "variable_kind": "continuous", "id": "transcription_TU0_5202_from_RpoD_mono", "upper_bound": 1000.0, "objective_coefficient": 0.0, "reaction_type": {"TranscriptionReaction": {"transcription_data": "TU0_5202_from_RpoD_mono"}}, "metabolites": {"RNAP70-CPLX": "-0.00790903622135556*mu - 0.0030963876806607", "RNA_b0049": 1, "Mfd_mono_mod_1:mg2": "-4.27350427350427e-6*mu", "NusA_mono": "-4.27350427350427e-6*mu", "NusG_mono": "-4.27350427350427e-6*mu", "GreA_mono": "-4.27350427350427e-6*mu", "GreB_mono": "-4.27350427350427e-6*mu", "RpoZ_mono_mod_1:mg2": "-4.27350427350427e-6*mu", "Rho_hexa_mod_3:mg2": "-4.27350427350427e-6*mu", "atp_c": -378.0, "h2o_c": -3.0, "adp_c": 3.0, "pi_c": 3.0, "h_c": 3.0, "utp_c": -386, "ctp_c": -463, "gtp_c": -431, "ppi_c": 1655, "mRNA_biomass": 269.842170743}}, {"name": "", "lower_bound": 0.0, "variable_kind": "continuous", "id": "transcription_TU0_14399_with_TERM0_1041_from_RpoD_mono", "upper_bound": 1000.0, "objective_coefficient": 0.0, "reaction_type": {"TranscriptionReaction": {"transcription_data": "TU0_14399_with_TERM0_1041_from_RpoD_mono"}}, "metabolites": {"RNAP70-CPLX": "-0.00470719074201524*mu - 0.00184286517549897", "RNA_b0031": 1, "Mfd_mono_mod_1:mg2": "-4.27350427350427e-6*mu", "NusA_mono": "-4.27350427350427e-6*mu", "NusG_mono": "-4.27350427350427e-6*mu", "GreA_mono": "-4.27350427350427e-6*mu", "GreB_mono": "-4.27350427350427e-6*mu", "RpoZ_mono_mod_1:mg2": "-4.27350427350427e-6*mu", "utp_c": -238, "atp_c": -251, "ctp_c": -286, "gtp_c": -210, "ppi_c": 985, "mRNA_biomass": 262.327903242}}, {"name": "", "lower_bound": 0.0, "variable_kind": "continuous", "id": "transcription_TU00509_from_RpoD_mono", "upper_bound": 1000.0, "objective_coefficient": 0.0, "reaction_type": {"TranscriptionReaction": {"transcription_data": "TU00509_from_RpoD_mono"}}, "metabolites": {"RNAP70-CPLX": "-0.00043009864647855*mu - 0.000168383620096352", "RNA_b0971": 1, "monocistronic_excision_machinery": "-8.54700854700855e-6*mu", "RNA_degradosome": "-8.54700854700855e-6*mu", "atp_c": -19.5, "h2o_c": -5.5, "adp_c": 3.5, "pi_c": 3.5, "h_c": 5.5, "Mfd_mono_mod_1:mg2": "-4.27350427350427e-6*mu", "NusA_mono": "-4.27350427350427e-6*mu", "NusG_mono": "-4.27350427350427e-6*mu", "GreA_mono": "-4.27350427350427e-6*mu", "GreB_mono": "-4.27350427350427e-6*mu", "RpoZ_mono_mod_1:mg2": "-4.27350427350427e-6*mu", "Rho_hexa_mod_3:mg2": "-4.27350427350427e-6*mu", "RpsJ_mono": "-4.27350427350427e-6*mu", "RpsD_mono": "-4.27350427350427e-6*mu", "RplC_mono": "-4.27350427350427e-6*mu", "RplD_mono": "-4.27350427350427e-6*mu", "RplM_mono": "-4.27350427350427e-6*mu", "NusB_mono": "-4.27350427350427e-6*mu", "utp_c": -19, "ctp_c": -29, "gtp_c": -26, "gmp_c": 2, "ppi_c": 90, "tRNA_biomass": 28.130934527999997}}, {"name": "", "lower_bound": 0.0, "variable_kind": "continuous", "id": "transcription_TU0_13087_from_RpoD_mono", "upper_bound": 1000.0, "objective_coefficient": 0.0, "reaction_type": {"TranscriptionReaction": {"transcription_data": "TU0_13087_from_RpoD_mono"}}, "metabolites": {"RNAP70-CPLX": "-0.030116463001198*mu - 0.011790595264969", "RNA_b0915": 1, "RNA_b0914": 1, "Mfd_mono_mod_1:mg2": "-4.27350427350427e-6*mu", "NusA_mono": "-4.27350427350427e-6*mu", "NusG_mono": "-4.27350427350427e-6*mu", "GreA_mono": "-4.27350427350427e-6*mu", "GreB_mono": "-4.27350427350427e-6*mu", "RpoZ_mono_mod_1:mg2": "-4.27350427350427e-6*mu", "Rho_hexa_mod_3:mg2": "-4.27350427350427e-6*mu", "atp_c": -1655.0, "h2o_c": -3.0, "adp_c": 3.0, "pi_c": 3.0, "h_c": 3.0, "utp_c": -1423, "ctp_c": -1737, "gtp_c": -1490, "ppi_c": 6302, "mRNA_biomass": 875.9753028559999}}, {"name": "", "lower_bound": 0.0, "variable_kind": "continuous", "id": "transcription_TU0_14511_from_RpoD_mono", "upper_bound": 1000.0, "objective_coefficient": 0.0, "reaction_type": {"TranscriptionReaction": {"transcription_data": "TU0_14511_from_RpoD_mono"}}, "metabolites": {"RNAP70-CPLX": "-0.00351247227957483*mu - 0.00137513289745354", "RNA_b2762": 1, "Mfd_mono_mod_1:mg2": "-4.27350427350427e-6*mu", "NusA_mono": "-4.27350427350427e-6*mu", "NusG_mono": "-4.27350427350427e-6*mu", "GreA_mono": "-4.27350427350427e-6*mu", "GreB_mono": "-4.27350427350427e-6*mu", "RpoZ_mono_mod_1:mg2": "-4.27350427350427e-6*mu", "Rho_hexa_mod_3:mg2": "-4.27350427350427e-6*mu", "atp_c": -161.0, "h2o_c": -3.0, "adp_c": 3.0, "pi_c": 3.0, "h_c": 3.0, "utp_c": -204, "ctp_c": -198, "gtp_c": -175, "ppi_c": 735, "mRNA_biomass": 234.568387375}}, {"name": "", "lower_bound": 0.0, "variable_kind": "continuous", "id": "transcription_TU00100_from_RpoD_mono", "upper_bound": 1000.0, "objective_coefficient": 0.0, "reaction_type": {"TranscriptionReaction": {"transcription_data": "TU00100_from_RpoD_mono"}}, "metabolites": {"RNAP70-CPLX": "-0.0143939680354821*mu - 0.00563523848589126", "RNA_b0734": 1, "RNA_b0733": 1, "Mfd_mono_mod_1:mg2": "-4.27350427350427e-6*mu", "NusA_mono": "-4.27350427350427e-6*mu", "NusG_mono": "-4.27350427350427e-6*mu", "GreA_mono": "-4.27350427350427e-6*mu", "GreB_mono": "-4.27350427350427e-6*mu", "RpoZ_mono_mod_1:mg2": "-4.27350427350427e-6*mu", "Rho_hexa_mod_3:mg2": "-4.27350427350427e-6*mu", "atp_c": -840.0, "h2o_c": -3.0, "adp_c": 3.0, "pi_c": 3.0, "h_c": 3.0, "utp_c": -611, "ctp_c": -815, "gtp_c": -749, "ppi_c": 3012, "mRNA_biomass": 870.191491329}}, {"name": "", "lower_bound": 0.0, "variable_kind": "continuous", "id": "transcription_TU0_7805_from_RpoD_mono", "upper_bound": 1000.0, "objective_coefficient": 0.0, "reaction_type": {"TranscriptionReaction": {"transcription_data": "TU0_7805_from_RpoD_mono"}}, "metabolites": {"RNAP70-CPLX": "-0.0075171685656751*mu - 0.0029429714934618", "RNA_b0677": 1, "Mfd_mono_mod_1:mg2": "-4.27350427350427e-6*mu", "NusA_mono": "-4.27350427350427e-6*mu", "NusG_mono": "-4.27350427350427e-6*mu", "GreA_mono": "-4.27350427350427e-6*mu", "GreB_mono": "-4.27350427350427e-6*mu", "RpoZ_mono_mod_1:mg2": "-4.27350427350427e-6*mu", "Rho_hexa_mod_3:mg2": "-4.27350427350427e-6*mu", "atp_c": -383.0, "h2o_c": -3.0, "adp_c": 3.0, "pi_c": 3.0, "h_c": 3.0, "utp_c": -397, "ctp_c": -408, "gtp_c": -388, "ppi_c": 1573, "mRNA_biomass": 367.793277089}}, {"name": "", "lower_bound": 0.0, "variable_kind": "continuous", "id": "transcription_TU0_13016_from_RpoD_mono", "upper_bound": 1000.0, "objective_coefficient": 0.0, "reaction_type": {"TranscriptionReaction": {"transcription_data": "TU0_13016_from_RpoD_mono"}}, "metabolites": {"RNAP70-CPLX": "-0.011670009941118*mu - 0.00456880889194769", "RNA_b0657": 1, "Mfd_mono_mod_1:mg2": "-4.27350427350427e-6*mu", "NusA_mono": "-4.27350427350427e-6*mu", "NusG_mono": "-4.27350427350427e-6*mu", "GreA_mono": "-4.27350427350427e-6*mu", "GreB_mono": "-4.27350427350427e-6*mu", "RpoZ_mono_mod_1:mg2": "-4.27350427350427e-6*mu", "Rho_hexa_mod_3:mg2": "-4.27350427350427e-6*mu", "atp_c": -596.0, "h2o_c": -3.0, "adp_c": 3.0, "pi_c": 3.0, "h_c": 3.0, "utp_c": -530, "ctp_c": -676, "gtp_c": -643, "ppi_c": 2442, "mRNA_biomass": 494.60699931900007}}, {"name": "", "lower_bound": 0.0, "variable_kind": "continuous", "id": "transcription_TU00438_with_TERM72_from_RPOH_MONOMER", "upper_bound": 1000.0, "objective_coefficient": 0.0, "reaction_type": {"TranscriptionReaction": {"transcription_data": "TU00438_with_TERM72_from_RPOH_MONOMER"}}, "metabolites": {"RNAP32-CPLX": "-0.0108719380082078*mu - 0.00425636373021335", "RNA_b3067": 1, "Mfd_mono_mod_1:mg2": "-4.27350427350427e-6*mu", "NusA_mono": "-4.27350427350427e-6*mu", "NusG_mono": "-4.27350427350427e-6*mu", "GreA_mono": "-4.27350427350427e-6*mu", "GreB_mono": "-4.27350427350427e-6*mu", "RpoZ_mono_mod_1:mg2": "-4.27350427350427e-6*mu", "utp_c": -619, "atp_c": -452, "ctp_c": -612, "gtp_c": -592, "ppi_c": 2275, "mRNA_biomass": 588.618056462}}, {"name": "", "lower_bound": 0.0, "variable_kind": "continuous", "id": "transcription_TU0_4928_from_RpoD_mono", "upper_bound": 1000.0, "objective_coefficient": 0.0, "reaction_type": {"TranscriptionReaction": {"transcription_data": "TU0_4928_from_RpoD_mono"}}, "metabolites": {"RNAP70-CPLX": "-0.00683378960515918*mu - 0.00267542863041982", "RNA_b3415": 1, "Mfd_mono_mod_1:mg2": "-4.27350427350427e-6*mu", "NusA_mono": "-4.27350427350427e-6*mu", "NusG_mono": "-4.27350427350427e-6*mu", "GreA_mono": "-4.27350427350427e-6*mu", "GreB_mono": "-4.27350427350427e-6*mu", "RpoZ_mono_mod_1:mg2": "-4.27350427350427e-6*mu", "Rho_hexa_mod_3:mg2": "-4.27350427350427e-6*mu", "atp_c": -400.0, "h2o_c": -3.0, "adp_c": 3.0, "pi_c": 3.0, "h_c": 3.0, "utp_c": -283, "ctp_c": -403, "gtp_c": -347, "ppi_c": 1430, "mRNA_biomass": 422.65225897700003}}, {"name": "", "lower_bound": 0.0, "variable_kind": "continuous", "id": "transcription_TU401_with_TERM121_from_RpoD_mono", "upper_bound": 1000.0, "objective_coefficient": 0.0, "reaction_type": {"TranscriptionReaction": {"transcription_data": "TU401_with_TERM121_from_RpoD_mono"}}, "metabolites": {"RNAP70-CPLX": "-0.0100212984629502*mu - 0.00392333834824501", "RNA_b3425": 1, "Mfd_mono_mod_1:mg2": "-4.27350427350427e-6*mu", "NusA_mono": "-4.27350427350427e-6*mu", "NusG_mono": "-4.27350427350427e-6*mu", "GreA_mono": "-4.27350427350427e-6*mu", "GreB_mono": "-4.27350427350427e-6*mu", "RpoZ_mono_mod_1:mg2": "-4.27350427350427e-6*mu", "utp_c": -463, "atp_c": -501, "ctp_c": -596, "gtp_c": -537, "ppi_c": 2097, "mRNA_biomass": 104.34415594699999}}, {"name": "", "lower_bound": 0.0, "variable_kind": "continuous", "id": "transcription_TU00032_with_TERM0_1119_from_RpoD_mono", "upper_bound": 1000.0, "objective_coefficient": 0.0, "reaction_type": {"TranscriptionReaction": {"transcription_data": "TU00032_with_TERM0_1119_from_RpoD_mono"}}, "metabolites": {"RNAP70-CPLX": "-0.0108862746297571*mu - 0.0042619765175499", "RNA_b3670": 1, "RNA_b3671": 1, "Mfd_mono_mod_1:mg2": "-4.27350427350427e-6*mu", "NusA_mono": "-4.27350427350427e-6*mu", "NusG_mono": "-4.27350427350427e-6*mu", "GreA_mono": "-4.27350427350427e-6*mu", "GreB_mono": "-4.27350427350427e-6*mu", "RpoZ_mono_mod_1:mg2": "-4.27350427350427e-6*mu", "utp_c": -534, "atp_c": -493, "ctp_c": -636, "gtp_c": -615, "ppi_c": 2278, "mRNA_biomass": 634.32666988}}, {"name": "", "lower_bound": 0.0, "variable_kind": "continuous", "id": "transcription_TU00032_from_RpoD_mono", "upper_bound": 1000.0, "objective_coefficient": 0.0, "reaction_type": {"TranscriptionReaction": {"transcription_data": "TU00032_from_RpoD_mono"}}, "metabolites": {"RNAP70-CPLX": "-0.0106186576941704*mu - 0.00415720448726772", "RNA_b3670": 1, "RNA_b3671": 1, "Mfd_mono_mod_1:mg2": "-4.27350427350427e-6*mu", "NusA_mono": "-4.27350427350427e-6*mu", "NusG_mono": "-4.27350427350427e-6*mu", "GreA_mono": "-4.27350427350427e-6*mu", "GreB_mono": "-4.27350427350427e-6*mu", "RpoZ_mono_mod_1:mg2": "-4.27350427350427e-6*mu", "Rho_hexa_mod_3:mg2": "-4.27350427350427e-6*mu", "atp_c": -478.0, "h2o_c": -3.0, "adp_c": 3.0, "pi_c": 3.0, "h_c": 3.0, "utp_c": -521, "ctp_c": -624, "gtp_c": -602, "ppi_c": 2222, "mRNA_biomass": 634.32666988}}, {"name": "", "lower_bound": 0.0, "variable_kind": "continuous", "id": "transcription_TU0_14701_from_RpoD_mono", "upper_bound": 1000.0, "objective_coefficient": 0.0, "reaction_type": {"TranscriptionReaction": {"transcription_data": "TU0_14701_from_RpoD_mono"}}, "metabolites": {"RNAP70-CPLX": "-0.0170988106344472*mu - 0.0066941843633861", "RNA_b3035": 1, "Mfd_mono_mod_1:mg2": "-4.27350427350427e-6*mu", "NusA_mono": "-4.27350427350427e-6*mu", "NusG_mono": "-4.27350427350427e-6*mu", "GreA_mono": "-4.27350427350427e-6*mu", "GreB_mono": "-4.27350427350427e-6*mu", "RpoZ_mono_mod_1:mg2": "-4.27350427350427e-6*mu", "Rho_hexa_mod_3:mg2": "-4.27350427350427e-6*mu", "atp_c": -791.0, "h2o_c": -3.0, "adp_c": 3.0, "pi_c": 3.0, "h_c": 3.0, "utp_c": -938, "ctp_c": -909, "gtp_c": -943, "ppi_c": 3578, "mRNA_biomass": 474.946384662}}, {"name": "", "lower_bound": 0.0, "variable_kind": "continuous", "id": "transcription_TU0_13792_from_RpoD_mono", "upper_bound": 1000.0, "objective_coefficient": 0.0, "reaction_type": {"TranscriptionReaction": {"transcription_data": "TU0_13792_from_RpoD_mono"}}, "metabolites": {"RNAP70-CPLX": "-0.020692523769468*mu - 0.00810112305574673", "RNA_b2907": 1, "Mfd_mono_mod_1:mg2": "-4.27350427350427e-6*mu", "NusA_mono": "-4.27350427350427e-6*mu", "NusG_mono": "-4.27350427350427e-6*mu", "GreA_mono": "-4.27350427350427e-6*mu", "GreB_mono": "-4.27350427350427e-6*mu", "RpoZ_mono_mod_1:mg2": "-4.27350427350427e-6*mu", "Rho_hexa_mod_3:mg2": "-4.27350427350427e-6*mu", "atp_c": -968.0, "h2o_c": -3.0, "adp_c": 3.0, "pi_c": 3.0, "h_c": 3.0, "utp_c": -980, "ctp_c": -1274, "gtp_c": -1111, "ppi_c": 4330, "mRNA_biomass": 377.79598903899995}}, {"name": "", "lower_bound": 0.0, "variable_kind": "continuous", "id": "transcription_TU0_8767_from_RpoD_mono", "upper_bound": 1000.0, "objective_coefficient": 0.0, "reaction_type": {"TranscriptionReaction": {"transcription_data": "TU0_8767_from_RpoD_mono"}}, "metabolites": {"RNAP70-CPLX": "-0.00599270780760113*mu - 0.00234614510667584", "RNA_b2817": 1, "Mfd_mono_mod_1:mg2": "-4.27350427350427e-6*mu", "NusA_mono": "-4.27350427350427e-6*mu", "NusG_mono": "-4.27350427350427e-6*mu", "GreA_mono": "-4.27350427350427e-6*mu", "GreB_mono": "-4.27350427350427e-6*mu", "RpoZ_mono_mod_1:mg2": "-4.27350427350427e-6*mu", "Rho_hexa_mod_3:mg2": "-4.27350427350427e-6*mu", "atp_c": -270.0, "h2o_c": -3.0, "adp_c": 3.0, "pi_c": 3.0, "h_c": 3.0, "utp_c": -316, "ctp_c": -363, "gtp_c": -308, "ppi_c": 1254, "mRNA_biomass": 400.48652131399996}}, {"name": "", "lower_bound": 0.0, "variable_kind": "continuous", "id": "transcription_TU0_5221_from_RpoD_mono", "upper_bound": 1000.0, "objective_coefficient": 0.0, "reaction_type": {"TranscriptionReaction": {"transcription_data": "TU0_5221_from_RpoD_mono"}}, "metabolites": {"RNAP70-CPLX": "-0.0086402039203691*mu - 0.0033826398348245", "RNA_b0051": 1, "RNA_b0052": 1, "Mfd_mono_mod_1:mg2": "-4.27350427350427e-6*mu", "NusA_mono": "-4.27350427350427e-6*mu", "NusG_mono": "-4.27350427350427e-6*mu", "GreA_mono": "-4.27350427350427e-6*mu", "GreB_mono": "-4.27350427350427e-6*mu", "RpoZ_mono_mod_1:mg2": "-4.27350427350427e-6*mu", "Rho_hexa_mod_3:mg2": "-4.27350427350427e-6*mu", "atp_c": -418.0, "h2o_c": -3.0, "adp_c": 3.0, "pi_c": 3.0, "h_c": 3.0, "utp_c": -400, "ctp_c": -496, "gtp_c": -497, "ppi_c": 1808, "mRNA_biomass": 581.4441478319999}}, {"name": "", "lower_bound": 0.0, "variable_kind": "continuous", "id": "transcription_TU0_13417_from_RpoD_mono", "upper_bound": 1000.0, "objective_coefficient": 0.0, "reaction_type": {"TranscriptionReaction": {"transcription_data": "TU0_13417_from_RpoD_mono"}}, "metabolites": {"RNAP70-CPLX": "-0.00929013076393668*mu - 0.00363708619408121", "RNA_b1812": 1, "Mfd_mono_mod_1:mg2": "-4.27350427350427e-6*mu", "NusA_mono": "-4.27350427350427e-6*mu", "NusG_mono": "-4.27350427350427e-6*mu", "GreA_mono": "-4.27350427350427e-6*mu", "GreB_mono": "-4.27350427350427e-6*mu", "RpoZ_mono_mod_1:mg2": "-4.27350427350427e-6*mu", "Rho_hexa_mod_3:mg2": "-4.27350427350427e-6*mu", "atp_c": -480.0, "h2o_c": -3.0, "adp_c": 3.0, "pi_c": 3.0, "h_c": 3.0, "utp_c": -453, "ctp_c": -505, "gtp_c": -509, "ppi_c": 1944, "mRNA_biomass": 436.565582402}}, {"name": "", "lower_bound": 0.0, "variable_kind": "continuous", "id": "transcription_TU00379_with_TERM65_from_RpoD_mono", "upper_bound": 1000.0, "objective_coefficient": 0.0, "reaction_type": {"TranscriptionReaction": {"transcription_data": "TU00379_with_TERM65_from_RpoD_mono"}}, "metabolites": {"RNAP70-CPLX": "-0.0172421768499401*mu - 0.00675031223675155", "RNA_b0904": 1, "RNA_b0903": 1, "Mfd_mono_mod_1:mg2": "-4.27350427350427e-6*mu", "NusA_mono": "-4.27350427350427e-6*mu", "NusG_mono": "-4.27350427350427e-6*mu", "GreA_mono": "-4.27350427350427e-6*mu", "GreB_mono": "-4.27350427350427e-6*mu", "RpoZ_mono_mod_1:mg2": "-4.27350427350427e-6*mu", "utp_c": -927, "atp_c": -943, "ctp_c": -859, "gtp_c": -879, "ppi_c": 3608, "mRNA_biomass": 1007.2982644409999}}, {"name": "", "lower_bound": 0.0, "variable_kind": "continuous", "id": "transcription_TU0_8611_from_RpoD_mono", "upper_bound": 1000.0, "objective_coefficient": 0.0, "reaction_type": {"TranscriptionReaction": {"transcription_data": "TU0_8611_from_RpoD_mono"}}, "metabolites": {"RNAP70-CPLX": "-0.00556738803497234*mu - 0.00217963241569167", "RNA_b4166": 1, "Mfd_mono_mod_1:mg2": "-4.27350427350427e-6*mu", "NusA_mono": "-4.27350427350427e-6*mu", "NusG_mono": "-4.27350427350427e-6*mu", "GreA_mono": "-4.27350427350427e-6*mu", "GreB_mono": "-4.27350427350427e-6*mu", "RpoZ_mono_mod_1:mg2": "-4.27350427350427e-6*mu", "Rho_hexa_mod_3:mg2": "-4.27350427350427e-6*mu", "atp_c": -279.0, "h2o_c": -3.0, "adp_c": 3.0, "pi_c": 3.0, "h_c": 3.0, "utp_c": -279, "ctp_c": -314, "gtp_c": -296, "ppi_c": 1165, "mRNA_biomass": 364.99585085999996}}, {"name": "", "lower_bound": 0.0, "variable_kind": "continuous", "id": "transcription_TU0_14272_from_RpoD_mono", "upper_bound": 1000.0, "objective_coefficient": 0.0, "reaction_type": {"TranscriptionReaction": {"transcription_data": "TU0_14272_from_RpoD_mono"}}, "metabolites": {"RNAP70-CPLX": "-0.0171131472559965*mu - 0.00669979715072264", "RNA_b1084": 1, "Mfd_mono_mod_1:mg2": "-4.27350427350427e-6*mu", "NusA_mono": "-4.27350427350427e-6*mu", "NusG_mono": "-4.27350427350427e-6*mu", "GreA_mono": "-4.27350427350427e-6*mu", "GreB_mono": "-4.27350427350427e-6*mu", "RpoZ_mono_mod_1:mg2": "-4.27350427350427e-6*mu", "Rho_hexa_mod_3:mg2": "-4.27350427350427e-6*mu", "atp_c": -721.0, "h2o_c": -3.0, "adp_c": 3.0, "pi_c": 3.0, "h_c": 3.0, "utp_c": -900, "ctp_c": -985, "gtp_c": -978, "ppi_c": 3581, "mRNA_biomass": 1020.1585426660001}}, {"name": "", "lower_bound": 0.0, "variable_kind": "continuous", "id": "transcription_TU795_from_RpoD_mono", "upper_bound": 1000.0, "objective_coefficient": 0.0, "reaction_type": {"TranscriptionReaction": {"transcription_data": "TU795_from_RpoD_mono"}}, "metabolites": {"RNAP70-CPLX": "-0.0147332680788152*mu - 0.00576807445285616", "RNA_b1276": 1, "Mfd_mono_mod_1:mg2": "-4.27350427350427e-6*mu", "NusA_mono": "-4.27350427350427e-6*mu", "NusG_mono": "-4.27350427350427e-6*mu", "GreA_mono": "-4.27350427350427e-6*mu", "GreB_mono": "-4.27350427350427e-6*mu", "RpoZ_mono_mod_1:mg2": "-4.27350427350427e-6*mu", "Rho_hexa_mod_3:mg2": "-4.27350427350427e-6*mu", "atp_c": -740.0, "h2o_c": -3.0, "adp_c": 3.0, "pi_c": 3.0, "h_c": 3.0, "utp_c": -762, "ctp_c": -829, "gtp_c": -755, "ppi_c": 3083, "mRNA_biomass": 855.8437894760001}}, {"name": "", "lower_bound": 0.0, "variable_kind": "continuous", "id": "transcription_TU795_from_RPOS_MONOMER", "upper_bound": 1000.0, "objective_coefficient": 0.0, "reaction_type": {"TranscriptionReaction": {"transcription_data": "TU795_from_RPOS_MONOMER"}}, "metabolites": {"RNAPS-CPLX": "-0.0147332680788152*mu - 0.00576807445285616", "RNA_b1276": 1, "Mfd_mono_mod_1:mg2": "-4.27350427350427e-6*mu", "NusA_mono": "-4.27350427350427e-6*mu", "NusG_mono": "-4.27350427350427e-6*mu", "GreA_mono": "-4.27350427350427e-6*mu", "GreB_mono": "-4.27350427350427e-6*mu", "RpoZ_mono_mod_1:mg2": "-4.27350427350427e-6*mu", "Rho_hexa_mod_3:mg2": "-4.27350427350427e-6*mu", "atp_c": -740.0, "h2o_c": -3.0, "adp_c": 3.0, "pi_c": 3.0, "h_c": 3.0, "utp_c": -762, "ctp_c": -829, "gtp_c": -755, "ppi_c": 3083, "mRNA_biomass": 855.8437894760001}}, {"name": "", "lower_bound": 0.0, "variable_kind": "continuous", "id": "transcription_TU0_1122_from_RpoD_mono", "upper_bound": 1000.0, "objective_coefficient": 0.0, "reaction_type": {"TranscriptionReaction": {"transcription_data": "TU0_1122_from_RpoD_mono"}}, "metabolites": {"RNAP70-CPLX": "-0.0192062940021921*mu - 0.00751926410185822", "RNA_b0896": 1, "RNA_b0895": 1, "RNA_b0894": 1, "Mfd_mono_mod_1:mg2": "-4.27350427350427e-6*mu", "NusA_mono": "-4.27350427350427e-6*mu", "NusG_mono": "-4.27350427350427e-6*mu", "GreA_mono": "-4.27350427350427e-6*mu", "GreB_mono": "-4.27350427350427e-6*mu", "RpoZ_mono_mod_1:mg2": "-4.27350427350427e-6*mu", "Rho_hexa_mod_3:mg2": "-4.27350427350427e-6*mu", "atp_c": -957.0, "h2o_c": -3.0, "adp_c": 3.0, "pi_c": 3.0, "h_c": 3.0, "utp_c": -947, "ctp_c": -1139, "gtp_c": -979, "ppi_c": 4019, "mRNA_biomass": 1256.3167965869998}}, {"name": "", "lower_bound": 0.0, "variable_kind": "continuous", "id": "transcription_TU0_14492_from_RpoD_mono", "upper_bound": 1000.0, "objective_coefficient": 0.0, "reaction_type": {"TranscriptionReaction": {"transcription_data": "TU0_14492_from_RpoD_mono"}}, "metabolites": {"RNAP70-CPLX": "-0.00278130458056129*mu - 0.00108888074328975", "RNA_b2065": 1, "Mfd_mono_mod_1:mg2": "-4.27350427350427e-6*mu", "NusA_mono": "-4.27350427350427e-6*mu", "NusG_mono": "-4.27350427350427e-6*mu", "GreA_mono": "-4.27350427350427e-6*mu", "GreB_mono": "-4.27350427350427e-6*mu", "RpoZ_mono_mod_1:mg2": "-4.27350427350427e-6*mu", "Rho_hexa_mod_3:mg2": "-4.27350427350427e-6*mu", "atp_c": -128.0, "h2o_c": -3.0, "adp_c": 3.0, "pi_c": 3.0, "h_c": 3.0, "utp_c": -106, "ctp_c": -194, "gtp_c": -157, "ppi_c": 582, "mRNA_biomass": 186.420116942}}, {"name": "", "lower_bound": 0.0, "variable_kind": "continuous", "id": "transcription_TU0_4929_from_RpoD_mono", "upper_bound": 1000.0, "objective_coefficient": 0.0, "reaction_type": {"TranscriptionReaction": {"transcription_data": "TU0_4929_from_RpoD_mono"}}, "metabolites": {"RNAP70-CPLX": "-0.00817187428309245*mu - 0.00319928878183069", "RNA_b0674": 1, "Mfd_mono_mod_1:mg2": "-4.27350427350427e-6*mu", "NusA_mono": "-4.27350427350427e-6*mu", "NusG_mono": "-4.27350427350427e-6*mu", "GreA_mono": "-4.27350427350427e-6*mu", "GreB_mono": "-4.27350427350427e-6*mu", "RpoZ_mono_mod_1:mg2": "-4.27350427350427e-6*mu", "Rho_hexa_mod_3:mg2": "-4.27350427350427e-6*mu", "atp_c": -396.0, "h2o_c": -3.0, "adp_c": 3.0, "pi_c": 3.0, "h_c": 3.0, "utp_c": -431, "ctp_c": -461, "gtp_c": -425, "ppi_c": 1710, "mRNA_biomass": 532.8229222049999}}, {"name": "", "lower_bound": 0.0, "variable_kind": "continuous", "id": "transcription_TU0_13175_from_RpoD_mono", "upper_bound": 1000.0, "objective_coefficient": 0.0, "reaction_type": {"TranscriptionReaction": {"transcription_data": "TU0_13175_from_RpoD_mono"}}, "metabolites": {"RNAP70-CPLX": "-0.00437266957253193*mu - 0.00171190013764625", "RNA_b1192": 1, "Mfd_mono_mod_1:mg2": "-4.27350427350427e-6*mu", "NusA_mono": "-4.27350427350427e-6*mu", "NusG_mono": "-4.27350427350427e-6*mu", "GreA_mono": "-4.27350427350427e-6*mu", "GreB_mono": "-4.27350427350427e-6*mu", "RpoZ_mono_mod_1:mg2": "-4.27350427350427e-6*mu", "Rho_hexa_mod_3:mg2": "-4.27350427350427e-6*mu", "atp_c": -234.0, "h2o_c": -3.0, "adp_c": 3.0, "pi_c": 3.0, "h_c": 3.0, "utp_c": -199, "ctp_c": -244, "gtp_c": -241, "ppi_c": 915, "mRNA_biomass": 293.710051455}}, {"name": "", "lower_bound": 0.0, "variable_kind": "continuous", "id": "transcription_TU0_12833_from_RpoD_mono", "upper_bound": 1000.0, "objective_coefficient": 0.0, "reaction_type": {"TranscriptionReaction": {"transcription_data": "TU0_12833_from_RpoD_mono"}}, "metabolites": {"RNAP70-CPLX": "-0.00620775713084041*mu - 0.00243033691672402", "RNA_b0188": 1, "Mfd_mono_mod_1:mg2": "-4.27350427350427e-6*mu", "NusA_mono": "-4.27350427350427e-6*mu", "NusG_mono": "-4.27350427350427e-6*mu", "GreA_mono": "-4.27350427350427e-6*mu", "GreB_mono": "-4.27350427350427e-6*mu", "RpoZ_mono_mod_1:mg2": "-4.27350427350427e-6*mu", "Rho_hexa_mod_3:mg2": "-4.27350427350427e-6*mu", "atp_c": -283.0, "h2o_c": -3.0, "adp_c": 3.0, "pi_c": 3.0, "h_c": 3.0, "utp_c": -265, "ctp_c": -417, "gtp_c": -337, "ppi_c": 1299, "mRNA_biomass": 415.59711709899995}}, {"name": "", "lower_bound": 0.0, "variable_kind": "continuous", "id": "transcription_TU0_36402_from_RpoD_mono", "upper_bound": 1000.0, "objective_coefficient": 0.0, "reaction_type": {"TranscriptionReaction": {"transcription_data": "TU0_36402_from_RpoD_mono"}}, "metabolites": {"RNAP70-CPLX": "-0.00419585124009074*mu - 0.00164267576049553", "RNA_b4367": 1, "Mfd_mono_mod_1:mg2": "-4.27350427350427e-6*mu", "NusA_mono": "-4.27350427350427e-6*mu", "NusG_mono": "-4.27350427350427e-6*mu", "GreA_mono": "-4.27350427350427e-6*mu", "GreB_mono": "-4.27350427350427e-6*mu", "RpoZ_mono_mod_1:mg2": "-4.27350427350427e-6*mu", "Rho_hexa_mod_3:mg2": "-4.27350427350427e-6*mu", "atp_c": -214.0, "h2o_c": -3.0, "adp_c": 3.0, "pi_c": 3.0, "h_c": 3.0, "utp_c": -216, "ctp_c": -219, "gtp_c": -232, "ppi_c": 878, "mRNA_biomass": 253.01243402900002}}, {"name": "", "lower_bound": 0.0, "variable_kind": "continuous", "id": "transcription_TU0_7806_from_EG11355_MONOMER", "upper_bound": 1000.0, "objective_coefficient": 0.0, "reaction_type": {"TranscriptionReaction": {"transcription_data": "TU0_7806_from_EG11355_MONOMER"}}, "metabolites": {"CPLX0-222": "-0.0063081134816854*mu - 0.00246962642807983", "RNA_b0154": 1, "Mfd_mono_mod_1:mg2": "-4.27350427350427e-6*mu", "NusA_mono": "-4.27350427350427e-6*mu", "NusG_mono": "-4.27350427350427e-6*mu", "GreA_mono": "-4.27350427350427e-6*mu", "GreB_mono": "-4.27350427350427e-6*mu", "RpoZ_mono_mod_1:mg2": "-4.27350427350427e-6*mu", "Rho_hexa_mod_3:mg2": "-4.27350427350427e-6*mu", "atp_c": -321.0, "h2o_c": -3.0, "adp_c": 3.0, "pi_c": 3.0, "h_c": 3.0, "utp_c": -273, "ctp_c": -392, "gtp_c": -337, "ppi_c": 1320, "mRNA_biomass": 410.248381761}}, {"name": "", "lower_bound": 0.0, "variable_kind": "continuous", "id": "transcription_TU00510_from_RpoD_mono", "upper_bound": 1000.0, "objective_coefficient": 0.0, "reaction_type": {"TranscriptionReaction": {"transcription_data": "TU00510_from_RpoD_mono"}}, "metabolites": {"RNAP70-CPLX": "-0.000535233871173307*mu - 0.00020954406056435", "RNA_b1032": 1, "monocistronic_excision_machinery": "-8.54700854700855e-6*mu", "RNA_degradosome": "-8.54700854700855e-6*mu", "atp_c": -28.0, "h2o_c": -33.0, "adp_c": 9.0, "pi_c": 9.0, "h_c": 33.0, "Mfd_mono_mod_1:mg2": "-4.27350427350427e-6*mu", "NusA_mono": "-4.27350427350427e-6*mu", "NusG_mono": "-4.27350427350427e-6*mu", "GreA_mono": "-4.27350427350427e-6*mu", "GreB_mono": "-4.27350427350427e-6*mu", "RpoZ_mono_mod_1:mg2": "-4.27350427350427e-6*mu", "Rho_hexa_mod_3:mg2": "-4.27350427350427e-6*mu", "RpsJ_mono": "-4.27350427350427e-6*mu", "RpsD_mono": "-4.27350427350427e-6*mu", "RplC_mono": "-4.27350427350427e-6*mu", "RplD_mono": "-4.27350427350427e-6*mu", "RplM_mono": "-4.27350427350427e-6*mu", "NusB_mono": "-4.27350427350427e-6*mu", "utp_c": -28, "ctp_c": -35, "gtp_c": -30, "ump_c": 10, "amp_c": 3, "cmp_c": 5, "gmp_c": 6, "ppi_c": 112, "tRNA_biomass": 28.129949767999996}}, {"name": "", "lower_bound": 0.0, "variable_kind": "continuous", "id": "transcription_TU00188_from_RpoD_mono", "upper_bound": 1000.0, "objective_coefficient": 0.0, "reaction_type": {"TranscriptionReaction": {"transcription_data": "TU00188_from_RpoD_mono"}}, "metabolites": {"RNAP70-CPLX": "-0.00369884835971553*mu - 0.00144809913282863", "RNA_b3924": 1, "Mfd_mono_mod_1:mg2": "-4.27350427350427e-6*mu", "NusA_mono": "-4.27350427350427e-6*mu", "NusG_mono": "-4.27350427350427e-6*mu", "GreA_mono": "-4.27350427350427e-6*mu", "GreB_mono": "-4.27350427350427e-6*mu", "RpoZ_mono_mod_1:mg2": "-4.27350427350427e-6*mu", "Rho_hexa_mod_3:mg2": "-4.27350427350427e-6*mu", "atp_c": -159.0, "h2o_c": -3.0, "adp_c": 3.0, "pi_c": 3.0, "h_c": 3.0, "utp_c": -208, "ctp_c": -211, "gtp_c": -199, "ppi_c": 774, "mRNA_biomass": 238.871993727}}, {"name": "", "lower_bound": 0.0, "variable_kind": "continuous", "id": "transcription_TU0_13088_from_RpoD_mono", "upper_bound": 1000.0, "objective_coefficient": 0.0, "reaction_type": {"TranscriptionReaction": {"transcription_data": "TU0_13088_from_RpoD_mono"}}, "metabolites": {"RNAP70-CPLX": "-0.00457338227422192*mu - 0.00179047916035788", "RNA_b0918": 1, "Mfd_mono_mod_1:mg2": "-4.27350427350427e-6*mu", "NusA_mono": "-4.27350427350427e-6*mu", "NusG_mono": "-4.27350427350427e-6*mu", "GreA_mono": "-4.27350427350427e-6*mu", "GreB_mono": "-4.27350427350427e-6*mu", "RpoZ_mono_mod_1:mg2": "-4.27350427350427e-6*mu", "Rho_hexa_mod_3:mg2": "-4.27350427350427e-6*mu", "atp_c": -243.0, "h2o_c": -3.0, "adp_c": 3.0, "pi_c": 3.0, "h_c": 3.0, "utp_c": -221, "ctp_c": -262, "gtp_c": -234, "ppi_c": 957, "mRNA_biomass": 239.22099514699997}}, {"name": "", "lower_bound": 0.0, "variable_kind": "continuous", "id": "transcription_TU0_8360_from_RpoD_mono", "upper_bound": 1000.0, "objective_coefficient": 0.0, "reaction_type": {"TranscriptionReaction": {"transcription_data": "TU0_8360_from_RpoD_mono"}}, "metabolites": {"RNAP70-CPLX": "-0.00788514185210675*mu - 0.00308703303509979", "RNA_b3519": 1, "Mfd_mono_mod_1:mg2": "-4.27350427350427e-6*mu", "NusA_mono": "-4.27350427350427e-6*mu", "NusG_mono": "-4.27350427350427e-6*mu", "GreA_mono": "-4.27350427350427e-6*mu", "GreB_mono": "-4.27350427350427e-6*mu", "RpoZ_mono_mod_1:mg2": "-4.27350427350427e-6*mu", "Rho_hexa_mod_3:mg2": "-4.27350427350427e-6*mu", "atp_c": -378.0, "h2o_c": -3.0, "adp_c": 3.0, "pi_c": 3.0, "h_c": 3.0, "utp_c": -385, "ctp_c": -456, "gtp_c": -434, "ppi_c": 1650, "mRNA_biomass": 528.6448011499999}}, {"name": "", "lower_bound": 0.0, "variable_kind": "continuous", "id": "transcription_TU00101_from_RpoD_mono", "upper_bound": 1000.0, "objective_coefficient": 0.0, "reaction_type": {"TranscriptionReaction": {"transcription_data": "TU00101_from_RpoD_mono"}}, "metabolites": {"RNAP70-CPLX": "-0.0231249705589967*mu - 0.00905342597384721", "RNA_b0429": 1, "RNA_b0428": 1, "RNA_b0432": 1, "RNA_b0430": 1, "RNA_b0431": 1, "Mfd_mono_mod_1:mg2": "-4.27350427350427e-6*mu", "NusA_mono": "-4.27350427350427e-6*mu", "NusG_mono": "-4.27350427350427e-6*mu", "GreA_mono": "-4.27350427350427e-6*mu", "GreB_mono": "-4.27350427350427e-6*mu", "RpoZ_mono_mod_1:mg2": "-4.27350427350427e-6*mu", "Rho_hexa_mod_3:mg2": "-4.27350427350427e-6*mu", "atp_c": -1297.0, "h2o_c": -3.0, "adp_c": 3.0, "pi_c": 3.0, "h_c": 3.0, "utp_c": -1003, "ctp_c": -1311, "gtp_c": -1231, "ppi_c": 4839, "mRNA_biomass": 1533.3067168759999}}, {"name": "", "lower_bound": 0.0, "variable_kind": "continuous", "id": "transcription_TU0_5261_from_RpoD_mono", "upper_bound": 1000.0, "objective_coefficient": 0.0, "reaction_type": {"TranscriptionReaction": {"transcription_data": "TU0_5261_from_RpoD_mono"}}, "metabolites": {"RNAP70-CPLX": "-0.0300447798934516*mu - 0.0117625313282863", "RNA_b2197": 1, "RNA_b2199": 1, "RNA_b2201": 1, "RNA_b2200": 1, "RNA_b2198": 1, "Mfd_mono_mod_1:mg2": "-4.27350427350427e-6*mu", "NusA_mono": "-4.27350427350427e-6*mu", "NusG_mono": "-4.27350427350427e-6*mu", "GreA_mono": "-4.27350427350427e-6*mu", "GreB_mono": "-4.27350427350427e-6*mu", "RpoZ_mono_mod_1:mg2": "-4.27350427350427e-6*mu", "Rho_hexa_mod_3:mg2": "-4.27350427350427e-6*mu", "atp_c": -1596.0, "h2o_c": -3.0, "adp_c": 3.0, "pi_c": 3.0, "h_c": 3.0, "utp_c": -1195, "ctp_c": -1939, "gtp_c": -1560, "ppi_c": 6287, "mRNA_biomass": 870.0038345549999}}, {"name": "", "lower_bound": 0.0, "variable_kind": "continuous", "id": "transcription_TU0_14402_from_RpoD_mono", "upper_bound": 1000.0, "objective_coefficient": 0.0, "reaction_type": {"TranscriptionReaction": {"transcription_data": "TU0_14402_from_RpoD_mono"}}, "metabolites": {"RNAP70-CPLX": "-0.0139065229028065*mu - 0.00544440371644873", "RNA_b3806": 1, "Mfd_mono_mod_1:mg2": "-4.27350427350427e-6*mu", "NusA_mono": "-4.27350427350427e-6*mu", "NusG_mono": "-4.27350427350427e-6*mu", "GreA_mono": "-4.27350427350427e-6*mu", "GreB_mono": "-4.27350427350427e-6*mu", "RpoZ_mono_mod_1:mg2": "-4.27350427350427e-6*mu", "Rho_hexa_mod_3:mg2": "-4.27350427350427e-6*mu", "atp_c": -729.0, "h2o_c": -3.0, "adp_c": 3.0, "pi_c": 3.0, "h_c": 3.0, "utp_c": -695, "ctp_c": -766, "gtp_c": -723, "ppi_c": 2910, "mRNA_biomass": 816.385522887}}, {"name": "", "lower_bound": 0.0, "variable_kind": "continuous", "id": "transcription_TU0_6583_from_RpoD_mono", "upper_bound": 1000.0, "objective_coefficient": 0.0, "reaction_type": {"TranscriptionReaction": {"transcription_data": "TU0_6583_from_RpoD_mono"}}, "metabolites": {"RNAP70-CPLX": "-0.0245490749662257*mu - 0.00961096284927736", "RNA_b3137": 1, "Mfd_mono_mod_1:mg2": "-4.27350427350427e-6*mu", "NusA_mono": "-4.27350427350427e-6*mu", "NusG_mono": "-4.27350427350427e-6*mu", "GreA_mono": "-4.27350427350427e-6*mu", "GreB_mono": "-4.27350427350427e-6*mu", "RpoZ_mono_mod_1:mg2": "-4.27350427350427e-6*mu", "Rho_hexa_mod_3:mg2": "-4.27350427350427e-6*mu", "atp_c": -1281.0, "h2o_c": -3.0, "adp_c": 3.0, "pi_c": 3.0, "h_c": 3.0, "utp_c": -1267, "ctp_c": -1303, "gtp_c": -1289, "ppi_c": 5137, "mRNA_biomass": 275.323895421}}, {"name": "", "lower_bound": 0.0, "variable_kind": "continuous", "id": "transcription_TU0_14512_from_RpoD_mono", "upper_bound": 1000.0, "objective_coefficient": 0.0, "reaction_type": {"TranscriptionReaction": {"transcription_data": "TU0_14512_from_RpoD_mono"}}, "metabolites": {"RNAP70-CPLX": "-0.000367973286431648*mu - 0.00014406154163799", "RNA_b2691": 1, "Mfd_mono_mod_1:mg2": "-4.27350427350427e-6*mu", "NusA_mono": "-4.27350427350427e-6*mu", "NusG_mono": "-4.27350427350427e-6*mu", "GreA_mono": "-4.27350427350427e-6*mu", "GreB_mono": "-4.27350427350427e-6*mu", "RpoZ_mono_mod_1:mg2": "-4.27350427350427e-6*mu", "Rho_hexa_mod_3:mg2": "-4.27350427350427e-6*mu", "RpsJ_mono": "-4.27350427350427e-6*mu", "RpsD_mono": "-4.27350427350427e-6*mu", "RplC_mono": "-4.27350427350427e-6*mu", "RplD_mono": "-4.27350427350427e-6*mu", "RplM_mono": "-4.27350427350427e-6*mu", "NusB_mono": "-4.27350427350427e-6*mu", "atp_c": -17.0, "h2o_c": -3.0, "adp_c": 3.0, "pi_c": 3.0, "h_c": 3.0, "utp_c": -17, "ctp_c": -23, "gtp_c": -23, "ppi_c": 77, "tRNA_biomass": 24.694985197}}, {"name": "", "lower_bound": 0.0, "variable_kind": "continuous", "id": "transcription_TU0_8480_from_RpoD_mono", "upper_bound": 1000.0, "objective_coefficient": 0.0, "reaction_type": {"TranscriptionReaction": {"transcription_data": "TU0_8480_from_RpoD_mono"}}, "metabolites": {"RNAP70-CPLX": "-0.0018828762968061*mu - 0.000737146070199587", "RNA_b0156": 1, "Mfd_mono_mod_1:mg2": "-4.27350427350427e-6*mu", "NusA_mono": "-4.27350427350427e-6*mu", "NusG_mono": "-4.27350427350427e-6*mu", "GreA_mono": "-4.27350427350427e-6*mu", "GreB_mono": "-4.27350427350427e-6*mu", "RpoZ_mono_mod_1:mg2": "-4.27350427350427e-6*mu", "Rho_hexa_mod_3:mg2": "-4.27350427350427e-6*mu", "atp_c": -105.0, "h2o_c": -3.0, "adp_c": 3.0, "pi_c": 3.0, "h_c": 3.0, "utp_c": -98, "ctp_c": -107, "gtp_c": -87, "ppi_c": 394, "mRNA_biomass": 110.267520945}}, {"name": "", "lower_bound": 0.0, "variable_kind": "continuous", "id": "transcription_TU0_14702_from_RpoD_mono", "upper_bound": 1000.0, "objective_coefficient": 0.0, "reaction_type": {"TranscriptionReaction": {"transcription_data": "TU0_14702_from_RpoD_mono"}}, "metabolites": {"RNAP70-CPLX": "-0.0170605796436492*mu - 0.00667921693048864", "RNA_b3035": 1, "Mfd_mono_mod_1:mg2": "-4.27350427350427e-6*mu", "NusA_mono": "-4.27350427350427e-6*mu", "NusG_mono": "-4.27350427350427e-6*mu", "GreA_mono": "-4.27350427350427e-6*mu", "GreB_mono": "-4.27350427350427e-6*mu", "RpoZ_mono_mod_1:mg2": "-4.27350427350427e-6*mu", "Rho_hexa_mod_3:mg2": "-4.27350427350427e-6*mu", "atp_c": -790.0, "h2o_c": -3.0, "adp_c": 3.0, "pi_c": 3.0, "h_c": 3.0, "utp_c": -936, "ctp_c": -908, "gtp_c": -939, "ppi_c": 3570, "mRNA_biomass": 474.946384662}}, {"name": "", "lower_bound": 0.0, "variable_kind": "continuous", "id": "transcription_TU0_1741_from_RpoD_mono", "upper_bound": 1000.0, "objective_coefficient": 0.0, "reaction_type": {"TranscriptionReaction": {"transcription_data": "TU0_1741_from_RpoD_mono"}}, "metabolites": {"RNAP70-CPLX": "-0.002967680660702*mu - 0.00116184697866483", "RNA_b1277": 1, "Mfd_mono_mod_1:mg2": "-4.27350427350427e-6*mu", "NusA_mono": "-4.27350427350427e-6*mu", "NusG_mono": "-4.27350427350427e-6*mu", "GreA_mono": "-4.27350427350427e-6*mu", "GreB_mono": "-4.27350427350427e-6*mu", "RpoZ_mono_mod_1:mg2": "-4.27350427350427e-6*mu", "Rho_hexa_mod_3:mg2": "-4.27350427350427e-6*mu", "atp_c": -153.0, "h2o_c": -3.0, "adp_c": 3.0, "pi_c": 3.0, "h_c": 3.0, "utp_c": -164, "ctp_c": -154, "gtp_c": -153, "ppi_c": 621, "mRNA_biomass": 189.212139271}}, {"name": "", "lower_bound": 0.0, "variable_kind": "continuous", "id": "transcription_TU0_13549_from_RpoD_mono", "upper_bound": 1000.0, "objective_coefficient": 0.0, "reaction_type": {"TranscriptionReaction": {"transcription_data": "TU0_13549_from_RpoD_mono"}}, "metabolites": {"RNAP70-CPLX": "-0.00831046162473554*mu - 0.00325354572608396", "RNA_b2174": 1, "Mfd_mono_mod_1:mg2": "-4.27350427350427e-6*mu", "NusA_mono": "-4.27350427350427e-6*mu", "NusG_mono": "-4.27350427350427e-6*mu", "GreA_mono": "-4.27350427350427e-6*mu", "GreB_mono": "-4.27350427350427e-6*mu", "RpoZ_mono_mod_1:mg2": "-4.27350427350427e-6*mu", "Rho_hexa_mod_3:mg2": "-4.27350427350427e-6*mu", "atp_c": -458.0, "h2o_c": -3.0, "adp_c": 3.0, "pi_c": 3.0, "h_c": 3.0, "utp_c": -418, "ctp_c": -451, "gtp_c": -415, "ppi_c": 1739, "mRNA_biomass": 229.01856959400004}}, {"name": "", "lower_bound": 0.0, "variable_kind": "continuous", "id": "transcription_TU00172_from_RPON_MONOMER", "upper_bound": 1000.0, "objective_coefficient": 0.0, "reaction_type": {"TranscriptionReaction": {"transcription_data": "TU00172_from_RPON_MONOMER"}}, "metabolites": {"RNAP54-CPLX": "-0.0110248619714002*mu - 0.00431623346180317", "RNA_b0810": 1, "RNA_b0811": 1, "RNA_b0809": 1, "Mfd_mono_mod_1:mg2": "-4.27350427350427e-6*mu", "NusA_mono": "-4.27350427350427e-6*mu", "NusG_mono": "-4.27350427350427e-6*mu", "GreA_mono": "-4.27350427350427e-6*mu", "GreB_mono": "-4.27350427350427e-6*mu", "RpoZ_mono_mod_1:mg2": "-4.27350427350427e-6*mu", "Rho_hexa_mod_3:mg2": "-4.27350427350427e-6*mu", "atp_c": -548.0, "h2o_c": -3.0, "adp_c": 3.0, "pi_c": 3.0, "h_c": 3.0, "utp_c": -565, "ctp_c": -632, "gtp_c": -565, "ppi_c": 2307, "mRNA_biomass": 681.43640207}}, {"name": "", "lower_bound": 0.0, "variable_kind": "continuous", "id": "transcription_TU00439_from_RpoD_mono", "upper_bound": 1000.0, "objective_coefficient": 0.0, "reaction_type": {"TranscriptionReaction": {"transcription_data": "TU00439_from_RpoD_mono"}}, "metabolites": {"RNAP70-CPLX": "-0.00974412377966404*mu - 0.00381482445973847", "RNA_b2497": 1, "RNA_b2498": 1, "Mfd_mono_mod_1:mg2": "-4.27350427350427e-6*mu", "NusA_mono": "-4.27350427350427e-6*mu", "NusG_mono": "-4.27350427350427e-6*mu", "GreA_mono": "-4.27350427350427e-6*mu", "GreB_mono": "-4.27350427350427e-6*mu", "RpoZ_mono_mod_1:mg2": "-4.27350427350427e-6*mu", "Rho_hexa_mod_3:mg2": "-4.27350427350427e-6*mu", "atp_c": -538.0, "h2o_c": -3.0, "adp_c": 3.0, "pi_c": 3.0, "h_c": 3.0, "utp_c": -460, "ctp_c": -558, "gtp_c": -486, "ppi_c": 2039, "mRNA_biomass": 614.229482277}}, {"name": "", "lower_bound": 0.0, "variable_kind": "continuous", "id": "transcription_TU00305_from_RpoD_mono", "upper_bound": 1000.0, "objective_coefficient": 0.0, "reaction_type": {"TranscriptionReaction": {"transcription_data": "TU00305_from_RpoD_mono"}}, "metabolites": {"RNAP70-CPLX": "-0.0583835018225383*mu - 0.0228571409635237", "RNA_b2197": 1, "RNA_b2199": 1, "RNA_b2201": 1, "RNA_b2202": 1, "RNA_b2203": 1, "RNA_b2200": 1, "RNA_b2205": 1, "RNA_b2207": 1, "RNA_b2206": 1, "RNA_b2204": 1, "RNA_b2198": 1, "Mfd_mono_mod_1:mg2": "-4.27350427350427e-6*mu", "NusA_mono": "-4.27350427350427e-6*mu", "NusG_mono": "-4.27350427350427e-6*mu", "GreA_mono": "-4.27350427350427e-6*mu", "GreB_mono": "-4.27350427350427e-6*mu", "RpoZ_mono_mod_1:mg2": "-4.27350427350427e-6*mu", "Rho_hexa_mod_3:mg2": "-4.27350427350427e-6*mu", "atp_c": -2892.0, "h2o_c": -3.0, "adp_c": 3.0, "pi_c": 3.0, "h_c": 3.0, "utp_c": -2532, "ctp_c": -3694, "gtp_c": -3102, "ppi_c": 12217, "mRNA_biomass": 2585.9486594190003}}, {"name": "", "lower_bound": 0.0, "variable_kind": "continuous", "id": "transcription_TU0_14004_from_RpoD_mono", "upper_bound": 1000.0, "objective_coefficient": 0.0, "reaction_type": {"TranscriptionReaction": {"transcription_data": "TU0_14004_from_RpoD_mono"}}, "metabolites": {"RNAP70-CPLX": "-0.00317317223624175*mu - 0.00124229693048864", "RNA_b3648": 1, "Mfd_mono_mod_1:mg2": "-4.27350427350427e-6*mu", "NusA_mono": "-4.27350427350427e-6*mu", "NusG_mono": "-4.27350427350427e-6*mu", "GreA_mono": "-4.27350427350427e-6*mu", "GreB_mono": "-4.27350427350427e-6*mu", "RpoZ_mono_mod_1:mg2": "-4.27350427350427e-6*mu", "Rho_hexa_mod_3:mg2": "-4.27350427350427e-6*mu", "atp_c": -175.0, "h2o_c": -3.0, "adp_c": 3.0, "pi_c": 3.0, "h_c": 3.0, "utp_c": -172, "ctp_c": -161, "gtp_c": -159, "ppi_c": 664, "mRNA_biomass": 199.82428306399999}}, {"name": "", "lower_bound": 0.0, "variable_kind": "continuous", "id": "transcription_TU0_13656_from_RpoD_mono", "upper_bound": 1000.0, "objective_coefficient": 0.0, "reaction_type": {"TranscriptionReaction": {"transcription_data": "TU0_13656_from_RpoD_mono"}}, "metabolites": {"RNAP70-CPLX": "-0.00613607402309398*mu - 0.00240227298004129", "RNA_b2523": 1, "Mfd_mono_mod_1:mg2": "-4.27350427350427e-6*mu", "NusA_mono": "-4.27350427350427e-6*mu", "NusG_mono": "-4.27350427350427e-6*mu", "GreA_mono": "-4.27350427350427e-6*mu", "GreB_mono": "-4.27350427350427e-6*mu", "RpoZ_mono_mod_1:mg2": "-4.27350427350427e-6*mu", "Rho_hexa_mod_3:mg2": "-4.27350427350427e-6*mu", "atp_c": -264.0, "h2o_c": -3.0, "adp_c": 3.0, "pi_c": 3.0, "h_c": 3.0, "utp_c": -293, "ctp_c": -403, "gtp_c": -327, "ppi_c": 1284, "mRNA_biomass": 410.205380564}}, {"name": "", "lower_bound": 0.0, "variable_kind": "continuous", "id": "transcription_TU00380_with_TERM65_from_RpoD_mono", "upper_bound": 1000.0, "objective_coefficient": 0.0, "reaction_type": {"TranscriptionReaction": {"transcription_data": "TU00380_with_TERM65_from_RpoD_mono"}}, "metabolites": {"RNAP70-CPLX": "-0.0113402676454844*mu - 0.00443971478320716", "RNA_b0903": 1, "Mfd_mono_mod_1:mg2": "-4.27350427350427e-6*mu", "NusA_mono": "-4.27350427350427e-6*mu", "NusG_mono": "-4.27350427350427e-6*mu", "GreA_mono": "-4.27350427350427e-6*mu", "GreB_mono": "-4.27350427350427e-6*mu", "RpoZ_mono_mod_1:mg2": "-4.27350427350427e-6*mu", "utp_c": -621, "atp_c": -547, "ctp_c": -582, "gtp_c": -623, "ppi_c": 2373, "mRNA_biomass": 731.932250183}}, {"name": "", "lower_bound": 0.0, "variable_kind": "continuous", "id": "transcription_TU0_7821_from_RpoD_mono", "upper_bound": 1000.0, "objective_coefficient": 0.0, "reaction_type": {"TranscriptionReaction": {"transcription_data": "TU0_7821_from_RpoD_mono"}}, "metabolites": {"RNAP70-CPLX": "-0.00282909331905891*mu - 0.00110759003441156", "RNA_b0622": 1, "Mfd_mono_mod_1:mg2": "-4.27350427350427e-6*mu", "NusA_mono": "-4.27350427350427e-6*mu", "NusG_mono": "-4.27350427350427e-6*mu", "GreA_mono": "-4.27350427350427e-6*mu", "GreB_mono": "-4.27350427350427e-6*mu", "RpoZ_mono_mod_1:mg2": "-4.27350427350427e-6*mu", "Rho_hexa_mod_3:mg2": "-4.27350427350427e-6*mu", "atp_c": -173.0, "h2o_c": -3.0, "adp_c": 3.0, "pi_c": 3.0, "h_c": 3.0, "utp_c": -152, "ctp_c": -147, "gtp_c": -123, "ppi_c": 592, "mRNA_biomass": 179.37182708100002}}, {"name": "", "lower_bound": 0.0, "variable_kind": "continuous", "id": "transcription_TU0_12887_from_RpoD_mono", "upper_bound": 1000.0, "objective_coefficient": 0.0, "reaction_type": {"TranscriptionReaction": {"transcription_data": "TU0_12887_from_RpoD_mono"}}, "metabolites": {"RNAP70-CPLX": "-0.0136006749764217*mu - 0.0053246642532691", "RNA_b0308": 1, "RNA_b0306": 1, "RNA_b0307": 1, "Mfd_mono_mod_1:mg2": "-4.27350427350427e-6*mu", "NusA_mono": "-4.27350427350427e-6*mu", "NusG_mono": "-4.27350427350427e-6*mu", "GreA_mono": "-4.27350427350427e-6*mu", "GreB_mono": "-4.27350427350427e-6*mu", "RpoZ_mono_mod_1:mg2": "-4.27350427350427e-6*mu", "Rho_hexa_mod_3:mg2": "-4.27350427350427e-6*mu", "atp_c": -687.0, "h2o_c": -3.0, "adp_c": 3.0, "pi_c": 3.0, "h_c": 3.0, "utp_c": -717, "ctp_c": -820, "gtp_c": -625, "ppi_c": 2846, "mRNA_biomass": 907.221913504}}, {"name": "", "lower_bound": 0.0, "variable_kind": "continuous", "id": "transcription_TU0_5321_from_RpoD_mono", "upper_bound": 1000.0, "objective_coefficient": 0.0, "reaction_type": {"TranscriptionReaction": {"transcription_data": "TU0_5321_from_RpoD_mono"}}, "metabolites": {"RNAP70-CPLX": "-0.0167117218526166*mu - 0.00654263910529938", "RNA_b2342": 1, "RNA_b2341": 1, "Mfd_mono_mod_1:mg2": "-4.27350427350427e-6*mu", "NusA_mono": "-4.27350427350427e-6*mu", "NusG_mono": "-4.27350427350427e-6*mu", "GreA_mono": "-4.27350427350427e-6*mu", "GreB_mono": "-4.27350427350427e-6*mu", "RpoZ_mono_mod_1:mg2": "-4.27350427350427e-6*mu", "Rho_hexa_mod_3:mg2": "-4.27350427350427e-6*mu", "atp_c": -824.0, "h2o_c": -3.0, "adp_c": 3.0, "pi_c": 3.0, "h_c": 3.0, "utp_c": -808, "ctp_c": -1014, "gtp_c": -854, "ppi_c": 3497, "mRNA_biomass": 1105.243007156}}, {"name": "", "lower_bound": 0.0, "variable_kind": "continuous", "id": "transcription_TU0_8361_from_RpoD_mono", "upper_bound": 1000.0, "objective_coefficient": 0.0, "reaction_type": {"TranscriptionReaction": {"transcription_data": "TU0_8361_from_RpoD_mono"}}, "metabolites": {"RNAP70-CPLX": "-0.00907508144069741*mu - 0.00355289438403303", "RNA_b0142": 1, "Mfd_mono_mod_1:mg2": "-4.27350427350427e-6*mu", "NusA_mono": "-4.27350427350427e-6*mu", "NusG_mono": "-4.27350427350427e-6*mu", "GreA_mono": "-4.27350427350427e-6*mu", "GreB_mono": "-4.27350427350427e-6*mu", "RpoZ_mono_mod_1:mg2": "-4.27350427350427e-6*mu", "Rho_hexa_mod_3:mg2": "-4.27350427350427e-6*mu", "atp_c": -420.0, "h2o_c": -3.0, "adp_c": 3.0, "pi_c": 3.0, "h_c": 3.0, "utp_c": -451, "ctp_c": -513, "gtp_c": -518, "ppi_c": 1899, "mRNA_biomass": 153.79510012000003}}, {"name": "", "lower_bound": 0.0, "variable_kind": "continuous", "id": "transcription_TU00511_from_RpoD_mono", "upper_bound": 1000.0, "objective_coefficient": 0.0, "reaction_type": {"TranscriptionReaction": {"transcription_data": "TU00511_from_RpoD_mono"}}, "metabolites": {"RNAP70-CPLX": "-0.00276696795901201*mu - 0.0010832679559532", "RNA_b1230": 1, "RNA_b1231": 1, "polycistronic_wout_rRNA_excision_machinery": "-2.56410256410256e-5*mu", "RNA_degradosome": "-2.56410256410256e-5*mu", "atp_c": -189.75, "h2o_c": -491.75, "adp_c": 82.75, "pi_c": 82.75, "h_c": 491.75, "Mfd_mono_mod_1:mg2": "-4.27350427350427e-6*mu", "NusA_mono": "-4.27350427350427e-6*mu", "NusG_mono": "-4.27350427350427e-6*mu", "GreA_mono": "-4.27350427350427e-6*mu", "GreB_mono": "-4.27350427350427e-6*mu", "RpoZ_mono_mod_1:mg2": "-4.27350427350427e-6*mu", "Rho_hexa_mod_3:mg2": "-4.27350427350427e-6*mu", "RpsJ_mono": "-4.27350427350427e-6*mu", "RpsD_mono": "-4.27350427350427e-6*mu", "RplC_mono": "-4.27350427350427e-6*mu", "RplD_mono": "-4.27350427350427e-6*mu", "RplM_mono": "-4.27350427350427e-6*mu", "NusB_mono": "-4.27350427350427e-6*mu", "utp_c": -155, "ctp_c": -154, "gtp_c": -163, "ump_c": 117, "amp_c": 75, "cmp_c": 108, "gmp_c": 109, "ppi_c": 579, "tRNA_biomass": 54.676973849999996}}, {"name": "", "lower_bound": 0.0, "variable_kind": "continuous", "id": "transcription_TU796_from_RpoD_mono", "upper_bound": 1000.0, "objective_coefficient": 0.0, "reaction_type": {"TranscriptionReaction": {"transcription_data": "TU796_from_RpoD_mono"}}, "metabolites": {"RNAP70-CPLX": "-0.0128742861512579*mu - 0.00504028302821748", "RNA_b0118": 1, "Mfd_mono_mod_1:mg2": "-4.27350427350427e-6*mu", "NusA_mono": "-4.27350427350427e-6*mu", "NusG_mono": "-4.27350427350427e-6*mu", "GreA_mono": "-4.27350427350427e-6*mu", "GreB_mono": "-4.27350427350427e-6*mu", "RpoZ_mono_mod_1:mg2": "-4.27350427350427e-6*mu", "Rho_hexa_mod_3:mg2": "-4.27350427350427e-6*mu", "atp_c": -588.0, "h2o_c": -3.0, "adp_c": 3.0, "pi_c": 3.0, "h_c": 3.0, "utp_c": -605, "ctp_c": -776, "gtp_c": -728, "ppi_c": 2694, "mRNA_biomass": 832.571359238}}, {"name": "", "lower_bound": 0.0, "variable_kind": "continuous", "id": "transcription_TU0_1123_from_RpoD_mono", "upper_bound": 1000.0, "objective_coefficient": 0.0, "reaction_type": {"TranscriptionReaction": {"transcription_data": "TU0_1123_from_RpoD_mono"}}, "metabolites": {"RNAP70-CPLX": "-0.0135433284902246*mu - 0.00530221310392292", "RNA_b0785": 1, "RNA_b0781": 1, "RNA_b0783": 1, "RNA_b0784": 1, "Mfd_mono_mod_1:mg2": "-4.27350427350427e-6*mu", "NusA_mono": "-4.27350427350427e-6*mu", "NusG_mono": "-4.27350427350427e-6*mu", "GreA_mono": "-4.27350427350427e-6*mu", "GreB_mono": "-4.27350427350427e-6*mu", "RpoZ_mono_mod_1:mg2": "-4.27350427350427e-6*mu", "Rho_hexa_mod_3:mg2": "-4.27350427350427e-6*mu", "atp_c": -629.0, "h2o_c": -3.0, "adp_c": 3.0, "pi_c": 3.0, "h_c": 3.0, "utp_c": -662, "ctp_c": -816, "gtp_c": -730, "ppi_c": 2834, "mRNA_biomass": 696.0975617550001}}, {"name": "", "lower_bound": 0.0, "variable_kind": "continuous", "id": "transcription_TU00103_from_RPOS_MONOMER", "upper_bound": 1000.0, "objective_coefficient": 0.0, "reaction_type": {"TranscriptionReaction": {"transcription_data": "TU00103_from_RPOS_MONOMER"}}, "metabolites": {"RNAPS-CPLX": "-0.0308906405648594*mu - 0.0120936857811425", "RNA_b0728": 1, "RNA_b0727": 1, "RNA_b0726": 1, "RNA_b0729": 1, "Mfd_mono_mod_1:mg2": "-4.27350427350427e-6*mu", "NusA_mono": "-4.27350427350427e-6*mu", "NusG_mono": "-4.27350427350427e-6*mu", "GreA_mono": "-4.27350427350427e-6*mu", "GreB_mono": "-4.27350427350427e-6*mu", "RpoZ_mono_mod_1:mg2": "-4.27350427350427e-6*mu", "Rho_hexa_mod_3:mg2": "-4.27350427350427e-6*mu", "atp_c": -1364.0, "h2o_c": -3.0, "adp_c": 3.0, "pi_c": 3.0, "h_c": 3.0, "utp_c": -1554, "ctp_c": -1832, "gtp_c": -1717, "ppi_c": 6464, "mRNA_biomass": 1939.1912958770001}}, {"name": "", "lower_bound": 0.0, "variable_kind": "continuous", "id": "transcription_TU0_1742_from_RpoD_mono", "upper_bound": 1000.0, "objective_coefficient": 0.0, "reaction_type": {"TranscriptionReaction": {"transcription_data": "TU0_1742_from_RpoD_mono"}}, "metabolites": {"RNAP70-CPLX": "-0.00317795111009151*mu - 0.00124416785960083", "RNA_b1277": 1, "Mfd_mono_mod_1:mg2": "-4.27350427350427e-6*mu", "NusA_mono": "-4.27350427350427e-6*mu", "NusG_mono": "-4.27350427350427e-6*mu", "GreA_mono": "-4.27350427350427e-6*mu", "GreB_mono": "-4.27350427350427e-6*mu", "RpoZ_mono_mod_1:mg2": "-4.27350427350427e-6*mu", "Rho_hexa_mod_3:mg2": "-4.27350427350427e-6*mu", "atp_c": -165.0, "h2o_c": -3.0, "adp_c": 3.0, "pi_c": 3.0, "h_c": 3.0, "utp_c": -176, "ctp_c": -164, "gtp_c": -163, "ppi_c": 665, "mRNA_biomass": 189.212139271}}, {"name": "", "lower_bound": 0.0, "variable_kind": "continuous", "id": "transcription_TU0_14273_from_RpoD_mono", "upper_bound": 1000.0, "objective_coefficient": 0.0, "reaction_type": {"TranscriptionReaction": {"transcription_data": "TU0_14273_from_RpoD_mono"}}, "metabolites": {"RNAP70-CPLX": "-0.0176436022533201*mu - 0.00690747028217481", "RNA_b1084": 1, "Mfd_mono_mod_1:mg2": "-4.27350427350427e-6*mu", "NusA_mono": "-4.27350427350427e-6*mu", "NusG_mono": "-4.27350427350427e-6*mu", "GreA_mono": "-4.27350427350427e-6*mu", "GreB_mono": "-4.27350427350427e-6*mu", "RpoZ_mono_mod_1:mg2": "-4.27350427350427e-6*mu", "Rho_hexa_mod_3:mg2": "-4.27350427350427e-6*mu", "atp_c": -753.0, "h2o_c": -3.0, "adp_c": 3.0, "pi_c": 3.0, "h_c": 3.0, "utp_c": -938, "ctp_c": -1007, "gtp_c": -997, "ppi_c": 3692, "mRNA_biomass": 1020.1585426660001}}, {"name": "", "lower_bound": 0.0, "variable_kind": "continuous", "id": "transcription_TU00254_from_RpoD_mono", "upper_bound": 1000.0, "objective_coefficient": 0.0, "reaction_type": {"TranscriptionReaction": {"transcription_data": "TU00254_from_RpoD_mono"}}, "metabolites": {"RNAP70-CPLX": "-0.017003233157452*mu - 0.00665676578114246", "RNA_b0887": 1, "RNA_b0886": 1, "Mfd_mono_mod_1:mg2": "-4.27350427350427e-6*mu", "NusA_mono": "-4.27350427350427e-6*mu", "NusG_mono": "-4.27350427350427e-6*mu", "GreA_mono": "-4.27350427350427e-6*mu", "GreB_mono": "-4.27350427350427e-6*mu", "RpoZ_mono_mod_1:mg2": "-4.27350427350427e-6*mu", "Rho_hexa_mod_3:mg2": "-4.27350427350427e-6*mu", "atp_c": -926.0, "h2o_c": -3.0, "adp_c": 3.0, "pi_c": 3.0, "h_c": 3.0, "utp_c": -733, "ctp_c": -975, "gtp_c": -927, "ppi_c": 3558, "mRNA_biomass": 1119.9228076089998}}, {"name": "", "lower_bound": 0.0, "variable_kind": "continuous", "id": "transcription_TU0_4961_with_TERM0441_from_RpoD_mono", "upper_bound": 1000.0, "objective_coefficient": 0.0, "reaction_type": {"TranscriptionReaction": {"transcription_data": "TU0_4961_with_TERM0441_from_RpoD_mono"}}, "metabolites": {"RNAP70-CPLX": "-0.00675254874971324*mu - 0.00264362283551273", "RNA_b4321": 1, "Mfd_mono_mod_1:mg2": "-4.27350427350427e-6*mu", "NusA_mono": "-4.27350427350427e-6*mu", "NusG_mono": "-4.27350427350427e-6*mu", "GreA_mono": "-4.27350427350427e-6*mu", "GreB_mono": "-4.27350427350427e-6*mu", "RpoZ_mono_mod_1:mg2": "-4.27350427350427e-6*mu", "utp_c": -287, "atp_c": -380, "ctp_c": -402, "gtp_c": -344, "ppi_c": 1413, "mRNA_biomass": 431.0429586039999}}, {"name": "", "lower_bound": 0.0, "variable_kind": "continuous", "id": "transcription_TU0_14704_from_RpoD_mono", "upper_bound": 1000.0, "objective_coefficient": 0.0, "reaction_type": {"TranscriptionReaction": {"transcription_data": "TU0_14704_from_RpoD_mono"}}, "metabolites": {"RNAP70-CPLX": "-0.0168216359511611*mu - 0.00658567047487956", "RNA_b3035": 1, "Mfd_mono_mod_1:mg2": "-4.27350427350427e-6*mu", "NusA_mono": "-4.27350427350427e-6*mu", "NusG_mono": "-4.27350427350427e-6*mu", "GreA_mono": "-4.27350427350427e-6*mu", "GreB_mono": "-4.27350427350427e-6*mu", "RpoZ_mono_mod_1:mg2": "-4.27350427350427e-6*mu", "Rho_hexa_mod_3:mg2": "-4.27350427350427e-6*mu", "atp_c": -778.0, "h2o_c": -3.0, "adp_c": 3.0, "pi_c": 3.0, "h_c": 3.0, "utp_c": -926, "ctp_c": -895, "gtp_c": -924, "ppi_c": 3520, "mRNA_biomass": 474.946384662}}, {"name": "", "lower_bound": 0.0, "variable_kind": "continuous", "id": "transcription_TU0_14614_from_RpoD_mono", "upper_bound": 1000.0, "objective_coefficient": 0.0, "reaction_type": {"TranscriptionReaction": {"transcription_data": "TU0_14614_from_RpoD_mono"}}, "metabolites": {"RNAP70-CPLX": "-0.00626032474318779*mu - 0.00245091713695802", "RNA_b0436": 1, "Mfd_mono_mod_1:mg2": "-4.27350427350427e-6*mu", "NusA_mono": "-4.27350427350427e-6*mu", "NusG_mono": "-4.27350427350427e-6*mu", "GreA_mono": "-4.27350427350427e-6*mu", "GreB_mono": "-4.27350427350427e-6*mu", "RpoZ_mono_mod_1:mg2": "-4.27350427350427e-6*mu", "Rho_hexa_mod_3:mg2": "-4.27350427350427e-6*mu", "atp_c": -263.0, "h2o_c": -3.0, "adp_c": 3.0, "pi_c": 3.0, "h_c": 3.0, "utp_c": -380, "ctp_c": -371, "gtp_c": -299, "ppi_c": 1310, "mRNA_biomass": 413.63998209899995}}, {"name": "", "lower_bound": 0.0, "variable_kind": "continuous", "id": "transcription_TU0_14403_from_RpoD_mono", "upper_bound": 1000.0, "objective_coefficient": 0.0, "reaction_type": {"TranscriptionReaction": {"transcription_data": "TU0_14403_from_RpoD_mono"}}, "metabolites": {"RNAP70-CPLX": "-0.0139829848844026*mu - 0.00547433858224363", "RNA_b3806": 1, "Mfd_mono_mod_1:mg2": "-4.27350427350427e-6*mu", "NusA_mono": "-4.27350427350427e-6*mu", "NusG_mono": "-4.27350427350427e-6*mu", "GreA_mono": "-4.27350427350427e-6*mu", "GreB_mono": "-4.27350427350427e-6*mu", "RpoZ_mono_mod_1:mg2": "-4.27350427350427e-6*mu", "Rho_hexa_mod_3:mg2": "-4.27350427350427e-6*mu", "atp_c": -734.0, "h2o_c": -3.0, "adp_c": 3.0, "pi_c": 3.0, "h_c": 3.0, "utp_c": -699, "ctp_c": -767, "gtp_c": -729, "ppi_c": 2926, "mRNA_biomass": 816.385522887}}, {"name": "", "lower_bound": 0.0, "variable_kind": "continuous", "id": "transcription_TU00173_with_TERM0781_from_RpoD_mono", "upper_bound": 1000.0, "objective_coefficient": 0.0, "reaction_type": {"TranscriptionReaction": {"transcription_data": "TU00173_with_TERM0781_from_RpoD_mono"}}, "metabolites": {"RNAP70-CPLX": "-0.0173712064438837*mu - 0.00680082732278045", "RNA_b3926": 1, "RNA_b3927": 1, "RNA_b3925": 1, "Mfd_mono_mod_1:mg2": "-4.27350427350427e-6*mu", "NusA_mono": "-4.27350427350427e-6*mu", "NusG_mono": "-4.27350427350427e-6*mu", "GreA_mono": "-4.27350427350427e-6*mu", "GreB_mono": "-4.27350427350427e-6*mu", "RpoZ_mono_mod_1:mg2": "-4.27350427350427e-6*mu", "utp_c": -830, "atp_c": -852, "ctp_c": -1025, "gtp_c": -928, "ppi_c": 3635, "mRNA_biomass": 1077.463511706}}, {"name": "", "lower_bound": 0.0, "variable_kind": "continuous", "id": "transcription_TU0_13780_from_RpoD_mono", "upper_bound": 1000.0, "objective_coefficient": 0.0, "reaction_type": {"TranscriptionReaction": {"transcription_data": "TU0_13780_from_RpoD_mono"}}, "metabolites": {"RNAP70-CPLX": "-0.00276696795901201*mu - 0.0010832679559532", "RNA_b2877": 1, "Mfd_mono_mod_1:mg2": "-4.27350427350427e-6*mu", "NusA_mono": "-4.27350427350427e-6*mu", "NusG_mono": "-4.27350427350427e-6*mu", "GreA_mono": "-4.27350427350427e-6*mu", "GreB_mono": "-4.27350427350427e-6*mu", "RpoZ_mono_mod_1:mg2": "-4.27350427350427e-6*mu", "Rho_hexa_mod_3:mg2": "-4.27350427350427e-6*mu", "atp_c": -151.0, "h2o_c": -3.0, "adp_c": 3.0, "pi_c": 3.0, "h_c": 3.0, "utp_c": -181, "ctp_c": -117, "gtp_c": -133, "ppi_c": 579, "mRNA_biomass": 185.173443739}}, {"name": "", "lower_bound": 0.0, "variable_kind": "continuous", "id": "transcription_TU0_14513_from_RpoD_mono", "upper_bound": 1000.0, "objective_coefficient": 0.0, "reaction_type": {"TranscriptionReaction": {"transcription_data": "TU0_14513_from_RpoD_mono"}}, "metabolites": {"RNAP70-CPLX": "-0.0102650210292881*mu - 0.00401875573296628", "RNA_b4131": 1, "Mfd_mono_mod_1:mg2": "-4.27350427350427e-6*mu", "NusA_mono": "-4.27350427350427e-6*mu", "NusG_mono": "-4.27350427350427e-6*mu", "GreA_mono": "-4.27350427350427e-6*mu", "GreB_mono": "-4.27350427350427e-6*mu", "RpoZ_mono_mod_1:mg2": "-4.27350427350427e-6*mu", "Rho_hexa_mod_3:mg2": "-4.27350427350427e-6*mu", "atp_c": -541.0, "h2o_c": -3.0, "adp_c": 3.0, "pi_c": 3.0, "h_c": 3.0, "utp_c": -588, "ctp_c": -497, "gtp_c": -525, "ppi_c": 2148, "mRNA_biomass": 687.8812305280001}}, {"name": "", "lower_bound": 0.0, "variable_kind": "continuous", "id": "transcription_TU0_5322_from_RpoD_mono", "upper_bound": 1000.0, "objective_coefficient": 0.0, "reaction_type": {"TranscriptionReaction": {"transcription_data": "TU0_5322_from_RpoD_mono"}}, "metabolites": {"RNAP70-CPLX": "-0.0241858805536438*mu - 0.00946877223675155", "RNA_b1701": 1, "Mfd_mono_mod_1:mg2": "-4.27350427350427e-6*mu", "NusA_mono": "-4.27350427350427e-6*mu", "NusG_mono": "-4.27350427350427e-6*mu", "GreA_mono": "-4.27350427350427e-6*mu", "GreB_mono": "-4.27350427350427e-6*mu", "RpoZ_mono_mod_1:mg2": "-4.27350427350427e-6*mu", "Rho_hexa_mod_3:mg2": "-4.27350427350427e-6*mu", "atp_c": -1195.0, "h2o_c": -3.0, "adp_c": 3.0, "pi_c": 3.0, "h_c": 3.0, "utp_c": -1238, "ctp_c": -1372, "gtp_c": -1259, "ppi_c": 5061, "mRNA_biomass": 527.089062907}}, {"name": "", "lower_bound": 0.0, "variable_kind": "continuous", "id": "transcription_TU0_8704_from_RpoD_mono", "upper_bound": 1000.0, "objective_coefficient": 0.0, "reaction_type": {"TranscriptionReaction": {"transcription_data": "TU0_8704_from_RpoD_mono"}}, "metabolites": {"RNAP70-CPLX": "-0.0043009864647855*mu - 0.00168383620096352", "RNA_b1533": 1, "Mfd_mono_mod_1:mg2": "-4.27350427350427e-6*mu", "NusA_mono": "-4.27350427350427e-6*mu", "NusG_mono": "-4.27350427350427e-6*mu", "GreA_mono": "-4.27350427350427e-6*mu", "GreB_mono": "-4.27350427350427e-6*mu", "RpoZ_mono_mod_1:mg2": "-4.27350427350427e-6*mu", "Rho_hexa_mod_3:mg2": "-4.27350427350427e-6*mu", "atp_c": -285.0, "h2o_c": -3.0, "adp_c": 3.0, "pi_c": 3.0, "h_c": 3.0, "utp_c": -170, "ctp_c": -261, "gtp_c": -187, "ppi_c": 900, "mRNA_biomass": 288.18285219999996}}, {"name": "", "lower_bound": 0.0, "variable_kind": "continuous", "id": "transcription_TU0_7822_from_RpoD_mono", "upper_bound": 1000.0, "objective_coefficient": 0.0, "reaction_type": {"TranscriptionReaction": {"transcription_data": "TU0_7822_from_RpoD_mono"}}, "metabolites": {"RNAP70-CPLX": "-0.00342645255027912*mu - 0.00134145617343427", "RNA_b0841": 1, "Mfd_mono_mod_1:mg2": "-4.27350427350427e-6*mu", "NusA_mono": "-4.27350427350427e-6*mu", "NusG_mono": "-4.27350427350427e-6*mu", "GreA_mono": "-4.27350427350427e-6*mu", "GreB_mono": "-4.27350427350427e-6*mu", "RpoZ_mono_mod_1:mg2": "-4.27350427350427e-6*mu", "Rho_hexa_mod_3:mg2": "-4.27350427350427e-6*mu", "atp_c": -220.0, "h2o_c": -3.0, "adp_c": 3.0, "pi_c": 3.0, "h_c": 3.0, "utp_c": -136, "ctp_c": -187, "gtp_c": -177, "ppi_c": 717, "mRNA_biomass": 191.889804077}}, {"name": "", "lower_bound": 0.0, "variable_kind": "continuous", "id": "transcription_TU0_13018_from_RpoD_mono", "upper_bound": 1000.0, "objective_coefficient": 0.0, "reaction_type": {"TranscriptionReaction": {"transcription_data": "TU0_13018_from_RpoD_mono"}}, "metabolites": {"RNAP70-CPLX": "-0.00680989523591038*mu - 0.00266607398485891", "RNA_b0661": 1, "Mfd_mono_mod_1:mg2": "-4.27350427350427e-6*mu", "NusA_mono": "-4.27350427350427e-6*mu", "NusG_mono": "-4.27350427350427e-6*mu", "GreA_mono": "-4.27350427350427e-6*mu", "GreB_mono": "-4.27350427350427e-6*mu", "RpoZ_mono_mod_1:mg2": "-4.27350427350427e-6*mu", "Rho_hexa_mod_3:mg2": "-4.27350427350427e-6*mu", "atp_c": -311.0, "h2o_c": -3.0, "adp_c": 3.0, "pi_c": 3.0, "h_c": 3.0, "utp_c": -345, "ctp_c": -398, "gtp_c": -374, "ppi_c": 1425, "mRNA_biomass": 456.15531712500007}}, {"name": "", "lower_bound": 0.0, "variable_kind": "continuous", "id": "transcription_TU00440_from_RpoD_mono", "upper_bound": 1000.0, "objective_coefficient": 0.0, "reaction_type": {"TranscriptionReaction": {"transcription_data": "TU00440_from_RpoD_mono"}}, "metabolites": {"RNAP70-CPLX": "-0.0106282154418699*mu - 0.00416094634549208", "RNA_b2741": 1, "Mfd_mono_mod_1:mg2": "-4.27350427350427e-6*mu", "NusA_mono": "-4.27350427350427e-6*mu", "NusG_mono": "-4.27350427350427e-6*mu", "GreA_mono": "-4.27350427350427e-6*mu", "GreB_mono": "-4.27350427350427e-6*mu", "RpoZ_mono_mod_1:mg2": "-4.27350427350427e-6*mu", "Rho_hexa_mod_3:mg2": "-4.27350427350427e-6*mu", "atp_c": -480.0, "h2o_c": -3.0, "adp_c": 3.0, "pi_c": 3.0, "h_c": 3.0, "utp_c": -588, "ctp_c": -607, "gtp_c": -552, "ppi_c": 2224, "mRNA_biomass": 316.633122833}}, {"name": "", "lower_bound": 0.0, "variable_kind": "continuous", "id": "transcription_TU0_8362_from_RpoD_mono", "upper_bound": 1000.0, "objective_coefficient": 0.0, "reaction_type": {"TranscriptionReaction": {"transcription_data": "TU0_8362_from_RpoD_mono"}}, "metabolites": {"RNAP70-CPLX": "-0.00928535189008692*mu - 0.00363521526496903", "RNA_b0142": 1, "Mfd_mono_mod_1:mg2": "-4.27350427350427e-6*mu", "NusA_mono": "-4.27350427350427e-6*mu", "NusG_mono": "-4.27350427350427e-6*mu", "GreA_mono": "-4.27350427350427e-6*mu", "GreB_mono": "-4.27350427350427e-6*mu", "RpoZ_mono_mod_1:mg2": "-4.27350427350427e-6*mu", "Rho_hexa_mod_3:mg2": "-4.27350427350427e-6*mu", "atp_c": -438.0, "h2o_c": -3.0, "adp_c": 3.0, "pi_c": 3.0, "h_c": 3.0, "utp_c": -459, "ctp_c": -523, "gtp_c": -526, "ppi_c": 1943, "mRNA_biomass": 153.79510012000003}}, {"name": "", "lower_bound": 0.0, "variable_kind": "continuous", "id": "transcription_TU0_14064_from_RpoD_mono", "upper_bound": 1000.0, "objective_coefficient": 0.0, "reaction_type": {"TranscriptionReaction": {"transcription_data": "TU0_14064_from_RpoD_mono"}}, "metabolites": {"RNAP70-CPLX": "-0.00331175957788484*mu - 0.00129655387474191", "RNA_b3875": 1, "Mfd_mono_mod_1:mg2": "-4.27350427350427e-6*mu", "NusA_mono": "-4.27350427350427e-6*mu", "NusG_mono": "-4.27350427350427e-6*mu", "GreA_mono": "-4.27350427350427e-6*mu", "GreB_mono": "-4.27350427350427e-6*mu", "RpoZ_mono_mod_1:mg2": "-4.27350427350427e-6*mu", "Rho_hexa_mod_3:mg2": "-4.27350427350427e-6*mu", "atp_c": -197.0, "h2o_c": -3.0, "adp_c": 3.0, "pi_c": 3.0, "h_c": 3.0, "utp_c": -216, "ctp_c": -143, "gtp_c": -140, "ppi_c": 693, "mRNA_biomass": 221.268971553}}, {"name": "", "lower_bound": 0.0, "variable_kind": "continuous", "id": "transcription_TU00306_from_RpoD_mono", "upper_bound": 1000.0, "objective_coefficient": 0.0, "reaction_type": {"TranscriptionReaction": {"transcription_data": "TU00306_from_RpoD_mono"}}, "metabolites": {"RNAP70-CPLX": "-0.0322765139812903*mu - 0.0126362552236752", "RNA_b1465": 1, "RNA_b1466": 1, "RNA_b1467": 1, "RNA_b1468": 1, "Mfd_mono_mod_1:mg2": "-4.27350427350427e-6*mu", "NusA_mono": "-4.27350427350427e-6*mu", "NusG_mono": "-4.27350427350427e-6*mu", "GreA_mono": "-4.27350427350427e-6*mu", "GreB_mono": "-4.27350427350427e-6*mu", "RpoZ_mono_mod_1:mg2": "-4.27350427350427e-6*mu", "Rho_hexa_mod_3:mg2": "-4.27350427350427e-6*mu", "atp_c": -1465.0, "h2o_c": -3.0, "adp_c": 3.0, "pi_c": 3.0, "h_c": 3.0, "utp_c": -1597, "ctp_c": -1874, "gtp_c": -1821, "ppi_c": 6754, "mRNA_biomass": 2134.8046882229996}}, {"name": "", "lower_bound": 0.0, "variable_kind": "continuous", "id": "transcription_TU00034_from_RpoD_mono", "upper_bound": 1000.0, "objective_coefficient": 0.0, "reaction_type": {"TranscriptionReaction": {"transcription_data": "TU00034_from_RpoD_mono"}}, "metabolites": {"RNAP70-CPLX": "-0.0105326379648747*mu - 0.00412352776324845", "RNA_b3942": 1, "Mfd_mono_mod_1:mg2": "-4.27350427350427e-6*mu", "NusA_mono": "-4.27350427350427e-6*mu", "NusG_mono": "-4.27350427350427e-6*mu", "GreA_mono": "-4.27350427350427e-6*mu", "GreB_mono": "-4.27350427350427e-6*mu", "RpoZ_mono_mod_1:mg2": "-4.27350427350427e-6*mu", "Rho_hexa_mod_3:mg2": "-4.27350427350427e-6*mu", "atp_c": -483.0, "h2o_c": -3.0, "adp_c": 3.0, "pi_c": 3.0, "h_c": 3.0, "utp_c": -496, "ctp_c": -657, "gtp_c": -571, "ppi_c": 2204, "mRNA_biomass": 698.012939021}}, {"name": "", "lower_bound": 0.0, "variable_kind": "continuous", "id": "transcription_TU0_13794_from_RpoD_mono", "upper_bound": 1000.0, "objective_coefficient": 0.0, "reaction_type": {"TranscriptionReaction": {"transcription_data": "TU0_13794_from_RpoD_mono"}}, "metabolites": {"RNAP70-CPLX": "-0.00389956106140552*mu - 0.00152667815554026", "RNA_b2912": 1, "monocistronic_excision_machinery": "-1.70940170940171e-5*mu", "RNA_degradosome": "-1.70940170940171e-5*mu", "atp_c": -216.0, "h2o_c": -24.0, "adp_c": 24.0, "pi_c": 24.0, "h_c": 24.0, "Mfd_mono_mod_1:mg2": "-4.27350427350427e-6*mu", "NusA_mono": "-4.27350427350427e-6*mu", "NusG_mono": "-4.27350427350427e-6*mu", "GreA_mono": "-4.27350427350427e-6*mu", "GreB_mono": "-4.27350427350427e-6*mu", "RpoZ_mono_mod_1:mg2": "-4.27350427350427e-6*mu", "Rho_hexa_mod_3:mg2": "-4.27350427350427e-6*mu", "RpsJ_mono": "-4.27350427350427e-6*mu", "RpsD_mono": "-4.27350427350427e-6*mu", "RplC_mono": "-4.27350427350427e-6*mu", "RplD_mono": "-4.27350427350427e-6*mu", "RplM_mono": "-4.27350427350427e-6*mu", "NusB_mono": "-4.27350427350427e-6*mu", "utp_c": -198, "ctp_c": -210, "gtp_c": -216, "ppi_c": 816, "mRNA_biomass": 175.89089236899997}}, {"name": "", "lower_bound": 0.0, "variable_kind": "continuous", "id": "transcription_TU0_13310_from_RpoD_mono", "upper_bound": 1000.0, "objective_coefficient": 0.0, "reaction_type": {"TranscriptionReaction": {"transcription_data": "TU0_13310_from_RpoD_mono"}}, "metabolites": {"RNAP70-CPLX": "-0.00369406948586577*mu - 0.00144622820371645", "RNA_b1539": 1, "Mfd_mono_mod_1:mg2": "-4.27350427350427e-6*mu", "NusA_mono": "-4.27350427350427e-6*mu", "NusG_mono": "-4.27350427350427e-6*mu", "GreA_mono": "-4.27350427350427e-6*mu", "GreB_mono": "-4.27350427350427e-6*mu", "RpoZ_mono_mod_1:mg2": "-4.27350427350427e-6*mu", "Rho_hexa_mod_3:mg2": "-4.27350427350427e-6*mu", "atp_c": -186.0, "h2o_c": -3.0, "adp_c": 3.0, "pi_c": 3.0, "h_c": 3.0, "utp_c": -200, "ctp_c": -216, "gtp_c": -174, "ppi_c": 773, "mRNA_biomass": 238.532118487}}, {"name": "", "lower_bound": 0.0, "variable_kind": "continuous", "id": "transcription_TU0_14150_from_RpoD_mono", "upper_bound": 1000.0, "objective_coefficient": 0.0, "reaction_type": {"TranscriptionReaction": {"transcription_data": "TU0_14150_from_RpoD_mono"}}, "metabolites": {"RNAP70-CPLX": "-0.00503215416379904*mu - 0.00197008835512732", "RNA_b4161": 1, "Mfd_mono_mod_1:mg2": "-4.27350427350427e-6*mu", "NusA_mono": "-4.27350427350427e-6*mu", "NusG_mono": "-4.27350427350427e-6*mu", "GreA_mono": "-4.27350427350427e-6*mu", "GreB_mono": "-4.27350427350427e-6*mu", "RpoZ_mono_mod_1:mg2": "-4.27350427350427e-6*mu", "Rho_hexa_mod_3:mg2": "-4.27350427350427e-6*mu", "atp_c": -235.0, "h2o_c": -3.0, "adp_c": 3.0, "pi_c": 3.0, "h_c": 3.0, "utp_c": -253, "ctp_c": -293, "gtp_c": -275, "ppi_c": 1053, "mRNA_biomass": 337.12398813299995}}, {"name": "", "lower_bound": 0.0, "variable_kind": "continuous", "id": "transcription_TU0_13719_from_RpoD_mono", "upper_bound": 1000.0, "objective_coefficient": 0.0, "reaction_type": {"TranscriptionReaction": {"transcription_data": "TU0_13719_from_RpoD_mono"}}, "metabolites": {"RNAP70-CPLX": "-0.00518985700084117*mu - 0.00203182901582932", "RNA_b2701": 1, "Mfd_mono_mod_1:mg2": "-4.27350427350427e-6*mu", "NusA_mono": "-4.27350427350427e-6*mu", "NusG_mono": "-4.27350427350427e-6*mu", "GreA_mono": "-4.27350427350427e-6*mu", "GreB_mono": "-4.27350427350427e-6*mu", "RpoZ_mono_mod_1:mg2": "-4.27350427350427e-6*mu", "Rho_hexa_mod_3:mg2": "-4.27350427350427e-6*mu", "atp_c": -238.0, "h2o_c": -3.0, "adp_c": 3.0, "pi_c": 3.0, "h_c": 3.0, "utp_c": -252, "ctp_c": -309, "gtp_c": -290, "ppi_c": 1086, "mRNA_biomass": 347.833157906}}, {"name": "", "lower_bound": 0.0, "variable_kind": "continuous", "id": "transcription_TU0_1282_with_TERM73_from_RpoD_mono", "upper_bound": 1000.0, "objective_coefficient": 0.0, "reaction_type": {"TranscriptionReaction": {"transcription_data": "TU0_1282_with_TERM73_from_RpoD_mono"}}, "metabolites": {"RNAP70-CPLX": "-0.00670953888506538*mu - 0.0026267844735031", "RNA_b0684": 1, "Mfd_mono_mod_1:mg2": "-4.27350427350427e-6*mu", "NusA_mono": "-4.27350427350427e-6*mu", "NusG_mono": "-4.27350427350427e-6*mu", "GreA_mono": "-4.27350427350427e-6*mu", "GreB_mono": "-4.27350427350427e-6*mu", "RpoZ_mono_mod_1:mg2": "-4.27350427350427e-6*mu", "utp_c": -393, "atp_c": -360, "ctp_c": -328, "gtp_c": -323, "ppi_c": 1404, "mRNA_biomass": 169.688937731}}, {"name": "", "lower_bound": 0.0, "variable_kind": "continuous", "id": "transcription_TU0_1282_with_TERM3_from_RpoD_mono", "upper_bound": 1000.0, "objective_coefficient": 0.0, "reaction_type": {"TranscriptionReaction": {"transcription_data": "TU0_1282_with_TERM3_from_RpoD_mono"}}, "metabolites": {"RNAP70-CPLX": "-0.00649926843567587*mu - 0.0025444635925671", "RNA_b0684": 1, "Mfd_mono_mod_1:mg2": "-4.27350427350427e-6*mu", "NusA_mono": "-4.27350427350427e-6*mu", "NusG_mono": "-4.27350427350427e-6*mu", "GreA_mono": "-4.27350427350427e-6*mu", "GreB_mono": "-4.27350427350427e-6*mu", "RpoZ_mono_mod_1:mg2": "-4.27350427350427e-6*mu", "utp_c": -376, "atp_c": -349, "ctp_c": -318, "gtp_c": -317, "ppi_c": 1360, "mRNA_biomass": 169.688937731}}, {"name": "", "lower_bound": 0.0, "variable_kind": "continuous", "id": "transcription_TU00381_with_TERM65_from_RpoD_mono", "upper_bound": 1000.0, "objective_coefficient": 0.0, "reaction_type": {"TranscriptionReaction": {"transcription_data": "TU00381_with_TERM65_from_RpoD_mono"}}, "metabolites": {"RNAP70-CPLX": "-0.0116365578241697*mu - 0.00455571238816242", "RNA_b0903": 1, "Mfd_mono_mod_1:mg2": "-4.27350427350427e-6*mu", "NusA_mono": "-4.27350427350427e-6*mu", "NusG_mono": "-4.27350427350427e-6*mu", "GreA_mono": "-4.27350427350427e-6*mu", "GreB_mono": "-4.27350427350427e-6*mu", "RpoZ_mono_mod_1:mg2": "-4.27350427350427e-6*mu", "utp_c": -644, "atp_c": -562, "ctp_c": -594, "gtp_c": -635, "ppi_c": 2435, "mRNA_biomass": 731.932250183}}, {"name": "", "lower_bound": 0.0, "variable_kind": "continuous", "id": "transcription_TU00512_from_RpoD_mono", "upper_bound": 1000.0, "objective_coefficient": 0.0, "reaction_type": {"TranscriptionReaction": {"transcription_data": "TU00512_from_RpoD_mono"}}, "metabolites": {"RNAP70-CPLX": "-0.00174906782901277*mu - 0.0006847600550585", "RNA_b1910": 1, "RNA_b1911": 1, "RNA_b1909": 1, "polycistronic_wout_rRNA_excision_machinery": "-2.56410256410256e-5*mu", "RNA_degradosome": "-2.56410256410256e-5*mu", "atp_c": -120.25, "h2o_c": -164.25, "adp_c": 35.25, "pi_c": 35.25, "h_c": 164.25, "Mfd_mono_mod_1:mg2": "-4.27350427350427e-6*mu", "NusA_mono": "-4.27350427350427e-6*mu", "NusG_mono": "-4.27350427350427e-6*mu", "GreA_mono": "-4.27350427350427e-6*mu", "GreB_mono": "-4.27350427350427e-6*mu", "RpoZ_mono_mod_1:mg2": "-4.27350427350427e-6*mu", "Rho_hexa_mod_3:mg2": "-4.27350427350427e-6*mu", "RpsJ_mono": "-4.27350427350427e-6*mu", "RpsD_mono": "-4.27350427350427e-6*mu", "RplC_mono": "-4.27350427350427e-6*mu", "RplD_mono": "-4.27350427350427e-6*mu", "RplM_mono": "-4.27350427350427e-6*mu", "NusB_mono": "-4.27350427350427e-6*mu", "utp_c": -85, "ctp_c": -106, "gtp_c": -90, "ump_c": 39, "amp_c": 34, "cmp_c": 32, "gmp_c": 24, "ppi_c": 366, "tRNA_biomass": 76.001221597}}, {"name": "", "lower_bound": 0.0, "variable_kind": "continuous", "id": "transcription_TU0_14005_from_RpoD_mono", "upper_bound": 1000.0, "objective_coefficient": 0.0, "reaction_type": {"TranscriptionReaction": {"transcription_data": "TU0_14005_from_RpoD_mono"}}, "metabolites": {"RNAP70-CPLX": "-0.00665219239886824*mu - 0.00260433332415692", "RNA_b3654": 1, "Mfd_mono_mod_1:mg2": "-4.27350427350427e-6*mu", "NusA_mono": "-4.27350427350427e-6*mu", "NusG_mono": "-4.27350427350427e-6*mu", "GreA_mono": "-4.27350427350427e-6*mu", "GreB_mono": "-4.27350427350427e-6*mu", "RpoZ_mono_mod_1:mg2": "-4.27350427350427e-6*mu", "Rho_hexa_mod_3:mg2": "-4.27350427350427e-6*mu", "atp_c": -376.0, "h2o_c": -3.0, "adp_c": 3.0, "pi_c": 3.0, "h_c": 3.0, "utp_c": -255, "ctp_c": -390, "gtp_c": -374, "ppi_c": 1392, "mRNA_biomass": 447.59057529200004}}, {"name": "", "lower_bound": 0.0, "variable_kind": "continuous", "id": "transcription_TU00104_from_RpoD_mono", "upper_bound": 1000.0, "objective_coefficient": 0.0, "reaction_type": {"TranscriptionReaction": {"transcription_data": "TU00104_from_RpoD_mono"}}, "metabolites": {"RNAP70-CPLX": "-0.00817187428309245*mu - 0.00319928878183069", "RNA_b1612": 1, "Mfd_mono_mod_1:mg2": "-4.27350427350427e-6*mu", "NusA_mono": "-4.27350427350427e-6*mu", "NusG_mono": "-4.27350427350427e-6*mu", "GreA_mono": "-4.27350427350427e-6*mu", "GreB_mono": "-4.27350427350427e-6*mu", "RpoZ_mono_mod_1:mg2": "-4.27350427350427e-6*mu", "Rho_hexa_mod_3:mg2": "-4.27350427350427e-6*mu", "atp_c": -373.0, "h2o_c": -3.0, "adp_c": 3.0, "pi_c": 3.0, "h_c": 3.0, "utp_c": -459, "ctp_c": -467, "gtp_c": -414, "ppi_c": 1710, "mRNA_biomass": 526.035371087}}, {"name": "", "lower_bound": 0.0, "variable_kind": "continuous", "id": "transcription_TU0_13657_from_RpoD_mono", "upper_bound": 1000.0, "objective_coefficient": 0.0, "reaction_type": {"TranscriptionReaction": {"transcription_data": "TU0_13657_from_RpoD_mono"}}, "metabolites": {"RNAP70-CPLX": "-0.0035411455226734*mu - 0.00138635847212663", "RNA_b2532": 1, "Mfd_mono_mod_1:mg2": "-4.27350427350427e-6*mu", "NusA_mono": "-4.27350427350427e-6*mu", "NusG_mono": "-4.27350427350427e-6*mu", "GreA_mono": "-4.27350427350427e-6*mu", "GreB_mono": "-4.27350427350427e-6*mu", "RpoZ_mono_mod_1:mg2": "-4.27350427350427e-6*mu", "Rho_hexa_mod_3:mg2": "-4.27350427350427e-6*mu", "atp_c": -163.0, "h2o_c": -3.0, "adp_c": 3.0, "pi_c": 3.0, "h_c": 3.0, "utp_c": -170, "ctp_c": -225, "gtp_c": -186, "ppi_c": 741, "mRNA_biomass": 236.848259841}}, {"name": "", "lower_bound": 0.0, "variable_kind": "continuous", "id": "transcription_TU0_5341_from_RPOS_MONOMER", "upper_bound": 1000.0, "objective_coefficient": 0.0, "reaction_type": {"TranscriptionReaction": {"transcription_data": "TU0_5341_from_RPOS_MONOMER"}}, "metabolites": {"RNAPS-CPLX": "-0.0180593642782493*mu - 0.00707024111493462", "RNA_b2129": 1, "RNA_b2128": 1, "RNA_b2130": 1, "RNA_b2131": 1, "Mfd_mono_mod_1:mg2": "-4.27350427350427e-6*mu", "NusA_mono": "-4.27350427350427e-6*mu", "NusG_mono": "-4.27350427350427e-6*mu", "GreA_mono": "-4.27350427350427e-6*mu", "GreB_mono": "-4.27350427350427e-6*mu", "RpoZ_mono_mod_1:mg2": "-4.27350427350427e-6*mu", "Rho_hexa_mod_3:mg2": "-4.27350427350427e-6*mu", "atp_c": -925.0, "h2o_c": -3.0, "adp_c": 3.0, "pi_c": 3.0, "h_c": 3.0, "utp_c": -746, "ctp_c": -1164, "gtp_c": -947, "ppi_c": 3779, "mRNA_biomass": 1196.242302075}}, {"name": "", "lower_bound": 0.0, "variable_kind": "continuous", "id": "transcription_TU0_1141_from_RpoD_mono", "upper_bound": 1000.0, "objective_coefficient": 0.0, "reaction_type": {"TranscriptionReaction": {"transcription_data": "TU0_1141_from_RpoD_mono"}}, "metabolites": {"RNAP70-CPLX": "-0.00734512910708368*mu - 0.00287561804542326", "RNA_b1101": 1, "Mfd_mono_mod_1:mg2": "-4.27350427350427e-6*mu", "NusA_mono": "-4.27350427350427e-6*mu", "NusG_mono": "-4.27350427350427e-6*mu", "GreA_mono": "-4.27350427350427e-6*mu", "GreB_mono": "-4.27350427350427e-6*mu", "RpoZ_mono_mod_1:mg2": "-4.27350427350427e-6*mu", "Rho_hexa_mod_3:mg2": "-4.27350427350427e-6*mu", "atp_c": -414.0, "h2o_c": -3.0, "adp_c": 3.0, "pi_c": 3.0, "h_c": 3.0, "utp_c": -318, "ctp_c": -404, "gtp_c": -404, "ppi_c": 1537, "mRNA_biomass": 460.81381145399996}}, {"name": "", "lower_bound": 0.0, "variable_kind": "continuous", "id": "transcription_TU0_14714_from_RpoD_mono", "upper_bound": 1000.0, "objective_coefficient": 0.0, "reaction_type": {"TranscriptionReaction": {"transcription_data": "TU0_14714_from_RpoD_mono"}}, "metabolites": {"RNAP70-CPLX": "-0.0113020366546863*mu - 0.0044247473503097", "RNA_b2429": 1, "RNA_b2428": 1, "Mfd_mono_mod_1:mg2": "-4.27350427350427e-6*mu", "NusA_mono": "-4.27350427350427e-6*mu", "NusG_mono": "-4.27350427350427e-6*mu", "GreA_mono": "-4.27350427350427e-6*mu", "GreB_mono": "-4.27350427350427e-6*mu", "RpoZ_mono_mod_1:mg2": "-4.27350427350427e-6*mu", "Rho_hexa_mod_3:mg2": "-4.27350427350427e-6*mu", "atp_c": -573.0, "h2o_c": -3.0, "adp_c": 3.0, "pi_c": 3.0, "h_c": 3.0, "utp_c": -491, "ctp_c": -694, "gtp_c": -610, "ppi_c": 2365, "mRNA_biomass": 744.141338702}}, {"name": "", "lower_bound": 0.0, "variable_kind": "continuous", "id": "transcription_TU00255_from_RpoD_mono", "upper_bound": 1000.0, "objective_coefficient": 0.0, "reaction_type": {"TranscriptionReaction": {"transcription_data": "TU00255_from_RpoD_mono"}}, "metabolites": {"RNAP70-CPLX": "-0.011588769085672*mu - 0.00453700309704061", "RNA_b1189": 1, "RNA_b1190": 1, "Mfd_mono_mod_1:mg2": "-4.27350427350427e-6*mu", "NusA_mono": "-4.27350427350427e-6*mu", "NusG_mono": "-4.27350427350427e-6*mu", "GreA_mono": "-4.27350427350427e-6*mu", "GreB_mono": "-4.27350427350427e-6*mu", "RpoZ_mono_mod_1:mg2": "-4.27350427350427e-6*mu", "Rho_hexa_mod_3:mg2": "-4.27350427350427e-6*mu", "atp_c": -542.0, "h2o_c": -3.0, "adp_c": 3.0, "pi_c": 3.0, "h_c": 3.0, "utp_c": -514, "ctp_c": -760, "gtp_c": -612, "ppi_c": 2425, "mRNA_biomass": 758.0024543700001}}, {"name": "", "lower_bound": 0.0, "variable_kind": "continuous", "id": "transcription_TU0_5_from_RpoD_mono", "upper_bound": 1000.0, "objective_coefficient": 0.0, "reaction_type": {"TranscriptionReaction": {"transcription_data": "TU0_5_from_RpoD_mono"}}, "metabolites": {"RNAP70-CPLX": "-0.0180832586474982*mu - 0.00707959576049553", "RNA_b1090": 1, "RNA_b1091": 1, "RNA_b1093": 1, "RNA_b1092": 1, "Mfd_mono_mod_1:mg2": "-4.27350427350427e-6*mu", "NusA_mono": "-4.27350427350427e-6*mu", "NusG_mono": "-4.27350427350427e-6*mu", "GreA_mono": "-4.27350427350427e-6*mu", "GreB_mono": "-4.27350427350427e-6*mu", "RpoZ_mono_mod_1:mg2": "-4.27350427350427e-6*mu", "Rho_hexa_mod_3:mg2": "-4.27350427350427e-6*mu", "atp_c": -887.0, "h2o_c": -3.0, "adp_c": 3.0, "pi_c": 3.0, "h_c": 3.0, "utp_c": -885, "ctp_c": -1115, "gtp_c": -900, "ppi_c": 3784, "mRNA_biomass": 1179.39122249}}, {"name": "", "lower_bound": 0.0, "variable_kind": "continuous", "id": "transcription_TU0_14404_from_RpoD_mono", "upper_bound": 1000.0, "objective_coefficient": 0.0, "reaction_type": {"TranscriptionReaction": {"transcription_data": "TU0_14404_from_RpoD_mono"}}, "metabolites": {"RNAP70-CPLX": "-0.00670476001121562*mu - 0.00262491354439092", "RNA_b2472": 1, "Mfd_mono_mod_1:mg2": "-4.27350427350427e-6*mu", "NusA_mono": "-4.27350427350427e-6*mu", "NusG_mono": "-4.27350427350427e-6*mu", "GreA_mono": "-4.27350427350427e-6*mu", "GreB_mono": "-4.27350427350427e-6*mu", "RpoZ_mono_mod_1:mg2": "-4.27350427350427e-6*mu", "Rho_hexa_mod_3:mg2": "-4.27350427350427e-6*mu", "atp_c": -350.0, "h2o_c": -3.0, "adp_c": 3.0, "pi_c": 3.0, "h_c": 3.0, "utp_c": -326, "ctp_c": -398, "gtp_c": -332, "ppi_c": 1403, "mRNA_biomass": 361.06412588800004}}, {"name": "", "lower_bound": 0.0, "variable_kind": "continuous", "id": "transcription_TU0_6623_from_RpoD_mono", "upper_bound": 1000.0, "objective_coefficient": 0.0, "reaction_type": {"TranscriptionReaction": {"transcription_data": "TU0_6623_from_RpoD_mono"}}, "metabolites": {"RNAP70-CPLX": "-0.00769398689811629*mu - 0.00301219587061253", "RNA_b0494": 1, "Mfd_mono_mod_1:mg2": "-4.27350427350427e-6*mu", "NusA_mono": "-4.27350427350427e-6*mu", "NusG_mono": "-4.27350427350427e-6*mu", "GreA_mono": "-4.27350427350427e-6*mu", "GreB_mono": "-4.27350427350427e-6*mu", "RpoZ_mono_mod_1:mg2": "-4.27350427350427e-6*mu", "Rho_hexa_mod_3:mg2": "-4.27350427350427e-6*mu", "atp_c": -370.0, "h2o_c": -3.0, "adp_c": 3.0, "pi_c": 3.0, "h_c": 3.0, "utp_c": -365, "ctp_c": -442, "gtp_c": -436, "ppi_c": 1610, "mRNA_biomass": 201.320372347}}, {"name": "", "lower_bound": 0.0, "variable_kind": "continuous", "id": "transcription_TU0_3641_from_RPON_MONOMER", "upper_bound": 1000.0, "objective_coefficient": 0.0, "reaction_type": {"TranscriptionReaction": {"transcription_data": "TU0_3641_from_RPON_MONOMER"}}, "metabolites": {"RNAP54-CPLX": "-0.015378416048533*mu - 0.00602064988300069", "RNA_b0654": 1, "RNA_b0653": 1, "RNA_b0652": 1, "RNA_b0655": 1, "Mfd_mono_mod_1:mg2": "-4.27350427350427e-6*mu", "NusA_mono": "-4.27350427350427e-6*mu", "NusG_mono": "-4.27350427350427e-6*mu", "GreA_mono": "-4.27350427350427e-6*mu", "GreB_mono": "-4.27350427350427e-6*mu", "RpoZ_mono_mod_1:mg2": "-4.27350427350427e-6*mu", "Rho_hexa_mod_3:mg2": "-4.27350427350427e-6*mu", "atp_c": -829.0, "h2o_c": -3.0, "adp_c": 3.0, "pi_c": 3.0, "h_c": 3.0, "utp_c": -756, "ctp_c": -848, "gtp_c": -788, "ppi_c": 3218, "mRNA_biomass": 977.3280847709999}}, {"name": "", "lower_bound": 0.0, "variable_kind": "continuous", "id": "transcription_TU0_14134_from_RpoD_mono", "upper_bound": 1000.0, "objective_coefficient": 0.0, "reaction_type": {"TranscriptionReaction": {"transcription_data": "TU0_14134_from_RpoD_mono"}}, "metabolites": {"RNAP70-CPLX": "-0.00639413321098111*mu - 0.00250330315209911", "RNA_b4115": 1, "Mfd_mono_mod_1:mg2": "-4.27350427350427e-6*mu", "NusA_m
[truncated: 23,619,222 more chars]
