# Supplementary material for: COBRAme: A computational framework for genome-scale models of metabolism and gene expression
Source: PLoS Comput Biol. 2018 Jul 5;14(7):e1006302. doi: 10.1371/journal.pcbi.1006302 (PMC6049947; doi:10.1371/journal.pcbi.1006302)
Supplement: S3 File — All results outlined in the manuscript can be reproduced by following the instructions in the README. A JSON version of iJL1678b-ME is also contained in this file. Alternatively, these scripts can be found at https://github.com/coltonlloyd/cobrame_supplement. (ZIP) [file pcbi.1006302.s003.zip › S3_File/Table_3_model_essentiality/iOL1650_essentiality.xlsx]

## Sheet: Single KO info
Gene	Experimental essentiality	ME-Model growth rate	ME essentiality	M-Model growth rate	M essentiality	is tRNA or rRNA modification	Exact expression 5% max growth	Exact expression 10% max growth
b1377	NONESSENTIAL	1.09717	NONESSENTIAL	0.982372	NONESSENTIAL	FALSE	2.56e-06	9.31e-06
b3986	ESSENTIAL	0	ESSENTIAL			FALSE	3.46e-06	7.75e-06
b0023	NONESSENTIAL	0	ESSENTIAL			FALSE	1.73e-06	3.87e-06
b0169	ESSENTIAL	0	ESSENTIAL			FALSE	1.73e-06	3.87e-06
b0436	NONESSENTIAL	0	ESSENTIAL			FALSE	1.73e-06	3.87e-06
b0911	ESSENTIAL	0	ESSENTIAL			FALSE	1.73e-06	3.87e-06
b1089	NONESSENTIAL	0	ESSENTIAL			FALSE	1.73e-06	3.87e-06
b1480	NONESSENTIAL	0	ESSENTIAL			FALSE	1.73e-06	3.87e-06
b1716	ESSENTIAL	0	ESSENTIAL			FALSE	1.73e-06	3.87e-06
b1717	NONESSENTIAL	0	ESSENTIAL			FALSE	1.73e-06	3.87e-06
b2185	NONESSENTIAL	0	ESSENTIAL			FALSE	1.73e-06	3.87e-06
b2606	ESSENTIAL	0	ESSENTIAL			FALSE	1.73e-06	3.87e-06
b2609	ESSENTIAL	0	ESSENTIAL			FALSE	1.73e-06	3.87e-06
b3065	NONESSENTIAL	0	ESSENTIAL			FALSE	1.73e-06	3.87e-06
b3165	NONESSENTIAL	0	ESSENTIAL			FALSE	1.73e-06	3.87e-06
b3185	ESSENTIAL	0	ESSENTIAL			FALSE	1.73e-06	3.87e-06
b3186	ESSENTIAL	0	ESSENTIAL			FALSE	1.73e-06	3.87e-06
b3230	ESSENTIAL	0	ESSENTIAL			FALSE	1.73e-06	3.87e-06
b3231	ESSENTIAL	0	ESSENTIAL			FALSE	1.73e-06	3.87e-06
b3294	ESSENTIAL	0	ESSENTIAL			FALSE	1.73e-06	3.87e-06
b3296	ESSENTIAL	0	ESSENTIAL			FALSE	1.73e-06	3.87e-06
b3297	ESSENTIAL	0	ESSENTIAL			FALSE	1.73e-06	3.87e-06
b3298	ESSENTIAL	0	ESSENTIAL			FALSE	1.73e-06	3.87e-06
b3299	NONESSENTIAL	0	ESSENTIAL			FALSE	1.73e-06	3.87e-06
b3301	ESSENTIAL	0	ESSENTIAL			FALSE	1.73e-06	3.87e-06
b3302	ESSENTIAL	0	ESSENTIAL			FALSE	1.73e-06	3.87e-06
b3303	ESSENTIAL	0	ESSENTIAL			FALSE	1.73e-06	3.87e-06
b3304	ESSENTIAL	0	ESSENTIAL			FALSE	1.73e-06	3.87e-06
b3305	ESSENTIAL	0	ESSENTIAL			FALSE	1.73e-06	3.87e-06
b3306	ESSENTIAL	0	ESSENTIAL			FALSE	1.73e-06	3.87e-06
b3307	ESSENTIAL	0	ESSENTIAL			FALSE	1.73e-06	3.87e-06
b3308	ESSENTIAL	0	ESSENTIAL			FALSE	1.73e-06	3.87e-06
b3309	ESSENTIAL	0	ESSENTIAL			FALSE	1.73e-06	3.87e-06
b3310	ESSENTIAL	0	ESSENTIAL			FALSE	1.73e-06	3.87e-06
b3311	ESSENTIAL	0	ESSENTIAL			FALSE	1.73e-06	3.87e-06
b3312	ESSENTIAL	0	ESSENTIAL			FALSE	1.73e-06	3.87e-06
b3313	ESSENTIAL	0	ESSENTIAL			FALSE	1.73e-06	3.87e-06
b3314	ESSENTIAL	0	ESSENTIAL			FALSE	1.73e-06	3.87e-06
b3315	ESSENTIAL	0	ESSENTIAL			FALSE	1.73e-06	3.87e-06
b3316	ESSENTIAL	0	ESSENTIAL			FALSE	1.73e-06	3.87e-06
b3317	ESSENTIAL	0	ESSENTIAL			FALSE	1.73e-06	3.87e-06
b3318	ESSENTIAL	0	ESSENTIAL			FALSE	1.73e-06	3.87e-06
b3319	ESSENTIAL	0	ESSENTIAL			FALSE	1.73e-06	3.87e-06
b3320	ESSENTIAL	0	ESSENTIAL			FALSE	1.73e-06	3.87e-06
b3321	ESSENTIAL	0	ESSENTIAL			FALSE	1.73e-06	3.87e-06
b3341	ESSENTIAL	0	ESSENTIAL			FALSE	1.73e-06	3.87e-06
b3342	ESSENTIAL	0	ESSENTIAL			FALSE	1.73e-06	3.87e-06
b3636	NONESSENTIAL	0	ESSENTIAL			FALSE	1.73e-06	3.87e-06
b3637	ESSENTIAL	0	ESSENTIAL			FALSE	1.73e-06	3.87e-06
b3703	ESSENTIAL	0	ESSENTIAL			FALSE	1.73e-06	3.87e-06
b3936	NONESSENTIAL	0	ESSENTIAL			FALSE	1.73e-06	3.87e-06
b3983	NONESSENTIAL	0	ESSENTIAL			FALSE	1.73e-06	3.87e-06
b3984	NONESSENTIAL	0	ESSENTIAL			FALSE	1.73e-06	3.87e-06
b3985	ESSENTIAL	0	ESSENTIAL			FALSE	1.73e-06	3.87e-06
b4200	NONESSENTIAL	0	ESSENTIAL			FALSE	1.73e-06	3.87e-06
b4202	ESSENTIAL	0	ESSENTIAL			FALSE	1.73e-06	3.87e-06
b4203	NONESSENTIAL	0	ESSENTIAL			FALSE	1.73e-06	3.87e-06
b1779	ESSENTIAL	0.918809	NONESSENTIAL	0.85606	NONESSENTIAL	FALSE	1.04e-06	3.83e-06
b4395	NONESSENTIAL	1.12265	NONESSENTIAL	0.982372	NONESSENTIAL	FALSE	9.33e-07	3.42e-06
b0474	ESSENTIAL	1.10656	NONESSENTIAL	0.982372	NONESSENTIAL	FALSE	8.07e-07	3.16e-06
b2779	ESSENTIAL	0.0100038	ESSENTIAL	0.904938	NONESSENTIAL	FALSE	6.86e-07	2.51e-06
b2926	ESSENTIAL	0.918809	NONESSENTIAL	0.85606	NONESSENTIAL	FALSE	6.6e-07	2.43e-06
b2492	NONESSENTIAL	1.12089	NONESSENTIAL	0.982372	NONESSENTIAL	FALSE	5.41e-07	1.91e-06
b3919	NONESSENTIAL	1.09896	NONESSENTIAL	0.947054	NONESSENTIAL	FALSE	5.01e-07	1.83e-06
b0429	NONESSENTIAL	1.08166	NONESSENTIAL	0.893572	NONESSENTIAL	FALSE	4.04e-07	1.46e-06
b0430	NONESSENTIAL	1.08166	NONESSENTIAL	0.893572	NONESSENTIAL	FALSE	4.04e-07	1.46e-06
b0431	NONESSENTIAL	1.08166	NONESSENTIAL	0.893572	NONESSENTIAL	FALSE	4.04e-07	1.46e-06
b0432	NONESSENTIAL	1.08166	NONESSENTIAL	0.893572	NONESSENTIAL	FALSE	4.04e-07	1.46e-06
b3731	INCONSISTENT	0.875767	NONESSENTIAL	0.402477	NONESSENTIAL	FALSE	3.46e-07	1.24e-06
b3732	NONESSENTIAL	0.875767	NONESSENTIAL	0.402477	NONESSENTIAL	FALSE	3.46e-07	1.24e-06
b3733	NONESSENTIAL	0.875767	NONESSENTIAL	0.402477	NONESSENTIAL	FALSE	3.46e-07	1.24e-06
b3734	NONESSENTIAL	0.875767	NONESSENTIAL	0.402477	NONESSENTIAL	FALSE	3.46e-07	1.24e-06
b3735	NONESSENTIAL	0.875767	NONESSENTIAL	0.402477	NONESSENTIAL	FALSE	3.46e-07	1.24e-06
b3736	NONESSENTIAL	0.875767	NONESSENTIAL	0.402477	NONESSENTIAL	FALSE	3.46e-07	1.24e-06
b3737	INCONSISTENT	0.875767	NONESSENTIAL	0.402477	NONESSENTIAL	FALSE	3.46e-07	1.24e-06
b3738	INCONSISTENT	0.875767	NONESSENTIAL	0.402477	NONESSENTIAL	FALSE	3.46e-07	1.24e-06
b3739	NONESSENTIAL	1.10699	NONESSENTIAL	0.982372	NONESSENTIAL	FALSE	3.46e-07	1.24e-06
b1761	NONESSENTIAL	1.04786	NONESSENTIAL	0.948773	NONESSENTIAL	FALSE	2.87e-07	1.15e-06
b2458	NONESSENTIAL	1.12187	NONESSENTIAL	0.982372	NONESSENTIAL	FALSE	3.36e-07	1.08e-06
b1109	NONESSENTIAL	1.10769	NONESSENTIAL	0.982372	NONESSENTIAL	FALSE	2.62e-07	9.58e-07
b3114	NONESSENTIAL	1.12699	NONESSENTIAL	0.982372	NONESSENTIAL	FALSE	2.49e-07	8.77e-07
b1849	NONESSENTIAL	1.12734	NONESSENTIAL	0.982372	NONESSENTIAL	FALSE	2.5e-07	8.04e-07
b2501	NONESSENTIAL	1.07265	NONESSENTIAL	0.968301	NONESSENTIAL	FALSE	2.06e-07	7.93e-07
b1101	NONESSENTIAL	1.12725	NONESSENTIAL	0.982372	NONESSENTIAL	FALSE	1.96e-07	7.31e-07
b2416	INCONSISTENT	1.08794	NONESSENTIAL	0.972003	NONESSENTIAL	FALSE	1.96e-07	7.31e-07
b1723	NONESSENTIAL	1.126	NONESSENTIAL	0.982372	NONESSENTIAL	FALSE	1.81e-07	7.24e-07
b4025	NONESSENTIAL	1.11016	NONESSENTIAL	0.976129	NONESSENTIAL	FALSE	1.97e-07	7e-07
b0767	NONESSENTIAL	1.0838	NONESSENTIAL	0.975512	NONESSENTIAL	FALSE	1.74e-07	6.91e-07
b3946	NONESSENTIAL	1.12471	NONESSENTIAL	0.982372	NONESSENTIAL	FALSE	2.01e-07	6.48e-07
b1773	NONESSENTIAL	1.12611	NONESSENTIAL	0.982372	NONESSENTIAL	FALSE	1.58e-07	6.34e-07
b2029	NONESSENTIAL	1.10609	NONESSENTIAL	0.975512	NONESSENTIAL	FALSE	1.59e-07	6.32e-07
b4090	NONESSENTIAL	1.12711	NONESSENTIAL	0.982372	NONESSENTIAL	FALSE	1.58e-07	6.31e-07
b3892	NONESSENTIAL	1.12002	NONESSENTIAL	0.982372	NONESSENTIAL	FALSE	1.49e-07	5.26e-07
b3893	NONESSENTIAL	1.12002	NONESSENTIAL	0.982372	NONESSENTIAL	FALSE	1.49e-07	5.26e-07
b3894	NONESSENTIAL	1.12002	NONESSENTIAL	0.982372	NONESSENTIAL	FALSE	1.49e-07	5.26e-07
b1852	NONESSENTIAL	1.0838	NONESSENTIAL	0.975512	NONESSENTIAL	FALSE	1.26e-07	5.01e-07
b4301	NONESSENTIAL	1.12734	NONESSENTIAL	0.982372	NONESSENTIAL	FALSE	1.26e-07	4.98e-07
b3844	NONESSENTIAL	1.12291	NONESSENTIAL	0.98015	NONESSENTIAL	FALSE	1.19e-07	4.71e-07
b2341	NONESSENTIAL	1.12537	NONESSENTIAL	0.982372	NONESSENTIAL	FALSE	1.13e-07	4.48e-07
b2415	INCONSISTENT	1.08794	NONESSENTIAL	0.972003	NONESSENTIAL	FALSE	9.81e-08	3.66e-07
b2417	NONESSENTIAL	1.12725	NONESSENTIAL	0.982372	NONESSENTIAL	FALSE	9.81e-08	3.66e-07
b3295	ESSENTIAL	0	ESSENTIAL			FALSE	2.25e-07	3.46e-07
b0928	NONESSENTIAL	0	ESSENTIAL	0	ESSENTIAL	FALSE	8.54e-08	3.42e-07
b3916	INCONSISTENT	1.12613	NONESSENTIAL	0.982372	NONESSENTIAL	FALSE	8.39e-08	3.31e-07
b2342	NONESSENTIAL	1.12639	NONESSENTIAL	0.982372	NONESSENTIAL	FALSE	8.26e-08	3.27e-07
b0170	ESSENTIAL	0	ESSENTIAL			FALSE	7.54e-08	3e-07
b3339	NONESSENTIAL	1.12734	NONESSENTIAL			FALSE	7.54e-08	3e-07
b3340	ESSENTIAL	0	ESSENTIAL			FALSE	7.54e-08	3e-07
b1198	NONESSENTIAL	1.12394	NONESSENTIAL	0.982372	NONESSENTIAL	FALSE	8.04e-08	2.59e-07
b1200	NONESSENTIAL	1.12394	NONESSENTIAL	0.982372	NONESSENTIAL	FALSE	8.04e-08	2.59e-07
b2925	ESSENTIAL	1.12613	NONESSENTIAL	0.982372	NONESSENTIAL	FALSE	6.46e-08	2.55e-07
b2465	NONESSENTIAL	1.12636	NONESSENTIAL	0.982372	NONESSENTIAL	FALSE	5.93e-08	2.35e-07
b0720	INCONSISTENT	0	ESSENTIAL	0	ESSENTIAL	FALSE	5.76e-08	2.29e-07
b3956	ESSENTIAL	1.12095	NONESSENTIAL	0.979367	NONESSENTIAL	FALSE	5.55e-08	2.21e-07
b0118	NONESSENTIAL	1.12734	NONESSENTIAL	0.982372	NONESSENTIAL	FALSE	5.31e-08	2.11e-07
b2913	INCONSISTENT	1.07181	NONESSENTIAL	0.960666	NONESSENTIAL	FALSE	4.74e-08	1.91e-07
b3870	INCONSISTENT	1.12734	NONESSENTIAL	0.982372	NONESSENTIAL	FALSE	4.63e-08	1.9e-07
b0221	NONESSENTIAL	1.10382	NONESSENTIAL	0.972037	NONESSENTIAL	FALSE	4.74e-08	1.88e-07
b1136	INCONSISTENT	0	ESSENTIAL	0	ESSENTIAL	FALSE	4.54e-08	1.81e-07
b0907	ESSENTIAL	0	ESSENTIAL	0	ESSENTIAL	FALSE	4.31e-08	1.73e-07
b3774	INCONSISTENT	0	ESSENTIAL	0	ESSENTIAL	FALSE	4.39e-08	1.73e-07
b3987	ESSENTIAL	0.0100076	ESSENTIAL			FALSE	1.13e-07	1.73e-07
b3988	ESSENTIAL	0	ESSENTIAL			FALSE	1.13e-07	1.73e-07
b3067	NONESSENTIAL	0.0101215	ESSENTIAL			FALSE	1.12e-07	1.71e-07
b3236	NONESSENTIAL	1.12733	NONESSENTIAL	0.966395	NONESSENTIAL	FALSE	4.13e-08	1.67e-07
b4388	INCONSISTENT	1.07181	NONESSENTIAL	0.960666	NONESSENTIAL	FALSE	3.99e-08	1.6e-07
b0529	ESSENTIAL	0	ESSENTIAL	0.970698	NONESSENTIAL	FALSE	3.67e-08	1.54e-07
b2276	NONESSENTIAL	1.0808	NONESSENTIAL	0.873595	NONESSENTIAL	FALSE	4.23e-08	1.54e-07
b2277	NONESSENTIAL	1.0808	NONESSENTIAL	0.873595	NONESSENTIAL	FALSE	4.23e-08	1.54e-07
b2278	NONESSENTIAL	1.0808	NONESSENTIAL	0.873595	NONESSENTIAL	FALSE	4.23e-08	1.54e-07
b2279	NONESSENTIAL	1.0808	NONESSENTIAL	0.873595	NONESSENTIAL	FALSE	4.23e-08	1.54e-07
b2280	NONESSENTIAL	1.0808	NONESSENTIAL	0.873595	NONESSENTIAL	FALSE	4.23e-08	1.54e-07
b2281	NONESSENTIAL	1.0808	NONESSENTIAL	0.873595	NONESSENTIAL	FALSE	4.23e-08	1.54e-07
b2282	NONESSENTIAL	1.0808	NONESSENTIAL	0.873595	NONESSENTIAL	FALSE	4.23e-08	1.54e-07
b2283	NONESSENTIAL	1.0808	NONESSENTIAL	0.873595	NONESSENTIAL	FALSE	4.23e-08	1.54e-07
b2284	NONESSENTIAL	1.0808	NONESSENTIAL	0.873595	NONESSENTIAL	FALSE	4.23e-08	1.54e-07
b2285	NONESSENTIAL	1.0808	NONESSENTIAL	0.873595	NONESSENTIAL	FALSE	4.23e-08	1.54e-07
b2286	NONESSENTIAL	1.0808	NONESSENTIAL	0.873595	NONESSENTIAL	FALSE	4.23e-08	1.54e-07
b2287	NONESSENTIAL	1.0808	NONESSENTIAL	0.873595	NONESSENTIAL	FALSE	4.23e-08	1.54e-07
b2288	NONESSENTIAL	1.0808	NONESSENTIAL	0.873595	NONESSENTIAL	FALSE	4.23e-08	1.54e-07
b3770	INCONSISTENT	0	ESSENTIAL	0	ESSENTIAL	FALSE	3.91e-08	1.54e-07
b3433	ESSENTIAL	0	ESSENTIAL	0	ESSENTIAL	FALSE	3.64e-08	1.44e-07
b1199	NONESSENTIAL	1.12394	NONESSENTIAL	0.982372	NONESSENTIAL	FALSE	4.02e-08	1.29e-07
b3771	INCONSISTENT	0	ESSENTIAL	0	ESSENTIAL	FALSE	3.19e-08	1.26e-07
b4024	NONESSENTIAL	1.12717	NONESSENTIAL	0.982372	NONESSENTIAL	FALSE	3.15e-08	1.25e-07
b3670	NONESSENTIAL	1.12734	NONESSENTIAL	0.982372	NONESSENTIAL	FALSE	2.99e-08	1.18e-07
b3671	NONESSENTIAL	1.12734	NONESSENTIAL	0.982372	NONESSENTIAL	FALSE	2.99e-08	1.18e-07
b0910	NONESSENTIAL	1.11702	NONESSENTIAL	0.980165	NONESSENTIAL	FALSE	3.58e-08	1.17e-07
b4122	NONESSENTIAL	1.12734	NONESSENTIAL	0.982372	NONESSENTIAL	FALSE	2.59e-08	1.05e-07
b0003	INCONSISTENT	0	ESSENTIAL	0	ESSENTIAL	FALSE	2.42e-08	9.56e-08
b2697	NONESSENTIAL	0	ESSENTIAL	0.982372	NONESSENTIAL	FALSE	2.35e-08	9.48e-08
b0452	NONESSENTIAL	1.10382	NONESSENTIAL	0.972037	NONESSENTIAL	FALSE	2.36e-08	9.35e-08
b0071	INCONSISTENT	0	ESSENTIAL	0	ESSENTIAL	FALSE	2.14e-08	8.46e-08
b0072	INCONSISTENT	0	ESSENTIAL	0	ESSENTIAL	FALSE	2.14e-08	8.46e-08
b1693	NONESSENTIAL	0	ESSENTIAL	0	ESSENTIAL	FALSE	2.15e-08	8.46e-08
b2551	INCONSISTENT	0	ESSENTIAL	0.968359	NONESSENTIAL	FALSE	1.94e-08	7.93e-08
b0073	INCONSISTENT	0	ESSENTIAL	0	ESSENTIAL	FALSE	2.01e-08	7.92e-08
b2329	INCONSISTENT	0	ESSENTIAL	0	ESSENTIAL	FALSE	1.96e-08	7.71e-08
b4054	NONESSENTIAL	1.12722	NONESSENTIAL	0.982372	NONESSENTIAL	FALSE	1.87e-08	7.37e-08
b3117	NONESSENTIAL	1.12734	NONESSENTIAL	0.982372	NONESSENTIAL	FALSE	1.77e-08	6.93e-08
b3281	INCONSISTENT	1.12729	NONESSENTIAL	0.982372	NONESSENTIAL	FALSE	1.72e-08	6.75e-08
b3359	NONESSENTIAL	0	ESSENTIAL	0	ESSENTIAL	FALSE	1.67e-08	6.68e-08
b2600	INCONSISTENT	0	ESSENTIAL	0	ESSENTIAL	FALSE	1.67e-08	6.59e-08
b2601	NONESSENTIAL	1.12734	NONESSENTIAL	0.982372	NONESSENTIAL	FALSE	1.66e-08	6.52e-08
b0523	ESSENTIAL	0	ESSENTIAL	0	ESSENTIAL	FALSE	1.53e-08	6.48e-08
b1207	ESSENTIAL	1.12734	NONESSENTIAL	0.982372	NONESSENTIAL	FALSE	1.52e-08	6.32e-08
b0004	ESSENTIAL	0	ESSENTIAL	0	ESSENTIAL	FALSE	1.58e-08	6.24e-08
b2290	NONESSENTIAL	1.12734	NONESSENTIAL	0.982372	NONESSENTIAL	FALSE	1.51e-08	6.07e-08
b3940	INCONSISTENT	1.12717	NONESSENTIAL	0.982372	NONESSENTIAL	FALSE	1.5e-08	5.91e-08
b0339	NONESSENTIAL	1.12726	NONESSENTIAL	0.982372	NONESSENTIAL	FALSE	1.41e-08	5.83e-08
b0727	NONESSENTIAL	1.12709	NONESSENTIAL	0.977722	NONESSENTIAL	FALSE	1.41e-08	5.61e-08
b0031	ESSENTIAL	0	ESSENTIAL	0	ESSENTIAL	FALSE	1.39e-08	5.59e-08
b2874	NONESSENTIAL	1.12734	NONESSENTIAL	0.982372	NONESSENTIAL	FALSE	1.36e-08	5.52e-08
b3386	NONESSENTIAL	1.12732	NONESSENTIAL	0.982372	NONESSENTIAL	FALSE	1.4e-08	5.48e-08
b3389	INCONSISTENT	0	ESSENTIAL	0	ESSENTIAL	FALSE	1.4e-08	5.48e-08
b3390	NONESSENTIAL	1.12734	NONESSENTIAL	0.982372	NONESSENTIAL	FALSE	1.4e-08	5.48e-08
b3493	NONESSENTIAL	1.12734	NONESSENTIAL	0.982372	NONESSENTIAL	FALSE	1.32e-08	5.43e-08
b0386	ESSENTIAL	0	ESSENTIAL	0	ESSENTIAL	FALSE	1.35e-08	5.36e-08
b2478	ESSENTIAL	0	ESSENTIAL	0	ESSENTIAL	FALSE	1.3e-08	5.25e-08
b0074	INCONSISTENT	0	ESSENTIAL	0	ESSENTIAL	FALSE	1.28e-08	5.04e-08
b3559	NONESSENTIAL	0	ESSENTIAL	0.982372	NONESSENTIAL	FALSE	1.23e-08	4.92e-08
b3560	ESSENTIAL	0	ESSENTIAL	0.982372	NONESSENTIAL	FALSE	1.23e-08	4.92e-08
b0908	ESSENTIAL	0	ESSENTIAL	0	ESSENTIAL	FALSE	1.23e-08	4.82e-08
b3648	ESSENTIAL	0	ESSENTIAL	0	ESSENTIAL	FALSE	1.63e-08	4.79e-08
b3959	INCONSISTENT	0	ESSENTIAL	0	ESSENTIAL	FALSE	1.17e-08	4.67e-08
b4006	ESSENTIAL	0	ESSENTIAL	0	ESSENTIAL	FALSE	1.1e-08	4.6e-08
b0166	ESSENTIAL	0	ESSENTIAL	0	ESSENTIAL	FALSE	1.13e-08	4.56e-08
b3607	INCONSISTENT	0	ESSENTIAL	0	ESSENTIAL	FALSE	1.12e-08	4.39e-08
b2472	ESSENTIAL	0	ESSENTIAL	0	ESSENTIAL	FALSE	1.06e-08	4.26e-08
b0273	NONESSENTIAL	1.12734	NONESSENTIAL	0.982372	NONESSENTIAL	FALSE	1.03e-08	4.1e-08
b2750	INCONSISTENT	0	ESSENTIAL	0	ESSENTIAL	FALSE	1.04e-08	4.1e-08
b2818	INCONSISTENT	0	ESSENTIAL	0	ESSENTIAL	FALSE	9.86e-09	3.93e-08
b2599	INCONSISTENT	0	ESSENTIAL	0	ESSENTIAL	FALSE	1e-08	3.91e-08
b3809	NONESSENTIAL	0	ESSENTIAL	0	ESSENTIAL	FALSE	9.44e-09	3.81e-08
b0388	NONESSENTIAL	1.005	NONESSENTIAL	0.982372	NONESSENTIAL	FALSE	9.58e-09	3.76e-08
b2476	ESSENTIAL	0	ESSENTIAL	0	ESSENTIAL	FALSE	8.75e-09	3.71e-08
b1713	ESSENTIAL	0	ESSENTIAL	0.982372	NONESSENTIAL	FALSE	9.32e-09	3.63e-08
b1714	ESSENTIAL	0	ESSENTIAL	0.982372	NONESSENTIAL	FALSE	9.32e-09	3.63e-08
b3172	INCONSISTENT	0	ESSENTIAL	0	ESSENTIAL	FALSE	8.82e-09	3.51e-08
b2762	INCONSISTENT	0	ESSENTIAL	0	ESSENTIAL	FALSE	8.78e-09	3.46e-08
b0642	ESSENTIAL	0	ESSENTIAL	0.982372	NONESSENTIAL	FALSE	8.73e-09	3.45e-08
b3744	NONESSENTIAL	1.12513	NONESSENTIAL	0.981391	NONESSENTIAL	FALSE	8.61e-09	3.41e-08
b2838	INCONSISTENT	0	ESSENTIAL	0	ESSENTIAL	FALSE	8.31e-09	3.36e-08
b0242	ESSENTIAL	1.12599	NONESSENTIAL	0.981472	NONESSENTIAL	FALSE	8.39e-09	3.34e-08
b3730	ESSENTIAL	0	ESSENTIAL	0	ESSENTIAL	FALSE	8.44e-09	3.34e-08
b3957	INCONSISTENT	0	ESSENTIAL	0	ESSENTIAL	FALSE	8.39e-09	3.34e-08
b1131	ESSENTIAL	0	ESSENTIAL	0	ESSENTIAL	FALSE	7.9e-09	3.3e-08
b2836	NONESSENTIAL	1.10382	NONESSENTIAL	0.972037	NONESSENTIAL	FALSE	8.32e-09	3.3e-08
b3642	INCONSISTENT	0	ESSENTIAL	0	ESSENTIAL	FALSE	7.8e-09	3.28e-08
b3941	INCONSISTENT	0	ESSENTIAL	0	ESSENTIAL	FALSE	8.31e-09	3.27e-08
b3958	INCONSISTENT	0	ESSENTIAL	0	ESSENTIAL	FALSE	7.97e-09	3.17e-08
b2500	NONESSENTIAL	1.1253	NONESSENTIAL	0.980836	NONESSENTIAL	FALSE	7.44e-09	3.15e-08
b2421	NONESSENTIAL	1.12734	NONESSENTIAL	0.982372	NONESSENTIAL	FALSE	7.82e-09	3.08e-08
b0243	INCONSISTENT	1.12599	NONESSENTIAL	0.981472	NONESSENTIAL	FALSE	7.59e-09	3.02e-08
b1281	INCONSISTENT	0	ESSENTIAL	0	ESSENTIAL	FALSE	7.17e-09	3.02e-08
b4214	NONESSENTIAL	0	ESSENTIAL	0	ESSENTIAL	FALSE	7.54e-09	2.97e-08
b0893	ESSENTIAL	0	ESSENTIAL	0.982372	NONESSENTIAL	FALSE	7.32e-09	2.92e-08
b3018	ESSENTIAL	0	ESSENTIAL	0	ESSENTIAL	FALSE	7.3e-09	2.89e-08
b0726	NONESSENTIAL	1.12709	NONESSENTIAL	0.977722	NONESSENTIAL	FALSE	7.03e-09	2.81e-08
b0930	ESSENTIAL	0	ESSENTIAL	0.982372	NONESSENTIAL	FALSE	7.08e-09	2.8e-08
b2026	INCONSISTENT	0	ESSENTIAL	0	ESSENTIAL	FALSE	6.99e-09	2.8e-08
b3608	ESSENTIAL	0	ESSENTIAL	0	ESSENTIAL	FALSE	7.03e-09	2.79e-08
b2890	NONESSENTIAL	1.12734	NONESSENTIAL	0.982372	NONESSENTIAL	FALSE	6.83e-09	2.76e-08
b3939	INCONSISTENT	0	ESSENTIAL	0	ESSENTIAL	FALSE	6.95e-09	2.73e-08
b4245	INCONSISTENT	0	ESSENTIAL	0	ESSENTIAL	FALSE	6.49e-09	2.73e-08
b1719	ESSENTIAL	0	ESSENTIAL	0.982372	NONESSENTIAL	FALSE	6.8e-09	2.72e-08
b2499	INCONSISTENT	0	ESSENTIAL	0	ESSENTIAL	FALSE	6.26e-09	2.65e-08
b0175	ESSENTIAL	0	ESSENTIAL	0	ESSENTIAL	FALSE	6.59e-09	2.61e-08
b1866	ESSENTIAL	0	ESSENTIAL	0.982372	NONESSENTIAL	FALSE	6.41e-09	2.6e-08
b4013	INCONSISTENT	0	ESSENTIAL	0	ESSENTIAL	FALSE	6.55e-09	2.57e-08
b0522	INCONSISTENT	0	ESSENTIAL	0	ESSENTIAL	FALSE	5.94e-09	2.52e-08
b0888	NONESSENTIAL	1.12733	NONESSENTIAL	0.982372	NONESSENTIAL	FALSE	6.29e-09	2.48e-08
b3960	ESSENTIAL	0	ESSENTIAL	0	ESSENTIAL	FALSE	6.19e-09	2.47e-08
b0194	ESSENTIAL	0	ESSENTIAL	0.982372	NONESSENTIAL	FALSE	6.08e-09	2.42e-08
b2690	NONESSENTIAL	1.12734	NONESSENTIAL	0.982372	NONESSENTIAL	FALSE	6.02e-09	2.41e-08
b4160	ESSENTIAL	0	ESSENTIAL	0	ESSENTIAL	FALSE	5.97e-09	2.37e-08
b0026	NONESSENTIAL	0	ESSENTIAL	0.982372	NONESSENTIAL	FALSE	5.94e-09	2.33e-08
b2312	INCONSISTENT	0	ESSENTIAL	0	ESSENTIAL	FALSE	5.4e-09	2.29e-08
b1062	INCONSISTENT	0	ESSENTIAL	0	ESSENTIAL	FALSE	5.36e-09	2.26e-08
b0721	NONESSENTIAL	1.12709	NONESSENTIAL	0.956691	NONESSENTIAL	FALSE	5.63e-09	2.25e-08
b0722	NONESSENTIAL	1.12709	NONESSENTIAL	0.956691	NONESSENTIAL	FALSE	5.63e-09	2.25e-08
b0723	NONESSENTIAL	1.12709	NONESSENTIAL	0.956691	NONESSENTIAL	FALSE	5.63e-09	2.25e-08
b0724	NONESSENTIAL	1.12709	NONESSENTIAL	0.956691	NONESSENTIAL	FALSE	5.63e-09	2.25e-08
b4258	ESSENTIAL	0	ESSENTIAL	0.982372	NONESSENTIAL	FALSE	5.63e-09	2.24e-08
b2022	INCONSISTENT	0	ESSENTIAL	0	ESSENTIAL	FALSE	5.41e-09	2.17e-08
b2114	ESSENTIAL	0	ESSENTIAL	0.982372	NONESSENTIAL	FALSE	5.31e-09	2.09e-08
b4177	ESSENTIAL	0	ESSENTIAL	0	ESSENTIAL	FALSE	4.82e-09	1.99e-08
b0945	INCONSISTENT	1.12725	NONESSENTIAL	0.982372	NONESSENTIAL	FALSE	4.7e-09	1.98e-08
b2764	INCONSISTENT	0	ESSENTIAL	0	ESSENTIAL	FALSE	4.84e-09	1.91e-08
b4005	INCONSISTENT	0	ESSENTIAL	0	ESSENTIAL	FALSE	4.46e-09	1.89e-08
b1622	NONESSENTIAL	1.12729	NONESSENTIAL	0.982372	NONESSENTIAL	FALSE	4.74e-09	1.86e-08
b3430	NONESSENTIAL	0	ESSENTIAL	0.982372	NONESSENTIAL	FALSE	4.49e-09	1.8e-08
b2585	ESSENTIAL	0	ESSENTIAL	0	ESSENTIAL	FALSE	4.47e-09	1.77e-08
b2751	INCONSISTENT	0	ESSENTIAL	0	ESSENTIAL	FALSE	4.43e-09	1.74e-08
b2752	NONESSENTIAL	0	ESSENTIAL	0	ESSENTIAL	FALSE	4.43e-09	1.74e-08
b1093	ESSENTIAL	0	ESSENTIAL	0	ESSENTIAL	FALSE	4.31e-09	1.71e-08
b3846	NONESSENTIAL	1.11972	NONESSENTIAL	0.979317	NONESSENTIAL	FALSE	4.23e-09	1.68e-08
b1206	NONESSENTIAL	1.12625	NONESSENTIAL	0.981602	NONESSENTIAL	FALSE	4.19e-09	1.65e-08
b2400	ESSENTIAL	0	ESSENTIAL	0	ESSENTIAL	FALSE	4.03e-09	1.61e-08
b0914	ESSENTIAL	0	ESSENTIAL	0	ESSENTIAL	FALSE	3.94e-09	1.56e-08
b0680	ESSENTIAL	0	ESSENTIAL	0.982372	NONESSENTIAL	FALSE	3.93e-09	1.55e-08
b1876	ESSENTIAL	0	ESSENTIAL	0.982372	NONESSENTIAL	FALSE	3.84e-09	1.53e-08
b3198	NONESSENTIAL	0	ESSENTIAL	0	ESSENTIAL	FALSE	3.67e-09	1.45e-08
b1092	ESSENTIAL	0	ESSENTIAL	0	ESSENTIAL	FALSE	3.61e-09	1.43e-08
b4238	NONESSENTIAL	1.12713	NONESSENTIAL	0.982263	NONESSENTIAL	FALSE	3.54e-09	1.41e-08
b2323	ESSENTIAL	1.12734	NONESSENTIAL	0	ESSENTIAL	FALSE	3.5e-09	1.39e-08
b2508	INCONSISTENT	1.12488	NONESSENTIAL	0.98138	NONESSENTIAL	FALSE	3.06e-09	1.3e-08
b3176	NONESSENTIAL	0	ESSENTIAL	0	ESSENTIAL	FALSE	3.29e-09	1.3e-08
b1262	INCONSISTENT	0	ESSENTIAL	0	ESSENTIAL	FALSE	3.25e-09	1.28e-08
b2024	INCONSISTENT	0	ESSENTIAL	0	ESSENTIAL	FALSE	3.16e-09	1.26e-08
b2019	INCONSISTENT	0	ESSENTIAL	0	ESSENTIAL	FALSE	3.12e-09	1.25e-08
b3429	NONESSENTIAL	0	ESSENTIAL	0.982372	NONESSENTIAL	FALSE	2.99e-09	1.2e-08
b3729	ESSENTIAL	0	ESSENTIAL	0	ESSENTIAL	FALSE	3.03e-09	1.2e-08
b1637	ESSENTIAL	0	ESSENTIAL	0.982372	NONESSENTIAL	FALSE	2.96e-09	1.19e-08
b4041	ESSENTIAL	1.12724	NONESSENTIAL	0.982372	NONESSENTIAL	FALSE	2.96e-09	1.17e-08
b3829	INCONSISTENT	1.12734	NONESSENTIAL	0.982372	NONESSENTIAL	FALSE	2.91e-09	1.14e-08
b2021	INCONSISTENT	0	ESSENTIAL	0	ESSENTIAL	FALSE	2.75e-09	1.1e-08
b0181	ESSENTIAL	0	ESSENTIAL	0	ESSENTIAL	FALSE	2.64e-09	1.05e-08
b1215	ESSENTIAL	0	ESSENTIAL	0	ESSENTIAL	FALSE	2.65e-09	1.05e-08
b2507	ESSENTIAL	0	ESSENTIAL	0	ESSENTIAL	FALSE	2.35e-09	9.98e-09
b2780	ESSENTIAL	0.498589	NONESSENTIAL	0	ESSENTIAL	FALSE	2.37e-09	9.97e-09
b1263	INCONSISTENT	0	ESSENTIAL	0	ESSENTIAL	FALSE	2.49e-09	9.79e-09
b2020	INCONSISTENT	0	ESSENTIAL	0	ESSENTIAL	FALSE	2.45e-09	9.79e-09
b2251	NONESSENTIAL	1.12734	NONESSENTIAL	0.982372	NONESSENTIAL	FALSE	2.41e-09	9.63e-09
b2514	ESSENTIAL	0	ESSENTIAL	0.982372	NONESSENTIAL	FALSE	2.39e-09	9.56e-09
b2763	INCONSISTENT	0	ESSENTIAL	0	ESSENTIAL	FALSE	2.42e-09	9.53e-09
b3197	NONESSENTIAL	1.12734	NONESSENTIAL	0.982372	NONESSENTIAL	FALSE	2.4e-09	9.51e-09
b0048	ESSENTIAL	1.12734	NONESSENTIAL	0.982372	NONESSENTIAL	FALSE	2.24e-09	8.97e-09
b3708	NONESSENTIAL	1.12709	NONESSENTIAL	0.982082	NONESSENTIAL	FALSE	2.18e-09	8.59e-09
b1378	NONESSENTIAL	1.12721	NONESSENTIAL	0.982261	NONESSENTIAL	FALSE	2.08e-09	8.32e-09
b2557	INCONSISTENT	0	ESSENTIAL	0	ESSENTIAL	FALSE	1.92e-09	8.13e-09
b0918	ESSENTIAL	0	ESSENTIAL	0	ESSENTIAL	FALSE	2.04e-09	8.07e-09
b3384	ESSENTIAL	0	ESSENTIAL	0.982372	NONESSENTIAL	FALSE	1.99e-09	7.81e-09
b2023	INCONSISTENT	0	ESSENTIAL	0	ESSENTIAL	FALSE	1.93e-09	7.74e-09
b2025	INCONSISTENT	0	ESSENTIAL	0	ESSENTIAL	FALSE	1.93e-09	7.74e-09
b1098	ESSENTIAL	0	ESSENTIAL	0	ESSENTIAL	FALSE	1.82e-09	7.27e-09
b2827	ESSENTIAL	0	ESSENTIAL	0	ESSENTIAL	FALSE	1.8e-09	7.18e-09
b0096	ESSENTIAL	0	ESSENTIAL	0	ESSENTIAL	FALSE	1.74e-09	6.91e-09
b0841	NONESSENTIAL	1.12734	NONESSENTIAL	0.982372	NONESSENTIAL	FALSE	1.7e-09	6.74e-09
b4053	NONESSENTIAL	1.12734	NONESSENTIAL	0.982372	NONESSENTIAL	FALSE	1.68e-09	6.65e-09
b0116	INCONSISTENT	1.12708	NONESSENTIAL	0.953951	NONESSENTIAL	FALSE	1.62e-09	6.62e-09
b0179	ESSENTIAL	0	ESSENTIAL	0	ESSENTIAL	FALSE	1.67e-09	6.6e-09
b3967	ESSENTIAL	0	ESSENTIAL	0	ESSENTIAL	FALSE	1.58e-09	6.28e-09
b0185	ESSENTIAL	0	ESSENTIAL	0	ESSENTIAL	FALSE	1.47e-09	5.85e-09
b2316	ESSENTIAL	0	ESSENTIAL	0	ESSENTIAL	FALSE	1.47e-09	5.85e-09
b3255	ESSENTIAL	0	ESSENTIAL	0	ESSENTIAL	FALSE	1.47e-09	5.85e-09
b3256	ESSENTIAL	0	ESSENTIAL	0	ESSENTIAL	FALSE	1.47e-09	5.85e-09
b1260	INCONSISTENT	0	ESSENTIAL	0	ESSENTIAL	FALSE	1.46e-09	5.74e-09
b1261	INCONSISTENT	0	ESSENTIAL	0	ESSENTIAL	FALSE	1.46e-09	5.74e-09
b3633	ESSENTIAL	0	ESSENTIAL	0	ESSENTIAL	FALSE	1.36e-09	5.39e-09
b0090	ESSENTIAL	0	ESSENTIAL	0	ESSENTIAL	FALSE	1.15e-09	4.55e-09
b3972	ESSENTIAL	0	ESSENTIAL	0	ESSENTIAL	FALSE	1.15e-09	4.55e-09
b0381	NONESSENTIAL	1.12734	NONESSENTIAL	0.982372	NONESSENTIAL	FALSE	1.12e-09	4.42e-09
b0087	ESSENTIAL	0	ESSENTIAL	0	ESSENTIAL	FALSE	1.1e-09	4.37e-09
b0524	ESSENTIAL	0	ESSENTIAL	0	ESSENTIAL	FALSE	1.04e-09	4.11e-09
b1264	INCONSISTENT	0	ESSENTIAL	0	ESSENTIAL	FALSE	1.03e-09	4.04e-09
b3189	ESSENTIAL	0	ESSENTIAL	0	ESSENTIAL	FALSE	1.01e-09	4.01e-09
b3287	ESSENTIAL	0	ESSENTIAL			FALSE	9.94e-10	3.91e-09
b0088	ESSENTIAL	0	ESSENTIAL	0	ESSENTIAL	FALSE	9.76e-10	3.87e-09
b0086	ESSENTIAL	0	ESSENTIAL	0	ESSENTIAL	FALSE	9.68e-10	3.84e-09
b0172	ESSENTIAL	0	ESSENTIAL			FALSE	9.46e-10	3.73e-09
b0085	ESSENTIAL	0	ESSENTIAL	0	ESSENTIAL	FALSE	8.87e-10	3.52e-09
b0091	ESSENTIAL	0	ESSENTIAL	0	ESSENTIAL	FALSE	8.83e-10	3.5e-09
b0182	ESSENTIAL	0	ESSENTIAL	0	ESSENTIAL	FALSE	8.77e-10	3.48e-09
b0915	ESSENTIAL	0	ESSENTIAL	0	ESSENTIAL	FALSE	8.41e-10	3.33e-09
b3288	ESSENTIAL	0	ESSENTIAL	0.982372	NONESSENTIAL	FALSE	6.48e-10	2.55e-09
b1211	ESSENTIAL	0.0633722	ESSENTIAL			FALSE	5.66e-10	2.22e-09
b3201	NONESSENTIAL	0	ESSENTIAL	0	ESSENTIAL	FALSE	5.08e-10	2.02e-09
b2903	NONESSENTIAL	1.12725	NONESSENTIAL	0.982205	NONESSENTIAL	FALSE	4.47e-10	1.95e-09
b4208	NONESSENTIAL	1.12722	NONESSENTIAL	0.981735	NONESSENTIAL	FALSE	4.54e-10	1.8e-09
b0084	ESSENTIAL	1.12734	NONESSENTIAL	0.982372	NONESSENTIAL	FALSE	3.87e-10	1.53e-09
b3202	NONESSENTIAL	1.12089	NONESSENTIAL			FALSE	6.53e-10	1.47e-09
b0526	ESSENTIAL	0	ESSENTIAL	0.982372	NONESSENTIAL	FALSE	3.03e-10	1.22e-09
b0884	ESSENTIAL	0.0100019	ESSENTIAL			FALSE	3.01e-10	1.18e-09
b1718	ESSENTIAL	0	ESSENTIAL			FALSE	3.01e-10	1.18e-09
b3168	ESSENTIAL	0	ESSENTIAL			FALSE	3.01e-10	1.18e-09
b3199	ESSENTIAL	0	ESSENTIAL	0	ESSENTIAL	FALSE	2.54e-10	1.01e-09
b3200	ESSENTIAL	0	ESSENTIAL	0	ESSENTIAL	FALSE	2.54e-10	1.01e-09
b4261	ESSENTIAL	0	ESSENTIAL	0	ESSENTIAL	FALSE	2.54e-10	1.01e-09
b4262	ESSENTIAL	0	ESSENTIAL	0	ESSENTIAL	FALSE	2.54e-10	1.01e-09
b2904	NONESSENTIAL	1.12725	NONESSENTIAL	0.982205	NONESSENTIAL	FALSE	2.23e-10	9.74e-10
b2905	NONESSENTIAL	1.12725	NONESSENTIAL	0.982205	NONESSENTIAL	FALSE	2.23e-10	9.74e-10
b1069	ESSENTIAL	0	ESSENTIAL	0	ESSENTIAL	FALSE	2.14e-10	8.5e-10
b2519	NONESSENTIAL	1.12734	NONESSENTIAL	0.982372	NONESSENTIAL	FALSE	2.14e-10	8.5e-10
b2741	NONESSENTIAL	0	ESSENTIAL			FALSE	2.97e-10	6.63e-10
b4384	NONESSENTIAL	1.12734	NONESSENTIAL	0.982372	NONESSENTIAL	FALSE	1.03e-10	4.63e-10
b0159	NONESSENTIAL	0	ESSENTIAL	0	ESSENTIAL	FALSE	7.91e-11	3.54e-10
b2687	NONESSENTIAL	0	ESSENTIAL	0	ESSENTIAL	FALSE	7.34e-11	3.29e-10
b2942	ESSENTIAL	0.0147635	ESSENTIAL	0	ESSENTIAL	FALSE	6.39e-11	2.86e-10
b3783	NONESSENTIAL	0.0100019	ESSENTIAL			FALSE	9.48e-11	2.41e-10
b1084	ESSENTIAL	0.0100019	ESSENTIAL			FALSE	8.06e-11	2.36e-10
b4383	NONESSENTIAL	1.12734	NONESSENTIAL	0.982372	NONESSENTIAL	FALSE	4.42e-11	1.98e-10
b0168	ESSENTIAL	0	ESSENTIAL			FALSE	3.74e-11	1.77e-10
b3164	NONESSENTIAL	0.0100076	ESSENTIAL			FALSE	5.47e-11	1.52e-10
b3780	NONESSENTIAL	0	ESSENTIAL			FALSE	3.65e-11	1.01e-10
b4162	ESSENTIAL	0	ESSENTIAL			FALSE	3.65e-11	1.01e-10
b3461	ESSENTIAL	0	ESSENTIAL			FALSE	5.11e-11	7.63e-11
b1114	NONESSENTIAL	0.0100076	ESSENTIAL			FALSE	1.6e-11	4.07e-11
b3169	ESSENTIAL	0	ESSENTIAL			FALSE	1.6e-11	4.07e-11
b3181	NONESSENTIAL	0.0100009	ESSENTIAL			FALSE	1.6e-11	4.07e-11
b3406	NONESSENTIAL	0	ESSENTIAL			FALSE	1.6e-11	4.07e-11
b3649	NONESSENTIAL	0	ESSENTIAL			FALSE	1.6e-11	4.07e-11
b3982	ESSENTIAL	0	ESSENTIAL			FALSE	1.6e-11	4.07e-11
b2573	ESSENTIAL	0	ESSENTIAL			FALSE	2.59e-11	3.21e-11
b2140	NONESSENTIAL	1.12734	NONESSENTIAL			TRUE	7.02e-12	3.15e-11
b2530	INCONSISTENT	0.0327007	ESSENTIAL	0	ESSENTIAL	FALSE	6.24e-12	2.79e-11
b2891	NONESSENTIAL	0.0177725	ESSENTIAL			FALSE	4.31e-12	2.26e-11
b2318	NONESSENTIAL	0.0401752	ESSENTIAL			TRUE	3.95e-12	1.76e-11
b3166	NONESSENTIAL	0.0255459	ESSENTIAL			TRUE	3.94e-12	1.76e-11
b3965	NONESSENTIAL	0.0299631	ESSENTIAL			TRUE	3.74e-12	1.68e-11
b4142	ESSENTIAL	0.0721866	ESSENTIAL			FALSE	1.89e-12	1.43e-11
b4143	NONESSENTIAL	0.112846	ESSENTIAL			FALSE	1.89e-12	1.43e-11
b2746	ESSENTIAL	0.0557506	ESSENTIAL	0	ESSENTIAL	FALSE	3.06e-12	1.35e-11
b0406	NONESSENTIAL	0.0410928	ESSENTIAL			TRUE	2.94e-12	1.33e-11
b2960	NONESSENTIAL	0.0255469	ESSENTIAL			TRUE	2.64e-12	1.18e-11
b0154	ESSENTIAL	0.0607646	ESSENTIAL	0	ESSENTIAL	FALSE	1.61e-12	1.16e-11
b1210	ESSENTIAL	0.0410928	ESSENTIAL	0	ESSENTIAL	FALSE	1.59e-12	1.15e-11
b0416	NONESSENTIAL	0.0255459	ESSENTIAL			FALSE	2.42e-12	1.08e-11
b2153	ESSENTIAL	0.0721866	ESSENTIAL	0	ESSENTIAL	FALSE	2.39e-12	1.08e-11
b0015	NONESSENTIAL	0.0410928	ESSENTIAL			FALSE	1.54e-12	1.03e-11
b2614	ESSENTIAL	0.0622088	ESSENTIAL			FALSE	1.54e-12	1.03e-11
b0369	ESSENTIAL	0.10325	ESSENTIAL	0	ESSENTIAL	FALSE	1.37e-12	9.86e-12
b1652	NONESSENTIAL	0.0544866	ESSENTIAL			FALSE	2.14e-12	9.61e-12
b2567	ESSENTIAL	0.0721866	ESSENTIAL			FALSE	2.14e-12	9.61e-12
b3247	NONESSENTIAL	0.0544866	ESSENTIAL			FALSE	2.14e-12	9.61e-12
b2765	NONESSENTIAL	0.0177725	ESSENTIAL	0.982372	NONESSENTIAL	FALSE	2.09e-12	9.43e-12
b3651	NONESSENTIAL	0.0558692	ESSENTIAL			TRUE	2.03e-12	9.04e-12
b2747	ESSENTIAL	0.0560542	ESSENTIAL	0	ESSENTIAL	FALSE	2.02e-12	8.93e-12
b0423	NONESSENTIAL	0.0408243	ESSENTIAL	0	ESSENTIAL	TRUE	1.98e-12	8.87e-12
b3643	NONESSENTIAL	1.12734	NONESSENTIAL			FALSE	1.91e-12	8.49e-12
b3704	ESSENTIAL	0.0414268	ESSENTIAL			FALSE	1.91e-12	8.49e-12
b1208	ESSENTIAL	0.059679	ESSENTIAL	0	ESSENTIAL	FALSE	1.76e-12	7.78e-12
b0029	ESSENTIAL	0.0623749	ESSENTIAL	0	ESSENTIAL	FALSE	1.61e-12	7.12e-12
b0415	ESSENTIAL	0.241744	NONESSENTIAL	0	ESSENTIAL	FALSE	8.6e-13	6.34e-12
b0173	ESSENTIAL	0.0674648	ESSENTIAL	0	ESSENTIAL	FALSE	1.36e-12	6.03e-12
b3040	NONESSENTIAL	1.08166	NONESSENTIAL	0	ESSENTIAL	FALSE	8.47e-13	5.95e-12
b0444	NONESSENTIAL	0.0494375	ESSENTIAL	0.982372	NONESSENTIAL	FALSE	1.32e-12	5.93e-12
b2794	NONESSENTIAL	0.068799	ESSENTIAL	0.982372	NONESSENTIAL	TRUE	1.3e-12	5.87e-12
b4171	NONESSENTIAL	0.0696966	ESSENTIAL			TRUE	1.27e-12	5.63e-12
b1086	NONESSENTIAL	0.0503219	ESSENTIAL			TRUE	1.25e-12	5.59e-12
b2594	NONESSENTIAL	0.0506843	ESSENTIAL			TRUE	1.25e-12	5.59e-12
b2515	ESSENTIAL	0.0478186	ESSENTIAL	0	ESSENTIAL	FALSE	1.2e-12	5.32e-12
b0014	NONESSENTIAL	0.025545	ESSENTIAL			FALSE	7.68e-13	5.16e-12
b0351	NONESSENTIAL	1.12734	NONESSENTIAL	0.982372	NONESSENTIAL	FALSE	1.07e-12	4.84e-12
b0420	ESSENTIAL	0.0716998	ESSENTIAL	0	ESSENTIAL	FALSE	1.04e-12	4.82e-12
b3282	ESSENTIAL	0.0551148	ESSENTIAL			FALSE	1.05e-12	4.67e-12
b1662	ESSENTIAL	0.071212	ESSENTIAL	0	ESSENTIAL	FALSE	6.15e-13	4.53e-12
b0477	NONESSENTIAL	1.12734	NONESSENTIAL	0.982372	NONESSENTIAL	FALSE	9.67e-13	4.36e-12
b3041	ESSENTIAL	0.0723403	ESSENTIAL	0	ESSENTIAL	FALSE	5.57e-13	4.11e-12
b3706	NONESSENTIAL	0.0783193	ESSENTIAL			TRUE	8.32e-13	3.76e-12
b3741	NONESSENTIAL	0.0845793	ESSENTIAL			TRUE	8.32e-13	3.76e-12
b2566	ESSENTIAL	0.0842709	ESSENTIAL			FALSE	8.33e-13	3.73e-12
b0051	NONESSENTIAL	0.0410928	ESSENTIAL			TRUE	8.33e-13	3.73e-12
b0636	NONESSENTIAL	0.0255459	ESSENTIAL			TRUE	8.33e-13	3.73e-12
b0948	NONESSENTIAL	0.0840735	ESSENTIAL			TRUE	8.33e-13	3.73e-12
b0967	NONESSENTIAL	0.0546403	ESSENTIAL			TRUE	8.33e-13	3.73e-12
b1822	NONESSENTIAL	0.0721866	ESSENTIAL			TRUE	8.33e-13	3.73e-12
b2946	NONESSENTIAL	0.071213	ESSENTIAL			TRUE	8.33e-13	3.73e-12
b4180	NONESSENTIAL	0.0847349	ESSENTIAL			TRUE	8.33e-13	3.73e-12
b3343	NONESSENTIAL	0.052306	ESSENTIAL			TRUE	7.75e-13	3.51e-12
b3344	NONESSENTIAL	0.0410928	ESSENTIAL			TRUE	7.75e-13	3.51e-12
b3345	NONESSENTIAL	0.0721866	ESSENTIAL			TRUE	7.75e-13	3.51e-12
b3850	ESSENTIAL	0.706534	NONESSENTIAL	0	ESSENTIAL	FALSE	4.23e-13	3.05e-12
b0058	NONESSENTIAL	0.0672247	ESSENTIAL			TRUE	6.86e-13	3.05e-12
b1870	NONESSENTIAL	0.0410928	ESSENTIAL			TRUE	6.43e-13	2.9e-12
b1871	NONESSENTIAL	0.0362021	ESSENTIAL			TRUE	6.43e-13	2.9e-12
b0661	NONESSENTIAL	0.069689	ESSENTIAL			TRUE	6.36e-13	2.81e-12
b0414	ESSENTIAL	0.0961654	ESSENTIAL	0	ESSENTIAL	FALSE	3.69e-13	2.72e-12
b4014	NONESSENTIAL	1.12734	NONESSENTIAL	0.982372	NONESSENTIAL	FALSE	5.86e-13	2.65e-12
b0826	NONESSENTIAL	1.11789	NONESSENTIAL	0	ESSENTIAL	FALSE	3.73e-13	2.62e-12
b3591	NONESSENTIAL	1.11789	NONESSENTIAL	0.982372	NONESSENTIAL	FALSE	3.59e-13	2.53e-12
b0025	ESSENTIAL	0.0721866	ESSENTIAL	0	ESSENTIAL	FALSE	3.21e-13	2.36e-12
b2791	NONESSENTIAL	0.0762014	ESSENTIAL			TRUE	5.24e-13	2.34e-12
b4049	NONESSENTIAL	0.077582	ESSENTIAL			TRUE	5.06e-13	2.24e-12
b0405	NONESSENTIAL	0.0781381	ESSENTIAL			TRUE	4.9e-13	2.21e-12
b4166	NONESSENTIAL	0.078475	ESSENTIAL			TRUE	4.9e-13	2.21e-12
b1277	ESSENTIAL	0.0721866	ESSENTIAL	0	ESSENTIAL	FALSE	2.93e-13	2.16e-12
b2324	NONESSENTIAL	0.0845793	ESSENTIAL			TRUE	4.16e-13	1.88e-12
b2607	ESSENTIAL	0.115724	ESSENTIAL			TRUE	4.24e-13	1.88e-12
b2517	NONESSENTIAL	0.0721866	ESSENTIAL			FALSE	4.16e-13	1.86e-12
b2608	NONESSENTIAL	0.0847339	ESSENTIAL			FALSE	4.16e-13	1.86e-12
b3167	NONESSENTIAL	0.0721866	ESSENTIAL			FALSE	4.16e-13	1.86e-12
b0807	NONESSENTIAL	0.0836987	ESSENTIAL			TRUE	4.16e-13	1.86e-12
b0859	NONESSENTIAL	0.0841485	ESSENTIAL			TRUE	4.16e-13	1.86e-12
b1135	NONESSENTIAL	0.0847349	ESSENTIAL			TRUE	4.16e-13	1.86e-12
b1269	NONESSENTIAL	0.084454	ESSENTIAL			TRUE	4.16e-13	1.86e-12
b1835	NONESSENTIAL	0.0721866	ESSENTIAL			TRUE	4.16e-13	1.86e-12
b2183	NONESSENTIAL	0.0410928	ESSENTIAL			TRUE	4.16e-13	1.86e-12
b2785	NONESSENTIAL	0.0721866	ESSENTIAL			TRUE	4.16e-13	1.86e-12
b2806	NONESSENTIAL	0.0847349	ESSENTIAL			TRUE	4.16e-13	1.86e-12
b3084	NONESSENTIAL	0.0721866	ESSENTIAL			TRUE	4.16e-13	1.86e-12
b3146	ESSENTIAL	1.12734	NONESSENTIAL			TRUE	4.16e-13	1.86e-12
b3179	NONESSENTIAL	0.0847349	ESSENTIAL			TRUE	4.16e-13	1.86e-12
b3289	NONESSENTIAL	0.0819033	ESSENTIAL			TRUE	4.16e-13	1.86e-12
b3465	NONESSENTIAL	0.0721866	ESSENTIAL			TRUE	4.16e-13	1.86e-12
b3740	NONESSENTIAL	0.0847349	ESSENTIAL			TRUE	4.16e-13	1.86e-12
b4022	NONESSENTIAL	0.068296	ESSENTIAL			TRUE	4.16e-13	1.86e-12
b4371	NONESSENTIAL	0.0780612	ESSENTIAL			TRUE	4.16e-13	1.86e-12
b0785	NONESSENTIAL	1.11789	NONESSENTIAL	0	ESSENTIAL	FALSE	2.62e-13	1.84e-12
b2436	NONESSENTIAL	1.12734	NONESSENTIAL	0.98233	NONESSENTIAL	FALSE	2.48e-13	1.79e-12
b3804	ESSENTIAL	0.0721866	ESSENTIAL	0	ESSENTIAL	FALSE	2.45e-13	1.77e-12
b0969	NONESSENTIAL	0.071212	ESSENTIAL			TRUE	3.87e-13	1.75e-12
b1133	NONESSENTIAL	0.0873387	ESSENTIAL			TRUE	3.87e-13	1.75e-12
b3470	NONESSENTIAL	0.0873548	ESSENTIAL			TRUE	3.87e-13	1.75e-12
b2532	NONESSENTIAL	0.122323	ESSENTIAL			TRUE	3.74e-13	1.67e-12
b0009	NONESSENTIAL	1.11789	NONESSENTIAL	0	ESSENTIAL	FALSE	2.22e-13	1.56e-12
b3857	NONESSENTIAL	1.11789	NONESSENTIAL	0	ESSENTIAL	FALSE	2.18e-13	1.54e-12
b3805	ESSENTIAL	0.0563133	ESSENTIAL	0	ESSENTIAL	FALSE	2.11e-13	1.52e-12
b0475	ESSENTIAL	0.706534	NONESSENTIAL	0	ESSENTIAL	FALSE	2.02e-13	1.46e-12
b3997	NONESSENTIAL	0.706534	NONESSENTIAL	0	ESSENTIAL	FALSE	1.89e-13	1.36e-12
b2575	NONESSENTIAL	0.107183	ESSENTIAL			TRUE	2.48e-13	1.12e-12
b2559	ESSENTIAL	0.147946	ESSENTIAL			TRUE	2.35e-13	1.07e-12
b2564	INCONSISTENT	0.196562	NONESSENTIAL	0	ESSENTIAL	FALSE	1.24e-13	9.88e-13
b2745	NONESSENTIAL	0.11563	ESSENTIAL			TRUE	2.1e-13	9.43e-13
b0827	NONESSENTIAL	1.11779	NONESSENTIAL	0	ESSENTIAL	FALSE	1.28e-13	9.01e-13
b0781	NONESSENTIAL	1.11789	NONESSENTIAL	0	ESSENTIAL	FALSE	1.09e-13	7.65e-13
b0783	NONESSENTIAL	1.11789	NONESSENTIAL	0	ESSENTIAL	FALSE	1.09e-13	7.65e-13
b1344	NONESSENTIAL	0.144847	ESSENTIAL			TRUE	1.29e-13	5.72e-13
b0052	INCONSISTENT	0.0796971	ESSENTIAL	0	ESSENTIAL	FALSE	7.1e-14	5.64e-13
b2474	NONESSENTIAL	0.148484	ESSENTIAL			TRUE	1.23e-13	5.43e-13
b1764	NONESSENTIAL	1.11789	NONESSENTIAL	0.982372	NONESSENTIAL	FALSE	7.3e-14	5.17e-13
b3500	NONESSENTIAL	1.11789	NONESSENTIAL	0.982372	NONESSENTIAL	FALSE	7e-14	4.97e-13
b2320	INCONSISTENT	0.0712139	ESSENTIAL	0	ESSENTIAL	FALSE	5.3e-14	4.19e-13
b0764	NONESSENTIAL	1.12734	NONESSENTIAL	0.982372	NONESSENTIAL	FALSE	5e-14	3.5e-13
b0765	NONESSENTIAL	1.12734	NONESSENTIAL	0.982372	NONESSENTIAL	FALSE	5e-14	3.5e-13
b2103	NONESSENTIAL	0.258749	NONESSENTIAL	0	ESSENTIAL	FALSE	4.3e-14	3.38e-13
b2422	NONESSENTIAL	1.11789	NONESSENTIAL	0.982372	NONESSENTIAL	FALSE	4.4e-14	3.1e-13
b3993	NONESSENTIAL	0.172463	NONESSENTIAL	0	ESSENTIAL	FALSE	3.6e-14	2.82e-13
b3590	NONESSENTIAL	1.11789	NONESSENTIAL			FALSE	3.6e-14	2.53e-13
b3991	NONESSENTIAL	0.171148	NONESSENTIAL	0	ESSENTIAL	FALSE	3.2e-14	2.51e-13
b0417	ESSENTIAL	0.0721866	ESSENTIAL	0	ESSENTIAL	FALSE	2.6e-14	2.05e-13
b0763	NONESSENTIAL	1.12734	NONESSENTIAL	0.982372	NONESSENTIAL	FALSE	2.5e-14	1.75e-13
b2423	NONESSENTIAL	1.11789	NONESSENTIAL	0.982372	NONESSENTIAL	FALSE	2.2e-14	1.55e-13
b2424	NONESSENTIAL	1.11789	NONESSENTIAL	0.982372	NONESSENTIAL	FALSE	2.2e-14	1.55e-13
b2425	NONESSENTIAL	1.11789	NONESSENTIAL	0.982372	NONESSENTIAL	FALSE	2.2e-14	1.55e-13
b3994	NONESSENTIAL	0.19232	NONESSENTIAL	0	ESSENTIAL	FALSE	1.5e-14	1.21e-13
b3990	NONESSENTIAL	0.134131	ESSENTIAL	0	ESSENTIAL	FALSE	1e-14	7.6e-14
b3992	NONESSENTIAL	0.258749	NONESSENTIAL	0	ESSENTIAL	FALSE	1e-14	7.6e-14
b4407	NONESSENTIAL	0.266624	NONESSENTIAL	0	ESSENTIAL	FALSE	1e-14	7.6e-14
b0639	ESSENTIAL	0.258749	NONESSENTIAL	0	ESSENTIAL	FALSE	9e-15	7.3e-14
b1740	ESSENTIAL	0.258749	NONESSENTIAL	0	ESSENTIAL	FALSE	9e-15	7.3e-14
b0109	INCONSISTENT	0.350085	NONESSENTIAL	0	ESSENTIAL	FALSE	9e-15	7e-14
b0750	INCONSISTENT	0.332855	NONESSENTIAL	0	ESSENTIAL	FALSE	8e-15	6.2e-14
b0188	ESSENTIAL	0.134374	ESSENTIAL			TRUE	1.4e-14	6.2e-14
b3747	NONESSENTIAL	1.12734	NONESSENTIAL	0.982372	NONESSENTIAL	FALSE	7e-15	5.7e-14
b2574	INCONSISTENT	0.258749	NONESSENTIAL	0	ESSENTIAL	FALSE	5e-15	3.7e-14
b0630	NONESSENTIAL	1.12708	NONESSENTIAL	0.982372	NONESSENTIAL	FALSE	1e-15	4e-15
b3368	INCONSISTENT	0.258749	NONESSENTIAL	0	ESSENTIAL	FALSE	1e-15	4e-15
b1922	NONESSENTIAL	1.1255	NONESSENTIAL			FALSE	1e-15	2e-15
b3803	NONESSENTIAL	1.12734	NONESSENTIAL	0.982372	NONESSENTIAL	FALSE	0	2e-15
b0002	INCONSISTENT	1.12734	NONESSENTIAL	0.982372	NONESSENTIAL	FALSE	0	0
b0007	NONESSENTIAL	1.12734	NONESSENTIAL	0.982372	NONESSENTIAL	FALSE	0	0
b0008	NONESSENTIAL	1.12734	NONESSENTIAL	0.982372	NONESSENTIAL	FALSE	0	0
b0019	NONESSENTIAL	1.12734	NONESSENTIAL	0.982372	NONESSENTIAL	FALSE	0	0
b0030	NONESSENTIAL	1.12734	NONESSENTIAL	0.982372	NONESSENTIAL	FALSE	0	0
b0032	ESSENTIAL	1.12734	NONESSENTIAL	0.982372	NONESSENTIAL	FALSE	0	0
b0033	ESSENTIAL	1.12734	NONESSENTIAL	0.982372	NONESSENTIAL	FALSE	0	0
b0036	NONESSENTIAL	1.12734	NONESSENTIAL	0.982372	NONESSENTIAL	FALSE	0	0
b0037	NONESSENTIAL	1.12734	NONESSENTIAL	0.982372	NONESSENTIAL	FALSE	0	0
b0038	NONESSENTIAL	1.12734	NONESSENTIAL	0.982372	NONESSENTIAL	FALSE	0	0
b0040	NONESSENTIAL	1.12734	NONESSENTIAL	0.982372	NONESSENTIAL	FALSE	0	0
b0047	NONESSENTIAL	1.12734	NONESSENTIAL	0.982372	NONESSENTIAL	FALSE	0	0
b0049	NONESSENTIAL	1.12734	NONESSENTIAL	0.982372	NONESSENTIAL	FALSE	0	0
b0061	NONESSENTIAL	1.12734	NONESSENTIAL	0.982372	NONESSENTIAL	FALSE	0	0
b0062	NONESSENTIAL	1.12734	NONESSENTIAL	0.982372	NONESSENTIAL	FALSE	0	0
b0063	NONESSENTIAL	1.12734	NONESSENTIAL	0.982372	NONESSENTIAL	FALSE	0	0
b0066	NONESSENTIAL	1.12734	NONESSENTIAL	0.982372	NONESSENTIAL	FALSE	0	0
b0067	NONESSENTIAL	1.12734	NONESSENTIAL	0.982372	NONESSENTIAL	FALSE	0	0
b0068	NONESSENTIAL	1.12734	NONESSENTIAL	0.982372	NONESSENTIAL	FALSE	0	0
b0070	NONESSENTIAL	1.12734	NONESSENTIAL	0.982372	NONESSENTIAL	FALSE	0	0
b0077	NONESSENTIAL	1.12734	NONESSENTIAL	0.982372	NONESSENTIAL	FALSE	0	0
b0078	NONESSENTIAL	1.12734	NONESSENTIAL	0.982372	NONESSENTIAL	FALSE	0	0
b0092	NONESSENTIAL	1.12734	NONESSENTIAL	0.982372	NONESSENTIAL	FALSE	0	0
b0099	NONESSENTIAL	1.12734	NONESSENTIAL	0.982372	NONESSENTIAL	FALSE	0	0
b0103	NONESSENTIAL	1.12734	NONESSENTIAL	0	ESSENTIAL	FALSE	0	0
b0104	NONESSENTIAL	1.12734	NONESSENTIAL	0.982372	NONESSENTIAL	FALSE	0	0
b0110	NONESSENTIAL	1.12734	NONESSENTIAL	0.982372	NONESSENTIAL	FALSE	0	0
b0112	NONESSENTIAL	1.12734	NONESSENTIAL	0.982372	NONESSENTIAL	FALSE	0	0
b0114	NONESSENTIAL	1.12734	NONESSENTIAL	0.965267	NONESSENTIAL	FALSE	0	0
b0115	INCONSISTENT	1.12734	NONESSENTIAL	0.965267	NONESSENTIAL	FALSE	0	0
b0120	NONESSENTIAL	1.12734	NONESSENTIAL	0.982372	NONESSENTIAL	FALSE	0	0
b0121	NONESSENTIAL	1.12734	NONESSENTIAL	0.982372	NONESSENTIAL	FALSE	0	0
b0123	NONESSENTIAL	1.12734	NONESSENTIAL	0.982372	NONESSENTIAL	FALSE	0	0
b0124	NONESSENTIAL	1.12734	NONESSENTIAL	0.982372	NONESSENTIAL	FALSE	0	0
b0125	NONESSENTIAL	1.12734	NONESSENTIAL	0.982372	NONESSENTIAL	FALSE	0	0
b0126	ESSENTIAL	1.12734	NONESSENTIAL	0.982372	NONESSENTIAL	FALSE	0	0
b0131	INCONSISTENT	1.12734	NONESSENTIAL	0	ESSENTIAL	FALSE	0	0
b0133	INCONSISTENT	1.12734	NONESSENTIAL	0	ESSENTIAL	FALSE	0	0
b0134	INCONSISTENT	1.12734	NONESSENTIAL	0	ESSENTIAL	FALSE	0	0
b0142	ESSENTIAL	1.12734	NONESSENTIAL	0	ESSENTIAL	FALSE	0	0
b0149	NONESSENTIAL	1.12734	NONESSENTIAL	0.982372	NONESSENTIAL	FALSE	0	0
b0150	NONESSENTIAL	1.12734	NONESSENTIAL	0.982372	NONESSENTIAL	FALSE	0	0
b0151	NONESSENTIAL	1.12734	NONESSENTIAL	0.982372	NONESSENTIAL	FALSE	0	0
b0152	NONESSENTIAL	1.12734	NONESSENTIAL	0.982372	NONESSENTIAL	FALSE	0	0
b0153	NONESSENTIAL	1.12734	NONESSENTIAL	0.982372	NONESSENTIAL	FALSE	0	0
b0155	NONESSENTIAL	1.12734	NONESSENTIAL	0.982372	NONESSENTIAL	FALSE	0	0
b0158	NONESSENTIAL	1.005	NONESSENTIAL	0.982372	NONESSENTIAL	FALSE	0	0
b0160	NONESSENTIAL	1.12734	NONESSENTIAL	0.982372	NONESSENTIAL	FALSE	0	0
b0171	ESSENTIAL	1.12734	NONESSENTIAL	0.982372	NONESSENTIAL	FALSE	0	0
b0174	ESSENTIAL	1.12734	NONESSENTIAL	0	ESSENTIAL	FALSE	0	0
b0180	ESSENTIAL	1.12734	NONESSENTIAL	0	ESSENTIAL	FALSE	0	0
b0186	NONESSENTIAL	1.12734	NONESSENTIAL	0.982372	NONESSENTIAL	FALSE	0	0
b0197	NONESSENTIAL	1.12734	NONESSENTIAL	0.982372	NONESSENTIAL	FALSE	0	0
b0198	NONESSENTIAL	1.12734	NONESSENTIAL	0.982372	NONESSENTIAL	FALSE	0	0
b0199	NONESSENTIAL	1.12734	NONESSENTIAL	0.982372	NONESSENTIAL	FALSE	0	0
b0200	NONESSENTIAL	1.12734	NONESSENTIAL	0.982372	NONESSENTIAL	FALSE	0	0
b0207	NONESSENTIAL	1.12734	NONESSENTIAL	0.982372	NONESSENTIAL	FALSE	0	0
b0212	NONESSENTIAL	1.12734	NONESSENTIAL	0.982372	NONESSENTIAL	FALSE	0	0
b0222	NONESSENTIAL	1.12734	NONESSENTIAL	0.982372	NONESSENTIAL	FALSE	0	0
b0237	NONESSENTIAL	1.12734	NONESSENTIAL	0.982372	NONESSENTIAL	FALSE	0	0
b0238	NONESSENTIAL	1.12734	NONESSENTIAL	0.982372	NONESSENTIAL	FALSE	0	0
b0241	NONESSENTIAL	1.12734	NONESSENTIAL	0.982372	NONESSENTIAL	FALSE	0	0
b0260	NONESSENTIAL	1.12734	NONESSENTIAL	0.982372	NONESSENTIAL	FALSE	0	0
b0261	NONESSENTIAL	1.12734	NONESSENTIAL	0.982372	NONESSENTIAL	FALSE	0	0
b0306	NONESSENTIAL	1.12734	NONESSENTIAL	0.982372	NONESSENTIAL	FALSE	0	0
b0307	NONESSENTIAL	1.12734	NONESSENTIAL	0.982372	NONESSENTIAL	FALSE	0	0
b0308	NONESSENTIAL	1.12734	NONESSENTIAL	0.982372	NONESSENTIAL	FALSE	0	0
b0311	NONESSENTIAL	1.12734	NONESSENTIAL	0.982372	NONESSENTIAL	FALSE	0	0
b0312	NONESSENTIAL	1.12734	NONESSENTIAL	0.982372	NONESSENTIAL	FALSE	0	0
b0314	NONESSENTIAL	1.12734	NONESSENTIAL	0.982372	NONESSENTIAL	FALSE	0	0
b0323	NONESSENTIAL	1.12734	NONESSENTIAL	0.982372	NONESSENTIAL	FALSE	0	0
b0331	NONESSENTIAL	1.12734	NONESSENTIAL	0.982372	NONESSENTIAL	FALSE	0	0
b0333	NONESSENTIAL	1.12734	NONESSENTIAL	0.982372	NONESSENTIAL	FALSE	0	0
b0334	NONESSENTIAL	1.12734	NONESSENTIAL	0.982372	NONESSENTIAL	FALSE	0	0
b0336	NONESSENTIAL	1.12734	NONESSENTIAL	0.982372	NONESSENTIAL	FALSE	0	0
b0337	NONESSENTIAL	1.12734	NONESSENTIAL	0.982372	NONESSENTIAL	FALSE	0	0
b0340	NONESSENTIAL	1.12734	NONESSENTIAL	0.982372	NONESSENTIAL	FALSE	0	0
b0341	NONESSENTIAL	1.12734	NONESSENTIAL	0.982372	NONESSENTIAL	FALSE	0	0
b0343	NONESSENTIAL	1.12734	NONESSENTIAL	0.982372	NONESSENTIAL	FALSE	0	0
b0344	NONESSENTIAL	1.12734	NONESSENTIAL	0.982372	NONESSENTIAL	FALSE	0	0
b0347	NONESSENTIAL	1.12734	NONESSENTIAL	0.982372	NONESSENTIAL	FALSE	0	0
b0348	NONESSENTIAL	1.12734	NONESSENTIAL	0.982372	NONESSENTIAL	FALSE	0	0
b0349	NONESSENTIAL	1.12734	NONESSENTIAL	0.982372	NONESSENTIAL	FALSE	0	0
b0350	NONESSENTIAL	1.12734	NONESSENTIAL	0.982372	NONESSENTIAL	FALSE	0	0
b0352	NONESSENTIAL	1.12734	NONESSENTIAL	0.982372	NONESSENTIAL	FALSE	0	0
b0353	NONESSENTIAL	1.12734	NONESSENTIAL	0.982372	NONESSENTIAL	FALSE	0	0
b0355	NONESSENTIAL	1.12734	NONESSENTIAL	0.982372	NONESSENTIAL	FALSE	0	0
b0356	NONESSENTIAL	1.12734	NONESSENTIAL	0.982372	NONESSENTIAL	FALSE	0	0
b0365	NONESSENTIAL	1.12734	NONESSENTIAL	0.982372	NONESSENTIAL	FALSE	0	0
b0366	NONESSENTIAL	1.12734	NONESSENTIAL	0.982372	NONESSENTIAL	FALSE	0	0
b0367	NONESSENTIAL	1.12734	NONESSENTIAL	0.982372	NONESSENTIAL	FALSE	0	0
b0368	NONESSENTIAL	1.12734	NONESSENTIAL	0.982372	NONESSENTIAL	FALSE	0	0
b0383	NONESSENTIAL	1.12734	NONESSENTIAL	0.982372	NONESSENTIAL	FALSE	0	0
b0394	NONESSENTIAL	1.12734	NONESSENTIAL	0.982372	NONESSENTIAL	FALSE	0	0
b0401	NONESSENTIAL	1.12734	NONESSENTIAL	0.982372	NONESSENTIAL	FALSE	0	0
b0403	NONESSENTIAL	1.12734	NONESSENTIAL	0.982372	NONESSENTIAL	FALSE	0	0
b0404	NONESSENTIAL	1.12734	NONESSENTIAL	0.982372	NONESSENTIAL	FALSE	0	0
b0411	NONESSENTIAL	1.12734	NONESSENTIAL	0.982372	NONESSENTIAL	FALSE	0	0
b0418	NONESSENTIAL	1.12734	NONESSENTIAL	0.982372	NONESSENTIAL	FALSE	0	0
b0421	ESSENTIAL	1.12734	NONESSENTIAL	0	ESSENTIAL	FALSE	0	0
b0425	NONESSENTIAL	1.12734	NONESSENTIAL	0.982372	NONESSENTIAL	FALSE	0	0
b0428	NONESSENTIAL	1.12734	NONESSENTIAL	0.982372	NONESSENTIAL	FALSE	0	0
b0433	NONESSENTIAL	1.12734	NONESSENTIAL	0.982372	NONESSENTIAL	FALSE	0	0
b0446	NONESSENTIAL	1.12734	NONESSENTIAL	0.982372	NONESSENTIAL	FALSE	0	0
b0451	NONESSENTIAL	1.12734	NONESSENTIAL	0.982372	NONESSENTIAL	FALSE	0	0
b0459	NONESSENTIAL	1.12734	NONESSENTIAL	0.982372	NONESSENTIAL	FALSE	0	0
b0462	NONESSENTIAL	1.12734	NONESSENTIAL	0.982372	NONESSENTIAL	FALSE	0	0
b0463	NONESSENTIAL	1.12734	NONESSENTIAL	0.982372	NONESSENTIAL	FALSE	0	0
b0469	NONESSENTIAL	1.12734	NONESSENTIAL	0.982372	NONESSENTIAL	FALSE	0	0
b0480	NONESSENTIAL	1.12734	NONESSENTIAL	0.982372	NONESSENTIAL	FALSE	0	0
b0484	NONESSENTIAL	1.12734	NONESSENTIAL	0.982372	NONESSENTIAL	FALSE	0	0
b0485	NONESSENTIAL	1.12734	NONESSENTIAL	0.982372	NONESSENTIAL	FALSE	0	0
b0494	NONESSENTIAL	1.12734	NONESSENTIAL	0.982372	NONESSENTIAL	FALSE	0	0
b0505	NONESSENTIAL	1.12734	NONESSENTIAL	0.982372	NONESSENTIAL	FALSE	0	0
b0507	NONESSENTIAL	1.12734	NONESSENTIAL	0.982372	NONESSENTIAL	FALSE	0	0
b0508	NONESSENTIAL	1.12734	NONESSENTIAL	0.982372	NONESSENTIAL	FALSE	0	0
b0509	NONESSENTIAL	1.12734	NONESSENTIAL	0.982372	NONESSENTIAL	FALSE	0	0
b0511	NONESSENTIAL	1.12734	NONESSENTIAL	0.982372	NONESSENTIAL	FALSE	0	0
b0512	NONESSENTIAL	1.12734	NONESSENTIAL	0.982372	NONESSENTIAL	FALSE	0	0
b0514	NONESSENTIAL	1.12734	NONESSENTIAL	0.982372	NONESSENTIAL	FALSE	0	0
b0516	NONESSENTIAL	1.12734	NONESSENTIAL	0.982372	NONESSENTIAL	FALSE	0	0
b0517	NONESSENTIAL	1.12734	NONESSENTIAL	0.982372	NONESSENTIAL	FALSE	0	0
b0521	NONESSENTIAL	1.12734	NONESSENTIAL	0.982372	NONESSENTIAL	FALSE	0	0
b0572	NONESSENTIAL	1.12734	NONESSENTIAL	0.982372	NONESSENTIAL	FALSE	0	0
b0573	NONESSENTIAL	1.12734	NONESSENTIAL	0.982372	NONESSENTIAL	FALSE	0	0
b0574	NONESSENTIAL	1.12734	NONESSENTIAL	0.982372	NONESSENTIAL	FALSE	0	0
b0575	NONESSENTIAL	1.12734	NONESSENTIAL	0.982372	NONESSENTIAL	FALSE	0	0
b0576	NONESSENTIAL	1.12734	NONESSENTIAL	0.982372	NONESSENTIAL	FALSE	0	0
b0578	NONESSENTIAL	1.12734	NONESSENTIAL	0.982372	NONESSENTIAL	FALSE	0	0
b0583	ESSENTIAL	1.12734	NONESSENTIAL	0.982372	NONESSENTIAL	FALSE	0	0
b0584	NONESSENTIAL	1.12734	NONESSENTIAL	0.982372	NONESSENTIAL	FALSE	0	0
b0585	NONESSENTIAL	1.12734	NONESSENTIAL	0.982372	NONESSENTIAL	FALSE	0	0
b0586	NONESSENTIAL	1.12734	NONESSENTIAL	0.982372	NONESSENTIAL	FALSE	0	0
b0588	NONESSENTIAL	1.12734	NONESSENTIAL	0.982372	NONESSENTIAL	FALSE	0	0
b0589	NONESSENTIAL	1.12734	NONESSENTIAL	0.982372	NONESSENTIAL	FALSE	0	0
b0590	NONESSENTIAL	1.12734	NONESSENTIAL	0.982372	NONESSENTIAL	FALSE	0	0
b0591	NONESSENTIAL	1.12734	NONESSENTIAL	0.982372	NONESSENTIAL	FALSE	0	0
b0592	NONESSENTIAL	1.12734	NONESSENTIAL	0.982372	NONESSENTIAL	FALSE	0	0
b0593	NONESSENTIAL	1.12734	NONESSENTIAL	0.982372	NONESSENTIAL	FALSE	0	0
b0594	NONESSENTIAL	1.12734	NONESSENTIAL	0.982372	NONESSENTIAL	FALSE	0	0
b0595	NONESSENTIAL	1.12734	NONESSENTIAL	0.982372	NONESSENTIAL	FALSE	0	0
b0596	NONESSENTIAL	1.12734	NONESSENTIAL	0.982372	NONESSENTIAL	FALSE	0	0
b0604	NONESSENTIAL	1.12734	NONESSENTIAL	0.982372	NONESSENTIAL	FALSE	0	0
b0612	NONESSENTIAL	1.12734	NONESSENTIAL	0.982372	NONESSENTIAL	FALSE	0	0
b0613	NONESSENTIAL	1.12734	NONESSENTIAL	0.982372	NONESSENTIAL	FALSE	0	0
b0614	NONESSENTIAL	1.12734	NONESSENTIAL	0.982372	NONESSENTIAL	FALSE	0	0
b0615	NONESSENTIAL	1.12734	NONESSENTIAL	0.982372	NONESSENTIAL	FALSE	0	0
b0616	NONESSENTIAL	1.12734	NONESSENTIAL	0.982372	NONESSENTIAL	FALSE	0	0
b0617	NONESSENTIAL	1.12734	NONESSENTIAL	0.982372	NONESSENTIAL	FALSE	0	0
b0618	NONESSENTIAL	1.12734	NONESSENTIAL			FALSE	0	0
b0621	NONESSENTIAL	1.12734	NONESSENTIAL	0.982372	NONESSENTIAL	FALSE	0	0
b0622	NONESSENTIAL	1.12734	NONESSENTIAL	0.982372	NONESSENTIAL	FALSE	0	0
b0628	NONESSENTIAL	1.12734	NONESSENTIAL	0.982372	NONESSENTIAL	FALSE	0	0
b0632	NONESSENTIAL	1.12734	NONESSENTIAL	0.982372	NONESSENTIAL	FALSE	0	0
b0635	ESSENTIAL	1.12734	NONESSENTIAL	0.982372	NONESSENTIAL	FALSE	0	0
b0638	NONESSENTIAL	1.12734	NONESSENTIAL	0.982372	NONESSENTIAL	FALSE	0	0
b0650	NONESSENTIAL	1.12734	NONESSENTIAL	0.982372	NONESSENTIAL	FALSE	0	0
b0651	NONESSENTIAL	1.12734	NONESSENTIAL	0.982372	NONESSENTIAL	FALSE	0	0
b0652	NONESSENTIAL	1.12734	NONESSENTIAL	0.982372	NONESSENTIAL	FALSE	0	0
b0653	NONESSENTIAL	1.12734	NONESSENTIAL	0.982372	NONESSENTIAL	FALSE	0	0
b0654	NONESSENTIAL	1.12734	NONESSENTIAL	0.982372	NONESSENTIAL	FALSE	0	0
b0655	NONESSENTIAL	1.12734	NONESSENTIAL	0.982372	NONESSENTIAL	FALSE	0	0
b0657	ESSENTIAL	1.12734	NONESSENTIAL	0.982372	NONESSENTIAL	FALSE	0	0
b0662	NONESSENTIAL	1.12734	NONESSENTIAL	0.982372	NONESSENTIAL	FALSE	0	0
b0674	NONESSENTIAL	1.12734	NONESSENTIAL	0.982372	NONESSENTIAL	FALSE	0	0
b0677	NONESSENTIAL	1.12734	NONESSENTIAL	0.982372	NONESSENTIAL	FALSE	0	0
b0678	NONESSENTIAL	1.12734	NONESSENTIAL	0.982372	NONESSENTIAL	FALSE	0	0
b0679	NONESSENTIAL	1.12734	NONESSENTIAL	0.982372	NONESSENTIAL	FALSE	0	0
b0684	ESSENTIAL	1.12734	NONESSENTIAL	0.982372	NONESSENTIAL	FALSE	0	0
b0688	NONESSENTIAL	1.12734	NONESSENTIAL	0.982372	NONESSENTIAL	FALSE	0	0
b0692	NONESSENTIAL	1.12734	NONESSENTIAL	0.982372	NONESSENTIAL	FALSE	0	0
b0693	NONESSENTIAL	1.12734	NONESSENTIAL	0.982372	NONESSENTIAL	FALSE	0	0
b0696	NONESSENTIAL	1.12734	NONESSENTIAL	0.982372	NONESSENTIAL	FALSE	0	0
b0697	NONESSENTIAL	1.12734	NONESSENTIAL	0.982372	NONESSENTIAL	FALSE	0	0
b0698	NONESSENTIAL	1.12734	NONESSENTIAL	0.982372	NONESSENTIAL	FALSE	0	0
b0709	NONESSENTIAL	1.12734	NONESSENTIAL	0.982372	NONESSENTIAL	FALSE	0	0
b0728	NONESSENTIAL	1.12734	NONESSENTIAL	0.97948	NONESSENTIAL	FALSE	0	0
b0729	NONESSENTIAL	1.12734	NONESSENTIAL	0.97948	NONESSENTIAL	FALSE	0	0
b0731	NONESSENTIAL	1.12734	NONESSENTIAL	0.982372	NONESSENTIAL	FALSE	0	0
b0732	NONESSENTIAL	1.12734	NONESSENTIAL	0.982372	NONESSENTIAL	FALSE	0	0
b0733	ESSENTIAL	1.12734	NONESSENTIAL	0.982372	NONESSENTIAL	FALSE	0	0
b0734	NONESSENTIAL	1.12734	NONESSENTIAL	0.982372	NONESSENTIAL	FALSE	0	0
b0736	NONESSENTIAL	1.12734	NONESSENTIAL	0.982372	NONESSENTIAL	FALSE	0	0
b0751	NONESSENTIAL	1.12734	NONESSENTIAL	0.982372	NONESSENTIAL	FALSE	0	0
b0752	NONESSENTIAL	1.12734	NONESSENTIAL	0.982372	NONESSENTIAL	FALSE	0	0
b0754	NONESSENTIAL	1.12734	NONESSENTIAL	0.982372	NONESSENTIAL	FALSE	0	0
b0755	NONESSENTIAL	1.12734	NONESSENTIAL	0.982372	NONESSENTIAL	FALSE	0	0
b0756	NONESSENTIAL	1.12734	NONESSENTIAL	0.982372	NONESSENTIAL	FALSE	0	0
b0757	NONESSENTIAL	1.12734	NONESSENTIAL	0.982372	NONESSENTIAL	FALSE	0	0
b0758	NONESSENTIAL	1.12734	NONESSENTIAL	0.982372	NONESSENTIAL	FALSE	0	0
b0759	NONESSENTIAL	1.12734	NONESSENTIAL	0.982372	NONESSENTIAL	FALSE	0	0
b0766	NONESSENTIAL	1.12734	NONESSENTIAL	0.982372	NONESSENTIAL	FALSE	0	0
b0774	INCONSISTENT	1.12734	NONESSENTIAL	0	ESSENTIAL	FALSE	0	0
b0775	INCONSISTENT	1.12734	NONESSENTIAL	0	ESSENTIAL	FALSE	0	0
b0776	INCONSISTENT	1.12734	NONESSENTIAL	0	ESSENTIAL	FALSE	0	0
b0777	NONESSENTIAL	1.12734	NONESSENTIAL	0	ESSENTIAL	FALSE	0	0
b0778	INCONSISTENT	1.12734	NONESSENTIAL	0	ESSENTIAL	FALSE	0	0
b0784	NONESSENTIAL	1.12734	NONESSENTIAL	0	ESSENTIAL	FALSE	0	0
b0789	NONESSENTIAL	1.12734	NONESSENTIAL	0.982372	NONESSENTIAL	FALSE	0	0
b0805	NONESSENTIAL	1.12734	NONESSENTIAL	0.982372	NONESSENTIAL	FALSE	0	0
b0809	NONESSENTIAL	1.12734	NONESSENTIAL	0.982372	NONESSENTIAL	FALSE	0	0
b0810	NONESSENTIAL	1.12734	NONESSENTIAL	0.982372	NONESSENTIAL	FALSE	0	0
b0811	NONESSENTIAL	1.12734	NONESSENTIAL	0.982372	NONESSENTIAL	FALSE	0	0
b0813	NONESSENTIAL	1.12734	NONESSENTIAL	0.982372	NONESSENTIAL	FALSE	0	0
b0822	NONESSENTIAL	1.12734	NONESSENTIAL	0.982372	NONESSENTIAL	FALSE	0	0
b0825	NONESSENTIAL	1.12734	NONESSENTIAL	0.982372	NONESSENTIAL	FALSE	0	0
b0828	NONESSENTIAL	1.12734	NONESSENTIAL	0.982372	NONESSENTIAL	FALSE	0	0
b0829	NONESSENTIAL	1.12734	NONESSENTIAL	0.982372	NONESSENTIAL	FALSE	0	0
b0830	NONESSENTIAL	1.12734	NONESSENTIAL	0.982372	NONESSENTIAL	FALSE	0	0
b0831	NONESSENTIAL	1.12734	NONESSENTIAL	0.982372	NONESSENTIAL	FALSE	0	0
b0832	NONESSENTIAL	1.12734	NONESSENTIAL	0.982372	NONESSENTIAL	FALSE	0	0
b0837	NONESSENTIAL	1.12734	NONESSENTIAL	0.982372	NONESSENTIAL	FALSE	0	0
b0839	NONESSENTIAL	1.12734	NONESSENTIAL	0.982372	NONESSENTIAL	FALSE	0	0
b0842	NONESSENTIAL	1.12734	NONESSENTIAL	0.982372	NONESSENTIAL	FALSE	0	0
b0849	NONESSENTIAL	1.12734	NONESSENTIAL	0.982372	NONESSENTIAL	FALSE	0	0
b0854	NONESSENTIAL	1.12734	NONESSENTIAL	0.982372	NONESSENTIAL	FALSE	0	0
b0855	NONESSENTIAL	1.12734	NONESSENTIAL	0.982372	NONESSENTIAL	FALSE	0	0
b0856	NONESSENTIAL	1.12734	NONESSENTIAL	0.982372	NONESSENTIAL	FALSE	0	0
b0857	NONESSENTIAL	1.12734	NONESSENTIAL	0.982372	NONESSENTIAL	FALSE	0	0
b0860	NONESSENTIAL	1.12734	NONESSENTIAL	0.982372	NONESSENTIAL	FALSE	0	0
b0861	NONESSENTIAL	1.12734	NONESSENTIAL	0.982372	NONESSENTIAL	FALSE	0	0
b0862	NONESSENTIAL	1.12734	NONESSENTIAL	0.982372	NONESSENTIAL	FALSE	0	0
b0863	NONESSENTIAL	1.12734	NONESSENTIAL	0.982372	NONESSENTIAL	FALSE	0	0
b0864	NONESSENTIAL	1.12734	NONESSENTIAL	0.982372	NONESSENTIAL	FALSE	0	0
b0870	NONESSENTIAL	1.12734	NONESSENTIAL	0.982372	NONESSENTIAL	FALSE	0	0
b0871	NONESSENTIAL	1.12734	NONESSENTIAL	0.982372	NONESSENTIAL	FALSE	0	0
b0875	NONESSENTIAL	1.12734	NONESSENTIAL	0.982372	NONESSENTIAL	FALSE	0	0
b0886	ESSENTIAL	1.12734	NONESSENTIAL	0.982372	NONESSENTIAL	FALSE	0	0
b0887	NONESSENTIAL	1.12734	NONESSENTIAL	0.982372	NONESSENTIAL	FALSE	0	0
b0894	NONESSENTIAL	1.12734	NONESSENTIAL	0.982372	NONESSENTIAL	FALSE	0	0
b0895	NONESSENTIAL	1.12734	NONESSENTIAL	0.982372	NONESSENTIAL	FALSE	0	0
b0896	NONESSENTIAL	1.12734	NONESSENTIAL	0.982372	NONESSENTIAL	FALSE	0	0
b0902	NONESSENTIAL	1.12734	NONESSENTIAL	0.982372	NONESSENTIAL	FALSE	0	0
b0903	NONESSENTIAL	1.12734	NONESSENTIAL	0.982372	NONESSENTIAL	FALSE	0	0
b0904	NONESSENTIAL	1.12734	NONESSENTIAL	0.982372	NONESSENTIAL	FALSE	0	0
b0929	NONESSENTIAL	1.12734	NONESSENTIAL	0.982372	NONESSENTIAL	FALSE	0	0
b0931	NONESSENTIAL	1.12734	NONESSENTIAL	0.982372	NONESSENTIAL	FALSE	0	0
b0932	NONESSENTIAL	1.12734	NONESSENTIAL	0.982372	NONESSENTIAL	FALSE	0	0
b0933	NONESSENTIAL	1.12734	NONESSENTIAL	0.982372	NONESSENTIAL	FALSE	0	0
b0934	NONESSENTIAL	1.12734	NONESSENTIAL	0.982372	NONESSENTIAL	FALSE	0	0
b0935	NONESSENTIAL	1.12734	NONESSENTIAL	0.982372	NONESSENTIAL	FALSE	0	0
b0936	NONESSENTIAL	1.12734	NONESSENTIAL	0.982372	NONESSENTIAL	FALSE	0	0
b0937	NONESSENTIAL	1.12734	NONESSENTIAL	0.982372	NONESSENTIAL	FALSE	0	0
b0954	ESSENTIAL	1.12734	NONESSENTIAL	0.982372	NONESSENTIAL	FALSE	0	0
b0957	NONESSENTIAL	1.12734	NONESSENTIAL	0.982372	NONESSENTIAL	FALSE	0	0
b0963	NONESSENTIAL	1.12734	NONESSENTIAL	0.982372	NONESSENTIAL	FALSE	0	0
b0968	NONESSENTIAL	1.12734	NONESSENTIAL	0.982372	NONESSENTIAL	FALSE	0	0
b0972	NONESSENTIAL	1.12734	NONESSENTIAL	0.982372	NONESSENTIAL	FALSE	0	0
b0973	NONESSENTIAL	1.12734	NONESSENTIAL	0.982372	NONESSENTIAL	FALSE	0	0
b0974	NONESSENTIAL	1.12734	NONESSENTIAL	0.982372	NONESSENTIAL	FALSE	0	0
b0978	NONESSENTIAL	1.12734	NONESSENTIAL	0.982372	NONESSENTIAL	FALSE	0	0
b0979	NONESSENTIAL	1.12734	NONESSENTIAL	0.982372	NONESSENTIAL	FALSE	0	0
b0980	NONESSENTIAL	1.12734	NONESSENTIAL	0.982372	NONESSENTIAL	FALSE	0	0
b0996	NONESSENTIAL	1.12734	NONESSENTIAL	0.982372	NONESSENTIAL	FALSE	0	0
b0997	NONESSENTIAL	1.12734	NONESSENTIAL	0.982372	NONESSENTIAL	FALSE	0	0
b0998	NONESSENTIAL	1.12734	NONESSENTIAL			FALSE	0	0
b1002	NONESSENTIAL	1.12734	NONESSENTIAL	0.982372	NONESSENTIAL	FALSE	0	0
b1006	NONESSENTIAL	1.12734	NONESSENTIAL	0.982372	NONESSENTIAL	FALSE	0	0
b1007	NONESSENTIAL	1.12694	NONESSENTIAL	0.982372	NONESSENTIAL	FALSE	0	0
b1008	NONESSENTIAL	1.12734	NONESSENTIAL	0.982372	NONESSENTIAL	FALSE	0	0
b1009	NONESSENTIAL	1.12734	NONESSENTIAL	0.982372	NONESSENTIAL	FALSE	0	0
b1010	NONESSENTIAL	1.12734	NONESSENTIAL	0.982372	NONESSENTIAL	FALSE	0	0
b1011	NONESSENTIAL	1.12734	NONESSENTIAL	0.982372	NONESSENTIAL	FALSE	0	0
b1012	NONESSENTIAL	1.12734	NONESSENTIAL	0.982372	NONESSENTIAL	FALSE	0	0
b1014	NONESSENTIAL	1.12734	NONESSENTIAL	0.982372	NONESSENTIAL	FALSE	0	0
b1015	NONESSENTIAL	1.12734	NONESSENTIAL	0.982372	NONESSENTIAL	FALSE	0	0
b1033	NONESSENTIAL	1.12734	NONESSENTIAL	0.982372	NONESSENTIAL	FALSE	0	0
b1054	NONESSENTIAL	1.12734	NONESSENTIAL	0.982372	NONESSENTIAL	FALSE	0	0
b1059	NONESSENTIAL	1.12734	NONESSENTIAL	0.982372	NONESSENTIAL	FALSE	0	0
b1064	NONESSENTIAL	1.12734	NONESSENTIAL	0.982372	NONESSENTIAL	FALSE	0	0
b1090	NONESSENTIAL	1.12734	NONESSENTIAL	0.982372	NONESSENTIAL	FALSE	0	0
b1091	NONESSENTIAL	1.12734	NONESSENTIAL	0	ESSENTIAL	FALSE	0	0
b1094	ESSENTIAL	1.12734	NONESSENTIAL	0	ESSENTIAL	FALSE	0	0
b1095	NONESSENTIAL	1.12734	NONESSENTIAL	0.982372	NONESSENTIAL	FALSE	0	0
b1096	NONESSENTIAL	1.12734	NONESSENTIAL	0	ESSENTIAL	FALSE	0	0
b1102	NONESSENTIAL	1.12734	NONESSENTIAL	0.982372	NONESSENTIAL	FALSE	0	0
b1106	NONESSENTIAL	1.12734	NONESSENTIAL	0.982372	NONESSENTIAL	FALSE	0	0
b1107	NONESSENTIAL	1.12734	NONESSENTIAL	0.982372	NONESSENTIAL	FALSE	0	0
b1119	NONESSENTIAL	1.12734	NONESSENTIAL	0.982372	NONESSENTIAL	FALSE	0	0
b1123	NONESSENTIAL	1.12734	NONESSENTIAL	0.982372	NONESSENTIAL	FALSE	0	0
b1124	NONESSENTIAL	1.12734	NONESSENTIAL	0.982372	NONESSENTIAL	FALSE	0	0
b1125	NONESSENTIAL	1.12734	NONESSENTIAL	0.982372	NONESSENTIAL	FALSE	0	0
b1126	NONESSENTIAL	1.12734	NONESSENTIAL	0.982372	NONESSENTIAL	FALSE	0	0
b1134	NONESSENTIAL	1.12734	NONESSENTIAL	0.982372	NONESSENTIAL	FALSE	0	0
b1185	NONESSENTIAL	1.12734	NONESSENTIAL	0.982372	NONESSENTIAL	FALSE	0	0
b1186	NONESSENTIAL	1.12734	NONESSENTIAL	0.982372	NONESSENTIAL	FALSE	0	0
b1189	NONESSENTIAL	1.12734	NONESSENTIAL	0.982372	NONESSENTIAL	FALSE	0	0
b1190	NONESSENTIAL	1.12734	NONESSENTIAL	0.982372	NONESSENTIAL	FALSE	0	0
b1192	NONESSENTIAL	1.12734	NONESSENTIAL	0.982372	NONESSENTIAL	FALSE	0	0
b1193	NONESSENTIAL	1.12734	NONESSENTIAL	0.982372	NONESSENTIAL	FALSE	0	0
b1197	NONESSENTIAL	1.12734	NONESSENTIAL	0.982372	NONESSENTIAL	FALSE	0	0
b1216	NONESSENTIAL	1.12734	NONESSENTIAL	0.982372	NONESSENTIAL	FALSE	0	0
b1223	NONESSENTIAL	1.12734	NONESSENTIAL	0.982372	NONESSENTIAL	FALSE	0	0
b1224	NONESSENTIAL	1.12734	NONESSENTIAL	0.982372	NONESSENTIAL	FALSE	0	0
b1225	NONESSENTIAL	1.12734	NONESSENTIAL	0.982372	NONESSENTIAL	FALSE	0	0
b1226	NONESSENTIAL	1.12734	NONESSENTIAL	0.982372	NONESSENTIAL	FALSE	0	0
b1227	NONESSENTIAL	1.12734	NONESSENTIAL	0.982372	NONESSENTIAL	FALSE	0	0
b1232	NONESSENTIAL	1.12734	NONESSENTIAL	0.982372	NONESSENTIAL	FALSE	0	0
b1236	NONESSENTIAL	1.12734	NONESSENTIAL	0.982372	NONESSENTIAL	FALSE	0	0
b1238	NONESSENTIAL	1.12734	NONESSENTIAL	0.982372	NONESSENTIAL	FALSE	0	0
b1241	NONESSENTIAL	1.12734	NONESSENTIAL	0.982372	NONESSENTIAL	FALSE	0	0
b1243	NONESSENTIAL	1.12734	NONESSENTIAL	0.982372	NONESSENTIAL	FALSE	0	0
b1244	NONESSENTIAL	1.12734	NONESSENTIAL	0.982372	NONESSENTIAL	FALSE	0	0
b1245	NONESSENTIAL	1.12734	NONESSENTIAL	0.982372	NONESSENTIAL	FALSE	0	0
b1246	NONESSENTIAL	1.12734	NONESSENTIAL	0.982372	NONESSENTIAL	FALSE	0	0
b1247	NONESSENTIAL	1.12734	NONESSENTIAL	0.982372	NONESSENTIAL	FALSE	0	0
b1249	NONESSENTIAL	1.12734	NONESSENTIAL	0.982372	NONESSENTIAL	FALSE	0	0
b1250	NONESSENTIAL	1.12734	NONESSENTIAL	0.982372	NONESSENTIAL	FALSE	0	0
b1252	NONESSENTIAL	1.005	NONESSENTIAL	0.982372	NONESSENTIAL	FALSE	0	0
b1270	NONESSENTIAL	1.12734	NONESSENTIAL	0.982372	NONESSENTIAL	FALSE	0	0
b1276	NONESSENTIAL	1.12734	NONESSENTIAL	0.982372	NONESSENTIAL	FALSE	0	0
b1278	NONESSENTIAL	1.12734	NONESSENTIAL	0.982372	NONESSENTIAL	FALSE	0	0
b1286	NONESSENTIAL	1.12734	NONESSENTIAL			FALSE	0	0
b1288	ESSENTIAL	1.12734	NONESSENTIAL	0	ESSENTIAL	FALSE	0	0
b1291	NONESSENTIAL	1.12734	NONESSENTIAL	0.982372	NONESSENTIAL	FALSE	0	0
b1296	NONESSENTIAL	1.12734	NONESSENTIAL	0.982372	NONESSENTIAL	FALSE	0	0
b1297	NONESSENTIAL	1.12734	NONESSENTIAL	0.982372	NONESSENTIAL	FALSE	0	0
b1298	NONESSENTIAL	1.12734	NONESSENTIAL	0.982372	NONESSENTIAL	FALSE	0	0
b1300	NONESSENTIAL	1.12734	NONESSENTIAL	0.982372	NONESSENTIAL	FALSE	0	0
b1301	NONESSENTIAL	1.12734	NONESSENTIAL	0.982372	NONESSENTIAL	FALSE	0	0
b1302	NONESSENTIAL	1.12734	NONESSENTIAL	0.982372	NONESSENTIAL	FALSE	0	0
b1308	NONESSENTIAL	1.12734	NONESSENTIAL	0.982372	NONESSENTIAL	FALSE	0	0
b1319	NONESSENTIAL	1.12734	NONESSENTIAL	0.982372	NONESSENTIAL	FALSE	0	0
b1325	NONESSENTIAL	1.12734	NONESSENTIAL	0.982372	NONESSENTIAL	FALSE	0	0
b1326	NONESSENTIAL	1.12734	NONESSENTIAL	0.982372	NONESSENTIAL	FALSE	0	0
b1329	NONESSENTIAL	1.12734	NONESSENTIAL	0.982372	NONESSENTIAL	FALSE	0	0
b1363	NONESSENTIAL	1.12734	NONESSENTIAL	0.982372	NONESSENTIAL	FALSE	0	0
b1380	NONESSENTIAL	1.12734	NONESSENTIAL	0.982372	NONESSENTIAL	FALSE	0	0
b1385	NONESSENTIAL	1.12734	NONESSENTIAL	0.982372	NONESSENTIAL	FALSE	0	0
b1386	NONESSENTIAL	1.12734	NONESSENTIAL	0.982372	NONESSENTIAL	FALSE	0	0
b1387	NONESSENTIAL	1.12734	NONESSENTIAL	0.982372	NONESSENTIAL	FALSE	0	0
b1388	NONESSENTIAL	1.12734	NONESSENTIAL	0.982372	NONESSENTIAL	FALSE	0	0
b1389	NONESSENTIAL	1.12734	NONESSENTIAL	0.982372	NONESSENTIAL	FALSE	0	0
b1390	NONESSENTIAL	1.12734	NONESSENTIAL	0.982372	NONESSENTIAL	FALSE	0	0
b1391	NONESSENTIAL	1.12734	NONESSENTIAL	0.982372	NONESSENTIAL	FALSE	0	0
b1392	NONESSENTIAL	1.12734	NONESSENTIAL	0.982372	NONESSENTIAL	FALSE	0	0
b1393	NONESSENTIAL	1.12734	NONESSENTIAL	0.982372	NONESSENTIAL	FALSE	0	0
b1394	NONESSENTIAL	1.12734	NONESSENTIAL	0.982372	NONESSENTIAL	FALSE	0	0
b1395	NONESSENTIAL	1.12734	NONESSENTIAL	0.982372	NONESSENTIAL	FALSE	0	0
b1397	NONESSENTIAL	1.12734	NONESSENTIAL	0.982372	NONESSENTIAL	FALSE	0	0
b1398	NONESSENTIAL	1.12734	NONESSENTIAL	0.982372	NONESSENTIAL	FALSE	0	0
b1415	NONESSENTIAL	1.12734	NONESSENTIAL	0	ESSENTIAL	FALSE	0	0
b1440	NONESSENTIAL	1.12734	NONESSENTIAL	0.982372	NONESSENTIAL	FALSE	0	0
b1441	NONESSENTIAL	1.12734	NONESSENTIAL	0.982372	NONESSENTIAL	FALSE	0	0
b1442	NONESSENTIAL	1.12734	NONESSENTIAL	0.982372	NONESSENTIAL	FALSE	0	0
b1443	NONESSENTIAL	1.12734	NONESSENTIAL	0.982372	NONESSENTIAL	FALSE	0	0
b1444	NONESSENTIAL	1.12734	NONESSENTIAL	0.982372	NONESSENTIAL	FALSE	0	0
b1453	NONESSENTIAL	1.12734	NONESSENTIAL	0.982372	NONESSENTIAL	FALSE	0	0
b1463	NONESSENTIAL	1.12734	NONESSENTIAL	0.982372	NONESSENTIAL	FALSE	0	0
b1465	NONESSENTIAL	1.12734	NONESSENTIAL	0.982372	NONESSENTIAL	FALSE	0	0
b1466	NONESSENTIAL	1.12734	NONESSENTIAL	0.982372	NONESSENTIAL	FALSE	0	0
b1467	NONESSENTIAL	1.12734	NONESSENTIAL	0.982372	NONESSENTIAL	FALSE	0	0
b1468	NONESSENTIAL	1.12734	NONESSENTIAL	0.982372	NONESSENTIAL	FALSE	0	0
b1469	NONESSENTIAL	1.12734	NONESSENTIAL	0.982372	NONESSENTIAL	FALSE	0	0
b1473	NONESSENTIAL	1.12734	NONESSENTIAL	0.982372	NONESSENTIAL	FALSE	0	0
b1474	NONESSENTIAL	1.12734	NONESSENTIAL	0.982372	NONESSENTIAL	FALSE	0	0
b1475	NONESSENTIAL	1.12734	NONESSENTIAL	0.982372	NONESSENTIAL	FALSE	0	0
b1476	NONESSENTIAL	1.12734	NONESSENTIAL	0.982372	NONESSENTIAL	FALSE	0	0
b1478	NONESSENTIAL	1.12734	NONESSENTIAL	0.982372	NONESSENTIAL	FALSE	0	0
b1479	NONESSENTIAL	1.12734	NONESSENTIAL	0.982372	NONESSENTIAL	FALSE	0	0
b1483	NONESSENTIAL	1.12734	NONESSENTIAL	0.982372	NONESSENTIAL	FALSE	0	0
b1484	NONESSENTIAL	1.12734	NONESSENTIAL	0.982372	NONESSENTIAL	FALSE	0	0
b1485	NONESSENTIAL	1.12734	NONESSENTIAL	0.982372	NONESSENTIAL	FALSE	0	0
b1486	NONESSENTIAL	1.12734	NONESSENTIAL	0.982372	NONESSENTIAL	FALSE	0	0
b1487	NONESSENTIAL	1.12734	NONESSENTIAL	0.982372	NONESSENTIAL	FALSE	0	0
b1488	NONESSENTIAL	1.12734	NONESSENTIAL	0.982372	NONESSENTIAL	FALSE	0	0
b1489	NONESSENTIAL	1.12734	NONESSENTIAL	0.982372	NONESSENTIAL	FALSE	0	0
b1492	NONESSENTIAL	1.12734	NONESSENTIAL	0.982372	NONESSENTIAL	FALSE	0	0
b1493	NONESSENTIAL	1.12734	NONESSENTIAL	0.982372	NONESSENTIAL	FALSE	0	0
b1519	NONESSENTIAL	1.12734	NONESSENTIAL	0.982372	NONESSENTIAL	FALSE	0	0
b1521	NONESSENTIAL	1.12734	NONESSENTIAL	0.982372	NONESSENTIAL	FALSE	0	0
b1524	NONESSENTIAL	1.12734	NONESSENTIAL	0.982372	NONESSENTIAL	FALSE	0	0
b1525	NONESSENTIAL	1.12734	NONESSENTIAL	0.982372	NONESSENTIAL	FALSE	0	0
b1528	NONESSENTIAL	1.12734	NONESSENTIAL	0.982372	NONESSENTIAL	FALSE	0	0
b1533	NONESSENTIAL	1.12734	NONESSENTIAL	0.982372	NONESSENTIAL	FALSE	0	0
b1539	NONESSENTIAL	1.12734	NONESSENTIAL	0.982372	NONESSENTIAL	FALSE	0	0
b1584	NONESSENTIAL	1.12734	NONESSENTIAL	0.982372	NONESSENTIAL	FALSE	0	0
b1587	NONESSENTIAL	1.12734	NONESSENTIAL	0.982372	NONESSENTIAL	FALSE	0	0
b1588	NONESSENTIAL	1.12734	NONESSENTIAL	0.982372	NONESSENTIAL	FALSE	0	0
b1589	NONESSENTIAL	1.12734	NONESSENTIAL	0.982372	NONESSENTIAL	FALSE	0	0
b1590	NONESSENTIAL	1.12734	NONESSENTIAL	0.982372	NONESSENTIAL	FALSE	0	0
b1591	NONESSENTIAL	1.12734	NONESSENTIAL			FALSE	0	0
b1592	NONESSENTIAL	1.12734	NONESSENTIAL	0.982372	NONESSENTIAL	FALSE	0	0
b1599	NONESSENTIAL	1.12734	NONESSENTIAL	0.982372	NONESSENTIAL	FALSE	0	0
b1600	NONESSENTIAL	1.12734	NONESSENTIAL	0.982372	NONESSENTIAL	FALSE	0	0
b1602	NONESSENTIAL	1.12734	NONESSENTIAL	0.982372	NONESSENTIAL	FALSE	0	0
b1603	NONESSENTIAL	1.12734	NONESSENTIAL	0.982372	NONESSENTIAL	FALSE	0	0
b1605	NONESSENTIAL	1.12734	NONESSENTIAL	0.982372	NONESSENTIAL	FALSE	0	0
b1606	NONESSENTIAL	1.12734	NONESSENTIAL	0.982372	NONESSENTIAL	FALSE	0	0
b1611	NONESSENTIAL	1.12734	NONESSENTIAL	0.982372	NONESSENTIAL	FALSE	0	0
b1612	NONESSENTIAL	1.12734	NONESSENTIAL	0.982372	NONESSENTIAL	FALSE	0	0
b1613	NONESSENTIAL	1.12734	NONESSENTIAL	0.982372	NONESSENTIAL	FALSE	0	0
b1621	NONESSENTIAL	1.12734	NONESSENTIAL	0.982372	NONESSENTIAL	FALSE	0	0
b1623	NONESSENTIAL	1.12734	NONESSENTIAL	0.982372	NONESSENTIAL	FALSE	0	0
b1634	NONESSENTIAL	1.12734	NONESSENTIAL	0.982372	NONESSENTIAL	FALSE	0	0
b1636	NONESSENTIAL	1.12734	NONESSENTIAL	0.982372	NONESSENTIAL	FALSE	0	0
b1638	INCONSISTENT	1.12734	NONESSENTIAL	0.982372	NONESSENTIAL	FALSE	0	0
b1640	NONESSENTIAL	1.12734	NONESSENTIAL	0.982372	NONESSENTIAL	FALSE	0	0
b1646	NONESSENTIAL	1.12734	NONESSENTIAL	0.982372	NONESSENTIAL	FALSE	0	0
b1651	NONESSENTIAL	1.12734	NONESSENTIAL	0.982372	NONESSENTIAL	FALSE	0	0
b1654	NONESSENTIAL	1.12734	NONESSENTIAL	0.982372	NONESSENTIAL	FALSE	0	0
b1656	NONESSENTIAL	1.12734	NONESSENTIAL	0.982372	NONESSENTIAL	FALSE	0	0
b1661	NONESSENTIAL	1.12734	NONESSENTIAL	0.982372	NONESSENTIAL	FALSE	0	0
b1676	NONESSENTIAL	1.12734	NONESSENTIAL	0.982372	NONESSENTIAL	FALSE	0	0
b1677	NONESSENTIAL	1.12734	NONESSENTIAL	0.982372	NONESSENTIAL	FALSE	0	0
b1679	NONESSENTIAL	1.12734	NONESSENTIAL	0.982372	NONESSENTIAL	FALSE	0	0
b1680	NONESSENTIAL	1.12734	NONESSENTIAL	0.982372	NONESSENTIAL	FALSE	0	0
b1681	NONESSENTIAL	1.12734	NONESSENTIAL	0.982372	NONESSENTIAL	FALSE	0	0
b1682	NONESSENTIAL	1.12734	NONESSENTIAL	0.982372	NONESSENTIAL	FALSE	0	0
b1683	NONESSENTIAL	1.12734	NONESSENTIAL	0.982372	NONESSENTIAL	FALSE	0	0
b1684	NONESSENTIAL	1.12734	NONESSENTIAL	0.982372	NONESSENTIAL	FALSE	0	0
b1692	NONESSENTIAL	1.12734	NONESSENTIAL	0.982372	NONESSENTIAL	FALSE	0	0
b1701	NONESSENTIAL	1.12734	NONESSENTIAL	0.982372	NONESSENTIAL	FALSE	0	0
b1702	NONESSENTIAL	1.12734	NONESSENTIAL	0.982372	NONESSENTIAL	FALSE	0	0
b1704	NONESSENTIAL	1.12734	NONESSENTIAL	0.982372	NONESSENTIAL	FALSE	0	0
b1709	NONESSENTIAL	1.12734	NONESSENTIAL	0.982372	NONESSENTIAL	FALSE	0	0
b1710	NONESSENTIAL	1.12734	NONESSENTIAL	0.982372	NONESSENTIAL	FALSE	0	0
b1711	NONESSENTIAL	1.12734	NONESSENTIAL	0.982372	NONESSENTIAL	FALSE	0	0
b1732	NONESSENTIAL	1.12734	NONESSENTIAL	0.982372	NONESSENTIAL	FALSE	0	0
b1734	NONESSENTIAL	1.12734	NONESSENTIAL	0.982372	NONESSENTIAL	FALSE	0	0
b1744	NONESSENTIAL	1.12734	NONESSENTIAL	0.982372	NONESSENTIAL	FALSE	0	0
b1745	NONESSENTIAL	1.12734	NONESSENTIAL	0.982372	NONESSENTIAL	FALSE	0	0
b1746	NONESSENTIAL	1.12734	NONESSENTIAL	0.982372	NONESSENTIAL	FALSE	0	0
b1747	NONESSENTIAL	1.12734	NONESSENTIAL	0.982372	NONESSENTIAL	FALSE	0	0
b1748	NONESSENTIAL	1.12734	NONESSENTIAL	0.982372	NONESSENTIAL	FALSE	0	0
b1759	NONESSENTIAL	1.12734	NONESSENTIAL	0.982372	NONESSENTIAL	FALSE	0	0
b1767	NONESSENTIAL	1.12734	NONESSENTIAL	0.982372	NONESSENTIAL	FALSE	0	0
b1768	NONESSENTIAL	1.12734	NONESSENTIAL	0.982372	NONESSENTIAL	FALSE	0	0
b1778	NONESSENTIAL	1.12734	NONESSENTIAL	0.982372	NONESSENTIAL	FALSE	0	0
b1781	NONESSENTIAL	1.12734	NONESSENTIAL	0.982372	NONESSENTIAL	FALSE	0	0
b1800	NONESSENTIAL	1.12734	NONESSENTIAL	0.982372	NONESSENTIAL	FALSE	0	0
b1801	NONESSENTIAL	1.12734	NONESSENTIAL	0.982372	NONESSENTIAL	FALSE	0	0
b1804	NONESSENTIAL	1.12734	NONESSENTIAL			FALSE	0	0
b1805	NONESSENTIAL	1.12734	NONESSENTIAL	0.982372	NONESSENTIAL	FALSE	0	0
b1812	INCONSISTENT	1.12734	NONESSENTIAL	0	ESSENTIAL	FALSE	0	0
b1814	NONESSENTIAL	1.12734	NONESSENTIAL	0.982372	NONESSENTIAL	FALSE	0	0
b1817	NONESSENTIAL	1.12734	NONESSENTIAL	0.982372	NONESSENTIAL	FALSE	0	0
b1818	NONESSENTIAL	1.12734	NONESSENTIAL	0.982372	NONESSENTIAL	FALSE	0	0
b1819	NONESSENTIAL	1.12734	NONESSENTIAL	0.982372	NONESSENTIAL	FALSE	0	0
b1850	NONESSENTIAL	1.12734	NONESSENTIAL	0.982372	NONESSENTIAL	FALSE	0	0
b1851	NONESSENTIAL	1.12734	NONESSENTIAL	0.982372	NONESSENTIAL	FALSE	0	0
b1854	NONESSENTIAL	1.12734	NONESSENTIAL	0.982372	NONESSENTIAL	FALSE	0	0
b1855	NONESSENTIAL	1.12734	NONESSENTIAL	0.982372	NONESSENTIAL	FALSE	0	0
b1857	NONESSENTIAL	1.12734	NONESSENTIAL	0.982372	NONESSENTIAL	FALSE	0	0
b1858	NONESSENTIAL	1.12734	NONESSENTIAL	0.982372	NONESSENTIAL	FALSE	0	0
b1859	NONESSENTIAL	1.12734	NONESSENTIAL	0.982372	NONESSENTIAL	FALSE	0	0
b1865	NONESSENTIAL	1.12734	NONESSENTIAL	0.982372	NONESSENTIAL	FALSE	0	0
b1872	NONESSENTIAL	1.12734	NONESSENTIAL	0.982372	NONESSENTIAL	FALSE	0	0
b1873	NONESSENTIAL	1.12734	NONESSENTIAL	0.982372	NONESSENTIAL	FALSE	0	0
b1896	NONESSENTIAL	1.12734	NONESSENTIAL	0.982372	NONESSENTIAL	FALSE	0	0
b1897	NONESSENTIAL	1.12734	NONESSENTIAL	0.982372	NONESSENTIAL	FALSE	0	0
b1900	NONESSENTIAL	1.12734	NONESSENTIAL	0.982372	NONESSENTIAL	FALSE	0	0
b1901	NONESSENTIAL	1.12734	NONESSENTIAL	0.982372	NONESSENTIAL	FALSE	0	0
b1907	NONESSENTIAL	1.12734	NONESSENTIAL	0.982372	NONESSENTIAL	FALSE	0	0
b1912	ESSENTIAL	1.12734	NONESSENTIAL	0.982372	NONESSENTIAL	FALSE	0	0
b1919	NONESSENTIAL	1.12734	NONESSENTIAL	0.982372	NONESSENTIAL	FALSE	0	0
b1927	NONESSENTIAL	1.12734	NONESSENTIAL	0.982372	NONESSENTIAL	FALSE	0	0
b1981	NONESSENTIAL	1.12734	NONESSENTIAL	0.982372	NONESSENTIAL	FALSE	0	0
b1982	NONESSENTIAL	1.12734	NONESSENTIAL	0.982372	NONESSENTIAL	FALSE	0	0
b1991	NONESSENTIAL	1.12734	NONESSENTIAL	0.982372	NONESSENTIAL	FALSE	0	0
b1992	NONESSENTIAL	1.12734	NONESSENTIAL	0.982372	NONESSENTIAL	FALSE	0	0
b1993	NONESSENTIAL	1.12734	NONESSENTIAL	0.982372	NONESSENTIAL	FALSE	0	0
b2010	NONESSENTIAL	1.12734	NONESSENTIAL	0.982372	NONESSENTIAL	FALSE	0	0
b2027	NONESSENTIAL	1.12734	NONESSENTIAL	0.982372	NONESSENTIAL	FALSE	0	0
b2028	NONESSENTIAL	1.12734	NONESSENTIAL	0.982372	NONESSENTIAL	FALSE	0	0
b2032	NONESSENTIAL	1.12734	NONESSENTIAL	0.982372	NONESSENTIAL	FALSE	0	0
b2033	NONESSENTIAL	1.12734	NONESSENTIAL	0.982372	NONESSENTIAL	FALSE	0	0
b2034	NONESSENTIAL	1.12734	NONESSENTIAL	0.982372	NONESSENTIAL	FALSE	0	0
b2035	NONESSENTIAL	1.12734	NONESSENTIAL	0.982372	NONESSENTIAL	FALSE	0	0
b2036	NONESSENTIAL	1.12734	NONESSENTIAL	0.982372	NONESSENTIAL	FALSE	0	0
b2037	NONESSENTIAL	1.12734	NONESSENTIAL	0.982372	NONESSENTIAL	FALSE	0	0
b2038	NONESSENTIAL	1.12734	NONESSENTIAL	0.982372	NONESSENTIAL	FALSE	0	0
b2039	NONESSENTIAL	1.12734	NONESSENTIAL	0.982372	NONESSENTIAL	FALSE	0	0
b2040	NONESSENTIAL	1.12734	NONESSENTIAL	0.982372	NONESSENTIAL	FALSE	0	0
b2041	NONESSENTIAL	1.12734	NONESSENTIAL	0.982372	NONESSENTIAL	FALSE	0	0
b2045	NONESSENTIAL	1.12734	NONESSENTIAL	0.982372	NONESSENTIAL	FALSE	0	0
b2048	NONESSENTIAL	1.12734	NONESSENTIAL	0.982372	NONESSENTIAL	FALSE	0	0
b2049	NONESSENTIAL	1.12734	NONESSENTIAL	0.982372	NONESSENTIAL	FALSE	0	0
b2051	NONESSENTIAL	1.12734	NONESSENTIAL	0.982372	NONESSENTIAL	FALSE	0	0
b2052	NONESSENTIAL	1.12734	NONESSENTIAL	0.982372	NONESSENTIAL	FALSE	0	0
b2053	NONESSENTIAL	1.12734	NONESSENTIAL	0.982372	NONESSENTIAL	FALSE	0	0
b2065	NONESSENTIAL	1.12734	NONESSENTIAL	0.982372	NONESSENTIAL	FALSE	0	0
b2066	NONESSENTIAL	1.12734	NONESSENTIAL	0.982372	NONESSENTIAL	FALSE	0	0
b2091	NONESSENTIAL	1.12734	NONESSENTIAL	0.982372	NONESSENTIAL	FALSE	0	0
b2092	NONESSENTIAL	1.12734	NONESSENTIAL	0.982372	NONESSENTIAL	FALSE	0	0
b2093	NONESSENTIAL	1.12734	NONESSENTIAL	0.982372	NONESSENTIAL	FALSE	0	0
b2094	NONESSENTIAL	1.12734	NONESSENTIAL	0.982372	NONESSENTIAL	FALSE	0	0
b2095	NONESSENTIAL	1.12734	NONESSENTIAL	0.982372	NONESSENTIAL	FALSE	0	0
b2096	NONESSENTIAL	1.12734	NONESSENTIAL	0.982372	NONESSENTIAL	FALSE	0	0
b2097	NONESSENTIAL	1.12734	NONESSENTIAL	0.982372	NONESSENTIAL	FALSE	0	0
b2104	NONESSENTIAL	1.12734	NONESSENTIAL	0.982372	NONESSENTIAL	FALSE	0	0
b2128	NONESSENTIAL	1.12734	NONESSENTIAL	0.982372	NONESSENTIAL	FALSE	0	0
b2129	NONESSENTIAL	1.12734	NONESSENTIAL	0.982372	NONESSENTIAL	FALSE	0	0
b2130	NONESSENTIAL	1.12734	NONESSENTIAL	0.982372	NONESSENTIAL	FALSE	0	0
b2131	NONESSENTIAL	1.12734	NONESSENTIAL	0.982372	NONESSENTIAL	FALSE	0	0
b2132	NONESSENTIAL	1.12734	NONESSENTIAL	0.982372	NONESSENTIAL	FALSE	0	0
b2133	NONESSENTIAL	1.12734	NONESSENTIAL	0.982372	NONESSENTIAL	FALSE	0	0
b2134	NONESSENTIAL	1.12734	NONESSENTIAL	0.982372	NONESSENTIAL	FALSE	0	0
b2143	NONESSENTIAL	1.12734	NONESSENTIAL	0.982372	NONESSENTIAL	FALSE	0	0
b2146	NONESSENTIAL	1.12734	NONESSENTIAL	0.982372	NONESSENTIAL	FALSE	0	0
b2147	NONESSENTIAL	1.12734	NONESSENTIAL	0.982372	NONESSENTIAL	FALSE	0	0
b2148	NONESSENTIAL	1.12734	NONESSENTIAL	0.982372	NONESSENTIAL	FALSE	0	0
b2149	NONESSENTIAL	1.12734	NONESSENTIAL	0.982372	NONESSENTIAL	FALSE	0	0
b2150	NONESSENTIAL	1.12734	NONESSENTIAL	0.982372	NONESSENTIAL	FALSE	0	0
b2154	NONESSENTIAL	1.12734	NONESSENTIAL	0.982372	NONESSENTIAL	FALSE	0	0
b2155	NONESSENTIAL	1.12734	NONESSENTIAL	0.982372	NONESSENTIAL	FALSE	0	0
b2156	NONESSENTIAL	1.12734	NONESSENTIAL	0.982372	NONESSENTIAL	FALSE	0	0
b2162	NONESSENTIAL	1.12734	NONESSENTIAL	0.982372	NONESSENTIAL	FALSE	0	0
b2167	NONESSENTIAL	1.12734	NONESSENTIAL	0.982372	NONESSENTIAL	FALSE	0	0
b2168	NONESSENTIAL	1.12734	NONESSENTIAL	0.982372	NONESSENTIAL	FALSE	0	0
b2169	NONESSENTIAL	1.12734	NONESSENTIAL	0.982372	NONESSENTIAL	FALSE	0	0
b2170	NONESSENTIAL	1.12734	NONESSENTIAL	0.982372	NONESSENTIAL	FALSE	0	0
b2174	NONESSENTIAL	1.12734	NONESSENTIAL	0.982372	NONESSENTIAL	FALSE	0	0
b2197	NONESSENTIAL	1.12734	NONESSENTIAL	0.982372	NONESSENTIAL	FALSE	0	0
b2198	NONESSENTIAL	1.12734	NONESSENTIAL	0.982372	NONESSENTIAL	FALSE	0	0
b2199	NONESSENTIAL	1.12734	NONESSENTIAL	0.982372	NONESSENTIAL	FALSE	0	0
b2200	NONESSENTIAL	1.12734	NONESSENTIAL	0.982372	NONESSENTIAL	FALSE	0	0
b2201	NONESSENTIAL	1.12734	NONESSENTIAL	0.982372	NONESSENTIAL	FALSE	0	0
b2202	NONESSENTIAL	1.12734	NONESSENTIAL	0.982372	NONESSENTIAL	FALSE	0	0
b2203	NONESSENTIAL	1.12734	NONESSENTIAL	0.982372	NONESSENTIAL	FALSE	0	0
b2204	NONESSENTIAL	1.12734	NONESSENTIAL	0.982372	NONESSENTIAL	FALSE	0	0
b2205	NONESSENTIAL	1.12734	NONESSENTIAL	0.982372	NONESSENTIAL	FALSE	0	0
b2206	NONESSENTIAL	1.12734	NONESSENTIAL	0.982372	NONESSENTIAL	FALSE	0	0
b2207	NONESSENTIAL	1.12734	NONESSENTIAL			FALSE	0	0
b2210	NONESSENTIAL	1.12734	NONESSENTIAL	0.982372	NONESSENTIAL	FALSE	0	0
b2215	NONESSENTIAL	1.12734	NONESSENTIAL	0.982372	NONESSENTIAL	FALSE	0	0
b2221	NONESSENTIAL	1.12734	NONESSENTIAL	0.982372	NONESSENTIAL	FALSE	0	0
b2222	NONESSENTIAL	1.12734	NONESSENTIAL	0.982372	NONESSENTIAL	FALSE	0	0
b2223	NONESSENTIAL	1.12734	NONESSENTIAL	0.982372	NONESSENTIAL	FALSE	0	0
b2224	NONESSENTIAL	1.12734	NONESSENTIAL	0.982372	NONESSENTIAL	FALSE	0	0
b2232	NONESSENTIAL	1.12734	NONESSENTIAL	0.982372	NONESSENTIAL	FALSE	0	0
b2234	ESSENTIAL	1.12734	NONESSENTIAL	0.982372	NONESSENTIAL	FALSE	0	0
b2235	ESSENTIAL	1.12734	NONESSENTIAL	0.982372	NONESSENTIAL	FALSE	0	0
b2239	NONESSENTIAL	1.12734	NONESSENTIAL	0.982372	NONESSENTIAL	FALSE	0	0
b2240	NONESSENTIAL	1.12734	NONESSENTIAL	0.982372	NONESSENTIAL	FALSE	0	0
b2241	NONESSENTIAL	1.12734	NONESSENTIAL	0.982372	NONESSENTIAL	FALSE	0	0
b2242	NONESSENTIAL	1.12734	NONESSENTIAL	0.982372	NONESSENTIAL	FALSE	0	0
b2243	NONESSENTIAL	1.12734	NONESSENTIAL	0.982372	NONESSENTIAL	FALSE	0	0
b2253	NONESSENTIAL	1.12734	NONESSENTIAL	0.982372	NONESSENTIAL	FALSE	0	0
b2254	NONESSENTIAL	1.12734	NONESSENTIAL	0.982372	NONESSENTIAL	FALSE	0	0
b2255	NONESSENTIAL	1.12734	NONESSENTIAL	0.982372	NONESSENTIAL	FALSE	0	0
b2256	NONESSENTIAL	1.12734	NONESSENTIAL	0.982372	NONESSENTIAL	FALSE	0	0
b2257	NONESSENTIAL	1.12734	NONESSENTIAL	0.982372	NONESSENTIAL	FALSE	0	0
b2258	NONESSENTIAL	1.12734	NONESSENTIAL	0.982372	NONESSENTIAL	FALSE	0	0
b2260	NONESSENTIAL	1.12734	NONESSENTIAL	0.982372	NONESSENTIAL	FALSE	0	0
b2261	NONESSENTIAL	1.12734	NONESSENTIAL	0.982372	NONESSENTIAL	FALSE	0	0
b2262	NONESSENTIAL	1.12734	NONESSENTIAL	0.982372	NONESSENTIAL	FALSE	0	0
b2263	NONESSENTIAL	1.12734	NONESSENTIAL	0.982372	NONESSENTIAL	FALSE	0	0
b2264	NONESSENTIAL	1.12734	NONESSENTIAL	0.982372	NONESSENTIAL	FALSE	0	0
b2265	NONESSENTIAL	1.12734	NONESSENTIAL	0.982372	NONESSENTIAL	FALSE	0	0
b2268	NONESSENTIAL	1.12734	NONESSENTIAL			FALSE	0	0
b2291	NONESSENTIAL	1.12734	NONESSENTIAL	0.982372	NONESSENTIAL	FALSE	0	0
b2296	NONESSENTIAL	1.12734	NONESSENTIAL	0.982372	NONESSENTIAL	FALSE	0	0
b2297	NONESSENTIAL	1.12734	NONESSENTIAL	0.982372	NONESSENTIAL	FALSE	0	0
b2303	NONESSENTIAL	1.12734	NONESSENTIAL	0.982372	NONESSENTIAL	FALSE	0	0
b2306	NONESSENTIAL	1.12734	NONESSENTIAL	0.982372	NONESSENTIAL	FALSE	0	0
b2307	NONESSENTIAL	1.12734	NONESSENTIAL	0.982372	NONESSENTIAL	FALSE	0	0
b2308	NONESSENTIAL	1.12734	NONESSENTIAL	0.982372	NONESSENTIAL	FALSE	0	0
b2309	NONESSENTIAL	1.12734	NONESSENTIAL	0.982372	NONESSENTIAL	FALSE	0	0
b2310	NONESSENTIAL	1.12734	NONESSENTIAL	0.982372	NONESSENTIAL	FALSE	0	0
b2311	NONESSENTIAL	1.12734	NONESSENTIAL	0	ESSENTIAL	FALSE	0	0
b2315	ESSENTIAL	1.12734	NONESSENTIAL	0	ESSENTIAL	FALSE	0	0
b2328	NONESSENTIAL	1.12734	NONESSENTIAL	0.982372	NONESSENTIAL	FALSE	0	0
b2344	NONESSENTIAL	1.12734	NONESSENTIAL	0.982372	NONESSENTIAL	FALSE	0	0
b2366	NONESSENTIAL	1.12734	NONESSENTIAL	0.982372	NONESSENTIAL	FALSE	0	0
b2373	NONESSENTIAL	1.12734	NONESSENTIAL	0.982372	NONESSENTIAL	FALSE	0	0
b2374	NONESSENTIAL	1.12734	NONESSENTIAL	0.982372	NONESSENTIAL	FALSE	0	0
b2378	NONESSENTIAL	1.12734	NONESSENTIAL	0.982372	NONESSENTIAL	FALSE	0	0
b2379	NONESSENTIAL	1.12734	NONESSENTIAL	0.982372	NONESSENTIAL	FALSE	0	0
b2388	NONESSENTIAL	1.12734	NONESSENTIAL	0.982372	NONESSENTIAL	FALSE	0	0
b2392	NONESSENTIAL	1.12734	NONESSENTIAL	0.982372	NONESSENTIAL	FALSE	0	0
b2393	NONESSENTIAL	1.12734	NONESSENTIAL	0.982372	NONESSENTIAL	FALSE	0	0
b2406	NONESSENTIAL	1.12734	NONESSENTIAL	0.982372	NONESSENTIAL	FALSE	0	0
b2407	NONESSENTIAL	1.12734	NONESSENTIAL	0.982372	NONESSENTIAL	FALSE	0	0
b2411	ESSENTIAL	1.12734	NONESSENTIAL	0.982372	NONESSENTIAL	FALSE	0	0
b2414	NONESSENTIAL	1.12734	NONESSENTIAL	0.982372	NONESSENTIAL	FALSE	0	0
b2418	NONESSENTIAL	1.12734	NONESSENTIAL	0.982372	NONESSENTIAL	FALSE	0	0
b2428	NONESSENTIAL	1.12734	NONESSENTIAL	0.982372	NONESSENTIAL	FALSE	0	0
b2429	NONESSENTIAL	1.12734	NONESSENTIAL	0.982372	NONESSENTIAL	FALSE	0	0
b2435	NONESSENTIAL	1.12734	NONESSENTIAL	0.982372	NONESSENTIAL	FALSE	0	0
b2440	NONESSENTIAL	1.12734	NONESSENTIAL	0.982372	NONESSENTIAL	FALSE	0	0
b2441	NONESSENTIAL	1.12734	NONESSENTIAL	0.982372	NONESSENTIAL	FALSE	0	0
b2463	NONESSENTIAL	1.12734	NONESSENTIAL	0.982372	NONESSENTIAL	FALSE	0	0
b2464	NONESSENTIAL	1.12734	NONESSENTIAL	0.982372	NONESSENTIAL	FALSE	0	0
b2467	NONESSENTIAL	1.12734	NONESSENTIAL	0.982372	NONESSENTIAL	FALSE	0	0
b2470	NONESSENTIAL	1.12734	NONESSENTIAL	0.982372	NONESSENTIAL	FALSE	0	0
b2480	NONESSENTIAL	1.12734	NONESSENTIAL	0.982372	NONESSENTIAL	FALSE	0	0
b2481	NONESSENTIAL	1.12734	NONESSENTIAL	0.982372	NONESSENTIAL	FALSE	0	0
b2482	NONESSENTIAL	1.12734	NONESSENTIAL	0.982372	NONESSENTIAL	FALSE	0	0
b2483	NONESSENTIAL	1.12734	NONESSENTIAL	0.982372	NONESSENTIAL	FALSE	0	0
b2484	NONESSENTIAL	1.12734	NONESSENTIAL	0.982372	NONESSENTIAL	FALSE	0	0
b2485	NONESSENTIAL	1.12734	NONESSENTIAL	0.982372	NONESSENTIAL	FALSE	0	0
b2486	NONESSENTIAL	1.12734	NONESSENTIAL	0.982372	NONESSENTIAL	FALSE	0	0
b2487	NONESSENTIAL	1.12734	NONESSENTIAL	0.982372	NONESSENTIAL	FALSE	0	0
b2488	NONESSENTIAL	1.12734	NONESSENTIAL	0.982372	NONESSENTIAL	FALSE	0	0
b2489	NONESSENTIAL	1.12734	NONESSENTIAL	0.982372	NONESSENTIAL	FALSE	0	0
b2490	NONESSENTIAL	1.12734	NONESSENTIAL	0.982372	NONESSENTIAL	FALSE	0	0
b2497	NONESSENTIAL	1.12734	NONESSENTIAL	0.982372	NONESSENTIAL	FALSE	0	0
b2498	NONESSENTIAL	1.12734	NONESSENTIAL	0.982372	NONESSENTIAL	FALSE	0	0
b2502	NONESSENTIAL	1.12734	NONESSENTIAL	0.982372	NONESSENTIAL	FALSE	0	0
b2518	NONESSENTIAL	1.12734	NONESSENTIAL	0.982372	NONESSENTIAL	FALSE	0	0
b2521	NONESSENTIAL	1.12734	NONESSENTIAL	0.982372	NONESSENTIAL	FALSE	0	0
b2523	NONESSENTIAL	1.12734	NONESSENTIAL	0.982372	NONESSENTIAL	FALSE	0	0
b2526	NONESSENTIAL	1.12734	NONESSENTIAL			FALSE	0	0
b2527	NONESSENTIAL	1.12734	NONESSENTIAL			FALSE	0	0
b2528	NONESSENTIAL	1.12734	NONESSENTIAL	0.98237	NONESSENTIAL	FALSE	0	0
b2529	NONESSENTIAL	1.12734	NONESSENTIAL	0.98237	NONESSENTIAL	FALSE	0	0
b2533	ESSENTIAL	1.12734	NONESSENTIAL	0.982372	NONESSENTIAL	FALSE	0	0
b2536	NONESSENTIAL	1.12734	NONESSENTIAL	0.982372	NONESSENTIAL	FALSE	0	0
b2538	NONESSENTIAL	1.12734	NONESSENTIAL	0.982372	NONESSENTIAL	FALSE	0	0
b2539	NONESSENTIAL	1.12734	NONESSENTIAL	0.982372	NONESSENTIAL	FALSE	0	0
b2540	NONESSENTIAL	1.12734	NONESSENTIAL	0.982372	NONESSENTIAL	FALSE	0	0
b2541	NONESSENTIAL	1.12734	NONESSENTIAL	0.982372	NONESSENTIAL	FALSE	0	0
b2542	NONESSENTIAL	1.12734	NONESSENTIAL	0.982372	NONESSENTIAL	FALSE	0	0
b2552	NONESSENTIAL	1.12734	NONESSENTIAL	0.982372	NONESSENTIAL	FALSE	0	0
b2558	NONESSENTIAL	1.12734	NONESSENTIAL	0.982372	NONESSENTIAL	FALSE	0	0
b2563	ESSENTIAL	1.12734	NONESSENTIAL	0.982372	NONESSENTIAL	FALSE	0	0
b2578	NONESSENTIAL	1.12734	NONESSENTIAL	0.982372	NONESSENTIAL	FALSE	0	0
b2579	NONESSENTIAL	1.12734	NONESSENTIAL	0.982372	NONESSENTIAL	FALSE	0	0
b2582	NONESSENTIAL	1.12734	NONESSENTIAL	0.982372	NONESSENTIAL	FALSE	0	0
b2587	NONESSENTIAL	1.005	NONESSENTIAL	0.982372	NONESSENTIAL	FALSE	0	0
b2615	ESSENTIAL	1.12734	NONESSENTIAL	0	ESSENTIAL	FALSE	0	0
b2661	NONESSENTIAL	1.12734	NONESSENTIAL	0.982372	NONESSENTIAL	FALSE	0	0
b2662	NONESSENTIAL	1.12734	NONESSENTIAL	0.982372	NONESSENTIAL	FALSE	0	0
b2663	NONESSENTIAL	1.12734	NONESSENTIAL	0.982372	NONESSENTIAL	FALSE	0	0
b2675	NONESSENTIAL	1.12734	NONESSENTIAL	0.982372	NONESSENTIAL	FALSE	0	0
b2676	NONESSENTIAL	1.12734	NONESSENTIAL	0.982372	NONESSENTIAL	FALSE	0	0
b2677	NONESSENTIAL	1.12734	NONESSENTIAL	0.982372	NONESSENTIAL	FALSE	0	0
b2678	NONESSENTIAL	1.12734	NONESSENTIAL	0.982372	NONESSENTIAL	FALSE	0	0
b2679	NONESSENTIAL	1.12734	NONESSENTIAL	0.982372	NONESSENTIAL	FALSE	0	0
b2682	NONESSENTIAL	1.12734	NONESSENTIAL	0.982372	NONESSENTIAL	FALSE	0	0
b2683	NONESSENTIAL	1.12734	NONESSENTIAL	0.982372	NONESSENTIAL	FALSE	0	0
b2688	NONESSENTIAL	1.12734	NONESSENTIAL	0.982372	NONESSENTIAL	FALSE	0	0
b2701	NONESSENTIAL	1.12734	NONESSENTIAL	0.982372	NONESSENTIAL	FALSE	0	0
b2702	NONESSENTIAL	1.12734	NONESSENTIAL	0.982372	NONESSENTIAL	FALSE	0	0
b2703	NONESSENTIAL	1.12734	NONESSENTIAL	0.982372	NONESSENTIAL	FALSE	0	0
b2704	NONESSENTIAL	1.12734	NONESSENTIAL	0.982372	NONESSENTIAL	FALSE	0	0
b2705	NONESSENTIAL	1.12734	NONESSENTIAL	0.982372	NONESSENTIAL	FALSE	0	0
b2708	NONESSENTIAL	1.12734	NONESSENTIAL	0.982372	NONESSENTIAL	FALSE	0	0
b2710	NONESSENTIAL	1.12734	NONESSENTIAL	0.982372	NONESSENTIAL	FALSE	0	0
b2711	NONESSENTIAL	1.12734	NONESSENTIAL	0.982372	NONESSENTIAL	FALSE	0	0
b2715	NONESSENTIAL	1.12734	NONESSENTIAL	0.982372	NONESSENTIAL	FALSE	0	0
b2719	NONESSENTIAL	1.12734	NONESSENTIAL	0.982372	NONESSENTIAL	FALSE	0	0
b2720	NONESSENTIAL	1.12734	NONESSENTIAL	0.982372	NONESSENTIAL	FALSE	0	0
b2721	NONESSENTIAL	1.12734	NONESSENTIAL	0.982372	NONESSENTIAL	FALSE	0	0
b2722	NONESSENTIAL	1.12734	NONESSENTIAL	0.982372	NONESSENTIAL	FALSE	0	0
b2723	NONESSENTIAL	1.12734	NONESSENTIAL	0.982372	NONESSENTIAL	FALSE	0	0
b2724	NONESSENTIAL	1.12734	NONESSENTIAL	0.982372	NONESSENTIAL	FALSE	0	0
b2738	NONESSENTIAL	1.12734	NONESSENTIAL	0.982372	NONESSENTIAL	FALSE	0	0
b2744	NONESSENTIAL	1.12734	NONESSENTIAL	0.982372	NONESSENTIAL	FALSE	0	0
b2781	NONESSENTIAL	1.12734	NONESSENTIAL	0.982372	NONESSENTIAL	FALSE	0	0
b2784	NONESSENTIAL	1.12734	NONESSENTIAL	0.982372	NONESSENTIAL	FALSE	0	0
b2787	NONESSENTIAL	1.12734	NONESSENTIAL	0.982372	NONESSENTIAL	FALSE	0	0
b2788	NONESSENTIAL	1.12734	NONESSENTIAL	0.982372	NONESSENTIAL	FALSE	0	0
b2789	NONESSENTIAL	1.12734	NONESSENTIAL	0.982372	NONESSENTIAL	FALSE	0	0
b2796	NONESSENTIAL	1.12734	NONESSENTIAL	0.982372	NONESSENTIAL	FALSE	0	0
b2797	NONESSENTIAL	1.12734	NONESSENTIAL	0.982372	NONESSENTIAL	FALSE	0	0
b2799	NONESSENTIAL	1.12734	NONESSENTIAL	0.982372	NONESSENTIAL	FALSE	0	0
b2800	NONESSENTIAL	1.12734	NONESSENTIAL	0.982372	NONESSENTIAL	FALSE	0	0
b2801	NONESSENTIAL	1.12734	NONESSENTIAL	0.982372	NONESSENTIAL	FALSE	0	0
b2802	NONESSENTIAL	1.12734	NONESSENTIAL	0.982372	NONESSENTIAL	FALSE	0	0
b2803	NONESSENTIAL	1.12734	NONESSENTIAL	0.982372	NONESSENTIAL	FALSE	0	0
b2810	NONESSENTIAL	1.12734	NONESSENTIAL	0.982372	NONESSENTIAL	FALSE	0	0
b2811	NONESSENTIAL	1.12734	NONESSENTIAL			FALSE	0	0
b2813	NONESSENTIAL	1.12734	NONESSENTIAL	0.982372	NONESSENTIAL	FALSE	0	0
b2817	NONESSENTIAL	1.12734	NONESSENTIAL	0.982372	NONESSENTIAL	FALSE	0	0
b2835	NONESSENTIAL	1.12734	NONESSENTIAL	0.982372	NONESSENTIAL	FALSE	0	0
b2841	NONESSENTIAL	1.12734	NONESSENTIAL	0.982372	NONESSENTIAL	FALSE	0	0
b2866	NONESSENTIAL	1.12734	NONESSENTIAL	0.982372	NONESSENTIAL	FALSE	0	0
b2867	NONESSENTIAL	1.12734	NONESSENTIAL	0.982372	NONESSENTIAL	FALSE	0	0
b2868	NONESSENTIAL	1.12734	NONESSENTIAL	0.982372	NONESSENTIAL	FALSE	0	0
b2871	NONESSENTIAL	1.12734	NONESSENTIAL	0.982372	NONESSENTIAL	FALSE	0	0
b2877	NONESSENTIAL	1.12734	NONESSENTIAL	0.982372	NONESSENTIAL	FALSE	0	0
b2882	NONESSENTIAL	1.12734	NONESSENTIAL	0.982372	NONESSENTIAL	FALSE	0	0
b2883	NONESSENTIAL	1.12734	NONESSENTIAL	0.982372	NONESSENTIAL	FALSE	0	0
b2889	NONESSENTIAL	1.12734	NONESSENTIAL	0.982372	NONESSENTIAL	FALSE	0	0
b2893	NONESSENTIAL	1.12734	NONESSENTIAL	0.982372	NONESSENTIAL	FALSE	0	0
b2895	NONESSENTIAL	1.12734	NONESSENTIAL	0.982372	NONESSENTIAL	FALSE	0	0
b2901	NONESSENTIAL	1.12734	NONESSENTIAL	0.982372	NONESSENTIAL	FALSE	0	0
b2907	NONESSENTIAL	1.12734	NONESSENTIAL	0.982372	NONESSENTIAL	FALSE	0	0
b2912	NONESSENTIAL	1.12734	NONESSENTIAL	0.982372	NONESSENTIAL	FALSE	0	0
b2914	NONESSENTIAL	1.12734	NONESSENTIAL	0.982372	NONESSENTIAL	FALSE	0	0
b2917	NONESSENTIAL	1.12734	NONESSENTIAL	0.982372	NONESSENTIAL	FALSE	0	0
b2919	NONESSENTIAL	1.12734	NONESSENTIAL	0.982372	NONESSENTIAL	FALSE	0	0
b2920	NONESSENTIAL	1.12734	NONESSENTIAL	0.982372	NONESSENTIAL	FALSE	0	0
b2923	NONESSENTIAL	1.12734	NONESSENTIAL	0.982372	NONESSENTIAL	FALSE	0	0
b2927	NONESSENTIAL	1.12734	NONESSENTIAL	0.982372	NONESSENTIAL	FALSE	0	0
b2930	NONESSENTIAL	1.12734	NONESSENTIAL	0.982372	NONESSENTIAL	FALSE	0	0
b2935	NONESSENTIAL	1.12734	NONESSENTIAL	0.982372	NONESSENTIAL	FALSE	0	0
b2937	NONESSENTIAL	1.12734	NONESSENTIAL	0.982372	NONESSENTIAL	FALSE	0	0
b2938	NONESSENTIAL	1.12734	NONESSENTIAL	0.982372	NONESSENTIAL	FALSE	0	0
b2943	NONESSENTIAL	1.12734	NONESSENTIAL	0.982372	NONESSENTIAL	FALSE	0	0
b2947	NONESSENTIAL	1.12734	NONESSENTIAL	0.982372	NONESSENTIAL	FALSE	0	0
b2954	NONESSENTIAL	1.12734	NONESSENTIAL	0.982372	NONESSENTIAL	FALSE	0	0
b2957	NONESSENTIAL	1.12734	NONESSENTIAL	0.982372	NONESSENTIAL	FALSE	0	0
b2963	NONESSENTIAL	1.12734	NONESSENTIAL	0.982372	NONESSENTIAL	FALSE	0	0
b2964	NONESSENTIAL	1.12734	NONESSENTIAL	0.982372	NONESSENTIAL	FALSE	0	0
b2965	NONESSENTIAL	1.12734	NONESSENTIAL	0.982372	NONESSENTIAL	FALSE	0	0
b2975	NONESSENTIAL	1.12734	NONESSENTIAL	0.982372	NONESSENTIAL	FALSE	0	0
b2976	NONESSENTIAL	1.12734	NONESSENTIAL	0.982372	NONESSENTIAL	FALSE	0	0
b2979	NONESSENTIAL	1.12734	NONESSENTIAL	0.982357	NONESSENTIAL	FALSE	0	0
b2987	NONESSENTIAL	1.12734	NONESSENTIAL	0.982372	NONESSENTIAL	FALSE	0	0
b2988	NONESSENTIAL	1.12734	NONESSENTIAL	0.982372	NONESSENTIAL	FALSE	0	0
b2994	NONESSENTIAL	1.12734	NONESSENTIAL	0.982372	NONESSENTIAL	FALSE	0	0
b2995	NONESSENTIAL	1.12734	NONESSENTIAL	0.982372	NONESSENTIAL	FALSE	0	0
b2996	NONESSENTIAL	1.12734	NONESSENTIAL	0.982372	NONESSENTIAL	FALSE	0	0
b2997	NONESSENTIAL	1.12734	NONESSENTIAL	0.982372	NONESSENTIAL	FALSE	0	0
b3001	NONESSENTIAL	1.12734	NONESSENTIAL	0.982372	NONESSENTIAL	FALSE	0	0
b3005	NONESSENTIAL	1.005	NONESSENTIAL	0.982372	NONESSENTIAL	FALSE	0	0
b3006	NONESSENTIAL	1.005	NONESSENTIAL	0.982372	NONESSENTIAL	FALSE	0	0
b3008	INCONSISTENT	1.12734	NONESSENTIAL	0.982372	NONESSENTIAL	FALSE	0	0
b3012	NONESSENTIAL	1.12734	NONESSENTIAL	0.982372	NONESSENTIAL	FALSE	0	0
b3028	NONESSENTIAL	1.12734	NONESSENTIAL	0.982372	NONESSENTIAL	FALSE	0	0
b3029	NONESSENTIAL	1.12734	NONESSENTIAL	0.982372	NONESSENTIAL	FALSE	0	0
b3034	NONESSENTIAL	1.12734	NONESSENTIAL	0.982372	NONESSENTIAL	FALSE	0	0
b3035	NONESSENTIAL	1.12734	NONESSENTIAL	0.982372	NONESSENTIAL	FALSE	0	0
b3052	NONESSENTIAL	1.12734	NONESSENTIAL	0.982372	NONESSENTIAL	FALSE	0	0
b3057	NONESSENTIAL	1.12734	NONESSENTIAL	0.982372	NONESSENTIAL	FALSE	0	0
b3058	NONESSENTIAL	1.12734	NONESSENTIAL	0	ESSENTIAL	FALSE	0	0
b3059	NONESSENTIAL	1.12734	NONESSENTIAL	0.982372	NONESSENTIAL	FALSE	0	0
b3061	NONESSENTIAL	1.12734	NONESSENTIAL	0.982372	NONESSENTIAL	FALSE	0	0
b3062	NONESSENTIAL	1.12734	NONESSENTIAL	0.982372	NONESSENTIAL	FALSE	0	0
b3063	NONESSENTIAL	1.12734	NONESSENTIAL	0.982372	NONESSENTIAL	FALSE	0	0
b3073	NONESSENTIAL	1.005	NONESSENTIAL	0.982372	NONESSENTIAL	FALSE	0	0
b3089	NONESSENTIAL	1.12734	NONESSENTIAL	0.982372	NONESSENTIAL	FALSE	0	0
b3091	NONESSENTIAL	1.12734	NONESSENTIAL	0.982372	NONESSENTIAL	FALSE	0	0
b3092	NONESSENTIAL	1.12734	NONESSENTIAL	0.982372	NONESSENTIAL	FALSE	0	0
b3093	NONESSENTIAL	1.12734	NONESSENTIAL	0.982372	NONESSENTIAL	FALSE	0	0
b3115	NONESSENTIAL	1.12734	NONESSENTIAL	0.982372	NONESSENTIAL	FALSE	0	0
b3116	NONESSENTIAL	1.12734	NONESSENTIAL	0.982372	NONESSENTIAL	FALSE	0	0
b3124	NONESSENTIAL	1.12734	NONESSENTIAL	0.982372	NONESSENTIAL	FALSE	0	0
b3125	NONESSENTIAL	1.12734	NONESSENTIAL	0.982372	NONESSENTIAL	FALSE	0	0
b3126	NONESSENTIAL	1.12734	NONESSENTIAL	0.982372	NONESSENTIAL	FALSE	0	0
b3127	NONESSENTIAL	1.12734	NONESSENTIAL	0.982372	NONESSENTIAL	FALSE	0	0
b3128	NONESSENTIAL	1.12734	NONESSENTIAL	0.982372	NONESSENTIAL	FALSE	0	0
b3132	NONESSENTIAL	1.12734	NONESSENTIAL	0.982372	NONESSENTIAL	FALSE	0	0
b3137	NONESSENTIAL	1.12734	NONESSENTIAL	0.982372	NONESSENTIAL	FALSE	0	0
b3161	NONESSENTIAL	1.12734	NONESSENTIAL	0.982372	NONESSENTIAL	FALSE	0	0
b3177	NONESSENTIAL	1.12734	NONESSENTIAL	0	ESSENTIAL	FALSE	0	0
b3182	NONESSENTIAL	1.12734	NONESSENTIAL	0.982372	NONESSENTIAL	FALSE	0	0
b3187	ESSENTIAL	1.12734	NONESSENTIAL	0	ESSENTIAL	FALSE	0	0
b3196	NONESSENTIAL	1.12734	NONESSENTIAL	0	ESSENTIAL	FALSE	0	0
b3212	NONESSENTIAL	1.12734	NONESSENTIAL	0.982372	NONESSENTIAL	FALSE	0	0
b3213	NONESSENTIAL	1.12734	NONESSENTIAL	0.982372	NONESSENTIAL	FALSE	0	0
b3222	NONESSENTIAL	1.12734	NONESSENTIAL	0.982372	NONESSENTIAL	FALSE	0	0
b3223	NONESSENTIAL	1.12734	NONESSENTIAL	0.982372	NONESSENTIAL	FALSE	0	0
b3224	NONESSENTIAL	1.12734	NONESSENTIAL	0.982372	NONESSENTIAL	FALSE	0	0
b3225	NONESSENTIAL	1.12734	NONESSENTIAL	0.982372	NONESSENTIAL	FALSE	0	0
b3258	NONESSENTIAL	1.12734	NONESSENTIAL	0.982372	NONESSENTIAL	FALSE	0	0
b3265	NONESSENTIAL	1.12734	NONESSENTIAL	0.982372	NONESSENTIAL	FALSE	0	0
b3266	NONESSENTIAL	1.12734	NONESSENTIAL	0.982372	NONESSENTIAL	FALSE	0	0
b3290	NONESSENTIAL	1.12734	NONESSENTIAL	0.982372	NONESSENTIAL	FALSE	0	0
b3350	NONESSENTIAL	1.12734	NONESSENTIAL	0.982372	NONESSENTIAL	FALSE	0	0
b3360	INCONSISTENT	1.12734	NONESSENTIAL	0	ESSENTIAL	FALSE	0	0
b3365	NONESSENTIAL	1.12734	NONESSENTIAL	0.982372	NONESSENTIAL	FALSE	0	0
b3366	NONESSENTIAL	1.12734	NONESSENTIAL	0.982372	NONESSENTIAL	FALSE	0	0
b3367	NONESSENTIAL	1.12734	NONESSENTIAL	0.982372	NONESSENTIAL	FALSE	0	0
b3370	NONESSENTIAL	1.12734	NONESSENTIAL	0.982372	NONESSENTIAL	FALSE	0	0
b3371	NONESSENTIAL	1.12734	NONESSENTIAL	0.982372	NONESSENTIAL	FALSE	0	0
b3374	NONESSENTIAL	1.12734	NONESSENTIAL	0.982372	NONESSENTIAL	FALSE	0	0
b3380	NONESSENTIAL	1.12734	NONESSENTIAL	0.982372	NONESSENTIAL	FALSE	0	0
b3385	NONESSENTIAL	1.12734	NONESSENTIAL	0.982372	NONESSENTIAL	FALSE	0	0
b3396	NONESSENTIAL	1.12734	NONESSENTIAL	0.982372	NONESSENTIAL	FALSE	0	0
b3397	NONESSENTIAL	1.12734	NONESSENTIAL	0.982372	NONESSENTIAL	FALSE	0	0
b3403	NONESSENTIAL	1.12734	NONESSENTIAL	0.982372	NONESSENTIAL	FALSE	0	0
b3409	NONESSENTIAL	1.12734	NONESSENTIAL	0.982372	NONESSENTIAL	FALSE	0	0
b3412	NONESSENTIAL	1.12734	NONESSENTIAL	0	ESSENTIAL	FALSE	0	0
b3415	NONESSENTIAL	1.12734	NONESSENTIAL	0.982372	NONESSENTIAL	FALSE	0	0
b3416	NONESSENTIAL	1.12734	NONESSENTIAL	0.982372	NONESSENTIAL	FALSE	0	0
b3417	NONESSENTIAL	1.12734	NONESSENTIAL	0.982372	NONESSENTIAL	FALSE	0	0
b3425	NONESSENTIAL	1.12734	NONESSENTIAL	0.982372	NONESSENTIAL	FALSE	0	0
b3426	NONESSENTIAL	1.12734	NONESSENTIAL	0.982372	NONESSENTIAL	FALSE	0	0
b3428	NONESSENTIAL	1.12734	NONESSENTIAL	0.982372	NONESSENTIAL	FALSE	0	0
b3431	NONESSENTIAL	1.12734	NONESSENTIAL	0.982372	NONESSENTIAL	FALSE	0	0
b3432	NONESSENTIAL	1.12734	NONESSENTIAL	0.982372	NONESSENTIAL	FALSE	0	0
b3437	NONESSENTIAL	1.12734	NONESSENTIAL	0.982372	NONESSENTIAL	FALSE	0	0
b3447	NONESSENTIAL	1.12734	NONESSENTIAL	0.982372	NONESSENTIAL	FALSE	0	0
b3449	NONESSENTIAL	1.12734	NONESSENTIAL	0.982372	NONESSENTIAL	FALSE	0	0
b3450	NONESSENTIAL	1.12734	NONESSENTIAL	0.982372	NONESSENTIAL	FALSE	0	0
b3451	NONESSENTIAL	1.12734	NONESSENTIAL	0.982372	NONESSENTIAL	FALSE	0	0
b3452	NONESSENTIAL	1.12734	NONESSENTIAL	0.982372	NONESSENTIAL	FALSE	0	0
b3453	NONESSENTIAL	1.12734	NONESSENTIAL	0.982372	NONESSENTIAL	FALSE	0	0
b3454	NONESSENTIAL	1.12734	NONESSENTIAL	0.982372	NONESSENTIAL	FALSE	0	0
b3455	NONESSENTIAL	1.12734	NONESSENTIAL	0.982372	NONESSENTIAL	FALSE	0	0
b3456	NONESSENTIAL	1.12734	NONESSENTIAL	0.982372	NONESSENTIAL	FALSE	0	0
b3457	NONESSENTIAL	1.12734	NONESSENTIAL	0.982372	NONESSENTIAL	FALSE	0	0
b3458	NONESSENTIAL	1.12734	NONESSENTIAL	0.982372	NONESSENTIAL	FALSE	0	0
b3460	NONESSENTIAL	1.12734	NONESSENTIAL	0.982372	NONESSENTIAL	FALSE	0	0
b3469	NONESSENTIAL	1.12734	NONESSENTIAL	0.982372	NONESSENTIAL	FALSE	0	0
b3475	NONESSENTIAL	1.12734	NONESSENTIAL	0.982372	NONESSENTIAL	FALSE	0	0
b3476	NONESSENTIAL	1.12734	NONESSENTIAL	0.982372	NONESSENTIAL	FALSE	0	0
b3477	NONESSENTIAL	1.12734	NONESSENTIAL	0.982372	NONESSENTIAL	FALSE	0	0
b3478	NONESSENTIAL	1.12734	NONESSENTIAL	0.982372	NONESSENTIAL	FALSE	0	0
b3479	NONESSENTIAL	1.12734	NONESSENTIAL	0.982372	NONESSENTIAL	FALSE	0	0
b3480	NONESSENTIAL	1.12734	NONESSENTIAL	0.982372	NONESSENTIAL	FALSE	0	0
b3496	NONESSENTIAL	1.12734	NONESSENTIAL	0.982372	NONESSENTIAL	FALSE	0	0
b3502	NONESSENTIAL	1.12734	NONESSENTIAL	0.982372	NONESSENTIAL	FALSE	0	0
b3503	NONESSENTIAL	1.12734	NONESSENTIAL	0.982372	NONESSENTIAL	FALSE	0	0
b3517	NONESSENTIAL	1.12734	NONESSENTIAL	0.982372	NONESSENTIAL	FALSE	0	0
b3519	NONESSENTIAL	1.12734	NONESSENTIAL	0.982372	NONESSENTIAL	FALSE	0	0
b3526	NONESSENTIAL	1.12734	NONESSENTIAL	0.982372	NONESSENTIAL	FALSE	0	0
b3528	NONESSENTIAL	1.12734	NONESSENTIAL	0.982372	NONESSENTIAL	FALSE	0	0
b3540	NONESSENTIAL	1.12734	NONESSENTIAL	0.982372	NONESSENTIAL	FALSE	0	0
b3541	NONESSENTIAL	1.12734	NONESSENTIAL	0.982372	NONESSENTIAL	FALSE	0	0
b3542	NONESSENTIAL	1.12734	NONESSENTIAL	0.982372	NONESSENTIAL	FALSE	0	0
b3543	NONESSENTIAL	1.12734	NONESSENTIAL	0.982372	NONESSENTIAL	FALSE	0	0
b3544	NONESSENTIAL	1.12734	NONESSENTIAL	0.982372	NONESSENTIAL	FALSE	0	0
b3546	NONESSENTIAL	1.12734	NONESSENTIAL	0.982372	NONESSENTIAL	FALSE	0	0
b3551	NONESSENTIAL	1.12734	NONESSENTIAL	0.982372	NONESSENTIAL	FALSE	0	0
b3553	NONESSENTIAL	1.12734	NONESSENTIAL	0.982372	NONESSENTIAL	FALSE	0	0
b3564	NONESSENTIAL	1.12734	NONESSENTIAL	0.982372	NONESSENTIAL	FALSE	0	0
b3565	NONESSENTIAL	1.12734	NONESSENTIAL	0.982372	NONESSENTIAL	FALSE	0	0
b3566	NONESSENTIAL	1.12734	NONESSENTIAL	0.982372	NONESSENTIAL	FALSE	0	0
b3567	NONESSENTIAL	1.12734	NONESSENTIAL	0.982372	NONESSENTIAL	FALSE	0	0
b3568	NONESSENTIAL	1.12734	NONESSENTIAL	0.982372	NONESSENTIAL	FALSE	0	0
b3571	NONESSENTIAL	1.12734	NONESSENTIAL	0.982372	NONESSENTIAL	FALSE	0	0
b3572	NONESSENTIAL	1.12734	NONESSENTIAL	0.982372	NONESSENTIAL	FALSE	0	0
b3575	NONESSENTIAL	1.12734	NONESSENTIAL	0.982372	NONESSENTIAL	FALSE	0	0
b3577	NONESSENTIAL	1.12734	NONESSENTIAL	0.982372	NONESSENTIAL	FALSE	0	0
b3578	NONESSENTIAL	1.12734	NONESSENTIAL	0.982372	NONESSENTIAL	FALSE	0	0
b3579	NONESSENTIAL	1.12734	NONESSENTIAL	0.982372	NONESSENTIAL	FALSE	0	0
b3580	NONESSENTIAL	1.12734	NONESSENTIAL	0.982372	NONESSENTIAL	FALSE	0	0
b3581	NONESSENTIAL	1.12734	NONESSENTIAL	0.982372	NONESSENTIAL	FALSE	0	0
b3583	NONESSENTIAL	1.12734	NONESSENTIAL	0.982372	NONESSENTIAL	FALSE	0	0
b3588	NONESSENTIAL	1.12734	NONESSENTIAL	0.982372	NONESSENTIAL	FALSE	0	0
b3599	NONESSENTIAL	1.12734	NONESSENTIAL	0.982372	NONESSENTIAL	FALSE	0	0
b3600	NONESSENTIAL	1.12734	NONESSENTIAL	0.982372	NONESSENTIAL	FALSE	0	0
b3603	NONESSENTIAL	1.12734	NONESSENTIAL	0.982372	NONESSENTIAL	FALSE	0	0
b3605	NONESSENTIAL	1.12734	NONESSENTIAL	0.982372	NONESSENTIAL	FALSE	0	0
b3610	NONESSENTIAL	1.12734	NONESSENTIAL	0.982372	NONESSENTIAL	FALSE	0	0
b3612	NONESSENTIAL	1.12734	NONESSENTIAL	0.982372	NONESSENTIAL	FALSE	0	0
b3616	NONESSENTIAL	1.12734	NONESSENTIAL	0.982372	NONESSENTIAL	FALSE	0	0
b3617	NONESSENTIAL	1.12734	NONESSENTIAL	0.982372	NONESSENTIAL	FALSE	0	0
b3619	NONESSENTIAL	1.12734	NONESSENTIAL	0.982372	NONESSENTIAL	FALSE	0	0
b3620	NONESSENTIAL	1.12734	NONESSENTIAL	0.982372	NONESSENTIAL	FALSE	0	0
b3621	NONESSENTIAL	1.12734	NONESSENTIAL	0.982372	NONESSENTIAL	FALSE	0	0
b3622	NONESSENTIAL	1.12734	NONESSENTIAL	0.982372	NONESSENTIAL	FALSE	0	0
b3623	ESSENTIAL	1.12734	NONESSENTIAL	0.982372	NONESSENTIAL	FALSE	0	0
b3624	NONESSENTIAL	1.12734	NONESSENTIAL	0.982372	NONESSENTIAL	FALSE	0	0
b3625	NONESSENTIAL	1.12734	NONESSENTIAL	0.982372	NONESSENTIAL	FALSE	0	0
b3626	NONESSENTIAL	1.12734	NONESSENTIAL	0.982372	NONESSENTIAL	FALSE	0	0
b3627	NONESSENTIAL	1.12734	NONESSENTIAL	0.982372	NONESSENTIAL	FALSE	0	0
b3628	NONESSENTIAL	1.12734	NONESSENTIAL	0.982372	NONESSENTIAL	FALSE	0	0
b3629	NONESSENTIAL	1.12734	NONESSENTIAL	0.982372	NONESSENTIAL	FALSE	0	0
b3630	NONESSENTIAL	1.12734	NONESSENTIAL	0.982372	NONESSENTIAL	FALSE	0	0
b3631	NONESSENTIAL	1.12734	NONESSENTIAL	0.982372	NONESSENTIAL	FALSE	0	0
b3632	NONESSENTIAL	1.12734	NONESSENTIAL	0.982372	NONESSENTIAL	FALSE	0	0
b3634	ESSENTIAL	1.12734	NONESSENTIAL	0	ESSENTIAL	FALSE	0	0
b3639	ESSENTIAL	1.12734	NONESSENTIAL	0	ESSENTIAL	FALSE	0	0
b3640	ESSENTIAL	1.12734	NONESSENTIAL	0.982372	NONESSENTIAL	FALSE	0	0
b3650	ESSENTIAL	1.12734	NONESSENTIAL	0.982372	NONESSENTIAL	FALSE	0	0
b3653	NONESSENTIAL	1.12734	NONESSENTIAL	0.982372	NONESSENTIAL	FALSE	0	0
b3654	NONESSENTIAL	1.12734	NONESSENTIAL	0.982372	NONESSENTIAL	FALSE	0	0
b3665	NONESSENTIAL	1.12734	NONESSENTIAL	0.982372	NONESSENTIAL	FALSE	0	0
b3666	NONESSENTIAL	1.12734	NONESSENTIAL	0.982372	NONESSENTIAL	FALSE	0	0
b3679	NONESSENTIAL	1.12734	NONESSENTIAL	0.982372	NONESSENTIAL	FALSE	0	0
b3691	NONESSENTIAL	1.12734	NONESSENTIAL	0.982372	NONESSENTIAL	FALSE	0	0
b3693	NONESSENTIAL	1.12734	NONESSENTIAL	0.982372	NONESSENTIAL	FALSE	0	0
b3709	INCONSISTENT	1.12734	NONESSENTIAL	0.982372	NONESSENTIAL	FALSE	0	0
b3714	NONESSENTIAL	1.12734	NONESSENTIAL	0.982372	NONESSENTIAL	FALSE	0	0
b3722	NONESSENTIAL	1.12734	NONESSENTIAL	0.982372	NONESSENTIAL	FALSE	0	0
b3725	NONESSENTIAL	1.12734	NONESSENTIAL	0.982372	NONESSENTIAL	FALSE	0	0
b3726	NONESSENTIAL	1.12734	NONESSENTIAL	0.982372	NONESSENTIAL	FALSE	0	0
b3727	NONESSENTIAL	1.12734	NONESSENTIAL	0.982372	NONESSENTIAL	FALSE	0	0
b3728	NONESSENTIAL	1.12734	NONESSENTIAL	0.982372	NONESSENTIAL	FALSE	0	0
b3748	NONESSENTIAL	1.12734	NONESSENTIAL	0.982372	NONESSENTIAL	FALSE	0	0
b3749	NONESSENTIAL	1.12734	NONESSENTIAL	0.982372	NONESSENTIAL	FALSE	0	0
b3750	NONESSENTIAL	1.12734	NONESSENTIAL	0.982372	NONESSENTIAL	FALSE	0	0
b3751	NONESSENTIAL	1.12734	NONESSENTIAL	0.982372	NONESSENTIAL	FALSE	0	0
b3752	NONESSENTIAL	1.12734	NONESSENTIAL	0.982372	NONESSENTIAL	FALSE	0	0
b3772	INCONSISTENT	1.12734	NONESSENTIAL	0.982372	NONESSENTIAL	FALSE	0	0
b3779	NONESSENTIAL	1.12734	NONESSENTIAL	0.982372	NONESSENTIAL	FALSE	0	0
b3781	NONESSENTIAL	1.12734	NONESSENTIAL	0.982372	NONESSENTIAL	FALSE	0	0
b3784	NONESSENTIAL	1.12734	NONESSENTIAL	0.982372	NONESSENTIAL	FALSE	0	0
b3785	NONESSENTIAL	1.12734	NONESSENTIAL	0.982372	NONESSENTIAL	FALSE	0	0
b3786	NONESSENTIAL	1.12734	NONESSENTIAL	0.982372	NONESSENTIAL	FALSE	0	0
b3787	NONESSENTIAL	1.12734	NONESSENTIAL	0.982372	NONESSENTIAL	FALSE	0	0
b3788	NONESSENTIAL	1.12734	NONESSENTIAL	0.982372	NONESSENTIAL	FALSE	0	0
b3789	NONESSENTIAL	1.12734	NONESSENTIAL	0.982372	NONESSENTIAL	FALSE	0	0
b3790	NONESSENTIAL	1.12734	NONESSENTIAL	0.982372	NONESSENTIAL	FALSE	0	0
b3791	NONESSENTIAL	1.12734	NONESSENTIAL	0.982372	NONESSENTIAL	FALSE	0	0
b3792	NONESSENTIAL	1.12734	NONESSENTIAL	0.982372	NONESSENTIAL	FALSE	0	0
b3793	ESSENTIAL	1.12734	NONESSENTIAL	0.982372	NONESSENTIAL	FALSE	0	0
b3794	NONESSENTIAL	1.12734	NONESSENTIAL	0.982372	NONESSENTIAL	FALSE	0	0
b3806	NONESSENTIAL	1.12734	NONESSENTIAL	0.982372	NONESSENTIAL	FALSE	0	0
b3807	NONESSENTIAL	1.12734	NONESSENTIAL	0	ESSENTIAL	FALSE	0	0
b3816	NONESSENTIAL	1.12734	NONESSENTIAL	0.98237	NONESSENTIAL	FALSE	0	0
b3821	NONESSENTIAL	1.12734	NONESSENTIAL	0.982372	NONESSENTIAL	FALSE	0	0
b3823	NONESSENTIAL	1.12734	NONESSENTIAL	0.982372	NONESSENTIAL	FALSE	0	0
b3824	NONESSENTIAL	1.12734	NONESSENTIAL	0.982372	NONESSENTIAL	FALSE	0	0
b3825	NONESSENTIAL	1.12734	NONESSENTIAL	0.982372	NONESSENTIAL	FALSE	0	0
b3826	NONESSENTIAL	1.12734	NONESSENTIAL	0.982372	NONESSENTIAL	FALSE	0	0
b3831	NONESSENTIAL	1.12734	NONESSENTIAL	0.982372	NONESSENTIAL	FALSE	0	0
b3833	INCONSISTENT	1.12734	NONESSENTIAL	0.982372	NONESSENTIAL	FALSE	0	0
b3835	ESSENTIAL	1.12734	NONESSENTIAL	0.982372	NONESSENTIAL	FALSE	0	0
b3843	ESSENTIAL	1.12734	NONESSENTIAL	0	ESSENTIAL	FALSE	0	0
b3845	NONESSENTIAL	1.12734	NONESSENTIAL	0.982372	NONESSENTIAL	FALSE	0	0
b3849	NONESSENTIAL	1.12734	NONESSENTIAL	0.982372	NONESSENTIAL	FALSE	0	0
b3856	NONESSENTIAL	1.12734	NONESSENTIAL	0.982372	NONESSENTIAL	FALSE	0	0
b3867	NONESSENTIAL	1.12734	NONESSENTIAL	0.982372	NONESSENTIAL	FALSE	0	0
b3875	NONESSENTIAL	1.12734	NONESSENTIAL	0.982372	NONESSENTIAL	FALSE	0	0
b3882	NONESSENTIAL	1.12734	NONESSENTIAL	0.982372	NONESSENTIAL	FALSE	0	0
b3902	NONESSENTIAL	1.12734	NONESSENTIAL	0.982372	NONESSENTIAL	FALSE	0	0
b3903	NONESSENTIAL	1.12734	NONESSENTIAL	0.982372	NONESSENTIAL	FALSE	0	0
b3904	NONESSENTIAL	1.12734	NONESSENTIAL	0.982372	NONESSENTIAL	FALSE	0	0
b3907	NONESSENTIAL	1.12734	NONESSENTIAL	0.982372	NONESSENTIAL	FALSE	0	0
b3908	NONESSENTIAL	1.12734	NONESSENTIAL	0.982372	NONESSENTIAL	FALSE	0	0
b3909	NONESSENTIAL	1.12734	NONESSENTIAL	0.982372	NONESSENTIAL	FALSE	0	0
b3915	NONESSENTIAL	1.12734	NONESSENTIAL	0.982372	NONESSENTIAL	FALSE	0	0
b3917	NONESSENTIAL	1.12734	NONESSENTIAL	0.982372	NONESSENTIAL	FALSE	0	0
b3918	NONESSENTIAL	1.12734	NONESSENTIAL	0.982372	NONESSENTIAL	FALSE	0	0
b3924	NONESSENTIAL	1.12734	NONESSENTIAL	0.982372	NONESSENTIAL	FALSE	0	0
b3925	NONESSENTIAL	1.12734	NONESSENTIAL	0.982372	NONESSENTIAL	FALSE	0	0
b3926	NONESSENTIAL	1.12734	NONESSENTIAL	0.982372	NONESSENTIAL	FALSE	0	0
b3927	NONESSENTIAL	1.12734	NONESSENTIAL	0.982372	NONESSENTIAL	FALSE	0	0
b3930	NONESSENTIAL	1.12734	NONESSENTIAL	0.982372	NONESSENTIAL	FALSE	0	0
b3942	NONESSENTIAL	1.12734	NONESSENTIAL	0.982372	NONESSENTIAL	FALSE	0	0
b3945	NONESSENTIAL	1.12734	NONESSENTIAL	0.982372	NONESSENTIAL	FALSE	0	0
b3951	NONESSENTIAL	1.12734	NONESSENTIAL	0.982372	NONESSENTIAL	FALSE	0	0
b3952	NONESSENTIAL	1.12734	NONESSENTIAL	0.982372	NONESSENTIAL	FALSE	0	0
b3962	NONESSENTIAL	1.12734	NONESSENTIAL	0.982372	NONESSENTIAL	FALSE	0	0
b3966	NONESSENTIAL	1.005	NONESSENTIAL	0.982372	NONESSENTIAL	FALSE	0	0
b3974	NONESSENTIAL	1.12734	NONESSENTIAL	0	ESSENTIAL	FALSE	0	0
b3980	NONESSENTIAL	1.12734	NONESSENTIAL			FALSE	0	0
b3996	NONESSENTIAL	1.12734	NONESSENTIAL	0.982372	NONESSENTIAL	FALSE	0	0
b4015	NONESSENTIAL	1.12734	NONESSENTIAL	0.982372	NONESSENTIAL	FALSE	0	0
b4019	NONESSENTIAL	1.12734	NONESSENTIAL	0.982372	NONESSENTIAL	FALSE	0	0
b4031	NONESSENTIAL	1.12734	NONESSENTIAL	0.982372	NONESSENTIAL	FALSE	0	0
b4032	NONESSENTIAL	1.12734	NONESSENTIAL	0.982372	NONESSENTIAL	FALSE	0	0
b4033	NONESSENTIAL	1.12734	NONESSENTIAL	0.982372	NONESSENTIAL	FALSE	0	0
b4034	NONESSENTIAL	1.12734	NONESSENTIAL	0.982372	NONESSENTIAL	FALSE	0	0
b4035	NONESSENTIAL	1.12734	NONESSENTIAL	0.982372	NONESSENTIAL	FALSE	0	0
b4036	NONESSENTIAL	1.12734	NONESSENTIAL	0.982372	NONESSENTIAL	FALSE	0	0
b4039	NONESSENTIAL	1.12734	NONESSENTIAL	0	ESSENTIAL	FALSE	0	0
b4040	ESSENTIAL	1.12734	NONESSENTIAL	0	ESSENTIAL	FALSE	0	0
b4042	NONESSENTIAL	1.12734	NONESSENTIAL	0.982372	NONESSENTIAL	FALSE	0	0
b4055	NONESSENTIAL	1.12734	NONESSENTIAL	0.982372	NONESSENTIAL	FALSE	0	0
b4067	NONESSENTIAL	1.12734	NONESSENTIAL	0.982372	NONESSENTIAL	FALSE	0	0
b4069	NONESSENTIAL	1.12734	NONESSENTIAL	0.982372	NONESSENTIAL	FALSE	0	0
b4070	NONESSENTIAL	1.12734	NONESSENTIAL	0.982372	NONESSENTIAL	FALSE	0	0
b4071	NONESSENTIAL	1.12734	NONESSENTIAL	0.982372	NONESSENTIAL	FALSE	0	0
b4072	NONESSENTIAL	1.12734	NONESSENTIAL	0.982372	NONESSENTIAL	FALSE	0	0
b4073	NONESSENTIAL	1.12734	NONESSENTIAL	0.982372	NONESSENTIAL	FALSE	0	0
b4077	NONESSENTIAL	1.12734	NONESSENTIAL	0.982372	NONESSENTIAL	FALSE	0	0
b4079	NONESSENTIAL	1.12734	NONESSENTIAL	0.982372	NONESSENTIAL	FALSE	0	0
b4084	ESSENTIAL	1.12734	NONESSENTIAL	0.982372	NONESSENTIAL	FALSE	0	0
b4085	NONESSENTIAL	1.12734	NONESSENTIAL	0.982372	NONESSENTIAL	FALSE	0	0
b4086	NONESSENTIAL	1.12734	NONESSENTIAL	0.982372	NONESSENTIAL	FALSE	0	0
b4087	NONESSENTIAL	1.12734	NONESSENTIAL	0.982372	NONESSENTIAL	FALSE	0	0
b4088	NONESSENTIAL	1.12734	NONESSENTIAL	0.982372	NONESSENTIAL	FALSE	0	0
b4094	NONESSENTIAL	1.12734	NONESSENTIAL	0.982372	NONESSENTIAL	FALSE	0	0
b4111	NONESSENTIAL	1.12734	NONESSENTIAL	0.982372	NONESSENTIAL	FALSE	0	0
b4115	NONESSENTIAL	1.12734	NONESSENTIAL	0.982372	NONESSENTIAL	FALSE	0	0
b4117	NONESSENTIAL	1.12734	NONESSENTIAL	0.982372	NONESSENTIAL	FALSE	0	0
b4119	NONESSENTIAL	1.12734	NONESSENTIAL	0.982372	NONESSENTIAL	FALSE	0	0
b4120	NONESSENTIAL	1.12734	NONESSENTIAL	0.982372	NONESSENTIAL	FALSE	0	0
b4123	NONESSENTIAL	1.12734	NONESSENTIAL	0.982372	NONESSENTIAL	FALSE	0	0
b4129	NONESSENTIAL	1.12734	NONESSENTIAL	0.982372	NONESSENTIAL	FALSE	0	0
b4130	NONESSENTIAL	1.12734	NONESSENTIAL	0.982372	NONESSENTIAL	FALSE	0	0
b4131	NONESSENTIAL	1.12734	NONESSENTIAL	0.982372	NONESSENTIAL	FALSE	0	0
b4132	NONESSENTIAL	1.12734	NONESSENTIAL	0.982372	NONESSENTIAL	FALSE	0	0
b4136	NONESSENTIAL	1.12734	NONESSENTIAL	0.982372	NONESSENTIAL	FALSE	0	0
b4138	NONESSENTIAL	1.12734	NONESSENTIAL	0.982372	NONESSENTIAL	FALSE	0	0
b4139	NONESSENTIAL	1.12734	NONESSENTIAL	0.982372	NONESSENTIAL	FALSE	0	0
b4151	NONESSENTIAL	1.12734	NONESSENTIAL	0.982372	NONESSENTIAL	FALSE	0	0
b4152	NONESSENTIAL	1.12734	NONESSENTIAL	0.982372	NONESSENTIAL	FALSE	0	0
b4153	NONESSENTIAL	1.12734	NONESSENTIAL	0.982372	NONESSENTIAL	FALSE	0	0
b4154	NONESSENTIAL	1.12734	NONESSENTIAL	0.982372	NONESSENTIAL	FALSE	0	0
b4161	NONESSENTIAL	1.12734	NONESSENTIAL	0.982372	NONESSENTIAL	FALSE	0	0
b4169	NONESSENTIAL	1.12734	NONESSENTIAL	0.982372	NONESSENTIAL	FALSE	0	0
b4192	NONESSENTIAL	1.12734	NONESSENTIAL	0.982372	NONESSENTIAL	FALSE	0	0
b4193	NONESSENTIAL	1.12734	NONESSENTIAL	0.982372	NONESSENTIAL	FALSE	0	0
b4194	NONESSENTIAL	1.12734	NONESSENTIAL	0.982372	NONESSENTIAL	FALSE	0	0
b4195	NONESSENTIAL	1.12734	NONESSENTIAL	0.982372	NONESSENTIAL	FALSE	0	0
b4196	NONESSENTIAL	1.12734	NONESSENTIAL	0.982372	NONESSENTIAL	FALSE	0	0
b4197	NONESSENTIAL	1.12734	NONESSENTIAL	0.982372	NONESSENTIAL	FALSE	0	0
b4198	NONESSENTIAL	1.12734	NONESSENTIAL	0.982372	NONESSENTIAL	FALSE	0	0
b4213	NONESSENTIAL	1.12734	NONESSENTIAL	0.982372	NONESSENTIAL	FALSE	0	0
b4219	NONESSENTIAL	1.12734	NONESSENTIAL	0.982372	NONESSENTIAL	FALSE	0	0
b4226	ESSENTIAL	1.12734	NONESSENTIAL	0.982372	NONESSENTIAL	FALSE	0	0
b4227	NONESSENTIAL	1.12734	NONESSENTIAL	0.982372	NONESSENTIAL	FALSE	0	0
b4230	NONESSENTIAL	1.12734	NONESSENTIAL	0.982372	NONESSENTIAL	FALSE	0	0
b4231	NONESSENTIAL	1.12734	NONESSENTIAL	0.982372	NONESSENTIAL	FALSE	0	0
b4232	NONESSENTIAL	1.12734	NONESSENTIAL	0.982372	NONESSENTIAL	FALSE	0	0
b4233	NONESSENTIAL	1.12734	NONESSENTIAL	0.982372	NONESSENTIAL	FALSE	0	0
b4237	NONESSENTIAL	1.12734	NONESSENTIAL	0.982372	NONESSENTIAL	FALSE	0	0
b4239	NONESSENTIAL	1.12734	NONESSENTIAL	0.982372	NONESSENTIAL	FALSE	0	0
b4240	NONESSENTIAL	1.12734	NONESSENTIAL	0.982372	NONESSENTIAL	FALSE	0	0
b4242	NONESSENTIAL	1.12734	NONESSENTIAL	0.982372	NONESSENTIAL	FALSE	0	0
b4244	NONESSENTIAL	1.12734	NONESSENTIAL	0.982372	NONESSENTIAL	FALSE	0	0
b4254	NONESSENTIAL	1.12734	NONESSENTIAL	0.982372	NONESSENTIAL	FALSE	0	0
b4260	NONESSENTIAL	1.12734	NONESSENTIAL	0.982372	NONESSENTIAL	FALSE	0	0
b4265	NONESSENTIAL	1.12734	NONESSENTIAL	0.982372	NONESSENTIAL	FALSE	0	0
b4266	NONESSENTIAL	1.12734	NONESSENTIAL	0.982372	NONESSENTIAL	FALSE	0	0
b4267	NONESSENTIAL	1.12734	NONESSENTIAL	0.982372	NONESSENTIAL	FALSE	0	0
b4268	NONESSENTIAL	1.12734	NONESSENTIAL	0.982372	NONESSENTIAL	FALSE	0	0
b4287	NONESSENTIAL	1.12734	NONESSENTIAL	0.982372	NONESSENTIAL	FALSE	0	0
b4288	NONESSENTIAL	1.12734	NONESSENTIAL	0.982372	NONESSENTIAL	FALSE	0	0
b4289	NONESSENTIAL	1.12734	NONESSENTIAL	0.982372	NONESSENTIAL	FALSE	0	0
b4290	NONESSENTIAL	1.12734	NONESSENTIAL	0.982372	NONESSENTIAL	FALSE	0	0
b4291	NONESSENTIAL	1.12734	NONESSENTIAL	0.982372	NONESSENTIAL	FALSE	0	0
b4293	NONESSENTIAL	1.12734	NONESSENTIAL			FALSE	0	0
b4311	NONESSENTIAL	1.12734	NONESSENTIAL	0.982372	NONESSENTIAL	FALSE	0	0
b4321	NONESSENTIAL	1.12734	NONESSENTIAL	0.982372	NONESSENTIAL	FALSE	0	0
b4322	NONESSENTIAL	1.12734	NONESSENTIAL	0.982372	NONESSENTIAL	FALSE	0	0
b4323	NONESSENTIAL	1.12734	NONESSENTIAL	0.982372	NONESSENTIAL	FALSE	0	0
b4356	NONESSENTIAL	1.12734	NONESSENTIAL	0.982372	NONESSENTIAL	FALSE	0	0
b4358	NONESSENTIAL	1.12734	NONESSENTIAL	0.982372	NONESSENTIAL	FALSE	0	0
b4367	NONESSENTIAL	1.12734	NONESSENTIAL	0.982372	NONESSENTIAL	FALSE	0	0
b4374	NONESSENTIAL	1.12734	NONESSENTIAL	0.982372	NONESSENTIAL	FALSE	0	0
b4375	NONESSENTIAL	1.12734	NONESSENTIAL			FALSE	0	0
b4381	NONESSENTIAL	1.12734	NONESSENTIAL	0.982372	NONESSENTIAL	FALSE	0	0
b4382	NONESSENTIAL	1.12734	NONESSENTIAL	0.982372	NONESSENTIAL	FALSE	0	0
b4386	NONESSENTIAL	1.12734	NONESSENTIAL	0.982372	NONESSENTIAL	FALSE	0	0
b4390	NONESSENTIAL	1.12734	NONESSENTIAL	0.982372	NONESSENTIAL	FALSE	0	0
b4392	NONESSENTIAL	1.12734	NONESSENTIAL	0.982372	NONESSENTIAL	FALSE	0	0
b4394	NONESSENTIAL	1.12734	NONESSENTIAL	0.982372	NONESSENTIAL	FALSE	0	0
b4460	NONESSENTIAL	1.12734	NONESSENTIAL	0.982372	NONESSENTIAL	FALSE	0	0
b4467	NONESSENTIAL	1.12734	NONESSENTIAL	0.982357	NONESSENTIAL	FALSE	0	0
b4468	NONESSENTIAL	1.12734	NONESSENTIAL	0.982357	NONESSENTIAL	FALSE	0	0
b4471	NONESSENTIAL	1.12734	NONESSENTIAL	0.982372	NONESSENTIAL	FALSE	0	0
b4474	NONESSENTIAL	1.12734	NONESSENTIAL	0.982372	NONESSENTIAL	FALSE	0	0
b4476	NONESSENTIAL	1.12734	NONESSENTIAL	0.982372	NONESSENTIAL	FALSE	0	0
b4477	NONESSENTIAL	1.12734	NONESSENTIAL	0.982372	NONESSENTIAL	FALSE	0	0
b4478	NONESSENTIAL	1.12734	NONESSENTIAL	0.982372	NONESSENTIAL	FALSE	0	0
b4481	NONESSENTIAL	1.12734	NONESSENTIAL	0.982372	NONESSENTIAL	FALSE	0	0
b4485	NONESSENTIAL	1.12734	NONESSENTIAL	0.982372	NONESSENTIAL	FALSE	0	0
b4513	NONESSENTIAL	1.12734	NONESSENTIAL	0.982372	NONESSENTIAL	FALSE	0	0
b4544	NONESSENTIAL	1.12734	NONESSENTIAL	0.982372	NONESSENTIAL	FALSE	0	0
b0082	NONESSENTIAL	1.12734	NONESSENTIAL			TRUE	0	0
b3260	NONESSENTIAL	1.12734	NONESSENTIAL			TRUE	0	0

## Sheet: Consistency tables
				Data
				Essential	Nonessential	Inconsistent		Inconsistent genes in data are when Baba et al. (PMID: 16738554) and Feist et al. (PMID: 17593909) make different calls
With RNA Modification Genes		ME-Model	Essential	165	108	55
			Nonessential	55	1121	37
				Data
				Essential	Nonessential	Inconsistent
Without RNA Modification Genes		ME-Model	Essential	162	53	55
			Nonessential	54	1118	37
			M-Model
				Essential	Nonessential
		ME-Model	Essential	144	29
			Nonessential	63	1128
