# Supplementary material for: COBRAme: A computational framework for genome-scale models of metabolism and gene expression
Source: PLoS Comput Biol. 2018 Jul 5;14(7):e1006302. doi: 10.1371/journal.pcbi.1006302 (PMC6049947; doi:10.1371/journal.pcbi.1006302)
Supplement: S3 File — All results outlined in the manuscript can be reproduced by following the instructions in the README. A JSON version of iJL1678b-ME is also contained in this file. Alternatively, these scripts can be found at https://github.com/coltonlloyd/cobrame_supplement. (ZIP) [file pcbi.1006302.s003.zip › S3_File/Table_3_model_essentiality/Monk_essentiality.csv]

	KO	growth	media	source
99626	b0439	1.826666667	Glucose	Monk 2015
99742	b0571	1.27	Glucose	Monk 2015
102385	b3667	1.27	Glucose	Monk 2015
100107	b0995	1.263333333	Glucose	Monk 2015
101319	b2362	1.196666667	Glucose	Monk 2015
101706	b2829	1.193333333	Glucose	Monk 2015
100099	b0986	1.18	Glucose	Monk 2015
101007	b2018	1.17	Glucose	Monk 2015
99850	b0711	1.168333333	Glucose	Monk 2015
101447	b2513	1.166666667	Glucose	Monk 2015
102052	b3252	1.166666667	Glucose	Monk 2015
102304	b3575	1.163333333	Glucose	Monk 2015
100493	b1449	1.16	Glucose	Monk 2015
102182	b3434	1.16	Glucose	Monk 2015
99501	b0289	1.156666667	Glucose	Monk 2015
100194	b1097	1.156666667	Glucose	Monk 2015
99622	b0435	1.153333333	Glucose	Monk 2015
99814	b0658	1.153333333	Glucose	Monk 2015
101406	b2469	1.15	Glucose	Monk 2015
101623	b2733	1.15	Glucose	Monk 2015
100646	b1611	1.146666667	Glucose	Monk 2015
102518	b3842	1.146666667	Glucose	Monk 2015
99380	b0127	1.143333333	Glucose	Monk 2015
99858	b0719	1.143333333	Glucose	Monk 2015
100483	b1439	1.143333333	Glucose	Monk 2015
100573	b1532	1.143333333	Glucose	Monk 2015
100746	b1723	1.143333333	Glucose	Monk 2015
101884	b3039	1.143333333	Glucose	Monk 2015
99876	b0739	1.136666667	Glucose	Monk 2015
100561	b1520	1.136666667	Glucose	Monk 2015
100769	b1747	1.136666667	Glucose	Monk 2015
100900	b1883	1.136666667	Glucose	Monk 2015
101989	b3162	1.136666667	Glucose	Monk 2015
100682	b1648	1.133333333	Glucose	Monk 2015
102637	b3999	1.133333333	Glucose	Monk 2015
100322	b1253	1.13	Glucose	Monk 2015
100805	b1784	1.13	Glucose	Monk 2015
102016	b3206	1.13	Glucose	Monk 2015
102353	b3627	1.13	Glucose	Monk 2015
102850	b4240	1.13	Glucose	Monk 2015
99573	b0378	1.126666667	Glucose	Monk 2015
103120	b4661	1.125	Glucose	Monk 2015
99290	TU-6002	1.123333333	Glucose	Monk 2015
99471	b0249	1.123333333	Glucose	Monk 2015
99536	b0329	1.123333333	Glucose	Monk 2015
99710	b0534	1.123333333	Glucose	Monk 2015
100435	b1381	1.123333333	Glucose	Monk 2015
101127	b2152	1.123333333	Glucose	Monk 2015
102197	b3453	1.123333333	Glucose	Monk 2015
102463	b3769	1.123333333	Glucose	Monk 2015
102918	b4325	1.123333333	Glucose	Monk 2015
99413	b0163	1.12	Glucose	Monk 2015
99813	b0655	1.12	Glucose	Monk 2015
99982	b0853	1.12	Glucose	Monk 2015
100635	b1600	1.12	Glucose	Monk 2015
101173	b2204	1.12	Glucose	Monk 2015
101320	b2363	1.12	Glucose	Monk 2015
101826	b2965	1.12	Glucose	Monk 2015
102058	b3261	1.12	Glucose	Monk 2015
102146	b3394	1.12	Glucose	Monk 2015
103123	b4691	1.12	Glucose	Monk 2015
99429	b0199	1.116666667	Glucose	Monk 2015
100938	b1930	1.116666667	Glucose	Monk 2015
101481	b2550	1.116666667	Glucose	Monk 2015
102109	b3354	1.116666667	Glucose	Monk 2015
99327	b0047	1.113333333	Glucose	Monk 2015
99361	b0107	1.113333333	Glucose	Monk 2015
99486	b0271	1.113333333	Glucose	Monk 2015
100191	b1091	1.113333333	Glucose	Monk 2015
100438	b1384	1.113333333	Glucose	Monk 2015
101149	b2175	1.113333333	Glucose	Monk 2015
101730	b2853	1.113333333	Glucose	Monk 2015
101861	b3009	1.113333333	Glucose	Monk 2015
101874	b3027	1.113333333	Glucose	Monk 2015
102027	b3219	1.113333333	Glucose	Monk 2015
102124	b3369	1.113333333	Glucose	Monk 2015
102311	b3582	1.113333333	Glucose	Monk 2015
102368	b3647	1.113333333	Glucose	Monk 2015
102458	b3754	1.113333333	Glucose	Monk 2015
102635	b3996	1.113333333	Glucose	Monk 2015
102888	b4295	1.113333333	Glucose	Monk 2015
101560	b2662	1.111666667	Glucose	Monk 2015
99611	b0424	1.11	Glucose	Monk 2015
100110	b0998	1.11	Glucose	Monk 2015
101314	b2357	1.11	Glucose	Monk 2015
101435	b2500	1.11	Glucose	Monk 2015
101764	b2896	1.11	Glucose	Monk 2015
102375	b3656	1.11	Glucose	Monk 2015
102376	b3657	1.11	Glucose	Monk 2015
102377	b3659	1.11	Glucose	Monk 2015
102579	b3917	1.11	Glucose	Monk 2015
102831	b4216	1.11	Glucose	Monk 2015
99708	b0532	1.106666667	Glucose	Monk 2015
100206	b1111	1.106666667	Glucose	Monk 2015
100827	b1808	1.106666667	Glucose	Monk 2015
101376	b2430	1.106666667	Glucose	Monk 2015
101439	b2504	1.106666667	Glucose	Monk 2015
101593	b2703	1.106666667	Glucose	Monk 2015
101912	b3076	1.106666667	Glucose	Monk 2015
102161	b3410	1.106666667	Glucose	Monk 2015
102973	b4387	1.106666667	Glucose	Monk 2015
99339	b0066	1.103333333	Glucose	Monk 2015
99534	b0327	1.103333333	Glucose	Monk 2015
99889	b0759	1.103333333	Glucose	Monk 2015
100153	b1049	1.103333333	Glucose	Monk 2015
100255	b1167	1.103333333	Glucose	Monk 2015
100464	b1415	1.103333333	Glucose	Monk 2015
100637	b1602	1.103333333	Glucose	Monk 2015
101135	b2161	1.103333333	Glucose	Monk 2015
101464	b2532	1.103333333	Glucose	Monk 2015
101669	b2787	1.103333333	Glucose	Monk 2015
102092	b3334	1.103333333	Glucose	Monk 2015
102195	b3451	1.103333333	Glucose	Monk 2015
102355	b3629	1.103333333	Glucose	Monk 2015
99355	b0092	1.101666667	Glucose	Monk 2015
99500	b0288	1.1	Glucose	Monk 2015
100520	b1477	1.1	Glucose	Monk 2015
100645	b1610	1.1	Glucose	Monk 2015
100887	b1869	1.1	Glucose	Monk 2015
101326	b2369	1.1	Glucose	Monk 2015
101381	b2435	1.1	Glucose	Monk 2015
101577	b2679	1.1	Glucose	Monk 2015
101750	b2879	1.1	Glucose	Monk 2015
101879	b3033	1.1	Glucose	Monk 2015
102276	b3541	1.1	Glucose	Monk 2015
102415	b3708	1.1	Glucose	Monk 2015
102894	b4301	1.1	Glucose	Monk 2015
100352	b1285	1.098333333	Glucose	Monk 2015
100713	b1682	1.098333333	Glucose	Monk 2015
103034	b4470	1.098333333	Glucose	Monk 2015
99489	b0276	1.096666667	Glucose	Monk 2015
99735	b0564	1.096666667	Glucose	Monk 2015
99983	b0854	1.096666667	Glucose	Monk 2015
100417	b1353	1.096666667	Glucose	Monk 2015
100539	b1496	1.096666667	Glucose	Monk 2015
100543	b1500	1.096666667	Glucose	Monk 2015
100607	b1569	1.096666667	Glucose	Monk 2015
100868	b1849	1.096666667	Glucose	Monk 2015
101331	b2374	1.096666667	Glucose	Monk 2015
101340	b2383	1.096666667	Glucose	Monk 2015
101444	b2509	1.096666667	Glucose	Monk 2015
102364	b3643	1.096666667	Glucose	Monk 2015
102450	b3746	1.096666667	Glucose	Monk 2015
102720	b4093	1.096666667	Glucose	Monk 2015
103072	b4527	1.096666667	Glucose	Monk 2015
103108	b4585	1.096666667	Glucose	Monk 2015
99274	C0719	1.093333333	Glucose	Monk 2015
99385	b0132	1.093333333	Glucose	Monk 2015
99634	b0447	1.093333333	Glucose	Monk 2015
99787	b0619	1.093333333	Glucose	Monk 2015
99855	b0716	1.093333333	Glucose	Monk 2015
100589	b1551	1.093333333	Glucose	Monk 2015
100596	b1558	1.093333333	Glucose	Monk 2015
100613	b1577	1.093333333	Glucose	Monk 2015
101511	b2587	1.093333333	Glucose	Monk 2015
101594	b2704	1.093333333	Glucose	Monk 2015
101602	b2712	1.093333333	Glucose	Monk 2015
101679	b2797	1.093333333	Glucose	Monk 2015
101864	b3012	1.093333333	Glucose	Monk 2015
101951	b3120	1.093333333	Glucose	Monk 2015
102054	b3257	1.093333333	Glucose	Monk 2015
102085	b3327	1.093333333	Glucose	Monk 2015
102094	b3336	1.093333333	Glucose	Monk 2015
102378	b3660	1.093333333	Glucose	Monk 2015
102541	b3874	1.093333333	Glucose	Monk 2015
102890	b4297	1.093333333	Glucose	Monk 2015
103033	b4469	1.093333333	Glucose	Monk 2015
103040	b4476	1.093333333	Glucose	Monk 2015
103050	b4486	1.093333333	Glucose	Monk 2015
101811	b2950	1.091666667	Glucose	Monk 2015
102730	b4104	1.091666667	Glucose	Monk 2015
99510	b0300	1.09	Glucose	Monk 2015
99521	b0313	1.09	Glucose	Monk 2015
99997	b0868	1.09	Glucose	Monk 2015
100180	b1078	1.09	Glucose	Monk 2015
100929	b1921	1.09	Glucose	Monk 2015
101053	b2066	1.09	Glucose	Monk 2015
101433	b2498	1.09	Glucose	Monk 2015
101452	b2520	1.09	Glucose	Monk 2015
101698	b2819	1.09	Glucose	Monk 2015
101934	b3098	1.09	Glucose	Monk 2015
102321	b3592	1.09	Glucose	Monk 2015
102333	b3605	1.09	Glucose	Monk 2015
102566	b3899	1.09	Glucose	Monk 2015
102896	b4303	1.09	Glucose	Monk 2015
103114	b4616	1.09	Glucose	Monk 2015
99388	b0135	1.086666667	Glucose	Monk 2015
99412	b0162	1.086666667	Glucose	Monk 2015
99589	b0394	1.086666667	Glucose	Monk 2015
99664	b0481	1.086666667	Glucose	Monk 2015
99717	b0545	1.086666667	Glucose	Monk 2015
99826	b0682	1.086666667	Glucose	Monk 2015
99869	b0731	1.086666667	Glucose	Monk 2015
100527	b1484	1.086666667	Glucose	Monk 2015
100783	b1761	1.086666667	Glucose	Monk 2015
101067	b2080	1.086666667	Glucose	Monk 2015
101196	b2230	1.086666667	Glucose	Monk 2015
101246	b2283	1.086666667	Glucose	Monk 2015
101301	b2343	1.086666667	Glucose	Monk 2015
101372	b2426	1.086666667	Glucose	Monk 2015
101495	b2569	1.086666667	Glucose	Monk 2015
101646	b2759	1.086666667	Glucose	Monk 2015
102240	b3503	1.086666667	Glucose	Monk 2015
102485	b3795	1.086666667	Glucose	Monk 2015
102487	b3801	1.086666667	Glucose	Monk 2015
102603	b3942	1.086666667	Glucose	Monk 2015
102636	b3998	1.086666667	Glucose	Monk 2015
99408	b0158	1.083333333	Glucose	Monk 2015
100418	b1355	1.083333333	Glucose	Monk 2015
100419	b1357	1.083333333	Glucose	Monk 2015
100562	b1521	1.083333333	Glucose	Monk 2015
100626	b1591	1.083333333	Glucose	Monk 2015
100663	b1628	1.083333333	Glucose	Monk 2015
100689	b1655	1.083333333	Glucose	Monk 2015
100801	b1780	1.083333333	Glucose	Monk 2015
101223	b2260	1.083333333	Glucose	Monk 2015
101336	b2379	1.083333333	Glucose	Monk 2015
101404	b2467	1.083333333	Glucose	Monk 2015
101695	b2813	1.083333333	Glucose	Monk 2015
101791	b2923	1.083333333	Glucose	Monk 2015
101892	b3050	1.083333333	Glucose	Monk 2015
101901	b3060	1.083333333	Glucose	Monk 2015
102051	b3248	1.083333333	Glucose	Monk 2015
102072	b3283	1.083333333	Glucose	Monk 2015
102111	b3356	1.083333333	Glucose	Monk 2015
102112	b3357	1.083333333	Glucose	Monk 2015
102315	b3586	1.083333333	Glucose	Monk 2015
102869	b4265	1.083333333	Glucose	Monk 2015
102871	b4267	1.083333333	Glucose	Monk 2015
99546	b0340	1.08	Glucose	Monk 2015
100179	b1077	1.08	Glucose	Monk 2015
100377	b1311	1.08	Glucose	Monk 2015
100475	b1430	1.08	Glucose	Monk 2015
100510	b1467	1.08	Glucose	Monk 2015
100553	b1512	1.08	Glucose	Monk 2015
100604	b1566	1.08	Glucose	Monk 2015
100762	b1739	1.08	Glucose	Monk 2015
100798	b1776	1.08	Glucose	Monk 2015
100832	b1813	1.08	Glucose	Monk 2015
100989	b1999	1.08	Glucose	Monk 2015
101101	b2125	1.08	Glucose	Monk 2015
101211	b2248	1.08	Glucose	Monk 2015
101471	b2540	1.08	Glucose	Monk 2015
101614	b2724	1.08	Glucose	Monk 2015
101963	b3134	1.08	Glucose	Monk 2015
102144	b3392	1.08	Glucose	Monk 2015
102223	b3484	1.08	Glucose	Monk 2015
102253	b3517	1.08	Glucose	Monk 2015
102255	b3519	1.08	Glucose	Monk 2015
102451	b3747	1.08	Glucose	Monk 2015
102506	b3825	1.08	Glucose	Monk 2015
102762	b4137	1.08	Glucose	Monk 2015
102778	b4155	1.08	Glucose	Monk 2015
102847	b4237	1.08	Glucose	Monk 2015
103000	b4421	1.08	Glucose	Monk 2015
103046	b4482	1.08	Glucose	Monk 2015
103055	b4506	1.08	Glucose	Monk 2015
99270	C0343	1.076666667	Glucose	Monk 2015
99273	C0664	1.076666667	Glucose	Monk 2015
99275	I002	1.076666667	Glucose	Monk 2015
99498	b0286	1.076666667	Glucose	Monk 2015
99577	b0382	1.076666667	Glucose	Monk 2015
99657	b0472	1.076666667	Glucose	Monk 2015
99817	b0661	1.076666667	Glucose	Monk 2015
99838	b0696	1.076666667	Glucose	Monk 2015
100117	b1006	1.076666667	Glucose	Monk 2015
100228	b1137	1.076666667	Glucose	Monk 2015
100293	b1218	1.076666667	Glucose	Monk 2015
100378	b1312	1.076666667	Glucose	Monk 2015
100525	b1482	1.076666667	Glucose	Monk 2015
100536	b1493	1.076666667	Glucose	Monk 2015
100567	b1526	1.076666667	Glucose	Monk 2015
100792	b1770	1.076666667	Glucose	Monk 2015
100942	b1937	1.076666667	Glucose	Monk 2015
100957	b1952	1.076666667	Glucose	Monk 2015
100974	b1972	1.076666667	Glucose	Monk 2015
101446	b2512	1.076666667	Glucose	Monk 2015
101658	b2771	1.076666667	Glucose	Monk 2015
101785	b2917	1.076666667	Glucose	Monk 2015
101890	b3048	1.076666667	Glucose	Monk 2015
101991	b3164	1.076666667	Glucose	Monk 2015
102021	b3211	1.076666667	Glucose	Monk 2015
102026	b3216	1.076666667	Glucose	Monk 2015
102043	b3238	1.076666667	Glucose	Monk 2015
102180	b3431	1.076666667	Glucose	Monk 2015
102309	b3580	1.076666667	Glucose	Monk 2015
102324	b3596	1.076666667	Glucose	Monk 2015
102382	b3664	1.076666667	Glucose	Monk 2015
102594	b3932	1.076666667	Glucose	Monk 2015
102622	b3962	1.076666667	Glucose	Monk 2015
102671	b4037	1.076666667	Glucose	Monk 2015
102745	b4119	1.076666667	Glucose	Monk 2015
102920	b4327	1.076666667	Glucose	Monk 2015
103036	b4472	1.076666667	Glucose	Monk 2015
103076	b4533	1.076666667	Glucose	Monk 2015
103083	b4542	1.076666667	Glucose	Monk 2015
103094	b4555	1.076666667	Glucose	Monk 2015
103097	b4558	1.076666667	Glucose	Monk 2015
100088	b0975	1.075	Glucose	Monk 2015
99298	b0007	1.073333333	Glucose	Monk 2015
99315	b0035	1.073333333	Glucose	Monk 2015
99400	b0148	1.073333333	Glucose	Monk 2015
99970	b0841	1.073333333	Glucose	Monk 2015
100000	b0871	1.073333333	Glucose	Monk 2015
100018	b0895	1.073333333	Glucose	Monk 2015
100441	b1387	1.073333333	Glucose	Monk 2015
100492	b1448	1.073333333	Glucose	Monk 2015
100499	b1455	1.073333333	Glucose	Monk 2015
100610	b1574	1.073333333	Glucose	Monk 2015
100781	b1759	1.073333333	Glucose	Monk 2015
100804	b1783	1.073333333	Glucose	Monk 2015
100846	b1827	1.073333333	Glucose	Monk 2015
100894	b1877	1.073333333	Glucose	Monk 2015
100928	b1920	1.073333333	Glucose	Monk 2015
101098	b2122	1.073333333	Glucose	Monk 2015
101453	b2521	1.073333333	Glucose	Monk 2015
101478	b2547	1.073333333	Glucose	Monk 2015
101608	b2718	1.073333333	Glucose	Monk 2015
101645	b2758	1.073333333	Glucose	Monk 2015
101741	b2870	1.073333333	Glucose	Monk 2015
101814	b2953	1.073333333	Glucose	Monk 2015
101875	b3028	1.073333333	Glucose	Monk 2015
101888	b3046	1.073333333	Glucose	Monk 2015
101907	b3071	1.073333333	Glucose	Monk 2015
101997	b3175	1.073333333	Glucose	Monk 2015
102132	b3379	1.073333333	Glucose	Monk 2015
102192	b3448	1.073333333	Glucose	Monk 2015
102206	b3466	1.073333333	Glucose	Monk 2015
102293	b3564	1.073333333	Glucose	Monk 2015
102348	b3621	1.073333333	Glucose	Monk 2015
102381	b3663	1.073333333	Glucose	Monk 2015
102569	b3905	1.073333333	Glucose	Monk 2015
102585	b3923	1.073333333	Glucose	Monk 2015
102688	b4058	1.073333333	Glucose	Monk 2015
102786	b4169	1.073333333	Glucose	Monk 2015
102815	b4198	1.073333333	Glucose	Monk 2015
102834	b4219	1.073333333	Glucose	Monk 2015
102916	b4323	1.073333333	Glucose	Monk 2015
102976	b4390	1.073333333	Glucose	Monk 2015
103008	b4435	1.073333333	Glucose	Monk 2015
99999	b0870	1.071666667	Glucose	Monk 2015
99393	b0140	1.07	Glucose	Monk 2015
99517	b0308	1.07	Glucose	Monk 2015
99528	b0320	1.07	Glucose	Monk 2015
99807	b0649	1.07	Glucose	Monk 2015
99898	b0768	1.07	Glucose	Monk 2015
99929	b0799	1.07	Glucose	Monk 2015
99943	b0813	1.07	Glucose	Monk 2015
100158	b1055	1.07	Glucose	Monk 2015
100188	b1088	1.07	Glucose	Monk 2015
100221	b1129	1.07	Glucose	Monk 2015
100550	b1507	1.07	Glucose	Monk 2015
100554	b1513	1.07	Glucose	Monk 2015
100608	b1571	1.07	Glucose	Monk 2015
100915	b1902	1.07	Glucose	Monk 2015
101076	b2096	1.07	Glucose	Monk 2015
101166	b2197	1.07	Glucose	Monk 2015
101351	b2398	1.07	Glucose	Monk 2015
101555	b2648	1.07	Glucose	Monk 2015
101724	b2847	1.07	Glucose	Monk 2015
101825	b2964	1.07	Glucose	Monk 2015
101949	b3118	1.07	Glucose	Monk 2015
101966	b3137	1.07	Glucose	Monk 2015
102034	b3226	1.07	Glucose	Monk 2015
102039	b3233	1.07	Glucose	Monk 2015
102064	b3267	1.07	Glucose	Monk 2015
102263	b3527	1.07	Glucose	Monk 2015
102351	b3625	1.07	Glucose	Monk 2015
102561	b3894	1.07	Glucose	Monk 2015
102570	b3906	1.07	Glucose	Monk 2015
102640	b4002	1.07	Glucose	Monk 2015
102658	b4024	1.07	Glucose	Monk 2015
102667	b4033	1.07	Glucose	Monk 2015
102675	b4044	1.07	Glucose	Monk 2015
102694	b4065	1.07	Glucose	Monk 2015
102781	b4158	1.07	Glucose	Monk 2015
102897	b4304	1.07	Glucose	Monk 2015
102940	b4350	1.07	Glucose	Monk 2015
102977	b4391	1.07	Glucose	Monk 2015
103014	b4443	1.07	Glucose	Monk 2015
103018	b4451	1.07	Glucose	Monk 2015
103041	b4477	1.07	Glucose	Monk 2015
103063	b4515	1.07	Glucose	Monk 2015
101465	b2534	1.068333333	Glucose	Monk 2015
102571	b3907	1.068333333	Glucose	Monk 2015
99524	b0316	1.066666667	Glucose	Monk 2015
99595	b0401	1.066666667	Glucose	Monk 2015
99773	b0604	1.066666667	Glucose	Monk 2015
99853	b0714	1.066666667	Glucose	Monk 2015
99910	b0780	1.066666667	Glucose	Monk 2015
100068	b0953	1.066666667	Glucose	Monk 2015
100246	b1158	1.066666667	Glucose	Monk 2015
100395	b1330	1.066666667	Glucose	Monk 2015
100487	b1443	1.066666667	Glucose	Monk 2015
100823	b1803	1.066666667	Glucose	Monk 2015
100927	b1919	1.066666667	Glucose	Monk 2015
101004	b2014	1.066666667	Glucose	Monk 2015
101118	b2143	1.066666667	Glucose	Monk 2015
101528	b2618	1.066666667	Glucose	Monk 2015
101793	b2927	1.066666667	Glucose	Monk 2015
101816	b2955	1.066666667	Glucose	Monk 2015
101961	b3132	1.066666667	Glucose	Monk 2015
101964	b3135	1.066666667	Glucose	Monk 2015
101974	b3145	1.066666667	Glucose	Monk 2015
102032	b3224	1.066666667	Glucose	Monk 2015
102070	b3280	1.066666667	Glucose	Monk 2015
102086	b3328	1.066666667	Glucose	Monk 2015
102087	b3329	1.066666667	Glucose	Monk 2015
102091	b3333	1.066666667	Glucose	Monk 2015
102358	b3632	1.066666667	Glucose	Monk 2015
102383	b3665	1.066666667	Glucose	Monk 2015
102525	b3856	1.066666667	Glucose	Monk 2015
102559	b3892	1.066666667	Glucose	Monk 2015
102628	b3989	1.066666667	Glucose	Monk 2015
102654	b4020	1.066666667	Glucose	Monk 2015
102836	b4221	1.066666667	Glucose	Monk 2015
102907	b4314	1.066666667	Glucose	Monk 2015
102978	b4392	1.066666667	Glucose	Monk 2015
103115	b4624	1.066666667	Glucose	Monk 2015
99687	b0506	1.065	Glucose	Monk 2015
103096	b4557	1.065	Glucose	Monk 2015
99428	b0198	1.063333333	Glucose	Monk 2015
99604	b0412	1.063333333	Glucose	Monk 2015
99698	b0518	1.063333333	Glucose	Monk 2015
99699	b0520	1.063333333	Glucose	Monk 2015
99748	b0577	1.063333333	Glucose	Monk 2015
100005	b0876	1.063333333	Glucose	Monk 2015
100136	b1029	1.063333333	Glucose	Monk 2015
100183	b1081	1.063333333	Glucose	Monk 2015
100313	b1244	1.063333333	Glucose	Monk 2015
100388	b1323	1.063333333	Glucose	Monk 2015
100470	b1424	1.063333333	Glucose	Monk 2015
100538	b1495	1.063333333	Glucose	Monk 2015
100594	b1556	1.063333333	Glucose	Monk 2015
100614	b1579	1.063333333	Glucose	Monk 2015
100685	b1651	1.063333333	Glucose	Monk 2015
101000	b2010	1.063333333	Glucose	Monk 2015
101006	b2016	1.063333333	Glucose	Monk 2015
101060	b2073	1.063333333	Glucose	Monk 2015
101309	b2352	1.063333333	Glucose	Monk 2015
101365	b2419	1.063333333	Glucose	Monk 2015
101418	b2483	1.063333333	Glucose	Monk 2015
101431	b2496	1.063333333	Glucose	Monk 2015
101479	b2548	1.063333333	Glucose	Monk 2015
101535	b2625	1.063333333	Glucose	Monk 2015
101541	b2631	1.063333333	Glucose	Monk 2015
101588	b2698	1.063333333	Glucose	Monk 2015
101722	b2845	1.063333333	Glucose	Monk 2015
101778	b2910	1.063333333	Glucose	Monk 2015
101913	b3077	1.063333333	Glucose	Monk 2015
101918	b3082	1.063333333	Glucose	Monk 2015
101927	b3091	1.063333333	Glucose	Monk 2015
101929	b3093	1.063333333	Glucose	Monk 2015
102096	b3338	1.063333333	Glucose	Monk 2015
102118	b3363	1.063333333	Glucose	Monk 2015
102140	b3388	1.063333333	Glucose	Monk 2015
102504	b3823	1.063333333	Glucose	Monk 2015
102560	b3893	1.063333333	Glucose	Monk 2015
102626	b3980	1.063333333	Glucose	Monk 2015
102665	b4031	1.063333333	Glucose	Monk 2015
102706	b4077	1.063333333	Glucose	Monk 2015
102840	b4230	1.063333333	Glucose	Monk 2015
102928	b4335	1.063333333	Glucose	Monk 2015
102969	b4383	1.063333333	Glucose	Monk 2015
103081	b4539	1.063333333	Glucose	Monk 2015
103127	b4698	1.063333333	Glucose	Monk 2015
101031	b2044	1.061666667	Glucose	Monk 2015
102917	b4324	1.061666667	Glucose	Monk 2015
99320	b0040	1.06	Glucose	Monk 2015
99402	b0150	1.06	Glucose	Monk 2015
99565	b0364	1.06	Glucose	Monk 2015
99674	b0491	1.06	Glucose	Monk 2015
99733	b0562	1.06	Glucose	Monk 2015
99792	b0627	1.06	Glucose	Monk 2015
99845	b0706	1.06	Glucose	Monk 2015
99891	b0761	1.06	Glucose	Monk 2015
100274	b1191	1.06	Glucose	Monk 2015
100282	b1199	1.06	Glucose	Monk 2015
100360	b1294	1.06	Glucose	Monk 2015
100473	b1428	1.06	Glucose	Monk 2015
100511	b1468	1.06	Glucose	Monk 2015
100571	b1530	1.06	Glucose	Monk 2015
100810	b1790	1.06	Glucose	Monk 2015
100923	b1915	1.06	Glucose	Monk 2015
100926	b1918	1.06	Glucose	Monk 2015
101055	b2068	1.06	Glucose	Monk 2015
101087	b2107	1.06	Glucose	Monk 2015
101102	b2126	1.06	Glucose	Monk 2015
101503	b2578	1.06	Glucose	Monk 2015
101603	b2713	1.06	Glucose	Monk 2015
101754	b2883	1.06	Glucose	Monk 2015
101846	b2990	1.06	Glucose	Monk 2015
101866	b3014	1.06	Glucose	Monk 2015
101939	b3103	1.06	Glucose	Monk 2015
101967	b3138	1.06	Glucose	Monk 2015
102022	b3212	1.06	Glucose	Monk 2015
102295	b3566	1.06	Glucose	Monk 2015
102648	b4014	1.06	Glucose	Monk 2015
102759	b4133	1.06	Glucose	Monk 2015
102775	b4152	1.06	Glucose	Monk 2015
102780	b4157	1.06	Glucose	Monk 2015
102881	b4287	1.06	Glucose	Monk 2015
102883	b4289	1.06	Glucose	Monk 2015
102945	b4355	1.06	Glucose	Monk 2015
102959	b4373	1.06	Glucose	Monk 2015
102999	b4420	1.06	Glucose	Monk 2015
103017	b4450	1.06	Glucose	Monk 2015
103042	b4478	1.06	Glucose	Monk 2015
103058	b4510	1.06	Glucose	Monk 2015
103090	b4551	1.06	Glucose	Monk 2015
99525	b0317	1.058333333	Glucose	Monk 2015
100123	b1012	1.058333333	Glucose	Monk 2015
99325	b0045	1.056666667	Glucose	Monk 2015
99474	b0252	1.056666667	Glucose	Monk 2015
99598	b0404	1.056666667	Glucose	Monk 2015
99682	b0499	1.056666667	Glucose	Monk 2015
99768	b0599	1.056666667	Glucose	Monk 2015
99892	b0762	1.056666667	Glucose	Monk 2015
99894	b0764	1.056666667	Glucose	Monk 2015
99981	b0852	1.056666667	Glucose	Monk 2015
99987	b0858	1.056666667	Glucose	Monk 2015
100004	b0875	1.056666667	Glucose	Monk 2015
100192	b1095	1.056666667	Glucose	Monk 2015
100485	b1441	1.056666667	Glucose	Monk 2015
100549	b1506	1.056666667	Glucose	Monk 2015
100565	b1524	1.056666667	Glucose	Monk 2015
100566	b1525	1.056666667	Glucose	Monk 2015
100585	b1547	1.056666667	Glucose	Monk 2015
100600	b1562	1.056666667	Glucose	Monk 2015
100698	b1667	1.056666667	Glucose	Monk 2015
100701	b1670	1.056666667	Glucose	Monk 2015
100770	b1748	1.056666667	Glucose	Monk 2015
100771	b1749	1.056666667	Glucose	Monk 2015
100816	b1796	1.056666667	Glucose	Monk 2015
100931	b1923	1.056666667	Glucose	Monk 2015
100952	b1947	1.056666667	Glucose	Monk 2015
100966	b1961	1.056666667	Glucose	Monk 2015
100984	b1988	1.056666667	Glucose	Monk 2015
101049	b2062	1.056666667	Glucose	Monk 2015
101154	b2180	1.056666667	Glucose	Monk 2015
101252	b2289	1.056666667	Glucose	Monk 2015
101287	b2327	1.056666667	Glucose	Monk 2015
101288	b2328	1.056666667	Glucose	Monk 2015
101350	b2395	1.056666667	Glucose	Monk 2015
101394	b2457	1.056666667	Glucose	Monk 2015
101463	b2531	1.056666667	Glucose	Monk 2015
101515	b2597	1.056666667	Glucose	Monk 2015
101664	b2781	1.056666667	Glucose	Monk 2015
101758	b2889	1.056666667	Glucose	Monk 2015
101841	b2985	1.056666667	Glucose	Monk 2015
101885	b3040	1.056666667	Glucose	Monk 2015
101910	b3074	1.056666667	Glucose	Monk 2015
101953	b3124	1.056666667	Glucose	Monk 2015
101955	b3126	1.056666667	Glucose	Monk 2015
102057	b3260	1.056666667	Glucose	Monk 2015
102159	b3408	1.056666667	Glucose	Monk 2015
102176	b3427	1.056666667	Glucose	Monk 2015
102217	b3478	1.056666667	Glucose	Monk 2015
102285	b3551	1.056666667	Glucose	Monk 2015
102390	b3672	1.056666667	Glucose	Monk 2015
102535	b3868	1.056666667	Glucose	Monk 2015
102743	b4117	1.056666667	Glucose	Monk 2015
102877	b4280	1.056666667	Glucose	Monk 2015
102899	b4306	1.056666667	Glucose	Monk 2015
102953	b4364	1.056666667	Glucose	Monk 2015
102981	b4395	1.056666667	Glucose	Monk 2015
103085	b4544	1.056666667	Glucose	Monk 2015
99691	b0511	1.055	Glucose	Monk 2015
99403	b0151	1.053333333	Glucose	Monk 2015
99438	b0214	1.053333333	Glucose	Monk 2015
99459	b0236	1.053333333	Glucose	Monk 2015
99473	b0251	1.053333333	Glucose	Monk 2015
99547	b0341	1.053333333	Glucose	Monk 2015
99551	b0346	1.053333333	Glucose	Monk 2015
99556	b0351	1.053333333	Glucose	Monk 2015
99558	b0353	1.053333333	Glucose	Monk 2015
99587	b0392	1.053333333	Glucose	Monk 2015
99706	b0530	1.053333333	Glucose	Monk 2015
99723	b0551	1.053333333	Glucose	Monk 2015
99767	b0598	1.053333333	Glucose	Monk 2015
99856	b0717	1.053333333	Glucose	Monk 2015
100122	b1011	1.053333333	Glucose	Monk 2015
100124	b1013	1.053333333	Glucose	Monk 2015
100235	b1146	1.053333333	Glucose	Monk 2015
100306	b1235	1.053333333	Glucose	Monk 2015
100425	b1365	1.053333333	Glucose	Monk 2015
100447	b1393	1.053333333	Glucose	Monk 2015
100570	b1529	1.053333333	Glucose	Monk 2015
100677	b1643	1.053333333	Glucose	Monk 2015
100740	b1710	1.053333333	Glucose	Monk 2015
100809	b1789	1.053333333	Glucose	Monk 2015
100866	b1847	1.053333333	Glucose	Monk 2015
100873	b1854	1.053333333	Glucose	Monk 2015
100953	b1948	1.053333333	Glucose	Monk 2015
101096	b2120	1.053333333	Glucose	Monk 2015
101185	b2216	1.053333333	Glucose	Monk 2015
101226	b2263	1.053333333	Glucose	Monk 2015
101342	b2385	1.053333333	Glucose	Monk 2015
101348	b2392	1.053333333	Glucose	Monk 2015
101422	b2487	1.053333333	Glucose	Monk 2015
101425	b2490	1.053333333	Glucose	Monk 2015
101512	b2592	1.053333333	Glucose	Monk 2015
101740	b2869	1.053333333	Glucose	Monk 2015
101868	b3020	1.053333333	Glucose	Monk 2015
101911	b3075	1.053333333	Glucose	Monk 2015
101959	b3130	1.053333333	Glucose	Monk 2015
101985	b3157	1.053333333	Glucose	Monk 2015
101988	b3161	1.053333333	Glucose	Monk 2015
102005	b3192	1.053333333	Glucose	Monk 2015
102019	b3209	1.053333333	Glucose	Monk 2015
102023	b3213	1.053333333	Glucose	Monk 2015
102160	b3409	1.053333333	Glucose	Monk 2015
102188	b3442	1.053333333	Glucose	Monk 2015
102238	b3501	1.053333333	Glucose	Monk 2015
102251	b3515	1.053333333	Glucose	Monk 2015
102300	b3571	1.053333333	Glucose	Monk 2015
102406	b3690	1.053333333	Glucose	Monk 2015
102645	b4011	1.053333333	Glucose	Monk 2015
102729	b4102	1.053333333	Glucose	Monk 2015
102771	b4148	1.053333333	Glucose	Monk 2015
102796	b4179	1.053333333	Glucose	Monk 2015
102821	b4206	1.053333333	Glucose	Monk 2015
102984	b4398	1.053333333	Glucose	Monk 2015
103027	b4463	1.053333333	Glucose	Monk 2015
103093	b4554	1.053333333	Glucose	Monk 2015
103099	b4565	1.053333333	Glucose	Monk 2015
103131	rybD	1.053333333	Glucose	Monk 2015
99593	b0399	1.051666667	Glucose	Monk 2015
102221	b3482	1.051666667	Glucose	Monk 2015
99287	TU-4619	1.05	Glucose	Monk 2015
99336	b0060	1.05	Glucose	Monk 2015
99360	b0106	1.05	Glucose	Monk 2015
99398	b0146	1.05	Glucose	Monk 2015
99462	b0239	1.05	Glucose	Monk 2015
99635	b0448	1.05	Glucose	Monk 2015
99713	b0539	1.05	Glucose	Monk 2015
99715	b0543	1.05	Glucose	Monk 2015
99726	b0555	1.05	Glucose	Monk 2015
99804	b0645	1.05	Glucose	Monk 2015
99907	b0777	1.05	Glucose	Monk 2015
100028	b0905	1.05	Glucose	Monk 2015
100119	b1008	1.05	Glucose	Monk 2015
100341	b1272	1.05	Glucose	Monk 2015
100366	b1300	1.05	Glucose	Monk 2015
100367	b1301	1.05	Glucose	Monk 2015
100671	b1636	1.05	Glucose	Monk 2015
100728	b1698	1.05	Glucose	Monk 2015
100756	b1733	1.05	Glucose	Monk 2015
100772	b1750	1.05	Glucose	Monk 2015
100808	b1787	1.05	Glucose	Monk 2015
100815	b1795	1.05	Glucose	Monk 2015
100907	b1890	1.05	Glucose	Monk 2015
101133	b2159	1.05	Glucose	Monk 2015
101227	b2264	1.05	Glucose	Monk 2015
101310	b2353	1.05	Glucose	Monk 2015
101311	b2354	1.05	Glucose	Monk 2015
101474	b2543	1.05	Glucose	Monk 2015
101522	b2604	1.05	Glucose	Monk 2015
101592	b2702	1.05	Glucose	Monk 2015
101604	b2714	1.05	Glucose	Monk 2015
101767	b2899	1.05	Glucose	Monk 2015
101835	b2977	1.05	Glucose	Monk 2015
101882	b3037	1.05	Glucose	Monk 2015
101897	b3055	1.05	Glucose	Monk 2015
101909	b3073	1.05	Glucose	Monk 2015
101954	b3125	1.05	Glucose	Monk 2015
101983	b3155	1.05	Glucose	Monk 2015
102076	b3291	1.05	Glucose	Monk 2015
102120	b3365	1.05	Glucose	Monk 2015
102122	b3367	1.05	Glucose	Monk 2015
102169	b3418	1.05	Glucose	Monk 2015
102292	b3563	1.05	Glucose	Monk 2015
102319	b3590	1.05	Glucose	Monk 2015
102343	b3616	1.05	Glucose	Monk 2015
102427	b3721	1.05	Glucose	Monk 2015
102522	b3847	1.05	Glucose	Monk 2015
102539	b3872	1.05	Glucose	Monk 2015
102584	b3922	1.05	Glucose	Monk 2015
102639	b4001	1.05	Glucose	Monk 2015
102650	b4016	1.05	Glucose	Monk 2015
102685	b4055	1.05	Glucose	Monk 2015
102696	b4067	1.05	Glucose	Monk 2015
102864	b4257	1.05	Glucose	Monk 2015
102901	b4308	1.05	Glucose	Monk 2015
103013	b4441	1.05	Glucose	Monk 2015
103109	b4597	1.05	Glucose	Monk 2015
103122	b4690	1.05	Glucose	Monk 2015
103129	isrB	1.05	Glucose	Monk 2015
103134	sroE	1.05	Glucose	Monk 2015
99912	b0782	1.048333333	Glucose	Monk 2015
100012	b0885	1.048333333	Glucose	Monk 2015
100350	b1283	1.048333333	Glucose	Monk 2015
103095	b4556	1.048333333	Glucose	Monk 2015
99288	TU-5077	1.046666667	Glucose	Monk 2015
99491	b0278	1.046666667	Glucose	Monk 2015
99603	b0411	1.046666667	Glucose	Monk 2015
99711	b0535	1.046666667	Glucose	Monk 2015
99803	b0644	1.046666667	Glucose	Monk 2015
99812	b0654	1.046666667	Glucose	Monk 2015
100020	b0897	1.046666667	Glucose	Monk 2015
100103	b0991	1.046666667	Glucose	Monk 2015
100222	b1130	1.046666667	Glucose	Monk 2015
100257	b1171	1.046666667	Glucose	Monk 2015
100290	b1214	1.046666667	Glucose	Monk 2015
100326	b1257	1.046666667	Glucose	Monk 2015
100355	b1289	1.046666667	Glucose	Monk 2015
100368	b1302	1.046666667	Glucose	Monk 2015
100426	b1366	1.046666667	Glucose	Monk 2015
100449	b1395	1.046666667	Glucose	Monk 2015
100503	b1460	1.046666667	Glucose	Monk 2015
100630	b1595	1.046666667	Glucose	Monk 2015
100657	b1622	1.046666667	Glucose	Monk 2015
100765	b1743	1.046666667	Glucose	Monk 2015
100860	b1841	1.046666667	Glucose	Monk 2015
101069	b2082	1.046666667	Glucose	Monk 2015
101182	b2213	1.046666667	Glucose	Monk 2015
101286	b2326	1.046666667	Glucose	Monk 2015
101423	b2488	1.046666667	Glucose	Monk 2015
101536	b2626	1.046666667	Glucose	Monk 2015
101619	b2729	1.046666667	Glucose	Monk 2015
101642	b2755	1.046666667	Glucose	Monk 2015
101665	b2782	1.046666667	Glucose	Monk 2015
101704	b2825	1.046666667	Glucose	Monk 2015
101710	b2833	1.046666667	Glucose	Monk 2015
101777	b2909	1.046666667	Glucose	Monk 2015
101801	b2937	1.046666667	Glucose	Monk 2015
101933	b3097	1.046666667	Glucose	Monk 2015
101935	b3099	1.046666667	Glucose	Monk 2015
101936	b3100	1.046666667	Glucose	Monk 2015
101960	b3131	1.046666667	Glucose	Monk 2015
102020	b3210	1.046666667	Glucose	Monk 2015
102045	b3240	1.046666667	Glucose	Monk 2015
102077	b3292	1.046666667	Glucose	Monk 2015
102095	b3337	1.046666667	Glucose	Monk 2015
102189	b3443	1.046666667	Glucose	Monk 2015
102241	b3504	1.046666667	Glucose	Monk 2015
102354	b3628	1.046666667	Glucose	Monk 2015
102405	b3689	1.046666667	Glucose	Monk 2015
102486	b3800	1.046666667	Glucose	Monk 2015
102536	b3869	1.046666667	Glucose	Monk 2015
102588	b3926	1.046666667	Glucose	Monk 2015
102776	b4153	1.046666667	Glucose	Monk 2015
102854	b4244	1.046666667	Glucose	Monk 2015
102902	b4309	1.046666667	Glucose	Monk 2015
102939	b4349	1.046666667	Glucose	Monk 2015
102963	b4377	1.046666667	Glucose	Monk 2015
102971	b4385	1.046666667	Glucose	Monk 2015
103010	b4438	1.046666667	Glucose	Monk 2015
103022	b4458	1.046666667	Glucose	Monk 2015
103038	b4474	1.046666667	Glucose	Monk 2015
103074	b4529	1.046666667	Glucose	Monk 2015
103098	b4559	1.046666667	Glucose	Monk 2015
103100	b4566	1.046666667	Glucose	Monk 2015
100766	b1744	1.045	Glucose	Monk 2015
99268	C0293	1.043333333	Glucose	Monk 2015
99281	TU-2383	1.043333333	Glucose	Monk 2015
99300	b0009	1.043333333	Glucose	Monk 2015
99323	b0043	1.043333333	Glucose	Monk 2015
99365	b0111	1.043333333	Glucose	Monk 2015
99396	b0144	1.043333333	Glucose	Monk 2015
99433	b0209	1.043333333	Glucose	Monk 2015
99499	b0287	1.043333333	Glucose	Monk 2015
99506	b0294	1.043333333	Glucose	Monk 2015
99552	b0347	1.043333333	Glucose	Monk 2015
99572	b0377	1.043333333	Glucose	Monk 2015
99578	b0383	1.043333333	Glucose	Monk 2015
99638	b0451	1.043333333	Glucose	Monk 2015
99752	b0581	1.043333333	Glucose	Monk 2015
99790	b0623	1.043333333	Glucose	Monk 2015
99796	b0631	1.043333333	Glucose	Monk 2015
99805	b0647	1.043333333	Glucose	Monk 2015
99848	b0709	1.043333333	Glucose	Monk 2015
99920	b0790	1.043333333	Glucose	Monk 2015
100053	b0938	1.043333333	Glucose	Monk 2015
100084	b0970	1.043333333	Glucose	Monk 2015
100141	b1037	1.043333333	Glucose	Monk 2015
100239	b1151	1.043333333	Glucose	Monk 2015
100252	b1164	1.043333333	Glucose	Monk 2015
100311	b1242	1.043333333	Glucose	Monk 2015
100497	b1453	1.043333333	Glucose	Monk 2015
100590	b1552	1.043333333	Glucose	Monk 2015
100606	b1568	1.043333333	Glucose	Monk 2015
100609	b1573	1.043333333	Glucose	Monk 2015
100668	b1633	1.043333333	Glucose	Monk 2015
100906	b1889	1.043333333	Glucose	Monk 2015
100980	b1982	1.043333333	Glucose	Monk 2015
101022	b2035	1.043333333	Glucose	Monk 2015
101070	b2085	1.043333333	Glucose	Monk 2015
101084	b2104	1.043333333	Glucose	Monk 2015
101145	b2171	1.043333333	Glucose	Monk 2015
101164	b2195	1.043333333	Glucose	Monk 2015
101171	b2202	1.043333333	Glucose	Monk 2015
101190	b2222	1.043333333	Glucose	Monk 2015
101647	b2760	1.043333333	Glucose	Monk 2015
101694	b2812	1.043333333	Glucose	Monk 2015
101696	b2817	1.043333333	Glucose	Monk 2015
101711	b2834	1.043333333	Glucose	Monk 2015
101763	b2895	1.043333333	Glucose	Monk 2015
101842	b2986	1.043333333	Glucose	Monk 2015
101857	b3003	1.043333333	Glucose	Monk 2015
101920	b3084	1.043333333	Glucose	Monk 2015
101924	b3088	1.043333333	Glucose	Monk 2015
101945	b3114	1.043333333	Glucose	Monk 2015
102033	b3225	1.043333333	Glucose	Monk 2015
102046	b3241	1.043333333	Glucose	Monk 2015
102047	b3242	1.043333333	Glucose	Monk 2015
102130	b3377	1.043333333	Glucose	Monk 2015
102280	b3546	1.043333333	Glucose	Monk 2015
102395	b3677	1.043333333	Glucose	Monk 2015
102401	b3685	1.043333333	Glucose	Monk 2015
102475	b3784	1.043333333	Glucose	Monk 2015
102482	b3791	1.043333333	Glucose	Monk 2015
102508	b3827	1.043333333	Glucose	Monk 2015
102552	b3885	1.043333333	Glucose	Monk 2015
102556	b3889	1.043333333	Glucose	Monk 2015
102682	b4051	1.043333333	Glucose	Monk 2015
102772	b4149	1.043333333	Glucose	Monk 2015
102777	b4154	1.043333333	Glucose	Monk 2015
102807	b4190	1.043333333	Glucose	Monk 2015
102837	b4222	1.043333333	Glucose	Monk 2015
102927	b4334	1.043333333	Glucose	Monk 2015
102930	b4337	1.043333333	Glucose	Monk 2015
102961	b4375	1.043333333	Glucose	Monk 2015
103006	b4432	1.043333333	Glucose	Monk 2015
103032	b4468	1.043333333	Glucose	Monk 2015
101519	b2601	1.041666667	Glucose	Monk 2015
99283	TU-3697	1.04	Glucose	Monk 2015
99432	b0208	1.04	Glucose	Monk 2015
99456	b0233	1.04	Glucose	Monk 2015
99483	b0267	1.04	Glucose	Monk 2015
99485	b0269	1.04	Glucose	Monk 2015
99513	b0304	1.04	Glucose	Monk 2015
99540	b0334	1.04	Glucose	Monk 2015
99613	b0426	1.04	Glucose	Monk 2015
99649	b0463	1.04	Glucose	Monk 2015
99769	b0600	1.04	Glucose	Monk 2015
99820	b0675	1.04	Glucose	Monk 2015
99823	b0678	1.04	Glucose	Monk 2015
99895	b0765	1.04	Glucose	Monk 2015
99903	b0773	1.04	Glucose	Monk 2015
99988	b0859	1.04	Glucose	Monk 2015
100072	b0958	1.04	Glucose	Monk 2015
100146	b1042	1.04	Glucose	Monk 2015
100173	b1071	1.04	Glucose	Monk 2015
100202	b1107	1.04	Glucose	Monk 2015
100297	b1222	1.04	Glucose	Monk 2015
100392	b1327	1.04	Glucose	Monk 2015
100462	b1413	1.04	Glucose	Monk 2015
100518	b1475	1.04	Glucose	Monk 2015
100542	b1499	1.04	Glucose	Monk 2015
100612	b1576	1.04	Glucose	Monk 2015
100618	b1583	1.04	Glucose	Monk 2015
100777	b1755	1.04	Glucose	Monk 2015
100803	b1782	1.04	Glucose	Monk 2015
100828	b1809	1.04	Glucose	Monk 2015
100864	b1845	1.04	Glucose	Monk 2015
100919	b1907	1.04	Glucose	Monk 2015
100921	b1913	1.04	Glucose	Monk 2015
100932	b1924	1.04	Glucose	Monk 2015
101029	b2042	1.04	Glucose	Monk 2015
101050	b2063	1.04	Glucose	Monk 2015
101081	b2101	1.04	Glucose	Monk 2015
101156	b2182	1.04	Glucose	Monk 2015
101159	b2186	1.04	Glucose	Monk 2015
101206	b2243	1.04	Glucose	Monk 2015
101256	b2293	1.04	Glucose	Monk 2015
101419	b2484	1.04	Glucose	Monk 2015
101421	b2486	1.04	Glucose	Monk 2015
101534	b2624	1.04	Glucose	Monk 2015
101551	b2644	1.04	Glucose	Monk 2015
101620	b2730	1.04	Glucose	Monk 2015
101621	b2731	1.04	Glucose	Monk 2015
101628	b2738	1.04	Glucose	Monk 2015
101686	b2804	1.04	Glucose	Monk 2015
101693	b2811	1.04	Glucose	Monk 2015
101748	b2877	1.04	Glucose	Monk 2015
101805	b2943	1.04	Glucose	Monk 2015
101837	b2980	1.04	Glucose	Monk 2015
101925	b3089	1.04	Glucose	Monk 2015
101941	b3105	1.04	Glucose	Monk 2015
101984	b3156	1.04	Glucose	Monk 2015
102003	b3188	1.04	Glucose	Monk 2015
102164	b3413	1.04	Glucose	Monk 2015
102214	b3475	1.04	Glucose	Monk 2015
102264	b3528	1.04	Glucose	Monk 2015
102393	b3675	1.04	Glucose	Monk 2015
102408	b3693	1.04	Glucose	Monk 2015
102550	b3883	1.04	Glucose	Monk 2015
102695	b4066	1.04	Glucose	Monk 2015
102708	b4079	1.04	Glucose	Monk 2015
102717	b4089	1.04	Glucose	Monk 2015
102756	b4130	1.04	Glucose	Monk 2015
102809	b4192	1.04	Glucose	Monk 2015
102833	b4218	1.04	Glucose	Monk 2015
102848	b4238	1.04	Glucose	Monk 2015
102867	b4263	1.04	Glucose	Monk 2015
102941	b4351	1.04	Glucose	Monk 2015
102960	b4374	1.04	Glucose	Monk 2015
102970	b4384	1.04	Glucose	Monk 2015
103001	b4426	1.04	Glucose	Monk 2015
103011	b4439	1.04	Glucose	Monk 2015
103024	b4460	1.04	Glucose	Monk 2015
99539	b0333	1.038333333	Glucose	Monk 2015
99802	b0643	1.038333333	Glucose	Monk 2015
99922	b0792	1.038333333	Glucose	Monk 2015
101563	b2665	1.038333333	Glucose	Monk 2015
99286	TU-4371	1.036666667	Glucose	Monk 2015
99390	b0137	1.036666667	Glucose	Monk 2015
99514	b0305	1.036666667	Glucose	Monk 2015
99519	b0311	1.036666667	Glucose	Monk 2015
99548	b0342	1.036666667	Glucose	Monk 2015
99591	b0397	1.036666667	Glucose	Monk 2015
99661	b0478	1.036666667	Glucose	Monk 2015
99673	b0490	1.036666667	Glucose	Monk 2015
99760	b0591	1.036666667	Glucose	Monk 2015
99934	b0804	1.036666667	Glucose	Monk 2015
99935	b0805	1.036666667	Glucose	Monk 2015
99957	b0828	1.036666667	Glucose	Monk 2015
99965	b0836	1.036666667	Glucose	Monk 2015
100011	b0882	1.036666667	Glucose	Monk 2015
100077	b0963	1.036666667	Glucose	Monk 2015
100174	b1072	1.036666667	Glucose	Monk 2015
100249	b1161	1.036666667	Glucose	Monk 2015
100267	b1184	1.036666667	Glucose	Monk 2015
100271	b1188	1.036666667	Glucose	Monk 2015
100398	b1334	1.036666667	Glucose	Monk 2015
100400	b1336	1.036666667	Glucose	Monk 2015
100408	b1344	1.036666667	Glucose	Monk 2015
100460	b1411	1.036666667	Glucose	Monk 2015
100495	b1451	1.036666667	Glucose	Monk 2015
100504	b1461	1.036666667	Glucose	Monk 2015
100588	b1550	1.036666667	Glucose	Monk 2015
100591	b1553	1.036666667	Glucose	Monk 2015
100651	b1616	1.036666667	Glucose	Monk 2015
100656	b1621	1.036666667	Glucose	Monk 2015
100727	b1697	1.036666667	Glucose	Monk 2015
100754	b1731	1.036666667	Glucose	Monk 2015
100775	b1753	1.036666667	Glucose	Monk 2015
100840	b1821	1.036666667	Glucose	Monk 2015
100908	b1891	1.036666667	Glucose	Monk 2015
100925	b1917	1.036666667	Glucose	Monk 2015
100934	b1926	1.036666667	Glucose	Monk 2015
101097	b2121	1.036666667	Glucose	Monk 2015
101131	b2157	1.036666667	Glucose	Monk 2015
101157	b2183	1.036666667	Glucose	Monk 2015
101210	b2247	1.036666667	Glucose	Monk 2015
101234	b2271	1.036666667	Glucose	Monk 2015
101263	b2300	1.036666667	Glucose	Monk 2015
101308	b2351	1.036666667	Glucose	Monk 2015
101347	b2390	1.036666667	Glucose	Monk 2015
101392	b2455	1.036666667	Glucose	Monk 2015
101629	b2739	1.036666667	Glucose	Monk 2015
101663	b2778	1.036666667	Glucose	Monk 2015
101712	b2835	1.036666667	Glucose	Monk 2015
101747	b2876	1.036666667	Glucose	Monk 2015
101783	b2915	1.036666667	Glucose	Monk 2015
101796	b2930	1.036666667	Glucose	Monk 2015
101845	b2989	1.036666667	Glucose	Monk 2015
101914	b3078	1.036666667	Glucose	Monk 2015
101922	b3086	1.036666667	Glucose	Monk 2015
102035	b3227	1.036666667	Glucose	Monk 2015
102194	b3450	1.036666667	Glucose	Monk 2015
102266	b3530	1.036666667	Glucose	Monk 2015
102282	b3548	1.036666667	Glucose	Monk 2015
102384	b3666	1.036666667	Glucose	Monk 2015
102402	b3686	1.036666667	Glucose	Monk 2015
102416	b3710	1.036666667	Glucose	Monk 2015
102483	b3792	1.036666667	Glucose	Monk 2015
102543	b3876	1.036666667	Glucose	Monk 2015
102589	b3927	1.036666667	Glucose	Monk 2015
102595	b3934	1.036666667	Glucose	Monk 2015
102607	b3946	1.036666667	Glucose	Monk 2015
102611	b3951	1.036666667	Glucose	Monk 2015
102679	b4048	1.036666667	Glucose	Monk 2015
102764	b4139	1.036666667	Glucose	Monk 2015
102859	b4251	1.036666667	Glucose	Monk 2015
102950	b4360	1.036666667	Glucose	Monk 2015
102998	b4418	1.036666667	Glucose	Monk 2015
103002	b4427	1.036666667	Glucose	Monk 2015
103035	b4471	1.036666667	Glucose	Monk 2015
103047	b4483	1.036666667	Glucose	Monk 2015
103121	b4687	1.036666667	Glucose	Monk 2015
101494	b2565	1.035	Glucose	Monk 2015
101605	b2715	1.035	Glucose	Monk 2015
102388	b3670	1.035	Glucose	Monk 2015
102763	b4138	1.035	Glucose	Monk 2015
99333	b0055	1.033333333	Glucose	Monk 2015
99343	b0070	1.033333333	Glucose	Monk 2015
99389	b0136	1.033333333	Glucose	Monk 2015
99404	b0152	1.033333333	Glucose	Monk 2015
99477	b0258	1.033333333	Glucose	Monk 2015
99479	b0261	1.033333333	Glucose	Monk 2015
99531	b0324	1.033333333	Glucose	Monk 2015
99620	b0433	1.033333333	Glucose	Monk 2015
99732	b0561	1.033333333	Glucose	Monk 2015
99737	b0566	1.033333333	Glucose	Monk 2015
99788	b0620	1.033333333	Glucose	Monk 2015
99851	b0712	1.033333333	Glucose	Monk 2015
99860	b0721	1.033333333	Glucose	Monk 2015
99993	b0864	1.033333333	Glucose	Monk 2015
100056	b0941	1.033333333	Glucose	Monk 2015
100129	b1020	1.033333333	Glucose	Monk 2015
100256	b1168	1.033333333	Glucose	Monk 2015
100280	b1197	1.033333333	Glucose	Monk 2015
100358	b1292	1.033333333	Glucose	Monk 2015
100399	b1335	1.033333333	Glucose	Monk 2015
100501	b1457	1.033333333	Glucose	Monk 2015
100532	b1489	1.033333333	Glucose	Monk 2015
100545	b1502	1.033333333	Glucose	Monk 2015
100602	b1564	1.033333333	Glucose	Monk 2015
100641	b1606	1.033333333	Glucose	Monk 2015
100690	b1656	1.033333333	Glucose	Monk 2015
100767	b1745	1.033333333	Glucose	Monk 2015
100844	b1825	1.033333333	Glucose	Monk 2015
100850	b1831	1.033333333	Glucose	Monk 2015
100896	b1879	1.033333333	Glucose	Monk 2015
100902	b1885	1.033333333	Glucose	Monk 2015
101130	b2156	1.033333333	Glucose	Monk 2015
101177	b2208	1.033333333	Glucose	Monk 2015
101274	b2311	1.033333333	Glucose	Monk 2015
101306	b2349	1.033333333	Glucose	Monk 2015
101720	b2843	1.033333333	Glucose	Monk 2015
101728	b2851	1.033333333	Glucose	Monk 2015
101797	b2933	1.033333333	Glucose	Monk 2015
101838	b2981	1.033333333	Glucose	Monk 2015
101915	b3079	1.033333333	Glucose	Monk 2015
102004	b3190	1.033333333	Glucose	Monk 2015
102007	b3194	1.033333333	Glucose	Monk 2015
102172	b3423	1.033333333	Glucose	Monk 2015
102205	b3465	1.033333333	Glucose	Monk 2015
102211	b3472	1.033333333	Glucose	Monk 2015
102271	b3536	1.033333333	Glucose	Monk 2015
102308	b3579	1.033333333	Glucose	Monk 2015
102318	b3589	1.033333333	Glucose	Monk 2015
102359	b3635	1.033333333	Glucose	Monk 2015
102454	b3750	1.033333333	Glucose	Monk 2015
102501	b3820	1.033333333	Glucose	Monk 2015
102502	b3821	1.033333333	Glucose	Monk 2015
102530	b3861	1.033333333	Glucose	Monk 2015
102605	b3944	1.033333333	Glucose	Monk 2015
102642	b4004	1.033333333	Glucose	Monk 2015
102699	b4070	1.033333333	Glucose	Monk 2015
102727	b4100	1.033333333	Glucose	Monk 2015
102767	b4144	1.033333333	Glucose	Monk 2015
102784	b4166	1.033333333	Glucose	Monk 2015
102804	b4187	1.033333333	Glucose	Monk 2015
102818	b4203	1.033333333	Glucose	Monk 2015
102876	b4279	1.033333333	Glucose	Monk 2015
102878	b4281	1.033333333	Glucose	Monk 2015
102898	b4305	1.033333333	Glucose	Monk 2015
102908	b4315	1.033333333	Glucose	Monk 2015
102925	b4332	1.033333333	Glucose	Monk 2015
102938	b4348	1.033333333	Glucose	Monk 2015
102952	b4363	1.033333333	Glucose	Monk 2015
102997	b4415	1.033333333	Glucose	Monk 2015
103029	b4465	1.033333333	Glucose	Monk 2015
103070	b4525	1.033333333	Glucose	Monk 2015
103107	b4582	1.033333333	Glucose	Monk 2015
99373	b0119	1.031666667	Glucose	Monk 2015
99464	b0241	1.031666667	Glucose	Monk 2015
99478	b0260	1.031666667	Glucose	Monk 2015
101565	b2667	1.031666667	Glucose	Monk 2015
99276	I004	1.03	Glucose	Monk 2015
99330	b0051	1.03	Glucose	Monk 2015
99381	b0128	1.03	Glucose	Monk 2015
99392	b0139	1.03	Glucose	Monk 2015
99419	b0187	1.03	Glucose	Monk 2015
99420	b0189	1.03	Glucose	Monk 2015
99537	b0330	1.03	Glucose	Monk 2015
99693	b0513	1.03	Glucose	Monk 2015
99893	b0763	1.03	Glucose	Monk 2015
99958	b0829	1.03	Glucose	Monk 2015
99961	b0832	1.03	Glucose	Monk 2015
99974	b0845	1.03	Glucose	Monk 2015
100016	b0892	1.03	Glucose	Monk 2015
100046	b0931	1.03	Glucose	Monk 2015
100199	b1104	1.03	Glucose	Monk 2015
100234	b1144	1.03	Glucose	Monk 2015
100324	b1255	1.03	Glucose	Monk 2015
100370	b1304	1.03	Glucose	Monk 2015
100421	b1359	1.03	Glucose	Monk 2015
100474	b1429	1.03	Glucose	Monk 2015
100491	b1447	1.03	Glucose	Monk 2015
100535	b1492	1.03	Glucose	Monk 2015
100592	b1554	1.03	Glucose	Monk 2015
100631	b1596	1.03	Glucose	Monk 2015
100658	b1623	1.03	Glucose	Monk 2015
100691	b1657	1.03	Glucose	Monk 2015
100704	b1673	1.03	Glucose	Monk 2015
100870	b1851	1.03	Glucose	Monk 2015
100933	b1925	1.03	Glucose	Monk 2015
100950	b1945	1.03	Glucose	Monk 2015
100959	b1954	1.03	Glucose	Monk 2015
100986	b1991	1.03	Glucose	Monk 2015
101068	b2081	1.03	Glucose	Monk 2015
101139	b2165	1.03	Glucose	Monk 2015
101269	b2306	1.03	Glucose	Monk 2015
101346	b2389	1.03	Glucose	Monk 2015
101467	b2536	1.03	Glucose	Monk 2015
101550	b2643	1.03	Glucose	Monk 2015
101579	b2682	1.03	Glucose	Monk 2015
101580	b2683	1.03	Glucose	Monk 2015
101725	b2848	1.03	Glucose	Monk 2015
101744	b2873	1.03	Glucose	Monk 2015
101873	b3026	1.03	Glucose	Monk 2015
101898	b3057	1.03	Glucose	Monk 2015
101944	b3110	1.03	Glucose	Monk 2015
101957	b3128	1.03	Glucose	Monk 2015
102056	b3259	1.03	Glucose	Monk 2015
102066	b3269	1.03	Glucose	Monk 2015
102186	b3440	1.03	Glucose	Monk 2015
102207	b3467	1.03	Glucose	Monk 2015
102218	b3479	1.03	Glucose	Monk 2015
102265	b3529	1.03	Glucose	Monk 2015
102277	b3542	1.03	Glucose	Monk 2015
102287	b3554	1.03	Glucose	Monk 2015
102294	b3565	1.03	Glucose	Monk 2015
102404	b3688	1.03	Glucose	Monk 2015
102431	b3725	1.03	Glucose	Monk 2015
102452	b3748	1.03	Glucose	Monk 2015
102455	b3751	1.03	Glucose	Monk 2015
102489	b3803	1.03	Glucose	Monk 2015
102546	b3879	1.03	Glucose	Monk 2015
102582	b3920	1.03	Glucose	Monk 2015
102606	b3945	1.03	Glucose	Monk 2015
102672	b4038	1.03	Glucose	Monk 2015
102716	b4088	1.03	Glucose	Monk 2015
102726	b4099	1.03	Glucose	Monk 2015
102785	b4167	1.03	Glucose	Monk 2015
102816	b4199	1.03	Glucose	Monk 2015
102885	b4291	1.03	Glucose	Monk 2015
102893	b4300	1.03	Glucose	Monk 2015
102962	b4376	1.03	Glucose	Monk 2015
103019	b4452	1.03	Glucose	Monk 2015
103031	b4467	1.03	Glucose	Monk 2015
103086	b4546	1.03	Glucose	Monk 2015
103117	b4658	1.03	Glucose	Monk 2015
103118	b4659	1.03	Glucose	Monk 2015
101626	b2736	1.028333333	Glucose	Monk 2015
102683	b4053	1.028333333	Glucose	Monk 2015
99280	TU-2375	1.026666667	Glucose	Monk 2015
99318	b0038	1.026666667	Glucose	Monk 2015
99329	b0050	1.026666667	Glucose	Monk 2015
99362	b0108	1.026666667	Glucose	Monk 2015
99366	b0112	1.026666667	Glucose	Monk 2015
99417	b0183	1.026666667	Glucose	Monk 2015
99455	b0232	1.026666667	Glucose	Monk 2015
99481	b0263	1.026666667	Glucose	Monk 2015
99601	b0407	1.026666667	Glucose	Monk 2015
99627	b0440	1.026666667	Glucose	Monk 2015
99632	b0445	1.026666667	Glucose	Monk 2015
99685	b0504	1.026666667	Glucose	Monk 2015
99808	b0650	1.026666667	Glucose	Monk 2015
99821	b0676	1.026666667	Glucose	Monk 2015
100057	b0942	1.026666667	Glucose	Monk 2015
100106	b0994	1.026666667	Glucose	Monk 2015
100167	b1064	1.026666667	Glucose	Monk 2015
100233	b1143	1.026666667	Glucose	Monk 2015
100243	b1155	1.026666667	Glucose	Monk 2015
100245	b1157	1.026666667	Glucose	Monk 2015
100291	b1216	1.026666667	Glucose	Monk 2015
100315	b1246	1.026666667	Glucose	Monk 2015
100320	b1251	1.026666667	Glucose	Monk 2015
100444	b1390	1.026666667	Glucose	Monk 2015
100506	b1463	1.026666667	Glucose	Monk 2015
100528	b1485	1.026666667	Glucose	Monk 2015
100548	b1505	1.026666667	Glucose	Monk 2015
100581	b1540	1.026666667	Glucose	Monk 2015
100660	b1625	1.026666667	Glucose	Monk 2015
100670	b1635	1.026666667	Glucose	Monk 2015
100732	b1702	1.026666667	Glucose	Monk 2015
100843	b1824	1.026666667	Glucose	Monk 2015
100845	b1826	1.026666667	Glucose	Monk 2015
100893	b1875	1.026666667	Glucose	Monk 2015
100920	b1908	1.026666667	Glucose	Monk 2015
100958	b1953	1.026666667	Glucose	Monk 2015
101193	b2225	1.026666667	Glucose	Monk 2015
101221	b2258	1.026666667	Glucose	Monk 2015
101328	b2371	1.026666667	Glucose	Monk 2015
101354	b2406	1.026666667	Glucose	Monk 2015
101476	b2545	1.026666667	Glucose	Monk 2015
101671	b2789	1.026666667	Glucose	Monk 2015
101756	b2887	1.026666667	Glucose	Monk 2015
101810	b2948	1.026666667	Glucose	Monk 2015
101822	b2961	1.026666667	Glucose	Monk 2015
101862	b3010	1.026666667	Glucose	Monk 2015
102011	b3198	1.026666667	Glucose	Monk 2015
102078	b3293	1.026666667	Glucose	Monk 2015
102135	b3382	1.026666667	Glucose	Monk 2015
102170	b3421	1.026666667	Glucose	Monk 2015
102185	b3439	1.026666667	Glucose	Monk 2015
102227	b3488	1.026666667	Glucose	Monk 2015
102236	b3499	1.026666667	Glucose	Monk 2015
102242	b3506	1.026666667	Glucose	Monk 2015
102247	b3511	1.026666667	Glucose	Monk 2015
102290	b3561	1.026666667	Glucose	Monk 2015
102340	b3613	1.026666667	Glucose	Monk 2015
102387	b3669	1.026666667	Glucose	Monk 2015
102421	b3715	1.026666667	Glucose	Monk 2015
102424	b3718	1.026666667	Glucose	Monk 2015
102495	b3812	1.026666667	Glucose	Monk 2015
102511	b3830	1.026666667	Glucose	Monk 2015
102523	b3848	1.026666667	Glucose	Monk 2015
102558	b3891	1.026666667	Glucose	Monk 2015
102562	b3895	1.026666667	Glucose	Monk 2015
102572	b3908	1.026666667	Glucose	Monk 2015
102624	b3964	1.026666667	Glucose	Monk 2015
102732	b4106	1.026666667	Glucose	Monk 2015
102765	b4140	1.026666667	Glucose	Monk 2015
102782	b4159	1.026666667	Glucose	Monk 2015
102800	b4183	1.026666667	Glucose	Monk 2015
102814	b4197	1.026666667	Glucose	Monk 2015
102823	b4208	1.026666667	Glucose	Monk 2015
102895	b4302	1.026666667	Glucose	Monk 2015
102966	b4380	1.026666667	Glucose	Monk 2015
103016	b4445	1.026666667	Glucose	Monk 2015
103025	b4461	1.026666667	Glucose	Monk 2015
103030	b4466	1.026666667	Glucose	Monk 2015
103103	b4577	1.026666667	Glucose	Monk 2015
103125	b4694	1.026666667	Glucose	Monk 2015
103128	b4700	1.026666667	Glucose	Monk 2015
101045	b2058	1.025	Glucose	Monk 2015
101802	b2938	1.025	Glucose	Monk 2015
102500	b3819	1.025	Glucose	Monk 2015
99285	TU-4050	1.023333333	Glucose	Monk 2015
99357	b0101	1.023333333	Glucose	Monk 2015
99437	b0213	1.023333333	Glucose	Monk 2015
99442	b0219	1.023333333	Glucose	Monk 2015
99467	b0245	1.023333333	Glucose	Monk 2015
99484	b0268	1.023333333	Glucose	Monk 2015
99497	b0285	1.023333333	Glucose	Monk 2015
99535	b0328	1.023333333	Glucose	Monk 2015
99550	b0345	1.023333333	Glucose	Monk 2015
99562	b0357	1.023333333	Glucose	Monk 2015
99602	b0410	1.023333333	Glucose	Monk 2015
99637	b0450	1.023333333	Glucose	Monk 2015
99652	b0466	1.023333333	Glucose	Monk 2015
99675	b0492	1.023333333	Glucose	Monk 2015
99688	b0507	1.023333333	Glucose	Monk 2015
99750	b0579	1.023333333	Glucose	Monk 2015
99784	b0616	1.023333333	Glucose	Monk 2015
99854	b0715	1.023333333	Glucose	Monk 2015
99913	b0783	1.023333333	Glucose	Monk 2015
99931	b0801	1.023333333	Glucose	Monk 2015
99939	b0809	1.023333333	Glucose	Monk 2015
99944	b0814	1.023333333	Glucose	Monk 2015
99949	b0820	1.023333333	Glucose	Monk 2015
100052	b0937	1.023333333	Glucose	Monk 2015
100098	b0985	1.023333333	Glucose	Monk 2015
100114	b1002	1.023333333	Glucose	Monk 2015
100132	b1023	1.023333333	Glucose	Monk 2015
100157	b1054	1.023333333	Glucose	Monk 2015
100190	b1090	1.023333333	Glucose	Monk 2015
100210	b1115	1.023333333	Glucose	Monk 2015
100215	b1123	1.023333333	Glucose	Monk 2015
100217	b1125	1.023333333	Glucose	Monk 2015
100238	b1150	1.023333333	Glucose	Monk 2015
100278	b1195	1.023333333	Glucose	Monk 2015
100334	b1265	1.023333333	Glucose	Monk 2015
100389	b1324	1.023333333	Glucose	Monk 2015
100391	b1326	1.023333333	Glucose	Monk 2015
100424	b1363	1.023333333	Glucose	Monk 2015
100428	b1372	1.023333333	Glucose	Monk 2015
100451	b1397	1.023333333	Glucose	Monk 2015
100471	b1426	1.023333333	Glucose	Monk 2015
100477	b1432	1.023333333	Glucose	Monk 2015
100595	b1557	1.023333333	Glucose	Monk 2015
100620	b1585	1.023333333	Glucose	Monk 2015
100621	b1586	1.023333333	Glucose	Monk 2015
100642	b1607	1.023333333	Glucose	Monk 2015
100659	b1624	1.023333333	Glucose	Monk 2015
100665	b1630	1.023333333	Glucose	Monk 2015
100731	b1701	1.023333333	Glucose	Monk 2015
100738	b1708	1.023333333	Glucose	Monk 2015
100796	b1774	1.023333333	Glucose	Monk 2015
100865	b1846	1.023333333	Glucose	Monk 2015
100867	b1848	1.023333333	Glucose	Monk 2015
100904	b1887	1.023333333	Glucose	Monk 2015
100914	b1901	1.023333333	Glucose	Monk 2015
100916	b1904	1.023333333	Glucose	Monk 2015
100937	b1929	1.023333333	Glucose	Monk 2015
101064	b2077	1.023333333	Glucose	Monk 2015
101094	b2118	1.023333333	Glucose	Monk 2015
101112	b2136	1.023333333	Glucose	Monk 2015
101237	b2274	1.023333333	Glucose	Monk 2015
101304	b2346	1.023333333	Glucose	Monk 2015
101386	b2440	1.023333333	Glucose	Monk 2015
101402	b2465	1.023333333	Glucose	Monk 2015
101415	b2480	1.023333333	Glucose	Monk 2015
101533	b2623	1.023333333	Glucose	Monk 2015
101578	b2681	1.023333333	Glucose	Monk 2015
101643	b2756	1.023333333	Glucose	Monk 2015
101672	b2790	1.023333333	Glucose	Monk 2015
101804	b2940	1.023333333	Glucose	Monk 2015
101844	b2988	1.023333333	Glucose	Monk 2015
101916	b3080	1.023333333	Glucose	Monk 2015
101931	b3095	1.023333333	Glucose	Monk 2015
101937	b3101	1.023333333	Glucose	Monk 2015
101946	b3115	1.023333333	Glucose	Monk 2015
101948	b3117	1.023333333	Glucose	Monk 2015
102065	b3268	1.023333333	Glucose	Monk 2015
102068	b3271	1.023333333	Glucose	Monk 2015
102084	b3326	1.023333333	Glucose	Monk 2015
102113	b3358	1.023333333	Glucose	Monk 2015
102127	b3374	1.023333333	Glucose	Monk 2015
102128	b3375	1.023333333	Glucose	Monk 2015
102152	b3401	1.023333333	Glucose	Monk 2015
102187	b3441	1.023333333	Glucose	Monk 2015
102225	b3486	1.023333333	Glucose	Monk 2015
102262	b3526	1.023333333	Glucose	Monk 2015
102283	b3549	1.023333333	Glucose	Monk 2015
102301	b3572	1.023333333	Glucose	Monk 2015
102307	b3578	1.023333333	Glucose	Monk 2015
102350	b3624	1.023333333	Glucose	Monk 2015
102361	b3638	1.023333333	Glucose	Monk 2015
102391	b3673	1.023333333	Glucose	Monk 2015
102394	b3676	1.023333333	Glucose	Monk 2015
102449	b3745	1.023333333	Glucose	Monk 2015
102457	b3753	1.023333333	Glucose	Monk 2015
102547	b3880	1.023333333	Glucose	Monk 2015
102580	b3918	1.023333333	Glucose	Monk 2015
102655	b4021	1.023333333	Glucose	Monk 2015
102663	b4029	1.023333333	Glucose	Monk 2015
102701	b4072	1.023333333	Glucose	Monk 2015
102713	b4085	1.023333333	Glucose	Monk 2015
102735	b4109	1.023333333	Glucose	Monk 2015
102737	b4111	1.023333333	Glucose	Monk 2015
102751	b4125	1.023333333	Glucose	Monk 2015
102760	b4135	1.023333333	Glucose	Monk 2015
102805	b4188	1.023333333	Glucose	Monk 2015
102826	b4211	1.023333333	Glucose	Monk 2015
102832	b4217	1.023333333	Glucose	Monk 2015
102843	b4233	1.023333333	Glucose	Monk 2015
102860	b4252	1.023333333	Glucose	Monk 2015
102948	b4358	1.023333333	Glucose	Monk 2015
102972	b4386	1.023333333	Glucose	Monk 2015
103015	b4444	1.023333333	Glucose	Monk 2015
103039	b4475	1.023333333	Glucose	Monk 2015
99529	b0321	1.021666667	Glucose	Monk 2015
100162	b1059	1.021666667	Glucose	Monk 2015
103104	b4579	1.021111111	Glucose	Monk 2015
99269	C0299	1.02	Glucose	Monk 2015
99271	C0362	1.02	Glucose	Monk 2015
99321	b0041	1.02	Glucose	Monk 2015
99406	b0155	1.02	Glucose	Monk 2015
99425	b0195	1.02	Glucose	Monk 2015
99426	b0196	1.02	Glucose	Monk 2015
99440	b0217	1.02	Glucose	Monk 2015
99503	b0291	1.02	Glucose	Monk 2015
99542	b0336	1.02	Glucose	Monk 2015
99543	b0337	1.02	Glucose	Monk 2015
99560	b0355	1.02	Glucose	Monk 2015
99653	b0467	1.02	Glucose	Monk 2015
99671	b0488	1.02	Glucose	Monk 2015
99672	b0489	1.02	Glucose	Monk 2015
99704	b0527	1.02	Glucose	Monk 2015
99709	b0533	1.02	Glucose	Monk 2015
99728	b0557	1.02	Glucose	Monk 2015
99775	b0606	1.02	Glucose	Monk 2015
99776	b0607	1.02	Glucose	Monk 2015
99872	b0735	1.02	Glucose	Monk 2015
99901	b0771	1.02	Glucose	Monk 2015
99909	b0779	1.02	Glucose	Monk 2015
99914	b0784	1.02	Glucose	Monk 2015
99960	b0831	1.02	Glucose	Monk 2015
100051	b0936	1.02	Glucose	Monk 2015
100092	b0979	1.02	Glucose	Monk 2015
100108	b0996	1.02	Glucose	Monk 2015
100164	b1061	1.02	Glucose	Monk 2015
100216	b1124	1.02	Glucose	Monk 2015
100226	b1135	1.02	Glucose	Monk 2015
100283	b1200	1.02	Glucose	Monk 2015
100385	b1320	1.02	Glucose	Monk 2015
100445	b1391	1.02	Glucose	Monk 2015
100461	b1412	1.02	Glucose	Monk 2015
100507	b1464	1.02	Glucose	Monk 2015
100579	b1538	1.02	Glucose	Monk 2015
100587	b1549	1.02	Glucose	Monk 2015
100597	b1559	1.02	Glucose	Monk 2015
100611	b1575	1.02	Glucose	Monk 2015
100679	b1645	1.02	Glucose	Monk 2015
100680	b1646	1.02	Glucose	Monk 2015
100743	b1715	1.02	Glucose	Monk 2015
100750	b1727	1.02	Glucose	Monk 2015
100797	b1775	1.02	Glucose	Monk 2015
100807	b1786	1.02	Glucose	Monk 2015
100918	b1906	1.02	Glucose	Monk 2015
100968	b1963	1.02	Glucose	Monk 2015
100983	b1987	1.02	Glucose	Monk 2015
100991	b2001	1.02	Glucose	Monk 2015
101030	b2043	1.02	Glucose	Monk 2015
101120	b2145	1.02	Glucose	Monk 2015
101150	b2176	1.02	Glucose	Monk 2015
101192	b2224	1.02	Glucose	Monk 2015
101214	b2251	1.02	Glucose	Monk 2015
101216	b2253	1.02	Glucose	Monk 2015
101257	b2294	1.02	Glucose	Monk 2015
101341	b2384	1.02	Glucose	Monk 2015
101416	b2481	1.02	Glucose	Monk 2015
101437	b2502	1.02	Glucose	Monk 2015
101496	b2570	1.02	Glucose	Monk 2015
101546	b2637	1.02	Glucose	Monk 2015
101556	b2650	1.02	Glucose	Monk 2015
101589	b2699	1.02	Glucose	Monk 2015
101591	b2701	1.02	Glucose	Monk 2015
101648	b2761	1.02	Glucose	Monk 2015
101653	b2766	1.02	Glucose	Monk 2015
101708	b2831	1.02	Glucose	Monk 2015
101821	b2960	1.02	Glucose	Monk 2015
101863	b3011	1.02	Glucose	Monk 2015
101921	b3085	1.02	Glucose	Monk 2015
101923	b3087	1.02	Glucose	Monk 2015
101938	b3102	1.02	Glucose	Monk 2015
101950	b3119	1.02	Glucose	Monk 2015
102008	b3195	1.02	Glucose	Monk 2015
102024	b3214	1.02	Glucose	Monk 2015
102059	b3262	1.02	Glucose	Monk 2015
102069	b3279	1.02	Glucose	Monk 2015
102082	b3324	1.02	Glucose	Monk 2015
102110	b3355	1.02	Glucose	Monk 2015
102131	b3378	1.02	Glucose	Monk 2015
102198	b3454	1.02	Glucose	Monk 2015
102239	b3502	1.02	Glucose	Monk 2015
102257	b3521	1.02	Glucose	Monk 2015
102279	b3544	1.02	Glucose	Monk 2015
102298	b3569	1.02	Glucose	Monk 2015
102314	b3585	1.02	Glucose	Monk 2015
102372	b3653	1.02	Glucose	Monk 2015
102392	b3674	1.02	Glucose	Monk 2015
102403	b3687	1.02	Glucose	Monk 2015
102414	b3707	1.02	Glucose	Monk 2015
102429	b3723	1.02	Glucose	Monk 2015
102469	b3775	1.02	Glucose	Monk 2015
102496	b3813	1.02	Glucose	Monk 2015
102498	b3817	1.02	Glucose	Monk 2015
102503	b3822	1.02	Glucose	Monk 2015
102586	b3924	1.02	Glucose	Monk 2015
102652	b4018	1.02	Glucose	Monk 2015
102686	b4056	1.02	Glucose	Monk 2015
102697	b4068	1.02	Glucose	Monk 2015
102714	b4086	1.02	Glucose	Monk 2015
102739	b4113	1.02	Glucose	Monk 2015
102741	b4115	1.02	Glucose	Monk 2015
102747	b4121	1.02	Glucose	Monk 2015
102749	b4123	1.02	Glucose	Monk 2015
102758	b4132	1.02	Glucose	Monk 2015
102792	b4175	1.02	Glucose	Monk 2015
102822	b4207	1.02	Glucose	Monk 2015
102856	b4246	1.02	Glucose	Monk 2015
102863	b4256	1.02	Glucose	Monk 2015
102900	b4307	1.02	Glucose	Monk 2015
102910	b4317	1.02	Glucose	Monk 2015
102957	b4371	1.02	Glucose	Monk 2015
102979	b4393	1.02	Glucose	Monk 2015
102994	b4410	1.02	Glucose	Monk 2015
103051	b4495	1.02	Glucose	Monk 2015
103135	tpke11	1.02	Glucose	Monk 2015
102399	b3683	1.018888889	Glucose	Monk 2015
100987	b1992	1.018333333	Glucose	Monk 2015
102990	b4406	1.018333333	Glucose	Monk 2015
103110	b4600	1.018333333	Glucose	Monk 2015
102470	b3777	1.017777778	Glucose	Monk 2015
103073	b4528	1.017777778	Glucose	Monk 2015
99317	b0037	1.016666667	Glucose	Monk 2015
99378	b0124	1.016666667	Glucose	Monk 2015
99383	b0130	1.016666667	Glucose	Monk 2015
99407	b0157	1.016666667	Glucose	Monk 2015
99454	b0231	1.016666667	Glucose	Monk 2015
99496	b0284	1.016666667	Glucose	Monk 2015
99545	b0339	1.016666667	Glucose	Monk 2015
99559	b0354	1.016666667	Glucose	Monk 2015
99570	b0375	1.016666667	Glucose	Monk 2015
99669	b0486	1.016666667	Glucose	Monk 2015
99780	b0612	1.016666667	Glucose	Monk 2015
99868	b0730	1.016666667	Glucose	Monk 2015
99899	b0769	1.016666667	Glucose	Monk 2015
100002	b0873	1.016666667	Glucose	Monk 2015
100059	b0944	1.016666667	Glucose	Monk 2015
100066	b0951	1.016666667	Glucose	Monk 2015
100101	b0989	1.016666667	Glucose	Monk 2015
100144	b1040	1.016666667	Glucose	Monk 2015
100166	b1063	1.016666667	Glucose	Monk 2015
100175	b1073	1.016666667	Glucose	Monk 2015
100198	b1103	1.016666667	Glucose	Monk 2015
100277	b1194	1.016666667	Glucose	Monk 2015
100349	b1282	1.016666667	Glucose	Monk 2015
100354	b1287	1.016666667	Glucose	Monk 2015
100376	b1310	1.016666667	Glucose	Monk 2015
100411	b1347	1.016666667	Glucose	Monk 2015
100494	b1450	1.016666667	Glucose	Monk 2015
100517	b1474	1.016666667	Glucose	Monk 2015
100524	b1481	1.016666667	Glucose	Monk 2015
100568	b1527	1.016666667	Glucose	Monk 2015
100601	b1563	1.016666667	Glucose	Monk 2015
100632	b1597	1.016666667	Glucose	Monk 2015
100768	b1746	1.016666667	Glucose	Monk 2015
100794	b1772	1.016666667	Glucose	Monk 2015
100825	b1805	1.016666667	Glucose	Monk 2015
100881	b1862	1.016666667	Glucose	Monk 2015
100909	b1892	1.016666667	Glucose	Monk 2015
100910	b1895	1.016666667	Glucose	Monk 2015
100924	b1916	1.016666667	Glucose	Monk 2015
100945	b1940	1.016666667	Glucose	Monk 2015
100961	b1956	1.016666667	Glucose	Monk 2015
101003	b2013	1.016666667	Glucose	Monk 2015
101035	b2048	1.016666667	Glucose	Monk 2015
101042	b2055	1.016666667	Glucose	Monk 2015
101100	b2124	1.016666667	Glucose	Monk 2015
101264	b2301	1.016666667	Glucose	Monk 2015
101284	b2324	1.016666667	Glucose	Monk 2015
101344	b2387	1.016666667	Glucose	Monk 2015
101379	b2433	1.016666667	Glucose	Monk 2015
101391	b2454	1.016666667	Glucose	Monk 2015
101400	b2463	1.016666667	Glucose	Monk 2015
101403	b2466	1.016666667	Glucose	Monk 2015
101410	b2474	1.016666667	Glucose	Monk 2015
101430	b2495	1.016666667	Glucose	Monk 2015
101547	b2638	1.016666667	Glucose	Monk 2015
101558	b2660	1.016666667	Glucose	Monk 2015
101567	b2669	1.016666667	Glucose	Monk 2015
101571	b2673	1.016666667	Glucose	Monk 2015
101595	b2705	1.016666667	Glucose	Monk 2015
101617	b2727	1.016666667	Glucose	Monk 2015
101705	b2826	1.016666667	Glucose	Monk 2015
101788	b2920	1.016666667	Glucose	Monk 2015
101799	b2935	1.016666667	Glucose	Monk 2015
101808	b2946	1.016666667	Glucose	Monk 2015
101830	b2970	1.016666667	Glucose	Monk 2015
101851	b2995	1.016666667	Glucose	Monk 2015
101980	b3152	1.016666667	Glucose	Monk 2015
101994	b3170	1.016666667	Glucose	Monk 2015
102049	b3244	1.016666667	Glucose	Monk 2015
102090	b3332	1.016666667	Glucose	Monk 2015
102139	b3387	1.016666667	Glucose	Monk 2015
102163	b3412	1.016666667	Glucose	Monk 2015
102168	b3417	1.016666667	Glucose	Monk 2015
102171	b3422	1.016666667	Glucose	Monk 2015
102200	b3456	1.016666667	Glucose	Monk 2015
102216	b3477	1.016666667	Glucose	Monk 2015
102226	b3487	1.016666667	Glucose	Monk 2015
102231	b3494	1.016666667	Glucose	Monk 2015
102235	b3498	1.016666667	Glucose	Monk 2015
102243	b3507	1.016666667	Glucose	Monk 2015
102278	b3543	1.016666667	Glucose	Monk 2015
102303	b3574	1.016666667	Glucose	Monk 2015
102341	b3614	1.016666667	Glucose	Monk 2015
102349	b3622	1.016666667	Glucose	Monk 2015
102374	b3655	1.016666667	Glucose	Monk 2015
102418	b3712	1.016666667	Glucose	Monk 2015
102425	b3719	1.016666667	Glucose	Monk 2015
102532	b3864	1.016666667	Glucose	Monk 2015
102549	b3882	1.016666667	Glucose	Monk 2015
102557	b3890	1.016666667	Glucose	Monk 2015
102583	b3921	1.016666667	Glucose	Monk 2015
102662	b4028	1.016666667	Glucose	Monk 2015
102712	b4083	1.016666667	Glucose	Monk 2015
102734	b4108	1.016666667	Glucose	Monk 2015
102801	b4184	1.016666667	Glucose	Monk 2015
102819	b4204	1.016666667	Glucose	Monk 2015
102852	b4242	1.016666667	Glucose	Monk 2015
102879	b4282	1.016666667	Glucose	Monk 2015
103043	b4479	1.016666667	Glucose	Monk 2015
99488	b0273	1.015	Glucose	Monk 2015
102352	b3626	1.015	Glucose	Monk 2015
102880	b4286	1.015	Glucose	Monk 2015
99289	TU-5237	1.013333333	Glucose	Monk 2015
99296	b0005	1.013333333	Glucose	Monk 2015
99302	b0011	1.013333333	Glucose	Monk 2015
99334	b0058	1.013333333	Glucose	Monk 2015
99358	b0102	1.013333333	Glucose	Monk 2015
99405	b0153	1.013333333	Glucose	Monk 2015
99449	b0226	1.013333333	Glucose	Monk 2015
99505	b0293	1.013333333	Glucose	Monk 2015
99516	b0307	1.013333333	Glucose	Monk 2015
99520	b0312	1.013333333	Glucose	Monk 2015
99527	b0319	1.013333333	Glucose	Monk 2015
99575	b0380	1.013333333	Glucose	Monk 2015
99582	b0387	1.013333333	Glucose	Monk 2015
99592	b0398	1.013333333	Glucose	Monk 2015
99609	b0422	1.013333333	Glucose	Monk 2015
99655	b0469	1.013333333	Glucose	Monk 2015
99707	b0531	1.013333333	Glucose	Monk 2015
99955	b0826	1.013333333	Glucose	Monk 2015
99994	b0865	1.013333333	Glucose	Monk 2015
100105	b0993	1.013333333	Glucose	Monk 2015
100115	b1003	1.013333333	Glucose	Monk 2015
100125	b1014	1.013333333	Glucose	Monk 2015
100181	b1079	1.013333333	Glucose	Monk 2015
100197	b1102	1.013333333	Glucose	Monk 2015
100218	b1126	1.013333333	Glucose	Monk 2015
100225	b1134	1.013333333	Glucose	Monk 2015
100286	b1203	1.013333333	Glucose	Monk 2015
100374	b1308	1.013333333	Glucose	Monk 2015
100423	b1361	1.013333333	Glucose	Monk 2015
100432	b1378	1.013333333	Glucose	Monk 2015
100437	b1383	1.013333333	Glucose	Monk 2015
100446	b1392	1.013333333	Glucose	Monk 2015
100459	b1410	1.013333333	Glucose	Monk 2015
100521	b1478	1.013333333	Glucose	Monk 2015
100540	b1497	1.013333333	Glucose	Monk 2015
100662	b1627	1.013333333	Glucose	Monk 2015
100699	b1668	1.013333333	Glucose	Monk 2015
100758	b1735	1.013333333	Glucose	Monk 2015
100789	b1767	1.013333333	Glucose	Monk 2015
100820	b1800	1.013333333	Glucose	Monk 2015
100838	b1819	1.013333333	Glucose	Monk 2015
100879	b1860	1.013333333	Glucose	Monk 2015
101024	b2037	1.013333333	Glucose	Monk 2015
101061	b2074	1.013333333	Glucose	Monk 2015
101201	b2238	1.013333333	Glucose	Monk 2015
101213	b2250	1.013333333	Glucose	Monk 2015
101217	b2254	1.013333333	Glucose	Monk 2015
101220	b2257	1.013333333	Glucose	Monk 2015
101224	b2261	1.013333333	Glucose	Monk 2015
101266	b2303	1.013333333	Glucose	Monk 2015
101268	b2305	1.013333333	Glucose	Monk 2015
101272	b2309	1.013333333	Glucose	Monk 2015
101282	b2321	1.013333333	Glucose	Monk 2015
101302	b2344	1.013333333	Glucose	Monk 2015
101317	b2360	1.013333333	Glucose	Monk 2015
101321	b2364	1.013333333	Glucose	Monk 2015
101333	b2376	1.013333333	Glucose	Monk 2015
101339	b2382	1.013333333	Glucose	Monk 2015
101352	b2399	1.013333333	Glucose	Monk 2015
101355	b2407	1.013333333	Glucose	Monk 2015
101383	b2437	1.013333333	Glucose	Monk 2015
101385	b2439	1.013333333	Glucose	Monk 2015
101397	b2460	1.013333333	Glucose	Monk 2015
101445	b2510	1.013333333	Glucose	Monk 2015
101470	b2539	1.013333333	Glucose	Monk 2015
101490	b2560	1.013333333	Glucose	Monk 2015
101655	b2768	1.013333333	Glucose	Monk 2015
101749	b2878	1.013333333	Glucose	Monk 2015
101794	b2928	1.013333333	Glucose	Monk 2015
101800	b2936	1.013333333	Glucose	Monk 2015
101831	b2971	1.013333333	Glucose	Monk 2015
101932	b3096	1.013333333	Glucose	Monk 2015
101943	b3107	1.013333333	Glucose	Monk 2015
101971	b3142	1.013333333	Glucose	Monk 2015
101996	b3173	1.013333333	Glucose	Monk 2015
102154	b3403	1.013333333	Glucose	Monk 2015
102220	b3481	1.013333333	Glucose	Monk 2015
102229	b3492	1.013333333	Glucose	Monk 2015
102250	b3514	1.013333333	Glucose	Monk 2015
102259	b3523	1.013333333	Glucose	Monk 2015
102268	b3533	1.013333333	Glucose	Monk 2015
102273	b3538	1.013333333	Glucose	Monk 2015
102338	b3611	1.013333333	Glucose	Monk 2015
102367	b3646	1.013333333	Glucose	Monk 2015
102411	b3698	1.013333333	Glucose	Monk 2015
102479	b3788	1.013333333	Glucose	Monk 2015
102512	b3831	1.013333333	Glucose	Monk 2015
102544	b3877	1.013333333	Glucose	Monk 2015
102563	b3896	1.013333333	Glucose	Monk 2015
102574	b3910	1.013333333	Glucose	Monk 2015
102692	b4063	1.013333333	Glucose	Monk 2015
102693	b4064	1.013333333	Glucose	Monk 2015
102709	b4080	1.013333333	Glucose	Monk 2015
102728	b4101	1.013333333	Glucose	Monk 2015
102795	b4178	1.013333333	Glucose	Monk 2015
102806	b4189	1.013333333	Glucose	Monk 2015
102820	b4205	1.013333333	Glucose	Monk 2015
102824	b4209	1.013333333	Glucose	Monk 2015
102891	b4298	1.013333333	Glucose	Monk 2015
102911	b4318	1.013333333	Glucose	Monk 2015
102993	b4409	1.013333333	Glucose	Monk 2015
103009	b4436	1.013333333	Glucose	Monk 2015
103101	b4567	1.013333333	Glucose	Monk 2015
99633	b0446	1.011666667	Glucose	Monk 2015
99458	b0235	1.01	Glucose	Monk 2015
99493	b0280	1.01	Glucose	Monk 2015
99507	b0295	1.01	Glucose	Monk 2015
99508	b0296	1.01	Glucose	Monk 2015
99538	b0331	1.01	Glucose	Monk 2015
99644	b0458	1.01	Glucose	Monk 2015
99654	b0468	1.01	Glucose	Monk 2015
99662	b0479	1.01	Glucose	Monk 2015
99774	b0605	1.01	Glucose	Monk 2015
99829	b0686	1.01	Glucose	Monk 2015
99837	b0695	1.01	Glucose	Monk 2015
99947	b0818	1.01	Glucose	Monk 2015
99998	b0869	1.01	Glucose	Monk 2015
100086	b0973	1.01	Glucose	Monk 2015
100127	b1018	1.01	Glucose	Monk 2015
100134	b1025	1.01	Glucose	Monk 2015
100154	b1050	1.01	Glucose	Monk 2015
100159	b1056	1.01	Glucose	Monk 2015
100236	b1147	1.01	Glucose	Monk 2015
100240	b1152	1.01	Glucose	Monk 2015
100276	b1193	1.01	Glucose	Monk 2015
100296	b1221	1.01	Glucose	Monk 2015
100335	b1266	1.01	Glucose	Monk 2015
100342	b1273	1.01	Glucose	Monk 2015
100406	b1342	1.01	Glucose	Monk 2015
100526	b1483	1.01	Glucose	Monk 2015
100533	b1490	1.01	Glucose	Monk 2015
100583	b1542	1.01	Glucose	Monk 2015
100675	b1641	1.01	Glucose	Monk 2015
100748	b1725	1.01	Glucose	Monk 2015
100817	b1797	1.01	Glucose	Monk 2015
100930	b1922	1.01	Glucose	Monk 2015
101028	b2041	1.01	Glucose	Monk 2015
101106	b2130	1.01	Glucose	Monk 2015
101110	b2134	1.01	Glucose	Monk 2015
101180	b2211	1.01	Glucose	Monk 2015
101322	b2365	1.01	Glucose	Monk 2015
101330	b2373	1.01	Glucose	Monk 2015
101624	b2734	1.01	Glucose	Monk 2015
101713	b2836	1.01	Glucose	Monk 2015
101721	b2844	1.01	Glucose	Monk 2015
101769	b2901	1.01	Glucose	Monk 2015
101832	b2972	1.01	Glucose	Monk 2015
101877	b3031	1.01	Glucose	Monk 2015
101883	b3038	1.01	Glucose	Monk 2015
101947	b3116	1.01	Glucose	Monk 2015
101952	b3121	1.01	Glucose	Monk 2015
102000	b3181	1.01	Glucose	Monk 2015
102055	b3258	1.01	Glucose	Monk 2015
102157	b3406	1.01	Glucose	Monk 2015
102162	b3411	1.01	Glucose	Monk 2015
102174	b3425	1.01	Glucose	Monk 2015
102252	b3516	1.01	Glucose	Monk 2015
102305	b3576	1.01	Glucose	Monk 2015
102345	b3618	1.01	Glucose	Monk 2015
102446	b3742	1.01	Glucose	Monk 2015
102459	b3755	1.01	Glucose	Monk 2015
102565	b3898	1.01	Glucose	Monk 2015
102656	b4022	1.01	Glucose	Monk 2015
102657	b4023	1.01	Glucose	Monk 2015
102670	b4036	1.01	Glucose	Monk 2015
102707	b4078	1.01	Glucose	Monk 2015
102715	b4087	1.01	Glucose	Monk 2015
102723	b4096	1.01	Glucose	Monk 2015
102725	b4098	1.01	Glucose	Monk 2015
102779	b4156	1.01	Glucose	Monk 2015
102875	b4277	1.01	Glucose	Monk 2015
102914	b4321	1.01	Glucose	Monk 2015
102934	b4342	1.01	Glucose	Monk 2015
102965	b4379	1.01	Glucose	Monk 2015
102980	b4394	1.01	Glucose	Monk 2015
102992	b4408	1.01	Glucose	Monk 2015
103003	b4428	1.01	Glucose	Monk 2015
103112	b4608	1.01	Glucose	Monk 2015
103133	sroC	1.01	Glucose	Monk 2015
103026	b4462	1.009166667	Glucose	Monk 2015
101548	b2641	1.008888889	Glucose	Monk 2015
100143	b1039	1.008333333	Glucose	Monk 2015
100653	b1618	1.008333333	Glucose	Monk 2015
101634	b2744	1.008333333	Glucose	Monk 2015
102505	b3824	1.008333333	Glucose	Monk 2015
102684	b4054	1.008333333	Glucose	Monk 2015
103119	b4660	1.007777778	Glucose	Monk 2015
99291	TU-813	1.006666667	Glucose	Monk 2015
99319	b0039	1.006666667	Glucose	Monk 2015
99356	b0099	1.006666667	Glucose	Monk 2015
99504	b0292	1.006666667	Glucose	Monk 2015
99511	b0301	1.006666667	Glucose	Monk 2015
99561	b0356	1.006666667	Glucose	Monk 2015
99566	b0365	1.006666667	Glucose	Monk 2015
99597	b0403	1.006666667	Glucose	Monk 2015
99630	b0443	1.006666667	Glucose	Monk 2015
99681	b0498	1.006666667	Glucose	Monk 2015
99703	b0525	1.006666667	Glucose	Monk 2015
99740	b0569	1.006666667	Glucose	Monk 2015
99770	b0601	1.006666667	Glucose	Monk 2015
99785	b0617	1.006666667	Glucose	Monk 2015
99806	b0648	1.006666667	Glucose	Monk 2015
99811	b0653	1.006666667	Glucose	Monk 2015
99832	b0689	1.006666667	Glucose	Monk 2015
99886	b0756	1.006666667	Glucose	Monk 2015
100102	b0990	1.006666667	Glucose	Monk 2015
100145	b1041	1.006666667	Glucose	Monk 2015
100213	b1121	1.006666667	Glucose	Monk 2015
100232	b1141	1.006666667	Glucose	Monk 2015
100319	b1250	1.006666667	Glucose	Monk 2015
100344	b1276	1.006666667	Glucose	Monk 2015
100372	b1306	1.006666667	Glucose	Monk 2015
100405	b1341	1.006666667	Glucose	Monk 2015
100430	b1376	1.006666667	Glucose	Monk 2015
100458	b1409	1.006666667	Glucose	Monk 2015
100530	b1487	1.006666667	Glucose	Monk 2015
100580	b1539	1.006666667	Glucose	Monk 2015
100625	b1590	1.006666667	Glucose	Monk 2015
100711	b1680	1.006666667	Glucose	Monk 2015
100752	b1729	1.006666667	Glucose	Monk 2015
100757	b1734	1.006666667	Glucose	Monk 2015
100821	b1801	1.006666667	Glucose	Monk 2015
100855	b1836	1.006666667	Glucose	Monk 2015
100858	b1839	1.006666667	Glucose	Monk 2015
100875	b1856	1.006666667	Glucose	Monk 2015
100885	b1867	1.006666667	Glucose	Monk 2015
100911	b1896	1.006666667	Glucose	Monk 2015
100985	b1990	1.006666667	Glucose	Monk 2015
101016	b2027	1.006666667	Glucose	Monk 2015
101027	b2040	1.006666667	Glucose	Monk 2015
101092	b2112	1.006666667	Glucose	Monk 2015
101095	b2119	1.006666667	Glucose	Monk 2015
101123	b2148	1.006666667	Glucose	Monk 2015
101188	b2220	1.006666667	Glucose	Monk 2015
101203	b2240	1.006666667	Glucose	Monk 2015
101208	b2245	1.006666667	Glucose	Monk 2015
101254	b2291	1.006666667	Glucose	Monk 2015
101303	b2345	1.006666667	Glucose	Monk 2015
101335	b2378	1.006666667	Glucose	Monk 2015
101349	b2393	1.006666667	Glucose	Monk 2015
101378	b2432	1.006666667	Glucose	Monk 2015
101387	b2441	1.006666667	Glucose	Monk 2015
101451	b2519	1.006666667	Glucose	Monk 2015
101480	b2549	1.006666667	Glucose	Monk 2015
101483	b2552	1.006666667	Glucose	Monk 2015
101540	b2630	1.006666667	Glucose	Monk 2015
101590	b2700	1.006666667	Glucose	Monk 2015
101599	b2709	1.006666667	Glucose	Monk 2015
101606	b2716	1.006666667	Glucose	Monk 2015
101607	b2717	1.006666667	Glucose	Monk 2015
101616	b2726	1.006666667	Glucose	Monk 2015
101760	b2892	1.006666667	Glucose	Monk 2015
101761	b2893	1.006666667	Glucose	Monk 2015
101806	b2944	1.006666667	Glucose	Monk 2015
101823	b2962	1.006666667	Glucose	Monk 2015
101867	b3017	1.006666667	Glucose	Monk 2015
101887	b3043	1.006666667	Glucose	Monk 2015
101930	b3094	1.006666667	Glucose	Monk 2015
101965	b3136	1.006666667	Glucose	Monk 2015
102061	b3264	1.006666667	Glucose	Monk 2015
102117	b3362	1.006666667	Glucose	Monk 2015
102136	b3383	1.006666667	Glucose	Monk 2015
102222	b3483	1.006666667	Glucose	Monk 2015
102275	b3540	1.006666667	Glucose	Monk 2015
102310	b3581	1.006666667	Glucose	Monk 2015
102366	b3645	1.006666667	Glucose	Monk 2015
102371	b3652	1.006666667	Glucose	Monk 2015
102389	b3671	1.006666667	Glucose	Monk 2015
102430	b3724	1.006666667	Glucose	Monk 2015
102564	b3897	1.006666667	Glucose	Monk 2015
102623	b3963	1.006666667	Glucose	Monk 2015
102704	b4075	1.006666667	Glucose	Monk 2015
102705	b4076	1.006666667	Glucose	Monk 2015
102774	b4151	1.006666667	Glucose	Monk 2015
102810	b4193	1.006666667	Glucose	Monk 2015
102964	b4378	1.006666667	Glucose	Monk 2015
102968	b4382	1.006666667	Glucose	Monk 2015
102983	b4397	1.006666667	Glucose	Monk 2015
102989	b4403	1.006666667	Glucose	Monk 2015
99463	b0240	1.005	Glucose	Monk 2015
99515	b0306	1.005	Glucose	Monk 2015
99978	b0849	1.005	Glucose	Monk 2015
102874	b4271	1.005	Glucose	Monk 2015
103126	b4696	1.005	Glucose	Monk 2015
99278	TU-1150	1.003333333	Glucose	Monk 2015
99282	TU-3687	1.003333333	Glucose	Monk 2015
99284	TU-4039	1.003333333	Glucose	Monk 2015
99292	b0001	1.003333333	Glucose	Monk 2015
99418	b0186	1.003333333	Glucose	Monk 2015
99452	b0229	1.003333333	Glucose	Monk 2015
99549	b0343	1.003333333	Glucose	Monk 2015
99588	b0393	1.003333333	Glucose	Monk 2015
99676	b0493	1.003333333	Glucose	Monk 2015
99725	b0554	1.003333333	Glucose	Monk 2015
99786	b0618	1.003333333	Glucose	Monk 2015
99834	b0692	1.003333333	Glucose	Monk 2015
99902	b0772	1.003333333	Glucose	Monk 2015
99924	b0794	1.003333333	Glucose	Monk 2015
99977	b0848	1.003333333	Glucose	Monk 2015
100147	b1043	1.003333333	Glucose	Monk 2015
100156	b1053	1.003333333	Glucose	Monk 2015
100251	b1163	1.003333333	Glucose	Monk 2015
100328	b1259	1.003333333	Glucose	Monk 2015
100380	b1314	1.003333333	Glucose	Monk 2015
100410	b1346	1.003333333	Glucose	Monk 2015
100415	b1351	1.003333333	Glucose	Monk 2015
100429	b1373	1.003333333	Glucose	Monk 2015
100454	b1400	1.003333333	Glucose	Monk 2015
100456	b1407	1.003333333	Glucose	Monk 2015
100482	b1438	1.003333333	Glucose	Monk 2015
100513	b1470	1.003333333	Glucose	Monk 2015
100576	b1535	1.003333333	Glucose	Monk 2015
100619	b1584	1.003333333	Glucose	Monk 2015
100640	b1605	1.003333333	Glucose	Monk 2015
100692	b1658	1.003333333	Glucose	Monk 2015
100697	b1664	1.003333333	Glucose	Monk 2015
100729	b1699	1.003333333	Glucose	Monk 2015
100745	b1722	1.003333333	Glucose	Monk 2015
100874	b1855	1.003333333	Glucose	Monk 2015
100891	b1873	1.003333333	Glucose	Monk 2015
100903	b1886	1.003333333	Glucose	Monk 2015
100949	b1944	1.003333333	Glucose	Monk 2015
101020	b2033	1.003333333	Glucose	Monk 2015
101148	b2174	1.003333333	Glucose	Monk 2015
101248	b2285	1.003333333	Glucose	Monk 2015
101255	b2292	1.003333333	Glucose	Monk 2015
101297	b2339	1.003333333	Glucose	Monk 2015
101316	b2359	1.003333333	Glucose	Monk 2015
101324	b2367	1.003333333	Glucose	Monk 2015
101389	b2452	1.003333333	Glucose	Monk 2015
101408	b2471	1.003333333	Glucose	Monk 2015
101557	b2659	1.003333333	Glucose	Monk 2015
101682	b2800	1.003333333	Glucose	Monk 2015
101718	b2841	1.003333333	Glucose	Monk 2015
101719	b2842	1.003333333	Glucose	Monk 2015
101726	b2849	1.003333333	Glucose	Monk 2015
101729	b2852	1.003333333	Glucose	Monk 2015
101753	b2882	1.003333333	Glucose	Monk 2015
101757	b2888	1.003333333	Glucose	Monk 2015
101762	b2894	1.003333333	Glucose	Monk 2015
101807	b2945	1.003333333	Glucose	Monk 2015
101828	b2968	1.003333333	Glucose	Monk 2015
101840	b2984	1.003333333	Glucose	Monk 2015
101848	b2992	1.003333333	Glucose	Monk 2015
101886	b3042	1.003333333	Glucose	Monk 2015
101973	b3144	1.003333333	Glucose	Monk 2015
102001	b3182	1.003333333	Glucose	Monk 2015
102029	b3221	1.003333333	Glucose	Monk 2015
102030	b3222	1.003333333	Glucose	Monk 2015
102063	b3266	1.003333333	Glucose	Monk 2015
102103	b3348	1.003333333	Glucose	Monk 2015
102145	b3393	1.003333333	Glucose	Monk 2015
102150	b3399	1.003333333	Glucose	Monk 2015
102224	b3485	1.003333333	Glucose	Monk 2015
102254	b3518	1.003333333	Glucose	Monk 2015
102256	b3520	1.003333333	Glucose	Monk 2015
102326	b3598	1.003333333	Glucose	Monk 2015
102327	b3599	1.003333333	Glucose	Monk 2015
102330	b3602	1.003333333	Glucose	Monk 2015
102386	b3668	1.003333333	Glucose	Monk 2015
102513	b3832	1.003333333	Glucose	Monk 2015
102548	b3881	1.003333333	Glucose	Monk 2015
102554	b3887	1.003333333	Glucose	Monk 2015
102757	b4131	1.003333333	Glucose	Monk 2015
102835	b4220	1.003333333	Glucose	Monk 2015
102857	b4248	1.003333333	Glucose	Monk 2015
102931	b4339	1.003333333	Glucose	Monk 2015
103004	b4430	1.003333333	Glucose	Monk 2015
103023	b4459	1.003333333	Glucose	Monk 2015
103079	b4537	1.003333333	Glucose	Monk 2015
99612	b0425	1.001666667	Glucose	Monk 2015
100448	b1394	1.001666667	Glucose	Monk 2015
101168	b2199	1.001666667	Glucose	Monk 2015
101225	b2262	1.001666667	Glucose	Monk 2015
101491	b2561	1.001666667	Glucose	Monk 2015
99272	C0465	1.0	Glucose	Monk 2015
99326	b0046	1.0	Glucose	Monk 2015
99337	b0064	1.0	Glucose	Monk 2015
99341	b0068	1.0	Glucose	Monk 2015
99410	b0160	1.0	Glucose	Monk 2015
99414	b0164	1.0	Glucose	Monk 2015
99424	b0193	1.0	Glucose	Monk 2015
99436	b0212	1.0	Glucose	Monk 2015
99441	b0218	1.0	Glucose	Monk 2015
99451	b0228	1.0	Glucose	Monk 2015
99461	b0238	1.0	Glucose	Monk 2015
99487	b0272	1.0	Glucose	Monk 2015
99512	b0303	1.0	Glucose	Monk 2015
99599	b0405	1.0	Glucose	Monk 2015
99751	b0580	1.0	Glucose	Monk 2015
99779	b0611	1.0	Glucose	Monk 2015
99883	b0753	1.0	Glucose	Monk 2015
99911	b0781	1.0	Glucose	Monk 2015
99996	b0867	1.0	Glucose	Monk 2015
100007	b0878	1.0	Glucose	Monk 2015
100014	b0888	1.0	Glucose	Monk 2015
100043	b0927	1.0	Glucose	Monk 2015
100065	b0950	1.0	Glucose	Monk 2015
100120	b1009	1.0	Glucose	Monk 2015
100155	b1051	1.0	Glucose	Monk 2015
100163	b1060	1.0	Glucose	Monk 2015
100171	b1068	1.0	Glucose	Monk 2015
100189	b1089	1.0	Glucose	Monk 2015
100237	b1148	1.0	Glucose	Monk 2015
100266	b1183	1.0	Glucose	Monk 2015
100304	b1233	1.0	Glucose	Monk 2015
100318	b1249	1.0	Glucose	Monk 2015
100404	b1340	1.0	Glucose	Monk 2015
100466	b1419	1.0	Glucose	Monk 2015
100490	b1446	1.0	Glucose	Monk 2015
100522	b1479	1.0	Glucose	Monk 2015
100578	b1537	1.0	Glucose	Monk 2015
100648	b1613	1.0	Glucose	Monk 2015
100694	b1660	1.0	Glucose	Monk 2015
100773	b1751	1.0	Glucose	Monk 2015
100811	b1791	1.0	Glucose	Monk 2015
100853	b1834	1.0	Glucose	Monk 2015
100859	b1840	1.0	Glucose	Monk 2015
100861	b1842	1.0	Glucose	Monk 2015
100897	b1880	1.0	Glucose	Monk 2015
100982	b1985	1.0	Glucose	Monk 2015
101044	b2057	1.0	Glucose	Monk 2015
101085	b2105	1.0	Glucose	Monk 2015
101128	b2154	1.0	Glucose	Monk 2015
101136	b2162	1.0	Glucose	Monk 2015
101176	b2207	1.0	Glucose	Monk 2015
101215	b2252	1.0	Glucose	Monk 2015
101294	b2334	1.0	Glucose	Monk 2015
101305	b2347	1.0	Glucose	Monk 2015
101396	b2459	1.0	Glucose	Monk 2015
101409	b2473	1.0	Glucose	Monk 2015
101492	b2562	1.0	Glucose	Monk 2015
101539	b2629	1.0	Glucose	Monk 2015
101559	b2661	1.0	Glucose	Monk 2015
[truncated: 1,870 more rows]
