# Supplementary material for: COBRAme: A computational framework for genome-scale models of metabolism and gene expression
Source: PLoS Comput Biol. 2018 Jul 5;14(7):e1006302. doi: 10.1371/journal.pcbi.1006302 (PMC6049947; doi:10.1371/journal.pcbi.1006302)
Supplement: S3 File — All results outlined in the manuscript can be reproduced by following the instructions in the README. A JSON version of iJL1678b-ME is also contained in this file. Alternatively, these scripts can be found at https://github.com/coltonlloyd/cobrame_supplement. (ZIP) [file pcbi.1006302.s003.zip › S3_File/Table_3_model_essentiality/simulation_output/iJL1678b_essentiality_0.10_gr.json]

{
 "RNA_b0002": "NONESSENTIAL",
 "RNA_b0003": "ESSENTIAL",
 "RNA_b0004": "ESSENTIAL",
 "RNA_b0007": "NONESSENTIAL",
 "RNA_b0008": "NONESSENTIAL",
 "RNA_b0009": "NONESSENTIAL",
 "RNA_b0014": "ESSENTIAL",
 "RNA_b0015": "ESSENTIAL",
 "RNA_b0019": "NONESSENTIAL",
 "RNA_b0023": "ESSENTIAL",
 "RNA_b0025": "ESSENTIAL",
 "RNA_b0026": "ESSENTIAL",
 "RNA_b0027": "ESSENTIAL",
 "RNA_b0029": "ESSENTIAL",
 "RNA_b0030": "NONESSENTIAL",
 "RNA_b0031": "ESSENTIAL",
 "RNA_b0032": "NONESSENTIAL",
 "RNA_b0033": "NONESSENTIAL",
 "RNA_b0036": "NONESSENTIAL",
 "RNA_b0037": "NONESSENTIAL",
 "RNA_b0038": "NONESSENTIAL",
 "RNA_b0040": "NONESSENTIAL",
 "RNA_b0047": "NONESSENTIAL",
 "RNA_b0048": "NONESSENTIAL",
 "RNA_b0049": "NONESSENTIAL",
 "RNA_b0051": "ESSENTIAL",
 "RNA_b0052": "ESSENTIAL",
 "RNA_b0053": "ESSENTIAL",
 "RNA_b0058": "ESSENTIAL",
 "RNA_b0061": "NONESSENTIAL",
 "RNA_b0062": "NONESSENTIAL",
 "RNA_b0063": "NONESSENTIAL",
 "RNA_b0066": "NONESSENTIAL",
 "RNA_b0067": "NONESSENTIAL",
 "RNA_b0068": "NONESSENTIAL",
 "RNA_b0070": "NONESSENTIAL",
 "RNA_b0071": "ESSENTIAL",
 "RNA_b0072": "ESSENTIAL",
 "RNA_b0073": "ESSENTIAL",
 "RNA_b0074": "ESSENTIAL",
 "RNA_b0077": "NONESSENTIAL",
 "RNA_b0078": "NONESSENTIAL",
 "RNA_b0082": "NONESSENTIAL",
 "RNA_b0084": "NONESSENTIAL",
 "RNA_b0085": "ESSENTIAL",
 "RNA_b0086": "ESSENTIAL",
 "RNA_b0087": "ESSENTIAL",
 "RNA_b0088": "ESSENTIAL",
 "RNA_b0090": "ESSENTIAL",
 "RNA_b0091": "ESSENTIAL",
 "RNA_b0092": "NONESSENTIAL",
 "RNA_b0096": "ESSENTIAL",
 "RNA_b0098": "ESSENTIAL",
 "RNA_b0099": "NONESSENTIAL",
 "RNA_b0103": "ESSENTIAL",
 "RNA_b0104": "NONESSENTIAL",
 "RNA_b0109": "ESSENTIAL",
 "RNA_b0110": "NONESSENTIAL",
 "RNA_b0112": "NONESSENTIAL",
 "RNA_b0114": "NONESSENTIAL",
 "RNA_b0115": "NONESSENTIAL",
 "RNA_b0116": "NONESSENTIAL",
 "RNA_b0118": "NONESSENTIAL",
 "RNA_b0120": "NONESSENTIAL",
 "RNA_b0121": "NONESSENTIAL",
 "RNA_b0123": "NONESSENTIAL",
 "RNA_b0124": "NONESSENTIAL",
 "RNA_b0125": "NONESSENTIAL",
 "RNA_b0126": "NONESSENTIAL",
 "RNA_b0131": "ESSENTIAL",
 "RNA_b0133": "ESSENTIAL",
 "RNA_b0134": "ESSENTIAL",
 "RNA_b0142": "ESSENTIAL",
 "RNA_b0149": "NONESSENTIAL",
 "RNA_b0150": "NONESSENTIAL",
 "RNA_b0151": "NONESSENTIAL",
 "RNA_b0152": "NONESSENTIAL",
 "RNA_b0153": "NONESSENTIAL",
 "RNA_b0154": "ESSENTIAL",
 "RNA_b0155": "NONESSENTIAL",
 "RNA_b0156": "NONESSENTIAL",
 "RNA_b0158": "NONESSENTIAL",
 "RNA_b0159": "ESSENTIAL",
 "RNA_b0160": "NONESSENTIAL",
 "RNA_b0166": "ESSENTIAL",
 "RNA_b0168": "ESSENTIAL",
 "RNA_b0169": "ESSENTIAL",
 "RNA_b0170": "ESSENTIAL",
 "RNA_b0171": "NONESSENTIAL",
 "RNA_b0172": "ESSENTIAL",
 "RNA_b0173": "ESSENTIAL",
 "RNA_b0174": "ESSENTIAL",
 "RNA_b0175": "ESSENTIAL",
 "RNA_b0177": "ESSENTIAL",
 "RNA_b0179": "ESSENTIAL",
 "RNA_b0180": "ESSENTIAL",
 "RNA_b0181": "ESSENTIAL",
 "RNA_b0182": "ESSENTIAL",
 "RNA_b0185": "ESSENTIAL",
 "RNA_b0186": "NONESSENTIAL",
 "RNA_b0188": "ESSENTIAL",
 "RNA_b0194": "ESSENTIAL",
 "RNA_b0197": "NONESSENTIAL",
 "RNA_b0198": "NONESSENTIAL",
 "RNA_b0199": "NONESSENTIAL",
 "RNA_b0200": "NONESSENTIAL",
 "RNA_b0201": "NONESSENTIAL",
 "RNA_b0202": "NONESSENTIAL",
 "RNA_b0203": "NONESSENTIAL",
 "RNA_b0204": "NONESSENTIAL",
 "RNA_b0205": "NONESSENTIAL",
 "RNA_b0206": "NONESSENTIAL",
 "RNA_b0207": "NONESSENTIAL",
 "RNA_b0212": "NONESSENTIAL",
 "RNA_b0216": "NONESSENTIAL",
 "RNA_b0221": "NONESSENTIAL",
 "RNA_b0222": "NONESSENTIAL",
 "RNA_b0237": "NONESSENTIAL",
 "RNA_b0238": "NONESSENTIAL",
 "RNA_b0241": "NONESSENTIAL",
 "RNA_b0242": "NONESSENTIAL",
 "RNA_b0243": "NONESSENTIAL",
 "RNA_b0244": "NONESSENTIAL",
 "RNA_b0260": "NONESSENTIAL",
 "RNA_b0261": "NONESSENTIAL",
 "RNA_b0273": "NONESSENTIAL",
 "RNA_b0306": "NONESSENTIAL",
 "RNA_b0307": "NONESSENTIAL",
 "RNA_b0308": "NONESSENTIAL",
 "RNA_b0311": "NONESSENTIAL",
 "RNA_b0312": "NONESSENTIAL",
 "RNA_b0314": "NONESSENTIAL",
 "RNA_b0323": "NONESSENTIAL",
 "RNA_b0331": "NONESSENTIAL",
 "RNA_b0333": "NONESSENTIAL",
 "RNA_b0334": "NONESSENTIAL",
 "RNA_b0336": "NONESSENTIAL",
 "RNA_b0337": "NONESSENTIAL",
 "RNA_b0339": "NONESSENTIAL",
 "RNA_b0340": "NONESSENTIAL",
 "RNA_b0341": "NONESSENTIAL",
 "RNA_b0343": "NONESSENTIAL",
 "RNA_b0344": "NONESSENTIAL",
 "RNA_b0347": "NONESSENTIAL",
 "RNA_b0348": "NONESSENTIAL",
 "RNA_b0349": "NONESSENTIAL",
 "RNA_b0350": "NONESSENTIAL",
 "RNA_b0351": "NONESSENTIAL",
 "RNA_b0352": "NONESSENTIAL",
 "RNA_b0353": "NONESSENTIAL",
 "RNA_b0355": "NONESSENTIAL",
 "RNA_b0356": "NONESSENTIAL",
 "RNA_b0365": "NONESSENTIAL",
 "RNA_b0366": "NONESSENTIAL",
 "RNA_b0367": "NONESSENTIAL",
 "RNA_b0368": "NONESSENTIAL",
 "RNA_b0369": "ESSENTIAL",
 "RNA_b0381": "NONESSENTIAL",
 "RNA_b0383": "NONESSENTIAL",
 "RNA_b0386": "ESSENTIAL",
 "RNA_b0388": "NONESSENTIAL",
 "RNA_b0394": "NONESSENTIAL",
 "RNA_b0401": "NONESSENTIAL",
 "RNA_b0403": "NONESSENTIAL",
 "RNA_b0404": "NONESSENTIAL",
 "RNA_b0405": "ESSENTIAL",
 "RNA_b0406": "ESSENTIAL",
 "RNA_b0408": "ESSENTIAL",
 "RNA_b0409": "ESSENTIAL",
 "RNA_b0411": "NONESSENTIAL",
 "RNA_b0414": "ESSENTIAL",
 "RNA_b0415": "ESSENTIAL",
 "RNA_b0416": "ESSENTIAL",
 "RNA_b0417": "ESSENTIAL",
 "RNA_b0418": "NONESSENTIAL",
 "RNA_b0420": "ESSENTIAL",
 "RNA_b0421": "ESSENTIAL",
 "RNA_b0423": "ESSENTIAL",
 "RNA_b0425": "NONESSENTIAL",
 "RNA_b0428": "NONESSENTIAL",
 "RNA_b0429": "NONESSENTIAL",
 "RNA_b0430": "NONESSENTIAL",
 "RNA_b0431": "NONESSENTIAL",
 "RNA_b0432": "NONESSENTIAL",
 "RNA_b0433": "NONESSENTIAL",
 "RNA_b0436": "ESSENTIAL",
 "RNA_b0444": "ESSENTIAL",
 "RNA_b0446": "NONESSENTIAL",
 "RNA_b0451": "NONESSENTIAL",
 "RNA_b0452": "NONESSENTIAL",
 "RNA_b0455": "ESSENTIAL",
 "RNA_b0459": "NONESSENTIAL",
 "RNA_b0462": "NONESSENTIAL",
 "RNA_b0463": "NONESSENTIAL",
 "RNA_b0469": "NONESSENTIAL",
 "RNA_b0474": "NONESSENTIAL",
 "RNA_b0475": "NONESSENTIAL",
 "RNA_b0477": "NONESSENTIAL",
 "RNA_b0480": "NONESSENTIAL",
 "RNA_b0484": "NONESSENTIAL",
 "RNA_b0485": "NONESSENTIAL",
 "RNA_b0494": "NONESSENTIAL",
 "RNA_b0505": "NONESSENTIAL",
 "RNA_b0507": "NONESSENTIAL",
 "RNA_b0508": "NONESSENTIAL",
 "RNA_b0509": "NONESSENTIAL",
 "RNA_b0511": "NONESSENTIAL",
 "RNA_b0512": "NONESSENTIAL",
 "RNA_b0514": "NONESSENTIAL",
 "RNA_b0516": "NONESSENTIAL",
 "RNA_b0517": "NONESSENTIAL",
 "RNA_b0521": "NONESSENTIAL",
 "RNA_b0522": "ESSENTIAL",
 "RNA_b0523": "ESSENTIAL",
 "RNA_b0524": "ESSENTIAL",
 "RNA_b0526": "ESSENTIAL",
 "RNA_b0529": "ESSENTIAL",
 "RNA_b0536": "ESSENTIAL",
 "RNA_b0572": "NONESSENTIAL",
 "RNA_b0573": "NONESSENTIAL",
 "RNA_b0574": "NONESSENTIAL",
 "RNA_b0575": "NONESSENTIAL",
 "RNA_b0576": "NONESSENTIAL",
 "RNA_b0578": "NONESSENTIAL",
 "RNA_b0583": "NONESSENTIAL",
 "RNA_b0584": "NONESSENTIAL",
 "RNA_b0585": "NONESSENTIAL",
 "RNA_b0586": "NONESSENTIAL",
 "RNA_b0588": "NONESSENTIAL",
 "RNA_b0589": "NONESSENTIAL",
 "RNA_b0590": "NONESSENTIAL",
 "RNA_b0591": "NONESSENTIAL",
 "RNA_b0592": "NONESSENTIAL",
 "RNA_b0593": "NONESSENTIAL",
 "RNA_b0594": "NONESSENTIAL",
 "RNA_b0595": "NONESSENTIAL",
 "RNA_b0596": "NONESSENTIAL",
 "RNA_b0604": "NONESSENTIAL",
 "RNA_b0612": "NONESSENTIAL",
 "RNA_b0613": "NONESSENTIAL",
 "RNA_b0615": "NONESSENTIAL",
 "RNA_b0616": "NONESSENTIAL",
 "RNA_b0617": "NONESSENTIAL",
 "RNA_b0621": "NONESSENTIAL",
 "RNA_b0622": "NONESSENTIAL",
 "RNA_b0627": "NONESSENTIAL",
 "RNA_b0628": "NONESSENTIAL",
 "RNA_b0630": "NONESSENTIAL",
 "RNA_b0632": "NONESSENTIAL",
 "RNA_b0635": "NONESSENTIAL",
 "RNA_b0636": "ESSENTIAL",
 "RNA_b0638": "NONESSENTIAL",
 "RNA_b0639": "ESSENTIAL",
 "RNA_b0642": "ESSENTIAL",
 "RNA_b0650": "NONESSENTIAL",
 "RNA_b0651": "NONESSENTIAL",
 "RNA_b0652": "NONESSENTIAL",
 "RNA_b0653": "NONESSENTIAL",
 "RNA_b0654": "NONESSENTIAL",
 "RNA_b0655": "NONESSENTIAL",
 "RNA_b0657": "ESSENTIAL",
 "RNA_b0661": "ESSENTIAL",
 "RNA_b0662": "NONESSENTIAL",
 "RNA_b0664": "NONESSENTIAL",
 "RNA_b0665": "NONESSENTIAL",
 "RNA_b0666": "NONESSENTIAL",
 "RNA_b0668": "NONESSENTIAL",
 "RNA_b0670": "NONESSENTIAL",
 "RNA_b0672": "ESSENTIAL",
 "RNA_b0673": "NONESSENTIAL",
 "RNA_b0674": "NONESSENTIAL",
 "RNA_b0677": "NONESSENTIAL",
 "RNA_b0678": "NONESSENTIAL",
 "RNA_b0679": "NONESSENTIAL",
 "RNA_b0680": "ESSENTIAL",
 "RNA_b0684": "NONESSENTIAL",
 "RNA_b0688": "NONESSENTIAL",
 "RNA_b0692": "NONESSENTIAL",
 "RNA_b0693": "NONESSENTIAL",
 "RNA_b0696": "NONESSENTIAL",
 "RNA_b0697": "NONESSENTIAL",
 "RNA_b0698": "NONESSENTIAL",
 "RNA_b4513": "NONESSENTIAL",
 "RNA_b0709": "NONESSENTIAL",
 "RNA_b0720": "ESSENTIAL",
 "RNA_b0721": "NONESSENTIAL",
 "RNA_b0722": "NONESSENTIAL",
 "RNA_b0723": "NONESSENTIAL",
 "RNA_b0724": "NONESSENTIAL",
 "RNA_b0726": "NONESSENTIAL",
 "RNA_b0727": "NONESSENTIAL",
 "RNA_b0728": "NONESSENTIAL",
 "RNA_b0729": "NONESSENTIAL",
 "RNA_b0731": "NONESSENTIAL",
 "RNA_b0732": "NONESSENTIAL",
 "RNA_b0733": "NONESSENTIAL",
 "RNA_b0734": "NONESSENTIAL",
 "RNA_b0736": "NONESSENTIAL",
 "RNA_b0743": "NONESSENTIAL",
 "RNA_b0744": "NONESSENTIAL",
 "RNA_b0745": "NONESSENTIAL",
 "RNA_b0746": "NONESSENTIAL",
 "RNA_b0747": "NONESSENTIAL",
 "RNA_b0748": "NONESSENTIAL",
 "RNA_b0749": "NONESSENTIAL",
 "RNA_b0750": "ESSENTIAL",
 "RNA_b0751": "NONESSENTIAL",
 "RNA_b0752": "NONESSENTIAL",
 "RNA_b0754": "NONESSENTIAL",
 "RNA_b0755": "NONESSENTIAL",
 "RNA_b0756": "NONESSENTIAL",
 "RNA_b0757": "NONESSENTIAL",
 "RNA_b0758": "NONESSENTIAL",
 "RNA_b0759": "NONESSENTIAL",
 "RNA_b0763": "NONESSENTIAL",
 "RNA_b0764": "NONESSENTIAL",
 "RNA_b0765": "NONESSENTIAL",
 "RNA_b0766": "NONESSENTIAL",
 "RNA_b0767": "NONESSENTIAL",
 "RNA_b0774": "ESSENTIAL",
 "RNA_b0775": "ESSENTIAL",
 "RNA_b0776": "ESSENTIAL",
 "RNA_b0777": "ESSENTIAL",
 "RNA_b0778": "ESSENTIAL",
 "RNA_b0781": "NONESSENTIAL",
 "RNA_b0783": "NONESSENTIAL",
 "RNA_b0784": "NONESSENTIAL",
 "RNA_b0785": "NONESSENTIAL",
 "RNA_b0789": "NONESSENTIAL",
 "RNA_b0805": "NONESSENTIAL",
 "RNA_b0807": "ESSENTIAL",
 "RNA_b0809": "NONESSENTIAL",
 "RNA_b0810": "NONESSENTIAL",
 "RNA_b0811": "NONESSENTIAL",
 "RNA_b0813": "NONESSENTIAL",
 "RNA_b0822": "NONESSENTIAL",
 "RNA_b0825": "NONESSENTIAL",
 "RNA_b0826": "NONESSENTIAL",
 "RNA_b0827": "NONESSENTIAL",
 "RNA_b0828": "NONESSENTIAL",
 "RNA_b0829": "NONESSENTIAL",
 "RNA_b0830": "NONESSENTIAL",
 "RNA_b0831": "NONESSENTIAL",
 "RNA_b0832": "NONESSENTIAL",
 "RNA_b0837": "NONESSENTIAL",
 "RNA_b0839": "NONESSENTIAL",
 "RNA_b0841": "NONESSENTIAL",
 "RNA_b0842": "NONESSENTIAL",
 "RNA_b0849": "NONESSENTIAL",
 "RNA_b0854": "NONESSENTIAL",
 "RNA_b0855": "NONESSENTIAL",
 "RNA_b0856": "NONESSENTIAL",
 "RNA_b0857": "NONESSENTIAL",
 "RNA_b0859": "ESSENTIAL",
 "RNA_b0860": "NONESSENTIAL",
 "RNA_b0861": "NONESSENTIAL",
 "RNA_b0862": "NONESSENTIAL",
 "RNA_b0863": "NONESSENTIAL",
 "RNA_b0864": "NONESSENTIAL",
 "RNA_b0870": "NONESSENTIAL",
 "RNA_b0871": "NONESSENTIAL",
 "RNA_b0875": "NONESSENTIAL",
 "RNA_b0883": "NONESSENTIAL",
 "RNA_b0884": "ESSENTIAL",
 "RNA_b0886": "NONESSENTIAL",
 "RNA_b0887": "NONESSENTIAL",
 "RNA_b0888": "ESSENTIAL",
 "RNA_b0891": "ESSENTIAL",
 "RNA_b0893": "ESSENTIAL",
 "RNA_b0894": "NONESSENTIAL",
 "RNA_b0895": "NONESSENTIAL",
 "RNA_b0896": "NONESSENTIAL",
 "RNA_b0902": "NONESSENTIAL",
 "RNA_b0903": "NONESSENTIAL",
 "RNA_b0904": "NONESSENTIAL",
 "RNA_b0907": "ESSENTIAL",
 "RNA_b0908": "ESSENTIAL",
 "RNA_b0910": "NONESSENTIAL",
 "RNA_b0911": "ESSENTIAL",
 "RNA_b0914": "ESSENTIAL",
 "RNA_b0915": "ESSENTIAL",
 "RNA_b0918": "ESSENTIAL",
 "RNA_b0928": "ESSENTIAL",
 "RNA_b0929": "NONESSENTIAL",
 "RNA_b0930": "ESSENTIAL",
 "RNA_b0931": "NONESSENTIAL",
 "RNA_b0932": "NONESSENTIAL",
 "RNA_b0933": "NONESSENTIAL",
 "RNA_b0934": "NONESSENTIAL",
 "RNA_b0935": "NONESSENTIAL",
 "RNA_b0936": "NONESSENTIAL",
 "RNA_b0937": "NONESSENTIAL",
 "RNA_b0945": "NONESSENTIAL",
 "RNA_b0948": "ESSENTIAL",
 "RNA_b0954": "NONESSENTIAL",
 "RNA_b0957": "NONESSENTIAL",
 "RNA_b0963": "NONESSENTIAL",
 "RNA_b0967": "ESSENTIAL",
 "RNA_b0968": "NONESSENTIAL",
 "RNA_b0969": "ESSENTIAL",
 "RNA_b0971": "ESSENTIAL",
 "RNA_b0972": "NONESSENTIAL",
 "RNA_b0973": "NONESSENTIAL",
 "RNA_b0974": "NONESSENTIAL",
 "RNA_b0978": "NONESSENTIAL",
 "RNA_b0979": "NONESSENTIAL",
 "RNA_b0980": "NONESSENTIAL",
 "RNA_b0996": "NONESSENTIAL",
 "RNA_b0997": "NONESSENTIAL",
 "RNA_b0998": "NONESSENTIAL",
 "RNA_b1002": "NONESSENTIAL",
 "RNA_b1006": "NONESSENTIAL",
 "RNA_b1007": "NONESSENTIAL",
 "RNA_b1008": "NONESSENTIAL",
 "RNA_b1009": "NONESSENTIAL",
 "RNA_b1010": "NONESSENTIAL",
 "RNA_b1011": "NONESSENTIAL",
 "RNA_b1012": "NONESSENTIAL",
 "RNA_b1014": "NONESSENTIAL",
 "RNA_b1015": "NONESSENTIAL",
 "RNA_b1032": "NONESSENTIAL",
 "RNA_b1033": "NONESSENTIAL",
 "RNA_b1054": "NONESSENTIAL",
 "RNA_b1059": "NONESSENTIAL",
 "RNA_b1062": "ESSENTIAL",
 "RNA_b1064": "NONESSENTIAL",
 "RNA_b1069": "ESSENTIAL",
 "RNA_b1084": "ESSENTIAL",
 "RNA_b1086": "ESSENTIAL",
 "RNA_b1089": "ESSENTIAL",
 "RNA_b1090": "NONESSENTIAL",
 "RNA_b1091": "ESSENTIAL",
 "RNA_b1092": "ESSENTIAL",
 "RNA_b1093": "ESSENTIAL",
 "RNA_b1094": "ESSENTIAL",
 "RNA_b1095": "NONESSENTIAL",
 "RNA_b1096": "ESSENTIAL",
 "RNA_b1098": "ESSENTIAL",
 "RNA_b1101": "NONESSENTIAL",
 "RNA_b1102": "NONESSENTIAL",
 "RNA_b1106": "NONESSENTIAL",
 "RNA_b1107": "NONESSENTIAL",
 "RNA_b1109": "NONESSENTIAL",
 "RNA_b1114": "ESSENTIAL",
 "RNA_b1116": "ESSENTIAL",
 "RNA_b1117": "ESSENTIAL",
 "RNA_b1118": "ESSENTIAL",
 "RNA_b1119": "NONESSENTIAL",
 "RNA_b1123": "NONESSENTIAL",
 "RNA_b1124": "NONESSENTIAL",
 "RNA_b1125": "NONESSENTIAL",
 "RNA_b1126": "NONESSENTIAL",
 "RNA_b1131": "ESSENTIAL",
 "RNA_b1133": "ESSENTIAL",
 "RNA_b1134": "NONESSENTIAL",
 "RNA_b1135": "ESSENTIAL",
 "RNA_b1136": "ESSENTIAL",
 "RNA_b1185": "NONESSENTIAL",
 "RNA_b1186": "NONESSENTIAL",
 "RNA_b1189": "NONESSENTIAL",
 "RNA_b1190": "NONESSENTIAL",
 "RNA_b1192": "NONESSENTIAL",
 "RNA_b1193": "NONESSENTIAL",
 "RNA_b1197": "NONESSENTIAL",
 "RNA_b1198": "NONESSENTIAL",
 "RNA_b1199": "NONESSENTIAL",
 "RNA_b1200": "NONESSENTIAL",
 "RNA_b1206": "NONESSENTIAL",
 "RNA_b1207": "NONESSENTIAL",
 "RNA_b1208": "ESSENTIAL",
 "RNA_b1209": "ESSENTIAL",
 "RNA_b1210": "ESSENTIAL",
 "RNA_b1211": "ESSENTIAL",
 "RNA_b1215": "ESSENTIAL",
 "RNA_b1216": "NONESSENTIAL",
 "RNA_b1223": "NONESSENTIAL",
 "RNA_b1224": "NONESSENTIAL",
 "RNA_b1225": "NONESSENTIAL",
 "RNA_b1226": "NONESSENTIAL",
 "RNA_b1227": "NONESSENTIAL",
 "RNA_b1230": "NONESSENTIAL",
 "RNA_b1231": "NONESSENTIAL",
 "RNA_b1232": "NONESSENTIAL",
 "RNA_b1236": "NONESSENTIAL",
 "RNA_b1238": "NONESSENTIAL",
 "RNA_b1241": "NONESSENTIAL",
 "RNA_b1243": "NONESSENTIAL",
 "RNA_b1244": "NONESSENTIAL",
 "RNA_b1245": "NONESSENTIAL",
 "RNA_b1246": "NONESSENTIAL",
 "RNA_b1247": "NONESSENTIAL",
 "RNA_b1249": "NONESSENTIAL",
 "RNA_b1250": "NONESSENTIAL",
 "RNA_b1252": "NONESSENTIAL",
 "RNA_b1260": "ESSENTIAL",
 "RNA_b1261": "ESSENTIAL",
 "RNA_b1262": "ESSENTIAL",
 "RNA_b1263": "ESSENTIAL",
 "RNA_b1264": "ESSENTIAL",
 "RNA_b1269": "ESSENTIAL",
 "RNA_b1270": "NONESSENTIAL",
 "RNA_b1276": "NONESSENTIAL",
 "RNA_b1277": "ESSENTIAL",
 "RNA_b1278": "NONESSENTIAL",
 "RNA_b1281": "ESSENTIAL",
 "RNA_b1286": "NONESSENTIAL",
 "RNA_b1288": "ESSENTIAL",
 "RNA_b1291": "NONESSENTIAL",
 "RNA_b1296": "NONESSENTIAL",
 "RNA_b1297": "NONESSENTIAL",
 "RNA_b1298": "NONESSENTIAL",
 "RNA_b1300": "NONESSENTIAL",
 "RNA_b1301": "NONESSENTIAL",
 "RNA_b1302": "NONESSENTIAL",
 "RNA_b1308": "NONESSENTIAL",
 "RNA_b1319": "NONESSENTIAL",
 "RNA_b1325": "NONESSENTIAL",
 "RNA_b1326": "NONESSENTIAL",
 "RNA_b1329": "NONESSENTIAL",
 "RNA_b1344": "ESSENTIAL",
 "RNA_b1363": "NONESSENTIAL",
 "RNA_b1377": "NONESSENTIAL",
 "RNA_b1378": "NONESSENTIAL",
 "RNA_b1380": "NONESSENTIAL",
 "RNA_b1385": "NONESSENTIAL",
 "RNA_b1386": "NONESSENTIAL",
 "RNA_b1387": "NONESSENTIAL",
 "RNA_b1388": "NONESSENTIAL",
 "RNA_b1389": "NONESSENTIAL",
 "RNA_b1390": "NONESSENTIAL",
 "RNA_b1391": "NONESSENTIAL",
 "RNA_b1392": "NONESSENTIAL",
 "RNA_b1393": "NONESSENTIAL",
 "RNA_b1394": "NONESSENTIAL",
 "RNA_b1395": "NONESSENTIAL",
 "RNA_b1397": "NONESSENTIAL",
 "RNA_b1398": "NONESSENTIAL",
 "RNA_b1415": "ESSENTIAL",
 "RNA_b1440": "NONESSENTIAL",
 "RNA_b1441": "NONESSENTIAL",
 "RNA_b1442": "NONESSENTIAL",
 "RNA_b1443": "NONESSENTIAL",
 "RNA_b1444": "NONESSENTIAL",
 "RNA_b1453": "NONESSENTIAL",
 "RNA_b1463": "NONESSENTIAL",
 "RNA_b1465": "NONESSENTIAL",
 "RNA_b1466": "NONESSENTIAL",
 "RNA_b1467": "NONESSENTIAL",
 "RNA_b1468": "NONESSENTIAL",
 "RNA_b1469": "NONESSENTIAL",
 "RNA_b1473": "NONESSENTIAL",
 "RNA_b1474": "NONESSENTIAL",
 "RNA_b1475": "NONESSENTIAL",
 "RNA_b1476": "NONESSENTIAL",
 "RNA_b1478": "NONESSENTIAL",
 "RNA_b1479": "NONESSENTIAL",
 "RNA_b1480": "ESSENTIAL",
 "RNA_b1483": "NONESSENTIAL",
 "RNA_b1484": "NONESSENTIAL",
 "RNA_b1485": "NONESSENTIAL",
 "RNA_b1486": "NONESSENTIAL",
 "RNA_b1487": "NONESSENTIAL",
 "RNA_b1488": "NONESSENTIAL",
 "RNA_b1489": "NONESSENTIAL",
 "RNA_b1492": "NONESSENTIAL",
 "RNA_b1493": "NONESSENTIAL",
 "RNA_b1519": "NONESSENTIAL",
 "RNA_b1521": "NONESSENTIAL",
 "RNA_b1524": "NONESSENTIAL",
 "RNA_b1525": "NONESSENTIAL",
 "RNA_b1528": "NONESSENTIAL",
 "RNA_b1533": "NONESSENTIAL",
 "RNA_b1539": "NONESSENTIAL",
 "RNA_b1584": "NONESSENTIAL",
 "RNA_b1587": "NONESSENTIAL",
 "RNA_b1588": "NONESSENTIAL",
 "RNA_b1589": "NONESSENTIAL",
 "RNA_b1590": "NONESSENTIAL",
 "RNA_b1591": "NONESSENTIAL",
 "RNA_b1592": "NONESSENTIAL",
 "RNA_b1599": "NONESSENTIAL",
 "RNA_b1600": "NONESSENTIAL",
 "RNA_b1602": "NONESSENTIAL",
 "RNA_b1603": "NONESSENTIAL",
 "RNA_b1605": "NONESSENTIAL",
 "RNA_b1606": "NONESSENTIAL",
 "RNA_b1611": "NONESSENTIAL",
 "RNA_b1612": "NONESSENTIAL",
 "RNA_b1613": "NONESSENTIAL",
 "RNA_b1621": "NONESSENTIAL",
 "RNA_b1622": "NONESSENTIAL",
 "RNA_b1623": "NONESSENTIAL",
 "RNA_b1634": "NONESSENTIAL",
 "RNA_b1636": "NONESSENTIAL",
 "RNA_b1637": "ESSENTIAL",
 "RNA_b1638": "NONESSENTIAL",
 "RNA_b1640": "NONESSENTIAL",
 "RNA_b1646": "NONESSENTIAL",
 "RNA_b1651": "NONESSENTIAL",
 "RNA_b1652": "ESSENTIAL",
 "RNA_b1654": "ESSENTIAL",
 "RNA_b1656": "NONESSENTIAL",
 "RNA_b1661": "NONESSENTIAL",
 "RNA_b1662": "ESSENTIAL",
 "RNA_b1665": "NONESSENTIAL",
 "RNA_b1666": "NONESSENTIAL",
 "RNA_b1676": "NONESSENTIAL",
 "RNA_b1677": "ESSENTIAL",
 "RNA_b1679": "NONESSENTIAL",
 "RNA_b1680": "NONESSENTIAL",
 "RNA_b1681": "NONESSENTIAL",
 "RNA_b1682": "NONESSENTIAL",
 "RNA_b1683": "NONESSENTIAL",
 "RNA_b1684": "NONESSENTIAL",
 "RNA_b1692": "NONESSENTIAL",
 "RNA_b1693": "ESSENTIAL",
 "RNA_b1701": "NONESSENTIAL",
 "RNA_b1702": "NONESSENTIAL",
 "RNA_b1704": "NONESSENTIAL",
 "RNA_b1709": "NONESSENTIAL",
 "RNA_b1710": "NONESSENTIAL",
 "RNA_b1711": "NONESSENTIAL",
 "RNA_b1713": "ESSENTIAL",
 "RNA_b1714": "ESSENTIAL",
 "RNA_b1716": "ESSENTIAL",
 "RNA_b1717": "ESSENTIAL",
 "RNA_b1718": "ESSENTIAL",
 "RNA_b1719": "ESSENTIAL",
 "RNA_b1723": "NONESSENTIAL",
 "RNA_b1732": "NONESSENTIAL",
 "RNA_b1734": "NONESSENTIAL",
 "RNA_b1740": "ESSENTIAL",
 "RNA_b1744": "NONESSENTIAL",
 "RNA_b1745": "NONESSENTIAL",
 "RNA_b1746": "NONESSENTIAL",
 "RNA_b1747": "NONESSENTIAL",
 "RNA_b1748": "NONESSENTIAL",
 "RNA_b1759": "NONESSENTIAL",
 "RNA_b1761": "NONESSENTIAL",
 "RNA_b1764": "NONESSENTIAL",
 "RNA_b1767": "NONESSENTIAL",
 "RNA_b1768": "NONESSENTIAL",
 "RNA_b1773": "NONESSENTIAL",
 "RNA_b1778": "NONESSENTIAL",
 "RNA_b1779": "NONESSENTIAL",
 "RNA_b1781": "NONESSENTIAL",
 "RNA_b1800": "NONESSENTIAL",
 "RNA_b1801": "NONESSENTIAL",
 "RNA_b1804": "NONESSENTIAL",
 "RNA_b1805": "NONESSENTIAL",
 "RNA_b1812": "ESSENTIAL",
 "RNA_b1814": "NONESSENTIAL",
 "RNA_b1817": "NONESSENTIAL",
 "RNA_b1818": "NONESSENTIAL",
 "RNA_b1819": "NONESSENTIAL",
 "RNA_b1822": "ESSENTIAL",
 "RNA_b1835": "ESSENTIAL",
 "RNA_b1849": "NONESSENTIAL",
 "RNA_b1850": "NONESSENTIAL",
 "RNA_b1851": "NONESSENTIAL",
 "RNA_b1852": "NONESSENTIAL",
 "RNA_b1854": "NONESSENTIAL",
 "RNA_b1855": "NONESSENTIAL",
 "RNA_b1857": "NONESSENTIAL",
 "RNA_b1858": "NONESSENTIAL",
 "RNA_b1859": "NONESSENTIAL",
 "RNA_b1865": "NONESSENTIAL",
 "RNA_b1866": "ESSENTIAL",
 "RNA_b1870": "ESSENTIAL",
 "RNA_b1871": "ESSENTIAL",
 "RNA_b1872": "NONESSENTIAL",
 "RNA_b1873": "NONESSENTIAL",
 "RNA_b1876": "ESSENTIAL",
 "RNA_b1896": "NONESSENTIAL",
 "RNA_b1897": "NONESSENTIAL",
 "RNA_b4460": "NONESSENTIAL",
 "RNA_b1900": "NONESSENTIAL",
 "RNA_b1901": "NONESSENTIAL",
 "RNA_b1907": "NONESSENTIAL",
 "RNA_b1909": "ESSENTIAL",
 "RNA_b1910": "ESSENTIAL",
 "RNA_b1911": "NONESSENTIAL",
 "RNA_b1912": "ESSENTIAL",
 "RNA_b1919": "NONESSENTIAL",
 "RNA_b1922": "ESSENTIAL",
 "RNA_b1927": "NONESSENTIAL",
 "RNA_b1975": "NONESSENTIAL",
 "RNA_b1977": "NONESSENTIAL",
 "RNA_b1981": "NONESSENTIAL",
 "RNA_b1982": "NONESSENTIAL",
 "RNA_b1984": "NONESSENTIAL",
 "RNA_b1986": "NONESSENTIAL",
 "RNA_b1989": "NONESSENTIAL",
 "RNA_b1991": "NONESSENTIAL",
 "RNA_b1992": "NONESSENTIAL",
 "RNA_b1993": "NONESSENTIAL",
 "RNA_b2010": "NONESSENTIAL",
 "RNA_b2019": "ESSENTIAL",
 "RNA_b2020": "ESSENTIAL",
 "RNA_b2021": "ESSENTIAL",
 "RNA_b2022": "ESSENTIAL",
 "RNA_b2023": "ESSENTIAL",
 "RNA_b2024": "ESSENTIAL",
 "RNA_b2025": "ESSENTIAL",
 "RNA_b2026": "ESSENTIAL",
 "RNA_b2027": "NONESSENTIAL",
 "RNA_b2028": "NONESSENTIAL",
 "RNA_b2029": "NONESSENTIAL",
 "RNA_b2032": "NONESSENTIAL",
 "RNA_b2033": "NONESSENTIAL",
 "RNA_b2034": "NONESSENTIAL",
 "RNA_b2035": "NONESSENTIAL",
 "RNA_b2036": "NONESSENTIAL",
 "RNA_b2037": "NONESSENTIAL",
 "RNA_b2038": "NONESSENTIAL",
 "RNA_b2039": "NONESSENTIAL",
 "RNA_b2040": "NONESSENTIAL",
 "RNA_b2041": "NONESSENTIAL",
 "RNA_b2045": "NONESSENTIAL",
 "RNA_b2048": "NONESSENTIAL",
 "RNA_b2049": "NONESSENTIAL",
 "RNA_b2051": "NONESSENTIAL",
 "RNA_b2052": "NONESSENTIAL",
 "RNA_b2053": "NONESSENTIAL",
 "RNA_b2065": "NONESSENTIAL",
 "RNA_b2066": "NONESSENTIAL",
 "RNA_b2091": "NONESSENTIAL",
 "RNA_b2092": "NONESSENTIAL",
 "RNA_b2093": "NONESSENTIAL",
 "RNA_b2094": "NONESSENTIAL",
 "RNA_b2095": "NONESSENTIAL",
 "RNA_b2096": "NONESSENTIAL",
 "RNA_b2097": "NONESSENTIAL",
 "RNA_b2103": "ESSENTIAL",
 "RNA_b2104": "NONESSENTIAL",
 "RNA_b2114": "ESSENTIAL",
 "RNA_b2128": "NONESSENTIAL",
 "RNA_b2129": "NONESSENTIAL",
 "RNA_b2130": "NONESSENTIAL",
 "RNA_b2131": "NONESSENTIAL",
 "RNA_b2132": "NONESSENTIAL",
 "RNA_b2133": "NONESSENTIAL",
 "RNA_b2134": "NONESSENTIAL",
 "RNA_b2140": "NONESSENTIAL",
 "RNA_b2143": "NONESSENTIAL",
 "RNA_b2146": "NONESSENTIAL",
 "RNA_b2147": "NONESSENTIAL",
 "RNA_b2148": "NONESSENTIAL",
 "RNA_b2149": "NONESSENTIAL",
 "RNA_b2150": "NONESSENTIAL",
 "RNA_b2153": "ESSENTIAL",
 "RNA_b2154": "NONESSENTIAL",
 "RNA_b2155": "NONESSENTIAL",
 "RNA_b2156": "NONESSENTIAL",
 "RNA_b2162": "NONESSENTIAL",
 "RNA_b2167": "NONESSENTIAL",
 "RNA_b2168": "NONESSENTIAL",
 "RNA_b2169": "NONESSENTIAL",
 "RNA_b2170": "NONESSENTIAL",
 "RNA_b2174": "NONESSENTIAL",
 "RNA_b2183": "ESSENTIAL",
 "RNA_b2185": "ESSENTIAL",
 "RNA_b2189": "ESSENTIAL",
 "RNA_b2197": "NONESSENTIAL",
 "RNA_b2198": "NONESSENTIAL",
 "RNA_b2199": "NONESSENTIAL",
 "RNA_b2200": "NONESSENTIAL",
 "RNA_b2201": "NONESSENTIAL",
 "RNA_b2202": "NONESSENTIAL",
 "RNA_b2203": "NONESSENTIAL",
 "RNA_b2204": "NONESSENTIAL",
 "RNA_b2205": "NONESSENTIAL",
 "RNA_b2206": "NONESSENTIAL",
 "RNA_b2207": "NONESSENTIAL",
 "RNA_b2210": "NONESSENTIAL",
 "RNA_b2215": "NONESSENTIAL",
 "RNA_b2221": "NONESSENTIAL",
 "RNA_b2222": "NONESSENTIAL",
 "RNA_b2223": "NONESSENTIAL",
 "RNA_b2224": "NONESSENTIAL",
 "RNA_b2232": "NONESSENTIAL",
 "RNA_b2234": "NONESSENTIAL",
 "RNA_b2235": "NONESSENTIAL",
 "RNA_b2239": "NONESSENTIAL",
 "RNA_b2240": "NONESSENTIAL",
 "RNA_b2241": "NONESSENTIAL",
 "RNA_b2242": "NONESSENTIAL",
 "RNA_b2243": "NONESSENTIAL",
 "RNA_b2251": "NONESSENTIAL",
 "RNA_b2253": "NONESSENTIAL",
 "RNA_b2254": "NONESSENTIAL",
 "RNA_b2255": "NONESSENTIAL",
 "RNA_b2256": "NONESSENTIAL",
 "RNA_b2257": "NONESSENTIAL",
 "RNA_b4544": "NONESSENTIAL",
 "RNA_b2258": "NONESSENTIAL",
 "RNA_b2260": "NONESSENTIAL",
 "RNA_b2261": "NONESSENTIAL",
 "RNA_b2262": "NONESSENTIAL",
 "RNA_b2263": "NONESSENTIAL",
 "RNA_b2264": "NONESSENTIAL",
 "RNA_b2265": "NONESSENTIAL",
 "RNA_b2268": "NONESSENTIAL",
 "RNA_b2276": "NONESSENTIAL",
 "RNA_b2277": "NONESSENTIAL",
 "RNA_b2278": "NONESSENTIAL",
 "RNA_b2279": "NONESSENTIAL",
 "RNA_b2280": "NONESSENTIAL",
 "RNA_b2281": "NONESSENTIAL",
 "RNA_b2282": "NONESSENTIAL",
 "RNA_b2283": "NONESSENTIAL",
 "RNA_b2284": "NONESSENTIAL",
 "RNA_b2285": "NONESSENTIAL",
 "RNA_b2286": "NONESSENTIAL",
 "RNA_b2287": "NONESSENTIAL",
 "RNA_b2288": "NONESSENTIAL",
 "RNA_b2290": "NONESSENTIAL",
 "RNA_b2291": "NONESSENTIAL",
 "RNA_b2296": "NONESSENTIAL",
 "RNA_b2297": "NONESSENTIAL",
 "RNA_b2303": "NONESSENTIAL",
 "RNA_b2306": "NONESSENTIAL",
 "RNA_b2307": "NONESSENTIAL",
 "RNA_b2308": "NONESSENTIAL",
 "RNA_b2309": "NONESSENTIAL",
 "RNA_b2310": "NONESSENTIAL",
 "RNA_b2311": "NONESSENTIAL",
 "RNA_b2312": "ESSENTIAL",
 "RNA_b2315": "ESSENTIAL",
 "RNA_b2316": "ESSENTIAL",
 "RNA_b2318": "ESSENTIAL",
 "RNA_b2320": "ESSENTIAL",
 "RNA_b2323": "ESSENTIAL",
 "RNA_b2324": "ESSENTIAL",
 "RNA_b2328": "NONESSENTIAL",
 "RNA_b2329": "ESSENTIAL",
 "RNA_b2341": "NONESSENTIAL",
 "RNA_b2342": "NONESSENTIAL",
 "RNA_b2344": "NONESSENTIAL",
 "RNA_b2348": "ESSENTIAL",
 "RNA_b2366": "NONESSENTIAL",
 "RNA_b2373": "NONESSENTIAL",
 "RNA_b2374": "NONESSENTIAL",
 "RNA_b2378": "NONESSENTIAL",
 "RNA_b2379": "NONESSENTIAL",
 "RNA_b2388": "NONESSENTIAL",
 "RNA_b2392": "NONESSENTIAL",
 "RNA_b2393": "NONESSENTIAL",
 "RNA_b2396": "NONESSENTIAL",
 "RNA_b2397": "NONESSENTIAL",
 "RNA_b2400": "ESSENTIAL",
 "RNA_b2401": "NONESSENTIAL",
 "RNA_b2402": "NONESSENTIAL",
 "RNA_b2403": "NONESSENTIAL",
 "RNA_b2404": "NONESSENTIAL",
 "RNA_b2406": "NONESSENTIAL",
 "RNA_b2407": "NONESSENTIAL",
 "RNA_b2411": "NONESSENTIAL",
 "RNA_b2414": "NONESSENTIAL",
 "RNA_b2415": "NONESSENTIAL",
 "RNA_b2416": "NONESSENTIAL",
 "RNA_b2417": "NONESSENTIAL",
 "RNA_b2418": "NONESSENTIAL",
 "RNA_b2421": "NONESSENTIAL",
 "RNA_b2422": "NONESSENTIAL",
 "RNA_b2423": "NONESSENTIAL",
 "RNA_b2424": "NONESSENTIAL",
 "RNA_b2425": "NONESSENTIAL",
 "RNA_b2428": "NONESSENTIAL",
 "RNA_b2429": "NONESSENTIAL",
 "RNA_b2435": "NONESSENTIAL",
 "RNA_b2436": "NONESSENTIAL",
 "RNA_b2440": "NONESSENTIAL",
 "RNA_b2441": "NONESSENTIAL",
 "RNA_b2458": "NONESSENTIAL",
 "RNA_b2463": "NONESSENTIAL",
 "RNA_b2464": "NONESSENTIAL",
 "RNA_b2465": "NONESSENTIAL",
 "RNA_b2467": "NONESSENTIAL",
 "RNA_b2470": "NONESSENTIAL",
 "RNA_b2472": "ESSENTIAL",
 "RNA_b2474": "ESSENTIAL",
 "RNA_b2476": "ESSENTIAL",
 "RNA_b2477": "ESSENTIAL",
 "RNA_b2478": "ESSENTIAL",
 "RNA_b2480": "NONESSENTIAL",
 "RNA_b2481": "NONESSENTIAL",
 "RNA_b2482": "NONESSENTIAL",
 "RNA_b2483": "NONESSENTIAL",
 "RNA_b2484": "NONESSENTIAL",
 "RNA_b2485": "NONESSENTIAL",
 "RNA_b2486": "NONESSENTIAL",
 "RNA_b2487": "NONESSENTIAL",
 "RNA_b2488": "NONESSENTIAL",
 "RNA_b2489": "NONESSENTIAL",
 "RNA_b2490": "NONESSENTIAL",
 "RNA_b2492": "NONESSENTIAL",
 "RNA_b2497": "NONESSENTIAL",
 "RNA_b2498": "NONESSENTIAL",
 "RNA_b2499": "ESSENTIAL",
 "RNA_b2500": "NONESSENTIAL",
 "RNA_b2501": "NONESSENTIAL",
 "RNA_b2502": "NONESSENTIAL",
 "RNA_b2507": "ESSENTIAL",
 "RNA_b2508": "NONESSENTIAL",
 "RNA_b2512": "ESSENTIAL",
 "RNA_b2514": "ESSENTIAL",
 "RNA_b2515": "ESSENTIAL",
 "RNA_b2517": "ESSENTIAL",
 "RNA_b2518": "NONESSENTIAL",
 "RNA_b2519": "NONESSENTIAL",
 "RNA_b2521": "NONESSENTIAL",
 "RNA_b2523": "NONESSENTIAL",
 "RNA_b2526": "NONESSENTIAL",
 "RNA_b2527": "NONESSENTIAL",
 "RNA_b2528": "NONESSENTIAL",
 "RNA_b2529": "NONESSENTIAL",
 "RNA_b2530": "ESSENTIAL",
 "RNA_b2532": "ESSENTIAL",
 "RNA_b2533": "NONESSENTIAL",
 "RNA_b2536": "NONESSENTIAL",
 "RNA_b2538": "NONESSENTIAL",
 "RNA_b2539": "NONESSENTIAL",
 "RNA_b2540": "NONESSENTIAL",
 "RNA_b2541": "NONESSENTIAL",
 "RNA_b2542": "NONESSENTIAL",
 "RNA_b2551": "ESSENTIAL",
 "RNA_b2552": "NONESSENTIAL",
 "RNA_b2557": "ESSENTIAL",
 "RNA_b2558": "NONESSENTIAL",
 "RNA_b2559": "ESSENTIAL",
 "RNA_b2563": "NONESSENTIAL",
 "RNA_b2564": "ESSENTIAL",
 "RNA_b2566": "ESSENTIAL",
 "RNA_b2567": "ESSENTIAL",
 "RNA_b2573": "ESSENTIAL",
 "RNA_b2574": "ESSENTIAL",
 "RNA_b2575": "ESSENTIAL",
 "RNA_b2578": "NONESSENTIAL",
 "RNA_b2579": "NONESSENTIAL",
 "RNA_b2582": "NONESSENTIAL",
 "RNA_b2585": "ESSENTIAL",
 "RNA_b2587": "NONESSENTIAL",
 "RNA_b2588": "NONESSENTIAL",
 "RNA_b2589": "NONESSENTIAL",
 "RNA_b2590": "NONESSENTIAL",
 "RNA_b2591": "NONESSENTIAL",
 "RNA_b2594": "ESSENTIAL",
 "RNA_b2595": "ESSENTIAL",
 "RNA_b2599": "ESSENTIAL",
 "RNA_b2600": "ESSENTIAL",
 "RNA_b2601": "NONESSENTIAL",
 "RNA_b2606": "ESSENTIAL",
 "RNA_b2607": "ESSENTIAL",
 "RNA_b2608": "ESSENTIAL",
 "RNA_b2609": "ESSENTIAL",
 "RNA_b2610": "ESSENTIAL",
 "RNA_b2614": "ESSENTIAL",
 "RNA_b2615": "ESSENTIAL",
 "RNA_b2617": "ESSENTIAL",
 "RNA_b2652": "NONESSENTIAL",
 "RNA_b2661": "NONESSENTIAL",
 "RNA_b2662": "NONESSENTIAL",
 "RNA_b2663": "NONESSENTIAL",
 "RNA_b2675": "NONESSENTIAL",
 "RNA_b2676": "NONESSENTIAL",
 "RNA_b2677": "NONESSENTIAL",
 "RNA_b2678": "NONESSENTIAL",
 "RNA_b2679": "NONESSENTIAL",
 "RNA_b2682": "NONESSENTIAL",
 "RNA_b2683": "NONESSENTIAL",
 "RNA_b2687": "ESSENTIAL",
 "RNA_b2688": "NONESSENTIAL",
 "RNA_b2690": "NONESSENTIAL",
 "RNA_b2691": "NONESSENTIAL",
 "RNA_b2692": "NONESSENTIAL",
 "RNA_b2693": "NONESSENTIAL",
 "RNA_b2694": "NONESSENTIAL",
 "RNA_b2695": "ESSENTIAL",
 "RNA_b2697": "ESSENTIAL",
 "RNA_b2701": "NONESSENTIAL",
 "RNA_b2702": "NONESSENTIAL",
 "RNA_b2703": "NONESSENTIAL",
 "RNA_b2704": "NONESSENTIAL",
 "RNA_b2705": "NONESSENTIAL",
 "RNA_b2708": "NONESSENTIAL",
 "RNA_b2710": "NONESSENTIAL",
 "RNA_b2711": "NONESSENTIAL",
 "RNA_b2715": "NONESSENTIAL",
 "RNA_b2719": "NONESSENTIAL",
 "RNA_b2720": "NONESSENTIAL",
 "RNA_b2721": "NONESSENTIAL",
 "RNA_b2722": "NONESSENTIAL",
 "RNA_b2723": "NONESSENTIAL",
 "RNA_b2724": "NONESSENTIAL",
 "RNA_b2738": "NONESSENTIAL",
 "RNA_b2741": "NONESSENTIAL",
 "RNA_b2744": "NONESSENTIAL",
 "RNA_b2745": "ESSENTIAL",
 "RNA_b2746": "ESSENTIAL",
 "RNA_b2747": "ESSENTIAL",
 "RNA_b2750": "ESSENTIAL",
 "RNA_b2751": "ESSENTIAL",
 "RNA_b2752": "ESSENTIAL",
 "RNA_b2762": "ESSENTIAL",
 "RNA_b2763": "ESSENTIAL",
 "RNA_b2764": "ESSENTIAL",
 "RNA_b2765": "ESSENTIAL",
 "RNA_b2779": "ESSENTIAL",
 "RNA_b2780": "ESSENTIAL",
 "RNA_b2781": "NONESSENTIAL",
 "RNA_b2784": "NONESSENTIAL",
 "RNA_b2785": "ESSENTIAL",
 "RNA_b2787": "NONESSENTIAL",
 "RNA_b2788": "NONESSENTIAL",
 "RNA_b2789": "NONESSENTIAL",
 "RNA_b2791": "ESSENTIAL",
 "RNA_b2794": "ESSENTIAL",
 "RNA_b2796": "NONESSENTIAL",
 "RNA_b2797": "NONESSENTIAL",
 "RNA_b2799": "NONESSENTIAL",
 "RNA_b2800": "NONESSENTIAL",
 "RNA_b2801": "NONESSENTIAL",
 "RNA_b2802": "NONESSENTIAL",
 "RNA_b2803": "NONESSENTIAL",
 "RNA_b2806": "ESSENTIAL",
 "RNA_b2810": "NONESSENTIAL",
 "RNA_b2811": "NONESSENTIAL",
 "RNA_b2813": "NONESSENTIAL",
 "RNA_b2814": "NONESSENTIAL",
 "RNA_b2815": "NONESSENTIAL",
 "RNA_b2816": "NONESSENTIAL",
 "RNA_b2817": "NONESSENTIAL",
 "RNA_b2818": "ESSENTIAL",
 "RNA_b2827": "ESSENTIAL",
 "RNA_b2828": "ESSENTIAL",
 "RNA_b2835": "ESSENTIAL",
 "RNA_b2836": "ESSENTIAL",
 "RNA_b2838": "ESSENTIAL",
 "RNA_b2841": "NONESSENTIAL",
 "RNA_b2864": "ESSENTIAL",
 "RNA_b2866": "NONESSENTIAL",
 "RNA_b2867": "NONESSENTIAL",
 "RNA_b2868": "NONESSENTIAL",
 "RNA_b2871": "NONESSENTIAL",
 "RNA_b2874": "NONESSENTIAL",
 "RNA_b2877": "NONESSENTIAL",
 "RNA_b2882": "NONESSENTIAL",
 "RNA_b2883": "NONESSENTIAL",
 "RNA_b2889": "NONESSENTIAL",
 "RNA_b2890": "NONESSENTIAL",
 "RNA_b2891": "ESSENTIAL",
 "RNA_b2893": "NONESSENTIAL",
 "RNA_b2895": "NONESSENTIAL",
 "RNA_b2901": "NONESSENTIAL",
 "RNA_b2903": "NONESSENTIAL",
 "RNA_b2904": "NONESSENTIAL",
 "RNA_b2905": "NONESSENTIAL",
 "RNA_b2907": "NONESSENTIAL",
 "RNA_b2912": "NONESSENTIAL",
 "RNA_b2913": "NONESSENTIAL",
 "RNA_b2914": "NONESSENTIAL",
 "RNA_b2917": "NONESSENTIAL",
 "RNA_b2919": "NONESSENTIAL",
 "RNA_b2920": "NONESSENTIAL",
 "RNA_b2923": "NONESSENTIAL",
 "RNA_b2925": "NONESSENTIAL",
 "RNA_b2926": "NONESSENTIAL",
 "RNA_b2927": "NONESSENTIAL",
 "RNA_b2930": "NONESSENTIAL",
 "RNA_b2935": "NONESSENTIAL",
 "RNA_b2937": "NONESSENTIAL",
 "RNA_b2938": "NONESSENTIAL",
 "RNA_b2942": "ESSENTIAL",
 "RNA_b2943": "NONESSENTIAL",
 "RNA_b2946": "ESSENTIAL",
 "RNA_b2947": "NONESSENTIAL",
 "RNA_b2954": "NONESSENTIAL",
 "RNA_b2957": "NONESSENTIAL",
 "RNA_b2960": "ESSENTIAL",
 "RNA_b2963": "NONESSENTIAL",
 "RNA_b2964": "NONESSENTIAL",
 "RNA_b2965": "NONESSENTIAL",
 "RNA_b2967": "NONESSENTIAL",
 "RNA_b2975": "NONESSENTIAL",
 "RNA_b2976": "NONESSENTIAL",
 "RNA_b4467": "NONESSENTIAL",
 "RNA_b4468": "NONESSENTIAL",
 "RNA_b2979": "NONESSENTIAL",
 "RNA_b2987": "NONESSENTIAL",
 "RNA_b2988": "NONESSENTIAL",
 "RNA_b2994": "NONESSENTIAL",
 "RNA_b2995": "NONESSENTIAL",
 "RNA_b2996": "NONESSENTIAL",
 "RNA_b2997": "NONESSENTIAL",
 "RNA_b3001": "NONESSENTIAL",
 "RNA_b3005": "NONESSENTIAL",
 "RNA_b3006": "NONESSENTIAL",
 "RNA_b3008": "NONESSENTIAL",
 "RNA_b3012": "NONESSENTIAL",
 "RNA_b3018": "ESSENTIAL",
 "RNA_b3028": "NONESSENTIAL",
 "RNA_b3029": "NONESSENTIAL",
 "RNA_b3034": "NONESSENTIAL",
 "RNA_b3035": "NONESSENTIAL",
 "RNA_b3040": "NONESSENTIAL",
 "RNA_b3041": "ESSENTIAL",
 "RNA_b3052": "NONESSENTIAL",
 "RNA_b3057": "NONESSENTIAL",
 "RNA_b3058": "ESSENTIAL",
 "RNA_b3059": "NONESSENTIAL",
 "RNA_b3061": "NONESSENTIAL",
 "RNA_b3062": "NONESSENTIAL",
 "RNA_b3063": "NONESSENTIAL",
 "RNA_b3065": "ESSENTIAL",
 "RNA_b3067": "ESSENTIAL",
 "RNA_b3069": "NONESSENTIAL",
 "RNA_b3073": "NONESSENTIAL",
 "RNA_b3084": "ESSENTIAL",
 "RNA_b3089": "NONESSENTIAL",
 "RNA_b3091": "NONESSENTIAL",
 "RNA_b3092": "NONESSENTIAL",
 "RNA_b3093": "NONESSENTIAL",
 "RNA_b4471": "NONESSENTIAL",
 "RNA_b3114": "NONESSENTIAL",
 "RNA_b3115": "NONESSENTIAL",
 "RNA_b3116": "NONESSENTIAL",
 "RNA_b3117": "NONESSENTIAL",
 "RNA_b3123": "ESSENTIAL",
 "RNA_b3124": "NONESSENTIAL",
 "RNA_b3125": "NONESSENTIAL",
 "RNA_b3126": "NONESSENTIAL",
 "RNA_b3127": "NONESSENTIAL",
 "RNA_b3128": "NONESSENTIAL",
 "RNA_b3132": "NONESSENTIAL",
 "RNA_b3137": "NONESSENTIAL",
 "RNA_b3146": "NONESSENTIAL",
 "RNA_b3161": "NONESSENTIAL",
 "RNA_b3164": "ESSENTIAL",
 "RNA_b3165": "ESSENTIAL",
 "RNA_b3166": "ESSENTIAL",
 "RNA_b3167": "ESSENTIAL",
 "RNA_b3168": "ESSENTIAL",
 "RNA_b3169": "ESSENTIAL",
 "RNA_b3171": "NONESSENTIAL",
 "RNA_b3172": "ESSENTIAL",
 "RNA_b3174": "ESSENTIAL",
 "RNA_b3175": "ESSENTIAL",
 "RNA_b3176": "ESSENTIAL",
 "RNA_b3177": "ESSENTIAL",
 "RNA_b3179": "ESSENTIAL",
 "RNA_b3181": "ESSENTIAL",
 "RNA_b3182": "NONESSENTIAL",
 "RNA_b3185": "ESSENTIAL",
 "RNA_b3186": "ESSENTIAL",
 "RNA_b3187": "ESSENTIAL",
 "RNA_b3189": "ESSENTIAL",
 "RNA_b3196": "NONESSENTIAL",
 "RNA_b3197": "NONESSENTIAL",
 "RNA_b3198": "ESSENTIAL",
 "RNA_b3199": "ESSENTIAL",
 "RNA_b3200": "ESSENTIAL",
 "RNA_b3201": "ESSENTIAL",
 "RNA_b3202": "NONESSENTIAL",
 "RNA_b3212": "NONESSENTIAL",
 "RNA_b3213": "NONESSENTIAL",
 "RNA_b3222": "NONESSENTIAL",
 "RNA_b3223": "NONESSENTIAL",
 "RNA_b3224": "NONESSENTIAL",
 "RNA_b3225": "NONESSENTIAL",
 "RNA_b3230": "ESSENTIAL",
 "RNA_b3231": "ESSENTIAL",
 "RNA_b3236": "NONESSENTIAL",
 "RNA_b3247": "ESSENTIAL",
 "RNA_b3255": "ESSENTIAL",
 "RNA_b3256": "ESSENTIAL",
 "RNA_b3258": "NONESSENTIAL",
 "RNA_b3260": "NONESSENTIAL",
 "RNA_b3265": "NONESSENTIAL",
 "RNA_b3266": "NONESSENTIAL",
 "RNA_b3272": "NONESSENTIAL",
 "RNA_b3273": "NONESSENTIAL",
 "RNA_b3274": "NONESSENTIAL",
 "RNA_b3275": "NONESSENTIAL",
 "RNA_b3276": "NONESSENTIAL",
 "RNA_b3277": "NONESSENTIAL",
 "RNA_b3278": "NONESSENTIAL",
 "RNA_b3281": "NONESSENTIAL",
 "RNA_b3282": "ESSENTIAL",
 "RNA_b3287": "ESSENTIAL",
 "RNA_b3288": "ESSENTIAL",
 "RNA_b3289": "ESSENTIAL",
 "RNA_b3290": "NONESSENTIAL",
 "RNA_b3294": "ESSENTIAL",
 "RNA_b3295": "ESSENTIAL",
 "RNA_b3296": "ESSENTIAL",
 "RNA_b3297": "ESSENTIAL",
 "RNA_b3298": "ESSENTIAL",
 "RNA_b3299": "ESSENTIAL",
 "RNA_b3300": "ESSENTIAL",
 "RNA_b3301": "ESSENTIAL",
 "RNA_b3302": "ESSENTIAL",
 "RNA_b3303": "ESSENTIAL",
 "RNA_b3304": "ESSENTIAL",
 "RNA_b3305": "ESSENTIAL",
 "RNA_b3306": "ESSENTIAL",
 "RNA_b3307": "ESSENTIAL",
 "RNA_b3308": "ESSENTIAL",
 "RNA_b3309": "ESSENTIAL",
 "RNA_b3310": "ESSENTIAL",
 "RNA_b3311": "ESSENTIAL",
 "RNA_b3312": "ESSENTIAL",
 "RNA_b3313": "ESSENTIAL",
 "RNA_b3314": "ESSENTIAL",
 "RNA_b3315": "ESSENTIAL",
 "RNA_b3316": "ESSENTIAL",
 "RNA_b3317": "ESSENTIAL",
 "RNA_b3318": "ESSENTIAL",
 "RNA_b3319": "ESSENTIAL",
 "RNA_b3320": "ESSENTIAL",
 "RNA_b3321": "ESSENTIAL",
 "RNA_b3339": "NONESSENTIAL",
 "RNA_b3340": "ESSENTIAL",
 "RNA_b3341": "ESSENTIAL",
 "RNA_b3342": "ESSENTIAL",
 "RNA_b3343": "ESSENTIAL",
 "RNA_b3344": "ESSENTIAL",
 "RNA_b3345": "ESSENTIAL",
 "RNA_b3350": "NONESSENTIAL",
 "RNA_b3359": "ESSENTIAL",
 "RNA_b3360": "ESSENTIAL",
 "RNA_b3365": "NONESSENTIAL",
 "RNA_b3366": "NONESSENTIAL",
 "RNA_b3367": "NONESSENTIAL",
 "RNA_b3368": "ESSENTIAL",
 "RNA_b3370": "NONESSENTIAL",
 "RNA_b3371": "NONESSENTIAL",
 "RNA_b4474": "NONESSENTIAL",
 "RNA_b3374": "NONESSENTIAL",
 "RNA_b3380": "NONESSENTIAL",
 "RNA_b3384": "ESSENTIAL",
 "RNA_b3385": "NONESSENTIAL",
 "RNA_b3386": "NONESSENTIAL",
 "RNA_b3389": "ESSENTIAL",
 "RNA_b3390": "NONESSENTIAL",
 "RNA_b3396": "NONESSENTIAL",
 "RNA_b3397": "NONESSENTIAL",
 "RNA_b3403": "NONESSENTIAL",
 "RNA_b3406": "ESSENTIAL",
 "RNA_b3409": "NONESSENTIAL",
 "RNA_b3412": "ESSENTIAL",
 "RNA_b3415": "NONESSENTIAL",
 "RNA_b3416": "NONESSENTIAL",
 "RNA_b3417": "NONESSENTIAL",
 "RNA_b3425": "NONESSENTIAL",
 "RNA_b3426": "NONESSENTIAL",
 "RNA_b3428": "NONESSENTIAL",
 "RNA_b3429": "ESSENTIAL",
 "RNA_b3430": "ESSENTIAL",
 "RNA_b3431": "NONESSENTIAL",
 "RNA_b3432": "NONESSENTIAL",
 "RNA_b3433": "ESSENTIAL",
 "RNA_b4476": "NONESSENTIAL",
 "RNA_b3437": "NONESSENTIAL",
 "RNA_b3447": "NONESSENTIAL",
 "RNA_b3449": "NONESSENTIAL",
 "RNA_b3450": "NONESSENTIAL",
 "RNA_b3451": "NONESSENTIAL",
 "RNA_b3452": "NONESSENTIAL",
 "RNA_b3453": "NONESSENTIAL",
 "RNA_b3454": "NONESSENTIAL",
 "RNA_b3455": "NONESSENTIAL",
 "RNA_b3456": "NONESSENTIAL",
 "RNA_b3457": "NONESSENTIAL",
 "RNA_b3458": "NONESSENTIAL",
 "RNA_b3460": "NONESSENTIAL",
 "RNA_b3461": "ESSENTIAL",
 "RNA_b3464": "ESSENTIAL",
 "RNA_b3465": "ESSENTIAL",
 "RNA_b3469": "NONESSENTIAL",
 "RNA_b3470": "ESSENTIAL",
 "RNA_b3475": "NONESSENTIAL",
 "RNA_b3476": "NONESSENTIAL",
 "RNA_b3477": "NONESSENTIAL",
 "RNA_b3478": "NONESSENTIAL",
 "RNA_b3479": "NONESSENTIAL",
 "RNA_b3480": "NONESSENTIAL",
 "RNA_b3493": "NONESSENTIAL",
 "RNA_b3496": "NONESSENTIAL",
 "RNA_b3500": "ESSENTIAL",
 "RNA_b3502": "NONESSENTIAL",
 "RNA_b3503": "NONESSENTIAL",
 "RNA_b3517": "NONESSENTIAL",
 "RNA_b3519": "NONESSENTIAL",
 "RNA_b3526": "NONESSENTIAL",
 "RNA_b3528": "NONESSENTIAL",
 "RNA_b3540": "NONESSENTIAL",
 "RNA_b3541": "NONESSENTIAL",
 "RNA_b3542": "NONESSENTIAL",
 "RNA_b3543": "NONESSENTIAL",
 "RNA_b3544": "NONESSENTIAL",
 "RNA_b3545": "NONESSENTIAL",
 "RNA_b3546": "NONESSENTIAL",
 "RNA_b3551": "NONESSENTIAL",
 "RNA_b3553": "NONESSENTIAL",
 "RNA_b3559": "ESSENTIAL",
 "RNA_b3560": "ESSENTIAL",
 "RNA_b3564": "NONESSENTIAL",
 "RNA_b3565": "NONESSENTIAL",
 "RNA_b3566": "NONESSENTIAL",
 "RNA_b3567": "NONESSENTIAL",
 "RNA_b3568": "NONESSENTIAL",
 "RNA_b3571": "NONESSENTIAL",
 "RNA_b3572": "NONESSENTIAL",
 "RNA_b3575": "NONESSENTIAL",
 "RNA_b3577": "NONESSENTIAL",
 "RNA_b3578": "NONESSENTIAL",
 "RNA_b3579": "NONESSENTIAL",
 "RNA_b3580": "NONESSENTIAL",
 "RNA_b3581": "NONESSENTIAL",
 "RNA_b3583": "NONESSENTIAL",
 "RNA_b3588": "NONESSENTIAL",
 "RNA_b3590": "NONESSENTIAL",
 "RNA_b3591": "NONESSENTIAL",
 "RNA_b3599": "NONESSENTIAL",
 "RNA_b3600": "NONESSENTIAL",
 "RNA_b3603": "NONESSENTIAL",
 "RNA_b3605": "NONESSENTIAL",
 "RNA_b3607": "ESSENTIAL",
 "RNA_b3608": "ESSENTIAL",
 "RNA_b3609": "ESSENTIAL",
 "RNA_b3610": "NONESSENTIAL",
 "RNA_b3612": "NONESSENTIAL",
 "RNA_b3616": "NONESSENTIAL",
 "RNA_b3617": "NONESSENTIAL",
 "RNA_b3619": "NONESSENTIAL",
 "RNA_b3620": "NONESSENTIAL",
 "RNA_b3621": "NONESSENTIAL",
 "RNA_b3622": "NONESSENTIAL",
 "RNA_b3623": "NONESSENTIAL",
 "RNA_b3624": "NONESSENTIAL",
 "RNA_b3625": "NONESSENTIAL",
 "RNA_b3626": "NONESSENTIAL",
 "RNA_b3627": "NONESSENTIAL",
 "RNA_b3628": "NONESSENTIAL",
 "RNA_b3629": "NONESSENTIAL",
 "RNA_b3630": "NONESSENTIAL",
 "RNA_b3631": "NONESSENTIAL",
 "RNA_b3632": "NONESSENTIAL",
 "RNA_b3633": "ESSENTIAL",
 "RNA_b3634": "ESSENTIAL",
 "RNA_b3636": "ESSENTIAL",
 "RNA_b3637": "ESSENTIAL",
 "RNA_b3639": "ESSENTIAL",
 "RNA_b3640": "NONESSENTIAL",
 "RNA_b3642": "ESSENTIAL",
 "RNA_b3643": "NONESSENTIAL",
 "RNA_b3648": "ESSENTIAL",
 "RNA_b3649": "ESSENTIAL",
 "RNA_b3650": "NONESSENTIAL",
 "RNA_b3651": "ESSENTIAL",
 "RNA_b3653": "NONESSENTIAL",
 "RNA_b3654": "NONESSENTIAL",
 "RNA_b3658": "NONESSENTIAL",
 "RNA_b3665": "NONESSENTIAL",
 "RNA_b3666": "NONESSENTIAL",
 "RNA_b3670": "NONESSENTIAL",
 "RNA_b3671": "NONESSENTIAL",
 "RNA_b3679": "NONESSENTIAL",
 "RNA_b3691": "NONESSENTIAL",
 "RNA_b4478": "NONESSENTIAL",
 "RNA_b4477": "NONESSENTIAL",
 "RNA_b3693": "NONESSENTIAL",
 "RNA_b3703": "ESSENTIAL",
 "RNA_b3704": "ESSENTIAL",
 "RNA_b3705": "ESSENTIAL",
 "RNA_b3706": "ESSENTIAL",
 "RNA_b3708": "NONESSENTIAL",
 "RNA_b3709": "NONESSENTIAL",
 "RNA_b3714": "NONESSENTIAL",
 "RNA_b3722": "NONESSENTIAL",
 "RNA_b3725": "NONESSENTIAL",
 "RNA_b3726": "NONESSENTIAL",
 "RNA_b3727": "NONESSENTIAL",
 "RNA_b3728": "NONESSENTIAL",
 "RNA_b3729": "ESSENTIAL",
 "RNA_b3730": "ESSENTIAL",
 "RNA_b3731": "NONESSENTIAL",
 "RNA_b3732": "NONESSENTIAL",
 "RNA_b3733": "NONESSENTIAL",
 "RNA_b3734": "NONESSENTIAL",
 "RNA_b3735": "NONESSENTIAL",
 "RNA_b3736": "NONESSENTIAL",
 "RNA_b3737": "NONESSENTIAL",
 "RNA_b3738": "NONESSENTIAL",
 "RNA_b3739": "NONESSENTIAL",
 "RNA_b3740": "ESSENTIAL",
 "RNA_b3741": "ESSENTIAL",
 "RNA_b3744": "NONESSENTIAL",
 "RNA_b3747": "NONESSENTIAL",
 "RNA_b3748": "NONESSENTIAL",
 "RNA_b3749": "NONESSENTIAL",
 "RNA_b3750": "NONESSENTIAL",
 "RNA_b3751": "NONESSENTIAL",
 "RNA_b3752": "NONESSENTIAL",
 "RNA_b3756": "NONESSENTIAL",
 "RNA_b3757": "NONESSENTIAL",
 "RNA_b3758": "NONESSENTIAL",
 "RNA_b3759": "NONESSENTIAL",
 "RNA_b3760": "NONESSENTIAL",
 "RNA_b3761": "ESSENTIAL",
 "RNA_b3770": "ESSENTIAL",
 "RNA_b3771": "ESSENTIAL",
 "RNA_b3772": "NONESSENTIAL",
 "RNA_b3774": "ESSENTIAL",
 "RNA_b3779": "NONESSENTIAL",
 "RNA_b3780": "ESSENTIAL",
 "RNA_b3781": "ESSENTIAL",
 "RNA_b3783": "ESSENTIAL",
 "RNA_b3784": "NONESSENTIAL",
 "RNA_b3785": "NONESSENTIAL",
 "RNA_b3786": "NONESSENTIAL",
 "RNA_b3787": "NONESSENTIAL",
 "RNA_b3788": "NONESSENTIAL",
 "RNA_b3789": "NONESSENTIAL",
 "RNA_b3790": "NONESSENTIAL",
 "RNA_b3791": "NONESSENTIAL",
 "RNA_b3792": "NONESSENTIAL",
 "RNA_b4481": "NONESSENTIAL",
 "RNA_b3793": "NONESSENTIAL",
 "RNA_b3794": "NONESSENTIAL",
 "RNA_b3796": "ESSENTIAL",
 "RNA_b3797": "ESSENTIAL",
 "RNA_b3798": "NONESSENTIAL",
 "RNA_b3799": "ESSENTIAL",
 "RNA_b3803": "NONESSENTIAL",
 "RNA_b3804": "ESSENTIAL",
 "RNA_b3805": "ESSENTIAL",
 "RNA_b3806": "NONESSENTIAL",
 "RNA_b3807": "NONESSENTIAL",
 "RNA_b3809": "ESSENTIAL",
 "RNA_b3816": "NONESSENTIAL",
 "RNA_b3821": "NONESSENTIAL",
 "RNA_b3823": "NONESSENTIAL",
 "RNA_b3824": "NONESSENTIAL",
 "RNA_b3825": "NONESSENTIAL",
 "RNA_b3826": "NONESSENTIAL",
 "RNA_b3829": "ESSENTIAL",
 "RNA_b3831": "NONESSENTIAL",
 "RNA_b3833": "NONESSENTIAL",
 "RNA_b3835": "NONESSENTIAL",
 "RNA_b3836": "NONESSENTIAL",
 "RNA_b3838": "NONESSENTIAL",
 "RNA_b3839": "NONESSENTIAL",
 "RNA_b3843": "NONESSENTIAL",
 "RNA_b3844": "NONESSENTIAL",
 "RNA_b3845": "NONESSENTIAL",
 "RNA_b3846": "NONESSENTIAL",
 "RNA_b3849": "NONESSENTIAL",
 "RNA_b3850": "NONESSENTIAL",
 "RNA_b3851": "NONESSENTIAL",
 "RNA_b3852": "NONESSENTIAL",
 "RNA_b3853": "NONESSENTIAL",
 "RNA_b3854": "NONESSENTIAL",
 "RNA_b3855": "NONESSENTIAL",
 "RNA_b3856": "NONESSENTIAL",
 "RNA_b3857": "NONESSENTIAL",
 "RNA_b3860": "NONESSENTIAL",
 "RNA_b3867": "NONESSENTIAL",
 "RNA_b3870": "NONESSENTIAL",
 "RNA_b3875": "NONESSENTIAL",
 "RNA_b3882": "NONESSENTIAL",
 "RNA_b3892": "NONESSENTIAL",
 "RNA_b3893": "NONESSENTIAL",
 "RNA_b3894": "NONESSENTIAL",
 "RNA_b3902": "NONESSENTIAL",
 "RNA_b3903": "NONESSENTIAL",
 "RNA_b3904": "NONESSENTIAL",
 "RNA_b3907": "NONESSENTIAL",
 "RNA_b3908": "NONESSENTIAL",
 "RNA_b3909": "NONESSENTIAL",
 "RNA_b3915": "NONESSENTIAL",
 "RNA_b3916": "NONESSENTIAL",
 "RNA_b3917": "NONESSENTIAL",
 "RNA_b3918": "NONESSENTIAL",
 "RNA_b3919": "NONESSENTIAL",
 "RNA_b3924": "NONESSENTIAL",
 "RNA_b3925": "NONESSENTIAL",
 "RNA_b3926": "NONESSENTIAL",
 "RNA_b3927": "NONESSENTIAL",
 "RNA_b3930": "NONESSENTIAL",
 "RNA_b3936": "ESSENTIAL",
 "RNA_b3939": "ESSENTIAL",
 "RNA_b3940": "NONESSENTIAL",
 "RNA_b3941": "ESSENTIAL",
 "RNA_b3942": "NONESSENTIAL",
 "RNA_b3945": "NONESSENTIAL",
 "RNA_b3946": "NONESSENTIAL",
 "RNA_b3951": "NONESSENTIAL",
 "RNA_b3952": "NONESSENTIAL",
 "RNA_b3956": "NONESSENTIAL",
 "RNA_b3957": "ESSENTIAL",
 "RNA_b3958": "ESSENTIAL",
 "RNA_b3959": "ESSENTIAL",
 "RNA_b3960": "ESSENTIAL",
 "RNA_b3962": "NONESSENTIAL",
 "RNA_b3965": "ESSENTIAL",
 "RNA_b3966": "NONESSENTIAL",
 "RNA_b3967": "ESSENTIAL",
 "RNA_b3968": "NONESSENTIAL",
 "RNA_b3969": "NONESSENTIAL",
 "RNA_b3970": "NONESSENTIAL",
 "RNA_b3971": "NONESSENTIAL",
 "RNA_b3972": "ESSENTIAL",
 "RNA_b3974": "ESSENTIAL",
 "RNA_b3976": "ESSENTIAL",
 "RNA_b3977": "NONESSENTIAL",
 "RNA_b3978": "ESSENTIAL",
 "RNA_b3979": "NONESSENTIAL",
 "RNA_b3980": "NONESSENTIAL",
 "RNA_b3981": "ESSENTIAL",
 "RNA_b3982": "ESSENTIAL",
 "RNA_b3983": "ESSENTIAL",
 "RNA_b3984": "ESSENTIAL",
 "RNA_b3985": "ESSENTIAL",
 "RNA_b3986": "ESSENTIAL",
 "RNA_b3987": "ESSENTIAL",
 "RNA_b3988": "ESSENTIAL",
 "RNA_b3990": "ESSENTIAL",
 "RNA_b3991": "ESSENTIAL",
 "RNA_b4407": "ESSENTIAL",
 "RNA_b3992": "ESSENTIAL",
 "RNA_b3993": "ESSENTIAL",
 "RNA_b3994": "ESSENTIAL",
 "RNA_b3996": "NONESSENTIAL",
 "RNA_b3997": "NONESSENTIAL",
 "RNA_b4005": "ESSENTIAL",
 "RNA_b4006": "ESSENTIAL",
 "RNA_b4007": "NONESSENTIAL",
 "RNA_b4008": "NONESSENTIAL",
 "RNA_b4009": "NONESSENTIAL",
 "RNA_b4010": "NONESSENTIAL",
 "RNA_b4013": "ESSENTIAL",
 "RNA_b4014": "NONESSENTIAL",
 "RNA_b4015": "NONESSENTIAL",
 "RNA_b4019": "NONESSENTIAL",
 "RNA_b4022": "ESSENTIAL",
 "RNA_b4024": "NONESSENTIAL",
 "RNA_b4025": "NONESSENTIAL",
 "RNA_b4031": "NONESSENTIAL",
 "RNA_b4032": "NONESSENTIAL",
 "RNA_b4033": "NONESSENTIAL",
 "RNA_b4034": "NONESSENTIAL",
 "RNA_b4035": "NONESSENTIAL",
 "RNA_b4036": "NONESSENTIAL",
 "RNA_b4039": "ESSENTIAL",
 "RNA_b4040": "ESSENTIAL",
 "RNA_b4041": "NONESSENTIAL",
 "RNA_b4042": "NONESSENTIAL",
 "RNA_b4049": "NONESSENTIAL",
 "RNA_b4053": "NONESSENTIAL",
 "RNA_b4054": "NONESSENTIAL",
 "RNA_b4055": "NONESSENTIAL",
 "RNA_b4067": "NONESSENTIAL",
 "RNA_b4069": "NONESSENTIAL",
 "RNA_b4070": "NONESSENTIAL",
 "RNA_b4071": "NONESSENTIAL",
 "RNA_b4072": "NONESSENTIAL",
 "RNA_b4073": "NONESSENTIAL",
 "RNA_b4077": "NONESSENTIAL",
 "RNA_b4079": "NONESSENTIAL",
 "RNA_b4084": "NONESSENTIAL",
 "RNA_b4085": "NONESSENTIAL",
 "RNA_b4086": "NONESSENTIAL",
 "RNA_b4087": "NONESSENTIAL",
 "RNA_b4088": "NONESSENTIAL",
 "RNA_b4090": "NONESSENTIAL",
 "RNA_b4094": "NONESSENTIAL",
 "RNA_b4111": "NONESSENTIAL",
 "RNA_b4115": "NONESSENTIAL",
 "RNA_b4117": "NONESSENTIAL",
 "RNA_b4119": "NONESSENTIAL",
 "RNA_b4120": "NONESSENTIAL",
 "RNA_b4122": "NONESSENTIAL",
 "RNA_b4123": "NONESSENTIAL",
 "RNA_b4129": "NONESSENTIAL",
 "RNA_b4130": "NONESSENTIAL",
 "RNA_b4131": "NONESSENTIAL",
 "RNA_b4132": "NONESSENTIAL",
 "RNA_b4134": "NONESSENTIAL",
 "RNA_b4136": "NONESSENTIAL",
 "RNA_b4138": "NONESSENTIAL",
 "RNA_b4139": "NONESSENTIAL",
 "RNA_b4142": "ESSENTIAL",
 "RNA_b4143": "ESSENTIAL",
 "RNA_b4151": "NONESSENTIAL",
 "RNA_b4152": "NONESSENTIAL",
 "RNA_b4153": "NONESSENTIAL",
 "RNA_b4154": "NONESSENTIAL",
 "RNA_b4160": "ESSENTIAL",
 "RNA_b4161": "NONESSENTIAL",
 "RNA_b4162": "ESSENTIAL",
 "RNA_b4163": "NONESSENTIAL",
 "RNA_b4164": "NONESSENTIAL",
 "RNA_b4165": "NONESSENTIAL",
 "RNA_b4166": "ESSENTIAL",
 "RNA_b4169": "NONESSENTIAL",
 "RNA_b4171": "ESSENTIAL",
 "RNA_b4177": "ESSENTIAL",
 "RNA_b4180": "ESSENTIAL",
 "RNA_b4192": "NONESSENTIAL",
 "RNA_b4193": "NONESSENTIAL",
 "RNA_b4194": "NONESSENTIAL",
 "RNA_b4195": "NONESSENTIAL",
 "RNA_b4196": "NONESSENTIAL",
 "RNA_b4197": "NONESSENTIAL",
 "RNA_b4198": "NONESSENTIAL",
 "RNA_b4200": "ESSENTIAL",
 "RNA_b4202": "ESSENTIAL",
 "RNA_b4203": "ESSENTIAL",
 "RNA_b4208": "NONESSENTIAL",
 "RNA_b4213": "NONESSENTIAL",
 "RNA_b4214": "ESSENTIAL",
 "RNA_b4219": "NONESSENTIAL",
 "RNA_b4226": "NONESSENTIAL",
 "RNA_b4227": "NONESSENTIAL",
 "RNA_b4485": "NONESSENTIAL",
 "RNA_b4230": "NONESSENTIAL",
 "RNA_b4231": "NONESSENTIAL",
 "RNA_b4232": "NONESSENTIAL",
 "RNA_b4233": "NONESSENTIAL",
 "RNA_b4237": "NONESSENTIAL",
 "RNA_b4238": "NONESSENTIAL",
 "RNA_b4239": "NONESSENTIAL",
 "RNA_b4240": "NONESSENTIAL",
 "RNA_b4242": "NONESSENTIAL",
 "RNA_b4244": "NONESSENTIAL",
 "RNA_b4245": "ESSENTIAL",
 "RNA_b4254": "NONESSENTIAL",
 "RNA_b4258": "ESSENTIAL",
 "RNA_b4260": "NONESSENTIAL",
 "RNA_b4261": "ESSENTIAL",
 "RNA_b4262": "ESSENTIAL",
 "RNA_b4265": "NONESSENTIAL",
 "RNA_b4266": "NONESSENTIAL",
 "RNA_b4267": "NONESSENTIAL",
 "RNA_b4268": "NONESSENTIAL",
 "RNA_b4270": "NONESSENTIAL",
 "RNA_b4287": "NONESSENTIAL",
 "RNA_b4288": "NONESSENTIAL",
 "RNA_b4289": "NONESSENTIAL",
 "RNA_b4290": "NONESSENTIAL",
 "RNA_b4291": "NONESSENTIAL",
 "RNA_b4293": "NONESSENTIAL",
 "RNA_b4301": "NONESSENTIAL",
 "RNA_b4311": "NONESSENTIAL",
 "RNA_b4321": "NONESSENTIAL",
 "RNA_b4322": "NONESSENTIAL",
 "RNA_b4323": "NONESSENTIAL",
 "RNA_b4356": "NONESSENTIAL",
 "RNA_b4358": "NONESSENTIAL",
 "RNA_b4367": "NONESSENTIAL",
 "RNA_b4368": "NONESSENTIAL",
 "RNA_b4369": "NONESSENTIAL",
 "RNA_b4370": "NONESSENTIAL",
 "RNA_b4371": "ESSENTIAL",
 "RNA_b4374": "NONESSENTIAL",
 "RNA_b4375": "ESSENTIAL",
 "RNA_b4381": "NONESSENTIAL",
 "RNA_b4382": "NONESSENTIAL",
 "RNA_b4383": "NONESSENTIAL",
 "RNA_b4384": "NONESSENTIAL",
 "RNA_b4386": "NONESSENTIAL",
 "RNA_b4388": "NONESSENTIAL",
 "RNA_b4390": "NONESSENTIAL",
 "RNA_b4392": "NONESSENTIAL",
 "RNA_b4394": "NONESSENTIAL",
 "RNA_b4395": "NONESSENTIAL"
}
